# Supplementary material for: Dynamic molecular portraits of ion-conducting pores characterize functional states of TRPV channels
Source: Commun Chem. 2024 Jun 1;7:119. doi: 10.1038/s42004-024-01198-z (PMC11144267; doi:10.1038/s42004-024-01198-z)
Supplement: Supplementary file 3 — Supplementary Data 1 [file 42004_2024_1198_MOESM3_ESM.zip]

Archive with 26 entries (25 files):
- Supplementary Data 1/
- Supplementary Data 1/alpha_closedV1_final.gro
- Supplementary Data 1/alpha_closedV1_init.gro
- Supplementary Data 1/alpha_closedV3_final.gro
- Supplementary Data 1/alpha_closedV3_init.gro
- Supplementary Data 1/alpha_closedV6_final.gro
- Supplementary Data 1/alpha_closedV6_init.gro
- Supplementary Data 1/alpha_openV1_final.gro
- Supplementary Data 1/alpha_openV1_init.gro
- Supplementary Data 1/List of MD states.docx
- Supplementary Data 1/pi_closedV1_final.gro
- Supplementary Data 1/pi_closedV1_init.gro
- Supplementary Data 1/pi_closedV3_final.gro
- Supplementary Data 1/pi_closedV3_init.gro
- Supplementary Data 1/pi_closedV6_final.gro
- Supplementary Data 1/pi_closedV6_init.gro
- Supplementary Data 1/pi_openV1_final.gro
- Supplementary Data 1/pi_openV1_init.gro
- Supplementary Data 1/pi_openV3_final.gro
- Supplementary Data 1/pi_openV3_init.gro
- Supplementary Data 1/pi_openV6_final.gro
- Supplementary Data 1/pi_openV6_init.gro
- Supplementary Data 1/pi_semiopenV1_final.gro
- Supplementary Data 1/pi_semiopenV1_init.gro
- Supplementary Data 1/pi_semiopenV3_final.gro
- Supplementary Data 1/pi_semiopenV3_init.gro
