# Supplementary material for: Dynamic molecular portraits of ion-conducting pores characterize functional states of TRPV channels
Source: Commun Chem. 2024 Jun 1;7:119. doi: 10.1038/s42004-024-01198-z (PMC11144267; doi:10.1038/s42004-024-01198-z)
Supplement: Supplementary file 3 — Supplementary Data 1 [file 42004_2024_1198_MOESM3_ESM.zip › Supplementary Data 1/alpha_closedV1_final.gro]

rv1c22021-2mf_A_rv1c22021-2mf_B_rv1c22021-2mf_C_rv1c22021-2mf_D_POPC_POPE_CHOL_SOL_CL_NA t= 200000.00000 step= 100000000
373786
  198TYR      N    1   5.803   3.894   2.011
  198TYR     H1    2   5.818   3.820   2.078
  198TYR     H2    3   5.829   3.868   1.917
  198TYR     H3    4   5.859   3.972   2.043
  198TYR     CA    5   5.656   3.926   2.016
  198TYR     HA    6   5.657   4.025   1.971
  198TYR     CB    7   5.575   3.821   1.937
  198TYR    HB1    8   5.594   3.726   1.987
  198TYR    HB2    9   5.594   3.813   1.830
  198TYR     CG   10   5.425   3.851   1.942
  198TYR    CD1   11   5.340   3.773   2.023
  198TYR    HD1   12   5.392   3.704   2.088
  198TYR    CE1   13   5.203   3.791   2.021
  198TYR    HE1   14   5.137   3.736   2.086
  198TYR     CZ   15   5.150   3.883   1.930
  198TYR     OH   16   5.019   3.902   1.936
  198TYR     HH   17   4.974   3.835   1.987
  198TYR    CE2   18   5.237   3.973   1.863
  198TYR    HE2   19   5.188   4.049   1.805
  198TYR    CD2   20   5.370   3.953   1.864
  198TYR    HD2   21   5.438   4.007   1.799
  198TYR      C   22   5.607   3.942   2.163
  198TYR      O   23   5.677   3.896   2.256
  199TYR      N   24   5.497   4.011   2.182
  199TYR      H   25   5.456   4.061   2.104
  199TYR     CA   26   5.424   4.034   2.310
  199TYR     HA   27   5.449   3.962   2.388
  199TYR     CB   28   5.455   4.177   2.363
  199TYR    HB1   29   5.402   4.200   2.456
  199TYR    HB2   30   5.416   4.255   2.298
  199TYR     CG   31   5.603   4.211   2.382
  199TYR    CD1   32   5.682   4.180   2.495
  199TYR    HD1   33   5.635   4.127   2.576
  199TYR    CE1   34   5.813   4.234   2.501
  199TYR    HE1   35   5.875   4.205   2.584
  199TYR     CZ   36   5.871   4.296   2.392
  199TYR     OH   37   6.003   4.336   2.385
  199TYR     HH   38   6.056   4.295   2.454
  199TYR    CE2   39   5.796   4.311   2.273
  199TYR    HE2   40   5.840   4.353   2.183
  199TYR    CD2   41   5.659   4.279   2.272
  199TYR    HD2   42   5.601   4.300   2.183
  199TYR      C   43   5.273   4.029   2.290
  199TYR      O   44   5.217   4.062   2.182
  200LYS      N   45   5.199   3.976   2.387
  200LYS      H   46   5.241   3.968   2.478
  200LYS     CA   47   5.061   3.931   2.363
  200LYS     HA   48   5.061   3.861   2.279
  200LYS     CB   49   5.018   3.846   2.480
  200LYS    HB1   50   4.997   3.915   2.562
  200LYS    HB2   51   5.098   3.776   2.502
  200LYS     CG   52   4.892   3.768   2.445
  200LYS    HG1   53   4.914   3.721   2.349
  200LYS    HG2   54   4.802   3.830   2.446
  200LYS     CD   55   4.853   3.666   2.549
  200LYS    HD1   56   4.945   3.611   2.570
  200LYS    HD2   57   4.779   3.600   2.504
  200LYS     CE   58   4.794   3.717   2.678
  200LYS    HE1   59   4.702   3.773   2.662
  200LYS    HE2   60   4.865   3.782   2.729
  200LYS     NZ   61   4.788   3.612   2.784
  200LYS    HZ1   62   4.877   3.570   2.804
  200LYS    HZ2   63   4.765   3.657   2.872
  200LYS    HZ3   64   4.727   3.534   2.766
  200LYS      C   65   4.961   4.031   2.309
  200LYS      O   66   4.943   4.140   2.356
  201GLY      N   67   4.883   3.989   2.211
  201GLY      H   68   4.910   3.896   2.182
  201GLY     CA   69   4.784   4.070   2.136
  201GLY    HA1   70   4.716   4.108   2.212
  201GLY    HA2   71   4.739   4.002   2.063
  201GLY      C   72   4.835   4.194   2.063
  201GLY      O   73   4.765   4.289   2.032
  202GLN      N   74   4.965   4.208   2.035
  202GLN      H   75   5.011   4.117   2.035
  202GLN     CA   76   5.032   4.317   1.962
  202GLN     HA   77   4.986   4.412   1.991
  202GLN     CB   78   5.180   4.321   1.993
  202GLN    HB1   79   5.208   4.218   1.972
  202GLN    HB2   80   5.188   4.337   2.100
  202GLN     CG   81   5.275   4.414   1.921
  202GLN    HG1   82   5.263   4.513   1.965
  202GLN    HG2   83   5.253   4.424   1.814
  202GLN     CD   84   5.425   4.376   1.951
  202GLN    OE1   85   5.463   4.260   1.975
  202GLN    NE2   86   5.513   4.470   1.952
  202GLN   HE21   87   5.488   4.567   1.940
  202GLN   HE22   88   5.603   4.432   1.977
  202GLN      C   89   5.000   4.298   1.809
  202GLN      O   90   4.978   4.187   1.762
  203THR      N   91   4.996   4.405   1.727
  203THR      H   92   5.017   4.490   1.776
  203THR     CA   93   4.975   4.403   1.577
  203THR     HA   94   4.951   4.300   1.551
  203THR     CB   95   4.854   4.489   1.537
  203THR     HB   96   4.849   4.494   1.428
  203THR    CG2   97   4.724   4.431   1.588
  203THR   HG21   98   4.712   4.335   1.538
  203THR   HG22   99   4.724   4.422   1.697
  203THR   HG23  100   4.637   4.493   1.565
  203THR    OG1  101   4.860   4.620   1.582
  203THR    HG1  102   4.772   4.652   1.560
  203THR      C  103   5.101   4.443   1.497
  203THR      O  104   5.198   4.501   1.545
  204ALA      N  105   5.091   4.417   1.364
  204ALA      H  106   5.039   4.336   1.333
  204ALA     CA  107   5.197   4.452   1.274
  204ALA     HA  108   5.297   4.413   1.294
  204ALA     CB  109   5.159   4.399   1.137
  204ALA    HB1  110   5.241   4.431   1.073
  204ALA    HB2  111   5.177   4.292   1.134
  204ALA    HB3  112   5.061   4.434   1.104
  204ALA      C  113   5.207   4.604   1.259
  204ALA      O  114   5.313   4.653   1.235
  205LEU      N  115   5.095   4.679   1.273
  205LEU      H  116   5.010   4.626   1.287
  205LEU     CA  117   5.093   4.826   1.276
  205LEU     HA  118   5.157   4.857   1.194
  205LEU     CB  119   4.948   4.860   1.263
  205LEU    HB1  120   4.893   4.811   1.343
  205LEU    HB2  121   4.912   4.822   1.168
  205LEU     CG  122   4.916   5.013   1.270
  205LEU     HG  123   4.971   5.054   1.355
  205LEU    CD1  124   4.960   5.088   1.147
  205LEU   HD11  125   4.968   5.196   1.163
  205LEU   HD12  126   5.062   5.052   1.132
  205LEU   HD13  127   4.893   5.079   1.062
  205LEU    CD2  128   4.770   5.045   1.296
  205LEU   HD21  129   4.722   4.992   1.214
  205LEU   HD22  130   4.749   5.000   1.393
  205LEU   HD23  131   4.744   5.151   1.300
  205LEU      C  132   5.158   4.882   1.400
  205LEU      O  133   5.230   4.984   1.397
  206HID      N  134   5.142   4.816   1.516
  206HID      H  135   5.066   4.752   1.531
  206HID     CA  136   5.211   4.855   1.643
  206HID     HA  137   5.197   4.963   1.656
  206HID     CB  138   5.149   4.773   1.763
  206HID    HB1  139   5.124   4.671   1.734
  206HID    HB2  140   5.053   4.825   1.770
  206HID     CG  141   5.218   4.780   1.897
  206HID    ND1  142   5.142   4.767   2.012
  206HID    HD1  143   5.044   4.787   2.023
  206HID    CE1  144   5.227   4.731   2.109
  206HID    HE1  145   5.202   4.708   2.211
  206HID    NE2  146   5.360   4.738   2.067
  206HID    CD2  147   5.351   4.759   1.934
  206HID    HD2  148   5.420   4.741   1.852
  206HID      C  149   5.355   4.846   1.626
  206HID      O  150   5.427   4.942   1.651
  207ILE      N  151   5.398   4.728   1.569
  207ILE      H  152   5.330   4.655   1.560
  207ILE     CA  153   5.536   4.707   1.529
  207ILE     HA  154   5.599   4.721   1.618
  207ILE     CB  155   5.551   4.557   1.484
  207ILE     HB  156   5.475   4.533   1.410
  207ILE    CG2  157   5.686   4.529   1.431
  207ILE   HG21  158   5.696   4.584   1.338
  207ILE   HG22  159   5.765   4.547   1.504
  207ILE   HG23  160   5.709   4.425   1.409
  207ILE    CG1  161   5.529   4.472   1.605
  207ILE   HG11  162   5.445   4.507   1.664
  207ILE   HG12  163   5.609   4.491   1.678
  207ILE     CD  164   5.511   4.326   1.582
  207ILE    HD1  165   5.472   4.279   1.673
  207ILE    HD2  166   5.429   4.310   1.512
  207ILE    HD3  167   5.591   4.271   1.532
  207ILE      C  168   5.580   4.813   1.424
  207ILE      O  169   5.683   4.870   1.453
  208ALA      N  170   5.511   4.842   1.317
  208ALA      H  171   5.419   4.799   1.314
  208ALA     CA  172   5.549   4.940   1.211
  208ALA     HA  173   5.650   4.912   1.179
  208ALA     CB  174   5.469   4.907   1.078
  208ALA    HB1  175   5.361   4.908   1.094
  208ALA    HB2  176   5.497   4.983   1.005
  208ALA    HB3  177   5.490   4.807   1.040
  208ALA      C  178   5.551   5.088   1.260
  208ALA      O  179   5.649   5.160   1.226
  209ILE      N  180   5.460   5.127   1.344
  209ILE      H  181   5.375   5.073   1.339
  209ILE     CA  182   5.464   5.261   1.405
  209ILE     HA  183   5.466   5.346   1.337
  209ILE     CB  184   5.337   5.284   1.494
  209ILE     HB  185   5.328   5.195   1.557
  209ILE    CG2  186   5.362   5.401   1.592
  209ILE   HG21  187   5.368   5.493   1.534
  209ILE   HG22  188   5.280   5.400   1.664
  209ILE   HG23  189   5.453   5.387   1.651
  209ILE    CG1  190   5.203   5.298   1.428
  209ILE   HG11  191   5.197   5.240   1.337
  209ILE   HG12  192   5.207   5.404   1.400
  209ILE     CD  193   5.083   5.271   1.520
  209ILE    HD1  194   4.986   5.257   1.474
  209ILE    HD2  195   5.092   5.167   1.549
  209ILE    HD3  196   5.088   5.335   1.609
  209ILE      C  197   5.594   5.264   1.500
  209ILE      O  198   5.673   5.354   1.481
  210GLU      N  199   5.618   5.169   1.599
  210GLU      H  200   5.544   5.099   1.605
  210GLU     CA  201   5.731   5.165   1.691
  210GLU     HA  202   5.728   5.265   1.734
  210GLU     CB  203   5.712   5.060   1.801
  210GLU    HB1  204   5.712   4.963   1.751
  210GLU    HB2  205   5.618   5.079   1.854
  210GLU     CG  206   5.818   5.062   1.919
  210GLU    HG1  207   5.793   4.993   2.000
  210GLU    HG2  208   5.826   5.162   1.962
  210GLU     CD  209   5.959   5.016   1.879
  210GLU    OE1  210   5.968   4.911   1.815
  210GLU    OE2  211   6.059   5.077   1.920
  210GLU      C  212   5.868   5.166   1.610
  210GLU      O  213   5.959   5.239   1.640
  211ARG      N  214   5.872   5.081   1.509
  211ARG      H  215   5.797   5.013   1.504
  211ARG     CA  216   5.971   5.072   1.402
  211ARG     HA  217   6.067   5.082   1.453
  211ARG     CB  218   5.968   4.940   1.341
  211ARG    HB1  219   6.047   4.941   1.265
  211ARG    HB2  220   5.875   4.911   1.293
  211ARG     CG  221   6.013   4.827   1.447
  211ARG    HG1  222   5.996   4.734   1.394
  211ARG    HG2  223   5.944   4.834   1.531
  211ARG     CD  224   6.157   4.832   1.492
  211ARG    HD1  225   6.221   4.865   1.410
  211ARG    HD2  226   6.178   4.726   1.504
  211ARG     NE  227   6.179   4.913   1.612
  211ARG     HE  228   6.097   4.934   1.666
  211ARG     CZ  229   6.293   4.952   1.671
  211ARG    NH1  230   6.411   4.906   1.636
  211ARG   HH11  231   6.432   4.865   1.546
  211ARG   HH12  232   6.485   4.946   1.691
  211ARG    NH2  233   6.287   5.028   1.780
  211ARG   HH21  234   6.193   5.041   1.815
  211ARG   HH22  235   6.366   5.061   1.833
  211ARG      C  236   5.969   5.190   1.295
  211ARG      O  237   6.037   5.183   1.194
  212ARG      N  238   5.911   5.300   1.338
  212ARG      H  239   5.866   5.286   1.427
  212ARG     CA  240   5.917   5.437   1.273
  212ARG     HA  241   5.836   5.488   1.326
  212ARG     CB  242   6.048   5.504   1.322
  212ARG    HB1  243   6.033   5.606   1.288
  212ARG    HB2  244   6.138   5.459   1.281
  212ARG     CG  245   6.071   5.502   1.474
  212ARG    HG1  246   6.100   5.401   1.504
  212ARG    HG2  247   5.978   5.521   1.528
  212ARG     CD  248   6.189   5.586   1.517
  212ARG    HD1  249   6.282   5.554   1.470
  212ARG    HD2  250   6.194   5.570   1.625
  212ARG     NE  251   6.161   5.730   1.497
  212ARG     HE  252   6.185   5.769   1.407
  212ARG     CZ  253   6.094   5.807   1.578
  212ARG    NH1  254   6.061   5.779   1.705
  212ARG   HH11  255   6.092   5.689   1.740
  212ARG   HH12  256   5.993   5.839   1.749
  212ARG    NH2  257   6.046   5.913   1.530
  212ARG   HH21  258   6.068   5.937   1.435
  212ARG   HH22  259   5.998   5.984   1.583
  212ARG      C  260   5.878   5.451   1.130
  212ARG      O  261   5.896   5.554   1.069
  213ASN      N  262   5.827   5.343   1.067
  213ASN      H  263   5.810   5.265   1.127
  213ASN     CA  264   5.819   5.330   0.919
  213ASN     HA  265   5.885   5.400   0.870
  213ASN     CB  266   5.867   5.183   0.890
  213ASN    HB1  267   5.822   5.109   0.957
  213ASN    HB2  268   5.971   5.179   0.920
  213ASN     CG  269   5.859   5.149   0.738
  213ASN    OD1  270   5.799   5.219   0.655
  213ASN    ND2  271   5.908   5.036   0.698
  213ASN   HD21  272   5.943   4.966   0.761
  213ASN   HD22  273   5.922   5.035   0.598
  213ASN      C  274   5.674   5.364   0.863
  213ASN      O  275   5.581   5.286   0.874
  214MET      N  276   5.653   5.480   0.801
  214MET      H  277   5.735   5.539   0.802
  214MET     CA  278   5.523   5.539   0.775
  214MET     HA  279   5.449   5.518   0.852
  214MET     CB  280   5.524   5.697   0.779
  214MET    HB1  281   5.598   5.739   0.711
  214MET    HB2  282   5.559   5.729   0.877
  214MET     CG  283   5.386   5.759   0.758
  214MET    HG1  284   5.312   5.708   0.819
  214MET    HG2  285   5.357   5.744   0.654
  214MET     SD  286   5.384   5.935   0.795
  214MET     CE  287   5.235   5.992   0.695
  214MET    HE1  288   5.224   5.940   0.599
  214MET    HE2  289   5.148   5.978   0.759
  214MET    HE3  290   5.235   6.099   0.674
  214MET      C  291   5.476   5.485   0.636
  214MET      O  292   5.359   5.478   0.605
  215THR      N  293   5.564   5.433   0.551
  215THR      H  294   5.664   5.431   0.562
  215THR     CA  295   5.520   5.363   0.424
  215THR     HA  296   5.446   5.428   0.378
  215THR     CB  297   5.636   5.346   0.324
  215THR     HB  298   5.698   5.259   0.345
  215THR    CG2  299   5.595   5.327   0.177
  215THR   HG21  300   5.520   5.248   0.169
  215THR   HG22  301   5.547   5.419   0.142
  215THR   HG23  302   5.691   5.321   0.126
  215THR    OG1  303   5.709   5.459   0.329
  215THR    HG1  304   5.795   5.442   0.290
  215THR      C  305   5.453   5.233   0.459
  215THR      O  306   5.363   5.197   0.385
  216LEU      N  307   5.502   5.157   0.560
  216LEU      H  308   5.573   5.204   0.614
  216LEU     CA  309   5.454   5.024   0.589
  216LEU     HA  310   5.425   4.966   0.502
  216LEU     CB  311   5.569   4.957   0.666
  216LEU    HB1  312   5.592   5.024   0.749
  216LEU    HB2  313   5.652   4.944   0.597
  216LEU     CG  314   5.524   4.815   0.714
  216LEU     HG  315   5.457   4.836   0.798
  216LEU    CD1  316   5.458   4.735   0.595
  216LEU   HD11  317   5.528   4.736   0.511
  216LEU   HD12  318   5.458   4.629   0.621
  216LEU   HD13  319   5.360   4.774   0.570
  216LEU    CD2  320   5.643   4.730   0.761
  216LEU   HD21  321   5.616   4.630   0.795
  216LEU   HD22  322   5.714   4.729   0.678
  216LEU   HD23  323   5.694   4.775   0.846
  216LEU      C  324   5.331   5.054   0.676
  216LEU      O  325   5.222   4.999   0.651
  217VAL      N  326   5.331   5.150   0.774
  217VAL      H  327   5.417   5.201   0.791
  217VAL     CA  328   5.211   5.194   0.840
  217VAL     HA  329   5.165   5.117   0.903
  217VAL     CB  330   5.241   5.314   0.929
  217VAL     HB  331   5.300   5.391   0.880
  217VAL    CG1  332   5.112   5.388   0.975
  217VAL   HG11  333   5.129   5.451   1.062
  217VAL   HG12  334   5.061   5.445   0.897
  217VAL   HG13  335   5.045   5.309   1.009
  217VAL    CG2  336   5.325   5.264   1.043
  217VAL   HG21  337   5.380   5.340   1.099
  217VAL   HG22  338   5.265   5.206   1.114
  217VAL   HG23  339   5.402   5.204   0.995
  217VAL      C  340   5.090   5.231   0.747
  217VAL      O  341   4.987   5.171   0.748
  218THR      N  342   5.110   5.333   0.669
  218THR      H  343   5.191   5.392   0.687
  218THR     CA  344   5.014   5.368   0.564
  218THR     HA  345   4.930   5.406   0.623
  218THR     CB  346   5.053   5.485   0.470
  218THR     HB  347   4.977   5.488   0.392
  218THR    CG2  348   5.068   5.619   0.541
  218THR   HG21  349   5.124   5.685   0.475
  218THR   HG22  350   4.973   5.672   0.537
  218THR   HG23  351   5.116   5.601   0.638
  218THR    OG1  352   5.180   5.454   0.415
  218THR    HG1  353   5.241   5.451   0.489
  218THR      C  354   4.952   5.254   0.484
  218THR      O  355   4.830   5.238   0.471
  219LEU      N  356   5.042   5.159   0.446
  219LEU      H  357   5.140   5.184   0.448
  219LEU     CA  358   4.997   5.037   0.374
  219LEU     HA  359   4.934   5.071   0.291
  219LEU     CB  360   5.136   4.988   0.315
  219LEU    HB1  361   5.203   4.962   0.397
  219LEU    HB2  362   5.180   5.068   0.256
  219LEU     CG  363   5.118   4.861   0.239
  219LEU     HG  364   5.063   4.786   0.297
  219LEU    CD1  365   5.039   4.877   0.103
  219LEU   HD11  366   4.933   4.871   0.129
  219LEU   HD12  367   5.047   4.974   0.054
  219LEU   HD13  368   5.066   4.803   0.028
  219LEU    CD2  369   5.247   4.793   0.224
  219LEU   HD21  370   5.291   4.754   0.315
  219LEU   HD22  371   5.245   4.700   0.166
  219LEU   HD23  372   5.321   4.856   0.173
  219LEU      C  373   4.919   4.935   0.452
  219LEU      O  374   4.822   4.874   0.409
  220LEU      N  375   4.956   4.908   0.580
  220LEU      H  376   5.023   4.968   0.626
  220LEU     CA  377   4.876   4.817   0.661
  220LEU     HA  378   4.872   4.726   0.601
  220LEU     CB  379   4.961   4.800   0.791
  220LEU    HB1  380   4.906   4.747   0.869
  220LEU    HB2  381   4.970   4.902   0.827
  220LEU     CG  382   5.102   4.740   0.777
  220LEU     HG  383   5.168   4.781   0.701
  220LEU    CD1  384   5.167   4.768   0.912
  220LEU   HD11  385   5.159   4.874   0.936
  220LEU   HD12  386   5.133   4.700   0.991
  220LEU   HD13  387   5.270   4.734   0.899
  220LEU    CD2  388   5.106   4.592   0.744
  220LEU   HD21  389   5.209   4.561   0.729
  220LEU   HD22  390   5.072   4.531   0.827
  220LEU   HD23  391   5.046   4.586   0.653
  220LEU      C  392   4.733   4.862   0.682
  220LEU      O  393   4.640   4.783   0.664
  221VAL      N  394   4.711   4.992   0.712
  221VAL      H  395   4.793   5.050   0.709
  221VAL     CA  396   4.580   5.063   0.713
  221VAL     HA  397   4.519   5.007   0.783
  221VAL     CB  398   4.599   5.210   0.767
  221VAL     HB  399   4.667   5.266   0.703
  221VAL    CG1  400   4.465   5.293   0.771
  221VAL   HG11  401   4.385   5.247   0.828
  221VAL   HG12  402   4.481   5.390   0.818
  221VAL   HG13  403   4.431   5.308   0.668
  221VAL    CG2  404   4.653   5.209   0.919
  221VAL   HG21  405   4.748   5.156   0.933
  221VAL   HG22  406   4.654   5.309   0.962
  221VAL   HG23  407   4.598   5.139   0.982
  221VAL      C  408   4.511   5.065   0.577
  221VAL      O  409   4.391   5.046   0.563
  222GLU      N  410   4.587   5.075   0.467
  222GLU      H  411   4.682   5.109   0.474
  222GLU     CA  412   4.540   5.074   0.327
  222GLU     HA  413   4.465   5.152   0.318
  222GLU     CB  414   4.652   5.100   0.227
  222GLU    HB1  415   4.730   5.023   0.230
  222GLU    HB2  416   4.696   5.198   0.244
  222GLU     CG  417   4.604   5.101   0.084
  222GLU    HG1  418   4.504   5.144   0.086
  222GLU    HG2  419   4.591   5.001   0.044
  222GLU     CD  420   4.702   5.174  -0.008
  222GLU    OE1  421   4.680   5.198  -0.126
  222GLU    OE2  422   4.817   5.196   0.036
  222GLU      C  423   4.472   4.934   0.302
  222GLU      O  424   4.360   4.933   0.239
  223ASN      N  425   4.521   4.820   0.347
  223ASN      H  426   4.612   4.823   0.393
  223ASN     CA  427   4.463   4.684   0.349
  223ASN     HA  428   4.425   4.658   0.250
  223ASN     CB  429   4.569   4.589   0.401
  223ASN    HB1  430   4.524   4.494   0.430
  223ASN    HB2  431   4.622   4.632   0.486
  223ASN     CG  432   4.671   4.562   0.292
  223ASN    OD1  433   4.654   4.483   0.201
  223ASN    ND2  434   4.784   4.626   0.307
  223ASN   HD21  435   4.806   4.690   0.382
  223ASN   HD22  436   4.855   4.614   0.236
  223ASN      C  437   4.344   4.687   0.440
  223ASN      O  438   4.234   4.659   0.395
  224GLY      N  439   4.366   4.715   0.571
  224GLY      H  440   4.463   4.723   0.600
  224GLY     CA  441   4.264   4.740   0.677
  224GLY    HA1  442   4.180   4.673   0.657
  224GLY    HA2  443   4.229   4.843   0.667
  224GLY      C  444   4.297   4.704   0.820
  224GLY      O  445   4.212   4.644   0.881
  225ALA      N  446   4.420   4.730   0.867
  225ALA      H  447   4.484   4.764   0.797
  225ALA     CA  448   4.459   4.722   1.006
  225ALA     HA  449   4.426   4.621   1.030
  225ALA     CB  450   4.606   4.739   1.012
  225ALA    HB1  451   4.654   4.656   0.961
  225ALA    HB2  452   4.637   4.831   0.962
  225ALA    HB3  453   4.641   4.743   1.115
  225ALA      C  454   4.385   4.819   1.100
  225ALA      O  455   4.336   4.919   1.056
  226ASP      N  456   4.379   4.783   1.227
  226ASP      H  457   4.418   4.693   1.252
  226ASP     CA  458   4.291   4.857   1.322
  226ASP     HA  459   4.211   4.902   1.262
  226ASP     CB  460   4.225   4.763   1.420
  226ASP    HB1  461   4.298   4.704   1.474
  226ASP    HB2  462   4.158   4.693   1.369
  226ASP     CG  463   4.142   4.837   1.528
  226ASP    OD1  464   4.127   4.961   1.532
  226ASP    OD2  465   4.085   4.761   1.611
  226ASP      C  466   4.368   4.962   1.394
  226ASP      O  467   4.451   4.928   1.472
  227VAL      N  468   4.341   5.089   1.370
  227VAL      H  469   4.267   5.112   1.306
  227VAL     CA  470   4.420   5.201   1.436
  227VAL     HA  471   4.526   5.178   1.434
  227VAL     CB  472   4.407   5.326   1.356
  227VAL     HB  473   4.474   5.403   1.394
  227VAL    CG1  474   4.442   5.312   1.202
  227VAL   HG11  475   4.525   5.243   1.188
  227VAL   HG12  476   4.360   5.255   1.158
  227VAL   HG13  477   4.446   5.406   1.148
  227VAL    CG2  478   4.273   5.387   1.352
  227VAL   HG21  479   4.207   5.308   1.314
  227VAL   HG22  480   4.239   5.401   1.455
  227VAL   HG23  481   4.270   5.482   1.299
  227VAL      C  482   4.384   5.236   1.585
  227VAL      O  483   4.428   5.336   1.644
  228GLN      N  484   4.301   5.156   1.652
  228GLN      H  485   4.255   5.083   1.599
  228GLN     CA  486   4.268   5.151   1.795
  228GLN     HA  487   4.336   5.224   1.840
  228GLN     CB  488   4.130   5.204   1.816
  228GLN    HB1  489   4.104   5.201   1.921
  228GLN    HB2  490   4.064   5.141   1.757
  228GLN     CG  491   4.106   5.349   1.771
  228GLN    HG1  492   4.152   5.362   1.673
  228GLN    HG2  493   4.153   5.410   1.849
  228GLN     CD  494   3.961   5.372   1.759
  228GLN    OE1  495   3.912   5.455   1.841
  228GLN    NE2  496   3.883   5.313   1.679
  228GLN   HE21  497   3.920   5.243   1.616
  228GLN   HE22  498   3.785   5.327   1.697
  228GLN      C  499   4.300   5.015   1.871
  228GLN      O  500   4.275   5.010   1.989
  229ALA      N  501   4.361   4.914   1.807
  229ALA      H  502   4.373   4.923   1.707
  229ALA     CA  503   4.414   4.791   1.868
  229ALA     HA  504   4.328   4.737   1.907
  229ALA     CB  505   4.479   4.705   1.757
  229ALA    HB1  506   4.515   4.614   1.806
  229ALA    HB2  507   4.406   4.684   1.678
  229ALA    HB3  508   4.562   4.766   1.724
  229ALA      C  509   4.518   4.822   1.977
  229ALA      O  510   4.628   4.865   1.947
  230ALA      N  511   4.474   4.781   2.095
  230ALA      H  512   4.378   4.750   2.102
  230ALA     CA  513   4.560   4.767   2.210
  230ALA     HA  514   4.621   4.857   2.217
  230ALA     CB  515   4.472   4.740   2.335
  230ALA    HB1  516   4.394   4.669   2.308
  230ALA    HB2  517   4.531   4.698   2.416
  230ALA    HB3  518   4.427   4.832   2.374
  230ALA      C  519   4.659   4.656   2.191
  230ALA      O  520   4.657   4.574   2.099
  231ALA      N  521   4.763   4.657   2.281
  231ALA      H  522   4.763   4.729   2.351
  231ALA     CA  523   4.830   4.529   2.310
  231ALA     HA  524   4.794   4.452   2.242
  231ALA     CB  525   4.983   4.542   2.301
  231ALA    HB1  526   5.021   4.599   2.386
  231ALA    HB2  527   5.029   4.444   2.291
  231ALA    HB3  528   5.011   4.594   2.209
  231ALA      C  529   4.786   4.478   2.450
  231ALA      O  530   4.742   4.549   2.531
  232ASN      N  531   4.829   4.356   2.487
  232ASN      H  532   4.874   4.291   2.425
  232ASN     CA  533   4.802   4.296   2.614
  232ASN     HA  534   4.740   4.360   2.676
  232ASN     CB  535   4.732   4.168   2.590
  232ASN    HB1  536   4.807   4.098   2.554
  232ASN    HB2  537   4.658   4.185   2.512
  232ASN     CG  538   4.665   4.115   2.715
  232ASN    OD1  539   4.705   4.004   2.761
  232ASN    ND2  540   4.568   4.190   2.769
  232ASN   HD21  541   4.534   4.266   2.711
  232ASN   HD22  542   4.518   4.153   2.848
  232ASN      C  543   4.925   4.272   2.701
  232ASN      O  544   4.913   4.272   2.823
  233GLY      N  545   5.039   4.237   2.641
  233GLY      H  546   5.042   4.226   2.541
  233GLY     CA  547   5.163   4.197   2.701
  233GLY    HA1  548   5.239   4.178   2.624
  233GLY    HA2  549   5.150   4.106   2.759
  233GLY      C  550   5.227   4.294   2.801
  233GLY      O  551   5.245   4.415   2.777
  234ASP      N  552   5.252   4.243   2.924
  234ASP      H  553   5.255   4.142   2.926
  234ASP     CA  554   5.267   4.322   3.046
  234ASP     HA  555   5.175   4.379   3.058
  234ASP     CB  556   5.283   4.225   3.167
  234ASP    HB1  557   5.197   4.163   3.192
  234ASP    HB2  558   5.291   4.302   3.243
  234ASP     CG  559   5.411   4.140   3.166
  234ASP    OD1  560   5.440   4.072   3.071
  234ASP    OD2  561   5.479   4.136   3.273
  234ASP      C  562   5.388   4.417   3.045
  234ASP      O  563   5.395   4.515   3.126
  235PHE      N  564   5.480   4.398   2.947
  235PHE      H  565   5.467   4.316   2.891
  235PHE     CA  566   5.594   4.495   2.912
  235PHE     HA  567   5.672   4.503   2.988
  235PHE     CB  568   5.649   4.426   2.788
  235PHE    HB1  569   5.573   4.439   2.711
  235PHE    HB2  570   5.662   4.322   2.814
  235PHE     CG  571   5.779   4.482   2.742
  235PHE    CD1  572   5.894   4.406   2.754
  235PHE    HD1  573   5.900   4.317   2.815
  235PHE    CE1  574   6.012   4.454   2.701
  235PHE    HE1  575   6.104   4.405   2.729
  235PHE     CZ  576   6.014   4.573   2.620
  235PHE     HZ  577   6.099   4.612   2.566
  235PHE    CE2  578   5.894   4.647   2.604
  235PHE    HE2  579   5.900   4.738   2.546
  235PHE    CD2  580   5.778   4.596   2.663
  235PHE    HD2  581   5.684   4.645   2.645
  235PHE      C  582   5.536   4.636   2.884
  235PHE      O  583   5.601   4.737   2.908
  236PHE      N  584   5.413   4.642   2.823
  236PHE      H  585   5.367   4.553   2.809
  236PHE     CA  586   5.340   4.767   2.794
  236PHE     HA  587   5.419   4.840   2.774
  236PHE     CB  588   5.244   4.753   2.674
  236PHE    HB1  589   5.215   4.854   2.644
  236PHE    HB2  590   5.151   4.706   2.706
  236PHE     CG  591   5.312   4.689   2.561
  236PHE    CD1  592   5.436   4.735   2.516
  236PHE    HD1  593   5.487   4.823   2.551
  236PHE    CE1  594   5.496   4.669   2.405
  236PHE    HE1  595   5.597   4.696   2.376
  236PHE     CZ  596   5.433   4.562   2.338
  236PHE     HZ  597   5.483   4.517   2.254
  236PHE    CE2  598   5.314   4.505   2.399
  236PHE    HE2  599   5.258   4.422   2.361
  236PHE    CD2  600   5.249   4.574   2.504
  236PHE    HD2  601   5.160   4.530   2.547
  236PHE      C  602   5.273   4.840   2.920
  236PHE      O  603   5.232   4.957   2.905
  237LYS      N  604   5.268   4.765   3.031
  237LYS      H  605   5.319   4.677   3.033
  237LYS     CA  606   5.189   4.791   3.150
  237LYS     HA  607   5.128   4.879   3.129
  237LYS     CB  608   5.090   4.679   3.180
  237LYS    HB1  609   5.033   4.712   3.267
  237LYS    HB2  610   5.144   4.585   3.190
  237LYS     CG  611   4.998   4.651   3.061
  237LYS    HG1  612   5.062   4.613   2.982
  237LYS    HG2  613   4.945   4.740   3.024
  237LYS     CD  614   4.892   4.550   3.114
  237LYS    HD1  615   4.861   4.593   3.210
  237LYS    HD2  616   4.949   4.458   3.120
  237LYS     CE  617   4.771   4.520   3.024
  237LYS    HE1  618   4.712   4.445   3.077
  237LYS    HE2  619   4.803   4.476   2.929
  237LYS     NZ  620   4.690   4.636   2.996
  237LYS    HZ1  621   4.660   4.683   3.081
  237LYS    HZ2  622   4.730   4.707   2.937
  237LYS    HZ3  623   4.612   4.595   2.947
  237LYS      C  624   5.272   4.816   3.267
  237LYS      O  625   5.396   4.797   3.263
  238LYS      N  626   5.207   4.858   3.376
  238LYS      H  627   5.108   4.871   3.366
  238LYS     CA  628   5.264   4.880   3.509
  238LYS     HA  629   5.370   4.898   3.491
  238LYS     CB  630   5.212   5.015   3.570
  238LYS    HB1  631   5.262   5.039   3.664
  238LYS    HB2  632   5.105   5.006   3.585
  238LYS     CG  633   5.239   5.142   3.487
  238LYS    HG1  634   5.246   5.119   3.381
  238LYS    HG2  635   5.340   5.179   3.506
  238LYS     CD  636   5.134   5.251   3.513
  238LYS    HD1  637   5.128   5.275   3.619
  238LYS    HD2  638   5.036   5.213   3.483
  238LYS     CE  639   5.153   5.384   3.431
  238LYS    HE1  640   5.069   5.449   3.458
  238LYS    HE2  641   5.147   5.353   3.326
  238LYS     NZ  642   5.281   5.454   3.471
  238LYS    HZ1  643   5.296   5.539   3.419
  238LYS    HZ2  644   5.278   5.482   3.569
  238LYS    HZ3  645   5.360   5.392   3.463
  238LYS      C  646   5.245   4.771   3.617
  238LYS      O  647   5.318   4.767   3.719
  239THR      N  648   5.149   4.686   3.581
  239THR      H  649   5.092   4.713   3.502
  239THR     CA  650   5.091   4.568   3.662
  239THR     HA  651   5.027   4.614   3.737
  239THR     CB  652   4.999   4.493   3.565
  239THR     HB  653   4.972   4.400   3.614
  239THR    CG2  654   4.865   4.565   3.533
  239THR   HG21  655   4.797   4.546   3.616
  239THR   HG22  656   4.876   4.669   3.503
  239THR   HG23  657   4.821   4.513   3.448
  239THR    OG1  658   5.055   4.476   3.432
  239THR    HG1  659   5.000   4.415   3.381
  239THR      C  660   5.189   4.470   3.723
  239THR      O  661   5.157   4.415   3.828
  240LYS      N  662   5.300   4.435   3.657
  240LYS      H  663   5.320   4.476   3.567
  240LYS     CA  664   5.407   4.350   3.721
  240LYS     HA  665   5.381   4.319   3.822
  240LYS     CB  666   5.438   4.226   3.629
  240LYS    HB1  667   5.526   4.174   3.666
  240LYS    HB2  668   5.465   4.251   3.526
  240LYS     CG  669   5.328   4.119   3.627
  240LYS    HG1  670   5.306   4.085   3.728
  240LYS    HG2  671   5.361   4.029   3.575
  240LYS     CD  672   5.200   4.163   3.560
  240LYS    HD1  673   5.222   4.210   3.465
  240LYS    HD2  674   5.137   4.228   3.622
  240LYS     CE  675   5.118   4.043   3.521
  240LYS    HE1  676   5.176   3.969   3.466
  240LYS    HE2  677   5.030   4.076   3.466
  240LYS     NZ  678   5.057   3.987   3.646
  240LYS    HZ1  679   5.133   3.944   3.695
  240LYS    HZ2  680   5.020   4.062   3.703
  240LYS    HZ3  681   4.984   3.917   3.636
  240LYS      C  682   5.532   4.428   3.762
  240LYS      O  683   5.638   4.366   3.794
  241GLY      N  684   5.531   4.564   3.768
  241GLY      H  685   5.446   4.617   3.753
  241GLY     CA  686   5.646   4.638   3.822
  241GLY    HA1  687   5.657   4.612   3.928
  241GLY    HA2  688   5.617   4.743   3.826
  241GLY      C  689   5.783   4.611   3.754
  241GLY      O  690   5.878   4.587   3.824
  242ARG      N  691   5.780   4.592   3.623
  242ARG      H  692   5.689   4.602   3.579
  242ARG     CA  693   5.886   4.527   3.542
  242ARG     HA  694   5.970   4.513   3.610
  242ARG     CB  695   5.843   4.382   3.506
  242ARG    HB1  696   5.835   4.337   3.605
  242ARG    HB2  697   5.929   4.337   3.456
  242ARG     CG  698   5.700   4.368   3.437
  242ARG    HG1  699   5.629   4.416   3.505
  242ARG    HG2  700   5.680   4.260   3.439
  242ARG     CD  701   5.675   4.424   3.298
  242ARG    HD1  702   5.660   4.531   3.307
  242ARG    HD2  703   5.587   4.370   3.262
  242ARG     NE  704   5.782   4.396   3.202
  242ARG     HE  705   5.840   4.476   3.180
  242ARG     CZ  706   5.816   4.273   3.163
  242ARG    NH1  707   5.749   4.163   3.195
  242ARG   HH11  708   5.667   4.165   3.254
  242ARG   HH12  709   5.768   4.072   3.156
  242ARG    NH2  710   5.911   4.269   3.077
  242ARG   HH21  711   5.954   4.357   3.055
  242ARG   HH22  712   5.942   4.185   3.030
  242ARG      C  713   5.927   4.617   3.425
  242ARG      O  714   5.844   4.686   3.367
  243PRO      N  715   6.055   4.605   3.380
  243PRO     CD  716   6.161   4.524   3.440
  243PRO    HD1  717   6.144   4.417   3.454
  243PRO    HD2  718   6.191   4.581   3.528
  243PRO     CG  719   6.288   4.534   3.348
  243PRO    HG1  720   6.307   4.452   3.279
  243PRO    HG2  721   6.371   4.547   3.416
  243PRO     CB  722   6.263   4.656   3.263
  243PRO    HB1  723   6.311   4.637   3.167
  243PRO    HB2  724   6.315   4.743   3.303
  243PRO     CA  725   6.112   4.684   3.264
  243PRO     HA  726   6.096   4.789   3.291
  243PRO      C  727   6.037   4.660   3.127
  243PRO      O  728   5.971   4.554   3.108
  244GLY      N  729   6.054   4.760   3.034
  244GLY      H  730   6.100   4.842   3.072
  244GLY     CA  731   5.996   4.774   2.899
  244GLY    HA1  732   5.910   4.708   2.887
  244GLY    HA2  733   6.070   4.752   2.822
  244GLY      C  734   5.963   4.925   2.881
  244GLY      O  735   6.040   5.019   2.909
  245PHE      N  736   5.849   4.948   2.817
  245PHE      H  737   5.786   4.871   2.801
  245PHE     CA  738   5.802   5.084   2.787
  245PHE     HA  739   5.846   5.160   2.851
  245PHE     CB  740   5.853   5.114   2.647
  245PHE    HB1  741   5.801   5.042   2.584
  245PHE    HB2  742   5.961   5.103   2.642
  245PHE     CG  743   5.817   5.254   2.594
  245PHE    CD1  744   5.836   5.370   2.672
  245PHE    HD1  745   5.876   5.363   2.772
  245PHE    CE1  746   5.811   5.497   2.615
  245PHE    HE1  747   5.812   5.587   2.675
  245PHE     CZ  748   5.739   5.507   2.496
  245PHE     HZ  749   5.698   5.603   2.467
  245PHE    CE2  750   5.712   5.389   2.424
  245PHE    HE2  751   5.652   5.398   2.334
  245PHE    CD2  752   5.754   5.262   2.469
  245PHE    HD2  753   5.743   5.175   2.407
  245PHE      C  754   5.644   5.095   2.799
  245PHE      O  755   5.579   5.013   2.727
  246TYR      N  756   5.594   5.193   2.874
  246TYR      H  757   5.659   5.264   2.902
  246TYR     CA  758   5.452   5.233   2.876
  246TYR     HA  759   5.389   5.157   2.829
  246TYR     CB  760   5.415   5.239   3.026
  246TYR    HB1  761   5.489   5.301   3.079
  246TYR    HB2  762   5.429   5.134   3.054
  246TYR     CG  763   5.282   5.300   3.069
  246TYR    CD1  764   5.172   5.211   3.071
  246TYR    HD1  765   5.187   5.104   3.060
  246TYR    CE1  766   5.041   5.257   3.090
  246TYR    HE1  767   4.959   5.188   3.097
  246TYR     CZ  768   5.033   5.396   3.096
  246TYR     OH  769   4.903   5.449   3.109
  246TYR     HH  770   4.837   5.385   3.081
  246TYR    CE2  771   5.142   5.485   3.107
  246TYR    HE2  772   5.128   5.591   3.121
  246TYR    CD2  773   5.268   5.438   3.104
  246TYR    HD2  774   5.355   5.501   3.100
  246TYR      C  775   5.432   5.366   2.808
  246TYR      O  776   5.502   5.462   2.846
  247PHE      N  777   5.336   5.373   2.715
  247PHE      H  778   5.280   5.289   2.702
  247PHE     CA  779   5.310   5.486   2.621
  247PHE     HA  780   5.372   5.569   2.654
  247PHE     CB  781   5.372   5.446   2.489
  247PHE    HB1  782   5.481   5.441   2.497
  247PHE    HB2  783   5.356   5.522   2.412
  247PHE     CG  784   5.323   5.320   2.432
  247PHE    CD1  785   5.198   5.316   2.367
  247PHE    HD1  786   5.142   5.408   2.353
  247PHE    CE1  787   5.146   5.189   2.315
  247PHE    HE1  788   5.051   5.186   2.265
  247PHE     CZ  789   5.217   5.071   2.334
  247PHE     HZ  790   5.192   4.981   2.279
  247PHE    CE2  791   5.345   5.077   2.397
  247PHE    HE2  792   5.396   4.983   2.407
  247PHE    CD2  793   5.392   5.202   2.451
  247PHE    HD2  794   5.486   5.196   2.502
  247PHE      C  795   5.167   5.526   2.605
  247PHE      O  796   5.129   5.613   2.525
  248GLY      N  797   5.074   5.459   2.677
  248GLY      H  798   5.101   5.383   2.737
  248GLY     CA  799   4.927   5.489   2.679
  248GLY    HA1  800   4.913   5.588   2.636
  248GLY    HA2  801   4.898   5.491   2.784
  248GLY      C  802   4.845   5.385   2.589
  248GLY      O  803   4.738   5.421   2.559
  249GLU      N  804   4.903   5.269   2.556
  249GLU      H  805   5.000   5.275   2.582
  249GLU     CA  806   4.855   5.141   2.494
  249GLU     HA  807   4.949   5.086   2.493
  249GLU     CB  808   4.761   5.064   2.585
  249GLU    HB1  809   4.728   4.971   2.538
  249GLU    HB2  810   4.674   5.123   2.612
  249GLU     CG  811   4.817   5.023   2.721
  249GLU    HG1  812   4.847   5.112   2.777
  249GLU    HG2  813   4.905   4.961   2.706
  249GLU     CD  814   4.711   4.951   2.803
  249GLU    OE1  815   4.757   4.886   2.899
  249GLU    OE2  816   4.583   4.963   2.784
  249GLU      C  817   4.798   5.136   2.351
  249GLU      O  818   4.831   5.046   2.274
  250LEU      N  819   4.716   5.236   2.312
  250LEU      H  820   4.694   5.307   2.380
  250LEU     CA  821   4.659   5.248   2.185
  250LEU     HA  822   4.636   5.146   2.153
  250LEU     CB  823   4.529   5.327   2.189
  250LEU    HB1  824   4.471   5.304   2.100
  250LEU    HB2  825   4.552   5.434   2.193
  250LEU     CG  826   4.435   5.301   2.311
  250LEU     HG  827   4.464   5.357   2.400
  250LEU    CD1  828   4.296   5.365   2.275
  250LEU   HD11  829   4.220   5.348   2.352
  250LEU   HD12  830   4.316   5.471   2.263
  250LEU   HD13  831   4.255   5.335   2.178
  250LEU    CD2  832   4.400   5.152   2.336
  250LEU   HD21  833   4.302   5.134   2.382
  250LEU   HD22  834   4.387   5.109   2.237
  250LEU   HD23  835   4.470   5.107   2.405
  250LEU      C  836   4.761   5.306   2.090
  250LEU      O  837   4.864   5.358   2.141
  251PRO      N  838   4.748   5.297   1.953
  251PRO     CD  839   4.669   5.188   1.889
  251PRO    HD1  840   4.573   5.233   1.861
  251PRO    HD2  841   4.656   5.100   1.952
  251PRO     CG  842   4.738   5.150   1.766
  251PRO    HG1  843   4.680   5.113   1.681
  251PRO    HG2  844   4.813   5.079   1.802
  251PRO     CB  845   4.798   5.283   1.728
  251PRO    HB1  846   4.713   5.340   1.692
  251PRO    HB2  847   4.866   5.281   1.642
  251PRO     CA  848   4.854   5.339   1.862
  251PRO     HA  849   4.945   5.291   1.897
  251PRO      C  850   4.867   5.490   1.856
  251PRO      O  851   4.980   5.533   1.830
  252LEU      N  852   4.760   5.570   1.869
  252LEU      H  853   4.669   5.529   1.884
  252LEU     CA  854   4.765   5.719   1.856
  252LEU     HA  855   4.816   5.737   1.762
  252LEU     CB  856   4.626   5.773   1.857
  252LEU    HB1  857   4.577   5.754   1.953
  252LEU    HB2  858   4.567   5.728   1.778
  252LEU     CG  859   4.631   5.930   1.852
  252LEU     HG  860   4.693   5.963   1.935
  252LEU    CD1  861   4.674   5.977   1.717
  252LEU   HD11  862   4.781   5.959   1.705
  252LEU   HD12  863   4.617   5.918   1.646
  252LEU   HD13  864   4.660   6.085   1.707
  252LEU    CD2  865   4.504   6.004   1.889
  252LEU   HD21  866   4.473   5.966   1.987
  252LEU   HD22  867   4.527   6.110   1.896
  252LEU   HD23  868   4.427   5.994   1.813
  252LEU      C  869   4.850   5.775   1.974
  252LEU      O  870   4.940   5.855   1.951
  253SER      N  871   4.823   5.713   2.090
  253SER      H  872   4.740   5.656   2.090
  253SER     CA  873   4.917   5.725   2.209
  253SER     HA  874   4.926   5.832   2.224
  253SER     CB  875   4.859   5.658   2.334
  253SER    HB1  876   4.909   5.689   2.426
  253SER    HB2  877   4.851   5.549   2.324
  253SER     OG  878   4.727   5.709   2.343
  253SER     HG  879   4.680   5.685   2.424
  253SER      C  880   5.062   5.676   2.181
  253SER      O  881   5.156   5.748   2.223
  254LEU      N  882   5.079   5.562   2.117
  254LEU      H  883   4.999   5.505   2.092
  254LEU     CA  884   5.217   5.513   2.095
  254LEU     HA  885   5.274   5.525   2.187
  254LEU     CB  886   5.208   5.375   2.027
  254LEU    HB1  887   5.156   5.392   1.932
  254LEU    HB2  888   5.150   5.307   2.090
  254LEU     CG  889   5.338   5.299   1.985
  254LEU     HG  890   5.377   5.342   1.892
  254LEU    CD1  891   5.442   5.276   2.091
  254LEU   HD11  892   5.412   5.194   2.157
  254LEU   HD12  893   5.540   5.251   2.050
  254LEU   HD13  894   5.445   5.366   2.152
  254LEU    CD2  895   5.288   5.162   1.948
  254LEU   HD21  896   5.369   5.109   1.898
  254LEU   HD22  897   5.243   5.112   2.035
  254LEU   HD23  898   5.203   5.171   1.880
  254LEU      C  899   5.287   5.607   1.995
  254LEU      O  900   5.400   5.653   2.020
  255ALA      N  901   5.220   5.656   1.887
  255ALA      H  902   5.125   5.625   1.875
  255ALA     CA  903   5.282   5.754   1.799
  255ALA     HA  904   5.369   5.701   1.759
  255ALA     CB  905   5.176   5.768   1.690
  255ALA    HB1  906   5.197   5.846   1.617
  255ALA    HB2  907   5.155   5.675   1.638
  255ALA    HB3  908   5.084   5.801   1.739
  255ALA      C  909   5.320   5.891   1.858
  255ALA      O  910   5.416   5.951   1.818
  256ALA      N  911   5.242   5.944   1.957
  256ALA      H  912   5.149   5.906   1.965
  256ALA     CA  913   5.274   6.064   2.035
  256ALA     HA  914   5.292   6.147   1.967
  256ALA     CB  915   5.148   6.094   2.119
  256ALA    HB1  916   5.164   6.186   2.175
  256ALA    HB2  917   5.055   6.097   2.062
  256ALA    HB3  918   5.138   6.010   2.188
  256ALA      C  919   5.402   6.049   2.119
  256ALA      O  920   5.494   6.127   2.111
  257CYS      N  921   5.404   5.944   2.200
  257CYS      H  922   5.321   5.888   2.210
  257CYS     CA  923   5.526   5.911   2.288
  257CYS     HA  924   5.550   5.997   2.351
  257CYS     CB  925   5.491   5.800   2.390
  257CYS    HB1  926   5.581   5.763   2.439
  257CYS    HB2  927   5.438   5.731   2.324
  257CYS     SG  928   5.372   5.870   2.506
  257CYS     HG  929   5.284   5.777   2.466
  257CYS      C  930   5.649   5.853   2.211
  257CYS      O  931   5.756   5.842   2.274
  258THR      N  932   5.635   5.829   2.080
  258THR      H  933   5.543   5.825   2.039
  258THR     CA  934   5.746   5.818   1.979
  258THR     HA  935   5.833   5.792   2.040
  258THR     CB  936   5.734   5.698   1.881
  258THR     HB  937   5.813   5.701   1.806
  258THR    CG2  938   5.739   5.560   1.937
  258THR   HG21  939   5.642   5.534   1.979
  258THR   HG22  940   5.752   5.496   1.849
  258THR   HG23  941   5.818   5.543   2.009
  258THR    OG1  942   5.615   5.709   1.814
  258THR    HG1  943   5.545   5.684   1.875
  258THR      C  944   5.787   5.941   1.903
  258THR      O  945   5.874   5.932   1.821
  259ASN      N  946   5.725   6.057   1.935
  259ASN      H  947   5.673   6.053   2.022
  259ASN     CA  948   5.737   6.188   1.869
  259ASN     HA  949   5.664   6.255   1.914
  259ASN     CB  950   5.885   6.238   1.893
  259ASN    HB1  951   5.958   6.185   1.832
  259ASN    HB2  952   5.905   6.227   1.999
  259ASN     CG  953   5.902   6.385   1.861
  259ASN    OD1  954   5.815   6.469   1.891
  259ASN    ND2  955   6.015   6.421   1.807
  259ASN   HD21  956   6.086   6.349   1.815
  259ASN   HD22  957   6.032   6.521   1.804
  259ASN      C  958   5.697   6.202   1.718
  259ASN      O  959   5.755   6.283   1.638
  260GLN      N  960   5.611   6.115   1.672
  260GLN      H  961   5.573   6.048   1.737
  260GLN     CA  962   5.580   6.093   1.527
  260GLN     HA  963   5.657   6.140   1.467
  260GLN     CB  964   5.575   5.943   1.491
  260GLN    HB1  965   5.545   5.945   1.386
  260GLN    HB2  966   5.499   5.905   1.559
  260GLN     CG  967   5.713   5.884   1.504
  260GLN    HG1  968   5.750   5.896   1.605
  260GLN    HG2  969   5.784   5.945   1.447
  260GLN     CD  970   5.720   5.742   1.452
  260GLN    OE1  971   5.751   5.721   1.334
  260GLN    NE2  972   5.680   5.638   1.525
  260GLN   HE21  973   5.651   5.656   1.620
  260GLN   HE22  974   5.696   5.544   1.492
  260GLN      C  975   5.454   6.171   1.480
  260GLN      O  976   5.350   6.110   1.449
  261LEU      N  977   5.454   6.306   1.474
  261LEU      H  978   5.543   6.351   1.492
  261LEU     CA  979   5.347   6.391   1.426
  261LEU     HA  980   5.272   6.379   1.504
  261LEU     CB  981   5.385   6.540   1.399
  261LEU    HB1  982   5.469   6.536   1.330
  261LEU    HB2  983   5.429   6.581   1.490
  261LEU     CG  984   5.281   6.635   1.336
  261LEU     HG  985   5.256   6.596   1.237
  261LEU    CD1  986   5.157   6.640   1.429
  261LEU   HD11  987   5.096   6.551   1.421
  261LEU   HD12  988   5.201   6.653   1.529
  261LEU   HD13  989   5.092   6.723   1.399
  261LEU    CD2  990   5.341   6.771   1.318
  261LEU   HD21  991   5.374   6.813   1.413
  261LEU   HD22  992   5.432   6.766   1.258
  261LEU   HD23  993   5.273   6.841   1.271
  261LEU      C  994   5.283   6.350   1.293
  261LEU      O  995   5.163   6.343   1.286
  262ALA      N  996   5.359   6.307   1.189
  262ALA      H  997   5.457   6.290   1.204
  262ALA     CA  998   5.317   6.262   1.061
  262ALA     HA  999   5.245   6.334   1.023
  262ALA     CB 1000   5.437   6.244   0.971
  262ALA    HB1 1001   5.398   6.236   0.870
  262ALA    HB2 1002   5.505   6.328   0.980
  262ALA    HB3 1003   5.496   6.154   0.992
  262ALA      C 1004   5.230   6.130   1.075
  262ALA      O 1005   5.138   6.111   0.997
  263ILE      N 1006   5.264   6.049   1.175
  263ILE      H 1007   5.326   6.081   1.248
  263ILE     CA 1008   5.184   5.926   1.198
  263ILE     HA 1009   5.138   5.898   1.103
  263ILE     CB 1010   5.261   5.813   1.268
  263ILE     HB 1011   5.296   5.854   1.363
  263ILE    CG2 1012   5.181   5.686   1.293
  263ILE   HG21 1013   5.149   5.651   1.195
  263ILE   HG22 1014   5.241   5.619   1.354
  263ILE   HG23 1015   5.091   5.712   1.349
  263ILE    CG1 1016   5.374   5.770   1.167
  263ILE   HG11 1017   5.438   5.857   1.150
  263ILE   HG12 1018   5.340   5.751   1.065
  263ILE     CD 1019   5.456   5.649   1.206
  263ILE    HD1 1020   5.541   5.652   1.138
  263ILE    HD2 1021   5.487   5.659   1.310
  263ILE    HD3 1022   5.405   5.554   1.198
  263ILE      C 1023   5.060   5.971   1.281
  263ILE      O 1024   4.949   5.942   1.241
  264VAL      N 1025   5.076   6.048   1.389
  264VAL      H 1026   5.167   6.083   1.414
  264VAL     CA 1027   4.962   6.092   1.480
  264VAL     HA 1028   4.921   6.008   1.536
  264VAL     CB 1029   5.009   6.185   1.590
  264VAL     HB 1030   5.074   6.262   1.549
  264VAL    CG1 1031   4.893   6.258   1.664
  264VAL   HG11 1032   4.928   6.339   1.728
  264VAL   HG12 1033   4.816   6.311   1.609
  264VAL   HG13 1034   4.851   6.183   1.732
  264VAL    CG2 1035   5.086   6.108   1.696
  264VAL   HG21 1036   5.045   6.013   1.731
  264VAL   HG22 1037   5.189   6.095   1.663
  264VAL   HG23 1038   5.101   6.167   1.787
  264VAL      C 1039   4.856   6.161   1.393
  264VAL      O 1040   4.737   6.130   1.402
  265LYS      N 1041   4.899   6.241   1.295
  265LYS      H 1042   4.993   6.277   1.290
  265LYS     CA 1043   4.811   6.295   1.184
  265LYS     HA 1044   4.730   6.354   1.229
  265LYS     CB 1045   4.885   6.401   1.104
  265LYS    HB1 1046   4.983   6.360   1.077
  265LYS    HB2 1047   4.913   6.481   1.172
  265LYS     CG 1048   4.836   6.468   0.979
  265LYS    HG1 1049   4.732   6.500   0.979
  265LYS    HG2 1050   4.857   6.400   0.896
  265LYS     CD 1051   4.911   6.589   0.946
  265LYS    HD1 1052   5.017   6.563   0.943
  265LYS    HD2 1053   4.894   6.659   1.028
  265LYS     CE 1054   4.861   6.647   0.811
  265LYS    HE1 1055   4.755   6.624   0.801
  265LYS    HE2 1056   4.905   6.583   0.736
  265LYS     NZ 1057   4.892   6.791   0.784
  265LYS    HZ1 1058   4.873   6.837   0.872
  265LYS    HZ2 1059   4.992   6.800   0.776
  265LYS    HZ3 1060   4.847   6.822   0.698
  265LYS      C 1061   4.746   6.190   1.099
  265LYS      O 1062   4.626   6.181   1.085
  266PHE      N 1063   4.819   6.091   1.046
  266PHE      H 1064   4.919   6.104   1.057
  266PHE     CA 1065   4.765   5.974   0.981
  266PHE     HA 1066   4.712   6.017   0.896
  266PHE     CB 1067   4.872   5.884   0.918
  266PHE    HB1 1068   4.931   5.856   1.005
  266PHE    HB2 1069   4.944   5.937   0.856
  266PHE     CG 1070   4.821   5.769   0.835
  266PHE    CD1 1071   4.842   5.640   0.874
  266PHE    HD1 1072   4.886   5.624   0.971
  266PHE    CE1 1073   4.795   5.532   0.795
  266PHE    HE1 1074   4.810   5.431   0.831
  266PHE     CZ 1075   4.728   5.561   0.672
  266PHE     HZ 1076   4.696   5.486   0.601
  266PHE    CE2 1077   4.709   5.697   0.643
  266PHE    HE2 1078   4.652   5.721   0.554
  266PHE    CD2 1079   4.754   5.801   0.717
  266PHE    HD2 1080   4.728   5.903   0.693
  266PHE      C 1081   4.657   5.902   1.057
  266PHE      O 1082   4.547   5.887   1.000
  267LEU      N 1083   4.681   5.863   1.182
  267LEU      H 1084   4.770   5.901   1.212
  267LEU     CA 1085   4.589   5.787   1.275
  267LEU     HA 1086   4.544   5.697   1.233
  267LEU     CB 1087   4.671   5.752   1.394
  267LEU    HB1 1088   4.601   5.704   1.462
  267LEU    HB2 1089   4.707   5.847   1.433
  267LEU     CG 1090   4.788   5.651   1.363
  267LEU     HG 1091   4.858   5.698   1.293
  267LEU    CD1 1092   4.871   5.632   1.490
  267LEU   HD11 1093   4.949   5.557   1.473
  267LEU   HD12 1094   4.915   5.728   1.518
  267LEU   HD13 1095   4.809   5.612   1.577
  267LEU    CD2 1096   4.744   5.518   1.316
  267LEU   HD21 1097   4.835   5.461   1.296
  267LEU   HD22 1098   4.681   5.459   1.382
  267LEU   HD23 1099   4.697   5.522   1.218
  267LEU      C 1100   4.458   5.864   1.294
  267LEU      O 1101   4.361   5.807   1.352
  268LEU      N 1102   4.454   5.995   1.270
  268LEU      H 1103   4.542   6.037   1.242
  268LEU     CA 1104   4.346   6.093   1.286
  268LEU     HA 1105   4.260   6.055   1.340
  268LEU     CB 1106   4.411   6.216   1.360
  268LEU    HB1 1107   4.339   6.298   1.347
  268LEU    HB2 1108   4.506   6.245   1.316
  268LEU     CG 1109   4.431   6.187   1.510
  268LEU     HG 1110   4.507   6.110   1.517
  268LEU    CD1 1111   4.464   6.328   1.578
  268LEU   HD11 1112   4.552   6.368   1.528
  268LEU   HD12 1113   4.379   6.395   1.564
  268LEU   HD13 1114   4.491   6.318   1.683
  268LEU    CD2 1115   4.297   6.147   1.573
  268LEU   HD21 1116   4.290   6.042   1.547
  268LEU   HD22 1117   4.306   6.162   1.680
  268LEU   HD23 1118   4.207   6.203   1.546
  268LEU      C 1119   4.287   6.147   1.154
  268LEU      O 1120   4.172   6.189   1.157
  269GLN      N 1121   4.358   6.150   1.043
  269GLN      H 1122   4.457   6.134   1.051
  269GLN     CA 1123   4.321   6.218   0.921
  269GLN     HA 1124   4.230   6.278   0.931
  269GLN     CB 1125   4.423   6.323   0.875
  269GLN    HB1 1126   4.394   6.360   0.777
  269GLN    HB2 1127   4.522   6.278   0.868
  269GLN     CG 1128   4.426   6.436   0.980
  269GLN    HG1 1129   4.495   6.406   1.059
  269GLN    HG2 1130   4.328   6.456   1.022
  269GLN     CD 1131   4.464   6.574   0.927
  269GLN    OE1 1132   4.531   6.589   0.827
  269GLN    NE2 1133   4.448   6.677   1.008
  269GLN   HE21 1134   4.390   6.659   1.088
  269GLN   HE22 1135   4.468   6.775   0.991
  269GLN      C 1136   4.285   6.120   0.805
  269GLN      O 1137   4.232   6.169   0.702
  270ASN      N 1138   4.310   5.990   0.812
  270ASN      H 1139   4.354   5.962   0.899
  270ASN     CA 1140   4.319   5.900   0.698
  270ASN     HA 1141   4.371   5.956   0.620
  270ASN     CB 1142   4.410   5.781   0.727
  270ASN    HB1 1143   4.495   5.813   0.788
  270ASN    HB2 1144   4.438   5.727   0.637
  270ASN     CG 1145   4.347   5.675   0.817
  270ASN    OD1 1146   4.287   5.576   0.766
  270ASN    ND2 1147   4.363   5.684   0.950
  270ASN   HD21 1148   4.416   5.763   0.984
  270ASN   HD22 1149   4.318   5.617   1.011
  270ASN      C 1150   4.188   5.855   0.633
  270ASN      O 1151   4.079   5.865   0.695
  271SER      N 1152   4.187   5.806   0.506
  271SER      H 1153   4.270   5.798   0.450
  271SER     CA 1154   4.067   5.770   0.433
  271SER     HA 1155   3.989   5.841   0.461
  271SER     CB 1156   4.096   5.792   0.278
  271SER    HB1 1157   4.087   5.900   0.266
  271SER    HB2 1158   4.018   5.750   0.215
  271SER     OG 1159   4.219   5.747   0.234
  271SER     HG 1160   4.219   5.699   0.151
  271SER      C 1161   4.004   5.632   0.454
  271SER      O 1162   3.907   5.595   0.384
  272TRP      N 1163   4.063   5.558   0.548
  272TRP      H 1164   4.139   5.605   0.597
  272TRP     CA 1165   4.030   5.421   0.579
  272TRP     HA 1166   3.956   5.383   0.508
  272TRP     CB 1167   4.157   5.325   0.561
  272TRP    HB1 1168   4.131   5.223   0.590
  272TRP    HB2 1169   4.231   5.366   0.629
  272TRP     CG 1170   4.211   5.334   0.418
  272TRP    CD1 1171   4.146   5.270   0.317
  272TRP    HD1 1172   4.053   5.220   0.338
  272TRP    NE1 1173   4.220   5.291   0.198
  272TRP    HE1 1174   4.183   5.262   0.108
  272TRP    CE2 1175   4.332   5.368   0.214
  272TRP    CZ2 1176   4.437   5.411   0.128
  272TRP    HZ2 1177   4.424   5.382   0.024
  272TRP    CH2 1178   4.554   5.459   0.185
  272TRP    HH2 1179   4.637   5.486   0.121
  272TRP    CZ3 1180   4.550   5.493   0.318
  272TRP    HZ3 1181   4.634   5.553   0.351
  272TRP    CE3 1182   4.448   5.452   0.404
  272TRP    HE3 1183   4.443   5.482   0.508
  272TRP    CD2 1184   4.335   5.387   0.355
  272TRP      C 1185   3.961   5.410   0.713
  272TRP      O 1186   3.837   5.398   0.716
  273GLN      N 1187   4.030   5.432   0.829
  273GLN      H 1188   4.124   5.470   0.831
  273GLN     CA 1189   3.962   5.448   0.965
  273GLN     HA 1190   3.863   5.492   0.951
  273GLN     CB 1191   3.940   5.315   1.042
  273GLN    HB1 1192   3.850   5.272   0.998
  273GLN    HB2 1193   3.921   5.330   1.148
  273GLN     CG 1194   4.041   5.207   1.018
  273GLN    HG1 1195   4.137   5.243   1.053
  273GLN    HG2 1196   4.051   5.192   0.910
  273GLN     CD 1197   4.007   5.071   1.081
  273GLN    OE1 1198   3.988   5.068   1.200
  273GLN    NE2 1199   3.985   4.968   0.999
  273GLN   HE21 1200   3.977   4.989   0.901
  273GLN   HE22 1201   3.951   4.885   1.045
  273GLN      C 1202   4.047   5.545   1.051
  273GLN      O 1203   4.163   5.508   1.084
  274PRO      N 1204   4.010   5.675   1.080
  274PRO     CD 1205   3.891   5.737   1.037
  274PRO    HD1 1206   3.798   5.685   1.061
  274PRO    HD2 1207   3.889   5.739   0.928
  274PRO     CG 1208   3.887   5.880   1.093
  274PRO    HG1 1209   3.801   5.887   1.160
  274PRO    HG2 1210   3.884   5.954   1.013
  274PRO     CB 1211   4.015   5.890   1.179
  274PRO    HB1 1212   4.003   5.948   1.270
  274PRO    HB2 1213   4.098   5.940   1.129
  274PRO     CA 1214   4.062   5.741   1.201
  274PRO     HA 1215   4.170   5.737   1.185
  274PRO      C 1216   4.017   5.684   1.332
  274PRO      O 1217   3.911   5.619   1.346
  275ALA      N 1218   4.103   5.699   1.436
  275ALA      H 1219   4.188   5.751   1.420
  275ALA     CA 1220   4.082   5.668   1.576
  275ALA     HA 1221   4.034   5.571   1.580
  275ALA     CB 1222   4.219   5.665   1.649
  275ALA    HB1 1223   4.200   5.638   1.753
  275ALA    HB2 1224   4.285   5.582   1.622
  275ALA    HB3 1225   4.275   5.757   1.636
  275ALA      C 1226   3.998   5.772   1.648
  275ALA      O 1227   3.983   5.887   1.608
  276ASP      N 1228   3.947   5.730   1.766
  276ASP      H 1229   3.958   5.634   1.794
  276ASP     CA 1230   3.871   5.818   1.847
  276ASP     HA 1231   3.832   5.907   1.798
  276ASP     CB 1232   3.751   5.742   1.914
  276ASP    HB1 1233   3.793   5.658   1.970
  276ASP    HB2 1234   3.687   5.703   1.835
  276ASP     CG 1235   3.687   5.836   2.016
  276ASP    OD1 1236   3.733   5.838   2.134
  276ASP    OD2 1237   3.591   5.910   1.982
  276ASP      C 1238   3.983   5.871   1.947
  276ASP      O 1239   4.064   5.797   2.000
  277ILE      N 1240   3.985   6.002   1.959
  277ILE      H 1241   3.916   6.047   1.900
  277ILE     CA 1242   4.088   6.083   2.027
  277ILE     HA 1243   4.185   6.036   2.011
  277ILE     CB 1244   4.095   6.222   1.953
  277ILE     HB 1245   4.078   6.191   1.850
  277ILE    CG2 1246   3.989   6.334   1.991
  277ILE   HG21 1247   4.001   6.426   1.933
  277ILE   HG22 1248   3.886   6.301   1.978
  277ILE   HG23 1249   3.994   6.364   2.096
  277ILE    CG1 1250   4.234   6.282   1.986
  277ILE   HG11 1251   4.313   6.209   2.005
  277ILE   HG12 1252   4.228   6.323   2.086
  277ILE     CD 1253   4.292   6.387   1.896
  277ILE    HD1 1254   4.296   6.334   1.801
  277ILE    HD2 1255   4.226   6.473   1.883
  277ILE    HD3 1256   4.398   6.409   1.908
  277ILE      C 1257   4.056   6.093   2.174
  277ILE      O 1258   4.153   6.099   2.249
  278SER      N 1259   3.934   6.075   2.220
  278SER      H 1260   3.862   6.079   2.150
  278SER     CA 1261   3.898   6.055   2.357
  278SER     HA 1262   3.961   6.128   2.407
  278SER     CB 1263   3.747   6.073   2.386
  278SER    HB1 1264   3.708   6.169   2.353
  278SER    HB2 1265   3.733   6.076   2.494
  278SER     OG 1266   3.661   5.971   2.342
  278SER     HG 1267   3.704   5.934   2.265
  278SER      C 1268   3.940   5.922   2.411
  278SER      O 1269   3.958   5.913   2.536
  279ALA      N 1270   3.963   5.821   2.321
  279ALA      H 1271   3.928   5.843   2.229
  279ALA     CA 1272   3.994   5.685   2.367
  279ALA     HA 1273   3.912   5.644   2.426
  279ALA     CB 1274   4.014   5.589   2.253
  279ALA    HB1 1275   4.084   5.627   2.178
  279ALA    HB2 1276   4.052   5.491   2.283
  279ALA    HB3 1277   3.916   5.562   2.213
  279ALA      C 1278   4.118   5.681   2.455
  279ALA      O 1279   4.218   5.745   2.433
  280ARG      N 1280   4.110   5.602   2.564
  280ARG      H 1281   4.019   5.561   2.572
  280ARG     CA 1282   4.216   5.590   2.664
  280ARG     HA 1283   4.310   5.620   2.617
  280ARG     CB 1284   4.182   5.696   2.772
  280ARG    HB1 1285   4.208   5.796   2.737
  280ARG    HB2 1286   4.239   5.677   2.863
  280ARG     CG 1287   4.036   5.704   2.820
  280ARG    HG1 1288   4.020   5.613   2.878
  280ARG    HG2 1289   3.965   5.710   2.738
  280ARG     CD 1290   4.011   5.834   2.900
  280ARG    HD1 1291   4.035   5.919   2.836
  280ARG    HD2 1292   4.078   5.843   2.986
  280ARG     NE 1293   3.873   5.846   2.951
  280ARG     HE 1294   3.860   5.839   3.051
  280ARG     CZ 1295   3.777   5.913   2.896
  280ARG    NH1 1296   3.783   5.977   2.781
  280ARG   HH11 1297   3.863   5.964   2.722
  280ARG   HH12 1298   3.708   6.029   2.738
  280ARG    NH2 1299   3.661   5.923   2.963
  280ARG   HH21 1300   3.639   5.841   3.018
  280ARG   HH22 1301   3.580   5.947   2.907
  280ARG      C 1302   4.242   5.453   2.719
  280ARG      O 1303   4.157   5.362   2.724
  281ASP      N 1304   4.359   5.436   2.779
  281ASP      H 1305   4.412   5.522   2.785
  281ASP     CA 1306   4.420   5.308   2.814
  281ASP     HA 1307   4.416   5.249   2.722
  281ASP     CB 1308   4.568   5.323   2.833
  281ASP    HB1 1309   4.596   5.407   2.769
  281ASP    HB2 1310   4.610   5.235   2.784
  281ASP     CG 1311   4.618   5.340   2.973
  281ASP    OD1 1312   4.556   5.405   3.055
  281ASP    OD2 1313   4.723   5.285   3.003
  281ASP      C 1314   4.348   5.221   2.915
  281ASP      O 1315   4.241   5.262   2.959
  282SER      N 1316   4.403   5.104   2.953
  282SER      H 1317   4.491   5.072   2.915
  282SER     CA 1318   4.354   5.022   3.065
  282SER     HA 1319   4.252   4.989   3.047
  282SER     CB 1320   4.433   4.891   3.068
  282SER    HB1 1321   4.377   4.840   3.147
  282SER    HB2 1322   4.532   4.896   3.114
  282SER     OG 1323   4.442   4.818   2.949
  282SER     HG 1324   4.518   4.855   2.903
  282SER      C 1325   4.342   5.093   3.202
  282SER      O 1326   4.264   5.043   3.281
  283VAL      N 1327   4.409   5.208   3.224
  283VAL      H 1328   4.459   5.244   3.144
  283VAL     CA 1329   4.383   5.289   3.347
  283VAL     HA 1330   4.315   5.240   3.417
  283VAL     CB 1331   4.511   5.287   3.431
  283VAL     HB 1332   4.506   5.351   3.520
  283VAL    CG1 1333   4.554   5.149   3.484
  283VAL   HG11 1334   4.470   5.120   3.548
  283VAL   HG12 1335   4.590   5.084   3.404
  283VAL   HG13 1336   4.637   5.159   3.553
  283VAL    CG2 1337   4.633   5.338   3.354
  283VAL   HG21 1338   4.616   5.433   3.304
  283VAL   HG22 1339   4.721   5.339   3.419
  283VAL   HG23 1340   4.658   5.270   3.273
  283VAL      C 1341   4.329   5.427   3.312
  283VAL      O 1342   4.366   5.526   3.382
  284GLY      N 1343   4.258   5.456   3.202
  284GLY      H 1344   4.242   5.385   3.132
  284GLY     CA 1345   4.208   5.591   3.178
  284GLY    HA1 1346   4.154   5.615   3.270
  284GLY    HA2 1347   4.142   5.584   3.091
  284GLY      C 1348   4.304   5.706   3.146
  284GLY      O 1349   4.260   5.818   3.132
  285ASN      N 1350   4.430   5.684   3.115
  285ASN      H 1351   4.448   5.585   3.115
  285ASN     CA 1352   4.531   5.785   3.071
  285ASN     HA 1353   4.511   5.872   3.134
  285ASN     CB 1354   4.673   5.730   3.111
  285ASN    HB1 1355   4.742   5.785   3.047
  285ASN    HB2 1356   4.668   5.626   3.078
  285ASN     CG 1357   4.714   5.736   3.252
  285ASN    OD1 1358   4.688   5.833   3.327
  285ASN    ND2 1359   4.781   5.635   3.294
  285ASN   HD21 1360   4.785   5.562   3.223
  285ASN   HD22 1361   4.779   5.619   3.393
  285ASN      C 1362   4.516   5.819   2.926
  285ASN      O 1363   4.528   5.729   2.841
  286THR      N 1364   4.486   5.944   2.890
  286THR      H 1365   4.495   6.013   2.964
  286THR     CA 1366   4.487   5.981   2.748
  286THR     HA 1367   4.414   5.909   2.711
  286THR     CB 1368   4.406   6.112   2.721
  286THR     HB 1369   4.371   6.115   2.617
  286THR    CG2 1370   4.274   6.127   2.794
  286THR   HG21 1371   4.233   6.227   2.778
  286THR   HG22 1372   4.209   6.043   2.771
  286THR   HG23 1373   4.298   6.119   2.900
  286THR    OG1 1374   4.491   6.219   2.755
  286THR    HG1 1375   4.436   6.277   2.808
  286THR      C 1376   4.617   5.976   2.676
  286THR      O 1377   4.722   5.966   2.742
  287VAL      N 1378   4.624   6.008   2.546
  287VAL      H 1379   4.535   6.008   2.499
  287VAL     CA 1380   4.743   6.072   2.486
  287VAL     HA 1381   4.822   5.998   2.472
  287VAL     CB 1382   4.706   6.136   2.351
  287VAL     HB 1383   4.785   6.210   2.336
  287VAL    CG1 1384   4.685   6.024   2.238
  287VAL   HG11 1385   4.656   6.079   2.148
  287VAL   HG12 1386   4.772   5.959   2.228
  287VAL   HG13 1387   4.597   5.960   2.255
  287VAL    CG2 1388   4.579   6.214   2.340
  287VAL   HG21 1389   4.496   6.144   2.339
  287VAL   HG22 1390   4.571   6.285   2.423
  287VAL   HG23 1391   4.579   6.276   2.250
  287VAL      C 1392   4.811   6.178   2.575
  287VAL      O 1393   4.931   6.180   2.581
  288LEU      N 1394   4.733   6.269   2.629
  288LEU      H 1395   4.632   6.262   2.625
  288LEU     CA 1396   4.786   6.387   2.702
  288LEU     HA 1397   4.869   6.433   2.648
  288LEU     CB 1398   4.680   6.493   2.726
  288LEU    HB1 1399   4.719   6.582   2.777
  288LEU    HB2 1400   4.602   6.453   2.790
  288LEU     CG 1401   4.626   6.552   2.592
  288LEU     HG 1402   4.578   6.480   2.526
  288LEU    CD1 1403   4.525   6.659   2.627
  288LEU   HD11 1404   4.561   6.737   2.693
  288LEU   HD12 1405   4.488   6.704   2.535
  288LEU   HD13 1406   4.441   6.605   2.673
  288LEU    CD2 1407   4.731   6.618   2.506
  288LEU   HD21 1408   4.762   6.712   2.551
  288LEU   HD22 1409   4.824   6.561   2.495
  288LEU   HD23 1410   4.689   6.640   2.407
  288LEU      C 1411   4.845   6.343   2.834
  288LEU      O 1412   4.948   6.396   2.876
  289HIE      N 1413   4.773   6.254   2.903
  289HIE      H 1414   4.679   6.229   2.879
  289HIE     CA 1415   4.830   6.186   3.022
  289HIE     HA 1416   4.859   6.255   3.101
  289HIE     CB 1417   4.726   6.083   3.077
  289HIE    HB1 1418   4.775   6.025   3.156
  289HIE    HB2 1419   4.708   6.016   2.993
  289HIE     CG 1420   4.599   6.141   3.137
  289HIE    ND1 1421   4.477   6.165   3.071
  289HIE    CE1 1422   4.391   6.179   3.171
  289HIE    HE1 1423   4.286   6.201   3.167
  289HIE    NE2 1424   4.452   6.193   3.287
  289HIE    HE2 1425   4.404   6.204   3.376
  289HIE    CD2 1426   4.582   6.169   3.269
  289HIE    HD2 1427   4.661   6.174   3.342
  289HIE      C 1428   4.957   6.106   2.995
  289HIE      O 1429   5.043   6.105   3.082
  290ALA      N 1430   4.964   6.035   2.885
  290ALA      H 1431   4.896   6.065   2.817
  290ALA     CA 1432   5.075   5.957   2.833
  290ALA     HA 1433   5.109   5.886   2.908
  290ALA     CB 1434   5.026   5.887   2.713
  290ALA    HB1 1435   5.089   5.800   2.700
  290ALA    HB2 1436   4.926   5.850   2.735
  290ALA    HB3 1437   5.029   5.940   2.618
  290ALA      C 1438   5.204   6.041   2.803
  290ALA      O 1439   5.309   6.010   2.854
  291LEU      N 1440   5.179   6.153   2.740
  291LEU      H 1441   5.087   6.182   2.713
  291LEU     CA 1442   5.281   6.264   2.722
  291LEU     HA 1443   5.370   6.224   2.672
  291LEU     CB 1444   5.225   6.382   2.644
  291LEU    HB1 1445   5.289   6.468   2.661
  291LEU    HB2 1446   5.130   6.410   2.690
  291LEU     CG 1447   5.193   6.351   2.502
  291LEU     HG 1448   5.129   6.262   2.497
  291LEU    CD1 1449   5.122   6.475   2.447
  291LEU   HD11 1450   5.089   6.461   2.344
  291LEU   HD12 1451   5.047   6.513   2.516
  291LEU   HD13 1452   5.193   6.558   2.443
  291LEU    CD2 1453   5.313   6.306   2.420
  291LEU   HD21 1454   5.381   6.391   2.424
  291LEU   HD22 1455   5.342   6.203   2.439
  291LEU   HD23 1456   5.284   6.304   2.315
  291LEU      C 1457   5.340   6.309   2.855
  291LEU      O 1458   5.458   6.324   2.872
  292VAL      N 1459   5.253   6.328   2.953
  292VAL      H 1460   5.153   6.334   2.937
  292VAL     CA 1461   5.292   6.361   3.091
  292VAL     HA 1462   5.377   6.428   3.084
  292VAL     CB 1463   5.174   6.425   3.173
  292VAL     HB 1464   5.083   6.369   3.153
  292VAL    CG1 1465   5.211   6.440   3.323
  292VAL   HG11 1466   5.307   6.487   3.346
  292VAL   HG12 1467   5.133   6.491   3.380
  292VAL   HG13 1468   5.223   6.337   3.357
  292VAL    CG2 1469   5.136   6.564   3.104
  292VAL   HG21 1470   5.217   6.636   3.092
  292VAL   HG22 1471   5.099   6.556   3.002
  292VAL   HG23 1472   5.078   6.626   3.173
  292VAL      C 1473   5.359   6.243   3.167
  292VAL      O 1474   5.450   6.266   3.251
  293GLU      N 1475   5.319   6.117   3.147
  293GLU      H 1476   5.235   6.103   3.093
  293GLU     CA 1477   5.407   5.996   3.182
  293GLU     HA 1478   5.426   5.992   3.289
  293GLU     CB 1479   5.315   5.878   3.156
  293GLU    HB1 1480   5.369   5.783   3.150
  293GLU    HB2 1481   5.261   5.899   3.064
  293GLU     CG 1482   5.205   5.861   3.264
  293GLU    HG1 1483   5.127   5.795   3.227
  293GLU    HG2 1484   5.148   5.952   3.282
  293GLU     CD 1485   5.264   5.801   3.390
  293GLU    OE1 1486   5.250   5.866   3.499
  293GLU    OE2 1487   5.335   5.696   3.382
  293GLU      C 1488   5.548   5.979   3.115
  293GLU      O 1489   5.642   5.937   3.189
  294VAL      N 1490   5.571   6.017   2.988
  294VAL      H 1491   5.490   6.048   2.936
  294VAL     CA 1492   5.703   6.027   2.921
  294VAL     HA 1493   5.769   5.956   2.972
  294VAL     CB 1494   5.704   5.989   2.775
  294VAL     HB 1495   5.805   5.982   2.735
  294VAL    CG1 1496   5.658   5.845   2.758
  294VAL   HG11 1497   5.550   5.840   2.768
  294VAL   HG12 1498   5.683   5.821   2.655
  294VAL   HG13 1499   5.700   5.779   2.834
  294VAL    CG2 1500   5.620   6.088   2.696
  294VAL   HG21 1501   5.651   6.192   2.707
  294VAL   HG22 1502   5.614   6.060   2.591
  294VAL   HG23 1503   5.516   6.078   2.727
  294VAL      C 1504   5.788   6.155   2.954
  294VAL      O 1505   5.903   6.173   2.909
  295ALA      N 1506   5.722   6.258   3.015
  295ALA      H 1507   5.625   6.256   3.043
  295ALA     CA 1508   5.787   6.387   3.037
  295ALA     HA 1509   5.821   6.424   2.940
  295ALA     CB 1510   5.668   6.477   3.073
  295ALA    HB1 1511   5.706   6.576   3.095
  295ALA    HB2 1512   5.600   6.487   2.988
  295ALA    HB3 1513   5.609   6.432   3.153
  295ALA      C 1514   5.899   6.376   3.139
  295ALA      O 1515   5.882   6.314   3.244
  296ASP      N 1516   6.018   6.430   3.105
  296ASP      H 1517   6.014   6.484   3.020
  296ASP     CA 1518   6.143   6.406   3.184
  296ASP     HA 1519   6.126   6.350   3.275
  296ASP     CB 1520   6.244   6.331   3.096
  296ASP    HB1 1521   6.293   6.404   3.032
  296ASP    HB2 1522   6.186   6.268   3.029
  296ASP     CG 1523   6.357   6.265   3.176
  296ASP    OD1 1524   6.338   6.228   3.292
  296ASP    OD2 1525   6.458   6.222   3.120
  296ASP      C 1526   6.203   6.539   3.235
  296ASP      O 1527   6.321   6.533   3.277
  297ASN      N 1528   6.135   6.656   3.217
  297ASN      H 1529   6.047   6.647   3.167
  297ASN     CA 1530   6.184   6.793   3.241
  297ASN     HA 1531   6.117   6.869   3.201
  297ASN     CB 1532   6.181   6.813   3.391
  297ASN    HB1 1533   6.206   6.918   3.405
  297ASN    HB2 1534   6.259   6.752   3.438
  297ASN     CG 1535   6.052   6.790   3.468
  297ASN    OD1 1536   5.946   6.803   3.418
  297ASN    ND2 1537   6.069   6.796   3.596
  297ASN   HD21 1538   6.161   6.770   3.629
  297ASN   HD22 1539   5.986   6.788   3.653
  297ASN      C 1540   6.309   6.857   3.184
  297ASN      O 1541   6.329   6.979   3.159
  298THR      N 1542   6.410   6.768   3.164
  298THR      H 1543   6.404   6.674   3.200
  298THR     CA 1544   6.526   6.797   3.078
  298THR     HA 1545   6.577   6.871   3.139
  298THR     CB 1546   6.627   6.683   3.048
  298THR     HB 1547   6.715   6.733   3.007
  298THR    CG2 1548   6.669   6.616   3.175
  298THR   HG21 1549   6.757   6.553   3.171
  298THR   HG22 1550   6.705   6.686   3.250
  298THR   HG23 1551   6.590   6.550   3.212
  298THR    OG1 1552   6.574   6.581   2.962
  298THR    HG1 1553   6.603   6.612   2.876
  298THR      C 1554   6.473   6.868   2.944
  298THR      O 1555   6.368   6.831   2.890
  299VAL      N 1556   6.547   6.968   2.893
  299VAL      H 1557   6.629   6.984   2.950
  299VAL     CA 1558   6.495   7.063   2.793
  299VAL     HA 1559   6.393   7.070   2.831
  299VAL     CB 1560   6.558   7.206   2.811
  299VAL     HB 1561   6.501   7.265   2.739
  299VAL    CG1 1562   6.523   7.262   2.954
  299VAL   HG11 1563   6.414   7.261   2.964
  299VAL   HG12 1564   6.575   7.208   3.034
  299VAL   HG13 1565   6.555   7.365   2.972
  299VAL    CG2 1566   6.705   7.215   2.791
  299VAL   HG21 1567   6.727   7.196   2.685
  299VAL   HG22 1568   6.725   7.319   2.818
  299VAL   HG23 1569   6.760   7.141   2.850
  299VAL      C 1570   6.479   7.013   2.652
  299VAL      O 1571   6.405   7.060   2.569
  300ASP      N 1572   6.553   6.904   2.623
  300ASP      H 1573   6.612   6.865   2.695
  300ASP     CA 1574   6.543   6.830   2.499
  300ASP     HA 1575   6.537   6.895   2.412
  300ASP     CB 1576   6.656   6.723   2.473
  300ASP    HB1 1577   6.748   6.776   2.451
  300ASP    HB2 1578   6.625   6.665   2.386
  300ASP     CG 1579   6.692   6.640   2.599
  300ASP    OD1 1580   6.631   6.657   2.709
  300ASP    OD2 1581   6.806   6.583   2.603
  300ASP      C 1582   6.408   6.748   2.499
  300ASP      O 1583   6.336   6.750   2.403
  301ASN      N 1584   6.372   6.679   2.607
  301ASN      H 1585   6.434   6.674   2.686
  301ASN     CA 1586   6.243   6.605   2.634
  301ASN     HA 1587   6.220   6.530   2.559
  301ASN     CB 1588   6.256   6.530   2.764
  301ASN    HB1 1589   6.289   6.599   2.843
  301ASN    HB2 1590   6.330   6.452   2.749
  301ASN     CG 1591   6.123   6.471   2.797
  301ASN    OD1 1592   6.038   6.542   2.852
  301ASN    ND2 1593   6.098   6.345   2.760
  301ASN   HD21 1594   6.174   6.294   2.717
  301ASN   HD22 1595   6.027   6.295   2.812
  301ASN      C 1596   6.118   6.706   2.627
  301ASN      O 1597   6.036   6.700   2.536
  302THR      N 1598   6.130   6.810   2.711
  302THR      H 1599   6.213   6.808   2.769
  302THR     CA 1600   6.025   6.909   2.724
  302THR     HA 1601   5.938   6.850   2.752
  302THR     CB 1602   6.055   7.013   2.834
  302THR     HB 1603   6.135   7.085   2.819
  302THR    CG2 1604   5.928   7.094   2.863
  302THR   HG21 1605   5.966   7.156   2.944
  302THR   HG22 1606   5.903   7.164   2.783
  302THR   HG23 1607   5.844   7.043   2.909
  302THR    OG1 1608   6.079   6.939   2.958
  302THR    HG1 1609   6.122   6.996   3.023
  302THR      C 1610   5.992   6.977   2.590
  302THR      O 1611   5.880   6.992   2.560
  303LYS      N 1612   6.087   7.010   2.503
  303LYS      H 1613   6.183   6.997   2.531
  303LYS     CA 1614   6.061   7.046   2.361
  303LYS     HA 1615   6.005   7.140   2.361
  303LYS     CB 1616   6.198   7.078   2.287
  303LYS    HB1 1617   6.276   7.002   2.292
  303LYS    HB2 1618   6.255   7.151   2.345
  303LYS     CG 1619   6.181   7.131   2.150
  303LYS    HG1 1620   6.088   7.189   2.144
  303LYS    HG2 1621   6.153   7.050   2.082
  303LYS     CD 1622   6.307   7.216   2.113
  303LYS    HD1 1623   6.395   7.151   2.119
  303LYS    HD2 1624   6.312   7.295   2.187
  303LYS     CE 1625   6.287   7.280   1.977
  303LYS    HE1 1626   6.229   7.371   1.990
  303LYS    HE2 1627   6.240   7.210   1.907
  303LYS     NZ 1628   6.420   7.330   1.917
  303LYS    HZ1 1629   6.426   7.314   1.817
  303LYS    HZ2 1630   6.416   7.428   1.941
  303LYS    HZ3 1631   6.499   7.285   1.961
  303LYS      C 1632   5.961   6.951   2.289
  303LYS      O 1633   5.849   6.986   2.247
  304PHE      N 1634   5.993   6.827   2.264
  304PHE      H 1635   6.088   6.806   2.288
  304PHE     CA 1636   5.906   6.726   2.201
  304PHE     HA 1637   5.879   6.770   2.106
  304PHE     CB 1638   5.983   6.595   2.170
  304PHE    HB1 1639   6.087   6.614   2.196
  304PHE    HB2 1640   5.970   6.580   2.062
  304PHE     CG 1641   5.936   6.468   2.245
  304PHE    CD1 1642   5.821   6.394   2.205
  304PHE    HD1 1643   5.774   6.412   2.110
  304PHE    CE1 1644   5.774   6.287   2.286
  304PHE    HE1 1645   5.680   6.241   2.262
  304PHE     CZ 1646   5.843   6.261   2.407
  304PHE     HZ 1647   5.815   6.179   2.472
  304PHE    CE2 1648   5.963   6.325   2.442
  304PHE    HE2 1649   6.021   6.289   2.525
  304PHE    CD2 1650   6.005   6.432   2.365
  304PHE    HD2 1651   6.084   6.500   2.395
  304PHE      C 1652   5.771   6.705   2.276
  304PHE      O 1653   5.663   6.702   2.210
  305VAL      N 1654   5.768   6.699   2.412
  305VAL      H 1655   5.855   6.694   2.463
  305VAL     CA 1656   5.643   6.674   2.480
  305VAL     HA 1657   5.589   6.597   2.424
  305VAL     CB 1658   5.647   6.611   2.621
  305VAL     HB 1659   5.543   6.612   2.654
  305VAL    CG1 1660   5.710   6.474   2.617
  305VAL   HG11 1661   5.641   6.419   2.553
  305VAL   HG12 1662   5.808   6.484   2.571
  305VAL   HG13 1663   5.726   6.415   2.708
  305VAL    CG2 1664   5.720   6.696   2.729
  305VAL   HG21 1665   5.708   6.653   2.829
  305VAL   HG22 1666   5.826   6.702   2.708
  305VAL   HG23 1667   5.684   6.799   2.723
  305VAL      C 1668   5.545   6.798   2.471
  305VAL      O 1669   5.428   6.781   2.445
  306THR      N 1670   5.599   6.922   2.479
  306THR      H 1671   5.696   6.935   2.507
  306THR     CA 1672   5.507   7.036   2.479
  306THR     HA 1673   5.429   7.023   2.554
  306THR     CB 1674   5.587   7.162   2.511
  306THR     HB 1675   5.523   7.247   2.489
  306THR    CG2 1676   5.616   7.165   2.660
  306THR   HG21 1677   5.655   7.070   2.696
  306THR   HG22 1678   5.688   7.244   2.682
  306THR   HG23 1679   5.520   7.181   2.709
  306THR    OG1 1680   5.713   7.171   2.443
  306THR    HG1 1681   5.775   7.112   2.488
  306THR      C 1682   5.445   7.051   2.334
  306THR      O 1683   5.325   7.080   2.316
  307SER      N 1684   5.528   7.034   2.235
  307SER      H 1685   5.624   7.027   2.265
  307SER     CA 1686   5.501   7.015   2.081
  307SER     HA 1687   5.459   7.106   2.039
  307SER     CB 1688   5.622   6.974   2.000
  307SER    HB1 1689   5.593   6.966   1.895
  307SER    HB2 1690   5.665   6.883   2.043
  307SER     OG 1691   5.716   7.076   2.009
  307SER     HG 1692   5.771   7.053   2.084
  307SER      C 1693   5.396   6.914   2.047
  307SER      O 1694   5.300   6.941   1.977
  308MET      N 1695   5.417   6.787   2.093
  308MET      H 1696   5.498   6.772   2.152
  308MET     CA 1697   5.315   6.682   2.077
  308MET     HA 1698   5.289   6.675   1.972
  308MET     CB 1699   5.365   6.550   2.137
  308MET    HB1 1700   5.277   6.486   2.148
  308MET    HB2 1701   5.403   6.563   2.239
  308MET     CG 1702   5.458   6.471   2.043
  308MET    HG1 1703   5.509   6.386   2.087
  308MET    HG2 1704   5.534   6.544   2.014
  308MET     SD 1705   5.380   6.405   1.892
  308MET     CE 1706   5.418   6.533   1.764
  308MET    HE1 1707   5.358   6.500   1.678
  308MET    HE2 1708   5.388   6.634   1.791
  308MET    HE3 1709   5.523   6.527   1.737
  308MET      C 1710   5.184   6.720   2.147
  308MET      O 1711   5.082   6.702   2.080
  309TYR      N 1712   5.178   6.764   2.270
  309TYR      H 1713   5.264   6.769   2.322
  309TYR     CA 1714   5.058   6.818   2.338
  309TYR     HA 1715   4.980   6.744   2.354
  309TYR     CB 1716   5.110   6.868   2.475
  309TYR    HB1 1717   5.144   6.971   2.469
  309TYR    HB2 1718   5.194   6.806   2.505
  309TYR     CG 1719   4.999   6.858   2.585
  309TYR    CD1 1720   4.903   6.958   2.574
  309TYR    HD1 1721   4.894   7.014   2.483
  309TYR    CE1 1722   4.815   6.984   2.679
  309TYR    HE1 1723   4.749   7.069   2.668
  309TYR     CZ 1724   4.815   6.898   2.790
  309TYR     OH 1725   4.713   6.898   2.887
  309TYR     HH 1726   4.648   6.963   2.857
  309TYR    CE2 1727   4.913   6.805   2.807
  309TYR    HE2 1728   4.911   6.734   2.889
  309TYR    CD2 1729   5.004   6.777   2.700
  309TYR    HD2 1730   5.071   6.693   2.708
  309TYR      C 1731   4.973   6.921   2.255
  309TYR      O 1732   4.850   6.898   2.222
  310ASN      N 1733   5.042   7.029   2.212
  310ASN      H 1734   5.139   7.041   2.240
  310ASN     CA 1735   4.979   7.136   2.128
  310ASN     HA 1736   4.886   7.176   2.168
  310ASN     CB 1737   5.073   7.262   2.113
  310ASN    HB1 1738   5.143   7.236   2.033
  310ASN    HB2 1739   5.130   7.275   2.205
  310ASN     CG 1740   5.005   7.390   2.070
  310ASN    OD1 1741   4.951   7.455   2.156
  310ASN    ND2 1742   5.002   7.437   1.950
  310ASN   HD21 1743   5.048   7.394   1.871
  310ASN   HD22 1744   4.973   7.534   1.939
  310ASN      C 1745   4.940   7.082   1.984
  310ASN      O 1746   4.837   7.130   1.933
  311GLU      N 1747   5.018   7.001   1.915
  311GLU      H 1748   5.106   6.968   1.951
  311GLU     CA 1749   4.977   6.948   1.787
  311GLU     HA 1750   4.965   7.032   1.719
  311GLU     CB 1751   5.096   6.857   1.737
  311GLU    HB1 1752   5.062   6.788   1.659
  311GLU    HB2 1753   5.134   6.798   1.820
  311GLU     CG 1754   5.212   6.939   1.682
  311GLU    HG1 1755   5.293   6.872   1.651
  311GLU    HG2 1756   5.245   7.014   1.754
  311GLU     CD 1757   5.161   7.015   1.560
  311GLU    OE1 1758   5.078   6.963   1.480
  311GLU    OE2 1759   5.194   7.134   1.534
  311GLU      C 1760   4.849   6.863   1.794
  311GLU      O 1761   4.752   6.891   1.723
  312ILE      N 1762   4.845   6.771   1.892
  312ILE      H 1763   4.924   6.763   1.955
  312ILE     CA 1764   4.730   6.682   1.924
  312ILE     HA 1765   4.721   6.641   1.823
  312ILE     CB 1766   4.769   6.579   2.036
  312ILE     HB 1767   4.845   6.615   2.107
  312ILE    CG2 1768   4.651   6.544   2.130
  312ILE   HG21 1769   4.577   6.489   2.073
  312ILE   HG22 1770   4.690   6.480   2.210
  312ILE   HG23 1771   4.602   6.630   2.176
  312ILE    CG1 1772   4.827   6.451   1.972
  312ILE   HG11 1773   4.914   6.476   1.911
  312ILE   HG12 1774   4.765   6.404   1.895
  312ILE     CD 1775   4.879   6.342   2.069
  312ILE    HD1 1776   4.967   6.379   2.121
  312ILE    HD2 1777   4.798   6.314   2.137
  312ILE    HD3 1778   4.896   6.249   2.013
  312ILE      C 1779   4.601   6.764   1.947
  312ILE      O 1780   4.497   6.720   1.896
  313LEU      N 1781   4.599   6.877   2.022
  313LEU      H 1782   4.681   6.921   2.060
  313LEU     CA 1783   4.486   6.964   2.038
  313LEU     HA 1784   4.396   6.912   2.070
  313LEU     CB 1785   4.531   7.058   2.149
  313LEU    HB1 1786   4.464   7.144   2.158
  313LEU    HB2 1787   4.628   7.100   2.125
  313LEU     CG 1788   4.538   6.991   2.289
  313LEU     HG 1789   4.600   6.902   2.299
  313LEU    CD1 1790   4.596   7.092   2.390
  313LEU   HD11 1791   4.522   7.171   2.405
  313LEU   HD12 1792   4.615   7.040   2.485
  313LEU   HD13 1793   4.685   7.137   2.347
  313LEU    CD2 1794   4.399   6.946   2.343
  313LEU   HD21 1795   4.404   6.909   2.446
  313LEU   HD22 1796   4.343   7.039   2.338
  313LEU   HD23 1797   4.364   6.862   2.282
  313LEU      C 1798   4.443   7.038   1.905
  313LEU      O 1799   4.323   7.036   1.868
  314ILE      N 1800   4.529   7.096   1.824
  314ILE      H 1801   4.621   7.105   1.865
  314ILE     CA 1802   4.495   7.158   1.695
  314ILE     HA 1803   4.418   7.230   1.721
  314ILE     CB 1804   4.621   7.241   1.645
  314ILE     HB 1805   4.711   7.181   1.652
  314ILE    CG2 1806   4.588   7.271   1.497
  314ILE   HG21 1807   4.498   7.332   1.484
  314ILE   HG22 1808   4.664   7.340   1.458
  314ILE   HG23 1809   4.567   7.180   1.442
  314ILE    CG1 1810   4.634   7.364   1.727
  314ILE   HG11 1811   4.639   7.325   1.829
  314ILE   HG12 1812   4.543   7.423   1.715
  314ILE     CD 1813   4.761   7.447   1.701
  314ILE    HD1 1814   4.850   7.383   1.704
  314ILE    HD2 1815   4.737   7.495   1.607
  314ILE    HD3 1816   4.773   7.506   1.792
  314ILE      C 1817   4.432   7.048   1.601
  314ILE      O 1818   4.339   7.063   1.524
  315LEU      N 1819   4.490   6.929   1.612
  315LEU      H 1820   4.567   6.913   1.675
  315LEU     CA 1821   4.441   6.811   1.540
  315LEU     HA 1822   4.409   6.834   1.439
  315LEU     CB 1823   4.554   6.700   1.532
  315LEU    HB1 1824   4.501   6.608   1.505
  315LEU    HB2 1825   4.594   6.684   1.632
  315LEU     CG 1826   4.674   6.720   1.448
  315LEU     HG 1827   4.735   6.803   1.486
  315LEU    CD1 1828   4.757   6.586   1.450
  315LEU   HD11 1829   4.710   6.516   1.382
  315LEU   HD12 1830   4.857   6.613   1.414
  315LEU   HD13 1831   4.762   6.545   1.551
  315LEU    CD2 1832   4.635   6.751   1.296
  315LEU   HD21 1833   4.721   6.767   1.231
  315LEU   HD22 1834   4.593   6.658   1.257
  315LEU   HD23 1835   4.565   6.832   1.274
  315LEU      C 1836   4.313   6.756   1.602
  315LEU      O 1837   4.237   6.708   1.516
  316GLY      N 1838   4.283   6.764   1.734
  316GLY      H 1839   4.346   6.809   1.798
  316GLY     CA 1840   4.151   6.738   1.786
  316GLY    HA1 1841   4.148   6.721   1.894
  316GLY    HA2 1842   4.115   6.646   1.741
  316GLY      C 1843   4.052   6.848   1.757
  316GLY      O 1844   3.942   6.806   1.719
  317ALA      N 1845   4.083   6.976   1.749
  317ALA      H 1846   4.175   7.010   1.774
  317ALA     CA 1847   3.993   7.075   1.705
  317ALA     HA 1848   3.903   7.069   1.765
  317ALA     CB 1849   4.038   7.221   1.737
  317ALA    HB1 1850   4.132   7.238   1.685
  317ALA    HB2 1851   3.962   7.286   1.696
  317ALA    HB3 1852   4.038   7.235   1.845
  317ALA      C 1853   3.955   7.071   1.551
  317ALA      O 1854   3.853   7.128   1.511
  318LYS      N 1855   4.018   6.993   1.461
  318LYS      H 1856   4.102   6.942   1.486
  318LYS     CA 1857   3.975   6.961   1.317
  318LYS     HA 1858   3.923   7.044   1.269
  318LYS     CB 1859   4.098   6.962   1.225
  318LYS    HB1 1860   4.066   6.911   1.134
  318LYS    HB2 1861   4.173   6.902   1.277
  318LYS     CG 1862   4.179   7.098   1.208
  318LYS    HG1 1863   4.273   7.069   1.160
  318LYS    HG2 1864   4.198   7.129   1.311
  318LYS     CD 1865   4.095   7.207   1.137
  318LYS    HD1 1866   4.002   7.212   1.192
  318LYS    HD2 1867   4.080   7.186   1.031
  318LYS     CE 1868   4.170   7.336   1.156
  318LYS    HE1 1869   4.268   7.333   1.109
  318LYS    HE2 1870   4.190   7.341   1.263
  318LYS     NZ 1871   4.096   7.452   1.117
  318LYS    HZ1 1872   4.116   7.520   1.190
  318LYS    HZ2 1873   4.130   7.492   1.030
  318LYS    HZ3 1874   3.996   7.436   1.114
  318LYS      C 1875   3.884   6.842   1.296
  318LYS      O 1876   3.832   6.818   1.185
  319LEU      N 1877   3.860   6.762   1.401
  319LEU      H 1878   3.900   6.792   1.488
  319LEU     CA 1879   3.786   6.636   1.402
  319LEU     HA 1880   3.768   6.609   1.298
  319LEU     CB 1881   3.863   6.534   1.490
  319LEU    HB1 1882   3.849   6.570   1.592
  319LEU    HB2 1883   3.966   6.539   1.455
  319LEU     CG 1884   3.818   6.389   1.495
  319LEU     HG 1885   3.711   6.380   1.513
  319LEU    CD1 1886   3.836   6.322   1.361
  319LEU   HD11 1887   3.789   6.225   1.375
  319LEU   HD12 1888   3.773   6.371   1.287
  319LEU   HD13 1889   3.943   6.311   1.343
  319LEU    CD2 1890   3.893   6.301   1.604
  319LEU   HD21 1891   3.906   6.194   1.584
  319LEU   HD22 1892   3.996   6.337   1.612
  319LEU   HD23 1893   3.828   6.315   1.690
  319LEU      C 1894   3.644   6.666   1.456
  319LEU      O 1895   3.547   6.645   1.384
  320HID      N 1896   3.626   6.718   1.574
  320HID      H 1897   3.708   6.763   1.613
  320HID     CA 1898   3.493   6.771   1.621
  320HID     HA 1899   3.437   6.779   1.528
  320HID     CB 1900   3.420   6.670   1.710
  320HID    HB1 1901   3.420   6.570   1.668
  320HID    HB2 1902   3.318   6.707   1.723
  320HID     CG 1903   3.471   6.677   1.851
  320HID    ND1 1904   3.439   6.769   1.950
  320HID    HD1 1905   3.387   6.855   1.938
  320HID    CE1 1906   3.501   6.737   2.063
  320HID    HE1 1907   3.499   6.792   2.155
  320HID    NE2 1908   3.587   6.629   2.043
  320HID    CD2 1909   3.567   6.595   1.907
  320HID    HD2 1910   3.623   6.522   1.850
  320HID      C 1911   3.503   6.914   1.672
  320HID      O 1912   3.616   6.958   1.695
  321PRO      N 1913   3.384   6.982   1.688
  321PRO     CD 1914   3.254   6.966   1.622
  321PRO    HD1 1915   3.190   6.931   1.703
  321PRO    HD2 1916   3.249   6.894   1.540
  321PRO     CG 1917   3.210   7.097   1.586
  321PRO    HG1 1918   3.102   7.100   1.595
  321PRO    HG2 1919   3.248   7.116   1.486
  321PRO     CB 1920   3.274   7.193   1.684
  321PRO    HB1 1921   3.205   7.216   1.765
  321PRO    HB2 1922   3.308   7.288   1.642
  321PRO     CA 1923   3.397   7.118   1.734
  321PRO     HA 1924   3.484   7.170   1.695
  321PRO      C 1925   3.415   7.124   1.884
  321PRO      O 1926   3.351   7.039   1.947
  322THR      N 1927   3.480   7.226   1.940
  322THR      H 1928   3.536   7.280   1.876
  322THR     CA 1929   3.478   7.257   2.082
  322THR     HA 1930   3.554   7.332   2.101
  322THR     CB 1931   3.337   7.297   2.140
  322THR     HB 1932   3.269   7.212   2.135
  322THR    CG2 1933   3.349   7.342   2.283
  322THR   HG21 1934   3.274   7.415   2.311
  322THR   HG22 1935   3.332   7.258   2.350
  322THR   HG23 1936   3.449   7.383   2.297
  322THR    OG1 1937   3.290   7.401   2.055
  322THR    HG1 1938   3.208   7.440   2.086
  322THR      C 1939   3.541   7.135   2.156
  322THR      O 1940   3.467   7.057   2.218
  323LEU      N 1941   3.675   7.120   2.157
  323LEU      H 1942   3.718   7.193   2.103
  323LEU     CA 1943   3.753   7.016   2.219
  323LEU     HA 1944   3.716   6.917   2.193
  323LEU     CB 1945   3.889   7.010   2.145
  323LEU    HB1 1946   3.940   7.097   2.187
  323LEU    HB2 1947   3.901   7.033   2.039
  323LEU     CG 1948   3.977   6.889   2.173
  323LEU     HG 1949   3.993   6.862   2.278
  323LEU    CD1 1950   3.916   6.766   2.110
  323LEU   HD11 1951   3.985   6.686   2.086
  323LEU   HD12 1952   3.833   6.739   2.175
  323LEU   HD13 1953   3.887   6.788   2.007
  323LEU    CD2 1954   4.117   6.916   2.129
  323LEU   HD21 1955   4.150   6.996   2.195
  323LEU   HD22 1956   4.172   6.825   2.154
  323LEU   HD23 1957   4.126   6.931   2.022
  323LEU      C 1958   3.775   7.041   2.369
  323LEU      O 1959   3.796   7.155   2.408
  324LYS      N 1960   3.762   6.939   2.453
  324LYS      H 1961   3.713   6.860   2.415
  324LYS     CA 1962   3.764   6.953   2.594
  324LYS     HA 1963   3.810   7.048   2.622
  324LYS     CB 1964   3.625   6.937   2.653
  324LYS    HB1 1965   3.636   6.939   2.761
  324LYS    HB2 1966   3.573   6.845   2.626
  324LYS     CG 1967   3.538   7.059   2.614
  324LYS    HG1 1968   3.547   7.080   2.507
  324LYS    HG2 1969   3.592   7.143   2.658
  324LYS     CD 1970   3.388   7.073   2.657
  324LYS    HD1 1971   3.376   7.046   2.762
  324LYS    HD2 1972   3.329   7.004   2.596
  324LYS     CE 1973   3.342   7.212   2.649
  324LYS    HE1 1974   3.353   7.254   2.548
  324LYS    HE2 1975   3.410   7.276   2.705
  324LYS     NZ 1976   3.201   7.234   2.688
  324LYS    HZ1 1977   3.137   7.182   2.630
  324LYS    HZ2 1978   3.186   7.204   2.783
  324LYS    HZ3 1979   3.176   7.331   2.675
  324LYS      C 1980   3.845   6.850   2.668
  324LYS      O 1981   3.845   6.835   2.789
  325LEU      N 1982   3.930   6.785   2.589
  325LEU      H 1983   3.926   6.805   2.490
  325LEU     CA 1984   4.027   6.681   2.636
  325LEU     HA 1985   3.968   6.591   2.650
  325LEU     CB 1986   4.129   6.656   2.514
  325LEU    HB1 1987   4.206   6.733   2.520
  325LEU    HB2 1988   4.085   6.670   2.415
  325LEU     CG 1989   4.191   6.514   2.487
  325LEU     HG 1990   4.251   6.488   2.574
  325LEU    CD1 1991   4.094   6.400   2.466
  325LEU   HD11 1992   4.027   6.433   2.387
  325LEU   HD12 1993   4.143   6.308   2.436
  325LEU   HD13 1994   4.028   6.370   2.548
  325LEU    CD2 1995   4.280   6.535   2.364
  325LEU   HD21 1996   4.351   6.452   2.361
  325LEU   HD22 1997   4.218   6.546   2.275
  325LEU   HD23 1998   4.347   6.621   2.372
  325LEU      C 1999   4.109   6.701   2.768
  325LEU      O 2000   4.134   6.610   2.848
  326GLU      N 2001   4.155   6.823   2.792
  326GLU      H 2002   4.132   6.895   2.725
  326GLU     CA 2003   4.230   6.859   2.918
  326GLU     HA 2004   4.314   6.791   2.926
  326GLU     CB 2005   4.293   7.001   2.886
  326GLU    HB1 2006   4.219   7.080   2.898
  326GLU    HB2 2007   4.336   6.999   2.785
  326GLU     CG 2008   4.412   7.043   2.976
  326GLU    HG1 2009   4.482   6.959   2.981
  326GLU    HG2 2010   4.374   7.085   3.069
  326GLU     CD 2011   4.488   7.155   2.908
  326GLU    OE1 2012   4.449   7.272   2.924
  326GLU    OE2 2013   4.569   7.129   2.820
  326GLU      C 2014   4.145   6.849   3.050
  326GLU      O 2015   4.203   6.858   3.162
  327GLU      N 2016   4.015   6.844   3.050
  327GLU      H 2017   3.967   6.835   2.962
  327GLU     CA 2018   3.924   6.817   3.165
  327GLU     HA 2019   3.964   6.849   3.261
  327GLU     CB 2020   3.782   6.884   3.135
  327GLU    HB1 2021   3.698   6.849   3.195
  327GLU    HB2 2022   3.758   6.868   3.030
  327GLU     CG 2023   3.793   7.038   3.154
  327GLU    HG1 2024   3.702   7.082   3.114
  327GLU    HG2 2025   3.881   7.079   3.105
  327GLU     CD 2026   3.785   7.060   3.300
  327GLU    OE1 2027   3.897   7.081   3.352
  327GLU    OE2 2028   3.681   7.054   3.372
  327GLU      C 2029   3.905   6.673   3.188
  327GLU      O 2030   3.827   6.634   3.280
  328ILE      N 2031   3.965   6.580   3.112
  328ILE      H 2032   4.016   6.605   3.029
  328ILE     CA 2033   3.949   6.431   3.125
  328ILE     HA 2034   3.853   6.405   3.171
  328ILE     CB 2035   3.984   6.359   2.990
  328ILE     HB 2036   4.084   6.393   2.963
  328ILE    CG2 2037   3.988   6.206   2.999
  328ILE   HG21 2038   3.896   6.158   3.033
  328ILE   HG22 2039   4.015   6.168   2.901
  328ILE   HG23 2040   4.064   6.186   3.074
  328ILE    CG1 2041   3.882   6.408   2.881
  328ILE   HG11 2042   3.903   6.353   2.789
  328ILE   HG12 2043   3.900   6.513   2.856
  328ILE     CD 2044   3.730   6.407   2.928
  328ILE    HD1 2045   3.666   6.443   2.847
  328ILE    HD2 2046   3.707   6.317   2.984
  328ILE    HD3 2047   3.711   6.474   3.012
  328ILE      C 2048   4.045   6.376   3.237
  328ILE      O 2049   4.168   6.379   3.214
  329THR      N 2050   3.992   6.322   3.349
  329THR      H 2051   3.891   6.320   3.361
  329THR     CA 2052   4.071   6.247   3.439
  329THR     HA 2053   4.165   6.298   3.459
  329THR     CB 2054   4.001   6.246   3.575
  329THR     HB 2055   4.079   6.218   3.646
  329THR    CG2 2056   3.949   6.383   3.622
  329THR   HG21 2057   4.030   6.456   3.623
  329THR   HG22 2058   3.871   6.414   3.552
  329THR   HG23 2059   3.898   6.369   3.718
  329THR    OG1 2060   3.899   6.154   3.579
  329THR    HG1 2061   3.848   6.167   3.498
  329THR      C 2062   4.113   6.109   3.386
  329THR      O 2063   4.065   6.056   3.291
  330ASN      N 2064   4.209   6.049   3.461
  330ASN      H 2065   4.252   6.088   3.544
  330ASN     CA 2066   4.241   5.902   3.446
  330ASN     HA 2067   4.194   5.866   3.355
  330ASN     CB 2068   4.401   5.896   3.437
  330ASN    HB1 2069   4.449   5.951   3.356
  330ASN    HB2 2070   4.436   5.796   3.412
  330ASN     CG 2071   4.475   5.930   3.566
  330ASN    OD1 2072   4.419   5.990   3.657
  330ASN    ND2 2073   4.603   5.909   3.574
  330ASN   HD21 2074   4.657   5.869   3.499
  330ASN   HD22 2075   4.643   5.928   3.665
  330ASN      C 2076   4.174   5.818   3.553
  330ASN      O 2077   4.108   5.876   3.631
  331ARG      N 2078   4.186   5.688   3.560
  331ARG      H 2079   4.236   5.641   3.485
  331ARG     CA 2080   4.111   5.607   3.657
  331ARG     HA 2081   4.004   5.627   3.644
  331ARG     CB 2082   4.146   5.466   3.609
  331ARG    HB1 2083   4.251   5.446   3.629
  331ARG    HB2 2084   4.128   5.456   3.502
  331ARG     CG 2085   4.056   5.382   3.690
  331ARG    HG1 2086   3.952   5.408   3.673
  331ARG    HG2 2087   4.083   5.386   3.795
  331ARG     CD 2088   4.079   5.235   3.648
  331ARG    HD1 2089   4.101   5.219   3.543
  331ARG    HD2 2090   3.989   5.182   3.681
  331ARG     NE 2091   4.204   5.180   3.708
  331ARG     HE 2092   4.264   5.243   3.759
  331ARG     CZ 2093   4.229   5.051   3.706
  331ARG    NH1 2094   4.146   4.960   3.646
  331ARG   HH11 2095   4.069   4.990   3.588
  331ARG   HH12 2096   4.183   4.867   3.659
  331ARG    NH2 2097   4.330   5.009   3.774
  331ARG   HH21 2098   4.394   5.075   3.817
  331ARG   HH22 2099   4.351   4.912   3.792
  331ARG      C 2100   4.154   5.641   3.808
  331ARG      O 2101   4.074   5.641   3.903
  332LYS      N 2102   4.279   5.676   3.827
  332LYS      H 2103   4.338   5.651   3.749
  332LYS     CA 2104   4.339   5.731   3.950
  332LYS     HA 2105   4.313   5.661   4.030
  332LYS     CB 2106   4.487   5.733   3.931
  332LYS    HB1 2107   4.522   5.805   3.856
  332LYS    HB2 2108   4.510   5.635   3.889
  332LYS     CG 2109   4.589   5.754   4.041
  332LYS    HG1 2110   4.578   5.857   4.076
  332LYS    HG2 2111   4.687   5.744   3.995
  332LYS     CD 2112   4.583   5.649   4.157
  332LYS    HD1 2113   4.574   5.547   4.121
  332LYS    HD2 2114   4.496   5.673   4.219
  332LYS     CE 2115   4.701   5.685   4.246
  332LYS    HE1 2116   4.695   5.788   4.280
  332LYS    HE2 2117   4.793   5.675   4.189
  332LYS     NZ 2118   4.706   5.589   4.365
  332LYS    HZ1 2119   4.620   5.588   4.418
  332LYS    HZ2 2120   4.731   5.498   4.328
  332LYS    HZ3 2121   4.783   5.620   4.423
  332LYS      C 2122   4.276   5.866   3.996
  332LYS      O 2123   4.275   5.895   4.111
  333GLY      N 2124   4.210   5.938   3.907
  333GLY      H 2125   4.205   5.894   3.817
  333GLY     CA 2126   4.123   6.058   3.920
  333GLY    HA1 2127   4.074   6.053   4.017
  333GLY    HA2 2128   4.046   6.058   3.843
  333GLY      C 2129   4.202   6.191   3.897
  333GLY      O 2130   4.166   6.292   3.955
  334LEU      N 2131   4.311   6.198   3.819
  334LEU      H 2132   4.339   6.112   3.774
  334LEU     CA 2133   4.384   6.321   3.784
  334LEU     HA 2134   4.351   6.401   3.850
  334LEU     CB 2135   4.533   6.293   3.808
  334LEU    HB1 2136   4.596   6.380   3.787
  334LEU    HB2 2137   4.559   6.221   3.731
  334LEU     CG 2138   4.571   6.241   3.947
  334LEU     HG 2139   4.537   6.138   3.961
  334LEU    CD1 2140   4.718   6.254   3.970
  334LEU   HD11 2141   4.767   6.204   3.886
  334LEU   HD12 2142   4.745   6.359   3.979
  334LEU   HD13 2143   4.738   6.198   4.062
  334LEU    CD2 2144   4.507   6.316   4.062
  334LEU   HD21 2145   4.505   6.248   4.147
  334LEU   HD22 2146   4.563   6.404   4.092
  334LEU   HD23 2147   4.402   6.339   4.041
  334LEU      C 2148   4.365   6.367   3.648
  334LEU      O 2149   4.382   6.291   3.553
  335THR      N 2150   4.349   6.499   3.622
  335THR      H 2151   4.313   6.566   3.688
  335THR     CA 2152   4.386   6.555   3.489
  335THR     HA 2153   4.343   6.492   3.411
  335THR     CB 2154   4.318   6.695   3.457
  335THR     HB 2155   4.341   6.731   3.357
  335THR    CG2 2156   4.170   6.673   3.463
  335THR   HG21 2157   4.116   6.764   3.437
  335THR   HG22 2158   4.147   6.592   3.394
  335THR   HG23 2159   4.146   6.652   3.568
  335THR    OG1 2160   4.352   6.796   3.551
  335THR    HG1 2161   4.278   6.856   3.548
  335THR      C 2162   4.541   6.567   3.459
  335THR      O 2163   4.620   6.573   3.553
  336PRO      N 2164   4.583   6.585   3.327
  336PRO     CD 2165   4.501   6.574   3.202
  336PRO    HD1 2166   4.454   6.671   3.187
  336PRO    HD2 2167   4.434   6.489   3.213
  336PRO     CG 2168   4.604   6.547   3.092
  336PRO    HG1 2169   4.562   6.594   3.003
  336PRO    HG2 2170   4.626   6.442   3.069
  336PRO     CB 2171   4.731   6.616   3.144
  336PRO    HB1 2172   4.714   6.723   3.137
  336PRO    HB2 2173   4.821   6.577   3.096
  336PRO     CA 2174   4.728   6.585   3.292
  336PRO     HA 2175   4.761   6.483   3.311
  336PRO      C 2176   4.802   6.685   3.382
  336PRO      O 2177   4.895   6.646   3.453
  337LEU      N 2178   4.745   6.805   3.398
  337LEU      H 2179   4.672   6.832   3.334
  337LEU     CA 2180   4.781   6.911   3.492
  337LEU     HA 2181   4.878   6.954   3.472
  337LEU     CB 2182   4.685   7.033   3.482
  337LEU    HB1 2183   4.690   7.103   3.565
  337LEU    HB2 2184   4.584   6.990   3.476
  337LEU     CG 2185   4.712   7.122   3.352
  337LEU     HG 2186   4.724   7.061   3.263
  337LEU    CD1 2187   4.594   7.217   3.332
  337LEU   HD11 2188   4.579   7.274   3.423
  337LEU   HD12 2189   4.598   7.272   3.238
  337LEU   HD13 2190   4.516   7.140   3.327
  337LEU    CD2 2191   4.829   7.219   3.371
  337LEU   HD21 2192   4.858   7.276   3.283
  337LEU   HD22 2193   4.809   7.284   3.457
  337LEU   HD23 2194   4.914   7.156   3.395
  337LEU      C 2195   4.804   6.866   3.636
  337LEU      O 2196   4.912   6.905   3.689
  338ALA      N 2197   4.707   6.802   3.698
  338ALA      H 2198   4.621   6.785   3.647
  338ALA     CA 2199   4.715   6.751   3.830
  338ALA     HA 2200   4.746   6.833   3.895
  338ALA     CB 2201   4.573   6.709   3.870
  338ALA    HB1 2202   4.532   6.639   3.797
  338ALA    HB2 2203   4.573   6.658   3.967
  338ALA    HB3 2204   4.504   6.793   3.871
  338ALA      C 2205   4.812   6.633   3.841
  338ALA      O 2206   4.875   6.613   3.949
  339LEU      N 2207   4.833   6.547   3.733
  339LEU      H 2208   4.769   6.567   3.658
  339LEU     CA 2209   4.944   6.446   3.725
  339LEU     HA 2210   4.947   6.384   3.815
  339LEU     CB 2211   4.897   6.339   3.620
  339LEU    HB1 2212   4.854   6.385   3.530
  339LEU    HB2 2213   4.823   6.280   3.672
  339LEU     CG 2214   5.009   6.239   3.567
  339LEU     HG 2215   5.092   6.303   3.534
  339LEU    CD1 2216   5.060   6.152   3.676
  339LEU   HD11 2217   5.100   6.064   3.625
  339LEU   HD12 2218   5.121   6.214   3.741
  339LEU   HD13 2219   4.981   6.097   3.728
  339LEU    CD2 2220   4.933   6.162   3.459
  339LEU   HD21 2221   4.842   6.114   3.496
  339LEU   HD22 2222   4.914   6.221   3.370
  339LEU   HD23 2223   4.998   6.083   3.420
  339LEU      C 2224   5.084   6.512   3.709
  339LEU      O 2225   5.180   6.465   3.778
  340ALA      N 2226   5.089   6.622   3.642
  340ALA      H 2227   5.009   6.640   3.583
  340ALA     CA 2228   5.204   6.703   3.617
  340ALA     HA 2229   5.280   6.635   3.578
  340ALA     CB 2230   5.168   6.803   3.501
  340ALA    HB1 2231   5.104   6.763   3.423
  340ALA    HB2 2232   5.128   6.899   3.534
  340ALA    HB3 2233   5.264   6.837   3.462
  340ALA      C 2234   5.253   6.777   3.740
  340ALA      O 2235   5.367   6.751   3.782
  341ALA      N 2236   5.169   6.853   3.808
  341ALA      H 2237   5.074   6.858   3.773
  341ALA     CA 2238   5.191   6.893   3.942
  341ALA     HA 2239   5.278   6.958   3.934
  341ALA     CB 2240   5.071   6.977   3.990
  341ALA    HB1 2241   4.987   6.908   3.979
  341ALA    HB2 2242   5.093   6.998   4.095
  341ALA    HB3 2243   5.059   7.069   3.934
  341ALA      C 2244   5.224   6.782   4.039
  341ALA      O 2245   5.307   6.786   4.136
  342SER      N 2246   5.149   6.670   4.031
  342SER      H 2247   5.075   6.658   3.963
  342SER     CA 2248   5.166   6.561   4.127
  342SER     HA 2249   5.182   6.618   4.218
  342SER     CB 2250   5.036   6.489   4.163
  342SER    HB1 2251   4.955   6.550   4.202
  342SER    HB2 2252   5.056   6.423   4.248
  342SER     OG 2253   4.995   6.414   4.054
  342SER     HG 2254   4.925   6.464   4.011
  342SER      C 2255   5.283   6.473   4.107
  342SER      O 2256   5.310   6.391   4.192
  343SER      N 2257   5.363   6.497   3.996
  343SER      H 2258   5.317   6.540   3.917
  343SER     CA 2259   5.493   6.433   3.968
  343SER     HA 2260   5.536   6.391   4.059
  343SER     CB 2261   5.487   6.325   3.855
  343SER    HB1 2262   5.418   6.246   3.884
  343SER    HB2 2263   5.582   6.278   3.831
  343SER     OG 2264   5.443   6.388   3.736
  343SER     HG 2265   5.361   6.432   3.760
  343SER      C 2266   5.606   6.537   3.934
  343SER      O 2267   5.712   6.512   3.878
  344GLY      N 2268   5.588   6.662   3.977
  344GLY      H 2269   5.499   6.690   4.014
  344GLY     CA 2270   5.695   6.766   3.968
  344GLY    HA1 2271   5.787   6.735   4.018
  344GLY    HA2 2272   5.673   6.852   4.031
  344GLY      C 2273   5.727   6.812   3.822
  344GLY      O 2274   5.835   6.867   3.804
  345LYS      N 2275   5.636   6.789   3.723
  345LYS      H 2276   5.540   6.765   3.741
  345LYS     CA 2277   5.669   6.815   3.585
  345LYS     HA 2278   5.775   6.798   3.568
  345LYS     CB 2279   5.589   6.718   3.497
  345LYS    HB1 2280   5.633   6.729   3.398
  345LYS    HB2 2281   5.481   6.734   3.493
  345LYS     CG 2282   5.615   6.569   3.537
  345LYS    HG1 2283   5.529   6.508   3.509
  345LYS    HG2 2284   5.622   6.557   3.646
  345LYS     CD 2285   5.736   6.508   3.474
  345LYS    HD1 2286   5.825   6.562   3.505
  345LYS    HD2 2287   5.742   6.516   3.366
  345LYS     CE 2288   5.761   6.366   3.516
  345LYS    HE1 2289   5.797   6.354   3.618
  345LYS    HE2 2290   5.834   6.323   3.448
  345LYS     NZ 2291   5.633   6.280   3.501
  345LYS    HZ1 2292   5.665   6.185   3.511
  345LYS    HZ2 2293   5.549   6.292   3.557
  345LYS    HZ3 2294   5.607   6.269   3.404
  345LYS      C 2295   5.637   6.962   3.549
  345LYS      O 2296   5.550   6.996   3.469
  346ILE      N 2297   5.728   7.048   3.604
  346ILE      H 2298   5.792   7.014   3.674
  346ILE     CA 2299   5.725   7.197   3.594
  346ILE     HA 2300   5.637   7.240   3.641
  346ILE     CB 2301   5.850   7.259   3.669
  346ILE     HB 2302   5.825   7.264   3.775
  346ILE    CG2 2303   5.974   7.170   3.646
  346ILE   HG21 2304   6.067   7.217   3.680
  346ILE   HG22 2305   5.954   7.073   3.693
  346ILE   HG23 2306   5.989   7.153   3.540
  346ILE    CG1 2307   5.886   7.400   3.615
  346ILE   HG11 2308   5.911   7.399   3.509
  346ILE   HG12 2309   5.978   7.433   3.665
  346ILE     CD 2310   5.778   7.508   3.636
  346ILE    HD1 2311   5.678   7.469   3.615
  346ILE    HD2 2312   5.784   7.532   3.742
  346ILE    HD3 2313   5.798   7.600   3.581
  346ILE      C 2314   5.720   7.231   3.451
  346ILE      O 2315   5.634   7.309   3.418
  347GLY      N 2316   5.810   7.177   3.365
  347GLY      H 2317   5.863   7.097   3.396
  347GLY     CA 2318   5.818   7.201   3.220
  347GLY    HA1 2319   5.869   7.113   3.179
  347GLY    HA2 2320   5.866   7.299   3.217
  347GLY      C 2321   5.687   7.216   3.145
  347GLY      O 2322   5.640   7.325   3.108
  348VAL      N 2323   5.625   7.098   3.115
  348VAL      H 2324   5.674   7.013   3.141
  348VAL     CA 2325   5.496   7.091   3.045
  348VAL     HA 2326   5.499   7.143   2.949
  348VAL     CB 2327   5.438   6.943   3.030
  348VAL     HB 2328   5.509   6.886   2.971
  348VAL    CG1 2329   5.439   6.850   3.156
  348VAL   HG11 2330   5.425   6.909   3.246
  348VAL   HG12 2331   5.362   6.773   3.154
  348VAL   HG13 2332   5.536   6.801   3.162
  348VAL    CG2 2333   5.306   6.946   2.946
  348VAL   HG21 2334   5.305   7.030   2.877
  348VAL   HG22 2335   5.285   6.849   2.900
  348VAL   HG23 2336   5.226   6.967   3.017
  348VAL      C 2337   5.388   7.168   3.127
  348VAL      O 2338   5.303   7.236   3.063
  349LEU      N 2339   5.384   7.153   3.262
  349LEU      H 2340   5.443   7.083   3.305
  349LEU     CA 2341   5.295   7.228   3.350
  349LEU     HA 2342   5.194   7.192   3.330
  349LEU     CB 2343   5.329   7.201   3.497
  349LEU    HB1 2344   5.435   7.210   3.520
  349LEU    HB2 2345   5.307   7.098   3.523
  349LEU     CG 2346   5.243   7.272   3.606
  349LEU     HG 2347   5.269   7.224   3.700
  349LEU    CD1 2348   5.275   7.422   3.623
  349LEU   HD11 2349   5.384   7.426   3.633
  349LEU   HD12 2350   5.260   7.497   3.545
  349LEU   HD13 2351   5.230   7.455   3.717
  349LEU    CD2 2352   5.092   7.259   3.582
  349LEU   HD21 2353   5.063   7.154   3.576
  349LEU   HD22 2354   5.032   7.309   3.658
  349LEU   HD23 2355   5.066   7.311   3.490
  349LEU      C 2356   5.300   7.381   3.316
  349LEU      O 2357   5.198   7.442   3.289
  350ALA      N 2358   5.419   7.438   3.315
  350ALA      H 2359   5.503   7.383   3.313
  350ALA     CA 2360   5.433   7.581   3.292
  350ALA     HA 2361   5.371   7.641   3.358
  350ALA     CB 2362   5.581   7.639   3.319
  350ALA    HB1 2363   5.598   7.656   3.425
  350ALA    HB2 2364   5.653   7.574   3.270
  350ALA    HB3 2365   5.573   7.742   3.282
  350ALA      C 2366   5.393   7.617   3.145
  350ALA      O 2367   5.343   7.726   3.123
  351TYR      N 2368   5.411   7.529   3.048
  351TYR      H 2369   5.470   7.452   3.075
  351TYR     CA 2370   5.378   7.549   2.907
  351TYR     HA 2371   5.403   7.654   2.891
  351TYR     CB 2372   5.468   7.466   2.820
  351TYR    HB1 2373   5.421   7.463   2.721
  351TYR    HB2 2374   5.483   7.364   2.857
  351TYR     CG 2375   5.608   7.523   2.804
  351TYR    CD1 2376   5.679   7.576   2.909
  351TYR    HD1 2377   5.640   7.585   3.009
  351TYR    CE1 2378   5.816   7.609   2.892
  351TYR    HE1 2379   5.874   7.653   2.972
  351TYR     CZ 2380   5.874   7.599   2.762
  351TYR     OH 2381   6.001   7.645   2.739
  351TYR     HH 2382   6.039   7.671   2.823
  351TYR    CE2 2383   5.797   7.547   2.654
  351TYR    HE2 2384   5.827   7.543   2.551
  351TYR    CD2 2385   5.665   7.507   2.677
  351TYR    HD2 2386   5.606   7.465   2.597
  351TYR      C 2387   5.223   7.544   2.885
  351TYR      O 2388   5.178   7.633   2.819
  352ILE      N 2389   5.152   7.443   2.940
  352ILE      H 2390   5.209   7.373   2.984
  352ILE     CA 2391   5.002   7.434   2.933
  352ILE     HA 2392   4.986   7.411   2.828
  352ILE     CB 2393   4.953   7.324   3.030
  352ILE     HB 2394   4.994   7.336   3.130
  352ILE    CG2 2395   4.801   7.322   3.032
  352ILE   HG21 2396   4.765   7.227   3.073
  352ILE   HG22 2397   4.759   7.404   3.091
  352ILE   HG23 2398   4.755   7.340   2.935
  352ILE    CG1 2399   5.001   7.186   2.970
  352ILE   HG11 2400   5.106   7.182   2.941
  352ILE   HG12 2401   4.949   7.173   2.875
  352ILE     CD 2402   4.980   7.056   3.060
  352ILE    HD1 2403   4.882   7.042   3.105
  352ILE    HD2 2404   4.998   6.972   2.992
  352ILE    HD3 2405   5.054   7.061   3.141
  352ILE      C 2406   4.939   7.568   2.955
  352ILE      O 2407   4.874   7.617   2.869
  353LEU      N 2408   4.979   7.630   3.069
  353LEU      H 2409   5.040   7.579   3.132
  353LEU     CA 2410   4.931   7.765   3.109
  353LEU     HA 2411   4.823   7.770   3.122
  353LEU     CB 2412   5.000   7.801   3.245
  353LEU    HB1 2413   5.012   7.909   3.239
  353LEU    HB2 2414   5.100   7.756   3.249
  353LEU     CG 2415   4.912   7.767   3.371
  353LEU     HG 2416   4.811   7.807   3.370
  353LEU    CD1 2417   4.916   7.613   3.387
  353LEU   HD11 2418   4.853   7.564   3.313
  353LEU   HD12 2419   5.019   7.578   3.380
  353LEU   HD13 2420   4.882   7.592   3.488
  353LEU    CD2 2421   4.979   7.831   3.493
  353LEU   HD21 2422   5.008   7.935   3.480
  353LEU   HD22 2423   4.899   7.846   3.566
  353LEU   HD23 2424   5.055   7.769   3.540
  353LEU      C 2425   4.961   7.876   3.002
  353LEU      O 2426   4.885   7.973   2.998
  354GLN      N 2427   5.063   7.865   2.920
  354GLN      H 2428   5.124   7.785   2.924
  354GLN     CA 2429   5.112   7.966   2.822
  354GLN     HA 2430   5.076   8.065   2.847
  354GLN     CB 2431   5.264   7.978   2.826
  354GLN    HB1 2432   5.299   8.049   2.751
  354GLN    HB2 2433   5.306   7.880   2.803
  354GLN     CG 2434   5.305   8.030   2.968
  354GLN    HG1 2435   5.281   7.960   3.048
  354GLN    HG2 2436   5.250   8.118   3.003
  354GLN     CD 2437   5.458   8.038   2.984
  354GLN    OE1 2438   5.515   8.141   2.962
  354GLN    NE2 2439   5.518   7.932   3.026
  354GLN   HE21 2440   5.474   7.848   3.061
  354GLN   HE22 2441   5.619   7.932   3.038
  354GLN      C 2442   5.072   7.931   2.677
  354GLN      O 2443   5.112   8.006   2.589
  355ARG      N 2444   4.994   7.822   2.654
  355ARG      H 2445   4.966   7.762   2.731
  355ARG     CA 2446   4.930   7.787   2.528
  355ARG     HA 2447   5.014   7.778   2.459
  355ARG     CB 2448   4.854   7.655   2.538
  355ARG    HB1 2449   4.794   7.656   2.629
  355ARG    HB2 2450   4.936   7.585   2.554
  355ARG     CG 2451   4.778   7.619   2.409
  355ARG    HG1 2452   4.846   7.627   2.324
  355ARG    HG2 2453   4.690   7.683   2.402
  355ARG     CD 2454   4.731   7.469   2.411
  355ARG    HD1 2455   4.817   7.414   2.449
  355ARG    HD2 2456   4.711   7.440   2.308
  355ARG     NE 2457   4.612   7.446   2.497
  355ARG     HE 2458   4.526   7.482   2.459
  355ARG     CZ 2459   4.607   7.369   2.602
  355ARG    NH1 2460   4.704   7.313   2.672
  355ARG   HH11 2461   4.795   7.296   2.632
  355ARG   HH12 2462   4.668   7.239   2.731
  355ARG    NH2 2463   4.486   7.338   2.646
  355ARG   HH21 2464   4.405   7.367   2.593
  355ARG   HH22 2465   4.492   7.302   2.740
  355ARG      C 2466   4.849   7.900   2.466
  355ARG      O 2467   4.759   7.953   2.540
  356GLU      N 2468   4.883   7.952   2.349
  356GLU      H 2469   4.952   7.900   2.296
  356GLU     CA 2470   4.803   8.048   2.266
  356GLU     HA 2471   4.703   8.064   2.306
  356GLU     CB 2472   4.868   8.186   2.288
  356GLU    HB1 2473   4.966   8.172   2.242
  356GLU    HB2 2474   4.889   8.211   2.392
  356GLU     CG 2475   4.788   8.304   2.225
  356GLU    HG1 2476   4.702   8.311   2.292
  356GLU    HG2 2477   4.755   8.268   2.127
  356GLU     CD 2478   4.854   8.444   2.211
  356GLU    OE1 2479   4.971   8.454   2.170
  356GLU    OE2 2480   4.785   8.549   2.237
  356GLU      C 2481   4.797   8.009   2.116
  356GLU      O 2482   4.899   7.974   2.053
  357ILE      N 2483   4.675   8.004   2.069
  357ILE      H 2484   4.593   8.027   2.123
  357ILE     CA 2485   4.631   7.944   1.941
  357ILE     HA 2486   4.718   7.910   1.885
  357ILE     CB 2487   4.545   7.817   1.968
  357ILE     HB 2488   4.476   7.836   2.050
  357ILE    CG2 2489   4.466   7.775   1.843
  357ILE   HG21 2490   4.397   7.847   1.800
  357ILE   HG22 2491   4.530   7.734   1.765
  357ILE   HG23 2492   4.400   7.697   1.881
  357ILE    CG1 2493   4.647   7.701   2.008
  357ILE   HG11 2494   4.724   7.740   2.075
  357ILE   HG12 2495   4.695   7.663   1.918
  357ILE     CD 2496   4.572   7.579   2.079
  357ILE    HD1 2497   4.650   7.508   2.107
  357ILE    HD2 2498   4.522   7.611   2.170
  357ILE    HD3 2499   4.517   7.536   1.995
  357ILE      C 2500   4.562   8.046   1.851
  357ILE      O 2501   4.472   8.121   1.893
  358HID      N 2502   4.601   8.044   1.727
  358HID      H 2503   4.668   7.970   1.709
  358HID     CA 2504   4.562   8.137   1.618
  358HID     HA 2505   4.490   8.210   1.657
  358HID     CB 2506   4.685   8.220   1.580
  358HID    HB1 2507   4.655   8.282   1.496
  358HID    HB2 2508   4.760   8.145   1.556
  358HID     CG 2509   4.742   8.318   1.679
  358HID    ND1 2510   4.673   8.405   1.760
  358HID    HD1 2511   4.574   8.422   1.770
  358HID    CE1 2512   4.763   8.463   1.836
  358HID    HE1 2513   4.739   8.542   1.907
  358HID    NE2 2514   4.891   8.429   1.802
  358HID    CD2 2515   4.877   8.337   1.699
  358HID    HD2 2516   4.961   8.286   1.655
  358HID      C 2517   4.501   8.078   1.491
  358HID      O 2518   4.444   8.150   1.405
  359GLU      N 2519   4.513   7.954   1.466
  359GLU      H 2520   4.586   7.908   1.520
  359GLU     CA 2521   4.445   7.873   1.365
  359GLU     HA 2522   4.477   7.912   1.268
  359GLU     CB 2523   4.492   7.722   1.384
  359GLU    HB1 2524   4.454   7.685   1.479
  359GLU    HB2 2525   4.601   7.717   1.389
  359GLU     CG 2526   4.449   7.622   1.280
  359GLU    HG1 2527   4.349   7.642   1.240
  359GLU    HG2 2528   4.443   7.526   1.330
  359GLU     CD 2529   4.547   7.609   1.156
  359GLU    OE1 2530   4.502   7.554   1.050
  359GLU    OE2 2531   4.663   7.648   1.161
  359GLU      C 2532   4.287   7.883   1.364
  359GLU      O 2533   4.231   7.882   1.468
  360PRO      N 2534   4.223   7.887   1.246
  360PRO     CD 2535   4.276   7.884   1.112
  360PRO    HD1 2536   4.344   7.800   1.101
  360PRO    HD2 2537   4.324   7.981   1.097
  360PRO     CG 2538   4.155   7.861   1.025
  360PRO    HG1 2539   4.124   7.757   1.022
  360PRO    HG2 2540   4.169   7.891   0.921
  360PRO     CB 2541   4.046   7.940   1.097
  360PRO    HB1 2542   3.947   7.907   1.069
  360PRO    HB2 2543   4.064   8.046   1.076
  360PRO     CA 2544   4.079   7.909   1.241
  360PRO     HA 2545   4.072   8.001   1.300
  360PRO      C 2546   4.004   7.787   1.297
  360PRO      O 2547   4.049   7.671   1.296
  361GLU      N 2548   3.887   7.807   1.355
  361GLU      H 2549   3.848   7.900   1.351
  361GLU     CA 2550   3.807   7.715   1.438
  361GLU     HA 2551   3.730   7.773   1.490
  361GLU     CB 2552   3.733   7.612   1.349
  361GLU    HB1 2553   3.668   7.546   1.408
  361GLU    HB2 2554   3.794   7.554   1.281
  361GLU     CG 2555   3.629   7.687   1.259
  361GLU    HG1 2556   3.677   7.766   1.202
  361GLU    HG2 2557   3.557   7.744   1.318
  361GLU     CD 2558   3.572   7.589   1.157
  361GLU    OE1 2559   3.573   7.619   1.033
  361GLU    OE2 2560   3.523   7.476   1.189
  361GLU      C 2561   3.882   7.650   1.557
  361GLU      O 2562   3.824   7.572   1.638
  362CYS      N 2563   4.009   7.679   1.574
  362CYS      H 2564   4.053   7.739   1.505
  362CYS     CA 2565   4.095   7.624   1.681
  362CYS     HA 2566   4.041   7.534   1.711
  362CYS     CB 2567   4.232   7.592   1.625
  362CYS    HB1 2568   4.296   7.558   1.707
  362CYS    HB2 2569   4.279   7.684   1.593
  362CYS     SG 2570   4.216   7.483   1.483
  362CYS     HG 2571   4.172   7.584   1.408
  362CYS      C 2572   4.104   7.712   1.811
  362CYS      O 2573   4.140   7.664   1.920
  363ARG      N 2574   4.081   7.842   1.797
  363ARG      H 2575   4.043   7.877   1.710
  363ARG     CA 2576   4.139   7.943   1.898
  363ARG     HA 2577   4.246   7.939   1.916
  363ARG     CB 2578   4.105   8.089   1.851
  363ARG    HB1 2579   4.144   8.152   1.931
  363ARG    HB2 2580   4.000   8.117   1.844
  363ARG     CG 2581   4.192   8.107   1.729
  363ARG    HG1 2582   4.138   8.049   1.653
  363ARG    HG2 2583   4.290   8.064   1.749
  363ARG     CD 2584   4.218   8.249   1.683
  363ARG    HD1 2585   4.289   8.243   1.600
  363ARG    HD2 2586   4.265   8.303   1.765
  363ARG     NE 2587   4.094   8.312   1.648
  363ARG     HE 2588   4.039   8.270   1.574
  363ARG     CZ 2589   4.036   8.403   1.724
  363ARG    NH1 2590   4.100   8.466   1.821
  363ARG   HH11 2591   4.199   8.455   1.838
  363ARG   HH12 2592   4.053   8.534   1.880
  363ARG    NH2 2593   3.903   8.405   1.726
  363ARG   HH21 2594   3.848   8.338   1.673
  363ARG   HH22 2595   3.848   8.475   1.773
  363ARG      C 2596   4.085   7.915   2.041
  363ARG      O 2597   4.163   7.934   2.137
  364HID      N 2598   3.964   7.859   2.065
  364HID      H 2599   3.903   7.841   1.986
  364HID     CA 2600   3.898   7.815   2.190
  364HID     HA 2601   3.865   7.898   2.252
  364HID     CB 2602   3.773   7.729   2.153
  364HID    HB1 2603   3.707   7.790   2.091
  364HID    HB2 2604   3.711   7.705   2.239
  364HID     CG 2605   3.797   7.601   2.081
  364HID    ND1 2606   3.804   7.577   1.944
  364HID    HD1 2607   3.810   7.647   1.872
  364HID    CE1 2608   3.824   7.448   1.926
  364HID    HE1 2609   3.834   7.401   1.829
  364HID    NE2 2610   3.815   7.381   2.038
  364HID    CD2 2611   3.809   7.481   2.141
  364HID    HD2 2612   3.799   7.466   2.247
  364HID      C 2613   3.994   7.727   2.280
  364HID      O 2614   3.974   7.730   2.398
  365LEU      N 2615   4.091   7.652   2.218
  365LEU      H 2616   4.106   7.647   2.118
  365LEU     CA 2617   4.192   7.565   2.278
  365LEU     HA 2618   4.142   7.490   2.339
  365LEU     CB 2619   4.265   7.502   2.158
  365LEU    HB1 2620   4.363   7.464   2.187
  365LEU    HB2 2621   4.292   7.583   2.091
  365LEU     CG 2622   4.189   7.393   2.083
  365LEU     HG 2623   4.098   7.425   2.032
  365LEU    CD1 2624   4.294   7.345   1.973
  365LEU   HD11 2625   4.239   7.261   1.931
  365LEU   HD12 2626   4.322   7.430   1.911
  365LEU   HD13 2627   4.385   7.304   2.016
  365LEU    CD2 2628   4.149   7.275   2.164
  365LEU   HD21 2629   4.233   7.236   2.222
  365LEU   HD22 2630   4.065   7.304   2.226
  365LEU   HD23 2631   4.122   7.191   2.099
  365LEU      C 2632   4.293   7.639   2.370
  365LEU      O 2633   4.346   7.569   2.457
  366SER      N 2634   4.308   7.767   2.360
  366SER      H 2635   4.263   7.811   2.280
  366SER     CA 2636   4.408   7.846   2.428
  366SER     HA 2637   4.505   7.802   2.404
  366SER     CB 2638   4.405   7.992   2.377
  366SER    HB1 2639   4.493   8.044   2.416
  366SER    HB2 2640   4.315   8.050   2.398
  366SER     OG 2641   4.434   7.988   2.234
  366SER     HG 2642   4.348   7.978   2.191
  366SER      C 2643   4.393   7.843   2.583
  366SER      O 2644   4.288   7.810   2.625
  367ARG      N 2645   4.500   7.888   2.651
  367ARG      H 2646   4.589   7.900   2.604
  367ARG     CA 2647   4.488   7.915   2.801
  367ARG     HA 2648   4.384   7.892   2.826
  367ARG     CB 2649   4.591   7.829   2.878
  367ARG    HB1 2650   4.592   7.858   2.983
  367ARG    HB2 2651   4.691   7.851   2.840
  367ARG     CG 2652   4.577   7.679   2.862
  367ARG    HG1 2653   4.638   7.625   2.934
  367ARG    HG2 2654   4.617   7.648   2.765
  367ARG     CD 2655   4.438   7.611   2.866
  367ARG    HD1 2656   4.446   7.502   2.857
  367ARG    HD2 2657   4.375   7.652   2.788
  367ARG     NE 2658   4.366   7.649   2.996
  367ARG     HE 2659   4.358   7.749   3.007
  367ARG     CZ 2660   4.329   7.580   3.101
  367ARG    NH1 2661   4.339   7.454   3.110
  367ARG   HH11 2662   4.384   7.398   3.039
  367ARG   HH12 2663   4.305   7.409   3.194
  367ARG    NH2 2664   4.277   7.642   3.203
  367ARG   HH21 2665   4.243   7.592   3.285
  367ARG   HH22 2666   4.251   7.735   3.176
  367ARG      C 2667   4.509   8.065   2.829
  367ARG      O 2668   4.442   8.137   2.896
  368LYS      N 2669   4.614   8.111   2.757
  368LYS      H 2670   4.664   8.041   2.704
  368LYS     CA 2671   4.662   8.248   2.741
  368LYS     HA 2672   4.626   8.306   2.826
  368LYS     CB 2673   4.816   8.251   2.735
  368LYS    HB1 2674   4.845   8.191   2.648
  368LYS    HB2 2675   4.854   8.193   2.819
  368LYS     CG 2676   4.893   8.377   2.743
  368LYS    HG1 2677   4.867   8.423   2.839
  368LYS    HG2 2678   4.871   8.446   2.662
  368LYS     CD 2679   5.046   8.348   2.730
  368LYS    HD1 2680   5.061   8.312   2.628
  368LYS    HD2 2681   5.070   8.275   2.807
  368LYS     CE 2682   5.129   8.479   2.744
  368LYS    HE1 2683   5.225   8.438   2.775
  368LYS    HE2 2684   5.085   8.541   2.823
  368LYS     NZ 2685   5.157   8.552   2.619
  368LYS    HZ1 2686   5.187   8.487   2.548
  368LYS    HZ2 2687   5.080   8.605   2.583
  368LYS    HZ3 2688   5.229   8.619   2.640
  368LYS      C 2689   4.609   8.312   2.608
  368LYS      O 2690   4.599   8.250   2.504
  369PHE      N 2691   4.572   8.443   2.616
  369PHE      H 2692   4.586   8.491   2.703
  369PHE     CA 2693   4.516   8.528   2.511
  369PHE     HA 2694   4.542   8.482   2.415
  369PHE     CB 2695   4.366   8.540   2.529
  369PHE    HB1 2696   4.350   8.613   2.608
  369PHE    HB2 2697   4.321   8.444   2.554
  369PHE     CG 2698   4.289   8.591   2.408
  369PHE    CD1 2699   4.217   8.708   2.420
  369PHE    HD1 2700   4.218   8.764   2.512
  369PHE    CE1 2701   4.154   8.764   2.306
  369PHE    HE1 2702   4.108   8.861   2.302
  369PHE     CZ 2703   4.159   8.693   2.187
  369PHE     HZ 2704   4.112   8.734   2.099
  369PHE    CE2 2705   4.220   8.569   2.175
  369PHE    HE2 2706   4.214   8.524   2.077
  369PHE    CD2 2707   4.299   8.525   2.288
  369PHE    HD2 2708   4.359   8.436   2.279
  369PHE      C 2709   4.568   8.671   2.512
  369PHE      O 2710   4.573   8.737   2.615
  370THR      N 2711   4.615   8.717   2.394
  370THR      H 2712   4.632   8.651   2.320
  370THR     CA 2713   4.662   8.858   2.381
  370THR     HA 2714   4.735   8.868   2.461
  370THR     CB 2715   4.724   8.877   2.241
  370THR     HB 2716   4.644   8.868   2.168
  370THR    CG2 2717   4.790   9.010   2.208
  370THR   HG21 2718   4.709   9.068   2.164
  370THR   HG22 2719   4.830   9.045   2.304
  370THR   HG23 2720   4.869   8.999   2.133
  370THR    OG1 2721   4.822   8.784   2.208
  370THR    HG1 2722   4.790   8.696   2.230
  370THR      C 2723   4.548   8.957   2.400
  370THR      O 2724   4.455   8.967   2.324
  371GLU      N 2725   4.549   9.031   2.511
  371GLU      H 2726   4.623   9.019   2.578
  371GLU     CA 2727   4.453   9.142   2.528
  371GLU     HA 2728   4.356   9.095   2.514
  371GLU     CB 2729   4.441   9.196   2.674
  371GLU    HB1 2730   4.530   9.259   2.682
  371GLU    HB2 2731   4.445   9.119   2.751
  371GLU     CG 2732   4.311   9.284   2.689
  371GLU    HG1 2733   4.224   9.219   2.674
  371GLU    HG2 2734   4.309   9.360   2.611
  371GLU     CD 2735   4.306   9.335   2.834
  371GLU    OE1 2736   4.192   9.341   2.884
  371GLU    OE2 2737   4.409   9.386   2.890
  371GLU      C 2738   4.483   9.256   2.433
  371GLU      O 2739   4.387   9.297   2.366
  372TRP      N 2740   4.607   9.297   2.424
  372TRP      H 2741   4.678   9.263   2.487
  372TRP     CA 2742   4.648   9.393   2.319
  372TRP     HA 2743   4.603   9.376   2.221
  372TRP     CB 2744   4.599   9.530   2.365
  372TRP    HB1 2745   4.490   9.525   2.359
  372TRP    HB2 2746   4.633   9.605   2.293
  372TRP     CG 2747   4.636   9.567   2.503
  372TRP    CD1 2748   4.543   9.587   2.604
  372TRP    HD1 2749   4.437   9.569   2.598
  372TRP    NE1 2750   4.605   9.638   2.709
  372TRP    HE1 2751   4.558   9.685   2.785
  372TRP    CE2 2752   4.734   9.680   2.685
  372TRP    CZ2 2753   4.834   9.740   2.762
  372TRP    HZ2 2754   4.811   9.766   2.864
  372TRP    CH2 2755   4.963   9.758   2.708
  372TRP    HH2 2756   5.045   9.799   2.765
  372TRP    CZ3 2757   4.989   9.712   2.577
  372TRP    HZ3 2758   5.087   9.726   2.535
  372TRP    CE3 2759   4.890   9.645   2.505
  372TRP    HE3 2760   4.924   9.604   2.411
  372TRP    CD2 2761   4.760   9.627   2.556
  372TRP      C 2762   4.799   9.381   2.310
  372TRP      O 2763   4.876   9.339   2.399
  373ALA      N 2764   4.853   9.437   2.196
  373ALA      H 2765   4.787   9.478   2.132
  373ALA     CA 2766   4.997   9.443   2.158
  373ALA     HA 2767   5.059   9.427   2.245
  373ALA     CB 2768   5.038   9.331   2.048
  373ALA    HB1 2769   5.035   9.227   2.081
  373ALA    HB2 2770   4.986   9.355   1.955
  373ALA    HB3 2771   5.144   9.344   2.026
  373ALA      C 2772   5.041   9.579   2.102
  373ALA      O 2773   5.006   9.609   1.988
  374TYR      N 2774   5.106   9.664   2.177
  374TYR      H 2775   5.143   9.643   2.268
  374TYR     CA 2776   5.121   9.806   2.136
  374TYR     HA 2777   5.123   9.811   2.027
  374TYR     CB 2778   5.006   9.893   2.189
  374TYR    HB1 2779   5.010   9.896   2.298
  374TYR    HB2 2780   4.914   9.842   2.159
  374TYR     CG 2781   5.002  10.038   2.142
  374TYR    CD1 2782   4.891  10.089   2.061
  374TYR    HD1 2783   4.820  10.019   2.019
  374TYR    CE1 2784   4.883  10.225   2.028
  374TYR    HE1 2785   4.809  10.270   1.964
  374TYR     CZ 2786   4.979  10.312   2.073
  374TYR     OH 2787   4.978  10.435   2.029
  374TYR     HH 2788   4.905  10.445   1.968
  374TYR    CE2 2789   5.089  10.265   2.146
  374TYR    HE2 2790   5.159  10.340   2.180
  374TYR    CD2 2791   5.100  10.133   2.178
  374TYR    HD2 2792   5.175  10.103   2.249
  374TYR      C 2793   5.264   9.851   2.178
  374TYR      O 2794   5.305   9.849   2.299
  375GLY      N 2795   5.347   9.902   2.080
  375GLY      H 2796   5.310   9.905   1.986
  375GLY     CA 2797   5.482   9.950   2.100
  375GLY    HA1 2798   5.481  10.022   2.181
  375GLY    HA2 2799   5.527   9.994   2.011
  375GLY      C 2800   5.582   9.844   2.148
  375GLY      O 2801   5.607   9.745   2.079
  376PRO      N 2802   5.642   9.861   2.266
  376PRO     CD 2803   5.678   9.991   2.313
  376PRO    HD1 2804   5.612  10.026   2.391
  376PRO    HD2 2805   5.681  10.065   2.234
  376PRO     CG 2806   5.820   9.978   2.374
  376PRO    HG1 2807   5.840  10.045   2.458
  376PRO    HG2 2808   5.901   9.997   2.304
  376PRO     CB 2809   5.827   9.834   2.420
  376PRO    HB1 2810   5.819   9.835   2.529
  376PRO    HB2 2811   5.920   9.790   2.383
  376PRO     CA 2812   5.715   9.761   2.337
  376PRO     HA 2813   5.768   9.703   2.262
  376PRO      C 2814   5.637   9.671   2.433
  376PRO      O 2815   5.696   9.584   2.496
  377VAL      N 2816   5.513   9.696   2.460
  377VAL      H 2817   5.464   9.763   2.401
  377VAL     CA 2818   5.435   9.645   2.579
  377VAL     HA 2819   5.499   9.578   2.636
  377VAL     CB 2820   5.390   9.767   2.656
  377VAL     HB 2821   5.311   9.815   2.598
  377VAL    CG1 2822   5.324   9.724   2.792
  377VAL   HG11 2823   5.301   9.811   2.852
  377VAL   HG12 2824   5.233   9.670   2.765
  377VAL   HG13 2825   5.392   9.661   2.850
  377VAL    CG2 2826   5.498   9.865   2.686
  377VAL   HG21 2827   5.544   9.896   2.593
  377VAL   HG22 2828   5.442   9.946   2.734
  377VAL   HG23 2829   5.566   9.814   2.754
  377VAL      C 2830   5.326   9.551   2.525
  377VAL      O 2831   5.257   9.589   2.425
  378HID      N 2832   5.291   9.449   2.607
  378HID      H 2833   5.355   9.428   2.683
  378HID     CA 2834   5.169   9.375   2.588
  378HID     HA 2835   5.111   9.430   2.514
  378HID     CB 2836   5.191   9.233   2.521
  378HID    HB1 2837   5.096   9.200   2.478
  378HID    HB2 2838   5.230   9.151   2.581
  378HID     CG 2839   5.281   9.247   2.404
  378HID    ND1 2840   5.242   9.223   2.270
  378HID    HD1 2841   5.147   9.205   2.240
  378HID    CE1 2842   5.355   9.215   2.198
  378HID    HE1 2843   5.352   9.205   2.090
  378HID    NE2 2844   5.459   9.246   2.272
  378HID    CD2 2845   5.419   9.251   2.407
  378HID    HD2 2846   5.480   9.269   2.494
  378HID      C 2847   5.087   9.345   2.714
  378HID      O 2848   5.128   9.359   2.828
  379SER      N 2849   4.959   9.316   2.703
  379SER      H 2850   4.921   9.318   2.609
  379SER     CA 2851   4.869   9.265   2.804
  379SER     HA 2852   4.922   9.270   2.899
  379SER     CB 2853   4.751   9.361   2.812
  379SER    HB1 2854   4.700   9.373   2.717
  379SER    HB2 2855   4.786   9.462   2.834
  379SER     OG 2856   4.662   9.322   2.914
  379SER     HG 2857   4.573   9.349   2.890
  379SER      C 2858   4.827   9.119   2.767
  379SER      O 2859   4.788   9.100   2.652
  380SER      N 2860   4.830   9.030   2.861
  380SER      H 2861   4.856   9.050   2.957
  380SER     CA 2862   4.794   8.893   2.832
  380SER     HA 2863   4.755   8.876   2.731
  380SER     CB 2864   4.915   8.806   2.858
  380SER    HB1 2865   4.902   8.700   2.881
  380SER    HB2 2866   4.972   8.859   2.934
  380SER     OG 2867   4.998   8.809   2.738
  380SER     HG 2868   5.083   8.767   2.753
  380SER      C 2869   4.682   8.842   2.934
  380SER      O 2870   4.693   8.862   3.053
  381LEU      N 2871   4.570   8.790   2.885
  381LEU      H 2872   4.567   8.782   2.785
  381LEU     CA 2873   4.466   8.723   2.962
  381LEU     HA 2874   4.460   8.765   3.062
  381LEU     CB 2875   4.327   8.738   2.897
  381LEU    HB1 2876   4.254   8.669   2.940
  381LEU    HB2 2877   4.348   8.697   2.798
  381LEU     CG 2878   4.269   8.882   2.896
  381LEU     HG 2879   4.333   8.958   2.851
  381LEU    CD1 2880   4.140   8.881   2.818
  381LEU   HD11 2881   4.154   8.885   2.710
  381LEU   HD12 2882   4.067   8.802   2.834
  381LEU   HD13 2883   4.085   8.972   2.841
  381LEU    CD2 2884   4.244   8.929   3.042
  381LEU   HD21 2885   4.197   9.026   3.052
  381LEU   HD22 2886   4.178   8.854   3.085
  381LEU   HD23 2887   4.341   8.937   3.090
  381LEU      C 2888   4.506   8.580   2.981
  381LEU      O 2889   4.570   8.516   2.895
  382TYR      N 2890   4.493   8.529   3.106
  382TYR      H 2891   4.445   8.585   3.175
  382TYR     CA 2892   4.508   8.385   3.140
  382TYR     HA 2893   4.516   8.329   3.047
  382TYR     CB 2894   4.615   8.368   3.247
  382TYR    HB1 2895   4.608   8.269   3.291
  382TYR    HB2 2896   4.609   8.444   3.324
  382TYR     CG 2897   4.761   8.380   3.189
  382TYR    CD1 2898   4.827   8.273   3.125
  382TYR    HD1 2899   4.775   8.180   3.112
  382TYR    CE1 2900   4.964   8.287   3.087
  382TYR    HE1 2901   5.014   8.210   3.030
  382TYR     CZ 2902   5.037   8.396   3.116
  382TYR     OH 2903   5.173   8.386   3.085
  382TYR     HH 2904   5.205   8.475   3.070
  382TYR    CE2 2905   4.971   8.512   3.153
  382TYR    HE2 2906   5.027   8.604   3.166
  382TYR    CD2 2907   4.828   8.507   3.188
  382TYR    HD2 2908   4.778   8.594   3.229
  382TYR      C 2909   4.378   8.329   3.210
  382TYR      O 2910   4.330   8.391   3.303
  383ASP      N 2911   4.316   8.222   3.155
  383ASP      H 2912   4.349   8.187   3.066
  383ASP     CA 2913   4.189   8.170   3.208
  383ASP     HA 2914   4.130   8.258   3.232
  383ASP     CB 2915   4.122   8.073   3.109
  383ASP    HB1 2916   4.116   8.114   3.008
  383ASP    HB2 2917   4.020   8.050   3.139
  383ASP     CG 2918   4.197   7.938   3.074
  383ASP    OD1 2919   4.305   7.907   3.118
  383ASP    OD2 2920   4.146   7.871   2.983
  383ASP      C 2921   4.203   8.108   3.350
  383ASP      O 2922   4.130   8.151   3.441
  384LEU      N 2923   4.301   8.015   3.374
  384LEU      H 2924   4.351   7.984   3.292
  384LEU     CA 2925   4.319   7.942   3.498
  384LEU     HA 2926   4.384   7.867   3.454
  384LEU     CB 2927   4.382   8.022   3.612
  384LEU    HB1 2928   4.423   7.949   3.681
  384LEU    HB2 2929   4.307   8.085   3.662
  384LEU     CG 2930   4.490   8.113   3.574
  384LEU     HG 2931   4.466   8.185   3.496
  384LEU    CD1 2932   4.516   8.201   3.695
  384LEU   HD11 2933   4.443   8.281   3.703
  384LEU   HD12 2934   4.524   8.136   3.783
  384LEU   HD13 2935   4.612   8.250   3.683
  384LEU    CD2 2936   4.617   8.034   3.543
  384LEU   HD21 2937   4.694   8.086   3.486
  384LEU   HD22 2938   4.669   8.000   3.633
  384LEU   HD23 2939   4.589   7.942   3.490
  384LEU      C 2940   4.196   7.865   3.545
  384LEU      O 2941   4.190   7.819   3.658
  385SER      N 2942   4.109   7.830   3.443
  385SER      H 2943   4.133   7.861   3.349
  385SER     CA 2944   3.998   7.734   3.462
  385SER     HA 2945   3.922   7.776   3.528
  385SER     CB 2946   3.937   7.705   3.331
  385SER    HB1 2947   3.862   7.626   3.334
  385SER    HB2 2948   4.017   7.670   3.266
  385SER     OG 2949   3.866   7.817   3.282
  385SER     HG 2950   3.892   7.903   3.314
  385SER      C 2951   4.046   7.597   3.520
  385SER      O 2952   4.131   7.536   3.463
  386CYS      N 2953   3.991   7.550   3.639
  386CYS      H 2954   3.911   7.595   3.680
  386CYS     CA 2955   4.049   7.431   3.710
  386CYS     HA 2956   3.987   7.401   3.795
  386CYS     CB 2957   4.028   7.308   3.617
  386CYS    HB1 2958   4.109   7.237   3.634
  386CYS    HB2 2959   4.038   7.329   3.511
  386CYS     SG 2960   3.873   7.230   3.642
  386CYS     HG 2961   3.870   7.158   3.530
  386CYS      C 2962   4.190   7.451   3.774
  386CYS      O 2963   4.219   7.386   3.871
  387ILE      N 2964   4.274   7.536   3.718
  387ILE      H 2965   4.241   7.575   3.631
  387ILE     CA 2966   4.415   7.568   3.761
  387ILE     HA 2967   4.467   7.474   3.780
  387ILE     CB 2968   4.496   7.643   3.652
  387ILE     HB 2969   4.460   7.746   3.654
  387ILE    CG2 2970   4.642   7.647   3.697
  387ILE   HG21 2971   4.647   7.708   3.787
  387ILE   HG22 2972   4.688   7.549   3.702
  387ILE   HG23 2973   4.698   7.697   3.618
  387ILE    CG1 2974   4.473   7.580   3.515
  387ILE   HG11 2975   4.384   7.632   3.480
  387ILE   HG12 2976   4.461   7.473   3.533
  387ILE     CD 2977   4.571   7.589   3.403
  387ILE    HD1 2978   4.535   7.541   3.312
  387ILE    HD2 2979   4.602   7.692   3.381
  387ILE    HD3 2980   4.661   7.531   3.424
  387ILE      C 2981   4.422   7.643   3.894
  387ILE      O 2982   4.489   7.606   3.993
  388ASP      N 2983   4.344   7.751   3.888
  388ASP      H 2984   4.291   7.760   3.803
  388ASP     CA 2985   4.299   7.818   4.014
  388ASP     HA 2986   4.327   7.758   4.100
  388ASP     CB 2987   4.374   7.954   4.046
  388ASP    HB1 2988   4.360   8.019   3.959
  388ASP    HB2 2989   4.480   7.939   4.066
  388ASP     CG 2990   4.309   8.003   4.174
  388ASP    OD1 2991   4.200   8.072   4.175
  388ASP    OD2 2992   4.369   7.976   4.280
  388ASP      C 2993   4.140   7.827   4.011
  388ASP      O 2994   4.077   7.785   4.108
  389THR      N 2995   4.085   7.890   3.908
  389THR      H 2996   4.154   7.936   3.850
  389THR     CA 2997   3.946   7.940   3.897
  389THR     HA 2998   3.924   7.994   3.989
  389THR     CB 2999   3.924   8.030   3.779
  389THR     HB 3000   3.923   7.966   3.691
  389THR    CG2 3001   3.799   8.122   3.795
  389THR   HG21 3002   3.756   8.141   3.697
  389THR   HG22 3003   3.720   8.075   3.854
  389THR   HG23 3004   3.815   8.225   3.828
  389THR    OG1 3005   4.029   8.121   3.782
  389THR    HG1 3006   3.991   8.202   3.747
  389THR      C 3007   3.861   7.822   3.890
  389THR      O 3008   3.848   7.765   3.777
  390CYS      N 3009   3.809   7.777   4.003
  390CYS      H 3010   3.837   7.825   4.088
  390CYS     CA 3011   3.747   7.650   4.021
  390CYS     HA 3012   3.676   7.634   3.940
  390CYS     CB 3013   3.861   7.547   3.996
  390CYS    HB1 3014   3.953   7.578   4.046
  390CYS    HB2 3015   3.878   7.553   3.888
  390CYS     SG 3016   3.806   7.388   4.039
  390CYS     HG 3017   3.789   7.419   4.167
  390CYS      C 3018   3.686   7.629   4.159
  390CYS      O 3019   3.753   7.658   4.262
  391GLU      N 3020   3.558   7.582   4.164
  391GLU      H 3021   3.515   7.555   4.077
  391GLU     CA 3022   3.480   7.571   4.291
  391GLU     HA 3023   3.522   7.645   4.360
  391GLU     CB 3024   3.329   7.609   4.265
  391GLU    HB1 3025   3.288   7.520   4.217
  391GLU    HB2 3026   3.333   7.689   4.192
  391GLU     CG 3027   3.238   7.647   4.377
  391GLU    HG1 3028   3.295   7.710   4.446
  391GLU    HG2 3029   3.204   7.557   4.429
  391GLU     CD 3030   3.106   7.710   4.323
  391GLU    OE1 3031   3.107   7.830   4.304
  391GLU    OE2 3032   3.018   7.625   4.300
  391GLU      C 3033   3.493   7.430   4.352
  391GLU      O 3034   3.468   7.404   4.471
  392LYS      N 3035   3.547   7.332   4.277
  392LYS      H 3036   3.550   7.343   4.176
  392LYS     CA 3037   3.608   7.202   4.318
  392LYS     HA 3038   3.580   7.177   4.420
  392LYS     CB 3039   3.555   7.088   4.222
  392LYS    HB1 3040   3.453   7.059   4.248
  392LYS    HB2 3041   3.607   6.995   4.244
  392LYS     CG 3042   3.582   7.130   4.078
  392LYS    HG1 3043   3.690   7.131   4.063
  392LYS    HG2 3044   3.531   7.224   4.058
  392LYS     CD 3045   3.518   7.038   3.975
  392LYS    HD1 3046   3.414   7.031   4.006
  392LYS    HD2 3047   3.563   6.940   3.997
  392LYS     CE 3048   3.535   7.084   3.830
  392LYS    HE1 3049   3.640   7.085   3.803
  392LYS    HE2 3050   3.514   7.191   3.830
  392LYS     NZ 3051   3.452   7.003   3.735
  392LYS    HZ1 3052   3.482   7.013   3.639
  392LYS    HZ2 3053   3.454   6.907   3.764
  392LYS    HZ3 3054   3.356   7.035   3.736
  392LYS      C 3055   3.756   7.219   4.332
  392LYS      O 3056   3.812   7.333   4.348
  393ASN      N 3057   3.828   7.108   4.345
  393ASN      H 3058   3.768   7.027   4.352
  393ASN     CA 3059   3.976   7.110   4.378
  393ASN     HA 3060   3.992   7.184   4.456
  393ASN     CB 3061   4.027   6.979   4.443
  393ASN    HB1 3062   4.129   6.996   4.477
  393ASN    HB2 3063   4.031   6.894   4.374
  393ASN     CG 3064   3.948   6.936   4.569
  393ASN    OD1 3065   3.864   6.848   4.572
  393ASN    ND2 3066   3.977   6.998   4.681
  393ASN   HD21 3067   4.052   7.065   4.682
  393ASN   HD22 3068   3.921   6.987   4.765
  393ASN      C 3069   4.063   7.156   4.262
  393ASN      O 3070   4.091   7.084   4.158
  394SER      N 3071   4.119   7.276   4.284
  394SER      H 3072   4.093   7.320   4.371
  394SER     CA 3073   4.222   7.336   4.198
  394SER     HA 3074   4.183   7.325   4.097
  394SER     CB 3075   4.235   7.486   4.227
  394SER    HB1 3076   4.142   7.534   4.257
  394SER    HB2 3077   4.269   7.532   4.135
  394SER     OG 3078   4.311   7.505   4.335
  394SER     HG 3079   4.312   7.599   4.355
  394SER      C 3080   4.350   7.263   4.183
  394SER      O 3081   4.385   7.174   4.258
  395VAL      N 3082   4.437   7.298   4.087
  395VAL      H 3083   4.411   7.380   4.033
  395VAL     CA 3084   4.578   7.245   4.069
  395VAL     HA 3085   4.569   7.140   4.098
  395VAL     CB 3086   4.629   7.250   3.926
  395VAL     HB 3087   4.657   7.352   3.899
  395VAL    CG1 3088   4.758   7.156   3.923
  395VAL   HG11 3089   4.839   7.198   3.983
  395VAL   HG12 3090   4.726   7.055   3.946
  395VAL   HG13 3091   4.784   7.154   3.817
  395VAL    CG2 3092   4.526   7.206   3.821
  395VAL   HG21 3093   4.492   7.104   3.836
  395VAL   HG22 3094   4.442   7.275   3.827
  395VAL   HG23 3095   4.573   7.209   3.722
  395VAL      C 3096   4.675   7.318   4.161
  395VAL      O 3097   4.762   7.246   4.216
  396LEU      N 3098   4.676   7.448   4.180
  396LEU      H 3099   4.609   7.498   4.123
  396LEU     CA 3100   4.749   7.513   4.282
  396LEU     HA 3101   4.857   7.516   4.273
  396LEU     CB 3102   4.707   7.665   4.275
  396LEU    HB1 3103   4.603   7.658   4.306
  396LEU    HB2 3104   4.703   7.703   4.173
  396LEU     CG 3105   4.784   7.770   4.368
  396LEU     HG 3106   4.887   7.740   4.386
  396LEU    CD1 3107   4.782   7.899   4.296
  396LEU   HD11 3108   4.802   7.986   4.359
  396LEU   HD12 3109   4.853   7.889   4.214
  396LEU   HD13 3110   4.681   7.909   4.256
  396LEU    CD2 3111   4.721   7.783   4.505
  396LEU   HD21 3112   4.789   7.834   4.573
  396LEU   HD22 3113   4.636   7.851   4.494
  396LEU   HD23 3114   4.692   7.685   4.543
  396LEU      C 3115   4.732   7.444   4.420
  396LEU      O 3116   4.832   7.433   4.488
  397GLU      N 3117   4.618   7.387   4.455
  397GLU      H 3118   4.546   7.398   4.385
  397GLU     CA 3119   4.592   7.313   4.588
  397GLU     HA 3120   4.620   7.381   4.669
  397GLU     CB 3121   4.438   7.274   4.619
  397GLU    HB1 3122   4.403   7.222   4.530
  397GLU    HB2 3123   4.378   7.364   4.625
  397GLU     CG 3124   4.412   7.182   4.735
  397GLU    HG1 3125   4.441   7.221   4.832
  397GLU    HG2 3126   4.484   7.101   4.725
  397GLU     CD 3127   4.267   7.127   4.728
  397GLU    OE1 3128   4.250   7.006   4.761
  397GLU    OE2 3129   4.172   7.197   4.684
  397GLU      C 3130   4.693   7.188   4.595
  397GLU      O 3131   4.753   7.157   4.699
  398VAL      N 3132   4.707   7.111   4.488
  398VAL      H 3133   4.641   7.136   4.415
  398VAL     CA 3134   4.803   7.006   4.459
  398VAL     HA 3135   4.794   6.925   4.531
  398VAL     CB 3136   4.772   6.941   4.321
  398VAL     HB 3137   4.786   7.012   4.240
  398VAL    CG1 3138   4.870   6.823   4.288
  398VAL   HG11 3139   4.863   6.750   4.368
  398VAL   HG12 3140   4.839   6.780   4.193
  398VAL   HG13 3141   4.975   6.855   4.286
  398VAL    CG2 3142   4.634   6.882   4.318
  398VAL   HG21 3143   4.620   6.804   4.392
  398VAL   HG22 3144   4.551   6.952   4.329
  398VAL   HG23 3145   4.617   6.845   4.217
  398VAL      C 3146   4.944   7.063   4.479
  398VAL      O 3147   5.026   6.989   4.540
  399ILE      N 3148   4.984   7.181   4.431
  399ILE      H 3149   4.920   7.239   4.378
  399ILE     CA 3150   5.113   7.241   4.466
  399ILE     HA 3151   5.186   7.169   4.429
  399ILE     CB 3152   5.137   7.372   4.374
  399ILE     HB 3153   5.065   7.446   4.407
  399ILE    CG2 3154   5.284   7.420   4.395
  399ILE   HG21 3155   5.291   7.440   4.502
  399ILE   HG22 3156   5.360   7.342   4.385
  399ILE   HG23 3157   5.311   7.503   4.331
  399ILE    CG1 3158   5.105   7.349   4.226
  399ILE   HG11 3159   4.998   7.328   4.221
  399ILE   HG12 3160   5.162   7.260   4.197
  399ILE     CD 3161   5.142   7.450   4.123
  399ILE    HD1 3162   5.079   7.539   4.128
  399ILE    HD2 3163   5.243   7.487   4.141
  399ILE    HD3 3164   5.139   7.400   4.026
  399ILE      C 3165   5.139   7.279   4.612
  399ILE      O 3166   5.245   7.252   4.670
  400ALA      N 3167   5.039   7.350   4.679
  400ALA      H 3168   4.968   7.384   4.615
  400ALA     CA 3169   5.034   7.401   4.814
  400ALA     HA 3170   5.132   7.447   4.830
  400ALA     CB 3171   4.931   7.517   4.812
  400ALA    HB1 3172   4.839   7.485   4.764
  400ALA    HB2 3173   4.925   7.552   4.916
  400ALA    HB3 3174   4.973   7.593   4.746
  400ALA      C 3175   5.018   7.290   4.920
  400ALA      O 3176   5.105   7.264   5.001
  401TYR      N 3177   4.904   7.218   4.919
  401TYR      H 3178   4.839   7.247   4.847
  401TYR     CA 3179   4.859   7.143   5.036
  401TYR     HA 3180   4.898   7.194   5.125
  401TYR     CB 3181   4.701   7.131   5.038
  401TYR    HB1 3182   4.669   7.037   5.082
  401TYR    HB2 3183   4.671   7.127   4.933
  401TYR     CG 3184   4.630   7.247   5.105
  401TYR    CD1 3185   4.695   7.363   5.152
  401TYR    HD1 3186   4.798   7.386   5.133
  401TYR    CE1 3187   4.614   7.453   5.231
  401TYR    HE1 3188   4.658   7.543   5.271
  401TYR     CZ 3189   4.475   7.437   5.248
  401TYR     OH 3190   4.404   7.508   5.334
  401TYR     HH 3191   4.315   7.475   5.350
  401TYR    CE2 3192   4.413   7.325   5.194
  401TYR    HE2 3193   4.308   7.317   5.218
  401TYR    CD2 3194   4.488   7.233   5.118
  401TYR    HD2 3195   4.429   7.152   5.078
  401TYR      C 3196   4.931   7.014   5.034
  401TYR      O 3197   4.956   6.951   5.139
  402SER      N 3198   4.963   6.957   4.915
  402SER      H 3199   4.942   7.016   4.836
  402SER     CA 3200   5.032   6.832   4.899
  402SER     HA 3201   4.999   6.768   4.981
  402SER     CB 3202   4.998   6.768   4.768
  402SER    HB1 3203   5.052   6.673   4.768
  402SER    HB2 3204   5.032   6.815   4.676
  402SER     OG 3205   4.860   6.730   4.762
  402SER     HG 3206   4.848   6.661   4.828
  402SER      C 3207   5.185   6.851   4.911
  402SER      O 3208   5.238   6.948   4.851
  403SER      N 3209   5.260   6.778   4.995
  403SER      H 3210   5.211   6.701   5.036
  403SER     CA 3211   5.388   6.823   5.054
  403SER     HA 3212   5.390   6.931   5.043
  403SER     CB 3213   5.387   6.799   5.208
  403SER    HB1 3214   5.483   6.836   5.245
  403SER    HB2 3215   5.375   6.692   5.224
  403SER     OG 3216   5.282   6.872   5.261
  403SER     HG 3217   5.308   6.963   5.276
  403SER      C 3218   5.511   6.766   4.992
  403SER      O 3219   5.579   6.687   5.052
  404SER      N 3220   5.528   6.783   4.858
  404SER      H 3221   5.460   6.835   4.804
  404SER     CA 3222   5.650   6.752   4.787
  404SER     HA 3223   5.676   6.647   4.792
  404SER     CB 3224   5.629   6.771   4.638
  404SER    HB1 3225   5.718   6.779   4.576
  404SER    HB2 3226   5.580   6.866   4.615
  404SER     OG 3227   5.545   6.668   4.591
  404SER     HG 3228   5.520   6.691   4.501
  404SER      C 3229   5.771   6.841   4.832
  404SER      O 3230   5.754   6.948   4.887
  405GLU      N 3231   5.894   6.795   4.799
  405GLU      H 3232   5.892   6.713   4.740
  405GLU     CA 3233   6.019   6.859   4.855
  405GLU     HA 3234   5.996   6.950   4.910
  405GLU     CB 3235   6.094   6.753   4.933
  405GLU    HB1 3236   6.190   6.794   4.965
  405GLU    HB2 3237   6.110   6.661   4.877
  405GLU     CG 3238   6.016   6.737   5.063
  405GLU    HG1 3239   5.919   6.693   5.038
  405GLU    HG2 3240   6.010   6.834   5.111
  405GLU     CD 3241   6.076   6.634   5.167
  405GLU    OE1 3242   6.036   6.518   5.175
  405GLU    OE2 3243   6.173   6.669   5.244
  405GLU      C 3244   6.118   6.899   4.742
  405GLU      O 3245   6.215   6.970   4.769
  406THR      N 3246   6.095   6.875   4.612
  406THR      H 3247   6.014   6.820   4.585
  406THR     CA 3248   6.178   6.933   4.509
  406THR     HA 3249   6.283   6.915   4.533
  406THR     CB 3250   6.154   6.872   4.371
  406THR     HB 3251   6.201   6.774   4.364
  406THR    CG2 3252   6.009   6.846   4.323
  406THR   HG21 3253   5.996   6.837   4.215
  406THR   HG22 3254   5.984   6.743   4.351
  406THR   HG23 3255   5.935   6.919   4.358
  406THR    OG1 3256   6.205   6.962   4.278
  406THR    HG1 3257   6.254   6.907   4.217
  406THR      C 3258   6.145   7.083   4.512
  406THR      O 3259   6.026   7.121   4.508
  407PRO      N 3260   6.245   7.169   4.492
  407PRO     CD 3261   6.385   7.132   4.516
  407PRO    HD1 3262   6.423   7.061   4.443
  407PRO    HD2 3263   6.399   7.103   4.620
  407PRO     CG 3264   6.469   7.258   4.503
  407PRO    HG1 3265   6.568   7.236   4.463
  407PRO    HG2 3266   6.478   7.302   4.603
  407PRO     CB 3267   6.381   7.345   4.406
  407PRO    HB1 3268   6.404   7.314   4.304
  407PRO    HB2 3269   6.402   7.451   4.420
  407PRO     CA 3270   6.242   7.312   4.455
  407PRO     HA 3271   6.228   7.368   4.547
  407PRO      C 3272   6.145   7.355   4.345
  407PRO      O 3273   6.089   7.461   4.350
  408ASN      N 3274   6.128   7.266   4.244
  408ASN      H 3275   6.171   7.175   4.256
  408ASN     CA 3276   6.015   7.287   4.143
  408ASN     HA 3277   6.027   7.375   4.080
  408ASN     CB 3278   6.021   7.174   4.039
  408ASN    HB1 3279   5.927   7.169   3.985
  408ASN    HB2 3280   6.021   7.083   4.100
  408ASN     CG 3281   6.142   7.166   3.950
  408ASN    OD1 3282   6.211   7.269   3.940
  408ASN    ND2 3283   6.155   7.056   3.881
  408ASN   HD21 3284   6.086   6.984   3.893
  408ASN   HD22 3285   6.235   7.047   3.819
  408ASN      C 3286   5.875   7.296   4.206
  408ASN      O 3287   5.792   7.368   4.144
  409ARG      N 3288   5.853   7.249   4.329
  409ARG      H 3289   5.919   7.196   4.385
  409ARG     CA 3290   5.731   7.287   4.405
  409ARG     HA 3291   5.643   7.243   4.358
  409ARG     CB 3292   5.746   7.222   4.542
  409ARG    HB1 3293   5.838   7.254   4.590
  409ARG    HB2 3294   5.753   7.114   4.525
  409ARG     CG 3295   5.621   7.251   4.632
  409ARG    HG1 3296   5.525   7.232   4.584
  409ARG    HG2 3297   5.622   7.357   4.660
  409ARG     CD 3298   5.609   7.164   4.761
  409ARG    HD1 3299   5.701   7.184   4.815
  409ARG    HD2 3300   5.608   7.058   4.736
  409ARG     NE 3301   5.485   7.184   4.836
  409ARG     HE 3302   5.395   7.192   4.792
  409ARG     CZ 3303   5.481   7.195   4.968
  409ARG    NH1 3304   5.586   7.211   5.040
  409ARG   HH11 3305   5.675   7.192   4.995
  409ARG   HH12 3306   5.568   7.210   5.139
  409ARG    NH2 3307   5.377   7.209   5.034
  409ARG   HH21 3308   5.288   7.224   4.987
  409ARG   HH22 3309   5.374   7.210   5.135
  409ARG      C 3310   5.701   7.437   4.409
  409ARG      O 3311   5.592   7.485   4.405
  410HID      N 3312   5.802   7.523   4.425
  410HID      H 3313   5.891   7.479   4.439
  410HID     CA 3314   5.795   7.668   4.437
  410HID     HA 3315   5.701   7.684   4.490
  410HID     CB 3316   5.914   7.721   4.520
  410HID    HB1 3317   5.906   7.824   4.553
  410HID    HB2 3318   6.001   7.722   4.455
  410HID     CG 3319   5.932   7.641   4.649
  410HID    ND1 3320   6.043   7.568   4.690
  410HID    HD1 3321   6.136   7.563   4.652
  410HID    CE1 3322   6.018   7.506   4.806
  410HID    HE1 3323   6.098   7.460   4.862
  410HID    NE2 3324   5.901   7.554   4.856
  410HID    CD2 3325   5.847   7.633   4.757
  410HID    HD2 3326   5.743   7.664   4.764
  410HID      C 3327   5.794   7.733   4.295
  410HID      O 3328   5.704   7.816   4.275
  411ASP      N 3329   5.877   7.682   4.204
  411ASP      H 3330   5.940   7.605   4.223
  411ASP     CA 3331   5.874   7.743   4.067
  411ASP     HA 3332   5.897   7.849   4.077
  411ASP     CB 3333   5.981   7.678   3.977
  411ASP    HB1 3334   5.987   7.737   3.885
  411ASP    HB2 3335   5.964   7.571   3.963
  411ASP     CG 3336   6.123   7.695   4.030
  411ASP    OD1 3337   6.137   7.770   4.132
  411ASP    OD2 3338   6.219   7.635   3.982
  411ASP      C 3339   5.742   7.721   3.991
  411ASP      O 3340   5.686   7.809   3.925
  412MET      N 3341   5.673   7.603   4.005
  412MET      H 3342   5.722   7.524   4.044
  412MET     CA 3343   5.532   7.578   3.960
  412MET     HA 3344   5.532   7.578   3.851
  412MET     CB 3345   5.483   7.442   3.984
  412MET    HB1 3346   5.377   7.441   3.962
  412MET    HB2 3347   5.470   7.429   4.092
  412MET     CG 3348   5.548   7.329   3.908
  412MET    HG1 3349   5.654   7.340   3.931
  412MET    HG2 3350   5.544   7.361   3.804
  412MET     SD 3351   5.496   7.156   3.918
  412MET     CE 3352   5.493   7.120   4.100
  412MET    HE1 3353   5.399   7.153   4.146
  412MET    HE2 3354   5.499   7.015   4.127
  412MET    HE3 3355   5.577   7.170   4.147
  412MET      C 3356   5.435   7.680   4.013
  412MET      O 3357   5.344   7.728   3.943
  413LEU      N 3358   5.461   7.722   4.134
  413LEU      H 3359   5.524   7.668   4.191
  413LEU     CA 3360   5.390   7.833   4.206
  413LEU     HA 3361   5.288   7.826   4.168
  413LEU     CB 3362   5.398   7.810   4.355
  413LEU    HB1 3363   5.484   7.864   4.395
  413LEU    HB2 3364   5.411   7.705   4.381
  413LEU     CG 3365   5.285   7.870   4.434
  413LEU     HG 3366   5.249   7.960   4.385
  413LEU    CD1 3367   5.161   7.778   4.419
  413LEU   HD11 3368   5.183   7.676   4.452
  413LEU   HD12 3369   5.075   7.815   4.475
  413LEU   HD13 3370   5.133   7.783   4.314
  413LEU    CD2 3371   5.314   7.894   4.575
  413LEU   HD21 3372   5.331   7.796   4.621
  413LEU   HD22 3373   5.384   7.975   4.592
  413LEU   HD23 3374   5.221   7.924   4.624
  413LEU      C 3375   5.447   7.978   4.167
  413LEU      O 3376   5.378   8.074   4.205
  414LEU      N 3377   5.548   7.990   4.081
  414LEU      H 3378   5.604   7.908   4.063
  414LEU     CA 3379   5.608   8.112   4.050
  414LEU     HA 3380   5.568   8.186   4.119
  414LEU     CB 3381   5.762   8.100   4.054
  414LEU    HB1 3382   5.817   8.051   3.974
  414LEU    HB2 3383   5.781   8.053   4.151
  414LEU     CG 3384   5.846   8.230   4.046
  414LEU     HG 3385   5.831   8.271   3.946
  414LEU    CD1 3386   5.806   8.345   4.150
  414LEU   HD11 3387   5.865   8.435   4.133
  414LEU   HD12 3388   5.702   8.367   4.128
  414LEU   HD13 3389   5.824   8.310   4.252
  414LEU    CD2 3390   5.997   8.212   4.070
  414LEU   HD21 3391   6.023   8.123   4.013
  414LEU   HD22 3392   6.052   8.298   4.032
  414LEU   HD23 3393   6.019   8.189   4.174
  414LEU      C 3394   5.571   8.152   3.907
  414LEU      O 3395   5.588   8.266   3.869
  415VAL      N 3396   5.512   8.059   3.829
  415VAL      H 3397   5.506   7.967   3.870
  415VAL     CA 3398   5.448   8.090   3.696
  415VAL     HA 3399   5.527   8.114   3.625
  415VAL     CB 3400   5.372   7.964   3.635
  415VAL     HB 3401   5.282   7.940   3.692
  415VAL    CG1 3402   5.329   8.005   3.486
  415VAL   HG11 3403   5.259   8.088   3.495
  415VAL   HG12 3404   5.417   8.039   3.431
  415VAL   HG13 3405   5.284   7.918   3.440
  415VAL    CG2 3406   5.462   7.841   3.626
  415VAL   HG21 3407   5.549   7.854   3.562
  415VAL   HG22 3408   5.501   7.815   3.725
  415VAL   HG23 3409   5.411   7.755   3.584
  415VAL      C 3410   5.356   8.216   3.707
  415VAL      O 3411   5.266   8.227   3.792
  416GLU      N 3412   5.384   8.310   3.619
  416GLU      H 3413   5.443   8.288   3.540
  416GLU     CA 3414   5.360   8.458   3.632
  416GLU     HA 3415   5.433   8.480   3.710
  416GLU     CB 3416   5.406   8.543   3.508
  416GLU    HB1 3417   5.348   8.513   3.421
  416GLU    HB2 3418   5.511   8.523   3.487
  416GLU     CG 3419   5.390   8.692   3.530
  416GLU    HG1 3420   5.282   8.707   3.531
  416GLU    HG2 3421   5.434   8.738   3.442
  416GLU     CD 3422   5.460   8.733   3.660
  416GLU    OE1 3423   5.411   8.842   3.713
  416GLU    OE2 3424   5.559   8.674   3.706
  416GLU      C 3425   5.219   8.501   3.687
  416GLU      O 3426   5.215   8.570   3.785
  417PRO      N 3427   5.109   8.455   3.625
  417PRO     CD 3428   5.098   8.393   3.491
  417PRO    HD1 3429   5.186   8.336   3.463
  417PRO    HD2 3430   5.087   8.469   3.413
  417PRO     CG 3431   4.975   8.300   3.501
  417PRO    HG1 3432   4.998   8.216   3.566
  417PRO    HG2 3433   4.939   8.269   3.403
  417PRO     CB 3434   4.878   8.382   3.575
  417PRO    HB1 3435   4.814   8.317   3.635
  417PRO    HB2 3436   4.821   8.447   3.508
  417PRO     CA 3437   4.969   8.459   3.676
  417PRO     HA 3438   4.938   8.562   3.657
  417PRO      C 3439   4.954   8.411   3.818
  417PRO      O 3440   4.910   8.489   3.899
  418LEU      N 3441   4.988   8.286   3.852
  418LEU      H 3442   5.048   8.230   3.793
  418LEU     CA 3443   4.953   8.235   3.987
  418LEU     HA 3444   4.847   8.253   4.007
  418LEU     CB 3445   4.972   8.079   3.986
  418LEU    HB1 3446   4.941   8.039   4.082
  418LEU    HB2 3447   5.075   8.054   3.959
  418LEU     CG 3448   4.887   8.002   3.883
  418LEU     HG 3449   4.905   8.043   3.783
  418LEU    CD1 3450   4.918   7.855   3.889
  418LEU   HD11 3451   5.024   7.848   3.864
  418LEU   HD12 3452   4.895   7.830   3.993
  418LEU   HD13 3453   4.856   7.800   3.819
  418LEU    CD2 3454   4.740   8.006   3.913
  418LEU   HD21 3455   4.706   8.109   3.901
  418LEU   HD22 3456   4.687   7.941   3.843
  418LEU   HD23 3457   4.710   7.969   4.011
  418LEU      C 3458   5.036   8.306   4.096
  418LEU      O 3459   4.986   8.349   4.202
  419ASN      N 3460   5.162   8.332   4.066
  419ASN      H 3461   5.196   8.287   3.982
  419ASN     CA 3462   5.250   8.427   4.134
  419ASN     HA 3463   5.279   8.378   4.227
  419ASN     CB 3464   5.374   8.436   4.043
  419ASN    HB1 3465   5.355   8.437   3.935
  419ASN    HB2 3466   5.441   8.353   4.063
  419ASN     CG 3467   5.444   8.569   4.070
  419ASN    OD1 3468   5.504   8.587   4.170
  419ASN    ND2 3469   5.442   8.660   3.981
  419ASN   HD21 3470   5.404   8.644   3.888
  419ASN   HD22 3471   5.468   8.750   4.016
  419ASN      C 3472   5.180   8.564   4.164
  419ASN      O 3473   5.191   8.616   4.273
  420ARG      N 3474   5.118   8.634   4.064
  420ARG      H 3475   5.139   8.602   3.970
  420ARG     CA 3476   5.040   8.757   4.100
  420ARG     HA 3477   5.097   8.809   4.178
  420ARG     CB 3478   5.032   8.853   3.977
  420ARG    HB1 3479   4.985   8.945   4.012
  420ARG    HB2 3480   4.965   8.809   3.904
  420ARG     CG 3481   5.162   8.905   3.911
  420ARG    HG1 3482   5.214   8.817   3.872
  420ARG    HG2 3483   5.233   8.952   3.979
  420ARG     CD 3484   5.132   8.993   3.793
  420ARG    HD1 3485   5.087   9.088   3.824
  420ARG    HD2 3486   5.066   8.944   3.721
  420ARG     NE 3487   5.244   9.048   3.721
  420ARG     HE 3488   5.328   8.994   3.735
  420ARG     CZ 3489   5.243   9.147   3.630
  420ARG    NH1 3490   5.137   9.212   3.608
  420ARG   HH11 3491   5.060   9.198   3.671
  420ARG   HH12 3492   5.143   9.303   3.565
  420ARG    NH2 3493   5.343   9.184   3.559
  420ARG   HH21 3494   5.433   9.146   3.587
  420ARG   HH22 3495   5.345   9.266   3.499
  420ARG      C 3496   4.902   8.729   4.162
  420ARG      O 3497   4.860   8.806   4.246
  421LEU      N 3498   4.840   8.616   4.127
  421LEU      H 3499   4.882   8.563   4.052
  421LEU     CA 3500   4.708   8.574   4.181
  421LEU     HA 3501   4.654   8.667   4.165
  421LEU     CB 3502   4.640   8.467   4.090
  421LEU    HB1 3503   4.704   8.378   4.088
  421LEU    HB2 3504   4.640   8.507   3.989
  421LEU     CG 3505   4.497   8.438   4.137
  421LEU     HG 3506   4.489   8.406   4.241
  421LEU    CD1 3507   4.414   8.566   4.125
  421LEU   HD11 3508   4.427   8.609   4.026
  421LEU   HD12 3509   4.311   8.543   4.154
  421LEU   HD13 3510   4.454   8.645   4.189
  421LEU    CD2 3511   4.427   8.333   4.055
  421LEU   HD21 3512   4.403   8.385   3.963
  421LEU   HD22 3513   4.495   8.248   4.050
  421LEU   HD23 3514   4.337   8.295   4.104
  421LEU      C 3515   4.709   8.547   4.332
  421LEU      O 3516   4.634   8.596   4.414
  422LEU      N 3517   4.818   8.475   4.376
  422LEU      H 3518   4.880   8.427   4.313
  422LEU     CA 3519   4.854   8.471   4.516
  422LEU     HA 3520   4.776   8.422   4.575
  422LEU     CB 3521   4.975   8.380   4.524
  422LEU    HB1 3522   5.015   8.395   4.625
  422LEU    HB2 3523   5.048   8.411   4.449
  422LEU     CG 3524   4.947   8.231   4.514
  422LEU     HG 3525   4.887   8.211   4.425
  422LEU    CD1 3526   5.083   8.159   4.525
  422LEU   HD11 3527   5.123   8.163   4.626
  422LEU   HD12 3528   5.057   8.062   4.482
  422LEU   HD13 3529   5.160   8.207   4.464
  422LEU    CD2 3530   4.860   8.179   4.632
  422LEU   HD21 3531   4.880   8.228   4.727
  422LEU   HD22 3532   4.756   8.205   4.611
  422LEU   HD23 3533   4.883   8.073   4.644
  422LEU      C 3534   4.872   8.608   4.582
  422LEU      O 3535   4.808   8.627   4.686
  423GLN      N 3536   4.941   8.700   4.515
  423GLN      H 3537   4.986   8.668   4.431
  423GLN     CA 3538   4.957   8.838   4.565
  423GLN     HA 3539   5.007   8.826   4.661
  423GLN     CB 3540   5.074   8.899   4.484
  423GLN    HB1 3541   5.085   9.006   4.501
  423GLN    HB2 3542   5.060   8.893   4.376
  423GLN     CG 3543   5.210   8.850   4.527
  423GLN    HG1 3544   5.211   8.743   4.505
  423GLN    HG2 3545   5.237   8.877   4.629
  423GLN     CD 3546   5.323   8.912   4.438
  423GLN    OE1 3547   5.395   9.008   4.467
  423GLN    NE2 3548   5.343   8.855   4.319
  423GLN   HE21 3549   5.292   8.770   4.298
  423GLN   HE22 3550   5.413   8.897   4.261
  423GLN      C 3551   4.833   8.930   4.576
  423GLN      O 3552   4.811   9.000   4.676
  424ASP      N 3553   4.749   8.934   4.473
  424ASP      H 3554   4.771   8.882   4.389
  424ASP     CA 3555   4.617   8.994   4.473
  424ASP     HA 3556   4.639   9.099   4.488
  424ASP     CB 3557   4.550   8.974   4.334
  424ASP    HB1 3558   4.516   8.871   4.339
  424ASP    HB2 3559   4.623   8.981   4.254
  424ASP     CG 3560   4.439   9.068   4.294
  424ASP    OD1 3561   4.399   9.065   4.172
  424ASP    OD2 3562   4.384   9.139   4.384
  424ASP      C 3563   4.527   8.937   4.586
  424ASP      O 3564   4.492   9.009   4.679
  425LYS      N 3565   4.514   8.801   4.597
  425LYS      H 3566   4.553   8.740   4.526
  425LYS     CA 3567   4.436   8.733   4.702
  425LYS     HA 3568   4.332   8.765   4.710
  425LYS     CB 3569   4.444   8.579   4.690
  425LYS    HB1 3570   4.432   8.539   4.791
  425LYS    HB2 3571   4.540   8.553   4.645
  425LYS     CG 3572   4.323   8.519   4.609
  425LYS    HG1 3573   4.316   8.581   4.520
  425LYS    HG2 3574   4.232   8.539   4.664
  425LYS     CD 3575   4.338   8.372   4.574
  425LYS    HD1 3576   4.314   8.309   4.660
  425LYS    HD2 3577   4.439   8.350   4.539
  425LYS     CE 3578   4.241   8.344   4.455
  425LYS    HE1 3579   4.279   8.392   4.365
  425LYS    HE2 3580   4.144   8.390   4.476
  425LYS     NZ 3581   4.222   8.198   4.444
  425LYS    HZ1 3582   4.170   8.168   4.525
  425LYS    HZ2 3583   4.181   8.180   4.354
  425LYS    HZ3 3584   4.312   8.153   4.449
  425LYS      C 3585   4.491   8.779   4.842
  425LYS      O 3586   4.416   8.830   4.921
  426TRP      N 3587   4.621   8.758   4.873
  426TRP      H 3588   4.671   8.714   4.797
  426TRP     CA 3589   4.698   8.814   4.984
  426TRP     HA 3590   4.680   8.751   5.071
  426TRP     CB 3591   4.849   8.802   4.970
  426TRP    HB1 3592   4.886   8.849   4.879
  426TRP    HB2 3593   4.863   8.694   4.961
  426TRP     CG 3594   4.917   8.854   5.089
  426TRP    CD1 3595   4.974   8.975   5.107
  426TRP    HD1 3596   4.982   9.056   5.036
  426TRP    NE1 3597   5.016   8.985   5.236
  426TRP    HE1 3598   5.062   9.069   5.267
  426TRP    CE2 3599   4.984   8.874   5.308
  426TRP    CZ2 3600   5.014   8.839   5.442
  426TRP    HZ2 3601   5.064   8.911   5.506
  426TRP    CH2 3602   4.972   8.712   5.481
  426TRP    HH2 3603   4.989   8.677   5.582
  426TRP    CZ3 3604   4.897   8.631   5.397
  426TRP    HZ3 3605   4.868   8.533   5.431
  426TRP    CE3 3606   4.870   8.667   5.267
  426TRP    HE3 3607   4.807   8.598   5.213
  426TRP    CD2 3608   4.918   8.791   5.218
  426TRP      C 3609   4.653   8.955   5.013
  426TRP      O 3610   4.579   8.978   5.112
  427ASP      N 3611   4.694   9.048   4.933
  427ASP      H 3612   4.739   9.016   4.848
  427ASP     CA 3613   4.693   9.193   4.958
  427ASP     HA 3614   4.738   9.210   5.056
  427ASP     CB 3615   4.778   9.261   4.852
  427ASP    HB1 3616   4.731   9.242   4.756
  427ASP    HB2 3617   4.881   9.224   4.858
  427ASP     CG 3618   4.795   9.413   4.873
  427ASP    OD1 3619   4.845   9.456   4.982
  427ASP    OD2 3620   4.764   9.492   4.784
  427ASP      C 3621   4.553   9.264   4.972
  427ASP      O 3622   4.528   9.362   5.039
  428ARG      N 3623   4.462   9.211   4.886
  428ARG      H 3624   4.485   9.121   4.846
  428ARG     CA 3625   4.330   9.268   4.871
  428ARG     HA 3626   4.321   9.367   4.916
  428ARG     CB 3627   4.287   9.279   4.720
  428ARG    HB1 3628   4.181   9.299   4.706
  428ARG    HB2 3629   4.299   9.182   4.673
  428ARG     CG 3630   4.366   9.389   4.640
  428ARG    HG1 3631   4.368   9.487   4.688
  428ARG    HG2 3632   4.318   9.388   4.542
  428ARG     CD 3633   4.512   9.349   4.634
  428ARG    HD1 3634   4.522   9.244   4.608
  428ARG    HD2 3635   4.551   9.357   4.735
  428ARG     NE 3636   4.601   9.432   4.550
  428ARG     HE 3637   4.661   9.494   4.603
  428ARG     CZ 3638   4.625   9.428   4.421
  428ARG    NH1 3639   4.559   9.349   4.345
  428ARG   HH11 3640   4.498   9.280   4.384
  428ARG   HH12 3641   4.588   9.342   4.248
  428ARG    NH2 3642   4.711   9.504   4.365
  428ARG   HH21 3643   4.737   9.584   4.421
  428ARG   HH22 3644   4.718   9.497   4.265
  428ARG      C 3645   4.212   9.195   4.948
  428ARG      O 3646   4.099   9.249   4.948
  429PHE      N 3647   4.250   9.087   5.012
  429PHE      H 3648   4.339   9.044   4.993
  429PHE     CA 3649   4.156   9.016   5.103
  429PHE     HA 3650   4.074   9.081   5.135
  429PHE     CB 3651   4.093   8.892   5.043
  429PHE    HB1 3652   4.171   8.825   5.007
  429PHE    HB2 3653   4.035   8.911   4.952
  429PHE     CG 3654   4.008   8.805   5.128
  429PHE    CD1 3655   3.918   8.859   5.221
  429PHE    HD1 3656   3.908   8.966   5.219
  429PHE    CE1 3657   3.834   8.771   5.297
  429PHE    HE1 3658   3.768   8.807   5.374
  429PHE     CZ 3659   3.861   8.632   5.290
  429PHE     HZ 3660   3.809   8.560   5.351
  429PHE    CE2 3661   3.951   8.578   5.195
  429PHE    HE2 3662   3.971   8.472   5.191
  429PHE    CD2 3663   4.030   8.668   5.128
  429PHE    HD2 3664   4.114   8.629   5.071
  429PHE      C 3665   4.231   8.970   5.241
  429PHE      O 3666   4.205   9.021   5.351
  430VAL      N 3667   4.321   8.875   5.222
  430VAL      H 3668   4.334   8.850   5.125
  430VAL     CA 3669   4.369   8.783   5.322
  430VAL     HA 3670   4.278   8.747   5.371
  430VAL     CB 3671   4.443   8.664   5.266
  430VAL     HB 3672   4.506   8.701   5.185
  430VAL    CG1 3673   4.523   8.577   5.367
  430VAL   HG11 3674   4.473   8.566   5.464
  430VAL   HG12 3675   4.561   8.485   5.321
  430VAL   HG13 3676   4.616   8.630   5.388
  430VAL    CG2 3677   4.346   8.569   5.196
  430VAL   HG21 3678   4.380   8.465   5.187
  430VAL   HG22 3679   4.253   8.568   5.252
  430VAL   HG23 3680   4.331   8.596   5.092
  430VAL      C 3681   4.440   8.855   5.436
  430VAL      O 3682   4.420   8.825   5.554
  431LYS      N 3683   4.522   8.953   5.392
  431LYS      H 3684   4.525   8.967   5.292
  431LYS     CA 3685   4.608   9.031   5.482
  431LYS     HA 3686   4.676   8.960   5.529
  431LYS     CB 3687   4.685   9.127   5.391
  431LYS    HB1 3688   4.616   9.162   5.315
  431LYS    HB2 3689   4.765   9.066   5.349
  431LYS     CG 3690   4.753   9.235   5.470
  431LYS    HG1 3691   4.835   9.190   5.525
  431LYS    HG2 3692   4.692   9.296   5.536
  431LYS     CD 3693   4.815   9.329   5.372
  431LYS    HD1 3694   4.853   9.276   5.285
  431LYS    HD2 3695   4.897   9.381   5.422
  431LYS     CE 3696   4.709   9.430   5.317
  431LYS    HE1 3697   4.648   9.482   5.392
  431LYS    HE2 3698   4.625   9.385   5.263
  431LYS     NZ 3699   4.778   9.532   5.233
  431LYS    HZ1 3700   4.779   9.504   5.136
  431LYS    HZ2 3701   4.714   9.610   5.233
  431LYS    HZ3 3702   4.869   9.565   5.260
  431LYS      C 3703   4.529   9.090   5.604
  431LYS      O 3704   4.562   9.059   5.712
  432ARG      N 3705   4.425   9.159   5.573
  432ARG      H 3706   4.406   9.168   5.474
  432ARG     CA 3707   4.341   9.217   5.677
  432ARG     HA 3708   4.394   9.275   5.753
  432ARG     CB 3709   4.235   9.308   5.612
  432ARG    HB1 3710   4.190   9.249   5.532
  432ARG    HB2 3711   4.295   9.388   5.569
  432ARG     CG 3712   4.131   9.360   5.704
  432ARG    HG1 3713   4.190   9.402   5.786
  432ARG    HG2 3714   4.068   9.288   5.756
  432ARG     CD 3715   4.040   9.470   5.642
  432ARG    HD1 3716   3.957   9.493   5.708
  432ARG    HD2 3717   4.001   9.422   5.553
  432ARG     NE 3718   4.101   9.606   5.624
  432ARG     HE 3719   4.200   9.614   5.608
  432ARG     CZ 3720   4.042   9.721   5.595
  432ARG    NH1 3721   3.914   9.741   5.614
  432ARG   HH11 3722   3.846   9.666   5.615
  432ARG   HH12 3723   3.888   9.838   5.602
  432ARG    NH2 3724   4.112   9.813   5.541
  432ARG   HH21 3725   4.206   9.790   5.512
  432ARG   HH22 3726   4.065   9.888   5.493
  432ARG      C 3727   4.291   9.118   5.781
  432ARG      O 3728   4.287   9.142   5.901
  433ILE      N 3729   4.232   9.007   5.731
  433ILE      H 3730   4.230   8.997   5.631
  433ILE     CA 3731   4.183   8.891   5.808
  433ILE     HA 3732   4.102   8.928   5.870
  433ILE     CB 3733   4.129   8.773   5.724
  433ILE     HB 3734   4.216   8.727   5.678
  433ILE    CG2 3735   4.057   8.666   5.809
  433ILE   HG21 3736   4.002   8.706   5.894
  433ILE   HG22 3737   3.990   8.598   5.757
  433ILE   HG23 3738   4.140   8.609   5.851
  433ILE    CG1 3739   4.032   8.818   5.612
  433ILE   HG11 3740   3.997   8.727   5.562
  433ILE   HG12 3741   4.098   8.869   5.542
  433ILE     CD 3742   3.910   8.909   5.644
  433ILE    HD1 3743   3.944   8.995   5.701
  433ILE    HD2 3744   3.855   8.938   5.554
  433ILE    HD3 3745   3.833   8.849   5.693
  433ILE      C 3746   4.292   8.837   5.896
  433ILE      O 3747   4.266   8.823   6.011
  434PHE      N 3748   4.413   8.813   5.845
  434PHE      H 3749   4.425   8.826   5.746
  434PHE     CA 3750   4.515   8.748   5.929
  434PHE     HA 3751   4.472   8.662   5.980
  434PHE     CB 3752   4.623   8.706   5.823
  434PHE    HB1 3753   4.651   8.799   5.774
  434PHE    HB2 3754   4.574   8.647   5.747
  434PHE     CG 3755   4.742   8.628   5.885
  434PHE    CD1 3756   4.719   8.491   5.915
  434PHE    HD1 3757   4.623   8.444   5.899
  434PHE    CE1 3758   4.816   8.406   5.977
  434PHE    HE1 3759   4.796   8.302   5.996
  434PHE     CZ 3760   4.943   8.468   5.998
  434PHE     HZ 3761   5.020   8.412   6.049
  434PHE    CE2 3762   4.963   8.606   5.979
  434PHE    HE2 3763   5.061   8.649   5.995
  434PHE    CD2 3764   4.861   8.686   5.920
  434PHE    HD2 3765   4.877   8.792   5.904
  434PHE      C 3766   4.567   8.839   6.040
  434PHE      O 3767   4.618   8.794   6.140
  435TYR      N 3768   4.546   8.970   6.023
  435TYR      H 3769   4.508   9.006   5.937
  435TYR     CA 3770   4.576   9.066   6.129
  435TYR     HA 3771   4.663   9.029   6.184
  435TYR     CB 3772   4.614   9.207   6.083
  435TYR    HB1 3773   4.639   9.272   6.166
  435TYR    HB2 3774   4.531   9.250   6.027
  435TYR     CG 3775   4.726   9.208   5.973
  435TYR    CD1 3776   4.836   9.118   5.977
  435TYR    HD1 3777   4.838   9.040   6.052
  435TYR    CE1 3778   4.950   9.141   5.893
  435TYR    HE1 3779   5.039   9.081   5.902
  435TYR     CZ 3780   4.948   9.254   5.803
  435TYR     OH 3781   5.064   9.280   5.737
  435TYR     HH 3782   5.066   9.368   5.699
  435TYR    CE2 3783   4.837   9.335   5.795
  435TYR    HE2 3784   4.843   9.424   5.735
  435TYR    CD2 3785   4.729   9.313   5.881
  435TYR    HD2 3786   4.640   9.375   5.881
  435TYR      C 3787   4.467   9.077   6.235
  435TYR      O 3788   4.498   9.097   6.349
  436PHE      N 3789   4.342   9.064   6.185
  436PHE      H 3790   4.330   9.064   6.085
  436PHE     CA 3791   4.228   9.050   6.276
  436PHE     HA 3792   4.241   9.133   6.345
  436PHE     CB 3793   4.093   9.060   6.197
  436PHE    HB1 3794   4.084   8.978   6.126
  436PHE    HB2 3795   4.104   9.154   6.143
  436PHE     CG 3796   3.967   9.074   6.281
  436PHE    CD1 3797   3.931   9.196   6.347
  436PHE    HD1 3798   3.989   9.286   6.332
  436PHE    CE1 3799   3.830   9.203   6.441
  436PHE    HE1 3800   3.804   9.292   6.497
  436PHE     CZ 3801   3.753   9.085   6.474
  436PHE     HZ 3802   3.680   9.087   6.553
  436PHE    CE2 3803   3.781   8.965   6.413
  436PHE    HE2 3804   3.733   8.870   6.434
  436PHE    CD2 3805   3.898   8.962   6.323
  436PHE    HD2 3806   3.935   8.871   6.280
  436PHE      C 3807   4.233   8.922   6.360
  436PHE      O 3808   4.205   8.932   6.481
  437ASN      N 3809   4.279   8.814   6.289
  437ASN      H 3810   4.291   8.821   6.189
  437ASN     CA 3811   4.318   8.680   6.352
  437ASN     HA 3812   4.227   8.638   6.395
  437ASN     CB 3813   4.356   8.584   6.241
  437ASN    HB1 3814   4.443   8.622   6.186
  437ASN    HB2 3815   4.278   8.581   6.165
  437ASN     CG 3816   4.397   8.443   6.290
  437ASN    OD1 3817   4.511   8.407   6.286
  437ASN    ND2 3818   4.307   8.372   6.354
  437ASN   HD21 3819   4.211   8.400   6.356
  437ASN   HD22 3820   4.334   8.292   6.410
  437ASN      C 3821   4.431   8.688   6.451
  437ASN      O 3822   4.413   8.633   6.559
  438PHE      N 3823   4.537   8.765   6.414
  438PHE      H 3824   4.545   8.803   6.321
  438PHE     CA 3825   4.655   8.782   6.505
  438PHE     HA 3826   4.684   8.682   6.536
  438PHE     CB 3827   4.766   8.843   6.420
  438PHE    HB1 3828   4.728   8.937   6.381
  438PHE    HB2 3829   4.789   8.783   6.332
  438PHE     CG 3830   4.901   8.881   6.476
  438PHE    CD1 3831   4.957   8.815   6.584
  438PHE    HD1 3832   4.906   8.733   6.631
  438PHE    CE1 3833   5.078   8.863   6.631
  438PHE    HE1 3834   5.123   8.814   6.716
  438PHE     CZ 3835   5.154   8.961   6.569
  438PHE     HZ 3836   5.250   8.984   6.613
  438PHE    CE2 3837   5.102   9.034   6.464
  438PHE    HE2 3838   5.153   9.123   6.428
  438PHE    CD2 3839   4.975   8.994   6.418
  438PHE    HD2 3840   4.939   9.040   6.327
  438PHE      C 3841   4.616   8.864   6.633
  438PHE      O 3842   4.655   8.827   6.747
  439PHE      N 3843   4.533   8.970   6.624
  439PHE      H 3844   4.503   8.993   6.530
  439PHE     CA 3845   4.475   9.057   6.729
  439PHE     HA 3846   4.553   9.107   6.787
  439PHE     CB 3847   4.398   9.171   6.657
  439PHE    HB1 3848   4.340   9.119   6.580
  439PHE    HB2 3849   4.467   9.239   6.608
  439PHE     CG 3850   4.300   9.246   6.744
  439PHE    CD1 3851   4.343   9.313   6.861
  439PHE    HD1 3852   4.446   9.304   6.891
  439PHE    CE1 3853   4.239   9.387   6.931
  439PHE    HE1 3854   4.265   9.452   7.014
  439PHE     CZ 3855   4.108   9.392   6.880
  439PHE     HZ 3856   4.044   9.465   6.928
  439PHE    CE2 3857   4.063   9.313   6.775
  439PHE    HE2 3858   3.960   9.299   6.744
  439PHE    CD2 3859   4.163   9.243   6.700
  439PHE    HD2 3860   4.130   9.178   6.621
  439PHE      C 3861   4.384   8.980   6.828
  439PHE      O 3862   4.402   8.998   6.949
  440VAL      N 3863   4.292   8.900   6.769
  440VAL      H 3864   4.291   8.900   6.668
  440VAL     CA 3865   4.209   8.818   6.848
  440VAL     HA 3866   4.146   8.867   6.922
  440VAL     CB 3867   4.115   8.740   6.756
  440VAL     HB 3868   4.168   8.700   6.670
  440VAL    CG1 3869   4.055   8.610   6.804
  440VAL   HG11 3870   3.997   8.553   6.731
  440VAL   HG12 3871   4.129   8.545   6.850
  440VAL   HG13 3872   3.991   8.632   6.889
  440VAL    CG2 3873   3.998   8.817   6.693
  440VAL   HG21 3874   4.029   8.906   6.638
  440VAL   HG22 3875   3.962   8.750   6.615
  440VAL   HG23 3876   3.930   8.849   6.771
  440VAL      C 3877   4.303   8.716   6.920
  440VAL      O 3878   4.290   8.705   7.043
  441TYR      N 3879   4.411   8.664   6.856
  441TYR      H 3880   4.414   8.666   6.755
  441TYR     CA 3881   4.504   8.570   6.929
  441TYR     HA 3882   4.444   8.487   6.966
  441TYR     CB 3883   4.601   8.510   6.830
  441TYR    HB1 3884   4.667   8.588   6.792
  441TYR    HB2 3885   4.535   8.471   6.753
  441TYR     CG 3886   4.677   8.386   6.878
  441TYR    CD1 3887   4.612   8.263   6.899
  441TYR    HD1 3888   4.507   8.265   6.876
  441TYR    CE1 3889   4.683   8.152   6.951
  441TYR    HE1 3890   4.632   8.058   6.967
  441TYR     CZ 3891   4.819   8.161   6.987
  441TYR     OH 3892   4.872   8.057   7.053
  441TYR     HH 3893   4.961   8.083   7.078
  441TYR    CE2 3894   4.883   8.286   6.968
  441TYR    HE2 3895   4.989   8.301   6.985
  441TYR    CD2 3896   4.815   8.396   6.914
  441TYR    HD2 3897   4.873   8.487   6.907
  441TYR      C 3898   4.579   8.629   7.048
  441TYR      O 3899   4.594   8.567   7.153
  442CYS      N 3900   4.637   8.752   7.028
  442CYS      H 3901   4.646   8.787   6.934
  442CYS     CA 3902   4.702   8.833   7.130
  442CYS     HA 3903   4.791   8.792   7.178
  442CYS     CB 3904   4.723   8.977   7.072
  442CYS    HB1 3905   4.744   9.051   7.149
  442CYS    HB2 3906   4.635   9.006   7.015
  442CYS     SG 3907   4.873   8.955   6.961
  442CYS     HG 3908   4.813   8.907   6.852
  442CYS      C 3909   4.601   8.839   7.251
  442CYS      O 3910   4.640   8.814   7.365
  443LEU      N 3911   4.471   8.868   7.226
  443LEU      H 3912   4.437   8.869   7.131
  443LEU     CA 3913   4.365   8.888   7.337
  443LEU     HA 3914   4.402   8.964   7.406
  443LEU     CB 3915   4.240   8.938   7.287
  443LEU    HB1 3916   4.153   8.897   7.338
  443LEU    HB2 3917   4.225   8.894   7.188
  443LEU     CG 3918   4.217   9.087   7.273
  443LEU     HG 3919   4.293   9.142   7.217
  443LEU    CD1 3920   4.091   9.102   7.198
  443LEU   HD11 3921   4.069   9.206   7.177
  443LEU   HD12 3922   4.095   9.045   7.105
  443LEU   HD13 3923   4.014   9.053   7.258
  443LEU    CD2 3924   4.200   9.156   7.408
  443LEU   HD21 3925   4.148   9.101   7.486
  443LEU   HD22 3926   4.300   9.181   7.446
  443LEU   HD23 3927   4.149   9.252   7.397
  443LEU      C 3928   4.359   8.743   7.404
  443LEU      O 3929   4.378   8.738   7.529
  444TYR      N 3930   4.332   8.632   7.332
  444TYR      H 3931   4.316   8.641   7.233
  444TYR     CA 3932   4.334   8.492   7.381
  444TYR     HA 3933   4.251   8.466   7.446
  444TYR     CB 3934   4.329   8.389   7.265
  444TYR    HB1 3935   4.398   8.420   7.186
  444TYR    HB2 3936   4.235   8.396   7.212
  444TYR     CG 3937   4.361   8.247   7.295
  444TYR    CD1 3938   4.278   8.171   7.379
  444TYR    HD1 3939   4.190   8.212   7.425
  444TYR    CE1 3940   4.312   8.036   7.407
  444TYR    HE1 3941   4.253   7.972   7.471
  444TYR     CZ 3942   4.432   7.979   7.357
  444TYR     OH 3943   4.465   7.848   7.394
  444TYR     HH 3944   4.545   7.827   7.346
  444TYR    CE2 3945   4.510   8.051   7.268
  444TYR    HE2 3946   4.607   8.019   7.234
  444TYR    CD2 3947   4.475   8.188   7.237
  444TYR    HD2 3948   4.539   8.238   7.165
  444TYR      C 3949   4.457   8.458   7.473
  444TYR      O 3950   4.435   8.403   7.578
  445MET      N 3951   4.580   8.501   7.435
  445MET      H 3952   4.586   8.559   7.353
  445MET     CA 3953   4.707   8.482   7.502
  445MET     HA 3954   4.703   8.384   7.551
  445MET     CB 3955   4.824   8.490   7.409
  445MET    HB1 3956   4.914   8.506   7.468
  445MET    HB2 3957   4.810   8.578   7.346
  445MET     CG 3958   4.841   8.370   7.317
  445MET    HG1 3959   4.940   8.372   7.273
  445MET    HG2 3960   4.770   8.392   7.238
  445MET     SD 3961   4.827   8.195   7.379
  445MET     CE 3962   4.944   8.201   7.518
  445MET    HE1 3963   5.032   8.252   7.479
  445MET    HE2 3964   4.910   8.265   7.600
  445MET    HE3 3965   4.969   8.102   7.557
  445MET      C 3966   4.720   8.572   7.632
  445MET      O 3967   4.766   8.522   7.734
  446ILE      N 3968   4.682   8.702   7.639
  446ILE      H 3969   4.663   8.751   7.553
  446ILE     CA 3970   4.677   8.776   7.766
  446ILE     HA 3971   4.770   8.762   7.821
  446ILE     CB 3972   4.656   8.929   7.748
  446ILE     HB 3973   4.561   8.932   7.695
  446ILE    CG2 3974   4.654   9.023   7.875
  446ILE   HG21 3975   4.561   8.999   7.925
  446ILE   HG22 3976   4.744   8.990   7.927
  446ILE   HG23 3977   4.646   9.126   7.840
  446ILE    CG1 3978   4.771   8.986   7.655
  446ILE   HG11 3979   4.755   9.093   7.636
  446ILE   HG12 3980   4.762   8.928   7.563
  446ILE     CD 3981   4.915   8.976   7.729
  446ILE    HD1 3982   4.949   8.873   7.731
  446ILE    HD2 3983   4.982   9.048   7.682
  446ILE    HD3 3984   4.911   9.010   7.833
  446ILE      C 3985   4.569   8.720   7.859
  446ILE      O 3986   4.599   8.706   7.978
  447ILE      N 3987   4.447   8.694   7.804
  447ILE      H 3988   4.432   8.708   7.705
  447ILE     CA 3989   4.332   8.630   7.869
  447ILE     HA 3990   4.310   8.704   7.947
  447ILE     CB 3991   4.213   8.617   7.771
  447ILE     HB 3992   4.249   8.587   7.673
  447ILE    CG2 3993   4.108   8.508   7.812
  447ILE   HG21 3994   4.037   8.493   7.731
  447ILE   HG22 3995   4.158   8.412   7.825
  447ILE   HG23 3996   4.057   8.534   7.905
  447ILE    CG1 3997   4.149   8.760   7.753
  447ILE   HG11 3998   4.227   8.831   7.727
  447ILE   HG12 3999   4.105   8.795   7.847
  447ILE     CD 4000   4.046   8.766   7.639
  447ILE    HD1 4001   4.074   8.725   7.542
  447ILE    HD2 4002   3.947   8.730   7.666
  447ILE    HD3 4003   4.018   8.869   7.619
  447ILE      C 4004   4.381   8.501   7.933
  447ILE      O 4005   4.363   8.493   8.061
  448PHE      N 4006   4.440   8.407   7.862
  448PHE      H 4007   4.433   8.421   7.762
  448PHE     CA 4008   4.487   8.281   7.918
  448PHE     HA 4009   4.402   8.255   7.980
  448PHE     CB 4010   4.508   8.175   7.801
  448PHE    HB1 4011   4.563   8.221   7.719
  448PHE    HB2 4012   4.407   8.149   7.766
  448PHE     CG 4013   4.575   8.045   7.845
  448PHE    CD1 4014   4.680   8.006   7.763
  448PHE    HD1 4015   4.724   8.061   7.681
  448PHE    CE1 4016   4.736   7.882   7.800
  448PHE    HE1 4017   4.803   7.841   7.725
  448PHE     CZ 4018   4.698   7.810   7.913
  448PHE     HZ 4019   4.748   7.715   7.921
  448PHE    CE2 4020   4.585   7.849   7.980
  448PHE    HE2 4021   4.539   7.784   8.052
  448PHE    CD2 4022   4.523   7.970   7.946
  448PHE    HD2 4023   4.432   8.000   7.996
  448PHE      C 4024   4.611   8.289   8.013
  448PHE      O 4025   4.609   8.235   8.122
  449THR      N 4026   4.716   8.369   7.980
  449THR      H 4027   4.717   8.414   7.890
  449THR     CA 4028   4.825   8.397   8.079
  449THR     HA 4029   4.885   8.307   8.090
  449THR     CB 4030   4.914   8.517   8.029
  449THR     HB 4031   4.874   8.617   8.044
  449THR    CG2 4032   5.045   8.507   8.116
  449THR   HG21 4033   5.023   8.542   8.217
  449THR   HG22 4034   5.076   8.403   8.116
  449THR   HG23 4035   5.126   8.567   8.075
  449THR    OG1 4036   4.954   8.491   7.895
  449THR    HG1 4037   4.878   8.494   7.836
  449THR      C 4038   4.770   8.446   8.215
  449THR      O 4039   4.814   8.397   8.319
  450ALA      N 4040   4.688   8.548   8.221
  450ALA      H 4041   4.650   8.582   8.133
  450ALA     CA 4042   4.632   8.610   8.346
  450ALA     HA 4043   4.716   8.635   8.411
  450ALA     CB 4044   4.555   8.737   8.314
  450ALA    HB1 4045   4.475   8.713   8.244
  450ALA    HB2 4046   4.512   8.786   8.402
  450ALA    HB3 4047   4.619   8.813   8.270
  450ALA      C 4048   4.550   8.519   8.440
  450ALA      O 4049   4.582   8.507   8.558
  451ALA      N 4050   4.436   8.461   8.393
  451ALA      H 4051   4.419   8.472   8.294
  451ALA     CA 4052   4.356   8.355   8.457
  451ALA     HA 4053   4.300   8.390   8.544
  451ALA     CB 4054   4.256   8.302   8.351
  451ALA    HB1 4055   4.184   8.227   8.386
  451ALA    HB2 4056   4.192   8.382   8.314
  451ALA    HB3 4057   4.309   8.256   8.268
  451ALA      C 4058   4.440   8.232   8.509
  451ALA      O 4059   4.413   8.181   8.619
  452ALA      N 4060   4.538   8.189   8.433
  452ALA      H 4061   4.554   8.230   8.342
  452ALA     CA 4062   4.640   8.095   8.475
  452ALA     HA 4063   4.593   8.007   8.519
  452ALA     CB 4064   4.734   8.052   8.360
  452ALA    HB1 4065   4.670   8.034   8.274
  452ALA    HB2 4066   4.808   8.128   8.335
  452ALA    HB3 4067   4.795   7.965   8.385
  452ALA      C 4068   4.718   8.147   8.601
  452ALA      O 4069   4.722   8.078   8.701
  453TYR      N 4070   4.788   8.261   8.584
  453TYR      H 4071   4.769   8.316   8.501
  453TYR     CA 4072   4.865   8.323   8.697
  453TYR     HA 4073   4.949   8.257   8.719
  453TYR     CB 4074   4.919   8.459   8.659
  453TYR    HB1 4075   4.841   8.521   8.615
  453TYR    HB2 4076   4.998   8.440   8.587
  453TYR     CG 4077   4.978   8.539   8.771
  453TYR    CD1 4078   5.081   8.482   8.854
  453TYR    HD1 4079   5.127   8.385   8.848
  453TYR    CE1 4080   5.140   8.566   8.952
  453TYR    HE1 4081   5.220   8.521   9.010
  453TYR     CZ 4082   5.095   8.696   8.979
  453TYR     OH 4083   5.162   8.773   9.072
  453TYR     HH 4084   5.225   8.731   9.131
  453TYR    CE2 4085   4.995   8.750   8.891
  453TYR    HE2 4086   4.966   8.852   8.909
  453TYR    CD2 4087   4.933   8.668   8.794
  453TYR    HD2 4088   4.856   8.709   8.730
  453TYR      C 4089   4.776   8.333   8.823
  453TYR      O 4090   4.809   8.286   8.931
  454TYR      N 4091   4.653   8.381   8.809
  454TYR      H 4092   4.619   8.403   8.717
  454TYR     CA 4093   4.554   8.398   8.916
  454TYR     HA 4094   4.608   8.407   9.011
  454TYR     CB 4095   4.471   8.529   8.891
  454TYR    HB1 4096   4.378   8.523   8.948
  454TYR    HB2 4097   4.432   8.535   8.789
  454TYR     CG 4098   4.539   8.659   8.919
  454TYR    CD1 4099   4.603   8.671   9.049
  454TYR    HD1 4100   4.592   8.595   9.125
  454TYR    CE1 4101   4.682   8.785   9.075
  454TYR    HE1 4102   4.733   8.796   9.170
  454TYR     CZ 4103   4.696   8.888   8.977
  454TYR     OH 4104   4.761   9.002   9.006
  454TYR     HH 4105   4.738   9.058   8.931
  454TYR    CE2 4106   4.634   8.878   8.851
  454TYR    HE2 4107   4.653   8.956   8.779
  454TYR    CD2 4108   4.553   8.763   8.828
  454TYR    HD2 4109   4.524   8.745   8.725
  454TYR      C 4110   4.458   8.281   8.935
  454TYR      O 4111   4.342   8.298   8.986
  455ARG      N 4112   4.509   8.160   8.921
  455ARG      H 4113   4.593   8.149   8.867
  455ARG     CA 4114   4.458   8.040   8.982
  455ARG     HA 4115   4.351   8.048   8.966
  455ARG     CB 4116   4.527   7.920   8.913
  455ARG    HB1 4117   4.525   7.937   8.806
  455ARG    HB2 4118   4.472   7.827   8.930
  455ARG     CG 4119   4.672   7.904   8.964
  455ARG    HG1 4120   4.668   7.852   9.060
  455ARG    HG2 4121   4.732   7.993   8.981
  455ARG     CD 4122   4.747   7.808   8.868
  455ARG    HD1 4123   4.732   7.854   8.770
  455ARG    HD2 4124   4.702   7.709   8.856
  455ARG     NE 4125   4.884   7.795   8.897
  455ARG     HE 4126   4.941   7.867   8.856
  455ARG     CZ 4127   4.944   7.729   8.991
  455ARG    NH1 4128   4.875   7.660   9.078
  455ARG   HH11 4129   4.775   7.661   9.064
  455ARG   HH12 4130   4.924   7.593   9.136
  455ARG    NH2 4131   5.070   7.723   9.005
  455ARG   HH21 4132   5.129   7.757   8.930
  455ARG   HH22 4133   5.104   7.656   9.073
  455ARG      C 4134   4.470   8.046   9.137
  455ARG      O 4135   4.569   8.096   9.190
  456PRO      N 4136   4.361   8.006   9.207
  456PRO     CD 4137   4.229   7.980   9.158
  456PRO    HD1 4138   4.218   7.888   9.102
  456PRO    HD2 4139   4.204   8.061   9.090
  456PRO     CG 4140   4.129   7.984   9.273
  456PRO    HG1 4141   4.030   7.943   9.252
  456PRO    HG2 4142   4.113   8.088   9.302
  456PRO     CB 4143   4.216   7.913   9.377
  456PRO    HB1 4144   4.212   7.807   9.355
  456PRO    HB2 4145   4.175   7.942   9.474
  456PRO     CA 4146   4.363   7.957   9.346
  456PRO     HA 4147   4.387   8.044   9.407
  456PRO      C 4148   4.457   7.836   9.357
  456PRO      O 4149   4.460   7.758   9.258
  457VAL      N 4150   4.543   7.829   9.462
  457VAL      H 4151   4.545   7.893   9.540
  457VAL     CA 4152   4.638   7.719   9.473
  457VAL     HA 4153   4.646   7.662   9.380
  457VAL     CB 4154   4.779   7.778   9.494
  457VAL     HB 4155   4.854   7.700   9.487
  457VAL    CG1 4156   4.816   7.877   9.384
  457VAL   HG11 4157   4.758   7.968   9.394
  457VAL   HG12 4158   4.923   7.896   9.388
  457VAL   HG13 4159   4.791   7.839   9.285
  457VAL    CG2 4160   4.806   7.842   9.629
  457VAL   HG21 4161   4.771   7.772   9.705
  457VAL   HG22 4162   4.910   7.873   9.637
  457VAL   HG23 4163   4.748   7.934   9.631
  457VAL      C 4164   4.601   7.617   9.585
  457VAL      O 4165   4.669   7.513   9.596
  458GLU      N 4166   4.501   7.642   9.673
  458GLU      H 4167   4.456   7.732   9.663
  458GLU     CA 4168   4.474   7.557   9.792
  458GLU     HA 4169   4.573   7.541   9.835
  458GLU     CB 4170   4.396   7.642   9.896
  458GLU    HB1 4171   4.454   7.731   9.920
  458GLU    HB2 4172   4.384   7.585   9.989
  458GLU     CG 4173   4.257   7.682   9.847
  458GLU    HG1 4174   4.196   7.594   9.824
  458GLU    HG2 4175   4.260   7.732   9.750
  458GLU     CD 4176   4.190   7.776   9.944
  458GLU    OE1 4177   4.236   7.887   9.975
  458GLU    OE2 4178   4.090   7.735  10.008
  458GLU      C 4179   4.426   7.416   9.773
  458GLU      O 4180   4.384   7.373   9.667
  459GLY      N 4181   4.443   7.339   9.884
  459GLY      H 4182   4.495   7.373   9.964
  459GLY     CA 4183   4.390   7.204   9.881
  459GLY    HA1 4184   4.281   7.209   9.881
  459GLY    HA2 4185   4.424   7.155   9.972
  459GLY      C 4186   4.432   7.121   9.756
  459GLY      O 4187   4.551   7.125   9.717
  460LEU      N 4188   4.326   7.060   9.693
  460LEU      H 4189   4.239   7.046   9.742
  460LEU     CA 4190   4.327   6.996   9.562
  460LEU     HA 4191   4.423   7.020   9.517
  460LEU     CB 4192   4.303   6.852   9.573
  460LEU    HB1 4193   4.277   6.810   9.476
  460LEU    HB2 4194   4.220   6.831   9.640
  460LEU     CG 4195   4.420   6.777   9.635
  460LEU     HG 4196   4.446   6.816   9.733
  460LEU    CD1 4197   4.377   6.631   9.654
  460LEU   HD11 4198   4.283   6.623   9.707
  460LEU   HD12 4199   4.368   6.583   9.556
  460LEU   HD13 4200   4.452   6.575   9.711
  460LEU    CD2 4201   4.537   6.767   9.545
  460LEU   HD21 4202   4.592   6.675   9.563
  460LEU   HD22 4203   4.500   6.784   9.444
  460LEU   HD23 4204   4.603   6.850   9.573
  460LEU      C 4205   4.214   7.061   9.475
  460LEU      O 4206   4.110   7.103   9.529
  461PRO      N 4207   4.230   7.059   9.341
  461PRO     CD 4208   4.358   7.047   9.269
  461PRO    HD1 4209   4.392   6.944   9.268
  461PRO    HD2 4210   4.434   7.112   9.313
  461PRO     CG 4211   4.329   7.106   9.131
  461PRO    HG1 4212   4.382   7.055   9.050
  461PRO    HG2 4213   4.356   7.210   9.150
  461PRO     CB 4214   4.184   7.093   9.113
  461PRO    HB1 4215   4.178   6.990   9.078
  461PRO    HB2 4216   4.148   7.162   9.036
  461PRO     CA 4217   4.123   7.109   9.253
  461PRO     HA 4218   4.101   7.214   9.276
  461PRO      C 4219   3.983   7.034   9.262
  461PRO      O 4220   3.977   6.936   9.333
  462PRO      N 4221   3.871   7.065   9.191
  462PRO     CD 4222   3.770   6.971   9.155
  462PRO    HD1 4223   3.724   6.914   9.236
  462PRO    HD2 4224   3.810   6.903   9.080
  462PRO     CG 4225   3.656   7.058   9.092
  462PRO    HG1 4226   3.589   7.109   9.161
  462PRO    HG2 4227   3.600   7.010   9.011
  462PRO     CB 4228   3.746   7.170   9.029
  462PRO    HB1 4229   3.694   7.262   9.003
  462PRO    HB2 4230   3.796   7.121   8.946
  462PRO     CA 4231   3.849   7.197   9.135
  462PRO     HA 4232   3.939   7.233   9.084
  462PRO      C 4233   3.802   7.301   9.237
  462PRO      O 4234   3.786   7.268   9.356
  463TYR      N 4235   3.786   7.431   9.199
  463TYR      H 4236   3.791   7.447   9.099
  463TYR     CA 4237   3.755   7.550   9.291
  463TYR     HA 4238   3.762   7.509   9.392
  463TYR     CB 4239   3.867   7.659   9.289
  463TYR    HB1 4240   3.849   7.729   9.372
  463TYR    HB2 4241   3.873   7.715   9.196
  463TYR     CG 4242   3.997   7.597   9.325
  463TYR    CD1 4243   4.025   7.558   9.453
  463TYR    HD1 4244   3.948   7.573   9.528
  463TYR    CE1 4245   4.158   7.515   9.492
  463TYR    HE1 4246   4.196   7.499   9.592
  463TYR     CZ 4247   4.246   7.491   9.387
  463TYR     OH 4248   4.371   7.445   9.416
  463TYR     HH 4249   4.366   7.426   9.510
  463TYR    CE2 4250   4.210   7.514   9.255
  463TYR    HE2 4251   4.288   7.493   9.183
  463TYR    CD2 4252   4.087   7.571   9.222
  463TYR    HD2 4253   4.065   7.615   9.126
  463TYR      C 4254   3.611   7.610   9.279
  463TYR      O 4255   3.565   7.635   9.167
  464LYS      N 4256   3.556   7.643   9.390
  464LYS      H 4257   3.603   7.606   9.472
  464LYS     CA 4258   3.428   7.712   9.396
  464LYS     HA 4259   3.352   7.655   9.342
  464LYS     CB 4260   3.393   7.725   9.553
  464LYS    HB1 4261   3.314   7.799   9.566
  464LYS    HB2 4262   3.479   7.759   9.611
  464LYS     CG 4263   3.348   7.596   9.629
  464LYS    HG1 4264   3.420   7.517   9.609
  464LYS    HG2 4265   3.250   7.560   9.599
  464LYS     CD 4266   3.343   7.621   9.787
  464LYS    HD1 4267   3.258   7.685   9.811
  464LYS    HD2 4268   3.435   7.665   9.827
  464LYS     CE 4269   3.313   7.484   9.851
  464LYS    HE1 4270   3.405   7.425   9.846
  464LYS    HE2 4271   3.233   7.434   9.797
  464LYS     NZ 4272   3.280   7.498   9.990
  464LYS    HZ1 4273   3.355   7.543  10.041
  464LYS    HZ2 4274   3.190   7.543  10.001
  464LYS    HZ3 4275   3.259   7.403  10.015
  464LYS      C 4276   3.441   7.850   9.342
  464LYS      O 4277   3.546   7.910   9.332
  465LEU      N 4278   3.325   7.907   9.314
  465LEU      H 4279   3.242   7.850   9.313
  465LEU     CA 4280   3.328   8.056   9.286
  465LEU     HA 4281   3.427   8.080   9.247
  465LEU     CB 4282   3.231   8.085   9.179
  465LEU    HB1 4283   3.255   8.018   9.096
  465LEU    HB2 4284   3.256   8.184   9.140
  465LEU     CG 4285   3.073   8.081   9.196
  465LEU     HG 4286   3.052   7.991   9.253
  465LEU    CD1 4287   3.019   8.190   9.281
  465LEU   HD11 4288   3.063   8.192   9.380
  465LEU   HD12 4289   3.029   8.288   9.236
  465LEU   HD13 4290   2.910   8.180   9.283
  465LEU    CD2 4291   2.996   8.082   9.060
  465LEU   HD21 4292   2.888   8.080   9.078
  465LEU   HD22 4293   3.031   8.176   9.017
  465LEU   HD23 4294   3.021   8.003   8.989
  465LEU      C 4295   3.315   8.135   9.419
  465LEU      O 4296   3.272   8.077   9.518
  466LYS      N 4297   3.356   8.262   9.423
  466LYS      H 4298   3.402   8.298   9.340
  466LYS     CA 4299   3.346   8.360   9.539
  466LYS     HA 4300   3.278   8.310   9.607
  466LYS     CB 4301   3.491   8.399   9.591
  466LYS    HB1 4302   3.494   8.484   9.659
  466LYS    HB2 4303   3.536   8.416   9.494
  466LYS     CG 4304   3.569   8.283   9.658
  466LYS    HG1 4305   3.573   8.200   9.587
  466LYS    HG2 4306   3.513   8.240   9.740
  466LYS     CD 4307   3.710   8.331   9.694
  466LYS    HD1 4308   3.768   8.255   9.745
  466LYS    HD2 4309   3.694   8.413   9.764
  466LYS     CE 4310   3.799   8.380   9.579
  466LYS    HE1 4311   3.741   8.433   9.504
  466LYS    HE2 4312   3.847   8.303   9.519
  466LYS     NZ 4313   3.901   8.473   9.626
  466LYS    HZ1 4314   3.934   8.532   9.551
  466LYS    HZ2 4315   3.868   8.522   9.708
  466LYS    HZ3 4316   3.978   8.413   9.655
  466LYS      C 4317   3.265   8.481   9.500
  466LYS      O 4318   3.269   8.517   9.387
  467ASN      N 4319   3.197   8.547   9.596
  467ASN      H 4320   3.192   8.505   9.688
  467ASN     CA 4321   3.127   8.675   9.583
  467ASN     HA 4322   3.080   8.663   9.486
  467ASN     CB 4323   3.016   8.674   9.689
  467ASN    HB1 4324   2.957   8.583   9.684
  467ASN    HB2 4325   2.951   8.759   9.667
  467ASN     CG 4326   3.056   8.682   9.837
  467ASN    OD1 4327   3.169   8.700   9.880
  467ASN    ND2 4328   2.951   8.693   9.921
  467ASN   HD21 4329   2.858   8.671   9.886
  467ASN   HD22 4330   2.963   8.731  10.014
  467ASN      C 4331   3.212   8.799   9.570
  467ASN      O 4332   3.171   8.904   9.618
  468THR      N 4333   3.336   8.786   9.520
  468THR      H 4334   3.363   8.692   9.496
  468THR     CA 4335   3.433   8.896   9.495
  468THR     HA 4336   3.388   8.990   9.526
  468THR     CB 4337   3.559   8.853   9.584
  468THR     HB 4338   3.635   8.929   9.569
  468THR    CG2 4339   3.536   8.838   9.733
  468THR   HG21 4340   3.633   8.853   9.780
  468THR   HG22 4341   3.473   8.921   9.766
  468THR   HG23 4342   3.493   8.740   9.756
  468THR    OG1 4343   3.611   8.726   9.536
  468THR    HG1 4344   3.682   8.742   9.473
  468THR      C 4345   3.470   8.921   9.349
  468THR      O 4346   3.475   8.824   9.273
  469VAL      N 4347   3.482   9.050   9.316
  469VAL      H 4348   3.491   9.115   9.393
  469VAL     CA 4349   3.476   9.092   9.179
  469VAL     HA 4350   3.387   9.046   9.137
  469VAL     CB 4351   3.467   9.246   9.167
  469VAL     HB 4352   3.554   9.295   9.212
  469VAL    CG1 4353   3.466   9.297   9.023
  469VAL   HG11 4354   3.386   9.253   8.964
  469VAL   HG12 4355   3.444   9.404   9.024
  469VAL   HG13 4356   3.558   9.281   8.967
  469VAL    CG2 4357   3.337   9.304   9.221
  469VAL   HG21 4358   3.347   9.287   9.328
  469VAL   HG22 4359   3.333   9.412   9.208
  469VAL   HG23 4360   3.248   9.251   9.186
  469VAL      C 4361   3.592   9.028   9.094
  469VAL      O 4362   3.569   9.002   8.973
  470GLY      N 4363   3.711   9.004   9.154
  470GLY      H 4364   3.720   9.025   9.252
  470GLY     CA 4365   3.827   8.941   9.091
  470GLY    HA1 4366   3.897   8.927   9.174
  470GLY    HA2 4367   3.869   8.989   9.003
  470GLY      C 4368   3.798   8.795   9.055
  470GLY      O 4369   3.843   8.751   8.947
  471ASP      N 4370   3.717   8.724   9.136
  471ASP      H 4371   3.685   8.759   9.225
  471ASP     CA 4372   3.681   8.592   9.103
  471ASP     HA 4373   3.770   8.541   9.064
  471ASP     CB 4374   3.629   8.524   9.235
  471ASP    HB1 4375   3.529   8.553   9.269
  471ASP    HB2 4376   3.704   8.551   9.308
  471ASP     CG 4377   3.633   8.371   9.228
  471ASP    OD1 4378   3.527   8.315   9.186
  471ASP    OD2 4379   3.745   8.314   9.247
  471ASP      C 4380   3.576   8.587   8.993
  471ASP      O 4381   3.584   8.492   8.918
  472TYR      N 4382   3.495   8.693   8.967
  472TYR      H 4383   3.511   8.776   9.021
  472TYR     CA 4384   3.407   8.707   8.843
  472TYR     HA 4385   3.340   8.621   8.831
  472TYR     CB 4386   3.312   8.829   8.843
  472TYR    HB1 4387   3.249   8.826   8.754
  472TYR    HB2 4388   3.371   8.921   8.852
  472TYR     CG 4389   3.223   8.846   8.968
  472TYR    CD1 4390   3.175   8.741   9.045
  472TYR    HD1 4391   3.192   8.640   9.009
  472TYR    CE1 4392   3.105   8.761   9.166
  472TYR    HE1 4393   3.071   8.685   9.235
  472TYR     CZ 4394   3.070   8.892   9.209
  472TYR     OH 4395   3.004   8.907   9.328
  472TYR     HH 4396   2.973   8.995   9.349
  472TYR    CE2 4397   3.121   8.998   9.133
  472TYR    HE2 4398   3.080   9.093   9.163
  472TYR    CD2 4399   3.189   8.976   9.013
  472TYR    HD2 4400   3.219   9.064   8.959
  472TYR      C 4401   3.496   8.731   8.719
  472TYR      O 4402   3.471   8.671   8.616
  473PHE      N 4403   3.613   8.805   8.727
  473PHE      H 4404   3.641   8.832   8.821
  473PHE     CA 4405   3.709   8.821   8.617
  473PHE     HA 4406   3.655   8.857   8.529
  473PHE     CB 4407   3.818   8.922   8.655
  473PHE    HB1 4408   3.904   8.910   8.589
  473PHE    HB2 4409   3.860   8.901   8.753
  473PHE     CG 4410   3.781   9.070   8.636
  473PHE    CD1 4411   3.744   9.149   8.743
  473PHE    HD1 4412   3.752   9.108   8.843
  473PHE    CE1 4413   3.699   9.276   8.722
  473PHE    HE1 4414   3.673   9.344   8.802
  473PHE     CZ 4415   3.686   9.324   8.593
  473PHE     HZ 4416   3.664   9.429   8.580
  473PHE    CE2 4417   3.719   9.247   8.487
  473PHE    HE2 4418   3.712   9.286   8.386
  473PHE    CD2 4419   3.772   9.123   8.502
  473PHE    HD2 4420   3.798   9.063   8.416
  473PHE      C 4421   3.763   8.679   8.591
  473PHE      O 4422   3.731   8.635   8.481
  474ARG      N 4423   3.828   8.614   8.682
  474ARG      H 4424   3.844   8.667   8.767
  474ARG     CA 4425   3.879   8.473   8.668
  474ARG     HA 4426   3.966   8.472   8.603
  474ARG     CB 4427   3.922   8.430   8.811
  474ARG    HB1 4428   3.828   8.422   8.867
  474ARG    HB2 4429   3.978   8.510   8.860
  474ARG     CG 4430   3.988   8.283   8.826
  474ARG    HG1 4431   4.086   8.287   8.779
  474ARG    HG2 4432   3.940   8.210   8.761
  474ARG     CD 4433   3.990   8.221   8.969
  474ARG    HD1 4434   4.036   8.287   9.043
  474ARG    HD2 4435   4.050   8.131   8.966
  474ARG     NE 4436   3.855   8.199   9.023
  474ARG     HE 4437   3.819   8.270   9.085
  474ARG     CZ 4438   3.778   8.089   9.026
  474ARG    NH1 4439   3.785   7.980   8.953
  474ARG   HH11 4440   3.852   7.986   8.878
  474ARG   HH12 4441   3.714   7.909   8.948
  474ARG    NH2 4442   3.667   8.094   9.087
  474ARG   HH21 4443   3.633   8.177   9.133
  474ARG   HH22 4444   3.618   8.006   9.083
  474ARG      C 4445   3.780   8.373   8.608
  474ARG      O 4446   3.817   8.309   8.513
  475VAL      N 4447   3.653   8.367   8.656
  475VAL      H 4448   3.626   8.431   8.729
  475VAL     CA 4449   3.546   8.276   8.610
  475VAL     HA 4450   3.585   8.174   8.616
  475VAL     CB 4451   3.426   8.276   8.708
  475VAL     HB 4452   3.403   8.380   8.734
  475VAL    CG1 4453   3.297   8.206   8.649
  475VAL   HG11 4454   3.306   8.098   8.638
  475VAL   HG12 4455   3.222   8.233   8.722
  475VAL   HG13 4456   3.277   8.241   8.547
  475VAL    CG2 4457   3.451   8.190   8.830
  475VAL   HG21 4458   3.354   8.181   8.880
  475VAL   HG22 4459   3.488   8.093   8.797
  475VAL   HG23 4460   3.527   8.251   8.880
  475VAL      C 4461   3.510   8.306   8.466
  475VAL      O 4462   3.501   8.214   8.388
  476THR      N 4463   3.495   8.433   8.427
  476THR      H 4464   3.507   8.498   8.504
  476THR     CA 4465   3.488   8.476   8.289
  476THR     HA 4466   3.398   8.428   8.252
  476THR     CB 4467   3.464   8.629   8.279
  476THR     HB 4468   3.555   8.678   8.313
  476THR    CG2 4469   3.409   8.677   8.146
  476THR   HG21 4470   3.310   8.640   8.122
  476THR   HG22 4471   3.410   8.785   8.138
  476THR   HG23 4472   3.482   8.647   8.071
  476THR    OG1 4473   3.361   8.662   8.358
  476THR    HG1 4474   3.389   8.675   8.449
  476THR      C 4475   3.611   8.424   8.210
  476THR      O 4476   3.598   8.366   8.101
  477GLY      N 4477   3.733   8.459   8.256
  477GLY      H 4478   3.739   8.519   8.337
  477GLY     CA 4479   3.859   8.434   8.185
  477GLY    HA1 4480   3.939   8.483   8.240
  477GLY    HA2 4481   3.873   8.481   8.087
  477GLY      C 4482   3.898   8.282   8.163
  477GLY      O 4483   3.933   8.256   8.053
  478GLU      N 4484   3.873   8.194   8.259
  478GLU      H 4485   3.834   8.227   8.346
  478GLU     CA 4486   3.890   8.048   8.246
  478GLU     HA 4487   3.994   8.021   8.228
  478GLU     CB 4488   3.847   7.995   8.385
  478GLU    HB1 4489   3.827   7.888   8.376
  478GLU    HB2 4490   3.754   8.037   8.422
  478GLU     CG 4491   3.948   8.003   8.502
  478GLU    HG1 4492   4.007   8.095   8.496
  478GLU    HG2 4493   4.027   7.930   8.488
  478GLU     CD 4494   3.893   7.974   8.645
  478GLU    OE1 4495   3.776   7.940   8.656
  478GLU    OE2 4496   3.974   7.980   8.740
  478GLU      C 4497   3.804   8.000   8.135
  478GLU      O 4498   3.842   7.920   8.051
  479ILE      N 4499   3.678   8.046   8.142
  479ILE      H 4500   3.653   8.121   8.206
  479ILE     CA 4501   3.571   8.008   8.053
  479ILE     HA 4502   3.580   7.900   8.046
  479ILE     CB 4503   3.431   8.050   8.096
  479ILE     HB 4504   3.454   8.142   8.150
  479ILE    CG2 4505   3.327   8.067   7.988
  479ILE   HG21 4506   3.312   7.981   7.924
  479ILE   HG22 4507   3.228   8.081   8.033
  479ILE   HG23 4508   3.349   8.153   7.924
  479ILE    CG1 4509   3.397   7.950   8.207
  479ILE   HG11 4510   3.483   7.930   8.271
  479ILE   HG12 4511   3.363   7.860   8.155
  479ILE     CD 4512   3.279   7.993   8.296
  479ILE    HD1 4513   3.301   8.089   8.343
  479ILE    HD2 4514   3.186   8.008   8.241
  479ILE    HD3 4515   3.271   7.913   8.370
  479ILE      C 4516   3.609   8.059   7.908
  479ILE      O 4517   3.611   7.979   7.818
  480LEU      N 4518   3.635   8.191   7.884
  480LEU      H 4519   3.638   8.251   7.966
  480LEU     CA 4520   3.685   8.241   7.761
  480LEU     HA 4521   3.612   8.234   7.681
  480LEU     CB 4522   3.716   8.389   7.784
  480LEU    HB1 4523   3.789   8.429   7.715
  480LEU    HB2 4524   3.773   8.395   7.877
  480LEU     CG 4525   3.597   8.487   7.799
  480LEU     HG 4526   3.519   8.440   7.858
  480LEU    CD1 4527   3.642   8.620   7.851
  480LEU   HD11 4528   3.705   8.611   7.940
  480LEU   HD12 4529   3.704   8.668   7.776
  480LEU   HD13 4530   3.552   8.682   7.844
  480LEU    CD2 4531   3.531   8.497   7.659
  480LEU   HD21 4532   3.445   8.562   7.642
  480LEU   HD22 4533   3.589   8.527   7.572
  480LEU   HD23 4534   3.484   8.400   7.644
  480LEU      C 4535   3.816   8.162   7.704
  480LEU      O 4536   3.830   8.135   7.585
  481SER      N 4537   3.901   8.118   7.798
  481SER      H 4538   3.898   8.150   7.894
  481SER     CA 4539   4.024   8.042   7.762
  481SER     HA 4540   4.069   8.098   7.679
  481SER     CB 4541   4.116   8.045   7.879
  481SER    HB1 4542   4.215   8.007   7.853
  481SER    HB2 4543   4.077   7.989   7.963
  481SER     OG 4544   4.150   8.175   7.926
  481SER     HG 4545   4.086   8.211   7.988
  481SER      C 4546   4.000   7.900   7.707
  481SER      O 4547   4.038   7.868   7.595
  482VAL      N 4548   3.914   7.821   7.781
  482VAL      H 4549   3.864   7.853   7.863
  482VAL     CA 4550   3.865   7.683   7.733
  482VAL     HA 4551   3.953   7.622   7.713
  482VAL     CB 4552   3.786   7.614   7.849
  482VAL     HB 4553   3.704   7.681   7.874
  482VAL    CG1 4554   3.717   7.480   7.806
  482VAL   HG11 4555   3.803   7.416   7.789
  482VAL   HG12 4556   3.653   7.433   7.881
  482VAL   HG13 4557   3.654   7.503   7.720
  482VAL    CG2 4558   3.873   7.587   7.975
  482VAL   HG21 4559   3.810   7.551   8.055
  482VAL   HG22 4560   3.955   7.518   7.958
  482VAL   HG23 4561   3.919   7.678   8.013
  482VAL      C 4562   3.778   7.697   7.610
  482VAL      O 4563   3.785   7.612   7.523
  483SER      N 4564   3.706   7.813   7.599
  483SER      H 4565   3.697   7.866   7.685
  483SER     CA 4566   3.630   7.837   7.469
  483SER     HA 4567   3.565   7.752   7.449
  483SER     CB 4568   3.547   7.971   7.487
  483SER    HB1 4569   3.485   7.994   7.400
  483SER    HB2 4570   3.623   8.048   7.496
  483SER     OG 4571   3.456   7.966   7.593
  483SER     HG 4572   3.507   7.958   7.674
  483SER      C 4573   3.730   7.845   7.352
  483SER      O 4574   3.698   7.782   7.253
  484GLY      N 4575   3.851   7.917   7.368
  484GLY      H 4576   3.858   7.967   7.455
  484GLY     CA 4577   3.964   7.929   7.276
  484GLY    HA1 4578   4.029   8.000   7.328
  484GLY    HA2 4579   3.932   7.971   7.181
  484GLY      C 4580   4.034   7.797   7.251
  484GLY      O 4581   4.064   7.764   7.138
  485GLY      N 4582   4.051   7.718   7.358
  485GLY      H 4583   4.013   7.744   7.448
  485GLY     CA 4584   4.091   7.577   7.352
  485GLY    HA1 4585   4.081   7.532   7.451
  485GLY    HA2 4586   4.194   7.571   7.319
  485GLY      C 4587   4.010   7.493   7.251
  485GLY      O 4588   4.063   7.436   7.157
  486VAL      N 4589   3.878   7.489   7.272
  486VAL      H 4590   3.840   7.539   7.351
  486VAL     CA 4591   3.786   7.411   7.183
  486VAL     HA 4592   3.819   7.307   7.178
  486VAL     CB 4593   3.648   7.415   7.243
  486VAL     HB 4594   3.628   7.521   7.258
  486VAL    CG1 4595   3.539   7.349   7.158
  486VAL   HG11 4596   3.553   7.364   7.051
  486VAL   HG12 4597   3.538   7.240   7.161
  486VAL   HG13 4598   3.442   7.384   7.195
  486VAL    CG2 4599   3.644   7.332   7.373
  486VAL   HG21 4600   3.699   7.393   7.446
  486VAL   HG22 4601   3.543   7.327   7.414
  486VAL   HG23 4602   3.700   7.239   7.371
  486VAL      C 4603   3.777   7.461   7.039
  486VAL      O 4604   3.773   7.382   6.948
  487TYR      N 4605   3.783   7.594   7.019
  487TYR      H 4606   3.774   7.659   7.096
  487TYR     CA 4607   3.800   7.652   6.889
  487TYR     HA 4608   3.713   7.615   6.833
  487TYR     CB 4609   3.802   7.804   6.884
  487TYR    HB1 4610   3.872   7.846   6.956
  487TYR    HB2 4611   3.707   7.837   6.927
  487TYR     CG 4612   3.819   7.861   6.743
  487TYR    CD1 4613   3.712   7.860   6.652
  487TYR    HD1 4614   3.614   7.820   6.675
  487TYR    CE1 4615   3.726   7.923   6.526
  487TYR    HE1 4616   3.636   7.931   6.466
  487TYR     CZ 4617   3.853   7.964   6.481
  487TYR     OH 4618   3.862   8.000   6.352
  487TYR     HH 4619   3.949   8.034   6.331
  487TYR    CE2 4620   3.962   7.962   6.576
  487TYR    HE2 4621   4.048   8.016   6.539
  487TYR    CD2 4622   3.945   7.903   6.706
  487TYR    HD2 4623   4.026   7.894   6.777
  487TYR      C 4624   3.927   7.602   6.820
  487TYR      O 4625   3.920   7.571   6.699
  488PHE      N 4626   4.045   7.606   6.891
  488PHE      H 4627   4.043   7.623   6.990
  488PHE     CA 4628   4.167   7.556   6.831
  488PHE     HA 4629   4.153   7.580   6.725
  488PHE     CB 4630   4.285   7.632   6.904
  488PHE    HB1 4631   4.378   7.584   6.874
  488PHE    HB2 4632   4.280   7.596   7.006
  488PHE     CG 4633   4.306   7.779   6.882
  488PHE    CD1 4634   4.302   7.822   6.746
  488PHE    HD1 4635   4.294   7.741   6.676
  488PHE    CE1 4636   4.292   7.958   6.710
  488PHE    HE1 4637   4.268   7.983   6.607
  488PHE     CZ 4638   4.305   8.061   6.806
  488PHE     HZ 4639   4.297   8.166   6.780
  488PHE    CE2 4640   4.314   8.019   6.942
  488PHE    HE2 4641   4.308   8.094   7.019
  488PHE    CD2 4642   4.315   7.880   6.985
  488PHE    HD2 4643   4.308   7.855   7.090
  488PHE      C 4644   4.172   7.403   6.817
  488PHE      O 4645   4.240   7.346   6.727
  489PHE      N 4646   4.087   7.332   6.899
  489PHE      H 4647   4.040   7.373   6.978
  489PHE     CA 4648   4.058   7.190   6.877
  489PHE     HA 4649   4.153   7.136   6.872
  489PHE     CB 4650   3.983   7.135   6.996
  489PHE    HB1 4651   3.876   7.152   6.982
  489PHE    HB2 4652   4.023   7.181   7.086
  489PHE     CG 4653   4.007   6.981   7.013
  489PHE    CD1 4654   3.954   6.884   6.924
  489PHE    HD1 4655   3.878   6.916   6.854
  489PHE    CE1 4656   3.966   6.746   6.956
  489PHE    HE1 4657   3.923   6.661   6.905
  489PHE     CZ 4658   4.062   6.701   7.049
  489PHE     HZ 4659   4.056   6.596   7.074
  489PHE    CE2 4660   4.125   6.798   7.132
  489PHE    HE2 4661   4.180   6.761   7.217
  489PHE    CD2 4662   4.096   6.936   7.106
  489PHE    HD2 4663   4.143   7.010   7.168
  489PHE      C 4664   3.977   7.158   6.746
  489PHE      O 4665   4.013   7.080   6.662
  490PHE      N 4666   3.873   7.232   6.723
  490PHE      H 4667   3.846   7.297   6.795
  490PHE     CA 4668   3.800   7.239   6.594
  490PHE     HA 4669   3.756   7.140   6.580
  490PHE     CB 4670   3.693   7.347   6.613
  490PHE    HB1 4671   3.727   7.421   6.685
  490PHE    HB2 4672   3.608   7.297   6.659
  490PHE     CG 4673   3.636   7.417   6.489
  490PHE    CD1 4674   3.671   7.553   6.472
  490PHE    HD1 4675   3.729   7.612   6.541
  490PHE    CE1 4676   3.632   7.620   6.353
  490PHE    HE1 4677   3.670   7.720   6.337
  490PHE     CZ 4678   3.564   7.551   6.254
  490PHE     HZ 4679   3.549   7.609   6.164
  490PHE    CE2 4680   3.520   7.418   6.270
  490PHE    HE2 4681   3.466   7.361   6.195
  490PHE    CD2 4682   3.563   7.351   6.391
  490PHE    HD2 4683   3.525   7.251   6.409
  490PHE      C 4684   3.889   7.255   6.474
  490PHE      O 4685   3.875   7.172   6.380
  491ARG      N 4686   3.966   7.365   6.478
  491ARG      H 4687   3.952   7.432   6.553
  491ARG     CA 4688   4.068   7.389   6.373
  491ARG     HA 4689   4.018   7.416   6.280
  491ARG     CB 4690   4.153   7.510   6.414
  491ARG    HB1 4691   4.243   7.512   6.353
  491ARG    HB2 4692   4.186   7.488   6.516
  491ARG     CG 4693   4.098   7.655   6.407
  491ARG    HG1 4694   4.177   7.724   6.437
  491ARG    HG2 4695   4.015   7.659   6.478
  491ARG     CD 4696   4.044   7.703   6.270
  491ARG    HD1 4697   4.010   7.804   6.291
  491ARG    HD2 4698   3.966   7.633   6.241
  491ARG     NE 4699   4.148   7.711   6.168
  491ARG     HE 4700   4.241   7.678   6.187
  491ARG     CZ 4701   4.140   7.757   6.042
  491ARG    NH1 4702   4.032   7.804   5.984
  491ARG   HH11 4703   3.942   7.796   6.028
  491ARG   HH12 4704   4.030   7.842   5.890
  491ARG    NH2 4705   4.254   7.758   5.985
  491ARG   HH21 4706   4.335   7.726   6.036
  491ARG   HH22 4707   4.251   7.769   5.885
  491ARG      C 4708   4.158   7.272   6.346
  491ARG      O 4709   4.159   7.235   6.229
  492GLY      N 4710   4.227   7.223   6.448
  492GLY      H 4711   4.210   7.256   6.542
  492GLY     CA 4712   4.300   7.100   6.445
  492GLY    HA1 4713   4.326   7.070   6.546
  492GLY    HA2 4714   4.397   7.121   6.400
  492GLY      C 4715   4.234   6.975   6.382
  492GLY      O 4716   4.285   6.925   6.289
  493ILE      N 4717   4.108   6.945   6.415
  493ILE      H 4718   4.063   7.002   6.485
  493ILE     CA 4719   4.033   6.846   6.333
  493ILE     HA 4720   4.074   6.745   6.347
  493ILE     CB 4721   3.894   6.819   6.400
  493ILE     HB 4722   3.836   6.911   6.408
  493ILE    CG2 4723   3.802   6.725   6.317
  493ILE   HG21 4724   3.764   6.776   6.228
  493ILE   HG22 4725   3.865   6.640   6.292
  493ILE   HG23 4726   3.720   6.675   6.370
  493ILE    CG1 4727   3.907   6.755   6.543
  493ILE   HG11 4728   3.809   6.752   6.589
  493ILE   HG12 4729   3.971   6.816   6.608
  493ILE     CD 4730   3.980   6.618   6.556
  493ILE    HD1 4731   3.915   6.538   6.520
  493ILE    HD2 4732   4.067   6.616   6.491
  493ILE    HD3 4733   4.012   6.591   6.657
  493ILE      C 4734   4.019   6.887   6.183
  493ILE      O 4735   4.044   6.808   6.093
  494GLN      N 4736   3.981   7.010   6.152
  494GLN      H 4737   3.963   7.070   6.231
  494GLN     CA 4738   3.953   7.068   6.020
  494GLN     HA 4739   3.883   7.002   5.968
  494GLN     CB 4740   3.881   7.200   6.033
  494GLN    HB1 4741   3.947   7.274   6.079
  494GLN    HB2 4742   3.800   7.181   6.103
  494GLN     CG 4743   3.845   7.269   5.899
  494GLN    HG1 4744   3.743   7.255   5.864
  494GLN    HG2 4745   3.918   7.253   5.820
  494GLN     CD 4746   3.849   7.418   5.918
  494GLN    OE1 4747   3.947   7.481   5.890
  494GLN    NE2 4748   3.754   7.481   5.982
  494GLN   HE21 4749   3.665   7.433   5.983
  494GLN   HE22 4750   3.772   7.580   5.989
  494GLN      C 4751   4.084   7.065   5.937
  494GLN      O 4752   4.075   7.034   5.819
  495TYR      N 4753   4.198   7.089   5.994
  495TYR      H 4754   4.202   7.136   6.083
  495TYR     CA 4755   4.329   7.068   5.936
  495TYR     HA 4756   4.339   7.132   5.848
  495TYR     CB 4757   4.439   7.105   6.044
  495TYR    HB1 4758   4.436   7.031   6.124
  495TYR    HB2 4759   4.414   7.193   6.103
  495TYR     CG 4760   4.587   7.104   6.000
  495TYR    CD1 4761   4.660   7.224   5.992
  495TYR    HD1 4762   4.613   7.319   6.014
  495TYR    CE1 4763   4.797   7.227   5.954
  495TYR    HE1 4764   4.846   7.323   5.955
  495TYR     CZ 4765   4.869   7.106   5.922
  495TYR     OH 4766   5.005   7.108   5.893
  495TYR     HH 4767   5.037   7.028   5.850
  495TYR    CE2 4768   4.794   6.986   5.929
  495TYR    HE2 4769   4.849   6.901   5.891
  495TYR    CD2 4770   4.656   6.986   5.964
  495TYR    HD2 4771   4.607   6.891   5.975
  495TYR      C 4772   4.345   6.927   5.882
  495TYR      O 4773   4.363   6.901   5.764
  496PHE      N 4774   4.325   6.830   5.974
  496PHE      H 4775   4.292   6.861   6.064
  496PHE     CA 4776   4.341   6.684   5.962
  496PHE     HA 4777   4.434   6.667   5.908
  496PHE     CB 4778   4.342   6.612   6.104
  496PHE    HB1 4779   4.298   6.513   6.113
  496PHE    HB2 4780   4.290   6.675   6.176
  496PHE     CG 4781   4.491   6.599   6.152
  496PHE    CD1 4782   4.574   6.491   6.109
  496PHE    HD1 4783   4.538   6.430   6.028
  496PHE    CE1 4784   4.712   6.478   6.152
  496PHE    HE1 4785   4.782   6.402   6.120
  496PHE     CZ 4786   4.759   6.578   6.241
  496PHE     HZ 4787   4.864   6.571   6.264
  496PHE    CE2 4788   4.675   6.682   6.285
  496PHE    HE2 4789   4.715   6.762   6.346
  496PHE    CD2 4790   4.545   6.693   6.238
  496PHE    HD2 4791   4.484   6.775   6.273
  496PHE      C 4792   4.247   6.612   5.856
  496PHE      O 4793   4.261   6.498   5.815
  497LEU      N 4794   4.151   6.694   5.818
  497LEU      H 4795   4.159   6.789   5.850
  497LEU     CA 4796   4.062   6.665   5.698
  497LEU     HA 4797   4.071   6.564   5.658
  497LEU     CB 4798   3.910   6.702   5.729
  497LEU    HB1 4799   3.851   6.695   5.638
  497LEU    HB2 4800   3.896   6.807   5.758
  497LEU     CG 4801   3.864   6.618   5.851
  497LEU     HG 4802   3.933   6.644   5.931
  497LEU    CD1 4803   3.717   6.659   5.887
  497LEU   HD11 4804   3.646   6.633   5.809
  497LEU   HD12 4805   3.701   6.603   5.980
  497LEU   HD13 4806   3.706   6.765   5.911
  497LEU    CD2 4807   3.859   6.469   5.818
  497LEU   HD21 4808   3.807   6.408   5.891
  497LEU   HD22 4809   3.801   6.448   5.729
  497LEU   HD23 4810   3.960   6.435   5.795
  497LEU      C 4811   4.105   6.753   5.577
  497LEU      O 4812   4.129   6.697   5.470
  498GLN      N 4813   4.112   6.884   5.589
  498GLN      H 4814   4.110   6.923   5.682
  498GLN     CA 4815   4.097   6.968   5.465
  498GLN     HA 4816   4.019   6.925   5.401
  498GLN     CB 4817   4.065   7.110   5.506
  498GLN    HB1 4818   4.150   7.154   5.558
  498GLN    HB2 4819   3.981   7.101   5.575
  498GLN     CG 4820   4.010   7.207   5.400
  498GLN    HG1 4821   3.903   7.195   5.382
  498GLN    HG2 4822   4.072   7.201   5.310
  498GLN     CD 4823   4.022   7.350   5.449
  498GLN    OE1 4824   4.124   7.418   5.427
  498GLN    NE2 4825   3.935   7.401   5.536
  498GLN   HE21 4826   3.849   7.349   5.552
  498GLN   HE22 4827   3.956   7.483   5.592
  498GLN      C 4828   4.223   6.971   5.374
  498GLN      O 4829   4.217   6.963   5.252
  499ARG      N 4830   4.342   6.956   5.440
  499ARG      H 4831   4.335   6.966   5.540
  499ARG     CA 4832   4.477   6.933   5.377
  499ARG     HA 4833   4.489   6.989   5.284
  499ARG     CB 4834   4.572   7.004   5.473
  499ARG    HB1 4835   4.671   6.997   5.428
  499ARG    HB2 4836   4.563   6.961   5.572
  499ARG     CG 4837   4.533   7.148   5.494
  499ARG    HG1 4838   4.447   7.151   5.562
  499ARG    HG2 4839   4.516   7.202   5.401
  499ARG     CD 4840   4.639   7.227   5.562
  499ARG    HD1 4841   4.721   7.252   5.496
  499ARG    HD2 4842   4.685   7.168   5.641
  499ARG     NE 4843   4.582   7.348   5.630
  499ARG     HE 4844   4.482   7.359   5.631
  499ARG     CZ 4845   4.648   7.447   5.693
  499ARG    NH1 4846   4.771   7.443   5.729
  499ARG   HH11 4847   4.833   7.375   5.688
  499ARG   HH12 4848   4.817   7.513   5.786
  499ARG    NH2 4849   4.583   7.534   5.758
  499ARG   HH21 4850   4.484   7.550   5.744
  499ARG   HH22 4851   4.634   7.590   5.825
  499ARG      C 4852   4.517   6.789   5.340
  499ARG      O 4853   4.625   6.772   5.285
  500ARG      N 4854   4.429   6.691   5.382
  500ARG      H 4855   4.333   6.719   5.397
  500ARG     CA 4856   4.464   6.546   5.383
  500ARG     HA 4857   4.406   6.500   5.463
  500ARG     CB 4858   4.426   6.483   5.245
  500ARG    HB1 4859   4.453   6.379   5.259
  500ARG    HB2 4860   4.494   6.527   5.172
  500ARG     CG 4861   4.278   6.501   5.201
  500ARG    HG1 4862   4.252   6.606   5.199
  500ARG    HG2 4863   4.210   6.457   5.275
  500ARG     CD 4864   4.234   6.445   5.062
  500ARG    HD1 4865   4.302   6.489   4.989
  500ARG    HD2 4866   4.129   6.467   5.042
  500ARG     NE 4867   4.244   6.301   5.050
  500ARG     HE 4868   4.334   6.267   5.020
  500ARG     CZ 4869   4.152   6.214   5.079
  500ARG    NH1 4870   4.036   6.254   5.118
  500ARG   HH11 4871   4.018   6.353   5.126
  500ARG   HH12 4872   3.975   6.178   5.146
  500ARG    NH2 4873   4.180   6.090   5.062
  500ARG   HH21 4874   4.262   6.050   5.018
  500ARG   HH22 4875   4.107   6.022   5.082
  500ARG      C 4876   4.614   6.523   5.419
  500ARG      O 4877   4.691   6.471   5.337
  501PRO      N 4878   4.651   6.560   5.548
  501PRO     CD 4879   4.571   6.616   5.649
  501PRO    HD1 4880   4.512   6.540   5.700
  501PRO    HD2 4881   4.511   6.699   5.611
  501PRO     CG 4882   4.670   6.678   5.757
  501PRO    HG1 4883   4.633   6.675   5.860
  501PRO    HG2 4884   4.696   6.781   5.730
  501PRO     CB 4885   4.784   6.581   5.741
  501PRO    HB1 4886   4.749   6.485   5.779
  501PRO    HB2 4887   4.879   6.621   5.779
  501PRO     CA 4888   4.793   6.556   5.587
  501PRO     HA 4889   4.834   6.642   5.535
  501PRO      C 4890   4.864   6.420   5.557
  501PRO      O 4891   4.805   6.311   5.568
  502SER      N 4892   4.993   6.419   5.522
  502SER      H 4893   5.043   6.507   5.523
  502SER     CA 4894   5.080   6.299   5.500
  502SER     HA 4895   5.018   6.211   5.511
  502SER     CB 4896   5.138   6.313   5.360
  502SER    HB1 4897   5.065   6.335   5.282
  502SER    HB2 4898   5.181   6.216   5.336
  502SER     OG 4899   5.238   6.411   5.350
  502SER     HG 4900   5.195   6.482   5.302
  502SER      C 4901   5.197   6.290   5.608
  502SER      O 4902   5.220   6.386   5.679
  503LEU      N 4903   5.266   6.174   5.629
  503LEU      H 4904   5.243   6.099   5.565
  503LEU     CA 4905   5.384   6.169   5.709
  503LEU     HA 4906   5.359   6.191   5.813
  503LEU     CB 4907   5.433   6.014   5.722
  503LEU    HB1 4908   5.528   6.029   5.773
  503LEU    HB2 4909   5.458   5.973   5.624
  503LEU     CG 4910   5.335   5.910   5.782
  503LEU     HG 4911   5.236   5.918   5.737
  503LEU    CD1 4912   5.389   5.766   5.751
  503LEU   HD11 4913   5.324   5.688   5.791
  503LEU   HD12 4914   5.378   5.748   5.644
  503LEU   HD13 4915   5.493   5.746   5.776
  503LEU    CD2 4916   5.333   5.928   5.936
  503LEU   HD21 4917   5.277   5.844   5.978
  503LEU   HD22 4918   5.435   5.932   5.974
  503LEU   HD23 4919   5.271   6.015   5.953
  503LEU      C 4920   5.496   6.264   5.669
  503LEU      O 4921   5.551   6.333   5.751
  504LYS      N 4922   5.528   6.258   5.539
  504LYS      H 4923   5.487   6.184   5.484
  504LYS     CA 4924   5.614   6.352   5.470
  504LYS     HA 4925   5.717   6.345   5.505
  504LYS     CB 4926   5.581   6.340   5.322
  504LYS    HB1 4927   5.484   6.384   5.297
  504LYS    HB2 4928   5.577   6.234   5.297
  504LYS     CG 4929   5.698   6.401   5.241
  504LYS    HG1 4930   5.789   6.350   5.274
  504LYS    HG2 4931   5.704   6.508   5.257
  504LYS     CD 4932   5.669   6.367   5.090
  504LYS    HD1 4933   5.569   6.401   5.061
  504LYS    HD2 4934   5.678   6.260   5.072
  504LYS     CE 4935   5.770   6.442   5.001
  504LYS    HE1 4936   5.786   6.543   5.039
  504LYS    HE2 4937   5.723   6.452   4.903
  504LYS     NZ 4938   5.897   6.366   4.993
  504LYS    HZ1 4939   5.930   6.362   4.897
  504LYS    HZ2 4940   5.965   6.413   5.051
  504LYS    HZ3 4941   5.889   6.273   5.033
  504LYS      C 4942   5.581   6.499   5.514
  504LYS      O 4943   5.672   6.568   5.536
  505SER      N 4944   5.454   6.538   5.511
  505SER      H 4945   5.388   6.472   5.472
  505SER     CA 4946   5.421   6.674   5.528
  505SER     HA 4947   5.461   6.726   5.440
  505SER     CB 4948   5.272   6.698   5.522
  505SER    HB1 4949   5.241   6.653   5.427
  505SER    HB2 4950   5.253   6.805   5.524
  505SER     OG 4951   5.198   6.638   5.625
  505SER     HG 4952   5.225   6.547   5.634
  505SER      C 4953   5.476   6.737   5.661
  505SER      O 4954   5.512   6.854   5.667
  506LEU      N 4955   5.494   6.645   5.764
  506LEU      H 4956   5.482   6.547   5.744
  506LEU     CA 4957   5.535   6.695   5.893
  506LEU     HA 4958   5.463   6.766   5.934
  506LEU     CB 4959   5.537   6.579   5.996
  506LEU    HB1 4960   5.557   6.613   6.097
  506LEU    HB2 4961   5.624   6.522   5.963
  506LEU     CG 4962   5.410   6.491   6.006
  506LEU     HG 4963   5.395   6.453   5.905
  506LEU    CD1 4964   5.439   6.374   6.093
  506LEU   HD11 4965   5.529   6.324   6.057
  506LEU   HD12 4966   5.465   6.411   6.192
  506LEU   HD13 4967   5.361   6.298   6.101
  506LEU    CD2 4968   5.293   6.566   6.058
  506LEU   HD21 4969   5.302   6.672   6.036
  506LEU   HD22 4970   5.203   6.514   6.026
  506LEU   HD23 4971   5.308   6.565   6.166
  506LEU      C 4972   5.675   6.756   5.887
  506LEU      O 4973   5.699   6.858   5.950
  507PHE      N 4974   5.765   6.690   5.811
  507PHE      H 4975   5.731   6.615   5.752
  507PHE     CA 4976   5.906   6.740   5.797
  507PHE     HA 4977   5.939   6.777   5.894
  507PHE     CB 4978   6.001   6.618   5.778
  507PHE    HB1 4979   6.106   6.646   5.778
  507PHE    HB2 4980   5.982   6.588   5.675
  507PHE     CG 4981   5.982   6.500   5.867
  507PHE    CD1 4982   5.881   6.407   5.834
  507PHE    HD1 4983   5.835   6.413   5.736
  507PHE    CE1 4984   5.847   6.304   5.928
  507PHE    HE1 4985   5.779   6.225   5.902
  507PHE     CZ 4986   5.905   6.303   6.052
  507PHE     HZ 4987   5.874   6.230   6.125
  507PHE    CE2 4988   6.002   6.398   6.088
  507PHE    HE2 4989   6.054   6.397   6.182
  507PHE    CD2 4990   6.046   6.496   5.997
  507PHE    HD2 4991   6.116   6.571   6.033
  507PHE      C 4992   5.930   6.860   5.700
  507PHE      O 4993   6.043   6.890   5.661
  508VAL      N 4994   5.818   6.918   5.660
  508VAL      H 4995   5.732   6.900   5.709
  508VAL     CA 4996   5.813   7.005   5.545
  508VAL     HA 4997   5.915   7.045   5.544
  508VAL     CB 4998   5.785   6.920   5.421
  508VAL     HB 4999   5.693   6.865   5.440
  508VAL    CG1 5000   5.749   6.996   5.293
  508VAL   HG11 5001   5.691   7.085   5.313
  508VAL   HG12 5002   5.843   7.021   5.243
  508VAL   HG13 5003   5.691   6.931   5.227
  508VAL    CG2 5004   5.878   6.798   5.392
  508VAL   HG21 5005   5.885   6.724   5.472
  508VAL   HG22 5006   5.835   6.737   5.313
  508VAL   HG23 5007   5.977   6.840   5.371
  508VAL      C 5008   5.721   7.134   5.556
  508VAL      O 5009   5.765   7.244   5.534
  509ASP      N 5010   5.598   7.113   5.610
  509ASP      H 5011   5.558   7.022   5.627
  509ASP     CA 5012   5.499   7.217   5.620
  509ASP     HA 5013   5.543   7.314   5.598
  509ASP     CB 5014   5.389   7.191   5.519
  509ASP    HB1 5015   5.313   7.268   5.533
  509ASP    HB2 5016   5.331   7.102   5.543
  509ASP     CG 5017   5.436   7.186   5.370
  509ASP    OD1 5018   5.517   7.266   5.324
  509ASP    OD2 5019   5.367   7.122   5.294
  509ASP      C 5020   5.436   7.242   5.756
  509ASP      O 5021   5.402   7.157   5.833
  510SER      N 5022   5.397   7.368   5.773
  510SER      H 5023   5.432   7.434   5.705
  510SER     CA 5024   5.291   7.416   5.867
  510SER     HA 5025   5.295   7.525   5.873
  510SER     CB 5026   5.158   7.377   5.807
  510SER    HB1 5027   5.070   7.390   5.871
  510SER    HB2 5028   5.162   7.270   5.788
  510SER     OG 5029   5.142   7.451   5.686
  510SER     HG 5030   5.097   7.399   5.619
  510SER      C 5031   5.304   7.376   6.013
  510SER      O 5032   5.212   7.318   6.078
  511TYR      N 5033   5.423   7.397   6.067
  511TYR      H 5034   5.497   7.434   6.009
  511TYR     CA 5035   5.471   7.355   6.198
  511TYR     HA 5036   5.458   7.247   6.200
  511TYR     CB 5037   5.615   7.398   6.209
  511TYR    HB1 5038   5.631   7.505   6.194
  511TYR    HB2 5039   5.672   7.368   6.121
  511TYR     CG 5040   5.695   7.358   6.332
  511TYR    CD1 5041   5.754   7.229   6.336
  511TYR    HD1 5042   5.739   7.164   6.251
  511TYR    CE1 5043   5.822   7.184   6.454
  511TYR    HE1 5044   5.862   7.083   6.449
  511TYR     CZ 5045   5.845   7.275   6.560
  511TYR     OH 5046   5.936   7.242   6.663
  511TYR     HH 5047   5.949   7.310   6.729
  511TYR    CE2 5048   5.791   7.410   6.547
  511TYR    HE2 5049   5.820   7.486   6.619
  511TYR    CD2 5050   5.709   7.447   6.443
  511TYR    HD2 5051   5.674   7.549   6.442
  511TYR      C 5052   5.387   7.407   6.314
  511TYR      O 5053   5.322   7.333   6.381
  512SER      N 5054   5.376   7.541   6.329
  512SER      H 5055   5.419   7.603   6.261
  512SER     CA 5056   5.311   7.606   6.445
  512SER     HA 5057   5.363   7.586   6.539
  512SER     CB 5058   5.324   7.751   6.423
  512SER    HB1 5059   5.235   7.797   6.467
  512SER    HB2 5060   5.318   7.763   6.314
  512SER     OG 5061   5.444   7.807   6.478
  512SER     HG 5062   5.508   7.830   6.410
  512SER      C 5063   5.161   7.572   6.453
  512SER      O 5064   5.114   7.558   6.567
  513GLU      N 5065   5.095   7.541   6.334
  513GLU      H 5066   5.138   7.566   6.246
  513GLU     CA 5067   4.956   7.491   6.323
  513GLU     HA 5068   4.888   7.549   6.385
  513GLU     CB 5069   4.892   7.490   6.187
  513GLU    HB1 5070   4.804   7.427   6.192
  513GLU    HB2 5071   4.958   7.452   6.110
  513GLU     CG 5072   4.855   7.628   6.142
  513GLU    HG1 5073   4.946   7.688   6.143
  513GLU    HG2 5074   4.794   7.684   6.214
  513GLU     CD 5075   4.785   7.638   6.008
  513GLU    OE1 5076   4.852   7.655   5.902
  513GLU    OE2 5077   4.659   7.640   6.007
  513GLU      C 5078   4.940   7.346   6.374
  513GLU      O 5079   4.831   7.306   6.423
  514ILE      N 5080   5.055   7.275   6.390
  514ILE      H 5081   5.136   7.323   6.355
  514ILE     CA 5082   5.052   7.144   6.451
  514ILE     HA 5083   4.956   7.094   6.434
  514ILE     CB 5084   5.160   7.044   6.394
  514ILE     HB 5085   5.256   7.095   6.384
  514ILE    CG2 5086   5.172   6.925   6.487
  514ILE   HG21 5087   5.198   6.954   6.589
  514ILE   HG22 5088   5.075   6.874   6.484
  514ILE   HG23 5089   5.250   6.867   6.437
  514ILE    CG1 5090   5.117   6.994   6.249
  514ILE   HG11 5091   5.187   6.925   6.203
  514ILE   HG12 5092   5.116   7.082   6.184
  514ILE     CD 5093   4.989   6.917   6.223
  514ILE    HD1 5094   5.002   6.866   6.128
  514ILE    HD2 5095   4.962   6.842   6.297
  514ILE    HD3 5096   4.910   6.993   6.216
  514ILE      C 5097   5.054   7.172   6.597
  514ILE      O 5098   4.974   7.113   6.670
  515LEU      N 5099   5.142   7.265   6.642
  515LEU      H 5100   5.194   7.312   6.570
  515LEU     CA 5101   5.162   7.285   6.788
  515LEU     HA 5102   5.155   7.189   6.839
  515LEU     CB 5103   5.306   7.341   6.809
  515LEU    HB1 5104   5.306   7.384   6.910
  515LEU    HB2 5105   5.319   7.427   6.743
  515LEU     CG 5106   5.425   7.241   6.789
  515LEU     HG 5107   5.403   7.182   6.700
  515LEU    CD1 5108   5.565   7.313   6.779
  515LEU   HD11 5109   5.579   7.377   6.866
  515LEU   HD12 5110   5.650   7.245   6.775
  515LEU   HD13 5111   5.558   7.373   6.688
  515LEU    CD2 5112   5.432   7.166   6.921
  515LEU   HD21 5113   5.345   7.108   6.949
  515LEU   HD22 5114   5.513   7.093   6.921
  515LEU   HD23 5115   5.451   7.233   7.005
  515LEU      C 5116   5.051   7.365   6.861
  515LEU      O 5117   5.029   7.343   6.980
  516PHE      N 5118   4.970   7.443   6.785
  516PHE      H 5119   5.008   7.468   6.695
  516PHE     CA 5120   4.843   7.486   6.821
  516PHE     HA 5121   4.847   7.557   6.904
  516PHE     CB 5122   4.776   7.550   6.694
  516PHE    HB1 5123   4.675   7.515   6.673
  516PHE    HB2 5124   4.822   7.511   6.603
  516PHE     CG 5125   4.779   7.699   6.701
  516PHE    CD1 5126   4.661   7.770   6.722
  516PHE    HD1 5127   4.574   7.726   6.769
  516PHE    CE1 5128   4.663   7.916   6.705
  516PHE    HE1 5129   4.571   7.961   6.740
  516PHE     CZ 5130   4.780   7.987   6.675
  516PHE     HZ 5131   4.776   8.093   6.655
  516PHE    CE2 5132   4.893   7.911   6.649
  516PHE    HE2 5133   4.984   7.960   6.618
  516PHE    CD2 5134   4.893   7.774   6.662
  516PHE    HD2 5135   4.991   7.728   6.655
  516PHE      C 5136   4.758   7.368   6.876
  516PHE      O 5137   4.694   7.382   6.984
  517PHE      N 5138   4.748   7.254   6.805
  517PHE      H 5139   4.797   7.235   6.719
  517PHE     CA 5140   4.650   7.143   6.843
  517PHE     HA 5141   4.555   7.184   6.879
  517PHE     CB 5142   4.614   7.060   6.712
  517PHE    HB1 5143   4.712   7.041   6.668
  517PHE    HB2 5144   4.571   7.137   6.647
  517PHE     CG 5145   4.523   6.941   6.716
  517PHE    CD1 5146   4.531   6.845   6.613
  517PHE    HD1 5147   4.601   6.865   6.534
  517PHE    CE1 5148   4.456   6.726   6.623
  517PHE    HE1 5149   4.459   6.652   6.544
  517PHE     CZ 5150   4.356   6.718   6.725
  517PHE     HZ 5151   4.289   6.633   6.721
  517PHE    CE2 5152   4.346   6.812   6.821
  517PHE    HE2 5153   4.271   6.806   6.899
  517PHE    CD2 5154   4.432   6.925   6.822
  517PHE    HD2 5155   4.425   7.008   6.891
  517PHE      C 5156   4.705   7.063   6.964
  517PHE      O 5157   4.631   7.037   7.061
  518VAL      N 5158   4.834   7.038   6.968
  518VAL      H 5159   4.880   7.039   6.878
  518VAL     CA 5160   4.902   6.984   7.096
  518VAL     HA 5161   4.854   6.888   7.113
  518VAL     CB 5162   5.056   6.984   7.068
  518VAL     HB 5163   5.086   7.086   7.047
  518VAL    CG1 5164   5.137   6.935   7.182
  518VAL   HG11 5165   5.241   6.921   7.153
  518VAL   HG12 5166   5.141   7.006   7.264
  518VAL   HG13 5167   5.092   6.848   7.230
  518VAL    CG2 5168   5.094   6.902   6.944
  518VAL   HG21 5169   5.017   6.917   6.868
  518VAL   HG22 5170   5.197   6.928   6.917
  518VAL   HG23 5171   5.082   6.798   6.971
  518VAL      C 5172   4.879   7.082   7.215
  518VAL      O 5173   4.836   7.042   7.324
  519GLN      N 5174   4.896   7.210   7.196
  519GLN      H 5175   4.945   7.245   7.115
  519GLN     CA 5176   4.852   7.310   7.292
  519GLN     HA 5177   4.898   7.296   7.390
  519GLN     CB 5178   4.896   7.454   7.243
  519GLN    HB1 5179   4.837   7.470   7.153
  519GLN    HB2 5180   5.003   7.440   7.227
  519GLN     CG 5181   4.879   7.565   7.344
  519GLN    HG1 5182   4.953   7.642   7.319
  519GLN    HG2 5183   4.908   7.529   7.443
  519GLN     CD 5184   4.744   7.635   7.347
  519GLN    OE1 5185   4.715   7.735   7.283
  519GLN    NE2 5186   4.653   7.590   7.430
  519GLN   HE21 5187   4.661   7.505   7.484
  519GLN   HE22 5188   4.561   7.628   7.414
  519GLN      C 5189   4.701   7.305   7.325
  519GLN      O 5190   4.665   7.318   7.445
  520SER      N 5191   4.610   7.279   7.228
  520SER      H 5192   4.641   7.281   7.132
  520SER     CA 5193   4.466   7.266   7.248
  520SER     HA 5194   4.420   7.354   7.294
  520SER     CB 5195   4.391   7.250   7.112
  520SER    HB1 5196   4.285   7.230   7.128
  520SER    HB2 5197   4.434   7.165   7.059
  520SER     OG 5198   4.419   7.351   7.021
  520SER     HG 5199   4.509   7.350   6.986
  520SER      C 5200   4.431   7.141   7.330
  520SER      O 5201   4.355   7.154   7.426
  521LEU      N 5202   4.494   7.027   7.298
  521LEU      H 5203   4.548   7.024   7.213
  521LEU     CA 5204   4.486   6.897   7.361
  521LEU     HA 5205   4.382   6.866   7.351
  521LEU     CB 5206   4.592   6.804   7.295
  521LEU    HB1 5207   4.620   6.716   7.353
  521LEU    HB2 5208   4.680   6.867   7.283
  521LEU     CG 5209   4.543   6.757   7.155
  521LEU     HG 5210   4.487   6.838   7.109
  521LEU    CD1 5211   4.649   6.705   7.063
  521LEU   HD11 5212   4.706   6.622   7.106
  521LEU   HD12 5213   4.596   6.659   6.979
  521LEU   HD13 5214   4.714   6.784   7.027
  521LEU    CD2 5215   4.444   6.641   7.183
  521LEU   HD21 5216   4.382   6.608   7.100
  521LEU   HD22 5217   4.485   6.545   7.212
  521LEU   HD23 5218   4.372   6.668   7.261
  521LEU      C 5219   4.528   6.914   7.511
  521LEU      O 5220   4.458   6.878   7.604
  522PHE      N 5221   4.648   6.969   7.532
  522PHE      H 5222   4.705   6.982   7.449
  522PHE     CA 5223   4.702   7.009   7.666
  522PHE     HA 5224   4.718   6.917   7.723
  522PHE     CB 5225   4.843   7.083   7.660
  522PHE    HB1 5226   4.859   7.131   7.757
  522PHE    HB2 5227   4.837   7.160   7.583
  522PHE     CG 5228   4.959   6.982   7.653
  522PHE    CD1 5229   4.973   6.879   7.752
  522PHE    HD1 5230   4.903   6.865   7.833
  522PHE    CE1 5231   5.075   6.784   7.749
  522PHE    HE1 5232   5.074   6.708   7.825
  522PHE     CZ 5233   5.171   6.795   7.644
  522PHE     HZ 5234   5.245   6.718   7.630
  522PHE    CE2 5235   5.169   6.902   7.551
  522PHE    HE2 5236   5.245   6.909   7.474
  522PHE    CD2 5237   5.065   6.995   7.556
  522PHE    HD2 5238   5.066   7.078   7.488
  522PHE      C 5239   4.597   7.092   7.746
  522PHE      O 5240   4.574   7.065   7.863
  523MET      N 5241   4.544   7.204   7.697
  523MET      H 5242   4.584   7.238   7.610
  523MET     CA 5243   4.429   7.276   7.760
  523MET     HA 5244   4.456   7.325   7.853
  523MET     CB 5245   4.382   7.386   7.663
  523MET    HB1 5246   4.351   7.354   7.564
  523MET    HB2 5247   4.464   7.455   7.644
  523MET     CG 5248   4.253   7.461   7.717
  523MET    HG1 5249   4.199   7.398   7.788
  523MET    HG2 5250   4.180   7.483   7.640
  523MET     SD 5251   4.265   7.623   7.803
  523MET     CE 5252   4.344   7.719   7.678
  523MET    HE1 5253   4.307   7.692   7.579
  523MET    HE2 5254   4.333   7.824   7.705
  523MET    HE3 5255   4.450   7.693   7.672
  523MET      C 5256   4.311   7.181   7.799
  523MET      O 5257   4.258   7.193   7.911
  524LEU      N 5258   4.261   7.103   7.702
  524LEU      H 5259   4.290   7.116   7.606
  524LEU     CA 5260   4.146   7.018   7.732
  524LEU     HA 5261   4.066   7.084   7.764
  524LEU     CB 5262   4.098   6.941   7.602
  524LEU    HB1 5263   4.052   6.847   7.630
  524LEU    HB2 5264   4.172   6.910   7.528
  524LEU     CG 5265   3.990   7.015   7.525
  524LEU     HG 5266   3.913   7.032   7.601
  524LEU    CD1 5267   4.033   7.158   7.465
  524LEU   HD11 5268   4.092   7.212   7.539
  524LEU   HD12 5269   4.093   7.142   7.375
  524LEU   HD13 5270   3.945   7.208   7.425
  524LEU    CD2 5271   3.919   6.934   7.420
  524LEU   HD21 5272   3.867   6.850   7.466
  524LEU   HD22 5273   3.853   7.001   7.366
  524LEU   HD23 5274   3.993   6.895   7.350
  524LEU      C 5275   4.162   6.911   7.845
  524LEU      O 5276   4.070   6.892   7.927
  525VAL      N 5277   4.283   6.850   7.853
  525VAL      H 5278   4.344   6.887   7.781
  525VAL     CA 5279   4.333   6.757   7.957
  525VAL     HA 5280   4.270   6.671   7.979
  525VAL     CB 5281   4.469   6.703   7.897
  525VAL     HB 5282   4.516   6.783   7.839
  525VAL    CG1 5283   4.565   6.654   7.999
  525VAL   HG11 5284   4.657   6.619   7.953
  525VAL   HG12 5285   4.596   6.732   8.069
  525VAL   HG13 5286   4.518   6.579   8.064
  525VAL    CG2 5287   4.439   6.587   7.804
  525VAL   HG21 5288   4.535   6.566   7.756
  525VAL   HG22 5289   4.418   6.495   7.858
  525VAL   HG23 5290   4.372   6.607   7.720
  525VAL      C 5291   4.361   6.832   8.084
  525VAL      O 5292   4.323   6.780   8.189
  526SER      N 5293   4.400   6.957   8.085
  526SER      H 5294   4.437   6.999   8.001
  526SER     CA 5295   4.400   7.037   8.212
  526SER     HA 5296   4.467   6.995   8.288
  526SER     CB 5297   4.440   7.176   8.185
  526SER    HB1 5298   4.446   7.235   8.276
  526SER    HB2 5299   4.364   7.224   8.124
  526SER     OG 5300   4.568   7.179   8.119
  526SER     HG 5301   4.559   7.133   8.035
  526SER      C 5302   4.256   7.041   8.268
  526SER      O 5303   4.244   7.034   8.390
  527VAL      N 5304   4.142   7.033   8.193
  527VAL      H 5305   4.150   7.017   8.094
  527VAL     CA 5306   4.012   7.052   8.256
  527VAL     HA 5307   4.022   7.129   8.332
  527VAL     CB 5308   3.911   7.102   8.156
  527VAL     HB 5309   3.887   7.026   8.082
  527VAL    CG1 5310   3.779   7.135   8.214
  527VAL   HG11 5311   3.708   7.148   8.132
  527VAL   HG12 5312   3.740   7.050   8.269
  527VAL   HG13 5313   3.788   7.225   8.275
  527VAL    CG2 5314   3.950   7.235   8.089
  527VAL   HG21 5315   3.861   7.285   8.051
  527VAL   HG22 5316   3.983   7.302   8.169
  527VAL   HG23 5317   4.038   7.220   8.028
  527VAL      C 5318   3.968   6.918   8.325
  527VAL      O 5319   3.908   6.925   8.435
  528VAL      N 5320   4.004   6.806   8.267
  528VAL      H 5321   4.046   6.816   8.175
  528VAL     CA 5322   3.986   6.675   8.324
  528VAL     HA 5323   3.884   6.675   8.362
  528VAL     CB 5324   4.018   6.560   8.231
  528VAL     HB 5325   4.122   6.551   8.202
  528VAL    CG1 5326   3.975   6.427   8.294
  528VAL   HG11 5327   4.056   6.394   8.359
  528VAL   HG12 5328   3.883   6.439   8.351
  528VAL   HG13 5329   3.955   6.344   8.226
  528VAL    CG2 5330   3.941   6.579   8.101
  528VAL   HG21 5331   3.964   6.492   8.039
  528VAL   HG22 5332   3.834   6.579   8.121
  528VAL   HG23 5333   3.967   6.673   8.053
  528VAL      C 5334   4.071   6.658   8.454
  528VAL      O 5335   4.018   6.616   8.558
  529LEU      N 5336   4.193   6.696   8.455
  529LEU      H 5337   4.235   6.742   8.376
  529LEU     CA 5338   4.282   6.698   8.575
  529LEU     HA 5339   4.277   6.600   8.623
  529LEU     CB 5340   4.423   6.739   8.532
  529LEU    HB1 5341   4.485   6.767   8.618
  529LEU    HB2 5342   4.411   6.823   8.463
  529LEU     CG 5343   4.497   6.626   8.449
  529LEU     HG 5344   4.433   6.599   8.365
  529LEU    CD1 5345   4.629   6.678   8.412
  529LEU   HD11 5346   4.674   6.595   8.358
  529LEU   HD12 5347   4.629   6.768   8.350
  529LEU   HD13 5348   4.693   6.690   8.499
  529LEU    CD2 5349   4.523   6.500   8.538
  529LEU   HD21 5350   4.573   6.417   8.488
  529LEU   HD22 5351   4.593   6.527   8.617
  529LEU   HD23 5352   4.435   6.482   8.599
  529LEU      C 5353   4.232   6.801   8.683
  529LEU      O 5354   4.217   6.759   8.799
  530TYR      N 5355   4.187   6.921   8.642
  530TYR      H 5356   4.206   6.945   8.546
  530TYR     CA 5357   4.112   7.010   8.728
  530TYR     HA 5358   4.179   7.041   8.809
  530TYR     CB 5359   4.074   7.129   8.648
  530TYR    HB1 5360   4.007   7.108   8.564
  530TYR    HB2 5361   4.168   7.176   8.619
  530TYR     CG 5362   4.003   7.226   8.729
  530TYR    CD1 5363   4.075   7.312   8.819
  530TYR    HD1 5364   4.182   7.299   8.818
  530TYR    CE1 5365   4.017   7.425   8.871
  530TYR    HE1 5366   4.087   7.496   8.913
  530TYR     CZ 5367   3.882   7.443   8.862
  530TYR     OH 5368   3.825   7.547   8.932
  530TYR     HH 5369   3.741   7.583   8.901
  530TYR    CE2 5370   3.801   7.353   8.787
  530TYR    HE2 5371   3.697   7.382   8.780
  530TYR    CD2 5372   3.858   7.241   8.722
  530TYR    HD2 5373   3.792   7.183   8.659
  530TYR      C 5374   3.990   6.934   8.792
  530TYR      O 5375   3.979   6.932   8.914
  531PHE      N 5376   3.900   6.873   8.714
  531PHE      H 5377   3.905   6.888   8.614
  531PHE     CA 5378   3.775   6.813   8.772
  531PHE     HA 5379   3.729   6.879   8.845
  531PHE     CB 5380   3.680   6.781   8.656
  531PHE    HB1 5381   3.611   6.699   8.676
  531PHE    HB2 5382   3.738   6.749   8.570
  531PHE     CG 5383   3.589   6.894   8.615
  531PHE    CD1 5384   3.495   6.950   8.705
  531PHE    HD1 5385   3.489   6.914   8.806
  531PHE    CE1 5386   3.399   7.049   8.657
  531PHE    HE1 5387   3.318   7.089   8.717
  531PHE     CZ 5388   3.409   7.098   8.532
  531PHE     HZ 5389   3.346   7.178   8.497
  531PHE    CE2 5390   3.506   7.041   8.445
  531PHE    HE2 5391   3.520   7.073   8.343
  531PHE    CD2 5392   3.585   6.931   8.480
  531PHE    HD2 5393   3.657   6.886   8.413
  531PHE      C 5394   3.802   6.684   8.852
  531PHE      O 5395   3.736   6.664   8.952
  532SER      N 5396   3.889   6.596   8.805
  532SER      H 5397   3.937   6.624   8.721
  532SER     CA 5398   3.934   6.478   8.868
  532SER     HA 5399   3.853   6.413   8.903
  532SER     CB 5400   4.003   6.384   8.766
  532SER    HB1 5401   4.010   6.293   8.826
  532SER    HB2 5402   4.104   6.420   8.745
  532SER     OG 5403   3.939   6.362   8.640
  532SER     HG 5404   3.948   6.448   8.597
  532SER      C 5405   4.032   6.504   8.985
  532SER      O 5406   4.102   6.416   9.022
  533GLN      N 5407   4.042   6.627   9.036
  533GLN      H 5408   3.990   6.702   8.993
  533GLN     CA 5409   4.106   6.661   9.166
  533GLN     HA 5410   4.089   6.768   9.175
  533GLN     CB 5411   4.024   6.600   9.281
  533GLN    HB1 5412   4.048   6.663   9.367
  533GLN    HB2 5413   4.054   6.498   9.305
  533GLN     CG 5414   3.870   6.619   9.263
  533GLN    HG1 5415   3.825   6.557   9.185
  533GLN    HG2 5416   3.854   6.721   9.227
  533GLN     CD 5417   3.776   6.591   9.376
  533GLN    OE1 5418   3.821   6.570   9.487
  533GLN    NE2 5419   3.648   6.590   9.352
  533GLN   HE21 5420   3.611   6.606   9.260
  533GLN   HE22 5421   3.584   6.577   9.429
  533GLN      C 5422   4.259   6.636   9.175
  533GLN      O 5423   4.306   6.600   9.280
  534ARG      N 5424   4.325   6.649   9.059
  534ARG      H 5425   4.264   6.668   8.981
  534ARG     CA 5426   4.465   6.633   9.029
  534ARG     HA 5427   4.516   6.578   9.108
  534ARG     CB 5428   4.472   6.550   8.900
  534ARG    HB1 5429   4.577   6.540   8.876
  534ARG    HB2 5430   4.420   6.598   8.817
  534ARG     CG 5431   4.434   6.404   8.915
  534ARG    HG1 5432   4.450   6.357   8.818
  534ARG    HG2 5433   4.327   6.414   8.931
  534ARG     CD 5434   4.503   6.310   9.025
  534ARG    HD1 5435   4.461   6.210   9.032
  534ARG    HD2 5436   4.485   6.356   9.122
  534ARG     NE 5437   4.650   6.296   9.011
  534ARG     HE 5438   4.692   6.383   8.982
  534ARG     CZ 5439   4.730   6.207   9.071
  534ARG    NH1 5440   4.686   6.096   9.129
  534ARG   HH11 5441   4.587   6.099   9.152
  534ARG   HH12 5442   4.753   6.036   9.174
  534ARG    NH2 5443   4.856   6.226   9.080
  534ARG   HH21 5444   4.887   6.318   9.055
  534ARG   HH22 5445   4.913   6.145   9.101
  534ARG      C 5446   4.541   6.763   9.016
  534ARG      O 5447   4.504   6.845   8.927
  535LYS      N 5448   4.635   6.791   9.104
  535LYS      H 5449   4.649   6.729   9.182
  535LYS     CA 5450   4.719   6.905   9.088
  535LYS     HA 5451   4.651   6.989   9.077
  535LYS     CB 5452   4.798   6.926   9.217
  535LYS    HB1 5453   4.893   6.875   9.205
  535LYS    HB2 5454   4.746   6.899   9.310
  535LYS     CG 5455   4.831   7.075   9.238
  535LYS    HG1 5456   4.738   7.131   9.244
  535LYS    HG2 5457   4.868   7.117   9.144
  535LYS     CD 5458   4.935   7.124   9.348
  535LYS    HD1 5459   5.026   7.066   9.334
  535LYS    HD2 5460   4.894   7.110   9.448
  535LYS     CE 5461   4.955   7.270   9.326
  535LYS    HE1 5462   4.863   7.327   9.313
  535LYS    HE2 5463   4.994   7.287   9.226
  535LYS     NZ 5464   5.048   7.335   9.426
  535LYS    HZ1 5465   5.058   7.433   9.402
  535LYS    HZ2 5466   5.010   7.337   9.520
  535LYS    HZ3 5467   5.144   7.305   9.433
  535LYS      C 5468   4.813   6.908   8.963
  535LYS      O 5469   4.854   7.016   8.925
  536GLU      N 5470   4.833   6.798   8.891
  536GLU      H 5471   4.785   6.717   8.928
  536GLU     CA 5472   4.900   6.789   8.762
  536GLU     HA 5473   5.002   6.827   8.771
  536GLU     CB 5474   4.901   6.650   8.706
  536GLU    HB1 5475   4.947   6.652   8.607
  536GLU    HB2 5476   4.799   6.611   8.696
  536GLU     CG 5477   4.996   6.567   8.793
  536GLU    HG1 5478   5.079   6.628   8.829
  536GLU    HG2 5479   5.042   6.486   8.736
  536GLU     CD 5480   4.938   6.501   8.916
  536GLU    OE1 5481   5.013   6.445   8.998
  536GLU    OE2 5482   4.812   6.508   8.941
  536GLU      C 5483   4.837   6.872   8.647
  536GLU      O 5484   4.904   6.894   8.546
  537TYR      N 5485   4.712   6.924   8.665
  537TYR      H 5486   4.654   6.902   8.745
  537TYR     CA 5487   4.651   7.016   8.565
  537TYR     HA 5488   4.641   6.955   8.475
  537TYR     CB 5489   4.514   7.055   8.603
  537TYR    HB1 5490   4.471   6.985   8.676
  537TYR    HB2 5491   4.450   7.060   8.515
  537TYR     CG 5492   4.493   7.190   8.672
  537TYR    CD1 5493   4.501   7.203   8.813
  537TYR    HD1 5494   4.519   7.115   8.872
  537TYR    CE1 5495   4.482   7.325   8.880
  537TYR    HE1 5496   4.479   7.346   8.986
  537TYR     CZ 5497   4.433   7.434   8.804
  537TYR     OH 5498   4.398   7.546   8.877
  537TYR     HH 5499   4.349   7.601   8.815
  537TYR    CE2 5500   4.424   7.427   8.662
  537TYR    HE2 5501   4.397   7.515   8.606
  537TYR    CD2 5502   4.454   7.302   8.595
  537TYR    HD2 5503   4.439   7.299   8.488
  537TYR      C 5504   4.735   7.137   8.541
  537TYR      O 5505   4.754   7.178   8.428
  538VAL      N 5506   4.806   7.187   8.645
  538VAL      H 5507   4.783   7.145   8.734
  538VAL     CA 5508   4.906   7.289   8.641
  538VAL     HA 5509   4.850   7.378   8.611
  538VAL     CB 5510   4.951   7.316   8.783
  538VAL     HB 5511   4.979   7.221   8.829
  538VAL    CG1 5512   5.072   7.404   8.796
  538VAL   HG11 5513   5.126   7.411   8.890
  538VAL   HG12 5514   5.144   7.368   8.722
  538VAL   HG13 5515   5.054   7.508   8.771
  538VAL    CG2 5516   4.839   7.376   8.867
  538VAL   HG21 5517   4.869   7.380   8.972
  538VAL   HG22 5518   4.800   7.475   8.843
  538VAL   HG23 5519   4.750   7.314   8.860
  538VAL      C 5520   5.013   7.256   8.540
  538VAL      O 5521   5.047   7.346   8.460
  539ALA      N 5522   5.055   7.129   8.531
  539ALA      H 5523   5.002   7.058   8.579
  539ALA     CA 5524   5.163   7.095   8.431
  539ALA     HA 5525   5.252   7.150   8.462
  539ALA     CB 5526   5.223   6.959   8.457
  539ALA    HB1 5527   5.305   6.929   8.391
  539ALA    HB2 5528   5.250   6.956   8.562
  539ALA    HB3 5529   5.159   6.874   8.435
  539ALA      C 5530   5.114   7.114   8.289
  539ALA      O 5531   5.178   7.182   8.205
  540SER      N 5532   4.996   7.064   8.249
  540SER      H 5533   4.942   7.023   8.324
  540SER     CA 5534   4.935   7.083   8.119
  540SER     HA 5535   5.008   7.063   8.040
  540SER     CB 5536   4.821   6.987   8.099
  540SER    HB1 5537   4.867   6.892   8.072
  540SER    HB2 5538   4.759   7.021   8.017
  540SER     OG 5539   4.738   6.976   8.212
  540SER     HG 5540   4.666   7.039   8.209
  540SER      C 5541   4.895   7.226   8.094
  540SER      O 5542   4.885   7.273   7.981
  541MET      N 5543   4.860   7.299   8.203
  541MET      H 5544   4.865   7.256   8.294
  541MET     CA 5545   4.846   7.441   8.185
  541MET     HA 5546   4.778   7.463   8.103
  541MET     CB 5547   4.781   7.498   8.307
  541MET    HB1 5548   4.847   7.499   8.393
  541MET    HB2 5549   4.696   7.434   8.332
  541MET     CG 5550   4.718   7.635   8.269
  541MET    HG1 5551   4.648   7.620   8.187
  541MET    HG2 5552   4.783   7.718   8.244
  541MET     SD 5553   4.619   7.702   8.401
  541MET     CE 5554   4.720   7.674   8.552
  541MET    HE1 5555   4.734   7.567   8.571
  541MET    HE2 5556   4.816   7.724   8.542
  541MET    HE3 5557   4.661   7.706   8.638
  541MET      C 5558   4.980   7.520   8.162
  541MET      O 5559   4.988   7.585   8.059
  542VAL      N 5560   5.082   7.509   8.248
  542VAL      H 5561   5.079   7.442   8.324
  542VAL     CA 5562   5.209   7.572   8.222
  542VAL     HA 5563   5.185   7.678   8.208
  542VAL     CB 5564   5.307   7.576   8.337
  542VAL     HB 5565   5.382   7.649   8.307
  542VAL    CG1 5566   5.245   7.640   8.463
  542VAL   HG11 5567   5.160   7.579   8.495
  542VAL   HG12 5568   5.315   7.645   8.547
  542VAL   HG13 5569   5.213   7.741   8.436
  542VAL    CG2 5570   5.367   7.443   8.378
  542VAL   HG21 5571   5.304   7.389   8.448
  542VAL   HG22 5572   5.384   7.379   8.291
  542VAL   HG23 5573   5.471   7.444   8.413
  542VAL      C 5574   5.275   7.529   8.093
  542VAL      O 5575   5.327   7.621   8.018
  543PHE      N 5576   5.268   7.403   8.046
  543PHE      H 5577   5.222   7.331   8.100
  543PHE     CA 5578   5.308   7.367   7.914
  543PHE     HA 5579   5.409   7.407   7.907
  543PHE     CB 5580   5.304   7.213   7.913
  543PHE    HB1 5581   5.297   7.186   7.808
  543PHE    HB2 5582   5.210   7.186   7.962
  543PHE     CG 5583   5.422   7.133   7.981
  543PHE    CD1 5584   5.550   7.189   8.004
  543PHE    HD1 5585   5.576   7.290   7.976
  543PHE    CE1 5586   5.650   7.115   8.073
  543PHE    HE1 5587   5.748   7.156   8.096
  543PHE     CZ 5588   5.626   6.983   8.117
  543PHE     HZ 5589   5.706   6.924   8.160
  543PHE    CE2 5590   5.504   6.923   8.078
  543PHE    HE2 5591   5.481   6.820   8.102
  543PHE    CD2 5592   5.405   6.996   8.015
  543PHE    HD2 5593   5.308   6.951   7.999
  543PHE      C 5594   5.228   7.432   7.799
  543PHE      O 5595   5.279   7.481   7.697
  544SER      N 5596   5.096   7.431   7.816
  544SER      H 5597   5.047   7.387   7.893
  544SER     CA 5598   5.010   7.507   7.723
  544SER     HA 5599   5.018   7.454   7.628
  544SER     CB 5600   4.861   7.502   7.763
  544SER    HB1 5601   4.819   7.571   7.690
  544SER    HB2 5602   4.844   7.544   7.862
  544SER     OG 5603   4.805   7.379   7.748
  544SER     HG 5604   4.817   7.337   7.833
  544SER      C 5605   5.047   7.653   7.699
  544SER      O 5606   5.054   7.700   7.584
  545LEU      N 5607   5.064   7.733   7.811
  545LEU      H 5608   5.051   7.689   7.901
  545LEU     CA 5609   5.110   7.870   7.812
  545LEU     HA 5610   5.030   7.929   7.766
  545LEU     CB 5611   5.112   7.916   7.963
  545LEU    HB1 5612   5.185   7.858   8.019
  545LEU    HB2 5613   5.016   7.892   8.009
  545LEU     CG 5614   5.147   8.068   7.988
  545LEU     HG 5615   5.249   8.090   7.957
  545LEU    CD1 5616   5.056   8.165   7.910
  545LEU   HD11 5617   5.081   8.268   7.932
  545LEU   HD12 5618   5.067   8.159   7.801
  545LEU   HD13 5619   4.953   8.141   7.936
  545LEU    CD2 5620   5.128   8.096   8.138
  545LEU   HD21 5621   5.140   8.201   8.163
  545LEU   HD22 5622   5.020   8.090   8.155
  545LEU   HD23 5623   5.184   8.034   8.208
  545LEU      C 5624   5.238   7.890   7.726
  545LEU      O 5625   5.238   7.968   7.632
  546ALA      N 5626   5.339   7.802   7.746
  546ALA      H 5627   5.330   7.733   7.819
  546ALA     CA 5628   5.465   7.805   7.682
  546ALA     HA 5629   5.509   7.902   7.701
  546ALA     CB 5630   5.559   7.706   7.763
  546ALA    HB1 5631   5.569   7.750   7.862
  546ALA    HB2 5632   5.517   7.605   7.757
  546ALA    HB3 5633   5.655   7.697   7.712
  546ALA      C 5634   5.454   7.788   7.533
  546ALA      O 5635   5.496   7.871   7.443
  547MET      N 5636   5.376   7.685   7.491
  547MET      H 5637   5.348   7.615   7.559
  547MET     CA 5638   5.335   7.656   7.354
  547MET     HA 5639   5.426   7.643   7.296
  547MET     CB 5640   5.250   7.523   7.341
  547MET    HB1 5641   5.200   7.516   7.245
  547MET    HB2 5642   5.176   7.526   7.421
  547MET     CG 5643   5.341   7.408   7.361
  547MET    HG1 5644   5.376   7.388   7.462
  547MET    HG2 5645   5.434   7.426   7.306
  547MET     SD 5646   5.261   7.260   7.292
  547MET     CE 5647   5.396   7.144   7.315
  547MET    HE1 5648   5.483   7.189   7.266
  547MET    HE2 5649   5.422   7.130   7.420
  547MET    HE3 5650   5.375   7.046   7.272
  547MET      C 5651   5.262   7.765   7.281
  547MET      O 5652   5.307   7.795   7.170
  548GLY      N 5653   5.167   7.828   7.340
  548GLY      H 5654   5.138   7.779   7.423
  548GLY     CA 5655   5.078   7.927   7.275
  548GLY    HA1 5656   4.996   7.952   7.343
  548GLY    HA2 5657   5.020   7.891   7.191
  548GLY      C 5658   5.156   8.053   7.249
  548GLY      O 5659   5.134   8.119   7.145
  549TRP      N 5660   5.241   8.091   7.345
  549TRP      H 5661   5.260   8.023   7.417
  549TRP     CA 5662   5.334   8.206   7.328
  549TRP     HA 5663   5.282   8.297   7.297
  549TRP     CB 5664   5.405   8.240   7.455
  549TRP    HB1 5665   5.498   8.297   7.450
  549TRP    HB2 5666   5.433   8.145   7.499
  549TRP     CG 5667   5.319   8.323   7.551
  549TRP    CD1 5668   5.280   8.289   7.678
  549TRP    HD1 5669   5.317   8.207   7.738
  549TRP    NE1 5670   5.205   8.395   7.723
  549TRP    HE1 5671   5.180   8.401   7.821
  549TRP    CE2 5672   5.190   8.495   7.626
  549TRP    CZ2 5673   5.133   8.625   7.639
  549TRP    HZ2 5674   5.095   8.652   7.736
  549TRP    CH2 5675   5.138   8.712   7.532
  549TRP    HH2 5676   5.094   8.811   7.538
  549TRP    CZ3 5677   5.201   8.669   7.416
  549TRP    HZ3 5678   5.217   8.742   7.337
  549TRP    CE3 5679   5.263   8.541   7.412
  549TRP    HE3 5680   5.326   8.527   7.325
  549TRP    CD2 5681   5.261   8.454   7.517
  549TRP      C 5682   5.435   8.177   7.218
  549TRP      O 5683   5.458   8.258   7.126
  550THR      N 5684   5.479   8.053   7.207
  550THR      H 5685   5.449   7.981   7.272
  550THR     CA 5686   5.589   8.026   7.109
  550THR     HA 5687   5.645   8.118   7.096
  550THR     CB 5688   5.687   7.926   7.170
  550THR     HB 5689   5.759   7.890   7.096
  550THR    CG2 5690   5.759   7.986   7.292
  550THR   HG21 5691   5.805   7.909   7.353
  550THR   HG22 5692   5.825   8.063   7.254
  550THR   HG23 5693   5.694   8.037   7.363
  550THR    OG1 5694   5.606   7.812   7.207
  550THR    HG1 5695   5.566   7.833   7.291
  550THR      C 5696   5.534   7.998   6.964
  550THR      O 5697   5.585   8.042   6.859
  551ASN      N 5698   5.423   7.934   6.960
  551ASN      H 5699   5.386   7.894   7.045
  551ASN     CA 5700   5.333   7.937   6.846
  551ASN     HA 5701   5.395   7.893   6.768
  551ASN     CB 5702   5.203   7.852   6.866
  551ASN    HB1 5703   5.139   7.845   6.778
  551ASN    HB2 5704   5.138   7.905   6.935
  551ASN     CG 5705   5.223   7.707   6.908
  551ASN    OD1 5706   5.331   7.658   6.887
  551ASN    ND2 5707   5.125   7.642   6.964
  551ASN   HD21 5708   5.033   7.682   6.978
  551ASN   HD22 5709   5.142   7.544   6.979
  551ASN      C 5710   5.289   8.078   6.789
  551ASN      O 5711   5.237   8.079   6.679
  552MET      N 5712   5.315   8.195   6.850
  552MET      H 5713   5.358   8.193   6.942
  552MET     CA 5714   5.329   8.323   6.781
  552MET     HA 5715   5.226   8.339   6.749
  552MET     CB 5716   5.369   8.431   6.877
  552MET    HB1 5717   5.376   8.521   6.817
  552MET    HB2 5718   5.466   8.414   6.923
  552MET     CG 5719   5.265   8.459   6.993
  552MET    HG1 5720   5.321   8.514   7.068
  552MET    HG2 5721   5.230   8.364   7.033
  552MET     SD 5722   5.131   8.553   6.929
  552MET     CE 5723   5.066   8.618   7.087
  552MET    HE1 5724   5.047   8.535   7.154
  552MET    HE2 5725   5.140   8.686   7.129
  552MET    HE3 5726   4.982   8.679   7.051
  552MET      C 5727   5.420   8.316   6.655
  552MET      O 5728   5.413   8.406   6.563
  553LEU      N 5729   5.510   8.216   6.646
  553LEU      H 5730   5.500   8.142   6.714
  553LEU     CA 5731   5.590   8.191   6.527
  553LEU     HA 5732   5.656   8.278   6.520
  553LEU     CB 5733   5.683   8.077   6.563
  553LEU    HB1 5734   5.625   7.984   6.567
  553LEU    HB2 5735   5.725   8.080   6.663
  553LEU     CG 5736   5.806   8.071   6.460
  553LEU     HG 5737   5.762   8.098   6.363
  553LEU    CD1 5738   5.927   8.154   6.494
  553LEU   HD11 5739   5.891   8.253   6.468
  553LEU   HD12 5740   5.940   8.150   6.602
  553LEU   HD13 5741   6.013   8.126   6.433
  553LEU    CD2 5742   5.851   7.920   6.451
  553LEU   HD21 5743   5.757   7.865   6.449
  553LEU   HD22 5744   5.913   7.901   6.363
  553LEU   HD23 5745   5.904   7.878   6.537
  553LEU      C 5746   5.511   8.169   6.398
  553LEU      O 5747   5.553   8.211   6.289
  554TYR      N 5748   5.384   8.123   6.411
  554TYR      H 5749   5.345   8.083   6.496
  554TYR     CA 5750   5.279   8.138   6.308
  554TYR     HA 5751   5.309   8.070   6.229
  554TYR     CB 5752   5.142   8.097   6.370
  554TYR    HB1 5753   5.115   8.163   6.453
  554TYR    HB2 5754   5.155   7.999   6.417
  554TYR     CG 5755   5.021   8.077   6.282
  554TYR    CD1 5756   5.020   7.976   6.173
  554TYR    HD1 5757   5.101   7.909   6.150
  554TYR    CE1 5758   4.900   7.976   6.086
  554TYR    HE1 5759   4.904   7.904   6.006
  554TYR     CZ 5760   4.794   8.066   6.101
  554TYR     OH 5761   4.684   8.065   6.012
  554TYR     HH 5762   4.612   8.120   6.042
  554TYR    CE2 5763   4.793   8.156   6.208
  554TYR    HE2 5764   4.709   8.224   6.216
  554TYR    CD2 5765   4.908   8.156   6.296
  554TYR    HD2 5766   4.917   8.236   6.368
  554TYR      C 5767   5.270   8.279   6.237
  554TYR      O 5768   5.276   8.293   6.115
  555TYR      N 5769   5.261   8.386   6.316
  555TYR      H 5770   5.255   8.375   6.416
  555TYR     CA 5771   5.226   8.523   6.272
  555TYR     HA 5772   5.141   8.500   6.207
  555TYR     CB 5773   5.179   8.607   6.390
  555TYR    HB1 5774   5.171   8.711   6.360
  555TYR    HB2 5775   5.254   8.597   6.468
  555TYR     CG 5776   5.043   8.551   6.430
  555TYR    CD1 5777   4.927   8.557   6.343
  555TYR    HD1 5778   4.919   8.614   6.252
  555TYR    CE1 5779   4.811   8.492   6.379
  555TYR    HE1 5780   4.726   8.505   6.314
  555TYR     CZ 5781   4.802   8.414   6.494
  555TYR     OH 5782   4.682   8.355   6.527
  555TYR     HH 5783   4.616   8.374   6.460
  555TYR    CE2 5784   4.909   8.417   6.586
  555TYR    HE2 5785   4.914   8.362   6.679
  555TYR    CD2 5786   5.023   8.490   6.556
  555TYR    HD2 5787   5.101   8.498   6.630
  555TYR      C 5788   5.333   8.599   6.184
  555TYR      O 5789   5.298   8.669   6.090
  556THR      N 5790   5.457   8.570   6.211
  556THR      H 5791   5.467   8.490   6.272
  556THR     CA 5792   5.568   8.624   6.138
  556THR     HA 5793   5.585   8.727   6.173
  556THR     CB 5794   5.682   8.527   6.169
  556THR     HB 5795   5.765   8.581   6.122
  556THR    CG2 5796   5.714   8.519   6.321
  556THR   HG21 5797   5.628   8.468   6.366
  556THR   HG22 5798   5.803   8.458   6.337
  556THR   HG23 5799   5.731   8.613   6.374
  556THR    OG1 5800   5.661   8.397   6.114
  556THR    HG1 5801   5.650   8.325   6.178
  556THR      C 5802   5.548   8.627   5.993
  556THR      O 5803   5.600   8.717   5.929
  557ARG      N 5804   5.481   8.533   5.925
  557ARG      H 5805   5.440   8.460   5.982
  557ARG     CA 5806   5.466   8.525   5.774
  557ARG     HA 5807   5.564   8.507   5.730
  557ARG     CB 5808   5.376   8.406   5.734
  557ARG    HB1 5809   5.423   8.327   5.793
  557ARG    HB2 5810   5.383   8.404   5.625
  557ARG     CG 5811   5.224   8.423   5.771
  557ARG    HG1 5812   5.168   8.499   5.715
  557ARG    HG2 5813   5.218   8.446   5.877
  557ARG     CD 5814   5.162   8.286   5.748
  557ARG    HD1 5815   5.138   8.261   5.645
  557ARG    HD2 5816   5.062   8.298   5.791
  557ARG     NE 5817   5.227   8.173   5.827
  557ARG     HE 5818   5.257   8.194   5.921
  557ARG     CZ 5819   5.238   8.047   5.793
  557ARG    NH1 5820   5.174   7.995   5.688
  557ARG   HH11 5821   5.100   8.049   5.646
  557ARG   HH12 5822   5.182   7.898   5.660
  557ARG    NH2 5823   5.307   7.963   5.859
  557ARG   HH21 5824   5.380   7.988   5.925
  557ARG   HH22 5825   5.305   7.870   5.820
  557ARG      C 5826   5.396   8.648   5.710
  557ARG      O 5827   5.398   8.652   5.587
  558GLY      N 5828   5.327   8.732   5.790
  558GLY      H 5829   5.330   8.716   5.890
  558GLY     CA 5830   5.274   8.863   5.751
  558GLY    HA1 5831   5.222   8.907   5.837
  558GLY    HA2 5832   5.203   8.853   5.668
  558GLY      C 5833   5.367   8.977   5.719
  558GLY      O 5834   5.328   9.075   5.650
  559PHE      N 5835   5.498   8.961   5.767
  559PHE      H 5836   5.521   8.879   5.821
  559PHE     CA 5837   5.599   9.063   5.757
  559PHE     HA 5838   5.558   9.139   5.689
  559PHE     CB 5839   5.623   9.119   5.898
  559PHE    HB1 5840   5.653   9.224   5.891
  559PHE    HB2 5841   5.698   9.058   5.949
  559PHE     CG 5842   5.498   9.127   5.983
  559PHE    CD1 5843   5.461   9.030   6.083
  559PHE    HD1 5844   5.527   8.950   6.112
  559PHE    CE1 5845   5.341   9.041   6.150
  559PHE    HE1 5846   5.313   8.976   6.232
  559PHE     CZ 5847   5.254   9.153   6.119
  559PHE     HZ 5848   5.162   9.173   6.172
  559PHE    CE2 5849   5.284   9.244   6.018
  559PHE    HE2 5850   5.217   9.320   5.982
  559PHE    CD2 5851   5.411   9.237   5.963
  559PHE    HD2 5852   5.440   9.311   5.890
  559PHE      C 5853   5.723   8.997   5.696
  559PHE      O 5854   5.789   8.917   5.764
  560GLN      N 5855   5.728   9.001   5.564
  560GLN      H 5856   5.663   9.062   5.516
  560GLN     CA 5857   5.816   8.915   5.479
  560GLN     HA 5858   5.764   8.822   5.453
  560GLN     CB 5859   5.844   8.983   5.348
  560GLN    HB1 5860   5.894   9.077   5.370
  560GLN    HB2 5861   5.752   9.012   5.299
  560GLN     CG 5862   5.929   8.902   5.253
  560GLN    HG1 5863   5.870   8.814   5.231
  560GLN    HG2 5864   6.023   8.873   5.300
  560GLN     CD 5865   5.961   8.969   5.120
  560GLN    OE1 5866   6.078   9.009   5.111
  560GLN    NE2 5867   5.871   8.976   5.026
  560GLN   HE21 5868   5.774   8.961   5.045
  560GLN   HE22 5869   5.886   9.038   4.947
  560GLN      C 5870   5.943   8.863   5.545
  560GLN      O 5871   5.968   8.743   5.550
  561GLN      N 5872   6.036   8.947   5.591
  561GLN      H 5873   6.017   9.046   5.589
  561GLN     CA 5874   6.169   8.916   5.643
  561GLN     HA 5875   6.220   8.850   5.572
  561GLN     CB 5876   6.252   9.050   5.650
  561GLN    HB1 5877   6.342   9.036   5.709
  561GLN    HB2 5878   6.201   9.130   5.704
  561GLN     CG 5879   6.290   9.095   5.501
  561GLN    HG1 5880   6.216   9.060   5.430
  561GLN    HG2 5881   6.388   9.063   5.464
  561GLN     CD 5882   6.264   9.245   5.496
  561GLN    OE1 5883   6.152   9.289   5.480
  561GLN    NE2 5884   6.368   9.321   5.520
  561GLN   HE21 5885   6.459   9.279   5.530
  561GLN   HE22 5886   6.369   9.419   5.496
  561GLN      C 5887   6.171   8.839   5.779
  561GLN      O 5888   6.255   8.751   5.800
  562MET      N 5889   6.069   8.860   5.862
  562MET      H 5890   5.998   8.926   5.833
  562MET     CA 5891   6.044   8.776   5.980
  562MET     HA 5892   6.139   8.755   6.029
  562MET     CB 5893   5.950   8.852   6.070
  562MET    HB1 5894   5.856   8.842   6.016
  562MET    HB2 5895   5.970   8.958   6.081
  562MET     CG 5896   5.925   8.798   6.211
  562MET    HG1 5897   6.012   8.822   6.271
  562MET    HG2 5898   5.914   8.690   6.211
  562MET     SD 5899   5.772   8.869   6.289
  562MET     CE 5900   5.822   9.042   6.298
  562MET    HE1 5901   5.914   9.066   6.351
  562MET    HE2 5902   5.824   9.094   6.202
  562MET    HE3 5903   5.744   9.093   6.353
  562MET      C 5904   5.985   8.642   5.937
  562MET      O 5905   6.019   8.543   6.003
  563GLY      N 5906   5.895   8.635   5.835
  563GLY      H 5907   5.860   8.719   5.791
  563GLY     CA 5908   5.844   8.506   5.792
  563GLY    HA1 5909   5.761   8.531   5.726
  563GLY    HA2 5910   5.807   8.459   5.883
  563GLY      C 5911   5.948   8.406   5.726
  563GLY      O 5912   5.927   8.286   5.725
  564ILE      N 5913   6.054   8.467   5.676
  564ILE      H 5914   6.064   8.568   5.680
  564ILE     CA 5915   6.171   8.410   5.627
  564ILE     HA 5916   6.137   8.323   5.571
  564ILE     CB 5917   6.239   8.515   5.534
  564ILE     HB 5918   6.224   8.610   5.585
  564ILE    CG2 5919   6.384   8.480   5.527
  564ILE   HG21 5920   6.426   8.545   5.450
  564ILE   HG22 5921   6.439   8.498   5.619
  564ILE   HG23 5922   6.400   8.375   5.501
  564ILE    CG1 5923   6.172   8.521   5.395
  564ILE   HG11 5924   6.064   8.530   5.399
  564ILE   HG12 5925   6.201   8.436   5.334
  564ILE     CD 5926   6.221   8.635   5.310
  564ILE    HD1 5927   6.232   8.732   5.358
  564ILE    HD2 5928   6.313   8.603   5.261
  564ILE    HD3 5929   6.158   8.638   5.221
  564ILE      C 5930   6.256   8.353   5.748
  564ILE      O 5931   6.304   8.238   5.744
  565TYR      N 5932   6.279   8.437   5.849
  565TYR      H 5933   6.266   8.537   5.840
  565TYR     CA 5934   6.351   8.392   5.967
  565TYR     HA 5935   6.455   8.368   5.943
  565TYR     CB 5936   6.360   8.516   6.057
  565TYR    HB1 5937   6.263   8.563   6.071
  565TYR    HB2 5938   6.423   8.591   6.007
  565TYR     CG 5939   6.415   8.488   6.199
  565TYR    CD1 5940   6.548   8.438   6.222
  565TYR    HD1 5941   6.613   8.426   6.136
  565TYR    CE1 5942   6.592   8.411   6.354
  565TYR    HE1 5943   6.694   8.378   6.367
  565TYR     CZ 5944   6.511   8.453   6.459
  565TYR     OH 5945   6.558   8.442   6.584
  565TYR     HH 5946   6.634   8.383   6.580
  565TYR    CE2 5947   6.382   8.504   6.434
  565TYR    HE2 5948   6.325   8.539   6.519
  565TYR    CD2 5949   6.333   8.523   6.306
  565TYR    HD2 5950   6.230   8.548   6.286
  565TYR      C 5951   6.290   8.271   6.040
  565TYR      O 5952   6.365   8.198   6.102
  566ALA      N 5953   6.157   8.269   6.051
  566ALA      H 5954   6.103   8.350   6.025
  566ALA     CA 5955   6.077   8.163   6.106
  566ALA     HA 5956   6.118   8.144   6.205
  566ALA     CB 5957   5.932   8.209   6.109
  566ALA    HB1 5958   5.910   8.299   6.167
  566ALA    HB2 5959   5.896   8.214   6.006
  566ALA    HB3 5960   5.885   8.132   6.170
  566ALA      C 5961   6.109   8.031   6.031
  566ALA      O 5962   6.144   7.928   6.090
  567VAL      N 5963   6.106   8.030   5.892
  567VAL      H 5964   6.089   8.115   5.840
  567VAL     CA 5965   6.145   7.915   5.808
  567VAL     HA 5966   6.080   7.830   5.826
  567VAL     CB 5967   6.127   7.940   5.661
  567VAL     HB 5968   6.183   8.031   5.641
  567VAL    CG1 5969   6.176   7.826   5.562
  567VAL   HG11 5970   6.127   7.854   5.469
  567VAL   HG12 5971   6.282   7.835   5.539
  567VAL   HG13 5972   6.144   7.729   5.600
  567VAL    CG2 5973   5.974   7.963   5.626
  567VAL   HG21 5974   5.940   8.032   5.703
  567VAL   HG22 5975   5.943   8.003   5.530
  567VAL   HG23 5976   5.911   7.875   5.643
  567VAL      C 5977   6.287   7.867   5.843
  567VAL      O 5978   6.300   7.746   5.869
  568MET      N 5979   6.385   7.951   5.862
  568MET      H 5980   6.366   8.047   5.835
  568MET     CA 5981   6.526   7.919   5.903
  568MET     HA 5982   6.566   7.848   5.831
  568MET     CB 5983   6.624   8.052   5.911
  568MET    HB1 5984   6.720   8.033   5.961
  568MET    HB2 5985   6.577   8.124   5.977
  568MET     CG 5986   6.639   8.110   5.774
  568MET    HG1 5987   6.540   8.145   5.743
  568MET    HG2 5988   6.648   8.021   5.711
  568MET     SD 5989   6.775   8.229   5.758
  568MET     CE 5990   6.746   8.274   5.587
  568MET    HE1 5991   6.748   8.183   5.527
  568MET    HE2 5992   6.648   8.321   5.597
  568MET    HE3 5993   6.823   8.340   5.548
  568MET      C 5994   6.531   7.851   6.038
  568MET      O 5995   6.616   7.759   6.060
  569ILE      N 5996   6.443   7.886   6.133
  569ILE      H 5997   6.382   7.964   6.115
  569ILE     CA 5998   6.419   7.816   6.260
  569ILE     HA 5999   6.518   7.802   6.305
  569ILE     CB 6000   6.335   7.901   6.357
  569ILE     HB 6001   6.249   7.941   6.303
  569ILE    CG2 6002   6.278   7.828   6.476
  569ILE   HG21 6003   6.349   7.770   6.535
  569ILE   HG22 6004   6.233   7.898   6.547
  569ILE   HG23 6005   6.202   7.756   6.446
  569ILE    CG1 6006   6.412   8.017   6.409
  569ILE   HG11 6007   6.465   8.063   6.325
  569ILE   HG12 6008   6.482   7.971   6.479
  569ILE     CD 6009   6.333   8.134   6.473
  569ILE    HD1 6010   6.305   8.188   6.383
  569ILE    HD2 6011   6.242   8.109   6.528
  569ILE    HD3 6012   6.410   8.184   6.532
  569ILE      C 6013   6.362   7.671   6.241
  569ILE      O 6014   6.423   7.577   6.290
  570GLU      N 6015   6.246   7.660   6.180
  570GLU      H 6016   6.210   7.740   6.130
  570GLU     CA 6017   6.191   7.534   6.145
  570GLU     HA 6018   6.164   7.477   6.234
  570GLU     CB 6019   6.064   7.556   6.080
  570GLU    HB1 6020   6.019   7.460   6.055
  570GLU    HB2 6021   6.090   7.618   5.995
  570GLU     CG 6022   5.953   7.638   6.161
  570GLU    HG1 6023   6.000   7.733   6.188
  570GLU    HG2 6024   5.920   7.584   6.249
  570GLU     CD 6025   5.830   7.668   6.075
  570GLU    OE1 6026   5.810   7.598   5.970
  570GLU    OE2 6027   5.757   7.766   6.107
  570GLU      C 6028   6.290   7.438   6.069
  570GLU      O 6029   6.311   7.325   6.112
  571LYS      N 6030   6.363   7.490   5.969
  571LYS      H 6031   6.344   7.582   5.933
  571LYS     CA 6032   6.476   7.427   5.895
  571LYS     HA 6033   6.439   7.337   5.846
  571LYS     CB 6034   6.527   7.527   5.789
  571LYS    HB1 6035   6.582   7.614   5.827
  571LYS    HB2 6036   6.444   7.578   5.741
  571LYS     CG 6037   6.607   7.446   5.688
  571LYS    HG1 6038   6.625   7.512   5.604
  571LYS    HG2 6039   6.552   7.360   5.651
  571LYS     CD 6040   6.756   7.410   5.730
  571LYS    HD1 6041   6.760   7.314   5.780
  571LYS    HD2 6042   6.782   7.485   5.804
  571LYS     CE 6043   6.858   7.412   5.614
  571LYS    HE1 6044   6.862   7.514   5.576
  571LYS    HE2 6045   6.816   7.340   5.544
  571LYS     NZ 6046   6.997   7.367   5.648
  571LYS    HZ1 6047   7.045   7.440   5.698
  571LYS    HZ2 6048   6.994   7.290   5.713
  571LYS    HZ3 6049   7.057   7.347   5.569
  571LYS      C 6050   6.587   7.370   5.990
  571LYS      O 6051   6.618   7.253   5.980
  572MET      N 6052   6.636   7.456   6.081
  572MET      H 6053   6.614   7.554   6.071
  572MET     CA 6054   6.724   7.421   6.188
  572MET     HA 6055   6.820   7.391   6.145
  572MET     CB 6056   6.748   7.542   6.281
  572MET    HB1 6057   6.657   7.571   6.334
  572MET    HB2 6058   6.773   7.630   6.221
  572MET     CG 6059   6.858   7.519   6.391
  572MET    HG1 6060   6.938   7.460   6.347
  572MET    HG2 6061   6.804   7.447   6.453
  572MET     SD 6062   6.932   7.640   6.492
  572MET     CE 6063   7.068   7.696   6.394
  572MET    HE1 6064   7.134   7.762   6.450
  572MET    HE2 6065   7.128   7.611   6.363
  572MET    HE3 6066   7.023   7.751   6.311
  572MET      C 6067   6.670   7.300   6.265
  572MET      O 6068   6.733   7.194   6.269
  573ILE      N 6069   6.543   7.301   6.313
  573ILE      H 6070   6.486   7.379   6.284
  573ILE     CA 6071   6.482   7.203   6.407
  573ILE     HA 6072   6.542   7.196   6.498
  573ILE     CB 6073   6.345   7.252   6.460
  573ILE     HB 6074   6.289   7.278   6.371
  573ILE    CG2 6075   6.278   7.136   6.536
  573ILE   HG21 6076   6.348   7.117   6.617
  573ILE   HG22 6077   6.181   7.167   6.573
  573ILE   HG23 6078   6.273   7.041   6.483
  573ILE    CG1 6079   6.350   7.379   6.543
  573ILE   HG11 6080   6.407   7.455   6.488
  573ILE   HG12 6081   6.408   7.366   6.634
  573ILE     CD 6082   6.211   7.448   6.575
  573ILE    HD1 6083   6.136   7.445   6.497
  573ILE    HD2 6084   6.167   7.393   6.658
  573ILE    HD3 6085   6.225   7.550   6.611
  573ILE      C 6086   6.482   7.071   6.332
  573ILE      O 6087   6.519   6.960   6.375
  574LEU      N 6088   6.423   7.074   6.209
  574LEU      H 6089   6.392   7.168   6.187
  574LEU     CA 6090   6.371   6.956   6.134
  574LEU     HA 6091   6.344   6.883   6.210
  574LEU     CB 6092   6.265   7.003   6.039
  574LEU    HB1 6093   6.250   6.926   5.963
  574LEU    HB2 6094   6.293   7.095   5.988
  574LEU     CG 6095   6.132   7.031   6.111
  574LEU     HG 6096   6.144   7.078   6.209
  574LEU    CD1 6097   6.033   7.114   6.033
  574LEU   HD11 6098   5.955   7.132   6.107
  574LEU   HD12 6099   6.072   7.211   6.003
  574LEU   HD13 6100   5.993   7.054   5.951
  574LEU    CD2 6101   6.069   6.893   6.151
  574LEU   HD21 6102   6.001   6.855   6.075
  574LEU   HD22 6103   6.149   6.824   6.179
  574LEU   HD23 6104   6.011   6.911   6.242
  574LEU      C 6105   6.480   6.897   6.040
  574LEU      O 6106   6.462   6.779   6.000
  575ARG      N 6107   6.591   6.966   6.001
  575ARG      H 6108   6.591   7.064   6.027
  575ARG     CA 6109   6.702   6.911   5.913
  575ARG     HA 6110   6.683   6.805   5.898
  575ARG     CB 6111   6.709   6.967   5.773
  575ARG    HB1 6112   6.748   6.886   5.712
  575ARG    HB2 6113   6.773   7.055   5.777
  575ARG     CG 6114   6.578   7.021   5.712
  575ARG    HG1 6115   6.544   7.102   5.776
  575ARG    HG2 6116   6.492   6.954   5.717
  575ARG     CD 6117   6.607   7.070   5.569
  575ARG    HD1 6118   6.643   6.989   5.506
  575ARG    HD2 6119   6.686   7.145   5.576
  575ARG     NE 6120   6.498   7.142   5.500
  575ARG     HE 6121   6.418   7.163   5.558
  575ARG     CZ 6122   6.509   7.202   5.377
  575ARG    NH1 6123   6.609   7.174   5.300
  575ARG   HH11 6124   6.681   7.111   5.331
  575ARG   HH12 6125   6.627   7.223   5.213
  575ARG    NH2 6126   6.417   7.279   5.325
  575ARG   HH21 6127   6.328   7.307   5.365
  575ARG   HH22 6128   6.437   7.296   5.227
  575ARG      C 6129   6.840   6.922   5.968
  575ARG      O 6130   6.931   6.853   5.923
  576ASP      N 6131   6.862   6.999   6.070
  576ASP      H 6132   6.788   7.057   6.107
  576ASP     CA 6133   6.998   7.030   6.121
  576ASP     HA 6134   7.075   6.974   6.067
  576ASP     CB 6135   7.044   7.172   6.091
  576ASP    HB1 6136   7.149   7.179   6.119
  576ASP    HB2 6137   6.995   7.240   6.161
  576ASP     CG 6138   7.006   7.223   5.953
  576ASP    OD1 6139   6.963   7.341   5.940
  576ASP    OD2 6140   7.019   7.154   5.854
  576ASP      C 6141   7.020   6.985   6.267
  576ASP      O 6142   7.116   6.910   6.289
  577LEU      N 6143   6.934   7.021   6.359
  577LEU      H 6144   6.851   7.060   6.317
  577LEU     CA 6145   6.937   7.001   6.502
  577LEU     HA 6146   7.026   7.035   6.554
  577LEU     CB 6147   6.819   7.077   6.561
  577LEU    HB1 6148   6.729   7.024   6.529
  577LEU    HB2 6149   6.822   7.178   6.519
  577LEU     CG 6150   6.822   7.099   6.714
  577LEU     HG 6151   6.862   7.009   6.762
  577LEU    CD1 6152   6.914   7.214   6.757
  577LEU   HD11 6153   6.932   7.217   6.864
  577LEU   HD12 6154   7.009   7.183   6.713
  577LEU   HD13 6155   6.884   7.306   6.707
  577LEU    CD2 6156   6.684   7.135   6.768
  577LEU   HD21 6157   6.677   7.153   6.876
  577LEU   HD22 6158   6.642   7.219   6.713
  577LEU   HD23 6159   6.622   7.047   6.751
  577LEU      C 6160   6.928   6.850   6.529
  577LEU      O 6161   7.020   6.793   6.590
  578CYS      N 6162   6.822   6.785   6.484
  578CYS      H 6163   6.753   6.834   6.428
  578CYS     CA 6164   6.803   6.641   6.471
  578CYS     HA 6165   6.751   6.608   6.561
  578CYS     CB 6166   6.694   6.628   6.360
  578CYS    HB1 6167   6.610   6.690   6.392
  578CYS    HB2 6168   6.664   6.524   6.350
  578CYS     SG 6169   6.757   6.674   6.197
  578CYS     HG 6170   6.649   6.670   6.118
  578CYS      C 6171   6.930   6.559   6.442
  578CYS      O 6172   6.946   6.456   6.509
  579ARG      N 6173   7.025   6.595   6.353
  579ARG      H 6174   7.013   6.687   6.315
  579ARG     CA 6175   7.148   6.521   6.314
  579ARG     HA 6176   7.131   6.414   6.298
  579ARG     CB 6177   7.211   6.580   6.189
  579ARG    HB1 6178   7.287   6.512   6.151
  579ARG    HB2 6179   7.267   6.664   6.231
  579ARG     CG 6180   7.128   6.619   6.069
  579ARG    HG1 6181   7.190   6.642   5.983
  579ARG    HG2 6182   7.074   6.712   6.087
  579ARG     CD 6183   7.030   6.506   6.019
  579ARG    HD1 6184   6.983   6.446   6.097
  579ARG    HD2 6185   7.088   6.437   5.957
  579ARG     NE 6186   6.932   6.563   5.938
  579ARG     HE 6187   6.968   6.648   5.896
  579ARG     CZ 6188   6.826   6.512   5.880
  579ARG    NH1 6189   6.772   6.400   5.911
  579ARG   HH11 6190   6.791   6.359   6.001
  579ARG   HH12 6191   6.690   6.374   5.858
  579ARG    NH2 6192   6.770   6.586   5.791
  579ARG   HH21 6193   6.842   6.643   5.748
  579ARG   HH22 6194   6.694   6.548   5.736
  579ARG      C 6195   7.249   6.515   6.433
  579ARG      O 6196   7.297   6.409   6.467
  580PHE      N 6197   7.269   6.633   6.491
  580PHE      H 6198   7.233   6.714   6.444
  580PHE     CA 6199   7.351   6.656   6.610
  580PHE     HA 6200   7.452   6.621   6.587
  580PHE     CB 6201   7.369   6.801   6.640
  580PHE    HB1 6202   7.282   6.858   6.606
  580PHE    HB2 6203   7.451   6.854   6.591
  580PHE     CG 6204   7.386   6.847   6.784
  580PHE    CD1 6205   7.277   6.898   6.862
  580PHE    HD1 6206   7.182   6.910   6.811
  580PHE    CE1 6207   7.291   6.937   6.995
  580PHE    HE1 6208   7.201   6.976   7.042
  580PHE     CZ 6209   7.415   6.919   7.058
  580PHE     HZ 6210   7.427   6.943   7.162
  580PHE    CE2 6211   7.530   6.879   6.984
  580PHE    HE2 6212   7.629   6.880   7.029
  580PHE    CD2 6213   7.515   6.831   6.848
  580PHE    HD2 6214   7.603   6.788   6.802
  580PHE      C 6215   7.282   6.582   6.731
  580PHE      O 6216   7.350   6.506   6.805
  581MET      N 6217   7.149   6.592   6.744
  581MET      H 6218   7.103   6.653   6.678
  581MET     CA 6219   7.065   6.539   6.854
  581MET     HA 6220   7.085   6.595   6.946
  581MET     CB 6221   6.912   6.559   6.835
  581MET    HB1 6222   6.855   6.488   6.895
  581MET    HB2 6223   6.876   6.535   6.735
  581MET     CG 6224   6.870   6.700   6.876
  581MET    HG1 6225   6.773   6.723   6.832
  581MET    HG2 6226   6.940   6.766   6.826
  581MET     SD 6227   6.871   6.720   7.058
  581MET     CE 6228   6.828   6.898   7.084
  581MET    HE1 6229   6.736   6.926   7.032
  581MET    HE2 6230   6.802   6.928   7.186
  581MET    HE3 6231   6.914   6.961   7.057
  581MET      C 6232   7.084   6.390   6.872
  581MET      O 6233   7.126   6.352   6.982
  582PHE      N 6234   7.059   6.305   6.770
  582PHE      H 6235   7.041   6.340   6.677
  582PHE     CA 6236   7.076   6.157   6.793
  582PHE     HA 6237   6.998   6.129   6.864
  582PHE     CB 6238   7.062   6.088   6.654
  582PHE    HB1 6239   7.129   6.137   6.583
  582PHE    HB2 6240   6.964   6.106   6.611
  582PHE     CG 6241   7.082   5.930   6.666
  582PHE    CD1 6242   7.200   5.863   6.616
  582PHE    HD1 6243   7.274   5.922   6.564
  582PHE    CE1 6244   7.226   5.728   6.649
  582PHE    HE1 6245   7.323   5.689   6.622
  582PHE     CZ 6246   7.136   5.654   6.729
  582PHE     HZ 6247   7.154   5.551   6.758
  582PHE    CE2 6248   7.021   5.719   6.767
  582PHE    HE2 6249   6.943   5.667   6.821
  582PHE    CD2 6250   6.996   5.856   6.739
  582PHE    HD2 6251   6.906   5.911   6.763
  582PHE      C 6252   7.215   6.126   6.850
  582PHE      O 6253   7.219   6.055   6.953
  583VAL      N 6254   7.326   6.181   6.791
  583VAL      H 6255   7.306   6.251   6.720
  583VAL     CA 6256   7.461   6.119   6.824
  583VAL     HA 6257   7.458   6.011   6.817
  583VAL     CB 6258   7.571   6.167   6.720
  583VAL     HB 6259   7.592   6.273   6.735
  583VAL    CG1 6260   7.701   6.092   6.751
  583VAL   HG11 6261   7.775   6.121   6.676
  583VAL   HG12 6262   7.745   6.125   6.845
  583VAL   HG13 6263   7.673   5.988   6.765
  583VAL    CG2 6264   7.521   6.141   6.580
  583VAL   HG21 6265   7.444   6.216   6.566
  583VAL   HG22 6266   7.592   6.175   6.505
  583VAL   HG23 6267   7.477   6.043   6.564
  583VAL      C 6268   7.500   6.166   6.963
  583VAL      O 6269   7.551   6.101   7.054
  584TYR      N 6270   7.464   6.296   6.986
  584TYR      H 6271   7.394   6.339   6.927
  584TYR     CA 6272   7.489   6.363   7.111
  584TYR     HA 6273   7.594   6.357   7.141
  584TYR     CB 6274   7.453   6.518   7.095
  584TYR    HB1 6275   7.357   6.528   7.045
  584TYR    HB2 6276   7.528   6.566   7.031
  584TYR     CG 6277   7.455   6.584   7.234
  584TYR    CD1 6278   7.333   6.601   7.300
  584TYR    HD1 6279   7.243   6.563   7.254
  584TYR    CE1 6280   7.340   6.668   7.424
  584TYR    HE1 6281   7.251   6.687   7.484
  584TYR     CZ 6282   7.457   6.714   7.477
  584TYR     OH 6283   7.455   6.772   7.603
  584TYR     HH 6284   7.547   6.800   7.609
  584TYR    CE2 6285   7.578   6.705   7.408
  584TYR    HE2 6286   7.669   6.742   7.453
  584TYR    CD2 6287   7.575   6.634   7.288
  584TYR    HD2 6288   7.667   6.609   7.238
  584TYR      C 6289   7.409   6.293   7.223
  584TYR      O 6290   7.467   6.245   7.319
  585LEU      N 6291   7.282   6.273   7.208
  585LEU      H 6292   7.236   6.329   7.137
  585LEU     CA 6293   7.200   6.207   7.310
  585LEU     HA 6294   7.194   6.269   7.399
  585LEU     CB 6295   7.053   6.203   7.260
  585LEU    HB1 6296   6.997   6.124   7.310
  585LEU    HB2 6297   7.058   6.169   7.157
  585LEU     CG 6298   6.971   6.334   7.256
  585LEU     HG 6299   7.033   6.399   7.194
  585LEU    CD1 6300   6.832   6.319   7.196
  585LEU   HD11 6301   6.846   6.293   7.091
  585LEU   HD12 6302   6.784   6.237   7.249
  585LEU   HD13 6303   6.780   6.414   7.211
  585LEU    CD2 6304   6.959   6.397   7.398
  585LEU   HD21 6305   6.914   6.327   7.469
  585LEU   HD22 6306   7.051   6.446   7.431
  585LEU   HD23 6307   6.890   6.480   7.392
  585LEU      C 6308   7.250   6.067   7.341
  585LEU      O 6309   7.258   6.040   7.463
  586VAL      N 6310   7.278   5.981   7.239
  586VAL      H 6311   7.257   6.015   7.147
  586VAL     CA 6312   7.325   5.846   7.268
  586VAL     HA 6313   7.249   5.807   7.335
  586VAL     CB 6314   7.316   5.747   7.151
  586VAL     HB 6315   7.342   5.649   7.191
  586VAL    CG1 6316   7.177   5.733   7.082
  586VAL   HG11 6317   7.149   5.816   7.018
  586VAL   HG12 6318   7.174   5.639   7.027
  586VAL   HG13 6319   7.096   5.727   7.155
  586VAL    CG2 6320   7.415   5.783   7.040
  586VAL   HG21 6321   7.520   5.777   7.069
  586VAL   HG22 6322   7.397   5.717   6.955
  586VAL   HG23 6323   7.401   5.884   7.002
  586VAL      C 6324   7.462   5.838   7.336
  586VAL      O 6325   7.482   5.750   7.425
  587PHE      N 6326   7.544   5.937   7.315
  587PHE      H 6327   7.507   6.009   7.255
  587PHE     CA 6328   7.675   5.950   7.381
  587PHE     HA 6329   7.710   5.847   7.390
  587PHE     CB 6330   7.770   6.042   7.298
  587PHE    HB1 6331   7.847   6.069   7.370
  587PHE    HB2 6332   7.712   6.130   7.271
  587PHE     CG 6333   7.839   5.990   7.176
  587PHE    CD1 6334   7.940   6.072   7.120
  587PHE    HD1 6335   7.987   6.152   7.175
  587PHE    CE1 6336   7.985   6.052   6.990
  587PHE    HE1 6337   8.066   6.110   6.949
  587PHE     CZ 6338   7.941   5.942   6.915
  587PHE     HZ 6339   7.998   5.919   6.826
  587PHE    CE2 6340   7.836   5.866   6.968
  587PHE    HE2 6341   7.797   5.784   6.909
  587PHE    CD2 6342   7.792   5.885   7.101
  587PHE    HD2 6343   7.722   5.811   7.137
  587PHE      C 6344   7.659   6.016   7.518
  587PHE      O 6345   7.706   5.957   7.614
  588LEU      N 6346   7.590   6.129   7.527
  588LEU      H 6347   7.555   6.163   7.439
  588LEU     CA 6348   7.547   6.188   7.660
  588LEU     HA 6349   7.636   6.226   7.711
  588LEU     CB 6350   7.445   6.302   7.635
  588LEU    HB1 6351   7.367   6.262   7.571
  588LEU    HB2 6352   7.496   6.380   7.578
  588LEU     CG 6353   7.376   6.362   7.761
  588LEU     HG 6354   7.311   6.290   7.810
  588LEU    CD1 6355   7.482   6.411   7.863
  588LEU   HD11 6356   7.582   6.371   7.848
  588LEU   HD12 6357   7.493   6.519   7.870
  588LEU   HD13 6358   7.458   6.365   7.959
  588LEU    CD2 6359   7.278   6.476   7.723
  588LEU   HD21 6360   7.255   6.534   7.812
  588LEU   HD22 6361   7.330   6.550   7.662
  588LEU   HD23 6362   7.196   6.429   7.669
  588LEU      C 6363   7.492   6.083   7.756
  588LEU      O 6364   7.539   6.076   7.869
  589PHE      N 6365   7.398   5.996   7.704
  589PHE      H 6366   7.347   6.022   7.620
  589PHE     CA 6367   7.336   5.889   7.781
  589PHE     HA 6368   7.290   5.935   7.869
  589PHE     CB 6369   7.222   5.830   7.703
  589PHE    HB1 6370   7.247   5.801   7.601
  589PHE    HB2 6371   7.149   5.910   7.686
  589PHE     CG 6372   7.154   5.712   7.769
  589PHE    CD1 6373   7.034   5.729   7.847
  589PHE    HD1 6374   6.987   5.826   7.852
  589PHE    CE1 6375   6.979   5.622   7.918
  589PHE    HE1 6376   6.890   5.640   7.977
  589PHE     CZ 6377   7.041   5.495   7.921
  589PHE     HZ 6378   6.999   5.420   7.986
  589PHE    CE2 6379   7.156   5.476   7.841
  589PHE    HE2 6380   7.196   5.378   7.816
  589PHE    CD2 6381   7.211   5.577   7.757
  589PHE    HD2 6382   7.295   5.553   7.693
  589PHE      C 6383   7.444   5.792   7.824
  589PHE      O 6384   7.446   5.765   7.942
  590GLY      N 6385   7.536   5.744   7.737
  590GLY      H 6386   7.546   5.774   7.641
  590GLY     CA 6387   7.638   5.646   7.788
  590GLY    HA1 6388   7.692   5.606   7.704
  590GLY    HA2 6389   7.586   5.560   7.831
  590GLY      C 6390   7.738   5.699   7.890
  590GLY      O 6391   7.769   5.630   7.985
  591PHE      N 6392   7.782   5.823   7.875
  591PHE      H 6393   7.747   5.873   7.794
  591PHE     CA 6394   7.863   5.896   7.968
  591PHE     HA 6395   7.941   5.829   8.004
  591PHE     CB 6396   7.928   6.022   7.906
  591PHE    HB1 6397   7.956   6.103   7.974
  591PHE    HB2 6398   7.851   6.073   7.848
  591PHE     CG 6399   8.047   5.994   7.816
  591PHE    CD1 6400   8.170   5.967   7.874
  591PHE    HD1 6401   8.184   5.975   7.981
  591PHE    CE1 6402   8.268   5.908   7.797
  591PHE    HE1 6403   8.358   5.890   7.853
  591PHE     CZ 6404   8.255   5.902   7.657
  591PHE     HZ 6405   8.330   5.865   7.590
  591PHE    CE2 6406   8.132   5.942   7.597
  591PHE    HE2 6407   8.117   5.942   7.491
  591PHE    CD2 6408   8.035   5.993   7.676
  591PHE    HD2 6409   7.941   6.022   7.631
  591PHE      C 6410   7.787   5.923   8.099
  591PHE      O 6411   7.846   5.893   8.201
  592SER      N 6412   7.662   5.961   8.093
  592SER      H 6413   7.626   6.001   8.008
  592SER     CA 6414   7.580   5.987   8.218
  592SER     HA 6415   7.627   6.059   8.285
  592SER     CB 6416   7.441   6.032   8.182
  592SER    HB1 6417   7.393   6.047   8.279
  592SER    HB2 6418   7.384   5.957   8.128
  592SER     OG 6419   7.444   6.156   8.110
  592SER     HG 6420   7.470   6.134   8.020
  592SER      C 6421   7.567   5.855   8.294
  592SER      O 6422   7.599   5.841   8.411
  593THR      N 6423   7.530   5.745   8.224
  593THR      H 6424   7.512   5.756   8.125
  593THR     CA 6425   7.515   5.605   8.282
  593THR     HA 6426   7.438   5.610   8.358
  593THR     CB 6427   7.458   5.502   8.178
  593THR     HB 6428   7.452   5.405   8.227
  593THR    CG2 6429   7.311   5.541   8.142
  593THR   HG21 6430   7.289   5.641   8.104
  593THR   HG22 6431   7.291   5.474   8.058
  593THR   HG23 6432   7.250   5.515   8.228
  593THR    OG1 6433   7.534   5.503   8.064
  593THR    HG1 6434   7.515   5.582   8.012
  593THR      C 6435   7.647   5.546   8.341
  593THR      O 6436   7.657   5.506   8.454
  594ALA      N 6437   7.757   5.553   8.270
  594ALA      H 6438   7.750   5.589   8.176
  594ALA     CA 6439   7.896   5.532   8.319
  594ALA     HA 6440   7.915   5.427   8.342
  594ALA     CB 6441   7.978   5.568   8.202
  594ALA    HB1 6442   7.953   5.668   8.167
  594ALA    HB2 6443   8.084   5.557   8.227
  594ALA    HB3 6444   7.955   5.497   8.122
  594ALA      C 6445   7.931   5.613   8.442
  594ALA      O 6446   7.983   5.551   8.538
  595VAL      N 6447   7.900   5.745   8.457
  595VAL      H 6448   7.863   5.786   8.373
  595VAL     CA 6449   7.922   5.820   8.584
  595VAL     HA 6450   8.022   5.794   8.616
  595VAL     CB 6451   7.909   5.968   8.554
  595VAL     HB 6452   7.821   5.992   8.493
  595VAL    CG1 6453   7.894   6.056   8.676
  595VAL   HG11 6454   7.903   6.158   8.637
  595VAL   HG12 6455   7.798   6.039   8.725
  595VAL   HG13 6456   7.974   6.032   8.745
  595VAL    CG2 6457   8.027   6.008   8.471
  595VAL   HG21 6458   8.028   6.116   8.455
  595VAL   HG22 6459   8.118   5.982   8.526
  595VAL   HG23 6460   8.032   5.949   8.380
  595VAL      C 6461   7.829   5.774   8.696
  595VAL      O 6462   7.872   5.748   8.804
  596VAL      N 6463   7.699   5.752   8.676
  596VAL      H 6464   7.667   5.773   8.582
  596VAL     CA 6465   7.609   5.698   8.778
  596VAL     HA 6466   7.633   5.756   8.867
  596VAL     CB 6467   7.463   5.717   8.733
  596VAL     HB 6468   7.441   5.657   8.645
  596VAL    CG1 6469   7.361   5.671   8.847
  596VAL   HG11 6470   7.373   5.742   8.928
  596VAL   HG12 6471   7.255   5.661   8.823
  596VAL   HG13 6472   7.399   5.575   8.880
  596VAL    CG2 6473   7.434   5.864   8.701
  596VAL   HG21 6474   7.517   5.929   8.729
  596VAL   HG22 6475   7.400   5.870   8.597
  596VAL   HG23 6476   7.350   5.895   8.762
  596VAL      C 6477   7.656   5.556   8.813
  596VAL      O 6478   7.643   5.512   8.930
  597THR      N 6479   7.704   5.479   8.714
  597THR      H 6480   7.709   5.524   8.624
  597THR     CA 6481   7.761   5.334   8.734
  597THR     HA 6482   7.700   5.271   8.798
  597THR     CB 6483   7.796   5.262   8.606
  597THR     HB 6484   7.865   5.314   8.540
  597THR    CG2 6485   7.842   5.118   8.635
  597THR   HG21 6486   7.765   5.053   8.676
  597THR   HG22 6487   7.877   5.068   8.545
  597THR   HG23 6488   7.930   5.121   8.700
  597THR    OG1 6489   7.687   5.247   8.527
  597THR    HG1 6490   7.654   5.335   8.511
  597THR      C 6491   7.883   5.345   8.821
  597THR      O 6492   7.912   5.269   8.913
  598LEU      N 6493   7.963   5.455   8.811
  598LEU      H 6494   7.942   5.525   8.742
  598LEU     CA 6495   8.070   5.497   8.904
  598LEU     HA 6496   8.124   5.407   8.930
  598LEU     CB 6497   8.171   5.580   8.825
  598LEU    HB1 6498   8.124   5.670   8.786
  598LEU    HB2 6499   8.203   5.514   8.744
  598LEU     CG 6500   8.297   5.626   8.900
  598LEU     HG 6501   8.264   5.686   8.985
  598LEU    CD1 6502   8.384   5.512   8.956
  598LEU   HD11 6503   8.328   5.431   9.002
  598LEU   HD12 6504   8.457   5.486   8.879
  598LEU   HD13 6505   8.434   5.560   9.040
  598LEU    CD2 6506   8.374   5.711   8.804
  598LEU   HD21 6507   8.323   5.800   8.766
  598LEU   HD22 6508   8.464   5.757   8.843
  598LEU   HD23 6509   8.397   5.652   8.715
  598LEU      C 6510   8.025   5.554   9.040
  598LEU      O 6511   8.097   5.538   9.142
  599ILE      N 6512   7.909   5.616   9.052
  599ILE      H 6513   7.858   5.639   8.969
  599ILE     CA 6514   7.862   5.681   9.179
  599ILE     HA 6515   7.953   5.715   9.229
  599ILE     CB 6516   7.773   5.801   9.144
  599ILE     HB 6517   7.697   5.758   9.079
  599ILE    CG2 6518   7.696   5.857   9.270
  599ILE   HG21 6519   7.635   5.779   9.316
  599ILE   HG22 6520   7.771   5.881   9.346
  599ILE   HG23 6521   7.636   5.941   9.235
  599ILE    CG1 6522   7.854   5.907   9.080
  599ILE   HG11 6523   7.915   5.855   9.006
  599ILE   HG12 6524   7.919   5.957   9.152
  599ILE     CD 6525   7.782   6.017   9.006
  599ILE    HD1 6526   7.736   5.984   8.913
  599ILE    HD2 6527   7.709   6.068   9.069
  599ILE    HD3 6528   7.867   6.081   8.980
  599ILE      C 6529   7.800   5.577   9.279
  599ILE      O 6530   7.716   5.495   9.237
  600GLU      N 6531   7.827   5.587   9.406
  600GLU      H 6532   7.894   5.656   9.436
  600GLU     CA 6533   7.769   5.503   9.513
  600GLU     HA 6534   7.749   5.400   9.481
  600GLU     CB 6535   7.876   5.502   9.623
  600GLU    HB1 6536   7.833   5.435   9.698
  600GLU    HB2 6537   7.896   5.597   9.675
  600GLU     CG 6538   8.017   5.445   9.577
  600GLU    HG1 6539   8.103   5.459   9.643
  600GLU    HG2 6540   8.046   5.493   9.484
  600GLU     CD 6541   8.014   5.292   9.558
  600GLU    OE1 6542   8.048   5.238   9.450
  600GLU    OE2 6543   7.969   5.220   9.652
  600GLU      C 6544   7.636   5.560   9.564
  600GLU      O 6545   7.552   5.477   9.595
  601ASP      N 6546   7.620   5.686   9.585
  601ASP      H 6547   7.691   5.749   9.552
  601ASP     CA 6548   7.504   5.742   9.651
  601ASP     HA 6549   7.418   5.684   9.618
  601ASP     CB 6550   7.521   5.727   9.810
  601ASP    HB1 6551   7.599   5.796   9.842
  601ASP    HB2 6552   7.561   5.627   9.827
  601ASP     CG 6553   7.397   5.735   9.893
  601ASP    OD1 6554   7.411   5.754  10.020
  601ASP    OD2 6555   7.285   5.714   9.844
  601ASP      C 6556   7.470   5.884   9.614
  601ASP      O 6557   7.555   5.958   9.561
  602GLY      N 6558   7.345   5.922   9.642
  602GLY      H 6559   7.289   5.859   9.698
  602GLY     CA 6560   7.309   6.066   9.646
  602GLY    HA1 6561   7.396   6.130   9.637
  602GLY    HA2 6562   7.262   6.092   9.741
  602GLY      C 6563   7.231   6.119   9.524
  602GLY      O 6564   7.183   6.041   9.442
  603LYS      N 6565   7.219   6.255   9.514
  603LYS      H 6566   7.258   6.317   9.583
  603LYS     CA 6567   7.164   6.322   9.402
  603LYS     HA 6568   7.056   6.305   9.406
  603LYS     CB 6569   7.196   6.470   9.410
  603LYS    HB1 6570   7.297   6.475   9.452
  603LYS    HB2 6571   7.133   6.511   9.489
  603LYS     CG 6572   7.198   6.557   9.280
  603LYS    HG1 6573   7.102   6.542   9.232
  603LYS    HG2 6574   7.281   6.519   9.220
  603LYS     CD 6575   7.242   6.701   9.303
  603LYS    HD1 6576   7.341   6.694   9.347
  603LYS    HD2 6577   7.182   6.736   9.387
  603LYS     CE 6578   7.240   6.788   9.176
  603LYS    HE1 6579   7.152   6.781   9.113
  603LYS    HE2 6580   7.317   6.750   9.108
  603LYS     NZ 6581   7.261   6.931   9.197
  603LYS    HZ1 6582   7.188   6.966   9.257
  603LYS    HZ2 6583   7.355   6.955   9.227
  603LYS    HZ3 6584   7.250   6.996   9.120
  603LYS      C 6585   7.207   6.264   9.271
  603LYS      O 6586   7.122   6.222   9.197
  627TYR      N 6587   7.339   6.252   9.243
  627TYR      H 6588   7.400   6.280   9.318
  627TYR     CA 6589   7.393   6.204   9.116
  627TYR     HA 6590   7.333   6.231   9.029
  627TYR     CB 6591   7.534   6.267   9.098
  627TYR    HB1 6592   7.575   6.239   9.001
  627TYR    HB2 6593   7.604   6.228   9.173
  627TYR     CG 6594   7.534   6.420   9.102
  627TYR    CD1 6595   7.496   6.502   8.994
  627TYR    HD1 6596   7.455   6.462   8.902
  627TYR    CE1 6597   7.503   6.642   9.001
  627TYR    HE1 6598   7.468   6.710   8.924
  627TYR     CZ 6599   7.561   6.705   9.115
  627TYR     OH 6600   7.582   6.843   9.115
  627TYR     HH 6601   7.586   6.875   9.025
  627TYR    CE2 6602   7.596   6.626   9.225
  627TYR    HE2 6603   7.640   6.682   9.305
  627TYR    CD2 6604   7.569   6.488   9.221
  627TYR    HD2 6605   7.592   6.429   9.309
  627TYR      C 6606   7.392   6.051   9.112
  627TYR      O 6607   7.448   5.998   9.021
  628ASN      N 6608   7.321   5.975   9.200
  628ASN      H 6609   7.283   6.024   9.280
  628ASN     CA 6610   7.290   5.830   9.200
  628ASN     HA 6611   7.357   5.780   9.130
  628ASN     CB 6612   7.309   5.771   9.339
  628ASN    HB1 6613   7.219   5.782   9.400
  628ASN    HB2 6614   7.396   5.814   9.389
  628ASN     CG 6615   7.339   5.622   9.327
  628ASN    OD1 6616   7.407   5.584   9.226
  628ASN    ND2 6617   7.311   5.539   9.421
  628ASN   HD21 6618   7.277   5.570   9.510
  628ASN   HD22 6619   7.366   5.455   9.406
  628ASN      C 6620   7.155   5.797   9.128
  628ASN      O 6621   7.101   5.686   9.132
  629SER      N 6622   7.111   5.881   9.043
  629SER      H 6623   7.160   5.969   9.032
  629SER     CA 6624   6.995   5.868   8.952
  629SER     HA 6625   6.965   5.765   8.930
  629SER     CB 6626   6.865   5.929   9.015
  629SER    HB1 6627   6.877   6.037   9.017
  629SER    HB2 6628   6.836   5.886   9.111
  629SER     OG 6629   6.762   5.899   8.922
  629SER     HG 6630   6.689   5.871   8.977
  629SER      C 6631   7.036   5.937   8.825
  629SER      O 6632   7.095   6.052   8.833
  630LEU      N 6633   7.015   5.868   8.715
  630LEU      H 6634   6.972   5.777   8.722
  630LEU     CA 6635   7.056   5.911   8.578
  630LEU     HA 6636   7.164   5.905   8.561
  630LEU     CB 6637   6.987   5.817   8.484
  630LEU    HB1 6638   6.879   5.833   8.491
  630LEU    HB2 6639   7.011   5.712   8.501
  630LEU     CG 6640   7.030   5.845   8.336
  630LEU     HG 6641   7.033   5.953   8.320
  630LEU    CD1 6642   7.180   5.816   8.312
  630LEU   HD11 6643   7.238   5.881   8.377
  630LEU   HD12 6644   7.200   5.713   8.341
  630LEU   HD13 6645   7.196   5.840   8.207
  630LEU    CD2 6646   6.959   5.757   8.237
  630LEU   HD21 6647   6.971   5.804   8.140
  630LEU   HD22 6648   6.996   5.655   8.246
  630LEU   HD23 6649   6.857   5.742   8.271
  630LEU      C 6650   7.019   6.054   8.548
  630LEU      O 6651   7.107   6.128   8.501
  631TYR      N 6652   6.898   6.089   8.583
  631TYR      H 6653   6.836   6.018   8.619
  631TYR     CA 6654   6.852   6.226   8.553
  631TYR     HA 6655   6.859   6.235   8.444
  631TYR     CB 6656   6.702   6.247   8.593
  631TYR    HB1 6657   6.642   6.157   8.580
  631TYR    HB2 6658   6.655   6.324   8.532
  631TYR     CG 6659   6.676   6.298   8.736
  631TYR    CD1 6660   6.645   6.432   8.755
  631TYR    HD1 6661   6.678   6.504   8.682
  631TYR    CE1 6662   6.565   6.477   8.861
  631TYR    HE1 6663   6.522   6.576   8.869
  631TYR     CZ 6664   6.541   6.386   8.966
  631TYR     OH 6665   6.467   6.414   9.077
  631TYR     HH 6666   6.467   6.337   9.133
  631TYR    CE2 6667   6.597   6.256   8.957
  631TYR    HE2 6668   6.585   6.182   9.034
  631TYR    CD2 6669   6.661   6.212   8.845
  631TYR    HD2 6670   6.693   6.111   8.826
  631TYR      C 6671   6.941   6.338   8.606
  631TYR      O 6672   6.979   6.425   8.522
  632SER      N 6673   6.983   6.340   8.736
  632SER      H 6674   6.949   6.264   8.792
  632SER     CA 6675   7.059   6.444   8.797
  632SER     HA 6676   7.019   6.545   8.796
  632SER     CB 6677   7.094   6.401   8.938
  632SER    HB1 6678   7.171   6.464   8.984
  632SER    HB2 6679   7.139   6.302   8.932
  632SER     OG 6680   6.983   6.372   9.017
  632SER     HG 6681   7.009   6.298   9.072
  632SER      C 6682   7.191   6.466   8.731
  632SER      O 6683   7.235   6.578   8.711
  633THR      N 6684   7.258   6.354   8.700
  633THR      H 6685   7.209   6.268   8.722
  633THR     CA 6686   7.386   6.356   8.629
  633THR     HA 6687   7.452   6.437   8.658
  633THR     CB 6688   7.446   6.216   8.639
  633THR     HB 6689   7.361   6.147   8.633
  633THR    CG2 6690   7.550   6.182   8.537
  633THR   HG21 6691   7.514   6.191   8.435
  633THR   HG22 6692   7.642   6.237   8.556
  633THR   HG23 6693   7.575   6.076   8.534
  633THR    OG1 6694   7.506   6.206   8.759
  633THR    HG1 6695   7.500   6.115   8.792
  633THR      C 6696   7.372   6.398   8.482
  633THR      O 6697   7.461   6.472   8.433
  634CYS      N 6698   7.271   6.356   8.395
  634CYS      H 6699   7.204   6.290   8.434
  634CYS     CA 6700   7.254   6.396   8.252
  634CYS     HA 6701   7.333   6.346   8.196
  634CYS     CB 6702   7.118   6.350   8.204
  634CYS    HB1 6703   7.090   6.416   8.122
  634CYS    HB2 6704   7.046   6.371   8.283
  634CYS     SG 6705   7.099   6.177   8.152
  634CYS     HG 6706   6.974   6.170   8.105
  634CYS      C 6707   7.261   6.548   8.229
  634CYS      O 6708   7.335   6.588   8.143
  635LEU      N 6709   7.177   6.621   8.303
  635LEU      H 6710   7.122   6.564   8.366
  635LEU     CA 6711   7.166   6.768   8.312
  635LEU     HA 6712   7.126   6.812   8.221
  635LEU     CB 6713   7.063   6.784   8.427
  635LEU    HB1 6714   7.071   6.882   8.474
  635LEU    HB2 6715   7.099   6.715   8.503
  635LEU     CG 6716   6.914   6.740   8.403
  635LEU     HG 6717   6.909   6.639   8.364
  635LEU    CD1 6718   6.842   6.739   8.536
  635LEU   HD11 6719   6.882   6.666   8.606
  635LEU   HD12 6720   6.854   6.837   8.581
  635LEU   HD13 6721   6.736   6.714   8.524
  635LEU    CD2 6722   6.844   6.831   8.301
  635LEU   HD21 6723   6.738   6.806   8.297
  635LEU   HD22 6724   6.852   6.934   8.334
  635LEU   HD23 6725   6.886   6.823   8.201
  635LEU      C 6726   7.304   6.829   8.348
  635LEU      O 6727   7.342   6.938   8.302
  636GLU      N 6728   7.378   6.764   8.442
  636GLU      H 6729   7.351   6.671   8.470
  636GLU     CA 6730   7.514   6.813   8.479
  636GLU     HA 6731   7.514   6.921   8.494
  636GLU     CB 6732   7.564   6.756   8.616
  636GLU    HB1 6733   7.604   6.659   8.585
  636GLU    HB2 6734   7.483   6.735   8.686
  636GLU     CG 6735   7.668   6.855   8.678
  636GLU    HG1 6736   7.724   6.907   8.600
  636GLU    HG2 6737   7.740   6.800   8.739
  636GLU     CD 6738   7.592   6.967   8.753
  636GLU    OE1 6739   7.540   7.055   8.691
  636GLU    OE2 6740   7.582   6.962   8.879
  636GLU      C 6741   7.614   6.804   8.361
  636GLU      O 6742   7.701   6.891   8.339
  637LEU      N 6743   7.605   6.695   8.293
  637LEU      H 6744   7.533   6.626   8.310
  637LEU     CA 6745   7.686   6.676   8.171
  637LEU     HA 6746   7.790   6.709   8.179
  637LEU     CB 6747   7.680   6.526   8.139
  637LEU    HB1 6748   7.728   6.501   8.044
  637LEU    HB2 6749   7.574   6.501   8.136
  637LEU     CG 6750   7.749   6.443   8.251
  637LEU     HG 6751   7.695   6.455   8.345
  637LEU    CD1 6752   7.762   6.295   8.214
  637LEU   HD11 6753   7.770   6.229   8.300
  637LEU   HD12 6754   7.666   6.263   8.174
  637LEU   HD13 6755   7.840   6.286   8.139
  637LEU    CD2 6756   7.886   6.478   8.294
  637LEU   HD21 6757   7.953   6.502   8.212
  637LEU   HD22 6758   7.868   6.569   8.352
  637LEU   HD23 6759   7.929   6.395   8.350
  637LEU      C 6760   7.634   6.768   8.050
  637LEU      O 6761   7.716   6.841   7.994
  638PHE      N 6762   7.500   6.779   8.026
  638PHE      H 6763   7.448   6.700   8.060
  638PHE     CA 6764   7.439   6.872   7.925
  638PHE     HA 6765   7.472   6.844   7.825
  638PHE     CB 6766   7.287   6.861   7.931
  638PHE    HB1 6767   7.261   6.861   8.037
  638PHE    HB2 6768   7.251   6.766   7.891
  638PHE     CG 6769   7.209   6.984   7.871
  638PHE    CD1 6770   7.106   7.036   7.943
  638PHE    HD1 6771   7.087   6.998   8.043
  638PHE    CE1 6772   7.023   7.138   7.896
  638PHE    HE1 6773   6.950   7.192   7.955
  638PHE     CZ 6774   7.055   7.196   7.775
  638PHE     HZ 6775   6.987   7.267   7.730
  638PHE    CE2 6776   7.156   7.139   7.697
  638PHE    HE2 6777   7.167   7.161   7.592
  638PHE    CD2 6778   7.230   7.025   7.737
  638PHE    HD2 6779   7.303   6.981   7.671
  638PHE      C 6780   7.494   7.019   7.955
  638PHE      O 6781   7.539   7.089   7.867
  639LYS      N 6782   7.489   7.062   8.081
  639LYS      H 6783   7.448   6.997   8.146
  639LYS     CA 6784   7.540   7.191   8.125
  639LYS     HA 6785   7.469   7.269   8.099
  639LYS     CB 6786   7.544   7.198   8.279
  639LYS    HB1 6787   7.629   7.142   8.317
  639LYS    HB2 6788   7.451   7.161   8.323
  639LYS     CG 6789   7.534   7.341   8.334
  639LYS    HG1 6790   7.446   7.394   8.300
  639LYS    HG2 6791   7.624   7.390   8.298
  639LYS     CD 6792   7.530   7.345   8.492
  639LYS    HD1 6793   7.456   7.276   8.532
  639LYS    HD2 6794   7.510   7.444   8.532
  639LYS     CE 6795   7.672   7.308   8.548
  639LYS    HE1 6796   7.744   7.377   8.505
  639LYS    HE2 6797   7.686   7.209   8.503
  639LYS     NZ 6798   7.678   7.304   8.698
  639LYS    HZ1 6799   7.760   7.252   8.725
  639LYS    HZ2 6800   7.677   7.396   8.739
  639LYS    HZ3 6801   7.599   7.250   8.730
  639LYS      C 6802   7.681   7.228   8.074
  639LYS      O 6803   7.699   7.343   8.026
  640PHE      N 6804   7.782   7.134   8.063
  640PHE      H 6805   7.753   7.043   8.097
  640PHE     CA 6806   7.914   7.160   8.005
  640PHE     HA 6807   7.957   7.243   8.061
  640PHE     CB 6808   7.997   7.032   8.013
  640PHE    HB1 6809   8.091   7.061   7.966
  640PHE    HB2 6810   7.957   6.951   7.953
  640PHE     CG 6811   8.031   7.010   8.155
  640PHE    CD1 6812   8.099   7.120   8.226
  640PHE    HD1 6813   8.110   7.220   8.186
  640PHE    CE1 6814   8.155   7.085   8.349
  640PHE    HE1 6815   8.195   7.165   8.409
  640PHE     CZ 6816   8.139   6.957   8.406
  640PHE     HZ 6817   8.195   6.934   8.496
  640PHE    CE2 6818   8.061   6.856   8.342
  640PHE    HE2 6819   8.039   6.765   8.395
  640PHE    CD2 6820   8.007   6.884   8.214
  640PHE    HD2 6821   7.949   6.808   8.166
  640PHE      C 6822   7.899   7.202   7.854
  640PHE      O 6823   7.966   7.295   7.809
  641THR      N 6824   7.807   7.139   7.777
  641THR      H 6825   7.746   7.076   7.827
  641THR     CA 6826   7.775   7.162   7.629
  641THR     HA 6827   7.864   7.150   7.567
  641THR     CB 6828   7.665   7.062   7.580
  641THR     HB 6829   7.564   7.089   7.611
  641THR    CG2 6830   7.658   7.039   7.430
  641THR   HG21 6831   7.677   7.130   7.372
  641THR   HG22 6832   7.714   6.956   7.388
  641THR   HG23 6833   7.553   7.016   7.414
  641THR    OG1 6834   7.686   6.932   7.626
  641THR    HG1 6835   7.780   6.913   7.624
  641THR      C 6836   7.723   7.303   7.601
  641THR      O 6837   7.766   7.363   7.503
  642ILE      N 6838   7.639   7.360   7.686
  642ILE      H 6839   7.601   7.296   7.754
  642ILE     CA 6840   7.595   7.493   7.703
  642ILE     HA 6841   7.594   7.536   7.603
  642ILE     CB 6842   7.445   7.491   7.746
  642ILE     HB 6843   7.403   7.591   7.734
  642ILE    CG2 6844   7.360   7.415   7.640
  642ILE   HG21 6845   7.401   7.439   7.542
  642ILE   HG22 6846   7.373   7.307   7.645
  642ILE   HG23 6847   7.253   7.437   7.638
  642ILE    CG1 6848   7.414   7.461   7.893
  642ILE   HG11 6849   7.488   7.519   7.949
  642ILE   HG12 6850   7.435   7.357   7.914
  642ILE     CD 6851   7.277   7.504   7.954
  642ILE    HD1 6852   7.249   7.603   7.918
  642ILE    HD2 6853   7.200   7.431   7.929
  642ILE    HD3 6854   7.302   7.517   8.060
  642ILE      C 6855   7.679   7.598   7.765
  642ILE      O 6856   7.635   7.716   7.775
  643GLY      N 6857   7.804   7.560   7.811
  643GLY      H 6858   7.827   7.466   7.784
  643GLY     CA 6859   7.914   7.654   7.839
  643GLY    HA1 6860   7.901   7.744   7.779
  643GLY    HA2 6861   8.010   7.613   7.807
  643GLY      C 6862   7.933   7.684   7.992
  643GLY      O 6863   7.994   7.786   8.025
  644MET      N 6864   7.871   7.606   8.073
  644MET      H 6865   7.808   7.542   8.028
  644MET     CA 6866   7.863   7.622   8.217
  644MET     HA 6867   7.934   7.702   8.238
  644MET     CB 6868   7.730   7.684   8.257
  644MET    HB1 6869   7.648   7.622   8.221
  644MET    HB2 6870   7.723   7.779   8.204
  644MET     CG 6871   7.712   7.718   8.406
  644MET    HG1 6872   7.741   7.627   8.460
  644MET    HG2 6873   7.609   7.739   8.435
  644MET     SD 6874   7.809   7.863   8.448
  644MET     CE 6875   7.769   7.852   8.630
  644MET    HE1 6876   7.749   7.750   8.662
  644MET    HE2 6877   7.852   7.900   8.681
  644MET    HE3 6878   7.673   7.901   8.647
  644MET      C 6879   7.906   7.497   8.300
  644MET      O 6880   7.865   7.387   8.270
  645GLY      N 6881   7.986   7.519   8.413
  645GLY      H 6882   8.010   7.615   8.433
  645GLY     CA 6883   8.013   7.422   8.521
  645GLY    HA1 6884   7.952   7.337   8.490
  645GLY    HA2 6885   7.954   7.454   8.606
  645GLY      C 6886   8.155   7.403   8.562
  645GLY      O 6887   8.241   7.434   8.483
  646ASP      N 6888   8.177   7.332   8.672
  646ASP      H 6889   8.091   7.305   8.718
  646ASP     CA 6890   8.303   7.284   8.719
  646ASP     HA 6891   8.368   7.306   8.635
  646ASP     CB 6892   8.347   7.355   8.842
  646ASP    HB1 6893   8.265   7.340   8.913
  646ASP    HB2 6894   8.348   7.463   8.828
  646ASP     CG 6895   8.475   7.287   8.891
  646ASP    OD1 6896   8.477   7.239   9.007
  646ASP    OD2 6897   8.575   7.271   8.818
  646ASP      C 6898   8.277   7.139   8.746
  646ASP      O 6899   8.164   7.102   8.780
  647LEU      N 6900   8.384   7.064   8.732
  647LEU      H 6901   8.469   7.113   8.710
  647LEU     CA 6902   8.398   6.923   8.721
  647LEU     HA 6903   8.320   6.879   8.659
  647LEU     CB 6904   8.539   6.893   8.651
  647LEU    HB1 6905   8.553   6.795   8.604
  647LEU    HB2 6906   8.616   6.916   8.726
  647LEU     CG 6907   8.579   6.990   8.540
  647LEU     HG 6908   8.581   7.095   8.569
  647LEU    CD1 6909   8.722   6.952   8.488
  647LEU   HD11 6910   8.705   6.855   8.442
  647LEU   HD12 6911   8.754   7.020   8.409
  647LEU   HD13 6912   8.787   6.937   8.575
  647LEU    CD2 6913   8.489   6.978   8.413
  647LEU   HD21 6914   8.546   7.021   8.331
  647LEU   HD22 6915   8.457   6.876   8.389
  647LEU   HD23 6916   8.402   7.044   8.422
  647LEU      C 6917   8.380   6.855   8.857
  647LEU      O 6918   8.331   6.745   8.874
  648GLU      N 6919   8.412   6.920   8.966
  648GLU      H 6920   8.450   7.013   8.955
  648GLU     CA 6921   8.423   6.857   9.101
  648GLU     HA 6922   8.460   6.756   9.086
  648GLU     CB 6923   8.525   6.933   9.185
  648GLU    HB1 6924   8.540   6.879   9.279
  648GLU    HB2 6925   8.484   7.029   9.215
  648GLU     CG 6926   8.655   6.954   9.109
  648GLU    HG1 6927   8.658   7.021   9.023
  648GLU    HG2 6928   8.687   6.857   9.072
  648GLU     CD 6929   8.764   6.989   9.209
  648GLU    OE1 6930   8.800   7.110   9.216
  648GLU    OE2 6931   8.816   6.897   9.269
  648GLU      C 6932   8.287   6.836   9.171
  648GLU      O 6933   8.270   6.840   9.295
  649PHE      N 6934   8.184   6.833   9.094
  649PHE      H 6935   8.203   6.832   8.995
  649PHE     CA 6936   8.038   6.838   9.132
  649PHE     HA 6937   8.020   6.930   9.187
  649PHE     CB 6938   7.948   6.849   9.003
  649PHE    HB1 6939   7.973   6.941   8.951
  649PHE    HB2 6940   7.847   6.877   9.034
  649PHE     CG 6941   7.946   6.732   8.902
  649PHE    CD1 6942   7.862   6.624   8.929
  649PHE    HD1 6943   7.816   6.616   9.026
  649PHE    CE1 6944   7.837   6.529   8.834
  649PHE    HE1 6945   7.777   6.443   8.858
  649PHE     CZ 6946   7.897   6.538   8.705
  649PHE     HZ 6947   7.885   6.455   8.638
  649PHE    CE2 6948   7.985   6.646   8.676
  649PHE    HE2 6949   8.038   6.645   8.582
  649PHE    CD2 6950   8.008   6.744   8.772
  649PHE    HD2 6951   8.066   6.834   8.758
  649PHE      C 6952   7.984   6.723   9.220
  649PHE      O 6953   7.882   6.746   9.290
  650THR      N 6954   8.041   6.606   9.219
  650THR      H 6955   8.134   6.603   9.178
  650THR     CA 6956   8.005   6.495   9.308
  650THR     HA 6957   7.959   6.541   9.395
  650THR     CB 6958   7.909   6.399   9.246
  650THR     HB 6959   7.820   6.455   9.217
  650THR    CG2 6960   7.952   6.326   9.120
  650THR   HG21 6961   8.028   6.249   9.138
  650THR   HG22 6962   7.865   6.265   9.092
  650THR   HG23 6963   7.971   6.395   9.038
  650THR    OG1 6964   7.875   6.302   9.346
  650THR    HG1 6965   7.816   6.347   9.407
  650THR      C 6966   8.137   6.434   9.353
  650THR      O 6967   8.239   6.439   9.282
  651GLU      N 6968   8.132   6.380   9.473
  651GLU      H 6969   8.050   6.396   9.529
  651GLU     CA 6970   8.249   6.304   9.533
  651GLU     HA 6971   8.320   6.295   9.450
  651GLU     CB 6972   8.322   6.387   9.651
  651GLU    HB1 6973   8.424   6.358   9.677
  651GLU    HB2 6974   8.257   6.375   9.737
  651GLU     CG 6975   8.336   6.532   9.597
  651GLU    HG1 6976   8.238   6.576   9.577
  651GLU    HG2 6977   8.390   6.528   9.503
  651GLU     CD 6978   8.410   6.626   9.699
  651GLU    OE1 6979   8.505   6.696   9.658
  651GLU    OE2 6980   8.378   6.623   9.819
  651GLU      C 6981   8.215   6.163   9.581
  651GLU      O 6982   8.297   6.096   9.641
  652ASN      N 6983   8.087   6.121   9.554
  652ASN      H 6984   8.037   6.177   9.487
  652ASN     CA 6985   8.030   5.999   9.613
  652ASN     HA 6986   8.076   5.988   9.711
  652ASN     CB 6987   7.878   6.006   9.635
  652ASN    HB1 6988   7.839   5.906   9.652
  652ASN    HB2 6989   7.836   6.052   9.545
  652ASN     CG 6990   7.844   6.094   9.747
  652ASN    OD1 6991   7.919   6.135   9.834
  652ASN    ND2 6992   7.715   6.109   9.763
  652ASN   HD21 6993   7.649   6.076   9.695
  652ASN   HD22 6994   7.682   6.171   9.836
  652ASN      C 6995   8.074   5.869   9.536
  652ASN      O 6996   7.987   5.806   9.481
  653TYR      N 6997   8.201   5.841   9.514
  653TYR      H 6998   8.265   5.916   9.534
  653TYR     CA 6999   8.267   5.723   9.445
  653TYR     HA 7000   8.193   5.643   9.453
  653TYR     CB 7001   8.280   5.753   9.294
  653TYR    HB1 7002   8.181   5.737   9.251
  653TYR    HB2 7003   8.330   5.677   9.234
  653TYR     CG 7004   8.340   5.888   9.255
  653TYR    CD1 7005   8.471   5.914   9.283
  653TYR    HD1 7006   8.548   5.845   9.315
  653TYR    CE1 7007   8.522   6.041   9.266
  653TYR    HE1 7008   8.621   6.059   9.305
  653TYR     CZ 7009   8.438   6.147   9.222
  653TYR     OH 7010   8.494   6.268   9.203
  653TYR     HH 7011   8.428   6.326   9.167
  653TYR    CE2 7012   8.300   6.117   9.188
  653TYR    HE2 7013   8.237   6.200   9.162
  653TYR    CD2 7014   8.255   5.991   9.204
  653TYR    HD2 7015   8.154   5.962   9.181
  653TYR      C 7016   8.403   5.687   9.503
  653TYR      O 7017   8.461   5.757   9.591
  654ASP      N 7018   8.461   5.569   9.459
  654ASP      H 7019   8.406   5.521   9.389
  654ASP     CA 7020   8.592   5.514   9.493
  654ASP     HA 7021   8.626   5.537   9.594
  654ASP     CB 7022   8.592   5.365   9.518
  654ASP    HB1 7023   8.688   5.325   9.549
  654ASP    HB2 7024   8.575   5.316   9.422
  654ASP     CG 7025   8.493   5.314   9.620
  654ASP    OD1 7026   8.491   5.372   9.734
  654ASP    OD2 7027   8.426   5.218   9.595
  654ASP      C 7028   8.713   5.557   9.401
  654ASP      O 7029   8.826   5.557   9.448
  655PHE      N 7030   8.684   5.594   9.276
  655PHE      H 7031   8.586   5.596   9.254
  655PHE     CA 7032   8.789   5.609   9.173
  655PHE     HA 7033   8.891   5.595   9.211
  655PHE     CB 7034   8.770   5.509   9.058
  655PHE    HB1 7035   8.847   5.534   8.985
  655PHE    HB2 7036   8.669   5.519   9.018
  655PHE     CG 7037   8.791   5.362   9.093
  655PHE    CD1 7038   8.915   5.300   9.114
  655PHE    HD1 7039   9.006   5.358   9.104
  655PHE    CE1 7040   8.919   5.165   9.160
  655PHE    HE1 7041   9.009   5.110   9.183
  655PHE     CZ 7042   8.797   5.096   9.184
  655PHE     HZ 7043   8.811   4.994   9.218
  655PHE    CE2 7044   8.674   5.157   9.167
  655PHE    HE2 7045   8.584   5.100   9.177
  655PHE    CD2 7046   8.672   5.294   9.127
  655PHE    HD2 7047   8.574   5.341   9.123
  655PHE      C 7048   8.780   5.752   9.110
  655PHE      O 7049   8.697   5.768   9.014
  656LYS      N 7050   8.853   5.849   9.167
  656LYS      H 7051   8.900   5.828   9.254
  656LYS     CA 7052   8.854   5.985   9.106
  656LYS     HA 7053   8.752   6.023   9.094
  656LYS     CB 7054   8.939   6.073   9.195
  656LYS    HB1 7055   9.036   6.031   9.221
  656LYS    HB2 7056   8.881   6.093   9.285
  656LYS     CG 7057   8.969   6.211   9.142
  656LYS    HG1 7058   8.882   6.260   9.098
  656LYS    HG2 7059   9.051   6.213   9.069
  656LYS     CD 7060   9.035   6.291   9.263
  656LYS    HD1 7061   9.123   6.239   9.301
  656LYS    HD2 7062   8.955   6.299   9.338
  656LYS     CE 7063   9.065   6.437   9.217
  656LYS    HE1 7064   8.977   6.492   9.187
  656LYS    HE2 7065   9.136   6.422   9.135
  656LYS     NZ 7066   9.130   6.506   9.328
  656LYS    HZ1 7067   9.231   6.500   9.322
  656LYS    HZ2 7068   9.099   6.602   9.322
  656LYS    HZ3 7069   9.096   6.482   9.420
  656LYS      C 7070   8.897   5.984   8.962
  656LYS      O 7071   8.847   6.054   8.874
  657ALA      N 7072   9.001   5.908   8.944
  657ALA      H 7073   9.034   5.851   9.020
  657ALA     CA 7074   9.085   5.920   8.827
  657ALA     HA 7075   9.115   6.025   8.818
  657ALA     CB 7076   9.206   5.825   8.831
  657ALA    HB1 7077   9.270   5.846   8.916
  657ALA    HB2 7078   9.178   5.720   8.846
  657ALA    HB3 7079   9.268   5.844   8.743
  657ALA      C 7080   9.001   5.888   8.696
  657ALA      O 7081   8.998   5.966   8.595
  658VAL      N 7082   8.929   5.776   8.706
  658VAL      H 7083   8.939   5.723   8.791
  658VAL     CA 7084   8.824   5.741   8.621
  658VAL     HA 7085   8.875   5.724   8.526
  658VAL     CB 7086   8.770   5.608   8.670
  658VAL     HB 7087   8.719   5.630   8.764
  658VAL    CG1 7088   8.672   5.545   8.575
  658VAL   HG11 7089   8.716   5.487   8.494
  658VAL   HG12 7090   8.630   5.463   8.633
  658VAL   HG13 7091   8.597   5.613   8.535
  658VAL    CG2 7092   8.888   5.510   8.714
  658VAL   HG21 7093   8.961   5.548   8.785
  658VAL   HG22 7094   8.844   5.430   8.773
  658VAL   HG23 7095   8.927   5.466   8.622
  658VAL      C 7096   8.712   5.841   8.606
  658VAL      O 7097   8.671   5.869   8.492
  659PHE      N 7098   8.646   5.898   8.707
  659PHE      H 7099   8.654   5.859   8.800
  659PHE     CA 7100   8.547   6.007   8.695
  659PHE     HA 7101   8.459   5.966   8.646
  659PHE     CB 7102   8.510   6.054   8.838
  659PHE    HB1 7103   8.602   6.074   8.892
  659PHE    HB2 7104   8.464   5.970   8.892
  659PHE     CG 7105   8.414   6.168   8.847
  659PHE    CD1 7106   8.278   6.158   8.815
  659PHE    HD1 7107   8.247   6.062   8.776
  659PHE    CE1 7108   8.186   6.266   8.814
  659PHE    HE1 7109   8.083   6.251   8.783
  659PHE     CZ 7110   8.245   6.393   8.854
  659PHE     HZ 7111   8.185   6.482   8.843
  659PHE    CE2 7112   8.378   6.407   8.889
  659PHE    HE2 7113   8.416   6.505   8.916
  659PHE    CD2 7114   8.460   6.296   8.890
  659PHE    HD2 7115   8.566   6.305   8.908
  659PHE      C 7116   8.589   6.130   8.607
  659PHE      O 7117   8.515   6.173   8.520
  660ILE      N 7118   8.712   6.171   8.620
  660ILE      H 7119   8.774   6.128   8.687
  660ILE     CA 7120   8.774   6.285   8.548
  660ILE     HA 7121   8.700   6.365   8.551
  660ILE     CB 7122   8.899   6.329   8.619
  660ILE     HB 7123   8.970   6.247   8.631
  660ILE    CG2 7124   8.989   6.433   8.544
  660ILE   HG21 7125   8.938   6.518   8.499
  660ILE   HG22 7126   9.073   6.464   8.605
  660ILE   HG23 7127   9.022   6.372   8.459
  660ILE    CG1 7128   8.870   6.389   8.760
  660ILE   HG11 7129   8.967   6.424   8.797
  660ILE   HG12 7130   8.829   6.318   8.831
  660ILE     CD 7131   8.781   6.517   8.756
  660ILE    HD1 7132   8.775   6.560   8.856
  660ILE    HD2 7133   8.827   6.600   8.701
  660ILE    HD3 7134   8.679   6.499   8.724
  660ILE      C 7135   8.791   6.239   8.405
  660ILE      O 7136   8.758   6.308   8.315
  661ILE      N 7137   8.843   6.118   8.380
  661ILE      H 7138   8.869   6.063   8.461
  661ILE     CA 7139   8.862   6.059   8.246
  661ILE     HA 7140   8.926   6.132   8.196
  661ILE     CB 7141   8.946   5.930   8.259
  661ILE     HB 7142   8.912   5.875   8.347
  661ILE    CG2 7143   8.927   5.850   8.125
  661ILE   HG21 7144   8.968   5.907   8.041
  661ILE   HG22 7145   8.973   5.751   8.132
  661ILE   HG23 7146   8.822   5.834   8.101
  661ILE    CG1 7147   9.098   5.965   8.285
  661ILE   HG11 7148   9.116   6.054   8.345
  661ILE   HG12 7149   9.154   5.986   8.194
  661ILE     CD 7150   9.174   5.850   8.353
  661ILE    HD1 7151   9.121   5.802   8.436
  661ILE    HD2 7152   9.192   5.763   8.290
  661ILE    HD3 7153   9.267   5.903   8.373
  661ILE      C 7154   8.726   6.046   8.169
  661ILE      O 7155   8.714   6.096   8.058
  662LEU      N 7156   8.622   5.996   8.237
  662LEU      H 7157   8.638   5.976   8.335
  662LEU     CA 7158   8.486   6.004   8.189
  662LEU     HA 7159   8.480   5.965   8.088
  662LEU     CB 7160   8.401   5.928   8.288
  662LEU    HB1 7161   8.304   5.974   8.273
  662LEU    HB2 7162   8.433   5.953   8.389
  662LEU     CG 7163   8.404   5.775   8.300
  662LEU     HG 7164   8.501   5.727   8.312
  662LEU    CD1 7165   8.313   5.742   8.422
  662LEU   HD11 7166   8.334   5.637   8.442
  662LEU   HD12 7167   8.331   5.807   8.507
  662LEU   HD13 7168   8.208   5.755   8.395
  662LEU    CD2 7169   8.346   5.725   8.166
  662LEU   HD21 7170   8.333   5.617   8.177
  662LEU   HD22 7171   8.251   5.772   8.145
  662LEU   HD23 7172   8.411   5.748   8.081
  662LEU      C 7173   8.440   6.156   8.162
  662LEU      O 7174   8.409   6.181   8.046
  663LEU      N 7175   8.450   6.249   8.254
  663LEU      H 7176   8.482   6.231   8.348
  663LEU     CA 7177   8.413   6.388   8.219
  663LEU     HA 7178   8.313   6.387   8.175
  663LEU     CB 7179   8.425   6.485   8.339
  663LEU    HB1 7180   8.415   6.587   8.302
  663LEU    HB2 7181   8.529   6.481   8.368
  663LEU     CG 7182   8.340   6.461   8.469
  663LEU     HG 7183   8.389   6.386   8.533
  663LEU    CD1 7184   8.338   6.587   8.552
  663LEU   HD11 7185   8.431   6.598   8.609
  663LEU   HD12 7186   8.323   6.679   8.496
  663LEU   HD13 7187   8.262   6.594   8.630
  663LEU    CD2 7188   8.198   6.413   8.437
  663LEU   HD21 7189   8.142   6.487   8.379
  663LEU   HD22 7190   8.188   6.315   8.389
  663LEU   HD23 7191   8.137   6.397   8.526
  663LEU      C 7192   8.501   6.450   8.103
  663LEU      O 7193   8.434   6.498   8.008
  664LEU      N 7194   8.634   6.444   8.100
  664LEU      H 7195   8.680   6.414   8.185
  664LEU     CA 7196   8.726   6.483   7.995
  664LEU     HA 7197   8.713   6.589   7.976
  664LEU     CB 7198   8.864   6.449   8.031
  664LEU    HB1 7199   8.926   6.454   7.942
  664LEU    HB2 7200   8.872   6.351   8.079
  664LEU     CG 7201   8.925   6.554   8.124
  664LEU     HG 7202   8.862   6.571   8.211
  664LEU    CD1 7203   9.056   6.498   8.189
  664LEU   HD11 7204   9.030   6.401   8.230
  664LEU   HD12 7205   9.131   6.497   8.110
  664LEU   HD13 7206   9.098   6.555   8.272
  664LEU    CD2 7207   8.958   6.683   8.059
  664LEU   HD21 7208   9.024   6.738   8.126
  664LEU   HD22 7209   9.006   6.662   7.964
  664LEU   HD23 7210   8.869   6.745   8.043
  664LEU      C 7211   8.677   6.418   7.866
  664LEU      O 7212   8.648   6.496   7.779
  665ALA      N 7213   8.672   6.283   7.851
  665ALA      H 7214   8.693   6.223   7.929
  665ALA     CA 7215   8.627   6.220   7.723
  665ALA     HA 7216   8.696   6.245   7.643
  665ALA     CB 7217   8.649   6.070   7.760
  665ALA    HB1 7218   8.639   6.007   7.672
  665ALA    HB2 7219   8.751   6.054   7.795
  665ALA    HB3 7220   8.578   6.052   7.841
  665ALA      C 7221   8.488   6.252   7.673
  665ALA      O 7222   8.474   6.276   7.554
  666TYR      N 7223   8.390   6.266   7.761
  666TYR      H 7224   8.419   6.247   7.856
  666TYR     CA 7225   8.259   6.325   7.736
  666TYR     HA 7226   8.216   6.258   7.661
  666TYR     CB 7227   8.174   6.336   7.863
  666TYR    HB1 7228   8.217   6.399   7.941
  666TYR    HB2 7229   8.148   6.241   7.910
  666TYR     CG 7230   8.041   6.412   7.842
  666TYR    CD1 7231   7.929   6.367   7.766
  666TYR    HD1 7232   7.930   6.273   7.714
  666TYR    CE1 7233   7.811   6.445   7.756
  666TYR    HE1 7234   7.727   6.417   7.695
  666TYR     CZ 7235   7.814   6.576   7.795
  666TYR     OH 7236   7.708   6.650   7.759
  666TYR     HH 7237   7.716   6.732   7.807
  666TYR    CE2 7238   7.923   6.636   7.865
  666TYR    HE2 7239   7.933   6.740   7.893
  666TYR    CD2 7240   8.031   6.547   7.896
  666TYR    HD2 7241   8.108   6.590   7.958
  666TYR      C 7242   8.275   6.462   7.675
  666TYR      O 7243   8.234   6.486   7.559
  667VAL      N 7244   8.330   6.561   7.744
  667VAL      H 7245   8.359   6.543   7.839
  667VAL     CA 7246   8.336   6.700   7.692
  667VAL     HA 7247   8.235   6.720   7.657
  667VAL     CB 7248   8.377   6.809   7.798
  667VAL     HB 7249   8.375   6.906   7.748
  667VAL    CG1 7250   8.264   6.836   7.897
  667VAL   HG11 7251   8.255   6.760   7.973
  667VAL   HG12 7252   8.285   6.931   7.947
  667VAL   HG13 7253   8.172   6.846   7.839
  667VAL    CG2 7254   8.508   6.816   7.877
  667VAL   HG21 7255   8.502   6.912   7.928
  667VAL   HG22 7256   8.518   6.739   7.954
  667VAL   HG23 7257   8.591   6.817   7.807
  667VAL      C 7258   8.414   6.717   7.557
  667VAL      O 7259   8.364   6.799   7.474
  668ILE      N 7260   8.516   6.634   7.533
  668ILE      H 7261   8.534   6.560   7.599
  668ILE     CA 7262   8.579   6.633   7.403
  668ILE     HA 7263   8.606   6.734   7.373
  668ILE     CB 7264   8.715   6.554   7.418
  668ILE     HB 7265   8.697   6.458   7.466
  668ILE    CG2 7266   8.776   6.530   7.274
  668ILE   HG21 7267   8.709   6.459   7.226
  668ILE   HG22 7268   8.777   6.628   7.227
  668ILE   HG23 7269   8.877   6.489   7.281
  668ILE    CG1 7270   8.815   6.631   7.508
  668ILE   HG11 7271   8.912   6.589   7.482
  668ILE   HG12 7272   8.780   6.618   7.610
  668ILE     CD 7273   8.830   6.784   7.490
  668ILE    HD1 7274   8.858   6.802   7.386
  668ILE    HD2 7275   8.739   6.841   7.507
  668ILE    HD3 7276   8.915   6.816   7.551
  668ILE      C 7277   8.494   6.576   7.295
  668ILE      O 7278   8.471   6.652   7.199
  669LEU      N 7279   8.434   6.455   7.307
  669LEU      H 7280   8.460   6.407   7.392
  669LEU     CA 7281   8.347   6.401   7.201
  669LEU     HA 7282   8.406   6.396   7.110
  669LEU     CB 7283   8.306   6.257   7.246
  669LEU    HB1 7284   8.215   6.221   7.197
  669LEU    HB2 7285   8.272   6.257   7.350
  669LEU     CG 7286   8.413   6.149   7.226
  669LEU     HG 7287   8.511   6.184   7.260
  669LEU    CD1 7288   8.373   6.017   7.296
  669LEU   HD11 7289   8.363   6.040   7.402
  669LEU   HD12 7290   8.274   5.990   7.259
  669LEU   HD13 7291   8.442   5.937   7.269
  669LEU    CD2 7292   8.436   6.118   7.075
  669LEU   HD21 7293   8.344   6.090   7.024
  669LEU   HD22 7294   8.478   6.205   7.024
  669LEU   HD23 7295   8.504   6.035   7.057
  669LEU      C 7296   8.226   6.492   7.173
  669LEU      O 7297   8.194   6.530   7.062
  670THR      N 7298   8.163   6.544   7.280
  670THR      H 7299   8.203   6.515   7.368
  670THR     CA 7300   8.041   6.632   7.271
  670THR     HA 7301   7.980   6.591   7.191
  670THR     CB 7302   7.965   6.632   7.410
  670THR     HB 7303   7.901   6.720   7.398
  670THR    CG2 7304   7.907   6.497   7.419
  670THR   HG21 7305   7.844   6.489   7.508
  670THR   HG22 7306   7.845   6.477   7.332
  670THR   HG23 7307   7.988   6.424   7.429
  670THR    OG1 7308   8.052   6.659   7.516
  670THR    HG1 7309   8.110   6.583   7.526
  670THR      C 7310   8.080   6.770   7.213
  670THR      O 7311   7.993   6.828   7.147
  671TYR      N 7312   8.202   6.818   7.235
  671TYR      H 7313   8.268   6.778   7.300
  671TYR     CA 7314   8.249   6.940   7.168
  671TYR     HA 7315   8.170   7.014   7.183
  671TYR     CB 7316   8.376   6.999   7.232
  671TYR    HB1 7317   8.466   6.940   7.220
  671TYR    HB2 7318   8.347   7.019   7.335
  671TYR     CG 7319   8.394   7.130   7.164
  671TYR    CD1 7320   8.310   7.238   7.197
  671TYR    HD1 7321   8.235   7.236   7.276
  671TYR    CE1 7322   8.315   7.360   7.127
  671TYR    HE1 7323   8.242   7.432   7.160
  671TYR     CZ 7324   8.404   7.375   7.017
  671TYR     OH 7325   8.389   7.485   6.936
  671TYR     HH 7326   8.316   7.542   6.960
  671TYR    CE2 7327   8.484   7.263   6.981
  671TYR    HE2 7328   8.567   7.277   6.914
  671TYR    CD2 7329   8.483   7.144   7.056
  671TYR    HD2 7330   8.545   7.062   7.025
  671TYR      C 7331   8.272   6.917   7.015
  671TYR      O 7332   8.224   7.001   6.935
  672ILE      N 7333   8.326   6.798   6.982
  672ILE      H 7334   8.329   6.727   7.053
  672ILE     CA 7335   8.340   6.775   6.837
  672ILE     HA 7336   8.400   6.857   6.797
  672ILE     CB 7337   8.424   6.646   6.826
  672ILE     HB 7338   8.377   6.575   6.895
  672ILE    CG2 7339   8.424   6.587   6.685
  672ILE   HG21 7340   8.431   6.670   6.615
  672ILE   HG22 7341   8.512   6.524   6.674
  672ILE   HG23 7342   8.333   6.530   6.664
  672ILE    CG1 7343   8.576   6.664   6.861
  672ILE   HG11 7344   8.586   6.733   6.944
  672ILE   HG12 7345   8.647   6.689   6.782
  672ILE     CD 7346   8.619   6.524   6.911
  672ILE    HD1 7347   8.575   6.511   7.010
  672ILE    HD2 7348   8.585   6.441   6.849
  672ILE    HD3 7349   8.728   6.516   6.909
  672ILE      C 7350   8.206   6.774   6.761
  672ILE      O 7351   8.195   6.837   6.653
  673LEU      N 7352   8.105   6.710   6.821
  673LEU      H 7353   8.124   6.661   6.907
  673LEU     CA 7354   7.966   6.714   6.765
  673LEU     HA 7355   7.969   6.662   6.669
  673LEU     CB 7356   7.872   6.634   6.859
  673LEU    HB1 7357   7.774   6.632   6.810
  673LEU    HB2 7358   7.852   6.689   6.951
  673LEU     CG 7359   7.903   6.490   6.887
  673LEU     HG 7360   7.986   6.472   6.954
  673LEU    CD1 7361   7.791   6.413   6.959
  673LEU   HD11 7362   7.780   6.465   7.054
  673LEU   HD12 7363   7.695   6.436   6.911
  673LEU   HD13 7364   7.820   6.310   6.974
  673LEU    CD2 7365   7.927   6.415   6.762
  673LEU   HD21 7366   7.953   6.313   6.791
  673LEU   HD22 7367   7.836   6.426   6.704
  673LEU   HD23 7368   8.012   6.463   6.714
  673LEU      C 7369   7.916   6.859   6.750
  673LEU      O 7370   7.876   6.894   6.639
  674LEU      N 7371   7.920   6.942   6.850
  674LEU      H 7372   7.939   6.903   6.941
  674LEU     CA 7373   7.874   7.084   6.836
  674LEU     HA 7374   7.771   7.075   6.802
  674LEU     CB 7375   7.861   7.157   6.977
  674LEU    HB1 7376   7.959   7.136   7.020
  674LEU    HB2 7377   7.783   7.101   7.027
  674LEU     CG 7378   7.825   7.312   6.979
  674LEU     HG 7379   7.892   7.364   6.911
  674LEU    CD1 7380   7.675   7.320   6.941
  674LEU   HD11 7381   7.619   7.241   6.992
  674LEU   HD12 7382   7.626   7.414   6.966
  674LEU   HD13 7383   7.661   7.307   6.834
  674LEU    CD2 7384   7.844   7.357   7.124
  674LEU   HD21 7385   7.779   7.312   7.199
  674LEU   HD22 7386   7.941   7.318   7.153
  674LEU   HD23 7387   7.844   7.466   7.122
  674LEU      C 7388   7.950   7.166   6.729
  674LEU      O 7389   7.881   7.223   6.645
  675LEU      N 7390   8.086   7.153   6.722
  675LEU      H 7391   8.131   7.107   6.800
  675LEU     CA 7392   8.166   7.205   6.615
  675LEU     HA 7393   8.156   7.313   6.626
  675LEU     CB 7394   8.311   7.161   6.638
  675LEU    HB1 7395   8.316   7.052   6.632
  675LEU    HB2 7396   8.341   7.187   6.739
  675LEU     CG 7397   8.414   7.227   6.542
  675LEU     HG 7398   8.382   7.201   6.441
  675LEU    CD1 7399   8.443   7.371   6.547
  675LEU   HD11 7400   8.501   7.398   6.459
  675LEU   HD12 7401   8.344   7.408   6.518
  675LEU   HD13 7402   8.485   7.404   6.642
  675LEU    CD2 7403   8.544   7.147   6.572
  675LEU   HD21 7404   8.620   7.173   6.499
  675LEU   HD22 7405   8.580   7.153   6.675
  675LEU   HD23 7406   8.535   7.039   6.555
  675LEU      C 7407   8.111   7.159   6.479
  675LEU      O 7408   8.080   7.243   6.395
  676ASN      N 7409   8.090   7.028   6.460
  676ASN      H 7410   8.099   6.960   6.534
  676ASN     CA 7411   8.043   6.973   6.331
  676ASN     HA 7412   8.110   7.020   6.259
  676ASN     CB 7413   8.060   6.822   6.317
  676ASN    HB1 7414   8.017   6.782   6.225
  676ASN    HB2 7415   8.033   6.761   6.403
  676ASN     CG 7416   8.207   6.797   6.289
  676ASN    OD1 7417   8.257   6.807   6.175
  676ASN    ND2 7418   8.283   6.782   6.387
  676ASN   HD21 7419   8.240   6.780   6.479
  676ASN   HD22 7420   8.381   6.785   6.367
  676ASN      C 7421   7.907   7.021   6.287
  676ASN      O 7422   7.895   7.048   6.167
  677MET      N 7423   7.818   7.046   6.382
  677MET      H 7424   7.842   7.026   6.478
  677MET     CA 7425   7.692   7.124   6.355
  677MET     HA 7426   7.640   7.075   6.272
  677MET     CB 7427   7.607   7.127   6.479
  677MET    HB1 7428   7.645   7.199   6.551
  677MET    HB2 7429   7.611   7.030   6.530
  677MET     CG 7430   7.459   7.156   6.437
  677MET    HG1 7431   7.423   7.110   6.344
  677MET    HG2 7432   7.464   7.259   6.401
  677MET     SD 7433   7.331   7.131   6.563
  677MET     CE 7434   7.350   7.276   6.666
  677MET    HE1 7435   7.284   7.270   6.753
  677MET    HE2 7436   7.451   7.293   6.704
  677MET    HE3 7437   7.319   7.358   6.602
  677MET      C 7438   7.718   7.269   6.300
  677MET      O 7439   7.671   7.303   6.195
  678LEU      N 7440   7.803   7.345   6.369
  678LEU      H 7441   7.851   7.308   6.450
  678LEU     CA 7442   7.827   7.485   6.326
  678LEU     HA 7443   7.727   7.527   6.311
  678LEU     CB 7444   7.905   7.563   6.436
  678LEU    HB1 7445   7.946   7.657   6.399
  678LEU    HB2 7446   7.995   7.506   6.458
  678LEU     CG 7447   7.821   7.589   6.560
  678LEU     HG 7448   7.760   7.501   6.580
  678LEU    CD1 7449   7.915   7.625   6.682
  678LEU   HD11 7450   7.979   7.539   6.700
  678LEU   HD12 7451   7.984   7.707   6.663
  678LEU   HD13 7452   7.859   7.648   6.773
  678LEU    CD2 7453   7.728   7.701   6.529
  678LEU   HD21 7454   7.765   7.797   6.491
  678LEU   HD22 7455   7.658   7.658   6.458
  678LEU   HD23 7456   7.676   7.722   6.622
  678LEU      C 7457   7.899   7.490   6.184
  678LEU      O 7458   7.860   7.577   6.110
  679ILE      N 7459   7.994   7.406   6.148
  679ILE      H 7460   8.016   7.341   6.222
  679ILE     CA 7461   8.052   7.385   6.020
  679ILE     HA 7462   8.102   7.478   5.990
  679ILE     CB 7463   8.162   7.278   6.030
  679ILE     HB 7464   8.126   7.191   6.086
  679ILE    CG2 7465   8.210   7.241   5.890
  679ILE   HG21 7466   8.258   7.322   5.836
  679ILE   HG22 7467   8.284   7.162   5.903
  679ILE   HG23 7468   8.123   7.195   5.842
  679ILE    CG1 7469   8.277   7.342   6.115
  679ILE   HG11 7470   8.231   7.393   6.200
  679ILE   HG12 7471   8.333   7.413   6.055
  679ILE     CD 7472   8.362   7.225   6.171
  679ILE    HD1 7473   8.303   7.160   6.235
  679ILE    HD2 7474   8.397   7.173   6.082
  679ILE    HD3 7475   8.443   7.265   6.233
  679ILE      C 7476   7.939   7.351   5.916
  679ILE      O 7477   7.932   7.422   5.815
  680ALA      N 7478   7.851   7.252   5.948
  680ALA      H 7479   7.874   7.204   6.034
  680ALA     CA 7480   7.738   7.211   5.864
  680ALA     HA 7481   7.781   7.197   5.765
  680ALA     CB 7482   7.680   7.081   5.918
  680ALA    HB1 7483   7.593   7.057   5.857
  680ALA    HB2 7484   7.757   7.004   5.918
  680ALA    HB3 7485   7.654   7.097   6.023
  680ALA      C 7486   7.635   7.327   5.846
  680ALA      O 7487   7.610   7.353   5.729
  681LEU      N 7488   7.584   7.393   5.947
  681LEU      H 7489   7.612   7.359   6.038
  681LEU     CA 7490   7.499   7.509   5.938
  681LEU     HA 7491   7.405   7.478   5.892
  681LEU     CB 7492   7.478   7.565   6.078
  681LEU    HB1 7493   7.446   7.669   6.071
  681LEU    HB2 7494   7.578   7.575   6.120
  681LEU     CG 7495   7.389   7.493   6.180
  681LEU     HG 7496   7.423   7.392   6.201
  681LEU    CD1 7497   7.401   7.570   6.318
  681LEU   HD11 7498   7.334   7.518   6.387
  681LEU   HD12 7499   7.506   7.576   6.347
  681LEU   HD13 7500   7.375   7.676   6.313
  681LEU    CD2 7501   7.243   7.481   6.134
  681LEU   HD21 7502   7.179   7.448   6.216
  681LEU   HD22 7503   7.211   7.579   6.099
  681LEU   HD23 7504   7.243   7.405   6.056
  681LEU      C 7505   7.554   7.623   5.848
  681LEU      O 7506   7.485   7.672   5.757
  682MET      N 7507   7.678   7.657   5.865
  682MET      H 7508   7.730   7.607   5.936
  682MET     CA 7509   7.750   7.764   5.797
  682MET     HA 7510   7.687   7.853   5.793
  682MET     CB 7511   7.871   7.809   5.877
  682MET    HB1 7512   7.926   7.872   5.808
  682MET    HB2 7513   7.932   7.729   5.918
  682MET     CG 7514   7.814   7.895   5.995
  682MET    HG1 7515   7.741   7.841   6.056
  682MET    HG2 7516   7.759   7.981   5.957
  682MET     SD 7517   7.940   7.949   6.119
  682MET     CE 7518   7.850   8.063   6.233
  682MET    HE1 7519   7.801   8.011   6.315
  682MET    HE2 7520   7.918   8.122   6.295
  682MET    HE3 7521   7.783   8.126   6.175
  682MET      C 7522   7.790   7.729   5.652
  682MET      O 7523   7.770   7.812   5.562
  683GLY      N 7524   7.844   7.609   5.618
  683GLY      H 7525   7.856   7.539   5.689
  683GLY     CA 7526   7.873   7.571   5.479
  683GLY    HA1 7527   7.926   7.476   5.476
  683GLY    HA2 7528   7.942   7.646   5.439
  683GLY      C 7529   7.752   7.565   5.382
  683GLY      O 7530   7.777   7.572   5.262
  684GLU      N 7531   7.630   7.545   5.432
  684GLU      H 7532   7.614   7.515   5.527
  684GLU     CA 7533   7.506   7.559   5.359
  684GLU     HA 7534   7.526   7.547   5.253
  684GLU     CB 7535   7.405   7.456   5.412
  684GLU    HB1 7536   7.382   7.485   5.515
  684GLU    HB2 7537   7.449   7.357   5.420
  684GLU     CG 7538   7.271   7.446   5.334
  684GLU    HG1 7539   7.279   7.433   5.227
  684GLU    HG2 7540   7.213   7.538   5.346
  684GLU     CD 7541   7.181   7.336   5.386
  684GLU    OE1 7542   7.054   7.350   5.367
  684GLU    OE2 7543   7.228   7.240   5.453
  684GLU      C 7544   7.445   7.701   5.374
  684GLU      O 7545   7.361   7.746   5.293
  685THR      N 7546   7.490   7.788   5.467
  685THR      H 7547   7.561   7.756   5.531
  685THR     CA 7548   7.452   7.929   5.463
  685THR     HA 7549   7.343   7.926   5.459
  685THR     CB 7550   7.490   8.014   5.587
  685THR     HB 7551   7.596   8.009   5.608
  685THR    CG2 7552   7.441   8.158   5.588
  685THR   HG21 7553   7.462   8.184   5.692
  685THR   HG22 7554   7.501   8.215   5.518
  685THR   HG23 7555   7.333   8.150   5.573
  685THR    OG1 7556   7.434   7.956   5.708
  685THR    HG1 7557   7.442   7.861   5.699
  685THR      C 7558   7.490   7.996   5.330
  685THR      O 7559   7.415   8.080   5.277
  686VAL      N 7560   7.612   7.971   5.283
  686VAL      H 7561   7.674   7.912   5.337
  686VAL     CA 7562   7.666   8.033   5.159
  686VAL     HA 7563   7.690   8.137   5.180
  686VAL     CB 7564   7.798   7.961   5.115
  686VAL     HB 7565   7.768   7.860   5.090
  686VAL    CG1 7566   7.860   8.021   4.987
  686VAL   HG11 7567   7.921   8.109   5.003
  686VAL   HG12 7568   7.910   7.929   4.955
  686VAL   HG13 7569   7.792   8.039   4.904
  686VAL    CG2 7570   7.898   7.957   5.227
  686VAL   HG21 7571   7.981   7.898   5.187
  686VAL   HG22 7572   7.928   8.061   5.245
  686VAL   HG23 7573   7.860   7.916   5.320
  686VAL      C 7574   7.573   8.012   5.034
  686VAL      O 7575   7.567   7.905   4.976
  687ASN      N 7576   7.494   8.122   4.999
  687ASN      H 7577   7.495   8.202   5.060
  687ASN     CA 7578   7.420   8.127   4.871
  687ASN     HA 7579   7.348   8.208   4.887
  687ASN     CB 7580   7.511   8.165   4.757
  687ASN    HB1 7581   7.571   8.079   4.727
  687ASN    HB2 7582   7.572   8.253   4.782
  687ASN     CG 7583   7.442   8.209   4.636
  687ASN    OD1 7584   7.326   8.233   4.630
  687ASN    ND2 7585   7.510   8.209   4.517
  687ASN   HD21 7586   7.609   8.189   4.520
  687ASN   HD22 7587   7.463   8.242   4.434
  687ASN      C 7588   7.332   8.004   4.853
  687ASN      O 7589   7.333   7.935   4.745
  688LYS      N 7590   7.254   7.975   4.953
  688LYS      H 7591   7.264   8.023   5.041
  688LYS     CA 7592   7.155   7.863   4.951
  688LYS     HA 7593   7.109   7.863   4.852
  688LYS     CB 7594   7.230   7.729   4.977
  688LYS    HB1 7595   7.259   7.731   5.082
  688LYS    HB2 7596   7.319   7.736   4.915
  688LYS     CG 7597   7.159   7.590   4.945
  688LYS    HG1 7598   7.245   7.526   4.926
  688LYS    HG2 7599   7.117   7.604   4.846
  688LYS     CD 7600   7.052   7.541   5.034
  688LYS    HD1 7601   6.963   7.599   5.010
  688LYS    HD2 7602   7.087   7.555   5.136
  688LYS     CE 7603   7.034   7.397   4.996
  688LYS    HE1 7604   7.132   7.349   4.996
  688LYS    HE2 7605   6.998   7.395   4.893
  688LYS     NZ 7606   6.948   7.330   5.099
  688LYS    HZ1 7607   6.856   7.370   5.101
  688LYS    HZ2 7608   6.940   7.231   5.079
  688LYS    HZ3 7609   6.976   7.344   5.195
  688LYS      C 7610   7.032   7.881   5.039
  688LYS      O 7611   6.920   7.884   4.991
  689ILE      N 7612   7.050   7.887   5.168
  689ILE      H 7613   7.141   7.859   5.202
  689ILE     CA 7614   6.940   7.883   5.267
  689ILE     HA 7615   6.880   7.795   5.246
  689ILE     CB 7616   6.993   7.861   5.409
  689ILE     HB 7617   7.049   7.768   5.395
  689ILE    CG2 7618   7.097   7.972   5.443
  689ILE   HG21 7619   7.053   8.072   5.435
  689ILE   HG22 7620   7.153   7.948   5.533
  689ILE   HG23 7621   7.175   7.979   5.366
  689ILE    CG1 7622   6.894   7.845   5.524
  689ILE   HG11 7623   6.827   7.763   5.496
  689ILE   HG12 7624   6.834   7.932   5.550
  689ILE     CD 7625   6.958   7.793   5.651
  689ILE    HD1 7626   7.031   7.717   5.624
  689ILE    HD2 7627   6.999   7.877   5.706
  689ILE    HD3 7628   6.876   7.740   5.700
  689ILE      C 7629   6.841   7.998   5.260
  689ILE      O 7630   6.723   7.977   5.291
  690ALA      N 7631   6.888   8.113   5.219
  690ALA      H 7632   6.984   8.125   5.191
  690ALA     CA 7633   6.803   8.234   5.210
  690ALA     HA 7634   6.752   8.245   5.305
  690ALA     CB 7635   6.906   8.358   5.183
  690ALA    HB1 7636   6.845   8.447   5.164
  690ALA    HB2 7637   6.965   8.386   5.270
  690ALA    HB3 7638   6.966   8.338   5.095
  690ALA      C 7639   6.698   8.231   5.098
  690ALA      O 7640   6.576   8.234   5.125
  691GLN      N 7641   6.727   8.208   4.965
  691GLN      H 7642   6.821   8.177   4.943
  691GLN     CA 7643   6.623   8.181   4.864
  691GLN     HA 7644   6.556   8.267   4.868
  691GLN     CB 7645   6.683   8.186   4.723
  691GLN    HB1 7646   6.744   8.098   4.700
  691GLN    HB2 7647   6.753   8.269   4.717
  691GLN     CG 7648   6.578   8.211   4.610
  691GLN    HG1 7649   6.512   8.125   4.600
  691GLN    HG2 7650   6.626   8.214   4.512
  691GLN     CD 7651   6.504   8.344   4.620
  691GLN    OE1 7652   6.556   8.456   4.610
  691GLN    NE2 7653   6.374   8.338   4.627
  691GLN   HE21 7654   6.320   8.253   4.622
  691GLN   HE22 7655   6.324   8.426   4.634
  691GLN      C 7656   6.543   8.052   4.889
  691GLN      O 7657   6.428   8.044   4.847
  692GLU      N 7658   6.600   7.949   4.950
  692GLU      H 7659   6.701   7.943   4.961
  692GLU     CA 7660   6.524   7.833   5.000
  692GLU     HA 7661   6.485   7.792   4.906
  692GLU     CB 7662   6.620   7.728   5.059
  692GLU    HB1 7663   6.676   7.778   5.138
  692GLU    HB2 7664   6.679   7.681   4.980
  692GLU     CG 7665   6.543   7.613   5.117
  692GLU    HG1 7666   6.455   7.598   5.055
  692GLU    HG2 7667   6.507   7.636   5.218
  692GLU     CD 7668   6.612   7.477   5.129
  692GLU    OE1 7669   6.725   7.465   5.183
  692GLU    OE2 7670   6.552   7.375   5.094
  692GLU      C 7671   6.416   7.882   5.098
  692GLU      O 7672   6.300   7.869   5.074
  693SER      N 7673   6.451   7.955   5.204
  693SER      H 7674   6.550   7.969   5.220
  693SER     CA 7675   6.356   8.007   5.301
  693SER     HA 7676   6.295   7.932   5.353
  693SER     CB 7677   6.441   8.064   5.415
  693SER    HB1 7678   6.365   8.118   5.472
  693SER    HB2 7679   6.494   8.154   5.384
  693SER     OG 7680   6.516   7.960   5.480
  693SER     HG 7681   6.592   7.937   5.427
  693SER      C 7682   6.261   8.112   5.253
  693SER      O 7683   6.147   8.121   5.297
  694LYS      N 7684   6.302   8.195   5.157
  694LYS      H 7685   6.396   8.190   5.121
  694LYS     CA 7686   6.206   8.281   5.085
  694LYS     HA 7687   6.141   8.337   5.152
  694LYS     CB 7688   6.293   8.382   5.010
  694LYS    HB1 7689   6.363   8.337   4.940
  694LYS    HB2 7690   6.359   8.418   5.089
  694LYS     CG 7691   6.220   8.504   4.949
  694LYS    HG1 7692   6.154   8.550   5.023
  694LYS    HG2 7693   6.157   8.473   4.865
  694LYS     CD 7694   6.317   8.613   4.899
  694LYS    HD1 7695   6.381   8.563   4.826
  694LYS    HD2 7696   6.368   8.659   4.983
  694LYS     CE 7697   6.225   8.714   4.830
  694LYS    HE1 7698   6.176   8.765   4.914
  694LYS    HE2 7699   6.150   8.668   4.766
  694LYS     NZ 7700   6.309   8.805   4.744
  694LYS    HZ1 7701   6.249   8.862   4.686
  694LYS    HZ2 7702   6.364   8.871   4.797
  694LYS    HZ3 7703   6.372   8.749   4.689
  694LYS      C 7704   6.110   8.209   4.977
  694LYS      O 7705   5.996   8.254   4.965
  695ASN      N 7706   6.150   8.100   4.913
  695ASN      H 7707   6.247   8.070   4.915
  695ASN     CA 7708   6.063   8.012   4.836
  695ASN     HA 7709   6.004   8.071   4.765
  695ASN     CB 7710   6.155   7.927   4.752
  695ASN    HB1 7711   6.094   7.856   4.696
  695ASN    HB2 7712   6.221   7.866   4.814
  695ASN     CG 7713   6.235   8.005   4.646
  695ASN    OD1 7714   6.203   8.116   4.603
  695ASN    ND2 7715   6.329   7.947   4.582
  695ASN   HD21 7716   6.348   7.850   4.602
  695ASN   HD22 7717   6.389   8.004   4.523
  695ASN      C 7718   5.962   7.934   4.917
  695ASN      O 7719   5.844   7.951   4.904
  696ILE      N 7720   6.010   7.866   5.025
  696ILE      H 7721   6.107   7.865   5.051
  696ILE     CA 7722   5.922   7.794   5.126
  696ILE     HA 7723   5.871   7.710   5.079
  696ILE     CB 7724   6.011   7.734   5.229
  696ILE     HB 7725   6.079   7.809   5.270
  696ILE    CG2 7726   5.928   7.674   5.347
  696ILE   HG21 7727   5.870   7.591   5.306
  696ILE   HG22 7728   5.992   7.635   5.427
  696ILE   HG23 7729   5.864   7.750   5.392
  696ILE    CG1 7730   6.110   7.630   5.169
  696ILE   HG11 7731   6.158   7.674   5.082
  696ILE   HG12 7732   6.051   7.545   5.136
  696ILE     CD 7733   6.213   7.575   5.272
  696ILE    HD1 7734   6.297   7.641   5.293
  696ILE    HD2 7735   6.164   7.537   5.362
  696ILE    HD3 7736   6.264   7.495   5.219
  696ILE      C 7737   5.821   7.896   5.197
  696ILE      O 7738   5.702   7.853   5.213
  697TRP      N 7739   5.861   8.020   5.224
  697TRP      H 7740   5.957   8.045   5.210
  697TRP     CA 7741   5.766   8.123   5.274
  697TRP     HA 7742   5.720   8.089   5.367
  697TRP     CB 7743   5.850   8.248   5.314
  697TRP    HB1 7744   5.913   8.272   5.229
  697TRP    HB2 7745   5.914   8.234   5.402
  697TRP     CG 7746   5.766   8.371   5.341
  697TRP    CD1 7747   5.679   8.390   5.446
  697TRP    HD1 7748   5.661   8.325   5.530
  697TRP    NE1 7749   5.599   8.501   5.422
  697TRP    HE1 7750   5.520   8.524   5.481
  697TRP    CE2 7751   5.628   8.564   5.301
  697TRP    CZ2 7752   5.582   8.676   5.238
  697TRP    HZ2 7753   5.509   8.737   5.290
  697TRP    CH2 7754   5.639   8.702   5.108
  697TRP    HH2 7755   5.595   8.780   5.049
  697TRP    CZ3 7756   5.739   8.617   5.059
  697TRP    HZ3 7757   5.779   8.646   4.963
  697TRP    CE3 7758   5.789   8.507   5.124
  697TRP    HE3 7759   5.872   8.450   5.084
  697TRP    CD2 7760   5.733   8.472   5.249
  697TRP      C 7761   5.653   8.148   5.169
  697TRP      O 7762   5.537   8.144   5.216
  698LYS      N 7763   5.671   8.185   5.037
  698LYS      H 7764   5.768   8.193   5.010
  698LYS     CA 7765   5.562   8.209   4.938
  698LYS     HA 7766   5.505   8.298   4.967
  698LYS     CB 7767   5.619   8.233   4.797
  698LYS    HB1 7768   5.546   8.247   4.717
  698LYS    HB2 7769   5.687   8.152   4.773
  698LYS     CG 7770   5.701   8.363   4.798
  698LYS    HG1 7771   5.784   8.357   4.869
  698LYS    HG2 7772   5.634   8.441   4.835
  698LYS     CD 7773   5.752   8.408   4.659
  698LYS    HD1 7774   5.664   8.401   4.596
  698LYS    HD2 7775   5.831   8.342   4.625
  698LYS     CE 7776   5.821   8.546   4.657
  698LYS    HE1 7777   5.913   8.503   4.697
  698LYS    HE2 7778   5.774   8.605   4.736
  698LYS     NZ 7779   5.833   8.602   4.520
  698LYS    HZ1 7780   5.746   8.591   4.469
  698LYS    HZ2 7781   5.868   8.696   4.533
  698LYS    HZ3 7782   5.896   8.546   4.464
  698LYS      C 7783   5.462   8.092   4.938
  698LYS      O 7784   5.339   8.114   4.930
  699LEU      N 7785   5.516   7.966   4.935
  699LEU      H 7786   5.616   7.955   4.936
  699LEU     CA 7787   5.432   7.849   4.957
  699LEU     HA 7788   5.367   7.851   4.870
  699LEU     CB 7789   5.519   7.725   4.956
  699LEU    HB1 7790   5.573   7.731   5.050
  699LEU    HB2 7791   5.594   7.733   4.878
  699LEU     CG 7792   5.461   7.582   4.943
  699LEU     HG 7793   5.540   7.510   4.961
  699LEU    CD1 7794   5.331   7.563   5.027
  699LEU   HD11 7795   5.282   7.466   5.026
  699LEU   HD12 7796   5.351   7.590   5.130
  699LEU   HD13 7797   5.259   7.628   4.977
  699LEU    CD2 7798   5.422   7.553   4.799
  699LEU   HD21 7799   5.413   7.446   4.784
  699LEU   HD22 7800   5.321   7.585   4.772
  699LEU   HD23 7801   5.499   7.594   4.732
  699LEU      C 7802   5.351   7.858   5.094
  699LEU      O 7803   5.225   7.852   5.088
  700GLN      N 7804   5.411   7.874   5.217
  700GLN      H 7805   5.512   7.873   5.222
  700GLN     CA 7806   5.332   7.878   5.344
  700GLN     HA 7807   5.276   7.785   5.351
  700GLN     CB 7808   5.427   7.917   5.451
  700GLN    HB1 7809   5.367   7.965   5.528
  700GLN    HB2 7810   5.494   7.992   5.412
  700GLN     CG 7811   5.498   7.790   5.505
  700GLN    HG1 7812   5.565   7.815   5.587
  700GLN    HG2 7813   5.555   7.734   5.430
  700GLN     CD 7814   5.391   7.691   5.563
  700GLN    OE1 7815   5.300   7.726   5.638
  700GLN    NE2 7816   5.393   7.562   5.526
  700GLN   HE21 7817   5.457   7.524   5.458
  700GLN   HE22 7818   5.323   7.503   5.568
  700GLN      C 7819   5.219   7.989   5.333
  700GLN      O 7820   5.105   7.964   5.368
  701ARG      N 7821   5.252   8.104   5.268
  701ARG      H 7822   5.347   8.114   5.236
  701ARG     CA 7823   5.147   8.209   5.241
  701ARG     HA 7824   5.106   8.223   5.341
  701ARG     CB 7825   5.214   8.336   5.202
  701ARG    HB1 7826   5.213   8.349   5.094
  701ARG    HB2 7827   5.314   8.337   5.243
  701ARG     CG 7828   5.140   8.447   5.271
  701ARG    HG1 7829   5.136   8.432   5.379
  701ARG    HG2 7830   5.048   8.473   5.219
  701ARG     CD 7831   5.213   8.576   5.254
  701ARG    HD1 7832   5.314   8.567   5.293
  701ARG    HD2 7833   5.154   8.651   5.306
  701ARG     NE 7834   5.230   8.617   5.112
  701ARG     HE 7835   5.191   8.554   5.044
  701ARG     CZ 7836   5.262   8.739   5.065
  701ARG    NH1 7837   5.305   8.837   5.135
  701ARG   HH11 7838   5.322   8.823   5.233
  701ARG   HH12 7839   5.313   8.925   5.086
  701ARG    NH2 7840   5.256   8.762   4.938
  701ARG   HH21 7841   5.218   8.687   4.882
  701ARG   HH22 7842   5.299   8.848   4.905
  701ARG      C 7843   5.034   8.168   5.143
  701ARG      O 7844   4.919   8.198   5.168
  702ALA      N 7845   5.058   8.087   5.043
  702ALA      H 7846   5.155   8.062   5.032
  702ALA     CA 7847   4.957   8.010   4.960
  702ALA     HA 7848   4.878   8.073   4.919
  702ALA     CB 7849   5.018   7.928   4.854
  702ALA    HB1 7850   5.088   7.992   4.800
  702ALA    HB2 7851   5.075   7.849   4.902
  702ALA    HB3 7852   4.936   7.891   4.793
  702ALA      C 7853   4.878   7.920   5.052
  702ALA      O 7854   4.754   7.936   5.050
  703ILE      N 7855   4.934   7.837   5.139
  703ILE      H 7856   5.035   7.832   5.143
  703ILE     CA 7857   4.855   7.760   5.242
  703ILE     HA 7858   4.798   7.686   5.186
  703ILE     CB 7859   4.942   7.681   5.338
  703ILE     HB 7860   5.021   7.749   5.369
  703ILE    CG2 7861   4.875   7.615   5.458
  703ILE   HG21 7862   4.935   7.539   5.509
  703ILE   HG22 7863   4.842   7.690   5.530
  703ILE   HG23 7864   4.788   7.560   5.423
  703ILE    CG1 7865   5.017   7.579   5.244
  703ILE   HG11 7866   5.071   7.639   5.170
  703ILE   HG12 7867   4.947   7.524   5.182
  703ILE     CD 7868   5.116   7.488   5.309
  703ILE    HD1 7869   5.064   7.417   5.374
  703ILE    HD2 7870   5.170   7.426   5.237
  703ILE    HD3 7871   5.188   7.542   5.371
  703ILE      C 7872   4.759   7.852   5.326
  703ILE      O 7873   4.642   7.816   5.344
  704THR      N 7874   4.805   7.958   5.394
  704THR      H 7875   4.902   7.987   5.386
  704THR     CA 7876   4.715   8.046   5.472
  704THR     HA 7877   4.652   7.990   5.542
  704THR     CB 7878   4.803   8.150   5.535
  704THR     HB 7879   4.837   8.225   5.463
  704THR    CG2 7880   4.748   8.232   5.660
  704THR   HG21 7881   4.676   8.307   5.629
  704THR   HG22 7882   4.705   8.161   5.731
  704THR   HG23 7883   4.832   8.284   5.706
  704THR    OG1 7884   4.907   8.083   5.595
  704THR    HG1 7885   4.869   8.004   5.636
  704THR      C 7886   4.613   8.118   5.379
  704THR      O 7887   4.504   8.153   5.420
  705ILE      N 7888   4.640   8.141   5.252
  705ILE      H 7889   4.733   8.120   5.221
  705ILE     CA 7890   4.538   8.197   5.163
  705ILE     HA 7891   4.507   8.288   5.215
  705ILE     CB 7892   4.592   8.248   5.027
  705ILE     HB 7893   4.666   8.173   4.998
  705ILE    CG2 7894   4.494   8.263   4.907
  705ILE   HG21 7895   4.441   8.169   4.889
  705ILE   HG22 7896   4.429   8.350   4.916
  705ILE   HG23 7897   4.549   8.266   4.814
  705ILE    CG1 7898   4.674   8.378   5.057
  705ILE   HG11 7899   4.729   8.364   5.150
  705ILE   HG12 7900   4.610   8.464   5.075
  705ILE     CD 7901   4.778   8.413   4.952
  705ILE    HD1 7902   4.840   8.490   4.998
  705ILE    HD2 7903   4.840   8.324   4.938
  705ILE    HD3 7904   4.733   8.449   4.860
  705ILE      C 7905   4.422   8.093   5.139
  705ILE      O 7906   4.303   8.135   5.152
  706LEU      N 7907   4.448   7.970   5.094
  706LEU      H 7908   4.547   7.948   5.091
  706LEU     CA 7909   4.343   7.866   5.070
  706LEU     HA 7910   4.275   7.894   4.990
  706LEU     CB 7911   4.419   7.737   5.037
  706LEU    HB1 7912   4.339   7.663   5.023
  706LEU    HB2 7913   4.483   7.698   5.116
  706LEU     CG 7914   4.492   7.737   4.901
  706LEU     HG 7915   4.538   7.833   4.881
  706LEU    CD1 7916   4.605   7.633   4.918
  706LEU   HD11 7917   4.569   7.530   4.926
  706LEU   HD12 7918   4.675   7.641   4.835
  706LEU   HD13 7919   4.655   7.659   5.011
  706LEU    CD2 7920   4.388   7.685   4.799
  706LEU   HD21 7921   4.309   7.755   4.775
  706LEU   HD22 7922   4.436   7.674   4.702
  706LEU   HD23 7923   4.335   7.592   4.820
  706LEU      C 7924   4.265   7.845   5.199
  706LEU      O 7925   4.159   7.788   5.198
  707ASP      N 7926   4.313   7.891   5.313
  707ASP      H 7927   4.396   7.948   5.311
  707ASP     CA 7928   4.248   7.864   5.444
  707ASP     HA 7929   4.177   7.782   5.435
  707ASP     CB 7930   4.356   7.833   5.555
  707ASP    HB1 7931   4.401   7.930   5.575
  707ASP    HB2 7932   4.425   7.760   5.514
  707ASP     CG 7933   4.297   7.775   5.680
  707ASP    OD1 7934   4.366   7.688   5.743
  707ASP    OD2 7935   4.189   7.809   5.725
  707ASP      C 7936   4.164   7.984   5.478
  707ASP      O 7937   4.049   7.967   5.516
  708THR      N 7938   4.217   8.106   5.462
  708THR      H 7939   4.316   8.124   5.453
  708THR     CA 7940   4.145   8.229   5.482
  708THR     HA 7941   4.096   8.233   5.579
  708THR     CB 7942   4.244   8.344   5.473
  708THR     HB 7943   4.282   8.336   5.371
  708THR    CG2 7944   4.191   8.480   5.510
  708THR   HG21 7945   4.167   8.486   5.616
  708THR   HG22 7946   4.267   8.554   5.482
  708THR   HG23 7947   4.098   8.509   5.460
  708THR    OG1 7948   4.357   8.324   5.559
  708THR    HG1 7949   4.409   8.252   5.523
  708THR      C 7950   4.031   8.244   5.372
  708THR      O 7951   3.934   8.313   5.398
  709GLU      N 7952   4.053   8.180   5.256
  709GLU      H 7953   4.146   8.144   5.245
  709GLU     CA 7954   3.948   8.165   5.149
  709GLU     HA 7955   3.926   8.267   5.119
  709GLU     CB 7956   3.993   8.081   5.030
  709GLU    HB1 7957   3.901   8.037   4.992
  709GLU    HB2 7958   4.064   8.003   5.058
  709GLU     CG 7959   4.059   8.162   4.923
  709GLU    HG1 7960   4.156   8.194   4.960
  709GLU    HG2 7961   4.008   8.257   4.910
  709GLU     CD 7962   4.079   8.097   4.785
  709GLU    OE1 7963   4.100   8.170   4.684
  709GLU    OE2 7964   4.074   7.973   4.771
  709GLU      C 7965   3.820   8.102   5.205
  709GLU      O 7966   3.707   8.135   5.168
  710LYS      N 7967   3.837   8.008   5.295
  710LYS      H 7968   3.931   7.978   5.316
  710LYS     CA 7969   3.726   7.942   5.369
  710LYS     HA 7970   3.626   7.941   5.325
  710LYS     CB 7971   3.766   7.801   5.387
  710LYS    HB1 7972   3.687   7.757   5.449
  710LYS    HB2 7973   3.867   7.791   5.425
  710LYS     CG 7974   3.769   7.730   5.250
  710LYS    HG1 7975   3.852   7.775   5.195
  710LYS    HG2 7976   3.679   7.745   5.190
  710LYS     CD 7977   3.782   7.577   5.281
  710LYS    HD1 7978   3.704   7.543   5.349
  710LYS    HD2 7979   3.878   7.555   5.329
  710LYS     CE 7980   3.770   7.486   5.156
  710LYS    HE1 7981   3.812   7.386   5.164
  710LYS    HE2 7982   3.828   7.528   5.074
  710LYS     NZ 7983   3.633   7.491   5.113
  710LYS    HZ1 7984   3.568   7.459   5.183
  710LYS    HZ2 7985   3.598   7.583   5.093
  710LYS    HZ3 7986   3.620   7.437   5.028
  710LYS      C 7987   3.699   8.010   5.502
  710LYS      O 7988   3.581   8.029   5.537
  711SER      N 7989   3.802   8.055   5.568
  711SER      H 7990   3.889   8.053   5.516
  711SER     CA 7991   3.797   8.122   5.700
  711SER     HA 7992   3.708   8.074   5.741
  711SER     CB 7993   3.916   8.086   5.794
  711SER    HB1 7994   3.894   8.083   5.901
  711SER    HB2 7995   4.008   8.142   5.780
  711SER     OG 7996   3.949   7.958   5.768
  711SER     HG 7997   3.984   7.951   5.679
  711SER      C 7998   3.751   8.272   5.697
  711SER      O 7999   3.817   8.361   5.755
  712PHE      N 8000   3.645   8.303   5.624
  712PHE      H 8001   3.586   8.236   5.578
  712PHE     CA 8002   3.602   8.445   5.619
  712PHE     HA 8003   3.687   8.509   5.643
  712PHE     CB 8004   3.545   8.483   5.483
  712PHE    HB1 8005   3.616   8.482   5.401
  712PHE    HB2 8006   3.513   8.587   5.496
  712PHE     CG 8007   3.431   8.394   5.436
  712PHE    CD1 8008   3.299   8.421   5.475
  712PHE    HD1 8009   3.273   8.499   5.544
  712PHE    CE1 8010   3.193   8.352   5.417
  712PHE    HE1 8011   3.096   8.389   5.447
  712PHE     CZ 8012   3.216   8.247   5.325
  712PHE     HZ 8013   3.142   8.179   5.285
  712PHE    CE2 8014   3.351   8.220   5.288
  712PHE    HE2 8015   3.373   8.142   5.216
  712PHE    CD2 8016   3.457   8.287   5.350
  712PHE    HD2 8017   3.556   8.254   5.320
  712PHE      C 8018   3.495   8.475   5.719
  712PHE      O 8019   3.424   8.394   5.778
  713LEU      N 8020   3.479   8.596   5.753
  713LEU      H 8021   3.538   8.667   5.712
  713LEU     CA 8022   3.387   8.648   5.855
  713LEU     HA 8023   3.340   8.564   5.905
  713LEU     CB 8024   3.474   8.733   5.947
  713LEU    HB1 8025   3.408   8.792   6.011
  713LEU    HB2 8026   3.531   8.806   5.890
  713LEU     CG 8027   3.562   8.648   6.040
  713LEU     HG 8028   3.611   8.574   5.976
  713LEU    CD1 8029   3.659   8.738   6.111
  713LEU   HD11 8030   3.731   8.671   6.158
  713LEU   HD12 8031   3.708   8.796   6.032
  713LEU   HD13 8032   3.610   8.806   6.180
  713LEU    CD2 8033   3.483   8.564   6.138
  713LEU   HD21 8034   3.551   8.514   6.208
  713LEU   HD22 8035   3.415   8.628   6.195
  713LEU   HD23 8036   3.419   8.486   6.098
  713LEU      C 8037   3.275   8.727   5.784
  713LEU      O 8038   3.160   8.722   5.834
  714LYS      N 8039   3.299   8.798   5.671
  714LYS      H 8040   3.398   8.814   5.656
  714LYS     CA 8041   3.205   8.873   5.590
  714LYS     HA 8042   3.109   8.875   5.641
  714LYS     CB 8043   3.239   9.021   5.577
  714LYS    HB1 8044   3.164   9.061   5.510
  714LYS    HB2 8045   3.336   9.028   5.528
  714LYS     CG 8046   3.228   9.094   5.714
  714LYS    HG1 8047   3.307   9.060   5.781
  714LYS    HG2 8048   3.127   9.086   5.753
  714LYS     CD 8049   3.246   9.248   5.686
  714LYS    HD1 8050   3.334   9.253   5.621
  714LYS    HD2 8051   3.279   9.296   5.778
  714LYS     CE 8052   3.124   9.319   5.628
  714LYS    HE1 8053   3.086   9.267   5.540
  714LYS    HE2 8054   3.173   9.411   5.598
  714LYS     NZ 8055   3.017   9.348   5.718
  714LYS    HZ1 8056   2.971   9.263   5.748
  714LYS    HZ2 8057   3.060   9.389   5.800
  714LYS    HZ3 8058   2.949   9.411   5.679
  714LYS      C 8059   3.172   8.802   5.458
  714LYS      O 8060   3.251   8.732   5.393
  715CYS      N 8061   3.042   8.815   5.429
  715CYS      H 8062   2.973   8.858   5.489
  715CYS     CA 8063   2.976   8.729   5.330
  715CYS     HA 8064   2.987   8.626   5.364
  715CYS     CB 8065   2.825   8.753   5.322
  715CYS    HB1 8066   2.804   8.855   5.291
  715CYS    HB2 8067   2.792   8.733   5.423
  715CYS     SG 8068   2.735   8.633   5.219
  715CYS     HG 8069   2.612   8.681   5.241
  715CYS      C 8070   3.037   8.740   5.189
  715CYS      O 8071   3.061   8.645   5.114
  716MET      N 8072   3.052   8.864   5.138
  716MET      H 8073   3.026   8.934   5.206
  716MET     CA 8074   3.099   8.907   5.006
  716MET     HA 8075   3.013   8.891   4.940
  716MET     CB 8076   3.120   9.058   5.009
  716MET    HB1 8077   3.193   9.084   5.086
  716MET    HB2 8078   3.031   9.114   5.039
  716MET     CG 8079   3.166   9.122   4.870
  716MET    HG1 8080   3.118   9.219   4.854
  716MET    HG2 8081   3.123   9.058   4.793
  716MET     SD 8082   3.336   9.136   4.855
  716MET     CE 8083   3.327   9.250   4.707
  716MET    HE1 8084   3.273   9.202   4.626
  716MET    HE2 8085   3.271   9.343   4.718
  716MET    HE3 8086   3.430   9.265   4.673
  716MET      C 8087   3.229   8.833   4.959
  716MET      O 8088   3.322   8.826   5.037
  717ARG      N 8089   3.233   8.787   4.834
  717ARG      H 8090   3.149   8.798   4.778
  717ARG     CA 8091   3.336   8.689   4.781
  717ARG     HA 8092   3.353   8.612   4.857
  717ARG     CB 8093   3.269   8.611   4.660
  717ARG    HB1 8094   3.280   8.674   4.572
  717ARG    HB2 8095   3.160   8.616   4.663
  717ARG     CG 8096   3.322   8.469   4.624
  717ARG    HG1 8097   3.308   8.415   4.718
  717ARG    HG2 8098   3.427   8.467   4.597
  717ARG     CD 8099   3.248   8.411   4.507
  717ARG    HD1 8100   3.140   8.422   4.520
  717ARG    HD2 8101   3.275   8.306   4.493
  717ARG     NE 8102   3.271   8.495   4.383
  717ARG     HE 8103   3.296   8.592   4.393
  717ARG     CZ 8104   3.260   8.456   4.254
  717ARG    NH1 8105   3.254   8.337   4.211
  717ARG   HH11 8106   3.246   8.257   4.272
  717ARG   HH12 8107   3.251   8.326   4.110
  717ARG    NH2 8108   3.264   8.544   4.158
  717ARG   HH21 8109   3.277   8.643   4.173
  717ARG   HH22 8110   3.267   8.516   4.061
  717ARG      C 8111   3.465   8.752   4.739
  717ARG      O 8112   3.517   8.736   4.629
  718LYS      N 8113   3.520   8.832   4.837
  718LYS      H 8114   3.453   8.869   4.903
  718LYS     CA 8115   3.635   8.912   4.800
  718LYS     HA 8116   3.609   8.996   4.736
  718LYS     CB 8117   3.696   8.971   4.935
  718LYS    HB1 8118   3.742   8.889   4.988
  718LYS    HB2 8119   3.612   9.005   4.995
  718LYS     CG 8120   3.790   9.094   4.904
  718LYS    HG1 8121   3.862   9.075   4.824
  718LYS    HG2 8122   3.836   9.111   5.001
  718LYS     CD 8123   3.709   9.213   4.861
  718LYS    HD1 8124   3.631   9.236   4.934
  718LYS    HD2 8125   3.669   9.199   4.761
  718LYS     CE 8126   3.805   9.332   4.849
  718LYS    HE1 8127   3.747   9.397   4.784
  718LYS    HE2 8128   3.893   9.293   4.798
  718LYS     NZ 8129   3.849   9.389   4.976
  718LYS    HZ1 8130   3.763   9.400   5.028
  718LYS    HZ2 8131   3.919   9.328   5.016
  718LYS    HZ3 8132   3.885   9.481   4.957
  718LYS      C 8133   3.750   8.850   4.726
  718LYS      O 8134   3.831   8.904   4.653
  719ALA      N 8135   3.761   8.720   4.765
  719ALA      H 8136   3.676   8.687   4.809
  719ALA     CA 8137   3.884   8.641   4.739
  719ALA     HA 8138   3.979   8.689   4.764
  719ALA     CB 8139   3.881   8.512   4.827
  719ALA    HB1 8140   3.871   8.535   4.933
  719ALA    HB2 8141   3.804   8.439   4.806
  719ALA    HB3 8142   3.974   8.457   4.815
  719ALA      C 8143   3.900   8.613   4.588
  719ALA      O 8144   4.014   8.580   4.547
  720PHE      N 8145   3.792   8.632   4.509
  720PHE      H 8146   3.706   8.663   4.551
  720PHE     CA 8147   3.789   8.600   4.362
  720PHE     HA 8148   3.858   8.520   4.338
  720PHE     CB 8149   3.645   8.556   4.329
  720PHE    HB1 8150   3.579   8.641   4.344
  720PHE    HB2 8151   3.612   8.481   4.401
  720PHE     CG 8152   3.630   8.505   4.187
  720PHE    CD1 8153   3.631   8.371   4.162
  720PHE    HD1 8154   3.651   8.303   4.243
  720PHE    CE1 8155   3.611   8.322   4.034
  720PHE    HE1 8156   3.599   8.215   4.019
  720PHE     CZ 8157   3.586   8.415   3.927
  720PHE     HZ 8158   3.552   8.389   3.828
  720PHE    CE2 8159   3.586   8.550   3.952
  720PHE    HE2 8160   3.558   8.625   3.879
  720PHE    CD2 8161   3.610   8.598   4.083
  720PHE    HD2 8162   3.609   8.702   4.110
  720PHE      C 8163   3.835   8.729   4.281
  720PHE      O 8164   3.771   8.832   4.289
  721ARG      N 8165   3.957   8.729   4.220
  721ARG      H 8166   4.005   8.642   4.205
  721ARG     CA 8167   4.029   8.848   4.180
  721ARG     HA 8168   3.987   8.932   4.235
  721ARG     CB 8169   4.173   8.843   4.231
  721ARG    HB1 8170   4.206   8.941   4.199
  721ARG    HB2 8171   4.227   8.769   4.172
  721ARG     CG 8172   4.201   8.820   4.375
  721ARG    HG1 8173   4.304   8.831   4.407
  721ARG    HG2 8174   4.164   8.718   4.388
  721ARG     CD 8175   4.115   8.898   4.475
  721ARG    HD1 8176   4.137   8.863   4.575
  721ARG    HD2 8177   4.011   8.873   4.453
  721ARG     NE 8178   4.139   9.040   4.465
  721ARG     HE 8179   4.231   9.067   4.433
  721ARG     CZ 8180   4.056   9.143   4.492
  721ARG    NH1 8181   3.939   9.130   4.554
  721ARG   HH11 8182   3.902   9.036   4.563
  721ARG   HH12 8183   3.882   9.212   4.567
  721ARG    NH2 8184   4.096   9.266   4.460
  721ARG   HH21 8185   4.186   9.270   4.415
  721ARG   HH22 8186   4.035   9.346   4.466
  721ARG      C 8187   4.023   8.885   4.038
  721ARG      O 8188   4.058   8.995   3.991
  722SER      N 8189   3.981   8.790   3.955
  722SER      H 8190   3.971   8.699   3.997
  722SER     CA 8191   3.971   8.799   3.807
  722SER     HA 8192   4.055   8.855   3.766
  722SER     CB 8193   3.982   8.658   3.737
  722SER    HB1 8194   3.991   8.685   3.632
  722SER    HB2 8195   3.897   8.593   3.759
  722SER     OG 8196   4.096   8.590   3.789
  722SER     HG 8197   4.110   8.507   3.743
  722SER      C 8198   3.837   8.865   3.765
  722SER      O 8199   3.735   8.857   3.837
  723GLY      N 8200   3.844   8.938   3.650
  723GLY      H 8201   3.932   8.948   3.601
  723GLY     CA 8202   3.724   8.976   3.575
  723GLY    HA1 8203   3.742   9.061   3.508
  723GLY    HA2 8204   3.642   9.003   3.642
  723GLY      C 8205   3.661   8.862   3.494
  723GLY      O 8206   3.721   8.760   3.483
  724LYS      N 8207   3.552   8.894   3.429
  724LYS      H 8208   3.522   8.990   3.436
  724LYS     CA 8209   3.467   8.813   3.334
  724LYS     HA 8210   3.457   8.710   3.368
  724LYS     CB 8211   3.332   8.880   3.331
  724LYS    HB1 8212   3.266   8.836   3.256
  724LYS    HB2 8213   3.347   8.984   3.301
  724LYS     CG 8214   3.256   8.873   3.464
  724LYS    HG1 8215   3.326   8.909   3.539
  724LYS    HG2 8216   3.236   8.767   3.486
  724LYS     CD 8217   3.126   8.951   3.464
  724LYS    HD1 8218   3.145   9.038   3.401
  724LYS    HD2 8219   3.088   8.980   3.562
  724LYS     CE 8220   3.004   8.867   3.408
  724LYS    HE1 8221   3.001   8.777   3.468
  724LYS    HE2 8222   3.010   8.844   3.301
  724LYS     NZ 8223   2.866   8.923   3.418
  724LYS    HZ1 8224   2.839   8.949   3.512
  724LYS    HZ2 8225   2.860   9.004   3.357
  724LYS    HZ3 8226   2.803   8.850   3.386
  724LYS      C 8227   3.531   8.814   3.192
  724LYS      O 8228   3.462   8.781   3.089
  725LEU      N 8229   3.659   8.849   3.181
  725LEU      H 8230   3.712   8.832   3.265
  725LEU     CA 8231   3.732   8.867   3.050
  725LEU     HA 8232   3.673   8.933   2.986
  725LEU     CB 8233   3.860   8.944   3.076
  725LEU    HB1 8234   3.909   8.967   2.981
  725LEU    HB2 8235   3.916   8.879   3.144
  725LEU     CG 8236   3.847   9.074   3.145
  725LEU     HG 8237   3.789   9.068   3.237
  725LEU    CD1 8238   3.984   9.138   3.191
  725LEU   HD11 8239   4.029   9.058   3.249
  725LEU   HD12 8240   4.052   9.162   3.108
  725LEU   HD13 8241   3.964   9.228   3.249
  725LEU    CD2 8242   3.782   9.189   3.061
  725LEU   HD21 8243   3.828   9.203   2.963
  725LEU   HD22 8244   3.681   9.156   3.038
  725LEU   HD23 8245   3.768   9.275   3.127
  725LEU      C 8246   3.748   8.736   2.967
  725LEU      O 8247   3.767   8.625   3.026
  726LEU      N 8248   3.712   8.746   2.840
  726LEU      H 8249   3.700   8.842   2.811
  726LEU     CA 8250   3.688   8.635   2.749
  726LEU     HA 8251   3.705   8.539   2.798
  726LEU     CB 8252   3.541   8.646   2.690
  726LEU    HB1 8253   3.529   8.568   2.615
  726LEU    HB2 8254   3.539   8.739   2.634
  726LEU     CG 8255   3.427   8.645   2.783
  726LEU     HG 8256   3.432   8.742   2.833
  726LEU    CD1 8257   3.288   8.635   2.721
  726LEU   HD11 8258   3.276   8.542   2.666
  726LEU   HD12 8259   3.214   8.638   2.801
  726LEU   HD13 8260   3.273   8.721   2.657
  726LEU    CD2 8261   3.440   8.531   2.889
  726LEU   HD21 8262   3.443   8.434   2.839
  726LEU   HD22 8263   3.523   8.534   2.959
  726LEU   HD23 8264   3.343   8.524   2.939
  726LEU      C 8265   3.786   8.630   2.632
  726LEU      O 8266   3.836   8.734   2.594
  727GLN      N 8267   3.819   8.512   2.585
  727GLN      H 8268   3.769   8.426   2.598
  727GLN     CA 8269   3.916   8.496   2.471
  727GLN     HA 8270   3.978   8.585   2.463
  727GLN     CB 8271   4.004   8.373   2.493
  727GLN    HB1 8272   4.075   8.369   2.410
  727GLN    HB2 8273   3.941   8.285   2.490
  727GLN     CG 8274   4.068   8.376   2.636
  727GLN    HG1 8275   3.988   8.369   2.709
  727GLN    HG2 8276   4.123   8.470   2.642
  727GLN     CD 8277   4.161   8.259   2.674
  727GLN    OE1 8278   4.200   8.188   2.585
  727GLN    NE2 8279   4.206   8.256   2.792
  727GLN   HE21 8280   4.167   8.322   2.857
  727GLN   HE22 8281   4.278   8.187   2.815
  727GLN      C 8282   3.848   8.496   2.336
  727GLN      O 8283   3.876   8.585   2.248
  728VAL      N 8284   3.757   8.399   2.321
  728VAL      H 8285   3.735   8.337   2.398
  728VAL     CA 8286   3.670   8.390   2.199
  728VAL     HA 8287   3.703   8.454   2.118
  728VAL     CB 8288   3.673   8.253   2.133
  728VAL     HB 8289   3.599   8.234   2.055
  728VAL    CG1 8290   3.808   8.241   2.059
  728VAL   HG11 8291   3.895   8.249   2.123
  728VAL   HG12 8292   3.807   8.140   2.017
  728VAL   HG13 8293   3.809   8.314   1.977
  728VAL    CG2 8294   3.651   8.138   2.231
  728VAL   HG21 8295   3.568   8.150   2.301
  728VAL   HG22 8296   3.643   8.047   2.171
  728VAL   HG23 8297   3.742   8.131   2.291
  728VAL      C 8298   3.525   8.443   2.215
  728VAL      O 8299   3.463   8.476   2.106
  729GLY      N 8300   3.472   8.457   2.337
  729GLY      H 8301   3.521   8.425   2.419
  729GLY     CA 8302   3.329   8.485   2.362
  729GLY    HA1 8303   3.289   8.563   2.298
  729GLY    HA2 8304   3.322   8.521   2.465
  729GLY      C 8305   3.226   8.367   2.340
  729GLY      O 8306   3.145   8.338   2.428
  730PHE      N 8307   3.236   8.298   2.223
  730PHE      H 8308   3.312   8.323   2.161
  730PHE     CA 8309   3.155   8.182   2.187
  730PHE     HA 8310   3.097   8.142   2.270
  730PHE     CB 8311   3.042   8.211   2.085
  730PHE    HB1 8312   2.994   8.115   2.066
  730PHE    HB2 8313   3.086   8.260   1.998
  730PHE     CG 8314   2.941   8.308   2.148
  730PHE    CD1 8315   2.953   8.450   2.154
  730PHE    HD1 8316   3.023   8.498   2.087
  730PHE    CE1 8317   2.861   8.530   2.220
  730PHE    HE1 8318   2.849   8.637   2.213
  730PHE     CZ 8319   2.763   8.467   2.297
  730PHE     HZ 8320   2.702   8.534   2.355
  730PHE    CE2 8321   2.749   8.329   2.299
  730PHE    HE2 8322   2.670   8.283   2.357
  730PHE    CD2 8323   2.838   8.249   2.221
  730PHE    HD2 8324   2.819   8.143   2.212
  730PHE      C 8325   3.247   8.070   2.147
  730PHE      O 8326   3.342   8.091   2.073
  731THR      N 8327   3.220   7.944   2.182
  731THR      H 8328   3.141   7.922   2.241
  731THR     CA 8329   3.291   7.822   2.130
  731THR     HA 8330   3.398   7.841   2.135
  731THR     CB 8331   3.271   7.703   2.224
  731THR     HB 8332   3.304   7.609   2.180
  731THR    CG2 8333   3.359   7.727   2.350
  731THR   HG21 8334   3.336   7.822   2.397
  731THR   HG22 8335   3.351   7.643   2.420
  731THR   HG23 8336   3.464   7.722   2.322
  731THR    OG1 8337   3.138   7.694   2.265
  731THR    HG1 8338   3.104   7.617   2.219
  731THR      C 8339   3.245   7.784   1.985
  731THR      O 8340   3.136   7.829   1.946
  732PRO      N 8341   3.318   7.705   1.905
  732PRO     CD 8342   3.457   7.674   1.925
  732PRO    HD1 8343   3.473   7.587   1.989
  732PRO    HD2 8344   3.501   7.765   1.967
  732PRO     CG 8345   3.512   7.646   1.786
  732PRO    HG1 8346   3.584   7.565   1.795
  732PRO    HG2 8347   3.554   7.731   1.732
  732PRO     CB 8348   3.389   7.581   1.716
  732PRO    HB1 8349   3.364   7.480   1.748
  732PRO    HB2 8350   3.411   7.582   1.609
  732PRO     CA 8351   3.278   7.672   1.765
  732PRO     HA 8352   3.289   7.761   1.702
  732PRO      C 8353   3.145   7.610   1.747
  732PRO      O 8354   3.104   7.600   1.630
  733ASP      N 8355   3.066   7.581   1.852
  733ASP      H 8356   3.108   7.596   1.943
  733ASP     CA 8357   2.932   7.523   1.851
  733ASP     HA 8358   2.909   7.486   1.751
  733ASP     CB 8359   2.941   7.395   1.945
  733ASP    HB1 8360   3.013   7.331   1.895
  733ASP    HB2 8361   2.847   7.341   1.954
  733ASP     CG 8362   3.002   7.396   2.085
  733ASP    OD1 8363   2.985   7.291   2.156
  733ASP    OD2 8364   3.055   7.500   2.128
  733ASP      C 8365   2.820   7.619   1.903
  733ASP      O 8366   2.708   7.577   1.922
  734GLY      N 8367   2.848   7.748   1.916
  734GLY      H 8368   2.943   7.770   1.892
  734GLY     CA 8369   2.750   7.855   1.924
  734GLY    HA1 8370   2.665   7.818   1.868
  734GLY    HA2 8371   2.789   7.946   1.878
  734GLY      C 8372   2.713   7.901   2.070
  734GLY      O 8373   2.610   7.968   2.090
  735LYS      N 8374   2.783   7.853   2.173
  735LYS      H 8375   2.867   7.800   2.156
  735LYS     CA 8376   2.757   7.880   2.320
  735LYS     HA 8377   2.682   7.958   2.326
  735LYS     CB 8378   2.696   7.760   2.377
  735LYS    HB1 8379   2.593   7.744   2.343
  735LYS    HB2 8380   2.688   7.778   2.485
  735LYS     CG 8381   2.774   7.628   2.359
  735LYS    HG1 8382   2.875   7.648   2.395
  735LYS    HG2 8383   2.779   7.610   2.251
  735LYS     CD 8384   2.726   7.504   2.436
  735LYS    HD1 8385   2.625   7.470   2.416
  735LYS    HD2 8386   2.739   7.527   2.542
  735LYS     CE 8387   2.826   7.388   2.400
  735LYS    HE1 8388   2.930   7.415   2.384
  735LYS    HE2 8389   2.786   7.347   2.308
  735LYS     NZ 8390   2.835   7.284   2.506
  735LYS    HZ1 8391   2.859   7.321   2.597
  735LYS    HZ2 8392   2.753   7.226   2.505
  735LYS    HZ3 8393   2.909   7.224   2.473
  735LYS      C 8394   2.882   7.930   2.400
  735LYS      O 8395   2.996   7.931   2.347
  736ASP      N 8396   2.865   7.982   2.520
  736ASP      H 8397   2.773   7.964   2.557
  736ASP     CA 8398   2.941   8.091   2.572
  736ASP     HA 8399   2.963   8.154   2.486
  736ASP     CB 8400   2.864   8.196   2.668
  736ASP    HB1 8401   2.792   8.258   2.615
  736ASP    HB2 8402   2.937   8.251   2.727
  736ASP     CG 8403   2.764   8.124   2.764
  736ASP    OD1 8404   2.762   7.997   2.778
  736ASP    OD2 8405   2.668   8.186   2.813
  736ASP      C 8406   3.077   8.046   2.623
  736ASP      O 8407   3.086   7.942   2.693
  737ASP      N 8408   3.181   8.128   2.606
  737ASP      H 8409   3.173   8.206   2.542
  737ASP     CA 8410   3.319   8.103   2.655
  737ASP     HA 8411   3.347   8.004   2.618
  737ASP     CB 8412   3.402   8.213   2.587
  737ASP    HB1 8413   3.378   8.310   2.631
  737ASP    HB2 8414   3.377   8.218   2.481
  737ASP     CG 8415   3.554   8.196   2.589
  737ASP    OD1 8416   3.626   8.296   2.558
  737ASP    OD2 8417   3.600   8.089   2.631
  737ASP      C 8418   3.322   8.101   2.811
  737ASP      O 8419   3.391   8.019   2.870
  738TYR      N 8420   3.246   8.192   2.877
  738TYR      H 8421   3.178   8.244   2.824
  738TYR     CA 8422   3.241   8.205   3.021
  738TYR     HA 8423   3.214   8.309   3.036
  738TYR     CB 8424   3.112   8.136   3.075
  738TYR    HB1 8425   3.125   8.028   3.082
  738TYR    HB2 8426   3.025   8.156   3.013
  738TYR     CG 8427   3.064   8.185   3.214
  738TYR    CD1 8428   3.042   8.092   3.318
  738TYR    HD1 8429   3.075   7.989   3.313
  738TYR    CE1 8430   2.977   8.137   3.436
  738TYR    HE1 8431   2.953   8.065   3.512
  738TYR     CZ 8432   2.943   8.276   3.450
  738TYR     OH 8433   2.877   8.312   3.558
  738TYR     HH 8434   2.852   8.234   3.609
  738TYR    CE2 8435   2.961   8.367   3.342
  738TYR    HE2 8436   2.935   8.471   3.359
  738TYR    CD2 8437   3.019   8.318   3.225
  738TYR    HD2 8438   3.011   8.378   3.136
  738TYR      C 8439   3.373   8.175   3.094
  738TYR      O 8440   3.380   8.084   3.172
  739ARG      N 8441   3.478   8.256   3.068
  739ARG      H 8442   3.455   8.334   3.009
  739ARG     CA 8443   3.618   8.213   3.087
  739ARG     HA 8444   3.611   8.106   3.109
  739ARG     CB 8445   3.674   8.236   2.949
  739ARG    HB1 8446   3.683   8.339   2.913
  739ARG    HB2 8447   3.589   8.216   2.883
  739ARG     CG 8448   3.795   8.163   2.890
  739ARG    HG1 8449   3.876   8.191   2.958
  739ARG    HG2 8450   3.808   8.208   2.792
  739ARG     CD 8451   3.785   8.012   2.883
  739ARG    HD1 8452   3.698   7.981   2.825
  739ARG    HD2 8453   3.771   7.961   2.978
  739ARG     NE 8454   3.914   7.965   2.822
  739ARG     HE 8455   3.986   7.937   2.887
  739ARG     CZ 8456   3.932   7.953   2.693
  739ARG    NH1 8457   3.847   8.001   2.604
  739ARG   HH11 8458   3.762   8.048   2.631
  739ARG   HH12 8459   3.866   7.985   2.506
  739ARG    NH2 8460   4.032   7.890   2.643
  739ARG   HH21 8461   4.117   7.874   2.696
  739ARG   HH22 8462   4.032   7.860   2.547
  739ARG      C 8463   3.698   8.283   3.194
  739ARG      O 8464   3.816   8.244   3.212
  740TRP      N 8465   3.639   8.382   3.247
  740TRP      H 8466   3.558   8.417   3.199
  740TRP     CA 8467   3.689   8.453   3.370
  740TRP     HA 8468   3.634   8.546   3.382
  740TRP     CB 8469   3.644   8.374   3.490
  740TRP    HB1 8470   3.683   8.426   3.578
  740TRP    HB2 8471   3.689   8.276   3.478
  740TRP     CG 8472   3.494   8.375   3.507
  740TRP    CD1 8473   3.410   8.284   3.458
  740TRP    HD1 8474   3.451   8.191   3.420
  740TRP    NE1 8475   3.280   8.321   3.483
  740TRP    HE1 8476   3.196   8.272   3.456
  740TRP    CE2 8477   3.270   8.436   3.558
  740TRP    CZ2 8478   3.168   8.516   3.616
  740TRP    HZ2 8479   3.066   8.495   3.587
  740TRP    CH2 8480   3.199   8.621   3.701
  740TRP    HH2 8481   3.124   8.670   3.761
  740TRP    CZ3 8482   3.333   8.661   3.710
  740TRP    HZ3 8483   3.352   8.747   3.772
  740TRP    CE3 8484   3.429   8.604   3.628
  740TRP    HE3 8485   3.530   8.642   3.632
  740TRP    CD2 8486   3.407   8.483   3.562
  740TRP      C 8487   3.840   8.496   3.384
  740TRP      O 8488   3.904   8.462   3.484
  741CYS      N 8489   3.900   8.560   3.282
  741CYS      H 8490   3.856   8.583   3.194
  741CYS     CA 8491   4.046   8.550   3.276
  741CYS     HA 8492   4.072   8.449   3.308
  741CYS     CB 8493   4.087   8.563   3.122
  741CYS    HB1 8494   4.195   8.576   3.118
  741CYS    HB2 8495   4.043   8.653   3.081
  741CYS     SG 8496   4.020   8.423   3.039
  741CYS     HG 8497   3.895   8.469   3.026
  741CYS      C 8498   4.125   8.658   3.361
  741CYS      O 8499   4.099   8.776   3.337
  742PHE      N 8500   4.221   8.610   3.446
  742PHE      H 8501   4.235   8.511   3.453
  742PHE     CA 8502   4.324   8.699   3.500
  742PHE     HA 8503   4.263   8.761   3.566
  742PHE     CB 8504   4.420   8.621   3.592
  742PHE    HB1 8505   4.494   8.570   3.530
  742PHE    HB2 8506   4.377   8.537   3.647
  742PHE     CG 8507   4.493   8.701   3.694
  742PHE    CD1 8508   4.423   8.756   3.803
  742PHE    HD1 8509   4.315   8.759   3.796
  742PHE    CE1 8510   4.492   8.826   3.903
  742PHE    HE1 8511   4.437   8.863   3.989
  742PHE     CZ 8512   4.631   8.845   3.898
  742PHE     HZ 8513   4.667   8.909   3.976
  742PHE    CE2 8514   4.702   8.800   3.782
  742PHE    HE2 8515   4.804   8.830   3.760
  742PHE    CD2 8516   4.634   8.721   3.686
  742PHE    HD2 8517   4.681   8.694   3.592
  742PHE      C 8518   4.402   8.774   3.399
  742PHE      O 8519   4.422   8.719   3.291
  743ARG      N 8520   4.453   8.895   3.428
  743ARG      H 8521   4.421   8.928   3.518
  743ARG     CA 8522   4.533   8.980   3.343
  743ARG     HA 8523   4.533   8.927   3.247
  743ARG     CB 8524   4.469   9.120   3.331
  743ARG    HB1 8525   4.479   9.176   3.423
  743ARG    HB2 8526   4.367   9.095   3.302
  743ARG     CG 8527   4.526   9.194   3.204
  743ARG    HG1 8528   4.489   9.139   3.117
  743ARG    HG2 8529   4.634   9.177   3.210
  743ARG     CD 8530   4.490   9.339   3.203
  743ARG    HD1 8531   4.563   9.387   3.139
  743ARG    HD2 8532   4.493   9.388   3.300
  743ARG     NE 8533   4.354   9.359   3.147
  743ARG     HE 8534   4.351   9.377   3.047
  743ARG     CZ 8535   4.240   9.383   3.201
  743ARG    NH1 8536   4.219   9.383   3.328
  743ARG   HH11 8537   4.293   9.373   3.396
  743ARG   HH12 8538   4.137   9.423   3.370
  743ARG    NH2 8539   4.141   9.422   3.130
  743ARG   HH21 8540   4.147   9.397   3.032
  743ARG   HH22 8541   4.054   9.449   3.172
  743ARG      C 8542   4.677   8.997   3.390
  743ARG      O 8543   4.699   9.013   3.507
  744VAL      N 8544   4.771   8.985   3.294
  744VAL      H 8545   4.744   8.983   3.197
  744VAL     CA 8546   4.913   9.003   3.315
  744VAL     HA 8547   4.919   9.040   3.418
  744VAL     CB 8548   4.995   8.867   3.316
  744VAL     HB 8549   4.975   8.814   3.222
  744VAL    CG1 8550   5.145   8.890   3.315
  744VAL   HG11 8551   5.202   8.797   3.306
  744VAL   HG12 8552   5.174   8.953   3.231
  744VAL   HG13 8553   5.180   8.951   3.399
  744VAL    CG2 8554   4.955   8.767   3.432
  744VAL   HG21 8555   4.998   8.668   3.420
  744VAL   HG22 8556   5.000   8.806   3.523
  744VAL   HG23 8557   4.848   8.762   3.449
  744VAL      C 8558   4.967   9.110   3.214
  744VAL      O 8559   4.912   9.128   3.105
  745ASP      N 8560   5.072   9.184   3.256
  745ASP      H 8561   5.105   9.168   3.349
  745ASP     CA 8562   5.151   9.261   3.160
  745ASP     HA 8563   5.089   9.275   3.072
  745ASP     CB 8564   5.170   9.406   3.210
  745ASP    HB1 8565   5.072   9.451   3.196
  745ASP    HB2 8566   5.244   9.446   3.141
  745ASP     CG 8567   5.215   9.431   3.362
  745ASP    OD1 8568   5.333   9.466   3.393
  745ASP    OD2 8569   5.125   9.429   3.449
  745ASP      C 8570   5.285   9.202   3.127
  745ASP      O 8571   5.346   9.147   3.212
  746GLU      N 8572   5.330   9.213   3.003
  746GLU      H 8573   5.273   9.266   2.939
  746GLU     CA 8574   5.459   9.163   2.944
  746GLU     HA 8575   5.524   9.121   3.021
  746GLU     CB 8576   5.423   9.063   2.837
  746GLU    HB1 8577   5.508   9.052   2.770
  746GLU    HB2 8578   5.343   9.113   2.783
  746GLU     CG 8579   5.392   8.919   2.888
  746GLU    HG1 8580   5.319   8.913   2.969
  746GLU    HG2 8581   5.487   8.875   2.919
  746GLU     CD 8582   5.343   8.827   2.774
  746GLU    OE1 8583   5.248   8.749   2.798
  746GLU    OE2 8584   5.387   8.835   2.659
  746GLU      C 8585   5.528   9.286   2.886
  746GLU      O 8586   5.469   9.386   2.836
  747VAL      N 8587   5.659   9.278   2.880
  747VAL      H 8588   5.696   9.190   2.915
  747VAL     CA 8589   5.749   9.366   2.797
  747VAL     HA 8590   5.681   9.422   2.734
  747VAL     CB 8591   5.818   9.476   2.878
  747VAL     HB 8592   5.866   9.537   2.802
  747VAL    CG1 8593   5.720   9.569   2.940
  747VAL   HG11 8594   5.768   9.660   2.975
  747VAL   HG12 8595   5.642   9.609   2.875
  747VAL   HG13 8596   5.674   9.523   3.027
  747VAL    CG2 8597   5.918   9.430   2.979
  747VAL   HG21 8598   5.880   9.368   3.060
  747VAL   HG22 8599   5.998   9.369   2.936
  747VAL   HG23 8600   5.971   9.512   3.027
  747VAL      C 8601   5.833   9.288   2.701
  747VAL      O 8602   5.902   9.195   2.748
  748ASN      N 8603   5.836   9.346   2.573
  748ASN      H 8604   5.770   9.416   2.541
  748ASN     CA 8605   5.938   9.310   2.479
  748ASN     HA 8606   6.018   9.252   2.525
  748ASN     CB 8607   5.892   9.227   2.359
  748ASN    HB1 8608   5.983   9.205   2.304
  748ASN    HB2 8609   5.834   9.299   2.301
  748ASN     CG 8610   5.814   9.105   2.391
  748ASN    OD1 8611   5.865   9.018   2.467
  748ASN    ND2 8612   5.693   9.088   2.342
  748ASN   HD21 8613   5.641   9.160   2.293
  748ASN   HD22 8614   5.641   9.007   2.372
  748ASN      C 8615   6.011   9.440   2.433
  748ASN      O 8616   5.963   9.517   2.347
  749TRP      N 8617   6.134   9.461   2.478
  749TRP      H 8618   6.163   9.412   2.561
  749TRP     CA 8619   6.222   9.567   2.446
  749TRP     HA 8620   6.168   9.659   2.424
  749TRP     CB 8621   6.319   9.594   2.553
  749TRP    HB1 8622   6.388   9.668   2.513
  749TRP    HB2 8623   6.382   9.506   2.567
  749TRP     CG 8624   6.262   9.637   2.690
  749TRP    CD1 8625   6.260   9.573   2.806
  749TRP    HD1 8626   6.311   9.478   2.815
  749TRP    NE1 8627   6.175   9.632   2.900
  749TRP    HE1 8628   6.163   9.597   2.994
  749TRP    CE2 8629   6.124   9.752   2.850
  749TRP    CZ2 8630   6.055   9.853   2.917
  749TRP    HZ2 8631   6.045   9.842   3.023
  749TRP    CH2 8632   6.012   9.965   2.835
  749TRP    HH2 8633   5.950  10.038   2.884
  749TRP    CZ3 8634   6.055   9.966   2.701
  749TRP    HZ3 8635   6.038  10.054   2.640
  749TRP    CE3 8636   6.134   9.869   2.644
  749TRP    HE3 8637   6.156   9.874   2.539
  749TRP    CD2 8638   6.173   9.752   2.718
  749TRP      C 8639   6.300   9.533   2.310
  749TRP      O 8640   6.424   9.545   2.291
  750THR      N 8641   6.221   9.478   2.213
  750THR      H 8642   6.122   9.478   2.232
  750THR     CA 8643   6.277   9.421   2.091
  750THR     HA 8644   6.367   9.477   2.069
  750THR     CB 8645   6.326   9.272   2.113
  750THR     HB 8646   6.365   9.229   2.021
  750THR    CG2 8647   6.425   9.250   2.226
  750THR   HG21 8648   6.467   9.150   2.216
  750THR   HG22 8649   6.505   9.323   2.222
  750THR   HG23 8650   6.382   9.254   2.326
  750THR    OG1 8651   6.211   9.189   2.143
  750THR    HG1 8652   6.225   9.156   2.232
  750THR      C 8653   6.190   9.426   1.970
  750THR      O 8654   6.209   9.363   1.862
  751THR      N 8655   6.082   9.506   1.983
  751THR      H 8656   6.079   9.569   2.062
  751THR     CA 8657   5.976   9.520   1.880
  751THR     HA 8658   5.959   9.420   1.841
  751THR     CB 8659   5.841   9.564   1.936
  751THR     HB 8660   5.759   9.576   1.864
  751THR    CG2 8661   5.793   9.463   2.035
  751THR   HG21 8662   5.704   9.502   2.084
  751THR   HG22 8663   5.752   9.379   1.979
  751THR   HG23 8664   5.869   9.440   2.109
  751THR    OG1 8665   5.856   9.685   2.001
  751THR    HG1 8666   5.770   9.702   2.040
  751THR      C 8667   6.017   9.594   1.758
  751THR      O 8668   5.935   9.663   1.691
  752TRP      N 8669   6.148   9.606   1.736
  752TRP      H 8670   6.212   9.544   1.783
  752TRP     CA 8671   6.204   9.710   1.648
  752TRP     HA 8672   6.160   9.807   1.669
  752TRP     CB 8673   6.354   9.723   1.684
  752TRP    HB1 8674   6.392   9.806   1.625
  752TRP    HB2 8675   6.396   9.625   1.659
  752TRP     CG 8676   6.392   9.752   1.825
  752TRP    CD1 8677   6.497   9.694   1.891
  752TRP    HD1 8678   6.572   9.626   1.853
  752TRP    NE1 8679   6.504   9.729   2.022
  752TRP    HE1 8680   6.571   9.689   2.087
  752TRP    CE2 8681   6.395   9.805   2.055
  752TRP    CZ2 8682   6.355   9.856   2.179
  752TRP    HZ2 8683   6.426   9.853   2.260
  752TRP    CH2 8684   6.229   9.917   2.187
  752TRP    HH2 8685   6.203   9.955   2.284
  752TRP    CZ3 8686   6.158   9.933   2.068
  752TRP    HZ3 8687   6.061   9.980   2.073
  752TRP    CE3 8688   6.197   9.880   1.947
  752TRP    HE3 8689   6.136   9.894   1.859
  752TRP    CD2 8690   6.320   9.817   1.936
  752TRP      C 8691   6.179   9.676   1.498
  752TRP    OC1 8692   6.096   9.753   1.438
  752TRP    OC2 8693   6.229   9.570   1.453
  198TYR      N 8694  12.145   5.724   2.374
  198TYR     H1 8695  12.167   5.789   2.449
  198TYR     H2 8696  12.228   5.677   2.343
  198TYR     H3 8697  12.097   5.766   2.295
  198TYR     CA 8698  12.048   5.620   2.422
  198TYR     HA 8699  11.951   5.670   2.434
  198TYR     CB 8700  12.040   5.500   2.322
  198TYR    HB1 8701  11.959   5.432   2.349
  198TYR    HB2 8702  12.134   5.445   2.325
  198TYR     CG 8703  12.007   5.552   2.189
  198TYR    CD1 8704  12.082   5.505   2.081
  198TYR    HD1 8705  12.175   5.450   2.092
  198TYR    CE1 8706  12.051   5.548   1.952
  198TYR    HE1 8707  12.112   5.507   1.872
  198TYR     CZ 8708  11.959   5.650   1.933
  198TYR     OH 8709  11.939   5.713   1.815
  198TYR     HH 8710  11.867   5.776   1.826
  198TYR    CE2 8711  11.874   5.683   2.042
  198TYR    HE2 8712  11.799   5.758   2.024
  198TYR    CD2 8713  11.898   5.638   2.168
  198TYR    HD2 8714  11.840   5.674   2.252
  198TYR      C 8715  12.075   5.574   2.563
  198TYR      O 8716  12.187   5.565   2.614
  199TYR      N 8717  11.970   5.538   2.637
  199TYR      H 8718  11.884   5.530   2.584
  199TYR     CA 8719  11.982   5.497   2.777
  199TYR     HA 8720  12.055   5.571   2.810
  199TYR     CB 8721  11.854   5.542   2.843
  199TYR    HB1 8722  11.766   5.484   2.812
  199TYR    HB2 8723  11.842   5.644   2.808
  199TYR     CG 8724  11.871   5.537   2.997
  199TYR    CD1 8725  11.863   5.422   3.076
  199TYR    HD1 8726  11.822   5.331   3.037
  199TYR    CE1 8727  11.895   5.428   3.213
  199TYR    HE1 8728  11.871   5.340   3.271
  199TYR     CZ 8729  11.925   5.551   3.275
  199TYR     OH 8730  11.948   5.555   3.406
  199TYR     HH 8731  11.939   5.465   3.438
  199TYR    CE2 8732  11.935   5.665   3.202
  199TYR    HE2 8733  11.961   5.759   3.249
  199TYR    CD2 8734  11.910   5.655   3.063
  199TYR    HD2 8735  11.923   5.743   3.003
  199TYR      C 8736  12.033   5.344   2.797
  199TYR      O 8737  12.001   5.265   2.703
  200LYS      N 8738  12.099   5.313   2.907
  200LYS      H 8739  12.117   5.386   2.974
  200LYS     CA 8740  12.153   5.182   2.930
  200LYS     HA 8741  12.229   5.157   2.855
  200LYS     CB 8742  12.237   5.179   3.057
  200LYS    HB1 8743  12.324   5.242   3.038
  200LYS    HB2 8744  12.268   5.075   3.064
  200LYS     CG 8745  12.159   5.218   3.185
  200LYS    HG1 8746  12.080   5.144   3.199
  200LYS    HG2 8747  12.123   5.319   3.165
  200LYS     CD 8748  12.239   5.212   3.318
  200LYS    HD1 8749  12.332   5.268   3.308
  200LYS    HD2 8750  12.275   5.114   3.351
  200LYS     CE 8751  12.161   5.282   3.427
  200LYS    HE1 8752  12.077   5.217   3.452
  200LYS    HE2 8753  12.122   5.378   3.391
  200LYS     NZ 8754  12.236   5.306   3.556
  200LYS    HZ1 8755  12.308   5.238   3.573
  200LYS    HZ2 8756  12.289   5.392   3.546
  200LYS    HZ3 8757  12.172   5.320   3.633
  200LYS      C 8758  12.051   5.067   2.936
  200LYS      O 8759  11.933   5.091   2.960
  201GLY      N 8760  12.093   4.943   2.915
  201GLY      H 8761  12.193   4.935   2.900
  201GLY     CA 8762  12.003   4.824   2.938
  201GLY    HA1 8763  11.973   4.807   3.041
  201GLY    HA2 8764  12.056   4.730   2.923
  201GLY      C 8765  11.882   4.819   2.833
  201GLY      O 8766  11.762   4.796   2.868
  202GLN      N 8767  11.901   4.846   2.703
  202GLN      H 8768  11.997   4.847   2.670
  202GLN     CA 8769  11.809   4.837   2.589
  202GLN     HA 8770  11.711   4.797   2.617
  202GLN     CB 8771  11.785   4.977   2.528
  202GLN    HB1 8772  11.742   4.971   2.428
  202GLN    HB2 8773  11.887   5.016   2.515
  202GLN     CG 8774  11.697   5.062   2.619
  202GLN    HG1 8775  11.742   5.076   2.717
  202GLN    HG2 8776  11.602   5.011   2.633
  202GLN     CD 8777  11.660   5.193   2.554
  202GLN    OE1 8778  11.561   5.208   2.485
  202GLN    NE2 8779  11.751   5.285   2.558
  202GLN   HE21 8780  11.843   5.278   2.599
  202GLN   HE22 8781  11.723   5.361   2.497
  202GLN      C 8782  11.853   4.732   2.487
  202GLN      O 8783  11.952   4.658   2.513
  203THR      N 8784  11.785   4.728   2.372
  203THR      H 8785  11.708   4.793   2.365
  203THR     CA 8786  11.833   4.675   2.249
  203THR     HA 8787  11.942   4.669   2.253
  203THR     CB 8788  11.776   4.533   2.217
  203THR     HB 8789  11.822   4.501   2.123
  203THR    CG2 8790  11.802   4.426   2.318
  203THR   HG21 8791  11.747   4.438   2.411
  203THR   HG22 8792  11.778   4.333   2.266
  203THR   HG23 8793  11.907   4.418   2.346
  203THR    OG1 8794  11.636   4.543   2.195
  203THR    HG1 8795  11.611   4.454   2.169
  203THR      C 8796  11.812   4.764   2.130
  203THR      O 8797  11.751   4.870   2.150
  204ALA      N 8798  11.861   4.733   2.007
  204ALA      H 8799  11.928   4.659   1.996
  204ALA     CA 8800  11.818   4.812   1.888
  204ALA     HA 8801  11.861   4.910   1.910
  204ALA     CB 8802  11.883   4.759   1.763
  204ALA    HB1 8803  11.855   4.823   1.679
  204ALA    HB2 8804  11.990   4.760   1.783
  204ALA    HB3 8805  11.855   4.654   1.750
  204ALA      C 8806  11.667   4.823   1.872
  204ALA      O 8807  11.622   4.935   1.854
  205LEU      N 8808  11.589   4.717   1.867
  205LEU      H 8809  11.630   4.625   1.866
  205LEU     CA 8810  11.441   4.714   1.864
  205LEU     HA 8811  11.412   4.757   1.768
  205LEU     CB 8812  11.392   4.562   1.873
  205LEU    HB1 8813  11.420   4.540   1.976
  205LEU    HB2 8814  11.437   4.498   1.796
  205LEU     CG 8815  11.249   4.534   1.853
  205LEU     HG 8816  11.203   4.600   1.927
  205LEU    CD1 8817  11.195   4.557   1.710
  205LEU   HD11 8818  11.233   4.486   1.637
  205LEU   HD12 8819  11.087   4.550   1.716
  205LEU   HD13 8820  11.215   4.657   1.669
  205LEU    CD2 8821  11.214   4.394   1.902
  205LEU   HD21 8822  11.255   4.316   1.838
  205LEU   HD22 8823  11.264   4.378   1.998
  205LEU   HD23 8824  11.108   4.386   1.925
  205LEU      C 8825  11.372   4.808   1.966
  205LEU      O 8826  11.292   4.882   1.920
  206HID      N 8827  11.413   4.803   2.091
  206HID      H 8828  11.478   4.729   2.112
  206HID     CA 8829  11.362   4.889   2.196
  206HID     HA 8830  11.256   4.865   2.207
  206HID     CB 8831  11.436   4.862   2.324
  206HID    HB1 8832  11.422   4.943   2.396
  206HID    HB2 8833  11.543   4.863   2.304
  206HID     CG 8834  11.385   4.738   2.393
  206HID    ND1 8835  11.462   4.622   2.409
  206HID    HD1 8836  11.540   4.589   2.353
  206HID    CE1 8837  11.387   4.536   2.483
  206HID    HE1 8838  11.414   4.433   2.505
  206HID    NE2 8839  11.275   4.595   2.521
  206HID    CD2 8840  11.271   4.726   2.476
  206HID    HD2 8841  11.193   4.796   2.497
  206HID      C 8842  11.374   5.038   2.153
  206HID      O 8843  11.282   5.119   2.144
  207ILE      N 8844  11.500   5.082   2.130
  207ILE      H 8845  11.572   5.012   2.129
  207ILE     CA 8846  11.542   5.212   2.092
  207ILE     HA 8847  11.521   5.275   2.179
  207ILE     CB 8848  11.693   5.213   2.070
  207ILE     HB 8849  11.734   5.122   2.026
  207ILE    CG2 8850  11.754   5.323   1.973
  207ILE   HG21 8851  11.739   5.425   2.010
  207ILE   HG22 8852  11.861   5.303   1.961
  207ILE   HG23 8853  11.694   5.304   1.884
  207ILE    CG1 8854  11.755   5.228   2.209
  207ILE   HG11 8855  11.699   5.163   2.276
  207ILE   HG12 8856  11.745   5.331   2.246
  207ILE     CD 8857  11.901   5.187   2.220
  207ILE    HD1 8858  11.971   5.254   2.170
  207ILE    HD2 8859  11.930   5.179   2.325
  207ILE    HD3 8860  11.914   5.084   2.185
  207ILE      C 8861  11.456   5.259   1.972
  207ILE      O 8862  11.399   5.371   1.972
  208ALA      N 8863  11.461   5.173   1.867
  208ALA      H 8864  11.523   5.094   1.871
  208ALA     CA 8865  11.389   5.197   1.743
  208ALA     HA 8866  11.428   5.292   1.706
  208ALA     CB 8867  11.434   5.094   1.637
  208ALA    HB1 8868  11.390   5.119   1.541
  208ALA    HB2 8869  11.543   5.094   1.634
  208ALA    HB3 8870  11.401   4.993   1.664
  208ALA      C 8871  11.236   5.211   1.760
  208ALA      O 8872  11.179   5.303   1.695
  209ILE      N 8873  11.167   5.125   1.830
  209ILE      H 8874  11.223   5.059   1.882
  209ILE     CA 8875  11.030   5.153   1.865
  209ILE     HA 8876  10.979   5.165   1.770
  209ILE     CB 8877  10.964   5.034   1.944
  209ILE     HB 8878  11.038   5.010   2.021
  209ILE    CG2 8879  10.818   5.070   2.003
  209ILE   HG21 8880  10.768   4.978   2.031
  209ILE   HG22 8881  10.813   5.145   2.083
  209ILE   HG23 8882  10.762   5.119   1.924
  209ILE    CG1 8883  10.955   4.906   1.855
  209ILE   HG11 8884  11.042   4.893   1.791
  209ILE   HG12 8885  10.871   4.913   1.786
  209ILE     CD 8886  10.950   4.773   1.946
[truncated: 16,420,532 more chars]
