# Supplementary material for: Dynamic molecular portraits of ion-conducting pores characterize functional states of TRPV channels
Source: Commun Chem. 2024 Jun 1;7:119. doi: 10.1038/s42004-024-01198-z (PMC11144267; doi:10.1038/s42004-024-01198-z)
Supplement: Supplementary file 3 — Supplementary Data 1 [file 42004_2024_1198_MOESM3_ESM.zip › Supplementary Data 1/alpha_closedV1_init.gro]

 frame t=0
373786
  198TYR      N    1   5.123   4.200   2.677
  198TYR     H1    2   5.041   4.258   2.676
  198TYR     H2    3   5.124   4.143   2.595
  198TYR     H3    4   5.121   4.141   2.758
  198TYR     CA    5   5.242   4.284   2.680
  198TYR     HA    6   5.236   4.337   2.765
  198TYR     CB    7   5.368   4.197   2.681
  198TYR    HB1    8   5.376   4.152   2.592
  198TYR    HB2    9   5.358   4.128   2.752
  198TYR     CG   10   5.496   4.274   2.707
  198TYR    CD1   11   5.525   4.324   2.833
  198TYR    HD1   12   5.460   4.309   2.908
  198TYR    CE1   13   5.641   4.394   2.857
  198TYR    HE1   14   5.660   4.430   2.948
  198TYR     CZ   15   5.731   4.414   2.754
  198TYR     OH   16   5.847   4.483   2.778
  198TYR     HH   17   5.900   4.488   2.694
  198TYR    CE2   18   5.705   4.365   2.628
  198TYR    HE2   19   5.770   4.380   2.554
  198TYR    CD2   20   5.588   4.295   2.605
  198TYR    HD2   21   5.569   4.259   2.514
  198TYR      C   22   5.243   4.379   2.560
  198TYR      O   23   5.244   4.501   2.577
  199TYR      N   24   5.243   4.322   2.439
  199TYR      H   25   5.254   4.223   2.433
  199TYR     CA   26   5.228   4.397   2.315
  199TYR     HA   27   5.253   4.491   2.339
  199TYR     CB   28   5.321   4.340   2.207
  199TYR    HB1   29   5.299   4.384   2.120
  199TYR    HB2   30   5.304   4.242   2.199
  199TYR     CG   31   5.468   4.360   2.234
  199TYR    CD1   32   5.524   4.487   2.236
  199TYR    HD1   33   5.465   4.567   2.220
  199TYR    CE1   34   5.659   4.505   2.259
  199TYR    HE1   35   5.697   4.597   2.261
  199TYR     CZ   36   5.740   4.396   2.279
  199TYR     OH   37   5.875   4.414   2.302
  199TYR     HH   38   5.919   4.325   2.314
  199TYR    CE2   39   5.687   4.269   2.276
  199TYR    HE2   40   5.746   4.190   2.290
  199TYR    CD2   41   5.552   4.251   2.253
  199TYR    HD2   42   5.514   4.158   2.250
  199TYR      C   43   5.084   4.398   2.266
  199TYR      O   44   5.060   4.416   2.146
  200LYS      N   45   4.988   4.377   2.356
  200LYS      H   46   5.013   4.366   2.452
  200LYS     CA   47   4.847   4.369   2.319
  200LYS     HA   48   4.840   4.292   2.255
  200LYS     CB   49   4.762   4.345   2.444
  200LYS    HB1   50   4.772   4.424   2.505
  200LYS    HB2   51   4.796   4.263   2.490
  200LYS     CG   52   4.614   4.326   2.418
  200LYS    HG1   53   4.601   4.255   2.348
  200LYS    HG2   54   4.575   4.412   2.385
  200LYS     CD   55   4.542   4.284   2.545
  200LYS    HD1   56   4.554   4.355   2.615
  200LYS    HD2   57   4.581   4.198   2.577
  200LYS     CE   58   4.393   4.265   2.520
  200LYS    HE1   59   4.380   4.195   2.450
  200LYS    HE2   60   4.353   4.351   2.489
  200LYS     NZ   61   4.321   4.222   2.643
  200LYS    HZ1   62   4.223   4.211   2.622
  200LYS    HZ2   63   4.358   4.135   2.675
  200LYS    HZ3   64   4.332   4.291   2.714
  200LYS      C   65   4.800   4.495   2.248
  200LYS      O   66   4.828   4.607   2.292
  201GLY      N   67   4.729   4.476   2.137
  201GLY      H   68   4.715   4.382   2.104
  201GLY     CA   69   4.670   4.585   2.062
  201GLY    HA1   70   4.649   4.658   2.127
  201GLY    HA2   71   4.585   4.550   2.022
  201GLY      C   72   4.755   4.642   1.952
  201GLY      O   73   4.703   4.715   1.866
  202GLN      N   74   4.885   4.612   1.949
  202GLN      H   75   4.923   4.550   2.018
  202GLN     CA   76   4.972   4.668   1.847
  202GLN     HA   77   4.954   4.766   1.847
  202GLN     CB   78   5.118   4.640   1.882
  202GLN    HB1   79   5.135   4.542   1.871
  202GLN    HB2   80   5.133   4.666   1.977
  202GLN     CG   81   5.217   4.715   1.795
  202GLN    HG1   82   5.197   4.813   1.800
  202GLN    HG2   83   5.207   4.684   1.700
  202GLN     CD   84   5.360   4.692   1.839
  202GLN    OE1   85   5.395   4.584   1.886
  202GLN    NE2   86   5.444   4.794   1.823
  202GLN   HE21   87   5.411   4.880   1.784
  202GLN   HE22   88   5.539   4.785   1.850
  202GLN      C   89   4.938   4.609   1.710
  202GLN      O   90   4.915   4.488   1.698
  203THR      N   91   4.935   4.694   1.609
  203THR      H   92   4.954   4.790   1.628
  203THR     CA   93   4.905   4.656   1.471
  203THR     HA   94   4.900   4.556   1.470
  203THR     CB   95   4.770   4.713   1.426
  203THR     HB   96   4.747   4.681   1.334
  203THR    CG2   97   4.661   4.675   1.525
  203THR   HG21   98   4.573   4.713   1.494
  203THR   HG22   99   4.654   4.575   1.530
  203THR   HG23  100   4.683   4.712   1.615
  203THR    OG1  101   4.778   4.855   1.417
  203THR    HG1  102   4.689   4.891   1.388
  203THR      C  103   5.016   4.703   1.379
  203THR      O  104   5.113   4.768   1.421
  204ALA      N  105   5.002   4.670   1.250
  204ALA      H  106   4.920   4.620   1.221
  204ALA     CA  107   5.103   4.705   1.152
  204ALA     HA  108   5.187   4.666   1.188
  204ALA     CB  109   5.069   4.644   1.017
  204ALA    HB1  110   5.139   4.669   0.950
  204ALA    HB2  111   5.065   4.544   1.025
  204ALA    HB3  112   4.980   4.678   0.986
  204ALA      C  113   5.119   4.856   1.139
  204ALA      O  114   5.228   4.904   1.107
  205LEU      N  115   5.012   4.932   1.160
  205LEU      H  116   4.924   4.889   1.182
  205LEU     CA  117   5.021   5.077   1.151
  205LEU     HA  118   5.061   5.096   1.062
  205LEU     CB  119   4.881   5.138   1.160
  205LEU    HB1  120   4.845   5.118   1.251
  205LEU    HB2  121   4.824   5.092   1.091
  205LEU     CG  122   4.867   5.289   1.138
  205LEU     HG  123   4.923   5.336   1.206
  205LEU    CD1  124   4.918   5.331   1.001
  205LEU   HD11  125   4.907   5.430   0.990
  205LEU   HD12  126   5.014   5.307   0.993
  205LEU   HD13  127   4.865   5.284   0.930
  205LEU    CD2  128   4.722   5.330   1.156
  205LEU   HD21  129   4.713   5.428   1.142
  205LEU   HD22  130   4.665   5.281   1.090
  205LEU   HD23  131   4.692   5.307   1.249
  205LEU      C  132   5.113   5.134   1.258
  205LEU      O  133   5.191   5.227   1.233
  206HID      N  134   5.106   5.078   1.380
  206HID      H  135   5.038   5.006   1.398
  206HID     CA  136   5.196   5.121   1.486
  206HID     HA  137   5.182   5.220   1.494
  206HID     CB  138   5.160   5.051   1.617
  206HID    HB1  139   5.232   5.069   1.684
  206HID    HB2  140   5.153   4.952   1.600
  206HID     CG  141   5.031   5.096   1.676
  206HID    ND1  142   4.913   5.028   1.660
  206HID    HD1  143   4.902   4.943   1.608
  206HID    CE1  144   4.816   5.091   1.723
  206HID    HE1  145   4.720   5.062   1.726
  206HID    NE2  146   4.867   5.198   1.781
  206HID    CD2  147   5.001   5.204   1.753
  206HID    HD2  148   5.065   5.275   1.783
  206HID      C  149   5.341   5.093   1.449
  206HID      O  150   5.429   5.176   1.475
  207ILE      N  151   5.367   4.978   1.388
  207ILE      H  152   5.293   4.913   1.371
  207ILE     CA  153   5.503   4.946   1.345
  207ILE     HA  154   5.562   4.959   1.425
  207ILE     CB  155   5.511   4.800   1.298
  207ILE     HB  156   5.446   4.788   1.223
  207ILE    CG2  157   5.652   4.769   1.246
  207ILE   HG21  158   5.656   4.674   1.216
  207ILE   HG22  159   5.673   4.829   1.169
  207ILE   HG23  160   5.718   4.783   1.319
  207ILE    CG1  161   5.469   4.702   1.408
  207ILE   HG11  162   5.472   4.609   1.370
  207ILE   HG12  163   5.375   4.723   1.434
  207ILE     CD  164   5.555   4.705   1.534
  207ILE    HD1  165   5.520   4.638   1.600
  207ILE    HD2  166   5.649   4.682   1.510
  207ILE    HD3  167   5.551   4.796   1.574
  207ILE      C  168   5.548   5.042   1.237
  207ILE      O  169   5.663   5.087   1.236
  208ALA      N  170   5.460   5.073   1.142
  208ALA      H  171   5.367   5.034   1.146
  208ALA     CA  172   5.496   5.162   1.033
  208ALA     HA  173   5.577   5.121   0.991
  208ALA     CB  174   5.383   5.170   0.931
  208ALA    HB1  175   5.409   5.231   0.857
  208ALA    HB2  176   5.365   5.079   0.894
  208ALA    HB3  177   5.300   5.205   0.975
  208ALA      C  178   5.531   5.301   1.085
  208ALA      O  179   5.628   5.363   1.040
  209ILE      N  180   5.452   5.352   1.180
  209ILE      H  181   5.371   5.301   1.211
  209ILE     CA  182   5.483   5.482   1.238
  209ILE     HA  183   5.498   5.543   1.160
  209ILE     CB  184   5.365   5.534   1.323
  209ILE     HB  185   5.343   5.467   1.394
  209ILE    CG2  186   5.403   5.666   1.391
  209ILE   HG21  187   5.326   5.699   1.446
  209ILE   HG22  188   5.482   5.651   1.450
  209ILE   HG23  189   5.425   5.734   1.321
  209ILE    CG1  190   5.240   5.552   1.236
  209ILE   HG11  191   5.229   5.471   1.178
  209ILE   HG12  192   5.253   5.632   1.178
  209ILE     CD  193   5.112   5.571   1.315
  209ILE    HD1  194   5.035   5.582   1.252
  209ILE    HD2  195   5.096   5.491   1.373
  209ILE    HD3  196   5.120   5.652   1.372
  209ILE      C  197   5.611   5.475   1.320
  209ILE      O  198   5.693   5.567   1.318
  210GLU      N  199   5.629   5.365   1.395
  210GLU      H  200   5.558   5.294   1.395
  210GLU     CA  201   5.749   5.347   1.476
  210GLU     HA  202   5.753   5.424   1.539
  210GLU     CB  203   5.738   5.215   1.552
  210GLU    HB1  204   5.735   5.140   1.485
  210GLU    HB2  205   5.652   5.216   1.604
  210GLU     CG  206   5.851   5.187   1.649
  210GLU    HG1  207   5.848   5.256   1.721
  210GLU    HG2  208   5.937   5.193   1.600
  210GLU     CD  209   5.840   5.049   1.712
  210GLU    OE1  210   5.730   4.990   1.705
  210GLU    OE2  211   5.940   5.000   1.767
  210GLU      C  212   5.874   5.350   1.390
  210GLU      O  213   5.973   5.415   1.425
  211ARG      N  214   5.873   5.279   1.277
  211ARG      H  215   5.791   5.226   1.254
  211ARG     CA  216   5.987   5.276   1.187
  211ARG     HA  217   6.065   5.270   1.249
  211ARG     CB  218   5.979   5.154   1.095
  211ARG    HB1  219   6.053   5.160   1.028
  211ARG    HB2  220   5.891   5.156   1.048
  211ARG     CG  221   5.991   5.020   1.167
  211ARG    HG1  222   5.915   5.011   1.232
  211ARG    HG2  223   6.078   5.016   1.216
  211ARG     CD  224   5.985   4.905   1.067
  211ARG    HD1  225   6.061   4.912   1.003
  211ARG    HD2  226   5.899   4.909   1.016
  211ARG     NE  227   5.992   4.774   1.130
  211ARG     HE  228   6.004   4.771   1.229
  211ARG     CZ  229   5.983   4.658   1.065
  211ARG    NH1  230   5.965   4.653   0.934
  211ARG   HH11  231   5.957   4.738   0.881
  211ARG   HH12  232   5.958   4.564   0.888
  211ARG    NH2  233   5.991   4.545   1.134
  211ARG   HH21  234   6.003   4.548   1.233
  211ARG   HH22  235   5.984   4.457   1.087
  211ARG      C  236   6.000   5.403   1.103
  211ARG      O  237   6.096   5.414   1.026
  212ARG      N  238   5.907   5.498   1.116
  212ARG      H  239   5.829   5.481   1.177
  212ARG     CA  240   5.914   5.625   1.045
  212ARG     HA  241   5.831   5.674   1.073
  212ARG     CB  242   6.039   5.704   1.086
  212ARG    HB1  243   6.032   5.796   1.048
  212ARG    HB2  244   6.119   5.658   1.048
  212ARG     CG  245   6.059   5.717   1.236
  212ARG    HG1  246   6.067   5.625   1.276
  212ARG    HG2  247   5.980   5.764   1.275
  212ARG     CD  248   6.184   5.796   1.269
  212ARG    HD1  249   6.260   5.763   1.214
  212ARG    HD2  250   6.206   5.785   1.366
  212ARG     NE  251   6.167   5.939   1.242
  212ARG     HE  252   6.201   5.973   1.155
  212ARG     CZ  253   6.110   6.026   1.323
  212ARG    NH1  254   6.060   5.990   1.440
  212ARG   HH11  255   6.064   5.894   1.469
  212ARG   HH12  256   6.017   6.058   1.499
  212ARG    NH2  257   6.102   6.154   1.286
  212ARG   HH21  258   6.139   6.183   1.198
  212ARG   HH22  259   6.059   6.221   1.347
  212ARG      C  260   5.910   5.605   0.894
  212ARG      O  261   5.983   5.669   0.818
  213ASN      N  262   5.823   5.515   0.849
  213ASN      H  263   5.765   5.468   0.916
  213ASN     CA  264   5.806   5.481   0.708
  213ASN     HA  265   5.884   5.518   0.658
  213ASN     CB  266   5.807   5.330   0.687
  213ASN    HB1  267   5.721   5.292   0.722
  213ASN    HB2  268   5.883   5.291   0.738
  213ASN     CG  269   5.821   5.291   0.541
  213ASN    OD1  270   5.794   5.371   0.451
  213ASN    ND2  271   5.863   5.167   0.517
  213ASN   HD21  272   5.883   5.105   0.593
  213ASN   HD22  273   5.874   5.135   0.423
  213ASN      C  274   5.674   5.544   0.661
  213ASN      O  275   5.566   5.488   0.681
  214MET      N  276   5.685   5.660   0.597
  214MET      H  277   5.775   5.700   0.582
  214MET     CA  278   5.566   5.729   0.548
  214MET     HA  279   5.505   5.739   0.627
  214MET     CB  280   5.605   5.866   0.492
  214MET    HB1  281   5.659   5.851   0.410
  214MET    HB2  282   5.660   5.913   0.561
  214MET     CG  283   5.489   5.958   0.455
  214MET    HG1  284   5.433   5.904   0.391
  214MET    HG2  285   5.531   6.034   0.406
  214MET     SD  286   5.393   6.014   0.596
  214MET     CE  287   5.248   5.909   0.583
  214MET    HE1  288   5.184   5.930   0.657
  214MET    HE2  289   5.203   5.925   0.495
  214MET    HE3  290   5.275   5.813   0.589
  214MET      C  291   5.494   5.647   0.442
  214MET      O  292   5.370   5.639   0.441
  215THR      N  293   5.569   5.583   0.352
  215THR      H  294   5.668   5.589   0.358
  215THR     CA  295   5.508   5.505   0.245
  215THR     HA  296   5.446   5.568   0.198
  215THR     CB  297   5.615   5.455   0.149
  215THR     HB  298   5.680   5.397   0.198
  215THR    CG2  299   5.552   5.379   0.033
  215THR   HG21  300   5.623   5.347  -0.029
  215THR   HG22  301   5.501   5.300   0.068
  215THR   HG23  302   5.489   5.439  -0.017
  215THR    OG1  303   5.690   5.566   0.098
  215THR    HG1  304   5.760   5.533   0.035
  215THR      C  305   5.429   5.387   0.301
  215THR      O  306   5.318   5.359   0.255
  216LEU      N  307   5.485   5.317   0.399
  216LEU      H  308   5.575   5.342   0.433
  216LEU     CA  309   5.414   5.203   0.456
  216LEU     HA  310   5.388   5.146   0.378
  216LEU     CB  311   5.506   5.125   0.551
  216LEU    HB1  312   5.533   5.187   0.624
  216LEU    HB2  313   5.586   5.097   0.499
  216LEU     CG  314   5.447   4.999   0.616
  216LEU     HG  315   5.369   5.026   0.672
  216LEU    CD1  316   5.397   4.901   0.511
  216LEU   HD11  317   5.359   4.820   0.556
  216LEU   HD12  318   5.326   4.944   0.456
  216LEU   HD13  319   5.473   4.874   0.452
  216LEU    CD2  320   5.548   4.932   0.706
  216LEU   HD21  321   5.507   4.850   0.747
  216LEU   HD22  322   5.628   4.906   0.652
  216LEU   HD23  323   5.575   4.995   0.778
  216LEU      C  324   5.288   5.248   0.528
  216LEU      O  325   5.185   5.180   0.520
  217VAL      N  326   5.293   5.361   0.598
  217VAL      H  327   5.379   5.410   0.606
  217VAL     CA  328   5.173   5.414   0.663
  217VAL     HA  329   5.137   5.341   0.722
  217VAL     CB  330   5.209   5.537   0.749
  217VAL     HB  331   5.262   5.601   0.694
  217VAL    CG1  332   5.082   5.607   0.797
  217VAL   HG11  333   5.106   5.686   0.852
  217VAL   HG12  334   5.028   5.637   0.718
  217VAL   HG13  335   5.027   5.543   0.852
  217VAL    CG2  336   5.294   5.496   0.867
  217VAL   HG21  337   5.316   5.577   0.922
  217VAL   HG22  338   5.243   5.430   0.923
  217VAL   HG23  339   5.378   5.453   0.834
  217VAL      C  340   5.067   5.447   0.559
  217VAL      O  341   4.948   5.417   0.577
  218THR      N  342   5.108   5.510   0.449
  218THR      H  343   5.204   5.533   0.439
  218THR     CA  344   5.014   5.545   0.344
  218THR     HA  345   4.944   5.601   0.388
  218THR     CB  346   5.085   5.624   0.234
  218THR     HB  347   5.157   5.569   0.193
  218THR    CG2  348   4.988   5.667   0.126
  218THR   HG21  349   5.037   5.718   0.056
  218THR   HG22  350   4.945   5.586   0.085
  218THR   HG23  351   4.917   5.725   0.166
  218THR    OG1  352   5.146   5.741   0.292
  218THR    HG1  353   5.192   5.793   0.221
  218THR      C  354   4.949   5.420   0.286
  218THR      O  355   4.827   5.415   0.265
  219LEU      N  356   5.029   5.317   0.259
  219LEU      H  357   5.127   5.324   0.276
  219LEU     CA  358   4.974   5.193   0.204
  219LEU     HA  359   4.920   5.220   0.124
  219LEU     CB  360   5.088   5.099   0.164
  219LEU    HB1  361   5.047   5.011   0.137
  219LEU    HB2  362   5.146   5.085   0.244
  219LEU     CG  363   5.177   5.147   0.049
  219LEU     HG  364   5.205   5.241   0.068
  219LEU    CD1  365   5.301   5.060   0.039
  219LEU   HD11  366   5.358   5.092  -0.036
  219LEU   HD12  367   5.352   5.065   0.125
  219LEU   HD13  368   5.274   4.965   0.022
  219LEU    CD2  369   5.101   5.148  -0.083
  219LEU   HD21  370   5.161   5.180  -0.156
  219LEU   HD22  371   5.069   5.055  -0.104
  219LEU   HD23  372   5.022   5.209  -0.076
  219LEU      C  373   4.881   5.125   0.303
  219LEU      O  374   4.774   5.077   0.265
  220LEU      N  375   4.919   5.121   0.431
  220LEU      H  376   5.004   5.164   0.459
  220LEU     CA  377   4.836   5.053   0.531
  220LEU     HA  378   4.820   4.961   0.495
  220LEU     CB  379   4.910   5.046   0.664
  220LEU    HB1  380   4.844   5.018   0.734
  220LEU    HB2  381   4.944   5.138   0.685
  220LEU     CG  382   5.029   4.949   0.670
  220LEU     HG  383   5.086   4.965   0.590
  220LEU    CD1  384   5.112   4.974   0.795
  220LEU   HD11  385   5.189   4.910   0.797
  220LEU   HD12  386   5.146   5.068   0.794
  220LEU   HD13  387   5.055   4.960   0.876
  220LEU    CD2  388   4.982   4.804   0.667
  220LEU   HD21  389   5.061   4.743   0.671
  220LEU   HD22  390   4.922   4.786   0.745
  220LEU   HD23  391   4.931   4.787   0.582
  220LEU      C  392   4.702   5.124   0.549
  220LEU      O  393   4.597   5.059   0.558
  221VAL      N  394   4.703   5.257   0.555
  221VAL      H  395   4.790   5.306   0.553
  221VAL     CA  396   4.578   5.331   0.565
  221VAL     HA  397   4.529   5.291   0.642
  221VAL     CB  398   4.605   5.480   0.593
  221VAL     HB  399   4.669   5.515   0.525
  221VAL    CG1  400   4.477   5.561   0.582
  221VAL   HG11  401   4.496   5.657   0.600
  221VAL   HG12  402   4.439   5.552   0.490
  221VAL   HG13  403   4.410   5.527   0.648
  221VAL    CG2  404   4.667   5.497   0.731
  221VAL   HG21  405   4.684   5.594   0.748
  221VAL   HG22  406   4.604   5.461   0.800
  221VAL   HG23  407   4.753   5.447   0.735
  221VAL      C  408   4.495   5.312   0.438
  221VAL      O  409   4.373   5.299   0.444
  222GLU      N  410   4.561   5.311   0.322
  222GLU      H  411   4.659   5.327   0.321
  222GLU     CA  412   4.491   5.286   0.197
  222GLU     HA  413   4.419   5.355   0.193
  222GLU     CB  414   4.588   5.301   0.080
  222GLU    HB1  415   4.660   5.232   0.090
  222GLU    HB2  416   4.628   5.392   0.084
  222GLU     CG  417   4.525   5.283  -0.057
  222GLU    HG1  418   4.442   5.339  -0.062
  222GLU    HG2  419   4.501   5.186  -0.069
  222GLU     CD  420   4.617   5.324  -0.170
  222GLU    OE1  421   4.731   5.367  -0.142
  222GLU    OE2  422   4.575   5.314  -0.287
  222GLU      C  423   4.425   5.149   0.195
  222GLU      O  424   4.316   5.134   0.139
  223ASN      N  425   4.488   5.049   0.257
  223ASN      H  426   4.571   5.069   0.309
  223ASN     CA  427   4.440   4.912   0.252
  223ASN     HA  428   4.392   4.907   0.164
  223ASN     CB  429   4.559   4.815   0.260
  223ASN    HB1  430   4.524   4.721   0.259
  223ASN    HB2  431   4.608   4.831   0.345
  223ASN     CG  432   4.655   4.833   0.144
  223ASN    OD1  433   4.616   4.874   0.035
  223ASN    ND2  434   4.782   4.802   0.168
  223ASN   HD21  435   4.809   4.769   0.258
  223ASN   HD22  436   4.850   4.812   0.096
  223ASN      C  437   4.340   4.879   0.362
  223ASN      O  438   4.307   4.761   0.381
  224GLY      N  439   4.291   4.979   0.435
  224GLY      H  440   4.325   5.072   0.419
  224GLY     CA  441   4.190   4.957   0.536
  224GLY    HA1  442   4.139   4.875   0.509
  224GLY    HA2  443   4.129   5.036   0.533
  224GLY      C  444   4.240   4.939   0.678
  224GLY      O  445   4.168   4.882   0.760
  225ALA      N  446   4.361   4.985   0.708
  225ALA      H  447   4.418   5.024   0.636
  225ALA     CA  448   4.410   4.979   0.845
  225ALA     HA  449   4.403   4.883   0.871
  225ALA     CB  450   4.555   5.025   0.853
  225ALA    HB1  451   4.586   5.020   0.948
  225ALA    HB2  452   4.612   4.966   0.796
  225ALA    HB3  453   4.562   5.119   0.820
  225ALA      C  454   4.323   5.065   0.936
  225ALA      O  455   4.272   5.169   0.896
  226ASP      N  456   4.307   5.019   1.060
  226ASP      H  457   4.353   4.934   1.086
  226ASP     CA  458   4.224   5.088   1.159
  226ASP     HA  459   4.148   5.132   1.111
  226ASP     CB  460   4.165   4.988   1.258
  226ASP    HB1  461   4.239   4.949   1.312
  226ASP    HB2  462   4.119   4.915   1.207
  226ASP     CG  463   4.064   5.052   1.353
  226ASP    OD1  464   4.032   5.171   1.335
  226ASP    OD2  465   4.017   4.982   1.444
  226ASP      C  466   4.310   5.192   1.229
  226ASP      O  467   4.393   5.159   1.314
  227VAL      N  468   4.289   5.319   1.194
  227VAL      H  469   4.218   5.340   1.126
  227VAL     CA  470   4.367   5.428   1.252
  227VAL     HA  471   4.460   5.392   1.247
  227VAL     CB  472   4.351   5.558   1.171
  227VAL     HB  473   4.411   5.627   1.210
  227VAL    CG1  474   4.393   5.537   1.027
  227VAL   HG11  475   4.382   5.622   0.976
  227VAL   HG12  476   4.489   5.509   1.024
  227VAL   HG13  477   4.336   5.466   0.986
  227VAL    CG2  478   4.208   5.612   1.179
  227VAL   HG21  479   4.201   5.696   1.125
  227VAL   HG22  480   4.144   5.544   1.142
  227VAL   HG23  481   4.185   5.631   1.274
  227VAL      C  482   4.331   5.457   1.398
  227VAL      O  483   4.397   5.539   1.460
  228GLN      N  484   4.227   5.393   1.452
  228GLN      H  485   4.174   5.330   1.394
  228GLN     CA  486   4.186   5.410   1.591
  228GLN     HA  487   4.239   5.489   1.622
  228GLN     CB  488   4.035   5.436   1.599
  228GLN    HB1  489   4.010   5.449   1.695
  228GLN    HB2  490   3.987   5.356   1.563
  228GLN     CG  491   3.987   5.558   1.521
  228GLN    HG1  492   3.888   5.566   1.533
  228GLN    HG2  493   4.008   5.544   1.424
  228GLN     CD  494   4.052   5.688   1.566
  228GLN    OE1  495   4.102   5.765   1.485
  228GLN    NE2  496   4.049   5.713   1.696
  228GLN   HE21  497   4.005   5.648   1.758
  228GLN   HE22  498   4.090   5.797   1.732
  228GLN      C  499   4.223   5.292   1.679
  228GLN      O  500   4.173   5.281   1.791
  229ALA      N  501   4.309   5.202   1.630
  229ALA      H  502   4.346   5.214   1.538
  229ALA     CA  503   4.349   5.086   1.710
  229ALA     HA  504   4.264   5.039   1.736
  229ALA     CB  505   4.439   4.994   1.627
  229ALA    HB1  506   4.466   4.915   1.682
  229ALA    HB2  507   4.389   4.963   1.546
  229ALA    HB3  508   4.520   5.044   1.598
  229ALA      C  509   4.421   5.130   1.836
  229ALA      O  510   4.504   5.221   1.834
  230ALA      N  511   4.388   5.064   1.948
  230ALA      H  512   4.323   4.988   1.941
  230ALA     CA  513   4.442   5.097   2.079
  230ALA     HA  514   4.483   5.188   2.072
  230ALA     CB  515   4.331   5.102   2.183
  230ALA    HB1  516   4.370   5.125   2.272
  230ALA    HB2  517   4.264   5.172   2.157
  230ALA    HB3  518   4.286   5.013   2.188
  230ALA      C  519   4.548   4.994   2.116
  230ALA      O  520   4.516   4.877   2.140
  231ALA      N  521   4.674   5.038   2.122
  231ALA      H  522   4.693   5.132   2.095
  231ALA     CA  523   4.784   4.953   2.166
  231ALA     HA  524   4.764   4.860   2.136
  231ALA     CB  525   4.915   4.996   2.101
  231ALA    HB1  526   4.989   4.936   2.132
  231ALA    HB2  527   4.906   4.989   2.002
  231ALA    HB3  528   4.935   5.090   2.126
  231ALA      C  529   4.792   4.961   2.319
  231ALA      O  530   4.876   5.029   2.377
  232ASN      N  531   4.701   4.887   2.383
  232ASN      H  532   4.645   4.823   2.330
  232ASN     CA  533   4.680   4.896   2.528
  232ASN     HA  534   4.718   4.984   2.555
  232ASN     CB  535   4.531   4.891   2.559
  232ASN    HB1  536   4.485   4.965   2.510
  232ASN    HB2  537   4.518   4.903   2.657
  232ASN     CG  538   4.466   4.760   2.518
  232ASN    OD1  539   4.525   4.681   2.446
  232ASN    ND2  540   4.344   4.738   2.565
  232ASN   HD21  541   4.300   4.806   2.624
  232ASN   HD22  542   4.296   4.653   2.542
  232ASN      C  543   4.754   4.786   2.604
  232ASN      O  544   4.710   4.746   2.712
  233GLY      N  545   4.866   4.737   2.550
  233GLY      H  546   4.895   4.768   2.460
  233GLY     CA  547   4.945   4.639   2.622
  233GLY    HA1  548   5.006   4.595   2.556
  233GLY    HA2  549   4.882   4.571   2.660
  233GLY      C  550   5.026   4.702   2.734
  233GLY      O  551   5.040   4.824   2.743
  234ASP      N  552   5.079   4.616   2.820
  234ASP      H  553   5.066   4.518   2.806
  234ASP     CA  554   5.156   4.664   2.935
  234ASP     HA  555   5.095   4.726   2.984
  234ASP     CB  556   5.195   4.547   3.025
  234ASP    HB1  557   5.256   4.580   3.096
  234ASP    HB2  558   5.242   4.478   2.970
  234ASP     CG  559   5.075   4.482   3.091
  234ASP    OD1  560   4.962   4.529   3.069
  234ASP    OD2  561   5.094   4.384   3.167
  234ASP      C  562   5.280   4.740   2.890
  234ASP      O  563   5.324   4.834   2.958
  235PHE      N  564   5.339   4.701   2.777
  235PHE      H  565   5.302   4.623   2.726
  235PHE     CA  566   5.456   4.772   2.727
  235PHE     HA  567   5.520   4.770   2.803
  235PHE     CB  568   5.512   4.700   2.604
  235PHE    HB1  569   5.442   4.700   2.532
  235PHE    HB2  570   5.534   4.606   2.629
  235PHE     CG  571   5.636   4.763   2.548
  235PHE    CD1  572   5.760   4.738   2.605
  235PHE    HD1  573   5.767   4.677   2.684
  235PHE    CE1  574   5.873   4.796   2.554
  235PHE    HE1  575   5.961   4.777   2.596
  235PHE     CZ  576   5.865   4.880   2.445
  235PHE     HZ  577   5.948   4.922   2.408
  235PHE    CE2  578   5.743   4.906   2.387
  235PHE    HE2  579   5.737   4.966   2.308
  235PHE    CD2  580   5.629   4.848   2.439
  235PHE    HD2  581   5.540   4.868   2.397
  235PHE      C  582   5.425   4.917   2.691
  235PHE      O  583   5.515   5.001   2.697
  236PHE      N  584   5.300   4.947   2.655
  236PHE      H  585   5.230   4.876   2.660
  236PHE     CA  586   5.262   5.080   2.608
  236PHE     HA  587   5.348   5.122   2.580
  236PHE     CB  588   5.165   5.067   2.491
  236PHE    HB1  589   5.151   5.157   2.450
  236PHE    HB2  590   5.077   5.032   2.525
  236PHE     CG  591   5.213   4.974   2.383
  236PHE    CD1  592   5.320   5.008   2.303
  236PHE    HD1  593   5.366   5.095   2.318
  236PHE    CE1  594   5.364   4.924   2.203
  236PHE    HE1  595   5.441   4.950   2.145
  236PHE     CZ  596   5.300   4.803   2.183
  236PHE     HZ  597   5.331   4.741   2.111
  236PHE    CE2  598   5.194   4.767   2.262
  236PHE    HE2  599   5.148   4.679   2.247
  236PHE    CD2  600   5.150   4.852   2.362
  236PHE    HD2  601   5.072   4.825   2.419
  236PHE      C  602   5.200   5.167   2.717
  236PHE      O  603   5.150   5.275   2.685
  237LYS      N  604   5.202   5.123   2.842
  237LYS      H  605   5.240   5.032   2.860
  237LYS     CA  606   5.151   5.200   2.955
  237LYS     HA  607   5.092   5.271   2.917
  237LYS     CB  608   5.069   5.110   3.047
  237LYS    HB1  609   5.041   5.163   3.127
  237LYS    HB2  610   5.126   5.033   3.076
  237LYS     CG  611   4.944   5.054   2.982
  237LYS    HG1  612   4.970   5.002   2.900
  237LYS    HG2  613   4.884   5.130   2.955
  237LYS     CD  614   4.868   4.962   3.077
  237LYS    HD1  615   4.840   5.014   3.158
  237LYS    HD2  616   4.927   4.886   3.104
  237LYS     CE  617   4.744   4.905   3.012
  237LYS    HE1  618   4.770   4.853   2.930
  237LYS    HE2  619   4.683   4.980   2.986
  237LYS     NZ  620   4.670   4.814   3.103
  237LYS    HZ1  621   4.589   4.779   3.056
  237LYS    HZ2  622   4.729   4.738   3.129
  237LYS    HZ3  623   4.642   4.864   3.185
  237LYS      C  624   5.266   5.265   3.030
  237LYS      O  625   5.384   5.238   3.004
  238LYS      N  626   5.231   5.353   3.124
  238LYS      H  627   5.134   5.373   3.139
  238LYS     CA  628   5.332   5.421   3.205
  238LYS     HA  629   5.390   5.472   3.141
  238LYS     CB  630   5.264   5.517   3.303
  238LYS    HB1  631   5.332   5.549   3.368
  238LYS    HB2  632   5.192   5.467   3.352
  238LYS     CG  633   5.200   5.639   3.236
  238LYS    HG1  634   5.128   5.608   3.174
  238LYS    HG2  635   5.270   5.688   3.184
  238LYS     CD  636   5.139   5.733   3.339
  238LYS    HD1  637   5.208   5.756   3.407
  238LYS    HD2  638   5.062   5.687   3.384
  238LYS     CE  639   5.089   5.861   3.275
  238LYS    HE1  640   5.020   5.838   3.206
  238LYS    HE2  641   5.165   5.908   3.232
  238LYS     NZ  642   5.027   5.953   3.374
  238LYS    HZ1  643   4.995   6.036   3.327
  238LYS    HZ2  644   4.949   5.907   3.417
  238LYS    HZ3  645   5.094   5.977   3.444
  238LYS      C  646   5.419   5.321   3.278
  238LYS      O  647   5.539   5.309   3.250
  239THR      N  648   5.359   5.245   3.371
  239THR      H  649   5.266   5.270   3.398
  239THR     CA  650   5.420   5.128   3.436
  239THR     HA  651   5.366   5.114   3.519
  239THR     CB  652   5.412   5.008   3.341
  239THR     HB  653   5.479   5.017   3.267
  239THR    CG2  654   5.434   4.878   3.417
  239THR   HG21  655   5.428   4.801   3.353
  239THR   HG22  656   5.524   4.879   3.460
  239THR   HG23  657   5.363   4.868   3.487
  239THR    OG1  658   5.282   5.004   3.280
  239THR    HG1  659   5.276   4.926   3.218
  239THR      C  660   5.564   5.150   3.480
  239THR      O  661   5.656   5.088   3.427
  240LYS      N  662   5.584   5.241   3.576
  240LYS      H  663   5.505   5.280   3.623
  240LYS     CA  664   5.718   5.285   3.614
  240LYS     HA  665   5.754   5.325   3.530
  240LYS     CB  666   5.709   5.387   3.728
  240LYS    HB1  667   5.651   5.463   3.698
  240LYS    HB2  668   5.801   5.421   3.747
  240LYS     CG  669   5.651   5.331   3.857
  240LYS    HG1  670   5.711   5.259   3.891
  240LYS    HG2  671   5.561   5.292   3.838
  240LYS     CD  672   5.636   5.438   3.964
  240LYS    HD1  673   5.564   5.502   3.936
  240LYS    HD2  674   5.722   5.487   3.973
  240LYS     CE  675   5.599   5.377   4.098
  240LYS    HE1  676   5.668   5.310   4.124
  240LYS    HE2  677   5.510   5.331   4.090
  240LYS     NZ  678   5.590   5.479   4.205
  240LYS    HZ1  679   5.565   5.435   4.291
  240LYS    HZ2  680   5.678   5.525   4.215
  240LYS    HZ3  681   5.520   5.546   4.181
  240LYS      C  682   5.810   5.171   3.655
  240LYS      O  683   5.933   5.184   3.642
  241GLY      N  684   5.755   5.060   3.705
  241GLY      H  685   5.655   5.054   3.712
  241GLY     CA  686   5.835   4.948   3.749
  241GLY    HA1  687   5.781   4.899   3.818
  241GLY    HA2  688   5.917   4.986   3.792
  241GLY      C  689   5.877   4.850   3.641
  241GLY      O  690   5.940   4.749   3.673
  242ARG      N  691   5.843   4.876   3.515
  242ARG      H  692   5.791   4.959   3.496
  242ARG     CA  693   5.877   4.789   3.403
  242ARG     HA  694   5.954   4.732   3.433
  242ARG     CB  695   5.759   4.699   3.366
  242ARG    HB1  696   5.785   4.643   3.288
  242ARG    HB2  697   5.681   4.757   3.340
  242ARG     CG  698   5.713   4.606   3.477
  242ARG    HG1  699   5.692   4.660   3.559
  242ARG    HG2  700   5.786   4.541   3.498
  242ARG     CD  701   5.589   4.529   3.437
  242ARG    HD1  702   5.517   4.593   3.410
  242ARG    HD2  703   5.557   4.474   3.514
  242ARG     NE  704   5.613   4.439   3.325
  242ARG     HE  705   5.707   4.428   3.293
  242ARG     CZ  706   5.519   4.370   3.262
  242ARG    NH1  707   5.391   4.379   3.295
  242ARG   HH11  708   5.362   4.439   3.370
  242ARG   HH12  709   5.322   4.325   3.245
  242ARG    NH2  710   5.554   4.290   3.161
  242ARG   HH21  711   5.650   4.283   3.134
  242ARG   HH22  712   5.484   4.237   3.112
  242ARG      C  713   5.915   4.876   3.284
  242ARG      O  714   5.877   4.993   3.278
  243PRO      N  715   5.992   4.822   3.189
  243PRO     CD  716   6.057   4.690   3.185
  243PRO    HD1  717   5.992   4.618   3.211
  243PRO    HD2  718   6.135   4.687   3.247
  243PRO     CG  719   6.100   4.676   3.042
  243PRO    HG1  720   6.027   4.634   2.987
  243PRO    HG2  721   6.183   4.621   3.035
  243PRO     CB  722   6.126   4.814   2.995
  243PRO    HB1  723   6.114   4.819   2.896
  243PRO    HB2  724   6.219   4.841   3.019
  243PRO     CA  725   6.022   4.900   3.068
  243PRO     HA  726   6.054   4.992   3.092
  243PRO      C  727   5.898   4.920   2.983
  243PRO      O  728   5.803   4.841   2.986
  244GLY      N  729   5.898   5.028   2.907
  244GLY      H  730   5.976   5.090   2.910
  244GLY     CA  731   5.787   5.058   2.819
  244GLY    HA1  732   5.702   5.046   2.870
  244GLY    HA2  733   5.789   4.993   2.743
  244GLY      C  734   5.797   5.200   2.767
  244GLY      O  735   5.895   5.270   2.790
  245PHE      N  736   5.692   5.240   2.695
  245PHE      H  737   5.615   5.177   2.681
  245PHE     CA  738   5.685   5.373   2.636
  245PHE     HA  739   5.730   5.436   2.699
  245PHE     CB  740   5.759   5.379   2.503
  245PHE    HB1  741   5.715   5.316   2.439
  245PHE    HB2  742   5.854   5.351   2.518
  245PHE     CG  743   5.760   5.515   2.440
  245PHE    CD1  744   5.835   5.617   2.494
  245PHE    HD1  745   5.889   5.600   2.576
  245PHE    CE1  746   5.837   5.742   2.437
  245PHE    HE1  747   5.891   5.815   2.478
  245PHE     CZ  748   5.763   5.766   2.323
  245PHE     HZ  749   5.764   5.857   2.281
  245PHE    CE2  750   5.687   5.665   2.267
  245PHE    HE2  751   5.633   5.682   2.184
  245PHE    CD2  752   5.686   5.540   2.326
  245PHE    HD2  753   5.631   5.467   2.286
  245PHE      C  754   5.539   5.410   2.619
  245PHE      O  755   5.469   5.348   2.538
  246TYR      N  756   5.493   5.509   2.694
  246TYR      H  757   5.554   5.552   2.760
  246TYR     CA  758   5.356   5.558   2.683
  246TYR     HA  759   5.300   5.480   2.653
  246TYR     CB  760   5.305   5.607   2.818
  246TYR    HB1  761   5.369   5.674   2.854
  246TYR    HB2  762   5.299   5.529   2.881
  246TYR     CG  763   5.169   5.671   2.810
  246TYR    CD1  764   5.054   5.594   2.796
  246TYR    HD1  765   5.061   5.494   2.792
  246TYR    CE1  766   4.930   5.653   2.788
  246TYR    HE1  767   4.848   5.596   2.778
  246TYR     CZ  768   4.918   5.789   2.794
  246TYR     OH  769   4.794   5.848   2.787
  246TYR     HH  770   4.804   5.947   2.793
  246TYR    CE2  771   5.030   5.868   2.809
  246TYR    HE2  772   5.021   5.967   2.814
  246TYR    CD2  773   5.154   5.809   2.817
  246TYR    HD2  774   5.235   5.866   2.828
  246TYR      C  775   5.350   5.670   2.581
  246TYR      O  776   5.433   5.763   2.583
  247PHE      N  777   5.253   5.661   2.490
  247PHE      H  778   5.191   5.582   2.493
  247PHE     CA  779   5.234   5.762   2.386
  247PHE     HA  780   5.279   5.843   2.423
  247PHE     CB  781   5.296   5.712   2.254
  247PHE    HB1  782   5.394   5.700   2.267
  247PHE    HB2  783   5.279   5.780   2.183
  247PHE     CG  784   5.240   5.581   2.206
  247PHE    CD1  785   5.129   5.577   2.124
  247PHE    HD1  786   5.085   5.662   2.096
  247PHE    CE1  787   5.078   5.457   2.080
  247PHE    HE1  788   4.997   5.455   2.021
  247PHE     CZ  789   5.138   5.339   2.117
  247PHE     HZ  790   5.101   5.251   2.085
  247PHE    CE2  791   5.249   5.342   2.198
  247PHE    HE2  792   5.293   5.256   2.225
  247PHE    CD2  793   5.300   5.462   2.242
  247PHE    HD2  794   5.381   5.463   2.300
  247PHE      C  795   5.089   5.798   2.362
  247PHE      O  796   5.062   5.880   2.274
  248GLY      N  797   4.994   5.741   2.437
  248GLY      H  798   5.022   5.682   2.513
  248GLY     CA  799   4.852   5.761   2.413
  248GLY    HA1  800   4.842   5.842   2.355
  248GLY    HA2  801   4.808   5.778   2.502
  248GLY      C  802   4.783   5.645   2.346
  248GLY      O  803   4.663   5.655   2.319
  249GLU      N  804   4.855   5.538   2.312
  249GLU      H  805   4.954   5.545   2.317
  249GLU     CA  806   4.799   5.411   2.268
  249GLU     HA  807   4.878   5.351   2.269
  249GLU     CB  808   4.690   5.363   2.364
  249GLU    HB1  809   4.660   5.272   2.335
  249GLU    HB2  810   4.613   5.427   2.359
  249GLU     CG  811   4.732   5.353   2.509
  249GLU    HG1  812   4.759   5.444   2.540
  249GLU    HG2  813   4.809   5.290   2.515
  249GLU     CD  814   4.620   5.302   2.599
  249GLU    OE1  815   4.510   5.277   2.547
  249GLU    OE2  816   4.642   5.289   2.721
  249GLU      C  817   4.742   5.415   2.126
  249GLU      O  818   4.699   5.311   2.075
  250LEU      N  819   4.741   5.534   2.061
  250LEU      H  820   4.785   5.612   2.104
  250LEU     CA  821   4.677   5.552   1.931
  250LEU     HA  822   4.635   5.463   1.910
  250LEU     CB  823   4.571   5.663   1.938
  250LEU    HB1  824   4.529   5.672   1.847
  250LEU    HB2  825   4.617   5.748   1.962
  250LEU     CG  826   4.458   5.641   2.039
  250LEU     HG  827   4.499   5.628   2.129
  250LEU    CD1  828   4.367   5.763   2.042
  250LEU   HD11  829   4.293   5.748   2.108
  250LEU   HD12  830   4.420   5.843   2.069
  250LEU   HD13  831   4.327   5.777   1.951
  250LEU    CD2  832   4.377   5.516   2.008
  250LEU   HD21  833   4.304   5.505   2.076
  250LEU   HD22  834   4.336   5.524   1.917
  250LEU   HD23  835   4.437   5.436   2.010
  250LEU      C  836   4.779   5.587   1.824
  250LEU      O  837   4.883   5.647   1.856
  251PRO      N  838   4.756   5.550   1.697
  251PRO     CD  839   4.652   5.461   1.643
  251PRO    HD1  840   4.564   5.509   1.635
  251PRO    HD2  841   4.640   5.380   1.701
  251PRO     CG  842   4.704   5.423   1.509
  251PRO    HG1  843   4.628   5.408   1.445
  251PRO    HG2  844   4.759   5.340   1.515
  251PRO     CB  845   4.786   5.535   1.464
  251PRO    HB1  846   4.728   5.603   1.419
  251PRO    HB2  847   4.855   5.502   1.400
  251PRO     CA  848   4.850   5.591   1.591
  251PRO     HA  849   4.941   5.556   1.612
  251PRO      C  850   4.870   5.741   1.580
  251PRO      O  851   4.982   5.786   1.556
  252LEU      N  852   4.764   5.820   1.598
  252LEU      H  853   4.674   5.779   1.617
  252LEU     CA  854   4.778   5.965   1.590
  252LEU     HA  855   4.820   5.984   1.501
  252LEU     CB  856   4.640   6.031   1.600
  252LEU    HB1  857   4.598   6.000   1.685
  252LEU    HB2  858   4.585   5.999   1.523
  252LEU     CG  859   4.635   6.184   1.599
  252LEU     HG  860   4.692   6.218   1.674
  252LEU    CD1  861   4.691   6.241   1.469
  252LEU   HD11  862   4.686   6.341   1.472
  252LEU   HD12  863   4.786   6.212   1.458
  252LEU   HD13  864   4.637   6.207   1.392
  252LEU    CD2  865   4.493   6.232   1.622
  252LEU   HD21  866   4.491   6.332   1.621
  252LEU   HD22  867   4.433   6.197   1.549
  252LEU   HD23  868   4.460   6.199   1.711
  252LEU      C  869   4.870   6.017   1.699
  252LEU      O  870   4.962   6.095   1.671
  253SER      N  871   4.849   5.974   1.822
  253SER      H  872   4.773   5.911   1.840
  253SER     CA  873   4.935   6.018   1.931
  253SER     HA  874   4.943   6.117   1.920
  253SER     CB  875   4.870   5.983   2.065
  253SER    HB1  876   4.774   6.013   2.067
  253SER    HB2  877   4.920   6.025   2.140
  253SER     OG  878   4.870   5.843   2.088
  253SER     HG  879   4.827   5.824   2.176
  253SER      C  880   5.074   5.958   1.921
  253SER      O  881   5.170   6.019   1.970
  254LEU      N  882   5.088   5.841   1.859
  254LEU      H  883   5.007   5.790   1.829
  254LEU     CA  884   5.221   5.786   1.834
  254LEU     HA  885   5.268   5.784   1.922
  254LEU     CB  886   5.209   5.644   1.780
  254LEU    HB1  887   5.159   5.649   1.693
  254LEU    HB2  888   5.155   5.591   1.846
  254LEU     CG  889   5.340   5.568   1.755
  254LEU     HG  890   5.394   5.620   1.688
  254LEU    CD1  891   5.423   5.556   1.882
  254LEU   HD11  892   5.507   5.506   1.862
  254LEU   HD12  893   5.445   5.647   1.916
  254LEU   HD13  894   5.370   5.507   1.951
  254LEU    CD2  895   5.311   5.430   1.698
  254LEU   HD21  896   5.397   5.382   1.682
  254LEU   HD22  897   5.255   5.378   1.763
  254LEU   HD23  898   5.261   5.439   1.611
  254LEU      C  899   5.298   5.875   1.737
  254LEU      O  900   5.416   5.904   1.758
  255ALA      N  901   5.232   5.917   1.629
  255ALA      H  902   5.137   5.887   1.613
  255ALA     CA  903   5.297   6.006   1.534
  255ALA     HA  904   5.382   5.960   1.508
  255ALA     CB  905   5.209   6.025   1.411
  255ALA    HB1  906   5.254   6.086   1.346
  255ALA    HB2  907   5.193   5.936   1.367
  255ALA    HB3  908   5.121   6.065   1.438
  255ALA      C  909   5.330   6.140   1.599
  255ALA      O  910   5.437   6.197   1.575
  256ALA      N  911   5.237   6.192   1.680
  256ALA      H  912   5.152   6.142   1.697
  256ALA     CA  913   5.260   6.322   1.743
  256ALA     HA  914   5.285   6.384   1.669
  256ALA     CB  915   5.132   6.369   1.812
  256ALA    HB1  916   5.148   6.458   1.855
  256ALA    HB2  917   5.058   6.377   1.744
  256ALA    HB3  918   5.105   6.302   1.882
  256ALA      C  919   5.374   6.316   1.843
  256ALA      O  920   5.459   6.406   1.847
  257CYS      N  921   5.379   6.211   1.926
  257CYS      H  922   5.311   6.138   1.917
  257CYS     CA  923   5.482   6.201   2.029
  257CYS     HA  924   5.482   6.291   2.073
  257CYS     CB  925   5.445   6.090   2.128
  257CYS    HB1  926   5.529   6.073   2.180
  257CYS    HB2  927   5.425   6.010   2.070
  257CYS     SG  928   5.306   6.131   2.236
  257CYS     HG  929   5.287   6.054   2.297
  257CYS      C  930   5.621   6.174   1.971
  257CYS      O  931   5.720   6.201   2.039
  258THR      N  932   5.630   6.124   1.848
  258THR      H  933   5.545   6.108   1.797
  258THR     CA  934   5.757   6.092   1.785
  258THR     HA  935   5.821   6.086   1.861
  258THR     CB  936   5.746   5.959   1.711
  258THR     HB  937   5.828   5.943   1.656
  258THR    CG2  938   5.725   5.844   1.809
  258THR   HG21  939   5.718   5.758   1.758
  258THR   HG22  940   5.802   5.839   1.872
  258THR   HG23  941   5.640   5.859   1.861
  258THR    OG1  942   5.636   5.964   1.620
  258THR    HG1  943   5.628   5.877   1.571
  258THR      C  944   5.806   6.201   1.690
  258THR      O  945   5.902   6.178   1.617
  259ASN      N  946   5.742   6.318   1.691
  259ASN      H  947   5.661   6.328   1.749
  259ASN     CA  948   5.786   6.432   1.611
  259ASN     HA  949   5.721   6.505   1.632
  259ASN     CB  950   5.927   6.476   1.651
  259ASN    HB1  951   5.992   6.410   1.614
  259ASN    HB2  952   5.933   6.477   1.751
  259ASN     CG  953   5.963   6.614   1.599
  259ASN    OD1  954   5.875   6.696   1.574
  259ASN    ND2  955   6.092   6.639   1.583
  259ASN   HD21  956   6.159   6.569   1.605
  259ASN   HD22  957   6.121   6.728   1.549
  259ASN      C  958   5.780   6.400   1.462
  259ASN      O  959   5.873   6.428   1.386
  260GLN      N  960   5.668   6.342   1.420
  260GLN      H  961   5.598   6.319   1.488
  260GLN     CA  962   5.641   6.310   1.279
  260GLN     HA  963   5.718   6.339   1.223
  260GLN     CB  964   5.626   6.160   1.260
  260GLN    HB1  965   5.617   6.141   1.162
  260GLN    HB2  966   5.543   6.130   1.307
  260GLN     CG  967   5.743   6.080   1.314
  260GLN    HG1  968   5.745   6.090   1.413
  260GLN    HG2  969   5.827   6.116   1.275
  260GLN     CD  970   5.734   5.933   1.281
  260GLN    OE1  971   5.755   5.893   1.167
  260GLN    NE2  972   5.702   5.851   1.380
  260GLN   HE21  973   5.685   5.887   1.472
  260GLN   HE22  974   5.694   5.753   1.363
  260GLN      C  975   5.515   6.386   1.239
  260GLN      O  976   5.404   6.334   1.246
  261LEU      N  977   5.534   6.511   1.197
  261LEU      H  978   5.627   6.547   1.188
  261LEU     CA  979   5.420   6.596   1.164
  261LEU     HA  980   5.356   6.586   1.240
  261LEU     CB  981   5.466   6.741   1.151
  261LEU    HB1  982   5.535   6.744   1.079
  261LEU    HB2  983   5.507   6.767   1.238
  261LEU     CG  984   5.360   6.846   1.117
  261LEU     HG  985   5.319   6.824   1.028
  261LEU    CD1  986   5.248   6.846   1.219
  261LEU   HD11  987   5.180   6.915   1.194
  261LEU   HD12  988   5.204   6.756   1.221
  261LEU   HD13  989   5.285   6.866   1.309
  261LEU    CD2  990   5.424   6.983   1.108
  261LEU   HD21  991   5.354   7.051   1.086
  261LEU   HD22  992   5.466   7.006   1.196
  261LEU   HD23  993   5.494   6.982   1.036
  261LEU      C  994   5.351   6.550   1.036
  261LEU      O  995   5.228   6.560   1.024
  262ALA      N  996   5.428   6.500   0.939
  262ALA      H  997   5.526   6.491   0.954
  262ALA     CA  998   5.370   6.458   0.812
  262ALA     HA  999   5.322   6.538   0.776
  262ALA     CB 1000   5.480   6.415   0.716
  262ALA    HB1 1001   5.439   6.386   0.629
  262ALA    HB2 1002   5.542   6.492   0.700
  262ALA    HB3 1003   5.531   6.338   0.756
  262ALA      C 1004   5.271   6.344   0.833
  262ALA      O 1005   5.162   6.343   0.773
  263ILE      N 1006   5.306   6.247   0.918
  263ILE      H 1007   5.394   6.250   0.964
  263ILE     CA 1008   5.215   6.136   0.943
  263ILE     HA 1009   5.188   6.101   0.853
  263ILE     CB 1010   5.286   6.025   1.022
  263ILE     HB 1011   5.326   6.064   1.104
  263ILE    CG2 1012   5.184   5.917   1.062
  263ILE   HG21 1013   5.230   5.845   1.113
  263ILE   HG22 1014   5.112   5.958   1.119
  263ILE   HG23 1015   5.142   5.878   0.980
  263ILE    CG1 1016   5.400   5.964   0.940
  263ILE   HG11 1017   5.452   6.038   0.898
  263ILE   HG12 1018   5.360   5.906   0.869
  263ILE     CD 1019   5.495   5.880   1.021
  263ILE    HD1 1020   5.566   5.843   0.961
  263ILE    HD2 1021   5.536   5.936   1.092
  263ILE    HD3 1022   5.445   5.804   1.063
  263ILE      C 1023   5.091   6.185   1.016
  263ILE      O 1024   4.980   6.134   0.994
  264VAL      N 1025   5.106   6.282   1.106
  264VAL      H 1026   5.197   6.316   1.127
  264VAL     CA 1027   4.991   6.339   1.175
  264VAL     HA 1028   4.945   6.262   1.220
  264VAL     CB 1029   5.037   6.441   1.281
  264VAL     HB 1030   5.102   6.504   1.239
  264VAL    CG1 1031   4.919   6.522   1.333
  264VAL   HG11 1032   4.951   6.587   1.401
  264VAL   HG12 1033   4.876   6.571   1.257
  264VAL   HG13 1034   4.852   6.460   1.374
  264VAL    CG2 1035   5.108   6.372   1.395
  264VAL   HG21 1036   5.136   6.440   1.462
  264VAL   HG22 1037   5.046   6.306   1.438
  264VAL   HG23 1038   5.188   6.324   1.360
  264VAL      C 1039   4.895   6.402   1.075
  264VAL      O 1040   4.774   6.379   1.078
  265LYS      N 1041   4.950   6.483   0.984
  265LYS      H 1042   5.048   6.500   0.985
  265LYS     CA 1043   4.866   6.547   0.883
  265LYS     HA 1044   4.796   6.598   0.933
  265LYS     CB 1045   4.950   6.642   0.798
  265LYS    HB1 1046   4.896   6.669   0.718
  265LYS    HB2 1047   5.032   6.593   0.768
  265LYS     CG 1048   4.993   6.768   0.870
  265LYS    HG1 1049   5.048   6.743   0.949
  265LYS    HG2 1050   4.911   6.817   0.901
  265LYS     CD 1051   5.074   6.859   0.779
  265LYS    HD1 1052   5.019   6.881   0.699
  265LYS    HD2 1053   5.156   6.811   0.750
  265LYS     CE 1054   5.114   6.988   0.849
  265LYS    HE1 1055   5.167   6.966   0.931
  265LYS    HE2 1056   5.031   7.038   0.875
  265LYS     NZ 1057   5.196   7.076   0.762
  265LYS    HZ1 1058   5.220   7.159   0.812
  265LYS    HZ2 1059   5.279   7.028   0.735
  265LYS    HZ3 1060   5.143   7.100   0.680
  265LYS      C 1061   4.797   6.443   0.795
  265LYS      O 1062   4.679   6.457   0.762
  266PHE      N 1063   4.870   6.338   0.757
  266PHE      H 1064   4.966   6.331   0.783
  266PHE     CA 1065   4.808   6.233   0.677
  266PHE     HA 1066   4.770   6.279   0.597
  266PHE     CB 1067   4.913   6.130   0.634
  266PHE    HB1 1068   4.956   6.091   0.716
  266PHE    HB2 1069   4.982   6.176   0.578
  266PHE     CG 1070   4.858   6.017   0.554
  266PHE    CD1 1071   4.829   6.033   0.420
  266PHE    HD1 1072   4.846   6.121   0.376
  266PHE    CE1 1073   4.777   5.929   0.346
  266PHE    HE1 1074   4.757   5.942   0.249
  266PHE     CZ 1075   4.752   5.807   0.406
  266PHE     HZ 1076   4.713   5.732   0.353
  266PHE    CE2 1077   4.781   5.790   0.540
  266PHE    HE2 1078   4.764   5.702   0.584
  266PHE    CD2 1079   4.833   5.894   0.613
  266PHE    HD2 1080   4.853   5.881   0.710
  266PHE      C 1081   4.695   6.165   0.753
  266PHE      O 1082   4.584   6.150   0.701
  267LEU      N 1083   4.721   6.126   0.878
  267LEU      H 1084   4.809   6.148   0.919
  267LEU     CA 1085   4.622   6.051   0.955
  267LEU     HA 1086   4.599   5.971   0.899
  267LEU     CB 1087   4.681   6.007   1.089
  267LEU    HB1 1088   4.605   5.974   1.146
  267LEU    HB2 1089   4.722   6.087   1.132
  267LEU     CG 1090   4.787   5.897   1.085
  267LEU     HG 1091   4.855   5.920   1.015
  267LEU    CD1 1092   4.856   5.887   1.220
  267LEU   HD11 1093   4.925   5.815   1.217
  267LEU   HD12 1094   4.899   5.974   1.242
  267LEU   HD13 1095   4.788   5.865   1.290
  267LEU    CD2 1096   4.724   5.763   1.048
  267LEU   HD21 1097   4.794   5.692   1.046
  267LEU   HD22 1098   4.654   5.739   1.116
  267LEU   HD23 1099   4.681   5.770   0.958
  267LEU      C 1100   4.496   6.134   0.978
  267LEU      O 1101   4.384   6.081   0.974
  268LEU      N 1102   4.512   6.263   1.004
  268LEU      H 1103   4.603   6.304   1.002
  268LEU     CA 1104   4.395   6.345   1.036
  268LEU     HA 1105   4.342   6.292   1.103
  268LEU     CB 1106   4.440   6.479   1.095
  268LEU    HB1 1107   4.362   6.542   1.092
  268LEU    HB2 1108   4.514   6.514   1.038
  268LEU     CG 1109   4.490   6.474   1.239
  268LEU     HG 1110   4.555   6.399   1.247
  268LEU    CD1 1111   4.560   6.604   1.274
  268LEU   HD11 1112   4.592   6.600   1.368
  268LEU   HD12 1113   4.637   6.617   1.213
  268LEU   HD13 1114   4.496   6.680   1.264
  268LEU    CD2 1115   4.376   6.447   1.337
  268LEU   HD21 1116   4.412   6.444   1.430
  268LEU   HD22 1117   4.307   6.520   1.330
  268LEU   HD23 1118   4.333   6.359   1.315
  268LEU      C 1119   4.307   6.367   0.914
  268LEU      O 1120   4.184   6.364   0.924
  269GLN      N 1121   4.367   6.390   0.797
  269GLN      H 1122   4.465   6.376   0.790
  269GLN     CA 1123   4.295   6.435   0.678
  269GLN     HA 1124   4.198   6.416   0.697
  269GLN     CB 1125   4.315   6.585   0.657
  269GLN    HB1 1126   4.263   6.634   0.727
  269GLN    HB2 1127   4.280   6.609   0.566
  269GLN     CG 1128   4.459   6.631   0.665
  269GLN    HG1 1129   4.513   6.577   0.600
  269GLN    HG2 1130   4.492   6.615   0.758
  269GLN     CD 1131   4.475   6.778   0.632
  269GLN    OE1 1132   4.378   6.854   0.632
  269GLN    NE2 1133   4.598   6.819   0.602
  269GLN   HE21 1134   4.673   6.754   0.602
  269GLN   HE22 1135   4.614   6.915   0.579
  269GLN      C 1136   4.336   6.356   0.554
  269GLN      O 1137   4.367   6.412   0.449
  270ASN      N 1138   4.338   6.223   0.566
  270ASN      H 1139   4.329   6.182   0.657
  270ASN     CA 1140   4.353   6.137   0.449
  270ASN     HA 1141   4.418   6.184   0.389
  270ASN     CB 1142   4.410   6.000   0.487
  270ASN    HB1 1143   4.500   6.012   0.528
  270ASN    HB2 1144   4.418   5.944   0.404
  270ASN     CG 1145   4.323   5.926   0.586
  270ASN    OD1 1146   4.220   5.869   0.550
  270ASN    ND2 1147   4.365   5.926   0.712
  270ASN   HD21 1148   4.449   5.973   0.736
  270ASN   HD22 1149   4.312   5.879   0.782
  270ASN      C 1150   4.218   6.121   0.380
  270ASN      O 1151   4.114   6.167   0.429
  271SER      N 1152   4.218   6.054   0.265
  271SER      H 1153   4.304   6.015   0.232
  271SER     CA 1154   4.097   6.035   0.186
  271SER     HA 1155   4.040   6.114   0.211
  271SER     CB 1156   4.133   6.031   0.037
  271SER    HB1 1157   4.185   6.112   0.011
  271SER    HB2 1158   4.050   6.026  -0.019
  271SER     OG 1159   4.212   5.918   0.006
  271SER     HG 1160   4.233   5.918  -0.092
  271SER      C 1161   4.020   5.908   0.221
  271SER      O 1162   3.904   5.896   0.181
  272TRP      N 1163   4.080   5.815   0.296
  272TRP      H 1164   4.169   5.836   0.337
  272TRP     CA 1165   4.021   5.684   0.321
  272TRP     HA 1166   3.950   5.675   0.251
  272TRP     CB 1167   4.129   5.575   0.309
  272TRP    HB1 1168   4.087   5.486   0.326
  272TRP    HB2 1169   4.200   5.592   0.377
  272TRP     CG 1170   4.195   5.570   0.175
  272TRP    CD1 1171   4.150   5.506   0.063
  272TRP    HD1 1172   4.065   5.453   0.057
  272TRP    NE1 1173   4.238   5.524  -0.040
  272TRP    HE1 1174   4.227   5.487  -0.133
  272TRP    CE2 1175   4.343   5.600   0.004
  272TRP    CZ2 1176   4.457   5.644  -0.064
  272TRP    HZ2 1177   4.472   5.621  -0.160
  272TRP    CH2 1178   4.547   5.720   0.006
  272TRP    HH2 1179   4.629   5.753  -0.040
  272TRP    CZ3 1180   4.526   5.752   0.140
  272TRP    HZ3 1181   4.594   5.807   0.188
  272TRP    CE3 1182   4.413   5.709   0.208
  272TRP    HE3 1183   4.399   5.733   0.304
  272TRP    CD2 1184   4.319   5.631   0.139
  272TRP      C 1185   3.955   5.674   0.458
  272TRP      O 1186   3.838   5.636   0.467
  273GLN      N 1187   4.028   5.706   0.564
  273GLN      H 1188   4.120   5.743   0.550
  273GLN     CA 1189   3.978   5.689   0.701
  273GLN     HA 1190   3.878   5.702   0.700
  273GLN     CB 1191   4.006   5.548   0.752
  273GLN    HB1 1192   4.104   5.532   0.745
  273GLN    HB2 1193   3.957   5.484   0.693
  273GLN     CG 1194   3.963   5.521   0.897
  273GLN    HG1 1195   4.015   5.580   0.958
  273GLN    HG2 1196   3.981   5.425   0.919
  273GLN     CD 1197   3.816   5.547   0.920
  273GLN    OE1 1198   3.730   5.474   0.869
  273GLN    NE2 1199   3.785   5.651   0.996
  273GLN   HE21 1200   3.857   5.708   1.035
  273GLN   HE22 1201   3.689   5.673   1.014
  273GLN      C 1202   4.046   5.794   0.789
  273GLN      O 1203   4.158   5.771   0.837
  274PRO      N 1204   3.983   5.909   0.811
  274PRO     CD 1205   3.850   5.955   0.767
  274PRO    HD1 1206   3.780   5.886   0.787
  274PRO    HD2 1207   3.850   5.975   0.669
  274PRO     CG 1208   3.827   6.078   0.847
  274PRO    HG1 1209   3.781   6.056   0.933
  274PRO    HG2 1210   3.771   6.143   0.795
  274PRO     CB 1211   3.960   6.134   0.874
  274PRO    HB1 1212   3.957   6.190   0.956
  274PRO    HB2 1213   3.990   6.189   0.796
  274PRO     CA 1214   4.049   6.012   0.893
  274PRO     HA 1215   4.143   6.027   0.864
  274PRO      C 1216   4.057   5.970   1.039
  274PRO      O 1217   3.969   5.901   1.091
  275ALA      N 1218   4.163   6.014   1.105
  275ALA      H 1219   4.232   6.067   1.056
  275ALA     CA 1220   4.180   5.987   1.246
  275ALA     HA 1221   4.152   5.892   1.258
  275ALA     CB 1222   4.326   6.006   1.287
  275ALA    HB1 1223   4.336   5.987   1.385
  275ALA    HB2 1224   4.383   5.943   1.235
  275ALA    HB3 1225   4.354   6.100   1.268
  275ALA      C 1226   4.091   6.079   1.328
  275ALA      O 1227   4.067   6.194   1.292
  276ASP      N 1228   4.042   6.027   1.440
  276ASP      H 1229   4.064   5.932   1.463
  276ASP     CA 1230   3.956   6.103   1.531
  276ASP     HA 1231   3.898   6.163   1.476
  276ASP     CB 1232   3.864   6.010   1.609
  276ASP    HB1 1233   3.920   5.950   1.666
  276ASP    HB2 1234   3.811   5.955   1.544
  276ASP     CG 1235   3.767   6.085   1.698
  276ASP    OD1 1236   3.756   6.208   1.684
  276ASP    OD2 1237   3.700   6.020   1.781
  276ASP      C 1238   4.046   6.184   1.624
  276ASP      O 1239   4.107   6.128   1.716
  277ILE      N 1240   4.053   6.315   1.600
  277ILE      H 1241   3.995   6.355   1.529
  277ILE     CA 1242   4.144   6.400   1.676
  277ILE     HA 1243   4.232   6.353   1.672
  277ILE     CB 1244   4.150   6.540   1.611
  277ILE     HB 1245   4.165   6.529   1.513
  277ILE    CG2 1246   4.018   6.615   1.628
  277ILE   HG21 1247   4.025   6.705   1.585
  277ILE   HG22 1248   3.944   6.563   1.585
  277ILE   HG23 1249   3.998   6.626   1.725
  277ILE    CG1 1250   4.266   6.621   1.670
  277ILE   HG11 1251   4.348   6.564   1.669
  277ILE   HG12 1252   4.243   6.646   1.764
  277ILE     CD 1253   4.295   6.748   1.593
  277ILE    HD1 1254   4.371   6.796   1.636
  277ILE    HD2 1255   4.319   6.725   1.499
  277ILE    HD3 1256   4.214   6.806   1.593
  277ILE      C 1257   4.105   6.410   1.823
  277ILE      O 1258   4.189   6.443   1.907
  278SER      N 1259   3.979   6.381   1.856
  278SER      H 1260   3.915   6.354   1.784
  278SER     CA 1261   3.930   6.387   1.994
  278SER     HA 1262   3.997   6.444   2.042
  278SER     CB 1263   3.790   6.449   1.997
  278SER    HB1 1264   3.788   6.534   1.945
  278SER    HB2 1265   3.761   6.466   2.091
  278SER     OG 1266   3.695   6.362   1.939
  278SER     HG 1267   3.604   6.404   1.942
  278SER      C 1268   3.927   6.251   2.062
  278SER      O 1269   3.872   6.239   2.171
  279ALA      N 1270   3.984   6.148   2.000
  279ALA      H 1271   4.030   6.162   1.913
  279ALA     CA 1272   3.979   6.014   2.058
  279ALA     HA 1273   3.882   5.995   2.075
  279ALA     CB 1274   4.036   5.911   1.960
  279ALA    HB1 1275   4.032   5.820   2.001
  279ALA    HB2 1276   3.982   5.912   1.876
  279ALA    HB3 1277   4.131   5.934   1.939
  279ALA      C 1278   4.057   6.010   2.189
  279ALA      O 1279   4.157   6.080   2.207
  280ARG      N 1280   4.009   5.926   2.280
  280ARG      H 1281   3.929   5.871   2.256
  280ARG     CA 1282   4.066   5.910   2.413
  280ARG     HA 1283   4.143   5.973   2.416
  280ARG     CB 1284   3.965   5.947   2.522
  280ARG    HB1 1285   4.007   5.930   2.611
  280ARG    HB2 1286   3.884   5.888   2.512
  280ARG     CG 1287   3.919   6.092   2.518
  280ARG    HG1 1288   3.896   6.117   2.424
  280ARG    HG2 1289   3.992   6.151   2.551
  280ARG     CD 1290   3.797   6.113   2.604
  280ARG    HD1 1291   3.725   6.049   2.576
  280ARG    HD2 1292   3.764   6.207   2.593
  280ARG     NE 1293   3.825   6.091   2.746
  280ARG     HE 1294   3.920   6.084   2.774
  280ARG     CZ 1295   3.732   6.080   2.840
  280ARG    NH1 1296   3.603   6.084   2.812
  280ARG   HH11 1297   3.572   6.095   2.717
  280ARG   HH12 1298   3.535   6.075   2.885
  280ARG    NH2 1299   3.770   6.063   2.967
  280ARG   HH21 1300   3.867   6.059   2.990
  280ARG   HH22 1301   3.701   6.054   3.039
  280ARG      C 1302   4.110   5.765   2.432
  280ARG      O 1303   4.044   5.672   2.384
  281ASP      N 1304   4.221   5.747   2.503
  281ASP      H 1305   4.269   5.827   2.539
  281ASP     CA 1306   4.275   5.614   2.530
  281ASP     HA 1307   4.252   5.555   2.452
  281ASP     CB 1308   4.427   5.621   2.542
  281ASP    HB1 1309   4.464   5.666   2.461
  281ASP    HB2 1310   4.463   5.528   2.548
  281ASP     CG 1311   4.471   5.698   2.665
  281ASP    OD1 1312   4.398   5.790   2.708
  281ASP    OD2 1313   4.580   5.667   2.719
  281ASP      C 1314   4.209   5.557   2.655
  281ASP      O 1315   4.111   5.611   2.707
  282SER      N 1316   4.264   5.446   2.705
  282SER      H 1317   4.344   5.406   2.660
  282SER     CA 1318   4.208   5.383   2.824
  282SER     HA 1319   4.111   5.370   2.802
  282SER     CB 1320   4.279   5.250   2.850
  282SER    HB1 1321   4.272   5.190   2.770
  282SER    HB2 1322   4.239   5.204   2.929
  282SER     OG 1323   4.417   5.271   2.877
  282SER     HG 1324   4.461   5.183   2.894
  282SER      C 1325   4.219   5.471   2.948
  282SER      O 1326   4.137   5.457   3.040
  283VAL      N 1327   4.318   5.561   2.952
  283VAL      H 1328   4.385   5.563   2.878
  283VAL     CA 1329   4.330   5.656   3.063
  283VAL     HA 1330   4.299   5.605   3.144
  283VAL     CB 1331   4.477   5.701   3.078
  283VAL     HB 1332   4.503   5.751   2.996
  283VAL    CG1 1333   4.494   5.795   3.198
  283VAL   HG11 1334   4.589   5.822   3.205
  283VAL   HG12 1335   4.437   5.876   3.185
  283VAL   HG13 1336   4.466   5.747   3.282
  283VAL    CG2 1337   4.569   5.580   3.091
  283VAL   HG21 1338   4.663   5.611   3.101
  283VAL   HG22 1339   4.543   5.527   3.172
  283VAL   HG23 1340   4.560   5.523   3.009
  283VAL      C 1341   4.239   5.778   3.044
  283VAL      O 1342   4.219   5.854   3.139
  284GLY      N 1343   4.181   5.796   2.925
  284GLY      H 1344   4.188   5.724   2.856
  284GLY     CA 1345   4.108   5.916   2.892
  284GLY    HA1 1346   4.069   5.951   2.977
  284GLY    HA2 1347   4.034   5.889   2.830
  284GLY      C 1348   4.192   6.024   2.827
  284GLY      O 1349   4.139   6.132   2.798
  285ASN      N 1350   4.319   5.998   2.801
  285ASN      H 1351   4.355   5.907   2.822
  285ASN     CA 1352   4.407   6.098   2.742
  285ASN     HA 1353   4.381   6.185   2.784
  285ASN     CB 1354   4.553   6.063   2.772
  285ASN    HB1 1355   4.612   6.118   2.714
  285ASN    HB2 1356   4.568   5.966   2.752
  285ASN     CG 1357   4.591   6.088   2.916
  285ASN    OD1 1358   4.527   6.168   2.985
  285ASN    ND2 1359   4.694   6.020   2.963
  285ASN   HD21 1360   4.742   5.956   2.904
  285ASN   HD22 1361   4.723   6.033   3.058
  285ASN      C 1362   4.387   6.106   2.592
  285ASN      O 1363   4.374   6.004   2.524
  286THR      N 1364   4.383   6.229   2.541
  286THR      H 1365   4.382   6.306   2.604
  286THR     CA 1366   4.380   6.256   2.398
  286THR     HA 1367   4.339   6.175   2.355
  286THR     CB 1368   4.293   6.378   2.366
  286THR     HB 1369   4.286   6.391   2.267
  286THR    CG2 1370   4.155   6.362   2.426
  286THR   HG21 1371   4.099   6.442   2.404
  286THR   HG22 1372   4.111   6.280   2.388
  286THR   HG23 1373   4.162   6.353   2.525
  286THR    OG1 1374   4.354   6.496   2.419
  286THR    HG1 1375   4.297   6.575   2.398
  286THR      C 1376   4.523   6.278   2.349
  286THR      O 1377   4.620   6.253   2.421
  287VAL      N 1378   4.536   6.323   2.225
  287VAL      H 1379   4.454   6.337   2.169
  287VAL     CA 1380   4.668   6.352   2.170
  287VAL     HA 1381   4.721   6.268   2.182
  287VAL     CB 1382   4.658   6.386   2.020
  287VAL     HB 1383   4.609   6.311   1.974
  287VAL    CG1 1384   4.579   6.516   1.997
  287VAL   HG11 1385   4.574   6.535   1.899
  287VAL   HG12 1386   4.486   6.505   2.033
  287VAL   HG13 1387   4.625   6.591   2.044
  287VAL    CG2 1388   4.796   6.396   1.958
  287VAL   HG21 1389   4.787   6.418   1.861
  287VAL   HG22 1390   4.848   6.468   2.004
  287VAL   HG23 1391   4.843   6.308   1.968
  287VAL      C 1392   4.736   6.463   2.248
  287VAL      O 1393   4.858   6.459   2.269
  288LEU      N 1394   4.660   6.563   2.293
  288LEU      H 1395   4.561   6.563   2.275
  288LEU     CA 1396   4.720   6.672   2.368
  288LEU     HA 1397   4.799   6.700   2.315
  288LEU     CB 1398   4.620   6.787   2.381
  288LEU    HB1 1399   4.665   6.862   2.430
  288LEU    HB2 1400   4.542   6.754   2.435
  288LEU     CG 1401   4.566   6.843   2.250
  288LEU     HG 1402   4.526   6.768   2.198
  288LEU    CD1 1403   4.459   6.946   2.278
  288LEU   HD11 1404   4.424   6.982   2.191
  288LEU   HD12 1405   4.384   6.903   2.329
  288LEU   HD13 1406   4.498   7.020   2.332
  288LEU    CD2 1407   4.677   6.905   2.167
  288LEU   HD21 1408   4.639   6.941   2.082
  288LEU   HD22 1409   4.719   6.979   2.218
  288LEU   HD23 1410   4.745   6.835   2.146
  288LEU      C 1411   4.768   6.627   2.505
  288LEU      O 1412   4.876   6.666   2.552
  289HIE      N 1413   4.689   6.542   2.572
  289HIE      H 1414   4.599   6.517   2.535
  289HIE     CA 1415   4.733   6.485   2.699
  289HIE     HA 1416   4.751   6.562   2.759
  289HIE     CB 1417   4.623   6.398   2.759
  289HIE    HB1 1418   4.661   6.345   2.835
  289HIE    HB2 1419   4.589   6.335   2.689
  289HIE     CG 1420   4.506   6.476   2.811
  289HIE    ND1 1421   4.394   6.500   2.735
  289HIE    CE1 1422   4.307   6.569   2.807
  289HIE    HE1 1423   4.216   6.599   2.776
  289HIE    NE2 1424   4.359   6.591   2.926
  289HIE    HE2 1425   4.315   6.642   3.000
  289HIE    CD2 1426   4.483   6.533   2.932
  289HIE    HD2 1427   4.544   6.533   3.011
  289HIE      C 1428   4.860   6.403   2.679
  289HIE      O 1429   4.952   6.409   2.761
  290ALA      N 1430   4.866   6.325   2.571
  290ALA      H 1431   4.787   6.320   2.509
  290ALA     CA 1432   4.986   6.247   2.543
  290ALA     HA 1433   5.001   6.191   2.625
  290ALA     CB 1434   4.963   6.158   2.421
  290ALA    HB1 1435   5.045   6.105   2.402
  290ALA    HB2 1436   4.886   6.096   2.439
  290ALA    HB3 1437   4.941   6.215   2.342
  290ALA      C 1438   5.107   6.338   2.519
  290ALA      O 1439   5.217   6.309   2.566
  291LEU      N 1440   5.087   6.448   2.446
  291LEU      H 1441   4.996   6.466   2.407
  291LEU     CA 1442   5.197   6.541   2.423
  291LEU     HA 1443   5.270   6.487   2.383
  291LEU     CB 1444   5.152   6.651   2.327
  291LEU    HB1 1445   5.217   6.726   2.334
  291LEU    HB2 1446   5.061   6.682   2.357
  291LEU     CG 1447   5.141   6.615   2.180
  291LEU     HG 1448   5.087   6.531   2.172
  291LEU    CD1 1449   5.070   6.725   2.104
  291LEU   HD11 1450   5.063   6.700   2.007
  291LEU   HD12 1451   4.978   6.737   2.141
  291LEU   HD13 1452   5.121   6.810   2.113
  291LEU    CD2 1453   5.278   6.589   2.120
  291LEU   HD21 1454   5.268   6.565   2.023
  291LEU   HD22 1455   5.334   6.671   2.129
  291LEU   HD23 1456   5.321   6.513   2.168
  291LEU      C 1457   5.246   6.602   2.554
  291LEU      O 1458   5.366   6.621   2.572
  292VAL      N 1459   5.154   6.634   2.644
  292VAL      H 1460   5.057   6.624   2.622
  292VAL     CA 1461   5.195   6.684   2.775
  292VAL     HA 1462   5.256   6.761   2.758
  292VAL     CB 1463   5.073   6.734   2.854
  292VAL     HB 1464   5.002   6.663   2.853
  292VAL    CG1 1465   5.112   6.764   2.999
  292VAL   HG11 1466   5.031   6.796   3.049
  292VAL   HG12 1467   5.146   6.681   3.042
  292VAL   HG13 1468   5.183   6.834   3.000
  292VAL    CG2 1469   5.015   6.858   2.789
  292VAL   HG21 1470   4.935   6.889   2.841
  292VAL   HG22 1471   5.084   6.930   2.787
  292VAL   HG23 1472   4.986   6.836   2.696
  292VAL      C 1473   5.271   6.576   2.851
  292VAL      O 1474   5.372   6.604   2.917
  293GLU      N 1475   5.225   6.451   2.843
  293GLU      H 1476   5.146   6.431   2.784
  293GLU     CA 1477   5.287   6.343   2.919
  293GLU     HA 1478   5.285   6.374   3.014
  293GLU     CB 1479   5.207   6.214   2.902
  293GLU    HB1 1480   5.263   6.137   2.934
  293GLU    HB2 1481   5.186   6.202   2.805
  293GLU     CG 1482   5.076   6.211   2.978
  293GLU    HG1 1483   5.018   6.139   2.939
  293GLU    HG2 1484   5.031   6.300   2.968
  293GLU     CD 1485   5.095   6.183   3.126
  293GLU    OE1 1486   5.210   6.188   3.173
  293GLU    OE2 1487   4.994   6.155   3.194
  293GLU      C 1488   5.432   6.320   2.879
  293GLU      O 1489   5.518   6.298   2.964
  294VAL      N 1490   5.460   6.324   2.748
  294VAL      H 1491   5.388   6.348   2.683
  294VAL     CA 1492   5.595   6.294   2.699
  294VAL     HA 1493   5.622   6.216   2.756
  294VAL     CB 1494   5.594   6.257   2.550
  294VAL     HB 1495   5.688   6.235   2.523
  294VAL    CG1 1496   5.509   6.134   2.526
  294VAL   HG11 1497   5.509   6.111   2.429
  294VAL   HG12 1498   5.546   6.057   2.578
  294VAL   HG13 1499   5.415   6.152   2.555
  294VAL    CG2 1500   5.548   6.373   2.462
  294VAL   HG21 1501   5.549   6.344   2.366
  294VAL   HG22 1502   5.455   6.400   2.488
  294VAL   HG23 1503   5.609   6.451   2.474
  294VAL      C 1504   5.694   6.407   2.721
  294VAL      O 1505   5.812   6.392   2.686
  295ALA      N 1506   5.651   6.519   2.778
  295ALA      H 1507   5.554   6.528   2.803
  295ALA     CA 1508   5.743   6.629   2.804
  295ALA     HA 1509   5.800   6.636   2.722
  295ALA     CB 1510   5.665   6.759   2.827
  295ALA    HB1 1511   5.729   6.834   2.845
  295ALA    HB2 1512   5.610   6.780   2.746
  295ALA    HB3 1513   5.604   6.748   2.906
  295ALA      C 1514   5.830   6.598   2.925
  295ALA      O 1515   5.785   6.533   3.020
  296ASP      N 1516   5.955   6.644   2.921
  296ASP      H 1517   5.987   6.689   2.838
  296ASP     CA 1518   6.047   6.631   3.034
  296ASP     HA 1519   5.986   6.614   3.112
  296ASP     CB 1520   6.144   6.514   3.012
  296ASP    HB1 1521   6.091   6.431   2.992
  296ASP    HB2 1522   6.197   6.500   3.096
  296ASP     CG 1523   6.241   6.537   2.898
  296ASP    OD1 1524   6.222   6.632   2.819
  296ASP    OD2 1525   6.338   6.459   2.887
  296ASP      C 1526   6.126   6.759   3.061
  296ASP      O 1527   6.226   6.754   3.133
  297ASN      N 1528   6.084   6.873   3.005
  297ASN      H 1529   6.010   6.868   2.938
  297ASN     CA 1530   6.139   7.004   3.035
  297ASN     HA 1531   6.080   7.064   2.981
  297ASN     CB 1532   6.130   7.035   3.185
  297ASN    HB1 1533   6.165   7.127   3.202
  297ASN    HB2 1534   6.185   6.969   3.236
  297ASN     CG 1535   5.988   7.028   3.236
  297ASN    OD1 1536   5.897   7.087   3.179
  297ASN    ND2 1537   5.968   6.954   3.345
  297ASN   HD21 1538   6.045   6.907   3.388
  297ASN   HD22 1539   5.876   6.945   3.383
  297ASN      C 1540   6.283   7.022   2.988
  297ASN      O 1541   6.353   7.112   3.036
  298THR      N 1542   6.330   6.939   2.895
  298THR      H 1543   6.277   6.858   2.871
  298THR     CA 1544   6.457   6.964   2.828
  298THR     HA 1545   6.513   7.014   2.893
  298THR     CB 1546   6.526   6.832   2.792
  298THR     HB 1547   6.611   6.849   2.742
  298THR    CG2 1548   6.553   6.750   2.918
  298THR   HG21 1549   6.598   6.664   2.893
  298THR   HG22 1550   6.612   6.802   2.980
  298THR   HG23 1551   6.466   6.730   2.964
  298THR    OG1 1552   6.442   6.756   2.704
  298THR    HG1 1553   6.487   6.670   2.681
  298THR      C 1554   6.435   7.050   2.705
  298THR      O 1555   6.321   7.075   2.662
  299VAL      N 1556   6.545   7.099   2.647
  299VAL      H 1557   6.634   7.064   2.675
  299VAL     CA 1558   6.536   7.202   2.544
  299VAL     HA 1559   6.477   7.273   2.582
  299VAL     CB 1560   6.675   7.260   2.514
  299VAL     HB 1561   6.736   7.186   2.486
  299VAL    CG1 1562   6.667   7.359   2.400
  299VAL   HG11 1563   6.758   7.396   2.381
  299VAL   HG12 1564   6.632   7.313   2.318
  299VAL   HG13 1565   6.605   7.433   2.425
  299VAL    CG2 1566   6.733   7.325   2.639
  299VAL   HG21 1567   6.823   7.362   2.618
  299VAL   HG22 1568   6.672   7.399   2.669
  299VAL   HG23 1569   6.741   7.256   2.711
  299VAL      C 1570   6.471   7.147   2.417
  299VAL      O 1571   6.368   7.198   2.371
  300ASP      N 1572   6.528   7.041   2.360
  300ASP      H 1573   6.606   6.997   2.404
  300ASP     CA 1574   6.476   6.988   2.234
  300ASP     HA 1575   6.466   7.066   2.173
  300ASP     CB 1576   6.575   6.886   2.176
  300ASP    HB1 1577   6.540   6.853   2.088
  300ASP    HB2 1578   6.583   6.809   2.239
  300ASP     CG 1579   6.712   6.945   2.154
  300ASP    OD1 1580   6.722   7.068   2.134
  300ASP    OD2 1581   6.811   6.868   2.157
  300ASP      C 1582   6.339   6.926   2.253
  300ASP      O 1583   6.251   6.937   2.166
  301ASN      N 1584   6.319   6.860   2.367
  301ASN      H 1585   6.395   6.846   2.430
  301ASN     CA 1586   6.187   6.808   2.402
  301ASN     HA 1587   6.163   6.741   2.332
  301ASN     CB 1588   6.191   6.739   2.537
  301ASN    HB1 1589   6.230   6.802   2.604
  301ASN    HB2 1590   6.248   6.657   2.530
  301ASN     CG 1591   6.054   6.697   2.585
  301ASN    OD1 1592   5.980   6.778   2.641
  301ASN    ND2 1593   6.020   6.571   2.565
  301ASN   HD21 1594   6.083   6.508   2.520
  301ASN   HD22 1595   5.930   6.538   2.595
  301ASN      C 1596   6.085   6.921   2.403
  301ASN      O 1597   5.976   6.909   2.346
  302THR      N 1598   6.119   7.032   2.469
  302THR      H 1599   6.207   7.037   2.515
  302THR     CA 1600   6.028   7.145   2.475
  302THR     HA 1601   5.944   7.108   2.515
  302THR     CB 1602   6.086   7.255   2.563
  302THR     HB 1603   6.177   7.281   2.530
  302THR    CG2 1604   5.994   7.376   2.565
  302THR   HG21 1605   6.033   7.447   2.623
  302THR   HG22 1606   5.983   7.411   2.472
  302THR   HG23 1607   5.904   7.349   2.601
  302THR    OG1 1608   6.102   7.206   2.697
  302THR    HG1 1609   6.140   7.278   2.755
  302THR      C 1610   5.999   7.200   2.336
  302THR      O 1611   5.883   7.229   2.303
  303LYS      N 1612   6.103   7.212   2.252
  303LYS      H 1613   6.194   7.184   2.282
  303LYS     CA 1614   6.084   7.265   2.118
  303LYS     HA 1615   6.046   7.357   2.131
  303LYS     CB 1616   6.218   7.271   2.044
  303LYS    HB1 1617   6.200   7.289   1.947
  303LYS    HB2 1618   6.263   7.182   2.053
  303LYS     CG 1619   6.313   7.378   2.095
  303LYS    HG1 1620   6.325   7.367   2.194
  303LYS    HG2 1621   6.274   7.468   2.076
  303LYS     CD 1622   6.447   7.365   2.026
  303LYS    HD1 1623   6.433   7.371   1.927
  303LYS    HD2 1624   6.486   7.276   2.049
  303LYS     CE 1625   6.544   7.474   2.069
  303LYS    HE1 1626   6.558   7.468   2.168
  303LYS    HE2 1627   6.505   7.563   2.046
  303LYS     NZ 1628   6.676   7.459   2.000
  303LYS    HZ1 1629   6.737   7.532   2.030
  303LYS    HZ2 1630   6.715   7.370   2.023
  303LYS    HZ3 1631   6.662   7.465   1.901
  303LYS      C 1632   5.985   7.180   2.039
  303LYS      O 1633   5.885   7.231   1.987
  304PHE      N 1634   6.010   7.049   2.032
  304PHE      H 1635   6.084   7.008   2.085
  304PHE     CA 1636   5.925   6.967   1.945
  304PHE     HA 1637   5.913   7.019   1.860
  304PHE     CB 1638   5.994   6.833   1.913
  304PHE    HB1 1639   6.092   6.843   1.929
  304PHE    HB2 1640   5.978   6.811   1.817
  304PHE     CG 1641   5.947   6.715   1.994
  304PHE    CD1 1642   5.838   6.639   1.955
  304PHE    HD1 1643   5.788   6.663   1.872
  304PHE    CE1 1644   5.797   6.530   2.029
  304PHE    HE1 1645   5.717   6.477   2.000
  304PHE     CZ 1646   5.867   6.495   2.143
  304PHE     HZ 1647   5.838   6.416   2.197
  304PHE    CE2 1648   5.976   6.569   2.181
  304PHE    HE2 1649   6.026   6.544   2.263
  304PHE    CD2 1650   6.016   6.677   2.107
  304PHE    HD2 1651   6.096   6.729   2.135
  304PHE      C 1652   5.787   6.948   2.005
  304PHE      O 1653   5.688   6.945   1.930
  305VAL      N 1654   5.774   6.939   2.138
  305VAL      H 1655   5.855   6.942   2.197
  305VAL     CA 1656   5.642   6.925   2.197
  305VAL     HA 1657   5.598   6.849   2.148
  305VAL     CB 1658   5.653   6.891   2.347
  305VAL     HB 1659   5.713   6.958   2.391
  305VAL    CG1 1660   5.516   6.897   2.413
  305VAL   HG11 1661   5.524   6.875   2.510
  305VAL   HG12 1662   5.478   6.989   2.403
  305VAL   HG13 1663   5.455   6.831   2.369
  305VAL    CG2 1664   5.712   6.752   2.366
  305VAL   HG21 1665   5.718   6.731   2.464
  305VAL   HG22 1666   5.653   6.684   2.322
  305VAL   HG23 1667   5.803   6.748   2.325
  305VAL      C 1668   5.561   7.052   2.175
  305VAL      O 1669   5.442   7.045   2.142
  306THR      N 1670   5.623   7.169   2.191
  306THR      H 1671   5.718   7.170   2.221
  306THR     CA 1672   5.554   7.294   2.166
  306THR     HA 1673   5.474   7.293   2.226
  306THR     CB 1674   5.646   7.411   2.200
  306THR     HB 1675   5.733   7.403   2.152
  306THR    CG2 1676   5.580   7.543   2.165
  306THR   HG21 1677   5.641   7.618   2.188
  306THR   HG22 1678   5.559   7.545   2.067
  306THR   HG23 1679   5.495   7.552   2.217
  306THR    OG1 1680   5.678   7.408   2.339
  306THR    HG1 1681   5.738   7.485   2.361
  306THR      C 1682   5.507   7.303   2.021
  306THR      O 1683   5.391   7.337   1.994
  307SER      N 1684   5.596   7.272   1.927
  307SER      H 1685   5.688   7.242   1.953
  307SER     CA 1686   5.560   7.281   1.786
  307SER     HA 1687   5.528   7.375   1.772
  307SER     CB 1688   5.682   7.255   1.699
  307SER    HB1 1689   5.657   7.259   1.602
  307SER    HB2 1690   5.721   7.165   1.719
  307SER     OG 1691   5.783   7.352   1.722
  307SER     HG 1692   5.861   7.332   1.664
  307SER      C 1693   5.447   7.184   1.752
  307SER      O 1694   5.351   7.222   1.683
  308MET      N 1695   5.456   7.060   1.800
  308MET      H 1696   5.534   7.034   1.857
  308MET     CA 1697   5.353   6.962   1.770
  308MET     HA 1698   5.343   6.962   1.670
  308MET     CB 1699   5.396   6.824   1.817
  308MET    HB1 1700   5.398   6.824   1.917
  308MET    HB2 1701   5.488   6.806   1.782
  308MET     CG 1702   5.306   6.710   1.772
  308MET    HG1 1703   5.217   6.731   1.813
  308MET    HG2 1704   5.344   6.629   1.816
  308MET     SD 1705   5.294   6.689   1.593
  308MET     CE 1706   5.460   6.631   1.556
  308MET    HE1 1707   5.468   6.615   1.458
  308MET    HE2 1708   5.526   6.700   1.584
  308MET    HE3 1709   5.477   6.546   1.605
  308MET      C 1710   5.220   7.002   1.832
  308MET      O 1711   5.114   6.984   1.771
  309TYR      N 1712   5.223   7.054   1.955
  309TYR      H 1713   5.310   7.061   2.003
  309TYR     CA 1714   5.100   7.100   2.020
  309TYR     HA 1715   5.037   7.022   2.024
  309TYR     CB 1716   5.134   7.149   2.161
  309TYR    HB1 1717   5.173   7.240   2.154
  309TYR    HB2 1718   5.201   7.086   2.201
  309TYR     CG 1719   5.017   7.157   2.255
  309TYR    CD1 1720   4.932   7.266   2.254
  309TYR    HD1 1721   4.948   7.340   2.189
  309TYR    CE1 1722   4.825   7.274   2.341
  309TYR    HE1 1723   4.763   7.353   2.338
  309TYR     CZ 1724   4.804   7.173   2.431
  309TYR     OH 1725   4.698   7.181   2.517
  309TYR     HH 1726   4.696   7.100   2.576
  309TYR    CE2 1727   4.887   7.064   2.434
  309TYR    HE2 1728   4.870   6.990   2.499
  309TYR    CD2 1729   4.993   7.057   2.347
  309TYR    HD2 1730   5.054   6.978   2.350
  309TYR      C 1731   5.034   7.210   1.938
  309TYR      O 1732   4.913   7.208   1.914
  310ASN      N 1733   5.114   7.307   1.893
  310ASN      H 1734   5.211   7.305   1.914
  310ASN     CA 1735   5.060   7.416   1.813
  310ASN     HA 1736   4.986   7.457   1.867
  310ASN     CB 1737   5.171   7.518   1.785
  310ASN    HB1 1738   5.237   7.477   1.722
  310ASN    HB2 1739   5.216   7.541   1.871
  310ASN     CG 1740   5.119   7.645   1.723
  310ASN    OD1 1741   5.140   7.670   1.604
  310ASN    ND2 1742   5.049   7.725   1.801
  310ASN   HD21 1743   5.032   7.700   1.896
  310ASN   HD22 1744   5.012   7.810   1.765
  310ASN      C 1745   5.000   7.364   1.683
  310ASN      O 1746   4.889   7.404   1.644
  311GLU      N 1747   5.071   7.273   1.615
  311GLU      H 1748   5.159   7.241   1.651
  311GLU     CA 1749   5.020   7.220   1.489
  311GLU     HA 1750   4.999   7.300   1.433
  311GLU     CB 1751   5.127   7.133   1.422
  311GLU    HB1 1752   5.085   7.087   1.343
  311GLU    HB2 1753   5.158   7.065   1.488
  311GLU     CG 1754   5.248   7.210   1.373
  311GLU    HG1 1755   5.317   7.144   1.344
  311GLU    HG2 1756   5.283   7.265   1.448
  311GLU     CD 1757   5.216   7.302   1.257
  311GLU    OE1 1758   5.106   7.291   1.199
  311GLU    OE2 1759   5.302   7.387   1.223
  311GLU      C 1760   4.891   7.142   1.509
  311GLU      O 1761   4.799   7.152   1.427
  312ILE      N 1762   4.883   7.064   1.617
  312ILE      H 1763   4.961   7.056   1.679
  312ILE     CA 1764   4.761   6.990   1.645
  312ILE     HA 1765   4.743   6.935   1.563
  312ILE     CB 1766   4.780   6.897   1.767
  312ILE     HB 1767   4.820   6.950   1.841
  312ILE    CG2 1768   4.645   6.843   1.815
  312ILE   HG21 1769   4.659   6.783   1.894
  312ILE   HG22 1770   4.586   6.919   1.841
  312ILE   HG23 1771   4.601   6.791   1.741
  312ILE    CG1 1772   4.877   6.783   1.736
  312ILE   HG11 1773   4.907   6.744   1.823
  312ILE   HG12 1774   4.955   6.821   1.688
  312ILE     CD 1775   4.822   6.670   1.651
  312ILE    HD1 1776   4.893   6.601   1.637
  312ILE    HD2 1777   4.744   6.628   1.698
  312ILE    HD3 1778   4.792   6.706   1.562
  312ILE      C 1779   4.645   7.086   1.667
  312ILE      O 1780   4.534   7.062   1.619
  313LEU      N 1781   4.669   7.194   1.742
  313LEU      H 1782   4.759   7.209   1.782
  313LEU     CA 1783   4.561   7.290   1.765
  313LEU     HA 1784   4.485   7.237   1.804
  313LEU     CB 1785   4.607   7.398   1.863
  313LEU    HB1 1786   4.547   7.477   1.851
  313LEU    HB2 1787   4.700   7.423   1.838
  313LEU     CG 1788   4.607   7.363   2.012
  313LEU     HG 1789   4.662   7.281   2.026
  313LEU    CD1 1790   4.666   7.478   2.089
  313LEU   HD11 1791   4.666   7.456   2.187
  313LEU   HD12 1792   4.759   7.494   2.058
  313LEU   HD13 1793   4.611   7.560   2.073
  313LEU    CD2 1794   4.467   7.332   2.063
  313LEU   HD21 1795   4.471   7.310   2.160
  313LEU   HD22 1796   4.408   7.412   2.050
  313LEU   HD23 1797   4.429   7.254   2.013
  313LEU      C 1798   4.515   7.353   1.635
  313LEU      O 1799   4.394   7.368   1.612
  314ILE      N 1800   4.609   7.390   1.548
  314ILE      H 1801   4.705   7.375   1.569
  314ILE     CA 1802   4.571   7.453   1.421
  314ILE     HA 1803   4.514   7.532   1.444
  314ILE     CB 1804   4.696   7.500   1.345
  314ILE     HB 1805   4.757   7.422   1.334
  314ILE    CG2 1806   4.657   7.550   1.207
  314ILE   HG21 1807   4.738   7.580   1.158
  314ILE   HG22 1808   4.613   7.476   1.156
  314ILE   HG23 1809   4.593   7.626   1.216
  314ILE    CG1 1810   4.772   7.609   1.423
  314ILE   HG11 1811   4.860   7.624   1.378
  314ILE   HG12 1812   4.787   7.576   1.516
  314ILE     CD 1813   4.703   7.743   1.434
  314ILE    HD1 1814   4.760   7.806   1.486
  314ILE    HD2 1815   4.687   7.780   1.342
  314ILE    HD3 1816   4.615   7.731   1.481
  314ILE      C 1817   4.488   7.356   1.337
  314ILE      O 1818   4.384   7.393   1.282
  315LEU      N 1819   4.534   7.231   1.326
  315LEU      H 1820   4.618   7.204   1.373
  315LEU     CA 1821   4.462   7.134   1.245
  315LEU     HA 1822   4.450   7.178   1.156
  315LEU     CB 1823   4.544   7.006   1.232
  315LEU    HB1 1824   4.486   6.937   1.189
  315LEU    HB2 1825   4.568   6.976   1.324
  315LEU     CG 1826   4.673   7.018   1.150
  315LEU     HG 1827   4.725   7.096   1.185
  315LEU    CD1 1828   4.758   6.893   1.165
  315LEU   HD11 1829   4.841   6.903   1.111
  315LEU   HD12 1830   4.782   6.880   1.261
  315LEU   HD13 1831   4.706   6.813   1.133
  315LEU    CD2 1832   4.642   7.042   1.003
  315LEU   HD21 1833   4.727   7.049   0.952
  315LEU   HD22 1834   4.588   6.965   0.967
  315LEU   HD23 1835   4.589   7.127   0.993
  315LEU      C 1836   4.325   7.103   1.303
  315LEU      O 1837   4.227   7.087   1.229
  316GLY      N 1838   4.315   7.094   1.436
  316GLY      H 1839   4.396   7.103   1.493
  316GLY     CA 1840   4.185   7.071   1.497
  316GLY    HA1 1841   4.199   7.059   1.595
  316GLY    HA2 1842   4.147   6.986   1.458
  316GLY      C 1843   4.088   7.185   1.473
  316GLY      O 1844   3.970   7.162   1.447
  317ALA      N 1845   4.137   7.309   1.482
  317ALA      H 1846   4.232   7.323   1.507
  317ALA     CA 1847   4.050   7.423   1.455
  317ALA     HA 1848   3.970   7.411   1.514
  317ALA     CB 1849   4.122   7.553   1.489
  317ALA    HB1 1850   4.061   7.630   1.470
  317ALA    HB2 1851   4.147   7.553   1.586
  317ALA    HB3 1852   4.204   7.561   1.433
  317ALA      C 1853   4.006   7.424   1.309
  317ALA      O 1854   3.889   7.454   1.280
  318LYS      N 1855   4.096   7.392   1.217
  318LYS      H 1856   4.188   7.366   1.244
  318LYS     CA 1857   4.059   7.395   1.075
  318LYS     HA 1858   4.013   7.483   1.061
  318LYS     CB 1859   4.184   7.386   0.988
  318LYS    HB1 1860   4.156   7.367   0.894
  318LYS    HB2 1861   4.241   7.311   1.022
  318LYS     CG 1862   4.267   7.512   0.988
  318LYS    HG1 1863   4.299   7.529   1.081
  318LYS    HG2 1864   4.209   7.588   0.958
  318LYS     CD 1865   4.387   7.500   0.895
  318LYS    HD1 1866   4.354   7.480   0.802
  318LYS    HD2 1867   4.445   7.425   0.927
  318LYS     CE 1868   4.468   7.628   0.892
  318LYS    HE1 1869   4.497   7.650   0.985
  318LYS    HE2 1870   4.411   7.702   0.856
  318LYS     NZ 1871   4.589   7.615   0.806
  318LYS    HZ1 1872   4.639   7.701   0.806
  318LYS    HZ2 1873   4.647   7.542   0.841
  318LYS    HZ3 1874   4.561   7.593   0.712
  318LYS      C 1875   3.961   7.284   1.040
  318LYS      O 1876   3.862   7.308   0.970
  319LEU      N 1877   3.985   7.162   1.089
  319LEU      H 1878   4.063   7.148   1.149
  319LEU     CA 1879   3.899   7.050   1.056
  319LEU     HA 1880   3.879   7.062   0.959
  319LEU     CB 1881   3.972   6.918   1.081
  319LEU    HB1 1882   3.909   6.843   1.059
  319LEU    HB2 1883   3.995   6.914   1.178
  319LEU     CG 1884   4.100   6.895   1.002
  319LEU     HG 1885   4.157   6.976   1.011
  319LEU    CD1 1886   4.177   6.777   1.058
  319LEU   HD11 1887   4.260   6.763   1.005
  319LEU   HD12 1888   4.200   6.795   1.153
  319LEU   HD13 1889   4.120   6.695   1.053
  319LEU    CD2 1890   4.069   6.873   0.854
  319LEU   HD21 1891   4.154   6.858   0.804
  319LEU   HD22 1892   4.010   6.793   0.844
  319LEU   HD23 1893   4.022   6.953   0.817
  319LEU      C 1894   3.768   7.053   1.134
  319LEU      O 1895   3.663   7.016   1.082
  320HID      N 1896   3.774   7.097   1.260
  320HID      H 1897   3.861   7.131   1.294
  320HID     CA 1898   3.658   7.097   1.350
  320HID     HA 1899   3.575   7.087   1.294
  320HID     CB 1900   3.666   6.979   1.447
  320HID    HB1 1901   3.582   6.976   1.502
  320HID    HB2 1902   3.745   6.991   1.507
  320HID     CG 1903   3.680   6.847   1.379
  320HID    ND1 1904   3.573   6.777   1.328
  320HID    HD1 1905   3.477   6.807   1.331
  320HID    CE1 1906   3.616   6.664   1.274
  320HID    HE1 1907   3.558   6.594   1.231
  320HID    NE2 1908   3.747   6.659   1.287
  320HID    CD2 1909   3.790   6.772   1.352
  320HID    HD2 1910   3.884   6.795   1.375
  320HID      C 1911   3.654   7.230   1.424
  320HID      O 1912   3.695   7.239   1.541
  321PRO      N 1913   3.607   7.336   1.359
  321PRO     CD 1914   3.562   7.346   1.219
  321PRO    HD1 1915   3.468   7.313   1.209
  321PRO    HD2 1916   3.622   7.293   1.159
  321PRO     CG 1917   3.571   7.492   1.190
  321PRO    HG1 1918   3.502   7.518   1.123
  321PRO    HG2 1919   3.662   7.515   1.156
  321PRO     CB 1920   3.546   7.561   1.318
  321PRO    HB1 1921   3.447   7.574   1.331
  321PRO    HB2 1922   3.592   7.650   1.318
  321PRO     CA 1923   3.604   7.468   1.426
  321PRO     HA 1924   3.695   7.492   1.458
  321PRO      C 1925   3.520   7.471   1.552
  321PRO      O 1926   3.547   7.554   1.640
  322THR      N 1927   3.420   7.384   1.565
  322THR      H 1928   3.403   7.318   1.492
  322THR     CA 1929   3.334   7.382   1.682
  322THR     HA 1930   3.337   7.476   1.715
  322THR     CB 1931   3.192   7.338   1.642
  322THR     HB 1932   3.133   7.327   1.722
  322THR    CG2 1933   3.131   7.439   1.546
  322THR   HG21 1934   3.039   7.409   1.521
  322THR   HG22 1935   3.126   7.528   1.590
  322THR   HG23 1936   3.187   7.445   1.464
  322THR    OG1 1937   3.197   7.209   1.580
  322THR    HG1 1938   3.104   7.181   1.554
  322THR      C 1939   3.385   7.291   1.793
  322THR      O 1940   3.316   7.277   1.895
  323LEU      N 1941   3.502   7.230   1.777
  323LEU      H 1942   3.553   7.247   1.693
  323LEU     CA 1943   3.559   7.140   1.876
  323LEU     HA 1944   3.482   7.109   1.932
  323LEU     CB 1945   3.626   7.020   1.808
  323LEU    HB1 1946   3.696   7.056   1.747
  323LEU    HB2 1947   3.555   6.973   1.754
  323LEU     CG 1948   3.693   6.915   1.897
  323LEU     HG 1949   3.760   6.960   1.956
  323LEU    CD1 1950   3.592   6.848   1.987
  323LEU   HD11 1951   3.638   6.780   2.044
  323LEU   HD12 1952   3.548   6.916   2.045
  323LEU   HD13 1953   3.522   6.803   1.931
  323LEU    CD2 1954   3.765   6.813   1.811
  323LEU   HD21 1955   3.808   6.745   1.870
  323LEU   HD22 1956   3.699   6.768   1.751
  323LEU   HD23 1957   3.834   6.859   1.756
  323LEU      C 1958   3.661   7.215   1.961
  323LEU      O 1959   3.751   7.282   1.907
  324LYS      N 1960   3.647   7.205   2.093
  324LYS      H 1961   3.569   7.153   2.128
  324LYS     CA 1962   3.739   7.266   2.189
  324LYS     HA 1963   3.797   7.332   2.141
  324LYS     CB 1964   3.663   7.344   2.295
  324LYS    HB1 1965   3.729   7.381   2.360
  324LYS    HB2 1966   3.601   7.281   2.342
  324LYS     CG 1967   3.581   7.459   2.239
  324LYS    HG1 1968   3.516   7.423   2.172
  324LYS    HG2 1969   3.642   7.524   2.194
  324LYS     CD 1970   3.503   7.532   2.347
  324LYS    HD1 1971   3.567   7.576   2.410
  324LYS    HD2 1972   3.447   7.466   2.397
  324LYS     CE 1973   3.412   7.638   2.287
  324LYS    HE1 1974   3.350   7.595   2.221
  324LYS    HE2 1975   3.467   7.707   2.241
  324LYS     NZ 1976   3.330   7.706   2.390
  324LYS    HZ1 1977   3.272   7.775   2.346
  324LYS    HZ2 1978   3.272   7.639   2.437
  324LYS    HZ3 1979   3.390   7.750   2.456
  324LYS      C 1980   3.821   7.152   2.249
  324LYS      O 1981   3.780   7.089   2.347
  325LEU      N 1982   3.938   7.127   2.190
  325LEU      H 1983   3.969   7.186   2.116
  325LEU     CA 1984   4.020   7.014   2.233
  325LEU     HA 1985   3.959   6.934   2.229
  325LEU     CB 1986   4.139   6.997   2.139
  325LEU    HB1 1987   4.200   6.929   2.180
  325LEU    HB2 1988   4.185   7.085   2.134
  325LEU     CG 1989   4.110   6.952   1.996
  325LEU     HG 1990   4.036   7.009   1.958
  325LEU    CD1 1991   4.233   6.969   1.909
  325LEU   HD11 1992   4.212   6.939   1.816
  325LEU   HD12 1993   4.260   7.065   1.908
  325LEU   HD13 1994   4.307   6.914   1.946
  325LEU    CD2 1995   4.065   6.807   1.995
  325LEU   HD21 1996   4.046   6.778   1.901
  325LEU   HD22 1997   4.137   6.749   2.033
  325LEU   HD23 1998   3.982   6.797   2.050
  325LEU      C 1999   4.069   7.031   2.376
  325LEU      O 2000   4.068   6.935   2.454
  326GLU      N 2001   4.111   7.152   2.412
  326GLU      H 2002   4.100   7.229   2.349
  326GLU     CA 2003   4.173   7.174   2.542
  326GLU     HA 2004   4.237   7.098   2.551
  326GLU     CB 2005   4.244   7.309   2.543
  326GLU    HB1 2006   4.274   7.328   2.636
  326GLU    HB2 2007   4.179   7.379   2.514
  326GLU     CG 2008   4.364   7.314   2.452
  326GLU    HG1 2009   4.334   7.292   2.359
  326GLU    HG2 2010   4.430   7.246   2.483
  326GLU     CD 2011   4.431   7.450   2.451
  326GLU    OE1 2012   4.365   7.550   2.488
  326GLU    OE2 2013   4.550   7.457   2.414
  326GLU      C 2014   4.075   7.166   2.658
  326GLU      O 2015   4.120   7.165   2.774
  327GLU      N 2016   3.945   7.161   2.632
  327GLU      H 2017   3.914   7.169   2.537
  327GLU     CA 2018   3.845   7.144   2.737
  327GLU     HA 2019   3.887   7.184   2.818
  327GLU     CB 2020   3.716   7.217   2.699
  327GLU    HB1 2021   3.646   7.195   2.767
  327GLU    HB2 2022   3.686   7.184   2.609
  327GLU     CG 2023   3.731   7.368   2.692
  327GLU    HG1 2024   3.798   7.390   2.622
  327GLU    HG2 2025   3.763   7.401   2.781
  327GLU     CD 2026   3.601   7.438   2.658
  327GLU    OE1 2027   3.501   7.369   2.633
  327GLU    OE2 2028   3.599   7.563   2.658
  327GLU      C 2029   3.814   6.998   2.766
  327GLU      O 2030   3.736   6.970   2.857
  328ILE      N 2031   3.873   6.904   2.692
  328ILE      H 2032   3.936   6.932   2.619
  328ILE     CA 2033   3.849   6.762   2.713
  328ILE     HA 2034   3.751   6.751   2.732
  328ILE     CB 2035   3.882   6.681   2.587
  328ILE     HB 2036   3.976   6.701   2.560
  328ILE    CG2 2037   3.869   6.532   2.617
  328ILE   HG21 2038   3.890   6.479   2.535
  328ILE   HG22 2039   3.932   6.507   2.690
  328ILE   HG23 2040   3.775   6.512   2.646
  328ILE    CG1 2041   3.791   6.720   2.470
  328ILE   HG11 2042   3.779   6.819   2.470
  328ILE   HG12 2043   3.702   6.676   2.483
  328ILE     CD 2044   3.846   6.678   2.334
  328ILE    HD1 2045   3.782   6.706   2.262
  328ILE    HD2 2046   3.934   6.722   2.319
  328ILE    HD3 2047   3.857   6.578   2.332
  328ILE      C 2048   3.932   6.716   2.832
  328ILE      O 2049   4.051   6.746   2.840
  329THR      N 2050   3.869   6.644   2.924
  329THR      H 2051   3.772   6.623   2.910
  329THR     CA 2052   3.933   6.594   3.044
  329THR     HA 2053   4.021   6.640   3.047
  329THR     CB 2054   3.850   6.628   3.168
  329THR     HB 2055   3.890   6.585   3.249
  329THR    CG2 2056   3.841   6.778   3.187
  329THR   HG21 2057   3.786   6.798   3.268
  329THR   HG22 2058   3.933   6.816   3.198
  329THR   HG23 2059   3.797   6.819   3.107
  329THR    OG1 2060   3.718   6.574   3.155
  329THR    HG1 2061   3.664   6.597   3.236
  329THR      C 2062   3.952   6.443   3.036
  329THR      O 2063   3.870   6.372   2.978
  330ASN      N 2064   4.061   6.396   3.095
  330ASN      H 2065   4.126   6.460   3.134
  330ASN     CA 2066   4.088   6.253   3.104
  330ASN     HA 2067   4.054   6.210   3.020
  330ASN     CB 2068   4.238   6.227   3.111
  330ASN    HB1 2069   4.280   6.261   3.027
  330ASN    HB2 2070   4.253   6.128   3.119
  330ASN     CG 2071   4.305   6.295   3.229
  330ASN    OD1 2072   4.241   6.361   3.310
  330ASN    ND2 2073   4.437   6.278   3.240
  330ASN   HD21 2074   4.486   6.223   3.172
  330ASN   HD22 2075   4.486   6.320   3.316
  330ASN      C 2076   4.013   6.197   3.225
  330ASN      O 2077   3.932   6.266   3.289
  331ARG      N 2078   4.038   6.070   3.259
  331ARG      H 2079   4.107   6.018   3.209
  331ARG     CA 2080   3.965   6.007   3.368
  331ARG     HA 2081   3.869   6.025   3.346
  331ARG     CB 2082   3.996   5.857   3.372
  331ARG    HB1 2083   3.961   5.819   3.458
  331ARG    HB2 2084   4.095   5.845   3.368
  331ARG     CG 2085   3.935   5.778   3.258
  331ARG    HG1 2086   3.973   5.810   3.172
  331ARG    HG2 2087   3.836   5.792   3.258
  331ARG     CD 2088   3.963   5.630   3.272
  331ARG    HD1 2089   3.921   5.595   3.356
  331ARG    HD2 2090   4.061   5.614   3.275
  331ARG     NE 2091   3.909   5.554   3.161
  331ARG     HE 2092   3.972   5.529   3.087
  331ARG     CZ 2093   3.782   5.515   3.149
  331ARG    NH1 2094   3.691   5.545   3.241
  331ARG   HH11 2095   3.717   5.598   3.322
  331ARG   HH12 2096   3.596   5.514   3.230
  331ARG    NH2 2097   3.746   5.445   3.042
  331ARG   HH21 2098   3.813   5.422   2.972
  331ARG   HH22 2099   3.651   5.415   3.031
  331ARG      C 2100   3.995   6.069   3.503
  331ARG      O 2101   3.916   6.053   3.596
  332LYS      N 2102   4.107   6.140   3.517
  332LYS      H 2103   4.172   6.142   3.442
  332LYS     CA 2104   4.137   6.215   3.638
  332LYS     HA 2105   4.096   6.160   3.711
  332LYS     CB 2106   4.289   6.230   3.654
  332LYS    HB1 2107   4.306   6.281   3.738
  332LYS    HB2 2108   4.323   6.281   3.576
  332LYS     CG 2109   4.366   6.098   3.662
  332LYS    HG1 2110   4.464   6.117   3.663
  332LYS    HG2 2111   4.343   6.042   3.582
  332LYS     CD 2112   4.331   6.019   3.787
  332LYS    HD1 2113   4.235   5.990   3.782
  332LYS    HD2 2114   4.343   6.077   3.867
  332LYS     CE 2115   4.419   5.897   3.801
  332LYS    HE1 2116   4.514   5.926   3.806
  332LYS    HE2 2117   4.406   5.838   3.721
  332LYS     NZ 2118   4.387   5.817   3.923
  332LYS    HZ1 2119   4.447   5.738   3.928
  332LYS    HZ2 2120   4.400   5.874   4.004
  332LYS    HZ3 2121   4.292   5.786   3.919
  332LYS      C 2122   4.072   6.352   3.641
  332LYS      O 2123   4.087   6.424   3.740
  333GLY      N 2124   4.001   6.391   3.535
  333GLY      H 2125   3.990   6.328   3.458
  333GLY     CA 2126   3.939   6.522   3.529
  333GLY    HA1 2127   3.901   6.541   3.620
  333GLY    HA2 2128   3.864   6.516   3.463
  333GLY      C 2129   4.032   6.634   3.489
  333GLY      O 2130   3.995   6.751   3.504
  334LEU      N 2131   4.151   6.603   3.439
  334LEU      H 2132   4.172   6.507   3.422
  334LEU     CA 2133   4.252   6.702   3.408
  334LEU     HA 2134   4.227   6.781   3.464
  334LEU     CB 2135   4.392   6.651   3.445
  334LEU    HB1 2136   4.458   6.720   3.416
  334LEU    HB2 2137   4.408   6.566   3.394
  334LEU     CG 2138   4.419   6.621   3.592
  334LEU     HG 2139   4.351   6.555   3.624
  334LEU    CD1 2140   4.556   6.560   3.608
  334LEU   HD11 2141   4.572   6.541   3.705
  334LEU   HD12 2142   4.561   6.475   3.556
  334LEU   HD13 2143   4.625   6.624   3.574
  334LEU    CD2 2144   4.407   6.747   3.677
  334LEU   HD21 2145   4.425   6.724   3.773
  334LEU   HD22 2146   4.473   6.815   3.646
  334LEU   HD23 2147   4.314   6.784   3.668
  334LEU      C 2148   4.249   6.738   3.260
  334LEU      O 2149   4.247   6.650   3.174
  335THR      N 2150   4.247   6.868   3.232
  335THR      H 2151   4.229   6.933   3.305
  335THR     CA 2152   4.270   6.917   3.097
  335THR     HA 2153   4.222   6.855   3.034
  335THR     CB 2154   4.214   7.058   3.083
  335THR     HB 2155   4.235   7.095   2.993
  335THR    CG2 2156   4.064   7.058   3.106
  335THR   HG21 2157   4.028   7.151   3.096
  335THR   HG22 2158   4.020   6.999   3.039
  335THR   HG23 2159   4.044   7.024   3.198
  335THR    OG1 2160   4.276   7.144   3.178
  335THR    HG1 2161   4.239   7.236   3.168
  335THR      C 2162   4.419   6.916   3.069
  335THR      O 2163   4.500   6.899   3.160
  336PRO      N 2164   4.459   6.929   2.942
  336PRO     CD 2165   4.379   6.931   2.819
  336PRO    HD1 2166   4.338   7.021   2.805
  336PRO    HD2 2167   4.306   6.862   2.823
  336PRO     CG 2168   4.478   6.899   2.712
  336PRO    HG1 2169   4.451   6.941   2.625
  336PRO    HG2 2170   4.486   6.800   2.700
  336PRO     CB 2171   4.606   6.956   2.760
  336PRO    HB1 2172   4.611   7.053   2.737
  336PRO    HB2 2173   4.683   6.908   2.718
  336PRO     CA 2174   4.603   6.934   2.912
  336PRO     HA 2175   4.647   6.850   2.944
  336PRO      C 2176   4.677   7.044   2.986
  336PRO      O 2177   4.792   7.023   3.028
  337LEU      N 2178   4.615   7.160   3.004
  337LEU      H 2179   4.525   7.176   2.962
  337LEU     CA 2180   4.677   7.264   3.085
  337LEU     HA 2181   4.769   7.276   3.048
  337LEU     CB 2182   4.596   7.393   3.074
  337LEU    HB1 2183   4.502   7.371   3.102
  337LEU    HB2 2184   4.597   7.420   2.978
  337LEU     CG 2185   4.642   7.514   3.157
  337LEU     HG 2186   4.641   7.490   3.254
  337LEU    CD1 2187   4.784   7.553   3.121
  337LEU   HD11 2188   4.812   7.632   3.176
  337LEU   HD12 2189   4.845   7.476   3.139
  337LEU   HD13 2190   4.788   7.577   3.024
  337LEU    CD2 2191   4.547   7.630   3.135
  337LEU   HD21 2192   4.577   7.708   3.189
  337LEU   HD22 2193   4.546   7.654   3.038
  337LEU   HD23 2194   4.454   7.603   3.163
  337LEU      C 2195   4.688   7.221   3.230
  337LEU      O 2196   4.794   7.236   3.293
  338ALA      N 2197   4.580   7.166   3.286
  338ALA      H 2198   4.495   7.158   3.233
  338ALA     CA 2199   4.584   7.118   3.423
  338ALA     HA 2200   4.616   7.196   3.477
  338ALA     CB 2201   4.444   7.075   3.468
  338ALA    HB1 2202   4.448   7.042   3.562
  338ALA    HB2 2203   4.381   7.153   3.462
  338ALA    HB3 2204   4.411   7.002   3.409
  338ALA      C 2205   4.682   7.002   3.438
  338ALA      O 2206   4.750   6.993   3.540
  339LEU      N 2207   4.690   6.915   3.338
  339LEU      H 2208   4.630   6.925   3.258
  339LEU     CA 2209   4.786   6.805   3.344
  339LEU     HA 2210   4.769   6.758   3.431
  339LEU     CB 2211   4.763   6.709   3.228
  339LEU    HB1 2212   4.774   6.761   3.144
  339LEU    HB2 2213   4.668   6.676   3.235
  339LEU     CG 2214   4.854   6.586   3.218
  339LEU     HG 2215   4.949   6.616   3.211
  339LEU    CD1 2216   4.843   6.500   3.342
  339LEU   HD11 2217   4.903   6.420   3.333
  339LEU   HD12 2218   4.870   6.553   3.422
  339LEU   HD13 2219   4.748   6.469   3.353
  339LEU    CD2 2220   4.820   6.506   3.094
  339LEU   HD21 2221   4.880   6.426   3.088
  339LEU   HD22 2222   4.724   6.476   3.099
  339LEU   HD23 2223   4.833   6.563   3.013
  339LEU      C 2224   4.929   6.858   3.343
  339LEU      O 2225   5.015   6.809   3.417
  340ALA      N 2226   4.957   6.957   3.258
  340ALA      H 2227   4.886   6.991   3.196
  340ALA     CA 2228   5.090   7.016   3.254
  340ALA     HA 2229   5.153   6.940   3.236
  340ALA     CB 2230   5.099   7.118   3.142
  340ALA    HB1 2231   5.190   7.158   3.140
  340ALA    HB2 2232   5.080   7.073   3.054
  340ALA    HB3 2233   5.031   7.190   3.157
  340ALA      C 2234   5.125   7.080   3.387
  340ALA      O 2235   5.237   7.066   3.436
  341ALA      N 2236   5.029   7.151   3.448
  341ALA      H 2237   4.939   7.162   3.404
  341ALA     CA 2238   5.054   7.212   3.578
  341ALA     HA 2239   5.137   7.266   3.567
  341ALA     CB 2240   4.937   7.302   3.616
  341ALA    HB1 2241   4.954   7.343   3.705
  341ALA    HB2 2242   4.926   7.374   3.547
  341ALA    HB3 2243   4.853   7.247   3.620
  341ALA      C 2244   5.078   7.107   3.685
  341ALA      O 2245   5.167   7.122   3.769
  342SER      N 2246   4.998   6.999   3.684
  342SER      H 2247   4.928   6.989   3.612
  342SER     CA 2248   5.012   6.897   3.787
  342SER     HA 2249   5.011   6.947   3.874
  342SER     CB 2250   4.895   6.799   3.778
  342SER    HB1 2251   4.892   6.756   3.688
  342SER    HB2 2252   4.808   6.846   3.796
  342SER     OG 2253   4.908   6.696   3.874
  342SER     HG 2254   4.830   6.633   3.866
  342SER      C 2255   5.144   6.822   3.776
  342SER      O 2256   5.211   6.797   3.876
  343SER      N 2257   5.183   6.785   3.654
  343SER      H 2258   5.128   6.811   3.575
  343SER     CA 2259   5.304   6.707   3.635
  343SER     HA 2260   5.304   6.645   3.714
  343SER     CB 2261   5.297   6.632   3.502
  343SER    HB1 2262   5.378   6.575   3.489
  343SER    HB2 2263   5.289   6.696   3.426
  343SER     OG 2264   5.184   6.547   3.498
  343SER     HG 2265   5.181   6.499   3.410
  343SER      C 2266   5.431   6.790   3.639
  343SER      O 2267   5.541   6.733   3.636
  344GLY      N 2268   5.421   6.923   3.644
  344GLY      H 2269   5.330   6.966   3.644
  344GLY     CA 2270   5.539   7.006   3.650
  344GLY    HA1 2271   5.603   6.962   3.713
  344GLY    HA2 2272   5.511   7.094   3.687
  344GLY      C 2273   5.607   7.027   3.517
  344GLY      O 2274   5.727   7.057   3.514
  345LYS      N 2275   5.535   7.014   3.407
  345LYS      H 2276   5.438   6.990   3.415
  345LYS     CA 2277   5.592   7.034   3.274
  345LYS     HA 2278   5.684   6.996   3.274
  345LYS     CB 2279   5.512   6.958   3.168
  345LYS    HB1 2280   5.561   6.965   3.081
  345LYS    HB2 2281   5.422   7.001   3.159
  345LYS     CG 2282   5.490   6.810   3.199
  345LYS    HG1 2283   5.438   6.769   3.124
  345LYS    HG2 2284   5.437   6.802   3.284
  345LYS     CD 2285   5.621   6.734   3.216
  345LYS    HD1 2286   5.672   6.775   3.291
  345LYS    HD2 2287   5.674   6.741   3.131
  345LYS     CE 2288   5.597   6.587   3.247
  345LYS    HE1 2289   5.536   6.579   3.326
  345LYS    HE2 2290   5.684   6.543   3.267
  345LYS     NZ 2291   5.534   6.514   3.134
  345LYS    HZ1 2292   5.520   6.418   3.160
  345LYS    HZ2 2293   5.445   6.555   3.113
  345LYS    HZ3 2294   5.593   6.519   3.054
  345LYS      C 2295   5.594   7.185   3.247
  345LYS      O 2296   5.507   7.241   3.180
  346ILE      N 2297   5.696   7.250   3.303
  346ILE      H 2298   5.769   7.198   3.347
  346ILE     CA 2299   5.703   7.396   3.301
  346ILE     HA 2300   5.615   7.428   3.338
  346ILE     CB 2301   5.818   7.445   3.390
  346ILE     HB 2302   5.809   7.400   3.479
  346ILE    CG2 2303   5.954   7.408   3.331
  346ILE   HG21 2304   6.026   7.441   3.391
  346ILE   HG22 2305   5.960   7.308   3.322
  346ILE   HG23 2306   5.963   7.450   3.241
  346ILE    CG1 2307   5.809   7.597   3.408
  346ILE   HG11 2308   5.715   7.621   3.433
  346ILE   HG12 2309   5.832   7.641   3.321
  346ILE     CD 2310   5.901   7.652   3.515
  346ILE    HD1 2311   5.889   7.751   3.521
  346ILE    HD2 2312   5.878   7.610   3.603
  346ILE    HD3 2313   5.996   7.631   3.492
  346ILE      C 2314   5.715   7.449   3.159
  346ILE      O 2315   5.665   7.558   3.129
  347GLY      N 2316   5.783   7.377   3.070
  347GLY      H 2317   5.825   7.290   3.097
  347GLY     CA 2318   5.796   7.424   2.933
  347GLY    HA1 2319   5.855   7.360   2.884
  347GLY    HA2 2320   5.839   7.514   2.935
  347GLY      C 2321   5.662   7.433   2.863
  347GLY      O 2322   5.628   7.536   2.802
  348VAL      N 2323   5.582   7.328   2.874
  348VAL      H 2324   5.611   7.249   2.928
  348VAL     CA 2325   5.452   7.326   2.808
  348VAL     HA 2326   5.469   7.352   2.713
  348VAL     CB 2327   5.392   7.185   2.811
  348VAL     HB 2328   5.383   7.156   2.906
  348VAL    CG1 2329   5.253   7.185   2.748
  348VAL   HG11 2330   5.215   7.092   2.751
  348VAL   HG12 2331   5.193   7.247   2.799
  348VAL   HG13 2332   5.259   7.215   2.653
  348VAL    CG2 2333   5.484   7.086   2.740
  348VAL   HG21 2334   5.443   6.995   2.743
  348VAL   HG22 2335   5.496   7.114   2.645
  348VAL   HG23 2336   5.573   7.084   2.786
  348VAL      C 2337   5.358   7.428   2.873
  348VAL      O 2338   5.282   7.496   2.804
  349LEU      N 2339   5.362   7.437   3.006
  349LEU      H 2340   5.422   7.376   3.058
  349LEU     CA 2341   5.279   7.535   3.075
  349LEU     HA 2342   5.184   7.516   3.048
  349LEU     CB 2343   5.297   7.519   3.226
  349LEU    HB1 2344   5.394   7.532   3.246
  349LEU    HB2 2345   5.270   7.425   3.249
  349LEU     CG 2346   5.219   7.612   3.318
  349LEU     HG 2347   5.240   7.706   3.293
  349LEU    CD1 2348   5.070   7.591   3.302
  349LEU   HD11 2349   5.020   7.653   3.363
  349LEU   HD12 2350   5.043   7.610   3.207
  349LEU   HD13 2351   5.047   7.496   3.325
  349LEU    CD2 2352   5.260   7.592   3.462
  349LEU   HD21 2353   5.207   7.654   3.520
  349LEU   HD22 2354   5.242   7.497   3.489
  349LEU   HD23 2355   5.357   7.611   3.472
  349LEU      C 2356   5.315   7.676   3.032
  349LEU      O 2357   5.226   7.758   3.003
  350ALA      N 2358   5.444   7.707   3.026
  350ALA      H 2359   5.512   7.638   3.051
  350ALA     CA 2360   5.487   7.839   2.984
  350ALA     HA 2361   5.441   7.902   3.046
  350ALA     CB 2362   5.639   7.852   2.996
  350ALA    HB1 2363   5.667   7.943   2.967
  350ALA    HB2 2364   5.666   7.837   3.091
  350ALA    HB3 2365   5.683   7.783   2.938
  350ALA      C 2366   5.443   7.868   2.841
  350ALA      O 2367   5.400   7.979   2.811
  351TYR      N 2368   5.453   7.769   2.752
  351TYR      H 2369   5.492   7.681   2.779
  351TYR     CA 2370   5.407   7.789   2.615
  351TYR     HA 2371   5.457   7.868   2.580
  351TYR     CB 2372   5.438   7.667   2.530
  351TYR    HB1 2373   5.429   7.585   2.587
  351TYR    HB2 2374   5.531   7.674   2.496
  351TYR     CG 2375   5.345   7.653   2.412
  351TYR    CD1 2376   5.351   7.741   2.305
  351TYR    HD1 2377   5.419   7.814   2.305
  351TYR    CE1 2378   5.265   7.729   2.199
  351TYR    HE1 2379   5.271   7.793   2.122
  351TYR     CZ 2380   5.171   7.630   2.198
  351TYR     OH 2381   5.085   7.618   2.092
  351TYR     HH 2382   5.023   7.541   2.108
  351TYR    CE2 2383   5.162   7.542   2.303
  351TYR    HE2 2384   5.093   7.469   2.302
  351TYR    CD2 2385   5.248   7.554   2.409
  351TYR    HD2 2386   5.240   7.490   2.486
  351TYR      C 2387   5.258   7.819   2.612
  351TYR      O 2388   5.214   7.914   2.546
  352ILE      N 2389   5.178   7.739   2.682
  352ILE      H 2390   5.217   7.670   2.742
  352ILE     CA 2391   5.033   7.751   2.672
  352ILE     HA 2392   5.012   7.749   2.574
  352ILE     CB 2393   4.963   7.633   2.740
  352ILE     HB 2394   5.000   7.624   2.832
  352ILE    CG2 2395   4.812   7.658   2.749
  352ILE   HG21 2396   4.768   7.580   2.794
  352ILE   HG22 2397   4.795   7.741   2.802
  352ILE   HG23 2398   4.774   7.669   2.657
  352ILE    CG1 2399   4.990   7.503   2.665
  352ILE   HG11 2400   5.086   7.501   2.639
  352ILE   HG12 2401   4.933   7.502   2.582
  352ILE     CD 2402   4.960   7.377   2.743
  352ILE    HD1 2403   4.980   7.297   2.686
  352ILE    HD2 2404   5.016   7.375   2.826
  352ILE    HD3 2405   4.863   7.376   2.769
  352ILE      C 2406   4.986   7.884   2.730
  352ILE      O 2407   4.903   7.953   2.672
  353LEU      N 2408   5.039   7.921   2.848
  353LEU      H 2409   5.116   7.870   2.886
  353LEU     CA 2410   4.985   8.035   2.921
  353LEU     HA 2411   4.888   8.013   2.933
  353LEU     CB 2412   5.055   8.050   3.056
  353LEU    HB1 2413   5.028   8.139   3.094
  353LEU    HB2 2414   5.153   8.049   3.039
  353LEU     CG 2415   5.026   7.945   3.163
  353LEU     HG 2416   5.035   7.854   3.123
  353LEU    CD1 2417   5.124   7.961   3.278
  353LEU   HD11 2418   5.104   7.892   3.348
  353LEU   HD12 2419   5.217   7.949   3.244
  353LEU   HD13 2420   5.114   8.052   3.318
  353LEU    CD2 2421   4.885   7.957   3.214
  353LEU   HD21 2422   4.868   7.887   3.284
  353LEU   HD22 2423   4.871   8.048   3.254
  353LEU   HD23 2424   4.821   7.944   3.138
  353LEU      C 2425   4.997   8.165   2.842
  353LEU      O 2426   4.911   8.252   2.855
  354GLN      N 2427   5.101   8.179   2.761
  354GLN      H 2428   5.165   8.103   2.754
  354GLN     CA 2429   5.126   8.299   2.682
  354GLN     HA 2430   5.048   8.359   2.700
  354GLN     CB 2431   5.255   8.367   2.727
  354GLN    HB1 2432   5.249   8.383   2.826
  354GLN    HB2 2433   5.263   8.454   2.679
  354GLN     CG 2434   5.380   8.289   2.700
  354GLN    HG1 2435   5.411   8.311   2.608
  354GLN    HG2 2436   5.358   8.191   2.705
  354GLN     CD 2437   5.491   8.320   2.799
  354GLN    OE1 2438   5.538   8.434   2.806
  354GLN    NE2 2439   5.532   8.221   2.876
  354GLN   HE21 2440   5.490   8.130   2.868
  354GLN   HE22 2441   5.604   8.236   2.943
  354GLN      C 2442   5.132   8.265   2.533
  354GLN      O 2443   5.210   8.321   2.457
  355ARG      N 2444   5.046   8.172   2.491
  355ARG      H 2445   4.985   8.127   2.557
  355ARG     CA 2446   5.038   8.134   2.351
  355ARG     HA 2447   5.132   8.123   2.318
  355ARG     CB 2448   4.963   8.002   2.339
  355ARG    HB1 2449   4.870   8.016   2.375
  355ARG    HB2 2450   5.010   7.934   2.395
  355ARG     CG 2451   4.951   7.946   2.198
  355ARG    HG1 2452   5.042   7.930   2.160
  355ARG    HG2 2453   4.901   8.010   2.140
  355ARG     CD 2454   4.876   7.815   2.203
  355ARG    HD1 2455   4.917   7.755   2.272
  355ARG    HD2 2456   4.879   7.770   2.113
  355ARG     NE 2457   4.736   7.835   2.238
  355ARG     HE 2458   4.692   7.919   2.205
  355ARG     CZ 2459   4.661   7.752   2.310
  355ARG    NH1 2460   4.710   7.640   2.362
  355ARG   HH11 2461   4.806   7.616   2.347
  355ARG   HH12 2462   4.651   7.580   2.416
  355ARG    NH2 2463   4.533   7.782   2.332
  355ARG   HH21 2464   4.494   7.866   2.294
  355ARG   HH22 2465   4.475   7.720   2.386
  355ARG      C 2466   4.969   8.243   2.270
  355ARG      O 2467   4.859   8.288   2.306
  356GLU      N 2468   5.032   8.284   2.161
  356GLU      H 2469   5.122   8.246   2.141
  356GLU     CA 2470   4.975   8.382   2.068
  356GLU     HA 2471   4.877   8.390   2.088
  356GLU     CB 2472   5.041   8.519   2.087
  356GLU    HB1 2473   5.137   8.512   2.059
  356GLU    HB2 2474   5.035   8.544   2.184
  356GLU     CG 2475   4.976   8.630   2.006
  356GLU    HG1 2476   4.877   8.629   2.023
  356GLU    HG2 2477   4.992   8.613   1.909
  356GLU     CD 2478   5.030   8.767   2.041
  356GLU    OE1 2479   5.129   8.773   2.117
  356GLU    OE2 2480   4.974   8.867   1.994
  356GLU      C 2481   4.996   8.331   1.927
  356GLU      O 2482   5.108   8.299   1.888
  357ILE      N 2483   4.887   8.323   1.850
  357ILE      H 2484   4.800   8.358   1.887
  357ILE     CA 2485   4.887   8.266   1.715
  357ILE     HA 2486   4.979   8.231   1.697
  357ILE     CB 2487   4.789   8.149   1.704
  357ILE     HB 2488   4.700   8.178   1.739
  357ILE    CG2 2489   4.772   8.108   1.558
  357ILE   HG21 2490   4.707   8.031   1.552
  357ILE   HG22 2491   4.736   8.185   1.505
  357ILE   HG23 2492   4.860   8.080   1.521
  357ILE    CG1 2493   4.839   8.030   1.787
  357ILE   HG11 2494   4.877   8.064   1.873
  357ILE   HG12 2495   4.910   7.982   1.735
  357ILE     CD 2496   4.732   7.930   1.821
  357ILE    HD1 2497   4.771   7.856   1.875
  357ILE    HD2 2498   4.660   7.975   1.874
  357ILE    HD3 2499   4.693   7.893   1.737
  357ILE      C 2500   4.852   8.377   1.617
  357ILE      O 2501   4.741   8.431   1.621
  358HID      N 2502   4.946   8.409   1.528
  358HID      H 2503   5.030   8.354   1.525
  358HID     CA 2504   4.932   8.520   1.434
  358HID     HA 2505   4.859   8.578   1.469
  358HID     CB 2506   5.062   8.599   1.427
  358HID    HB1 2507   5.052   8.672   1.359
  358HID    HB2 2508   5.135   8.537   1.399
  358HID     CG 2509   5.101   8.662   1.557
  358HID    ND1 2510   5.048   8.781   1.602
  358HID    HD1 2511   4.980   8.836   1.553
  358HID    CE1 2512   5.101   8.811   1.719
  358HID    HE1 2513   5.079   8.892   1.774
  358HID    NE2 2514   5.187   8.717   1.752
  358HID    CD2 2515   5.189   8.622   1.652
  358HID    HD2 2516   5.245   8.539   1.650
  358HID      C 2517   4.893   8.468   1.296
  358HID      O 2518   4.975   8.456   1.205
  359GLU      N 2519   4.764   8.436   1.279
  359GLU      H 2520   4.703   8.430   1.358
  359GLU     CA 2521   4.712   8.410   1.146
  359GLU     HA 2522   4.750   8.482   1.087
  359GLU     CB 2523   4.757   8.273   1.093
  359GLU    HB1 2524   4.856   8.272   1.087
  359GLU    HB2 2525   4.718   8.260   1.002
  359GLU     CG 2526   4.715   8.155   1.178
  359GLU    HG1 2527   4.615   8.147   1.176
  359GLU    HG2 2528   4.745   8.170   1.272
  359GLU     CD 2529   4.775   8.025   1.128
  359GLU    OE1 2530   4.765   7.997   1.007
  359GLU    OE2 2531   4.832   7.950   1.210
  359GLU      C 2532   4.560   8.417   1.151
  359GLU      O 2533   4.501   8.397   1.258
  360PRO      N 2534   4.493   8.445   1.039
  360PRO     CD 2535   4.545   8.481   0.906
  360PRO    HD1 2536   4.567   8.399   0.853
  360PRO    HD2 2537   4.626   8.539   0.914
  360PRO     CG 2538   4.432   8.555   0.844
  360PRO    HG1 2539   4.433   8.544   0.745
  360PRO    HG2 2540   4.437   8.652   0.867
  360PRO     CB 2541   4.309   8.496   0.900
  360PRO    HB1 2542   4.278   8.420   0.842
  360PRO    HB2 2543   4.237   8.566   0.904
  360PRO     CA 2544   4.346   8.446   1.040
  360PRO     HA 2545   4.311   8.504   1.114
  360PRO      C 2546   4.290   8.307   1.067
  360PRO      O 2547   4.355   8.206   1.039
  361GLU      N 2548   4.170   8.304   1.124
  361GLU      H 2549   4.129   8.391   1.150
  361GLU     CA 2550   4.093   8.183   1.152
  361GLU     HA 2551   4.005   8.220   1.184
  361GLU     CB 2552   4.075   8.097   1.026
  361GLU    HB1 2553   4.010   8.024   1.047
  361GLU    HB2 2554   4.163   8.057   1.002
  361GLU     CG 2555   4.023   8.172   0.905
  361GLU    HG1 2556   4.018   8.109   0.828
  361GLU    HG2 2557   4.086   8.246   0.884
  361GLU     CD 2558   3.885   8.231   0.927
  361GLU    OE1 2559   3.815   8.188   1.021
  361GLU    OE2 2560   3.846   8.321   0.850
  361GLU      C 2561   4.154   8.097   1.262
  361GLU      O 2562   4.107   7.985   1.285
  362CYS      N 2563   4.259   8.145   1.329
  362CYS      H 2564   4.301   8.230   1.297
  362CYS     CA 2565   4.315   8.080   1.447
  362CYS     HA 2566   4.243   8.019   1.480
  362CYS     CB 2567   4.440   8.001   1.409
  362CYS    HB1 2568   4.480   7.974   1.497
  362CYS    HB2 2569   4.499   8.068   1.364
  362CYS     SG 2570   4.408   7.858   1.304
  362CYS     HG 2571   4.494   7.812   1.283
  362CYS      C 2572   4.347   8.180   1.557
  362CYS      O 2573   4.415   8.144   1.654
  363ARG      N 2574   4.301   8.305   1.545
  363ARG      H 2575   4.252   8.331   1.462
  363ARG     CA 2576   4.321   8.403   1.650
  363ARG     HA 2577   4.419   8.406   1.666
  363ARG     CB 2578   4.269   8.539   1.603
  363ARG    HB1 2579   4.169   8.533   1.597
  363ARG    HB2 2580   4.306   8.556   1.512
  363ARG     CG 2581   4.304   8.658   1.691
  363ARG    HG1 2582   4.276   8.637   1.785
  363ARG    HG2 2583   4.253   8.738   1.658
  363ARG     CD 2584   4.452   8.691   1.690
  363ARG    HD1 2585   4.503   8.613   1.726
  363ARG    HD2 2586   4.468   8.771   1.747
  363ARG     NE 2587   4.502   8.720   1.556
  363ARG     HE 2588   4.437   8.714   1.480
  363ARG     CZ 2589   4.627   8.753   1.527
  363ARG    NH1 2590   4.720   8.764   1.620
  363ARG   HH11 2591   4.697   8.747   1.716
  363ARG   HH12 2592   4.813   8.789   1.595
  363ARG    NH2 2593   4.660   8.777   1.400
  363ARG   HH21 2594   4.590   8.770   1.328
  363ARG   HH22 2595   4.754   8.802   1.377
  363ARG      C 2596   4.252   8.361   1.779
  363ARG      O 2597   4.305   8.381   1.888
  364HID      N 2598   4.133   8.300   1.767
  364HID      H 2599   4.096   8.282   1.676
  364HID     CA 2600   4.057   8.260   1.884
  364HID     HA 2601   4.048   8.344   1.938
  364HID     CB 2602   3.921   8.204   1.840
  364HID    HB1 2603   3.874   8.272   1.784
  364HID    HB2 2604   3.866   8.184   1.921
  364HID     CG 2605   3.931   8.078   1.760
  364HID    ND1 2606   3.971   8.078   1.627
  364HID    HD1 2607   3.996   8.159   1.574
  364HID    CE1 2608   3.970   7.954   1.583
  364HID    HE1 2609   3.993   7.925   1.490
  364HID    NE2 2610   3.933   7.874   1.681
  364HID    CD2 2611   3.908   7.949   1.793
  364HID    HD2 2612   3.878   7.915   1.882
  364HID      C 2613   4.129   8.156   1.968
  364HID      O 2614   4.101   8.145   2.088
  365LEU      N 2615   4.222   8.080   1.909
  365LEU      H 2616   4.238   8.089   1.811
  365LEU     CA 2617   4.300   7.984   1.986
  365LEU     HA 2618   4.232   7.938   2.044
  365LEU     CB 2619   4.371   7.887   1.891
  365LEU    HB1 2620   4.425   7.824   1.947
  365LEU    HB2 2621   4.432   7.941   1.833
  365LEU     CG 2622   4.286   7.801   1.798
  365LEU     HG 2623   4.223   7.859   1.745
  365LEU    CD1 2624   4.378   7.727   1.703
  365LEU   HD11 2625   4.323   7.670   1.641
  365LEU   HD12 2626   4.430   7.793   1.649
  365LEU   HD13 2627   4.440   7.669   1.755
  365LEU    CD2 2628   4.200   7.704   1.877
  365LEU   HD21 2629   4.145   7.649   1.814
  365LEU   HD22 2630   4.258   7.644   1.931
  365LEU   HD23 2631   4.139   7.755   1.938
  365LEU      C 2632   4.404   8.050   2.075
  365LEU      O 2633   4.455   7.985   2.167
  366SER      N 2634   4.438   8.176   2.050
  366SER      H 2635   4.392   8.226   1.976
  366SER     CA 2636   4.540   8.242   2.129
  366SER     HA 2637   4.617   8.178   2.130
  366SER     CB 2638   4.580   8.375   2.064
  366SER    HB1 2639   4.653   8.419   2.116
  366SER    HB2 2640   4.501   8.436   2.058
  366SER     OG 2641   4.628   8.355   1.932
  366SER     HG 2642   4.653   8.443   1.892
  366SER      C 2643   4.490   8.267   2.271
  366SER      O 2644   4.372   8.295   2.294
  367ARG      N 2645   4.583   8.256   2.367
  367ARG      H 2646   4.673   8.220   2.343
  367ARG     CA 2647   4.558   8.294   2.505
  367ARG     HA 2648   4.459   8.307   2.508
  367ARG     CB 2649   4.604   8.183   2.600
  367ARG    HB1 2650   4.598   8.217   2.694
  367ARG    HB2 2651   4.698   8.159   2.578
  367ARG     CG 2652   4.520   8.057   2.590
  367ARG    HG1 2653   4.530   8.018   2.499
  367ARG    HG2 2654   4.424   8.080   2.605
  367ARG     CD 2655   4.562   7.954   2.693
  367ARG    HD1 2656   4.660   7.938   2.686
  367ARG    HD2 2657   4.513   7.868   2.677
  367ARG     NE 2658   4.533   7.997   2.829
  367ARG     HE 2659   4.604   8.047   2.877
  367ARG     CZ 2660   4.419   7.975   2.895
  367ARG    NH1 2661   4.318   7.909   2.840
  367ARG   HH11 2662   4.326   7.874   2.747
  367ARG   HH12 2663   4.233   7.894   2.892
  367ARG    NH2 2664   4.406   8.021   3.019
  367ARG   HH21 2665   4.481   8.071   3.062
  367ARG   HH22 2666   4.321   8.005   3.069
  367ARG      C 2667   4.625   8.425   2.544
  367ARG      O 2668   4.581   8.489   2.639
  368LYS      N 2669   4.730   8.465   2.473
  368LYS      H 2670   4.770   8.400   2.408
  368LYS     CA 2671   4.789   8.598   2.484
  368LYS     HA 2672   4.753   8.639   2.568
  368LYS     CB 2673   4.942   8.590   2.494
  368LYS    HB1 2674   4.977   8.549   2.410
  368LYS    HB2 2675   4.966   8.532   2.572
  368LYS     CG 2676   5.009   8.725   2.513
  368LYS    HG1 2677   4.975   8.766   2.597
  368LYS    HG2 2678   4.986   8.784   2.435
  368LYS     CD 2679   5.160   8.712   2.522
  368LYS    HD1 2680   5.193   8.666   2.440
  368LYS    HD2 2681   5.183   8.658   2.603
  368LYS     CE 2682   5.226   8.848   2.533
  368LYS    HE1 2683   5.195   8.893   2.617
  368LYS    HE2 2684   5.200   8.904   2.454
  368LYS     NZ 2685   5.374   8.837   2.537
  368LYS    HZ1 2686   5.414   8.928   2.544
  368LYS    HZ2 2687   5.401   8.782   2.616
  368LYS    HZ3 2688   5.406   8.793   2.453
  368LYS      C 2689   4.747   8.679   2.363
  368LYS      O 2690   4.775   8.639   2.249
  369PHE      N 2691   4.681   8.792   2.387
  369PHE      H 2692   4.665   8.819   2.482
  369PHE     CA 2693   4.630   8.878   2.282
  369PHE     HA 2694   4.663   8.839   2.196
  369PHE     CB 2695   4.477   8.880   2.281
  369PHE    HB1 2696   4.444   8.915   2.369
  369PHE    HB2 2697   4.443   8.786   2.268
  369PHE     CG 2698   4.418   8.965   2.173
  369PHE    CD1 2699   4.405   8.917   2.043
  369PHE    HD1 2700   4.435   8.824   2.021
  369PHE    CE1 2701   4.350   8.996   1.943
  369PHE    HE1 2702   4.342   8.960   1.850
  369PHE     CZ 2703   4.306   9.123   1.972
  369PHE     HZ 2704   4.265   9.179   1.900
  369PHE    CE2 2705   4.318   9.173   2.101
  369PHE    HE2 2706   4.287   9.266   2.122
  369PHE    CD2 2707   4.373   9.094   2.200
  369PHE    HD2 2708   4.380   9.130   2.293
  369PHE      C 2709   4.684   9.019   2.303
  369PHE      O 2710   4.689   9.068   2.416
  370THR      N 2711   4.724   9.084   2.194
  370THR      H 2712   4.717   9.038   2.106
  370THR     CA 2713   4.777   9.219   2.198
  370THR     HA 2714   4.824   9.229   2.285
  370THR     CB 2715   4.877   9.242   2.086
  370THR     HB 2716   4.832   9.228   1.998
  370THR    CG2 2717   4.936   9.382   2.093
  370THR   HG21 2718   5.001   9.394   2.018
  370THR   HG22 2719   4.862   9.449   2.085
  370THR   HG23 2720   4.982   9.394   2.181
  370THR    OG1 2721   4.983   9.145   2.095
  370THR    HG1 2722   5.048   9.160   2.021
  370THR      C 2723   4.661   9.317   2.188
  370THR      O 2724   4.598   9.329   2.083
  371GLU      N 2725   4.632   9.388   2.298
  371GLU      H 2726   4.687   9.377   2.381
  371GLU     CA 2727   4.520   9.481   2.296
  371GLU     HA 2728   4.443   9.429   2.257
  371GLU     CB 2729   4.486   9.528   2.437
  371GLU    HB1 2730   4.560   9.586   2.470
  371GLU    HB2 2731   4.477   9.448   2.496
  371GLU     CG 2732   4.357   9.607   2.446
  371GLU    HG1 2733   4.284   9.555   2.402
  371GLU    HG2 2734   4.369   9.694   2.398
  371GLU     CD 2735   4.315   9.636   2.588
  371GLU    OE1 2736   4.400   9.626   2.679
  371GLU    OE2 2737   4.196   9.667   2.610
  371GLU      C 2738   4.552   9.601   2.209
  371GLU      O 2739   4.471   9.641   2.124
  372TRP      N 2740   4.669   9.662   2.228
  372TRP      H 2741   4.730   9.631   2.300
  372TRP     CA 2742   4.707   9.774   2.143
  372TRP     HA 2743   4.678   9.749   2.050
  372TRP     CB 2744   4.635   9.903   2.184
  372TRP    HB1 2745   4.536   9.891   2.169
  372TRP    HB2 2746   4.668   9.978   2.127
  372TRP     CG 2747   4.655   9.943   2.327
  372TRP    CD1 2748   4.573   9.916   2.431
  372TRP    HD1 2749   4.487   9.865   2.424
  372TRP    NE1 2750   4.624   9.969   2.547
  372TRP    HE1 2751   4.581   9.963   2.637
  372TRP    CE2 2752   4.742  10.031   2.519
  372TRP    CZ2 2753   4.831  10.099   2.603
  372TRP    HZ2 2754   4.813  10.108   2.701
  372TRP    CH2 2755   4.943  10.152   2.546
  372TRP    HH2 2756   5.008  10.201   2.604
  372TRP    CZ3 2757   4.969  10.140   2.409
  372TRP    HZ3 2758   5.052  10.180   2.371
  372TRP    CE3 2759   4.881  10.073   2.326
  372TRP    HE3 2760   4.900  10.065   2.228
  372TRP    CD2 2761   4.765  10.017   2.381
  372TRP      C 2762   4.858   9.792   2.149
  372TRP      O 2763   4.925   9.740   2.237
  373ALA      N 2764   4.909   9.865   2.050
  373ALA      H 2765   4.848   9.895   1.976
  373ALA     CA 2766   5.050   9.902   2.046
  373ALA     HA 2767   5.083   9.900   2.140
  373ALA     CB 2768   5.132   9.802   1.964
  373ALA    HB1 2769   5.228   9.830   1.963
  373ALA    HB2 2770   5.124   9.711   2.005
  373ALA    HB3 2771   5.097   9.799   1.870
  373ALA      C 2772   5.060  10.041   1.987
  373ALA      O 2773   5.019  10.063   1.872
  374TYR      N 2774   5.114  10.135   2.064
  374TYR      H 2775   5.147  10.109   2.155
  374TYR     CA 2776   5.127  10.273   2.022
  374TYR     HA 2777   5.057  10.284   1.951
  374TYR     CB 2778   5.103  10.366   2.142
  374TYR    HB1 2779   5.168  10.343   2.214
  374TYR    HB2 2780   5.010  10.352   2.176
  374TYR     CG 2781   5.119  10.512   2.109
  374TYR    CD1 2782   5.016  10.583   2.051
  374TYR    HD1 2783   4.930  10.536   2.030
  374TYR    CE1 2784   5.029  10.717   2.021
  374TYR    HE1 2785   4.952  10.767   1.980
  374TYR     CZ 2786   5.148  10.781   2.048
  374TYR     OH 2787   5.162  10.914   2.017
  374TYR     HH 2788   5.253  10.945   2.043
  374TYR    CE2 2789   5.252  10.713   2.105
  374TYR    HE2 2790   5.338  10.760   2.124
  374TYR    CD2 2791   5.238  10.579   2.136
  374TYR    HD2 2792   5.314  10.530   2.178
  374TYR      C 2793   5.264  10.302   1.961
  374TYR      O 2794   5.273  10.345   1.846
  375GLY      N 2795   5.370  10.279   2.038
  375GLY      H 2796   5.355  10.247   2.132
  375GLY     CA 2797   5.505  10.298   1.992
  375GLY    HA1 2798   5.539  10.385   2.028
  375GLY    HA2 2799   5.504  10.301   1.892
  375GLY      C 2800   5.590  10.183   2.042
  375GLY      O 2801   5.559  10.067   2.016
  376PRO      N 2802   5.700  10.210   2.114
  376PRO     CD 2803   5.761  10.339   2.151
  376PRO    HD1 2804   5.691  10.404   2.180
  376PRO    HD2 2805   5.812  10.377   2.074
  376PRO     CG 2806   5.852  10.304   2.264
  376PRO    HG1 2807   5.803  10.308   2.351
  376PRO    HG2 2808   5.930  10.365   2.266
  376PRO     CB 2809   5.896  10.166   2.237
  376PRO    HB1 2810   5.925  10.122   2.322
  376PRO    HB2 2811   5.971  10.166   2.171
  376PRO     CA 2812   5.771  10.099   2.179
  376PRO     HA 2813   5.789  10.027   2.112
  376PRO      C 2814   5.690  10.030   2.287
  376PRO      O 2815   5.723   9.917   2.324
  377VAL      N 2816   5.584  10.094   2.337
  377VAL      H 2817   5.561  10.184   2.300
  377VAL     CA 2818   5.500  10.039   2.443
  377VAL     HA 2819   5.556   9.972   2.492
  377VAL     CB 2820   5.456  10.147   2.543
  377VAL     HB 2821   5.539  10.189   2.579
  377VAL    CG1 2822   5.371  10.257   2.477
  377VAL   HG11 2823   5.345  10.325   2.546
  377VAL   HG12 2824   5.424  10.301   2.405
  377VAL   HG13 2825   5.288  10.216   2.437
  377VAL    CG2 2826   5.379  10.085   2.658
  377VAL   HG21 2827   5.351  10.157   2.722
  377VAL   HG22 2828   5.297  10.038   2.623
  377VAL   HG23 2829   5.437  10.019   2.705
  377VAL      C 2830   5.379   9.971   2.379
  377VAL      O 2831   5.321  10.024   2.283
  378HID      N 2832   5.342   9.855   2.431
  378HID      H 2833   5.400   9.812   2.500
  378HID     CA 2834   5.220   9.787   2.391
  378HID     HA 2835   5.159   9.858   2.354
  378HID     CB 2836   5.247   9.683   2.282
  378HID    HB1 2837   5.287   9.729   2.203
  378HID    HB2 2838   5.160   9.641   2.255
  378HID     CG 2839   5.340   9.574   2.324
  378HID    ND1 2840   5.477   9.585   2.315
  378HID    HD1 2841   5.526   9.665   2.281
  378HID    CE1 2842   5.533   9.474   2.358
  378HID    HE1 2843   5.631   9.456   2.363
  378HID    NE2 2844   5.437   9.390   2.394
  378HID    CD2 2845   5.315   9.450   2.373
  378HID    HD2 2846   5.225   9.410   2.390
  378HID      C 2847   5.156   9.723   2.512
  378HID      O 2848   5.222   9.697   2.614
  379SER      N 2849   5.026   9.698   2.501
  379SER      H 2850   4.980   9.721   2.415
  379SER     CA 2851   4.946   9.639   2.607
  379SER     HA 2852   5.008   9.619   2.682
  379SER     CB 2853   4.839   9.736   2.656
  379SER    HB1 2854   4.772   9.755   2.584
  379SER    HB2 2855   4.880   9.822   2.686
  379SER     OG 2856   4.768   9.682   2.766
  379SER     HG 2857   4.698   9.747   2.796
  379SER      C 2858   4.882   9.512   2.554
  379SER      O 2859   4.810   9.516   2.452
  380SER      N 2860   4.908   9.401   2.623
  380SER      H 2861   4.964   9.410   2.705
  380SER     CA 2862   4.861   9.268   2.589
  380SER     HA 2863   4.812   9.279   2.503
  380SER     CB 2864   4.979   9.172   2.572
  380SER    HB1 2865   5.037   9.201   2.497
  380SER    HB2 2866   4.946   9.079   2.555
  380SER     OG 2867   5.059   9.168   2.689
  380SER     HG 2868   5.135   9.105   2.675
  380SER      C 2869   4.767   9.215   2.697
  380SER      O 2870   4.762   9.267   2.809
  381LEU      N 2871   4.694   9.111   2.661
  381LEU      H 2872   4.709   9.072   2.570
  381LEU     CA 2873   4.592   9.050   2.746
  381LEU     HA 2874   4.599   9.095   2.835
  381LEU     CB 2875   4.452   9.072   2.689
  381LEU    HB1 2876   4.386   9.037   2.755
  381LEU    HB2 2877   4.445   9.019   2.604
  381LEU     CG 2878   4.415   9.217   2.658
  381LEU     HG 2879   4.483   9.256   2.597
  381LEU    CD1 2880   4.281   9.222   2.588
  381LEU   HD11 2881   4.257   9.317   2.568
  381LEU   HD12 2882   4.286   9.170   2.503
  381LEU   HD13 2883   4.211   9.182   2.647
  381LEU    CD2 2884   4.414   9.301   2.784
  381LEU   HD21 2885   4.389   9.395   2.761
  381LEU   HD22 2886   4.347   9.264   2.848
  381LEU   HD23 2887   4.504   9.299   2.826
  381LEU      C 2888   4.619   8.901   2.759
  381LEU      O 2889   4.637   8.833   2.658
  382TYR      N 2890   4.621   8.852   2.883
  382TYR      H 2891   4.614   8.916   2.960
  382TYR     CA 2892   4.632   8.710   2.911
  382TYR     HA 2893   4.667   8.668   2.827
  382TYR     CB 2894   4.730   8.684   3.025
  382TYR    HB1 2895   4.726   8.587   3.049
  382TYR    HB2 2896   4.703   8.739   3.104
  382TYR     CG 2897   4.872   8.719   2.989
  382TYR    CD1 2898   4.956   8.625   2.930
  382TYR    HD1 2899   4.921   8.533   2.911
  382TYR    CE1 2900   5.086   8.657   2.897
  382TYR    HE1 2901   5.145   8.588   2.854
  382TYR     CZ 2902   5.134   8.783   2.923
  382TYR     OH 2903   5.263   8.815   2.890
  382TYR     HH 2904   5.281   8.910   2.916
  382TYR    CE2 2905   5.053   8.878   2.981
  382TYR    HE2 2906   5.088   8.970   3.000
  382TYR    CD2 2907   4.923   8.845   3.013
  382TYR    HD2 2908   4.864   8.914   3.055
  382TYR      C 2909   4.494   8.655   2.947
  382TYR      O 2910   4.411   8.726   3.004
  383ASP      N 2911   4.470   8.529   2.913
  383ASP      H 2912   4.545   8.469   2.888
  383ASP     CA 2913   4.333   8.478   2.912
  383ASP     HA 2914   4.278   8.547   2.864
  383ASP     CB 2915   4.330   8.344   2.838
  383ASP    HB1 2916   4.365   8.273   2.899
  383ASP    HB2 2917   4.388   8.350   2.757
  383ASP     CG 2918   4.190   8.305   2.794
  383ASP    OD1 2919   4.096   8.316   2.875
  383ASP    OD2 2920   4.175   8.264   2.677
  383ASP      C 2921   4.276   8.464   3.052
  383ASP      O 2922   4.163   8.506   3.078
  384LEU      N 2923   4.351   8.401   3.143
  384LEU      H 2924   4.444   8.375   3.116
  384LEU     CA 2925   4.308   8.366   3.279
  384LEU     HA 2926   4.394   8.333   3.317
  384LEU     CB 2927   4.253   8.486   3.358
  384LEU    HB1 2928   4.226   8.451   3.448
  384LEU    HB2 2929   4.171   8.517   3.309
  384LEU     CG 2930   4.337   8.610   3.384
  384LEU     HG 2931   4.350   8.659   3.298
  384LEU    CD1 2932   4.263   8.697   3.485
  384LEU   HD11 2933   4.316   8.779   3.504
  384LEU   HD12 2934   4.174   8.723   3.448
  384LEU   HD13 2935   4.250   8.646   3.570
  384LEU    CD2 2936   4.476   8.575   3.434
  384LEU   HD21 2937   4.528   8.659   3.450
  384LEU   HD22 2938   4.468   8.524   3.519
  384LEU   HD23 2939   4.523   8.519   3.366
  384LEU      C 2940   4.202   8.256   3.284
  384LEU      O 2941   4.160   8.218   3.394
  385SER      N 2942   4.157   8.205   3.170
  385SER      H 2943   4.190   8.240   3.082
  385SER     CA 2944   4.059   8.097   3.174
  385SER     HA 2945   3.986   8.126   3.235
  385SER     CB 2946   4.002   8.072   3.034
  385SER    HB1 2947   4.074   8.047   2.970
  385SER    HB2 2948   3.953   8.152   3.000
  385SER     OG 2949   3.910   7.965   3.037
  385SER     HG 2950   3.873   7.950   2.945
  385SER      C 2951   4.125   7.971   3.228
  385SER      O 2952   4.232   7.931   3.182
  386CYS      N 2953   4.060   7.909   3.327
  386CYS      H 2954   3.971   7.945   3.355
  386CYS     CA 2955   4.111   7.792   3.397
  386CYS     HA 2956   4.038   7.772   3.463
  386CYS     CB 2957   4.132   7.674   3.301
  386CYS    HB1 2958   4.156   7.597   3.360
  386CYS    HB2 2959   4.211   7.700   3.246
  386CYS     SG 2960   3.989   7.637   3.198
  386CYS     HG 2961   4.010   7.559   3.138
  386CYS      C 2962   4.239   7.820   3.474
  386CYS      O 2963   4.308   7.725   3.514
  387ILE      N 2964   4.273   7.946   3.498
  387ILE      H 2965   4.217   8.018   3.456
  387ILE     CA 2966   4.386   7.986   3.581
  387ILE     HA 2967   4.434   7.901   3.600
  387ILE     CB 2968   4.480   8.083   3.506
  387ILE     HB 2969   4.426   8.160   3.472
  387ILE    CG2 2970   4.586   8.138   3.600
  387ILE   HG21 2971   4.645   8.200   3.550
  387ILE   HG22 2972   4.541   8.187   3.675
  387ILE   HG23 2973   4.640   8.062   3.637
  387ILE    CG1 2974   4.545   8.013   3.386
  387ILE   HG11 2975   4.476   7.955   3.341
  387ILE   HG12 2976   4.620   7.956   3.419
  387ILE     CD 2977   4.600   8.108   3.283
  387ILE    HD1 2978   4.640   8.056   3.208
  387ILE    HD2 2979   4.526   8.165   3.248
  387ILE    HD3 2980   4.669   8.166   3.325
  387ILE      C 2981   4.338   8.047   3.712
  387ILE      O 2982   4.373   8.001   3.820
  388ASP      N 2983   4.257   8.152   3.703
  388ASP      H 2984   4.232   8.188   3.613
  388ASP     CA 2985   4.204   8.215   3.823
  388ASP     HA 2986   4.282   8.228   3.883
  388ASP     CB 2987   4.139   8.349   3.787
  388ASP    HB1 2988   4.061   8.332   3.726
  388ASP    HB2 2989   4.206   8.406   3.740
  388ASP     CG 2990   4.089   8.424   3.908
  388ASP    OD1 2991   4.170   8.493   3.972
  388ASP    OD2 2992   3.968   8.414   3.938
  388ASP      C 2993   4.104   8.125   3.893
  388ASP      O 2994   4.107   8.111   4.016
  389THR      N 2995   4.015   8.062   3.817
  389THR      H 2996   4.017   8.074   3.718
  389THR     CA 2997   3.913   7.975   3.876
  389THR     HA 2998   3.960   7.916   3.942
  389THR     CB 2999   3.806   8.056   3.950
  389THR     HB 3000   3.848   8.107   4.025
  389THR    CG2 3001   3.732   8.152   3.855
  389THR   HG21 3002   3.663   8.203   3.906
  389THR   HG22 3003   3.797   8.216   3.814
  389THR   HG23 3004   3.687   8.099   3.783
  389THR    OG1 3005   3.712   7.967   4.011
  389THR    HG1 3006   3.642   8.020   4.059
  389THR      C 3007   3.849   7.893   3.765
  389THR      O 3008   3.845   7.934   3.649
  390CYS      N 3009   3.799   7.776   3.804
  390CYS      H 3010   3.815   7.746   3.898
  390CYS     CA 3011   3.721   7.690   3.716
  390CYS     HA 3012   3.653   7.746   3.669
  390CYS     CB 3013   3.807   7.628   3.606
  390CYS    HB1 3014   3.842   7.706   3.554
  390CYS    HB2 3015   3.742   7.577   3.549
  390CYS     SG 3016   3.940   7.523   3.666
  390CYS     HG 3017   3.991   7.486   3.588
  390CYS      C 3018   3.654   7.585   3.805
  390CYS      O 3019   3.662   7.592   3.928
  391GLU      N 3020   3.589   7.487   3.742
  391GLU      H 3021   3.596   7.478   3.643
  391GLU     CA 3022   3.508   7.393   3.818
  391GLU     HA 3023   3.449   7.450   3.876
  391GLU     CB 3024   3.423   7.308   3.724
  391GLU    HB1 3025   3.382   7.233   3.777
  391GLU    HB2 3026   3.483   7.270   3.654
  391GLU     CG 3027   3.310   7.382   3.654
  391GLU    HG1 3028   3.267   7.444   3.720
  391GLU    HG2 3029   3.242   7.315   3.623
  391GLU     CD 3030   3.357   7.463   3.534
  391GLU    OE1 3031   3.480   7.481   3.518
  391GLU    OE2 3032   3.271   7.509   3.456
  391GLU      C 3033   3.594   7.304   3.907
  391GLU      O 3034   3.567   7.292   4.027
  392LYS      N 3035   3.697   7.242   3.851
  392LYS      H 3036   3.725   7.268   3.759
  392LYS     CA 3037   3.771   7.136   3.921
  392LYS     HA 3038   3.726   7.125   4.010
  392LYS     CB 3039   3.762   7.007   3.839
  392LYS    HB1 3040   3.814   6.936   3.887
  392LYS    HB2 3041   3.803   7.024   3.749
  392LYS     CG 3042   3.620   6.955   3.817
  392LYS    HG1 3043   3.623   6.876   3.756
  392LYS    HG2 3044   3.565   7.027   3.775
  392LYS     CD 3045   3.553   6.913   3.947
  392LYS    HD1 3046   3.538   6.994   4.004
  392LYS    HD2 3047   3.612   6.848   3.995
  392LYS     CE 3048   3.419   6.847   3.921
  392LYS    HE1 3049   3.432   6.765   3.865
  392LYS    HE2 3050   3.359   6.911   3.872
  392LYS     NZ 3051   3.352   6.807   4.048
  392LYS    HZ1 3052   3.264   6.764   4.027
  392LYS    HZ2 3053   3.410   6.742   4.097
  392LYS    HZ3 3054   3.336   6.888   4.105
  392LYS      C 3055   3.916   7.174   3.948
  392LYS      O 3056   3.956   7.175   4.065
  393ASN      N 3057   3.996   7.205   3.846
  393ASN      H 3058   3.954   7.223   3.757
  393ASN     CA 3059   4.142   7.214   3.859
  393ASN     HA 3060   4.163   7.219   3.956
  393ASN     CB 3061   4.207   7.089   3.801
  393ASN    HB1 3062   4.306   7.096   3.813
  393ASN    HB2 3063   4.185   7.083   3.703
  393ASN     CG 3064   4.160   6.962   3.867
  393ASN    OD1 3065   4.204   6.928   3.977
  393ASN    ND2 3066   4.070   6.890   3.801
  393ASN   HD21 3067   4.036   6.921   3.712
  393ASN   HD22 3068   4.035   6.805   3.840
  393ASN      C 3069   4.192   7.340   3.791
  393ASN      O 3070   4.227   7.338   3.672
  394SER      N 3071   4.198   7.450   3.865
  394SER      H 3072   4.156   7.451   3.956
  394SER     CA 3073   4.265   7.569   3.815
  394SER     HA 3074   4.238   7.578   3.719
  394SER     CB 3075   4.220   7.693   3.892
  394SER    HB1 3076   4.120   7.703   3.887
  394SER    HB2 3077   4.264   7.775   3.856
  394SER     OG 3078   4.255   7.683   4.029
  394SER     HG 3079   4.224   7.765   4.077
  394SER      C 3080   4.416   7.551   3.826
  394SER      O 3081   4.466   7.471   3.905
  395VAL      N 3082   4.488   7.627   3.743
  395VAL      H 3083   4.442   7.691   3.682
  395VAL     CA 3084   4.634   7.616   3.741
  395VAL     HA 3085   4.655   7.520   3.724
  395VAL     CB 3086   4.692   7.702   3.628
  395VAL     HB 3087   4.657   7.795   3.637
  395VAL    CG1 3088   4.844   7.706   3.637
  395VAL   HG11 3089   4.880   7.762   3.563
  395VAL   HG12 3090   4.871   7.745   3.725
  395VAL   HG13 3091   4.880   7.613   3.629
  395VAL    CG2 3092   4.648   7.649   3.493
  395VAL   HG21 3093   4.686   7.706   3.421
  395VAL   HG22 3094   4.680   7.555   3.482
  395VAL   HG23 3095   4.548   7.651   3.487
  395VAL      C 3096   4.692   7.656   3.876
  395VAL      O 3097   4.784   7.590   3.928
  396LEU      N 3098   4.640   7.763   3.936
  396LEU      H 3099   4.566   7.814   3.892
  396LEU     CA 3100   4.691   7.806   4.066
  396LEU     HA 3101   4.790   7.815   4.055
  396LEU     CB 3102   4.628   7.940   4.104
  396LEU    HB1 3103   4.659   7.963   4.196
  396LEU    HB2 3104   4.528   7.928   4.104
  396LEU     CG 3105   4.659   8.059   4.014
  396LEU     HG 3106   4.639   8.033   3.919
  396LEU    CD1 3107   4.571   8.176   4.053
  396LEU   HD11 3108   4.591   8.254   3.994
  396LEU   HD12 3109   4.475   8.150   4.042
  396LEU   HD13 3110   4.588   8.201   4.148
  396LEU    CD2 3111   4.806   8.098   4.023
  396LEU   HD21 3112   4.823   8.176   3.963
  396LEU   HD22 3113   4.828   8.123   4.117
  396LEU   HD23 3114   4.862   8.021   3.994
  396LEU      C 3115   4.665   7.702   4.173
  396LEU      O 3116   4.754   7.672   4.254
  397GLU      N 3117   4.545   7.644   4.175
  397GLU      H 3118   4.475   7.671   4.109
  397GLU     CA 3119   4.516   7.540   4.274
  397GLU     HA 3120   4.538   7.580   4.363
  397GLU     CB 3121   4.368   7.502   4.268
  397GLU    HB1 3122   4.355   7.417   4.319
  397GLU    HB2 3123   4.343   7.487   4.172
  397GLU     CG 3124   4.274   7.606   4.325
  397GLU    HG1 3125   4.290   7.693   4.278
  397GLU    HG2 3126   4.293   7.617   4.422
  397GLU     CD 3127   4.128   7.569   4.309
  397GLU    OE1 3128   4.093   7.512   4.203
  397GLU    OE2 3129   4.049   7.596   4.401
  397GLU      C 3130   4.603   7.417   4.252
  397GLU      O 3131   4.652   7.357   4.348
  398VAL      N 3132   4.622   7.378   4.126
  398VAL      H 3133   4.581   7.431   4.051
  398VAL     CA 3134   4.701   7.259   4.096
  398VAL     HA 3135   4.661   7.185   4.150
  398VAL     CB 3136   4.691   7.224   3.947
  398VAL     HB 3137   4.706   7.307   3.894
  398VAL    CG1 3138   4.797   7.122   3.907
  398VAL   HG11 3139   4.788   7.101   3.810
  398VAL   HG12 3140   4.888   7.159   3.925
  398VAL   HG13 3141   4.784   7.038   3.960
  398VAL    CG2 3142   4.553   7.171   3.915
  398VAL   HG21 3143   4.547   7.148   3.818
  398VAL   HG22 3144   4.535   7.089   3.969
  398VAL   HG23 3145   4.484   7.240   3.937
  398VAL      C 3146   4.846   7.279   4.139
  398VAL      O 3147   4.907   7.190   4.199
  399ILE      N 3148   4.902   7.396   4.109
  399ILE      H 3149   4.848   7.467   4.063
  399ILE     CA 3150   5.042   7.421   4.144
  399ILE     HA 3151   5.093   7.341   4.112
  399ILE     CB 3152   5.094   7.547   4.073
  399ILE     HB 3153   5.031   7.623   4.089
  399ILE    CG2 3154   5.230   7.587   4.129
  399ILE   HG21 3155   5.262   7.669   4.082
  399ILE   HG22 3156   5.221   7.606   4.227
  399ILE   HG23 3157   5.295   7.512   4.115
  399ILE    CG1 3158   5.102   7.522   3.922
  399ILE   HG11 3159   5.018   7.476   3.893
  399ILE   HG12 3160   5.180   7.463   3.904
  399ILE     CD 3161   5.118   7.649   3.840
  399ILE    HD1 3162   5.122   7.625   3.743
  399ILE    HD2 3163   5.039   7.709   3.856
  399ILE    HD3 3164   5.202   7.696   3.867
  399ILE      C 3165   5.057   7.433   4.295
  399ILE      O 3166   5.146   7.370   4.355
  400ALA      N 3167   4.972   7.513   4.359
  400ALA      H 3168   4.894   7.553   4.310
  400ALA     CA 3169   4.991   7.543   4.501
  400ALA     HA 3170   5.086   7.572   4.511
  400ALA     CB 3171   4.895   7.654   4.543
  400ALA    HB1 3172   4.908   7.674   4.640
  400ALA    HB2 3173   4.913   7.736   4.489
  400ALA    HB3 3174   4.800   7.624   4.528
  400ALA      C 3175   4.969   7.420   4.587
  400ALA      O 3176   5.047   7.394   4.680
  401TYR      N 3177   4.865   7.341   4.558
  401TYR      H 3178   4.808   7.364   4.479
  401TYR     CA 3179   4.831   7.223   4.637
  401TYR     HA 3180   4.870   7.239   4.727
  401TYR     CB 3181   4.680   7.208   4.647
  401TYR    HB1 3182   4.660   7.129   4.705
  401TYR    HB2 3183   4.643   7.192   4.555
  401TYR     CG 3184   4.610   7.329   4.706
  401TYR    CD1 3185   4.642   7.375   4.832
  401TYR    HD1 3186   4.712   7.327   4.885
  401TYR    CE1 3187   4.579   7.485   4.886
  401TYR    HE1 3188   4.604   7.518   4.977
  401TYR     CZ 3189   4.481   7.549   4.814
  401TYR     OH 3190   4.417   7.659   4.867
  401TYR     HH 3191   4.349   7.693   4.802
  401TYR    CE2 3192   4.447   7.505   4.688
  401TYR    HE2 3193   4.376   7.552   4.635
  401TYR    CD2 3194   4.511   7.395   4.635
  401TYR    HD2 3195   4.485   7.362   4.544
  401TYR      C 3196   4.893   7.097   4.579
  401TYR      O 3197   4.836   6.988   4.591
  402SER      N 3198   5.010   7.109   4.517
  402SER      H 3199   5.049   7.200   4.504
  402SER     CA 3200   5.081   6.992   4.468
  402SER     HA 3201   5.015   6.941   4.412
  402SER     CB 3202   5.200   7.034   4.382
  402SER    HB1 3203   5.169   7.089   4.305
  402SER    HB2 3204   5.249   6.954   4.348
  402SER     OG 3205   5.292   7.112   4.458
  402SER     HG 3206   5.369   7.138   4.400
  402SER      C 3207   5.128   6.906   4.585
  402SER      O 3208   5.128   6.949   4.701
  403SER      N 3209   5.167   6.784   4.554
  403SER      H 3210   5.167   6.756   4.458
  403SER     CA 3211   5.210   6.688   4.655
  403SER     HA 3212   5.152   6.711   4.734
  403SER     CB 3213   5.187   6.545   4.605
  403SER    HB1 3214   5.091   6.531   4.580
  403SER    HB2 3215   5.212   6.478   4.675
  403SER     OG 3216   5.266   6.519   4.490
  403SER     HG 3217   5.249   6.425   4.459
  403SER      C 3218   5.356   6.703   4.696
  403SER      O 3219   5.404   6.623   4.776
  404SER      N 3220   5.427   6.802   4.641
  404SER      H 3221   5.376   6.867   4.584
  404SER     CA 3222   5.570   6.826   4.654
  404SER     HA 3223   5.577   6.920   4.622
  404SER     CB 3224   5.622   6.815   4.799
  404SER    HB1 3225   5.556   6.853   4.863
  404SER    HB2 3226   5.709   6.862   4.809
  404SER     OG 3227   5.642   6.679   4.835
  404SER     HG 3228   5.675   6.674   4.929
  404SER      C 3229   5.651   6.731   4.566
  404SER      O 3230   5.774   6.744   4.562
  405GLU      N 3231   5.588   6.637   4.496
  405GLU      H 3232   5.490   6.622   4.513
  405GLU     CA 3233   5.655   6.555   4.396
  405GLU     HA 3234   5.749   6.546   4.429
  405GLU     CB 3235   5.586   6.419   4.386
  405GLU    HB1 3236   5.633   6.365   4.316
  405GLU    HB2 3237   5.491   6.434   4.358
  405GLU     CG 3238   5.585   6.339   4.516
  405GLU    HG1 3239   5.543   6.395   4.588
  405GLU    HG2 3240   5.679   6.317   4.541
  405GLU     CD 3241   5.507   6.209   4.504
  405GLU    OE1 3242   5.437   6.191   4.403
  405GLU    OE2 3243   5.517   6.126   4.597
  405GLU      C 3244   5.659   6.621   4.259
  405GLU      O 3245   5.731   6.572   4.171
  406THR      N 3246   5.584   6.728   4.239
  406THR      H 3247   5.520   6.758   4.310
  406THR     CA 3248   5.592   6.803   4.115
  406THR     HA 3249   5.574   6.739   4.040
  406THR     CB 3250   5.486   6.913   4.114
  406THR     HB 3251   5.502   6.978   4.188
  406THR    CG2 3252   5.485   6.985   3.982
  406THR   HG21 3253   5.415   7.056   3.983
  406THR   HG22 3254   5.574   7.026   3.966
  406THR   HG23 3255   5.464   6.920   3.909
  406THR    OG1 3256   5.357   6.856   4.138
  406THR    HG1 3257   5.288   6.928   4.137
  406THR      C 3258   5.732   6.862   4.103
  406THR      O 3259   5.773   6.939   4.192
  407PRO      N 3260   5.809   6.830   3.998
  407PRO     CD 3261   5.781   6.741   3.883
  407PRO    HD1 3262   5.732   6.790   3.811
  407PRO    HD2 3263   5.727   6.662   3.912
  407PRO     CG 3264   5.917   6.700   3.837
  407PRO    HG1 3265   5.917   6.681   3.739
  407PRO    HG2 3266   5.948   6.619   3.887
  407PRO     CB 3267   6.004   6.814   3.866
  407PRO    HB1 3268   5.999   6.879   3.791
  407PRO    HB2 3269   6.098   6.782   3.877
  407PRO     CA 3270   5.950   6.875   3.996
  407PRO     HA 3271   5.995   6.845   4.080
  407PRO      C 3272   5.970   7.025   3.999
  407PRO      O 3273   6.067   7.072   4.059
  408ASN      N 3274   5.881   7.103   3.936
  408ASN      H 3275   5.796   7.062   3.903
  408ASN     CA 3276   5.903   7.246   3.914
  408ASN     HA 3277   5.991   7.264   3.956
  408ASN     CB 3278   5.907   7.277   3.764
  408ASN    HB1 3279   5.918   7.375   3.751
  408ASN    HB2 3280   5.821   7.247   3.722
  408ASN     CG 3281   6.021   7.207   3.694
  408ASN    OD1 3282   6.004   7.098   3.639
  408ASN    ND2 3283   6.138   7.268   3.694
  408ASN   HD21 3284   6.148   7.357   3.739
  408ASN   HD22 3285   6.216   7.225   3.649
  408ASN      C 3286   5.798   7.333   3.983
  408ASN      O 3287   5.767   7.441   3.933
  409ARG      N 3288   5.742   7.287   4.095
  409ARG      H 3289   5.770   7.199   4.132
  409ARG     CA 3290   5.639   7.365   4.163
  409ARG     HA 3291   5.567   7.378   4.095
  409ARG     CB 3292   5.586   7.288   4.284
  409ARG    HB1 3293   5.550   7.200   4.252
  409ARG    HB2 3294   5.512   7.341   4.325
  409ARG     CG 3295   5.689   7.260   4.392
  409ARG    HG1 3296   5.717   7.346   4.433
  409ARG    HG2 3297   5.768   7.214   4.351
  409ARG     CD 3298   5.632   7.171   4.500
  409ARG    HD1 3299   5.611   7.081   4.461
  409ARG    HD2 3300   5.548   7.212   4.536
  409ARG     NE 3301   5.725   7.152   4.611
  409ARG     HE 3302   5.711   7.208   4.692
  409ARG     CZ 3303   5.826   7.066   4.613
  409ARG    NH1 3304   5.853   6.988   4.509
  409ARG   HH11 3305   5.796   6.993   4.427
  409ARG   HH12 3306   5.929   6.924   4.513
  409ARG    NH2 3307   5.902   7.058   4.721
  409ARG   HH21 3308   5.883   7.116   4.800
  409ARG   HH22 3309   5.978   6.993   4.724
  409ARG      C 3310   5.690   7.502   4.206
  409ARG      O 3311   5.613   7.599   4.209
  410HID      N 3312   5.819   7.514   4.237
  410HID      H 3313   5.878   7.433   4.236
  410HID     CA 3314   5.875   7.644   4.273
  410HID     HA 3315   5.810   7.683   4.339
  410HID     CB 3316   6.014   7.626   4.335
  410HID    HB1 3317   6.051   7.716   4.357
  410HID    HB2 3318   6.073   7.581   4.268
  410HID     CG 3319   6.015   7.544   4.460
  410HID    ND1 3320   6.129   7.483   4.507
  410HID    HD1 3321   6.219   7.487   4.464
  410HID    CE1 3322   6.100   7.418   4.619
  410HID    HE1 3323   6.164   7.364   4.674
  410HID    NE2 3324   5.972   7.436   4.645
  410HID    CD2 3325   5.916   7.514   4.548
  410HID    HD2 3326   5.820   7.543   4.543
  410HID      C 3327   5.885   7.736   4.152
  410HID      O 3328   5.862   7.856   4.165
  411ASP      N 3329   5.917   7.681   4.035
  411ASP      H 3330   5.918   7.581   4.027
  411ASP     CA 3331   5.950   7.761   3.918
  411ASP     HA 3332   5.982   7.847   3.956
  411ASP     CB 3333   6.056   7.688   3.835
  411ASP    HB1 3334   6.077   7.743   3.754
  411ASP    HB2 3335   6.019   7.599   3.806
  411ASP     CG 3336   6.184   7.664   3.912
  411ASP    OD1 3337   6.232   7.758   3.979
  411ASP    OD2 3338   6.237   7.551   3.906
  411ASP      C 3339   5.831   7.792   3.830
  411ASP      O 3340   5.835   7.890   3.754
  412MET      N 3341   5.725   7.711   3.835
  412MET      H 3342   5.724   7.634   3.899
  412MET     CA 3343   5.611   7.733   3.748
  412MET     HA 3344   5.650   7.735   3.656
  412MET     CB 3345   5.511   7.619   3.761
  412MET    HB1 3346   5.422   7.651   3.728
  412MET    HB2 3347   5.503   7.594   3.858
  412MET     CG 3348   5.549   7.495   3.683
  412MET    HG1 3349   5.634   7.464   3.725
  412MET    HG2 3350   5.567   7.528   3.590
  412MET     SD 3351   5.422   7.368   3.685
  412MET     CE 3352   5.430   7.316   3.856
  412MET    HE1 3353   5.363   7.243   3.872
  412MET    HE2 3354   5.521   7.281   3.876
  412MET    HE3 3355   5.410   7.394   3.915
  412MET      C 3356   5.542   7.866   3.776
  412MET      O 3357   5.486   7.928   3.685
  413LEU      N 3358   5.546   7.912   3.901
  413LEU      H 3359   5.591   7.859   3.972
  413LEU     CA 3360   5.484   8.040   3.934
  413LEU     HA 3361   5.395   8.037   3.887
  413LEU     CB 3362   5.468   8.053   4.086
  413LEU    HB1 3363   5.430   8.143   4.105
  413LEU    HB2 3364   5.559   8.045   4.127
  413LEU     CG 3365   5.378   7.950   4.154
  413LEU     HG 3366   5.410   7.859   4.129
  413LEU    CD1 3367   5.385   7.967   4.305
  413LEU   HD11 3368   5.326   7.899   4.349
  413LEU   HD12 3369   5.479   7.954   4.336
  413LEU   HD13 3370   5.354   8.059   4.330
  413LEU    CD2 3371   5.234   7.962   4.107
  413LEU   HD21 3372   5.178   7.893   4.153
  413LEU   HD22 3373   5.199   8.053   4.129
  413LEU   HD23 3374   5.229   7.947   4.008
  413LEU      C 3375   5.562   8.159   3.881
  413LEU      O 3376   5.510   8.271   3.884
  414LEU      N 3377   5.684   8.139   3.832
  414LEU      H 3378   5.723   8.047   3.835
  414LEU     CA 3379   5.761   8.248   3.774
  414LEU     HA 3380   5.741   8.326   3.833
  414LEU     CB 3381   5.910   8.213   3.774
  414LEU    HB1 3382   5.959   8.291   3.735
  414LEU    HB2 3383   5.922   8.133   3.715
  414LEU     CG 3384   5.972   8.181   3.911
  414LEU     HG 3385   5.922   8.105   3.953
  414LEU    CD1 3386   6.116   8.139   3.894
  414LEU   HD11 3387   6.155   8.118   3.983
  414LEU   HD12 3388   6.120   8.057   3.836
  414LEU   HD13 3389   6.167   8.213   3.851
  414LEU    CD2 3390   5.961   8.300   4.005
  414LEU   HD21 3391   6.002   8.277   4.093
  414LEU   HD22 3392   6.009   8.378   3.965
  414LEU   HD23 3393   5.864   8.323   4.018
  414LEU      C 3394   5.717   8.283   3.633
  414LEU      O 3395   5.765   8.383   3.578
  415VAL      N 3396   5.629   8.204   3.572
  415VAL      H 3397   5.600   8.119   3.616
  415VAL     CA 3398   5.573   8.239   3.442
  415VAL     HA 3399   5.649   8.256   3.379
  415VAL     CB 3400   5.490   8.123   3.386
  415VAL     HB 3401   5.415   8.103   3.449
  415VAL    CG1 3402   5.428   8.161   3.252
  415VAL   HG11 3403   5.374   8.084   3.217
  415VAL   HG12 3404   5.368   8.240   3.264
  415VAL   HG13 3405   5.500   8.183   3.187
  415VAL    CG2 3406   5.576   7.997   3.373
  415VAL   HG21 3407   5.520   7.922   3.336
  415VAL   HG22 3408   5.652   8.015   3.311
  415VAL   HG23 3409   5.611   7.971   3.463
  415VAL      C 3410   5.489   8.365   3.459
  415VAL      O 3411   5.405   8.373   3.549
  416GLU      N 3412   5.512   8.463   3.371
  416GLU      H 3413   5.560   8.439   3.287
  416GLU     CA 3414   5.472   8.602   3.389
  416GLU     HA 3415   5.528   8.631   3.466
  416GLU     CB 3416   5.501   8.680   3.260
  416GLU    HB1 3417   5.451   8.636   3.185
  416GLU    HB2 3418   5.599   8.676   3.242
  416GLU     CG 3419   5.460   8.827   3.265
  416GLU    HG1 3420   5.490   8.866   3.352
  416GLU    HG2 3421   5.360   8.833   3.258
  416GLU     CD 3422   5.521   8.908   3.152
  416GLU    OE1 3423   5.580   8.848   3.060
  416GLU    OE2 3424   5.509   9.032   3.155
  416GLU      C 3425   5.326   8.623   3.430
  416GLU      O 3426   5.301   8.695   3.529
  417PRO      N 3427   5.227   8.567   3.359
  417PRO     CD 3428   5.231   8.489   3.234
  417PRO    HD1 3429   5.307   8.424   3.235
  417PRO    HD2 3430   5.239   8.549   3.155
  417PRO     CG 3431   5.100   8.418   3.235
  417PRO    HG1 3432   5.105   8.333   3.288
  417PRO    HG2 3433   5.070   8.396   3.142
  417PRO     CB 3434   5.006   8.512   3.298
  417PRO    HB1 3435   4.931   8.461   3.341
  417PRO    HB2 3436   4.968   8.573   3.229
  417PRO     CA 3437   5.088   8.589   3.402
  417PRO     HA 3438   5.069   8.687   3.407
  417PRO      C 3439   5.059   8.541   3.542
  417PRO      O 3440   4.988   8.610   3.616
  418LEU      N 3441   5.118   8.430   3.585
  418LEU      H 3442   5.181   8.381   3.525
  418LEU     CA 3443   5.090   8.379   3.719
  418LEU     HA 3444   4.990   8.380   3.728
  418LEU     CB 3445   5.142   8.237   3.733
  418LEU    HB1 3446   5.124   8.208   3.827
  418LEU    HB2 3447   5.240   8.240   3.717
  418LEU     CG 3448   5.083   8.131   3.640
  418LEU     HG 3449   5.091   8.161   3.545
  418LEU    CD1 3450   5.159   8.002   3.656
  418LEU   HD11 3451   5.120   7.933   3.595
  418LEU   HD12 3452   5.255   8.017   3.633
  418LEU   HD13 3453   5.152   7.971   3.751
  418LEU    CD2 3454   4.936   8.110   3.668
  418LEU   HD21 3455   4.900   8.040   3.606
  418LEU   HD22 3456   4.924   8.080   3.763
  418LEU   HD23 3457   4.886   8.196   3.654
  418LEU      C 3458   5.151   8.468   3.826
  418LEU      O 3459   5.085   8.500   3.925
  419ASN      N 3460   5.276   8.511   3.807
  419ASN      H 3461   5.325   8.484   3.724
  419ASN     CA 3462   5.340   8.596   3.905
  419ASN     HA 3463   5.331   8.548   3.992
  419ASN     CB 3464   5.487   8.616   3.867
  419ASN    HB1 3465   5.491   8.670   3.783
  419ASN    HB2 3466   5.528   8.526   3.851
  419ASN     CG 3467   5.566   8.687   3.975
  419ASN    OD1 3468   5.591   8.632   4.082
  419ASN    ND2 3469   5.606   8.811   3.946
  419ASN   HD21 3470   5.583   8.851   3.857
  419ASN   HD22 3471   5.658   8.863   4.013
  419ASN      C 3472   5.269   8.730   3.916
  419ASN      O 3473   5.241   8.778   4.027
  420ARG      N 3474   5.235   8.791   3.802
  420ARG      H 3475   5.257   8.749   3.714
  420ARG     CA 3476   5.165   8.918   3.806
  420ARG     HA 3477   5.220   8.977   3.865
  420ARG     CB 3478   5.156   8.977   3.666
  420ARG    HB1 3479   5.095   9.056   3.669
  420ARG    HB2 3480   5.117   8.908   3.605
  420ARG     CG 3481   5.290   9.021   3.610
  420ARG    HG1 3482   5.348   8.941   3.597
  420ARG    HG2 3483   5.333   9.084   3.674
  420ARG     CD 3484   5.273   9.091   3.477
  420ARG    HD1 3485   5.214   9.171   3.488
  420ARG    HD2 3486   5.231   9.028   3.411
  420ARG     NE 3487   5.401   9.136   3.423
  420ARG     HE 3488   5.444   9.079   3.353
  420ARG     CZ 3489   5.463   9.247   3.460
  420ARG    NH1 3490   5.414   9.328   3.552
  420ARG   HH11 3491   5.327   9.306   3.596
  420ARG   HH12 3492   5.463   9.411   3.577
  420ARG    NH2 3493   5.580   9.278   3.402
  420ARG   HH21 3494   5.618   9.218   3.332
  420ARG   HH22 3495   5.628   9.361   3.428
  420ARG      C 3496   5.026   8.903   3.867
  420ARG      O 3497   4.982   8.989   3.943
  421LEU      N 3498   4.957   8.793   3.834
  421LEU      H 3499   4.996   8.726   3.771
  421LEU     CA 3500   4.824   8.771   3.890
  421LEU     HA 3501   4.770   8.853   3.869
  421LEU     CB 3502   4.762   8.647   3.825
  421LEU    HB1 3503   4.821   8.569   3.846
  421LEU    HB2 3504   4.760   8.662   3.726
  421LEU     CG 3505   4.620   8.608   3.867
  421LEU     HG 3506   4.616   8.598   3.966
  421LEU    CD1 3507   4.521   8.716   3.828
  421LEU   HD11 3508   4.429   8.689   3.856
  421LEU   HD12 3509   4.545   8.802   3.873
  421LEU   HD13 3510   4.523   8.729   3.729
  421LEU    CD2 3511   4.583   8.476   3.803
  421LEU   HD21 3512   4.490   8.450   3.830
  421LEU   HD22 3513   4.587   8.485   3.703
  421LEU   HD23 3514   4.647   8.405   3.833
  421LEU      C 3515   4.829   8.756   4.041
  421LEU      O 3516   4.745   8.810   4.112
  422LEU      N 3517   4.927   8.681   4.091
  422LEU      H 3518   4.992   8.637   4.030
  422LEU     CA 3519   4.939   8.663   4.235
  422LEU     HA 3520   4.848   8.633   4.265
  422LEU     CB 3521   5.043   8.556   4.267
  422LEU    HB1 3522   5.061   8.559   4.365
  422LEU    HB2 3523   5.126   8.578   4.217
  422LEU     CG 3524   5.003   8.414   4.231
  422LEU     HG 3525   4.966   8.415   4.138
  422LEU    CD1 3526   5.124   8.323   4.236
  422LEU   HD11 3527   5.096   8.230   4.212
  422LEU   HD12 3528   5.192   8.355   4.171
  422LEU   HD13 3529   5.162   8.324   4.328
  422LEU    CD2 3530   4.894   8.362   4.323
  422LEU   HD21 3531   4.870   8.268   4.297
  422LEU   HD22 3532   4.927   8.363   4.417
  422LEU   HD23 3533   4.813   8.420   4.315
  422LEU      C 3534   4.973   8.794   4.305
  422LEU      O 3535   4.918   8.824   4.411
  423GLN      N 3536   5.063   8.874   4.246
  423GLN      H 3537   5.108   8.845   4.162
  423GLN     CA 3538   5.094   9.003   4.306
  423GLN     HA 3539   5.120   8.983   4.400
  423GLN     CB 3540   5.209   9.069   4.229
  423GLN    HB1 3541   5.178   9.086   4.135
  423GLN    HB2 3542   5.286   9.005   4.227
  423GLN     CG 3543   5.259   9.201   4.287
  423GLN    HG1 3544   5.183   9.266   4.288
  423GLN    HG2 3545   5.332   9.236   4.229
  423GLN     CD 3546   5.312   9.188   4.428
  423GLN    OE1 3547   5.373   9.087   4.464
  423GLN    NE2 3548   5.287   9.289   4.510
  423GLN   HE21 3549   5.235   9.368   4.477
  423GLN   HE22 3550   5.319   9.286   4.604
  423GLN      C 3551   4.972   9.094   4.308
  423GLN      O 3552   4.947   9.164   4.407
  424ASP      N 3553   4.894   9.094   4.200
  424ASP      H 3554   4.918   9.037   4.121
  424ASP     CA 3555   4.774   9.176   4.195
  424ASP     HA 3556   4.804   9.269   4.217
  424ASP     CB 3557   4.713   9.171   4.055
  424ASP    HB1 3558   4.694   9.075   4.031
  424ASP    HB2 3559   4.778   9.210   3.990
  424ASP     CG 3560   4.583   9.249   4.046
  424ASP    OD1 3561   4.588   9.374   4.055
  424ASP    OD2 3562   4.477   9.186   4.030
  424ASP      C 3563   4.672   9.130   4.299
  424ASP      O 3564   4.611   9.213   4.368
  425LYS      N 3565   4.652   8.999   4.310
  425LYS      H 3566   4.700   8.936   4.249
  425LYS     CA 3567   4.561   8.946   4.410
  425LYS     HA 3568   4.472   8.987   4.388
  425LYS     CB 3569   4.554   8.793   4.401
  425LYS    HB1 3570   4.515   8.758   4.486
  425LYS    HB2 3571   4.646   8.757   4.389
  425LYS     CG 3572   4.471   8.740   4.288
  425LYS    HG1 3573   4.510   8.771   4.201
  425LYS    HG2 3574   4.377   8.775   4.297
  425LYS     CD 3575   4.469   8.588   4.291
  425LYS    HD1 3576   4.435   8.557   4.380
  425LYS    HD2 3577   4.562   8.554   4.277
  425LYS     CE 3578   4.380   8.531   4.183
  425LYS    HE1 3579   4.384   8.431   4.186
  425LYS    HE2 3580   4.411   8.563   4.094
  425LYS     NZ 3581   4.238   8.572   4.200
  425LYS    HZ1 3582   4.182   8.532   4.127
  425LYS    HZ2 3583   4.204   8.539   4.288
  425LYS    HZ3 3584   4.231   8.672   4.196
  425LYS      C 3585   4.604   8.987   4.550
  425LYS      O 3586   4.521   9.032   4.630
  426TRP      N 3587   4.733   8.974   4.579
  426TRP      H 3588   4.794   8.934   4.511
  426TRP     CA 3589   4.788   9.016   4.707
  426TRP     HA 3590   4.746   8.957   4.776
  426TRP     CB 3591   4.940   8.998   4.707
  426TRP    HB1 3592   4.979   9.054   4.634
  426TRP    HB2 3593   4.961   8.902   4.690
  426TRP     CG 3594   5.006   9.037   4.834
  426TRP    CD1 3595   5.079   9.150   4.857
  426TRP    HD1 3596   5.097   9.221   4.789
  426TRP    NE1 3597   5.124   9.151   4.986
  426TRP    HE1 3598   5.179   9.223   5.027
  426TRP    CE2 3599   5.081   9.038   5.050
  426TRP    CZ2 3600   5.100   8.995   5.181
  426TRP    HZ2 3601   5.152   9.049   5.246
  426TRP    CH2 3602   5.044   8.876   5.217
  426TRP    HH2 3603   5.057   8.842   5.310
  426TRP    CZ3 3604   4.969   8.800   5.127
  426TRP    HZ3 3605   4.928   8.713   5.157
  426TRP    CE3 3606   4.950   8.843   4.997
  426TRP    HE3 3607   4.896   8.788   4.933
  426TRP    CD2 3608   5.006   8.964   4.957
  426TRP      C 3609   4.751   9.161   4.735
  426TRP      O 3610   4.669   9.189   4.823
  427ASP      N 3611   4.800   9.252   4.649
  427ASP      H 3612   4.846   9.221   4.566
  427ASP     CA 3613   4.787   9.395   4.674
  427ASP     HA 3614   4.829   9.409   4.764
  427ASP     CB 3615   4.860   9.474   4.565
  427ASP    HB1 3616   4.840   9.571   4.577
  427ASP    HB2 3617   4.827   9.444   4.475
  427ASP     CG 3618   5.010   9.455   4.570
  427ASP    OD1 3619   5.067   9.459   4.681
  427ASP    OD2 3620   5.071   9.438   4.463
  427ASP      C 3621   4.642   9.439   4.682
  427ASP      O 3622   4.608   9.529   4.760
  428ARG      N 3623   4.554   9.378   4.602
  428ARG      H 3624   4.582   9.300   4.546
  428ARG     CA 3625   4.417   9.425   4.596
  428ARG     HA 3626   4.425   9.524   4.608
  428ARG     CB 3627   4.355   9.388   4.461
  428ARG    HB1 3628   4.256   9.399   4.467
  428ARG    HB2 3629   4.376   9.292   4.441
  428ARG     CG 3630   4.406   9.473   4.346
  428ARG    HG1 3631   4.503   9.455   4.333
  428ARG    HG2 3632   4.393   9.569   4.369
  428ARG     CD 3633   4.332   9.442   4.217
  428ARG    HD1 3634   4.234   9.463   4.228
  428ARG    HD2 3635   4.343   9.345   4.194
  428ARG     NE 3636   4.383   9.521   4.106
  428ARG     HE 3637   4.445   9.476   4.043
  428ARG     CZ 3638   4.353   9.648   4.082
  428ARG    NH1 3639   4.271   9.716   4.161
  428ARG   HH11 3640   4.230   9.671   4.241
  428ARG   HH12 3641   4.250   9.811   4.141
  428ARG    NH2 3642   4.407   9.709   3.977
  428ARG   HH21 3643   4.469   9.659   3.917
  428ARG   HH22 3644   4.385   9.805   3.958
  428ARG      C 3645   4.330   9.369   4.708
  428ARG      O 3646   4.249   9.442   4.765
  429PHE      N 3647   4.346   9.241   4.742
  429PHE      H 3648   4.425   9.191   4.707
  429PHE     CA 3649   4.252   9.171   4.829
  429PHE     HA 3650   4.185   9.240   4.856
  429PHE     CB 3651   4.187   9.056   4.751
  429PHE    HB1 3652   4.258   8.991   4.724
  429PHE    HB2 3653   4.143   9.093   4.669
  429PHE     CG 3654   4.083   8.981   4.827
  429PHE    CD1 3655   3.965   9.043   4.864
  429PHE    HD1 3656   3.949   9.139   4.840
  429PHE    CE1 3657   3.868   8.974   4.934
  429PHE    HE1 3658   3.783   9.020   4.961
  429PHE     CZ 3659   3.888   8.841   4.966
  429PHE     HZ 3660   3.817   8.790   5.016
  429PHE    CE2 3661   4.005   8.778   4.929
  429PHE    HE2 3662   4.020   8.682   4.953
  429PHE    CD2 3663   4.101   8.848   4.859
  429PHE    HD2 3664   4.185   8.801   4.831
  429PHE      C 3665   4.317   9.118   4.956
  429PHE      O 3666   4.262   9.137   5.065
  430VAL      N 3667   4.433   9.054   4.946
  430VAL      H 3668   4.491   9.068   4.866
  430VAL     CA 3669   4.476   8.963   5.052
  430VAL     HA 3670   4.392   8.938   5.101
  430VAL     CB 3671   4.543   8.839   4.990
  430VAL     HB 3672   4.622   8.867   4.936
  430VAL    CG1 3673   4.591   8.745   5.100
  430VAL   HG11 3674   4.634   8.665   5.059
  430VAL   HG12 3675   4.657   8.792   5.158
  430VAL   HG13 3676   4.513   8.716   5.155
  430VAL    CG2 3677   4.446   8.768   4.897
  430VAL   HG21 3678   4.490   8.688   4.857
  430VAL   HG22 3679   4.365   8.739   4.949
  430VAL   HG23 3680   4.418   8.830   4.824
  430VAL      C 3681   4.568   9.031   5.152
  430VAL      O 3682   4.580   8.984   5.265
  431LYS      N 3683   4.636   9.138   5.112
  431LYS      H 3684   4.622   9.172   5.019
  431LYS     CA 3685   4.730   9.206   5.200
  431LYS     HA 3686   4.801   9.139   5.223
  431LYS     CB 3687   4.790   9.324   5.125
  431LYS    HB1 3688   4.716   9.389   5.106
  431LYS    HB2 3689   4.827   9.290   5.039
  431LYS     CG 3690   4.899   9.399   5.195
  431LYS    HG1 3691   4.966   9.334   5.229
  431LYS    HG2 3692   4.859   9.449   5.272
  431LYS     CD 3693   4.965   9.496   5.098
  431LYS    HD1 3694   4.895   9.556   5.060
  431LYS    HD2 3695   5.008   9.444   5.024
  431LYS     CE 3696   5.070   9.581   5.165
  431LYS    HE1 3697   5.141   9.522   5.202
  431LYS    HE2 3698   5.028   9.633   5.239
  431LYS     NZ 3699   5.132   9.676   5.069
  431LYS    HZ1 3700   5.201   9.731   5.116
  431LYS    HZ2 3701   5.175   9.625   4.995
  431LYS    HZ3 3702   5.061   9.736   5.031
  431LYS      C 3703   4.663   9.251   5.330
  431LYS      O 3704   4.713   9.223   5.440
  432ARG      N 3705   4.549   9.318   5.319
  432ARG      H 3706   4.509   9.333   5.228
  432ARG     CA 3707   4.481   9.370   5.437
  432ARG     HA 3708   4.550   9.422   5.487
  432ARG     CB 3709   4.367   9.462   5.396
  432ARG    HB1 3710   4.317   9.490   5.478
  432ARG    HB2 3711   4.305   9.411   5.336
  432ARG     CG 3712   4.413   9.586   5.323
  432ARG    HG1 3713   4.461   9.558   5.240
  432ARG    HG2 3714   4.474   9.637   5.382
  432ARG     CD 3715   4.295   9.674   5.285
  432ARG    HD1 3716   4.242   9.697   5.367
  432ARG    HD2 3717   4.236   9.625   5.220
  432ARG     NE 3718   4.338   9.799   5.222
  432ARG     HE 3719   4.342   9.881   5.279
  432ARG     CZ 3720   4.372   9.812   5.094
  432ARG    NH1 3721   4.369   9.709   5.010
  432ARG   HH11 3722   4.340   9.619   5.042
  432ARG   HH12 3723   4.395   9.722   4.914
  432ARG    NH2 3724   4.410   9.931   5.050
  432ARG   HH21 3725   4.412  10.009   5.113
  432ARG   HH22 3726   4.436   9.943   4.954
  432ARG      C 3727   4.430   9.257   5.525
  432ARG      O 3728   4.440   9.264   5.648
  433ILE      N 3729   4.372   9.153   5.465
  433ILE      H 3730   4.364   9.151   5.365
  433ILE     CA 3731   4.319   9.042   5.543
  433ILE     HA 3732   4.258   9.083   5.611
  433ILE     CB 3733   4.238   8.946   5.454
  433ILE     HB 3734   4.294   8.917   5.377
  433ILE    CG2 3735   4.199   8.822   5.533
  433ILE   HG21 3736   4.146   8.760   5.474
  433ILE   HG22 3737   4.281   8.775   5.565
  433ILE   HG23 3738   4.143   8.849   5.612
  433ILE    CG1 3739   4.113   9.016   5.399
  433ILE   HG11 3740   4.137   9.109   5.372
  433ILE   HG12 3741   4.044   9.019   5.471
  433ILE     CD 3742   4.052   8.947   5.279
  433ILE    HD1 3743   3.971   8.998   5.249
  433ILE    HD2 3744   4.119   8.943   5.205
  433ILE    HD3 3745   4.025   8.854   5.304
  433ILE      C 3746   4.432   8.970   5.615
  433ILE      O 3747   4.418   8.929   5.731
  434PHE      N 3748   4.545   8.951   5.548
  434PHE      H 3749   4.551   8.982   5.453
  434PHE     CA 3750   4.660   8.886   5.610
  434PHE     HA 3751   4.627   8.798   5.644
  434PHE     CB 3752   4.769   8.865   5.506
  434PHE    HB1 3753   4.800   8.954   5.473
  434PHE    HB2 3754   4.731   8.813   5.429
  434PHE     CG 3755   4.888   8.791   5.557
  434PHE    CD1 3756   4.888   8.654   5.567
  434PHE    HD1 3757   4.806   8.603   5.540
  434PHE    CE1 3758   4.997   8.586   5.613
  434PHE    HE1 3759   4.995   8.486   5.618
  434PHE     CZ 3760   5.109   8.656   5.652
  434PHE     HZ 3761   5.189   8.607   5.687
  434PHE    CE2 3762   5.111   8.793   5.643
  434PHE    HE2 3763   5.192   8.844   5.671
  434PHE    CD2 3764   5.002   8.860   5.596
  434PHE    HD2 3765   5.004   8.960   5.589
  434PHE      C 3766   4.712   8.967   5.728
  434PHE      O 3767   4.743   8.911   5.833
  435TYR      N 3768   4.722   9.099   5.711
  435TYR      H 3769   4.698   9.141   5.623
  435TYR     CA 3770   4.768   9.181   5.823
  435TYR     HA 3771   4.852   9.139   5.855
  435TYR     CB 3772   4.794   9.324   5.775
  435TYR    HB1 3773   4.812   9.380   5.855
  435TYR    HB2 3774   4.711   9.357   5.730
  435TYR     CG 3775   4.910   9.342   5.678
  435TYR    CD1 3776   5.014   9.251   5.672
  435TYR    HD1 3777   5.013   9.171   5.732
  435TYR    CE1 3778   5.119   9.268   5.584
  435TYR    HE1 3779   5.194   9.202   5.582
  435TYR     CZ 3780   5.120   9.376   5.500
  435TYR     OH 3781   5.224   9.393   5.413
  435TYR     HH 3782   5.209   9.476   5.359
  435TYR    CE2 3783   5.018   9.468   5.504
  435TYR    HE2 3784   5.019   9.547   5.443
  435TYR    CD2 3785   4.914   9.451   5.593
  435TYR    HD2 3786   4.840   9.518   5.596
  435TYR      C 3787   4.668   9.180   5.937
  435TYR      O 3788   4.707   9.183   6.054
  436PHE      N 3789   4.538   9.175   5.906
  436PHE      H 3790   4.509   9.179   5.810
  436PHE     CA 3791   4.438   9.164   6.012
  436PHE     HA 3792   4.455   9.240   6.074
  436PHE     CB 3793   4.298   9.176   5.954
  436PHE    HB1 3794   4.287   9.107   5.882
  436PHE    HB2 3795   4.287   9.267   5.915
  436PHE     CG 3796   4.189   9.155   6.056
  436PHE    CD1 3797   4.156   9.255   6.145
  436PHE    HD1 3798   4.205   9.342   6.142
  436PHE    CE1 3799   4.056   9.236   6.238
  436PHE    HE1 3800   4.033   9.309   6.302
  436PHE     CZ 3801   3.988   9.117   6.242
  436PHE     HZ 3802   3.915   9.103   6.309
  436PHE    CE2 3803   4.020   9.016   6.154
  436PHE    HE2 3804   3.971   8.929   6.157
  436PHE    CD2 3805   4.120   9.036   6.061
  436PHE    HD2 3806   4.142   8.963   5.996
  436PHE      C 3807   4.454   9.033   6.088
  436PHE      O 3808   4.445   9.030   6.211
  437ASN      N 3809   4.476   8.923   6.016
  437ASN      H 3810   4.476   8.928   5.916
  437ASN     CA 3811   4.499   8.795   6.082
  437ASN     HA 3812   4.418   8.780   6.140
  437ASN     CB 3813   4.513   8.683   5.978
  437ASN    HB1 3814   4.547   8.600   6.023
  437ASN    HB2 3815   4.578   8.711   5.908
  437ASN     CG 3816   4.382   8.650   5.911
  437ASN    OD1 3817   4.274   8.679   5.964
  437ASN    ND2 3818   4.389   8.589   5.794
  437ASN   HD21 3819   4.478   8.567   5.754
  437ASN   HD22 3820   4.305   8.565   5.745
  437ASN      C 3821   4.624   8.800   6.169
  437ASN      O 3822   4.626   8.745   6.280
  438PHE      N 3823   4.730   8.864   6.120
  438PHE      H 3824   4.726   8.903   6.028
  438PHE     CA 3825   4.852   8.878   6.199
  438PHE     HA 3826   4.881   8.786   6.224
  438PHE     CB 3827   4.959   8.947   6.114
  438PHE    HB1 3828   4.920   9.030   6.074
  438PHE    HB2 3829   4.987   8.885   6.041
  438PHE     CG 3830   5.082   8.986   6.191
  438PHE    CD1 3831   5.176   8.892   6.225
  438PHE    HD1 3832   5.162   8.796   6.198
  438PHE    CE1 3833   5.289   8.927   6.295
  438PHE    HE1 3834   5.356   8.857   6.320
  438PHE     CZ 3835   5.309   9.058   6.331
  438PHE     HZ 3836   5.391   9.084   6.381
  438PHE    CE2 3837   5.216   9.154   6.298
  438PHE    HE2 3838   5.230   9.249   6.325
  438PHE    CD2 3839   5.103   9.118   6.227
  438PHE    HD2 3840   5.036   9.188   6.201
  438PHE      C 3841   4.825   8.956   6.327
  438PHE      O 3842   4.872   8.919   6.434
  439PHE      N 3843   4.748   9.065   6.316
  439PHE      H 3844   4.714   9.093   6.226
  439PHE     CA 3845   4.713   9.144   6.434
  439PHE     HA 3846   4.799   9.170   6.477
  439PHE     CB 3847   4.636   9.268   6.391
  439PHE    HB1 3848   4.560   9.240   6.331
  439PHE    HB2 3849   4.698   9.328   6.340
  439PHE     CG 3850   4.578   9.347   6.505
  439PHE    CD1 3851   4.658   9.430   6.580
  439PHE    HD1 3852   4.755   9.437   6.559
  439PHE    CE1 3853   4.605   9.503   6.684
  439PHE    HE1 3854   4.664   9.563   6.738
  439PHE     CZ 3855   4.471   9.493   6.714
  439PHE     HZ 3856   4.432   9.545   6.790
  439PHE    CE2 3857   4.391   9.411   6.638
  439PHE    HE2 3858   4.293   9.404   6.659
  439PHE    CD2 3859   4.444   9.339   6.534
  439PHE    HD2 3860   4.384   9.280   6.479
  439PHE      C 3861   4.632   9.062   6.534
  439PHE      O 3862   4.655   9.068   6.655
  440VAL      N 3863   4.535   8.985   6.485
  440VAL      H 3864   4.518   8.982   6.386
  440VAL     CA 3865   4.452   8.904   6.574
  440VAL     HA 3866   4.415   8.966   6.644
  440VAL     CB 3867   4.335   8.841   6.496
  440VAL     HB 3868   4.370   8.796   6.414
  440VAL    CG1 3869   4.264   8.737   6.582
  440VAL   HG11 3870   4.188   8.697   6.530
  440VAL   HG12 3871   4.328   8.665   6.608
  440VAL   HG13 3872   4.228   8.781   6.665
  440VAL    CG2 3873   4.237   8.948   6.453
  440VAL   HG21 3874   4.161   8.906   6.402
  440VAL   HG22 3875   4.201   8.995   6.534
  440VAL   HG23 3876   4.283   9.014   6.394
  440VAL      C 3877   4.537   8.799   6.643
  440VAL      O 3878   4.519   8.771   6.762
  441TYR      N 3879   4.630   8.737   6.570
  441TYR      H 3880   4.640   8.758   6.473
  441TYR     CA 3881   4.717   8.638   6.632
  441TYR     HA 3882   4.656   8.574   6.680
  441TYR     CB 3883   4.797   8.565   6.524
  441TYR    HB1 3884   4.862   8.629   6.483
  441TYR    HB2 3885   4.734   8.532   6.454
  441TYR     CG 3886   4.874   8.447   6.578
  441TYR    CD1 3887   4.809   8.331   6.617
  441TYR    HD1 3888   4.709   8.325   6.610
  441TYR    CE1 3889   4.880   8.224   6.665
  441TYR    HE1 3890   4.832   8.141   6.693
  441TYR     CZ 3891   5.017   8.231   6.675
  441TYR     OH 3892   5.087   8.124   6.724
  441TYR     HH 3893   5.184   8.145   6.725
  441TYR    CE2 3894   5.083   8.345   6.637
  441TYR    HE2 3895   5.182   8.350   6.644
  441TYR    CD2 3896   5.012   8.452   6.589
  441TYR    HD2 3897   5.060   8.535   6.561
  441TYR      C 3898   4.810   8.703   6.734
  441TYR      O 3899   4.841   8.642   6.837
  442CYS      N 3900   4.855   8.826   6.708
  442CYS      H 3901   4.835   8.868   6.619
  442CYS     CA 3902   4.932   8.899   6.808
  442CYS     HA 3903   5.011   8.842   6.827
  442CYS     CB 3904   4.975   9.035   6.754
  442CYS    HB1 3905   4.995   9.088   6.836
  442CYS    HB2 3906   4.892   9.071   6.711
  442CYS     SG 3907   5.113   9.035   6.640
  442CYS     HG 3908   5.132   9.129   6.611
  442CYS      C 3909   4.852   8.918   6.935
  442CYS      O 3910   4.903   8.896   7.046
  443LEU      N 3911   4.726   8.960   6.922
  443LEU      H 3912   4.689   8.980   6.831
  443LEU     CA 3913   4.642   8.977   7.041
  443LEU     HA 3914   4.692   9.039   7.101
  443LEU     CB 3915   4.506   9.036   7.002
  443LEU    HB1 3916   4.445   9.025   7.081
  443LEU    HB2 3917   4.471   8.982   6.925
  443LEU     CG 3918   4.499   9.182   6.960
  443LEU     HG 3919   4.562   9.196   6.884
  443LEU    CD1 3920   4.357   9.215   6.916
  443LEU   HD11 3921   4.352   9.311   6.888
  443LEU   HD12 3922   4.331   9.157   6.839
  443LEU   HD13 3923   4.294   9.199   6.992
  443LEU    CD2 3924   4.544   9.275   7.071
  443LEU   HD21 3925   4.538   9.370   7.040
  443LEU   HD22 3926   4.485   9.262   7.151
  443LEU   HD23 3927   4.638   9.254   7.096
  443LEU      C 3928   4.622   8.845   7.113
  443LEU      O 3929   4.624   8.839   7.236
  444TYR      N 3930   4.600   8.737   7.037
  444TYR      H 3931   4.596   8.746   6.937
  444TYR     CA 3932   4.581   8.606   7.097
  444TYR     HA 3933   4.503   8.615   7.159
  444TYR     CB 3934   4.550   8.503   6.989
  444TYR    HB1 3935   4.612   8.517   6.912
  444TYR    HB2 3936   4.455   8.516   6.958
  444TYR     CG 3937   4.565   8.361   7.038
  444TYR    CD1 3938   4.469   8.305   7.120
  444TYR    HD1 3939   4.389   8.359   7.147
  444TYR    CE1 3940   4.482   8.176   7.165
  444TYR    HE1 3941   4.412   8.136   7.224
  444TYR     CZ 3942   4.591   8.102   7.128
  444TYR     OH 3943   4.603   7.972   7.173
  444TYR     HH 3944   4.687   7.932   7.137
  444TYR    CE2 3945   4.687   8.155   7.046
  444TYR    HE2 3946   4.766   8.100   7.018
  444TYR    CD2 3947   4.674   8.284   7.002
  444TYR    HD2 3948   4.744   8.323   6.943
  444TYR      C 3949   4.703   8.565   7.177
  444TYR      O 3950   4.691   8.518   7.291
  445MET      N 3951   4.822   8.580   7.119
  445MET      H 3952   4.828   8.618   7.027
  445MET     CA 3953   4.943   8.540   7.190
  445MET     HA 3954   4.924   8.447   7.223
  445MET     CB 3955   5.063   8.541   7.095
  445MET    HB1 3956   5.146   8.538   7.150
  445MET    HB2 3957   5.060   8.626   7.042
  445MET     CG 3958   5.068   8.424   6.996
  445MET    HG1 3959   5.154   8.437   6.948
  445MET    HG2 3960   4.992   8.442   6.933
  445MET     SD 3961   5.056   8.259   7.067
  445MET     CE 3962   5.171   8.270   7.204
  445MET    HE1 3963   5.173   8.182   7.253
  445MET    HE2 3964   5.262   8.291   7.169
  445MET    HE3 3965   5.141   8.342   7.267
  445MET      C 3966   4.971   8.630   7.309
  445MET      O 3967   5.021   8.581   7.411
  446ILE      N 3968   4.938   8.759   7.301
  446ILE      H 3969   4.900   8.796   7.216
  446ILE     CA 3970   4.957   8.846   7.416
  446ILE     HA 3971   5.052   8.834   7.444
  446ILE     CB 3972   4.934   8.993   7.378
  446ILE     HB 3973   4.846   9.001   7.330
  446ILE    CG2 3974   4.929   9.080   7.503
  446ILE   HG21 3975   4.914   9.175   7.477
  446ILE   HG22 3976   4.854   9.049   7.562
  446ILE   HG23 3977   5.015   9.072   7.552
  446ILE    CG1 3978   5.046   9.041   7.286
  446ILE   HG11 3979   5.067   8.968   7.221
  446ILE   HG12 3980   5.126   9.060   7.342
  446ILE     CD 3981   5.013   9.166   7.207
  446ILE    HD1 3982   5.091   9.191   7.150
  446ILE    HD2 3983   4.933   9.149   7.149
  446ILE    HD3 3984   4.993   9.241   7.270
  446ILE      C 3985   4.864   8.803   7.530
  446ILE      O 3986   4.905   8.796   7.646
  447ILE      N 3987   4.739   8.772   7.497
  447ILE      H 3988   4.710   8.778   7.401
  447ILE     CA 3989   4.644   8.729   7.599
  447ILE     HA 3990   4.645   8.800   7.670
  447ILE     CB 3991   4.502   8.719   7.541
  447ILE     HB 3992   4.505   8.663   7.458
  447ILE    CG2 3993   4.408   8.651   7.639
  447ILE   HG21 3994   4.316   8.646   7.599
  447ILE   HG22 3995   4.441   8.559   7.659
  447ILE   HG23 3996   4.404   8.704   7.724
  447ILE    CG1 3997   4.449   8.859   7.506
  447ILE   HG11 3998   4.523   8.912   7.464
  447ILE   HG12 3999   4.419   8.904   7.590
  447ILE     CD 4000   4.332   8.858   7.410
  447ILE    HD1 4001   4.303   8.952   7.392
  447ILE    HD2 4002   4.359   8.814   7.324
  447ILE    HD3 4003   4.256   8.807   7.450
  447ILE      C 4004   4.689   8.597   7.660
  447ILE      O 4005   4.681   8.577   7.782
  448PHE      N 4006   4.735   8.504   7.577
  448PHE      H 4007   4.736   8.522   7.479
  448PHE     CA 4008   4.783   8.376   7.627
  448PHE     HA 4009   4.708   8.338   7.682
  448PHE     CB 4010   4.816   8.284   7.508
  448PHE    HB1 4011   4.889   8.326   7.455
  448PHE    HB2 4012   4.734   8.276   7.451
  448PHE     CG 4013   4.860   8.144   7.545
  448PHE    CD1 4014   4.831   8.086   7.668
  448PHE    HD1 4015   4.778   8.138   7.736
  448PHE    CE1 4016   4.873   7.959   7.698
  448PHE    HE1 4017   4.852   7.919   7.787
  448PHE     CZ 4018   4.943   7.887   7.605
  448PHE     HZ 4019   4.973   7.794   7.626
  448PHE    CE2 4020   4.972   7.942   7.483
  448PHE    HE2 4021   5.023   7.889   7.415
  448PHE    CD2 4022   4.931   8.069   7.454
  448PHE    HD2 4023   4.953   8.108   7.365
  448PHE      C 4024   4.903   8.394   7.719
  448PHE      O 4025   4.911   8.333   7.826
  449THR      N 4026   4.998   8.479   7.679
  449THR      H 4027   4.988   8.526   7.591
  449THR     CA 4028   5.115   8.504   7.762
  449THR     HA 4029   5.156   8.414   7.779
  449THR     CB 4030   5.213   8.596   7.688
  449THR     HB 4031   5.171   8.685   7.670
  449THR    CG2 4032   5.340   8.614   7.768
  449THR   HG21 4033   5.402   8.674   7.718
  449THR   HG22 4034   5.318   8.655   7.857
  449THR   HG23 4035   5.383   8.525   7.782
  449THR    OG1 4036   5.245   8.539   7.561
  449THR    HG1 4037   5.309   8.599   7.513
  449THR      C 4038   5.075   8.565   7.895
  449THR      O 4039   5.127   8.526   8.000
  450ALA      N 4040   4.983   8.661   7.893
  450ALA      H 4041   4.943   8.690   7.806
  450ALA     CA 4042   4.940   8.724   8.018
  450ALA     HA 4043   5.023   8.755   8.063
  450ALA     CB 4044   4.849   8.843   7.988
  450ALA    HB1 4045   4.820   8.885   8.074
  450ALA    HB2 4046   4.898   8.910   7.933
  450ALA    HB3 4047   4.768   8.811   7.938
  450ALA      C 4048   4.868   8.624   8.108
  450ALA      O 4049   4.892   8.621   8.229
  451ALA      N 4050   4.780   8.541   8.051
  451ALA      H 4051   4.763   8.545   7.952
  451ALA     CA 4052   4.708   8.444   8.132
  451ALA     HA 4053   4.667   8.497   8.206
  451ALA     CB 4054   4.600   8.375   8.048
  451ALA    HB1 4055   4.551   8.308   8.105
  451ALA    HB2 4056   4.535   8.443   8.014
  451ALA    HB3 4057   4.642   8.328   7.971
  451ALA      C 4058   4.802   8.340   8.192
  451ALA      O 4059   4.787   8.302   8.308
  452ALA      N 4060   4.899   8.293   8.113
  452ALA      H 4061   4.907   8.326   8.019
  452ALA     CA 4062   4.993   8.194   8.164
  452ALA     HA 4063   4.937   8.123   8.207
  452ALA     CB 4064   5.074   8.136   8.049
  452ALA    HB1 4065   5.138   8.068   8.084
  452ALA    HB2 4066   5.012   8.092   7.983
  452ALA    HB3 4067   5.124   8.209   8.003
  452ALA      C 4068   5.085   8.254   8.269
  452ALA      O 4069   5.118   8.188   8.369
  453TYR      N 4070   5.128   8.378   8.249
  453TYR      H 4071   5.095   8.429   8.169
  453TYR     CA 4072   5.222   8.442   8.340
  453TYR     HA 4073   5.302   8.382   8.342
  453TYR     CB 4074   5.259   8.580   8.287
  453TYR    HB1 4075   5.176   8.636   8.286
  453TYR    HB2 4076   5.293   8.569   8.194
  453TYR     CG 4077   5.364   8.653   8.367
  453TYR    CD1 4078   5.498   8.634   8.342
  453TYR    HD1 4079   5.526   8.570   8.270
  453TYR    CE1 4080   5.594   8.701   8.414
  453TYR    HE1 4081   5.691   8.685   8.396
  453TYR     CZ 4082   5.556   8.790   8.511
  453TYR     OH 4083   5.651   8.858   8.584
  453TYR     HH 4084   5.605   8.918   8.650
  453TYR    CE2 4085   5.423   8.811   8.537
  453TYR    HE2 4086   5.395   8.875   8.608
  453TYR    CD2 4087   5.328   8.743   8.465
  453TYR    HD2 4088   5.231   8.759   8.484
  453TYR      C 4089   5.166   8.452   8.481
  453TYR      O 4090   5.237   8.425   8.579
  454TYR      N 4091   5.039   8.490   8.494
  454TYR      H 4092   4.984   8.503   8.411
  454TYR     CA 4093   4.976   8.513   8.623
  454TYR     HA 4094   5.052   8.530   8.685
  454TYR     CB 4095   4.884   8.634   8.615
  454TYR    HB1 4096   4.832   8.641   8.700
  454TYR    HB2 4097   4.820   8.621   8.539
  454TYR     CG 4098   4.959   8.763   8.594
  454TYR    CD1 4099   5.025   8.825   8.698
  454TYR    HD1 4100   5.023   8.783   8.789
  454TYR    CE1 4101   5.093   8.943   8.679
  454TYR    HE1 4102   5.140   8.986   8.756
  454TYR     CZ 4103   5.096   9.001   8.555
  454TYR     OH 4104   5.164   9.119   8.536
  454TYR     HH 4105   5.156   9.147   8.440
  454TYR    CE2 4106   5.030   8.942   8.449
  454TYR    HE2 4107   5.031   8.984   8.358
  454TYR    CD2 4108   4.962   8.824   8.469
  454TYR    HD2 4109   4.914   8.781   8.392
  454TYR      C 4110   4.899   8.391   8.674
  454TYR      O 4111   4.801   8.407   8.747
  455ARG      N 4112   4.941   8.271   8.638
  455ARG      H 4113   5.018   8.262   8.575
  455ARG     CA 4114   4.875   8.152   8.690
  455ARG     HA 4115   4.778   8.162   8.668
  455ARG     CB 4116   4.930   8.026   8.623
  455ARG    HB1 4117   4.923   8.037   8.524
  455ARG    HB2 4118   4.874   7.948   8.651
  455ARG     CG 4119   5.074   7.995   8.657
  455ARG    HG1 4120   5.079   7.965   8.752
  455ARG    HG2 4121   5.128   8.078   8.645
  455ARG     CD 4122   5.130   7.886   8.568
  455ARG    HD1 4123   5.130   7.917   8.473
  455ARG    HD2 4124   5.074   7.803   8.576
  455ARG     NE 4125   5.267   7.852   8.605
  455ARG     HE 4126   5.340   7.892   8.551
  455ARG     CZ 4127   5.301   7.772   8.705
  455ARG    NH1 4128   5.211   7.717   8.784
  455ARG   HH11 4129   5.113   7.735   8.769
  455ARG   HH12 4130   5.240   7.657   8.859
  455ARG    NH2 4131   5.430   7.746   8.725
  455ARG   HH21 4132   5.499   7.786   8.665
  455ARG   HH22 4133   5.458   7.686   8.800
  455ARG      C 4134   4.897   8.144   8.841
  455ARG      O 4135   5.000   8.189   8.891
  456PRO      N 4136   4.802   8.088   8.916
  456PRO     CD 4137   4.672   8.032   8.877
  456PRO    HD1 4138   4.682   7.967   8.802
  456PRO    HD2 4139   4.609   8.105   8.849
  456PRO     CG 4140   4.625   7.964   9.001
  456PRO    HG1 4141   4.653   7.868   9.001
  456PRO    HG2 4142   4.525   7.969   9.009
  456PRO     CB 4143   4.687   8.034   9.113
  456PRO    HB1 4144   4.693   7.973   9.192
  456PRO    HB2 4145   4.633   8.115   9.137
  456PRO     CA 4146   4.825   8.071   9.059
  456PRO     HA 4147   4.863   8.154   9.099
  456PRO      C 4148   4.927   7.962   9.086
  456PRO      O 4149   4.946   7.870   9.007
  457VAL      N 4150   4.991   7.973   9.203
  457VAL      H 4151   4.963   8.045   9.267
  457VAL     CA 4152   5.100   7.883   9.240
  457VAL     HA 4153   5.120   7.837   9.154
  457VAL     CB 4154   5.222   7.962   9.294
  457VAL     HB 4155   5.293   7.896   9.320
  457VAL    CG1 4156   5.279   8.051   9.186
  457VAL   HG11 4157   5.357   8.101   9.222
  457VAL   HG12 4158   5.308   7.995   9.108
  457VAL   HG13 4159   5.209   8.116   9.156
  457VAL    CG2 4160   5.185   8.046   9.418
  457VAL   HG21 4161   5.265   8.095   9.450
  457VAL   HG22 4162   5.113   8.111   9.394
  457VAL   HG23 4163   5.152   7.985   9.490
  457VAL      C 4164   5.059   7.777   9.341
  457VAL      O 4165   5.138   7.686   9.370
  458GLU      N 4166   4.938   7.786   9.397
  458GLU      H 4167   4.880   7.865   9.377
  458GLU     CA 4168   4.890   7.682   9.486
  458GLU     HA 4169   4.960   7.672   9.557
  458GLU     CB 4170   4.757   7.722   9.550
  458GLU    HB1 4171   4.719   7.642   9.596
  458GLU    HB2 4172   4.694   7.750   9.477
  458GLU     CG 4173   4.767   7.836   9.652
  458GLU    HG1 4174   4.848   7.822   9.708
  458GLU    HG2 4175   4.686   7.834   9.710
  458GLU     CD 4176   4.776   7.973   9.588
  458GLU    OE1 4177   4.792   7.980   9.464
  458GLU    OE2 4178   4.769   8.073   9.661
  458GLU      C 4179   4.874   7.552   9.409
  458GLU      O 4180   4.858   7.551   9.287
  459GLY      N 4181   4.881   7.441   9.481
  459GLY      H 4182   4.889   7.446   9.580
  459GLY     CA 4183   4.877   7.312   9.416
  459GLY    HA1 4184   4.919   7.245   9.478
  459GLY    HA2 4185   4.931   7.318   9.332
  459GLY      C 4186   4.736   7.268   9.382
  459GLY      O 4187   4.637   7.333   9.416
  460LEU      N 4188   4.728   7.154   9.313
  460LEU      H 4189   4.812   7.115   9.276
  460LEU     CA 4190   4.602   7.084   9.289
  460LEU     HA 4191   4.627   7.005   9.233
  460LEU     CB 4192   4.541   7.041   9.422
  460LEU    HB1 4193   4.458   6.988   9.402
  460LEU    HB2 4194   4.516   7.124   9.472
  460LEU     CG 4195   4.631   6.956   9.513
  460LEU     HG 4196   4.714   7.007   9.533
  460LEU    CD1 4197   4.562   6.928   9.645
  460LEU   HD11 4198   4.622   6.873   9.703
  460LEU   HD12 4199   4.541   7.014   9.691
  460LEU   HD13 4200   4.476   6.878   9.628
  460LEU    CD2 4201   4.672   6.827   9.444
  460LEU   HD21 4202   4.730   6.773   9.505
  460LEU   HD22 4203   4.590   6.774   9.421
  460LEU   HD23 4204   4.722   6.848   9.360
  460LEU      C 4205   4.502   7.168   9.211
  460LEU      O 4206   4.405   7.219   9.269
  461PRO      N 4207   4.522   7.187   9.081
  461PRO     CD 4208   4.640   7.152   9.000
  461PRO    HD1 4209   4.672   7.060   9.022
  461PRO    HD2 4210   4.714   7.218   9.015
  461PRO     CG 4211   4.589   7.159   8.860
  461PRO    HG1 4212   4.551   7.071   8.832
  461PRO    HG2 4213   4.662   7.185   8.797
  461PRO     CB 4214   4.483   7.262   8.861
  461PRO    HB1 4215   4.417   7.244   8.788
  461PRO    HB2 4216   4.523   7.352   8.848
  461PRO     CA 4217   4.417   7.249   8.999
  461PRO     HA 4218   4.386   7.336   9.038
  461PRO      C 4219   4.295   7.159   8.992
  461PRO      O 4220   4.300   7.043   9.036
  462PRO      N 4221   4.181   7.209   8.941
  462PRO     CD 4222   4.066   7.120   8.919
  462PRO    HD1 4223   4.044   7.069   9.002
  462PRO    HD2 4224   4.084   7.056   8.845
  462PRO     CG 4225   3.956   7.214   8.883
  462PRO    HG1 4226   3.905   7.241   8.965
  462PRO    HG2 4227   3.893   7.171   8.818
  462PRO     CB 4228   4.020   7.331   8.822
  462PRO    HB1 4229   3.962   7.411   8.834
  462PRO    HB2 4230   4.035   7.315   8.724
  462PRO     CA 4231   4.152   7.346   8.897
  462PRO     HA 4232   4.226   7.383   8.841
  462PRO      C 4233   4.138   7.440   9.016
  462PRO      O 4234   4.111   7.394   9.126
  463TYR      N 4235   4.155   7.569   8.992
  463TYR      H 4236   4.162   7.599   8.897
  463TYR     CA 4237   4.163   7.669   9.098
  463TYR     HA 4238   4.181   7.619   9.183
  463TYR     CB 4239   4.277   7.766   9.070
  463TYR    HB1 4240   4.286   7.828   9.148
  463TYR    HB2 4241   4.255   7.818   8.988
  463TYR     CG 4242   4.408   7.696   9.049
  463TYR    CD1 4243   4.476   7.640   9.156
  463TYR    HD1 4244   4.437   7.647   9.248
  463TYR    CE1 4245   4.596   7.575   9.138
  463TYR    HE1 4246   4.644   7.535   9.216
  463TYR     CZ 4247   4.649   7.565   9.012
  463TYR     OH 4248   4.768   7.500   8.994
  463TYR     HH 4249   4.792   7.501   8.897
  463TYR    CE2 4250   4.583   7.618   8.904
  463TYR    HE2 4251   4.621   7.609   8.812
  463TYR    CD2 4252   4.463   7.683   8.923
  463TYR    HD2 4253   4.415   7.721   8.844
  463TYR      C 4254   4.031   7.744   9.110
  463TYR      O 4255   3.966   7.776   9.010
  464LYS      N 4256   3.992   7.772   9.234
  464LYS      H 4257   4.047   7.741   9.311
  464LYS     CA 4258   3.870   7.846   9.259
  464LYS     HA 4259   3.799   7.799   9.206
  464LYS     CB 4260   3.837   7.845   9.409
  464LYS    HB1 4261   3.912   7.889   9.458
  464LYS    HB2 4262   3.829   7.750   9.439
  464LYS     CG 4263   3.708   7.917   9.445
  464LYS    HG1 4264   3.632   7.877   9.393
  464LYS    HG2 4265   3.717   8.014   9.421
  464LYS     CD 4266   3.677   7.905   9.593
  464LYS    HD1 4267   3.754   7.941   9.645
  464LYS    HD2 4268   3.663   7.808   9.616
  464LYS     CE 4269   3.551   7.983   9.629
  464LYS    HE1 4270   3.473   7.945   9.579
  464LYS    HE2 4271   3.563   8.079   9.604
  464LYS     NZ 4272   3.520   7.976   9.774
  464LYS    HZ1 4273   3.437   8.028   9.793
  464LYS    HZ2 4274   3.506   7.880   9.800
  464LYS    HZ3 4275   3.596   8.014   9.826
  464LYS      C 4276   3.883   7.989   9.210
  464LYS      O 4277   3.987   8.054   9.228
  465LEU      N 4278   3.777   8.039   9.147
  465LEU      H 4279   3.697   7.980   9.131
  465LEU     CA 4280   3.773   8.177   9.101
  465LEU     HA 4281   3.864   8.199   9.068
  465LEU     CB 4282   3.674   8.192   8.986
  465LEU    HB1 4283   3.590   8.144   9.013
  465LEU    HB2 4284   3.714   8.147   8.906
  465LEU     CG 4285   3.634   8.333   8.943
  465LEU     HG 4286   3.583   8.376   9.018
  465LEU    CD1 4287   3.756   8.419   8.916
  465LEU   HD11 4288   3.726   8.510   8.888
  465LEU   HD12 4289   3.811   8.425   8.999
  465LEU   HD13 4290   3.810   8.378   8.843
  465LEU    CD2 4291   3.545   8.326   8.819
  465LEU   HD21 4292   3.519   8.418   8.791
  465LEU   HD22 4293   3.595   8.282   8.745
  465LEU   HD23 4294   3.462   8.273   8.840
  465LEU      C 4295   3.736   8.268   9.218
  465LEU      O 4296   3.627   8.253   9.276
  466LYS      N 4297   3.825   8.360   9.253
  466LYS      H 4298   3.913   8.363   9.206
  466LYS     CA 4299   3.798   8.456   9.358
  466LYS     HA 4300   3.743   8.406   9.425
  466LYS     CB 4301   3.927   8.505   9.423
  466LYS    HB1 4302   3.903   8.574   9.491
  466LYS    HB2 4303   3.984   8.545   9.352
  466LYS     CG 4304   4.006   8.395   9.492
  466LYS    HG1 4305   4.045   8.335   9.422
  466LYS    HG2 4306   3.943   8.342   9.550
  466LYS     CD 4307   4.119   8.450   9.579
  466LYS    HD1 4308   4.160   8.374   9.630
  466LYS    HD2 4309   4.080   8.516   9.643
  466LYS     CE 4310   4.228   8.519   9.497
  466LYS    HE1 4311   4.298   8.554   9.559
  466LYS    HE2 4312   4.187   8.595   9.446
  466LYS     NZ 4313   4.293   8.427   9.400
  466LYS    HZ1 4314   4.363   8.476   9.349
  466LYS    HZ2 4315   4.335   8.351   9.449
  466LYS    HZ3 4316   4.224   8.392   9.336
  466LYS      C 4317   3.722   8.575   9.300
  466LYS      O 4318   3.738   8.610   9.183
  467ASN      N 4319   3.639   8.637   9.384
  467ASN      H 4320   3.632   8.605   9.479
  467ASN     CA 4321   3.557   8.750   9.342
  467ASN     HA 4322   3.525   8.731   9.249
  467ASN     CB 4323   3.435   8.763   9.432
  467ASN    HB1 4324   3.465   8.793   9.522
  467ASN    HB2 4325   3.391   8.673   9.440
  467ASN     CG 4326   3.333   8.862   9.379
  467ASN    OD1 4327   3.343   8.909   9.266
  467ASN    ND2 4328   3.234   8.894   9.461
  467ASN   HD21 4329   3.229   8.853   9.552
  467ASN   HD22 4330   3.163   8.959   9.432
  467ASN      C 4331   3.643   8.877   9.344
  467ASN      O 4332   3.629   8.966   9.428
  468THR      N 4333   3.734   8.884   9.247
  468THR      H 4334   3.740   8.809   9.181
  468THR     CA 4335   3.825   8.997   9.233
  468THR     HA 4336   3.776   9.076   9.269
  468THR     CB 4337   3.954   8.976   9.314
  468THR     HB 4338   3.932   8.966   9.411
  468THR    CG2 4339   4.032   8.854   9.264
  468THR   HG21 4340   4.115   8.843   9.318
  468THR   HG22 4341   3.975   8.772   9.273
  468THR   HG23 4342   4.056   8.867   9.168
  468THR    OG1 4343   4.036   9.092   9.303
  468THR    HG1 4344   4.120   9.078   9.356
  468THR      C 4345   3.857   9.017   9.086
  468THR      O 4346   3.854   8.923   9.007
  469VAL      N 4347   3.890   9.142   9.052
  469VAL      H 4348   3.908   9.209   9.124
  469VAL     CA 4349   3.900   9.182   8.912
  469VAL     HA 4350   3.813   9.155   8.870
  469VAL     CB 4351   3.921   9.335   8.902
  469VAL     HB 4352   4.001   9.361   8.955
  469VAL    CG1 4353   3.947   9.377   8.759
  469VAL   HG11 4354   3.960   9.476   8.755
  469VAL   HG12 4355   4.029   9.331   8.725
  469VAL   HG13 4356   3.868   9.351   8.702
  469VAL    CG2 4357   3.800   9.408   8.958
  469VAL   HG21 4358   3.814   9.507   8.951
  469VAL   HG22 4359   3.718   9.382   8.906
  469VAL   HG23 4360   3.787   9.383   9.054
  469VAL      C 4361   4.012   9.107   8.841
  469VAL      O 4362   3.996   9.060   8.727
  470GLY      N 4363   4.128   9.095   8.907
  470GLY      H 4364   4.136   9.131   9.000
  470GLY     CA 4365   4.241   9.029   8.844
  470GLY    HA1 4366   4.317   9.032   8.908
  470GLY    HA2 4367   4.264   9.081   8.762
  470GLY      C 4368   4.212   8.885   8.806
  470GLY      O 4369   4.251   8.839   8.699
  471ASP      N 4370   4.139   8.814   8.891
  471ASP      H 4371   4.106   8.856   8.976
  471ASP     CA 4372   4.107   8.675   8.861
  471ASP     HA 4373   4.192   8.635   8.826
  471ASP     CB 4374   4.063   8.602   8.987
  471ASP    HB1 4375   4.012   8.520   8.961
  471ASP    HB2 4376   4.003   8.662   9.040
  471ASP     CG 4377   4.179   8.560   9.074
  471ASP    OD1 4378   4.277   8.504   9.020
  471ASP    OD2 4379   4.174   8.583   9.197
  471ASP      C 4380   4.001   8.664   8.753
  471ASP      O 4381   4.003   8.569   8.674
  472TYR      N 4382   3.908   8.760   8.745
  472TYR      H 4383   3.902   8.831   8.815
  472TYR     CA 4384   3.815   8.760   8.633
  472TYR     HA 4385   3.772   8.669   8.634
  472TYR     CB 4386   3.709   8.869   8.651
  472TYR    HB1 4387   3.661   8.881   8.564
  472TYR    HB2 4388   3.755   8.954   8.676
  472TYR     CG 4389   3.605   8.839   8.758
  472TYR    CD1 4390   3.523   8.728   8.750
  472TYR    HD1 4391   3.532   8.666   8.672
  472TYR    CE1 4392   3.429   8.701   8.847
  472TYR    HE1 4393   3.371   8.619   8.840
  472TYR     CZ 4394   3.415   8.787   8.953
  472TYR     OH 4395   3.321   8.761   9.050
  472TYR     HH 4396   3.324   8.833   9.119
  472TYR    CE2 4397   3.495   8.899   8.964
  472TYR    HE2 4398   3.485   8.961   9.042
  472TYR    CD2 4399   3.589   8.925   8.866
  472TYR    HD2 4400   3.646   9.007   8.873
  472TYR      C 4401   3.888   8.779   8.501
  472TYR      O 4402   3.861   8.708   8.403
  473PHE      N 4403   3.984   8.872   8.497
  473PHE      H 4404   4.001   8.929   8.577
  473PHE     CA 4405   4.063   8.889   8.375
  473PHE     HA 4406   3.996   8.905   8.302
  473PHE     CB 4407   4.156   9.009   8.387
  473PHE    HB1 4408   4.230   8.998   8.321
  473PHE    HB2 4409   4.193   9.011   8.480
  473PHE     CG 4410   4.089   9.142   8.361
  473PHE    CD1 4411   4.035   9.171   8.238
  473PHE    HD1 4412   4.039   9.103   8.164
  473PHE    CE1 4413   3.974   9.293   8.215
  473PHE    HE1 4414   3.932   9.312   8.126
  473PHE     CZ 4415   3.970   9.388   8.315
  473PHE     HZ 4416   3.927   9.477   8.298
  473PHE    CE2 4417   4.025   9.360   8.437
  473PHE    HE2 4418   4.021   9.428   8.510
  473PHE    CD2 4419   4.085   9.238   8.460
  473PHE    HD2 4420   4.126   9.219   8.549
  473PHE      C 4421   4.144   8.763   8.345
  473PHE      O 4422   4.157   8.724   8.229
  474ARG      N 4423   4.202   8.701   8.448
  474ARG      H 4424   4.191   8.737   8.540
  474ARG     CA 4425   4.281   8.581   8.427
  474ARG     HA 4426   4.351   8.606   8.361
  474ARG     CB 4427   4.344   8.537   8.559
  474ARG    HB1 4428   4.270   8.516   8.623
  474ARG    HB2 4429   4.398   8.613   8.594
  474ARG     CG 4430   4.435   8.415   8.550
  474ARG    HG1 4431   4.507   8.432   8.483
  474ARG    HG2 4432   4.381   8.336   8.521
  474ARG     CD 4433   4.499   8.384   8.683
  474ARG    HD1 4434   4.555   8.462   8.712
  474ARG    HD2 4435   4.556   8.303   8.674
  474ARG     NE 4436   4.400   8.358   8.787
  474ARG     HE 4437   4.384   8.429   8.855
  474ARG     CZ 4438   4.329   8.247   8.798
  474ARG    NH1 4439   4.343   8.146   8.713
  474ARG   HH11 4440   4.408   8.152   8.638
  474ARG   HH12 4441   4.287   8.063   8.724
  474ARG    NH2 4442   4.241   8.236   8.898
  474ARG   HH21 4443   4.229   8.311   8.963
  474ARG   HH22 4444   4.186   8.153   8.908
  474ARG      C 4445   4.197   8.469   8.367
  474ARG      O 4446   4.239   8.401   8.272
  475VAL      N 4447   4.077   8.447   8.422
  475VAL      H 4448   4.045   8.504   8.498
  475VAL     CA 4449   3.992   8.340   8.371
  475VAL     HA 4450   4.049   8.258   8.367
  475VAL     CB 4451   3.873   8.316   8.466
  475VAL     HB 4452   3.826   8.403   8.484
  475VAL    CG1 4453   3.772   8.222   8.403
  475VAL   HG11 4454   3.695   8.208   8.466
  475VAL   HG12 4455   3.737   8.262   8.318
  475VAL   HG13 4456   3.815   8.134   8.383
  475VAL    CG2 4457   3.923   8.259   8.598
  475VAL   HG21 4458   3.845   8.243   8.659
  475VAL   HG22 4459   3.970   8.172   8.581
  475VAL   HG23 4460   3.986   8.323   8.640
  475VAL      C 4461   3.945   8.372   8.230
  475VAL      O 4462   3.935   8.283   8.145
  476THR      N 4463   3.916   8.499   8.201
  476THR      H 4464   3.920   8.568   8.273
  476THR     CA 4465   3.878   8.537   8.065
  476THR     HA 4466   3.799   8.481   8.041
  476THR     CB 4467   3.841   8.685   8.061
  476THR     HB 4468   3.918   8.741   8.090
  476THR    CG2 4469   3.796   8.725   7.922
  476THR   HG21 4470   3.772   8.822   7.921
  476THR   HG22 4471   3.870   8.708   7.857
  476THR   HG23 4472   3.716   8.671   7.896
  476THR    OG1 4473   3.735   8.711   8.154
  476THR    HG1 4474   3.711   8.808   8.151
  476THR      C 4475   3.991   8.508   7.968
  476THR      O 4476   3.969   8.453   7.859
  477GLY      N 4477   4.114   8.542   8.006
  477GLY      H 4478   4.128   8.587   8.094
  477GLY     CA 4479   4.228   8.514   7.919
  477GLY    HA1 4480   4.309   8.554   7.961
  477GLY    HA2 4481   4.211   8.557   7.831
  477GLY      C 4482   4.249   8.366   7.899
  477GLY      O 4483   4.281   8.322   7.788
  478GLU      N 4484   4.232   8.286   8.004
  478GLU      H 4485   4.210   8.325   8.093
  478GLU     CA 4486   4.245   8.141   7.990
  478GLU     HA 4487   4.335   8.125   7.950
  478GLU     CB 4488   4.235   8.074   8.127
  478GLU    HB1 4489   4.226   7.975   8.113
  478GLU    HB2 4490   4.153   8.108   8.173
  478GLU     CG 4491   4.354   8.099   8.217
  478GLU    HG1 4492   4.371   8.197   8.221
  478GLU    HG2 4493   4.434   8.053   8.178
  478GLU     CD 4494   4.332   8.048   8.357
  478GLU    OE1 4495   4.231   7.978   8.380
  478GLU    OE2 4496   4.415   8.078   8.445
  478GLU      C 4497   4.140   8.085   7.896
  478GLU      O 4498   4.169   7.998   7.812
  479ILE      N 4499   4.016   8.133   7.908
  479ILE      H 4500   3.996   8.202   7.977
  479ILE     CA 4501   3.909   8.085   7.821
  479ILE     HA 4502   3.907   7.985   7.829
  479ILE     CB 4503   3.773   8.142   7.867
  479ILE     HB 4504   3.781   8.241   7.879
  479ILE    CG2 4505   3.666   8.116   7.762
  479ILE   HG21 4506   3.578   8.153   7.793
  479ILE   HG22 4507   3.692   8.160   7.676
  479ILE   HG23 4508   3.656   8.017   7.748
  479ILE    CG1 4509   3.732   8.078   8.000
  479ILE   HG11 4510   3.813   8.071   8.058
  479ILE   HG12 4511   3.695   7.986   7.982
  479ILE     CD 4512   3.627   8.155   8.076
  479ILE    HD1 4513   3.605   8.107   8.161
  479ILE    HD2 4514   3.661   8.246   8.097
  479ILE    HD3 4515   3.544   8.162   8.020
  479ILE      C 4516   3.940   8.121   7.676
  479ILE      O 4517   3.921   8.040   7.585
  480LEU      N 4518   3.986   8.244   7.653
  480LEU      H 4519   3.996   8.309   7.729
  480LEU     CA 4520   4.022   8.284   7.517
  480LEU     HA 4521   3.940   8.267   7.461
  480LEU     CB 4522   4.057   8.432   7.513
  480LEU    HB1 4523   4.092   8.452   7.422
  480LEU    HB2 4524   4.128   8.448   7.581
  480LEU     CG 4525   3.943   8.530   7.541
  480LEU     HG 4526   3.898   8.503   7.626
  480LEU    CD1 4527   3.997   8.671   7.558
  480LEU   HD11 4528   3.921   8.734   7.576
  480LEU   HD12 4529   4.061   8.673   7.635
  480LEU   HD13 4530   4.044   8.699   7.474
  480LEU    CD2 4531   3.839   8.526   7.430
  480LEU   HD21 4532   3.765   8.591   7.451
  480LEU   HD22 4533   3.882   8.551   7.343
  480LEU   HD23 4534   3.801   8.434   7.423
  480LEU      C 4535   4.137   8.199   7.463
  480LEU      O 4536   4.138   8.162   7.345
  481SER      N 4537   4.235   8.168   7.548
  481SER      H 4538   4.231   8.201   7.642
  481SER     CA 4539   4.348   8.086   7.505
  481SER     HA 4540   4.388   8.133   7.427
  481SER     CB 4541   4.450   8.075   7.617
  481SER    HB1 4542   4.531   8.025   7.586
  481SER    HB2 4543   4.410   8.028   7.696
  481SER     OG 4544   4.492   8.204   7.659
  481SER     HG 4545   4.559   8.195   7.733
  481SER      C 4546   4.301   7.947   7.463
  481SER      O 4547   4.342   7.895   7.358
  482VAL      N 4548   4.214   7.886   7.543
  482VAL      H 4549   4.183   7.931   7.627
  482VAL     CA 4550   4.163   7.754   7.510
  482VAL     HA 4551   4.244   7.698   7.492
  482VAL     CB 4552   4.085   7.694   7.628
  482VAL     HB 4553   4.013   7.757   7.656
  482VAL    CG1 4554   4.019   7.564   7.587
  482VAL   HG11 4555   3.968   7.526   7.665
  482VAL   HG12 4556   3.955   7.581   7.511
  482VAL   HG13 4557   4.089   7.499   7.558
  482VAL    CG2 4558   4.177   7.672   7.746
  482VAL   HG21 4559   4.125   7.633   7.822
  482VAL   HG22 4560   4.250   7.609   7.720
  482VAL   HG23 4561   4.216   7.759   7.774
  482VAL      C 4562   4.079   7.759   7.383
  482VAL      O 4563   4.083   7.668   7.300
  483SER      N 4564   4.000   7.866   7.367
  483SER      H 4565   3.996   7.936   7.438
  483SER     CA 4566   3.919   7.881   7.247
  483SER     HA 4567   3.862   7.798   7.241
  483SER     CB 4568   3.831   8.005   7.259
  483SER    HB1 4569   3.887   8.087   7.272
  483SER    HB2 4570   3.767   7.996   7.336
  483SER     OG 4571   3.754   8.024   7.142
  483SER     HG 4572   3.697   8.106   7.152
  483SER      C 4573   4.006   7.889   7.123
  483SER      O 4574   3.977   7.825   7.021
  484GLY      N 4575   4.114   7.966   7.129
  484GLY      H 4576   4.132   8.020   7.211
  484GLY     CA 4577   4.206   7.972   7.016
  484GLY    HA1 4578   4.275   8.041   7.037
  484GLY    HA2 4579   4.154   8.001   6.936
  484GLY      C 4580   4.273   7.839   6.988
  484GLY      O 4581   4.292   7.802   6.872
  485GLY      N 4582   4.310   7.767   7.094
  485GLY      H 4583   4.299   7.804   7.186
  485GLY     CA 4584   4.366   7.635   7.074
  485GLY    HA1 4585   4.389   7.598   7.164
  485GLY    HA2 4586   4.449   7.645   7.019
  485GLY      C 4587   4.270   7.541   7.004
  485GLY      O 4588   4.309   7.468   6.913
  486VAL      N 4589   4.143   7.544   7.044
  486VAL      H 4590   4.116   7.604   7.120
  486VAL     CA 4591   4.042   7.461   6.979
  486VAL     HA 4592   4.075   7.367   6.982
  486VAL     CB 4593   3.909   7.471   7.056
  486VAL     HB 4594   3.886   7.567   7.070
  486VAL    CG1 4595   3.797   7.405   6.977
  486VAL   HG11 4596   3.711   7.412   7.028
  486VAL   HG12 4597   3.787   7.451   6.889
  486VAL   HG13 4598   3.819   7.308   6.962
  486VAL    CG2 4599   3.921   7.406   7.192
  486VAL   HG21 4600   3.833   7.413   7.240
  486VAL   HG22 4601   3.944   7.309   7.181
  486VAL   HG23 4602   3.992   7.452   7.245
  486VAL      C 4603   4.026   7.502   6.833
  486VAL      O 4604   4.010   7.417   6.745
  487TYR      N 4605   4.025   7.633   6.807
  487TYR      H 4606   4.032   7.698   6.882
  487TYR     CA 4607   4.013   7.681   6.670
  487TYR     HA 4608   3.926   7.644   6.635
  487TYR     CB 4609   4.011   7.834   6.669
  487TYR    HB1 4610   4.085   7.867   6.727
  487TYR    HB2 4611   3.923   7.865   6.706
  487TYR     CG 4612   4.028   7.893   6.531
  487TYR    CD1 4613   3.922   7.895   6.441
  487TYR    HD1 4614   3.833   7.856   6.468
  487TYR    CE1 4615   3.937   7.949   6.316
  487TYR    HE1 4616   3.859   7.951   6.252
  487TYR     CZ 4617   4.059   8.001   6.278
  487TYR     OH 4618   4.075   8.054   6.152
  487TYR     HH 4619   4.168   8.087   6.141
  487TYR    CE2 4620   4.165   7.999   6.365
  487TYR    HE2 4621   4.253   8.037   6.337
  487TYR    CD2 4622   4.149   7.945   6.490
  487TYR    HD2 4623   4.226   7.943   6.553
  487TYR      C 4624   4.125   7.628   6.583
  487TYR      O 4625   4.101   7.576   6.473
  488PHE      N 4626   4.249   7.639   6.630
  488PHE      H 4627   4.265   7.680   6.719
  488PHE     CA 4628   4.361   7.590   6.550
  488PHE     HA 4629   4.348   7.630   6.459
  488PHE     CB 4630   4.494   7.636   6.609
  488PHE    HB1 4631   4.567   7.583   6.567
  488PHE    HB2 4632   4.492   7.620   6.708
  488PHE     CG 4633   4.523   7.781   6.586
  488PHE    CD1 4634   4.546   7.829   6.459
  488PHE    HD1 4635   4.543   7.766   6.381
  488PHE    CE1 4636   4.572   7.962   6.438
  488PHE    HE1 4637   4.587   7.996   6.345
  488PHE     CZ 4638   4.577   8.049   6.544
  488PHE     HZ 4639   4.596   8.146   6.529
  488PHE    CE2 4640   4.555   8.002   6.672
  488PHE    HE2 4641   4.558   8.065   6.749
  488PHE    CD2 4642   4.529   7.869   6.693
  488PHE    HD2 4643   4.514   7.835   6.786
  488PHE      C 4644   4.358   7.438   6.538
  488PHE      O 4645   4.400   7.383   6.436
  489PHE      N 4646   4.308   7.369   6.640
  489PHE      H 4647   4.280   7.417   6.723
  489PHE     CA 4648   4.292   7.224   6.633
  489PHE     HA 4649   4.383   7.185   6.617
  489PHE     CB 4650   4.237   7.173   6.765
  489PHE    HB1 4651   4.146   7.213   6.780
  489PHE    HB2 4652   4.298   7.201   6.838
  489PHE     CG 4653   4.222   7.025   6.773
  489PHE    CD1 4654   4.332   6.943   6.790
  489PHE    HD1 4655   4.423   6.983   6.796
  489PHE    CE1 4656   4.318   6.807   6.799
  489PHE    HE1 4657   4.399   6.749   6.809
  489PHE     CZ 4658   4.193   6.750   6.794
  489PHE     HZ 4659   4.182   6.651   6.802
  489PHE    CE2 4660   4.083   6.830   6.778
  489PHE    HE2 4661   3.992   6.789   6.773
  489PHE    CD2 4662   4.097   6.967   6.769
  489PHE    HD2 4663   4.015   7.024   6.759
  489PHE      C 4664   4.201   7.185   6.517
  489PHE      O 4665   4.236   7.103   6.432
  490PHE      N 4666   4.082   7.245   6.512
  490PHE      H 4667   4.057   7.313   6.580
  490PHE     CA 4668   3.989   7.210   6.406
  490PHE     HA 4669   3.986   7.110   6.407
  490PHE     CB 4670   3.850   7.268   6.435
  490PHE    HB1 4671   3.796   7.268   6.350
  490PHE    HB2 4672   3.860   7.362   6.467
  490PHE     CG 4673   3.773   7.191   6.539
  490PHE    CD1 4674   3.737   7.059   6.519
  490PHE    HD1 4675   3.762   7.013   6.433
  490PHE    CE1 4676   3.667   6.989   6.615
  490PHE    HE1 4677   3.643   6.893   6.599
  490PHE     CZ 4678   3.630   7.051   6.732
  490PHE     HZ 4679   3.578   7.001   6.801
  490PHE    CE2 4680   3.665   7.183   6.753
  490PHE    HE2 4681   3.638   7.228   6.838
  490PHE    CD2 4682   3.736   7.252   6.658
  490PHE    HD2 4683   3.761   7.347   6.675
  490PHE      C 4684   4.039   7.258   6.270
  490PHE      O 4685   4.015   7.190   6.170
  491ARG      N 4686   4.109   7.371   6.265
  491ARG      H 4687   4.121   7.426   6.348
  491ARG     CA 4688   4.167   7.415   6.139
  491ARG     HA 4689   4.090   7.421   6.075
  491ARG     CB 4690   4.230   7.552   6.155
  491ARG    HB1 4691   4.284   7.571   6.073
  491ARG    HB2 4692   4.290   7.549   6.235
  491ARG     CG 4693   4.130   7.665   6.174
  491ARG    HG1 4694   4.176   7.742   6.217
  491ARG    HG2 4695   4.056   7.633   6.233
  491ARG     CD 4696   4.071   7.711   6.042
  491ARG    HD1 4697   3.994   7.773   6.059
  491ARG    HD2 4698   4.038   7.632   5.990
  491ARG     NE 4699   4.169   7.781   5.961
  491ARG     HE 4700   4.259   7.797   6.001
  491ARG     CZ 4701   4.148   7.825   5.838
  491ARG    NH1 4702   4.032   7.806   5.776
  491ARG   HH11 4703   3.958   7.757   5.822
  491ARG   HH12 4704   4.018   7.840   5.683
  491ARG    NH2 4705   4.246   7.889   5.774
  491ARG   HH21 4706   4.334   7.903   5.819
  491ARG   HH22 4707   4.231   7.923   5.681
  491ARG      C 4708   4.269   7.314   6.087
  491ARG      O 4709   4.272   7.282   5.968
  492GLY      N 4710   4.354   7.262   6.176
  492GLY      H 4711   4.351   7.292   6.271
  492GLY     CA 4712   4.450   7.162   6.135
  492GLY    HA1 4713   4.508   7.142   6.214
  492GLY    HA2 4714   4.505   7.201   6.061
  492GLY      C 4715   4.384   7.034   6.087
  492GLY      O 4716   4.427   6.975   5.987
  493ILE      N 4717   4.279   6.990   6.157
  493ILE      H 4718   4.249   7.039   6.239
  493ILE     CA 4719   4.208   6.870   6.113
  493ILE     HA 4720   4.277   6.798   6.105
  493ILE     CB 4721   4.102   6.828   6.217
  493ILE     HB 4722   4.054   6.909   6.250
  493ILE    CG2 4723   3.998   6.732   6.154
  493ILE   HG21 4724   3.930   6.706   6.223
  493ILE   HG22 4725   3.952   6.778   6.078
  493ILE   HG23 4726   4.044   6.650   6.120
  493ILE    CG1 4727   4.172   6.759   6.334
  493ILE   HG11 4728   4.253   6.812   6.358
  493ILE   HG12 4729   4.199   6.667   6.305
  493ILE     CD 4730   4.087   6.745   6.458
  493ILE    HD1 4731   4.139   6.699   6.529
  493ILE    HD2 4732   4.059   6.836   6.490
  493ILE    HD3 4733   4.005   6.691   6.437
  493ILE      C 4734   4.146   6.892   5.976
  493ILE      O 4735   4.152   6.804   5.889
  494GLN      N 4736   4.084   7.008   5.955
  494GLN      H 4737   4.077   7.075   6.029
  494GLN     CA 4738   4.025   7.037   5.824
  494GLN     HA 4739   3.960   6.963   5.805
  494GLN     CB 4740   3.952   7.171   5.829
  494GLN    HB1 4741   3.933   7.200   5.735
  494GLN    HB2 4742   4.011   7.238   5.874
  494GLN     CG 4743   3.821   7.167   5.904
  494GLN    HG1 4744   3.839   7.137   5.998
  494GLN    HG2 4745   3.760   7.101   5.859
  494GLN     CD 4746   3.751   7.301   5.908
  494GLN    OE1 4747   3.788   7.393   5.835
  494GLN    NE2 4748   3.651   7.313   5.994
  494GLN   HE21 4749   3.625   7.236   6.052
  494GLN   HE22 4750   3.601   7.399   6.001
  494GLN      C 4751   4.131   7.037   5.715
  494GLN      O 4752   4.108   6.984   5.606
  495TYR      N 4753   4.247   7.097   5.742
  495TYR      H 4754   4.260   7.142   5.830
  495TYR     CA 4755   4.355   7.097   5.644
  495TYR     HA 4756   4.317   7.141   5.562
  495TYR     CB 4757   4.474   7.176   5.697
  495TYR    HB1 4758   4.502   7.136   5.784
  495TYR    HB2 4759   4.445   7.271   5.711
  495TYR     CG 4760   4.593   7.176   5.604
  495TYR    CD1 4761   4.602   7.268   5.500
  495TYR    HD1 4762   4.529   7.335   5.487
  495TYR    CE1 4763   4.710   7.268   5.415
  495TYR    HE1 4764   4.715   7.334   5.340
  495TYR     CZ 4765   4.811   7.177   5.433
  495TYR     OH 4766   4.919   7.177   5.348
  495TYR     HH 4767   4.982   7.105   5.375
  495TYR    CE2 4768   4.804   7.085   5.535
  495TYR    HE2 4769   4.877   7.018   5.548
  495TYR    CD2 4770   4.696   7.085   5.619
  495TYR    HD2 4771   4.691   7.018   5.693
  495TYR      C 4772   4.397   6.955   5.609
  495TYR      O 4773   4.410   6.920   5.491
  496PHE      N 4774   4.420   6.872   5.710
  496PHE      H 4775   4.404   6.902   5.804
  496PHE     CA 4776   4.468   6.737   5.684
  496PHE     HA 4777   4.547   6.748   5.624
  496PHE     CB 4778   4.511   6.669   5.814
  496PHE    HB1 4779   4.532   6.573   5.794
  496PHE    HB2 4780   4.435   6.673   5.879
  496PHE     CG 4781   4.632   6.731   5.880
  496PHE    CD1 4782   4.745   6.765   5.807
  496PHE    HD1 4783   4.746   6.748   5.708
  496PHE    CE1 4784   4.854   6.821   5.867
  496PHE    HE1 4785   4.934   6.844   5.813
  496PHE     CZ 4786   4.853   6.846   6.003
  496PHE     HZ 4787   4.932   6.888   6.047
  496PHE    CE2 4788   4.742   6.813   6.077
  496PHE    HE2 4789   4.741   6.830   6.175
  496PHE    CD2 4790   4.632   6.756   6.016
  496PHE    HD2 4791   4.551   6.732   6.071
  496PHE      C 4792   4.363   6.654   5.611
  496PHE      O 4793   4.397   6.571   5.526
  497LEU      N 4794   4.235   6.674   5.644
  497LEU      H 4795   4.211   6.738   5.717
  497LEU     CA 4796   4.130   6.601   5.573
  497LEU     HA 4797   4.156   6.505   5.576
  497LEU     CB 4798   3.996   6.620   5.643
  497LEU    HB1 4799   3.925   6.585   5.582
  497LEU    HB2 4800   3.983   6.718   5.657
  497LEU     CG 4801   3.979   6.551   5.779
  497LEU     HG 4802   4.053   6.579   5.839
  497LEU    CD1 4803   3.847   6.592   5.841
  497LEU   HD11 4804   3.836   6.547   5.930
  497LEU   HD12 4805   3.845   6.691   5.854
  497LEU   HD13 4806   3.772   6.565   5.781
  497LEU    CD2 4807   3.987   6.400   5.766
  497LEU   HD21 4808   3.975   6.358   5.856
  497LEU   HD22 4809   3.914   6.368   5.705
  497LEU   HD23 4810   4.076   6.374   5.728
  497LEU      C 4811   4.121   6.646   5.427
  497LEU      O 4812   4.098   6.564   5.338
  498GLN      N 4813   4.137   6.776   5.402
  498GLN      H 4814   4.157   6.840   5.476
  498GLN     CA 4815   4.125   6.824   5.264
  498GLN     HA 4816   4.042   6.780   5.227
  498GLN     CB 4817   4.111   6.976   5.263
  498GLN    HB1 4818   4.126   7.009   5.170
  498GLN    HB2 4819   4.180   7.015   5.324
  498GLN     CG 4820   3.975   7.025   5.309
  498GLN    HG1 4821   3.960   6.994   5.403
  498GLN    HG2 4822   3.905   6.986   5.249
  498GLN     CD 4823   3.963   7.176   5.305
  498GLN    OE1 4824   4.056   7.245   5.263
  498GLN    NE2 4825   3.848   7.227   5.347
  498GLN   HE21 4826   3.775   7.166   5.379
  498GLN   HE22 4827   3.834   7.326   5.347
  498GLN      C 4828   4.244   6.782   5.179
  498GLN      O 4829   4.226   6.744   5.062
  499ARG      N 4830   4.365   6.788   5.234
  499ARG      H 4831   4.374   6.808   5.331
  499ARG     CA 4832   4.485   6.765   5.154
  499ARG     HA 4833   4.459   6.795   5.062
  499ARG     CB 4834   4.601   6.847   5.210
  499ARG    HB1 4835   4.684   6.820   5.162
  499ARG    HB2 4836   4.610   6.826   5.307
  499ARG     CG 4837   4.584   6.997   5.195
  499ARG    HG1 4838   4.641   7.042   5.263
  499ARG    HG2 4839   4.488   7.020   5.212
  499ARG     CD 4840   4.623   7.048   5.057
  499ARG    HD1 4841   4.702   6.997   5.024
  499ARG    HD2 4842   4.645   7.145   5.062
  499ARG     NE 4843   4.516   7.032   4.959
  499ARG     HE 4844   4.522   6.955   4.895
  499ARG     CZ 4845   4.410   7.112   4.949
  499ARG    NH1 4846   4.392   7.215   5.031
  499ARG   HH11 4847   4.459   7.234   5.103
  499ARG   HH12 4848   4.311   7.273   5.021
  499ARG    NH2 4849   4.319   7.087   4.855
  499ARG   HH21 4850   4.331   7.009   4.793
  499ARG   HH22 4851   4.238   7.146   4.846
  499ARG      C 4852   4.526   6.618   5.148
  499ARG      O 4853   4.572   6.571   5.044
  500ARG      N 4854   4.510   6.545   5.258
  500ARG      H 4855   4.465   6.587   5.337
  500ARG     CA 4856   4.555   6.407   5.269
  500ARG     HA 4857   4.536   6.381   5.364
  500ARG     CB 4858   4.477   6.316   5.174
  500ARG    HB1 4859   4.503   6.221   5.193
  500ARG    HB2 4860   4.502   6.340   5.080
  500ARG     CG 4861   4.325   6.326   5.186
  500ARG    HG1 4862   4.283   6.266   5.118
  500ARG    HG2 4863   4.297   6.420   5.169
  500ARG     CD 4864   4.276   6.285   5.324
  500ARG    HD1 4865   4.310   6.349   5.392
  500ARG    HD2 4866   4.308   6.193   5.346
  500ARG     NE 4867   4.130   6.284   5.331
  500ARG     HE 4868   4.084   6.365   5.368
  500ARG     CZ 4869   4.053   6.183   5.292
  500ARG    NH1 4870   4.103   6.072   5.242
  500ARG   HH11 4871   4.202   6.062   5.232
  500ARG   HH12 4872   4.042   5.998   5.214
  500ARG    NH2 4873   3.921   6.196   5.304
  500ARG   HH21 4874   3.882   6.280   5.342
  500ARG   HH22 4875   3.860   6.121   5.275
  500ARG      C 4876   4.705   6.397   5.240
  500ARG      O 4877   4.744   6.343   5.136
  501PRO      N 4878   4.791   6.448   5.328
  501PRO     CD 4879   4.763   6.525   5.451
  501PRO    HD1 4880   4.743   6.464   5.528
  501PRO    HD2 4881   4.686   6.588   5.437
  501PRO     CG 4882   4.890   6.599   5.473
  501PRO    HG1 4883   4.903   6.617   5.570
  501PRO    HG2 4884   4.889   6.685   5.423
  501PRO     CB 4885   4.998   6.511   5.422
  501PRO    HB1 4886   5.028   6.449   5.494
  501PRO    HB2 4887   5.075   6.566   5.391
  501PRO     CA 4888   4.935   6.434   5.306
  501PRO     HA 4889   4.959   6.470   5.216
  501PRO      C 4890   4.978   6.288   5.307
  501PRO      O 4891   4.914   6.202   5.369
  502SER      N 4892   5.088   6.260   5.238
  502SER      H 4893   5.141   6.336   5.201
  502SER     CA 4894   5.134   6.125   5.213
  502SER     HA 4895   5.049   6.071   5.217
  502SER     CB 4896   5.201   6.118   5.076
  502SER    HB1 4897   5.139   6.152   5.005
  502SER    HB2 4898   5.228   6.024   5.055
  502SER     OG 4899   5.318   6.198   5.073
  502SER     HG 4900   5.360   6.192   4.982
  502SER      C 4901   5.230   6.071   5.319
  502SER      O 4902   5.286   5.964   5.299
  503LEU      N 4903   5.253   6.146   5.428
  503LEU      H 4904   5.205   6.233   5.435
  503LEU     CA 4905   5.343   6.109   5.537
  503LEU     HA 4906   5.324   6.179   5.605
  503LEU     CB 4907   5.310   5.968   5.589
  503LEU    HB1 4908   5.362   5.953   5.673
  503LEU    HB2 4909   5.339   5.902   5.519
  503LEU     CG 4910   5.163   5.938   5.621
  503LEU     HG 4911   5.108   5.952   5.538
  503LEU    CD1 4912   5.146   5.793   5.664
  503LEU   HD11 4913   5.049   5.775   5.684
  503LEU   HD12 4914   5.176   5.732   5.590
  503LEU   HD13 4915   5.201   5.776   5.746
  503LEU    CD2 4916   5.111   6.032   5.729
  503LEU   HD21 4917   5.015   6.011   5.748
  503LEU   HD22 4918   5.165   6.020   5.812
  503LEU   HD23 4919   5.118   6.126   5.697
  503LEU      C 4920   5.491   6.116   5.500
  503LEU      O 4921   5.577   6.094   5.586
  504LYS      N 4922   5.522   6.147   5.374
  504LYS      H 4923   5.450   6.139   5.305
  504LYS     CA 4924   5.654   6.192   5.331
  504LYS     HA 4925   5.712   6.183   5.412
  504LYS     CB 4926   5.704   6.105   5.216
  504LYS    HB1 4927   5.792   6.140   5.186
  504LYS    HB2 4928   5.638   6.112   5.141
  504LYS     CG 4929   5.721   5.958   5.251
  504LYS    HG1 4930   5.632   5.921   5.279
  504LYS    HG2 4931   5.786   5.950   5.327
  504LYS     CD 4932   5.773   5.878   5.132
  504LYS    HD1 4933   5.856   5.921   5.097
  504LYS    HD2 4934   5.703   5.877   5.060
  504LYS     CE 4935   5.805   5.735   5.170
  504LYS    HE1 4936   5.721   5.690   5.203
  504LYS    HE2 4937   5.873   5.735   5.243
  504LYS     NZ 4938   5.858   5.657   5.055
  504LYS    HZ1 4939   5.877   5.563   5.084
  504LYS    HZ2 4940   5.790   5.655   4.982
  504LYS    HZ3 4941   5.942   5.700   5.021
  504LYS      C 4942   5.653   6.337   5.288
  504LYS      O 4943   5.746   6.412   5.320
  505SER      N 4944   5.549   6.377   5.216
  505SER      H 4945   5.489   6.308   5.176
  505SER     CA 4946   5.518   6.518   5.193
  505SER     HA 4947   5.605   6.559   5.168
  505SER     CB 4948   5.415   6.531   5.081
  505SER    HB1 4949   5.443   6.478   5.001
  505SER    HB2 4950   5.402   6.627   5.055
  505SER     OG 4951   5.289   6.481   5.123
  505SER     HG 4952   5.223   6.490   5.048
  505SER      C 4953   5.466   6.587   5.318
  505SER      O 4954   5.450   6.710   5.316
  506LEU      N 4955   5.438   6.512   5.424
  506LEU      H 4956   5.460   6.414   5.422
  506LEU     CA 4957   5.375   6.569   5.543
  506LEU     HA 4958   5.289   6.610   5.512
  506LEU     CB 4959   5.347   6.459   5.644
  506LEU    HB1 4960   5.434   6.413   5.662
  506LEU    HB2 4961   5.284   6.394   5.600
  506LEU     CG 4962   5.286   6.498   5.779
  506LEU     HG 4963   5.347   6.561   5.826
  506LEU    CD1 4964   5.153   6.569   5.760
  506LEU   HD11 4965   5.115   6.593   5.849
  506LEU   HD12 4966   5.167   6.652   5.706
  506LEU   HD13 4967   5.089   6.508   5.712
  506LEU    CD2 4968   5.268   6.374   5.865
  506LEU   HD21 4969   5.228   6.400   5.953
  506LEU   HD22 4970   5.207   6.310   5.818
  506LEU   HD23 4971   5.357   6.331   5.880
  506LEU      C 4972   5.461   6.678   5.605
  506LEU      O 4973   5.409   6.781   5.649
  507PHE      N 4974   5.593   6.658   5.609
  507PHE      H 4975   5.631   6.576   5.566
  507PHE     CA 4976   5.684   6.752   5.675
  507PHE     HA 4977   5.624   6.806   5.734
  507PHE     CB 4978   5.788   6.676   5.756
  507PHE    HB1 4979   5.864   6.737   5.776
  507PHE    HB2 4980   5.820   6.598   5.702
  507PHE     CG 4981   5.736   6.624   5.886
  507PHE    CD1 4982   5.741   6.701   6.000
  507PHE    HD1 4983   5.780   6.793   5.995
  507PHE    CE1 4984   5.693   6.654   6.120
  507PHE    HE1 4985   5.697   6.711   6.202
  507PHE     CZ 4986   5.639   6.527   6.127
  507PHE     HZ 4987   5.604   6.492   6.214
  507PHE    CE2 4988   5.633   6.449   6.014
  507PHE    HE2 4989   5.593   6.357   6.019
  507PHE    CD2 4990   5.682   6.497   5.894
  507PHE    HD2 4991   5.678   6.439   5.812
  507PHE      C 4992   5.755   6.846   5.578
  507PHE      O 4993   5.770   6.964   5.608
  508VAL      N 4994   5.800   6.796   5.462
  508VAL      H 4995   5.786   6.699   5.440
  508VAL     CA 4996   5.869   6.883   5.368
  508VAL     HA 4997   5.939   6.927   5.423
  508VAL     CB 4998   5.934   6.802   5.253
  508VAL     HB 4999   5.976   6.866   5.188
  508VAL    CG1 5000   6.041   6.710   5.309
  508VAL   HG11 5001   6.082   6.658   5.234
  508VAL   HG12 5002   6.111   6.764   5.355
  508VAL   HG13 5003   5.999   6.647   5.375
  508VAL    CG2 5004   5.832   6.722   5.174
  508VAL   HG21 5005   5.878   6.671   5.101
  508VAL   HG22 5006   5.785   6.657   5.235
  508VAL   HG23 5007   5.764   6.784   5.134
  508VAL      C 5008   5.775   6.990   5.312
  508VAL      O 5009   5.821   7.097   5.272
  509ASP      N 5010   5.646   6.962   5.309
  509ASP      H 5011   5.618   6.867   5.321
  509ASP     CA 5012   5.542   7.062   5.289
  509ASP     HA 5013   5.586   7.151   5.279
  509ASP     CB 5014   5.463   7.034   5.161
  509ASP    HB1 5015   5.391   6.967   5.181
  509ASP    HB2 5016   5.525   6.997   5.092
  509ASP     CG 5017   5.398   7.158   5.105
  509ASP    OD1 5018   5.358   7.244   5.185
  509ASP    OD2 5019   5.387   7.169   4.981
  509ASP      C 5020   5.452   7.060   5.412
  509ASP      O 5021   5.472   6.981   5.503
  510SER      N 5022   5.354   7.151   5.417
  510SER      H 5023   5.346   7.217   5.343
  510SER     CA 5024   5.258   7.157   5.527
  510SER     HA 5025   5.203   7.238   5.506
  510SER     CB 5026   5.170   7.032   5.530
  510SER    HB1 5027   5.098   7.041   5.599
  510SER    HB2 5028   5.224   6.950   5.550
  510SER     OG 5029   5.107   7.011   5.406
  510SER     HG 5030   5.050   6.929   5.411
  510SER      C 5031   5.326   7.175   5.663
  510SER      O 5032   5.272   7.133   5.765
  511TYR      N 5033   5.444   7.237   5.665
  511TYR      H 5034   5.480   7.276   5.581
  511TYR     CA 5035   5.521   7.248   5.789
  511TYR     HA 5036   5.526   7.156   5.829
  511TYR     CB 5037   5.660   7.301   5.754
  511TYR    HB1 5038   5.649   7.389   5.708
  511TYR    HB2 5039   5.703   7.236   5.692
  511TYR     CG 5040   5.754   7.322   5.870
  511TYR    CD1 5041   5.815   7.216   5.933
  511TYR    HD1 5042   5.796   7.123   5.902
  511TYR    CE1 5043   5.902   7.236   6.038
  511TYR    HE1 5044   5.945   7.158   6.084
  511TYR     CZ 5045   5.929   7.364   6.079
  511TYR     OH 5046   6.016   7.385   6.184
  511TYR     HH 5047   6.024   7.483   6.201
  511TYR    CE2 5048   5.871   7.471   6.017
  511TYR    HE2 5049   5.891   7.564   6.047
  511TYR    CD2 5050   5.784   7.450   5.913
  511TYR    HD2 5051   5.741   7.528   5.868
  511TYR      C 5052   5.451   7.337   5.891
  511TYR      O 5053   5.434   7.299   6.008
  512SER      N 5054   5.409   7.456   5.848
  512SER      H 5055   5.421   7.481   5.752
  512SER     CA 5056   5.345   7.549   5.940
  512SER     HA 5057   5.408   7.557   6.017
  512SER     CB 5058   5.324   7.684   5.871
  512SER    HB1 5059   5.411   7.725   5.846
  512SER    HB2 5060   5.272   7.746   5.930
  512SER     OG 5061   5.250   7.667   5.752
  512SER     HG 5062   5.237   7.756   5.708
  512SER      C 5063   5.213   7.495   5.993
  512SER      O 5064   5.179   7.518   6.109
  513GLU      N 5065   5.139   7.423   5.909
  513GLU      H 5066   5.168   7.410   5.814
  513GLU     CA 5067   5.014   7.363   5.956
  513GLU     HA 5068   4.959   7.438   5.993
  513GLU     CB 5069   4.941   7.296   5.840
  513GLU    HB1 5070   4.859   7.251   5.876
  513GLU    HB2 5071   5.001   7.227   5.800
  513GLU     CG 5072   4.899   7.392   5.730
  513GLU    HG1 5073   4.863   7.339   5.653
  513GLU    HG2 5074   4.979   7.444   5.701
  513GLU     CD 5075   4.792   7.489   5.774
  513GLU    OE1 5076   4.719   7.458   5.870
  513GLU    OE2 5077   4.780   7.596   5.711
  513GLU      C 5078   5.041   7.262   6.066
  513GLU      O 5079   4.967   7.255   6.165
  514ILE      N 5080   5.149   7.184   6.053
  514ILE      H 5081   5.205   7.190   5.970
  514ILE     CA 5082   5.186   7.090   6.158
  514ILE     HA 5083   5.104   7.034   6.175
  514ILE     CB 5084   5.300   6.999   6.112
  514ILE     HB 5085   5.369   7.055   6.067
  514ILE    CG2 5086   5.363   6.926   6.232
  514ILE   HG21 5087   5.437   6.867   6.200
  514ILE   HG22 5088   5.399   6.993   6.297
  514ILE   HG23 5089   5.293   6.870   6.277
  514ILE    CG1 5090   5.248   6.897   6.013
  514ILE   HG11 5091   5.184   6.942   5.951
  514ILE   HG12 5092   5.200   6.825   6.063
  514ILE     CD 5093   5.352   6.833   5.931
  514ILE    HD1 5094   5.309   6.767   5.869
  514ILE    HD2 5095   5.400   6.903   5.878
  514ILE    HD3 5096   5.416   6.785   5.990
  514ILE      C 5097   5.222   7.164   6.285
  514ILE      O 5098   5.185   7.122   6.395
  515LEU      N 5099   5.299   7.272   6.274
  515LEU      H 5100   5.329   7.303   6.184
  515LEU     CA 5101   5.338   7.344   6.395
  515LEU     HA 5102   5.380   7.276   6.455
  515LEU     CB 5103   5.439   7.453   6.361
  515LEU    HB1 5104   5.451   7.509   6.443
  515LEU    HB2 5105   5.399   7.509   6.288
  515LEU     CG 5106   5.577   7.408   6.314
  515LEU     HG 5107   5.565   7.353   6.231
  515LEU    CD1 5108   5.661   7.529   6.282
  515LEU   HD11 5109   5.751   7.499   6.251
  515LEU   HD12 5110   5.616   7.582   6.210
  515LEU   HD13 5111   5.670   7.585   6.364
  515LEU    CD2 5112   5.647   7.319   6.416
  515LEU   HD21 5113   5.736   7.292   6.381
  515LEU   HD22 5114   5.658   7.369   6.502
  515LEU   HD23 5115   5.591   7.237   6.432
  515LEU      C 5116   5.217   7.402   6.467
  515LEU      O 5117   5.206   7.391   6.590
  516PHE      N 5118   5.123   7.460   6.393
  516PHE      H 5119   5.134   7.467   6.294
  516PHE     CA 5120   5.003   7.513   6.456
  516PHE     HA 5121   5.034   7.574   6.529
  516PHE     CB 5122   4.921   7.592   6.354
  516PHE    HB1 5123   4.825   7.591   6.382
  516PHE    HB2 5124   4.929   7.548   6.264
  516PHE     CG 5125   4.963   7.734   6.339
  516PHE    CD1 5126   4.923   7.830   6.430
  516PHE    HD1 5127   4.864   7.803   6.507
  516PHE    CE1 5128   4.962   7.961   6.417
  516PHE    HE1 5129   4.932   8.029   6.484
  516PHE     CZ 5130   5.042   7.998   6.312
  516PHE     HZ 5131   5.070   8.093   6.302
  516PHE    CE2 5132   5.083   7.904   6.221
  516PHE    HE2 5133   5.141   7.931   6.145
  516PHE    CD2 5134   5.044   7.773   6.234
  516PHE    HD2 5135   5.074   7.705   6.167
  516PHE      C 5136   4.920   7.401   6.518
  516PHE      O 5137   4.867   7.416   6.629
  517PHE      N 5138   4.909   7.287   6.449
  517PHE      H 5139   4.953   7.278   6.360
  517PHE     CA 5140   4.832   7.176   6.503
  517PHE     HA 5141   4.742   7.213   6.525
  517PHE     CB 5142   4.819   7.066   6.398
  517PHE    HB1 5143   4.909   7.029   6.379
  517PHE    HB2 5144   4.780   7.105   6.314
  517PHE     CG 5145   4.731   6.953   6.440
  517PHE    CD1 5146   4.595   6.972   6.454
  517PHE    HD1 5147   4.555   7.062   6.436
  517PHE    CE1 5148   4.514   6.868   6.492
  517PHE    HE1 5149   4.415   6.882   6.502
  517PHE     CZ 5150   4.568   6.744   6.516
  517PHE     HZ 5151   4.509   6.668   6.544
  517PHE    CE2 5152   4.703   6.724   6.501
  517PHE    HE2 5153   4.742   6.633   6.517
  517PHE    CD2 5154   4.784   6.828   6.464
  517PHE    HD2 5155   4.882   6.813   6.454
  517PHE      C 5156   4.896   7.122   6.630
  517PHE      O 5157   4.826   7.086   6.726
  518VAL      N 5158   5.029   7.113   6.634
  518VAL      H 5159   5.082   7.142   6.555
  518VAL     CA 5160   5.097   7.061   6.752
  518VAL     HA 5161   5.050   6.976   6.775
  518VAL     CB 5162   5.245   7.032   6.720
  518VAL     HB 5163   5.284   7.113   6.678
  518VAL    CG1 5164   5.322   6.998   6.847
  518VAL   HG11 5165   5.417   6.979   6.824
  518VAL   HG12 5166   5.317   7.075   6.910
  518VAL   HG13 5167   5.281   6.917   6.890
  518VAL    CG2 5168   5.257   6.916   6.623
  518VAL   HG21 5169   5.353   6.899   6.603
  518VAL   HG22 5170   5.216   6.834   6.663
  518VAL   HG23 5171   5.209   6.938   6.538
  518VAL      C 5172   5.083   7.158   6.869
  518VAL      O 5173   5.069   7.116   6.985
  519GLN      N 5174   5.087   7.288   6.841
  519GLN      H 5175   5.111   7.318   6.749
  519GLN     CA 5176   5.056   7.387   6.944
  519GLN     HA 5177   5.124   7.376   7.016
  519GLN     CB 5178   5.066   7.527   6.885
  519GLN    HB1 5179   4.998   7.534   6.812
  519GLN    HB2 5180   5.157   7.538   6.847
  519GLN     CG 5181   5.042   7.642   6.982
  519GLN    HG1 5182   5.124   7.656   7.037
  519GLN    HG2 5183   4.965   7.619   7.042
  519GLN     CD 5184   5.010   7.771   6.910
  519GLN    OE1 5185   5.042   7.786   6.792
  519GLN    NE2 5186   4.946   7.864   6.980
  519GLN   HE21 5187   4.921   7.847   7.075
  519GLN   HE22 5188   4.922   7.951   6.937
  519GLN      C 5189   4.916   7.362   7.001
  519GLN      O 5190   4.896   7.365   7.123
  520SER      N 5191   4.819   7.338   6.913
  520SER      H 5192   4.839   7.339   6.815
  520SER     CA 5193   4.684   7.310   6.959
  520SER     HA 5194   4.658   7.388   7.016
  520SER     CB 5195   4.590   7.297   6.840
  520SER    HB1 5196   4.494   7.302   6.869
  520SER    HB2 5197   4.605   7.211   6.792
  520SER     OG 5198   4.612   7.402   6.748
  520SER     HG 5199   4.549   7.392   6.670
  520SER      C 5200   4.679   7.183   7.043
  520SER      O 5201   4.607   7.177   7.144
  521LEU      N 5202   4.754   7.080   7.003
  521LEU      H 5203   4.808   7.088   6.920
  521LEU     CA 5204   4.757   6.956   7.080
  521LEU     HA 5205   4.662   6.925   7.087
  521LEU     CB 5206   4.842   6.852   7.008
  521LEU    HB1 5207   4.857   6.777   7.072
  521LEU    HB2 5208   4.929   6.896   6.986
  521LEU     CG 5209   4.788   6.790   6.879
  521LEU     HG 5210   4.768   6.863   6.814
  521LEU    CD1 5211   4.892   6.698   6.819
  521LEU   HD11 5212   4.856   6.658   6.735
  521LEU   HD12 5213   4.974   6.750   6.798
  521LEU   HD13 5214   4.913   6.625   6.884
  521LEU    CD2 5215   4.659   6.714   6.905
  521LEU   HD21 5216   4.625   6.674   6.819
  521LEU   HD22 5217   4.676   6.641   6.971
  521LEU   HD23 5218   4.590   6.776   6.942
  521LEU      C 5219   4.812   6.980   7.219
  521LEU      O 5220   4.758   6.926   7.317
  522PHE      N 5221   4.919   7.058   7.231
  522PHE      H 5222   4.963   7.095   7.149
  522PHE     CA 5223   4.972   7.089   7.363
  522PHE     HA 5224   4.989   7.001   7.406
  522PHE     CB 5225   5.102   7.168   7.351
  522PHE    HB1 5226   5.116   7.219   7.436
  522PHE    HB2 5227   5.093   7.232   7.275
  522PHE     CG 5228   5.223   7.083   7.327
  522PHE    CD1 5229   5.275   7.005   7.428
  522PHE    HD1 5230   5.231   7.005   7.518
  522PHE    CE1 5231   5.386   6.927   7.407
  522PHE    HE1 5232   5.422   6.870   7.481
  522PHE     CZ 5233   5.447   6.927   7.284
  522PHE     HZ 5234   5.528   6.871   7.268
  522PHE    CE2 5235   5.396   7.004   7.182
  522PHE    HE2 5236   5.439   7.003   7.092
  522PHE    CD2 5237   5.285   7.082   7.204
  522PHE    HD2 5238   5.249   7.138   7.130
  522PHE      C 5239   4.870   7.165   7.446
  522PHE      O 5240   4.855   7.139   7.566
  523MET      N 5241   4.799   7.260   7.385
  523MET      H 5242   4.816   7.280   7.289
  523MET     CA 5243   4.697   7.334   7.458
  523MET     HA 5244   4.744   7.374   7.536
  523MET     CB 5245   4.638   7.443   7.368
  523MET    HB1 5246   4.597   7.399   7.288
  523MET    HB2 5247   4.712   7.503   7.339
  523MET     CG 5248   4.531   7.530   7.433
  523MET    HG1 5249   4.461   7.465   7.464
  523MET    HG2 5250   4.494   7.585   7.358
  523MET     SD 5251   4.594   7.632   7.567
  523MET     CE 5252   4.656   7.772   7.474
  523MET    HE1 5253   4.695   7.839   7.537
  523MET    HE2 5254   4.726   7.741   7.410
  523MET    HE3 5255   4.581   7.814   7.423
  523MET      C 5256   4.587   7.241   7.509
  523MET      O 5257   4.543   7.253   7.625
  524LEU      N 5258   4.541   7.149   7.425
  524LEU      H 5259   4.581   7.139   7.334
  524LEU     CA 5260   4.431   7.062   7.467
  524LEU     HA 5261   4.362   7.122   7.508
  524LEU     CB 5262   4.373   6.990   7.346
  524LEU    HB1 5263   4.304   6.925   7.379
  524LEU    HB2 5264   4.447   6.940   7.302
  524LEU     CG 5265   4.307   7.080   7.241
  524LEU     HG 5266   4.371   7.152   7.214
  524LEU    CD1 5267   4.273   6.999   7.119
  524LEU   HD11 5268   4.230   7.058   7.051
  524LEU   HD12 5269   4.356   6.959   7.081
  524LEU   HD13 5270   4.210   6.926   7.144
  524LEU    CD2 5271   4.183   7.148   7.296
  524LEU   HD21 5272   4.142   7.206   7.225
  524LEU   HD22 5273   4.116   7.079   7.324
  524LEU   HD23 5274   4.208   7.204   7.375
  524LEU      C 5275   4.476   6.963   7.573
  524LEU      O 5276   4.401   6.934   7.667
  525VAL      N 5277   4.598   6.910   7.560
  525VAL      H 5278   4.652   6.929   7.478
  525VAL     CA 5279   4.651   6.824   7.665
  525VAL     HA 5280   4.584   6.751   7.678
  525VAL     CB 5281   4.786   6.764   7.622
  525VAL     HB 5282   4.846   6.838   7.591
  525VAL    CG1 5283   4.853   6.694   7.738
  525VAL   HG11 5284   4.940   6.656   7.708
  525VAL   HG12 5285   4.869   6.759   7.812
  525VAL   HG13 5286   4.794   6.620   7.771
  525VAL    CG2 5287   4.768   6.668   7.507
  525VAL   HG21 5288   4.857   6.630   7.481
  525VAL   HG22 5289   4.707   6.594   7.535
  525VAL   HG23 5290   4.728   6.716   7.429
  525VAL      C 5291   4.663   6.901   7.795
  525VAL      O 5292   4.638   6.847   7.904
  526SER      N 5293   4.702   7.028   7.787
  526SER      H 5294   4.727   7.066   7.698
  526SER     CA 5295   4.708   7.111   7.906
  526SER     HA 5296   4.769   7.063   7.969
  526SER     CB 5297   4.765   7.248   7.872
  526SER    HB1 5298   4.707   7.294   7.805
  526SER    HB2 5299   4.857   7.239   7.836
  526SER     OG 5300   4.772   7.331   7.986
  526SER     HG 5301   4.809   7.420   7.960
  526SER      C 5302   4.571   7.125   7.970
  526SER      O 5303   4.558   7.118   8.092
  527VAL      N 5304   4.467   7.146   7.890
  527VAL      H 5305   4.480   7.153   7.791
  527VAL     CA 5306   4.332   7.158   7.946
  527VAL     HA 5307   4.336   7.231   8.014
  527VAL     CB 5308   4.231   7.196   7.837
  527VAL     HB 5309   4.241   7.132   7.760
  527VAL    CG1 5310   4.089   7.186   7.889
  527VAL   HG11 5311   4.025   7.211   7.816
  527VAL   HG12 5312   4.070   7.092   7.918
  527VAL   HG13 5313   4.077   7.248   7.967
  527VAL    CG2 5314   4.257   7.337   7.788
  527VAL   HG21 5315   4.190   7.360   7.717
  527VAL   HG22 5316   4.248   7.401   7.864
  527VAL   HG23 5317   4.349   7.343   7.750
  527VAL      C 5318   4.292   7.028   8.015
  527VAL      O 5319   4.237   7.029   8.127
  528VAL      N 5320   4.319   6.914   7.950
  528VAL      H 5321   4.366   6.917   7.862
  528VAL     CA 5322   4.280   6.785   8.007
  528VAL     HA 5323   4.181   6.791   8.025
  528VAL     CB 5324   4.307   6.672   7.907
  528VAL     HB 5325   4.401   6.679   7.875
  528VAL    CG1 5326   4.290   6.537   7.973
  528VAL   HG11 5327   4.308   6.465   7.906
  528VAL   HG12 5328   4.354   6.529   8.049
  528VAL   HG13 5329   4.196   6.528   8.007
  528VAL    CG2 5330   4.215   6.684   7.787
  528VAL   HG21 5331   4.234   6.609   7.723
  528VAL   HG22 5332   4.119   6.678   7.817
  528VAL   HG23 5333   4.230   6.772   7.742
  528VAL      C 5334   4.352   6.761   8.139
  528VAL      O 5335   4.292   6.717   8.238
  529LEU      N 5336   4.482   6.790   8.143
  529LEU      H 5337   4.528   6.823   8.061
  529LEU     CA 5338   4.557   6.774   8.267
  529LEU     HA 5339   4.539   6.680   8.297
  529LEU     CB 5340   4.706   6.793   8.242
  529LEU    HB1 5341   4.751   6.798   8.331
  529LEU    HB2 5342   4.718   6.880   8.194
  529LEU     CG 5343   4.774   6.683   8.160
  529LEU     HG 5344   4.719   6.664   8.078
  529LEU    CD1 5345   4.911   6.728   8.115
  529LEU   HD11 5346   4.954   6.655   8.062
  529LEU   HD12 5347   4.902   6.810   8.058
  529LEU   HD13 5348   4.967   6.748   8.195
  529LEU    CD2 5349   4.784   6.555   8.241
  529LEU   HD21 5350   4.828   6.484   8.186
  529LEU   HD22 5351   4.837   6.572   8.324
  529LEU   HD23 5352   4.692   6.524   8.267
  529LEU      C 5353   4.508   6.872   8.373
  529LEU      O 5354   4.507   6.840   8.492
  530TYR      N 5355   4.471   6.993   8.331
  530TYR      H 5356   4.476   7.015   8.234
  530TYR     CA 5357   4.423   7.094   8.425
  530TYR     HA 5358   4.496   7.107   8.492
  530TYR     CB 5359   4.395   7.224   8.351
  530TYR    HB1 5360   4.328   7.205   8.279
  530TYR    HB2 5361   4.480   7.256   8.310
  530TYR     CG 5362   4.341   7.335   8.438
  530TYR    CD1 5363   4.426   7.415   8.512
  530TYR    HD1 5364   4.524   7.398   8.508
  530TYR    CE1 5365   4.378   7.517   8.591
  530TYR    HE1 5366   4.441   7.573   8.645
  530TYR     CZ 5367   4.243   7.541   8.595
  530TYR     OH 5368   4.194   7.643   8.673
  530TYR     HH 5369   4.094   7.646   8.664
  530TYR    CE2 5370   4.156   7.464   8.521
  530TYR    HE2 5371   4.057   7.482   8.524
  530TYR    CD2 5372   4.206   7.362   8.443
  530TYR    HD2 5373   4.143   7.306   8.389
  530TYR      C 5374   4.299   7.046   8.498
  530TYR      O 5375   4.291   7.051   8.621
  531PHE      N 5376   4.200   6.997   8.423
  531PHE      H 5377   4.208   6.994   8.323
  531PHE     CA 5378   4.079   6.947   8.487
  531PHE     HA 5379   4.064   7.010   8.563
  531PHE     CB 5380   3.962   6.950   8.389
  531PHE    HB1 5381   3.886   6.896   8.427
  531PHE    HB2 5382   3.991   6.910   8.302
  531PHE     CG 5383   3.911   7.088   8.362
  531PHE    CD1 5384   3.841   7.157   8.460
  531PHE    HD1 5385   3.825   7.114   8.549
  531PHE    CE1 5386   3.793   7.284   8.436
  531PHE    HE1 5387   3.741   7.332   8.507
  531PHE     CZ 5388   3.816   7.344   8.315
  531PHE     HZ 5389   3.782   7.437   8.298
  531PHE    CE2 5390   3.885   7.277   8.217
  531PHE    HE2 5391   3.900   7.320   8.128
  531PHE    CD2 5392   3.933   7.150   8.241
  531PHE    HD2 5393   3.984   7.102   8.170
  531PHE      C 5394   4.095   6.807   8.545
  531PHE      O 5395   4.006   6.763   8.619
  532SER      N 5396   4.204   6.738   8.515
  532SER      H 5397   4.268   6.776   8.448
  532SER     CA 5398   4.233   6.609   8.576
  532SER     HA 5399   4.142   6.570   8.592
  532SER     CB 5400   4.317   6.523   8.481
  532SER    HB1 5401   4.337   6.434   8.522
  532SER    HB2 5402   4.402   6.569   8.457
  532SER     OG 5403   4.248   6.499   8.361
  532SER     HG 5404   4.304   6.443   8.301
  532SER      C 5405   4.305   6.621   8.710
  532SER      O 5406   4.347   6.518   8.765
  533GLN      N 5407   4.323   6.742   8.762
  533GLN      H 5408   4.289   6.821   8.711
  533GLN     CA 5409   4.390   6.764   8.890
  533GLN     HA 5410   4.387   6.863   8.902
  533GLN     CB 5411   4.316   6.696   9.005
  533GLN    HB1 5412   4.359   6.723   9.091
  533GLN    HB2 5413   4.324   6.597   8.994
  533GLN     CG 5414   4.169   6.729   9.015
  533GLN    HG1 5415   4.122   6.694   8.934
  533GLN    HG2 5416   4.158   6.828   9.019
  533GLN     CD 5417   4.105   6.668   9.138
  533GLN    OE1 5418   4.155   6.685   9.249
  533GLN    NE2 5419   3.995   6.597   9.119
  533GLN   HE21 5420   3.958   6.586   9.027
  533GLN   HE22 5421   3.948   6.554   9.197
  533GLN      C 5422   4.535   6.718   8.886
  533GLN      O 5423   4.584   6.652   8.979
  534ARG      N 5424   4.605   6.751   8.778
  534ARG      H 5425   4.557   6.797   8.703
  534ARG     CA 5426   4.748   6.723   8.764
  534ARG     HA 5427   4.779   6.684   8.851
  534ARG     CB 5428   4.773   6.621   8.653
  534ARG    HB1 5429   4.871   6.607   8.645
  534ARG    HB2 5430   4.738   6.659   8.567
  534ARG     CG 5431   4.707   6.485   8.675
  534ARG    HG1 5432   4.723   6.428   8.594
  534ARG    HG2 5433   4.608   6.499   8.686
  534ARG     CD 5434   4.760   6.412   8.798
  534ARG    HD1 5435   4.713   6.324   8.808
  534ARG    HD2 5436   4.744   6.467   8.880
  534ARG     NE 5437   4.903   6.385   8.790
  534ARG     HE 5438   4.964   6.448   8.838
  534ARG     CZ 5439   4.959   6.284   8.725
  534ARG    NH1 5440   4.886   6.197   8.656
  534ARG   HH11 5441   4.786   6.207   8.652
  534ARG   HH12 5442   4.930   6.121   8.608
  534ARG    NH2 5443   5.091   6.270   8.727
  534ARG   HH21 5444   5.147   6.335   8.777
  534ARG   HH22 5445   5.134   6.194   8.678
  534ARG      C 5446   4.821   6.853   8.736
  534ARG      O 5447   4.788   6.923   8.639
  535LYS      N 5448   4.918   6.886   8.820
  535LYS      H 5449   4.935   6.828   8.900
  535LYS     CA 5450   5.000   7.005   8.799
  535LYS     HA 5451   4.936   7.081   8.791
  535LYS     CB 5452   5.092   7.024   8.919
  535LYS    HB1 5453   5.165   6.956   8.913
  535LYS    HB2 5454   5.038   7.008   9.002
  535LYS     CG 5455   5.155   7.161   8.929
  535LYS    HG1 5456   5.083   7.230   8.925
  535LYS    HG2 5457   5.218   7.174   8.852
  535LYS     CD 5458   5.231   7.174   9.060
  535LYS    HD1 5459   5.298   7.100   9.066
  535LYS    HD2 5460   5.166   7.167   9.136
  535LYS     CE 5461   5.303   7.306   9.070
  535LYS    HE1 5462   5.236   7.380   9.066
  535LYS    HE2 5463   5.366   7.314   8.993
  535LYS     NZ 5464   5.380   7.318   9.197
  535LYS    HZ1 5465   5.426   7.407   9.200
  535LYS    HZ2 5466   5.317   7.310   9.275
  535LYS    HZ3 5467   5.448   7.245   9.202
  535LYS      C 5468   5.081   6.996   8.670
  535LYS      O 5469   5.120   7.100   8.616
  536GLU      N 5470   5.102   6.875   8.617
  536GLU      H 5471   5.066   6.795   8.665
  536GLU     CA 5472   5.174   6.855   8.492
  536GLU     HA 5473   5.265   6.892   8.512
  536GLU     CB 5474   5.177   6.706   8.456
  536GLU    HB1 5475   5.200   6.697   8.359
  536GLU    HB2 5476   5.086   6.668   8.472
  536GLU     CG 5477   5.277   6.623   8.535
  536GLU    HG1 5478   5.363   6.673   8.539
  536GLU    HG2 5479   5.291   6.536   8.488
  536GLU     CD 5480   5.231   6.594   8.676
  536GLU    OE1 5481   5.129   6.652   8.719
  536GLU    OE2 5482   5.297   6.512   8.744
  536GLU      C 5483   5.114   6.932   8.375
  536GLU      O 5484   5.180   6.943   8.272
  537TYR      N 5485   4.991   6.984   8.387
  537TYR      H 5486   4.936   6.964   8.468
  537TYR     CA 5487   4.937   7.069   8.282
  537TYR     HA 5488   4.931   7.010   8.201
  537TYR     CB 5489   4.798   7.121   8.322
  537TYR    HB1 5490   4.752   7.050   8.376
  537TYR    HB2 5491   4.745   7.137   8.238
  537TYR     CG 5492   4.797   7.249   8.403
  537TYR    CD1 5493   4.813   7.247   8.540
  537TYR    HD1 5494   4.825   7.159   8.587
  537TYR    CE1 5495   4.812   7.364   8.613
  537TYR    HE1 5496   4.825   7.361   8.712
  537TYR     CZ 5497   4.793   7.484   8.549
  537TYR     OH 5498   4.792   7.600   8.622
  537TYR     HH 5499   4.777   7.678   8.561
  537TYR    CE2 5500   4.776   7.488   8.413
  537TYR    HE2 5501   4.763   7.575   8.366
  537TYR    CD2 5502   4.777   7.371   8.341
  537TYR    HD2 5503   4.763   7.374   8.242
  537TYR      C 5504   5.030   7.185   8.250
  537TYR      O 5505   5.042   7.224   8.133
  538VAL      N 5506   5.101   7.237   8.351
  538VAL      H 5507   5.090   7.200   8.443
  538VAL     CA 5508   5.194   7.347   8.327
  538VAL     HA 5509   5.140   7.422   8.289
  538VAL     CB 5510   5.259   7.393   8.458
  538VAL     HB 5511   5.304   7.315   8.502
  538VAL    CG1 5512   5.364   7.500   8.430
  538VAL   HG11 5513   5.405   7.529   8.516
  538VAL   HG12 5514   5.434   7.462   8.370
  538VAL   HG13 5515   5.320   7.578   8.386
  538VAL    CG2 5516   5.153   7.444   8.554
  538VAL   HG21 5517   5.196   7.474   8.639
  538VAL   HG22 5518   5.104   7.521   8.512
  538VAL   HG23 5519   5.088   7.371   8.574
  538VAL      C 5520   5.299   7.304   8.226
  538VAL      O 5521   5.330   7.378   8.131
  539ALA      N 5522   5.350   7.181   8.240
  539ALA      H 5523   5.319   7.124   8.316
  539ALA     CA 5524   5.449   7.128   8.147
  539ALA     HA 5525   5.529   7.187   8.156
  539ALA     CB 5526   5.485   6.985   8.184
  539ALA    HB1 5527   5.553   6.950   8.119
  539ALA    HB2 5528   5.522   6.983   8.276
  539ALA    HB3 5529   5.403   6.928   8.180
  539ALA      C 5530   5.398   7.134   8.004
  539ALA      O 5531   5.474   7.168   7.912
  540SER      N 5532   5.270   7.104   7.982
  540SER      H 5533   5.211   7.074   8.057
  540SER     CA 5534   5.218   7.116   7.847
  540SER     HA 5535   5.285   7.071   7.788
  540SER     CB 5536   5.084   7.045   7.836
  540SER    HB1 5537   5.041   7.063   7.747
  540SER    HB2 5538   5.022   7.075   7.909
  540SER     OG 5539   5.100   6.905   7.848
  540SER     HG 5540   5.010   6.860   7.840
  540SER      C 5541   5.205   7.262   7.806
  540SER      O 5542   5.251   7.301   7.698
  541MET      N 5543   5.151   7.344   7.897
  541MET      H 5544   5.138   7.312   7.991
  541MET     CA 5545   5.111   7.480   7.860
  541MET     HA 5546   5.045   7.472   7.785
  541MET     CB 5547   5.046   7.548   7.980
  541MET    HB1 5548   5.113   7.552   8.054
  541MET    HB2 5549   4.968   7.492   8.009
  541MET     CG 5550   4.996   7.689   7.953
  541MET    HG1 5551   4.938   7.681   7.871
  541MET    HG2 5552   5.078   7.742   7.931
  541MET     SD 5553   4.906   7.757   8.093
  541MET     CE 5554   5.036   7.768   8.215
  541MET    HE1 5555   4.998   7.805   8.300
  541MET    HE2 5556   5.073   7.677   8.232
  541MET    HE3 5557   5.108   7.828   8.181
  541MET      C 5558   5.230   7.560   7.811
  541MET      O 5559   5.225   7.621   7.704
  542VAL      N 5560   5.342   7.552   7.885
  542VAL      H 5561   5.344   7.492   7.965
  542VAL     CA 5562   5.459   7.630   7.849
  542VAL     HA 5563   5.428   7.725   7.847
  542VAL     CB 5564   5.570   7.613   7.955
  542VAL     HB 5565   5.648   7.669   7.929
  542VAL    CG1 5566   5.521   7.661   8.089
  542VAL   HG11 5567   5.593   7.649   8.157
  542VAL   HG12 5568   5.496   7.757   8.083
  542VAL   HG13 5569   5.441   7.607   8.116
  542VAL    CG2 5570   5.619   7.469   7.964
  542VAL   HG21 5571   5.690   7.462   8.033
  542VAL   HG22 5572   5.542   7.409   7.989
  542VAL   HG23 5573   5.656   7.441   7.875
  542VAL      C 5574   5.508   7.591   7.710
  542VAL      O 5575   5.543   7.678   7.630
  543PHE      N 5576   5.503   7.461   7.676
  543PHE      H 5577   5.470   7.392   7.741
  543PHE     CA 5578   5.546   7.422   7.542
  543PHE     HA 5579   5.640   7.453   7.534
  543PHE     CB 5580   5.541   7.271   7.524
  543PHE    HB1 5581   5.533   7.251   7.426
  543PHE    HB2 5582   5.460   7.236   7.572
  543PHE     CG 5583   5.662   7.199   7.577
  543PHE    CD1 5584   5.788   7.221   7.523
  543PHE    HD1 5585   5.798   7.286   7.447
  543PHE    CE1 5586   5.898   7.155   7.572
  543PHE    HE1 5587   5.988   7.174   7.534
  543PHE     CZ 5588   5.883   7.063   7.673
  543PHE     HZ 5589   5.962   7.013   7.708
  543PHE    CE2 5590   5.759   7.039   7.726
  543PHE    HE2 5591   5.748   6.972   7.800
  543PHE    CD2 5592   5.649   7.106   7.678
  543PHE    HD2 5593   5.558   7.087   7.717
  543PHE      C 5594   5.460   7.490   7.437
  543PHE      O 5595   5.513   7.555   7.347
  544SER      N 5596   5.328   7.487   7.457
  544SER      H 5597   5.290   7.438   7.536
  544SER     CA 5598   5.239   7.555   7.364
  544SER     HA 5599   5.252   7.513   7.274
  544SER     CB 5600   5.094   7.537   7.408
  544SER    HB1 5601   5.081   7.569   7.502
  544SER    HB2 5602   5.066   7.441   7.402
  544SER     OG 5603   5.007   7.611   7.325
  544SER     HG 5604   4.912   7.598   7.355
  544SER      C 5605   5.275   7.702   7.357
  544SER      O 5606   5.291   7.758   7.248
  545LEU      N 5607   5.300   7.763   7.474
  545LEU      H 5608   5.296   7.711   7.559
  545LEU     CA 5609   5.333   7.905   7.477
  545LEU     HA 5610   5.256   7.955   7.436
  545LEU     CB 5611   5.353   7.949   7.622
  545LEU    HB1 5612   5.432   7.899   7.657
  545LEU    HB2 5613   5.271   7.921   7.673
  545LEU     CG 5614   5.376   8.097   7.651
  545LEU     HG 5615   5.459   8.126   7.605
  545LEU    CD1 5616   5.264   8.183   7.597
  545LEU   HD11 5617   5.282   8.279   7.618
  545LEU   HD12 5618   5.257   8.171   7.498
  545LEU   HD13 5619   5.177   8.156   7.639
  545LEU    CD2 5620   5.391   8.117   7.800
  545LEU   HD21 5621   5.406   8.214   7.819
  545LEU   HD22 5622   5.307   8.086   7.846
  545LEU   HD23 5623   5.469   8.064   7.833
  545LEU      C 5624   5.457   7.931   7.394
  545LEU      O 5625   5.455   8.018   7.305
  546ALA      N 5626   5.560   7.849   7.411
  546ALA      H 5627   5.554   7.774   7.477
  546ALA     CA 5628   5.681   7.868   7.333
  546ALA     HA 5629   5.711   7.961   7.352
  546ALA     CB 5630   5.788   7.767   7.375
  546ALA    HB1 5631   5.870   7.781   7.320
  546ALA    HB2 5632   5.809   7.779   7.472
  546ALA    HB3 5633   5.754   7.674   7.360
  546ALA      C 5634   5.651   7.854   7.185
  546ALA      O 5635   5.682   7.943   7.105
  547MET      N 5636   5.578   7.747   7.148
  547MET      H 5637   5.546   7.681   7.216
  547MET     CA 5638   5.545   7.728   7.008
  547MET     HA 5639   5.631   7.729   6.957
  547MET     CB 5640   5.475   7.594   6.989
  547MET    HB1 5641   5.446   7.586   6.893
  547MET    HB2 5642   5.394   7.591   7.048
  547MET     CG 5643   5.562   7.475   7.022
  547MET    HG1 5644   5.577   7.481   7.121
  547MET    HG2 5645   5.648   7.492   6.974
  547MET     SD 5646   5.489   7.318   6.975
  547MET     CE 5647   5.500   7.328   6.797
  547MET    HE1 5648   5.462   7.245   6.756
  547MET    HE2 5649   5.448   7.407   6.765
  547MET    HE3 5650   5.595   7.337   6.770
  547MET      C 5651   5.459   7.842   6.959
  547MET      O 5652   5.480   7.893   6.848
  548GLY      N 5653   5.368   7.890   7.045
  548GLY      H 5654   5.361   7.852   7.137
  548GLY     CA 5655   5.279   7.997   7.005
  548GLY    HA1 5656   5.220   8.019   7.083
  548GLY    HA2 5657   5.222   7.963   6.930
  548GLY      C 5658   5.355   8.121   6.961
  548GLY      O 5659   5.310   8.194   6.872
  549TRP      N 5660   5.472   8.145   7.020
  549TRP      H 5661   5.505   8.084   7.092
  549TRP     CA 5662   5.550   8.260   6.979
  549TRP     HA 5663   5.483   8.331   6.956
  549TRP     CB 5664   5.636   8.308   7.094
  549TRP    HB1 5665   5.709   8.366   7.058
  549TRP    HB2 5666   5.675   8.229   7.141
  549TRP     CG 5667   5.557   8.387   7.192
  549TRP    CD1 5668   5.512   8.346   7.314
  549TRP    HD1 5669   5.528   8.256   7.354
  549TRP    NE1 5670   5.441   8.446   7.374
  549TRP    HE1 5671   5.398   8.440   7.464
  549TRP    CE2 5672   5.438   8.555   7.291
  549TRP    CZ2 5673   5.379   8.679   7.309
  549TRP    HZ2 5674   5.328   8.701   7.392
  549TRP    CH2 5675   5.393   8.770   7.208
  549TRP    HH2 5676   5.352   8.861   7.218
  549TRP    CZ3 5677   5.463   8.739   7.091
  549TRP    HZ3 5678   5.470   8.807   7.018
  549TRP    CE3 5679   5.522   8.616   7.074
  549TRP    HE3 5680   5.572   8.595   6.990
  549TRP    CD2 5681   5.510   8.521   7.176
  549TRP      C 5682   5.633   8.229   6.855
  549TRP      O 5683   5.644   8.313   6.765
  550THR      N 5684   5.690   8.109   6.846
  550THR      H 5685   5.675   8.040   6.917
  550THR     CA 5686   5.774   8.080   6.730
  550THR     HA 5687   5.836   8.158   6.720
  550THR     CB 5688   5.855   7.953   6.754
  550THR     HB 5689   5.903   7.925   6.671
  550THR    CG2 5690   5.953   7.974   6.867
  550THR   HG21 5691   6.005   7.890   6.882
  550THR   HG22 5692   6.015   8.048   6.844
  550THR   HG23 5693   5.903   7.997   6.950
  550THR    OG1 5694   5.767   7.845   6.786
  550THR    HG1 5695   5.820   7.762   6.802
  550THR      C 5696   5.691   8.070   6.604
  550THR      O 5697   5.739   8.104   6.495
  551ASN      N 5698   5.564   8.031   6.616
  551ASN      H 5699   5.529   8.002   6.705
  551ASN     CA 5700   5.475   8.029   6.502
  551ASN     HA 5701   5.525   7.977   6.433
  551ASN     CB 5702   5.344   7.961   6.540
  551ASN    HB1 5703   5.278   7.974   6.466
  551ASN    HB2 5704   5.308   8.003   6.624
  551ASN     CG 5705   5.361   7.813   6.564
  551ASN    OD1 5706   5.455   7.751   6.515
  551ASN    ND2 5707   5.269   7.755   6.639
  551ASN   HD21 5708   5.193   7.809   6.676
  551ASN   HD22 5709   5.274   7.657   6.658
  551ASN      C 5710   5.446   8.168   6.448
  551ASN      O 5711   5.389   8.179   6.339
  552MET      N 5712   5.487   8.275   6.519
  552MET      H 5713   5.519   8.263   6.613
  552MET     CA 5714   5.484   8.408   6.459
  552MET     HA 5715   5.387   8.427   6.441
  552MET     CB 5716   5.544   8.509   6.556
  552MET    HB1 5717   5.555   8.595   6.507
  552MET    HB2 5718   5.633   8.475   6.585
  552MET     CG 5719   5.462   8.536   6.681
  552MET    HG1 5720   5.521   8.593   6.738
  552MET    HG2 5721   5.451   8.446   6.724
  552MET     SD 5722   5.304   8.615   6.649
  552MET     CE 5723   5.357   8.773   6.585
  552MET    HE1 5724   5.277   8.828   6.562
  552MET    HE2 5725   5.412   8.820   6.654
  552MET    HE3 5726   5.412   8.759   6.503
  552MET      C 5727   5.561   8.412   6.328
  552MET      O 5728   5.526   8.488   6.238
  553LEU      N 5729   5.665   8.328   6.315
  553LEU      H 5730   5.689   8.267   6.390
  553LEU     CA 5731   5.742   8.326   6.191
  553LEU     HA 5732   5.774   8.420   6.180
  553LEU     CB 5733   5.859   8.229   6.203
  553LEU    HB1 5734   5.874   8.187   6.113
  553LEU    HB2 5735   5.834   8.158   6.269
  553LEU     CG 5736   5.990   8.293   6.249
  553LEU     HG 5737   6.012   8.370   6.189
  553LEU    CD1 5738   5.976   8.347   6.390
  553LEU   HD11 5739   6.062   8.388   6.418
  553LEU   HD12 5740   5.903   8.416   6.392
  553LEU   HD13 5741   5.952   8.272   6.452
  553LEU    CD2 5742   6.103   8.194   6.239
  553LEU   HD21 5743   6.188   8.237   6.269
  553LEU   HD22 5744   6.083   8.115   6.297
  553LEU   HD23 5745   6.113   8.164   6.144
  553LEU      C 5746   5.656   8.288   6.071
  553LEU      O 5747   5.692   8.324   5.959
  554TYR      N 5748   5.544   8.218   6.092
  554TYR      H 5749   5.522   8.185   6.184
  554TYR     CA 5750   5.453   8.189   5.982
  554TYR     HA 5751   5.505   8.130   5.920
  554TYR     CB 5752   5.329   8.116   6.031
  554TYR    HB1 5753   5.295   8.161   6.114
  554TYR    HB2 5754   5.353   8.021   6.052
  554TYR     CG 5755   5.218   8.114   5.930
  554TYR    CD1 5756   5.222   8.029   5.821
  554TYR    HD1 5757   5.300   7.967   5.810
  554TYR    CE1 5758   5.122   8.027   5.728
  554TYR    HE1 5759   5.127   7.964   5.650
  554TYR     CZ 5760   5.014   8.112   5.742
  554TYR     OH 5761   4.913   8.110   5.649
  554TYR     HH 5762   4.843   8.177   5.674
  554TYR    CE2 5763   5.007   8.197   5.849
  554TYR    HE2 5764   4.928   8.258   5.859
  554TYR    CD2 5765   5.108   8.198   5.942
  554TYR    HD2 5766   5.102   8.260   6.020
  554TYR      C 5767   5.412   8.316   5.910
  554TYR      O 5768   5.398   8.317   5.787
  555TYR      N 5769   5.392   8.424   5.984
  555TYR      H 5770   5.408   8.419   6.083
  555TYR     CA 5771   5.347   8.549   5.925
  555TYR     HA 5772   5.286   8.521   5.851
  555TYR     CB 5773   5.274   8.632   6.030
  555TYR    HB1 5774   5.251   8.721   5.991
  555TYR    HB2 5775   5.334   8.644   6.109
  555TYR     CG 5776   5.147   8.568   6.077
  555TYR    CD1 5777   5.029   8.584   6.007
  555TYR    HD1 5778   5.028   8.640   5.924
  555TYR    CE1 5779   4.913   8.525   6.049
  555TYR    HE1 5780   4.828   8.537   5.997
  555TYR     CZ 5781   4.913   8.449   6.163
  555TYR     OH 5782   4.797   8.390   6.206
  555TYR     HH 5783   4.814   8.339   6.290
  555TYR    CE2 5784   5.029   8.432   6.235
  555TYR    HE2 5785   5.028   8.377   6.318
  555TYR    CD2 5786   5.145   8.491   6.192
  555TYR    HD2 5787   5.229   8.478   6.244
  555TYR      C 5788   5.459   8.630   5.863
  555TYR      O 5789   5.434   8.743   5.819
  556THR      N 5790   5.582   8.578   5.856
  556THR      H 5791   5.602   8.490   5.899
  556THR     CA 5792   5.686   8.651   5.784
  556THR     HA 5793   5.677   8.745   5.815
  556THR     CB 5794   5.824   8.596   5.818
  556THR     HB 5795   5.893   8.639   5.760
  556THR    CG2 5796   5.858   8.621   5.963
  556THR   HG21 5797   5.948   8.584   5.983
  556THR   HG22 5798   5.857   8.719   5.981
  556THR   HG23 5799   5.790   8.576   6.021
  556THR    OG1 5800   5.829   8.455   5.790
  556THR    HG1 5801   5.919   8.420   5.813
  556THR      C 5802   5.664   8.647   5.634
  556THR      O 5803   5.719   8.732   5.563
  557ARG      N 5804   5.586   8.552   5.583
  557ARG      H 5805   5.556   8.476   5.640
  557ARG     CA 5806   5.544   8.559   5.444
  557ARG     HA 5807   5.627   8.567   5.389
  557ARG     CB 5808   5.470   8.432   5.404
  557ARG    HB1 5809   5.529   8.354   5.424
  557ARG    HB2 5810   5.452   8.436   5.306
  557ARG     CG 5811   5.338   8.410   5.475
  557ARG    HG1 5812   5.270   8.473   5.437
  557ARG    HG2 5813   5.350   8.428   5.572
  557ARG     CD 5814   5.289   8.267   5.457
  557ARG    HD1 5815   5.285   8.244   5.360
  557ARG    HD2 5816   5.198   8.257   5.497
  557ARG     NE 5817   5.377   8.171   5.522
  557ARG     HE 5818   5.448   8.207   5.582
  557ARG     CZ 5819   5.369   8.039   5.507
  557ARG    NH1 5820   5.279   7.983   5.428
  557ARG   HH11 5821   5.214   8.040   5.377
  557ARG   HH12 5822   5.275   7.883   5.419
  557ARG    NH2 5823   5.455   7.961   5.572
  557ARG   HH21 5824   5.524   8.002   5.631
  557ARG   HH22 5825   5.450   7.862   5.562
  557ARG      C 5826   5.455   8.681   5.425
  557ARG      O 5827   5.378   8.719   5.514
  558GLY      N 5828   5.466   8.744   5.309
  558GLY      H 5829   5.510   8.696   5.233
  558GLY     CA 5830   5.417   8.878   5.287
  558GLY    HA1 5831   5.343   8.894   5.353
  558GLY    HA2 5832   5.380   8.881   5.194
  558GLY      C 5833   5.523   8.984   5.303
  558GLY      O 5834   5.502   9.098   5.258
  559PHE      N 5835   5.635   8.950   5.366
  559PHE      H 5836   5.637   8.862   5.414
  559PHE     CA 5837   5.755   9.033   5.370
  559PHE     HA 5838   5.738   9.118   5.320
  559PHE     CB 5839   5.789   9.072   5.513
  559PHE    HB1 5840   5.868   9.133   5.512
  559PHE    HB2 5841   5.811   8.989   5.564
  559PHE     CG 5842   5.677   9.142   5.584
  559PHE    CD1 5843   5.665   9.280   5.578
  559PHE    HD1 5844   5.732   9.333   5.526
  559PHE    CE1 5845   5.562   9.345   5.642
  559PHE    HE1 5846   5.554   9.444   5.636
  559PHE     CZ 5847   5.469   9.273   5.714
  559PHE     HZ 5848   5.394   9.320   5.762
  559PHE    CE2 5849   5.479   9.135   5.720
  559PHE    HE2 5850   5.411   9.082   5.771
  559PHE    CD2 5851   5.582   9.071   5.656
  559PHE    HD2 5852   5.588   8.971   5.661
  559PHE      C 5853   5.866   8.951   5.305
  559PHE      O 5854   5.900   8.843   5.355
  560GLN      N 5855   5.918   9.000   5.193
  560GLN      H 5856   5.895   9.093   5.165
  560GLN     CA 5857   6.008   8.920   5.110
  560GLN     HA 5858   5.955   8.839   5.084
  560GLN     CB 5859   6.050   9.001   4.987
  560GLN    HB1 5860   6.109   9.076   5.017
  560GLN    HB2 5861   5.967   9.039   4.944
  560GLN     CG 5862   6.125   8.921   4.882
  560GLN    HG1 5863   6.066   8.846   4.851
  560GLN    HG2 5864   6.208   8.883   4.923
  560GLN     CD 5865   6.164   9.006   4.762
  560GLN    OE1 5866   6.230   9.109   4.777
  560GLN    NE2 5867   6.123   8.964   4.643
  560GLN   HE21 5868   6.069   8.880   4.635
  560GLN   HE22 5869   6.146   9.016   4.561
  560GLN      C 5870   6.131   8.874   5.187
  560GLN      O 5871   6.162   8.754   5.192
  561GLN      N 5872   6.202   8.967   5.251
  561GLN      H 5873   6.169   9.061   5.255
  561GLN     CA 5874   6.328   8.931   5.316
  561GLN     HA 5875   6.379   8.876   5.250
  561GLN     CB 5876   6.405   9.058   5.351
  561GLN    HB1 5877   6.493   9.031   5.390
  561GLN    HB2 5878   6.352   9.109   5.419
  561GLN     CG 5879   6.432   9.150   5.233
  561GLN    HG1 5880   6.482   9.230   5.265
  561GLN    HG2 5881   6.344   9.179   5.194
  561GLN     CD 5882   6.513   9.083   5.124
  561GLN    OE1 5883   6.600   9.001   5.152
  561GLN    NE2 5884   6.484   9.116   4.999
  561GLN   HE21 5885   6.411   9.182   4.980
  561GLN   HE22 5886   6.534   9.074   4.923
  561GLN      C 5887   6.304   8.847   5.440
  561GLN      O 5888   6.372   8.746   5.461
  562MET      N 5889   6.208   8.887   5.523
  562MET      H 5890   6.154   8.969   5.502
  562MET     CA 5891   6.180   8.812   5.645
  562MET     HA 5892   6.267   8.801   5.693
  562MET     CB 5893   6.082   8.890   5.732
  562MET    HB1 5894   6.063   8.836   5.814
  562MET    HB2 5895   5.997   8.902   5.681
  562MET     CG 5896   6.133   9.027   5.774
  562MET    HG1 5897   6.165   9.069   5.689
  562MET    HG2 5898   6.210   9.008   5.834
  562MET     SD 5899   6.008   9.127   5.855
  562MET     CE 5900   5.985   9.032   6.004
  562MET    HE1 5901   5.916   9.076   6.061
  562MET    HE2 5902   5.954   8.940   5.980
  562MET    HE3 5903   6.071   9.027   6.054
  562MET      C 5904   6.124   8.675   5.611
  562MET      O 5905   6.157   8.576   5.677
  563GLY      N 5906   6.038   8.667   5.509
  563GLY      H 5907   6.007   8.750   5.462
  563GLY     CA 5908   5.989   8.538   5.466
  563GLY    HA1 5909   5.922   8.553   5.393
  563GLY    HA2 5910   5.944   8.495   5.544
  563GLY      C 5911   6.099   8.448   5.415
  563GLY      O 5912   6.100   8.328   5.441
  564ILE      N 5913   6.195   8.505   5.341
  564ILE      H 5914   6.189   8.602   5.318
  564ILE     CA 5915   6.308   8.427   5.293
  564ILE     HA 5916   6.269   8.350   5.242
  564ILE     CB 5917   6.395   8.512   5.199
  564ILE     HB 5918   6.411   8.600   5.243
  564ILE    CG2 5919   6.531   8.448   5.175
  564ILE   HG21 5920   6.584   8.506   5.114
  564ILE   HG22 5921   6.579   8.438   5.262
  564ILE   HG23 5922   6.518   8.358   5.133
  564ILE    CG1 5923   6.322   8.531   5.065
  564ILE   HG11 5924   6.224   8.542   5.083
  564ILE   HG12 5925   6.336   8.449   5.009
  564ILE     CD 5926   6.369   8.651   4.986
  564ILE    HD1 5927   6.317   8.657   4.901
  564ILE    HD2 5928   6.354   8.734   5.040
  564ILE    HD3 5929   6.466   8.641   4.965
  564ILE      C 5930   6.389   8.373   5.411
  564ILE      O 5931   6.431   8.257   5.411
  565TYR      N 5932   6.411   8.457   5.512
  565TYR      H 5933   6.376   8.551   5.508
  565TYR     CA 5934   6.486   8.412   5.629
  565TYR     HA 5935   6.572   8.374   5.595
  565TYR     CB 5936   6.513   8.532   5.720
  565TYR    HB1 5937   6.425   8.567   5.752
  565TYR    HB2 5938   6.559   8.602   5.666
  565TYR     CG 5939   6.598   8.502   5.841
  565TYR    CD1 5940   6.723   8.443   5.828
  565TYR    HD1 5941   6.757   8.420   5.737
  565TYR    CE1 5942   6.801   8.416   5.938
  565TYR    HE1 5943   6.890   8.373   5.927
  565TYR     CZ 5944   6.754   8.449   6.063
  565TYR     OH 5945   6.831   8.423   6.173
  565TYR     HH 5946   6.782   8.453   6.255
  565TYR    CE2 5947   6.632   8.508   6.078
  565TYR    HE2 5948   6.599   8.532   6.169
  565TYR    CD2 5949   6.555   8.534   5.968
  565TYR    HD2 5950   6.465   8.577   5.980
  565TYR      C 5951   6.412   8.301   5.703
  565TYR      O 5952   6.473   8.202   5.746
  566ALA      N 5953   6.280   8.314   5.718
  566ALA      H 5954   6.234   8.396   5.684
  566ALA     CA 5955   6.202   8.209   5.783
  566ALA     HA 5956   6.245   8.194   5.872
  566ALA     CB 5957   6.057   8.255   5.801
  566ALA    HB1 5958   6.004   8.182   5.845
  566ALA    HB2 5959   6.055   8.337   5.858
  566ALA    HB3 5960   6.017   8.275   5.712
  566ALA      C 5961   6.206   8.080   5.702
  566ALA      O 5962   6.210   7.970   5.759
  567VAL      N 5963   6.204   8.091   5.569
  567VAL      H 5964   6.194   8.181   5.527
  567VAL     CA 5965   6.215   7.973   5.484
  567VAL     HA 5966   6.143   7.909   5.514
  567VAL     CB 5967   6.192   8.012   5.337
  567VAL     HB 5968   6.244   8.095   5.317
  567VAL    CG1 5969   6.239   7.901   5.243
  567VAL   HG11 5970   6.223   7.928   5.148
  567VAL   HG12 5971   6.336   7.884   5.257
  567VAL   HG13 5972   6.188   7.817   5.262
  567VAL    CG2 5973   6.045   8.041   5.313
  567VAL   HG21 5974   6.031   8.066   5.217
  567VAL   HG22 5975   5.991   7.959   5.334
  567VAL   HG23 5976   6.016   8.116   5.372
  567VAL      C 5977   6.350   7.906   5.504
  567VAL      O 5978   6.360   7.782   5.507
  568MET      N 5979   6.456   7.985   5.515
  568MET      H 5980   6.445   8.084   5.505
  568MET     CA 5981   6.588   7.929   5.542
  568MET     HA 5982   6.607   7.865   5.467
  568MET     CB 5983   6.693   8.039   5.544
  568MET    HB1 5984   6.776   8.002   5.585
  568MET    HB2 5985   6.658   8.114   5.600
  568MET     CG 5986   6.728   8.095   5.408
  568MET    HG1 5987   6.641   8.127   5.370
  568MET    HG2 5988   6.760   8.016   5.355
  568MET     SD 5989   6.851   8.226   5.416
  568MET     CE 5990   6.995   8.135   5.470
  568MET    HE1 5991   7.072   8.197   5.479
  568MET    HE2 5992   6.976   8.092   5.559
  568MET    HE3 5993   7.016   8.064   5.403
  568MET      C 5994   6.588   7.853   5.673
  568MET      O 5995   6.646   7.744   5.683
  569ILE      N 5996   6.524   7.908   5.776
  569ILE      H 5997   6.479   7.997   5.765
  569ILE     CA 5998   6.518   7.840   5.905
  569ILE     HA 5999   6.613   7.822   5.930
  569ILE     CB 6000   6.453   7.930   6.011
  569ILE     HB 6001   6.365   7.962   5.975
  569ILE    CG2 6002   6.427   7.852   6.139
  569ILE   HG21 6003   6.384   7.912   6.207
  569ILE   HG22 6004   6.365   7.775   6.119
  569ILE   HG23 6005   6.513   7.817   6.175
  569ILE    CG1 6006   6.542   8.051   6.041
  569ILE   HG11 6007   6.584   8.082   5.956
  569ILE   HG12 6008   6.613   8.023   6.105
  569ILE     CD 6009   6.468   8.167   6.101
  569ILE    HD1 6010   6.531   8.242   6.118
  569ILE    HD2 6011   6.396   8.197   6.038
  569ILE    HD3 6012   6.426   8.139   6.187
  569ILE      C 6013   6.443   7.707   5.892
  569ILE      O 6014   6.487   7.603   5.942
  570GLU      N 6015   6.328   7.711   5.824
  570GLU      H 6016   6.296   7.797   5.785
  570GLU     CA 6017   6.248   7.590   5.806
  570GLU     HA 6018   6.225   7.557   5.898
  570GLU     CB 6019   6.121   7.625   5.728
  570GLU    HB1 6020   6.147   7.682   5.651
  570GLU    HB2 6021   6.061   7.677   5.789
  570GLU     CG 6022   6.041   7.507   5.673
  570GLU    HG1 6023   6.019   7.445   5.748
  570GLU    HG2 6024   6.096   7.459   5.605
  570GLU     CD 6025   5.912   7.549   5.607
  570GLU    OE1 6026   5.876   7.669   5.617
  570GLU    OE2 6027   5.847   7.464   5.544
  570GLU      C 6028   6.327   7.481   5.736
  570GLU      O 6029   6.328   7.365   5.779
  571LYS      N 6030   6.393   7.516   5.626
  571LYS      H 6031   6.392   7.611   5.595
  571LYS     CA 6032   6.466   7.415   5.550
  571LYS     HA 6033   6.403   7.337   5.543
  571LYS     CB 6034   6.501   7.468   5.411
  571LYS    HB1 6035   6.555   7.399   5.364
  571LYS    HB2 6036   6.555   7.551   5.422
  571LYS     CG 6037   6.380   7.501   5.324
  571LYS    HG1 6038   6.411   7.536   5.236
  571LYS    HG2 6039   6.325   7.571   5.370
  571LYS     CD 6040   6.293   7.380   5.299
  571LYS    HD1 6041   6.247   7.355   5.385
  571LYS    HD2 6042   6.351   7.304   5.269
  571LYS     CE 6043   6.187   7.406   5.193
  571LYS    HE1 6044   6.231   7.415   5.104
  571LYS    HE2 6045   6.138   7.490   5.215
  571LYS     NZ 6046   6.088   7.295   5.186
  571LYS    HZ1 6047   6.020   7.315   5.115
  571LYS    HZ2 6048   6.135   7.210   5.163
  571LYS    HZ3 6049   6.042   7.285   5.274
  571LYS      C 6050   6.591   7.370   5.623
  571LYS      O 6051   6.631   7.254   5.609
  572MET      N 6052   6.654   7.458   5.701
  572MET      H 6053   6.625   7.554   5.701
  572MET     CA 6054   6.765   7.416   5.786
  572MET     HA 6055   6.835   7.378   5.726
  572MET     CB 6056   6.820   7.537   5.861
  572MET    HB1 6057   6.747   7.573   5.919
  572MET    HB2 6058   6.845   7.606   5.793
  572MET     CG 6059   6.942   7.510   5.949
  572MET    HG1 6060   6.911   7.440   6.014
  572MET    HG2 6061   6.958   7.596   5.997
  572MET     SD 6062   7.087   7.457   5.857
  572MET     CE 6063   7.131   7.610   5.776
  572MET    HE1 6064   7.212   7.596   5.720
  572MET    HE2 6065   7.055   7.640   5.718
  572MET    HE3 6066   7.150   7.680   5.845
  572MET      C 6067   6.720   7.308   5.883
  572MET      O 6068   6.787   7.206   5.900
  573ILE      N 6069   6.605   7.329   5.948
  573ILE      H 6070   6.552   7.412   5.930
  573ILE     CA 6071   6.557   7.231   6.045
  573ILE     HA 6072   6.633   7.212   6.107
  573ILE     CB 6073   6.439   7.289   6.125
  573ILE     HB 6074   6.374   7.331   6.061
  573ILE    CG2 6075   6.365   7.178   6.202
  573ILE   HG21 6076   6.289   7.218   6.253
  573ILE   HG22 6077   6.329   7.110   6.137
  573ILE   HG23 6078   6.428   7.134   6.265
  573ILE    CG1 6079   6.490   7.396   6.222
  573ILE   HG11 6080   6.554   7.455   6.173
  573ILE   HG12 6081   6.537   7.350   6.297
  573ILE     CD 6082   6.382   7.483   6.281
  573ILE    HD1 6083   6.423   7.550   6.343
  573ILE    HD2 6084   6.333   7.531   6.207
  573ILE    HD3 6085   6.317   7.426   6.332
  573ILE      C 6086   6.519   7.101   5.975
  573ILE      O 6087   6.556   6.992   6.019
  574LEU      N 6088   6.445   7.111   5.864
  574LEU      H 6089   6.426   7.201   5.824
  574LEU     CA 6090   6.391   6.991   5.801
  574LEU     HA 6091   6.353   6.938   5.877
  574LEU     CB 6092   6.282   7.028   5.701
  574LEU    HB1 6093   6.265   6.948   5.644
  574LEU    HB2 6094   6.317   7.102   5.644
  574LEU     CG 6095   6.147   7.073   5.757
  574LEU     HG 6096   6.161   7.147   5.823
  574LEU    CD1 6097   6.060   7.125   5.645
  574LEU   HD11 6098   5.972   7.154   5.682
  574LEU   HD12 6099   6.105   7.203   5.601
  574LEU   HD13 6100   6.045   7.052   5.578
  574LEU    CD2 6101   6.078   6.959   5.830
  574LEU   HD21 6102   5.990   6.990   5.866
  574LEU   HD22 6103   6.063   6.883   5.767
  574LEU   HD23 6104   6.135   6.928   5.906
  574LEU      C 6105   6.499   6.908   5.733
  574LEU      O 6106   6.495   6.784   5.738
  575ARG      N 6107   6.594   6.974   5.668
  575ARG      H 6108   6.600   7.073   5.679
  575ARG     CA 6109   6.690   6.907   5.580
  575ARG     HA 6110   6.645   6.823   5.549
  575ARG     CB 6111   6.722   7.000   5.463
  575ARG    HB1 6112   6.765   7.082   5.500
  575ARG    HB2 6113   6.635   7.025   5.419
  575ARG     CG 6114   6.814   6.943   5.356
  575ARG    HG1 6115   6.772   6.861   5.317
  575ARG    HG2 6116   6.902   6.919   5.397
  575ARG     CD 6117   6.836   7.046   5.246
  575ARG    HD1 6118   6.748   7.072   5.205
  575ARG    HD2 6119   6.895   7.008   5.175
  575ARG     NE 6120   6.899   7.167   5.298
  575ARG     HE 6121   6.948   7.159   5.384
  575ARG     CZ 6122   6.896   7.287   5.240
  575ARG    NH1 6123   6.832   7.307   5.126
  575ARG   HH11 6124   6.784   7.231   5.081
  575ARG   HH12 6125   6.831   7.398   5.084
  575ARG    NH2 6126   6.957   7.389   5.299
  575ARG   HH21 6127   7.004   7.375   5.386
  575ARG   HH22 6128   6.955   7.479   5.256
  575ARG      C 6129   6.818   6.868   5.653
  575ARG      O 6130   6.859   6.752   5.650
  576ASP      N 6131   6.882   6.964   5.720
  576ASP      H 6132   6.833   7.049   5.740
  576ASP     CA 6133   7.019   6.951   5.765
  576ASP     HA 6134   7.052   6.873   5.712
  576ASP     CB 6135   7.094   7.082   5.738
  576ASP    HB1 6136   7.186   7.075   5.775
  576ASP    HB2 6137   7.046   7.157   5.783
  576ASP     CG 6138   7.104   7.114   5.591
  576ASP    OD1 6139   7.132   7.022   5.512
  576ASP    OD2 6140   7.083   7.232   5.554
  576ASP      C 6141   7.034   6.916   5.912
  576ASP      O 6142   7.139   6.864   5.950
  577LEU      N 6143   6.934   6.945   5.995
  577LEU      H 6144   6.845   6.973   5.958
  577LEU     CA 6145   6.953   6.936   6.139
  577LEU     HA 6146   7.032   6.993   6.158
  577LEU     CB 6147   6.831   6.990   6.212
  577LEU    HB1 6148   6.753   6.932   6.187
  577LEU    HB2 6149   6.815   7.083   6.179
  577LEU     CG 6150   6.837   6.995   6.365
  577LEU     HG 6151   6.857   6.903   6.399
  577LEU    CD1 6152   6.947   7.088   6.412
  577LEU   HD11 6153   6.949   7.089   6.512
  577LEU   HD12 6154   7.035   7.055   6.377
  577LEU   HD13 6155   6.929   7.180   6.378
  577LEU    CD2 6156   6.704   7.038   6.422
  577LEU   HD21 6157   6.709   7.041   6.522
  577LEU   HD22 6158   6.680   7.129   6.387
  577LEU   HD23 6159   6.633   6.973   6.394
  577LEU      C 6160   6.983   6.793   6.184
  577LEU      O 6161   7.067   6.771   6.271
  578CYS      N 6162   6.913   6.695   6.127
  578CYS      H 6163   6.851   6.715   6.051
  578CYS     CA 6164   6.926   6.558   6.176
  578CYS     HA 6165   6.909   6.564   6.274
  578CYS     CB 6166   6.823   6.468   6.107
  578CYS    HB1 6167   6.847   6.375   6.135
  578CYS    HB2 6168   6.841   6.479   6.009
  578CYS     SG 6169   6.652   6.508   6.148
  578CYS     HG 6170   6.590   6.445   6.100
  578CYS      C 6171   7.066   6.503   6.155
  578CYS      O 6172   7.122   6.438   6.243
  579ARG      N 6173   7.127   6.531   6.039
  579ARG      H 6174   7.079   6.587   5.971
  579ARG     CA 6175   7.261   6.482   6.010
  579ARG     HA 6176   7.257   6.382   6.018
  579ARG     CB 6177   7.299   6.526   5.868
  579ARG    HB1 6178   7.276   6.623   5.858
  579ARG    HB2 6179   7.245   6.472   5.803
  579ARG     CG 6180   7.444   6.509   5.831
  579ARG    HG1 6181   7.472   6.416   5.856
  579ARG    HG2 6182   7.497   6.576   5.883
  579ARG     CD 6183   7.468   6.530   5.681
  579ARG    HD1 6184   7.398   6.481   5.629
  579ARG    HD2 6185   7.558   6.495   5.656
  579ARG     NE 6186   7.462   6.671   5.641
  579ARG     HE 6187   7.542   6.727   5.661
  579ARG     CZ 6188   7.360   6.731   5.581
  579ARG    NH1 6189   7.247   6.668   5.554
  579ARG   HH11 6190   7.236   6.572   5.579
  579ARG   HH12 6191   7.172   6.716   5.509
  579ARG    NH2 6192   7.372   6.859   5.548
  579ARG   HH21 6193   7.456   6.908   5.568
  579ARG   HH22 6194   7.296   6.906   5.503
  579ARG      C 6195   7.363   6.533   6.111
  579ARG      O 6196   7.434   6.455   6.177
  580PHE      N 6197   7.368   6.665   6.128
  580PHE      H 6198   7.302   6.724   6.080
  580PHE     CA 6199   7.468   6.724   6.216
  580PHE     HA 6200   7.555   6.683   6.190
  580PHE     CB 6201   7.474   6.875   6.195
  580PHE    HB1 6202   7.543   6.913   6.256
  580PHE    HB2 6203   7.384   6.914   6.217
  580PHE     CG 6204   7.508   6.915   6.055
  580PHE    CD1 6205   7.627   6.875   5.997
  580PHE    HD1 6206   7.690   6.818   6.049
  580PHE    CE1 6207   7.659   6.913   5.868
  580PHE    HE1 6208   7.745   6.883   5.827
  580PHE     CZ 6209   7.572   6.992   5.796
  580PHE     HZ 6210   7.594   7.019   5.702
  580PHE    CE2 6211   7.454   7.033   5.853
  580PHE    HE2 6212   7.391   7.091   5.801
  580PHE    CD2 6213   7.422   6.995   5.981
  580PHE    HD2 6214   7.335   7.025   6.021
  580PHE      C 6215   7.439   6.690   6.361
  580PHE      O 6216   7.532   6.667   6.439
  581MET      N 6217   7.312   6.686   6.400
  581MET      H 6218   7.239   6.708   6.335
  581MET     CA 6219   7.280   6.650   6.537
  581MET     HA 6220   7.337   6.709   6.593
  581MET     CB 6221   7.132   6.676   6.567
  581MET    HB1 6222   7.107   6.626   6.650
  581MET    HB2 6223   7.077   6.642   6.490
  581MET     CG 6224   7.096   6.822   6.588
  581MET    HG1 6225   6.997   6.820   6.603
  581MET    HG2 6226   7.115   6.864   6.499
  581MET     SD 6227   7.183   6.907   6.723
  581MET     CE 6228   7.146   6.801   6.862
  581MET    HE1 6229   7.189   6.838   6.944
  581MET    HE2 6230   7.047   6.797   6.875
  581MET    HE3 6231   7.181   6.709   6.844
  581MET      C 6232   7.316   6.506   6.566
  581MET      O 6233   7.362   6.475   6.676
  582PHE      N 6234   7.296   6.415   6.470
  582PHE      H 6235   7.253   6.442   6.383
  582PHE     CA 6236   7.336   6.277   6.492
  582PHE     HA 6237   7.287   6.248   6.574
  582PHE     CB 6238   7.296   6.189   6.373
  582PHE    HB1 6239   7.331   6.230   6.289
  582PHE    HB2 6240   7.196   6.184   6.368
  582PHE     CG 6241   7.349   6.049   6.382
  582PHE    CD1 6242   7.286   5.954   6.459
  582PHE    HD1 6243   7.203   5.978   6.510
  582PHE    CE1 6244   7.335   5.825   6.467
  582PHE    HE1 6245   7.287   5.757   6.523
  582PHE     CZ 6246   7.448   5.790   6.398
  582PHE     HZ 6247   7.484   5.697   6.404
  582PHE    CE2 6248   7.512   5.884   6.320
  582PHE    HE2 6249   7.594   5.859   6.269
  582PHE    CD2 6250   7.463   6.012   6.312
  582PHE    HD2 6251   7.510   6.079   6.255
  582PHE      C 6252   7.486   6.268   6.515
  582PHE      O 6253   7.531   6.203   6.610
  583VAL      N 6254   7.566   6.331   6.428
  583VAL      H 6255   7.527   6.385   6.353
  583VAL     CA 6256   7.711   6.320   6.444
  583VAL     HA 6257   7.731   6.222   6.448
  583VAL     CB 6258   7.783   6.380   6.323
  583VAL     HB 6259   7.753   6.474   6.310
  583VAL    CG1 6260   7.934   6.381   6.346
  583VAL   HG11 6261   7.979   6.420   6.266
  583VAL   HG12 6262   7.955   6.436   6.427
  583VAL   HG13 6263   7.966   6.287   6.360
  583VAL    CG2 6264   7.747   6.302   6.198
  583VAL   HG21 6265   7.794   6.341   6.119
  583VAL   HG22 6266   7.774   6.206   6.209
  583VAL   HG23 6267   7.648   6.306   6.183
  583VAL      C 6268   7.755   6.385   6.575
  583VAL      O 6269   7.838   6.330   6.650
  584TYR      N 6270   7.702   6.504   6.606
  584TYR      H 6271   7.636   6.546   6.544
  584TYR     CA 6272   7.739   6.572   6.729
  584TYR     HA 6273   7.838   6.580   6.726
  584TYR     CB 6274   7.674   6.710   6.734
  584TYR    HB1 6275   7.576   6.701   6.714
  584TYR    HB2 6276   7.716   6.768   6.665
  584TYR     CG 6277   7.690   6.776   6.869
  584TYR    CD1 6278   7.810   6.835   6.904
  584TYR    HD1 6279   7.885   6.835   6.839
  584TYR    CE1 6280   7.827   6.894   7.027
  584TYR    HE1 6281   7.914   6.936   7.051
  584TYR     CZ 6282   7.723   6.894   7.116
  584TYR     OH 6283   7.739   6.953   7.239
  584TYR     HH 6284   7.654   6.944   7.291
  584TYR    CE2 6285   7.602   6.836   7.084
  584TYR    HE2 6286   7.526   6.836   7.150
  584TYR    CD2 6287   7.587   6.778   6.961
  584TYR    HD2 6288   7.499   6.736   6.937
  584TYR      C 6289   7.701   6.491   6.851
  584TYR      O 6290   7.778   6.482   6.947
  585LEU      N 6291   7.581   6.433   6.852
  585LEU      H 6292   7.519   6.445   6.774
  585LEU     CA 6293   7.539   6.353   6.965
  585LEU     HA 6294   7.555   6.412   7.044
  585LEU     CB 6295   7.391   6.317   6.953
  585LEU    HB1 6296   7.372   6.245   7.019
  585LEU    HB2 6297   7.376   6.282   6.861
  585LEU     CG 6298   7.290   6.430   6.977
  585LEU     HG 6299   7.315   6.509   6.921
  585LEU    CD1 6300   7.151   6.384   6.937
  585LEU   HD11 6301   7.085   6.458   6.953
  585LEU   HD12 6302   7.150   6.359   6.840
  585LEU   HD13 6303   7.125   6.304   6.992
  585LEU    CD2 6304   7.292   6.475   7.122
  585LEU   HD21 6305   7.225   6.548   7.135
  585LEU   HD22 6306   7.268   6.398   7.181
  585LEU   HD23 6307   7.383   6.508   7.145
  585LEU      C 6308   7.622   6.226   6.978
  585LEU      O 6309   7.646   6.180   7.089
  586VAL      N 6310   7.667   6.169   6.866
  586VAL      H 6311   7.639   6.205   6.777
  586VAL     CA 6312   7.756   6.054   6.873
  586VAL     HA 6313   7.708   5.984   6.927
  586VAL     CB 6314   7.783   5.999   6.732
  586VAL     HB 6315   7.800   6.076   6.671
  586VAL    CG1 6316   7.905   5.909   6.730
  586VAL   HG11 6317   7.919   5.875   6.637
  586VAL   HG12 6318   7.985   5.961   6.760
  586VAL   HG13 6319   7.890   5.832   6.792
  586VAL    CG2 6320   7.663   5.922   6.682
  586VAL   HG21 6321   7.681   5.887   6.590
  586VAL   HG22 6322   7.644   5.846   6.744
  586VAL   HG23 6323   7.583   5.982   6.679
  586VAL      C 6324   7.884   6.091   6.946
  586VAL      O 6325   7.927   6.023   7.040
  587PHE      N 6326   7.946   6.203   6.906
  587PHE      H 6327   7.908   6.257   6.830
  587PHE     CA 6328   8.068   6.246   6.973
  587PHE     HA 6329   8.129   6.167   6.967
  587PHE     CB 6330   8.128   6.367   6.901
  587PHE    HB1 6331   8.184   6.418   6.966
  587PHE    HB2 6332   8.053   6.425   6.868
  587PHE     CG 6333   8.214   6.330   6.784
  587PHE    CD1 6334   8.159   6.280   6.669
  587PHE    HD1 6335   8.060   6.267   6.663
  587PHE    CE1 6336   8.238   6.247   6.562
  587PHE    HE1 6337   8.196   6.210   6.479
  587PHE     CZ 6338   8.374   6.264   6.569
  587PHE     HZ 6339   8.431   6.241   6.491
  587PHE    CE2 6340   8.430   6.313   6.684
  587PHE    HE2 6341   8.529   6.325   6.690
  587PHE    CD2 6342   8.351   6.346   6.791
  587PHE    HD2 6343   8.392   6.382   6.874
  587PHE      C 6344   8.044   6.279   7.120
  587PHE      O 6345   8.120   6.237   7.208
  588LEU      N 6346   7.937   6.354   7.147
  588LEU      H 6347   7.877   6.383   7.072
  588LEU     CA 6348   7.906   6.394   7.284
  588LEU     HA 6349   7.986   6.443   7.317
  588LEU     CB 6350   7.783   6.484   7.284
  588LEU    HB1 6351   7.712   6.436   7.232
  588LEU    HB2 6352   7.808   6.568   7.236
  588LEU     CG 6353   7.721   6.525   7.418
  588LEU     HG 6354   7.693   6.443   7.468
  588LEU    CD1 6355   7.821   6.600   7.503
  588LEU   HD11 6356   7.778   6.626   7.590
  588LEU   HD12 6357   7.900   6.541   7.521
  588LEU   HD13 6358   7.850   6.682   7.455
  588LEU    CD2 6359   7.598   6.608   7.395
  588LEU   HD21 6360   7.558   6.634   7.483
  588LEU   HD22 6361   7.622   6.690   7.344
  588LEU   HD23 6362   7.531   6.555   7.343
  588LEU      C 6363   7.883   6.273   7.373
  588LEU      O 6364   7.938   6.265   7.483
  589PHE      N 6365   7.803   6.177   7.326
  589PHE      H 6366   7.764   6.184   7.234
  589PHE     CA 6367   7.772   6.061   7.409
  589PHE     HA 6368   7.744   6.097   7.498
  589PHE     CB 6369   7.658   5.981   7.347
  589PHE    HB1 6370   7.690   5.937   7.263
  589PHE    HB2 6371   7.582   6.043   7.325
  589PHE     CG 6372   7.605   5.874   7.437
  589PHE    CD1 6373   7.527   5.905   7.546
  589PHE    HD1 6374   7.504   6.001   7.565
  589PHE    CE1 6375   7.479   5.807   7.630
  589PHE    HE1 6376   7.423   5.831   7.709
  589PHE     CZ 6377   7.509   5.675   7.604
  589PHE     HZ 6378   7.473   5.603   7.664
  589PHE    CE2 6379   7.587   5.642   7.496
  589PHE    HE2 6380   7.609   5.546   7.478
  589PHE    CD2 6381   7.635   5.741   7.413
  589PHE    HD2 6382   7.692   5.716   7.335
  589PHE      C 6383   7.894   5.974   7.428
  589PHE      O 6384   7.916   5.921   7.538
  590GLY      N 6385   7.976   5.957   7.324
  590GLY      H 6386   7.954   5.998   7.236
  590GLY     CA 6387   8.097   5.878   7.340
  590GLY    HA1 6388   8.143   5.874   7.251
  590GLY    HA2 6389   8.069   5.786   7.367
  590GLY      C 6390   8.191   5.936   7.444
  590GLY      O 6391   8.236   5.865   7.535
  591PHE      N 6392   8.217   6.066   7.436
  591PHE      H 6393   8.173   6.123   7.366
  591PHE     CA 6394   8.310   6.124   7.532
  591PHE     HA 6395   8.385   6.059   7.538
  591PHE     CB 6396   8.360   6.259   7.481
  591PHE    HB1 6397   8.394   6.312   7.558
  591PHE    HB2 6398   8.284   6.308   7.438
  591PHE     CG 6399   8.470   6.247   7.380
  591PHE    CD1 6400   8.601   6.235   7.421
  591PHE    HD1 6401   8.622   6.236   7.519
  591PHE    CE1 6402   8.702   6.222   7.329
  591PHE    HE1 6403   8.797   6.214   7.359
  591PHE     CZ 6404   8.672   6.220   7.195
  591PHE     HZ 6405   8.745   6.210   7.128
  591PHE    CE2 6406   8.542   6.231   7.153
  591PHE    HE2 6407   8.520   6.230   7.055
  591PHE    CD2 6408   8.441   6.243   7.246
  591PHE    HD2 6409   8.346   6.249   7.216
  591PHE      C 6410   8.248   6.137   7.670
  591PHE      O 6411   8.319   6.125   7.770
  592SER      N 6412   8.116   6.157   7.679
  592SER      H 6413   8.062   6.170   7.596
  592SER     CA 6414   8.051   6.159   7.809
  592SER     HA 6415   8.101   6.226   7.863
  592SER     CB 6416   7.905   6.201   7.794
  592SER    HB1 6417   7.860   6.206   7.883
  592SER    HB2 6418   7.855   6.137   7.736
  592SER     OG 6419   7.897   6.329   7.734
  592SER     HG 6420   7.801   6.355   7.725
  592SER      C 6421   8.059   6.023   7.876
  592SER      O 6422   8.083   6.014   7.997
  593THR      N 6423   8.038   5.915   7.800
  593THR      H 6424   8.014   5.926   7.704
  593THR     CA 6425   8.050   5.781   7.857
  593THR     HA 6426   7.989   5.779   7.936
  593THR     CB 6427   8.006   5.677   7.755
  593THR     HB 6428   8.040   5.586   7.780
  593THR    CG2 6429   7.856   5.675   7.744
  593THR   HG21 6430   7.828   5.606   7.677
  593THR   HG22 6431   7.816   5.652   7.833
  593THR   HG23 6432   7.823   5.765   7.715
  593THR    OG1 6433   8.062   5.708   7.627
  593THR    HG1 6434   8.032   5.639   7.560
  593THR      C 6435   8.193   5.754   7.902
  593THR      O 6436   8.214   5.699   8.011
  594ALA      N 6437   8.292   5.796   7.823
  594ALA      H 6438   8.271   5.840   7.736
  594ALA     CA 6439   8.430   5.777   7.864
  594ALA     HA 6440   8.438   5.679   7.880
  594ALA     CB 6441   8.525   5.822   7.753
  594ALA    HB1 6442   8.619   5.808   7.782
  594ALA    HB2 6443   8.507   5.768   7.670
  594ALA    HB3 6444   8.509   5.919   7.733
  594ALA      C 6445   8.461   5.853   7.993
  594ALA      O 6446   8.520   5.798   8.086
  595VAL      N 6447   8.417   5.979   8.001
  595VAL      H 6448   8.361   6.017   7.927
  595VAL     CA 6449   8.450   6.061   8.118
  595VAL     HA 6450   8.548   6.050   8.133
  595VAL     CB 6451   8.418   6.209   8.090
  595VAL     HB 6452   8.323   6.217   8.057
  595VAL    CG1 6453   8.432   6.290   8.217
  595VAL   HG11 6454   8.411   6.386   8.198
  595VAL   HG12 6455   8.368   6.255   8.286
  595VAL   HG13 6456   8.525   6.282   8.251
  595VAL    CG2 6457   8.511   6.264   7.983
  595VAL   HG21 6458   8.489   6.360   7.966
  595VAL   HG22 6459   8.605   6.256   8.014
  595VAL   HG23 6460   8.499   6.211   7.899
  595VAL      C 6461   8.377   6.010   8.242
  595VAL      O 6462   8.436   6.003   8.350
  596VAL      N 6463   8.249   5.974   8.229
  596VAL      H 6464   8.204   5.978   8.140
  596VAL     CA 6465   8.176   5.928   8.346
  596VAL     HA 6466   8.197   5.994   8.418
  596VAL     CB 6467   8.024   5.928   8.319
  596VAL     HB 6468   7.997   6.012   8.273
  596VAL    CG1 6469   7.985   5.814   8.229
  596VAL   HG11 6470   7.886   5.816   8.213
  596VAL   HG12 6471   8.033   5.822   8.142
  596VAL   HG13 6472   8.009   5.727   8.272
  596VAL    CG2 6473   7.949   5.920   8.449
  596VAL   HG21 6474   7.850   5.920   8.431
  596VAL   HG22 6475   7.974   5.836   8.497
  596VAL   HG23 6476   7.972   5.999   8.506
  596VAL      C 6477   8.226   5.792   8.391
  596VAL      O 6478   8.221   5.760   8.510
  597THR      N 6479   8.274   5.709   8.298
  597THR      H 6480   8.264   5.731   8.201
  597THR     CA 6481   8.340   5.586   8.338
  597THR     HA 6482   8.275   5.539   8.398
  597THR     CB 6483   8.371   5.501   8.215
  597THR     HB 6484   8.428   5.551   8.150
  597THR    CG2 6485   8.440   5.372   8.255
  597THR   HG21 6486   8.459   5.318   8.173
  597THR   HG22 6487   8.525   5.393   8.302
  597THR   HG23 6488   8.380   5.320   8.316
  597THR    OG1 6489   8.249   5.471   8.147
  597THR    HG1 6490   8.268   5.415   8.066
  597THR      C 6491   8.468   5.616   8.415
  597THR      O 6492   8.500   5.548   8.513
  598LEU      N 6493   8.543   5.718   8.372
  598LEU      H 6494   8.515   5.770   8.291
  598LEU     CA 6495   8.665   5.753   8.442
  598LEU     HA 6496   8.717   5.668   8.448
  598LEU     CB 6497   8.743   5.857   8.362
  598LEU    HB1 6498   8.689   5.941   8.363
  598LEU    HB2 6499   8.750   5.823   8.268
  598LEU     CG 6500   8.884   5.891   8.410
  598LEU     HG 6501   8.879   5.919   8.506
  598LEU    CD1 6502   8.975   5.770   8.402
  598LEU   HD11 6503   9.066   5.795   8.434
  598LEU   HD12 6504   8.938   5.697   8.460
  598LEU   HD13 6505   8.980   5.738   8.307
  598LEU    CD2 6506   8.940   6.006   8.329
  598LEU   HD21 6507   9.032   6.027   8.361
  598LEU   HD22 6508   8.943   5.980   8.232
  598LEU   HD23 6509   8.881   6.086   8.340
  598LEU      C 6510   8.635   5.805   8.583
  598LEU      O 6511   8.709   5.777   8.677
  599ILE      N 6512   8.528   5.883   8.598
  599ILE      H 6513   8.469   5.902   8.519
  599ILE     CA 6514   8.495   5.941   8.728
  599ILE     HA 6515   8.578   5.985   8.762
  599ILE     CB 6516   8.383   6.046   8.713
  599ILE     HB 6517   8.307   6.006   8.662
  599ILE    CG2 6518   8.332   6.088   8.850
  599ILE   HG21 6519   8.259   6.156   8.839
  599ILE   HG22 6520   8.295   6.008   8.898
  599ILE   HG23 6521   8.407   6.127   8.903
  599ILE    CG1 6522   8.434   6.168   8.636
  599ILE   HG11 6523   8.490   6.136   8.560
  599ILE   HG12 6524   8.489   6.224   8.698
  599ILE     CD 6525   8.325   6.255   8.580
  599ILE    HD1 6526   8.365   6.332   8.531
  599ILE    HD2 6527   8.269   6.201   8.517
  599ILE    HD3 6528   8.268   6.289   8.655
  599ILE      C 6529   8.454   5.830   8.824
  599ILE      O 6530   8.379   5.739   8.787
  600GLU      N 6531   8.502   5.838   8.947
  600GLU      H 6532   8.553   5.920   8.972
  600GLU     CA 6533   8.485   5.734   9.048
  600GLU     HA 6534   8.429   5.662   9.007
  600GLU     CB 6535   8.621   5.677   9.088
  600GLU    HB1 6536   8.677   5.752   9.124
  600GLU    HB2 6537   8.664   5.639   9.006
  600GLU     CG 6538   8.617   5.568   9.193
  600GLU    HG1 6539   8.554   5.496   9.162
  600GLU    HG2 6540   8.583   5.607   9.278
  600GLU     CD 6541   8.752   5.506   9.219
  600GLU    OE1 6542   8.840   5.516   9.130
  600GLU    OE2 6543   8.772   5.449   9.328
  600GLU      C 6544   8.413   5.791   9.169
  600GLU      O 6545   8.475   5.859   9.252
  601ASP      N 6546   8.283   5.761   9.181
  601ASP      H 6547   8.239   5.711   9.106
  601ASP     CA 6548   8.201   5.797   9.296
  601ASP     HA 6549   8.107   5.777   9.267
  601ASP     CB 6550   8.238   5.712   9.418
  601ASP    HB1 6551   8.193   5.750   9.499
  601ASP    HB2 6552   8.337   5.714   9.430
  601ASP     CG 6553   8.194   5.567   9.403
  601ASP    OD1 6554   8.141   5.531   9.296
  601ASP    OD2 6555   8.213   5.490   9.499
  601ASP      C 6556   8.213   5.946   9.330
  601ASP      O 6557   8.234   5.986   9.444
  602GLY      N 6558   8.200   6.029   9.227
  602GLY      H 6559   8.187   5.990   9.136
  602GLY     CA 6560   8.204   6.173   9.242
  602GLY    HA1 6561   8.249   6.211   9.161
  602GLY    HA2 6562   8.258   6.194   9.323
  602GLY      C 6563   8.065   6.233   9.256
  602GLY      O 6564   7.964   6.163   9.263
  603LYS      N 6565   8.062   6.366   9.261
  603LYS      H 6566   8.147   6.418   9.267
  603LYS     CA 6567   7.934   6.436   9.258
  603LYS     HA 6568   7.878   6.396   9.331
  603LYS     CB 6569   7.957   6.586   9.281
  603LYS    HB1 6570   8.024   6.618   9.214
  603LYS    HB2 6571   7.993   6.598   9.373
  603LYS     CG 6572   7.832   6.673   9.267
  603LYS    HG1 6573   7.761   6.639   9.329
  603LYS    HG2 6574   7.798   6.667   9.173
  603LYS     CD 6575   7.862   6.818   9.300
  603LYS    HD1 6576   7.938   6.849   9.244
  603LYS    HD2 6577   7.886   6.825   9.397
  603LYS     CE 6578   7.741   6.906   9.273
  603LYS    HE1 6579   7.665   6.876   9.331
  603LYS    HE2 6580   7.715   6.897   9.177
  603LYS     NZ 6581   7.769   7.050   9.302
  603LYS    HZ1 6582   7.687   7.104   9.283
  603LYS    HZ2 6583   7.794   7.060   9.398
  603LYS    HZ3 6584   7.844   7.081   9.244
  603LYS      C 6585   7.863   6.414   9.126
  603LYS      O 6586   7.740   6.400   9.123
  627TYR      N 6587   7.937   6.410   9.015
  627TYR      H 6588   8.036   6.412   9.021
  627TYR     CA 6589   7.872   6.402   8.884
  627TYR     HA 6590   7.789   6.457   8.888
  627TYR     CB 6591   7.966   6.458   8.777
  627TYR    HB1 6592   7.925   6.443   8.687
  627TYR    HB2 6593   8.053   6.410   8.782
  627TYR     CG 6594   7.992   6.605   8.794
  627TYR    CD1 6595   8.090   6.651   8.881
  627TYR    HD1 6596   8.145   6.585   8.931
  627TYR    CE1 6597   8.112   6.785   8.899
  627TYR    HE1 6598   8.182   6.816   8.962
  627TYR     CZ 6599   8.036   6.876   8.829
  627TYR     OH 6600   8.058   7.010   8.846
  627TYR     HH 6601   7.994   7.062   8.788
  627TYR    CE2 6602   7.938   6.833   8.743
  627TYR    HE2 6603   7.882   6.899   8.693
  627TYR    CD2 6604   7.917   6.699   8.726
  627TYR    HD2 6605   7.845   6.668   8.663
  627TYR      C 6606   7.831   6.259   8.854
  627TYR      O 6607   7.712   6.226   8.855
  628ASN      N 6608   7.930   6.172   8.829
  628ASN      H 6609   8.020   6.210   8.811
  628ASN     CA 6610   7.918   6.026   8.825
  628ASN     HA 6611   7.992   5.999   8.764
  628ASN     CB 6612   7.934   5.969   8.966
  628ASN    HB1 6613   7.846   5.977   9.014
  628ASN    HB2 6614   8.003   6.022   9.014
  628ASN     CG 6615   7.976   5.823   8.966
  628ASN    OD1 6616   8.048   5.778   8.877
  628ASN    ND2 6617   7.932   5.749   9.067
  628ASN   HD21 6618   7.874   5.790   9.138
  628ASN   HD22 6619   7.956   5.652   9.072
  628ASN      C 6620   7.789   5.974   8.763
  628ASN      O 6621   7.730   5.877   8.812
  629SER      N 6622   7.742   6.038   8.656
  629SER      H 6623   7.794   6.114   8.618
  629SER     CA 6624   7.617   6.000   8.594
  629SER     HA 6625   7.614   5.900   8.594
  629SER     CB 6626   7.497   6.052   8.673
  629SER    HB1 6627   7.498   6.017   8.767
  629SER    HB2 6628   7.411   6.025   8.629
  629SER     OG 6629   7.499   6.194   8.680
  629SER     HG 6630   7.419   6.226   8.732
  629SER      C 6631   7.616   6.053   8.453
  629SER      O 6632   7.682   6.153   8.423
  630LEU      N 6633   7.541   5.986   8.366
  630LEU      H 6634   7.486   5.908   8.397
  630LEU     CA 6635   7.539   6.026   8.226
  630LEU     HA 6636   7.635   6.027   8.198
  630LEU     CB 6637   7.461   5.926   8.142
  630LEU    HB1 6638   7.432   5.972   8.058
  630LEU    HB2 6639   7.380   5.899   8.194
  630LEU     CG 6640   7.535   5.798   8.102
  630LEU     HG 6641   7.577   5.759   8.184
  630LEU    CD1 6642   7.438   5.697   8.045
  630LEU   HD11 6643   7.487   5.614   8.019
  630LEU   HD12 6644   7.369   5.675   8.114
  630LEU   HD13 6645   7.393   5.735   7.964
  630LEU    CD2 6646   7.645   5.827   8.002
  630LEU   HD21 6647   7.691   5.742   7.978
  630LEU   HD22 6648   7.605   5.868   7.920
  630LEU   HD23 6649   7.710   5.890   8.042
  630LEU      C 6650   7.481   6.165   8.209
  630LEU      O 6651   7.530   6.244   8.128
  631TYR      N 6652   7.376   6.198   8.285
  631TYR      H 6653   7.341   6.133   8.353
  631TYR     CA 6654   7.312   6.328   8.269
  631TYR     HA 6655   7.289   6.336   8.172
  631TYR     CB 6656   7.186   6.334   8.356
  631TYR    HB1 6657   7.210   6.314   8.451
  631TYR    HB2 6658   7.120   6.266   8.323
  631TYR     CG 6659   7.119   6.468   8.353
  631TYR    CD1 6660   7.042   6.507   8.245
  631TYR    HD1 6661   7.030   6.444   8.168
  631TYR    CE1 6662   6.982   6.630   8.241
  631TYR    HE1 6663   6.927   6.657   8.161
  631TYR     CZ 6664   6.997   6.716   8.347
  631TYR     OH 6665   6.937   6.839   8.345
  631TYR     HH 6666   6.958   6.888   8.430
  631TYR    CE2 6667   7.073   6.680   8.456
  631TYR    HE2 6668   7.084   6.743   8.533
  631TYR    CD2 6669   7.133   6.557   8.458
  631TYR    HD2 6670   7.188   6.531   8.537
  631TYR      C 6671   7.407   6.441   8.305
  631TYR      O 6672   7.425   6.536   8.227
  632SER      N 6673   7.470   6.433   8.422
  632SER      H 6674   7.459   6.351   8.479
  632SER     CA 6675   7.555   6.543   8.468
  632SER     HA 6676   7.499   6.626   8.462
  632SER     CB 6677   7.597   6.519   8.612
  632SER    HB1 6678   7.647   6.598   8.648
  632SER    HB2 6679   7.654   6.437   8.619
  632SER     OG 6680   7.485   6.499   8.695
  632SER     HG 6681   7.515   6.483   8.789
  632SER      C 6682   7.677   6.559   8.378
  632SER      O 6683   7.713   6.671   8.340
  633THR      N 6684   7.741   6.448   8.341
  633THR      H 6685   7.707   6.359   8.372
  633THR     CA 6686   7.859   6.456   8.256
  633THR     HA 6687   7.919   6.524   8.298
  633THR     CB 6688   7.929   6.321   8.251
  633THR     HB 6689   7.868   6.252   8.211
  633THR    CG2 6690   8.058   6.331   8.172
  633THR   HG21 6691   8.102   6.241   8.170
  633THR   HG22 6692   8.037   6.360   8.079
  633THR   HG23 6693   8.118   6.397   8.216
  633THR    OG1 6694   7.959   6.278   8.384
  633THR    HG1 6695   8.005   6.189   8.381
  633THR      C 6696   7.822   6.503   8.116
  633THR      O 6697   7.898   6.578   8.053
  634CYS      N 6698   7.707   6.460   8.065
  634CYS      H 6699   7.651   6.394   8.116
  634CYS     CA 6700   7.662   6.508   7.935
  634CYS     HA 6701   7.737   6.488   7.872
  634CYS     CB 6702   7.535   6.434   7.891
  634CYS    HB1 6703   7.492   6.495   7.824
  634CYS    HB2 6704   7.478   6.430   7.973
  634CYS     SG 6705   7.565   6.269   7.823
  634CYS     HG 6706   7.478   6.227   7.797
  634CYS      C 6707   7.638   6.658   7.937
  634CYS      O 6708   7.674   6.728   7.843
  635LEU      N 6709   7.579   6.710   8.045
  635LEU      H 6710   7.546   6.650   8.118
  635LEU     CA 6711   7.562   6.855   8.055
  635LEU     HA 6712   7.514   6.882   7.971
  635LEU     CB 6713   7.478   6.891   8.177
  635LEU    HB1 6714   7.501   6.985   8.202
  635LEU    HB2 6715   7.505   6.829   8.251
  635LEU     CG 6716   7.326   6.883   8.167
  635LEU     HG 6717   7.301   6.789   8.144
  635LEU    CD1 6718   7.266   6.923   8.301
  635LEU   HD11 6719   7.166   6.918   8.296
  635LEU   HD12 6720   7.298   6.861   8.372
  635LEU   HD13 6721   7.293   7.016   8.323
  635LEU    CD2 6722   7.270   6.970   8.056
  635LEU   HD21 6723   7.170   6.961   8.054
  635LEU   HD22 6724   7.294   7.065   8.073
  635LEU   HD23 6725   7.308   6.941   7.968
  635LEU      C 6726   7.697   6.925   8.063
  635LEU      O 6727   7.716   7.030   8.000
  636GLU      N 6728   7.791   6.871   8.140
  636GLU      H 6729   7.773   6.785   8.188
  636GLU     CA 6730   7.920   6.938   8.154
  636GLU     HA 6731   7.900   7.032   8.180
  636GLU     CB 6732   8.002   6.869   8.263
  636GLU    HB1 6733   8.095   6.903   8.259
  636GLU    HB2 6734   8.001   6.770   8.246
  636GLU     CG 6735   7.950   6.892   8.403
  636GLU    HG1 6736   8.003   6.836   8.466
  636GLU    HG2 6737   7.854   6.863   8.406
  636GLU     CD 6738   7.958   7.036   8.448
  636GLU    OE1 6739   8.037   7.113   8.389
  636GLU    OE2 6740   7.885   7.074   8.541
  636GLU      C 6741   7.995   6.940   8.022
  636GLU      O 6742   8.065   7.038   7.992
  637LEU      N 6743   7.985   6.834   7.943
  637LEU      H 6744   7.933   6.754   7.973
  637LEU     CA 6745   8.049   6.834   7.812
  637LEU     HA 6746   8.139   6.873   7.827
  637LEU     CB 6747   8.061   6.692   7.759
  637LEU    HB1 6748   8.049   6.695   7.660
  637LEU    HB2 6749   7.987   6.637   7.800
  637LEU     CG 6750   8.194   6.623   7.789
  637LEU     HG 6751   8.268   6.682   7.757
  637LEU    CD1 6752   8.213   6.602   7.938
  637LEU   HD11 6753   8.300   6.557   7.954
  637LEU   HD12 6754   8.212   6.690   7.984
  637LEU   HD13 6755   8.139   6.545   7.973
  637LEU    CD2 6756   8.203   6.492   7.715
  637LEU   HD21 6757   8.290   6.448   7.736
  637LEU   HD22 6758   8.128   6.432   7.744
  637LEU   HD23 6759   8.196   6.509   7.617
  637LEU      C 6760   7.974   6.921   7.713
  637LEU      O 6761   8.035   6.983   7.625
  638PHE      N 6762   7.841   6.927   7.723
  638PHE      H 6763   7.794   6.869   7.790
  638PHE     CA 6764   7.763   7.016   7.638
  638PHE     HA 6765   7.789   6.993   7.544
  638PHE     CB 6766   7.614   6.992   7.658
  638PHE    HB1 6767   7.592   7.001   7.755
  638PHE    HB2 6768   7.591   6.899   7.627
  638PHE     CG 6769   7.527   7.087   7.583
  638PHE    CD1 6770   7.508   7.072   7.447
  638PHE    HD1 6771   7.552   6.996   7.399
  638PHE    CE1 6772   7.429   7.160   7.377
  638PHE    HE1 6773   7.417   7.149   7.278
  638PHE     CZ 6774   7.367   7.263   7.442
  638PHE     HZ 6775   7.308   7.326   7.391
  638PHE    CE2 6776   7.385   7.280   7.577
  638PHE    HE2 6777   7.340   7.356   7.624
  638PHE    CD2 6778   7.465   7.192   7.647
  638PHE    HD2 6779   7.478   7.204   7.745
  638PHE      C 6780   7.798   7.161   7.663
  638PHE      O 6781   7.794   7.244   7.572
  639LYS      N 6782   7.830   7.195   7.788
  639LYS      H 6783   7.829   7.125   7.860
  639LYS     CA 6784   7.866   7.333   7.822
  639LYS     HA 6785   7.785   7.387   7.798
  639LYS     CB 6786   7.897   7.343   7.971
  639LYS    HB1 6787   7.950   7.426   7.987
  639LYS    HB2 6788   7.950   7.263   7.998
  639LYS     CG 6789   7.774   7.349   8.058
  639LYS    HG1 6790   7.715   7.270   8.037
  639LYS    HG2 6791   7.724   7.433   8.038
  639LYS     CD 6792   7.810   7.346   8.205
  639LYS    HD1 6793   7.860   7.429   8.228
  639LYS    HD2 6794   7.867   7.266   8.223
  639LYS     CE 6795   7.686   7.338   8.292
  639LYS    HE1 6796   7.634   7.256   8.269
  639LYS    HE2 6797   7.629   7.419   8.277
  639LYS     NZ 6798   7.722   7.332   8.436
  639LYS    HZ1 6799   7.638   7.327   8.491
  639LYS    HZ2 6800   7.778   7.251   8.453
  639LYS    HZ3 6801   7.773   7.414   8.461
  639LYS      C 6802   7.984   7.384   7.741
  639LYS      O 6803   7.995   7.506   7.721
  640PHE      N 6804   8.072   7.296   7.694
  640PHE      H 6805   8.063   7.199   7.717
  640PHE     CA 6806   8.182   7.341   7.609
  640PHE     HA 6807   8.228   7.413   7.660
  640PHE     CB 6808   8.277   7.225   7.582
  640PHE    HB1 6809   8.335   7.248   7.504
  640PHE    HB2 6810   8.223   7.143   7.561
  640PHE     CG 6811   8.366   7.193   7.698
  640PHE    CD1 6812   8.325   7.105   7.795
  640PHE    HD1 6813   8.235   7.062   7.788
  640PHE    CE1 6814   8.406   7.075   7.902
  640PHE    HE1 6815   8.375   7.010   7.972
  640PHE     CZ 6816   8.529   7.134   7.913
  640PHE     HZ 6817   8.588   7.113   7.991
  640PHE    CE2 6818   8.571   7.222   7.816
  640PHE    HE2 6819   8.661   7.264   7.823
  640PHE    CD2 6820   8.490   7.252   7.710
  640PHE    HD2 6821   8.521   7.317   7.641
  640PHE      C 6822   8.130   7.398   7.478
  640PHE      O 6823   8.191   7.490   7.421
  641THR      N 6824   8.019   7.346   7.427
  641THR      H 6825   7.972   7.272   7.475
  641THR     CA 6826   7.965   7.396   7.301
  641THR     HA 6827   8.042   7.397   7.237
  641THR     CB 6828   7.854   7.303   7.252
  641THR     HB 6829   7.779   7.299   7.318
  641THR    CG2 6830   7.802   7.349   7.117
  641THR   HG21 6831   7.729   7.287   7.086
  641THR   HG22 6832   7.765   7.442   7.125
  641THR   HG23 6833   7.876   7.348   7.050
  641THR    OG1 6834   7.906   7.170   7.240
  641THR    HG1 6835   7.833   7.109   7.208
  641THR      C 6836   7.912   7.538   7.315
  641THR      O 6837   7.918   7.615   7.218
  642ILE      N 6838   7.861   7.575   7.432
  642ILE      H 6839   7.861   7.509   7.508
  642ILE     CA 6840   7.805   7.707   7.454
  642ILE     HA 6841   7.786   7.740   7.362
  642ILE     CB 6842   7.674   7.700   7.535
  642ILE     HB 6843   7.643   7.793   7.554
  642ILE    CG2 6844   7.568   7.630   7.455
  642ILE   HG21 6845   7.483   7.626   7.508
  642ILE   HG22 6846   7.551   7.680   7.370
  642ILE   HG23 6847   7.598   7.537   7.433
  642ILE    CG1 6848   7.694   7.628   7.669
  642ILE   HG11 6849   7.776   7.664   7.713
  642ILE   HG12 6850   7.705   7.530   7.652
  642ILE     CD 6851   7.580   7.644   7.764
  642ILE    HD1 6852   7.600   7.595   7.849
  642ILE    HD2 6853   7.567   7.741   7.784
  642ILE    HD3 6854   7.496   7.607   7.723
  642ILE      C 6855   7.906   7.801   7.521
  642ILE      O 6856   7.868   7.905   7.574
  643GLY      N 6857   8.034   7.767   7.517
  643GLY      H 6858   8.061   7.681   7.473
  643GLY     CA 6859   8.135   7.853   7.575
  643GLY    HA1 6860   8.123   7.944   7.535
  643GLY    HA2 6861   8.224   7.816   7.548
  643GLY      C 6862   8.129   7.864   7.725
  643GLY      O 6863   8.159   7.971   7.780
  644MET      N 6864   8.091   7.757   7.795
  644MET      H 6865   8.066   7.674   7.745
  644MET     CA 6866   8.084   7.755   7.940
  644MET     HA 6867   8.138   7.834   7.968
  644MET     CB 6868   7.938   7.768   7.986
  644MET    HB1 6869   7.932   7.744   8.083
  644MET    HB2 6870   7.881   7.704   7.933
  644MET     CG 6871   7.881   7.907   7.968
  644MET    HG1 6872   7.782   7.895   7.979
  644MET    HG2 6873   7.901   7.930   7.873
  644MET     SD 6874   7.949   8.027   8.083
  644MET     CE 6875   7.866   7.981   8.234
  644MET    HE1 6876   7.895   8.041   8.308
  644MET    HE2 6877   7.767   7.989   8.222
  644MET    HE3 6878   7.888   7.886   8.257
  644MET      C 6879   8.147   7.630   8.000
  644MET      O 6880   8.124   7.600   8.117
  645GLY      N 6881   8.227   7.557   7.922
  645GLY      H 6882   8.245   7.586   7.828
  645GLY     CA 6883   8.287   7.435   7.973
  645GLY    HA1 6884   8.330   7.387   7.896
  645GLY    HA2 6885   8.214   7.378   8.011
  645GLY      C 6886   8.390   7.465   8.080
  645GLY      O 6887   8.483   7.545   8.059
  646ASP      N 6888   8.377   7.400   8.195
  646ASP      H 6889   8.307   7.329   8.205
  646ASP     CA 6890   8.464   7.432   8.307
  646ASP     HA 6891   8.464   7.532   8.312
  646ASP     CB 6892   8.409   7.372   8.436
  646ASP    HB1 6893   8.416   7.272   8.431
  646ASP    HB2 6894   8.313   7.398   8.445
  646ASP     CG 6895   8.484   7.420   8.558
  646ASP    OD1 6896   8.444   7.523   8.616
  646ASP    OD2 6897   8.583   7.355   8.596
  646ASP      C 6898   8.606   7.382   8.283
  646ASP      O 6899   8.703   7.453   8.313
  647LEU      N 6900   8.620   7.260   8.232
  647LEU      H 6901   8.536   7.209   8.212
  647LEU     CA 6902   8.747   7.192   8.202
  647LEU     HA 6903   8.718   7.115   8.145
  647LEU     CB 6904   8.844   7.283   8.125
  647LEU    HB1 6905   8.883   7.346   8.192
  647LEU    HB2 6906   8.789   7.334   8.059
  647LEU     CG 6907   8.961   7.222   8.047
  647LEU     HG 6908   9.020   7.172   8.110
  647LEU    CD1 6909   8.914   7.122   7.943
  647LEU   HD11 6910   8.993   7.085   7.894
  647LEU   HD12 6911   8.864   7.048   7.988
  647LEU   HD13 6912   8.853   7.168   7.878
  647LEU    CD2 6913   9.038   7.334   7.980
  647LEU   HD21 6914   9.114   7.295   7.929
  647LEU   HD22 6915   8.977   7.383   7.917
  647LEU   HD23 6916   9.072   7.397   8.050
  647LEU      C 6917   8.817   7.139   8.327
  647LEU      O 6918   8.916   7.067   8.313
  648GLU      N 6919   8.770   7.173   8.447
  648GLU      H 6920   8.699   7.244   8.452
  648GLU     CA 6921   8.816   7.112   8.571
  648GLU     HA 6922   8.856   7.024   8.545
  648GLU     CB 6923   8.922   7.198   8.639
  648GLU    HB1 6924   8.945   7.156   8.727
  648GLU    HB2 6925   8.883   7.289   8.655
  648GLU     CG 6926   9.050   7.214   8.558
  648GLU    HG1 6927   9.027   7.253   8.469
  648GLU    HG2 6928   9.091   7.124   8.545
  648GLU     CD 6929   9.151   7.304   8.626
  648GLU    OE1 6930   9.109   7.394   8.702
  648GLU    OE2 6931   9.272   7.285   8.602
  648GLU      C 6932   8.698   7.090   8.664
  648GLU      O 6933   8.705   7.115   8.784
  649PHE      N 6934   8.585   7.043   8.609
  649PHE      H 6935   8.585   7.009   8.515
  649PHE     CA 6936   8.462   7.041   8.686
  649PHE     HA 6937   8.461   7.132   8.728
  649PHE     CB 6938   8.340   7.018   8.594
  649PHE    HB1 6939   8.334   7.093   8.528
  649PHE    HB2 6940   8.257   7.017   8.650
  649PHE     CG 6941   8.343   6.890   8.516
  649PHE    CD1 6942   8.289   6.774   8.568
  649PHE    HD1 6943   8.249   6.775   8.660
  649PHE    CE1 6944   8.289   6.658   8.495
  649PHE    HE1 6945   8.249   6.575   8.534
  649PHE     CZ 6946   8.343   6.656   8.369
  649PHE     HZ 6947   8.344   6.571   8.316
  649PHE    CE2 6948   8.396   6.771   8.315
  649PHE    HE2 6949   8.435   6.770   8.223
  649PHE    CD2 6950   8.395   6.887   8.388
  649PHE    HD2 6951   8.432   6.971   8.348
  649PHE      C 6952   8.462   6.937   8.797
  649PHE      O 6953   8.377   6.944   8.886
  650THR      N 6954   8.556   6.843   8.795
  650THR      H 6955   8.622   6.841   8.720
  650THR     CA 6956   8.564   6.743   8.901
  650THR     HA 6957   8.532   6.789   8.984
  650THR     CB 6958   8.474   6.622   8.872
  650THR     HB 6959   8.378   6.651   8.862
  650THR    CG2 6960   8.517   6.549   8.746
  650THR   HG21 6961   8.456   6.471   8.730
  650THR   HG22 6962   8.512   6.611   8.668
  650THR   HG23 6963   8.611   6.516   8.757
  650THR    OG1 6964   8.478   6.532   8.983
  650THR    HG1 6965   8.419   6.453   8.964
  650THR      C 6966   8.708   6.698   8.917
  650THR      O 6967   8.790   6.714   8.826
  651GLU      N 6968   8.738   6.645   9.035
  651GLU      H 6969   8.670   6.650   9.108
  651GLU     CA 6970   8.865   6.580   9.063
  651GLU     HA 6971   8.910   6.576   8.974
  651GLU     CB 6972   8.946   6.662   9.163
  651GLU    HB1 6973   9.030   6.612   9.184
  651GLU    HB2 6974   8.892   6.672   9.247
  651GLU     CG 6975   8.983   6.800   9.113
  651GLU    HG1 6976   8.899   6.851   9.095
  651GLU    HG2 6977   9.035   6.791   9.028
  651GLU     CD 6978   9.067   6.876   9.214
  651GLU    OE1 6979   9.083   6.827   9.327
  651GLU    OE2 6980   9.116   6.986   9.179
  651GLU      C 6981   8.847   6.438   9.117
  651GLU      O 6982   8.944   6.378   9.163
  652ASN      N 6983   8.725   6.383   9.111
  652ASN      H 6984   8.650   6.434   9.068
  652ASN     CA 6985   8.697   6.250   9.165
  652ASN     HA 6986   8.753   6.237   9.247
  652ASN     CB 6987   8.551   6.240   9.206
  652ASN    HB1 6988   8.532   6.146   9.236
  652ASN    HB2 6989   8.493   6.261   9.127
  652ASN     CG 6990   8.516   6.335   9.318
  652ASN    OD1 6991   8.443   6.432   9.298
  652ASN    ND2 6992   8.566   6.307   9.437
  652ASN   HD21 6993   8.623   6.226   9.449
  652ASN   HD22 6994   8.546   6.366   9.515
  652ASN      C 6995   8.734   6.146   9.060
  652ASN      O 6996   8.650   6.077   9.001
  653TYR      N 6997   8.864   6.134   9.037
  653TYR      H 6998   8.927   6.194   9.086
  653TYR     CA 6999   8.917   6.036   8.943
  653TYR     HA 7000   8.862   5.953   8.955
  653TYR     CB 7001   8.904   6.084   8.798
  653TYR    HB1 7002   8.807   6.078   8.772
  653TYR    HB2 7003   8.958   6.023   8.740
  653TYR     CG 7004   8.951   6.226   8.773
  653TYR    CD1 7005   9.086   6.260   8.780
  653TYR    HD1 7006   9.153   6.189   8.801
  653TYR    CE1 7007   9.128   6.388   8.758
  653TYR    HE1 7008   9.225   6.411   8.765
  653TYR     CZ 7009   9.037   6.485   8.726
  653TYR     OH 7010   9.081   6.614   8.704
  653TYR     HH 7011   9.003   6.672   8.682
  653TYR    CE2 7012   8.904   6.455   8.718
  653TYR    HE2 7013   8.837   6.526   8.695
  653TYR    CD2 7014   8.861   6.326   8.741
  653TYR    HD2 7015   8.763   6.304   8.734
  653TYR      C 7016   9.062   6.009   8.976
  653TYR      O 7017   9.126   6.086   9.049
  654ASP      N 7018   9.113   5.900   8.922
  654ASP      H 7019   9.050   5.828   8.891
  654ASP     CA 7020   9.256   5.880   8.905
  654ASP     HA 7021   9.303   5.940   8.969
  654ASP     CB 7022   9.295   5.737   8.939
  654ASP    HB1 7023   9.394   5.728   8.933
  654ASP    HB2 7024   9.252   5.675   8.873
  654ASP     CG 7025   9.252   5.696   9.078
  654ASP    OD1 7026   9.264   5.780   9.171
  654ASP    OD2 7027   9.206   5.582   9.095
  654ASP      C 7028   9.291   5.915   8.761
  654ASP      O 7029   9.203   5.936   8.677
  655PHE      N 7030   9.421   5.920   8.732
  655PHE      H 7031   9.487   5.907   8.805
  655PHE     CA 7032   9.469   5.944   8.596
  655PHE     HA 7033   9.568   5.950   8.604
  655PHE     CB 7034   9.433   5.827   8.504
  655PHE    HB1 7035   9.498   5.824   8.428
  655PHE    HB2 7036   9.340   5.841   8.468
  655PHE     CG 7037   9.436   5.694   8.573
  655PHE    CD1 7038   9.551   5.647   8.633
  655PHE    HD1 7039   9.634   5.702   8.630
  655PHE    CE1 7040   9.552   5.525   8.697
  655PHE    HE1 7041   9.636   5.492   8.740
  655PHE     CZ 7042   9.438   5.449   8.702
  655PHE     HZ 7043   9.439   5.360   8.748
  655PHE    CE2 7044   9.322   5.495   8.643
  655PHE    HE2 7045   9.238   5.440   8.647
  655PHE    CD2 7046   9.321   5.616   8.579
  655PHE    HD2 7047   9.236   5.648   8.536
  655PHE      C 7048   9.416   6.077   8.541
  655PHE      O 7049   9.336   6.082   8.448
  656LYS      N 7050   9.461   6.186   8.604
  656LYS      H 7051   9.523   6.176   8.681
  656LYS     CA 7052   9.421   6.319   8.562
  656LYS     HA 7053   9.321   6.321   8.572
  656LYS     CB 7054   9.487   6.423   8.652
  656LYS    HB1 7055   9.586   6.413   8.644
  656LYS    HB2 7056   9.459   6.404   8.746
  656LYS     CG 7057   9.452   6.567   8.621
  656LYS    HG1 7058   9.352   6.578   8.623
  656LYS    HG2 7059   9.486   6.591   8.530
  656LYS     CD 7060   9.515   6.658   8.724
  656LYS    HD1 7061   9.614   6.644   8.722
  656LYS    HD2 7062   9.479   6.634   8.814
  656LYS     CE 7063   9.485   6.804   8.697
  656LYS    HE1 7064   9.386   6.818   8.696
  656LYS    HE2 7065   9.523   6.830   8.608
  656LYS     NZ 7066   9.545   6.890   8.802
  656LYS    HZ1 7067   9.524   6.986   8.782
  656LYS    HZ2 7068   9.507   6.865   8.891
  656LYS    HZ3 7069   9.644   6.877   8.803
  656LYS      C 7070   9.457   6.345   8.416
  656LYS      O 7071   9.386   6.417   8.345
  657ALA      N 7072   9.569   6.288   8.370
  657ALA      H 7073   9.625   6.233   8.432
  657ALA     CA 7074   9.609   6.305   8.232
  657ALA     HA 7075   9.616   6.404   8.218
  657ALA     CB 7076   9.744   6.238   8.208
  657ALA    HB1 7077   9.770   6.250   8.112
  657ALA    HB2 7078   9.812   6.279   8.267
  657ALA    HB3 7079   9.736   6.140   8.228
  657ALA      C 7080   9.504   6.250   8.137
  657ALA      O 7081   9.476   6.311   8.033
  658VAL      N 7082   9.444   6.137   8.172
  658VAL      H 7083   9.470   6.091   8.257
  658VAL     CA 7084   9.340   6.079   8.087
  658VAL     HA 7085   9.379   6.072   7.995
  658VAL     CB 7086   9.302   5.939   8.137
  658VAL     HB 7087   9.268   5.946   8.231
  658VAL    CG1 7088   9.192   5.880   8.051
  658VAL   HG11 7089   9.168   5.789   8.085
  658VAL   HG12 7090   9.111   5.939   8.055
  658VAL   HG13 7091   9.223   5.873   7.956
  658VAL    CG2 7092   9.422   5.848   8.140
  658VAL   HG21 7093   9.394   5.757   8.173
  658VAL   HG22 7094   9.460   5.840   8.048
  658VAL   HG23 7095   9.491   5.886   8.201
  658VAL      C 7096   9.219   6.171   8.081
  658VAL      O 7097   9.162   6.194   7.974
  659PHE      N 7098   9.179   6.225   8.196
  659PHE      H 7099   9.229   6.204   8.280
  659PHE     CA 7100   9.063   6.314   8.202
  659PHE     HA 7101   8.984   6.264   8.166
  659PHE     CB 7102   9.039   6.353   8.347
  659PHE    HB1 7103   9.120   6.400   8.381
  659PHE    HB2 7104   9.024   6.269   8.400
  659PHE     CG 7105   8.921   6.443   8.369
  659PHE    CD1 7106   8.794   6.390   8.381
  659PHE    HD1 7107   8.780   6.291   8.374
  659PHE    CE1 7108   8.687   6.472   8.403
  659PHE    HE1 7109   8.595   6.433   8.410
  659PHE     CZ 7110   8.705   6.608   8.415
  659PHE     HZ 7111   8.626   6.667   8.432
  659PHE    CE2 7112   8.831   6.662   8.404
  659PHE    HE2 7113   8.844   6.761   8.412
  659PHE    CD2 7114   8.939   6.579   8.382
  659PHE    HD2 7115   9.031   6.618   8.375
  659PHE      C 7116   9.085   6.437   8.115
  659PHE      O 7117   9.000   6.473   8.031
  660ILE      N 7118   9.200   6.503   8.131
  660ILE      H 7119   9.269   6.468   8.194
  660ILE     CA 7120   9.224   6.626   8.057
  660ILE     HA 7121   9.141   6.681   8.068
  660ILE     CB 7122   9.343   6.704   8.117
  660ILE     HB 7123   9.330   6.708   8.216
  660ILE    CG2 7124   9.474   6.634   8.090
  660ILE   HG21 7125   9.549   6.687   8.130
  660ILE   HG22 7126   9.472   6.543   8.131
  660ILE   HG23 7127   9.487   6.626   7.991
  660ILE    CG1 7128   9.349   6.846   8.061
  660ILE   HG11 7129   9.345   6.841   7.961
  660ILE   HG12 7130   9.435   6.887   8.089
  660ILE     CD 7131   9.236   6.936   8.107
  660ILE    HD1 7132   9.247   7.027   8.066
  660ILE    HD2 7133   9.148   6.897   8.078
  660ILE    HD3 7134   9.238   6.944   8.207
  660ILE      C 7135   9.242   6.596   7.908
  660ILE      O 7136   9.199   6.673   7.823
  661ILE      N 7137   9.305   6.483   7.875
  661ILE      H 7138   9.341   6.423   7.947
  661ILE     CA 7139   9.321   6.446   7.734
  661ILE     HA 7140   9.362   6.524   7.688
  661ILE     CB 7141   9.414   6.324   7.721
  661ILE     HB 7142   9.385   6.254   7.787
  661ILE    CG2 7143   9.405   6.264   7.581
  661ILE   HG21 7144   9.466   6.185   7.575
  661ILE   HG22 7145   9.311   6.235   7.563
  661ILE   HG23 7146   9.432   6.332   7.513
  661ILE    CG1 7147   9.558   6.364   7.751
  661ILE   HG11 7148   9.558   6.426   7.829
  661ILE   HG12 7149   9.595   6.411   7.671
  661ILE     CD 7150   9.649   6.249   7.784
  661ILE    HD1 7151   9.741   6.283   7.802
  661ILE    HD2 7152   9.614   6.201   7.865
  661ILE    HD3 7153   9.652   6.185   7.707
  661ILE      C 7154   9.186   6.422   7.670
  661ILE      O 7155   9.161   6.466   7.557
  662LEU      N 7156   9.096   6.353   7.740
  662LEU      H 7157   9.120   6.317   7.830
  662LEU     CA 7158   8.962   6.330   7.686
  662LEU     HA 7159   8.975   6.285   7.598
  662LEU     CB 7160   8.882   6.240   7.780
  662LEU    HB1 7161   8.785   6.248   7.754
  662LEU    HB2 7162   8.895   6.275   7.873
  662LEU     CG 7163   8.915   6.091   7.783
  662LEU     HG 7164   9.013   6.080   7.796
  662LEU    CD1 7165   8.844   6.024   7.898
  662LEU   HD11 7166   8.866   5.926   7.899
  662LEU   HD12 7167   8.873   6.066   7.984
  662LEU   HD13 7168   8.745   6.035   7.887
  662LEU    CD2 7169   8.877   6.025   7.652
  662LEU   HD21 7170   8.899   5.927   7.656
  662LEU   HD22 7171   8.778   6.036   7.636
  662LEU   HD23 7172   8.927   6.068   7.577
  662LEU      C 7173   8.889   6.461   7.663
  662LEU      O 7174   8.827   6.480   7.558
  663LEU      N 7175   8.895   6.552   7.760
  663LEU      H 7176   8.947   6.534   7.843
  663LEU     CA 7177   8.823   6.678   7.742
  663LEU     HA 7178   8.729   6.651   7.718
  663LEU     CB 7179   8.823   6.759   7.872
  663LEU    HB1 7180   8.794   6.852   7.849
  663LEU    HB2 7181   8.917   6.761   7.906
  663LEU     CG 7182   8.734   6.710   7.986
  663LEU     HG 7183   8.762   6.617   8.010
  663LEU    CD1 7184   8.751   6.800   8.105
  663LEU   HD11 7185   8.692   6.768   8.180
  663LEU   HD12 7186   8.846   6.799   8.134
  663LEU   HD13 7187   8.725   6.893   8.080
  663LEU    CD2 7188   8.587   6.705   7.946
  663LEU   HD21 7189   8.532   6.672   8.023
  663LEU   HD22 7190   8.556   6.796   7.920
  663LEU   HD23 7191   8.575   6.643   7.869
  663LEU      C 7192   8.882   6.761   7.628
  663LEU      O 7193   8.807   6.819   7.549
  664LEU      N 7194   9.014   6.768   7.618
  664LEU      H 7195   9.071   6.721   7.685
  664LEU     CA 7196   9.075   6.844   7.510
  664LEU     HA 7197   9.033   6.935   7.515
  664LEU     CB 7198   9.226   6.853   7.531
  664LEU    HB1 7199   9.265   6.896   7.450
  664LEU    HB2 7200   9.261   6.760   7.539
  664LEU     CG 7201   9.274   6.931   7.653
  664LEU     HG 7202   9.222   6.899   7.733
  664LEU    CD1 7203   9.421   6.906   7.678
  664LEU   HD11 7204   9.450   6.958   7.758
  664LEU   HD12 7205   9.436   6.808   7.694
  664LEU   HD13 7206   9.473   6.935   7.598
  664LEU    CD2 7207   9.248   7.079   7.637
  664LEU   HD21 7208   9.280   7.127   7.718
  664LEU   HD22 7209   9.296   7.113   7.556
  664LEU   HD23 7210   9.150   7.094   7.626
  664LEU      C 7211   9.043   6.784   7.374
  664LEU      O 7212   9.016   6.857   7.278
  665ALA      N 7213   9.047   6.651   7.364
  665ALA      H 7214   9.074   6.596   7.443
  665ALA     CA 7215   9.011   6.586   7.239
  665ALA     HA 7216   9.071   6.626   7.170
  665ALA     CB 7217   9.035   6.436   7.248
  665ALA    HB1 7218   9.009   6.393   7.161
  665ALA    HB2 7219   9.131   6.419   7.267
  665ALA    HB3 7220   8.979   6.398   7.322
  665ALA      C 7221   8.866   6.614   7.203
  665ALA      O 7222   8.834   6.639   7.086
  666TYR      N 7223   8.776   6.611   7.302
  666TYR      H 7224   8.805   6.588   7.395
  666TYR     CA 7225   8.636   6.641   7.275
  666TYR     HA 7226   8.607   6.577   7.204
  666TYR     CB 7227   8.553   6.620   7.401
  666TYR    HB1 7228   8.599   6.664   7.478
  666TYR    HB2 7229   8.545   6.522   7.419
  666TYR     CG 7230   8.414   6.677   7.389
  666TYR    CD1 7231   8.318   6.613   7.312
  666TYR    HD1 7232   8.341   6.528   7.265
  666TYR    CE1 7233   8.191   6.665   7.300
  666TYR    HE1 7234   8.122   6.618   7.244
  666TYR     CZ 7235   8.159   6.781   7.366
  666TYR     OH 7236   8.032   6.832   7.355
  666TYR     HH 7237   8.025   6.916   7.409
  666TYR    CE2 7238   8.252   6.845   7.443
  666TYR    HE2 7239   8.228   6.929   7.491
  666TYR    CD2 7240   8.379   6.793   7.454
  666TYR    HD2 7241   8.447   6.840   7.510
  666TYR      C 7242   8.620   6.784   7.224
  666TYR      O 7243   8.546   6.808   7.129
  667VAL      N 7244   8.691   6.878   7.286
  667VAL      H 7245   8.751   6.853   7.362
  667VAL     CA 7246   8.681   7.018   7.244
  667VAL     HA 7247   8.584   7.042   7.248
  667VAL     CB 7248   8.761   7.108   7.340
  667VAL     HB 7249   8.851   7.068   7.355
  667VAL    CG1 7250   8.781   7.246   7.282
  667VAL   HG11 7251   8.833   7.302   7.346
  667VAL   HG12 7252   8.831   7.239   7.196
  667VAL   HG13 7253   8.692   7.288   7.265
  667VAL    CG2 7254   8.691   7.117   7.473
  667VAL   HG21 7255   8.743   7.175   7.534
  667VAL   HG22 7256   8.599   7.156   7.460
  667VAL   HG23 7257   8.683   7.025   7.513
  667VAL      C 7258   8.727   7.034   7.100
  667VAL      O 7259   8.661   7.098   7.018
  668ILE      N 7260   8.843   6.977   7.068
  668ILE      H 7261   8.892   6.922   7.136
  668ILE     CA 7262   8.899   6.994   6.935
  668ILE     HA 7263   8.899   7.092   6.918
  668ILE     CB 7264   9.043   6.940   6.929
  668ILE     HB 7265   9.043   6.846   6.962
  668ILE    CG2 7266   9.094   6.940   6.786
  668ILE   HG21 7267   9.187   6.905   6.784
  668ILE   HG22 7268   9.035   6.882   6.730
  668ILE   HG23 7269   9.092   7.033   6.750
  668ILE    CG1 7270   9.136   7.024   7.017
  668ILE   HG11 7271   9.088   7.047   7.102
  668ILE   HG12 7272   9.159   7.108   6.968
  668ILE     CD 7273   9.264   6.955   7.054
  668ILE    HD1 7274   9.319   7.016   7.111
  668ILE    HD2 7275   9.243   6.871   7.105
  668ILE    HD3 7276   9.314   6.932   6.971
  668ILE      C 7277   8.810   6.928   6.831
  668ILE      O 7278   8.784   6.984   6.724
  669LEU      N 7279   8.761   6.807   6.861
  669LEU      H 7280   8.784   6.764   6.948
  669LEU     CA 7281   8.674   6.738   6.766
  669LEU     HA 7282   8.722   6.736   6.678
  669LEU     CB 7283   8.649   6.596   6.814
  669LEU    HB1 7284   8.578   6.556   6.756
  669LEU    HB2 7285   8.616   6.601   6.908
  669LEU     CG 7286   8.771   6.503   6.811
  669LEU     HG 7287   8.848   6.550   6.853
  669LEU    CD1 7288   8.744   6.378   6.891
  669LEU   HD11 7289   8.824   6.318   6.888
  669LEU   HD12 7290   8.724   6.403   6.986
  669LEU   HD13 7291   8.665   6.330   6.852
  669LEU    CD2 7292   8.808   6.467   6.668
  669LEU   HD21 7293   8.887   6.406   6.668
  669LEU   HD22 7294   8.731   6.420   6.624
  669LEU   HD23 7295   8.829   6.550   6.617
  669LEU      C 7296   8.543   6.813   6.748
  669LEU      O 7297   8.489   6.818   6.637
  670THR      N 7298   8.489   6.871   6.855
  670THR      H 7299   8.533   6.862   6.944
  670THR     CA 7300   8.365   6.948   6.842
  670THR     HA 7301   8.299   6.887   6.798
  670THR     CB 7302   8.315   6.989   6.980
  670THR     HB 7303   8.383   7.044   7.027
  670THR    CG2 7304   8.186   7.066   6.969
  670THR   HG21 7305   8.154   7.092   7.060
  670THR   HG22 7306   8.201   7.148   6.914
  670THR   HG23 7307   8.116   7.009   6.925
  670THR    OG1 7308   8.293   6.871   7.059
  670THR    HG1 7309   8.260   6.897   7.150
  670THR      C 7310   8.385   7.070   6.754
  670THR      O 7311   8.299   7.103   6.672
  671TYR      N 7312   8.497   7.140   6.771
  671TYR      H 7313   8.562   7.114   6.842
  671TYR     CA 7314   8.522   7.255   6.684
  671TYR     HA 7315   8.439   7.310   6.688
  671TYR     CB 7316   8.640   7.337   6.735
  671TYR    HB1 7317   8.669   7.397   6.661
  671TYR    HB2 7318   8.714   7.274   6.758
  671TYR     CG 7319   8.611   7.423   6.858
  671TYR    CD1 7320   8.488   7.418   6.924
  671TYR    HD1 7321   8.416   7.356   6.890
  671TYR    CE1 7322   8.463   7.496   7.034
  671TYR    HE1 7323   8.374   7.490   7.081
  671TYR     CZ 7324   8.559   7.582   7.080
  671TYR     OH 7325   8.532   7.659   7.190
  671TYR     HH 7326   8.611   7.716   7.211
  671TYR    CE2 7327   8.682   7.589   7.017
  671TYR    HE2 7328   8.752   7.651   7.051
  671TYR    CD2 7329   8.707   7.510   6.907
  671TYR    HD2 7330   8.796   7.515   6.862
  671TYR      C 7331   8.544   7.211   6.540
  671TYR      O 7332   8.502   7.281   6.447
  672ILE      N 7333   8.607   7.095   6.519
  672ILE      H 7334   8.646   7.045   6.596
  672ILE     CA 7335   8.618   7.041   6.383
  672ILE     HA 7336   8.662   7.111   6.328
  672ILE     CB 7337   8.704   6.913   6.383
  672ILE     HB 7338   8.672   6.853   6.456
  672ILE    CG2 7339   8.689   6.837   6.251
  672ILE   HG21 7340   8.745   6.754   6.253
  672ILE   HG22 7341   8.593   6.811   6.238
  672ILE   HG23 7342   8.718   6.895   6.175
  672ILE    CG1 7343   8.851   6.949   6.408
  672ILE   HG11 7344   8.855   7.017   6.481
  672ILE   HG12 7345   8.889   6.987   6.324
  672ILE     CD 7346   8.937   6.832   6.449
  672ILE    HD1 7347   9.031   6.863   6.463
  672ILE    HD2 7348   8.901   6.793   6.534
  672ILE    HD3 7349   8.935   6.763   6.377
  672ILE      C 7350   8.479   7.014   6.326
  672ILE      O 7351   8.452   7.043   6.208
  673LEU      N 7352   8.390   6.958   6.407
  673LEU      H 7353   8.416   6.935   6.501
  673LEU     CA 7354   8.254   6.929   6.361
  673LEU     HA 7355   8.264   6.869   6.281
  673LEU     CB 7356   8.175   6.858   6.470
  673LEU    HB1 7357   8.078   6.862   6.443
  673LEU    HB2 7358   8.188   6.910   6.554
  673LEU     CG 7359   8.206   6.712   6.502
  673LEU     HG 7360   8.302   6.703   6.528
  673LEU    CD1 7361   8.119   6.665   6.617
  673LEU   HD11 7362   8.139   6.569   6.637
  673LEU   HD12 7363   8.137   6.721   6.698
  673LEU   HD13 7364   8.022   6.673   6.592
  673LEU    CD2 7365   8.184   6.626   6.381
  673LEU   HD21 7366   8.204   6.531   6.404
  673LEU   HD22 7367   8.088   6.633   6.352
  673LEU   HD23 7368   8.244   6.656   6.307
  673LEU      C 7369   8.182   7.057   6.321
  673LEU      O 7370   8.119   7.063   6.214
  674LEU      N 7371   8.189   7.160   6.405
  674LEU      H 7372   8.242   7.152   6.489
  674LEU     CA 7373   8.119   7.284   6.374
  674LEU     HA 7374   8.024   7.258   6.355
  674LEU     CB 7375   8.123   7.378   6.494
  674LEU    HB1 7376   8.078   7.463   6.468
  674LEU    HB2 7377   8.219   7.396   6.516
  674LEU     CG 7378   8.054   7.324   6.620
  674LEU     HG 7379   8.090   7.232   6.638
  674LEU    CD1 7380   8.083   7.414   6.740
  674LEU   HD11 7381   8.037   7.377   6.821
  674LEU   HD12 7382   8.181   7.417   6.756
  674LEU   HD13 7383   8.049   7.506   6.721
  674LEU    CD2 7384   7.904   7.311   6.600
  674LEU   HD21 7385   7.862   7.276   6.684
  674LEU   HD22 7386   7.865   7.401   6.579
  674LEU   HD23 7387   7.885   7.248   6.524
  674LEU      C 7388   8.179   7.351   6.250
  674LEU      O 7389   8.105   7.404   6.166
  675LEU      N 7390   8.311   7.346   6.236
  675LEU      H 7391   8.366   7.301   6.306
  675LEU     CA 7392   8.376   7.404   6.120
  675LEU     HA 7393   8.345   7.499   6.114
  675LEU     CB 7394   8.527   7.397   6.140
  675LEU    HB1 7395   8.551   7.300   6.138
  675LEU    HB2 7396   8.545   7.434   6.231
  675LEU     CG 7397   8.623   7.468   6.044
  675LEU     HG 7398   8.614   7.428   5.953
  675LEU    CD1 7399   8.589   7.615   6.030
  675LEU   HD11 7400   8.653   7.658   5.967
  675LEU   HD12 7401   8.496   7.624   5.994
  675LEU   HD13 7402   8.595   7.659   6.119
  675LEU    CD2 7403   8.765   7.450   6.095
  675LEU   HD21 7404   8.828   7.496   6.033
  675LEU   HD22 7405   8.773   7.490   6.186
  675LEU   HD23 7406   8.787   7.352   6.099
  675LEU      C 7407   8.334   7.332   5.992
  675LEU      O 7408   8.305   7.396   5.890
  676ASN      N 7409   8.328   7.199   5.996
  676ASN      H 7410   8.352   7.150   6.080
  676ASN     CA 7411   8.286   7.124   5.878
  676ASN     HA 7412   8.340   7.160   5.802
  676ASN     CB 7413   8.316   6.976   5.896
  676ASN    HB1 7414   8.263   6.924   5.829
  676ASN    HB2 7415   8.289   6.948   5.988
  676ASN     CG 7416   8.462   6.944   5.877
  676ASN    OD1 7417   8.524   6.990   5.781
  676ASN    ND2 7418   8.518   6.867   5.968
  676ASN   HD21 7419   8.463   6.833   6.045
  676ASN   HD22 7420   8.614   6.842   5.960
  676ASN      C 7421   8.138   7.146   5.848
  676ASN      O 7422   8.099   7.146   5.731
  677MET      N 7423   8.056   7.163   5.951
  677MET      H 7424   8.090   7.149   6.044
  677MET     CA 7425   7.917   7.201   5.930
  677MET     HA 7426   7.876   7.129   5.874
  677MET     CB 7427   7.845   7.210   6.064
  677MET    HB1 7428   7.892   7.278   6.119
  677MET    HB2 7429   7.852   7.121   6.108
  677MET     CG 7430   7.697   7.248   6.058
  677MET    HG1 7431   7.653   7.174   6.007
  677MET    HG2 7432   7.693   7.332   6.004
  677MET     SD 7433   7.626   7.269   6.222
  677MET     CE 7434   7.700   7.424   6.272
  677MET    HE1 7435   7.668   7.448   6.364
  677MET    HE2 7436   7.799   7.415   6.273
  677MET    HE3 7437   7.673   7.496   6.208
  677MET      C 7438   7.908   7.333   5.855
  677MET      O 7439   7.831   7.348   5.760
  678LEU      N 7440   7.990   7.430   5.898
  678LEU      H 7441   8.051   7.413   5.975
  678LEU     CA 7442   7.990   7.560   5.833
  678LEU     HA 7443   7.896   7.593   5.840
  678LEU     CB 7444   8.087   7.655   5.905
  678LEU    HB1 7445   8.172   7.655   5.853
  678LEU    HB2 7446   8.103   7.617   5.996
  678LEU     CG 7447   8.045   7.801   5.924
  678LEU     HG 7448   8.126   7.856   5.942
  678LEU    CD1 7449   7.982   7.859   5.799
  678LEU   HD11 7450   7.956   7.954   5.816
  678LEU   HD12 7451   8.047   7.855   5.724
  678LEU   HD13 7452   7.900   7.806   5.775
  678LEU    CD2 7453   7.952   7.812   6.043
  678LEU   HD21 7454   7.924   7.907   6.055
  678LEU   HD22 7455   7.870   7.756   6.027
  678LEU   HD23 7456   7.999   7.780   6.125
  678LEU      C 7457   8.028   7.547   5.686
  678LEU      O 7458   7.961   7.602   5.598
  679ILE      N 7459   8.135   7.472   5.658
  679ILE      H 7460   8.184   7.426   5.732
  679ILE     CA 7461   8.180   7.457   5.520
  679ILE     HA 7462   8.187   7.550   5.484
  679ILE     CB 7463   8.318   7.387   5.517
  679ILE     HB 7464   8.315   7.305   5.574
  679ILE    CG2 7465   8.353   7.345   5.374
  679ILE   HG21 7466   8.442   7.300   5.373
  679ILE   HG22 7467   8.283   7.282   5.340
  679ILE   HG23 7468   8.356   7.426   5.315
  679ILE    CG1 7469   8.425   7.481   5.572
  679ILE   HG11 7470   8.387   7.531   5.650
  679ILE   HG12 7471   8.450   7.546   5.500
  679ILE     CD 7472   8.550   7.411   5.618
  679ILE    HD1 7473   8.615   7.478   5.653
  679ILE    HD2 7474   8.527   7.346   5.691
  679ILE    HD3 7475   8.590   7.361   5.541
  679ILE      C 7476   8.077   7.382   5.436
  679ILE      O 7477   8.052   7.418   5.320
  680ALA      N 7478   8.017   7.278   5.492
  680ALA      H 7479   8.040   7.252   5.586
  680ALA     CA 7480   7.917   7.201   5.418
  680ALA     HA 7481   7.962   7.171   5.334
  680ALA     CB 7482   7.873   7.080   5.499
  680ALA    HB1 7483   7.804   7.028   5.447
  680ALA    HB2 7484   7.952   7.021   5.517
  680ALA    HB3 7485   7.833   7.110   5.585
  680ALA      C 7486   7.798   7.287   5.381
  680ALA      O 7487   7.747   7.280   5.269
  681LEU      N 7488   7.751   7.370   5.475
  681LEU      H 7489   7.791   7.371   5.566
  681LEU     CA 7490   7.640   7.459   5.442
  681LEU     HA 7491   7.572   7.402   5.395
  681LEU     CB 7492   7.581   7.517   5.570
  681LEU    HB1 7493   7.511   7.584   5.544
  681LEU    HB2 7494   7.654   7.563   5.620
  681LEU     CG 7495   7.517   7.415   5.664
  681LEU     HG 7496   7.582   7.341   5.681
  681LEU    CD1 7497   7.484   7.480   5.796
  681LEU   HD11 7498   7.442   7.412   5.857
  681LEU   HD12 7499   7.567   7.515   5.838
  681LEU   HD13 7500   7.420   7.555   5.781
  681LEU    CD2 7501   7.393   7.353   5.602
  681LEU   HD21 7502   7.353   7.287   5.666
  681LEU   HD22 7503   7.326   7.425   5.582
  681LEU   HD23 7504   7.418   7.306   5.517
  681LEU      C 7505   7.682   7.569   5.346
  681LEU      O 7506   7.601   7.615   5.265
  682MET      N 7507   7.808   7.613   5.353
  682MET      H 7508   7.867   7.581   5.426
  682MET     CA 7509   7.859   7.707   5.255
  682MET     HA 7510   7.790   7.780   5.254
  682MET     CB 7511   7.997   7.758   5.298
  682MET    HB1 7512   8.034   7.814   5.224
  682MET    HB2 7513   8.056   7.679   5.314
  682MET     CG 7514   7.995   7.842   5.424
  682MET    HG1 7515   8.067   7.803   5.481
  682MET    HG2 7516   7.906   7.823   5.465
  682MET     SD 7517   8.020   8.017   5.392
  682MET     CE 7518   7.884   8.047   5.281
  682MET    HE1 7519   7.884   8.143   5.253
  682MET    HE2 7520   7.893   7.989   5.200
  682MET    HE3 7521   7.798   8.026   5.327
  682MET      C 7522   7.870   7.646   5.116
  682MET      O 7523   7.872   7.720   5.017
  683GLY      N 7524   7.876   7.513   5.106
  683GLY      H 7525   7.876   7.457   5.189
  683GLY     CA 7526   7.882   7.449   4.976
  683GLY    HA1 7527   7.894   7.351   4.992
  683GLY    HA2 7528   7.962   7.485   4.929
  683GLY      C 7529   7.759   7.471   4.890
  683GLY      O 7530   7.765   7.448   4.769
  684GLU      N 7531   7.647   7.514   4.950
  684GLU      H 7532   7.649   7.531   5.048
  684GLU     CA 7533   7.522   7.537   4.879
  684GLU     HA 7534   7.537   7.491   4.791
  684GLU     CB 7535   7.405   7.477   4.958
  684GLU    HB1 7536   7.320   7.498   4.910
  684GLU    HB2 7537   7.403   7.519   5.049
  684GLU     CG 7538   7.413   7.326   4.976
  684GLU    HG1 7539   7.343   7.297   5.042
  684GLU    HG2 7540   7.503   7.302   5.011
  684GLU     CD 7541   7.391   7.251   4.847
  684GLU    OE1 7542   7.303   7.293   4.768
  684GLU    OE2 7543   7.461   7.150   4.824
  684GLU      C 7544   7.493   7.684   4.851
  684GLU      O 7545   7.389   7.715   4.793
  685THR      N 7546   7.581   7.776   4.891
  685THR      H 7547   7.669   7.746   4.927
  685THR     CA 7548   7.552   7.918   4.883
  685THR     HA 7549   7.452   7.919   4.894
  685THR     CB 7550   7.625   7.995   4.994
  685THR     HB 7551   7.612   8.094   4.984
  685THR    CG2 7552   7.575   7.950   5.129
  685THR   HG21 7553   7.623   8.000   5.201
  685THR   HG22 7554   7.476   7.967   5.136
  685THR   HG23 7555   7.592   7.852   5.140
  685THR    OG1 7556   7.766   7.972   4.984
  685THR    HG1 7557   7.813   8.022   5.056
  685THR      C 7558   7.590   7.981   4.749
  685THR      O 7559   7.581   8.103   4.736
  686VAL      N 7560   7.629   7.902   4.649
  686VAL      H 7561   7.629   7.803   4.661
  686VAL     CA 7562   7.671   7.961   4.523
  686VAL     HA 7563   7.719   8.046   4.544
  686VAL     CB 7564   7.767   7.867   4.446
  686VAL     HB 7565   7.717   7.785   4.417
  686VAL    CG1 7566   7.821   7.936   4.320
  686VAL   HG11 7567   7.882   7.874   4.272
  686VAL   HG12 7568   7.744   7.960   4.260
  686VAL   HG13 7569   7.870   8.019   4.346
  686VAL    CG2 7570   7.880   7.820   4.536
  686VAL   HG21 7571   7.940   7.759   4.484
  686VAL   HG22 7572   7.931   7.899   4.569
  686VAL   HG23 7573   7.842   7.770   4.614
  686VAL      C 7574   7.546   7.989   4.443
  686VAL      O 7575   7.507   7.912   4.354
  687ASN      N 7576   7.479   8.100   4.476
  687ASN      H 7577   7.512   8.152   4.555
  687ASN     CA 7578   7.361   8.151   4.406
  687ASN     HA 7579   7.339   8.236   4.454
  687ASN     CB 7580   7.394   8.177   4.259
  687ASN    HB1 7581   7.310   8.205   4.211
  687ASN    HB2 7582   7.429   8.092   4.218
  687ASN     CG 7583   7.498   8.286   4.241
  687ASN    OD1 7584   7.495   8.388   4.310
  687ASN    ND2 7585   7.592   8.264   4.149
  687ASN   HD21 7586   7.591   8.179   4.096
  687ASN   HD22 7587   7.663   8.332   4.133
  687ASN      C 7588   7.239   8.060   4.417
  687ASN      O 7589   7.133   8.092   4.363
  688LYS      N 7590   7.251   7.947   4.487
  688LYS      H 7591   7.334   7.931   4.540
  688LYS     CA 7592   7.146   7.846   4.488
  688LYS     HA 7593   7.099   7.854   4.400
  688LYS     CB 7594   7.208   7.707   4.502
  688LYS    HB1 7595   7.254   7.702   4.591
  688LYS    HB2 7596   7.275   7.695   4.429
  688LYS     CG 7597   7.109   7.592   4.494
  688LYS    HG1 7598   7.060   7.596   4.407
  688LYS    HG2 7599   7.043   7.599   4.569
  688LYS     CD 7600   7.182   7.459   4.504
  688LYS    HD1 7601   7.238   7.458   4.587
  688LYS    HD2 7602   7.240   7.448   4.424
  688LYS     CE 7603   7.085   7.343   4.510
  688LYS    HE1 7604   7.033   7.338   4.424
  688LYS    HE2 7605   7.021   7.357   4.586
  688LYS     NZ 7606   7.156   7.213   4.530
  688LYS    HZ1 7607   7.089   7.139   4.533
  688LYS    HZ2 7608   7.219   7.197   4.454
  688LYS    HZ3 7609   7.207   7.216   4.616
  688LYS      C 7610   7.046   7.873   4.600
  688LYS      O 7611   6.924   7.878   4.575
  689ILE      N 7612   7.094   7.888   4.723
  689ILE      H 7613   7.193   7.893   4.737
  689ILE     CA 7614   7.005   7.897   4.838
  689ILE     HA 7615   6.943   7.818   4.831
  689ILE     CB 7616   7.085   7.888   4.969
  689ILE     HB 7617   7.145   7.809   4.963
  689ILE    CG2 7618   7.173   8.010   4.989
  689ILE   HG21 7619   7.223   8.001   5.075
  689ILE   HG22 7620   7.237   8.017   4.913
  689ILE   HG23 7621   7.116   8.092   4.992
  689ILE    CG1 7622   6.989   7.872   5.088
  689ILE   HG11 7623   6.923   7.800   5.067
  689ILE   HG12 7624   6.940   7.958   5.102
  689ILE     CD 7625   7.057   7.836   5.217
  689ILE    HD1 7626   6.988   7.827   5.289
  689ILE    HD2 7627   7.105   7.749   5.206
  689ILE    HD3 7628   7.122   7.907   5.241
  689ILE      C 7629   6.921   8.024   4.832
  689ILE      O 7630   6.804   8.023   4.870
  690ALA      N 7631   6.979   8.135   4.785
  690ALA      H 7632   7.073   8.132   4.753
  690ALA     CA 7633   6.904   8.260   4.780
  690ALA     HA 7634   6.870   8.275   4.873
  690ALA     CB 7635   6.996   8.374   4.738
  690ALA    HB1 7636   6.944   8.459   4.735
  690ALA    HB2 7637   7.070   8.383   4.804
  690ALA    HB3 7638   7.034   8.354   4.647
  690ALA      C 7639   6.785   8.249   4.686
  690ALA      O 7640   6.671   8.278   4.724
  691GLN      N 7641   6.809   8.203   4.563
  691GLN      H 7642   6.902   8.176   4.537
  691GLN     CA 7643   6.700   8.191   4.466
  691GLN     HA 7644   6.653   8.279   4.465
  691GLN     CB 7645   6.758   8.158   4.328
  691GLN    HB1 7646   6.682   8.146   4.264
  691GLN    HB2 7647   6.809   8.072   4.335
  691GLN     CG 7648   6.851   8.265   4.273
  691GLN    HG1 7649   6.889   8.233   4.186
  691GLN    HG2 7650   6.925   8.280   4.338
  691GLN     CD 7651   6.781   8.397   4.249
  691GLN    OE1 7652   6.661   8.401   4.218
  691GLN    NE2 7653   6.854   8.506   4.265
  691GLN   HE21 7654   6.950   8.498   4.292
  691GLN   HE22 7655   6.813   8.596   4.250
  691GLN      C 7656   6.601   8.084   4.509
  691GLN      O 7657   6.480   8.101   4.491
  692GLU      N 7658   6.650   7.974   4.566
  692GLU      H 7659   6.748   7.964   4.580
  692GLU     CA 7660   6.559   7.868   4.608
  692GLU     HA 7661   6.502   7.847   4.528
  692GLU     CB 7662   6.639   7.745   4.651
  692GLU    HB1 7663   6.683   7.766   4.738
  692GLU    HB2 7664   6.708   7.727   4.581
  692GLU     CG 7665   6.556   7.618   4.669
  692GLU    HG1 7666   6.482   7.636   4.734
  692GLU    HG2 7667   6.615   7.545   4.705
  692GLU     CD 7668   6.494   7.570   4.539
  692GLU    OE1 7669   6.538   7.615   4.431
  692GLU    OE2 7670   6.402   7.486   4.545
  692GLU      C 7671   6.468   7.915   4.720
  692GLU      O 7672   6.347   7.889   4.718
  693SER      N 7673   6.524   7.987   4.817
  693SER      H 7674   6.622   8.004   4.815
  693SER     CA 7675   6.442   8.041   4.926
  693SER     HA 7676   6.390   7.964   4.964
  693SER     CB 7677   6.532   8.101   5.033
  693SER    HB1 7678   6.478   8.131   5.111
  693SER    HB2 7679   6.583   8.178   4.996
  693SER     OG 7680   6.626   8.006   5.080
  693SER     HG 7681   6.683   8.048   5.150
  693SER      C 7682   6.344   8.144   4.874
  693SER      O 7683   6.230   8.150   4.921
  694LYS      N 7684   6.386   8.227   4.778
  694LYS      H 7685   6.480   8.221   4.744
  694LYS     CA 7686   6.294   8.326   4.723
  694LYS     HA 7687   6.259   8.378   4.801
  694LYS     CB 7688   6.369   8.418   4.626
  694LYS    HB1 7689   6.395   8.365   4.546
  694LYS    HB2 7690   6.451   8.452   4.672
  694LYS     CG 7691   6.288   8.537   4.579
  694LYS    HG1 7692   6.258   8.589   4.659
  694LYS    HG2 7693   6.207   8.503   4.530
  694LYS     CD 7694   6.368   8.628   4.487
  694LYS    HD1 7695   6.304   8.689   4.439
  694LYS    HD2 7696   6.416   8.571   4.420
  694LYS     CE 7697   6.470   8.712   4.564
  694LYS    HE1 7698   6.538   8.652   4.605
  694LYS    HE2 7699   6.423   8.763   4.636
  694LYS     NZ 7700   6.540   8.809   4.476
  694LYS    HZ1 7701   6.605   8.862   4.530
  694LYS    HZ2 7702   6.588   8.759   4.404
  694LYS    HZ3 7703   6.473   8.871   4.435
  694LYS      C 7704   6.177   8.259   4.653
  694LYS      O 7705   6.061   8.298   4.672
  695ASN      N 7706   6.204   8.156   4.573
  695ASN      H 7707   6.298   8.126   4.560
  695ASN     CA 7708   6.096   8.086   4.504
  695ASN     HA 7709   6.042   8.157   4.458
  695ASN     CB 7710   6.154   7.990   4.401
  695ASN    HB1 7711   6.078   7.942   4.355
  695ASN    HB2 7712   6.212   7.923   4.448
  695ASN     CG 7713   6.237   8.060   4.296
  695ASN    OD1 7714   6.222   8.180   4.274
  695ASN    ND2 7715   6.326   7.986   4.231
  695ASN   HD21 7716   6.335   7.889   4.253
  695ASN   HD22 7717   6.383   8.027   4.160
  695ASN      C 7718   6.005   8.013   4.602
  695ASN      O 7719   5.883   8.011   4.583
  696ILE      N 7720   6.063   7.954   4.707
  696ILE      H 7721   6.162   7.956   4.717
  696ILE     CA 7722   5.980   7.887   4.807
  696ILE     HA 7723   5.921   7.823   4.757
  696ILE     CB 7724   6.068   7.809   4.905
  696ILE     HB 7725   6.137   7.871   4.940
  696ILE    CG2 7726   5.984   7.756   5.021
  696ILE   HG21 7727   6.042   7.705   5.084
  696ILE   HG22 7728   5.941   7.833   5.069
  696ILE   HG23 7729   5.912   7.695   4.986
  696ILE    CG1 7730   6.137   7.692   4.835
  696ILE   HG11 7731   6.162   7.721   4.742
  696ILE   HG12 7732   6.072   7.615   4.830
  696ILE     CD 7733   6.262   7.643   4.904
  696ILE    HD1 7734   6.301   7.567   4.852
  696ILE    HD2 7735   6.328   7.717   4.909
  696ILE    HD3 7736   6.239   7.612   4.996
  696ILE      C 7737   5.892   7.988   4.879
  696ILE      O 7738   5.775   7.960   4.909
  697TRP      N 7739   5.946   8.106   4.909
  697TRP      H 7740   6.042   8.123   4.890
  697TRP     CA 7741   5.864   8.210   4.970
  697TRP     HA 7742   5.826   8.168   5.052
  697TRP     CB 7743   5.950   8.332   5.005
  697TRP    HB1 7744   6.011   8.352   4.929
  697TRP    HB2 7745   6.003   8.313   5.087
  697TRP     CG 7746   5.867   8.452   5.031
  697TRP    CD1 7747   5.796   8.480   5.144
  697TRP    HD1 7748   5.792   8.421   5.225
  697TRP    NE1 7749   5.731   8.600   5.131
  697TRP    HE1 7750   5.673   8.642   5.201
  697TRP    CE2 7751   5.758   8.652   5.008
  697TRP    CZ2 7752   5.716   8.770   4.949
  697TRP    HZ2 7753   5.655   8.833   4.997
  697TRP    CH2 7754   5.760   8.797   4.823
  697TRP    HH2 7755   5.731   8.882   4.779
  697TRP    CZ3 7756   5.844   8.709   4.754
  697TRP    HZ3 7757   5.873   8.731   4.661
  697TRP    CE3 7758   5.887   8.592   4.813
  697TRP    HE3 7759   5.948   8.530   4.764
  697TRP    CD2 7760   5.844   8.562   4.942
  697TRP      C 7761   5.750   8.252   4.878
  697TRP      O 7762   5.638   8.275   4.924
  698LYS      N 7763   5.778   8.265   4.748
  698LYS      H 7764   5.871   8.251   4.715
  698LYS     CA 7765   5.672   8.299   4.654
  698LYS     HA 7766   5.632   8.385   4.686
  698LYS     CB 7767   5.730   8.317   4.514
  698LYS    HB1 7768   5.654   8.319   4.448
  698LYS    HB2 7769   5.789   8.239   4.494
  698LYS     CG 7770   5.811   8.443   4.496
  698LYS    HG1 7771   5.887   8.442   4.560
  698LYS    HG2 7772   5.752   8.522   4.515
  698LYS     CD 7773   5.865   8.454   4.355
  698LYS    HD1 7774   5.788   8.455   4.291
  698LYS    HD2 7775   5.922   8.374   4.336
  698LYS     CE 7776   5.947   8.580   4.336
  698LYS    HE1 7777   6.022   8.581   4.402
  698LYS    HE2 7778   5.889   8.660   4.350
  698LYS     NZ 7779   6.004   8.587   4.199
  698LYS    HZ1 7780   6.057   8.671   4.189
  698LYS    HZ2 7781   6.063   8.508   4.183
  698LYS    HZ3 7782   5.929   8.587   4.132
  698LYS      C 7783   5.564   8.192   4.654
  698LYS      O 7784   5.444   8.224   4.651
  699LEU      N 7785   5.603   8.065   4.657
  699LEU      H 7786   5.700   8.043   4.656
  699LEU     CA 7787   5.505   7.957   4.661
  699LEU     HA 7788   5.444   7.972   4.582
  699LEU     CB 7789   5.576   7.822   4.649
  699LEU    HB1 7790   5.643   7.817   4.722
  699LEU    HB2 7791   5.622   7.820   4.560
  699LEU     CG 7792   5.489   7.696   4.658
  699LEU     HG 7793   5.445   7.692   4.748
  699LEU    CD1 7794   5.378   7.698   4.555
  699LEU   HD11 7795   5.323   7.615   4.563
  699LEU   HD12 7796   5.319   7.778   4.570
  699LEU   HD13 7797   5.417   7.703   4.463
  699LEU    CD2 7798   5.576   7.573   4.640
  699LEU   HD21 7799   5.519   7.491   4.646
  699LEU   HD22 7800   5.620   7.576   4.550
  699LEU   HD23 7801   5.645   7.570   4.712
  699LEU      C 7802   5.422   7.963   4.789
  699LEU      O 7803   5.300   7.943   4.786
  700GLN      N 7804   5.487   7.989   4.902
  700GLN      H 7805   5.586   8.002   4.900
  700GLN     CA 7806   5.414   7.998   5.029
  700GLN     HA 7807   5.363   7.912   5.038
  700GLN     CB 7808   5.512   8.013   5.145
  700GLN    HB1 7809   5.461   8.041   5.226
  700GLN    HB2 7810   5.578   8.084   5.121
  700GLN     CG 7811   5.588   7.886   5.178
  700GLN    HG1 7812   5.642   7.859   5.098
  700GLN    HG2 7813   5.522   7.814   5.199
  700GLN     CD 7814   5.681   7.903   5.296
  700GLN    OE1 7815   5.708   8.015   5.340
  700GLN    NE2 7816   5.732   7.792   5.348
  700GLN   HE21 7817   5.708   7.703   5.309
  700GLN   HE22 7818   5.794   7.797   5.426
  700GLN      C 7819   5.315   8.114   5.027
  700GLN      O 7820   5.202   8.101   5.075
  701ARG      N 7821   5.356   8.228   4.972
  701ARG      H 7822   5.449   8.236   4.938
  701ARG     CA 7823   5.264   8.340   4.962
  701ARG     HA 7824   5.229   8.353   5.055
  701ARG     CB 7825   5.337   8.466   4.915
  701ARG    HB1 7826   5.351   8.460   4.816
  701ARG    HB2 7827   5.425   8.471   4.961
  701ARG     CG 7828   5.260   8.593   4.945
  701ARG    HG1 7829   5.248   8.601   5.044
  701ARG    HG2 7830   5.170   8.587   4.901
  701ARG     CD 7831   5.331   8.717   4.894
  701ARG    HD1 7832   5.423   8.721   4.933
  701ARG    HD2 7833   5.279   8.798   4.921
  701ARG     NE 7834   5.343   8.717   4.748
  701ARG     HE 7835   5.323   8.632   4.700
  701ARG     CZ 7836   5.378   8.822   4.676
  701ARG    NH1 7837   5.405   8.939   4.730
  701ARG   HH11 7838   5.399   8.951   4.829
  701ARG   HH12 7839   5.431   9.016   4.672
  701ARG    NH2 7840   5.387   8.808   4.543
  701ARG   HH21 7841   5.367   8.719   4.501
  701ARG   HH22 7842   5.413   8.886   4.486
  701ARG      C 7843   5.148   8.308   4.869
  701ARG      O 7844   5.034   8.350   4.894
  702ALA      N 7845   5.174   8.235   4.761
  702ALA      H 7846   5.268   8.208   4.741
  702ALA     CA 7847   5.066   8.194   4.672
  702ALA     HA 7848   5.020   8.278   4.644
  702ALA     CB 7849   5.123   8.121   4.550
  702ALA    HB1 7850   5.048   8.093   4.490
  702ALA    HB2 7851   5.185   8.182   4.500
  702ALA    HB3 7852   5.173   8.040   4.580
  702ALA      C 7853   4.966   8.105   4.745
  702ALA      O 7854   4.844   8.119   4.727
  703ILE      N 7855   5.016   8.013   4.826
  703ILE      H 7856   5.115   8.002   4.833
  703ILE     CA 7857   4.928   7.927   4.905
  703ILE     HA 7858   4.867   7.882   4.840
  703ILE     CB 7859   5.009   7.820   4.980
  703ILE     HB 7860   5.084   7.865   5.028
  703ILE    CG2 7861   4.921   7.748   5.082
  703ILE   HG21 7862   4.975   7.679   5.130
  703ILE   HG22 7863   4.885   7.814   5.148
  703ILE   HG23 7864   4.844   7.704   5.035
  703ILE    CG1 7865   5.068   7.719   4.882
  703ILE   HG11 7866   5.103   7.769   4.803
  703ILE   HG12 7867   4.995   7.657   4.852
  703ILE     CD 7868   5.180   7.635   4.939
  703ILE    HD1 7869   5.213   7.572   4.869
  703ILE    HD2 7870   5.254   7.694   4.968
  703ILE    HD3 7871   5.146   7.583   5.017
  703ILE      C 7872   4.845   8.012   5.001
  703ILE      O 7873   4.725   7.988   5.019
  704THR      N 7874   4.908   8.110   5.065
  704THR      H 7875   5.006   8.123   5.051
  704THR     CA 7876   4.836   8.198   5.155
  704THR     HA 7877   4.796   8.137   5.224
  704THR     CB 7878   4.932   8.296   5.221
  704THR     HB 7879   4.981   8.348   5.151
  704THR    CG2 7880   4.858   8.391   5.313
  704THR   HG21 7881   4.923   8.454   5.355
  704THR   HG22 7882   4.790   8.443   5.260
  704THR   HG23 7883   4.811   8.339   5.384
  704THR    OG1 7884   5.030   8.224   5.296
  704THR    HG1 7885   5.093   8.288   5.339
  704THR      C 7886   4.725   8.274   5.081
  704THR      O 7887   4.614   8.288   5.132
  705ILE      N 7888   4.756   8.322   4.961
  705ILE      H 7889   4.848   8.308   4.925
  705ILE     CA 7890   4.657   8.395   4.881
  705ILE     HA 7891   4.625   8.471   4.937
  705ILE     CB 7892   4.722   8.449   4.752
  705ILE     HB 7893   4.773   8.375   4.708
  705ILE    CG2 7894   4.616   8.496   4.652
  705ILE   HG21 7895   4.661   8.530   4.569
  705ILE   HG22 7896   4.556   8.419   4.628
  705ILE   HG23 7897   4.561   8.569   4.693
  705ILE    CG1 7898   4.819   8.562   4.786
  705ILE   HG11 7899   4.868   8.537   4.869
  705ILE   HG12 7900   4.766   8.645   4.802
  705ILE     CD 7901   4.920   8.590   4.677
  705ILE    HD1 7902   4.980   8.665   4.706
  705ILE    HD2 7903   4.974   8.508   4.660
  705ILE    HD3 7904   4.872   8.616   4.593
  705ILE      C 7905   4.538   8.305   4.850
  705ILE      O 7906   4.422   8.346   4.864
  706LEU      N 7907   4.565   8.182   4.807
  706LEU      H 7908   4.659   8.150   4.801
  706LEU     CA 7909   4.456   8.094   4.769
  706LEU     HA 7910   4.399   8.147   4.706
  706LEU     CB 7911   4.510   7.971   4.698
  706LEU    HB1 7912   4.434   7.907   4.684
  706LEU    HB2 7913   4.578   7.929   4.757
  706LEU     CG 7914   4.574   8.000   4.562
  706LEU     HG 7915   4.642   8.072   4.574
  706LEU    CD1 7916   4.642   7.876   4.509
  706LEU   HD11 7917   4.683   7.896   4.420
  706LEU   HD12 7918   4.713   7.847   4.573
  706LEU   HD13 7919   4.574   7.803   4.499
  706LEU    CD2 7920   4.472   8.049   4.461
  706LEU   HD21 7921   4.517   8.067   4.374
  706LEU   HD22 7922   4.401   7.979   4.448
  706LEU   HD23 7923   4.429   8.133   4.494
  706LEU      C 7924   4.372   8.055   4.890
  706LEU      O 7925   4.248   8.048   4.881
  707ASP      N 7926   4.436   8.031   5.005
  707ASP      H 7927   4.536   8.033   5.008
  707ASP     CA 7928   4.360   8.001   5.126
  707ASP     HA 7929   4.301   7.924   5.102
  707ASP     CB 7930   4.454   7.962   5.239
  707ASP    HB1 7931   4.400   7.948   5.322
  707ASP    HB2 7932   4.519   8.036   5.254
  707ASP     CG 7933   4.531   7.835   5.209
  707ASP    OD1 7934   4.503   7.771   5.106
  707ASP    OD2 7935   4.620   7.800   5.290
  707ASP      C 7936   4.273   8.119   5.168
  707ASP      O 7937   4.157   8.102   5.207
  708THR      N 7938   4.328   8.241   5.159
  708THR      H 7939   4.422   8.251   5.128
  708THR     CA 7940   4.250   8.359   5.194
  708THR     HA 7941   4.216   8.343   5.287
  708THR     CB 7942   4.339   8.483   5.190
  708THR     HB 7943   4.376   8.496   5.098
  708THR    CG2 7944   4.261   8.606   5.233
  708THR   HG21 7945   4.320   8.686   5.230
  708THR   HG22 7946   4.183   8.619   5.171
  708THR   HG23 7947   4.227   8.593   5.326
  708THR    OG1 7948   4.451   8.465   5.279
  708THR    HG1 7949   4.509   8.546   5.276
  708THR      C 7950   4.131   8.376   5.101
  708THR      O 7951   4.021   8.411   5.146
  709GLU      N 7952   4.151   8.352   4.972
  709GLU      H 7953   4.242   8.329   4.939
  709GLU     CA 7954   4.039   8.359   4.878
  709GLU     HA 7955   3.999   8.450   4.889
  709GLU     CB 7956   4.088   8.342   4.735
  709GLU    HB1 7957   4.010   8.317   4.678
  709GLU    HB2 7958   4.155   8.268   4.733
  709GLU     CG 7959   4.152   8.466   4.676
  709GLU    HG1 7960   4.239   8.482   4.722
  709GLU    HG2 7961   4.091   8.544   4.691
  709GLU     CD 7962   4.177   8.452   4.527
  709GLU    OE1 7963   4.175   8.337   4.477
  709GLU    OE2 7964   4.197   8.555   4.460
  709GLU      C 7965   3.933   8.255   4.911
  709GLU      O 7966   3.813   8.282   4.904
  710LYS      N 7967   3.976   8.133   4.945
  710LYS      H 7968   4.074   8.113   4.947
  710LYS     CA 7969   3.880   8.029   4.979
  710LYS     HA 7970   3.817   8.025   4.901
  710LYS     CB 7971   3.950   7.895   4.997
  710LYS    HB1 7972   3.888   7.833   5.045
  710LYS    HB2 7973   4.032   7.909   5.052
  710LYS     CG 7974   3.991   7.829   4.867
  710LYS    HG1 7975   4.055   7.889   4.819
  710LYS    HG2 7976   3.909   7.815   4.811
  710LYS     CD 7977   4.058   7.694   4.892
  710LYS    HD1 7978   3.991   7.632   4.934
  710LYS    HD2 7979   4.135   7.707   4.954
  710LYS     CE 7980   4.109   7.632   4.762
  710LYS    HE1 7981   4.154   7.545   4.782
  710LYS    HE2 7982   4.174   7.694   4.719
  710LYS     NZ 7983   3.999   7.606   4.665
  710LYS    HZ1 7984   4.036   7.565   4.582
  710LYS    HZ2 7985   3.933   7.543   4.706
  710LYS    HZ3 7986   3.953   7.692   4.642
  710LYS      C 7987   3.801   8.064   5.104
  710LYS      O 7988   3.683   8.031   5.114
  711SER      N 7989   3.864   8.131   5.200
  711SER      H 7990   3.960   8.156   5.188
  711SER     CA 7991   3.793   8.168   5.323
  711SER     HA 7992   3.741   8.087   5.351
  711SER     CB 7993   3.892   8.205   5.432
  711SER    HB1 7994   3.952   8.279   5.401
  711SER    HB2 7995   3.947   8.126   5.458
  711SER     OG 7996   3.825   8.250   5.548
  711SER     HG 7997   3.892   8.274   5.618
  711SER      C 7998   3.695   8.282   5.297
  711SER      O 7999   3.575   8.269   5.322
  712PHE      N 8000   3.748   8.399   5.259
  712PHE      H 8001   3.847   8.404   5.267
  712PHE     CA 8002   3.684   8.521   5.208
  712PHE     HA 8003   3.763   8.581   5.199
  712PHE     CB 8004   3.612   8.496   5.072
  712PHE    HB1 8005   3.678   8.459   5.007
  712PHE    HB2 8006   3.577   8.583   5.038
  712PHE     CG 8007   3.494   8.399   5.076
  712PHE    CD1 8008   3.370   8.438   5.124
  712PHE    HD1 8009   3.357   8.531   5.157
  712PHE    CE1 8010   3.264   8.349   5.127
  712PHE    HE1 8011   3.175   8.378   5.163
  712PHE     CZ 8012   3.281   8.221   5.081
  712PHE     HZ 8013   3.204   8.156   5.083
  712PHE    CE2 8014   3.403   8.181   5.032
  712PHE    HE2 8015   3.415   8.087   4.998
  712PHE    CD2 8016   3.509   8.270   5.029
  712PHE    HD2 8017   3.597   8.240   4.992
  712PHE      C 8018   3.589   8.591   5.304
  712PHE      O 8019   3.557   8.708   5.284
  713LEU      N 8020   3.542   8.523   5.409
  713LEU      H 8021   3.536   8.423   5.401
  713LEU     CA 8022   3.498   8.584   5.535
  713LEU     HA 8023   3.474   8.503   5.589
  713LEU     CB 8024   3.612   8.668   5.593
  713LEU    HB1 8025   3.581   8.705   5.680
  713LEU    HB2 8026   3.630   8.743   5.529
  713LEU     CG 8027   3.744   8.595   5.618
  713LEU     HG 8028   3.771   8.550   5.533
  713LEU    CD1 8029   3.851   8.695   5.659
  713LEU   HD11 8030   3.937   8.647   5.675
  713LEU   HD12 8031   3.863   8.762   5.586
  713LEU   HD13 8032   3.822   8.742   5.743
  713LEU    CD2 8033   3.729   8.487   5.724
  713LEU   HD21 8034   3.817   8.441   5.738
  713LEU   HD22 8035   3.699   8.528   5.810
  713LEU   HD23 8036   3.661   8.420   5.694
  713LEU      C 8037   3.372   8.671   5.529
  713LEU      O 8038   3.317   8.704   5.634
  714LYS      N 8039   3.325   8.710   5.409
  714LYS      H 8040   3.369   8.678   5.325
  714LYS     CA 8041   3.209   8.799   5.401
  714LYS     HA 8042   3.153   8.772   5.480
  714LYS     CB 8043   3.256   8.947   5.407
  714LYS    HB1 8044   3.178   9.006   5.385
  714LYS    HB2 8045   3.328   8.960   5.339
  714LYS     CG 8046   3.311   8.992   5.541
  714LYS    HG1 8047   3.395   8.942   5.560
  714LYS    HG2 8048   3.243   8.972   5.612
  714LYS     CD 8049   3.341   9.141   5.541
  714LYS    HD1 8050   3.255   9.191   5.527
  714LYS    HD2 8051   3.404   9.161   5.466
  714LYS     CE 8052   3.404   9.186   5.672
  714LYS    HE1 8053   3.486   9.132   5.689
  714LYS    HE2 8054   3.339   9.171   5.747
  714LYS     NZ 8055   3.441   9.330   5.670
  714LYS    HZ1 8056   3.482   9.355   5.758
  714LYS    HZ2 8057   3.507   9.346   5.597
  714LYS    HZ3 8058   3.359   9.385   5.654
  714LYS      C 8059   3.123   8.777   5.277
  714LYS      O 8060   3.043   8.865   5.244
  715CYS      N 8061   3.135   8.663   5.209
  715CYS      H 8062   3.196   8.592   5.244
  715CYS     CA 8063   3.062   8.637   5.085
  715CYS     HA 8064   3.099   8.551   5.051
  715CYS     CB 8065   2.912   8.621   5.112
  715CYS    HB1 8066   2.871   8.607   5.021
  715CYS    HB2 8067   2.883   8.710   5.148
  715CYS     SG 8068   2.871   8.486   5.225
  715CYS     HG 8069   2.772   8.482   5.237
  715CYS      C 8070   3.087   8.747   4.981
  715CYS      O 8071   2.994   8.793   4.913
  716MET      N 8072   3.212   8.788   4.968
  716MET      H 8073   3.282   8.746   5.025
  716MET     CA 8074   3.251   8.892   4.873
  716MET     HA 8075   3.170   8.949   4.862
  716MET     CB 8076   3.368   8.974   4.928
  716MET    HB1 8077   3.399   9.036   4.857
  716MET    HB2 8078   3.442   8.911   4.952
  716MET     CG 8079   3.332   9.056   5.051
  716MET    HG1 8080   3.295   8.989   5.116
  716MET    HG2 8081   3.258   9.116   5.020
  716MET     SD 8082   3.471   9.148   5.120
  716MET     CE 8083   3.580   9.016   5.173
  716MET    HE1 8084   3.662   9.055   5.214
  716MET    HE2 8085   3.533   8.959   5.241
  716MET    HE3 8086   3.605   8.960   5.094
  716MET      C 8087   3.291   8.830   4.739
  716MET      O 8088   3.358   8.727   4.734
  717ARG      N 8089   3.249   8.896   4.631
  717ARG      H 8090   3.194   8.979   4.644
  717ARG     CA 8091   3.279   8.853   4.495
  717ARG     HA 8092   3.310   8.759   4.507
  717ARG     CB 8093   3.153   8.861   4.408
  717ARG    HB1 8094   3.180   8.880   4.314
  717ARG    HB2 8095   3.096   8.936   4.442
  717ARG     CG 8096   3.069   8.734   4.408
  717ARG    HG1 8097   3.127   8.657   4.383
  717ARG    HG2 8098   2.995   8.744   4.341
  717ARG     CD 8099   3.007   8.705   4.543
  717ARG    HD1 8100   2.949   8.782   4.571
  717ARG    HD2 8101   3.079   8.691   4.611
  717ARG     NE 8102   2.924   8.585   4.540
  717ARG     HE 8103   2.922   8.532   4.455
  717ARG     CZ 8104   2.850   8.541   4.641
  717ARG    NH1 8105   2.845   8.605   4.757
  717ARG   HH11 8106   2.898   8.689   4.770
  717ARG   HH12 8107   2.788   8.569   4.831
  717ARG    NH2 8108   2.778   8.430   4.625
  717ARG   HH21 8109   2.780   8.381   4.538
  717ARG   HH22 8110   2.721   8.395   4.700
  717ARG      C 8111   3.390   8.935   4.429
  717ARG      O 8112   3.430   8.901   4.317
  718LYS      N 8113   3.440   9.040   4.495
  718LYS      H 8114   3.407   9.060   4.587
  718LYS     CA 8115   3.542   9.125   4.434
  718LYS     HA 8116   3.504   9.146   4.344
  718LYS     CB 8117   3.563   9.251   4.518
  718LYS    HB1 8118   3.474   9.297   4.528
  718LYS    HB2 8119   3.626   9.311   4.469
  718LYS     CG 8120   3.619   9.226   4.657
  718LYS    HG1 8121   3.711   9.188   4.649
  718LYS    HG2 8122   3.560   9.160   4.705
  718LYS     CD 8123   3.625   9.355   4.737
  718LYS    HD1 8124   3.531   9.387   4.753
  718LYS    HD2 8125   3.675   9.423   4.684
  718LYS     CE 8126   3.694   9.336   4.870
  718LYS    HE1 8127   3.789   9.310   4.854
  718LYS    HE2 8128   3.647   9.263   4.921
  718LYS     NZ 8129   3.692   9.460   4.953
  718LYS    HZ1 8130   3.738   9.443   5.040
  718LYS    HZ2 8131   3.738   9.533   4.904
  718LYS    HZ3 8132   3.597   9.487   4.971
  718LYS      C 8133   3.675   9.054   4.414
  718LYS      O 8134   3.762   9.107   4.344
  719ALA      N 8135   3.695   8.936   4.473
  719ALA      H 8136   3.623   8.897   4.531
  719ALA     CA 8137   3.819   8.863   4.455
  719ALA     HA 8138   3.889   8.930   4.479
  719ALA     CB 8139   3.823   8.742   4.548
  719ALA    HB1 8140   3.909   8.692   4.535
  719ALA    HB2 8141   3.816   8.773   4.643
  719ALA    HB3 8142   3.746   8.681   4.527
  719ALA      C 8143   3.841   8.817   4.311
  719ALA      O 8144   3.954   8.783   4.274
  720PHE      N 8145   3.736   8.815   4.229
  720PHE      H 8146   3.646   8.842   4.265
  720PHE     CA 8147   3.747   8.775   4.089
  720PHE     HA 8148   3.814   8.702   4.082
  720PHE     CB 8149   3.614   8.719   4.038
  720PHE    HB1 8150   3.548   8.794   4.034
  720PHE    HB2 8151   3.582   8.650   4.103
  720PHE     CG 8152   3.619   8.654   3.901
  720PHE    CD1 8153   3.739   8.620   3.839
  720PHE    HD1 8154   3.825   8.639   3.885
  720PHE    CE1 8155   3.740   8.560   3.714
  720PHE    HE1 8156   3.826   8.536   3.671
  720PHE     CZ 8157   3.621   8.534   3.650
  720PHE     HZ 8158   3.621   8.491   3.560
  720PHE    CE2 8159   3.501   8.567   3.710
  720PHE    HE2 8160   3.414   8.548   3.663
  720PHE    CD2 8161   3.501   8.626   3.834
  720PHE    HD2 8162   3.413   8.649   3.877
  720PHE      C 8163   3.790   8.900   4.011
  720PHE      O 8164   3.708   8.987   3.982
  721ARG      N 8165   3.918   8.907   3.978
  721ARG      H 8166   3.974   8.825   3.987
  721ARG     CA 8167   3.981   9.029   3.929
  721ARG     HA 8168   3.918   9.103   3.954
  721ARG     CB 8169   4.118   9.049   3.996
  721ARG    HB1 8170   4.159   9.132   3.959
  721ARG    HB2 8171   4.175   8.970   3.974
  721ARG     CG 8172   4.113   9.063   4.148
  721ARG    HG1 8173   4.206   9.058   4.184
  721ARG    HG2 8174   4.059   8.988   4.186
  721ARG     CD 8175   4.050   9.195   4.190
  721ARG    HD1 8176   3.955   9.199   4.157
  721ARG    HD2 8177   4.102   9.271   4.152
  721ARG     NE 8178   4.047   9.211   4.335
  721ARG     HE 8179   4.091   9.140   4.390
  721ARG     CZ 8180   3.990   9.313   4.399
  721ARG    NH1 8181   3.930   9.411   4.333
  721ARG   HH11 8182   3.926   9.409   4.233
  721ARG   HH12 8183   3.888   9.486   4.383
  721ARG    NH2 8184   3.994   9.316   4.531
  721ARG   HH21 8185   4.039   9.242   4.581
  721ARG   HH22 8186   3.951   9.392   4.581
  721ARG      C 8187   3.997   9.025   3.777
  721ARG      O 8188   3.960   8.927   3.711
  722SER      N 8189   4.054   9.132   3.724
  722SER      H 8190   4.068   9.209   3.786
  722SER     CA 8191   4.098   9.152   3.587
  722SER     HA 8192   4.158   9.231   3.598
  722SER     CB 8193   4.174   9.030   3.532
  722SER    HB1 8194   4.229   9.055   3.452
  722SER    HB2 8195   4.110   8.957   3.507
  722SER     OG 8196   4.262   8.979   3.631
  722SER     HG 8197   4.311   8.900   3.594
  722SER      C 8198   3.986   9.188   3.490
  722SER      O 8199   4.014   9.219   3.374
  723GLY      N 8200   3.860   9.187   3.532
  723GLY      H 8201   3.838   9.149   3.622
  723GLY     CA 8202   3.753   9.239   3.450
  723GLY    HA1 8203   3.778   9.331   3.422
  723GLY    HA2 8204   3.670   9.243   3.507
  723GLY      C 8205   3.726   9.154   3.327
  723GLY      O 8206   3.808   9.073   3.284
  724LYS      N 8207   3.609   9.176   3.268
  724LYS      H 8208   3.552   9.251   3.302
  724LYS     CA 8209   3.559   9.097   3.156
  724LYS     HA 8210   3.612   9.012   3.152
  724LYS     CB 8211   3.412   9.062   3.178
  724LYS    HB1 8212   3.359   9.147   3.180
  724LYS    HB2 8213   3.403   9.016   3.266
  724LYS     CG 8214   3.351   8.972   3.073
  724LYS    HG1 8215   3.404   8.888   3.067
  724LYS    HG2 8216   3.352   9.019   2.985
  724LYS     CD 8217   3.208   8.937   3.109
  724LYS    HD1 8218   3.156   9.021   3.121
  724LYS    HD2 8219   3.208   8.885   3.194
  724LYS     CE 8220   3.141   8.854   3.001
  724LYS    HE1 8221   3.190   8.768   2.990
  724LYS    HE2 8222   3.142   8.904   2.915
  724LYS     NZ 8223   2.999   8.823   3.035
  724LYS    HZ1 8224   2.958   8.768   2.962
  724LYS    HZ2 8225   2.995   8.771   3.121
  724LYS    HZ3 8226   2.947   8.908   3.045
  724LYS      C 8227   3.578   9.177   3.028
  724LYS      O 8228   3.507   9.275   3.003
  725LEU      N 8229   3.674   9.135   2.946
  725LEU      H 8230   3.723   9.051   2.970
  725LEU     CA 8231   3.711   9.204   2.823
  725LEU     HA 8232   3.653   9.285   2.821
  725LEU     CB 8233   3.859   9.243   2.824
  725LEU    HB1 8234   3.877   9.295   2.740
  725LEU    HB2 8235   3.912   9.158   2.823
  725LEU     CG 8236   3.908   9.327   2.941
  725LEU     HG 8237   3.884   9.279   3.026
  725LEU    CD1 8238   4.059   9.343   2.936
  725LEU   HD11 8239   4.089   9.398   3.014
  725LEU   HD12 8240   4.102   9.253   2.940
  725LEU   HD13 8241   4.085   9.388   2.851
  725LEU    CD2 8242   3.840   9.463   2.942
  725LEU   HD21 8243   3.873   9.516   3.019
  725LEU   HD22 8244   3.860   9.511   2.857
  725LEU   HD23 8245   3.741   9.451   2.950
  725LEU      C 8246   3.683   9.117   2.702
  725LEU      O 8247   3.692   8.994   2.708
  726LEU      N 8248   3.648   9.182   2.591
  726LEU      H 8249   3.632   9.280   2.596
  726LEU     CA 8250   3.632   9.115   2.463
  726LEU     HA 8251   3.596   9.023   2.482
  726LEU     CB 8252   3.532   9.191   2.375
  726LEU    HB1 8253   3.569   9.283   2.361
  726LEU    HB2 8254   3.446   9.197   2.426
  726LEU     CG 8255   3.497   9.136   2.236
  726LEU     HG 8256   3.501   9.036   2.242
  726LEU    CD1 8257   3.356   9.180   2.197
  726LEU   HD11 8258   3.333   9.144   2.106
  726LEU   HD12 8259   3.290   9.145   2.264
  726LEU   HD13 8260   3.351   9.280   2.195
  726LEU    CD2 8261   3.597   9.178   2.128
  726LEU   HD21 8262   3.569   9.139   2.040
  726LEU   HD22 8263   3.599   9.278   2.121
  726LEU   HD23 8264   3.688   9.144   2.152
  726LEU      C 8265   3.769   9.107   2.395
  726LEU      O 8266   3.827   9.210   2.360
  727GLN      N 8267   3.819   8.985   2.377
  727GLN      H 8268   3.763   8.905   2.400
  727GLN     CA 8269   3.954   8.967   2.324
  727GLN     HA 8270   4.009   9.039   2.366
  727GLN     CB 8271   4.007   8.828   2.362
  727GLN    HB1 8272   3.949   8.759   2.318
  727GLN    HB2 8273   4.001   8.818   2.461
  727GLN     CG 8274   4.152   8.802   2.320
  727GLN    HG1 8275   4.211   8.869   2.365
  727GLN    HG2 8276   4.159   8.812   2.221
  727GLN     CD 8277   4.200   8.663   2.357
  727GLN    OE1 8278   4.176   8.615   2.467
  727GLN    NE2 8279   4.268   8.597   2.263
  727GLN   HE21 8280   4.284   8.640   2.174
  727GLN   HE22 8281   4.302   8.505   2.281
  727GLN      C 8282   3.957   8.984   2.173
  727GLN      O 8283   4.025   9.073   2.121
  728VAL      N 8284   3.882   8.900   2.101
  728VAL      H 8285   3.824   8.834   2.150
  728VAL     CA 8286   3.880   8.899   1.955
  728VAL     HA 8287   3.947   8.968   1.929
  728VAL     CB 8288   3.920   8.760   1.899
  728VAL     HB 8289   3.849   8.692   1.921
  728VAL    CG1 8290   3.931   8.765   1.747
  728VAL   HG11 8291   3.956   8.675   1.712
  728VAL   HG12 8292   3.842   8.791   1.708
  728VAL   HG13 8293   4.000   8.832   1.721
  728VAL    CG2 8294   4.050   8.713   1.963
  728VAL   HG21 8295   4.074   8.623   1.926
  728VAL   HG22 8296   4.122   8.778   1.943
  728VAL   HG23 8297   4.037   8.706   2.062
  728VAL      C 8298   3.743   8.940   1.902
  728VAL      O 8299   3.733   9.023   1.811
  729GLY      N 8300   3.637   8.883   1.957
  729GLY      H 8301   3.649   8.822   2.035
  729GLY     CA 8302   3.504   8.906   1.907
  729GLY    HA1 8303   3.497   9.004   1.887
  729GLY    HA2 8304   3.440   8.882   1.981
  729GLY      C 8305   3.468   8.827   1.783
  729GLY      O 8306   3.358   8.846   1.729
  730PHE      N 8307   3.557   8.739   1.737
  730PHE      H 8308   3.644   8.730   1.785
  730PHE     CA 8309   3.533   8.655   1.619
  730PHE     HA 8310   3.436   8.664   1.593
  730PHE     CB 8311   3.618   8.702   1.500
  730PHE    HB1 8312   3.601   8.641   1.422
  730PHE    HB2 8313   3.714   8.697   1.526
  730PHE     CG 8314   3.588   8.843   1.456
  730PHE    CD1 8315   3.652   8.951   1.515
  730PHE    HD1 8316   3.719   8.935   1.587
  730PHE    CE1 8317   3.624   9.080   1.475
  730PHE    HE1 8318   3.670   9.157   1.519
  730PHE     CZ 8319   3.532   9.102   1.374
  730PHE     HZ 8320   3.512   9.195   1.344
  730PHE    CE2 8321   3.468   8.996   1.315
  730PHE    HE2 8322   3.401   9.012   1.242
  730PHE    CD2 8323   3.495   8.867   1.356
  730PHE    HD2 8324   3.447   8.790   1.313
  730PHE      C 8325   3.565   8.511   1.658
  730PHE      O 8326   3.677   8.463   1.640
  731THR      N 8327   3.466   8.443   1.713
  731THR      H 8328   3.382   8.492   1.737
  731THR     CA 8329   3.474   8.300   1.740
  731THR     HA 8330   3.564   8.279   1.777
  731THR     CB 8331   3.369   8.262   1.844
  731THR     HB 8332   3.370   8.164   1.863
  731THR    CG2 8333   3.392   8.340   1.971
  731THR   HG21 8334   3.323   8.314   2.039
  731THR   HG22 8335   3.483   8.319   2.007
  731THR   HG23 8336   3.385   8.438   1.952
  731THR    OG1 8337   3.239   8.291   1.793
  731THR    HG1 8338   3.170   8.266   1.861
  731THR      C 8339   3.455   8.225   1.609
  731THR      O 8340   3.432   8.286   1.504
  732PRO      N 8341   3.468   8.092   1.609
  732PRO     CD 8342   3.537   8.008   1.709
  732PRO    HD1 8343   3.478   7.992   1.788
  732PRO    HD2 8344   3.621   8.052   1.739
  732PRO     CG 8345   3.565   7.880   1.634
  732PRO    HG1 8346   3.560   7.801   1.695
  732PRO    HG2 8347   3.655   7.883   1.590
  732PRO     CB 8348   3.458   7.871   1.531
  732PRO    HB1 8349   3.374   7.833   1.571
  732PRO    HB2 8350   3.487   7.813   1.455
  732PRO     CA 8351   3.438   8.016   1.487
  732PRO     HA 8352   3.497   8.046   1.413
  732PRO      C 8353   3.299   8.040   1.432
  732PRO      O 8354   3.279   8.033   1.310
  733ASP      N 8355   3.202   8.069   1.519
  733ASP      H 8356   3.221   8.058   1.617
  733ASP     CA 8357   3.070   8.115   1.479
  733ASP     HA 8358   3.058   8.092   1.382
  733ASP     CB 8359   2.961   8.041   1.559
  733ASP    HB1 8360   2.963   7.944   1.535
  733ASP    HB2 8361   2.871   8.079   1.535
  733ASP     CG 8362   2.979   8.053   1.710
  733ASP    OD1 8363   3.064   8.133   1.755
  733ASP    OD2 8364   2.908   7.981   1.783
  733ASP      C 8365   3.064   8.267   1.495
  733ASP      O 8366   3.164   8.332   1.525
  734GLY      N 8367   2.946   8.324   1.474
  734GLY      H 8368   2.866   8.266   1.458
  734GLY     CA 8369   2.931   8.468   1.474
  734GLY    HA1 8370   2.845   8.488   1.427
  734GLY    HA2 8371   3.007   8.505   1.421
  734GLY      C 8372   2.929   8.534   1.610
  734GLY      O 8373   2.910   8.656   1.618
  735LYS      N 8374   2.948   8.459   1.718
  735LYS      H 8375   2.964   8.361   1.707
  735LYS     CA 8376   2.945   8.517   1.851
  735LYS     HA 8377   2.872   8.586   1.848
  735LYS     CB 8378   2.914   8.409   1.956
  735LYS    HB1 8379   2.921   8.450   2.047
  735LYS    HB2 8380   2.981   8.336   1.947
  735LYS     CG 8381   2.776   8.347   1.943
  735LYS    HG1 8382   2.768   8.303   1.853
  735LYS    HG2 8383   2.707   8.419   1.951
  735LYS     CD 8384   2.753   8.243   2.051
  735LYS    HD1 8385   2.767   8.285   2.140
  735LYS    HD2 8386   2.818   8.168   2.039
  735LYS     CE 8387   2.612   8.186   2.045
  735LYS    HE1 8388   2.598   8.140   1.957
  735LYS    HE2 8389   2.546   8.260   2.054
  735LYS     NZ 8390   2.587   8.087   2.154
  735LYS    HZ1 8391   2.493   8.052   2.146
  735LYS    HZ2 8392   2.651   8.011   2.146
  735LYS    HZ3 8393   2.599   8.131   2.243
  735LYS      C 8394   3.078   8.583   1.884
  735LYS      O 8395   3.181   8.556   1.822
  736ASP      N 8396   3.074   8.672   1.983
  736ASP      H 8397   2.984   8.695   2.022
  736ASP     CA 8398   3.192   8.737   2.038
  736ASP     HA 8399   3.264   8.726   1.969
  736ASP     CB 8400   3.167   8.886   2.062
  736ASP    HB1 8401   3.150   8.930   1.974
  736ASP    HB2 8402   3.248   8.926   2.104
  736ASP     CG 8403   3.048   8.912   2.153
  736ASP    OD1 8404   2.975   8.817   2.186
  736ASP    OD2 8405   3.027   9.030   2.190
  736ASP      C 8406   3.231   8.668   2.168
  736ASP      O 8407   3.147   8.612   2.238
  737ASP      N 8408   3.360   8.674   2.200
  737ASP      H 8409   3.420   8.731   2.144
  737ASP     CA 8410   3.418   8.601   2.313
  737ASP     HA 8411   3.344   8.544   2.350
  737ASP     CB 8412   3.532   8.511   2.267
  737ASP    HB1 8413   3.493   8.435   2.214
  737ASP    HB2 8414   3.579   8.475   2.347
  737ASP     CG 8415   3.633   8.583   2.181
  737ASP    OD1 8416   3.609   8.701   2.146
  737ASP    OD2 8417   3.737   8.522   2.147
  737ASP      C 8418   3.466   8.699   2.419
  737ASP      O 8419   3.554   8.781   2.393
  738TYR      N 8420   3.407   8.689   2.538
  738TYR      H 8421   3.326   8.631   2.546
  738TYR     CA 8422   3.454   8.758   2.657
  738TYR     HA 8423   3.517   8.829   2.627
  738TYR     CB 8424   3.339   8.825   2.732
  738TYR    HB1 8425   3.375   8.866   2.815
  738TYR    HB2 8426   3.271   8.755   2.756
  738TYR     CG 8427   3.268   8.933   2.653
  738TYR    CD1 8428   3.173   8.902   2.557
  738TYR    HD1 8429   3.151   8.806   2.539
  738TYR    CE1 8430   3.108   9.000   2.486
  738TYR    HE1 8431   3.040   8.975   2.417
  738TYR     CZ 8432   3.137   9.132   2.511
  738TYR     OH 8433   3.072   9.231   2.440
  738TYR     HH 8434   3.104   9.320   2.470
  738TYR    CE2 8435   3.231   9.166   2.606
  738TYR    HE2 8436   3.252   9.262   2.623
  738TYR    CD2 8437   3.295   9.067   2.677
  738TYR    HD2 8438   3.362   9.092   2.747
  738TYR      C 8439   3.522   8.654   2.746
  738TYR      O 8440   3.459   8.555   2.785
  739ARG      N 8441   3.649   8.678   2.780
  739ARG      H 8442   3.687   8.769   2.766
  739ARG     CA 8443   3.734   8.573   2.837
  739ARG     HA 8444   3.670   8.498   2.858
  739ARG     CB 8445   3.837   8.528   2.734
  739ARG    HB1 8446   3.905   8.470   2.779
  739ARG    HB2 8447   3.882   8.609   2.696
  739ARG     CG 8448   3.775   8.449   2.620
  739ARG    HG1 8449   3.686   8.490   2.598
  739ARG    HG2 8450   3.761   8.355   2.651
  739ARG     CD 8451   3.860   8.447   2.494
  739ARG    HD1 8452   3.892   8.539   2.474
  739ARG    HD2 8453   3.805   8.413   2.417
  739ARG     NE 8454   3.977   8.362   2.506
  739ARG     HE 8455   4.004   8.334   2.598
  739ARG     CZ 8456   4.050   8.319   2.404
  739ARG    NH1 8457   4.022   8.352   2.279
  739ARG   HH11 8458   3.943   8.411   2.259
  739ARG   HH12 8459   4.079   8.318   2.204
  739ARG    NH2 8460   4.155   8.241   2.428
  739ARG   HH21 8461   4.178   8.215   2.522
  739ARG   HH22 8462   4.211   8.208   2.352
  739ARG      C 8463   3.802   8.614   2.968
  739ARG      O 8464   3.894   8.544   3.012
  740TRP      N 8465   3.757   8.722   3.032
  740TRP      H 8466   3.686   8.777   2.988
  740TRP     CA 8467   3.807   8.764   3.164
  740TRP     HA 8468   3.769   8.855   3.179
  740TRP     CB 8469   3.757   8.669   3.273
  740TRP    HB1 8470   3.823   8.668   3.348
  740TRP    HB2 8471   3.749   8.577   3.235
  740TRP     CG 8472   3.625   8.705   3.330
  740TRP    CD1 8473   3.503   8.657   3.293
  740TRP    HD1 8474   3.487   8.590   3.221
  740TRP    NE1 8475   3.404   8.714   3.369
  740TRP    HE1 8476   3.306   8.695   3.362
  740TRP    CE2 8477   3.462   8.802   3.457
  740TRP    CZ2 8478   3.403   8.884   3.553
  740TRP    HZ2 8479   3.304   8.885   3.567
  740TRP    CH2 8480   3.486   8.963   3.627
  740TRP    HH2 8481   3.446   9.023   3.697
  740TRP    CZ3 8482   3.624   8.962   3.608
  740TRP    HZ3 8483   3.681   9.021   3.664
  740TRP    CE3 8484   3.683   8.881   3.513
  740TRP    HE3 8485   3.782   8.881   3.500
  740TRP    CD2 8486   3.600   8.799   3.435
  740TRP      C 8487   3.959   8.774   3.166
  740TRP      O 8488   4.029   8.695   3.231
  741CYS      N 8489   4.012   8.872   3.093
  741CYS      H 8490   3.952   8.943   3.056
  741CYS     CA 8491   4.154   8.879   3.066
  741CYS     HA 8492   4.185   8.786   3.084
  741CYS     CB 8493   4.179   8.921   2.921
  741CYS    HB1 8494   4.278   8.922   2.912
  741CYS    HB2 8495   4.143   9.014   2.915
  741CYS     SG 8496   4.102   8.812   2.799
  741CYS     HG 8497   4.122   8.845   2.707
  741CYS      C 8498   4.227   8.975   3.159
  741CYS      O 8499   4.169   9.068   3.216
  742PHE      N 8500   4.358   8.952   3.173
  742PHE      H 8501   4.397   8.875   3.122
  742PHE     CA 8502   4.448   9.030   3.256
  742PHE     HA 8503   4.390   9.088   3.313
  742PHE     CB 8504   4.533   8.937   3.343
  742PHE    HB1 8505   4.593   8.883   3.284
  742PHE    HB2 8506   4.472   8.875   3.393
  742PHE     CG 8507   4.619   9.008   3.443
  742PHE    CD1 8508   4.563   9.064   3.557
  742PHE    HD1 8509   4.464   9.058   3.572
  742PHE    CE1 8510   4.643   9.128   3.649
  742PHE    HE1 8511   4.602   9.169   3.730
  742PHE     CZ 8512   4.779   9.135   3.630
  742PHE     HZ 8513   4.836   9.181   3.698
  742PHE    CE2 8514   4.835   9.079   3.518
  742PHE    HE2 8515   4.933   9.084   3.503
  742PHE    CD2 8516   4.755   9.015   3.426
  742PHE    HD2 8517   4.796   8.973   3.345
  742PHE      C 8518   4.537   9.116   3.168
  742PHE      O 8519   4.606   9.064   3.080
  743ARG      N 8520   4.539   9.246   3.194
  743ARG      H 8521   4.489   9.280   3.274
  743ARG     CA 8522   4.612   9.341   3.110
  743ARG     HA 8523   4.615   9.301   3.018
  743ARG     CB 8524   4.539   9.476   3.107
  743ARG    HB1 8525   4.536   9.513   3.200
  743ARG    HB2 8526   4.445   9.461   3.074
  743ARG     CG 8527   4.604   9.580   3.017
  743ARG    HG1 8528   4.614   9.541   2.926
  743ARG    HG2 8529   4.694   9.603   3.054
  743ARG     CD 8530   4.522   9.708   3.006
  743ARG    HD1 8531   4.574   9.777   2.957
  743ARG    HD2 8532   4.500   9.741   3.098
  743ARG     NE 8533   4.396   9.689   2.934
  743ARG     HE 8534   4.399   9.694   2.834
  743ARG     CZ 8535   4.278   9.666   2.990
  743ARG    NH1 8536   4.262   9.656   3.121
  743ARG   HH11 8537   4.340   9.666   3.182
  743ARG   HH12 8538   4.171   9.638   3.159
  743ARG    NH2 8539   4.172   9.652   2.911
  743ARG   HH21 8540   4.182   9.659   2.812
  743ARG   HH22 8541   4.082   9.634   2.951
  743ARG      C 8542   4.753   9.359   3.163
  743ARG      O 8543   4.773   9.379   3.283
  744VAL      N 8544   4.851   9.352   3.073
  744VAL      H 8545   4.827   9.332   2.978
  744VAL     CA 8546   4.992   9.372   3.106
  744VAL     HA 8547   4.994   9.416   3.196
  744VAL     CB 8548   5.068   9.238   3.114
  744VAL     HB 8549   5.064   9.191   3.026
  744VAL    CG1 8550   5.214   9.263   3.148
  744VAL   HG11 8551   5.262   9.176   3.153
  744VAL   HG12 8552   5.255   9.320   3.077
  744VAL   HG13 8553   5.220   9.309   3.236
  744VAL    CG2 8554   5.003   9.147   3.216
  744VAL   HG21 8555   5.053   9.060   3.220
  744VAL   HG22 8556   5.004   9.191   3.306
  744VAL   HG23 8557   4.908   9.129   3.189
  744VAL      C 8558   5.054   9.462   3.001
  744VAL      O 8559   5.039   9.438   2.880
  745ASP      N 8560   5.126   9.565   3.046
  745ASP      H 8561   5.132   9.579   3.145
  745ASP     CA 8562   5.195   9.658   2.958
  745ASP     HA 8563   5.153   9.646   2.868
  745ASP     CB 8564   5.176   9.802   3.005
  745ASP    HB1 8565   5.221   9.863   2.940
  745ASP    HB2 8566   5.218   9.812   3.095
  745ASP     CG 8567   5.030   9.841   3.015
  745ASP    OD1 8568   4.948   9.781   2.943
  745ASP    OD2 8569   4.998   9.931   3.095
  745ASP      C 8570   5.343   9.624   2.953
  745ASP      O 8571   5.403   9.588   3.055
  746GLU      N 8572   5.402   9.636   2.834
  746GLU      H 8573   5.347   9.666   2.756
  746GLU     CA 8574   5.543   9.607   2.813
  746GLU     HA 8575   5.588   9.615   2.902
  746GLU     CB 8576   5.562   9.464   2.760
  746GLU    HB1 8577   5.513   9.457   2.673
  746GLU    HB2 8578   5.521   9.401   2.826
  746GLU     CG 8579   5.706   9.419   2.737
  746GLU    HG1 8580   5.745   9.475   2.664
  746GLU    HG2 8581   5.705   9.323   2.709
  746GLU     CD 8582   5.793   9.432   2.861
  746GLU    OE1 8583   5.831   9.546   2.896
  746GLU    OE2 8584   5.823   9.328   2.923
  746GLU      C 8585   5.599   9.709   2.715
  746GLU      O 8586   5.526   9.770   2.638
  747VAL      N 8587   5.731   9.729   2.723
  747VAL      H 8588   5.782   9.677   2.791
  747VAL     CA 8589   5.803   9.822   2.637
  747VAL     HA 8590   5.736   9.854   2.569
  747VAL     CB 8591   5.857   9.943   2.716
  747VAL     HB 8592   5.923   9.912   2.784
  747VAL    CG1 8593   5.928  10.039   2.622
  747VAL   HG11 8594   5.962  10.117   2.674
  747VAL   HG12 8595   6.004   9.992   2.578
  747VAL   HG13 8596   5.863  10.071   2.552
  747VAL    CG2 8597   5.744  10.013   2.791
  747VAL   HG21 8598   5.781  10.091   2.841
  747VAL   HG22 8599   5.675  10.045   2.726
  747VAL   HG23 8600   5.701   9.949   2.855
  747VAL      C 8601   5.917   9.747   2.570
  747VAL      O 8602   5.997   9.682   2.637
  748ASN      N 8603   5.923   9.756   2.437
  748ASN      H 8604   5.852   9.808   2.390
  748ASN     CA 8605   6.028   9.693   2.357
  748ASN     HA 8606   6.096   9.657   2.420
  748ASN     CB 8607   5.973   9.576   2.275
  748ASN    HB1 8608   5.917   9.612   2.201
  748ASN    HB2 8609   5.916   9.518   2.334
  748ASN     CG 8610   6.082   9.490   2.215
  748ASN    OD1 8611   6.189   9.538   2.178
  748ASN    ND2 8612   6.055   9.360   2.205
  748ASN   HD21 8613   5.966   9.325   2.236
  748ASN   HD22 8614   6.123   9.298   2.166
  748ASN      C 8615   6.088   9.799   2.267
  748ASN      O 8616   6.018   9.855   2.182
  749TRP      N 8617   6.217   9.827   2.285
  749TRP      H 8618   6.268   9.775   2.353
  749TRP     CA 8619   6.286   9.930   2.210
  749TRP     HA 8620   6.213   9.994   2.186
  749TRP     CB 8621   6.394   9.994   2.298
  749TRP    HB1 8622   6.451  10.054   2.242
  749TRP    HB2 8623   6.450   9.922   2.339
  749TRP     CG 8624   6.334  10.075   2.407
  749TRP    CD1 8625   6.319  10.039   2.537
  749TRP    HD1 8626   6.348   9.952   2.576
  749TRP    NE1 8627   6.257  10.140   2.607
  749TRP    HE1 8628   6.235  10.138   2.705
  749TRP    CE2 8629   6.229  10.243   2.521
  749TRP    CZ2 8630   6.168  10.365   2.544
  749TRP    HZ2 8631   6.136  10.390   2.635
  749TRP    CH2 8632   6.153  10.450   2.438
  749TRP    HH2 8633   6.108  10.538   2.452
  749TRP    CZ3 8634   6.199  10.415   2.310
  749TRP    HZ3 8635   6.187  10.479   2.234
  749TRP    CE3 8636   6.260  10.293   2.287
  749TRP    HE3 8637   6.292  10.268   2.195
  749TRP    CD2 8638   6.276  10.205   2.394
  749TRP      C 8639   6.348   9.879   2.080
  749TRP      O 8640   6.417   9.955   2.012
  750THR      N 8641   6.325   9.753   2.045
  750THR      H 8642   6.277   9.693   2.110
  750THR     CA 8643   6.366   9.697   1.917
  750THR     HA 8644   6.397   9.774   1.861
  750THR     CB 8645   6.481   9.596   1.935
  750THR     HB 8646   6.508   9.556   1.847
  750THR    CG2 8647   6.600   9.663   2.002
  750THR   HG21 8648   6.673   9.596   2.013
  750THR   HG22 8649   6.631   9.739   1.945
  750THR   HG23 8650   6.572   9.697   2.092
  750THR    OG1 8651   6.436   9.486   2.015
  750THR    HG1 8652   6.510   9.420   2.027
  750THR      C 8653   6.246   9.630   1.852
  750THR      O 8654   6.138   9.621   1.911
  751THR      N 8655   6.265   9.582   1.730
  751THR      H 8656   6.356   9.586   1.690
  751THR     CA 8657   6.157   9.523   1.651
  751THR     HA 8658   6.196   9.502   1.562
  751THR     CB 8659   6.108   9.393   1.714
  751THR     HB 8660   6.057   9.413   1.798
  751THR    CG2 8661   6.021   9.314   1.616
  751THR   HG21 8662   5.990   9.229   1.659
  751THR   HG22 8663   5.941   9.369   1.590
  751THR   HG23 8664   6.074   9.292   1.534
  751THR    OG1 8665   6.221   9.312   1.751
  751THR    HG1 8666   6.188   9.227   1.792
  751THR      C 8667   6.042   9.623   1.635
  751THR      O 8668   5.930   9.601   1.679
  752TRP      N 8669   6.074   9.735   1.570
  752TRP      H 8670   6.167   9.748   1.538
  752TRP     CA 8671   5.974   9.839   1.545
  752TRP     HA 8672   5.929   9.857   1.633
  752TRP     CB 8673   6.041   9.966   1.495
  752TRP    HB1 8674   5.970  10.031   1.467
  752TRP    HB2 8675   6.098   9.943   1.416
  752TRP     CG 8676   6.127  10.033   1.598
  752TRP    CD1 8677   6.262  10.026   1.609
  752TRP    HD1 8678   6.321   9.974   1.548
  752TRP    NE1 8679   6.305  10.101   1.716
  752TRP    HE1 8680   6.400  10.112   1.745
  752TRP    CE2 8681   6.196  10.158   1.777
  752TRP    CZ2 8682   6.188  10.241   1.888
  752TRP    HZ2 8683   6.270  10.268   1.938
  752TRP    CH2 8684   6.064  10.284   1.926
  752TRP    HH2 8685   6.055  10.345   2.005
  752TRP    CZ3 8686   5.949  10.245   1.857
  752TRP    HZ3 8687   5.859  10.277   1.889
  752TRP    CE3 8688   5.956  10.163   1.746
  752TRP    HE3 8689   5.873  10.137   1.696
  752TRP    CD2 8690   6.082  10.117   1.705
  752TRP      C 8691   5.870   9.790   1.445
  752TRP    OC1 8692   5.788   9.845   1.429
  752TRP    OC2 8693   5.885   9.685   1.384
  950TYR      N 8694  12.202   5.113   2.684
  950TYR     H1 8695  12.143   5.032   2.679
  950TYR     H2 8696  12.259   5.118   2.602
  950TYR     H3 8697  12.260   5.107   2.765
  950TYR     CA 8698  12.119   5.232   2.692
  950TYR     HA 8699  12.066   5.222   2.776
  950TYR     CB 8700  12.206   5.358   2.700
  950TYR    HB1 8701  12.253   5.370   2.613
  950TYR    HB2 8702  12.273   5.346   2.773
  950TYR     CG 8703  12.128   5.484   2.728
  950TYR    CD1 8704  12.075   5.509   2.854
  950TYR    HD1 8705  12.088   5.442   2.927
  950TYR    CE1 8706  12.004   5.624   2.880
  950TYR    HE1 8707  11.965   5.640   2.971
  950TYR     CZ 8708  11.986   5.717   2.781
  950TYR     OH 8709  11.916   5.833   2.807
  950TYR     HH 8710  11.912   5.889   2.724
  950TYR    CE2 8711  12.039   5.696   2.655
  950TYR    HE2 8712  12.026   5.764   2.583
  950TYR    CD2 8713  12.109   5.580   2.630
  950TYR    HD2 8714  12.147   5.565   2.539
  950TYR      C 8715  12.024   5.239   2.572
  950TYR      O 8716  11.902   5.241   2.587
  951TYR      N 8717  12.082   5.242   2.451
  951TYR      H 8718  12.181   5.251   2.446
  951TYR     CA 8719  12.008   5.233   2.327
  951TYR     HA 8720  11.915   5.260   2.353
  951TYR     CB 8721  12.068   5.328   2.222
  951TYR    HB1 8722  12.026   5.308   2.133
  951TYR    HB2 8723  12.166   5.312   2.217
  951TYR     CG 8724  12.047   5.475   2.250
  951TYR    CD1 8725  11.921   5.531   2.247
  951TYR    HD1 8726  11.842   5.473   2.227
  951TYR    CE1 8727  11.901   5.665   2.271
  951TYR    HE1 8728  11.808   5.703   2.268
  951TYR     CZ 8729  12.009   5.746   2.299
  951TYR     OH 8730  11.990   5.880   2.323
  951TYR     HH 8731  12.078   5.923   2.341
  951TYR    CE2 8732  12.136   5.693   2.302
  951TYR    HE2 8733  12.214   5.752   2.322
  951TYR    CD2 8734  12.155   5.558   2.277
  951TYR    HD2 8735  12.247   5.520   2.278
  951TYR      C 8736  12.004   5.091   2.272
  951TYR      O 8737  11.983   5.071   2.152
  952LYS      N 8738  12.025   4.991   2.359
  952LYS      H 8739  12.036   5.013   2.456
  952LYS     CA 8740  12.032   4.852   2.317
  952LYS     HA 8741  12.108   4.848   2.253
  952LYS     CB 8742  12.056   4.763   2.439
  952LYS    HB1 8743  11.977   4.771   2.500
  952LYS    HB2 8744  12.138   4.795   2.486
  952LYS     CG 8745  12.075   4.615   2.406
  952LYS    HG1 8746  12.145   4.605   2.336
  952LYS    HG2 8747  11.989   4.577   2.372
  952LYS     CD 8748  12.117   4.537   2.529
  952LYS    HD1 8749  12.046   4.547   2.599
  952LYS    HD2 8750  12.203   4.574   2.563
  952LYS     CE 8751  12.135   4.390   2.498
  952LYS    HE1 8752  12.205   4.379   2.428
  952LYS    HE2 8753  12.048   4.353   2.464
  952LYS     NZ 8754  12.176   4.312   2.617
  952LYS    HZ1 8755  12.186   4.216   2.592
  952LYS    HZ2 8756  12.263   4.347   2.652
  952LYS    HZ3 8757  12.106   4.320   2.688
  952LYS      C 8758  11.905   4.808   2.245
  952LYS      O 8759  11.793   4.837   2.289
  953GLY      N 8760  11.923   4.739   2.133
  953GLY      H 8761  12.016   4.726   2.099
  953GLY     CA 8762  11.813   4.682   2.058
  953GLY    HA1 8763  11.740   4.661   2.124
  953GLY    HA2 8764  11.846   4.597   2.017
  953GLY      C 8765  11.756   4.770   1.949
  953GLY      O 8766  11.681   4.720   1.864
  954GLN      N 8767  11.790   4.899   1.947
  954GLN      H 8768  11.854   4.934   2.015
  954GLN     CA 8769  11.735   4.989   1.847
  954GLN     HA 8770  11.636   4.975   1.848
  954GLN     CB 8771  11.767   5.134   1.883
  954GLN    HB1 8772  11.864   5.149   1.869
  954GLN    HB2 8773  11.744   5.148   1.979
  954GLN     CG 8774  11.691   5.236   1.801
  954GLN    HG1 8775  11.593   5.221   1.813
  954GLN    HG2 8776  11.715   5.224   1.705
  954GLN     CD 8777  11.723   5.377   1.842
  954GLN    OE1 8778  11.835   5.408   1.881
  954GLN    NE2 8779  11.623   5.465   1.835
  954GLN   HE21 8780  11.532   5.435   1.804
  954GLN   HE22 8781  11.638   5.560   1.861
  954GLN      C 8782  11.791   4.954   1.710
  954GLN      O 8783  11.912   4.934   1.695
  955THR      N 8784  11.703   4.948   1.610
  955THR      H 8785  11.606   4.966   1.630
  955THR     CA 8786  11.740   4.916   1.473
  955THR     HA 8787  11.840   4.911   1.474
  955THR     CB 8788  11.681   4.781   1.429
  955THR     HB 8789  11.717   4.753   1.340
  955THR    CG2 8790  11.710   4.674   1.533
  955THR   HG21 8791  11.671   4.587   1.503
  955THR   HG22 8792  11.809   4.664   1.544
  955THR   HG23 8793  11.669   4.700   1.620
  955THR    OG1 8794  11.539   4.794   1.413
  955THR    HG1 8795  11.500   4.706   1.384
  955THR      C 8796  11.692   5.026   1.379
  955THR      O 8797  11.625   5.121   1.420
  956ALA      N 8798  11.728   5.012   1.252
  956ALA      H 8799  11.780   4.931   1.224
  956ALA     CA 8800  11.693   5.113   1.152
  956ALA     HA 8801  11.729   5.199   1.186
  956ALA     CB 8802  11.757   5.078   1.018
  956ALA    HB1 8803  11.732   5.147   0.950
  956ALA    HB2 8804  11.856   5.075   1.028
  956ALA    HB3 8805  11.724   4.989   0.988
  956ALA      C 8806  11.542   5.126   1.137
  956ALA      O 8807  11.493   5.234   1.104
  957LEU      N 8808  11.467   5.018   1.160
  957LEU      H 8809  11.510   4.931   1.185
  957LEU     CA 8810  11.322   5.025   1.149
  957LEU     HA 8811  11.302   5.062   1.058
  957LEU     CB 8812  11.263   4.885   1.162
  957LEU    HB1 8813  11.281   4.854   1.255
  957LEU    HB2 8814  11.312   4.826   1.097
  957LEU     CG 8815  11.113   4.866   1.136
  957LEU     HG 8816  11.061   4.922   1.200
  957LEU    CD1 8817  11.074   4.913   0.998
  957LEU   HD11 8818  10.976   4.899   0.985
  957LEU   HD12 8819  11.095   5.010   0.989
  957LEU   HD13 8820  11.124   4.861   0.929
  957LEU    CD2 8821  11.076   4.720   1.156
  957LEU   HD21 8822  10.978   4.708   1.139
  957LEU   HD22 8823  11.128   4.663   1.092
  957LEU   HD23 8824  11.097   4.693   1.250
  957LEU      C 8825  11.264   5.118   1.255
  957LEU      O 8826  11.172   5.197   1.226
  958HID      N 8827  11.317   5.112   1.377
  958HID      H 8828  11.388   5.044   1.397
  958HID     CA 8829  11.272   5.203   1.482
  958HID     HA 8830  11.173   5.189   1.490
  958HID     CB 8831  11.340   5.169   1.614
  958HID    HB1 8832  11.319   5.241   1.680
  958HID    HB2 8833  11.438   5.165   1.599
  958HID     CG 8834  11.297   5.038   1.673
  958HID    ND1 8835  11.373   4.924   1.665
  958HID    HD1 8836  11.462   4.917   1.620
  958HID    CE1 8837  11.310   4.825   1.725
  958HID    HE1 8838  11.343   4.731   1.734
  958HID    NE2 8839  11.195   4.871   1.771
  958HID    CD2 8840  11.184   5.004   1.740
  958HID    HD2 8841  11.107   5.064   1.762
  958HID      C 8842  11.300   5.348   1.444
  958HID      O 8843  11.216   5.436   1.464
  959ILE      N 8844  11.418   5.374   1.387
  959ILE      H 8845  11.483   5.300   1.373
  959ILE     CA 8846  11.452   5.510   1.345
  959ILE     HA 8847  11.438   5.568   1.425
  959ILE     CB 8848  11.599   5.518   1.300
  959ILE     HB 8849  11.612   5.455   1.224
  959ILE    CG2 8850  11.631   5.658   1.250
  959ILE   HG21 8851  11.726   5.662   1.221
  959ILE   HG22 8852  11.571   5.680   1.172
  959ILE   HG23 8853  11.615   5.724   1.323
  959ILE    CG1 8854  11.695   5.474   1.411
  959ILE   HG11 8855  11.788   5.480   1.376
  959ILE   HG12 8856  11.674   5.379   1.434
  959ILE     CD 8857  11.689   5.555   1.539
  959ILE    HD1 8858  11.755   5.518   1.605
  959ILE    HD2 8859  11.711   5.650   1.519
  959ILE    HD3 8860  11.597   5.549   1.578
  959ILE      C 8861  11.358   5.556   1.235
  959ILE      O 8862  11.314   5.672   1.234
  960ALA      N 8863  11.327   5.467   1.141
  960ALA      H 8864  11.365   5.375   1.145
  960ALA     CA 8865  11.237   5.503   1.032
  960ALA     HA 8866  11.277   5.583   0.988
  960ALA     CB 8867  11.228   5.389   0.932
  960ALA    HB1 8868  11.166   5.414   0.858
  960ALA    HB2 8869  11.318   5.370   0.895
  960ALA    HB3 8870  11.193   5.307   0.978
  960ALA      C 8871  11.099   5.538   1.086
  960ALA      O 8872  11.036   5.635   1.040
  961ILE      N 8873  11.049   5.462   1.183
  961ILE      H 8874  11.101   5.383   1.216
  961ILE     CA 8875  10.919   5.492   1.241
  961ILE     HA 8876  10.857   5.502   1.163
  961ILE     CB 8877  10.870   5.376   1.330
  961ILE     HB 8878  10.939   5.357   1.399
  961ILE    CG2 8879  10.740   5.415   1.401
  961ILE   HG21 8880  10.709   5.339   1.458
  961ILE   HG22 8881  10.756   5.495   1.458
  961ILE   HG23 8882  10.669   5.436   1.333
  961ILE    CG1 8883  10.849   5.249   1.247
  961ILE   HG11 8884  10.925   5.239   1.184
  961ILE   HG12 8885  10.764   5.258   1.195
  961ILE     CD 8886  10.840   5.123   1.330
  961ILE    HD1 8887  10.826   5.044   1.270
  961ILE    HD2 8888  10.924   5.111   1.382
[truncated: 16,420,442 more chars]
