# Supplementary material for: Dynamic molecular portraits of ion-conducting pores characterize functional states of TRPV channels
Source: Commun Chem. 2024 Jun 1;7:119. doi: 10.1038/s42004-024-01198-z (PMC11144267; doi:10.1038/s42004-024-01198-z)
Supplement: Supplementary file 3 — Supplementary Data 1 [file 42004_2024_1198_MOESM3_ESM.zip › Supplementary Data 1/alpha_closedV3_final.gro]

mv3c22019w_A_mv3c22019w_B_mv3c22019w_C_mv3c22019w_D_POPC_POPE_CHOL_SOL_CL_NA t= 200000.00000 step= 100000000
472959
  115LYS      N    1   2.518  10.657   1.301
  115LYS     H1    2   2.443  10.618   1.356
  115LYS     H2    3   2.504  10.756   1.293
  115LYS     H3    4   2.513  10.614   1.210
  115LYS     CA    5   2.648  10.635   1.359
  115LYS     HA    6   2.648  10.670   1.462
  115LYS     CB    7   2.674  10.477   1.374
  115LYS    HB1    8   2.722  10.427   1.290
  115LYS    HB2    9   2.582  10.425   1.403
  115LYS     CG   10   2.778  10.456   1.492
  115LYS    HG1   11   2.746  10.502   1.586
  115LYS    HG2   12   2.868  10.511   1.465
  115LYS     CD   13   2.817  10.312   1.519
  115LYS    HD1   14   2.925  10.300   1.518
  115LYS    HD2   15   2.752  10.247   1.460
  115LYS     CE   16   2.775  10.287   1.664
  115LYS    HE1   17   2.673  10.319   1.687
  115LYS    HE2   18   2.836  10.340   1.736
  115LYS     NZ   19   2.778  10.144   1.692
  115LYS    HZ1   20   2.709  10.122   1.763
  115LYS    HZ2   21   2.749  10.095   1.608
  115LYS    HZ3   22   2.870  10.117   1.722
  115LYS      C   23   2.753  10.707   1.278
  115LYS      O   24   2.838  10.636   1.226
  116LYS      N   25   2.743  10.837   1.259
  116LYS      H   26   2.669  10.896   1.296
  116LYS     CA   27   2.855  10.913   1.194
  116LYS     HA   28   2.940  10.848   1.172
  116LYS     CB   29   2.805  10.976   1.060
  116LYS    HB1   30   2.712  11.030   1.076
  116LYS    HB2   31   2.780  10.885   1.004
  116LYS     CG   32   2.900  11.058   0.975
  116LYS    HG1   33   2.995  11.005   0.964
  116LYS    HG2   34   2.921  11.159   1.009
  116LYS     CD   35   2.847  11.062   0.830
  116LYS    HD1   36   2.826  10.963   0.791
  116LYS    HD2   37   2.917  11.118   0.768
  116LYS     CE   38   2.719  11.148   0.822
  116LYS    HE1   39   2.643  11.111   0.891
  116LYS    HE2   40   2.671  11.126   0.727
  116LYS     NZ   41   2.736  11.294   0.850
  116LYS    HZ1   42   2.822  11.336   0.818
  116LYS    HZ2   43   2.656  11.334   0.805
  116LYS    HZ3   44   2.741  11.311   0.950
  116LYS      C   45   2.903  11.025   1.291
  116LYS      O   46   2.830  11.098   1.355
  117LYS      N   47   3.034  11.020   1.318
  117LYS      H   48   3.086  10.950   1.268
  117LYS     CA   49   3.106  11.116   1.399
  117LYS     HA   50   3.040  11.141   1.482
  117LYS     CB   51   3.245  11.060   1.447
  117LYS    HB1   52   3.311  11.139   1.483
  117LYS    HB2   53   3.304  11.009   1.371
  117LYS     CG   54   3.219  10.956   1.557
  117LYS    HG1   55   3.146  10.886   1.518
  117LYS    HG2   56   3.180  11.009   1.644
  117LYS     CD   57   3.365  10.897   1.590
  117LYS    HD1   58   3.434  10.972   1.630
  117LYS    HD2   59   3.400  10.856   1.496
  117LYS     CE   60   3.341  10.780   1.689
  117LYS    HE1   61   3.279  10.701   1.647
  117LYS    HE2   62   3.276  10.814   1.770
  117LYS     NZ   63   3.465  10.726   1.741
  117LYS    HZ1   64   3.500  10.669   1.665
  117LYS    HZ2   65   3.534  10.799   1.755
  117LYS    HZ3   66   3.454  10.672   1.825
  117LYS      C   67   3.114  11.257   1.339
  117LYS      O   68   3.077  11.286   1.226
  118ARG      N   69   3.162  11.348   1.427
  118ARG      H   70   3.195  11.323   1.519
  118ARG     CA   71   3.204  11.485   1.390
  118ARG     HA   72   3.119  11.511   1.327
  118ARG     CB   73   3.214  11.581   1.513
  118ARG    HB1   74   3.225  11.684   1.481
  118ARG    HB2   75   3.292  11.538   1.575
  118ARG     CG   76   3.074  11.572   1.577
  118ARG    HG1   77   3.078  11.476   1.628
  118ARG    HG2   78   2.989  11.572   1.509
  118ARG     CD   79   3.050  11.677   1.688
  118ARG    HD1   80   2.999  11.768   1.658
  118ARG    HD2   81   3.149  11.715   1.712
  118ARG     NE   82   2.980  11.609   1.798
  118ARG     HE   83   3.035  11.607   1.883
  118ARG     CZ   84   2.864  11.546   1.811
  118ARG    NH1   85   2.767  11.543   1.724
  118ARG   HH11   86   2.777  11.581   1.631
  118ARG   HH12   87   2.677  11.511   1.758
  118ARG    NH2   88   2.840  11.483   1.923
  118ARG   HH21   89   2.903  11.476   2.001
  118ARG   HH22   90   2.780  11.402   1.922
  118ARG      C   91   3.330  11.486   1.305
  118ARG      O   92   3.418  11.403   1.333
  119LEU      N   93   3.338  11.577   1.208
  119LEU      H   94   3.259  11.640   1.201
  119LEU     CA   95   3.446  11.589   1.110
  119LEU     HA   96   3.452  11.499   1.048
  119LEU     CB   97   3.403  11.709   1.012
  119LEU    HB1   98   3.392  11.803   1.067
  119LEU    HB2   99   3.307  11.677   0.971
  119LEU     CG  100   3.503  11.723   0.902
  119LEU     HG  101   3.531  11.626   0.860
  119LEU    CD1  102   3.426  11.799   0.791
  119LEU   HD11  103   3.395  11.900   0.816
  119LEU   HD12  104   3.483  11.813   0.700
  119LEU   HD13  105   3.345  11.729   0.767
  119LEU    CD2  106   3.636  11.797   0.934
  119LEU   HD21  107   3.692  11.814   0.842
  119LEU   HD22  108   3.623  11.888   0.992
  119LEU   HD23  109   3.689  11.728   1.000
  119LEU      C  110   3.587  11.599   1.171
  119LEU      O  111   3.659  11.507   1.143
  120LYS      N  112   3.609  11.688   1.264
  120LYS      H  113   3.533  11.753   1.282
  120LYS     CA  114   3.726  11.705   1.339
  120LYS     HA  115   3.808  11.736   1.274
  120LYS     CB  116   3.702  11.828   1.436
  120LYS    HB1  117   3.614  11.813   1.498
  120LYS    HB2  118   3.689  11.916   1.373
  120LYS     CG  119   3.815  11.855   1.539
  120LYS    HG1  120   3.907  11.858   1.480
  120LYS    HG2  121   3.826  11.779   1.617
  120LYS     CD  122   3.811  11.991   1.606
  120LYS    HD1  123   3.707  12.015   1.633
  120LYS    HD2  124   3.830  12.056   1.521
  120LYS     CE  125   3.899  11.989   1.731
  120LYS    HE1  126   3.918  12.094   1.748
  120LYS    HE2  127   3.987  11.927   1.713
  120LYS     NZ  128   3.827  11.941   1.856
  120LYS    HZ1  129   3.847  11.847   1.888
  120LYS    HZ2  130   3.841  12.005   1.933
  120LYS    HZ3  131   3.728  11.951   1.841
  120LYS      C  132   3.773  11.579   1.412
  120LYS      O  133   3.889  11.541   1.389
  121LYS      N  134   3.681  11.516   1.486
  121LYS      H  135   3.588  11.555   1.496
  121LYS     CA  136   3.707  11.389   1.555
  121LYS     HA  137   3.790  11.405   1.624
  121LYS     CB  138   3.583  11.347   1.642
  121LYS    HB1  139   3.505  11.305   1.580
  121LYS    HB2  140   3.547  11.439   1.689
  121LYS     CG  141   3.615  11.259   1.761
  121LYS    HG1  142   3.673  11.178   1.718
  121LYS    HG2  143   3.522  11.217   1.798
  121LYS     CD  144   3.698  11.326   1.875
  121LYS    HD1  145   3.649  11.418   1.907
  121LYS    HD2  146   3.791  11.367   1.836
  121LYS     CE  147   3.726  11.227   1.991
  121LYS    HE1  148   3.796  11.272   2.061
  121LYS    HE2  149   3.780  11.147   1.939
  121LYS     NZ  150   3.606  11.181   2.070
  121LYS    HZ1  151   3.558  11.257   2.116
  121LYS    HZ2  152   3.536  11.129   2.019
  121LYS    HZ3  153   3.637  11.133   2.153
  121LYS      C  154   3.754  11.280   1.461
  121LYS      O  155   3.870  11.236   1.473
  122ARG      N  156   3.673  11.247   1.364
  122ARG      H  157   3.590  11.304   1.366
  122ARG     CA  158   3.710  11.161   1.244
  122ARG     HA  159   3.710  11.055   1.268
  122ARG     CB  160   3.610  11.168   1.123
  122ARG    HB1  161   3.653  11.109   1.042
  122ARG    HB2  162   3.595  11.272   1.097
  122ARG     CG  163   3.470  11.114   1.169
  122ARG    HG1  164   3.441  11.155   1.266
  122ARG    HG2  165   3.484  11.006   1.178
  122ARG     CD  166   3.357  11.124   1.066
  122ARG    HD1  167   3.346  11.224   1.024
  122ARG    HD2  168   3.260  11.095   1.106
  122ARG     NE  169   3.394  11.028   0.961
  122ARG     HE  170   3.482  10.979   0.974
  122ARG     CZ  171   3.344  11.022   0.839
  122ARG    NH1  172   3.252  11.108   0.806
  122ARG   HH11  173   3.227  11.181   0.872
  122ARG   HH12  174   3.216  11.115   0.712
  122ARG    NH2  175   3.392  10.943   0.750
  122ARG   HH21  176   3.472  10.883   0.766
  122ARG   HH22  177   3.349  10.941   0.659
  122ARG      C  178   3.848  11.190   1.188
  122ARG      O  179   3.929  11.099   1.180
  123ILE      N  180   3.875  11.312   1.148
  123ILE      H  181   3.801  11.381   1.153
  123ILE     CA  182   4.014  11.356   1.104
  123ILE     HA  183   4.041  11.303   1.012
  123ILE     CB  184   4.018  11.508   1.074
  123ILE     HB  185   3.953  11.554   1.148
  123ILE    CG2  186   4.155  11.574   1.091
  123ILE   HG21  187   4.207  11.556   1.185
  123ILE   HG22  188   4.212  11.545   1.003
  123ILE   HG23  189   4.144  11.681   1.076
  123ILE    CG1  190   3.951  11.541   0.933
  123ILE   HG11  191   3.848  11.510   0.949
  123ILE   HG12  192   3.972  11.470   0.853
  123ILE     CD  193   3.959  11.685   0.877
  123ILE    HD1  194   3.930  11.756   0.954
  123ILE    HD2  195   4.058  11.716   0.843
  123ILE    HD3  196   3.893  11.695   0.791
  123ILE      C  197   4.110  11.313   1.210
  123ILE      O  198   4.191  11.232   1.181
  124PHE      N  199   4.107  11.362   1.333
  124PHE      H  200   4.034  11.431   1.347
  124PHE     CA  201   4.210  11.334   1.437
  124PHE     HA  202   4.307  11.376   1.408
  124PHE     CB  203   4.181  11.418   1.573
  124PHE    HB1  204   4.222  11.358   1.655
  124PHE    HB2  205   4.075  11.425   1.598
  124PHE     CG  206   4.237  11.566   1.579
  124PHE    CD1  207   4.190  11.664   1.482
  124PHE    HD1  208   4.113  11.642   1.410
  124PHE    CE1  209   4.220  11.798   1.492
  124PHE    HE1  210   4.185  11.863   1.414
  124PHE     CZ  211   4.310  11.836   1.592
  124PHE     HZ  212   4.343  11.939   1.589
  124PHE    CE2  213   4.357  11.745   1.689
  124PHE    HE2  214   4.413  11.781   1.774
  124PHE    CD2  215   4.317  11.610   1.682
  124PHE    HD2  216   4.349  11.543   1.760
  124PHE      C  217   4.243  11.183   1.468
  124PHE      O  218   4.351  11.137   1.506
  125ALA      N  219   4.128  11.106   1.450
  125ALA      H  220   4.045  11.158   1.425
  125ALA     CA  221   4.127  10.964   1.449
  125ALA     HA  222   4.192  10.943   1.534
  125ALA     CB  223   3.990  10.913   1.478
  125ALA    HB1  224   3.919  10.942   1.400
  125ALA    HB2  225   3.999  10.808   1.506
  125ALA    HB3  226   3.944  10.962   1.564
  125ALA      C  227   4.195  10.905   1.324
  125ALA      O  228   4.298  10.836   1.340
  126ALA      N  229   4.149  10.934   1.203
  126ALA      H  230   4.071  10.997   1.194
  126ALA     CA  231   4.202  10.882   1.077
  126ALA     HA  232   4.200  10.773   1.077
  126ALA     CB  233   4.111  10.926   0.957
  126ALA    HB1  234   4.071  11.027   0.959
  126ALA    HB2  235   4.172  10.927   0.867
  126ALA    HB3  236   4.029  10.854   0.957
  126ALA      C  237   4.347  10.916   1.051
  126ALA      O  238   4.428  10.836   1.012
  127VAL      N  239   4.391  11.039   1.093
  127VAL      H  240   4.325  11.107   1.129
  127VAL     CA  241   4.535  11.089   1.099
  127VAL     HA  242   4.577  11.085   0.999
  127VAL     CB  243   4.546  11.230   1.159
  127VAL     HB  244   4.475  11.225   1.241
  127VAL    CG1  245   4.681  11.266   1.217
  127VAL   HG11  246   4.763  11.225   1.157
  127VAL   HG12  247   4.683  11.372   1.241
  127VAL   HG13  248   4.683  11.214   1.313
  127VAL    CG2  249   4.493  11.346   1.070
  127VAL   HG21  250   4.535  11.346   0.970
  127VAL   HG22  251   4.389  11.321   1.052
  127VAL   HG23  252   4.496  11.438   1.129
  127VAL      C  253   4.619  10.993   1.181
  127VAL      O  254   4.724  10.948   1.135
  128SER      N  255   4.572  10.968   1.304
  128SER      H  256   4.478  10.990   1.331
  128SER     CA  257   4.648  10.885   1.401
  128SER     HA  258   4.745  10.931   1.421
  128SER     CB  259   4.572  10.885   1.535
  128SER    HB1  260   4.614  10.806   1.599
  128SER    HB2  261   4.467  10.858   1.528
  128SER     OG  262   4.590  11.011   1.593
  128SER     HG  263   4.532  11.069   1.544
  128SER      C  264   4.677  10.741   1.355
  128SER      O  265   4.775  10.679   1.400
  129GLU      N  266   4.598  10.684   1.265
  129GLU      H  267   4.509  10.730   1.250
  129GLU     CA  268   4.604  10.547   1.220
  129GLU     HA  269   4.678  10.490   1.277
  129GLU     CB  270   4.462  10.481   1.237
  129GLU    HB1  271   4.386  10.510   1.164
  129GLU    HB2  272   4.416  10.515   1.330
  129GLU     CG  273   4.471  10.328   1.230
  129GLU    HG1  274   4.541  10.285   1.301
  129GLU    HG2  275   4.504  10.301   1.130
  129GLU     CD  276   4.336  10.265   1.264
  129GLU    OE1  277   4.277  10.214   1.170
  129GLU    OE2  278   4.305  10.256   1.384
  129GLU      C  279   4.658  10.534   1.078
  129GLU      O  280   4.697  10.420   1.043
  130GLY      N  281   4.666  10.644   1.002
  130GLY      H  282   4.624  10.724   1.046
  130GLY     CA  283   4.734  10.650   0.876
  130GLY    HA1  284   4.798  10.563   0.862
  130GLY    HA2  285   4.787  10.745   0.867
  130GLY      C  286   4.639  10.646   0.748
  130GLY      O  287   4.687  10.625   0.638
  131CYS      N  288   4.513  10.659   0.772
  131CYS      H  289   4.495  10.679   0.869
  131CYS     CA  290   4.394  10.652   0.687
  131CYS     HA  291   4.416  10.563   0.628
  131CYS     CB  292   4.274  10.631   0.781
  131CYS    HB1  293   4.178  10.617   0.732
  131CYS    HB2  294   4.278  10.725   0.838
  131CYS     SG  295   4.289  10.477   0.885
  131CYS     HG  296   4.166  10.472   0.935
  131CYS      C  297   4.380  10.768   0.586
  131CYS      O  298   4.292  10.850   0.601
  132VAL      N  299   4.469  10.772   0.489
  132VAL      H  300   4.526  10.690   0.475
  132VAL     CA  301   4.481  10.885   0.394
  132VAL     HA  302   4.499  10.973   0.456
  132VAL     CB  303   4.594  10.848   0.298
  132VAL     HB  304   4.551  10.777   0.228
  132VAL    CG1  305   4.641  10.971   0.216
  132VAL   HG11  306   4.562  11.023   0.161
  132VAL   HG12  307   4.667  11.055   0.279
  132VAL   HG13  308   4.725  10.938   0.155
  132VAL    CG2  309   4.720  10.790   0.367
  132VAL   HG21  310   4.701  10.689   0.405
  132VAL   HG22  311   4.801  10.782   0.295
  132VAL   HG23  312   4.761  10.862   0.438
  132VAL      C  313   4.362  10.920   0.306
  132VAL      O  314   4.327  11.041   0.297
  133GLU      N  315   4.298  10.827   0.233
  133GLU      H  316   4.326  10.731   0.246
  133GLU     CA  317   4.183  10.854   0.145
  133GLU     HA  318   4.212  10.931   0.073
  133GLU     CB  319   4.138  10.728   0.072
  133GLU    HB1  320   4.083  10.665   0.141
  133GLU    HB2  321   4.225  10.678   0.028
  133GLU     CG  322   4.037  10.753  -0.038
  133GLU    HG1  323   4.084  10.825  -0.105
  133GLU    HG2  324   3.943  10.789   0.006
  133GLU     CD  325   4.023  10.621  -0.108
  133GLU    OE1  326   4.069  10.609  -0.224
  133GLU    OE2  327   3.976  10.530  -0.037
  133GLU      C  328   4.062  10.908   0.217
  133GLU      O  329   3.998  11.002   0.170
  134GLU      N  330   4.030  10.849   0.332
  134GLU      H  331   4.098  10.781   0.364
  134GLU     CA  332   3.936  10.904   0.433
  134GLU     HA  333   3.831  10.913   0.407
  134GLU     CB  334   3.939  10.802   0.551
  134GLU    HB1  335   4.044  10.806   0.582
  134GLU    HB2  336   3.912  10.700   0.524
  134GLU     CG  337   3.856  10.852   0.673
  134GLU    HG1  338   3.883  10.957   0.686
  134GLU    HG2  339   3.880  10.798   0.764
  134GLU     CD  340   3.704  10.831   0.657
  134GLU    OE1  341   3.646  10.847   0.545
  134GLU    OE2  342   3.631  10.787   0.748
  134GLU      C  343   3.980  11.049   0.469
  134GLU      O  344   3.896  11.138   0.447
  135LEU      N  345   4.103  11.073   0.511
  135LEU      H  346   4.165  10.996   0.533
  135LEU     CA  347   4.148  11.212   0.544
  135LEU     HA  348   4.088  11.246   0.628
  135LEU     CB  349   4.295  11.220   0.580
  135LEU    HB1  350   4.362  11.174   0.507
  135LEU    HB2  351   4.303  11.168   0.676
  135LEU     CG  352   4.341  11.369   0.613
  135LEU     HG  353   4.337  11.426   0.521
  135LEU    CD1  354   4.270  11.441   0.722
  135LEU   HD11  355   4.167  11.472   0.707
  135LEU   HD12  356   4.272  11.378   0.811
  135LEU   HD13  357   4.319  11.536   0.744
  135LEU    CD2  358   4.487  11.359   0.661
  135LEU   HD21  359   4.525  11.456   0.693
  135LEU   HD22  360   4.482  11.296   0.749
  135LEU   HD23  361   4.536  11.306   0.579
  135LEU      C  362   4.115  11.308   0.425
  135LEU      O  363   4.063  11.421   0.444
  136ARG      N  364   4.143  11.265   0.303
  136ARG      H  365   4.181  11.172   0.290
  136ARG     CA  366   4.121  11.345   0.185
  136ARG     HA  367   4.188  11.432   0.184
  136ARG     CB  368   4.163  11.274   0.060
  136ARG    HB1  369   4.097  11.189   0.043
  136ARG    HB2  370   4.268  11.243   0.062
  136ARG     CG  371   4.142  11.356  -0.073
  136ARG    HG1  372   4.213  11.438  -0.068
  136ARG    HG2  373   4.038  11.385  -0.083
  136ARG     CD  374   4.180  11.262  -0.191
  136ARG    HD1  375   4.172  11.317  -0.285
  136ARG    HD2  376   4.111  11.179  -0.202
  136ARG     NE  377   4.318  11.222  -0.181
  136ARG     HE  378   4.324  11.121  -0.183
  136ARG     CZ  379   4.426  11.292  -0.194
  136ARG    NH1  380   4.544  11.241  -0.169
  136ARG   HH11  381   4.559  11.144  -0.143
  136ARG   HH12  382   4.617  11.301  -0.204
  136ARG    NH2  383   4.418  11.416  -0.217
  136ARG   HH21  384   4.331  11.465  -0.232
  136ARG   HH22  385   4.503  11.471  -0.222
  136ARG      C  386   3.974  11.389   0.164
  136ARG      O  387   3.945  11.508   0.153
  137GLU      N  388   3.881  11.291   0.176
  137GLU      H  389   3.921  11.204   0.207
  137GLU     CA  390   3.734  11.308   0.173
  137GLU     HA  391   3.700  11.343   0.075
  137GLU     CB  392   3.681  11.170   0.188
  137GLU    HB1  393   3.690  11.146   0.294
  137GLU    HB2  394   3.736  11.093   0.136
  137GLU     CG  395   3.536  11.162   0.144
  137GLU    HG1  396   3.536  11.179   0.036
  137GLU    HG2  397   3.479  11.243   0.188
  137GLU     CD  398   3.474  11.029   0.183
  137GLU    OE1  399   3.391  11.033   0.274
  137GLU    OE2  400   3.497  10.920   0.121
  137GLU      C  401   3.682  11.408   0.281
  137GLU      O  402   3.578  11.475   0.260
  138LEU      N  403   3.743  11.411   0.395
  138LEU      H  404   3.824  11.351   0.400
  138LEU     CA  405   3.721  11.492   0.508
  138LEU     HA  406   3.615  11.509   0.526
  138LEU     CB  407   3.793  11.437   0.631
  138LEU    HB1  408   3.782  11.514   0.708
  138LEU    HB2  409   3.899  11.427   0.607
  138LEU     CG  410   3.731  11.301   0.668
  138LEU     HG  411   3.726  11.236   0.581
  138LEU    CD1  412   3.794  11.237   0.790
  138LEU   HD11  413   3.900  11.234   0.763
  138LEU   HD12  414   3.789  11.300   0.878
  138LEU   HD13  415   3.760  11.136   0.811
  138LEU    CD2  416   3.587  11.316   0.720
  138LEU   HD21  417   3.549  11.237   0.786
  138LEU   HD22  418   3.571  11.417   0.758
  138LEU   HD23  419   3.522  11.313   0.633
  138LEU      C  420   3.763  11.635   0.478
  138LEU      O  421   3.681  11.727   0.487
  139LEU      N  422   3.888  11.652   0.432
  139LEU      H  423   3.947  11.575   0.406
  139LEU     CA  424   3.937  11.780   0.381
  139LEU     HA  425   3.942  11.848   0.466
  139LEU     CB  426   4.079  11.763   0.338
  139LEU    HB1  427   4.112  11.857   0.292
  139LEU    HB2  428   4.090  11.683   0.265
  139LEU     CG  429   4.177  11.738   0.460
  139LEU     HG  430   4.140  11.650   0.514
  139LEU    CD1  431   4.320  11.700   0.407
  139LEU   HD11  432   4.365  11.783   0.352
  139LEU   HD12  433   4.391  11.675   0.486
  139LEU   HD13  434   4.316  11.618   0.335
  139LEU    CD2  435   4.185  11.860   0.558
  139LEU   HD21  436   4.260  11.830   0.632
  139LEU   HD22  437   4.229  11.939   0.497
  139LEU   HD23  438   4.093  11.883   0.610
  139LEU      C  439   3.849  11.847   0.272
  139LEU      O  440   3.829  11.965   0.262
  140GLN      N  441   3.794  11.770   0.177
  140GLN      H  442   3.809  11.671   0.193
  140GLN     CA  443   3.713  11.813   0.069
  140GLN     HA  444   3.767  11.895   0.022
  140GLN     CB  445   3.687  11.700  -0.032
  140GLN    HB1  446   3.602  11.728  -0.094
  140GLN    HB2  447   3.656  11.611   0.022
  140GLN     CG  448   3.817  11.681  -0.109
  140GLN    HG1  449   3.903  11.649  -0.049
  140GLN    HG2  450   3.843  11.777  -0.153
  140GLN     CD  451   3.801  11.578  -0.224
  140GLN    OE1  452   3.861  11.473  -0.225
  140GLN    NE2  453   3.716  11.609  -0.323
  140GLN   HE21  454   3.687  11.705  -0.338
  140GLN   HE22  455   3.693  11.537  -0.390
  140GLN      C  456   3.579  11.868   0.127
  140GLN      O  457   3.534  11.971   0.087
  141ASP      N  458   3.516  11.806   0.228
  141ASP      H  459   3.553  11.720   0.264
  141ASP     CA  460   3.388  11.847   0.281
  141ASP     HA  461   3.317  11.869   0.201
  141ASP     CB  462   3.325  11.711   0.347
  141ASP    HB1  463   3.392  11.667   0.421
  141ASP    HB2  464   3.314  11.644   0.262
  141ASP     CG  465   3.183  11.741   0.400
  141ASP    OD1  466   3.149  11.706   0.517
  141ASP    OD2  467   3.102  11.791   0.331
  141ASP      C  468   3.397  11.969   0.379
  141ASP      O  469   3.307  12.053   0.385
  142LEU      N  470   3.505  11.977   0.454
  142LEU      H  471   3.575  11.905   0.447
  142LEU     CA  472   3.551  12.085   0.533
  142LEU     HA  473   3.476  12.094   0.611
  142LEU     CB  474   3.679  12.047   0.608
  142LEU    HB1  475   3.754  12.008   0.538
  142LEU    HB2  476   3.652  11.967   0.677
  142LEU     CG  477   3.739  12.160   0.693
  142LEU     HG  478   3.770  12.239   0.625
  142LEU    CD1  479   3.640  12.222   0.794
  142LEU   HD11  480   3.681  12.243   0.892
  142LEU   HD12  481   3.613  12.322   0.759
  142LEU   HD13  482   3.558  12.151   0.808
  142LEU    CD2  483   3.865  12.118   0.772
  142LEU   HD21  484   3.928  12.054   0.710
  142LEU   HD22  485   3.924  12.207   0.792
  142LEU   HD23  486   3.845  12.063   0.864
  142LEU      C  487   3.567  12.209   0.456
  142LEU      O  488   3.508  12.311   0.484
  143GLN      N  489   3.653  12.202   0.355
  143GLN      H  490   3.692  12.110   0.338
  143GLN     CA  491   3.676  12.309   0.249
  143GLN     HA  492   3.710  12.401   0.296
  143GLN     CB  493   3.779  12.260   0.142
  143GLN    HB1  494   3.729  12.179   0.088
  143GLN    HB2  495   3.865  12.219   0.195
  143GLN     CG  496   3.818  12.371   0.043
  143GLN    HG1  497   3.863  12.452   0.100
  143GLN    HG2  498   3.739  12.406  -0.023
  143GLN     CD  499   3.933  12.327  -0.050
  143GLN    OE1  500   3.957  12.211  -0.075
  143GLN    NE2  501   4.019  12.408  -0.109
  143GLN   HE21  502   4.027  12.506  -0.084
  143GLN   HE22  503   4.083  12.362  -0.172
  143GLN      C  504   3.540  12.344   0.182
  143GLN      O  505   3.520  12.468   0.170
  144ASP      N  506   3.447  12.252   0.162
  144ASP      H  507   3.472  12.156   0.182
  144ASP     CA  508   3.307  12.280   0.110
  144ASP     HA  509   3.316  12.344   0.022
  144ASP     CB  510   3.239  12.149   0.062
  144ASP    HB1  511   3.232  12.078   0.144
  144ASP    HB2  512   3.309  12.104  -0.009
  144ASP     CG  513   3.103  12.171  -0.011
  144ASP    OD1  514   3.005  12.190   0.060
  144ASP    OD2  515   3.096  12.175  -0.133
  144ASP      C  516   3.227  12.357   0.225
  144ASP      O  517   3.144  12.435   0.187
  145LEU      N  518   3.252  12.326   0.353
  145LEU      H  519   3.332  12.268   0.372
  145LEU     CA  520   3.172  12.381   0.469
  145LEU     HA  521   3.066  12.386   0.445
  145LEU     CB  522   3.205  12.297   0.592
  145LEU    HB1  523   3.309  12.305   0.621
  145LEU    HB2  524   3.179  12.198   0.555
  145LEU     CG  525   3.117  12.327   0.718
  145LEU     HG  526   3.125  12.434   0.738
  145LEU    CD1  527   2.973  12.285   0.693
  145LEU   HD11  528   2.968  12.176   0.694
  145LEU   HD12  529   2.917  12.325   0.777
  145LEU   HD13  530   2.930  12.339   0.609
  145LEU    CD2  531   3.162  12.253   0.846
  145LEU   HD21  532   3.100  12.261   0.936
  145LEU   HD22  533   3.175  12.146   0.835
  145LEU   HD23  534   3.260  12.292   0.873
  145LEU      C  535   3.210  12.529   0.495
  145LEU      O  536   3.127  12.611   0.540
  146CYS      N  537   3.331  12.563   0.456
  146CYS      H  538   3.388  12.493   0.410
  146CYS     CA  539   3.369  12.703   0.439
  146CYS     HA  540   3.374  12.742   0.540
  146CYS     CB  541   3.511  12.714   0.382
  146CYS    HB1  542   3.540  12.819   0.373
  146CYS    HB2  543   3.510  12.685   0.277
  146CYS     SG  544   3.643  12.616   0.462
  146CYS     HG  545   3.592  12.495   0.439
  146CYS      C  546   3.269  12.780   0.354
  146CYS      O  547   3.234  12.894   0.400
  147ARG      N  548   3.224  12.732   0.239
  147ARG      H  549   3.249  12.635   0.228
  147ARG     CA  550   3.126  12.795   0.150
  147ARG     HA  551   3.161  12.893   0.116
  147ARG     CB  552   3.099  12.722   0.019
  147ARG    HB1  553   3.038  12.786  -0.044
  147ARG    HB2  554   3.053  12.623   0.026
  147ARG     CG  555   3.235  12.683  -0.048
  147ARG    HG1  556   3.269  12.598   0.010
  147ARG    HG2  557   3.305  12.766  -0.040
  147ARG     CD  558   3.226  12.671  -0.196
  147ARG    HD1  559   3.327  12.670  -0.236
  147ARG    HD2  560   3.169  12.755  -0.236
  147ARG     NE  561   3.154  12.544  -0.223
  147ARG     HE  562   3.104  12.494  -0.152
  147ARG     CZ  563   3.168  12.478  -0.337
  147ARG    NH1  564   3.230  12.522  -0.441
  147ARG   HH11  565   3.266  12.616  -0.439
  147ARG   HH12  566   3.232  12.473  -0.530
  147ARG    NH2  567   3.121  12.355  -0.347
  147ARG   HH21  568   3.103  12.302  -0.263
  147ARG   HH22  569   3.134  12.306  -0.434
  147ARG      C  570   2.992  12.809   0.222
  147ARG      O  571   2.940  12.922   0.236
  148ARG      N  572   2.934  12.698   0.267
  148ARG      H  573   2.970  12.609   0.235
  148ARG     CA  574   2.810  12.699   0.345
  148ARG     HA  575   2.727  12.733   0.283
  148ARG     CB  576   2.775  12.553   0.401
  148ARG    HB1  577   2.676  12.557   0.446
  148ARG    HB2  578   2.843  12.533   0.484
  148ARG     CG  579   2.780  12.436   0.301
  148ARG    HG1  580   2.879  12.429   0.256
  148ARG    HG2  581   2.724  12.475   0.215
  148ARG     CD  582   2.738  12.302   0.357
  148ARG    HD1  583   2.632  12.288   0.338
  148ARG    HD2  584   2.744  12.296   0.466
  148ARG     NE  585   2.820  12.200   0.291
  148ARG     HE  586   2.845  12.220   0.195
  148ARG     CZ  587   2.881  12.100   0.342
  148ARG    NH1  588   2.873  12.064   0.467
  148ARG   HH11  589   2.802  12.108   0.524
  148ARG   HH12  590   2.942  12.001   0.505
  148ARG    NH2  591   2.944  12.023   0.262
  148ARG   HH21  592   2.982  12.065   0.178
  148ARG   HH22  593   2.971  11.931   0.294
  148ARG      C  594   2.813  12.804   0.462
  148ARG      O  595   2.723  12.885   0.473
  149ARG      N  596   2.931  12.817   0.536
  149ARG      H  597   2.992  12.736   0.531
  149ARG     CA  598   2.953  12.926   0.636
  149ARG     HA  599   2.869  12.924   0.706
  149ARG     CB  600   3.071  12.889   0.726
  149ARG    HB1  601   3.159  12.892   0.661
  149ARG    HB2  602   3.054  12.790   0.769
  149ARG     CG  603   3.104  12.990   0.831
  149ARG    HG1  604   3.017  13.003   0.896
  149ARG    HG2  605   3.122  13.086   0.782
  149ARG     CD  606   3.222  12.947   0.906
  149ARG    HD1  607   3.306  12.940   0.837
  149ARG    HD2  608   3.198  12.848   0.945
  149ARG     NE  609   3.243  13.044   1.017
  149ARG     HE  610   3.197  13.019   1.103
  149ARG     CZ  611   3.330  13.144   1.023
  149ARG    NH1  612   3.389  13.184   0.910
  149ARG   HH11  613   3.371  13.127   0.828
  149ARG   HH12  614   3.425  13.278   0.913
  149ARG    NH2  615   3.354  13.220   1.125
  149ARG   HH21  616   3.332  13.181   1.215
  149ARG   HH22  617   3.429  13.288   1.117
  149ARG      C  618   2.957  13.071   0.584
  149ARG      O  619   2.912  13.159   0.656
  150ARG      N  620   2.977  13.089   0.457
  150ARG      H  621   2.987  13.002   0.407
  150ARG     CA  622   2.989  13.220   0.388
  150ARG     HA  623   3.039  13.202   0.293
  150ARG     CB  624   2.845  13.280   0.364
  150ARG    HB1  625   2.855  13.376   0.313
  150ARG    HB2  626   2.792  13.299   0.457
  150ARG     CG  627   2.742  13.195   0.282
  150ARG    HG1  628   2.642  13.233   0.304
  150ARG    HG2  629   2.758  13.093   0.314
  150ARG     CD  630   2.788  13.198   0.136
  150ARG    HD1  631   2.881  13.142   0.126
  150ARG    HD2  632   2.809  13.303   0.118
  150ARG     NE  633   2.692  13.149   0.034
  150ARG     HE  634   2.624  13.088   0.077
  150ARG     CZ  635   2.660  13.196  -0.084
  150ARG    NH1  636   2.733  13.284  -0.147
  150ARG   HH11  637   2.817  13.307  -0.096
  150ARG   HH12  638   2.715  13.317  -0.241
  150ARG    NH2  639   2.547  13.152  -0.129
  150ARG   HH21  640   2.489  13.096  -0.068
  150ARG   HH22  641   2.525  13.157  -0.227
  150ARG      C  642   3.075  13.331   0.461
  150ARG      O  643   3.077  13.448   0.413
  151GLY      N  644   3.142  13.307   0.574
  151GLY      H  645   3.123  13.222   0.626
  151GLY     CA  646   3.214  13.404   0.648
  151GLY    HA1  647   3.233  13.371   0.750
  151GLY    HA2  648   3.160  13.499   0.645
  151GLY      C  649   3.348  13.435   0.585
  151GLY      O  650   3.413  13.345   0.528
  152LEU      N  651   3.393  13.559   0.599
  152LEU      H  652   3.329  13.626   0.639
  152LEU     CA  653   3.517  13.607   0.543
  152LEU     HA  654   3.533  13.565   0.444
  152LEU     CB  655   3.514  13.762   0.534
  152LEU    HB1  656   3.607  13.792   0.486
  152LEU    HB2  657   3.513  13.823   0.624
  152LEU     CG  658   3.404  13.824   0.444
  152LEU     HG  659   3.314  13.834   0.505
  152LEU    CD1  660   3.438  13.972   0.410
  152LEU   HD11  661   3.501  13.966   0.321
  152LEU   HD12  662   3.347  14.028   0.387
  152LEU   HD13  663   3.486  14.017   0.496
  152LEU    CD2  664   3.376  13.746   0.324
  152LEU   HD21  665   3.304  13.801   0.264
  152LEU   HD22  666   3.473  13.731   0.276
  152LEU   HD23  667   3.316  13.659   0.348
  152LEU      C  668   3.642  13.572   0.624
  152LEU      O  669   3.757  13.574   0.573
  153ASP      N  670   3.616  13.533   0.750
  153ASP      H  671   3.520  13.532   0.782
  153ASP     CA  672   3.718  13.492   0.853
  153ASP     HA  673   3.807  13.549   0.828
  153ASP     CB  674   3.692  13.530   0.995
  153ASP    HB1  675   3.724  13.634   1.003
  153ASP    HB2  676   3.758  13.479   1.066
  153ASP     CG  677   3.552  13.497   1.037
  153ASP    OD1  678   3.467  13.447   0.958
  153ASP    OD2  679   3.521  13.519   1.160
  153ASP      C  680   3.745  13.339   0.830
  153ASP      O  681   3.771  13.266   0.923
  154VAL      N  682   3.752  13.298   0.702
  154VAL      H  683   3.735  13.372   0.636
  154VAL     CA  684   3.788  13.164   0.663
  154VAL     HA  685   3.705  13.109   0.707
  154VAL     CB  686   3.779  13.124   0.512
  154VAL     HB  687   3.854  13.176   0.453
  154VAL    CG1  688   3.791  12.976   0.490
  154VAL   HG11  689   3.786  12.955   0.383
  154VAL   HG12  690   3.890  12.945   0.524
  154VAL   HG13  691   3.716  12.923   0.549
  154VAL    CG2  692   3.641  13.170   0.457
  154VAL   HG21  693   3.614  13.143   0.354
  154VAL   HG22  694   3.560  13.115   0.505
  154VAL   HG23  695   3.630  13.278   0.457
  154VAL      C  696   3.918  13.105   0.730
  154VAL      O  697   3.906  13.004   0.798
  155PRO      N  698   4.035  13.169   0.715
  155PRO     CD  699   4.058  13.283   0.626
  155PRO    HD1  700   4.015  13.374   0.668
  155PRO    HD2  701   4.015  13.274   0.526
  155PRO     CG  702   4.204  13.300   0.613
  155PRO    HG1  703   4.240  13.402   0.596
  155PRO    HG2  704   4.241  13.220   0.550
  155PRO     CB  705   4.241  13.265   0.754
  155PRO    HB1  706   4.228  13.349   0.824
  155PRO    HB2  707   4.344  13.235   0.771
  155PRO     CA  708   4.160  13.140   0.781
  155PRO     HA  709   4.214  13.056   0.736
  155PRO      C  710   4.151  13.102   0.934
  155PRO      O  711   4.202  13.000   0.977
  156ASP      N  712   4.088  13.190   1.008
  156ASP      H  713   4.036  13.259   0.956
  156ASP     CA  714   4.075  13.181   1.161
  156ASP     HA  715   4.172  13.158   1.204
  156ASP     CB  716   4.029  13.322   1.207
  156ASP    HB1  717   4.042  13.324   1.315
  156ASP    HB2  718   3.922  13.339   1.195
  156ASP     CG  719   4.115  13.445   1.158
  156ASP    OD1  720   4.232  13.416   1.117
  156ASP    OD2  721   4.078  13.560   1.187
  156ASP      C  722   3.976  13.070   1.203
  156ASP      O  723   4.004  12.999   1.299
  157PHE      N  724   3.873  13.043   1.121
  157PHE      H  725   3.867  13.095   1.034
  157PHE     CA  726   3.773  12.938   1.135
  157PHE     HA  727   3.729  12.940   1.234
  157PHE     CB  728   3.661  12.981   1.028
  157PHE    HB1  729   3.700  13.015   0.933
  157PHE    HB2  730   3.602  13.067   1.062
  157PHE     CG  731   3.583  12.857   0.995
  157PHE    CD1  732   3.483  12.809   1.085
  157PHE    HD1  733   3.462  12.870   1.172
  157PHE    CE1  734   3.397  12.702   1.054
  157PHE    HE1  735   3.306  12.683   1.109
  157PHE     CZ  736   3.417  12.644   0.923
  157PHE     HZ  737   3.350  12.565   0.892
  157PHE    CE2  738   3.505  12.695   0.838
  157PHE    HE2  739   3.510  12.654   0.738
  157PHE    CD2  740   3.590  12.804   0.865
  157PHE    HD2  741   3.663  12.840   0.794
  157PHE      C  742   3.849  12.797   1.108
  157PHE      O  743   3.834  12.704   1.180
  158LEU      N  744   3.927  12.797   0.999
  158LEU      H  745   3.931  12.880   0.943
  158LEU     CA  746   4.003  12.681   0.958
  158LEU     HA  747   3.922  12.608   0.962
  158LEU     CB  748   4.058  12.712   0.817
  158LEU    HB1  749   4.159  12.674   0.806
  158LEU    HB2  750   4.059  12.817   0.788
  158LEU     CG  751   3.973  12.645   0.710
  158LEU     HG  752   3.878  12.697   0.713
  158LEU    CD1  753   4.035  12.668   0.571
  158LEU   HD11  754   3.956  12.637   0.501
  158LEU   HD12  755   4.063  12.771   0.549
  158LEU   HD13  756   4.124  12.606   0.555
  158LEU    CD2  757   3.953  12.487   0.722
  158LEU   HD21  758   3.892  12.467   0.809
  158LEU   HD22  759   3.892  12.450   0.640
  158LEU   HD23  760   4.042  12.424   0.731
  158LEU      C  761   4.108  12.644   1.067
  158LEU      O  762   4.107  12.533   1.117
  159MET      N  763   4.189  12.744   1.110
  159MET      H  764   4.178  12.833   1.064
  159MET     CA  765   4.287  12.727   1.220
  159MET     HA  766   4.359  12.651   1.192
  159MET     CB  767   4.366  12.866   1.248
  159MET    HB1  768   4.415  12.870   1.345
  159MET    HB2  769   4.285  12.938   1.244
  159MET     CG  770   4.481  12.902   1.141
  159MET    HG1  771   4.546  12.976   1.187
  159MET    HG2  772   4.435  12.951   1.055
  159MET     SD  773   4.591  12.770   1.093
  159MET     CE  774   4.611  12.689   1.254
  159MET    HE1  775   4.678  12.755   1.309
  159MET    HE2  776   4.519  12.676   1.310
  159MET    HE3  777   4.658  12.592   1.234
  159MET      C  778   4.244  12.665   1.357
  159MET      O  779   4.314  12.583   1.417
  160HIS      N  780   4.118  12.687   1.385
  160HIS      H  781   4.070  12.760   1.335
  160HIS     CA  782   4.046  12.632   1.503
  160HIS     HA  783   4.111  12.634   1.591
  160HIS     CB  784   3.938  12.738   1.538
  160HIS    HB1  785   3.876  12.752   1.449
  160HIS    HB2  786   3.989  12.833   1.557
  160HIS     CG  787   3.842  12.710   1.651
  160HIS    ND1  788   3.729  12.630   1.647
  160HIS    CE1  789   3.691  12.634   1.775
  160HIS    HE1  790   3.609  12.577   1.816
  160HIS    NE2  791   3.770  12.709   1.854
  160HIS    HE2  792   3.755  12.713   1.954
  160HIS    CD2  793   3.870  12.758   1.776
  160HIS    HD2  794   3.952  12.826   1.797
  160HIS      C  795   3.973  12.500   1.483
  160HIS      O  796   3.993  12.408   1.560
  161LYS      N  797   3.913  12.481   1.364
  161LYS      H  798   3.905  12.550   1.291
  161LYS     CA  799   3.876  12.344   1.320
  161LYS     HA  800   3.796  12.307   1.384
  161LYS     CB  801   3.814  12.349   1.183
  161LYS    HB1  802   3.811  12.249   1.142
  161LYS    HB2  803   3.882  12.402   1.116
  161LYS     CG  804   3.673  12.406   1.177
  161LYS    HG1  805   3.658  12.435   1.073
  161LYS    HG2  806   3.660  12.504   1.223
  161LYS     CD  807   3.562  12.306   1.221
  161LYS    HD1  808   3.589  12.262   1.317
  161LYS    HD2  809   3.563  12.222   1.151
  161LYS     CE  810   3.422  12.372   1.232
  161LYS    HE1  811   3.345  12.302   1.261
  161LYS    HE2  812   3.408  12.423   1.137
  161LYS     NZ  813   3.408  12.474   1.338
  161LYS    HZ1  814   3.437  12.450   1.431
  161LYS    HZ2  815   3.470  12.551   1.322
  161LYS    HZ3  816   3.318  12.520   1.345
  161LYS      C  817   3.989  12.243   1.299
  161LYS      O  818   3.961  12.123   1.310
  162LEU      N  819   4.110  12.293   1.292
  162LEU      H  820   4.113  12.393   1.282
  162LEU     CA  821   4.242  12.221   1.285
  162LEU     HA  822   4.220  12.119   1.254
  162LEU     CB  823   4.331  12.288   1.173
  162LEU    HB1  824   4.432  12.247   1.182
  162LEU    HB2  825   4.338  12.392   1.203
  162LEU     CG  826   4.292  12.283   1.027
  162LEU     HG  827   4.186  12.308   1.017
  162LEU    CD1  828   4.362  12.386   0.944
  162LEU   HD11  829   4.468  12.359   0.946
  162LEU   HD12  830   4.324  12.385   0.842
  162LEU   HD13  831   4.337  12.489   0.970
  162LEU    CD2  832   4.313  12.148   0.950
  162LEU   HD21  833   4.419  12.139   0.927
  162LEU   HD22  834   4.291  12.067   1.020
  162LEU   HD23  835   4.254  12.139   0.858
  162LEU      C  836   4.319  12.209   1.415
  162LEU      O  837   4.428  12.155   1.424
  163THR      N  838   4.256  12.255   1.525
  163THR      H  839   4.184  12.323   1.505
  163THR     CA  840   4.307  12.266   1.665
  163THR     HA  841   4.398  12.207   1.671
  163THR     CB  842   4.353  12.408   1.713
  163THR     HB  843   4.267  12.475   1.714
  163THR    CG2  844   4.421  12.394   1.843
  163THR   HG21  845   4.496  12.315   1.848
  163THR   HG22  846   4.461  12.491   1.873
  163THR   HG23  847   4.347  12.375   1.921
  163THR    OG1  848   4.448  12.463   1.626
  163THR    HG1  849   4.404  12.488   1.545
  163THR      C  850   4.212  12.207   1.768
  163THR      O  851   4.098  12.256   1.784
  164ALA      N  852   4.254  12.102   1.843
  164ALA      H  853   4.348  12.069   1.826
  164ALA     CA  854   4.188  12.051   1.960
  164ALA     HA  855   4.084  12.033   1.931
  164ALA     CB  856   4.246  11.915   1.993
  164ALA    HB1  857   4.354  11.917   1.982
  164ALA    HB2  858   4.231  11.910   2.101
  164ALA    HB3  859   4.200  11.834   1.936
  164ALA      C  860   4.207  12.146   2.080
  164ALA      O  861   4.318  12.161   2.132
  165SER      N  862   4.097  12.214   2.123
  165SER      H  863   4.009  12.197   2.075
  165SER     CA  864   4.103  12.322   2.222
  165SER     HA  865   4.179  12.387   2.179
  165SER     CB  866   3.972  12.402   2.226
  165SER    HB1  867   3.969  12.465   2.315
  165SER    HB2  868   3.890  12.330   2.227
  165SER     OG  869   3.965  12.481   2.112
  165SER     HG  870   3.877  12.518   2.112
  165SER      C  871   4.142  12.288   2.367
  165SER      O  872   4.164  12.378   2.447
  166ASP      N  873   4.151  12.157   2.402
  166ASP      H  874   4.136  12.088   2.331
  166ASP     CA  875   4.191  12.109   2.536
  166ASP     HA  876   4.140  12.169   2.611
  166ASP     CB  877   4.163  11.960   2.555
  166ASP    HB1  878   4.057  11.942   2.573
  166ASP    HB2  879   4.217  11.928   2.644
  166ASP     CG  880   4.215  11.867   2.444
  166ASP    OD1  881   4.317  11.900   2.376
  166ASP    OD2  882   4.151  11.764   2.420
  166ASP      C  883   4.338  12.142   2.549
  166ASP      O  884   4.380  12.165   2.666
  167THR      N  885   4.412  12.141   2.437
  167THR      H  886   4.369  12.106   2.352
  167THR     CA  887   4.552  12.149   2.445
  167THR     HA  888   4.580  12.178   2.546
  167THR     CB  889   4.622  12.017   2.416
  167THR     HB  890   4.730  12.032   2.407
  167THR    CG2  891   4.604  11.920   2.533
  167THR   HG21  892   4.498  11.904   2.555
  167THR   HG22  893   4.640  11.820   2.508
  167THR   HG23  894   4.662  11.972   2.610
  167THR    OG1  895   4.575  11.959   2.297
  167THR    HG1  896   4.487  11.928   2.319
  167THR      C  897   4.620  12.244   2.350
  167THR      O  898   4.718  12.307   2.384
  168GLY      N  899   4.551  12.269   2.241
  168GLY      H  900   4.487  12.196   2.214
  168GLY     CA  901   4.605  12.348   2.135
  168GLY    HA1  902   4.666  12.434   2.163
  168GLY    HA2  903   4.518  12.383   2.080
  168GLY      C  904   4.684  12.253   2.029
  168GLY      O  905   4.742  12.307   1.934
  169LYS      N  906   4.672  12.120   2.045
  169LYS      H  907   4.637  12.086   2.133
  169LYS     CA  908   4.722  12.025   1.951
  169LYS     HA  909   4.829  12.038   1.936
  169LYS     CB  910   4.712  11.888   2.022
  169LYS    HB1  911   4.606  11.872   2.042
  169LYS    HB2  912   4.761  11.892   2.119
  169LYS     CG  913   4.765  11.758   1.949
  169LYS    HG1  914   4.873  11.768   1.943
  169LYS    HG2  915   4.716  11.736   1.855
  169LYS     CD  916   4.736  11.635   2.040
  169LYS    HD1  917   4.790  11.547   2.006
  169LYS    HD2  918   4.629  11.614   2.035
  169LYS     CE  919   4.759  11.664   2.189
  169LYS    HE1  920   4.713  11.756   2.225
  169LYS    HE2  921   4.866  11.683   2.200
  169LYS     NZ  922   4.697  11.547   2.263
  169LYS    HZ1  923   4.722  11.457   2.224
  169LYS    HZ2  924   4.737  11.555   2.356
  169LYS    HZ3  925   4.597  11.552   2.267
  169LYS      C  926   4.653  12.031   1.820
  169LYS      O  927   4.529  12.023   1.824
  170THR      N  928   4.724  12.054   1.708
  170THR      H  929   4.825  12.056   1.709
  170THR     CA  930   4.660  12.041   1.571
  170THR     HA  931   4.561  12.079   1.595
  170THR     CB  932   4.729  12.130   1.470
  170THR     HB  933   4.668  12.120   1.380
  170THR    CG2  934   4.740  12.279   1.510
  170THR   HG21  935   4.641  12.322   1.507
  170THR   HG22  936   4.781  12.282   1.611
  170THR   HG23  937   4.795  12.333   1.433
  170THR    OG1  938   4.860  12.089   1.433
  170THR    HG1  939   4.912  12.160   1.397
  170THR      C  940   4.645  11.896   1.523
  170THR      O  941   4.711  11.811   1.582
  171CYS      N  942   4.575  11.870   1.414
  171CYS      H  943   4.530  11.948   1.368
  171CYS     CA  944   4.577  11.739   1.336
  171CYS     HA  945   4.553  11.659   1.405
  171CYS     CB  946   4.477  11.758   1.218
  171CYS    HB1  947   4.375  11.743   1.255
  171CYS    HB2  948   4.495  11.673   1.152
  171CYS     SG  949   4.505  11.905   1.125
  171CYS     HG  950   4.400  11.942   1.051
  171CYS      C  951   4.713  11.707   1.282
  171CYS      O  952   4.746  11.589   1.279
  172LEU      N  953   4.795  11.801   1.247
  172LEU      H  954   4.761  11.896   1.257
  172LEU     CA  955   4.943  11.796   1.225
  172LEU     HA  956   4.976  11.720   1.154
  172LEU     CB  957   4.995  11.933   1.174
  172LEU    HB1  958   4.951  12.018   1.226
  172LEU    HB2  959   4.973  11.936   1.067
  172LEU     CG  960   5.151  11.964   1.186
  172LEU     HG  961   5.183  11.957   1.290
  172LEU    CD1  962   5.227  11.874   1.096
  172LEU   HD11  963   5.177  11.853   1.001
  172LEU   HD12  964   5.330  11.904   1.075
  172LEU   HD13  965   5.244  11.779   1.147
  172LEU    CD2  966   5.173  12.103   1.132
  172LEU   HD21  967   5.267  12.141   1.171
  172LEU   HD22  968   5.170  12.106   1.024
  172LEU   HD23  969   5.100  12.175   1.168
  172LEU      C  970   5.018  11.756   1.352
  172LEU      O  971   5.078  11.655   1.345
  173MET      N  972   4.991  11.820   1.469
  173MET      H  973   4.939  11.906   1.464
  173MET     CA  974   5.061  11.771   1.592
  173MET     HA  975   5.166  11.759   1.564
  173MET     CB  976   5.046  11.866   1.713
  173MET    HB1  977   5.098  11.828   1.801
  173MET    HB2  978   4.941  11.882   1.741
  173MET     CG  979   5.127  11.996   1.689
  173MET    HG1  980   5.091  12.042   1.597
  173MET    HG2  981   5.230  11.968   1.667
  173MET     SD  982   5.127  12.124   1.827
  173MET     CE  983   5.017  12.245   1.757
  173MET    HE1  984   4.959  12.293   1.836
  173MET    HE2  985   5.084  12.324   1.722
  173MET    HE3  986   4.971  12.209   1.665
  173MET      C  987   5.010  11.631   1.629
  173MET      O  988   5.094  11.551   1.662
  174LYS      N  989   4.881  11.598   1.619
  174LYS      H  990   4.818  11.671   1.591
  174LYS     CA  991   4.823  11.466   1.630
  174LYS     HA  992   4.821  11.438   1.735
  174LYS     CB  993   4.681  11.475   1.595
  174LYS    HB1  994   4.671  11.466   1.486
  174LYS    HB2  995   4.645  11.568   1.637
  174LYS     CG  996   4.590  11.359   1.652
  174LYS    HG1  997   4.614  11.262   1.608
  174LYS    HG2  998   4.488  11.374   1.615
  174LYS     CD  999   4.580  11.344   1.809
  174LYS    HD1 1000   4.557  11.439   1.856
  174LYS    HD2 1001   4.673  11.314   1.857
  174LYS     CE 1002   4.469  11.247   1.842
  174LYS    HE1 1003   4.474  11.159   1.779
  174LYS    HE2 1004   4.376  11.296   1.814
  174LYS     NZ 1005   4.457  11.217   1.985
  174LYS    HZ1 1006   4.550  11.200   2.020
  174LYS    HZ2 1007   4.434  11.291   2.049
  174LYS    HZ3 1008   4.405  11.133   2.006
  174LYS      C 1009   4.897  11.357   1.555
  174LYS      O 1010   4.924  11.252   1.606
  175ALA      N 1011   4.914  11.375   1.419
  175ALA      H 1012   4.903  11.468   1.383
  175ALA     CA 1013   4.976  11.283   1.339
  175ALA     HA 1014   4.913  11.195   1.344
  175ALA     CB 1015   4.988  11.344   1.196
  175ALA    HB1 1016   4.979  11.265   1.122
  175ALA    HB2 1017   4.906  11.412   1.171
  175ALA    HB3 1018   5.082  11.397   1.181
  175ALA      C 1019   5.116  11.240   1.385
  175ALA      O 1020   5.140  11.121   1.418
  176LEU      N 1021   5.207  11.340   1.404
  176LEU      H 1022   5.179  11.437   1.404
  176LEU     CA 1023   5.343  11.311   1.463
  176LEU     HA 1024   5.389  11.239   1.396
  176LEU     CB 1025   5.416  11.441   1.469
  176LEU    HB1 1026   5.520  11.420   1.494
  176LEU    HB2 1027   5.367  11.497   1.548
  176LEU     CG 1028   5.443  11.505   1.335
  176LEU     HG 1029   5.356  11.537   1.276
  176LEU    CD1 1030   5.513  11.637   1.362
  176LEU   HD11 1031   5.597  11.633   1.433
  176LEU   HD12 1032   5.543  11.670   1.263
  176LEU   HD13 1033   5.445  11.709   1.407
  176LEU    CD2 1034   5.536  11.436   1.236
  176LEU   HD21 1035   5.556  11.490   1.143
  176LEU   HD22 1036   5.631  11.399   1.274
  176LEU   HD23 1037   5.480  11.345   1.214
  176LEU      C 1038   5.345  11.248   1.598
  176LEU      O 1039   5.442  11.175   1.621
  177LEU      N 1040   5.254  11.283   1.695
  177LEU      H 1041   5.184  11.350   1.668
  177LEU     CA 1042   5.234  11.204   1.819
  177LEU     HA 1043   5.335  11.196   1.861
  177LEU     CB 1044   5.130  11.279   1.907
  177LEU    HB1 1045   5.099  11.218   1.992
  177LEU    HB2 1046   5.039  11.294   1.849
  177LEU     CG 1047   5.173  11.415   1.964
  177LEU     HG 1048   5.223  11.472   1.886
  177LEU    CD1 1049   5.052  11.495   2.010
  177LEU   HD11 1050   5.096  11.582   2.060
  177LEU   HD12 1051   4.989  11.519   1.925
  177LEU   HD13 1052   5.004  11.423   2.076
  177LEU    CD2 1053   5.276  11.385   2.073
  177LEU   HD21 1054   5.318  11.481   2.105
  177LEU   HD22 1055   5.234  11.341   2.164
  177LEU   HD23 1056   5.365  11.329   2.044
  177LEU      C 1057   5.200  11.052   1.799
  177LEU      O 1058   5.209  10.977   1.897
  178ASN      N 1059   5.146  11.010   1.685
  178ASN      H 1060   5.152  11.072   1.606
  178ASN     CA 1061   5.092  10.876   1.665
  178ASN     HA 1062   5.131  10.814   1.746
  178ASN     CB 1063   4.938  10.880   1.662
  178ASN    HB1 1064   4.904  10.777   1.643
  178ASN    HB2 1065   4.886  10.939   1.587
  178ASN     CG 1066   4.882  10.919   1.796
  178ASN    OD1 1067   4.855  10.831   1.879
  178ASN    ND2 1068   4.839  11.041   1.817
  178ASN   HD21 1069   4.874  11.115   1.758
  178ASN   HD22 1070   4.804  11.064   1.909
  178ASN      C 1071   5.160  10.829   1.529
  178ASN      O 1072   5.107  10.846   1.416
  179ILE      N 1073   5.278  10.767   1.543
  179ILE      H 1074   5.298  10.742   1.638
  179ILE     CA 1075   5.358  10.716   1.433
  179ILE     HA 1076   5.382  10.783   1.350
  179ILE     CB 1077   5.491  10.707   1.488
  179ILE     HB 1078   5.493  10.648   1.580
  179ILE    CG2 1079   5.584  10.648   1.384
  179ILE   HG21 1080   5.684  10.680   1.413
  179ILE   HG22 1081   5.574  10.540   1.392
  179ILE   HG23 1082   5.560  10.678   1.282
  179ILE    CG1 1083   5.551  10.844   1.543
  179ILE   HG11 1084   5.641  10.816   1.597
  179ILE   HG12 1085   5.484  10.897   1.610
  179ILE     CD 1086   5.593  10.940   1.432
  179ILE    HD1 1087   5.507  10.963   1.369
  179ILE    HD2 1088   5.635  11.028   1.481
  179ILE    HD3 1089   5.671  10.897   1.369
  179ILE      C 1090   5.303  10.588   1.370
  179ILE      O 1091   5.282  10.493   1.442
  180ASN      N 1092   5.278  10.596   1.241
  180ASN      H 1093   5.298  10.681   1.191
  180ASN     CA 1094   5.222  10.486   1.163
  180ASN     HA 1095   5.255  10.388   1.198
  180ASN     CB 1096   5.070  10.491   1.166
  180ASN    HB1 1097   5.033  10.499   1.268
  180ASN    HB2 1098   5.023  10.404   1.120
  180ASN     CG 1099   5.019  10.619   1.097
  180ASN    OD1 1100   5.038  10.637   0.976
  180ASN    ND2 1101   4.961  10.712   1.175
  180ASN   HD21 1102   4.953  10.715   1.275
  180ASN   HD22 1103   4.945  10.801   1.128
  180ASN      C 1104   5.284  10.493   1.027
  180ASN      O 1105   5.363  10.581   1.000
  181PRO      N 1106   5.264  10.394   0.937
  181PRO     CD 1107   5.191  10.268   0.956
  181PRO    HD1 1108   5.086  10.280   0.933
  181PRO    HD2 1109   5.186  10.238   1.061
  181PRO     CG 1110   5.252  10.160   0.865
  181PRO    HG1 1111   5.185  10.084   0.823
  181PRO    HG2 1112   5.336  10.123   0.925
  181PRO     CB 1113   5.324  10.240   0.757
  181PRO    HB1 1114   5.265  10.237   0.666
  181PRO    HB2 1115   5.419  10.193   0.730
  181PRO     CA 1116   5.350  10.384   0.816
  181PRO     HA 1117   5.456  10.399   0.831
  181PRO      C 1118   5.311  10.483   0.708
  181PRO      O 1119   5.368  10.480   0.597
  182ASN      N 1120   5.204  10.562   0.732
  182ASN      H 1121   5.161  10.550   0.823
  182ASN     CA 1122   5.155  10.674   0.658
  182ASN     HA 1123   5.207  10.688   0.564
  182ASN     CB 1124   5.006  10.631   0.624
  182ASN    HB1 1125   4.951  10.722   0.596
  182ASN    HB2 1126   4.954  10.590   0.710
  182ASN     CG 1127   4.988  10.521   0.520
  182ASN    OD1 1128   4.929  10.419   0.548
  182ASN    ND2 1129   5.037  10.536   0.398
  182ASN   HD21 1130   5.114  10.598   0.377
  182ASN   HD22 1131   4.994  10.469   0.336
  182ASN      C 1132   5.159  10.817   0.718
  182ASN      O 1133   5.132  10.908   0.643
  183THR      N 1134   5.210  10.834   0.840
  183THR      H 1135   5.218  10.751   0.898
  183THR     CA 1136   5.221  10.962   0.910
  183THR     HA 1137   5.123  11.008   0.915
  183THR     CB 1138   5.296  10.953   1.042
  183THR     HB 1139   5.398  10.919   1.029
  183THR    CG2 1140   5.298  11.090   1.113
  183THR   HG21 1141   5.367  11.149   1.054
  183THR   HG22 1142   5.197  11.130   1.114
  183THR   HG23 1143   5.339  11.073   1.213
  183THR    OG1 1144   5.235  10.861   1.129
  183THR    HG1 1145   5.152  10.903   1.156
  183THR      C 1146   5.296  11.052   0.812
  183THR      O 1147   5.251  11.163   0.804
  184LYS      N 1148   5.404  11.010   0.743
  184LYS      H 1149   5.443  10.918   0.756
  184LYS     CA 1150   5.479  11.098   0.655
  184LYS     HA 1151   5.507  11.181   0.719
  184LYS     CB 1152   5.603  11.030   0.600
  184LYS    HB1 1153   5.648  11.105   0.535
  184LYS    HB2 1154   5.565  10.952   0.535
  184LYS     CG 1155   5.709  10.973   0.698
  184LYS    HG1 1156   5.664  10.885   0.744
  184LYS    HG2 1157   5.724  11.047   0.777
  184LYS     CD 1158   5.836  10.952   0.623
  184LYS    HD1 1159   5.880  11.052   0.618
  184LYS    HD2 1160   5.828  10.926   0.517
  184LYS     CE 1161   5.944  10.865   0.684
  184LYS    HE1 1162   5.906  10.765   0.665
  184LYS    HE2 1163   5.949  10.892   0.789
  184LYS     NZ 1164   6.069  10.873   0.618
  184LYS    HZ1 1165   6.059  10.878   0.518
  184LYS    HZ2 1166   6.105  10.965   0.640
  184LYS    HZ3 1167   6.133  10.801   0.648
  184LYS      C 1168   5.391  11.156   0.542
  184LYS      O 1169   5.398  11.278   0.515
  185GLU      N 1170   5.298  11.077   0.487
  185GLU      H 1171   5.314  10.977   0.494
  185GLU     CA 1172   5.197  11.122   0.389
  185GLU     HA 1173   5.243  11.186   0.313
  185GLU     CB 1174   5.142  11.000   0.316
  185GLU    HB1 1175   5.099  10.937   0.394
  185GLU    HB2 1176   5.224  10.940   0.277
  185GLU     CG 1177   5.028  11.031   0.204
  185GLU    HG1 1178   4.940  11.077   0.249
  185GLU    HG2 1179   4.983  10.934   0.184
  185GLU     CD 1180   5.089  11.089   0.075
  185GLU    OE1 1181   5.022  11.090  -0.032
  185GLU    OE2 1182   5.196  11.146   0.082
  185GLU      C 1183   5.088  11.210   0.448
  185GLU      O 1184   5.050  11.309   0.384
  186ILE      N 1185   5.035  11.177   0.571
  186ILE      H 1186   5.082  11.103   0.621
  186ILE     CA 1187   4.931  11.254   0.640
  186ILE     HA 1188   4.844  11.271   0.577
  186ILE     CB 1189   4.892  11.180   0.772
  186ILE     HB 1190   4.973  11.152   0.839
  186ILE    CG2 1191   4.801  11.273   0.855
  186ILE   HG21 1192   4.707  11.292   0.802
  186ILE   HG22 1193   4.761  11.212   0.936
  186ILE   HG23 1194   4.838  11.364   0.902
  186ILE    CG1 1195   4.824  11.041   0.737
  186ILE   HG11 1196   4.815  10.968   0.817
  186ILE   HG12 1197   4.883  10.993   0.658
  186ILE     CD 1198   4.686  11.063   0.684
  186ILE    HD1 1199   4.682  11.131   0.599
  186ILE    HD2 1200   4.637  10.972   0.647
  186ILE    HD3 1201   4.616  11.104   0.756
  186ILE      C 1202   4.978  11.395   0.665
  186ILE      O 1203   4.911  11.491   0.627
  187VAL      N 1204   5.103  11.413   0.710
  187VAL      H 1205   5.150  11.328   0.740
  187VAL     CA 1206   5.171  11.548   0.704
  187VAL     HA 1207   5.110  11.618   0.761
  187VAL     CB 1208   5.311  11.545   0.774
  187VAL     HB 1209   5.375  11.476   0.720
  187VAL    CG1 1210   5.393  11.678   0.774
  187VAL   HG11 1211   5.325  11.755   0.811
  187VAL   HG12 1212   5.482  11.685   0.836
  187VAL   HG13 1213   5.426  11.700   0.672
  187VAL    CG2 1214   5.296  11.491   0.919
  187VAL   HG21 1215   5.241  11.398   0.929
  187VAL   HG22 1216   5.397  11.460   0.942
  187VAL   HG23 1217   5.249  11.560   0.989
  187VAL      C 1218   5.170  11.615   0.563
  187VAL      O 1219   5.121  11.725   0.542
  188ARG      N 1220   5.224  11.542   0.462
  188ARG      H 1221   5.259  11.447   0.471
  188ARG     CA 1222   5.214  11.597   0.320
  188ARG     HA 1223   5.281  11.683   0.311
  188ARG     CB 1224   5.265  11.490   0.215
  188ARG    HB1 1225   5.182  11.425   0.187
  188ARG    HB2 1226   5.335  11.415   0.252
  188ARG     CG 1227   5.317  11.563   0.086
  188ARG    HG1 1228   5.415  11.609   0.100
  188ARG    HG2 1229   5.245  11.641   0.057
  188ARG     CD 1230   5.329  11.459  -0.030
  188ARG    HD1 1231   5.413  11.391  -0.016
  188ARG    HD2 1232   5.362  11.513  -0.119
  188ARG     NE 1233   5.204  11.382  -0.061
  188ARG     HE 1234   5.203  11.285  -0.032
  188ARG     CZ 1235   5.091  11.429  -0.106
  188ARG    NH1 1236   4.980  11.355  -0.110
  188ARG   HH11 1237   4.985  11.261  -0.076
  188ARG   HH12 1238   4.906  11.400  -0.163
  188ARG    NH2 1239   5.084  11.549  -0.157
  188ARG   HH21 1240   5.167  11.606  -0.170
  188ARG   HH22 1241   4.998  11.591  -0.189
  188ARG      C 1242   5.071  11.648   0.283
  188ARG      O 1243   5.062  11.757   0.231
  189ILE      N 1244   4.960  11.570   0.301
  189ILE      H 1245   4.981  11.481   0.345
  189ILE     CA 1246   4.825  11.608   0.257
  189ILE     HA 1247   4.825  11.629   0.150
  189ILE     CB 1248   4.730  11.483   0.289
  189ILE     HB 1249   4.740  11.446   0.392
  189ILE    CG2 1250   4.586  11.533   0.265
  189ILE   HG21 1251   4.555  11.611   0.334
  189ILE   HG22 1252   4.583  11.572   0.163
  189ILE   HG23 1253   4.512  11.454   0.274
  189ILE    CG1 1254   4.764  11.369   0.192
  189ILE   HG11 1255   4.746  11.272   0.239
  189ILE   HG12 1256   4.868  11.368   0.160
  189ILE     CD 1257   4.697  11.363   0.058
  189ILE    HD1 1258   4.751  11.285   0.004
  189ILE    HD2 1259   4.590  11.352   0.076
  189ILE    HD3 1260   4.710  11.457   0.005
  189ILE      C 1261   4.781  11.734   0.330
  189ILE      O 1262   4.732  11.827   0.272
  190LEU      N 1263   4.801  11.738   0.462
  190LEU      H 1264   4.839  11.654   0.502
  190LEU     CA 1265   4.771  11.852   0.555
  190LEU     HA 1266   4.666  11.877   0.543
  190LEU     CB 1267   4.792  11.825   0.708
  190LEU    HB1 1268   4.790  11.916   0.768
  190LEU    HB2 1269   4.889  11.781   0.732
  190LEU     CG 1270   4.687  11.730   0.770
  190LEU     HG 1271   4.685  11.645   0.702
  190LEU    CD1 1272   4.727  11.669   0.910
  190LEU   HD11 1273   4.825  11.627   0.889
  190LEU   HD12 1274   4.729  11.758   0.973
  190LEU   HD13 1275   4.651  11.600   0.945
  190LEU    CD2 1276   4.548  11.796   0.774
  190LEU   HD21 1277   4.573  11.901   0.789
  190LEU   HD22 1278   4.489  11.780   0.684
  190LEU   HD23 1279   4.502  11.747   0.860
  190LEU      C 1280   4.839  11.983   0.523
  190LEU      O 1281   4.776  12.089   0.526
  191LEU      N 1282   4.965  11.975   0.485
  191LEU      H 1283   5.005  11.882   0.482
  191LEU     CA 1284   5.049  12.091   0.454
  191LEU     HA 1285   5.027  12.167   0.528
  191LEU     CB 1286   5.195  12.050   0.444
  191LEU    HB1 1287   5.248  12.125   0.385
  191LEU    HB2 1288   5.199  11.959   0.383
  191LEU     CG 1289   5.279  12.019   0.569
  191LEU     HG 1290   5.225  11.947   0.631
  191LEU    CD1 1291   5.401  11.943   0.525
  191LEU   HD11 1292   5.465  11.936   0.613
  191LEU   HD12 1293   5.382  11.841   0.492
  191LEU   HD13 1294   5.449  11.999   0.444
  191LEU    CD2 1295   5.307  12.148   0.639
  191LEU   HD21 1296   5.412  12.156   0.668
  191LEU   HD22 1297   5.287  12.236   0.578
  191LEU   HD23 1298   5.255  12.153   0.735
  191LEU      C 1299   4.997  12.149   0.320
  191LEU      O 1300   4.999  12.267   0.308
  192ALA      N 1301   4.947  12.067   0.226
  192ALA      H 1302   4.941  11.968   0.247
  192ALA     CA 1303   4.909  12.112   0.090
  192ALA     HA 1304   4.973  12.194   0.057
  192ALA     CB 1305   4.924  11.989   0.003
  192ALA    HB1 1306   4.858  11.910   0.039
  192ALA    HB2 1307   4.900  12.013  -0.100
  192ALA    HB3 1308   5.028  11.957   0.012
  192ALA      C 1309   4.770  12.173   0.088
  192ALA      O 1310   4.748  12.275   0.019
  193PHE      N 1311   4.679  12.109   0.163
  193PHE      H 1312   4.697  12.025   0.215
  193PHE     CA 1313   4.555  12.176   0.205
  193PHE     HA 1314   4.501  12.203   0.115
  193PHE     CB 1315   4.473  12.073   0.292
  193PHE    HB1 1316   4.539  12.024   0.364
  193PHE    HB2 1317   4.428  12.002   0.223
  193PHE     CG 1318   4.360  12.148   0.353
  193PHE    CD1 1319   4.236  12.153   0.288
  193PHE    HD1 1320   4.233  12.116   0.187
  193PHE    CE1 1321   4.130  12.218   0.346
  193PHE    HE1 1322   4.036  12.223   0.291
  193PHE     CZ 1323   4.142  12.281   0.472
  193PHE     HZ 1324   4.064  12.345   0.508
  193PHE    CE2 1325   4.264  12.257   0.543
  193PHE    HE2 1326   4.269  12.298   0.642
  193PHE    CD2 1327   4.371  12.196   0.485
  193PHE    HD2 1328   4.461  12.172   0.540
  193PHE      C 1329   4.594  12.308   0.281
  193PHE      O 1330   4.534  12.410   0.255
  194ALA      N 1331   4.698  12.314   0.368
  194ALA      H 1332   4.741  12.224   0.382
  194ALA     CA 1333   4.733  12.438   0.434
  194ALA     HA 1334   4.642  12.481   0.476
  194ALA     CB 1335   4.840  12.410   0.544
  194ALA    HB1 1336   4.867  12.503   0.595
  194ALA    HB2 1337   4.795  12.336   0.611
  194ALA    HB3 1338   4.924  12.363   0.493
  194ALA      C 1339   4.770  12.546   0.324
  194ALA      O 1340   4.727  12.661   0.338
  195GLU      N 1341   4.859  12.513   0.229
  195GLU      H 1342   4.908  12.425   0.236
  195GLU     CA 1343   4.901  12.593   0.117
  195GLU     HA 1344   4.941  12.688   0.154
  195GLU     CB 1345   5.010  12.521   0.024
  195GLU    HB1 1346   4.971  12.434  -0.029
  195GLU    HB2 1347   5.095  12.482   0.080
  195GLU     CG 1348   5.072  12.623  -0.073
  195GLU    HG1 1349   5.108  12.710  -0.019
  195GLU    HG2 1350   5.000  12.664  -0.143
  195GLU     CD 1351   5.190  12.565  -0.158
  195GLU    OE1 1352   5.265  12.638  -0.225
  195GLU    OE2 1353   5.215  12.439  -0.154
  195GLU      C 1354   4.783  12.636   0.031
  195GLU      O 1355   4.784  12.760  -0.004
  196GLU      N 1356   4.684  12.553  -0.008
  196GLU      H 1357   4.701  12.461   0.030
  196GLU     CA 1358   4.568  12.584  -0.096
  196GLU     HA 1359   4.610  12.654  -0.168
  196GLU     CB 1360   4.511  12.457  -0.167
  196GLU    HB1 1361   4.469  12.398  -0.085
  196GLU    HB2 1362   4.592  12.399  -0.210
  196GLU     CG 1363   4.404  12.485  -0.279
  196GLU    HG1 1364   4.456  12.527  -0.365
  196GLU    HG2 1365   4.329  12.548  -0.232
  196GLU     CD 1366   4.337  12.351  -0.318
  196GLU    OE1 1367   4.417  12.259  -0.360
  196GLU    OE2 1368   4.219  12.328  -0.278
  196GLU      C 1369   4.466  12.679  -0.034
  196GLU      O 1370   4.391  12.751  -0.102
  197ASN      N 1371   4.465  12.677   0.096
  197ASN      H 1372   4.529  12.615   0.146
  197ASN     CA 1373   4.391  12.769   0.175
  197ASN     HA 1374   4.311  12.819   0.120
  197ASN     CB 1375   4.323  12.672   0.275
  197ASN    HB1 1376   4.267  12.731   0.348
  197ASN    HB2 1377   4.401  12.612   0.323
  197ASN     CG 1378   4.229  12.585   0.204
  197ASN    OD1 1379   4.117  12.624   0.182
  197ASN    ND2 1380   4.255  12.461   0.177
  197ASN   HD21 1381   4.353  12.437   0.182
  197ASN   HD22 1382   4.186  12.404   0.131
  197ASN      C 1383   4.484  12.875   0.232
  197ASN      O 1384   4.427  12.945   0.319
  198ASP      N 1385   4.605  12.902   0.182
  198ASP      H 1386   4.644  12.832   0.121
  198ASP     CA 1387   4.679  13.020   0.223
  198ASP     HA 1388   4.774  12.985   0.184
  198ASP     CB 1389   4.639  13.148   0.161
  198ASP    HB1 1390   4.721  13.219   0.170
  198ASP    HB2 1391   4.547  13.188   0.205
  198ASP     CG 1392   4.600  13.137   0.018
  198ASP    OD1 1393   4.482  13.163  -0.015
  198ASP    OD2 1394   4.692  13.124  -0.072
  198ASP      C 1395   4.704  13.026   0.369
  198ASP      O 1396   4.711  13.136   0.419
  199ILE      N 1397   4.718  12.914   0.444
  199ILE      H 1398   4.714  12.822   0.403
  199ILE     CA 1399   4.738  12.907   0.591
  199ILE     HA 1400   4.743  13.006   0.636
  199ILE     CB 1401   4.615  12.851   0.670
  199ILE     HB 1402   4.647  12.829   0.772
  199ILE    CG2 1403   4.514  12.966   0.681
  199ILE   HG21 1404   4.560  13.058   0.715
  199ILE   HG22 1405   4.468  12.986   0.584
  199ILE   HG23 1406   4.435  12.941   0.752
  199ILE    CG1 1407   4.552  12.729   0.610
  199ILE   HG11 1408   4.632  12.658   0.590
  199ILE   HG12 1409   4.504  12.764   0.519
  199ILE     CD 1410   4.453  12.646   0.687
  199ILE    HD1 1411   4.402  12.579   0.618
  199ILE    HD2 1412   4.505  12.602   0.772
  199ILE    HD3 1413   4.373  12.710   0.724
  199ILE      C 1414   4.868  12.837   0.628
  199ILE      O 1415   4.888  12.795   0.741
  200LEU      N 1416   4.954  12.813   0.527
  200LEU      H 1417   4.932  12.845   0.433
  200LEU     CA 1418   5.071  12.718   0.545
  200LEU     HA 1419   5.039  12.614   0.552
  200LEU     CB 1420   5.166  12.718   0.423
  200LEU    HB1 1421   5.215  12.815   0.414
  200LEU    HB2 1422   5.106  12.713   0.332
  200LEU     CG 1423   5.281  12.610   0.426
  200LEU     HG 1424   5.334  12.620   0.521
  200LEU    CD1 1425   5.224  12.467   0.424
  200LEU   HD11 1426   5.154  12.459   0.342
  200LEU   HD12 1427   5.300  12.391   0.407
  200LEU   HD13 1428   5.170  12.449   0.517
  200LEU    CD2 1429   5.386  12.643   0.310
  200LEU   HD21 1430   5.482  12.594   0.325
  200LEU   HD22 1431   5.342  12.620   0.213
  200LEU   HD23 1432   5.402  12.751   0.310
  200LEU      C 1433   5.153  12.741   0.671
  200LEU      O 1434   5.177  12.653   0.753
  201ASP      N 1435   5.188  12.869   0.688
  201ASP      H 1436   5.167  12.933   0.612
  201ASP     CA 1437   5.285  12.928   0.787
  201ASP     HA 1438   5.370  12.860   0.794
  201ASP     CB 1439   5.332  13.073   0.752
  201ASP    HB1 1440   5.392  13.067   0.661
  201ASP    HB2 1441   5.399  13.123   0.822
  201ASP     CG 1442   5.211  13.165   0.725
  201ASP    OD1 1443   5.185  13.258   0.806
  201ASP    OD2 1444   5.143  13.143   0.622
  201ASP      C 1445   5.216  12.923   0.926
  201ASP      O 1446   5.267  12.865   1.022
  202ARG      N 1447   5.100  12.986   0.938
  202ARG      H 1448   5.071  13.054   0.868
  202ARG     CA 1449   5.017  12.981   1.061
  202ARG     HA 1450   5.063  13.041   1.140
  202ARG     CB 1451   4.883  13.042   1.030
  202ARG    HB1 1452   4.816  13.028   1.114
  202ARG    HB2 1453   4.837  12.986   0.948
  202ARG     CG 1454   4.899  13.198   1.015
  202ARG    HG1 1455   4.972  13.217   0.937
  202ARG    HG2 1456   4.931  13.243   1.109
  202ARG     CD 1457   4.765  13.258   0.976
  202ARG    HD1 1458   4.731  13.213   0.883
  202ARG    HD2 1459   4.793  13.362   0.955
  202ARG     NE 1460   4.662  13.251   1.079
  202ARG     HE 1461   4.693  13.229   1.173
  202ARG     CZ 1462   4.536  13.295   1.084
  202ARG    NH1 1463   4.468  13.336   0.984
  202ARG   HH11 1464   4.509  13.366   0.896
  202ARG   HH12 1465   4.373  13.366   1.003
  202ARG    NH2 1466   4.476  13.280   1.194
  202ARG   HH21 1467   4.534  13.250   1.270
  202ARG   HH22 1468   4.384  13.319   1.207
  202ARG      C 1469   4.990  12.840   1.111
  202ARG      O 1470   4.985  12.812   1.228
  203PHE      N 1471   4.974  12.740   1.022
  203PHE      H 1472   4.977  12.758   0.923
  203PHE     CA 1473   4.944  12.602   1.048
  203PHE     HA 1474   4.860  12.610   1.118
  203PHE     CB 1475   4.882  12.529   0.926
  203PHE    HB1 1476   4.934  12.550   0.833
  203PHE    HB2 1477   4.783  12.574   0.915
  203PHE     CG 1478   4.862  12.375   0.952
  203PHE    CD1 1479   4.935  12.283   0.870
  203PHE    HD1 1480   5.005  12.317   0.795
  203PHE    CE1 1481   4.909  12.139   0.887
  203PHE    HE1 1482   4.953  12.072   0.815
  203PHE     CZ 1483   4.802  12.096   0.970
  203PHE     HZ 1484   4.778  11.992   0.988
  203PHE    CE2 1485   4.728  12.188   1.043
  203PHE    HE2 1486   4.642  12.154   1.100
  203PHE    CD2 1487   4.763  12.329   1.041
  203PHE    HD2 1488   4.703  12.397   1.098
  203PHE      C 1489   5.068  12.531   1.108
  203PHE      O 1490   5.054  12.472   1.216
  204ILE      N 1491   5.186  12.550   1.047
  204ILE      H 1492   5.187  12.588   0.953
  204ILE     CA 1493   5.318  12.495   1.101
  204ILE     HA 1494   5.303  12.388   1.108
  204ILE     CB 1495   5.430  12.533   1.008
  204ILE     HB 1496   5.424  12.642   0.999
  204ILE    CG2 1497   5.565  12.483   1.055
  204ILE   HG21 1498   5.580  12.545   1.143
  204ILE   HG22 1499   5.548  12.378   1.080
  204ILE   HG23 1500   5.648  12.488   0.984
  204ILE    CG1 1501   5.416  12.466   0.870
  204ILE   HG11 1502   5.313  12.457   0.835
  204ILE   HG12 1503   5.453  12.365   0.885
  204ILE     CD 1504   5.499  12.534   0.760
  204ILE    HD1 1505   5.604  12.506   0.773
  204ILE    HD2 1506   5.469  12.508   0.659
  204ILE    HD3 1507   5.491  12.642   0.769
  204ILE      C 1508   5.349  12.567   1.235
  204ILE      O 1509   5.382  12.495   1.331
  205ASN      N 1510   5.332  12.698   1.250
  205ASN      H 1511   5.312  12.756   1.169
  205ASN     CA 1512   5.374  12.772   1.358
  205ASN     HA 1513   5.467  12.726   1.392
  205ASN     CB 1514   5.423  12.914   1.304
  205ASN    HB1 1515   5.460  12.967   1.392
  205ASN    HB2 1516   5.352  12.982   1.258
  205ASN     CG 1517   5.553  12.900   1.228
  205ASN    OD1 1518   5.666  12.908   1.278
  205ASN    ND2 1519   5.543  12.864   1.103
  205ASN   HD21 1520   5.452  12.857   1.061
  205ASN   HD22 1521   5.627  12.872   1.047
  205ASN      C 1522   5.277  12.772   1.472
  205ASN      O 1523   5.288  12.845   1.576
  206ALA      N 1524   5.168  12.689   1.468
  206ALA      H 1525   5.154  12.620   1.395
  206ALA     CA 1526   5.069  12.689   1.579
  206ALA     HA 1527   5.039  12.791   1.599
  206ALA     CB 1528   4.941  12.612   1.530
  206ALA    HB1 1529   4.978  12.510   1.520
  206ALA    HB2 1530   4.856  12.621   1.597
  206ALA    HB3 1531   4.904  12.639   1.431
  206ALA      C 1532   5.147  12.625   1.701
  206ALA      O 1533   5.239  12.546   1.690
  207GLU      N 1534   5.095  12.646   1.818
  207GLU      H 1535   5.008  12.696   1.825
  207GLU     CA 1536   5.152  12.604   1.952
  207GLU     HA 1537   5.229  12.530   1.931
  207GLU     CB 1538   5.223  12.724   2.019
  207GLU    HB1 1539   5.267  12.695   2.115
  207GLU    HB2 1540   5.157  12.808   2.043
  207GLU     CG 1541   5.335  12.799   1.936
  207GLU    HG1 1542   5.295  12.812   1.836
  207GLU    HG2 1543   5.429  12.744   1.934
  207GLU     CD 1544   5.364  12.935   1.998
  207GLU    OE1 1545   5.431  12.935   2.108
  207GLU    OE2 1546   5.325  13.039   1.944
  207GLU      C 1547   5.054  12.549   2.058
  207GLU      O 1548   4.935  12.583   2.055
  208TYR      N 1549   5.095  12.470   2.150
  208TYR      H 1550   5.185  12.427   2.136
  208TYR     CA 1551   5.011  12.428   2.262
  208TYR     HA 1552   4.922  12.376   2.224
  208TYR     CB 1553   5.084  12.324   2.354
  208TYR    HB1 1554   5.044  12.330   2.455
  208TYR    HB2 1555   5.187  12.357   2.368
  208TYR     CG 1556   5.062  12.176   2.307
  208TYR    CD1 1557   4.981  12.091   2.388
  208TYR    HD1 1558   4.924  12.129   2.472
  208TYR    CE1 1559   4.982  11.949   2.365
  208TYR    HE1 1560   4.922  11.877   2.418
  208TYR     CZ 1561   5.055  11.905   2.249
  208TYR     OH 1562   5.068  11.764   2.232
  208TYR     HH 1563   5.049  11.718   2.314
  208TYR    CE2 1564   5.118  11.986   2.156
  208TYR    HE2 1565   5.164  11.938   2.070
  208TYR    CD2 1566   5.130  12.121   2.188
  208TYR    HD2 1567   5.195  12.183   2.129
  208TYR      C 1568   4.979  12.552   2.349
  208TYR      O 1569   5.059  12.645   2.366
  209THR      N 1570   4.862  12.555   2.399
  209THR      H 1571   4.801  12.480   2.369
  209THR     CA 1572   4.798  12.670   2.469
  209THR     HA 1573   4.853  12.763   2.462
  209THR     CB 1574   4.663  12.710   2.408
  209THR     HB 1575   4.624  12.778   2.483
  209THR    CG2 1576   4.672  12.793   2.269
  209THR   HG21 1577   4.570  12.810   2.234
  209THR   HG22 1578   4.727  12.885   2.287
  209THR   HG23 1579   4.733  12.739   2.197
  209THR    OG1 1580   4.578  12.594   2.375
  209THR    HG1 1581   4.510  12.628   2.316
  209THR      C 1582   4.774  12.641   2.618
  209THR      O 1583   4.762  12.738   2.696
  210GLU      N 1584   4.749  12.514   2.649
  210GLU      H 1585   4.746  12.448   2.572
  210GLU     CA 1586   4.739  12.457   2.787
  210GLU     HA 1587   4.669  12.529   2.828
  210GLU     CB 1588   4.673  12.317   2.793
  210GLU    HB1 1589   4.719  12.251   2.718
  210GLU    HB2 1590   4.567  12.335   2.775
  210GLU     CG 1591   4.670  12.229   2.918
  210GLU    HG1 1592   4.770  12.228   2.962
  210GLU    HG2 1593   4.639  12.130   2.882
  210GLU     CD 1594   4.564  12.287   3.012
  210GLU    OE1 1595   4.478  12.203   3.051
  210GLU    OE2 1596   4.562  12.402   3.057
  210GLU      C 1597   4.856  12.468   2.878
  210GLU      O 1598   4.970  12.444   2.836
  211GLU      N 1599   4.832  12.508   2.999
  211GLU      H 1600   4.737  12.507   3.033
  211GLU     CA 1601   4.938  12.531   3.099
  211GLU     HA 1602   5.004  12.606   3.054
  211GLU     CB 1603   4.875  12.588   3.224
  211GLU    HB1 1604   4.811  12.510   3.266
  211GLU    HB2 1605   4.806  12.670   3.204
  211GLU     CG 1606   4.973  12.628   3.337
  211GLU    HG1 1607   5.039  12.709   3.304
  211GLU    HG2 1608   5.032  12.541   3.365
  211GLU     CD 1609   4.904  12.676   3.462
  211GLU    OE1 1610   4.936  12.795   3.497
  211GLU    OE2 1611   4.832  12.599   3.531
  211GLU      C 1612   5.041  12.420   3.126
  211GLU      O 1613   5.155  12.457   3.163
  212ALA      N 1614   5.004  12.294   3.114
  212ALA      H 1615   4.909  12.264   3.098
  212ALA     CA 1616   5.095  12.184   3.124
  212ALA     HA 1617   5.142  12.181   3.222
  212ALA     CB 1618   5.016  12.063   3.110
  212ALA    HB1 1619   4.960  12.074   3.017
  212ALA    HB2 1620   5.081  11.976   3.119
  212ALA    HB3 1621   4.945  12.061   3.192
  212ALA      C 1622   5.207  12.184   3.017
  212ALA      O 1623   5.317  12.142   3.047
  213TYR      N 1624   5.181  12.241   2.903
  213TYR      H 1625   5.087  12.279   2.896
  213TYR     CA 1626   5.248  12.216   2.769
  213TYR     HA 1627   5.343  12.165   2.786
  213TYR     CB 1628   5.152  12.131   2.691
  213TYR    HB1 1629   5.189  12.096   2.594
  213TYR    HB2 1630   5.067  12.193   2.663
  213TYR     CG 1631   5.098  12.014   2.762
  213TYR    CD1 1632   4.957  11.996   2.769
  213TYR    HD1 1633   4.891  12.072   2.730
  213TYR    CE1 1634   4.909  11.873   2.819
  213TYR    HE1 1635   4.807  11.838   2.819
  213TYR     CZ 1636   5.001  11.776   2.866
  213TYR     OH 1637   4.961  11.673   2.934
  213TYR     HH 1638   5.023  11.624   2.989
  213TYR    CE2 1639   5.137  11.797   2.868
  213TYR    HE2 1640   5.209  11.720   2.895
  213TYR    CD2 1641   5.187  11.918   2.821
  213TYR    HD2 1642   5.295  11.929   2.817
  213TYR      C 1643   5.291  12.334   2.680
  213TYR      O 1644   5.365  12.318   2.577
  214GLU      N 1645   5.250  12.455   2.726
  214GLU      H 1646   5.195  12.465   2.810
  214GLU     CA 1647   5.259  12.580   2.640
  214GLU     HA 1648   5.185  12.572   2.560
  214GLU     CB 1649   5.236  12.706   2.732
  214GLU    HB1 1650   5.319  12.717   2.803
  214GLU    HB2 1651   5.150  12.679   2.794
  214GLU     CG 1652   5.216  12.830   2.649
  214GLU    HG1 1653   5.151  12.815   2.563
  214GLU    HG2 1654   5.309  12.865   2.603
  214GLU     CD 1655   5.167  12.941   2.739
  214GLU    OE1 1656   5.048  12.973   2.725
  214GLU    OE2 1657   5.250  13.004   2.814
  214GLU      C 1658   5.400  12.588   2.577
  214GLU      O 1659   5.504  12.563   2.640
  215GLY      N 1660   5.412  12.633   2.451
  215GLY      H 1661   5.320  12.652   2.415
  215GLY     CA 1662   5.532  12.660   2.372
  215GLY    HA1 1663   5.617  12.686   2.435
  215GLY    HA2 1664   5.504  12.746   2.311
  215GLY      C 1665   5.571  12.547   2.280
  215GLY      O 1666   5.625  12.571   2.176
  216GLN      N 1667   5.524  12.425   2.308
  216GLN      H 1668   5.476  12.414   2.396
  216GLN     CA 1669   5.545  12.309   2.218
  216GLN     HA 1670   5.651  12.299   2.197
  216GLN     CB 1671   5.498  12.184   2.300
  216GLN    HB1 1672   5.396  12.198   2.334
  216GLN    HB2 1673   5.559  12.173   2.390
  216GLN     CG 1674   5.500  12.054   2.212
  216GLN    HG1 1675   5.589  12.055   2.149
  216GLN    HG2 1676   5.410  12.057   2.150
  216GLN     CD 1677   5.490  11.932   2.305
  216GLN    OE1 1678   5.583  11.851   2.312
  216GLN    NE2 1679   5.374  11.907   2.365
  216GLN   HE21 1680   5.293  11.966   2.350
  216GLN   HE22 1681   5.366  11.821   2.417
  216GLN      C 1682   5.473  12.318   2.085
  216GLN      O 1683   5.363  12.366   2.078
  217THR      N 1684   5.537  12.282   1.972
  217THR      H 1685   5.637  12.281   1.988
  217THR     CA 1686   5.485  12.286   1.837
  217THR     HA 1687   5.379  12.310   1.832
  217THR     CB 1688   5.546  12.403   1.754
  217THR     HB 1689   5.498  12.408   1.656
  217THR    CG2 1690   5.527  12.543   1.812
  217THR   HG21 1691   5.435  12.543   1.869
  217THR   HG22 1692   5.609  12.551   1.883
  217THR   HG23 1693   5.531  12.628   1.744
  217THR    OG1 1694   5.686  12.391   1.725
  217THR    HG1 1695   5.730  12.373   1.808
  217THR      C 1696   5.499  12.159   1.758
  217THR      O 1697   5.561  12.062   1.806
  218ALA      N 1698   5.455  12.142   1.631
  218ALA      H 1699   5.387  12.205   1.592
  218ALA     CA 1700   5.478  12.020   1.553
  218ALA     HA 1701   5.439  11.939   1.614
  218ALA     CB 1702   5.398  12.031   1.425
  218ALA    HB1 1703   5.447  12.110   1.368
  218ALA    HB2 1704   5.418  11.933   1.382
  218ALA    HB3 1705   5.293  12.051   1.448
  218ALA      C 1706   5.628  11.983   1.533
  218ALA      O 1707   5.662  11.863   1.534
  219LEU      N 1708   5.726  12.078   1.510
  219LEU      H 1709   5.700  12.174   1.529
  219LEU     CA 1710   5.865  12.049   1.507
  219LEU     HA 1711   5.891  11.973   1.434
  219LEU     CB 1712   5.934  12.183   1.461
  219LEU    HB1 1713   5.897  12.270   1.516
  219LEU    HB2 1714   5.909  12.186   1.355
  219LEU     CG 1715   6.087  12.193   1.488
  219LEU     HG 1716   6.105  12.156   1.589
  219LEU    CD1 1717   6.169  12.098   1.404
  219LEU   HD11 1718   6.270  12.082   1.443
  219LEU   HD12 1719   6.122  12.000   1.411
  219LEU   HD13 1720   6.174  12.137   1.302
  219LEU    CD2 1721   6.157  12.332   1.485
  219LEU   HD21 1722   6.207  12.358   1.578
  219LEU   HD22 1723   6.242  12.331   1.417
  219LEU   HD23 1724   6.086  12.408   1.454
  219LEU      C 1725   5.919  11.985   1.637
  219LEU      O 1726   6.004  11.894   1.627
  220ASN      N 1727   5.869  12.026   1.758
  220ASN      H 1728   5.819  12.114   1.761
  220ASN     CA 1729   5.910  11.963   1.883
  220ASN     HA 1730   6.017  11.983   1.879
  220ASN     CB 1731   5.831  12.030   1.997
  220ASN    HB1 1732   5.861  11.982   2.090
  220ASN    HB2 1733   5.723  12.018   1.988
  220ASN     CG 1734   5.863  12.177   2.015
  220ASN    OD1 1735   5.808  12.257   1.941
  220ASN    ND2 1736   5.938  12.223   2.114
  220ASN   HD21 1737   5.973  12.168   2.190
  220ASN   HD22 1738   5.950  12.324   2.113
  220ASN      C 1739   5.885  11.809   1.868
  220ASN      O 1740   5.966  11.722   1.905
  221ILE      N 1741   5.767  11.772   1.815
  221ILE      H 1742   5.700  11.841   1.782
  221ILE     CA 1743   5.731  11.635   1.808
  221ILE     HA 1744   5.755  11.584   1.901
  221ILE     CB 1745   5.575  11.622   1.786
  221ILE     HB 1746   5.550  11.621   1.680
  221ILE    CG2 1747   5.537  11.481   1.830
  221ILE   HG21 1748   5.551  11.465   1.937
  221ILE   HG22 1749   5.431  11.460   1.812
  221ILE   HG23 1750   5.596  11.404   1.781
  221ILE    CG1 1751   5.492  11.730   1.856
  221ILE   HG11 1752   5.389  11.718   1.822
  221ILE   HG12 1753   5.526  11.824   1.812
  221ILE     CD 1754   5.486  11.734   2.009
  221ILE    HD1 1755   5.411  11.812   2.026
  221ILE    HD2 1756   5.444  11.643   2.051
  221ILE    HD3 1757   5.587  11.759   2.041
  221ILE      C 1758   5.808  11.552   1.707
  221ILE      O 1759   5.860  11.444   1.740
  222ALA      N 1760   5.827  11.609   1.587
  222ALA      H 1761   5.787  11.701   1.570
  222ALA     CA 1762   5.920  11.557   1.493
  222ALA     HA 1763   5.889  11.461   1.452
  222ALA     CB 1764   5.933  11.658   1.380
  222ALA    HB1 1765   5.971  11.748   1.427
  222ALA    HB2 1766   5.994  11.621   1.298
  222ALA    HB3 1767   5.833  11.680   1.344
  222ALA      C 1768   6.063  11.534   1.550
  222ALA      O 1769   6.121  11.424   1.521
  223ILE      N 1770   6.117  11.626   1.625
  223ILE      H 1771   6.062  11.705   1.657
  223ILE     CA 1772   6.245  11.601   1.689
  223ILE     HA 1773   6.319  11.562   1.619
  223ILE     CB 1774   6.306  11.733   1.752
  223ILE     HB 1775   6.235  11.774   1.823
  223ILE    CG2 1776   6.436  11.702   1.825
  223ILE   HG21 1777   6.428  11.621   1.897
  223ILE   HG22 1778   6.514  11.692   1.750
  223ILE   HG23 1779   6.463  11.792   1.881
  223ILE    CG1 1780   6.326  11.847   1.645
  223ILE   HG11 1781   6.255  11.842   1.562
  223ILE   HG12 1782   6.429  11.851   1.609
  223ILE     CD 1783   6.320  11.986   1.715
  223ILE    HD1 1784   6.226  11.994   1.770
  223ILE    HD2 1785   6.406  12.003   1.779
  223ILE    HD3 1786   6.326  12.071   1.647
  223ILE      C 1787   6.244  11.481   1.791
  223ILE      O 1788   6.320  11.388   1.775
  224GLU      N 1789   6.157  11.488   1.894
  224GLU      H 1790   6.096  11.567   1.907
  224GLU     CA 1791   6.129  11.382   1.991
  224GLU     HA 1792   6.211  11.380   2.064
  224GLU     CB 1793   6.003  11.421   2.066
  224GLU    HB1 1794   5.915  11.418   2.002
  224GLU    HB2 1795   6.018  11.524   2.098
  224GLU     CG 1796   5.981  11.353   2.206
  224GLU    HG1 1797   5.888  11.392   2.247
  224GLU    HG2 1798   6.063  11.389   2.268
  224GLU     CD 1799   5.963  11.202   2.212
  224GLU    OE1 1800   5.877  11.151   2.142
  224GLU    OE2 1801   6.022  11.133   2.300
  224GLU      C 1802   6.105  11.243   1.926
  224GLU      O 1803   6.168  11.148   1.974
  225ARG      N 1804   6.021  11.237   1.828
  225ARG      H 1805   5.969  11.316   1.796
  225ARG     CA 1806   5.976  11.104   1.769
  225ARG     HA 1807   5.981  11.032   1.850
  225ARG     CB 1808   5.834  11.113   1.717
  225ARG    HB1 1809   5.804  11.026   1.659
  225ARG    HB2 1810   5.826  11.193   1.643
  225ARG     CG 1811   5.729  11.133   1.828
  225ARG    HG1 1812   5.637  11.155   1.774
  225ARG    HG2 1813   5.756  11.219   1.889
  225ARG     CD 1814   5.708  11.006   1.904
  225ARG    HD1 1815   5.787  11.004   1.979
  225ARG    HD2 1816   5.720  10.920   1.838
  225ARG     NE 1817   5.573  11.003   1.954
  225ARG     HE 1818   5.505  10.945   1.905
  225ARG     CZ 1819   5.525  11.058   2.061
  225ARG    NH1 1820   5.398  11.056   2.088
  225ARG   HH11 1821   5.334  11.008   2.027
  225ARG   HH12 1822   5.368  11.079   2.182
  225ARG    NH2 1823   5.602  11.105   2.155
  225ARG   HH21 1824   5.700  11.116   2.133
  225ARG   HH22 1825   5.561  11.125   2.245
  225ARG      C 1826   6.080  11.063   1.663
  225ARG      O 1827   6.051  10.969   1.595
  226ARG      N 1828   6.192  11.130   1.655
  226ARG      H 1829   6.195  11.197   1.731
  226ARG     CA 1830   6.303  11.109   1.567
  226ARG     HA 1831   6.362  11.199   1.584
  226ARG     CB 1832   6.381  10.988   1.615
  226ARG    HB1 1833   6.481  10.997   1.573
  226ARG    HB2 1834   6.357  10.890   1.575
  226ARG     CG 1835   6.392  10.965   1.765
  226ARG    HG1 1836   6.296  10.929   1.802
  226ARG    HG2 1837   6.425  11.058   1.811
  226ARG     CD 1838   6.486  10.854   1.806
  226ARG    HD1 1839   6.457  10.767   1.746
  226ARG    HD2 1840   6.458  10.841   1.910
  226ARG     NE 1841   6.628  10.882   1.777
  226ARG     HE 1842   6.674  10.834   1.701
  226ARG     CZ 1843   6.711  10.945   1.861
  226ARG    NH1 1844   6.668  10.991   1.972
  226ARG   HH11 1845   6.567  10.995   1.979
  226ARG   HH12 1846   6.724  11.052   2.031
  226ARG    NH2 1847   6.839  10.941   1.844
  226ARG   HH21 1848   6.886  10.894   1.767
  226ARG   HH22 1849   6.901  10.976   1.915
  226ARG      C 1850   6.260  11.089   1.421
  226ARG      O 1851   6.334  11.025   1.343
  227GLN      N 1852   6.150  11.158   1.375
  227GLN      H 1853   6.108  11.230   1.433
  227GLN     CA 1854   6.111  11.151   1.232
  227GLN     HA 1855   6.129  11.052   1.189
  227GLN     CB 1856   5.964  11.180   1.206
  227GLN    HB1 1857   5.941  11.176   1.099
  227GLN    HB2 1858   5.937  11.279   1.242
  227GLN     CG 1859   5.872  11.083   1.280
  227GLN    HG1 1860   5.771  11.112   1.250
  227GLN    HG2 1861   5.874  11.099   1.388
  227GLN     CD 1862   5.896  10.935   1.242
  227GLN    OE1 1863   5.863  10.876   1.141
  227GLN    NE2 1864   5.965  10.859   1.326
  227GLN   HE21 1865   5.999  10.879   1.420
  227GLN   HE22 1866   5.982  10.765   1.295
  227GLN      C 1867   6.200  11.252   1.155
  227GLN      O 1868   6.165  11.358   1.103
  228GLY      N 1869   6.333  11.228   1.152
  228GLY      H 1870   6.356  11.143   1.202
  228GLY     CA 1871   6.440  11.307   1.085
  228GLY    HA1 1872   6.510  11.228   1.059
  228GLY    HA2 1873   6.475  11.384   1.154
  228GLY      C 1874   6.400  11.384   0.948
  228GLY      O 1875   6.405  11.507   0.948
  229ASP      N 1876   6.352  11.312   0.846
  229ASP      H 1877   6.321  11.216   0.854
  229ASP     CA 1878   6.329  11.377   0.720
  229ASP     HA 1879   6.421  11.426   0.687
  229ASP     CB 1880   6.312  11.274   0.604
  229ASP    HB1 1881   6.406  11.223   0.582
  229ASP    HB2 1882   6.291  11.339   0.519
  229ASP     CG 1883   6.197  11.174   0.620
  229ASP    OD1 1884   6.134  11.140   0.726
  229ASP    OD2 1885   6.167  11.122   0.513
  229ASP      C 1886   6.214  11.476   0.733
  229ASP      O 1887   6.230  11.594   0.703
  230ILE      N 1888   6.096  11.434   0.780
  230ILE      H 1889   6.089  11.339   0.813
  230ILE     CA 1890   5.988  11.527   0.809
  230ILE     HA 1891   5.949  11.574   0.719
  230ILE     CB 1892   5.874  11.451   0.879
  230ILE     HB 1893   5.918  11.405   0.967
  230ILE    CG2 1894   5.767  11.546   0.943
  230ILE   HG21 1895   5.798  11.591   1.037
  230ILE   HG22 1896   5.759  11.629   0.872
  230ILE   HG23 1897   5.669  11.500   0.957
  230ILE    CG1 1898   5.801  11.337   0.795
  230ILE   HG11 1899   5.718  11.295   0.851
  230ILE   HG12 1900   5.865  11.255   0.762
  230ILE     CD 1901   5.743  11.391   0.663
  230ILE    HD1 1902   5.699  11.311   0.604
  230ILE    HD2 1903   5.679  11.477   0.687
  230ILE    HD3 1904   5.831  11.421   0.607
  230ILE      C 1905   6.041  11.645   0.896
  230ILE      O 1906   6.000  11.760   0.868
  231THR      N 1907   6.121  11.635   1.000
  231THR      H 1908   6.160  11.542   1.010
  231THR     CA 1909   6.188  11.749   1.072
  231THR     HA 1910   6.112  11.804   1.128
  231THR     CB 1911   6.299  11.702   1.168
  231THR     HB 1912   6.382  11.665   1.107
  231THR    CG2 1913   6.340  11.809   1.264
  231THR   HG21 1914   6.400  11.763   1.343
  231THR   HG22 1915   6.401  11.888   1.220
  231THR   HG23 1916   6.257  11.866   1.306
  231THR    OG1 1917   6.249  11.597   1.247
  231THR    HG1 1918   6.233  11.522   1.190
  231THR      C 1919   6.252  11.853   0.978
  231THR      O 1920   6.224  11.975   0.993
  232ALA      N 1921   6.339  11.802   0.884
  232ALA      H 1922   6.336  11.702   0.867
  232ALA     CA 1923   6.387  11.890   0.778
  232ALA     HA 1924   6.428  11.975   0.831
  232ALA     CB 1925   6.503  11.810   0.713
  232ALA    HB1 1926   6.576  11.785   0.790
  232ALA    HB2 1927   6.468  11.711   0.684
  232ALA    HB3 1928   6.539  11.874   0.632
  232ALA      C 1929   6.286  11.958   0.686
  232ALA      O 1930   6.286  12.074   0.664
  233VAL      N 1931   6.187  11.876   0.637
  233VAL      H 1932   6.180  11.779   0.666
  233VAL     CA 1933   6.064  11.926   0.564
  233VAL     HA 1934   6.096  11.964   0.467
  233VAL     CB 1935   5.957  11.815   0.526
  233VAL     HB 1936   5.899  11.784   0.612
  233VAL    CG1 1937   5.863  11.875   0.422
  233VAL   HG11 1938   5.796  11.800   0.379
  233VAL   HG12 1939   5.810  11.956   0.472
  233VAL   HG13 1940   5.927  11.925   0.348
  233VAL    CG2 1941   6.014  11.692   0.448
  233VAL   HG21 1942   5.939  11.612   0.448
  233VAL   HG22 1943   6.046  11.711   0.346
  233VAL   HG23 1944   6.100  11.657   0.505
  233VAL      C 1945   6.004  12.047   0.638
  233VAL      O 1946   5.985  12.151   0.573
  234LEU      N 1947   5.974  12.036   0.765
  234LEU      H 1948   5.989  11.944   0.803
  234LEU     CA 1949   5.916  12.143   0.849
  234LEU     HA 1950   5.823  12.186   0.812
  234LEU     CB 1951   5.881  12.097   0.991
  234LEU    HB1 1952   5.874  12.189   1.048
  234LEU    HB2 1953   5.962  12.051   1.048
  234LEU     CG 1954   5.758  12.005   1.004
  234LEU     HG 1955   5.750  11.947   0.913
  234LEU    CD1 1956   5.761  11.901   1.117
  234LEU   HD11 1957   5.662  11.879   1.157
  234LEU   HD12 1958   5.825  11.818   1.087
  234LEU   HD13 1959   5.823  11.933   1.201
  234LEU    CD2 1960   5.626  12.084   1.008
  234LEU   HD21 1961   5.617  12.150   0.921
  234LEU   HD22 1962   5.539  12.020   1.013
  234LEU   HD23 1963   5.620  12.141   1.101
  234LEU      C 1964   6.010  12.262   0.851
  234LEU      O 1965   5.969  12.381   0.847
  235ILE      N 1966   6.141  12.242   0.871
  235ILE      H 1967   6.171  12.148   0.896
  235ILE     CA 1968   6.238  12.351   0.873
  235ILE     HA 1969   6.197  12.414   0.952
  235ILE     CB 1970   6.377  12.293   0.920
  235ILE     HB 1971   6.403  12.200   0.870
  235ILE    CG2 1972   6.488  12.401   0.898
  235ILE   HG21 1973   6.563  12.395   0.977
  235ILE   HG22 1974   6.537  12.388   0.801
  235ILE   HG23 1975   6.451  12.503   0.909
  235ILE    CG1 1976   6.359  12.262   1.069
  235ILE   HG11 1977   6.263  12.214   1.081
  235ILE   HG12 1978   6.359  12.356   1.124
  235ILE     CD 1979   6.458  12.167   1.129
  235ILE    HD1 1980   6.430  12.130   1.228
  235ILE    HD2 1981   6.465  12.080   1.064
  235ILE    HD3 1982   6.552  12.223   1.131
  235ILE      C 1983   6.241  12.431   0.748
  235ILE      O 1984   6.226  12.550   0.744
  236ALA      N 1985   6.247  12.358   0.634
  236ALA      H 1986   6.250  12.259   0.652
  236ALA     CA 1987   6.233  12.410   0.500
  236ALA     HA 1988   6.316  12.477   0.479
  236ALA     CB 1989   6.253  12.293   0.406
  236ALA    HB1 1990   6.257  12.339   0.307
  236ALA    HB2 1991   6.347  12.243   0.429
  236ALA    HB3 1992   6.162  12.234   0.408
  236ALA      C 1993   6.104  12.483   0.449
  236ALA      O 1994   6.102  12.595   0.395
  237ALA      N 1995   5.986  12.432   0.501
  237ALA      H 1996   5.984  12.345   0.552
  237ALA     CA 1997   5.851  12.487   0.487
  237ALA     HA 1998   5.846  12.538   0.392
  237ALA     CB 1999   5.743  12.370   0.510
  237ALA    HB1 2000   5.764  12.286   0.443
  237ALA    HB2 2001   5.730  12.334   0.612
  237ALA    HB3 2002   5.648  12.412   0.476
  237ALA      C 2003   5.829  12.594   0.596
  237ALA      O 2004   5.740  12.679   0.590
  238GLY      N 2005   5.915  12.606   0.694
  238GLY      H 2006   5.988  12.538   0.709
  238GLY     CA 2007   5.948  12.730   0.765
  238GLY    HA1 2008   5.920  12.817   0.705
  238GLY    HA2 2009   6.057  12.735   0.769
  238GLY      C 2010   5.887  12.743   0.905
  238GLY      O 2011   5.808  12.832   0.937
  239ALA      N 2012   5.901  12.638   0.985
  239ALA      H 2013   5.930  12.548   0.951
  239ALA     CA 2014   5.871  12.629   1.129
  239ALA     HA 2015   5.767  12.659   1.140
  239ALA     CB 2016   5.889  12.478   1.157
  239ALA    HB1 2017   5.862  12.458   1.261
  239ALA    HB2 2018   5.839  12.424   1.077
  239ALA    HB3 2019   5.997  12.460   1.157
  239ALA      C 2020   5.968  12.723   1.214
  239ALA      O 2021   6.093  12.729   1.194
  240ASP      N 2022   5.907  12.782   1.318
  240ASP      H 2023   5.808  12.801   1.305
  240ASP     CA 2024   5.979  12.843   1.438
  240ASP     HA 2025   6.051  12.913   1.397
  240ASP     CB 2026   5.880  12.909   1.536
  240ASP    HB1 2027   5.799  12.837   1.547
  240ASP    HB2 2028   5.835  12.994   1.487
  240ASP     CG 2029   5.940  12.965   1.669
  240ASP    OD1 2030   6.065  12.988   1.683
  240ASP    OD2 2031   5.867  12.976   1.771
  240ASP      C 2032   6.065  12.741   1.515
  240ASP      O 2033   6.010  12.657   1.589
  241VAL      N 2034   6.199  12.761   1.496
  241VAL      H 2035   6.229  12.828   1.427
  241VAL     CA 2036   6.305  12.671   1.555
  241VAL     HA 2037   6.264  12.571   1.569
  241VAL     CB 2038   6.425  12.660   1.457
  241VAL     HB 2039   6.494  12.586   1.497
  241VAL    CG1 2040   6.379  12.603   1.323
  241VAL   HG11 2041   6.463  12.562   1.267
  241VAL   HG12 2042   6.301  12.529   1.341
  241VAL   HG13 2043   6.330  12.684   1.270
  241VAL    CG2 2044   6.493  12.797   1.440
  241VAL   HG21 2045   6.580  12.784   1.376
  241VAL   HG22 2046   6.432  12.870   1.386
  241VAL   HG23 2047   6.522  12.845   1.534
  241VAL      C 2048   6.345  12.714   1.693
  241VAL      O 2049   6.428  12.647   1.756
  242ASN      N 2050   6.289  12.825   1.745
  242ASN      H 2051   6.237  12.884   1.682
  242ASN     CA 2052   6.305  12.870   1.883
  242ASN     HA 2053   6.383  12.809   1.929
  242ASN     CB 2054   6.351  13.016   1.882
  242ASN    HB1 2055   6.351  13.043   1.988
  242ASN    HB2 2056   6.275  13.076   1.832
  242ASN     CG 2057   6.491  13.025   1.824
  242ASN    OD1 2058   6.587  12.967   1.878
  242ASN    ND2 2059   6.498  13.099   1.711
  242ASN   HD21 2060   6.412  13.109   1.660
  242ASN   HD22 2061   6.584  13.092   1.657
  242ASN      C 2062   6.170  12.849   1.953
  242ASN      O 2063   6.114  12.943   2.021
  243ALA      N 2064   6.108  12.733   1.921
  243ALA      H 2065   6.133  12.680   1.839
  243ALA     CA 2066   5.977  12.689   1.982
  243ALA     HA 2067   5.908  12.771   2.000
  243ALA     CB 2068   5.916  12.590   1.888
  243ALA    HB1 2069   5.884  12.639   1.796
  243ALA    HB2 2070   5.997  12.528   1.849
  243ALA    HB3 2071   5.835  12.535   1.937
  243ALA      C 2072   6.005  12.629   2.125
  243ALA      O 2073   5.981  12.514   2.160
  244HIS      N 2074   6.053  12.725   2.208
  244HIS      H 2075   6.064  12.813   2.160
  244HIS     CA 2076   6.093  12.706   2.346
  244HIS     HA 2077   6.164  12.625   2.358
  244HIS     CB 2078   6.148  12.834   2.404
  244HIS    HB1 2079   6.167  12.819   2.510
  244HIS    HB2 2080   6.075  12.915   2.404
  244HIS     CG 2081   6.271  12.886   2.334
  244HIS    ND1 2082   6.356  12.811   2.246
  244HIS    CE1 2083   6.445  12.898   2.207
  244HIS    HE1 2084   6.531  12.862   2.151
  244HIS    NE2 2085   6.427  13.018   2.258
  244HIS    HE2 2086   6.488  13.095   2.236
  244HIS    CD2 2087   6.314  13.016   2.340
  244HIS    HD2 2088   6.277  13.104   2.391
  244HIS      C 2089   5.974  12.660   2.430
  244HIS      O 2090   5.872  12.721   2.436
  245ALA      N 2091   5.985  12.548   2.500
  245ALA      H 2092   6.073  12.498   2.499
  245ALA     CA 2093   5.880  12.483   2.576
  245ALA     HA 2094   5.783  12.505   2.532
  245ALA     CB 2095   5.914  12.331   2.576
  245ALA    HB1 2096   5.991  12.306   2.648
  245ALA    HB2 2097   5.832  12.267   2.610
  245ALA    HB3 2098   5.936  12.296   2.475
  245ALA      C 2099   5.874  12.537   2.716
  245ALA      O 2100   5.972  12.546   2.791
  246LYS      N 2101   5.756  12.596   2.750
  246LYS      H 2102   5.683  12.565   2.688
  246LYS     CA 2103   5.727  12.675   2.869
  246LYS     HA 2104   5.820  12.690   2.925
  246LYS     CB 2105   5.648  12.805   2.825
  246LYS    HB1 2106   5.607  12.860   2.909
  246LYS    HB2 2107   5.566  12.774   2.760
  246LYS     CG 2108   5.743  12.901   2.750
  246LYS    HG1 2109   5.684  12.978   2.701
  246LYS    HG2 2110   5.791  12.851   2.666
  246LYS     CD 2111   5.857  12.972   2.837
  246LYS    HD1 2112   5.925  12.898   2.879
  246LYS    HD2 2113   5.817  13.033   2.918
  246LYS     CE 2114   5.939  13.060   2.737
  246LYS    HE1 2115   5.877  13.144   2.705
  246LYS    HE2 2116   5.984  12.996   2.661
  246LYS     NZ 2117   6.052  13.114   2.800
  246LYS    HZ1 2118   6.100  13.183   2.744
  246LYS    HZ2 2119   6.016  13.144   2.890
  246LYS    HZ3 2120   6.113  13.039   2.830
  246LYS      C 2121   5.635  12.615   2.973
  246LYS      O 2122   5.643  12.653   3.086
  247GLY      N 2123   5.548  12.524   2.924
  247GLY      H 2124   5.546  12.512   2.824
  247GLY     CA 2125   5.450  12.465   3.016
  247GLY    HA1 2126   5.370  12.414   2.962
  247GLY    HA2 2127   5.391  12.549   3.054
  247GLY      C 2128   5.508  12.380   3.131
  247GLY      O 2129   5.622  12.334   3.116
  248VAL      N 2130   5.437  12.359   3.241
  248VAL      H 2131   5.337  12.372   3.233
  248VAL     CA 2132   5.494  12.317   3.371
  248VAL     HA 2133   5.582  12.377   3.393
  248VAL     CB 2134   5.386  12.340   3.482
  248VAL     HB 2135   5.430  12.295   3.570
  248VAL    CG1 2136   5.375  12.487   3.497
  248VAL   HG11 2137   5.320  12.504   3.590
  248VAL   HG12 2138   5.470  12.539   3.504
  248VAL   HG13 2139   5.316  12.533   3.418
  248VAL    CG2 2140   5.245  12.279   3.452
  248VAL   HG21 2141   5.228  12.172   3.461
  248VAL   HG22 2142   5.191  12.316   3.539
  248VAL   HG23 2143   5.202  12.320   3.360
  248VAL      C 2144   5.543  12.171   3.374
  248VAL      O 2145   5.596  12.121   3.473
  249PHE      N 2146   5.518  12.094   3.271
  249PHE      H 2147   5.462  12.132   3.196
  249PHE     CA 2148   5.570  11.963   3.257
  249PHE     HA 2149   5.573  11.907   3.350
  249PHE     CB 2150   5.490  11.881   3.151
  249PHE    HB1 2151   5.464  11.941   3.064
  249PHE    HB2 2152   5.397  11.847   3.197
  249PHE     CG 2153   5.571  11.756   3.115
  249PHE    CD1 2154   5.570  11.648   3.209
  249PHE    HD1 2155   5.506  11.653   3.295
  249PHE    CE1 2156   5.652  11.536   3.194
  249PHE    HE1 2157   5.640  11.458   3.268
  249PHE     CZ 2158   5.728  11.523   3.080
  249PHE     HZ 2159   5.791  11.435   3.071
  249PHE    CE2 2160   5.743  11.631   2.994
  249PHE    HE2 2161   5.820  11.633   2.919
  249PHE    CD2 2162   5.663  11.747   3.008
  249PHE    HD2 2163   5.681  11.834   2.947
  249PHE      C 2164   5.719  11.976   3.209
  249PHE      O 2165   5.804  11.902   3.262
  250PHE      N 2166   5.758  12.073   3.119
  250PHE      H 2167   5.683  12.135   3.091
  250PHE     CA 2168   5.889  12.102   3.070
  250PHE     HA 2169   5.954  12.019   3.042
  250PHE     CB 2170   5.863  12.177   2.935
  250PHE    HB1 2171   5.961  12.215   2.905
  250PHE    HB2 2172   5.800  12.266   2.941
  250PHE     CG 2173   5.809  12.085   2.825
  250PHE    CD1 2174   5.860  11.948   2.812
  250PHE    HD1 2175   5.945  11.909   2.865
  250PHE    CE1 2176   5.800  11.863   2.715
  250PHE    HE1 2177   5.831  11.760   2.724
  250PHE     CZ 2178   5.689  11.905   2.650
  250PHE     HZ 2179   5.638  11.831   2.590
  250PHE    CE2 2180   5.638  12.034   2.659
  250PHE    HE2 2181   5.555  12.063   2.595
  250PHE    CD2 2182   5.698  12.121   2.749
  250PHE    HD2 2183   5.656  12.220   2.760
  250PHE      C 2184   5.954  12.197   3.168
  250PHE      O 2185   6.056  12.161   3.222
  251ASN      N 2186   5.895  12.310   3.198
  251ASN      H 2187   5.800  12.327   3.170
  251ASN     CA 2188   5.943  12.405   3.298
  251ASN     HA 2189   6.046  12.426   3.270
  251ASN     CB 2190   5.865  12.541   3.279
  251ASN    HB1 2191   5.761  12.524   3.304
  251ASN    HB2 2192   5.875  12.575   3.176
  251ASN     CG 2193   5.915  12.649   3.375
  251ASN    OD1 2194   5.841  12.711   3.441
  251ASN    ND2 2195   6.038  12.680   3.376
  251ASN   HD21 2196   6.096  12.646   3.300
  251ASN   HD22 2197   6.063  12.742   3.451
  251ASN      C 2198   5.931  12.355   3.444
  251ASN      O 2199   5.817  12.323   3.494
  252PRO      N 2200   6.041  12.347   3.523
  252PRO     CD 2201   6.180  12.355   3.479
  252PRO    HD1 2202   6.214  12.456   3.458
  252PRO    HD2 2203   6.179  12.295   3.388
  252PRO     CG 2204   6.261  12.286   3.588
  252PRO    HG1 2205   6.306  12.366   3.648
  252PRO    HG2 2206   6.335  12.223   3.539
  252PRO     CB 2207   6.166  12.204   3.669
  252PRO    HB1 2208   6.195  12.204   3.774
  252PRO    HB2 2209   6.157  12.105   3.625
  252PRO     CA 2210   6.032  12.279   3.653
  252PRO     HA 2211   5.949  12.208   3.649
  252PRO      C 2212   6.009  12.370   3.772
  252PRO      O 2213   6.078  12.478   3.779
  253LYS      N 2214   5.909  12.346   3.858
  253LYS      H 2215   5.868  12.254   3.857
  253LYS     CA 2216   5.851  12.437   3.959
  253LYS     HA 2217   5.895  12.536   3.953
  253LYS     CB 2218   5.704  12.459   3.946
  253LYS    HB1 2219   5.680  12.547   4.005
  253LYS    HB2 2220   5.648  12.377   3.991
  253LYS     CG 2221   5.647  12.483   3.802
  253LYS    HG1 2222   5.550  12.531   3.810
  253LYS    HG2 2223   5.639  12.389   3.748
  253LYS     CD 2224   5.731  12.576   3.720
  253LYS    HD1 2225   5.685  12.574   3.621
  253LYS    HD2 2226   5.832  12.540   3.698
  253LYS     CE 2227   5.733  12.721   3.772
  253LYS    HE1 2228   5.759  12.710   3.878
  253LYS    HE2 2229   5.633  12.761   3.758
  253LYS     NZ 2230   5.839  12.809   3.708
  253LYS    HZ1 2231   5.826  12.790   3.609
  253LYS    HZ2 2232   5.814  12.906   3.716
  253LYS    HZ3 2233   5.934  12.794   3.739
  253LYS      C 2234   5.873  12.374   4.099
  253LYS      O 2235   5.919  12.263   4.114
  254TYR      N 2236   5.826  12.442   4.203
  254TYR      H 2237   5.791  12.537   4.193
  254TYR     CA 2238   5.840  12.392   4.344
  254TYR     HA 2239   5.942  12.360   4.364
  254TYR     CB 2240   5.814  12.507   4.444
  254TYR    HB1 2241   5.717  12.551   4.420
  254TYR    HB2 2242   5.900  12.573   4.434
  254TYR     CG 2243   5.812  12.445   4.587
  254TYR    CD1 2244   5.688  12.428   4.652
  254TYR    HD1 2245   5.600  12.458   4.597
  254TYR    CE1 2246   5.689  12.390   4.789
  254TYR    HE1 2247   5.598  12.393   4.848
  254TYR     CZ 2248   5.812  12.365   4.855
  254TYR     OH 2249   5.812  12.314   4.985
  254TYR     HH 2250   5.728  12.274   5.008
  254TYR    CE2 2251   5.933  12.380   4.792
  254TYR    HE2 2252   6.027  12.355   4.838
  254TYR    CD2 2253   5.936  12.421   4.656
  254TYR    HD2 2254   6.029  12.428   4.602
  254TYR      C 2255   5.740  12.276   4.358
  254TYR      O 2256   5.773  12.165   4.405
  255GLN      N 2257   5.609  12.292   4.330
  255GLN      H 2258   5.581  12.386   4.305
  255GLN     CA 2259   5.501  12.180   4.335
  255GLN     HA 2260   5.505  12.135   4.434
  255GLN     CB 2261   5.363  12.244   4.351
  255GLN    HB1 2262   5.280  12.173   4.352
  255GLN    HB2 2263   5.349  12.307   4.263
  255GLN     CG 2264   5.349  12.345   4.465
  255GLN    HG1 2265   5.416  12.430   4.449
  255GLN    HG2 2266   5.386  12.305   4.560
  255GLN     CD 2267   5.212  12.394   4.494
  255GLN    OE1 2268   5.132  12.319   4.545
  255GLN    NE2 2269   5.192  12.522   4.473
  255GLN   HE21 2270   5.275  12.579   4.464
  255GLN   HE22 2271   5.106  12.558   4.511
  255GLN      C 2272   5.490  12.076   4.225
  255GLN      O 2273   5.455  11.959   4.260
  256HIS      N 2274   5.519  12.104   4.100
  256HIS      H 2275   5.536  12.202   4.083
  256HIS     CA 2276   5.492  12.012   3.987
  256HIS     HA 2277   5.392  11.970   4.000
  256HIS     CB 2278   5.490  12.091   3.857
  256HIS    HB1 2279   5.475  12.026   3.771
  256HIS    HB2 2280   5.583  12.146   3.841
  256HIS     CG 2281   5.381  12.194   3.865
  256HIS    ND1 2282   5.402  12.323   3.916
  256HIS    CE1 2283   5.285  12.391   3.892
  256HIS    HE1 2284   5.263  12.496   3.904
  256HIS    NE2 2285   5.198  12.314   3.835
  256HIS    HE2 2286   5.112  12.352   3.800
  256HIS    CD2 2287   5.256  12.189   3.811
  256HIS    HD2 2288   5.221  12.103   3.756
  256HIS      C 2289   5.592  11.899   3.970
  256HIS      O 2290   5.706  11.903   4.014
  257GLU      N 2291   5.553  11.791   3.900
  257GLU      H 2292   5.457  11.788   3.868
  257GLU     CA 2293   5.630  11.664   3.883
  257GLU     HA 2294   5.731  11.665   3.924
  257GLU     CB 2295   5.568  11.542   3.959
  257GLU    HB1 2296   5.638  11.460   3.974
  257GLU    HB2 2297   5.476  11.506   3.913
  257GLU     CG 2298   5.522  11.587   4.103
  257GLU    HG1 2299   5.452  11.669   4.088
  257GLU    HG2 2300   5.605  11.615   4.168
  257GLU     CD 2301   5.445  11.472   4.169
  257GLU    OE1 2302   5.493  11.378   4.238
  257GLU    OE2 2303   5.327  11.464   4.138
  257GLU      C 2304   5.651  11.626   3.740
  257GLU      O 2305   5.632  11.504   3.710
  258GLY      N 2306   5.677  11.715   3.650
  258GLY      H 2307   5.673  11.813   3.675
  258GLY     CA 2308   5.735  11.681   3.519
  258GLY    HA1 2309   5.698  11.751   3.445
  258GLY    HA2 2310   5.696  11.582   3.494
  258GLY      C 2311   5.885  11.659   3.499
  258GLY      O 2312   5.950  11.627   3.593
  259PHE      N 2313   5.938  11.691   3.381
  259PHE      H 2314   5.876  11.729   3.310
  259PHE     CA 2315   6.071  11.663   3.335
  259PHE     HA 2316   6.124  11.642   3.428
  259PHE     CB 2317   6.080  11.536   3.250
  259PHE    HB1 2318   5.994  11.514   3.187
  259PHE    HB2 2319   6.094  11.453   3.319
  259PHE     CG 2320   6.199  11.522   3.157
  259PHE    CD1 2321   6.332  11.524   3.204
  259PHE    HD1 2322   6.351  11.525   3.310
  259PHE    CE1 2323   6.443  11.502   3.118
  259PHE    HE1 2324   6.543  11.490   3.155
  259PHE     CZ 2325   6.414  11.486   2.978
  259PHE     HZ 2326   6.503  11.481   2.917
  259PHE    CE2 2327   6.284  11.493   2.929
  259PHE    HE2 2328   6.270  11.489   2.822
  259PHE    CD2 2329   6.180  11.510   3.020
  259PHE    HD2 2330   6.080  11.514   2.979
  259PHE      C 2331   6.138  11.784   3.254
  259PHE      O 2332   6.098  11.808   3.134
  260TYR      N 2333   6.248  11.846   3.298
  260TYR      H 2334   6.292  11.812   3.382
  260TYR     CA 2335   6.322  11.949   3.218
  260TYR     HA 2336   6.261  12.006   3.148
  260TYR     CB 2337   6.376  12.055   3.312
  260TYR    HB1 2338   6.432  12.010   3.394
  260TYR    HB2 2339   6.292  12.109   3.355
  260TYR     CG 2340   6.467  12.158   3.239
  260TYR    CD1 2341   6.408  12.270   3.170
  260TYR    HD1 2342   6.300  12.277   3.171
  260TYR    CE1 2343   6.498  12.368   3.122
  260TYR    HE1 2344   6.458  12.452   3.068
  260TYR     CZ 2345   6.639  12.346   3.124
  260TYR     OH 2346   6.728  12.433   3.069
  260TYR     HH 2347   6.682  12.515   3.053
  260TYR    CE2 2348   6.695  12.229   3.181
  260TYR    HE2 2349   6.803  12.221   3.185
  260TYR    CD2 2350   6.607  12.141   3.245
  260TYR    HD2 2351   6.647  12.047   3.281
  260TYR      C 2352   6.427  11.886   3.129
  260TYR      O 2353   6.514  11.819   3.179
  261PHE      N 2354   6.414  11.897   2.996
  261PHE      H 2355   6.332  11.947   2.964
  261PHE     CA 2356   6.501  11.855   2.888
  261PHE     HA 2357   6.557  11.769   2.926
  261PHE     CB 2358   6.424  11.804   2.772
  261PHE    HB1 2359   6.355  11.725   2.804
  261PHE    HB2 2360   6.491  11.753   2.704
  261PHE     CG 2361   6.345  11.905   2.692
  261PHE    CD1 2362   6.205  11.921   2.703
  261PHE    HD1 2363   6.152  11.844   2.757
  261PHE    CE1 2364   6.144  12.027   2.635
  261PHE    HE1 2365   6.042  12.044   2.667
  261PHE     CZ 2366   6.219  12.115   2.554
  261PHE     HZ 2367   6.171  12.196   2.501
  261PHE    CE2 2368   6.352  12.084   2.528
  261PHE    HE2 2369   6.407  12.136   2.452
  261PHE    CD2 2370   6.413  11.981   2.595
  261PHE    HD2 2371   6.517  11.957   2.580
  261PHE      C 2372   6.602  11.968   2.847
  261PHE      O 2373   6.707  11.924   2.792
  262GLY      N 2374   6.567  12.097   2.864
  262GLY      H 2375   6.474  12.111   2.901
  262GLY     CA 2376   6.651  12.213   2.816
  262GLY    HA1 2377   6.707  12.168   2.734
  262GLY    HA2 2378   6.717  12.243   2.897
  262GLY      C 2379   6.570  12.327   2.759
  262GLY      O 2380   6.634  12.419   2.706
  263GLU      N 2381   6.435  12.320   2.763
  263GLU      H 2382   6.402  12.239   2.813
  263GLU     CA 2383   6.341  12.413   2.696
  263GLU     HA 2384   6.240  12.378   2.717
  263GLU     CB 2385   6.354  12.552   2.768
  263GLU    HB1 2386   6.457  12.586   2.771
  263GLU    HB2 2387   6.321  12.522   2.868
  263GLU     CG 2388   6.257  12.666   2.715
  263GLU    HG1 2389   6.162  12.628   2.678
  263GLU    HG2 2390   6.302  12.710   2.627
  263GLU     CD 2391   6.222  12.770   2.826
  263GLU    OE1 2392   6.199  12.738   2.944
  263GLU    OE2 2393   6.236  12.892   2.804
  263GLU      C 2394   6.352  12.432   2.545
  263GLU      O 2395   6.252  12.421   2.473
  264THR      N 2396   6.470  12.459   2.491
  264THR      H 2397   6.551  12.450   2.550
  264THR     CA 2398   6.486  12.497   2.346
  264THR     HA 2399   6.408  12.564   2.312
  264THR     CB 2400   6.605  12.590   2.321
  264THR     HB 2401   6.587  12.638   2.225
  264THR    CG2 2402   6.612  12.702   2.421
  264THR   HG21 2403   6.645  12.666   2.518
  264THR   HG22 2404   6.682  12.773   2.378
  264THR   HG23 2405   6.506  12.729   2.430
  264THR    OG1 2406   6.725  12.506   2.321
  264THR    HG1 2407   6.798  12.569   2.320
  264THR      C 2408   6.486  12.378   2.251
  264THR      O 2409   6.526  12.268   2.291
  265PRO      N 2410   6.447  12.392   2.124
  265PRO     CD 2411   6.363  12.497   2.073
  265PRO    HD1 2412   6.430  12.564   2.019
  265PRO    HD2 2413   6.305  12.548   2.150
  265PRO     CG 2414   6.289  12.429   1.961
  265PRO    HG1 2415   6.257  12.502   1.887
  265PRO    HG2 2416   6.202  12.379   2.006
  265PRO     CB 2417   6.382  12.328   1.906
  265PRO    HB1 2418   6.447  12.375   1.833
  265PRO    HB2 2419   6.326  12.250   1.855
  265PRO     CA 2420   6.455  12.278   2.032
  265PRO     HA 2421   6.402  12.204   2.091
  265PRO      C 2422   6.606  12.233   2.016
  265PRO      O 2423   6.613  12.111   2.002
  266LEU      N 2424   6.704  12.318   2.022
  266LEU      H 2425   6.679  12.416   2.017
  266LEU     CA 2426   6.844  12.276   2.024
  266LEU     HA 2427   6.853  12.223   1.930
  266LEU     CB 2428   6.935  12.400   2.019
  266LEU    HB1 2429   6.931  12.459   2.110
  266LEU    HB2 2430   6.908  12.467   1.937
  266LEU     CG 2431   7.085  12.367   2.005
  266LEU     HG 2432   7.106  12.305   2.092
  266LEU    CD1 2433   7.124  12.294   1.876
  266LEU   HD11 2434   7.232  12.278   1.870
  266LEU   HD12 2435   7.089  12.191   1.885
  266LEU   HD13 2436   7.075  12.352   1.798
  266LEU    CD2 2437   7.170  12.494   2.012
  266LEU   HD21 2438   7.141  12.547   2.102
  266LEU   HD22 2439   7.277  12.478   1.998
  266LEU   HD23 2440   7.135  12.551   1.925
  266LEU      C 2441   6.863  12.175   2.142
  266LEU      O 2442   6.909  12.062   2.122
  267ALA      N 2443   6.813  12.215   2.253
  267ALA      H 2444   6.763  12.302   2.261
  267ALA     CA 2445   6.820  12.125   2.374
  267ALA     HA 2446   6.922  12.089   2.375
  267ALA     CB 2447   6.797  12.221   2.490
  267ALA    HB1 2448   6.829  12.162   2.576
  267ALA    HB2 2449   6.847  12.317   2.477
  267ALA    HB3 2450   6.691  12.223   2.512
  267ALA      C 2451   6.734  11.997   2.367
  267ALA      O 2452   6.763  11.900   2.435
  268LEU      N 2453   6.628  11.991   2.286
  268LEU      H 2454   6.596  12.075   2.240
  268LEU     CA 2455   6.558  11.867   2.261
  268LEU     HA 2456   6.536  11.814   2.354
  268LEU     CB 2457   6.418  11.888   2.202
  268LEU    HB1 2458   6.437  11.911   2.097
  268LEU    HB2 2459   6.371  11.972   2.255
  268LEU     CG 2460   6.331  11.763   2.196
  268LEU     HG 2461   6.388  11.698   2.129
  268LEU    CD1 2462   6.305  11.691   2.332
  268LEU   HD11 2463   6.240  11.751   2.396
  268LEU   HD12 2464   6.271  11.591   2.307
  268LEU   HD13 2465   6.397  11.669   2.386
  268LEU    CD2 2466   6.203  11.806   2.130
  268LEU   HD21 2467   6.158  11.877   2.198
  268LEU   HD22 2468   6.229  11.862   2.039
  268LEU   HD23 2469   6.135  11.723   2.110
  268LEU      C 2470   6.642  11.773   2.176
  268LEU      O 2471   6.670  11.659   2.228
  269ALA      N 2472   6.688  11.817   2.058
  269ALA      H 2473   6.668  11.914   2.038
  269ALA     CA 2474   6.784  11.730   1.984
  269ALA     HA 2475   6.727  11.639   1.963
  269ALA     CB 2476   6.816  11.785   1.846
  269ALA    HB1 2477   6.881  11.720   1.787
  269ALA    HB2 2478   6.725  11.781   1.787
  269ALA    HB3 2479   6.848  11.888   1.860
  269ALA      C 2480   6.909  11.687   2.065
  269ALA      O 2481   6.963  11.578   2.052
  270ALA      N 2482   6.967  11.775   2.153
  270ALA      H 2483   6.931  11.869   2.162
  270ALA     CA 2484   7.064  11.741   2.259
  270ALA     HA 2485   7.145  11.704   2.196
  270ALA     CB 2486   7.111  11.871   2.331
  270ALA    HB1 2487   7.042  11.910   2.406
  270ALA    HB2 2488   7.198  11.849   2.393
  270ALA    HB3 2489   7.131  11.941   2.250
  270ALA      C 2490   7.021  11.631   2.359
  270ALA      O 2491   7.076  11.519   2.355
  271CYS      N 2492   6.918  11.651   2.442
  271CYS      H 2493   6.879  11.743   2.449
  271CYS     CA 2494   6.868  11.554   2.538
  271CYS     HA 2495   6.945  11.537   2.613
  271CYS     CB 2496   6.762  11.636   2.609
  271CYS    HB1 2497   6.688  11.676   2.540
  271CYS    HB2 2498   6.810  11.714   2.669
  271CYS     SG 2499   6.674  11.532   2.718
  271CYS     HG 2500   6.781  11.508   2.795
  271CYS      C 2501   6.816  11.419   2.479
  271CYS      O 2502   6.842  11.306   2.525
  272THR      N 2503   6.750  11.427   2.366
  272THR      H 2504   6.750  11.522   2.334
  272THR     CA 2505   6.710  11.312   2.284
  272THR     HA 2506   6.675  11.227   2.343
  272THR     CB 2507   6.595  11.343   2.184
  272THR     HB 2508   6.566  11.252   2.130
  272THR    CG2 2509   6.469  11.391   2.256
  272THR   HG21 2510   6.417  11.311   2.310
  272THR   HG22 2511   6.493  11.461   2.336
  272THR   HG23 2512   6.406  11.428   2.176
  272THR    OG1 2513   6.619  11.446   2.089
  272THR    HG1 2514   6.640  11.527   2.136
  272THR      C 2515   6.832  11.252   2.209
  272THR      O 2516   6.813  11.163   2.129
  273ASN      N 2517   6.958  11.294   2.229
  273ASN      H 2518   6.960  11.387   2.269
  273ASN     CA 2519   7.079  11.252   2.160
  273ASN     HA 2520   7.147  11.336   2.172
  273ASN     CB 2521   7.133  11.137   2.240
  273ASN    HB1 2522   7.065  11.052   2.238
  273ASN    HB2 2523   7.147  11.172   2.343
  273ASN     CG 2524   7.268  11.085   2.200
  273ASN    OD1 2525   7.348  11.143   2.130
  273ASN    ND2 2526   7.312  10.974   2.247
  273ASN   HD21 2527   7.258  10.919   2.312
  273ASN   HD22 2528   7.412  10.965   2.237
  273ASN      C 2529   7.069  11.227   2.010
  273ASN      O 2530   7.065  11.116   1.964
  274GLN      N 2531   7.059  11.338   1.944
  274GLN      H 2532   7.052  11.424   1.995
  274GLN     CA 2533   7.046  11.337   1.797
  274GLN     HA 2534   7.066  11.237   1.760
  274GLN     CB 2535   6.900  11.374   1.765
  274GLN    HB1 2536   6.891  11.407   1.661
  274GLN    HB2 2537   6.878  11.460   1.828
  274GLN     CG 2538   6.815  11.248   1.767
  274GLN    HG1 2539   6.827  11.209   1.869
  274GLN    HG2 2540   6.852  11.181   1.689
  274GLN     CD 2541   6.667  11.262   1.734
  274GLN    OE1 2542   6.624  11.221   1.630
  274GLN    NE2 2543   6.593  11.336   1.817
  274GLN   HE21 2544   6.624  11.359   1.910
  274GLN   HE22 2545   6.494  11.347   1.803
  274GLN      C 2546   7.146  11.429   1.729
  274GLN      O 2547   7.113  11.543   1.703
  275PRO      N 2548   7.276  11.393   1.713
  275PRO     CD 2549   7.325  11.264   1.759
  275PRO    HD1 2550   7.288  11.185   1.692
  275PRO    HD2 2551   7.306  11.233   1.861
  275PRO     CG 2552   7.473  11.279   1.750
  275PRO    HG1 2553   7.527  11.186   1.731
  275PRO    HG2 2554   7.504  11.332   1.840
  275PRO     CB 2555   7.494  11.369   1.633
  275PRO    HB1 2556   7.488  11.313   1.540
  275PRO    HB2 2557   7.597  11.403   1.639
  275PRO     CA 2558   7.383  11.474   1.655
  275PRO     HA 2559   7.423  11.550   1.723
  275PRO      C 2560   7.348  11.537   1.520
  275PRO      O 2561   7.377  11.660   1.503
  276GLU      N 2562   7.288  11.469   1.429
  276GLU      H 2563   7.257  11.377   1.456
  276GLU     CA 2564   7.252  11.523   1.300
  276GLU     HA 2565   7.347  11.560   1.259
  276GLU     CB 2566   7.218  11.415   1.199
  276GLU    HB1 2567   7.117  11.379   1.219
  276GLU    HB2 2568   7.295  11.338   1.198
  276GLU     CG 2569   7.205  11.471   1.061
  276GLU    HG1 2570   7.290  11.535   1.039
  276GLU    HG2 2571   7.112  11.525   1.045
  276GLU     CD 2572   7.201  11.361   0.954
  276GLU    OE1 2573   7.093  11.311   0.912
  276GLU    OE2 2574   7.306  11.318   0.909
  276GLU      C 2575   7.145  11.636   1.300
  276GLU      O 2576   7.160  11.741   1.238
  277ILE      N 2577   7.049  11.616   1.389
  277ILE      H 2578   7.035  11.524   1.428
  277ILE     CA 2579   6.936  11.711   1.412
  277ILE     HA 2580   6.907  11.750   1.315
  277ILE     CB 2581   6.813  11.651   1.485
  277ILE     HB 2582   6.843  11.615   1.583
  277ILE    CG2 2583   6.697  11.761   1.501
  277ILE   HG21 2584   6.605  11.724   1.546
  277ILE   HG22 2585   6.729  11.833   1.577
  277ILE   HG23 2586   6.689  11.822   1.411
  277ILE    CG1 2587   6.755  11.531   1.409
  277ILE   HG11 2588   6.667  11.486   1.456
  277ILE   HG12 2589   6.831  11.453   1.412
  277ILE     CD 2590   6.720  11.553   1.261
  277ILE    HD1 2591   6.675  11.651   1.246
  277ILE    HD2 2592   6.811  11.552   1.200
  277ILE    HD3 2593   6.642  11.480   1.238
  277ILE      C 2594   6.988  11.837   1.491
  277ILE      O 2595   6.962  11.953   1.449
  278VAL      N 2596   7.063  11.816   1.596
  278VAL      H 2597   7.082  11.719   1.620
  278VAL     CA 2598   7.136  11.923   1.663
  278VAL     HA 2599   7.065  11.989   1.713
  278VAL     CB 2600   7.235  11.878   1.775
  278VAL     HB 2601   7.280  11.788   1.731
  278VAL    CG1 2602   7.338  11.987   1.826
  278VAL   HG11 2603   7.390  12.048   1.753
  278VAL   HG12 2604   7.289  12.063   1.887
  278VAL   HG13 2605   7.406  11.939   1.897
  278VAL    CG2 2606   7.170  11.825   1.903
  278VAL   HG21 2607   7.097  11.749   1.875
  278VAL   HG22 2608   7.243  11.778   1.969
  278VAL   HG23 2609   7.119  11.903   1.958
  278VAL      C 2610   7.216  12.008   1.558
  278VAL      O 2611   7.203  12.126   1.557
  279GLN      N 2612   7.299  11.944   1.481
  279GLN      H 2613   7.302  11.843   1.478
  279GLN     CA 2614   7.374  12.012   1.372
  279GLN     HA 2615   7.431  12.092   1.420
  279GLN     CB 2616   7.464  11.902   1.309
  279GLN    HB1 2617   7.407  11.809   1.305
  279GLN    HB2 2618   7.549  11.887   1.375
  279GLN     CG 2619   7.521  11.942   1.171
  279GLN    HG1 2620   7.581  12.033   1.183
  279GLN    HG2 2621   7.440  11.969   1.103
  279GLN     CD 2622   7.616  11.837   1.106
  279GLN    OE1 2623   7.734  11.847   1.121
  279GLN    NE2 2624   7.565  11.743   1.032
  279GLN   HE21 2625   7.467  11.751   1.011
  279GLN   HE22 2626   7.625  11.680   0.981
  279GLN      C 2627   7.282  12.088   1.277
  279GLN      O 2628   7.316  12.203   1.248
  280LEU      N 2629   7.165  12.032   1.229
  280LEU      H 2630   7.150  11.934   1.249
  280LEU     CA 2631   7.073  12.096   1.138
  280LEU     HA 2632   7.119  12.124   1.043
  280LEU     CB 2633   6.965  11.989   1.105
  280LEU    HB1 2634   6.928  11.949   1.200
  280LEU    HB2 2635   7.009  11.920   1.033
  280LEU     CG 2636   6.836  12.020   1.032
  280LEU     HG 2637   6.784  12.093   1.092
  280LEU    CD1 2638   6.850  12.078   0.891
  280LEU   HD11 2639   6.911  12.004   0.838
  280LEU   HD12 2640   6.750  12.088   0.849
  280LEU   HD13 2641   6.898  12.175   0.902
  280LEU    CD2 2642   6.748  11.898   1.023
  280LEU   HD21 2643   6.749  11.846   1.119
  280LEU   HD22 2644   6.646  11.922   0.992
  280LEU   HD23 2645   6.779  11.839   0.937
  280LEU      C 2646   7.003  12.217   1.203
  280LEU      O 2647   6.996  12.312   1.131
  281LEU      N 2648   6.954  12.204   1.325
  281LEU      H 2649   6.948  12.117   1.375
  281LEU     CA 2650   6.896  12.322   1.392
  281LEU     HA 2651   6.817  12.364   1.330
  281LEU     CB 2652   6.845  12.279   1.533
  281LEU    HB1 2653   6.845  12.364   1.602
  281LEU    HB2 2654   6.928  12.219   1.572
  281LEU     CG 2655   6.709  12.207   1.539
  281LEU     HG 2656   6.726  12.111   1.490
  281LEU    CD1 2657   6.688  12.189   1.690
  281LEU   HD11 2658   6.588  12.150   1.707
  281LEU   HD12 2659   6.766  12.132   1.741
  281LEU   HD13 2660   6.689  12.285   1.743
  281LEU    CD2 2661   6.595  12.293   1.473
  281LEU   HD21 2662   6.593  12.394   1.516
  281LEU   HD22 2663   6.607  12.302   1.365
  281LEU   HD23 2664   6.509  12.229   1.491
  281LEU      C 2665   6.997  12.427   1.418
  281LEU      O 2666   6.972  12.546   1.388
  282MET      N 2667   7.114  12.399   1.468
  282MET      H 2668   7.127  12.304   1.501
  282MET     CA 2669   7.229  12.487   1.495
  282MET     HA 2670   7.195  12.565   1.564
  282MET     CB 2671   7.340  12.411   1.566
  282MET    HB1 2672   7.371  12.322   1.511
  282MET    HB2 2673   7.299  12.373   1.660
  282MET     CG 2674   7.464  12.480   1.609
  282MET    HG1 2675   7.432  12.553   1.684
  282MET    HG2 2676   7.506  12.544   1.532
  282MET     SD 2677   7.598  12.373   1.679
  282MET     CE 2678   7.659  12.281   1.535
  282MET    HE1 2679   7.709  12.196   1.582
  282MET    HE2 2680   7.580  12.241   1.471
  282MET    HE3 2681   7.721  12.346   1.474
  282MET      C 2682   7.285  12.565   1.373
  282MET      O 2683   7.353  12.668   1.383
  283GLU      N 2684   7.269  12.511   1.256
  283GLU      H 2685   7.239  12.415   1.244
  283GLU     CA 2686   7.304  12.575   1.130
  283GLU     HA 2687   7.388  12.641   1.150
  283GLU     CB 2688   7.324  12.455   1.035
  283GLU    HB1 2689   7.243  12.384   1.022
  283GLU    HB2 2690   7.405  12.399   1.081
  283GLU     CG 2691   7.373  12.510   0.900
  283GLU    HG1 2692   7.292  12.573   0.865
  283GLU    HG2 2693   7.384  12.427   0.830
  283GLU     CD 2694   7.500  12.583   0.911
  283GLU    OE1 2695   7.498  12.710   0.903
  283GLU    OE2 2696   7.606  12.526   0.941
  283GLU      C 2697   7.185  12.672   1.094
  283GLU      O 2698   7.212  12.775   1.031
  284ASN      N 2699   7.052  12.646   1.124
  284ASN      H 2700   7.032  12.572   1.190
  284ASN     CA 2701   6.939  12.738   1.084
  284ASN     HA 2702   6.939  12.726   0.975
  284ASN     CB 2703   6.800  12.692   1.129
  284ASN    HB1 2704   6.768  12.736   1.223
  284ASN    HB2 2705   6.784  12.587   1.154
  284ASN     CG 2706   6.686  12.739   1.035
  284ASN    OD1 2707   6.624  12.845   1.049
  284ASN    ND2 2708   6.651  12.657   0.940
  284ASN   HD21 2709   6.701  12.571   0.924
  284ASN   HD22 2710   6.581  12.683   0.872
  284ASN      C 2711   6.955  12.885   1.125
  284ASN      O 2712   6.994  12.917   1.238
  285GLU      N 2713   6.930  12.975   1.033
  285GLU      H 2714   6.905  12.940   0.942
  285GLU     CA 2715   6.952  13.124   1.042
  285GLU     HA 2716   7.055  13.135   1.076
  285GLU     CB 2717   6.934  13.187   0.906
  285GLU    HB1 2718   6.835  13.155   0.876
  285GLU    HB2 2719   7.011  13.138   0.847
  285GLU     CG 2720   6.933  13.344   0.884
  285GLU    HG1 2721   6.845  13.394   0.923
  285GLU    HG2 2722   6.946  13.355   0.776
  285GLU     CD 2723   7.053  13.406   0.948
  285GLU    OE1 2724   7.043  13.523   0.988
  285GLU    OE2 2725   7.166  13.348   0.954
  285GLU      C 2726   6.859  13.188   1.149
  285GLU      O 2727   6.889  13.296   1.191
  286GLN      N 2728   6.748  13.123   1.188
  286GLN      H 2729   6.749  13.026   1.158
  286GLN     CA 2730   6.656  13.169   1.297
  286GLN     HA 2731   6.651  13.278   1.291
  286GLN     CB 2732   6.513  13.118   1.274
  286GLN    HB1 2733   6.466  13.123   1.373
  286GLN    HB2 2734   6.508  13.015   1.241
  286GLN     CG 2735   6.425  13.199   1.172
  286GLN    HG1 2736   6.409  13.301   1.207
  286GLN    HG2 2737   6.326  13.154   1.179
  286GLN     CD 2738   6.469  13.193   1.024
  286GLN    OE1 2739   6.514  13.296   0.968
  286GLN    NE2 2740   6.443  13.080   0.954
  286GLN   HE21 2741   6.377  13.015   0.994
  286GLN   HE22 2742   6.464  13.068   0.856
  286GLN      C 2743   6.716  13.136   1.435
  286GLN      O 2744   6.697  13.211   1.532
  287THR      N 2745   6.791  13.028   1.448
  287THR      H 2746   6.815  12.983   1.361
  287THR     CA 2747   6.863  12.987   1.574
  287THR     HA 2748   6.787  12.975   1.651
  287THR     CB 2749   6.922  12.849   1.560
  287THR     HB 2750   7.005  12.844   1.490
  287THR    CG2 2751   6.955  12.798   1.706
  287THR   HG21 2752   6.966  12.690   1.701
  287THR   HG22 2753   7.055  12.830   1.735
  287THR   HG23 2754   6.883  12.831   1.782
  287THR    OG1 2755   6.817  12.768   1.514
  287THR    HG1 2756   6.857  12.692   1.472
  287THR      C 2757   6.975  13.078   1.623
  287THR      O 2758   7.052  13.128   1.540
  288ASP      N 2759   6.980  13.113   1.748
  288ASP      H 2760   6.903  13.078   1.803
  288ASP     CA 2761   7.095  13.173   1.808
  288ASP     HA 2762   7.177  13.175   1.737
  288ASP     CB 2763   7.071  13.318   1.848
  288ASP    HB1 2764   6.996  13.335   1.925
  288ASP    HB2 2765   7.034  13.369   1.758
  288ASP     CG 2766   7.195  13.403   1.884
  288ASP    OD1 2767   7.178  13.524   1.891
  288ASP    OD2 2768   7.300  13.350   1.919
  288ASP      C 2769   7.145  13.090   1.932
  288ASP      O 2770   7.072  13.070   2.028
  289ILE      N 2771   7.270  13.046   1.921
  289ILE      H 2772   7.322  13.067   1.837
  289ILE     CA 2773   7.344  12.975   2.033
  289ILE     HA 2774   7.274  12.895   2.058
  289ILE     CB 2775   7.476  12.924   1.972
  289ILE     HB 2776   7.546  12.896   2.051
  289ILE    CG2 2777   7.432  12.797   1.892
  289ILE   HG21 2778   7.361  12.829   1.815
  289ILE   HG22 2779   7.519  12.750   1.846
  289ILE   HG23 2780   7.393  12.734   1.972
  289ILE    CG1 2781   7.565  13.029   1.899
  289ILE   HG11 2782   7.545  13.128   1.941
  289ILE   HG12 2783   7.532  13.020   1.795
  289ILE     CD 2784   7.715  12.998   1.923
  289ILE    HD1 2785   7.776  13.053   1.851
  289ILE    HD2 2786   7.743  13.020   2.026
  289ILE    HD3 2787   7.735  12.892   1.908
  289ILE      C 2788   7.356  13.053   2.164
  289ILE      O 2789   7.381  12.999   2.271
  290THR      N 2790   7.334  13.184   2.163
  290THR      H 2791   7.323  13.233   2.076
  290THR     CA 2792   7.327  13.265   2.286
  290THR     HA 2793   7.399  13.235   2.362
  290THR     CB 2794   7.343  13.422   2.260
  290THR     HB 2795   7.335  13.472   2.357
  290THR    CG2 2796   7.475  13.446   2.194
  290THR   HG21 2797   7.508  13.549   2.209
  290THR   HG22 2798   7.555  13.380   2.226
  290THR   HG23 2799   7.466  13.429   2.087
  290THR    OG1 2800   7.237  13.462   2.181
  290THR    HG1 2801   7.243  13.424   2.093
  290THR      C 2802   7.194  13.240   2.364
  290THR      O 2803   7.184  13.269   2.484
  291SER      N 2804   7.088  13.189   2.292
  291SER      H 2805   7.098  13.149   2.200
  291SER     CA 2806   6.949  13.185   2.351
  291SER     HA 2807   6.910  13.286   2.368
  291SER     CB 2808   6.863  13.112   2.256
  291SER    HB1 2809   6.769  13.090   2.307
  291SER    HB2 2810   6.899  13.014   2.227
  291SER     OG 2811   6.843  13.179   2.140
  291SER     HG 2812   6.920  13.157   2.087
  291SER      C 2813   6.945  13.110   2.485
  291SER      O 2814   7.005  13.001   2.500
  292GLN      N 2815   6.862  13.165   2.583
  292GLN      H 2816   6.833  13.260   2.566
  292GLN     CA 2817   6.846  13.103   2.713
  292GLN     HA 2818   6.912  13.017   2.707
  292GLN     CB 2819   6.891  13.206   2.823
  292GLN    HB1 2820   6.888  13.158   2.921
  292GLN    HB2 2821   6.830  13.296   2.823
  292GLN     CG 2822   7.037  13.245   2.808
  292GLN    HG1 2823   7.065  13.283   2.710
  292GLN    HG2 2824   7.090  13.150   2.812
  292GLN     CD 2825   7.086  13.351   2.911
  292GLN    OE1 2826   7.068  13.472   2.901
  292GLN    NE2 2827   7.149  13.304   3.018
  292GLN   HE21 2828   7.152  13.205   3.039
  292GLN   HE22 2829   7.168  13.370   3.092
  292GLN      C 2830   6.701  13.058   2.741
  292GLN      O 2831   6.608  13.122   2.690
  293ASP      N 2832   6.673  12.955   2.824
  293ASP      H 2833   6.748  12.893   2.851
  293ASP     CA 2834   6.539  12.919   2.877
  293ASP     HA 2835   6.481  12.887   2.790
  293ASP     CB 2836   6.559  12.782   2.945
  293ASP    HB1 2837   6.610  12.712   2.879
  293ASP    HB2 2838   6.462  12.734   2.958
  293ASP     CG 2839   6.631  12.779   3.082
  293ASP    OD1 2840   6.673  12.883   3.136
  293ASP    OD2 2841   6.637  12.674   3.142
  293ASP      C 2842   6.479  13.015   2.969
  293ASP      O 2843   6.523  13.126   2.989
  294SER      N 2844   6.380  12.973   3.045
  294SER      H 2845   6.335  12.888   3.015
  294SER     CA 2846   6.301  13.048   3.140
  294SER     HA 2847   6.284  13.149   3.102
  294SER     CB 2848   6.156  12.979   3.164
  294SER    HB1 2849   6.103  13.047   3.232
  294SER    HB2 2850   6.172  12.885   3.216
  294SER     OG 2851   6.092  12.968   3.045
  294SER     HG 2852   6.130  12.891   3.000
  294SER      C 2853   6.379  13.070   3.272
  294SER      O 2854   6.318  13.122   3.364
  295ARG      N 2855   6.505  13.030   3.288
  295ARG      H 2856   6.550  12.996   3.204
  295ARG     CA 2857   6.585  13.036   3.405
  295ARG     HA 2858   6.544  13.108   3.475
  295ARG     CB 2859   6.572  12.901   3.472
  295ARG    HB1 2860   6.633  12.832   3.414
  295ARG    HB2 2861   6.471  12.860   3.469
  295ARG     CG 2862   6.623  12.908   3.628
  295ARG    HG1 2863   6.722  12.945   3.653
  295ARG    HG2 2864   6.633  12.806   3.664
  295ARG     CD 2865   6.522  12.975   3.719
  295ARG    HD1 2866   6.430  12.917   3.717
  295ARG    HD2 2867   6.500  13.076   3.683
  295ARG     NE 2868   6.563  12.986   3.861
  295ARG     HE 2869   6.660  12.964   3.881
  295ARG     CZ 2870   6.495  13.050   3.953
  295ARG    NH1 2871   6.375  13.099   3.930
  295ARG   HH11 2872   6.327  13.097   3.841
  295ARG   HH12 2873   6.324  13.145   4.004
  295ARG    NH2 2874   6.537  13.060   4.076
  295ARG   HH21 2875   6.629  13.020   4.086
  295ARG   HH22 2876   6.468  13.066   4.149
  295ARG      C 2877   6.731  13.074   3.366
  295ARG      O 2878   6.817  13.059   3.450
  296GLY      N 2879   6.759  13.136   3.253
  296GLY      H 2880   6.675  13.165   3.204
  296GLY     CA 2881   6.895  13.162   3.202
  296GLY    HA1 2882   6.953  13.215   3.277
  296GLY    HA2 2883   6.892  13.244   3.129
  296GLY      C 2884   6.994  13.042   3.164
  296GLY      O 2885   7.113  13.065   3.140
  297ASN      N 2886   6.946  12.921   3.132
  297ASN      H 2887   6.846  12.906   3.136
  297ASN     CA 2888   7.036  12.811   3.096
  297ASN     HA 2889   7.134  12.824   3.143
  297ASN     CB 2890   6.975  12.677   3.147
  297ASN    HB1 2891   7.036  12.596   3.109
  297ASN    HB2 2892   6.884  12.650   3.093
  297ASN     CG 2893   6.953  12.658   3.296
  297ASN    OD1 2894   7.053  12.633   3.370
  297ASN    ND2 2895   6.831  12.679   3.336
  297ASN   HD21 2896   6.759  12.700   3.268
  297ASN   HD22 2897   6.804  12.640   3.425
  297ASN      C 2898   7.052  12.805   2.943
  297ASN      O 2899   6.959  12.783   2.867
  298ASN      N 2900   7.172  12.846   2.907
  298ASN      H 2901   7.234  12.863   2.984
  298ASN     CA 2902   7.233  12.827   2.775
  298ASN     HA 2903   7.169  12.868   2.697
  298ASN     CB 2904   7.364  12.897   2.773
  298ASN    HB1 2905   7.433  12.837   2.832
  298ASN    HB2 2906   7.359  12.995   2.820
  298ASN     CG 2907   7.429  12.906   2.639
  298ASN    OD1 2908   7.485  12.814   2.590
  298ASN    ND2 2909   7.408  13.012   2.569
  298ASN   HD21 2910   7.351  13.081   2.616
  298ASN   HD22 2911   7.436  13.013   2.472
  298ASN      C 2912   7.235  12.681   2.739
  298ASN      O 2913   7.221  12.597   2.831
  299ILE      N 2914   7.248  12.639   2.611
  299ILE      H 2915   7.274  12.705   2.539
  299ILE     CA 2916   7.257  12.501   2.571
  299ILE     HA 2917   7.164  12.451   2.599
  299ILE     CB 2918   7.270  12.497   2.412
  299ILE     HB 2919   7.185  12.548   2.366
  299ILE    CG2 2920   7.394  12.578   2.369
  299ILE   HG21 2921   7.488  12.542   2.411
  299ILE   HG22 2922   7.410  12.563   2.262
  299ILE   HG23 2923   7.381  12.685   2.383
  299ILE    CG1 2924   7.277  12.349   2.357
  299ILE   HG11 2925   7.364  12.295   2.395
  299ILE   HG12 2926   7.290  12.357   2.249
  299ILE     CD 2927   7.155  12.255   2.382
  299ILE    HD1 2928   7.158  12.163   2.323
  299ILE    HD2 2929   7.142  12.234   2.488
  299ILE    HD3 2930   7.069  12.318   2.361
  299ILE      C 2931   7.356  12.412   2.635
  299ILE      O 2932   7.334  12.301   2.661
  300LEU      N 2933   7.467  12.477   2.675
  300LEU      H 2934   7.477  12.577   2.663
  300LEU     CA 2935   7.574  12.423   2.751
  300LEU     HA 2936   7.610  12.332   2.702
  300LEU     CB 2937   7.693  12.526   2.768
  300LEU    HB1 2938   7.769  12.457   2.807
  300LEU    HB2 2939   7.664  12.597   2.845
  300LEU     CG 2940   7.747  12.593   2.645
  300LEU     HG 2941   7.666  12.656   2.607
  300LEU    CD1 2942   7.875  12.673   2.688
  300LEU   HD11 2943   7.843  12.766   2.736
  300LEU   HD12 2944   7.936  12.611   2.754
  300LEU   HD13 2945   7.936  12.699   2.601
  300LEU    CD2 2946   7.794  12.493   2.541
  300LEU   HD21 2947   7.704  12.438   2.513
  300LEU   HD22 2948   7.832  12.541   2.451
  300LEU   HD23 2949   7.878  12.431   2.570
  300LEU      C 2950   7.522  12.366   2.893
  300LEU      O 2951   7.537  12.255   2.928
  301HIS      N 2952   7.452  12.448   2.965
  301HIS      H 2953   7.425  12.532   2.915
  301HIS     CA 2954   7.383  12.419   3.086
  301HIS     HA 2955   7.452  12.375   3.159
  301HIS     CB 2956   7.318  12.552   3.141
  301HIS    HB1 2957   7.264  12.513   3.228
  301HIS    HB2 2958   7.250  12.581   3.061
  301HIS     CG 2959   7.401  12.670   3.173
  301HIS    ND1 2960   7.441  12.760   3.073
  301HIS    CE1 2961   7.512  12.858   3.132
  301HIS    HE1 2962   7.549  12.943   3.078
  301HIS    NE2 2963   7.522  12.829   3.261
  301HIS    HE2 2964   7.567  12.894   3.323
  301HIS    CD2 2965   7.464  12.707   3.289
  301HIS    HD2 2966   7.445  12.664   3.386
  301HIS      C 2967   7.269  12.311   3.065
  301HIS      O 2968   7.248  12.227   3.152
  302ALA      N 2969   7.197  12.311   2.949
  302ALA      H 2970   7.223  12.376   2.877
  302ALA     CA 2971   7.105  12.210   2.920
  302ALA     HA 2972   7.043  12.193   3.008
  302ALA     CB 2973   7.013  12.248   2.802
  302ALA    HB1 2974   6.945  12.164   2.788
  302ALA    HB2 2975   6.966  12.342   2.831
  302ALA    HB3 2976   7.067  12.254   2.708
  302ALA      C 2977   7.176  12.075   2.899
  302ALA      O 2978   7.138  11.978   2.960
  303LEU      N 2979   7.283  12.073   2.813
  303LEU      H 2980   7.305  12.157   2.761
  303LEU     CA 2981   7.370  11.955   2.787
  303LEU     HA 2982   7.307  11.874   2.751
  303LEU     CB 2983   7.485  12.004   2.697
  303LEU    HB1 2984   7.573  11.943   2.716
  303LEU    HB2 2985   7.521  12.101   2.731
  303LEU     CG 2986   7.458  11.990   2.543
  303LEU     HG 2987   7.355  12.017   2.520
  303LEU    CD1 2988   7.563  12.064   2.459
  303LEU   HD11 2989   7.550  12.172   2.470
  303LEU   HD12 2990   7.663  12.036   2.494
  303LEU   HD13 2991   7.548  12.036   2.355
  303LEU    CD2 2992   7.467  11.841   2.501
  303LEU   HD21 2993   7.391  11.778   2.546
  303LEU   HD22 2994   7.455  11.836   2.393
  303LEU   HD23 2995   7.567  11.813   2.535
  303LEU      C 2996   7.431  11.907   2.922
  303LEU      O 2997   7.415  11.788   2.949
  304VAL      N 2998   7.485  11.993   3.012
  304VAL      H 2999   7.497  12.081   2.964
  304VAL     CA 3000   7.550  11.968   3.147
  304VAL     HA 3001   7.624  11.890   3.134
  304VAL     CB 3002   7.606  12.101   3.198
  304VAL     HB 3003   7.541  12.175   3.150
  304VAL    CG1 3004   7.597  12.134   3.350
  304VAL   HG11 3005   7.650  12.228   3.363
  304VAL   HG12 3006   7.499  12.134   3.397
  304VAL   HG13 3007   7.652  12.051   3.395
  304VAL    CG2 3008   7.754  12.128   3.156
  304VAL   HG21 3009   7.779  12.230   3.187
  304VAL   HG22 3010   7.819  12.066   3.216
  304VAL   HG23 3011   7.761  12.100   3.051
  304VAL      C 3012   7.444  11.913   3.247
  304VAL      O 3013   7.474  11.827   3.329
  305THR      N 3014   7.319  11.964   3.245
  305THR      H 3015   7.316  12.050   3.193
  305THR     CA 3016   7.199  11.902   3.314
  305THR     HA 3017   7.213  11.914   3.421
  305THR     CB 3018   7.070  11.980   3.287
  305THR     HB 3019   7.043  11.968   3.182
  305THR    CG2 3020   6.955  11.926   3.376
  305THR   HG21 3021   6.965  11.952   3.481
  305THR   HG22 3022   6.864  11.970   3.334
  305THR   HG23 3023   6.947  11.817   3.378
  305THR    OG1 3024   7.084  12.120   3.339
  305THR    HG1 3025   7.128  12.163   3.265
  305THR      C 3026   7.193  11.759   3.275
  305THR      O 3027   7.201  11.676   3.365
  306VAL      N 3028   7.183  11.716   3.151
  306VAL      H 3029   7.195  11.784   3.077
  306VAL     CA 3030   7.149  11.577   3.108
  306VAL     HA 3031   7.085  11.531   3.184
  306VAL     CB 3032   7.060  11.578   2.982
  306VAL     HB 3033   7.027  11.476   2.967
  306VAL    CG1 3034   6.938  11.668   2.994
  306VAL   HG11 3035   6.866  11.627   3.065
  306VAL   HG12 3036   6.967  11.771   3.016
  306VAL   HG13 3037   6.878  11.668   2.903
  306VAL    CG2 3038   7.134  11.631   2.855
  306VAL   HG21 3039   7.235  11.591   2.858
  306VAL   HG22 3040   7.090  11.592   2.763
  306VAL   HG23 3041   7.140  11.739   2.861
  306VAL      C 3042   7.264  11.477   3.097
  306VAL      O 3043   7.267  11.381   3.018
  307ALA      N 3044   7.358  11.491   3.184
  307ALA      H 3045   7.356  11.583   3.226
  307ALA     CA 3046   7.477  11.402   3.207
  307ALA     HA 3047   7.483  11.345   3.114
  307ALA     CB 3048   7.603  11.491   3.209
  307ALA    HB1 3049   7.688  11.426   3.231
  307ALA    HB2 3050   7.611  11.542   3.113
  307ALA    HB3 3051   7.587  11.556   3.296
  307ALA      C 3052   7.458  11.294   3.321
  307ALA      O 3053   7.383  11.319   3.415
  308GLU      N 3054   7.542  11.188   3.334
  308GLU      H 3055   7.617  11.179   3.267
  308GLU     CA 3056   7.545  11.108   3.454
  308GLU     HA 3057   7.455  11.118   3.515
  308GLU     CB 3058   7.555  10.959   3.407
  308GLU    HB1 3059   7.652  10.945   3.361
  308GLU    HB2 3060   7.483  10.952   3.325
  308GLU     CG 3061   7.522  10.852   3.513
  308GLU    HG1 3062   7.613  10.860   3.573
  308GLU    HG2 3063   7.515  10.751   3.472
  308GLU     CD 3064   7.392  10.875   3.592
  308GLU    OE1 3065   7.384  10.955   3.683
  308GLU    OE2 3066   7.289  10.814   3.551
  308GLU      C 3067   7.657  11.151   3.553
  308GLU      O 3068   7.739  11.238   3.519
  309ASP      N 3069   7.662  11.105   3.674
  309ASP      H 3070   7.596  11.032   3.699
  309ASP     CA 3071   7.770  11.138   3.764
  309ASP     HA 3072   7.794  11.242   3.743
  309ASP     CB 3073   7.729  11.130   3.914
  309ASP    HB1 3074   7.818  11.147   3.974
  309ASP    HB2 3075   7.683  11.031   3.922
  309ASP     CG 3076   7.628  11.235   3.957
  309ASP    OD1 3077   7.622  11.259   4.081
  309ASP    OD2 3078   7.547  11.296   3.880
  309ASP      C 3079   7.891  11.052   3.736
  309ASP      O 3080   8.007  11.093   3.746
  310PHE      N 3081   7.873  10.927   3.701
  310PHE      H 3082   7.782  10.889   3.680
  310PHE     CA 3083   7.988  10.832   3.691
  310PHE     HA 3084   8.031  10.820   3.790
  310PHE     CB 3085   7.919  10.695   3.657
  310PHE    HB1 3086   7.997  10.621   3.640
  310PHE    HB2 3087   7.856  10.706   3.569
  310PHE     CG 3088   7.827  10.643   3.764
  310PHE    CD1 3089   7.697  10.602   3.733
  310PHE    HD1 3090   7.665  10.621   3.632
  310PHE    CE1 3091   7.617  10.551   3.832
  310PHE    HE1 3092   7.513  10.535   3.808
  310PHE     CZ 3093   7.661  10.539   3.964
  310PHE     HZ 3094   7.592  10.501   4.038
  310PHE    CE2 3095   7.796  10.567   3.997
  310PHE    HE2 3096   7.837  10.567   4.097
  310PHE    CD2 3097   7.877  10.623   3.895
  310PHE    HD2 3098   7.975  10.660   3.922
  310PHE      C 3099   8.088  10.866   3.583
  310PHE      O 3100   8.054  10.899   3.467
  311LYS      N 3101   8.218  10.861   3.616
  311LYS      H 3102   8.241  10.852   3.714
  311LYS     CA 3103   8.327  10.855   3.525
  311LYS     HA 3104   8.338  10.952   3.477
  311LYS     CB 3105   8.467  10.827   3.598
  311LYS    HB1 3106   8.543  10.810   3.522
  311LYS    HB2 3107   8.461  10.737   3.660
  311LYS     CG 3108   8.521  10.928   3.687
  311LYS    HG1 3109   8.446  10.951   3.763
  311LYS    HG2 3110   8.535  11.015   3.623
  311LYS     CD 3111   8.650  10.883   3.756
  311LYS    HD1 3112   8.704  10.820   3.685
  311LYS    HD2 3113   8.620  10.834   3.848
  311LYS     CE 3114   8.744  10.991   3.794
  311LYS    HE1 3115   8.711  11.033   3.889
  311LYS    HE2 3116   8.747  11.069   3.718
  311LYS     NZ 3117   8.885  10.945   3.813
  311LYS    HZ1 3118   8.916  10.876   3.746
  311LYS    HZ2 3119   8.951  11.022   3.820
  311LYS    HZ3 3120   8.888  10.898   3.902
  311LYS      C 3121   8.311  10.751   3.410
  311LYS      O 3122   8.238  10.652   3.427
  312THR      N 3123   8.364  10.785   3.292
  312THR      H 3124   8.407  10.872   3.265
  312THR     CA 3125   8.368  10.684   3.182
  312THR     HA 3126   8.414  10.743   3.102
  312THR     CB 3127   8.458  10.565   3.206
  312THR     HB 3128   8.391  10.491   3.248
  312THR    CG2 3129   8.526  10.497   3.081
  312THR   HG21 3130   8.587  10.563   3.021
  312THR   HG22 3131   8.573  10.406   3.118
  312THR   HG23 3132   8.449  10.452   3.018
  312THR    OG1 3133   8.562  10.593   3.301
  312THR    HG1 3134   8.609  10.673   3.276
  312THR      C 3135   8.228  10.628   3.133
  312THR      O 3136   8.219  10.524   3.073
  313GLN      N 3137   8.127  10.707   3.155
  313GLN      H 3138   8.155  10.789   3.207
  313GLN     CA 3139   7.995  10.704   3.097
  313GLN     HA 3140   7.947  10.611   3.130
  313GLN     CB 3141   7.914  10.821   3.157
  313GLN    HB1 3142   7.905  10.801   3.263
  313GLN    HB2 3143   7.814  10.828   3.114
  313GLN     CG 3144   7.972  10.964   3.142
  313GLN    HG1 3145   7.986  10.986   3.036
  313GLN    HG2 3146   8.066  10.957   3.196
  313GLN     CD 3147   7.889  11.076   3.205
  313GLN    OE1 3148   7.813  11.156   3.154
  313GLN    NE2 3149   7.904  11.089   3.334
  313GLN   HE21 3150   7.959  11.020   3.385
  313GLN   HE22 3151   7.848  11.151   3.390
  313GLN      C 3152   7.995  10.706   2.943
  313GLN      O 3153   8.100  10.748   2.890
  314ASN      N 3154   7.883  10.688   2.867
  314ASN      H 3155   7.796  10.660   2.909
  314ASN     CA 3156   7.876  10.746   2.732
  314ASN     HA 3157   7.944  10.690   2.668
  314ASN     CB 3158   7.729  10.716   2.690
  314ASN    HB1 3159   7.660  10.768   2.756
  314ASN    HB2 3160   7.698  10.612   2.702
  314ASN     CG 3161   7.700  10.748   2.543
  314ASN    OD1 3162   7.781  10.795   2.468
  314ASN    ND2 3163   7.572  10.750   2.516
  314ASN   HD21 3164   7.506  10.727   2.589
  314ASN   HD22 3165   7.549  10.759   2.418
  314ASN      C 3166   7.915  10.890   2.717
  314ASN      O 3167   7.884  10.973   2.800
  315ASP      N 3168   7.994  10.919   2.615
  315ASP      H 3169   8.011  10.843   2.551
  315ASP     CA 3170   8.054  11.049   2.580
  315ASP     HA 3171   8.076  11.102   2.673
  315ASP     CB 3172   8.187  11.039   2.502
  315ASP    HB1 3173   8.258  11.004   2.578
  315ASP    HB2 3174   8.218  11.139   2.474
  315ASP     CG 3175   8.186  10.948   2.374
  315ASP    OD1 3176   8.289  10.929   2.309
  315ASP    OD2 3177   8.084  10.893   2.339
  315ASP      C 3178   7.956  11.137   2.489
  315ASP      O 3179   8.002  11.243   2.444
  316PHE      N 3180   7.827  11.102   2.467
  316PHE      H 3181   7.797  11.012   2.503
  316PHE     CA 3182   7.732  11.180   2.381
  316PHE     HA 3183   7.766  11.184   2.277
  316PHE     CB 3184   7.593  11.108   2.383
  316PHE    HB1 3185   7.604  11.000   2.390
  316PHE    HB2 3186   7.551  11.122   2.284
  316PHE     CG 3187   7.494  11.152   2.487
  316PHE    CD1 3188   7.481  11.082   2.608
  316PHE    HD1 3189   7.534  10.991   2.632
  316PHE    CE1 3190   7.397  11.138   2.706
  316PHE    HE1 3191   7.384  11.094   2.804
  316PHE     CZ 3192   7.326  11.256   2.684
  316PHE     HZ 3193   7.273  11.304   2.765
  316PHE    CE2 3194   7.329  11.317   2.560
  316PHE    HE2 3195   7.282  11.412   2.540
  316PHE    CD2 3196   7.423  11.267   2.463
  316PHE    HD2 3197   7.432  11.303   2.361
  316PHE      C 3198   7.729  11.334   2.415
  316PHE      O 3199   7.730  11.426   2.328
  317VAL      N 3200   7.737  11.361   2.547
  317VAL      H 3201   7.744  11.280   2.606
  317VAL     CA 3202   7.735  11.501   2.594
  317VAL     HA 3203   7.657  11.557   2.542
  317VAL     CB 3204   7.718  11.523   2.751
  317VAL     HB 3205   7.796  11.478   2.811
  317VAL    CG1 3206   7.708  11.671   2.796
  317VAL   HG11 3207   7.614  11.712   2.759
  317VAL   HG12 3208   7.694  11.677   2.904
  317VAL   HG13 3209   7.797  11.728   2.768
  317VAL    CG2 3210   7.592  11.460   2.794
  317VAL   HG21 3211   7.511  11.488   2.728
  317VAL   HG22 3212   7.598  11.352   2.784
  317VAL   HG23 3213   7.568  11.483   2.898
  317VAL      C 3214   7.865  11.572   2.552
  317VAL      O 3215   7.854  11.672   2.480
  318LYS      N 3216   7.986  11.520   2.574
  318LYS      H 3217   7.995  11.426   2.609
  318LYS     CA 3218   8.110  11.594   2.544
  318LYS     HA 3219   8.098  11.697   2.576
  318LYS     CB 3220   8.230  11.510   2.597
  318LYS    HB1 3221   8.326  11.551   2.567
  318LYS    HB2 3222   8.239  11.417   2.540
  318LYS     CG 3223   8.229  11.491   2.746
  318LYS    HG1 3224   8.150  11.435   2.796
  318LYS    HG2 3225   8.222  11.586   2.799
  318LYS     CD 3226   8.362  11.434   2.798
  318LYS    HD1 3227   8.363  11.454   2.905
  318LYS    HD2 3228   8.445  11.481   2.746
  318LYS     CE 3229   8.371  11.291   2.769
  318LYS    HE1 3230   8.361  11.274   2.662
  318LYS    HE2 3231   8.290  11.232   2.812
  318LYS     NZ 3232   8.500  11.240   2.821
  318LYS    HZ1 3233   8.578  11.284   2.774
  318LYS    HZ2 3234   8.522  11.238   2.919
  318LYS    HZ3 3235   8.513  11.145   2.789
  318LYS      C 3236   8.120  11.605   2.394
  318LYS      O 3237   8.155  11.713   2.341
  319ARG      N 3238   8.072  11.507   2.313
  319ARG      H 3239   8.046  11.422   2.361
  319ARG     CA 3240   8.059  11.503   2.170
  319ARG     HA 3241   8.160  11.525   2.137
  319ARG     CB 3242   8.012  11.362   2.122
  319ARG    HB1 3243   7.966  11.381   2.025
  319ARG    HB2 3244   7.934  11.323   2.187
  319ARG     CG 3245   8.119  11.257   2.106
  319ARG    HG1 3246   8.176  11.241   2.197
  319ARG    HG2 3247   8.189  11.289   2.029
  319ARG     CD 3248   8.045  11.137   2.041
  319ARG    HD1 3249   8.119  11.074   1.991
  319ARG    HD2 3250   7.985  11.170   1.956
  319ARG     NE 3251   7.970  11.053   2.130
  319ARG     HE 3252   8.013  11.017   2.214
  319ARG     CZ 3253   7.845  11.012   2.108
  319ARG    NH1 3254   7.790  10.938   2.196
  319ARG   HH11 3255   7.840  10.916   2.281
  319ARG   HH12 3256   7.700  10.897   2.175
  319ARG    NH2 3257   7.771  11.051   2.011
  319ARG   HH21 3258   7.801  11.123   1.946
  319ARG   HH22 3259   7.677  11.015   2.002
  319ARG      C 3260   7.975  11.619   2.112
  319ARG      O 3261   8.016  11.687   2.013
  320MET      N 3262   7.865  11.661   2.168
  320MET      H 3263   7.822  11.613   2.245
  320MET     CA 3264   7.780  11.770   2.117
  320MET     HA 3265   7.816  11.781   2.015
  320MET     CB 3266   7.628  11.745   2.110
  320MET    HB1 3267   7.567  11.828   2.074
  320MET    HB2 3268   7.589  11.741   2.212
  320MET     CG 3269   7.591  11.616   2.044
  320MET    HG1 3270   7.636  11.539   2.106
  320MET    HG2 3271   7.643  11.618   1.948
  320MET     SD 3272   7.417  11.594   2.024
  320MET     CE 3273   7.373  11.514   2.174
  320MET    HE1 3274   7.424  11.556   2.261
  320MET    HE2 3275   7.266  11.528   2.190
  320MET    HE3 3276   7.395  11.409   2.154
  320MET      C 3277   7.809  11.903   2.192
  320MET      O 3278   7.810  12.008   2.125
  321TYR      N 3279   7.852  11.905   2.319
  321TYR      H 3280   7.833  11.833   2.387
  321TYR     CA 3281   7.915  12.020   2.382
  321TYR     HA 3282   7.839  12.097   2.393
  321TYR     CB 3283   7.958  11.976   2.530
  321TYR    HB1 3284   8.048  11.916   2.520
  321TYR    HB2 3285   7.872  11.917   2.561
  321TYR     CG 3286   7.971  12.087   2.631
  321TYR    CD1 3287   7.870  12.114   2.730
  321TYR    HD1 3288   7.784  12.052   2.747
  321TYR    CE1 3289   7.894  12.220   2.820
  321TYR    HE1 3290   7.823  12.240   2.900
  321TYR     CZ 3291   8.005  12.298   2.809
  321TYR     OH 3292   8.023  12.392   2.904
  321TYR     HH 3293   8.113  12.426   2.905
  321TYR    CE2 3294   8.109  12.271   2.714
  321TYR    HE2 3295   8.204  12.322   2.715
  321TYR    CD2 3296   8.089  12.167   2.624
  321TYR    HD2 3297   8.162  12.148   2.548
  321TYR      C 3298   8.031  12.078   2.295
  321TYR      O 3299   8.041  12.197   2.261
  322ASP      N 3300   8.111  11.982   2.244
  322ASP      H 3301   8.105  11.890   2.285
  322ASP     CA 3302   8.227  12.002   2.150
  322ASP     HA 3303   8.303  12.065   2.196
  322ASP     CB 3304   8.296  11.871   2.114
  322ASP    HB1 3305   8.228  11.800   2.066
  322ASP    HB2 3306   8.344  11.820   2.197
  322ASP     CG 3307   8.402  11.886   2.010
  322ASP    OD1 3308   8.375  11.870   1.888
  322ASP    OD2 3309   8.522  11.903   2.052
  322ASP      C 3310   8.186  12.080   2.028
  322ASP      O 3311   8.255  12.167   1.978
  323MET      N 3312   8.073  12.040   1.969
  323MET      H 3313   8.016  11.969   2.012
  323MET     CA 3314   8.014  12.107   1.843
  323MET     HA 3315   8.096  12.117   1.772
  323MET     CB 3316   7.896  12.036   1.776
  323MET    HB1 3317   7.872  12.111   1.700
  323MET    HB2 3318   7.810  12.032   1.843
  323MET     CG 3319   7.929  11.897   1.726
  323MET    HG1 3320   7.911  11.818   1.799
  323MET    HG2 3321   8.035  11.896   1.703
  323MET     SD 3322   7.832  11.859   1.579
  323MET     CE 3323   7.665  11.839   1.641
  323MET    HE1 3324   7.625  11.934   1.676
  323MET    HE2 3325   7.591  11.797   1.573
  323MET    HE3 3326   7.658  11.771   1.726
  323MET      C 3327   7.961  12.249   1.876
  323MET      O 3328   7.976  12.336   1.797
  324ILE      N 3329   7.905  12.275   1.997
  324ILE      H 3330   7.890  12.194   2.055
  324ILE     CA 3331   7.873  12.409   2.038
  324ILE     HA 3332   7.821  12.450   1.951
  324ILE     CB 3333   7.770  12.417   2.156
  324ILE     HB 3334   7.832  12.411   2.246
  324ILE    CG2 3335   7.717  12.559   2.146
  324ILE   HG21 3336   7.658  12.577   2.236
  324ILE   HG22 3337   7.791  12.639   2.148
  324ILE   HG23 3338   7.645  12.564   2.064
  324ILE    CG1 3339   7.655  12.315   2.167
  324ILE   HG11 3340   7.594  12.331   2.257
  324ILE   HG12 3341   7.698  12.216   2.180
  324ILE     CD 3342   7.564  12.302   2.044
  324ILE    HD1 3343   7.486  12.234   2.077
  324ILE    HD2 3344   7.527  12.397   2.005
  324ILE    HD3 3345   7.610  12.245   1.963
  324ILE      C 3346   7.998  12.503   2.063
  324ILE      O 3347   8.011  12.620   2.012
  325LEU      N 3348   8.097  12.447   2.136
  325LEU      H 3349   8.084  12.355   2.176
  325LEU     CA 3350   8.234  12.512   2.158
  325LEU     HA 3351   8.219  12.599   2.222
  325LEU     CB 3352   8.331  12.416   2.235
  325LEU    HB1 3353   8.430  12.458   2.218
  325LEU    HB2 3354   8.339  12.320   2.184
  325LEU     CG 3355   8.300  12.392   2.383
  325LEU     HG 3356   8.200  12.350   2.395
  325LEU    CD1 3357   8.387  12.284   2.442
  325LEU   HD11 3358   8.377  12.274   2.550
  325LEU   HD12 3359   8.355  12.190   2.398
  325LEU   HD13 3360   8.492  12.299   2.419
  325LEU    CD2 3361   8.326  12.514   2.463
  325LEU   HD21 3362   8.307  12.499   2.569
  325LEU   HD22 3363   8.427  12.555   2.467
  325LEU   HD23 3364   8.258  12.597   2.441
  325LEU      C 3365   8.297  12.551   2.024
  325LEU      O 3366   8.337  12.662   2.007
  326LEU      N 3367   8.301  12.461   1.927
  326LEU      H 3368   8.269  12.368   1.951
  326LEU     CA 3369   8.351  12.506   1.797
  326LEU     HA 3370   8.449  12.551   1.808
  326LEU     CB 3371   8.345  12.379   1.710
  326LEU    HB1 3372   8.244  12.341   1.694
  326LEU    HB2 3373   8.396  12.300   1.765
  326LEU     CG 3374   8.421  12.399   1.572
  326LEU     HG 3375   8.375  12.478   1.513
  326LEU    CD1 3376   8.564  12.437   1.606
  326LEU   HD11 3377   8.625  12.456   1.517
  326LEU   HD12 3378   8.568  12.526   1.667
  326LEU   HD13 3379   8.611  12.353   1.659
  326LEU    CD2 3380   8.424  12.272   1.494
  326LEU   HD21 3381   8.424  12.186   1.560
  326LEU   HD22 3382   8.335  12.272   1.431
  326LEU   HD23 3383   8.515  12.267   1.433
  326LEU      C 3384   8.267  12.609   1.726
  326LEU      O 3385   8.315  12.710   1.681
  327ARG      N 3386   8.132  12.597   1.731
  327ARG      H 3387   8.096  12.509   1.765
  327ARG     CA 3388   8.043  12.694   1.668
  327ARG     HA 3389   8.057  12.703   1.560
  327ARG     CB 3390   7.901  12.645   1.686
  327ARG    HB1 3391   7.865  12.641   1.789
  327ARG    HB2 3392   7.900  12.538   1.668
  327ARG     CG 3393   7.798  12.711   1.598
  327ARG    HG1 3394   7.813  12.819   1.594
  327ARG    HG2 3395   7.699  12.683   1.634
  327ARG     CD 3396   7.817  12.665   1.448
  327ARG    HD1 3397   7.773  12.565   1.439
  327ARG    HD2 3398   7.921  12.655   1.414
  327ARG     NE 3399   7.747  12.748   1.356
  327ARG     HE 3400   7.739  12.847   1.373
  327ARG     CZ 3401   7.678  12.708   1.249
  327ARG    NH1 3402   7.680  12.584   1.206
  327ARG   HH11 3403   7.716  12.508   1.261
  327ARG   HH12 3404   7.638  12.562   1.116
  327ARG    NH2 3405   7.614  12.787   1.172
  327ARG   HH21 3406   7.620  12.887   1.179
  327ARG   HH22 3407   7.580  12.735   1.091
  327ARG      C 3408   8.066  12.833   1.728
  327ARG      O 3409   8.061  12.928   1.657
  328SER      N 3410   8.095  12.838   1.860
  328SER      H 3411   8.089  12.756   1.919
  328SER     CA 3412   8.109  12.965   1.935
  328SER     HA 3413   8.028  13.032   1.904
  328SER     CB 3414   8.081  12.944   2.086
  328SER    HB1 3415   7.975  12.919   2.081
  328SER    HB2 3416   8.088  13.038   2.140
  328SER     OG 3417   8.149  12.849   2.162
  328SER     HG 3418   8.114  12.768   2.126
  328SER      C 3419   8.249  13.027   1.921
  328SER      O 3420   8.251  13.144   1.891
  329GLY      N 3421   8.353  12.945   1.916
  329GLY      H 3422   8.339  12.845   1.905
  329GLY     CA 3423   8.490  12.983   1.885
  329GLY    HA1 3424   8.486  13.052   1.801
  329GLY    HA2 3425   8.553  12.903   1.848
  329GLY      C 3426   8.567  13.058   1.998
  329GLY      O 3427   8.682  13.087   1.988
  330ASN      N 3428   8.495  13.106   2.101
  330ASN      H 3429   8.396  13.084   2.105
  330ASN     CA 3430   8.546  13.187   2.218
  330ASN     HA 3431   8.653  13.176   2.235
  330ASN     CB 3432   8.521  13.334   2.192
  330ASN    HB1 3433   8.416  13.360   2.179
  330ASN    HB2 3434   8.577  13.366   2.105
  330ASN     CG 3435   8.552  13.428   2.311
  330ASN    OD1 3436   8.649  13.411   2.383
  330ASN    ND2 3437   8.462  13.516   2.347
  330ASN   HD21 3438   8.396  13.546   2.276
  330ASN   HD22 3439   8.485  13.581   2.420
  330ASN      C 3440   8.463  13.149   2.347
  330ASN      O 3441   8.345  13.106   2.337
  331TRP      N 3442   8.510  13.175   2.468
  331TRP      H 3443   8.595  13.228   2.478
  331TRP     CA 3444   8.433  13.128   2.586
  331TRP     HA 3445   8.403  13.025   2.563
  331TRP     CB 3446   8.524  13.110   2.707
  331TRP    HB1 3447   8.604  13.044   2.676
  331TRP    HB2 3448   8.456  13.061   2.777
  331TRP     CG 3449   8.589  13.236   2.772
  331TRP    CD1 3450   8.601  13.362   2.720
  331TRP    HD1 3451   8.563  13.391   2.624
  331TRP    NE1 3452   8.687  13.437   2.793
  331TRP    HE1 3453   8.711  13.530   2.760
  331TRP    CE2 3454   8.722  13.373   2.907
  331TRP    CZ2 3455   8.816  13.410   3.005
  331TRP    HZ2 3456   8.848  13.514   3.013
  331TRP    CH2 3457   8.871  13.313   3.092
  331TRP    HH2 3458   8.944  13.337   3.169
  331TRP    CZ3 3459   8.825  13.180   3.076
  331TRP    HZ3 3460   8.861  13.105   3.145
  331TRP    CE3 3461   8.722  13.142   2.983
  331TRP    HE3 3462   8.682  13.042   2.982
  331TRP    CD2 3463   8.676  13.237   2.890
  331TRP      C 3464   8.307  13.208   2.626
  331TRP      O 3465   8.244  13.178   2.727
  332GLU      N 3466   8.261  13.298   2.540
  332GLU      H 3467   8.314  13.317   2.456
  332GLU     CA 3468   8.137  13.380   2.544
  332GLU     HA 3469   8.157  13.465   2.610
  332GLU     CB 3470   8.104  13.423   2.400
  332GLU    HB1 3471   8.073  13.332   2.348
  332GLU    HB2 3472   8.193  13.464   2.353
  332GLU     CG 3473   8.001  13.532   2.386
  332GLU    HG1 3474   7.905  13.507   2.432
  332GLU    HG2 3475   7.975  13.547   2.281
  332GLU     CD 3476   8.035  13.672   2.442
  332GLU    OE1 3477   8.141  13.721   2.392
  332GLU    OE2 3478   7.975  13.711   2.547
  332GLU      C 3479   8.006  13.304   2.602
  332GLU      O 3480   7.947  13.359   2.694
  333LEU      N 3481   7.976  13.182   2.566
  333LEU      H 3482   8.039  13.135   2.502
  333LEU     CA 3483   7.873  13.104   2.625
  333LEU     HA 3484   7.786  13.170   2.629
  333LEU     CB 3485   7.836  12.990   2.526
  333LEU    HB1 3486   7.762  12.926   2.576
  333LEU    HB2 3487   7.923  12.926   2.511
  333LEU     CG 3488   7.794  13.024   2.383
  333LEU     HG 3489   7.883  13.043   2.322
  333LEU    CD1 3490   7.724  12.908   2.309
  333LEU   HD11 3491   7.694  12.946   2.211
  333LEU   HD12 3492   7.784  12.818   2.291
  333LEU   HD13 3493   7.637  12.875   2.365
  333LEU    CD2 3494   7.709  13.151   2.374
  333LEU   HD21 3495   7.618  13.138   2.432
  333LEU   HD22 3496   7.759  13.243   2.405
  333LEU   HD23 3497   7.684  13.172   2.270
  333LEU      C 3498   7.896  13.046   2.761
  333LEU      O 3499   7.808  13.023   2.846
  334GLU      N 3500   8.018  12.994   2.780
  334GLU      H 3501   8.084  13.019   2.708
  334GLU     CA 3502   8.062  12.931   2.906
  334GLU     HA 3503   7.987  12.858   2.935
  334GLU     CB 3504   8.185  12.837   2.869
  334GLU    HB1 3505   8.275  12.898   2.865
  334GLU    HB2 3506   8.161  12.795   2.771
  334GLU     CG 3507   8.204  12.725   2.975
  334GLU    HG1 3508   8.109  12.671   2.977
  334GLU    HG2 3509   8.227  12.778   3.068
  334GLU     CD 3510   8.309  12.622   2.928
  334GLU    OE1 3511   8.430  12.661   2.929
  334GLU    OE2 3512   8.267  12.513   2.889
  334GLU      C 3513   8.096  13.026   3.018
  334GLU      O 3514   8.099  12.982   3.136
  335THR      N 3515   8.135  13.150   2.993
  335THR      H 3516   8.149  13.176   2.896
  335THR     CA 3517   8.145  13.255   3.093
  335THR     HA 3518   8.193  13.224   3.186
  335THR     CB 3519   8.231  13.365   3.036
  335THR     HB 3520   8.248  13.440   3.113
  335THR    CG2 3521   8.363  13.310   3.005
  335THR   HG21 3522   8.412  13.263   3.090
  335THR   HG22 3523   8.355  13.239   2.924
  335THR   HG23 3524   8.425  13.393   2.971
  335THR    OG1 3525   8.190  13.422   2.917
  335THR    HG1 3526   8.172  13.350   2.857
  335THR      C 3527   8.008  13.311   3.127
  335THR      O 3528   7.999  13.379   3.230
  336MET      N 3529   7.902  13.284   3.051
  336MET      H 3530   7.917  13.219   2.975
  336MET     CA 3531   7.765  13.327   3.076
  336MET     HA 3532   7.767  13.436   3.089
  336MET     CB 3533   7.682  13.295   2.957
  336MET    HB1 3534   7.679  13.186   2.952
  336MET    HB2 3535   7.742  13.331   2.874
  336MET     CG 3536   7.540  13.352   2.956
  336MET    HG1 3537   7.563  13.459   2.963
  336MET    HG2 3538   7.492  13.321   3.048
  336MET     SD 3539   7.433  13.320   2.814
  336MET     CE 3540   7.525  13.386   2.673
  336MET    HE1 3541   7.546  13.493   2.680
  336MET    HE2 3542   7.621  13.336   2.664
  336MET    HE3 3543   7.463  13.372   2.584
  336MET      C 3544   7.713  13.256   3.205
  336MET      O 3545   7.728  13.137   3.219
  337ARG      N 3546   7.644  13.329   3.297
  337ARG      H 3547   7.640  13.429   3.285
  337ARG     CA 3548   7.585  13.282   3.424
  337ARG     HA 3549   7.621  13.181   3.441
  337ARG     CB 3550   7.632  13.366   3.539
  337ARG    HB1 3551   7.578  13.336   3.629
  337ARG    HB2 3552   7.611  13.469   3.512
  337ARG     CG 3553   7.789  13.358   3.562
  337ARG    HG1 3554   7.838  13.388   3.470
  337ARG    HG2 3555   7.815  13.253   3.575
  337ARG     CD 3556   7.854  13.449   3.672
  337ARG    HD1 3557   7.801  13.544   3.663
  337ARG    HD2 3558   7.961  13.458   3.656
  337ARG     NE 3559   7.832  13.392   3.807
  337ARG     HE 3560   7.751  13.333   3.817
  337ARG     CZ 3561   7.880  13.427   3.927
  337ARG    NH1 3562   7.969  13.519   3.944
  337ARG   HH11 3563   8.009  13.560   3.860
  337ARG   HH12 3564   7.997  13.543   4.038
  337ARG    NH2 3565   7.828  13.372   4.028
  337ARG   HH21 3566   7.761  13.296   4.020
  337ARG   HH22 3567   7.859  13.402   4.119
  337ARG      C 3568   7.429  13.288   3.409
  337ARG      O 3569   7.373  13.383   3.352
  338ASN      N 3570   7.362  13.178   3.457
  338ASN      H 3571   7.412  13.109   3.512
  338ASN     CA 3572   7.215  13.162   3.451
  338ASN     HA 3573   7.182  13.189   3.350
  338ASN     CB 3574   7.179  13.014   3.463
  338ASN    HB1 3575   7.226  12.954   3.385
  338ASN    HB2 3576   7.076  13.011   3.428
  338ASN     CG 3577   7.184  12.933   3.594
  338ASN    OD1 3578   7.224  12.983   3.698
  338ASN    ND2 3579   7.129  12.818   3.585
  338ASN   HD21 3580   7.105  12.792   3.490
  338ASN   HD22 3581   7.109  12.763   3.667
  338ASN      C 3582   7.135  13.254   3.555
  338ASN      O 3583   7.197  13.343   3.615
  339ASN      N 3584   7.001  13.230   3.582
  339ASN      H 3585   6.950  13.172   3.517
  339ASN     CA 3586   6.923  13.304   3.679
  339ASN     HA 3587   6.934  13.411   3.658
  339ASN     CB 3588   6.775  13.280   3.664
  339ASN    HB1 3589   6.749  13.175   3.674
  339ASN    HB2 3590   6.753  13.301   3.560
  339ASN     CG 3591   6.691  13.359   3.759
  339ASN    OD1 3592   6.596  13.316   3.826
  339ASN    ND2 3593   6.716  13.484   3.768
  339ASN   HD21 3594   6.760  13.530   3.690
  339ASN   HD22 3595   6.689  13.535   3.852
  339ASN      C 3596   6.969  13.272   3.819
  339ASN      O 3597   6.974  13.351   3.903
  340ASP      N 3598   6.999  13.144   3.839
  340ASP      H 3599   7.000  13.079   3.761
  340ASP     CA 3600   7.058  13.094   3.967
  340ASP     HA 3601   6.996  13.136   4.047
  340ASP     CB 3602   7.034  12.947   3.989
  340ASP    HB1 3603   7.068  12.917   4.088
  340ASP    HB2 3604   7.106  12.905   3.918
  340ASP     CG 3605   6.889  12.902   3.971
  340ASP    OD1 3606   6.801  12.952   4.049
  340ASP    OD2 3607   6.862  12.815   3.891
  340ASP      C 3608   7.200  13.145   3.991
  340ASP      O 3609   7.256  13.122   4.093
  341GLY      N 3610   7.263  13.207   3.890
  341GLY      H 3611   7.223  13.181   3.801
  341GLY     CA 3612   7.394  13.272   3.901
  341GLY    HA1 3613   7.409  13.322   3.997
  341GLY    HA2 3614   7.404  13.354   3.830
  341GLY      C 3615   7.510  13.176   3.866
  341GLY      O 3616   7.618  13.218   3.899
  342LEU      N 3617   7.495  13.066   3.795
  342LEU      H 3618   7.399  13.037   3.780
  342LEU     CA 3619   7.596  12.966   3.757
  342LEU     HA 3620   7.686  13.002   3.805
  342LEU     CB 3621   7.546  12.828   3.816
  342LEU    HB1 3622   7.620  12.751   3.797
  342LEU    HB2 3623   7.468  12.788   3.750
  342LEU     CG 3624   7.508  12.819   3.961
  342LEU     HG 3625   7.453  12.907   3.993
  342LEU    CD1 3626   7.435  12.687   3.988
  342LEU   HD11 3627   7.338  12.694   3.940
  342LEU   HD12 3628   7.490  12.596   3.963
  342LEU   HD13 3629   7.415  12.678   4.095
  342LEU    CD2 3630   7.641  12.796   4.042
  342LEU   HD21 3631   7.724  12.856   4.007
  342LEU   HD22 3632   7.626  12.825   4.146
  342LEU   HD23 3633   7.678  12.695   4.022
  342LEU      C 3634   7.638  12.959   3.611
  342LEU      O 3635   7.557  12.960   3.521
  343THR      N 3636   7.774  12.946   3.588
  343THR      H 3637   7.845  12.946   3.660
  343THR     CA 3638   7.834  12.905   3.460
  343THR     HA 3639   7.793  12.969   3.381
  343THR     CB 3640   7.993  12.918   3.455
  343THR     HB 3641   8.020  12.886   3.355
  343THR    CG2 3642   8.037  13.063   3.476
  343THR   HG21 3643   7.983  13.133   3.412
  343THR   HG22 3644   8.015  13.095   3.578
  343THR   HG23 3645   8.141  13.075   3.446
  343THR    OG1 3646   8.038  12.828   3.555
  343THR    HG1 3647   8.130  12.851   3.573
  343THR      C 3648   7.802  12.759   3.437
  343THR      O 3649   7.756  12.684   3.520
  344PRO      N 3650   7.837  12.696   3.318
  344PRO     CD 3651   7.870  12.752   3.188
  344PRO    HD1 3652   7.979  12.760   3.191
  344PRO    HD2 3653   7.823  12.849   3.177
  344PRO     CG 3654   7.823  12.652   3.082
  344PRO    HG1 3655   7.862  12.666   2.982
  344PRO    HG2 3656   7.715  12.650   3.066
  344PRO     CB 3657   7.858  12.520   3.150
  344PRO    HB1 3658   7.964  12.516   3.129
  344PRO    HB2 3659   7.810  12.430   3.110
  344PRO     CA 3660   7.832  12.548   3.303
  344PRO     HA 3661   7.737  12.506   3.336
  344PRO      C 3662   7.932  12.473   3.397
  344PRO      O 3663   7.893  12.379   3.465
  345LEU      N 3664   8.056  12.520   3.414
  345LEU      H 3665   8.077  12.601   3.357
  345LEU     CA 3666   8.160  12.475   3.513
  345LEU     HA 3667   8.196  12.379   3.477
  345LEU     CB 3668   8.278  12.568   3.508
  345LEU    HB1 3669   8.245  12.670   3.528
  345LEU    HB2 3670   8.299  12.571   3.401
  345LEU     CG 3671   8.407  12.544   3.592
  345LEU     HG 3672   8.381  12.559   3.697
  345LEU    CD1 3673   8.458  12.402   3.567
  345LEU   HD11 3674   8.451  12.379   3.461
  345LEU   HD12 3675   8.562  12.395   3.599
  345LEU   HD13 3676   8.396  12.339   3.631
  345LEU    CD2 3677   8.518  12.647   3.559
  345LEU   HD21 3678   8.481  12.747   3.536
  345LEU   HD22 3679   8.579  12.646   3.649
  345LEU   HD23 3680   8.569  12.605   3.472
  345LEU      C 3681   8.106  12.466   3.655
  345LEU      O 3682   8.115  12.358   3.710
  346GLN      N 3683   8.038  12.566   3.710
  346GLN      H 3684   8.005  12.641   3.652
  346GLN     CA 3685   7.976  12.560   3.837
  346GLN     HA 3686   8.043  12.521   3.914
  346GLN     CB 3687   7.938  12.704   3.884
  346GLN    HB1 3688   7.893  12.702   3.984
  346GLN    HB2 3689   7.859  12.740   3.819
  346GLN     CG 3690   8.041  12.816   3.888
  346GLN    HG1 3691   8.095  12.814   3.793
  346GLN    HG2 3692   8.107  12.790   3.970
  346GLN     CD 3693   7.977  12.948   3.916
  346GLN    OE1 3694   7.928  13.014   3.825
  346GLN    NE2 3695   7.984  13.005   4.037
  346GLN   HE21 3696   8.041  12.961   4.108
  346GLN   HE22 3697   7.964  13.103   4.047
  346GLN      C 3698   7.848  12.482   3.854
  346GLN      O 3699   7.821  12.426   3.964
  347LEU      N 3700   7.767  12.477   3.755
  347LEU      H 3701   7.783  12.537   3.675
  347LEU     CA 3702   7.640  12.397   3.750
  347LEU     HA 3703   7.583  12.412   3.842
  347LEU     CB 3704   7.559  12.440   3.621
  347LEU    HB1 3705   7.618  12.413   3.534
  347LEU    HB2 3706   7.543  12.548   3.624
  347LEU     CG 3707   7.416  12.373   3.610
  347LEU     HG 3708   7.427  12.265   3.600
  347LEU    CD1 3709   7.327  12.386   3.728
  347LEU   HD11 3710   7.326  12.494   3.744
  347LEU   HD12 3711   7.225  12.347   3.721
  347LEU   HD13 3712   7.363  12.333   3.816
  347LEU    CD2 3713   7.347  12.440   3.489
  347LEU   HD21 3714   7.322  12.541   3.523
  347LEU   HD22 3715   7.415  12.432   3.404
  347LEU   HD23 3716   7.253  12.387   3.473
  347LEU      C 3717   7.674  12.248   3.755
  347LEU      O 3718   7.610  12.172   3.827
  348ALA      N 3719   7.782  12.206   3.678
  348ALA      H 3720   7.824  12.281   3.625
  348ALA     CA 3721   7.842  12.073   3.676
  348ALA     HA 3722   7.766  11.999   3.654
  348ALA     CB 3723   7.942  12.085   3.559
  348ALA    HB1 3724   8.008  12.171   3.570
  348ALA    HB2 3725   8.010  12.000   3.562
  348ALA    HB3 3726   7.898  12.092   3.460
  348ALA      C 3727   7.902  12.026   3.815
  348ALA      O 3728   7.881  11.916   3.859
  349ALA      N 3729   7.970  12.116   3.884
  349ALA      H 3730   8.012  12.194   3.835
  349ALA     CA 3731   8.008  12.111   4.026
  349ALA     HA 3732   8.066  12.019   4.021
  349ALA     CB 3733   8.093  12.232   4.072
  349ALA    HB1 3734   8.180  12.237   4.008
  349ALA    HB2 3735   8.029  12.320   4.067
  349ALA    HB3 3736   8.137  12.209   4.169
  349ALA      C 3737   7.895  12.080   4.117
  349ALA      O 3738   7.887  11.972   4.172
  350LYS      N 3739   7.793  12.168   4.117
  350LYS      H 3740   7.804  12.255   4.068
  350LYS     CA 3741   7.673  12.154   4.203
  350LYS     HA 3742   7.711  12.164   4.305
  350LYS     CB 3743   7.579  12.274   4.177
  350LYS    HB1 3744   7.510  12.251   4.096
  350LYS    HB2 3745   7.635  12.364   4.150
  350LYS     CG 3746   7.497  12.307   4.299
  350LYS    HG1 3747   7.564  12.340   4.379
  350LYS    HG2 3748   7.441  12.217   4.324
  350LYS     CD 3749   7.394  12.405   4.267
  350LYS    HD1 3750   7.330  12.358   4.193
  350LYS    HD2 3751   7.450  12.481   4.213
  350LYS     CE 3752   7.316  12.459   4.398
  350LYS    HE1 3753   7.393  12.504   4.460
  350LYS    HE2 3754   7.263  12.380   4.451
  350LYS     NZ 3755   7.217  12.571   4.364
  350LYS    HZ1 3756   7.265  12.658   4.347
  350LYS    HZ2 3757   7.162  12.541   4.285
  350LYS    HZ3 3758   7.151  12.593   4.437
  350LYS      C 3759   7.598  12.016   4.191
  350LYS      O 3760   7.537  11.967   4.285
  351MET      N 3761   7.608  11.960   4.072
  351MET      H 3762   7.643  12.022   4.000
  351MET     CA 3763   7.543  11.840   4.024
  351MET     HA 3764   7.459  11.808   4.085
  351MET     CB 3765   7.480  11.885   3.883
  351MET    HB1 3766   7.462  11.794   3.827
  351MET    HB2 3767   7.564  11.932   3.832
  351MET     CG 3768   7.351  11.956   3.881
  351MET    HG1 3769   7.357  12.053   3.932
  351MET    HG2 3770   7.276  11.897   3.934
  351MET     SD 3771   7.278  11.977   3.717
  351MET     CE 3772   7.161  11.843   3.723
  351MET    HE1 3773   7.214  11.752   3.751
  351MET    HE2 3774   7.088  11.873   3.799
  351MET    HE3 3775   7.109  11.825   3.629
  351MET      C 3776   7.635  11.716   4.014
  351MET      O 3777   7.600  11.610   3.963
  352GLY      N 3778   7.762  11.723   4.059
  352GLY      H 3779   7.790  11.813   4.095
  352GLY     CA 3780   7.846  11.604   4.072
  352GLY    HA1 3781   7.784  11.530   4.123
  352GLY    HA2 3782   7.942  11.629   4.118
  352GLY      C 3783   7.891  11.538   3.944
  352GLY      O 3784   7.917  11.415   3.943
  353LYS      N 3785   7.899  11.611   3.832
  353LYS      H 3786   7.870  11.707   3.847
  353LYS     CA 3787   7.934  11.555   3.701
  353LYS     HA 3788   7.906  11.450   3.700
  353LYS     CB 3789   7.853  11.635   3.588
  353LYS    HB1 3790   7.864  11.588   3.490
  353LYS    HB2 3791   7.896  11.735   3.585
  353LYS     CG 3792   7.706  11.664   3.617
  353LYS    HG1 3793   7.673  11.718   3.529
  353LYS    HG2 3794   7.705  11.721   3.710
  353LYS     CD 3795   7.626  11.532   3.628
  353LYS    HD1 3796   7.666  11.475   3.712
  353LYS    HD2 3797   7.631  11.478   3.533
  353LYS     CE 3798   7.479  11.564   3.657
  353LYS    HE1 3799   7.449  11.634   3.579
  353LYS    HE2 3800   7.476  11.601   3.760
  353LYS     NZ 3801   7.392  11.449   3.672
  353LYS    HZ1 3802   7.396  11.397   3.585
  353LYS    HZ2 3803   7.420  11.387   3.747
  353LYS    HZ3 3804   7.294  11.473   3.671
  353LYS      C 3805   8.082  11.541   3.673
  353LYS      O 3806   8.132  11.619   3.591
  354ALA      N 3807   8.150  11.451   3.746
  354ALA      H 3808   8.086  11.395   3.801
  354ALA     CA 3809   8.291  11.449   3.755
  354ALA     HA 3810   8.318  11.545   3.799
  354ALA     CB 3811   8.339  11.326   3.842
  354ALA    HB1 3812   8.447  11.314   3.841
  354ALA    HB2 3813   8.302  11.334   3.944
  354ALA    HB3 3814   8.293  11.235   3.800
  354ALA      C 3815   8.362  11.435   3.620
  354ALA      O 3816   8.459  11.505   3.594
  355GLU      N 3817   8.315  11.349   3.533
  355GLU      H 3818   8.237  11.296   3.568
  355GLU     CA 3819   8.360  11.333   3.399
  355GLU     HA 3820   8.460  11.290   3.406
  355GLU     CB 3821   8.274  11.230   3.328
  355GLU    HB1 3822   8.177  11.279   3.327
  355GLU    HB2 3823   8.261  11.137   3.384
  355GLU     CG 3824   8.329  11.188   3.190
  355GLU    HG1 3825   8.300  11.270   3.125
  355GLU    HG2 3826   8.267  11.107   3.151
  355GLU     CD 3827   8.479  11.144   3.176
  355GLU    OE1 3828   8.523  11.069   3.266
  355GLU    OE2 3829   8.548  11.191   3.081
  355GLU      C 3830   8.369  11.461   3.315
  355GLU      O 3831   8.472  11.487   3.256
  356ILE      N 3832   8.258  11.540   3.314
  356ILE      H 3833   8.180  11.496   3.359
  356ILE     CA 3834   8.233  11.667   3.248
  356ILE     HA 3835   8.254  11.673   3.141
  356ILE     CB 3836   8.079  11.695   3.263
  356ILE     HB 3837   8.053  11.686   3.369
  356ILE    CG2 3838   8.049  11.839   3.222
  356ILE   HG21 3839   7.941  11.857   3.230
  356ILE   HG22 3840   8.102  11.911   3.284
  356ILE   HG23 3841   8.072  11.858   3.117
  356ILE    CG1 3842   7.989  11.597   3.192
  356ILE   HG11 3843   7.892  11.645   3.180
  356ILE   HG12 3844   7.971  11.507   3.251
  356ILE     CD 3845   8.031  11.559   3.050
  356ILE    HD1 3846   8.115  11.490   3.044
  356ILE    HD2 3847   7.945  11.516   2.999
  356ILE    HD3 3848   8.051  11.648   2.989
  356ILE      C 3849   8.320  11.775   3.308
  356ILE      O 3850   8.390  11.850   3.243
  357LEU      N 3851   8.330  11.777   3.437
  357LEU      H 3852   8.277  11.708   3.488
  357LEU     CA 3853   8.408  11.880   3.509
  357LEU     HA 3854   8.369  11.971   3.465
  357LEU     CB 3855   8.362  11.878   3.655
  357LEU    HB1 3856   8.361  11.778   3.700
  357LEU    HB2 3857   8.258  11.912   3.659
  357LEU     CG 3858   8.454  11.973   3.738
  357LEU     HG 3859   8.559  11.946   3.727
  357LEU    CD1 3860   8.438  12.115   3.700
  357LEU   HD11 3861   8.343  12.144   3.654
  357LEU   HD12 3862   8.458  12.170   3.791
  357LEU   HD13 3863   8.518  12.151   3.636
  357LEU    CD2 3864   8.429  11.953   3.889
  357LEU   HD21 3865   8.323  11.942   3.913
  357LEU   HD22 3866   8.471  11.859   3.926
  357LEU   HD23 3867   8.476  12.031   3.948
  357LEU      C 3868   8.557  11.872   3.482
  357LEU      O 3869   8.626  11.971   3.454
  358LYS      N 3870   8.611  11.748   3.496
  358LYS      H 3871   8.543  11.676   3.515
  358LYS     CA 3872   8.743  11.715   3.435
  358LYS     HA 3873   8.824  11.776   3.475
  358LYS     CB 3874   8.766  11.566   3.458
  358LYS    HB1 3875   8.685  11.513   3.407
  358LYS    HB2 3876   8.763  11.527   3.560
  358LYS     CG 3877   8.904  11.515   3.399
  358LYS    HG1 3878   8.979  11.586   3.434
  358LYS    HG2 3879   8.906  11.523   3.290
  358LYS     CD 3880   8.935  11.380   3.460
  358LYS    HD1 3881   8.922  11.305   3.382
  358LYS    HD2 3882   8.862  11.353   3.537
  358LYS     CE 3883   9.087  11.368   3.511
  358LYS    HE1 3884   9.117  11.459   3.564
  358LYS    HE2 3885   9.147  11.357   3.420
  358LYS     NZ 3886   9.094  11.245   3.591
  358LYS    HZ1 3887   9.036  11.242   3.673
  358LYS    HZ2 3888   9.074  11.166   3.531
  358LYS    HZ3 3889   9.189  11.238   3.626
  358LYS      C 3890   8.751  11.757   3.284
  358LYS      O 3891   8.849  11.824   3.250
  359TYR      N 3892   8.661  11.718   3.192
  359TYR      H 3893   8.580  11.667   3.222
  359TYR     CA 3894   8.679  11.757   3.044
  359TYR     HA 3895   8.772  11.726   2.996
  359TYR     CB 3896   8.563  11.672   2.972
  359TYR    HB1 3897   8.477  11.664   3.038
  359TYR    HB2 3898   8.595  11.569   2.952
  359TYR     CG 3899   8.498  11.725   2.843
  359TYR    CD1 3900   8.557  11.713   2.717
  359TYR    HD1 3901   8.650  11.661   2.707
  359TYR    CE1 3902   8.507  11.785   2.609
  359TYR    HE1 3903   8.562  11.774   2.517
  359TYR     CZ 3904   8.390  11.867   2.625
  359TYR     OH 3905   8.324  11.929   2.526
  359TYR     HH 3906   8.353  11.922   2.435
  359TYR    CE2 3907   8.329  11.874   2.754
  359TYR    HE2 3908   8.241  11.934   2.770
  359TYR    CD2 3909   8.385  11.806   2.861
  359TYR    HD2 3910   8.342  11.821   2.959
  359TYR      C 3911   8.670  11.909   3.025
  359TYR      O 3912   8.760  11.969   2.963
  360ILE      N 3913   8.590  11.983   3.106
  360ILE      H 3914   8.522  11.932   3.160
  360ILE     CA 3915   8.579  12.130   3.114
  360ILE     HA 3916   8.559  12.165   3.013
  360ILE     CB 3917   8.460  12.190   3.198
  360ILE     HB 3918   8.457  12.154   3.300
  360ILE    CG2 3919   8.481  12.344   3.197
  360ILE   HG21 3920   8.550  12.366   3.279
  360ILE   HG22 3921   8.522  12.377   3.101
  360ILE   HG23 3922   8.393  12.409   3.202
  360ILE    CG1 3923   8.321  12.148   3.130
  360ILE   HG11 3924   8.319  12.047   3.091
  360ILE   HG12 3925   8.307  12.209   3.041
  360ILE     CD 3926   8.208  12.175   3.229
  360ILE    HD1 3927   8.209  12.102   3.309
  360ILE    HD2 3928   8.237  12.273   3.268
  360ILE    HD3 3929   8.111  12.160   3.183
  360ILE      C 3930   8.712  12.193   3.162
  360ILE      O 3931   8.786  12.258   3.079
  361LEU      N 3932   8.761  12.178   3.287
  361LEU      H 3933   8.702  12.127   3.351
  361LEU     CA 3934   8.887  12.225   3.339
  361LEU     HA 3935   8.880  12.333   3.351
  361LEU     CB 3936   8.909  12.156   3.473
  361LEU    HB1 3937   9.011  12.180   3.504
  361LEU    HB2 3938   8.903  12.050   3.450
  361LEU     CG 3939   8.822  12.203   3.594
  361LEU     HG 3940   8.715  12.195   3.575
  361LEU    CD1 3941   8.854  12.100   3.706
  361LEU   HD11 3942   8.790  12.125   3.791
  361LEU   HD12 3943   8.823  11.999   3.681
  361LEU   HD13 3944   8.960  12.093   3.730
  361LEU    CD2 3945   8.861  12.340   3.657
  361LEU   HD21 3946   8.969  12.353   3.648
  361LEU   HD22 3947   8.816  12.421   3.601
  361LEU   HD23 3948   8.835  12.343   3.763
  361LEU      C 3949   9.007  12.188   3.246
  361LEU      O 3950   9.088  12.272   3.221
  362SER      N 3951   9.028  12.068   3.204
  362SER      H 3952   8.962  11.995   3.223
  362SER     CA 3953   9.148  12.030   3.133
  362SER     HA 3954   9.234  12.081   3.176
  362SER     CB 3955   9.166  11.882   3.153
  362SER    HB1 3956   9.265  11.861   3.111
  362SER    HB2 3957   9.091  11.822   3.103
  362SER     OG 3958   9.162  11.836   3.286
  362SER     HG 3959   9.254  11.841   3.315
  362SER      C 3960   9.146  12.065   2.987
  362SER      O 3961   9.219  12.004   2.911
  363ARG      N 3962   9.061  12.157   2.940
  363ARG      H 3963   8.989  12.188   3.004
  363ARG     CA 3964   9.048  12.188   2.797
  363ARG     HA 3965   9.060  12.095   2.741
  363ARG     CB 3966   8.908  12.250   2.768
  363ARG    HB1 3967   8.905  12.342   2.827
  363ARG    HB2 3968   8.836  12.174   2.797
  363ARG     CG 3969   8.894  12.278   2.618
  363ARG    HG1 3970   8.880  12.183   2.565
  363ARG    HG2 3971   8.985  12.322   2.580
  363ARG     CD 3972   8.775  12.377   2.596
  363ARG    HD1 3973   8.744  12.363   2.492
  363ARG    HD2 3974   8.809  12.477   2.620
  363ARG     NE 3975   8.659  12.343   2.673
  363ARG     HE 3976   8.639  12.245   2.686
  363ARG     CZ 3977   8.583  12.420   2.741
  363ARG    NH1 3978   8.492  12.373   2.816
  363ARG   HH11 3979   8.484  12.275   2.837
  363ARG   HH12 3980   8.425  12.439   2.854
  363ARG    NH2 3981   8.592  12.552   2.727
  363ARG   HH21 3982   8.660  12.605   2.675
  363ARG   HH22 3983   8.532  12.600   2.792
  363ARG      C 3984   9.161  12.286   2.766
  363ARG      O 3985   9.163  12.408   2.802
  364GLU      N 3986   9.247  12.239   2.678
  364GLU      H 3987   9.227  12.145   2.646
  364GLU     CA 3988   9.359  12.314   2.615
  364GLU     HA 3989   9.353  12.422   2.629
  364GLU     CB 3990   9.492  12.266   2.685
  364GLU    HB1 3991   9.526  12.166   2.660
  364GLU    HB2 3992   9.473  12.271   2.793
  364GLU     CG 3993   9.611  12.356   2.649
  364GLU    HG1 3994   9.571  12.457   2.650
  364GLU    HG2 3995   9.640  12.327   2.548
  364GLU     CD 3996   9.734  12.352   2.745
  364GLU    OE1 3997   9.738  12.269   2.843
  364GLU    OE2 3998   9.830  12.429   2.734
  364GLU      C 3999   9.353  12.294   2.464
  364GLU      O 4000   9.401  12.190   2.417
  365ILE      N 4001   9.291  12.388   2.397
  365ILE      H 4002   9.249  12.465   2.447
  365ILE     CA 4003   9.275  12.378   2.254
  365ILE     HA 4004   9.230  12.282   2.227
  365ILE     CB 4005   9.179  12.487   2.202
  365ILE     HB 4006   9.227  12.585   2.209
  365ILE    CG2 4007   9.147  12.467   2.053
  365ILE   HG21 4008   9.231  12.456   1.985
  365ILE   HG22 4009   9.083  12.381   2.032
  365ILE   HG23 4010   9.093  12.554   2.014
  365ILE    CG1 4011   9.050  12.490   2.288
  365ILE   HG11 4012   8.989  12.576   2.259
  365ILE   HG12 4013   9.077  12.506   2.393
  365ILE     CD 4014   8.959  12.363   2.280
  365ILE    HD1 4015   8.932  12.353   2.174
  365ILE    HD2 4016   9.008  12.271   2.311
  365ILE    HD3 4017   8.861  12.389   2.320
  365ILE      C 4018   9.410  12.390   2.187
  365ILE      O 4019   9.483  12.479   2.222
  366LYS      N 4020   9.453  12.287   2.108
  366LYS      H 4021   9.390  12.209   2.095
  366LYS     CA 4022   9.580  12.294   2.031
  366LYS     HA 4023   9.665  12.298   2.099
  366LYS     CB 4024   9.605  12.163   1.955
  366LYS    HB1 4025   9.701  12.169   1.905
  366LYS    HB2 4026   9.533  12.163   1.873
  366LYS     CG 4027   9.588  12.036   2.047
  366LYS    HG1 4028   9.591  11.948   1.983
  366LYS    HG2 4029   9.494  12.040   2.101
  366LYS     CD 4030   9.685  12.022   2.158
  366LYS    HD1 4031   9.644  12.076   2.243
  366LYS    HD2 4032   9.778  12.072   2.131
  366LYS     CE 4033   9.699  11.875   2.198
  366LYS    HE1 4034   9.609  11.843   2.252
  366LYS    HE2 4035   9.785  11.874   2.265
  366LYS     NZ 4036   9.725  11.774   2.094
  366LYS    HZ1 4037   9.640  11.751   2.044
  366LYS    HZ2 4038   9.800  11.802   2.033
  366LYS    HZ3 4039   9.758  11.687   2.133
  366LYS      C 4040   9.587  12.421   1.943
  366LYS      O 4041   9.691  12.487   1.944
  367GLU      N 4042   9.484  12.461   1.863
  367GLU      H 4043   9.401  12.404   1.866
  367GLU     CA 4044   9.487  12.569   1.760
  367GLU     HA 4045   9.578  12.565   1.699
  367GLU     CB 4046   9.364  12.540   1.676
  367GLU    HB1 4047   9.355  12.630   1.614
  367GLU    HB2 4048   9.281  12.524   1.745
  367GLU     CG 4049   9.374  12.425   1.572
  367GLU    HG1 4050   9.388  12.333   1.629
  367GLU    HG2 4051   9.457  12.428   1.503
  367GLU     CD 4052   9.238  12.398   1.499
  367GLU    OE1 4053   9.171  12.294   1.535
  367GLU    OE2 4054   9.208  12.476   1.405
  367GLU      C 4055   9.473  12.708   1.814
  367GLU      O 4056   9.365  12.753   1.858
  368LYS      N 4057   9.577  12.796   1.805
  368LYS      H 4058   9.670  12.765   1.783
  368LYS     CA 4059   9.578  12.945   1.855
  368LYS     HA 4060   9.571  12.928   1.962
  368LYS     CB 4061   9.717  13.002   1.845
  368LYS    HB1 4062   9.754  12.975   1.746
  368LYS    HB2 4063   9.784  12.949   1.913
  368LYS     CG 4064   9.732  13.155   1.834
  368LYS    HG1 4065   9.659  13.195   1.763
  368LYS    HG2 4066   9.832  13.176   1.794
  368LYS     CD 4067   9.727  13.211   1.975
  368LYS    HD1 4068   9.796  13.151   2.034
  368LYS    HD2 4069   9.626  13.203   2.016
  368LYS     CE 4070   9.764  13.360   1.963
  368LYS    HE1 4071   9.691  13.410   1.900
  368LYS    HE2 4072   9.858  13.354   1.907
  368LYS     NZ 4073   9.778  13.429   2.094
  368LYS    HZ1 4074   9.696  13.419   2.152
  368LYS    HZ2 4075   9.863  13.407   2.144
  368LYS    HZ3 4076   9.804  13.526   2.081
  368LYS      C 4077   9.454  13.023   1.824
  368LYS      O 4078   9.405  13.089   1.918
  369PRO      N 4079   9.395  13.031   1.702
  369PRO     CD 4080   9.452  12.972   1.580
  369PRO    HD1 4081   9.438  12.864   1.585
  369PRO    HD2 4082   9.560  12.982   1.570
  369PRO     CG 4083   9.380  13.020   1.460
  369PRO    HG1 4084   9.373  12.937   1.389
  369PRO    HG2 4085   9.420  13.113   1.418
  369PRO     CB 4086   9.247  13.039   1.521
  369PRO    HB1 4087   9.184  12.951   1.518
  369PRO    HB2 4088   9.189  13.111   1.463
  369PRO     CA 4089   9.270  13.094   1.661
  369PRO     HA 4090   9.280  13.203   1.661
  369PRO      C 4091   9.149  13.063   1.747
  369PRO      O 4092   9.049  13.138   1.749
  370LEU      N 4093   9.152  12.946   1.816
  370LEU      H 4094   9.239  12.894   1.816
  370LEU     CA 4095   9.048  12.892   1.901
  370LEU     HA 4096   8.962  12.959   1.896
  370LEU     CB 4097   9.010  12.757   1.841
  370LEU    HB1 4098   8.957  12.702   1.918
  370LEU    HB2 4099   9.099  12.698   1.815
  370LEU     CG 4100   8.923  12.762   1.717
  370LEU     HG 4101   8.968  12.833   1.648
  370LEU    CD1 4102   8.918  12.624   1.655
  370LEU   HD11 4103   8.876  12.554   1.728
  370LEU   HD12 4104   8.859  12.630   1.563
  370LEU   HD13 4105   9.015  12.580   1.635
  370LEU    CD2 4106   8.785  12.807   1.759
  370LEU   HD21 4107   8.755  12.757   1.851
  370LEU   HD22 4108   8.784  12.913   1.782
  370LEU   HD23 4109   8.712  12.787   1.681
  370LEU      C 4110   9.088  12.892   2.048
  370LEU      O 4111   9.011  12.856   2.139
  371ARG      N 4112   9.207  12.932   2.084
  371ARG      H 4113   9.268  12.973   2.015
  371ARG     CA 4114   9.258  12.948   2.220
  371ARG     HA 4115   9.254  12.849   2.266
  371ARG     CB 4116   9.409  13.001   2.212
  371ARG    HB1 4117   9.412  13.102   2.174
  371ARG    HB2 4118   9.461  12.936   2.141
  371ARG     CG 4119   9.482  12.996   2.350
  371ARG    HG1 4120   9.459  12.897   2.388
  371ARG    HG2 4121   9.433  13.075   2.407
  371ARG     CD 4122   9.629  13.024   2.335
  371ARG    HD1 4123   9.676  13.035   2.433
  371ARG    HD2 4124   9.639  13.116   2.276
  371ARG     NE 4125   9.708  12.924   2.273
  371ARG     HE 4126   9.666  12.836   2.248
  371ARG     CZ 4127   9.845  12.914   2.277
  371ARG    NH1 4128   9.901  12.802   2.235
  371ARG   HH11 4129   9.840  12.726   2.207
  371ARG   HH12 4130  10.001  12.800   2.248
  371ARG    NH2 4131   9.922  13.017   2.305
  371ARG   HH21 4132   9.885  13.111   2.311
  371ARG   HH22 4133  10.020  13.000   2.288
  371ARG      C 4134   9.165  13.037   2.304
  371ARG      O 4135   9.169  13.026   2.427
  372SER      N 4136   9.082  13.127   2.241
  372SER      H 4137   9.082  13.120   2.140
  372SER     CA 4138   8.969  13.192   2.315
  372SER     HA 4139   9.011  13.258   2.391
  372SER     CB 4140   8.897  13.281   2.219
  372SER    HB1 4141   8.816  13.332   2.272
  372SER    HB2 4142   8.854  13.218   2.141
  372SER     OG 4143   8.980  13.380   2.158
  372SER     HG 4144   8.921  13.450   2.128
  372SER      C 4145   8.876  13.092   2.391
  372SER      O 4146   8.794  13.144   2.464
  373LEU      N 4147   8.879  12.960   2.368
  373LEU      H 4148   8.936  12.920   2.295
  373LEU     CA 4149   8.784  12.862   2.434
  373LEU     HA 4150   8.693  12.912   2.468
  373LEU     CB 4151   8.743  12.754   2.330
  373LEU    HB1 4152   8.681  12.680   2.381
  373LEU    HB2 4153   8.834  12.711   2.287
  373LEU     CG 4154   8.659  12.799   2.209
  373LEU     HG 4155   8.695  12.886   2.153
  373LEU    CD1 4156   8.661  12.672   2.113
  373LEU   HD11 4157   8.597  12.696   2.028
  373LEU   HD12 4158   8.755  12.653   2.063
  373LEU   HD13 4159   8.614  12.583   2.157
  373LEU    CD2 4160   8.513  12.821   2.236
  373LEU   HD21 4161   8.448  12.845   2.152
  373LEU   HD22 4162   8.477  12.733   2.289
  373LEU   HD23 4163   8.503  12.902   2.309
  373LEU      C 4164   8.859  12.796   2.556
  373LEU      O 4165   8.803  12.723   2.627
  374SER      N 4166   8.993  12.810   2.562
  374SER      H 4167   9.029  12.869   2.488
  374SER     CA 4168   9.077  12.738   2.662
  374SER     HA 4169   9.066  12.630   2.652
  374SER     CB 4170   9.222  12.753   2.635
  374SER    HB1 4171   9.275  12.701   2.715
  374SER    HB2 4172   9.243  12.860   2.641
  374SER     OG 4173   9.271  12.692   2.517
  374SER     HG 4174   9.366  12.698   2.520
  374SER      C 4175   9.044  12.768   2.809
  374SER      O 4176   8.995  12.874   2.850
  375ARG      N 4177   9.062  12.656   2.892
  375ARG      H 4178   9.099  12.570   2.854
  375ARG     CA 4179   9.050  12.659   3.037
  375ARG     HA 4180   9.021  12.756   3.078
  375ARG     CB 4181   8.942  12.558   3.071
  375ARG    HB1 4182   8.926  12.561   3.179
  375ARG    HB2 4183   8.974  12.456   3.046
  375ARG     CG 4184   8.806  12.580   3.012
  375ARG    HG1 4185   8.735  12.504   3.045
  375ARG    HG2 4186   8.802  12.543   2.909
  375ARG     CD 4187   8.746  12.720   3.020
  375ARG    HD1 4188   8.654  12.715   2.963
  375ARG    HD2 4189   8.809  12.789   2.964
  375ARG     NE 4190   8.727  12.766   3.156
  375ARG     HE 4191   8.810  12.770   3.214
  375ARG     CZ 4192   8.620  12.829   3.205
  375ARG    NH1 4193   8.504  12.829   3.151
  375ARG   HH11 4194   8.491  12.766   3.074
  375ARG   HH12 4195   8.427  12.867   3.204
  375ARG    NH2 4196   8.628  12.891   3.316
  375ARG   HH21 4197   8.718  12.884   3.359
  375ARG   HH22 4198   8.550  12.944   3.353
  375ARG      C 4199   9.183  12.624   3.104
  375ARG      O 4200   9.220  12.700   3.194
  376LYS      N 4201   9.259  12.523   3.053
  376LYS      H 4202   9.221  12.462   2.983
  376LYS     CA 4203   9.399  12.495   3.089
  376LYS     HA 4204   9.412  12.537   3.189
  376LYS     CB 4205   9.438  12.347   3.089
  376LYS    HB1 4206   9.429  12.310   2.987
  376LYS    HB2 4207   9.372  12.288   3.153
  376LYS     CG 4208   9.577  12.313   3.146
  376LYS    HG1 4209   9.584  12.343   3.251
  376LYS    HG2 4210   9.648  12.368   3.084
  376LYS     CD 4211   9.617  12.164   3.130
  376LYS    HD1 4212   9.606  12.128   3.028
  376LYS    HD2 4213   9.556  12.101   3.196
  376LYS     CE 4214   9.768  12.137   3.164
  376LYS    HE1 4215   9.802  12.034   3.149
  376LYS    HE2 4216   9.787  12.160   3.269
  376LYS     NZ 4217   9.867  12.219   3.085
  376LYS    HZ1 4218   9.961  12.199   3.116
  376LYS    HZ2 4219   9.865  12.203   2.985
  376LYS    HZ3 4220   9.849  12.319   3.085
  376LYS      C 4221   9.497  12.565   2.989
  376LYS      O 4222   9.474  12.587   2.868
  377PHE      N 4223   9.612  12.598   3.041
  377PHE      H 4224   9.624  12.598   3.142
  377PHE     CA 4225   9.726  12.646   2.959
  377PHE     HA 4226   9.717  12.623   2.853
  377PHE     CB 4227   9.726  12.801   2.958
  377PHE    HB1 4228   9.813  12.835   2.903
  377PHE    HB2 4229   9.720  12.839   3.060
  377PHE     CG 4230   9.612  12.871   2.899
  377PHE    CD1 4231   9.494  12.896   2.972
  377PHE    HD1 4232   9.484  12.865   3.075
  377PHE    CE1 4233   9.388  12.967   2.914
  377PHE    HE1 4234   9.293  12.972   2.966
  377PHE     CZ 4235   9.406  13.022   2.789
  377PHE     HZ 4236   9.328  13.085   2.749
  377PHE    CE2 4237   9.530  13.008   2.724
  377PHE    HE2 4238   9.544  13.055   2.628
  377PHE    CD2 4239   9.627  12.932   2.769
  377PHE    HD2 4240   9.723  12.917   2.721
  377PHE      C 4241   9.857  12.579   3.001
  377PHE      O 4242   9.852  12.512   3.109
  378THR      N 4243   9.968  12.605   2.928
  378THR      H 4244   9.965  12.660   2.844
  378THR     CA 4245  10.102  12.564   2.969
  378THR     HA 4246  10.096  12.531   3.073
  378THR     CB 4247  10.154  12.449   2.887
  378THR     HB 4248  10.165  12.493   2.788
  378THR    CG2 4249  10.281  12.393   2.946
  378THR   HG21 4250  10.313  12.314   2.878
  378THR   HG22 4251  10.354  12.473   2.956
  378THR   HG23 4252  10.248  12.342   3.036
  378THR    OG1 4253  10.058  12.343   2.879
  378THR    HG1 4254   9.984  12.369   2.823
  378THR      C 4255  10.202  12.681   2.966
  378THR      O 4256  10.195  12.749   2.863
  379ASP      N 4257  10.279  12.711   3.066
  379ASP      H 4258  10.288  12.653   3.148
  379ASP     CA 4259  10.379  12.825   3.059
  379ASP     HA 4260  10.333  12.917   3.024
  379ASP     CB 4261  10.421  12.852   3.206
  379ASP    HB1 4262  10.467  12.762   3.247
  379ASP    HB2 4263  10.330  12.873   3.263
  379ASP     CG 4264  10.515  12.964   3.228
  379ASP    OD1 4265  10.507  13.064   3.148
  379ASP    OD2 4266  10.604  12.959   3.318
  379ASP      C 4267  10.500  12.794   2.967
  379ASP      O 4268  10.513  12.843   2.854
  380TRP      N 4269  10.566  12.684   2.995
  380TRP      H 4270  10.545  12.645   3.086
  380TRP     CA 4271  10.672  12.615   2.921
  380TRP     HA 4272  10.682  12.661   2.822
  380TRP     CB 4273  10.806  12.647   2.993
  380TRP    HB1 4274  10.830  12.750   2.966
  380TRP    HB2 4275  10.886  12.586   2.952
  380TRP     CG 4276  10.820  12.625   3.139
  380TRP    CD1 4277  10.811  12.730   3.225
  380TRP    HD1 4278  10.802  12.835   3.204
  380TRP    NE1 4279  10.840  12.678   3.353
  380TRP    HE1 4280  10.843  12.737   3.435
  380TRP    CE2 4281  10.849  12.535   3.343
  380TRP    CZ2 4282  10.863  12.438   3.439
  380TRP    HZ2 4283  10.870  12.474   3.540
  380TRP    CH2 4284  10.871  12.300   3.401
  380TRP    HH2 4285  10.884  12.227   3.481
  380TRP    CZ3 4286  10.883  12.263   3.266
  380TRP    HZ3 4287  10.900  12.161   3.235
  380TRP    CE3 4288  10.870  12.363   3.169
  380TRP    HE3 4289  10.888  12.346   3.064
  380TRP    CD2 4290  10.834  12.497   3.206
  380TRP      C 4291  10.653  12.460   2.914
  380TRP      O 4292  10.582  12.402   2.996
  381ALA      N 4293  10.717  12.389   2.821
  381ALA      H 4294  10.777  12.439   2.757
  381ALA     CA 4295  10.720  12.240   2.803
  381ALA     HA 4296  10.700  12.195   2.901
  381ALA     CB 4297  10.612  12.198   2.704
  381ALA    HB1 4298  10.642  12.246   2.611
  381ALA    HB2 4299  10.613  12.090   2.691
  381ALA    HB3 4300  10.508  12.224   2.725
  381ALA      C 4301  10.865  12.199   2.750
  381ALA      O 4302  10.895  12.219   2.630
  382TYR      N 4303  10.949  12.168   2.844
  382TYR      H 4304  10.907  12.137   2.930
  382TYR     CA 4305  11.083  12.130   2.814
  382TYR     HA 4306  11.099  12.130   2.706
  382TYR     CB 4307  11.173  12.225   2.883
  382TYR    HB1 4308  11.168  12.208   2.991
  382TYR    HB2 4309  11.134  12.325   2.866
  382TYR     CG 4310  11.315  12.215   2.833
  382TYR    CD1 4311  11.361  12.288   2.721
  382TYR    HD1 4312  11.296  12.350   2.662
  382TYR    CE1 4313  11.493  12.282   2.675
  382TYR    HE1 4314  11.535  12.338   2.593
  382TYR     CZ 4315  11.582  12.196   2.747
  382TYR     OH 4316  11.708  12.183   2.697
  382TYR     HH 4317  11.727  12.233   2.618
  382TYR    CE2 4318  11.543  12.129   2.864
  382TYR    HE2 4319  11.618  12.065   2.907
  382TYR    CD2 4320  11.409  12.134   2.905
  382TYR    HD2 4321  11.371  12.077   2.989
  382TYR      C 4322  11.118  11.984   2.852
  382TYR      O 4323  11.097  11.940   2.962
  383GLY      N 4324  11.178  11.907   2.758
  383GLY      H 4325  11.192  11.955   2.671
  383GLY     CA 4326  11.191  11.764   2.777
  383GLY    HA1 4327  11.268  11.741   2.851
  383GLY    HA2 4328  11.217  11.716   2.682
  383GLY      C 4329  11.063  11.694   2.812
  383GLY      O 4330  10.967  11.722   2.743
  384PRO      N 4331  11.050  11.599   2.909
  384PRO     CD 4332  11.153  11.509   2.960
  384PRO    HD1 4333  11.224  11.574   3.011
  384PRO    HD2 4334  11.194  11.455   2.874
  384PRO     CG 4335  11.077  11.414   3.058
  384PRO    HG1 4336  11.061  11.473   3.148
  384PRO    HG2 4337  11.131  11.321   3.071
  384PRO     CB 4338  10.944  11.394   2.977
  384PRO    HB1 4339  10.862  11.351   3.035
  384PRO    HB2 4340  10.968  11.343   2.883
  384PRO     CA 4341  10.916  11.548   2.946
  384PRO     HA 4342  10.855  11.553   2.856
  384PRO      C 4343  10.843  11.622   3.051
  384PRO      O 4344  10.737  11.585   3.102
  385VAL      N 4345  10.895  11.742   3.096
  385VAL      H 4346  10.971  11.780   3.043
  385VAL     CA 4347  10.838  11.837   3.200
  385VAL     HA 4348  10.777  11.782   3.271
  385VAL     CB 4349  10.964  11.878   3.283
  385VAL     HB 4350  11.019  11.961   3.239
  385VAL    CG1 4351  10.894  11.932   3.413
  385VAL   HG11 4352  10.825  12.011   3.386
  385VAL   HG12 4353  10.839  11.853   3.465
  385VAL   HG13 4354  10.975  11.975   3.473
  385VAL    CG2 4355  11.072  11.767   3.319
  385VAL   HG21 4356  11.030  11.682   3.374
  385VAL   HG22 4357  11.136  11.731   3.238
  385VAL   HG23 4358  11.135  11.815   3.394
  385VAL      C 4359  10.757  11.944   3.138
  385VAL      O 4360  10.791  11.994   3.028
  386SER      N 4361  10.642  11.983   3.197
  386SER      H 4362  10.623  11.950   3.290
  386SER     CA 4363  10.571  12.107   3.155
  386SER     HA 4364  10.632  12.183   3.105
  386SER     CB 4365  10.456  12.063   3.060
  386SER    HB1 4366  10.493  11.992   2.986
  386SER    HB2 4367  10.428  12.148   2.996
  386SER     OG 4368  10.348  12.014   3.131
  386SER     HG 4369  10.380  11.925   3.153
  386SER      C 4370  10.508  12.175   3.273
  386SER      O 4371  10.505  12.121   3.384
  387SER      N 4372  10.453  12.298   3.265
  387SER      H 4373  10.466  12.352   3.180
  387SER     CA 4374  10.385  12.358   3.384
  387SER     HA 4375  10.380  12.289   3.468
  387SER     CB 4376  10.477  12.462   3.454
  387SER    HB1 4377  10.430  12.540   3.515
  387SER    HB2 4378  10.519  12.519   3.372
  387SER     OG 4379  10.576  12.380   3.527
  387SER     HG 4380  10.643  12.350   3.465
  387SER      C 4381  10.248  12.412   3.354
  387SER      O 4382  10.214  12.503   3.270
  388SER      N 4383  10.152  12.358   3.435
  388SER      H 4384  10.186  12.303   3.512
  388SER     CA 4385  10.012  12.383   3.429
  388SER     HA 4386   9.978  12.383   3.326
  388SER     CB 4387   9.935  12.275   3.509
  388SER    HB1 4388   9.829  12.302   3.503
  388SER    HB2 4389   9.968  12.279   3.613
  388SER     OG 4390   9.960  12.147   3.445
  388SER     HG 4391   9.905  12.091   3.500
  388SER      C 4392   9.977  12.521   3.488
  388SER      O 4393   9.990  12.551   3.605
  389LEU      N 4394   9.933  12.610   3.405
  389LEU      H 4395   9.919  12.587   3.308
  389LEU     CA 4396   9.846  12.726   3.441
  389LEU     HA 4397   9.857  12.765   3.543
  389LEU     CB 4398   9.869  12.832   3.335
  389LEU    HB1 4399   9.809  12.919   3.361
  389LEU    HB2 4400   9.836  12.796   3.237
  389LEU     CG 4401  10.019  12.880   3.317
  389LEU     HG 4402  10.074  12.800   3.268
  389LEU    CD1 4403  10.008  12.996   3.222
  389LEU   HD11 4404   9.967  12.944   3.135
  389LEU   HD12 4405   9.932  13.062   3.263
  389LEU   HD13 4406  10.097  13.052   3.194
  389LEU    CD2 4407  10.090  12.930   3.441
  389LEU   HD21 4408  10.134  12.844   3.493
  389LEU   HD22 4409  10.171  13.003   3.429
  389LEU   HD23 4410  10.012  12.977   3.500
  389LEU      C 4411   9.701  12.677   3.418
  389LEU      O 4412   9.664  12.591   3.335
  390TYR      N 4413   9.596  12.733   3.489
  390TYR      H 4414   9.613  12.775   3.579
  390TYR     CA 4415   9.454  12.729   3.447
  390TYR     HA 4416   9.440  12.704   3.341
  390TYR     CB 4417   9.373  12.622   3.525
  390TYR    HB1 4418   9.267  12.624   3.502
  390TYR    HB2 4419   9.387  12.636   3.632
  390TYR     CG 4420   9.417  12.480   3.501
  390TYR    CD1 4421   9.335  12.389   3.428
  390TYR    HD1 4422   9.240  12.414   3.383
  390TYR    CE1 4423   9.367  12.251   3.430
  390TYR    HE1 4424   9.300  12.190   3.372
  390TYR     CZ 4425   9.488  12.211   3.479
  390TYR     OH 4426   9.518  12.078   3.472
  390TYR     HH 4427   9.605  12.054   3.505
  390TYR    CE2 4428   9.570  12.299   3.550
  390TYR    HE2 4429   9.653  12.257   3.604
  390TYR    CD2 4430   9.530  12.433   3.567
  390TYR    HD2 4431   9.591  12.509   3.613
  390TYR      C 4432   9.388  12.871   3.469
  390TYR      O 4433   9.428  12.957   3.547
  391ASP      N 4434   9.278  12.902   3.403
  391ASP      H 4435   9.243  12.830   3.341
  391ASP     CA 4436   9.203  13.035   3.406
  391ASP     HA 4437   9.271  13.114   3.374
  391ASP     CB 4438   9.080  13.032   3.315
  391ASP    HB1 4439   9.112  12.982   3.223
  391ASP    HB2 4440   9.049  13.132   3.284
  391ASP     CG 4441   8.965  12.939   3.357
  391ASP    OD1 4442   8.874  12.982   3.428
  391ASP    OD2 4443   8.976  12.817   3.332
  391ASP      C 4444   9.153  13.070   3.546
  391ASP      O 4445   9.146  13.182   3.589
  392LEU      N 4446   9.116  12.965   3.627
  392LEU      H 4447   9.126  12.874   3.584
  392LEU     CA 4448   9.070  12.976   3.766
  392LEU     HA 4449   9.026  12.879   3.793
  392LEU     CB 4450   9.186  13.001   3.862
  392LEU    HB1 4451   9.140  13.002   3.961
  392LEU    HB2 4452   9.232  13.098   3.851
  392LEU     CG 4453   9.298  12.902   3.864
  392LEU     HG 4454   9.357  12.914   3.773
  392LEU    CD1 4455   9.380  12.932   3.987
  392LEU   HD11 4456   9.449  12.849   4.002
  392LEU   HD12 4457   9.439  13.020   3.963
  392LEU   HD13 4458   9.316  12.944   4.074
  392LEU    CD2 4459   9.256  12.754   3.870
  392LEU   HD21 4460   9.222  12.736   3.971
  392LEU   HD22 4461   9.186  12.747   3.787
  392LEU   HD23 4462   9.340  12.688   3.849
  392LEU      C 4463   8.949  13.066   3.791
  392LEU      O 4464   8.900  13.080   3.902
  393THR      N 4465   8.881  13.105   3.683
  393THR      H 4466   8.907  13.091   3.586
  393THR     CA 4467   8.768  13.204   3.695
  393THR     HA 4468   8.799  13.302   3.731
  393THR     CB 4469   8.717  13.250   3.558
  393THR     HB 4470   8.645  13.332   3.568
  393THR    CG2 4471   8.820  13.322   3.474
  393THR   HG21 4472   8.763  13.365   3.391
  393THR   HG22 4473   8.872  13.397   3.534
  393THR   HG23 4474   8.896  13.252   3.440
  393THR    OG1 4475   8.667  13.148   3.476
  393THR    HG1 4476   8.746  13.096   3.460
  393THR      C 4477   8.646  13.166   3.781
  393THR      O 4478   8.594  13.252   3.852
  394ASN      N 4479   8.607  13.038   3.782
  394ASN      H 4480   8.660  12.979   3.721
  394ASN     CA 4481   8.511  12.987   3.881
  394ASN     HA 4482   8.472  13.078   3.927
  394ASN     CB 4483   8.403  12.904   3.817
  394ASN    HB1 4484   8.329  12.877   3.892
  394ASN    HB2 4485   8.442  12.824   3.755
  394ASN     CG 4486   8.322  12.976   3.713
  394ASN    OD1 4487   8.289  12.914   3.612
  394ASN    ND2 4488   8.299  13.104   3.721
  394ASN   HD21 4489   8.339  13.164   3.792
  394ASN   HD22 4490   8.263  13.155   3.641
  394ASN      C 4491   8.574  12.902   3.994
  394ASN      O 4492   8.496  12.859   4.079
  395VAL      N 4493   8.704  12.868   3.994
  395VAL      H 4494   8.766  12.906   3.924
  395VAL     CA 4495   8.766  12.776   4.091
  395VAL     HA 4496   8.680  12.714   4.114
  395VAL     CB 4497   8.876  12.688   4.023
  395VAL     HB 4498   8.949  12.755   3.977
  395VAL    CG1 4499   8.952  12.597   4.120
  395VAL   HG11 4500   9.010  12.667   4.181
  395VAL   HG12 4501   8.888  12.526   4.171
  395VAL   HG13 4502   9.026  12.533   4.073
  395VAL    CG2 4503   8.816  12.605   3.910
  395VAL   HG21 4504   8.746  12.533   3.954
  395VAL   HG22 4505   8.782  12.651   3.818
  395VAL   HG23 4506   8.895  12.533   3.889
  395VAL      C 4507   8.823  12.844   4.217
  395VAL      O 4508   8.807  12.805   4.332
  396ASP      N 4509   8.883  12.959   4.188
  396ASP      H 4510   8.880  12.983   4.090
  396ASP     CA 4511   8.921  13.060   4.281
  396ASP     HA 4512   9.002  13.022   4.343
  396ASP     CB 4513   8.974  13.171   4.196
  396ASP    HB1 4514   8.899  13.218   4.134
  396ASP    HB2 4515   9.055  13.134   4.132
  396ASP     CG 4516   9.038  13.289   4.275
  396ASP    OD1 4517   8.992  13.324   4.384
  396ASP    OD2 4518   9.152  13.330   4.250
  396ASP      C 4519   8.809  13.112   4.374
  396ASP      O 4520   8.701  13.152   4.333
  397THR      N 4521   8.832  13.087   4.503
  397THR      H 4522   8.923  13.050   4.529
  397THR     CA 4523   8.735  13.110   4.616
  397THR     HA 4524   8.648  13.046   4.605
  397THR     CB 4525   8.797  13.070   4.754
  397THR     HB 4526   8.717  13.091   4.825
  397THR    CG2 4527   8.824  12.919   4.756
  397THR   HG21 4528   8.741  12.862   4.714
  397THR   HG22 4529   8.906  12.887   4.692
  397THR   HG23 4530   8.830  12.898   4.863
  397THR    OG1 4531   8.924  13.139   4.786
  397THR    HG1 4532   8.920  13.175   4.874
  397THR      C 4533   8.697  13.262   4.629
  397THR      O 4534   8.608  13.298   4.705
  398THR      N 4535   8.760  13.355   4.551
  398THR      H 4536   8.838  13.317   4.500
  398THR     CA 4537   8.701  13.487   4.521
  398THR     HA 4538   8.681  13.544   4.612
  398THR     CB 4539   8.810  13.578   4.451
  398THR     HB 4540   8.820  13.556   4.344
  398THR    CG2 4541   8.799  13.728   4.466
  398THR   HG21 4542   8.885  13.775   4.418
  398THR   HG22 4543   8.710  13.766   4.416
  398THR   HG23 4544   8.816  13.759   4.569
  398THR    OG1 4545   8.933  13.535   4.508
  398THR    HG1 4546   8.957  13.454   4.464
  398THR      C 4547   8.564  13.489   4.445
  398THR      O 4548   8.483  13.581   4.461
  399THR      N 4549   8.535  13.386   4.368
  399THR      H 4550   8.608  13.316   4.363
  399THR     CA 4551   8.398  13.359   4.309
  399THR     HA 4552   8.370  13.451   4.257
  399THR     CB 4553   8.398  13.233   4.219
  399THR     HB 4554   8.399  13.149   4.289
  399THR    CG2 4555   8.288  13.227   4.120
  399THR   HG21 4556   8.191  13.218   4.169
  399THR   HG22 4557   8.296  13.312   4.052
  399THR   HG23 4558   8.296  13.131   4.069
  399THR    OG1 4559   8.518  13.226   4.143
  399THR    HG1 4560   8.588  13.183   4.194
  399THR      C 4561   8.288  13.338   4.413
  399THR      O 4562   8.302  13.262   4.507
  400ASP      N 4563   8.169  13.395   4.387
  400ASP      H 4564   8.157  13.471   4.322
  400ASP     CA 4565   8.052  13.355   4.474
  400ASP     HA 4566   8.090  13.349   4.576
  400ASP     CB 4567   7.945  13.466   4.464
  400ASP    HB1 4568   7.994  13.550   4.513
  400ASP    HB2 4569   7.858  13.435   4.522
  400ASP     CG 4570   7.904  13.502   4.317
  400ASP    OD1 4571   7.789  13.487   4.274
  400ASP    OD2 4572   7.990  13.555   4.241
  400ASP      C 4573   7.997  13.225   4.423
  400ASP      O 4574   7.959  13.210   4.306
  401ASN      N 4575   7.997  13.128   4.511
  401ASN      H 4576   7.999  13.148   4.610
  401ASN     CA 4577   7.985  12.987   4.475
  401ASN     HA 4578   8.004  12.938   4.571
  401ASN     CB 4579   7.847  12.941   4.439
  401ASN    HB1 4580   7.851  12.834   4.421
  401ASN    HB2 4581   7.824  12.977   4.338
  401ASN     CG 4582   7.742  12.973   4.543
  401ASN    OD1 4583   7.742  12.916   4.652
  401ASN    ND2 4584   7.646  13.058   4.509
  401ASN   HD21 4585   7.638  13.106   4.420
  401ASN   HD22 4586   7.584  13.078   4.587
  401ASN      C 4587   8.101  12.928   4.388
  401ASN      O 4588   8.085  12.883   4.279
  402SER      N 4589   8.228  12.938   4.434
  402SER      H 4590   8.241  12.978   4.526
  402SER     CA 4591   8.346  12.880   4.372
  402SER     HA 4592   8.342  12.922   4.272
  402SER     CB 4593   8.479  12.915   4.443
  402SER    HB1 4594   8.483  13.021   4.464
  402SER    HB2 4595   8.558  12.883   4.375
  402SER     OG 4596   8.486  12.842   4.561
  402SER     HG 4597   8.465  12.905   4.631
  402SER      C 4598   8.337  12.732   4.354
  402SER      O 4599   8.270  12.668   4.439
  403VAL      N 4600   8.391  12.666   4.248
  403VAL      H 4601   8.441  12.717   4.177
  403VAL     CA 4602   8.399  12.516   4.233
  403VAL     HA 4603   8.298  12.476   4.219
  403VAL     CB 4604   8.491  12.479   4.117
  403VAL     HB 4605   8.585  12.533   4.125
  403VAL    CG1 4606   8.518  12.325   4.112
  403VAL   HG11 4607   8.575  12.326   4.019
  403VAL   HG12 4608   8.581  12.294   4.195
  403VAL   HG13 4609   8.427  12.265   4.111
  403VAL    CG2 4610   8.413  12.505   3.988
  403VAL   HG21 4611   8.323  12.444   3.984
  403VAL   HG22 4612   8.394  12.612   3.980
  403VAL   HG23 4613   8.469  12.485   3.896
  403VAL      C 4614   8.449  12.447   4.365
  403VAL      O 4615   8.383  12.357   4.408
  404LEU      N 4616   8.559  12.490   4.425
  404LEU      H 4617   8.605  12.572   4.388
  404LEU     CA 4618   8.607  12.441   4.555
  404LEU     HA 4619   8.647  12.341   4.535
  404LEU     CB 4620   8.723  12.530   4.604
  404LEU    HB1 4621   8.733  12.521   4.712
  404LEU    HB2 4622   8.704  12.636   4.589
  404LEU     CG 4623   8.859  12.491   4.547
  404LEU     HG 4624   8.866  12.487   4.438
  404LEU    CD1 4625   8.957  12.604   4.590
  404LEU   HD11 4626   8.917  12.664   4.671
  404LEU   HD12 4627   9.052  12.559   4.620
  404LEU   HD13 4628   8.968  12.670   4.504
  404LEU    CD2 4629   8.900  12.351   4.606
  404LEU   HD21 4630   8.984  12.318   4.545
  404LEU   HD22 4631   8.917  12.355   4.713
  404LEU   HD23 4632   8.823  12.277   4.584
  404LEU      C 4633   8.500  12.438   4.662
  404LEU      O 4634   8.464  12.326   4.703
  405GLU      N 4635   8.447  12.555   4.705
  405GLU      H 4636   8.471  12.642   4.660
  405GLU     CA 4637   8.334  12.572   4.794
  405GLU     HA 4638   8.381  12.535   4.885
  405GLU     CB 4639   8.297  12.726   4.813
  405GLU    HB1 4640   8.204  12.737   4.868
  405GLU    HB2 4641   8.281  12.781   4.720
  405GLU     CG 4642   8.403  12.801   4.899
  405GLU    HG1 4643   8.505  12.764   4.889
  405GLU    HG2 4644   8.379  12.780   5.003
  405GLU     CD 4645   8.384  12.951   4.866
  405GLU    OE1 4646   8.432  13.007   4.764
  405GLU    OE2 4647   8.323  13.020   4.944
  405GLU      C 4648   8.223  12.474   4.763
  405GLU      O 4649   8.197  12.387   4.845
  406ILE      N 4650   8.156  12.484   4.645
  406ILE      H 4651   8.194  12.542   4.572
  406ILE     CA 4652   8.043  12.399   4.597
  406ILE     HA 4653   7.949  12.433   4.639
  406ILE     CB 4654   8.025  12.418   4.447
  406ILE     HB 4655   8.122  12.414   4.398
  406ILE    CG2 4656   7.938  12.309   4.383
  406ILE   HG21 4657   7.982  12.209   4.385
  406ILE   HG22 4658   7.837  12.295   4.421
  406ILE   HG23 4659   7.921  12.325   4.277
  406ILE    CG1 4660   7.964  12.558   4.424
  406ILE   HG11 4661   8.003  12.635   4.491
  406ILE   HG12 4662   7.856  12.546   4.440
  406ILE     CD 4663   7.976  12.592   4.281
  406ILE    HD1 4664   7.949  12.516   4.208
  406ILE    HD2 4665   7.910  12.673   4.251
  406ILE    HD3 4666   8.078  12.626   4.261
  406ILE      C 4667   8.067  12.251   4.623
  406ILE      O 4668   7.989  12.185   4.681
  407ILE      N 4669   8.177  12.202   4.580
  407ILE      H 4670   8.241  12.266   4.535
  407ILE     CA 4671   8.217  12.055   4.590
  407ILE     HA 4672   8.139  11.988   4.552
  407ILE     CB 4673   8.341  12.022   4.501
  407ILE     HB 4674   8.403  12.111   4.510
  407ILE    CG2 4675   8.424  11.900   4.544
  407ILE   HG21 4676   8.369  11.805   4.540
  407ILE   HG22 4677   8.509  11.884   4.479
  407ILE   HG23 4678   8.466  11.919   4.643
  407ILE    CG1 4679   8.280  12.013   4.356
  407ILE   HG11 4680   8.210  12.097   4.347
  407ILE   HG12 4681   8.218  11.925   4.346
  407ILE     CD 4682   8.391  12.033   4.255
  407ILE    HD1 4683   8.463  12.112   4.277
  407ILE    HD2 4684   8.441  11.936   4.248
  407ILE    HD3 4685   8.337  12.058   4.164
  407ILE      C 4686   8.232  12.016   4.742
  407ILE      O 4687   8.193  11.901   4.774
  408VAL      N 4688   8.283  12.102   4.828
  408VAL      H 4689   8.289  12.201   4.807
  408VAL     CA 4690   8.307  12.069   4.967
  408VAL     HA 4691   8.321  11.961   4.978
  408VAL     CB 4692   8.432  12.145   5.028
  408VAL     HB 4693   8.432  12.253   5.014
  408VAL    CG1 4694   8.448  12.131   5.177
  408VAL   HG11 4695   8.440  12.036   5.229
  408VAL   HG12 4696   8.541  12.179   5.207
  408VAL   HG13 4697   8.364  12.185   5.221
  408VAL    CG2 4698   8.550  12.090   4.959
  408VAL   HG21 4699   8.558  12.100   4.851
  408VAL   HG22 4700   8.635  12.147   4.998
  408VAL   HG23 4701   8.564  11.987   4.993
  408VAL      C 4702   8.184  12.084   5.062
  408VAL      O 4703   8.179  12.029   5.170
  409TYR      N 4704   8.090  12.166   5.011
  409TYR      H 4705   8.117  12.221   4.931
  409TYR     CA 4706   7.978  12.215   5.089
  409TYR     HA 4707   7.988  12.180   5.192
  409TYR     CB 4708   7.980  12.372   5.085
  409TYR    HB1 4709   7.879  12.406   5.105
  409TYR    HB2 4710   8.001  12.413   4.986
  409TYR     CG 4711   8.076  12.446   5.184
  409TYR    CD1 4712   8.035  12.505   5.305
  409TYR    HD1 4713   7.929  12.522   5.322
  409TYR    CE1 4714   8.122  12.567   5.396
  409TYR    HE1 4715   8.086  12.621   5.482
  409TYR     CZ 4716   8.263  12.540   5.381
  409TYR     OH 4717   8.359  12.580   5.469
  409TYR     HH 4718   8.322  12.610   5.552
  409TYR    CE2 4719   8.304  12.480   5.261
  409TYR    HE2 4720   8.410  12.459   5.253
  409TYR    CD2 4721   8.215  12.440   5.161
  409TYR    HD2 4722   8.247  12.398   5.067
  409TYR      C 4723   7.843  12.165   5.034
  409TYR      O 4724   7.755  12.120   5.111
  410ASN      N 4725   7.818  12.171   4.907
  410ASN      H 4726   7.896  12.203   4.851
  410ASN     CA 4727   7.685  12.158   4.843
  410ASN     HA 4728   7.629  12.237   4.894
  410ASN     CB 4729   7.695  12.193   4.698
  410ASN    HB1 4730   7.736  12.107   4.644
  410ASN    HB2 4731   7.766  12.275   4.688
  410ASN     CG 4732   7.554  12.232   4.652
  410ASN    OD1 4733   7.509  12.344   4.667
  410ASN    ND2 4734   7.486  12.140   4.592
  410ASN   HD21 4735   7.539  12.061   4.558
  410ASN   HD22 4736   7.392  12.151   4.558
  410ASN      C 4737   7.608  12.029   4.860
  410ASN      O 4738   7.667  11.920   4.863
  411THR      N 4739   7.482  12.042   4.891
  411THR      H 4740   7.449  12.136   4.907
  411THR     CA 4741   7.384  11.934   4.901
  411THR     HA 4742   7.388  11.897   5.004
  411THR     CB 4743   7.244  11.985   4.863
  411THR     HB 4744   7.243  12.022   4.760
  411THR    CG2 4745   7.123  11.888   4.878
  411THR   HG21 4746   7.129  11.804   4.947
  411THR   HG22 4747   7.039  11.952   4.906
  411THR   HG23 4748   7.113  11.845   4.778
  411THR    OG1 4749   7.225  12.091   4.948
  411THR    HG1 4750   7.141  12.134   4.934
  411THR      C 4751   7.404  11.820   4.802
  411THR      O 4752   7.396  11.827   4.682
  412ASN      N 4753   7.413  11.700   4.871
  412ASN      H 4754   7.433  11.707   4.970
  412ASN     CA 4755   7.400  11.567   4.809
  412ASN     HA 4756   7.436  11.496   4.884
  412ASN     CB 4757   7.255  11.532   4.773
  412ASN    HB1 4758   7.213  11.595   4.695
  412ASN    HB2 4759   7.190  11.536   4.861
  412ASN     CG 4760   7.245  11.395   4.719
  412ASN    OD1 4761   7.197  11.376   4.606
  412ASN    ND2 4762   7.293  11.294   4.789
  412ASN   HD21 4763   7.325  11.303   4.885
  412ASN   HD22 4764   7.321  11.212   4.738
  412ASN      C 4765   7.493  11.550   4.689
  412ASN      O 4766   7.450  11.554   4.570
  413ILE      N 4767   7.622  11.543   4.718
  413ILE      H 4768   7.651  11.527   4.813
  413ILE     CA 4769   7.724  11.517   4.614
  413ILE     HA 4770   7.677  11.482   4.522
  413ILE     CB 4771   7.806  11.643   4.585
  413ILE     HB 4772   7.847  11.676   4.681
  413ILE    CG2 4773   7.923  11.603   4.493
  413ILE   HG21 4774   7.890  11.599   4.389
  413ILE   HG22 4775   7.998  11.680   4.507
  413ILE   HG23 4776   7.968  11.509   4.526
  413ILE    CG1 4777   7.719  11.753   4.517
  413ILE   HG11 4778   7.630  11.780   4.574
  413ILE   HG12 4779   7.685  11.730   4.416
  413ILE     CD 4780   7.812  11.880   4.517
  413ILE    HD1 4781   7.896  11.865   4.449
  413ILE    HD2 4782   7.758  11.968   4.481
  413ILE    HD3 4783   7.857  11.893   4.616
  413ILE      C 4784   7.799  11.414   4.684
  413ILE      O 4785   7.858  11.432   4.788
  414ASP      N 4786   7.810  11.297   4.624
  414ASP      H 4787   7.758  11.293   4.537
  414ASP     CA 4788   7.862  11.172   4.680
  414ASP     HA 4789   7.867  11.172   4.789
  414ASP     CB 4790   7.746  11.070   4.644
  414ASP    HB1 4791   7.774  10.977   4.694
  414ASP    HB2 4792   7.732  11.046   4.538
  414ASP     CG 4793   7.610  11.114   4.702
  414ASP    OD1 4794   7.600  11.149   4.823
  414ASP    OD2 4795   7.504  11.128   4.635
  414ASP      C 4796   8.005  11.144   4.634
  414ASP      O 4797   8.082  11.069   4.703
  415ASN      N 4798   8.053  11.215   4.527
  415ASN      H 4799   7.996  11.290   4.491
  415ASN     CA 4800   8.179  11.189   4.463
  415ASN     HA 4801   8.235  11.113   4.517
  415ASN     CB 4802   8.150  11.147   4.319
  415ASN    HB1 4803   8.078  11.067   4.302
  415ASN    HB2 4804   8.242  11.108   4.274
  415ASN     CG 4805   8.086  11.256   4.228
  415ASN    OD1 4806   8.050  11.370   4.275
  415ASN    ND2 4807   8.046  11.231   4.107
  415ASN   HD21 4808   8.065  11.147   4.054
  415ASN   HD22 4809   7.998  11.310   4.066
  415ASN      C 4810   8.276  11.305   4.465
  415ASN      O 4811   8.366  11.316   4.370
  416ARG      N 4812   8.271  11.380   4.573
  416ARG      H 4813   8.196  11.359   4.638
  416ARG     CA 4814   8.357  11.496   4.602
  416ARG     HA 4815   8.318  11.573   4.535
  416ARG     CB 4816   8.323  11.547   4.749
  416ARG    HB1 4817   8.352  11.652   4.757
  416ARG    HB2 4818   8.387  11.483   4.808
  416ARG     CG 4819   8.173  11.548   4.788
  416ARG    HG1 4820   8.126  11.450   4.794
  416ARG    HG2 4821   8.118  11.617   4.723
  416ARG     CD 4822   8.157  11.599   4.930
  416ARG    HD1 4823   8.201  11.697   4.948
  416ARG    HD2 4824   8.224  11.540   4.993
  416ARG     NE 4825   8.018  11.590   4.980
  416ARG     HE 4826   7.983  11.507   5.025
  416ARG     CZ 4827   7.923  11.686   4.962
  416ARG    NH1 4828   7.953  11.798   4.899
  416ARG   HH11 4829   8.045  11.817   4.862
  416ARG   HH12 4830   7.874  11.854   4.869
  416ARG    NH2 4831   7.794  11.675   4.970
  416ARG   HH21 4832   7.757  11.583   4.989
  416ARG   HH22 4833   7.732  11.755   4.969
  416ARG      C 4834   8.505  11.475   4.580
  416ARG      O 4835   8.579  11.545   4.509
  417HIS      N 4836   8.558  11.363   4.628
  417HIS      H 4837   8.497  11.296   4.675
  417HIS     CA 4838   8.702  11.329   4.637
  417HIS     HA 4839   8.763  11.399   4.694
  417HIS     CB 4840   8.716  11.188   4.689
  417HIS    HB1 4841   8.669  11.117   4.621
  417HIS    HB2 4842   8.669  11.182   4.787
  417HIS     CG 4843   8.855  11.155   4.716
  417HIS    ND1 4844   8.919  11.188   4.832
  417HIS    CE1 4845   9.041  11.131   4.823
  417HIS    HE1 4846   9.129  11.164   4.877
  417HIS    NE2 4847   9.059  11.070   4.704
  417HIS    HE2 4848   9.139  11.016   4.674
  417HIS    CD2 4849   8.938  11.072   4.643
  417HIS    HD2 4850   8.906  11.017   4.555
  417HIS      C 4851   8.764  11.327   4.497
  417HIS      O 4852   8.868  11.384   4.478
  418GLU      N 4853   8.695  11.263   4.408
  418GLU      H 4854   8.610  11.224   4.445
  418GLU     CA 4855   8.728  11.239   4.271
  418GLU     HA 4856   8.825  11.190   4.268
  418GLU     CB 4857   8.626  11.143   4.199
  418GLU    HB1 4858   8.661  11.103   4.103
  418GLU    HB2 4859   8.533  11.194   4.175
  418GLU     CG 4860   8.572  11.029   4.290
  418GLU    HG1 4861   8.512  10.980   4.213
  418GLU    HG2 4862   8.498  11.062   4.363
  418GLU     CD 4863   8.678  10.935   4.363
  418GLU    OE1 4864   8.773  10.893   4.288
  418GLU    OE2 4865   8.668  10.908   4.482
  418GLU      C 4866   8.753  11.371   4.198
  418GLU      O 4867   8.827  11.369   4.094
  419MET      N 4868   8.687  11.484   4.239
  419MET      H 4869   8.616  11.470   4.310
  419MET     CA 4870   8.716  11.617   4.192
  419MET     HA 4871   8.760  11.619   4.092
  419MET     CB 4872   8.580  11.686   4.182
  419MET    HB1 4873   8.591  11.787   4.141
  419MET    HB2 4874   8.550  11.698   4.286
  419MET     CG 4875   8.478  11.605   4.092
  419MET    HG1 4876   8.474  11.503   4.129
  419MET    HG2 4877   8.518  11.588   3.992
  419MET     SD 4878   8.307  11.658   4.078
  419MET     CE 4879   8.261  11.652   4.255
  419MET    HE1 4880   8.159  11.683   4.280
  419MET    HE2 4881   8.273  11.553   4.298
  419MET    HE3 4882   8.314  11.731   4.307
  419MET      C 4883   8.822  11.687   4.280
  419MET      O 4884   8.904  11.758   4.220
  420LEU      N 4885   8.832  11.677   4.410
  420LEU      H 4886   8.765  11.618   4.458
  420LEU     CA 4887   8.932  11.755   4.488
  420LEU     HA 4888   8.922  11.861   4.468
  420LEU     CB 4889   8.921  11.723   4.640
  420LEU    HB1 4890   9.011  11.760   4.688
  420LEU    HB2 4891   8.919  11.615   4.650
  420LEU     CG 4892   8.803  11.789   4.709
  420LEU     HG 4893   8.712  11.742   4.674
  420LEU    CD1 4894   8.806  11.763   4.860
  420LEU   HD11 4895   8.905  11.797   4.890
  420LEU   HD12 4896   8.728  11.816   4.917
  420LEU   HD13 4897   8.804  11.656   4.879
  420LEU    CD2 4898   8.795  11.934   4.690
  420LEU   HD21 4899   8.885  11.993   4.706
  420LEU   HD22 4900   8.772  11.952   4.585
  420LEU   HD23 4901   8.705  11.969   4.742
  420LEU      C 4902   9.076  11.723   4.457
  420LEU      O 4903   9.154  11.817   4.469
  421THR      N 4904   9.100  11.601   4.410
  421THR      H 4905   9.022  11.538   4.420
  421THR     CA 4906   9.232  11.539   4.378
  421THR     HA 4907   9.308  11.578   4.445
  421THR     CB 4908   9.222  11.384   4.387
  421THR     HB 4909   9.304  11.344   4.327
  421THR    CG2 4910   9.224  11.347   4.533
  421THR   HG21 4911   9.144  11.396   4.588
  421THR   HG22 4912   9.202  11.242   4.551
  421THR   HG23 4913   9.322  11.378   4.572
  421THR    OG1 4914   9.107  11.331   4.325
  421THR    HG1 4915   9.025  11.357   4.369
  421THR      C 4916   9.284  11.584   4.237
  421THR      O 4917   9.396  11.555   4.201
  422LEU      N 4918   9.200  11.652   4.159
  422LEU      H 4919   9.115  11.688   4.200
  422LEU     CA 4920   9.240  11.716   4.029
  422LEU     HA 4921   9.302  11.651   3.967
  422LEU     CB 4922   9.116  11.750   3.954
  422LEU    HB1 4923   9.151  11.800   3.864
  422LEU    HB2 4924   9.061  11.818   4.019
  422LEU     CG 4925   9.025  11.637   3.900
  422LEU     HG 4926   9.006  11.576   3.988
  422LEU    CD1 4927   8.893  11.696   3.853
  422LEU   HD11 4928   8.906  11.756   3.763
  422LEU   HD12 4929   8.833  11.609   3.827
  422LEU   HD13 4930   8.837  11.758   3.923
  422LEU    CD2 4931   9.082  11.568   3.781
  422LEU   HD21 4932   9.166  11.505   3.814
  422LEU   HD22 4933   9.006  11.505   3.736
  422LEU   HD23 4934   9.122  11.627   3.698
  422LEU      C 4935   9.326  11.837   4.047
  422LEU      O 4936   9.312  11.917   4.141
  423GLU      N 4937   9.415  11.852   3.955
  423GLU      H 4938   9.420  11.783   3.882
  423GLU     CA 4939   9.519  11.956   3.959
  423GLU     HA 4940   9.579  11.926   4.045
  423GLU     CB 4941   9.595  11.957   3.830
  423GLU    HB1 4942   9.523  11.983   3.753
  423GLU    HB2 4943   9.624  11.856   3.803
  423GLU     CG 4944   9.717  12.053   3.812
  423GLU    HG1 4945   9.766  12.046   3.910
  423GLU    HG2 4946   9.671  12.148   3.786
  423GLU     CD 4947   9.803  12.007   3.693
  423GLU    OE1 4948   9.762  12.015   3.579
  423GLU    OE2 4949   9.921  11.976   3.719
  423GLU      C 4950   9.482  12.102   3.992
  423GLU      O 4951   9.542  12.142   4.090
  424PRO      N 4952   9.380  12.175   3.934
  424PRO     CD 4953   9.298  12.126   3.827
  424PRO    HD1 4954   9.231  12.045   3.858
  424PRO    HD2 4955   9.357  12.097   3.740
  424PRO     CG 4956   9.205  12.237   3.783
  424PRO    HG1 4957   9.109  12.228   3.833
  424PRO    HG2 4958   9.194  12.238   3.674
  424PRO     CB 4959   9.270  12.356   3.839
  424PRO    HB1 4960   9.203  12.438   3.864
  424PRO    HB2 4961   9.339  12.401   3.768
  424PRO     CA 4962   9.347  12.310   3.962
  424PRO     HA 4963   9.442  12.363   3.958
  424PRO      C 4964   9.290  12.334   4.104
  424PRO      O 4965   9.292  12.444   4.158
  425LEU      N 4966   9.237  12.229   4.175
  425LEU      H 4967   9.234  12.140   4.126
  425LEU     CA 4968   9.180  12.229   4.306
  425LEU     HA 4969   9.135  12.326   4.331
  425LEU     CB 4970   9.059  12.132   4.312
  425LEU    HB1 4971   9.039  12.117   4.418
  425LEU    HB2 4972   9.079  12.031   4.276
  425LEU     CG 4973   8.923  12.178   4.259
  425LEU     HG 4974   8.913  12.285   4.275
  425LEU    CD1 4975   8.916  12.159   4.108
  425LEU   HD11 4976   8.989  12.210   4.046
  425LEU   HD12 4977   8.920  12.051   4.098
  425LEU   HD13 4978   8.820  12.197   4.071
  425LEU    CD2 4979   8.807  12.107   4.319
  425LEU   HD21 4980   8.793  12.137   4.423
  425LEU   HD22 4981   8.715  12.142   4.274
  425LEU   HD23 4982   8.824  12.000   4.305
  425LEU      C 4983   9.284  12.198   4.414
  425LEU      O 4984   9.303  12.254   4.519
  426HIS      N 4985   9.357  12.090   4.382
  426HIS      H 4986   9.343  12.032   4.301
  426HIS     CA 4987   9.465  12.043   4.473
  426HIS     HA 4988   9.429  12.032   4.575
  426HIS     CB 4989   9.502  11.898   4.426
  426HIS    HB1 4990   9.540  11.906   4.323
  426HIS    HB2 4991   9.411  11.838   4.424
  426HIS     CG 4992   9.613  11.835   4.508
  426HIS    ND1 4993   9.585  11.731   4.595
  426HIS    CE1 4994   9.692  11.715   4.670
  426HIS    HE1 4995   9.697  11.647   4.754
  426HIS    NE2 4996   9.789  11.798   4.634
  426HIS    HE2 4997   9.868  11.819   4.694
  426HIS    CD2 4998   9.745  11.875   4.531
  426HIS    HD2 4999   9.801  11.958   4.491
  426HIS      C 5000   9.583  12.137   4.489
  426HIS      O 5001   9.647  12.147   4.590
  427THR      N 5002   9.614  12.211   4.382
  427THR      H 5003   9.563  12.194   4.296
  427THR     CA 5004   9.730  12.298   4.371
  427THR     HA 5005   9.810  12.267   4.437
  427THR     CB 5006   9.798  12.296   4.238
  427THR     HB 5007   9.884  12.361   4.254
  427THR    CG2 5008   9.855  12.155   4.200
  427THR   HG21 5009   9.902  12.158   4.101
  427THR   HG22 5010   9.926  12.130   4.278
  427THR   HG23 5011   9.781  12.074   4.201
  427THR    OG1 5012   9.708  12.350   4.139
  427THR    HG1 5013   9.652  12.280   4.107
  427THR      C 5014   9.708  12.435   4.420
  427THR      O 5015   9.796  12.504   4.473
  428LEU      N 5016   9.577  12.473   4.421
  428LEU      H 5017   9.510  12.421   4.367
  428LEU     CA 5018   9.517  12.589   4.503
  428LEU     HA 5019   9.591  12.669   4.498
  428LEU     CB 5020   9.393  12.639   4.432
  428LEU    HB1 5021   9.314  12.564   4.426
  428LEU    HB2 5022   9.424  12.662   4.330
  428LEU     CG 5023   9.336  12.763   4.503
  428LEU     HG 5024   9.294  12.741   4.601
  428LEU    CD1 5025   9.443  12.880   4.505
  428LEU   HD11 5026   9.514  12.846   4.580
  428LEU   HD12 5027   9.479  12.903   4.405
  428LEU   HD13 5028   9.393  12.971   4.537
  428LEU    CD2 5029   9.222  12.827   4.420
  428LEU   HD21 5030   9.133  12.766   4.435
  428LEU   HD22 5031   9.192  12.925   4.456
  428LEU   HD23 5032   9.231  12.850   4.313
  428LEU      C 5033   9.501  12.551   4.653
  428LEU      O 5034   9.548  12.624   4.738
  429LEU      N 5035   9.446  12.429   4.692
  429LEU      H 5036   9.411  12.362   4.625
  429LEU     CA 5037   9.451  12.382   4.830
  429LEU     HA 5038   9.397  12.450   4.895
  429LEU     CB 5039   9.376  12.249   4.843
  429LEU    HB1 5040   9.416  12.194   4.929
  429LEU    HB2 5041   9.399  12.194   4.752
  429LEU     CG 5042   9.223  12.256   4.857
  429LEU     HG 5043   9.180  12.326   4.785
  429LEU    CD1 5044   9.153  12.123   4.823
  429LEU   HD11 5045   9.183  12.051   4.899
  429LEU   HD12 5046   9.044  12.123   4.818
  429LEU   HD13 5047   9.193  12.089   4.727
  429LEU    CD2 5048   9.170  12.308   4.988
  429LEU   HD21 5049   9.184  12.416   4.991
  429LEU   HD22 5050   9.062  12.290   4.988
  429LEU   HD23 5051   9.212  12.253   5.072
  429LEU      C 5052   9.593  12.386   4.890
  429LEU      O 5053   9.627  12.416   5.003
  430HIS      N 5054   9.692  12.329   4.810
  430HIS      H 5055   9.664  12.284   4.723
  430HIS     CA 5056   9.830  12.332   4.850
  430HIS     HA 5057   9.838  12.272   4.941
  430HIS     CB 5058   9.924  12.277   4.739
  430HIS    HB1 5059   9.932  12.355   4.664
  430HIS    HB2 5060   9.883  12.186   4.696
  430HIS     CG 5061  10.054  12.250   4.805
  430HIS    ND1 5062  10.072  12.123   4.864
  430HIS    CE1 5063  10.202  12.135   4.918
  430HIS    HE1 5064  10.246  12.060   4.982
  430HIS    NE2 5065  10.248  12.258   4.887
  430HIS    HE2 5066  10.338  12.292   4.920
  430HIS    CD2 5067  10.164  12.327   4.809
  430HIS    HD2 5068  10.185  12.422   4.762
  430HIS      C 5069   9.876  12.469   4.895
  430HIS      O 5070   9.933  12.489   5.007
  431THR      N 5071   9.863  12.573   4.813
  431THR      H 5072   9.818  12.561   4.723
  431THR     CA 5073   9.916  12.705   4.839
  431THR     HA 5074  10.020  12.703   4.873
  431THR     CB 5075   9.922  12.778   4.701
  431THR     HB 5076   9.828  12.811   4.657
  431THR    CG2 5077  10.010  12.910   4.714
  431THR   HG21 5078  10.018  12.963   4.619
  431THR   HG22 5079   9.981  12.972   4.798
  431THR   HG23 5080  10.111  12.874   4.733
  431THR    OG1 5081   9.988  12.693   4.609
  431THR    HG1 5082   9.950  12.714   4.523
  431THR      C 5083   9.841  12.779   4.949
  431THR      O 5084   9.907  12.850   5.024
  432LYS      N 5085   9.704  12.776   4.957
  432LYS      H 5086   9.659  12.722   4.884
  432LYS     CA 5087   9.634  12.824   5.070
  432LYS     HA 5088   9.661  12.929   5.081
  432LYS     CB 5089   9.479  12.813   5.044
  432LYS    HB1 5090   9.421  12.824   5.135
  432LYS    HB2 5091   9.462  12.708   5.019
  432LYS     CG 5092   9.440  12.902   4.922
  432LYS    HG1 5093   9.487  12.876   4.827
  432LYS    HG2 5094   9.485  12.997   4.951
  432LYS     CD 5095   9.284  12.909   4.923
  432LYS    HD1 5096   9.237  12.932   5.019
  432LYS    HD2 5097   9.248  12.810   4.896
  432LYS     CE 5098   9.238  13.014   4.815
  432LYS    HE1 5099   9.134  12.998   4.786
  432LYS    HE2 5100   9.310  13.001   4.734
  432LYS     NZ 5101   9.239  13.148   4.879
  432LYS    HZ1 5102   9.333  13.176   4.900
  432LYS    HZ2 5103   9.199  13.215   4.815
  432LYS    HZ3 5104   9.176  13.160   4.957
  432LYS      C 5105   9.675  12.765   5.205
  432LYS      O 5106   9.668  12.827   5.306
  433TRP      N 5107   9.711  12.638   5.210
  433TRP      H 5108   9.729  12.592   5.122
  433TRP     CA 5109   9.761  12.577   5.339
  433TRP     HA 5110   9.689  12.598   5.418
  433TRP     CB 5111   9.743  12.429   5.319
  433TRP    HB1 5112   9.793  12.406   5.225
  433TRP    HB2 5113   9.636  12.413   5.310
  433TRP     CG 5114   9.793  12.334   5.433
  433TRP    CD1 5115   9.906  12.258   5.438
  433TRP    HD1 5116   9.984  12.249   5.364
  433TRP    NE1 5117   9.915  12.195   5.572
  433TRP    HE1 5118   9.989  12.134   5.602
  433TRP    CE2 5119   9.796  12.207   5.638
  433TRP    CZ2 5120   9.749  12.159   5.761
  433TRP    HZ2 5121   9.810  12.091   5.820
  433TRP    CH2 5122   9.632  12.202   5.813
  433TRP    HH2 5123   9.601  12.171   5.912
  433TRP    CZ3 5124   9.553  12.292   5.742
  433TRP    HZ3 5125   9.459  12.322   5.785
  433TRP    CE3 5126   9.597  12.348   5.622
  433TRP    HE3 5127   9.548  12.435   5.582
  433TRP    CD2 5128   9.719  12.300   5.557
  433TRP      C 5129   9.907  12.630   5.368
  433TRP      O 5130   9.929  12.707   5.458
  434LYS      N 5131  10.000  12.601   5.277
  434LYS      H 5132   9.967  12.550   5.196
  434LYS     CA 5133  10.149  12.631   5.288
  434LYS     HA 5134  10.185  12.572   5.372
  434LYS     CB 5135  10.227  12.595   5.160
  434LYS    HB1 5136  10.201  12.666   5.081
  434LYS    HB2 5137  10.212  12.489   5.143
  434LYS     CG 5138  10.386  12.615   5.176
  434LYS    HG1 5139  10.424  12.565   5.265
  434LYS    HG2 5140  10.413  12.720   5.181
  434LYS     CD 5141  10.466  12.542   5.063
  434LYS    HD1 5142  10.435  12.570   4.963
  434LYS    HD2 5143  10.457  12.435   5.082
  434LYS     CE 5144  10.612  12.575   5.072
  434LYS    HE1 5145  10.658  12.529   5.160
  434LYS    HE2 5146  10.615  12.682   5.090
  434LYS     NZ 5147  10.691  12.544   4.953
  434LYS    HZ1 5148  10.778  12.497   4.975
  434LYS    HZ2 5149  10.636  12.493   4.886
  434LYS    HZ3 5150  10.718  12.628   4.903
  434LYS      C 5151  10.167  12.778   5.334
  434LYS      O 5152  10.226  12.807   5.438
  435LYS      N 5153  10.114  12.875   5.257
  435LYS      H 5154  10.041  12.858   5.190
  435LYS     CA 5155  10.133  13.019   5.273
  435LYS     HA 5156  10.236  13.030   5.306
  435LYS     CB 5157  10.100  13.097   5.150
  435LYS    HB1 5158  10.100  13.205   5.160
  435LYS    HB2 5159   9.998  13.080   5.117
  435LYS     CG 5160  10.203  13.061   5.041
  435LYS    HG1 5161  10.180  12.964   4.997
  435LYS    HG2 5162  10.303  13.051   5.083
  435LYS     CD 5163  10.215  13.148   4.916
  435LYS    HD1 5164  10.110  13.157   4.888
  435LYS    HD2 5165  10.263  13.086   4.840
  435LYS     CE 5166  10.283  13.281   4.944
  435LYS    HE1 5167  10.385  13.254   4.971
  435LYS    HE2 5168  10.235  13.325   5.032
  435LYS     NZ 5169  10.284  13.372   4.832
  435LYS    HZ1 5170  10.336  13.453   4.863
  435LYS    HZ2 5171  10.321  13.325   4.751
  435LYS    HZ3 5172  10.185  13.388   4.816
  435LYS      C 5173  10.055  13.077   5.391
  435LYS      O 5174  10.104  13.182   5.442
  436PHE      N 5175   9.943  13.020   5.432
  436PHE      H 5176   9.921  12.931   5.390
  436PHE     CA 5177   9.849  13.086   5.529
  436PHE     HA 5178   9.900  13.163   5.586
  436PHE     CB 5179   9.756  13.159   5.437
  436PHE    HB1 5180   9.731  13.095   5.352
  436PHE    HB2 5181   9.810  13.247   5.403
  436PHE     CG 5182   9.622  13.204   5.499
  436PHE    CD1 5183   9.503  13.141   5.467
  436PHE    HD1 5184   9.509  13.047   5.413
  436PHE    CE1 5185   9.387  13.171   5.532
  436PHE    HE1 5186   9.298  13.114   5.509
  436PHE     CZ 5187   9.386  13.278   5.630
  436PHE     HZ 5188   9.297  13.309   5.682
  436PHE    CE2 5189   9.505  13.345   5.664
  436PHE    HE2 5190   9.500  13.423   5.738
  436PHE    CD2 5191   9.623  13.309   5.597
  436PHE    HD2 5192   9.719  13.354   5.616
  436PHE      C 5193   9.778  12.993   5.630
  436PHE      O 5194   9.806  13.002   5.748
  437ALA      N 5195   9.687  12.901   5.591
  437ALA      H 5196   9.672  12.890   5.491
  437ALA     CA 5197   9.601  12.823   5.685
  437ALA     HA 5198   9.560  12.905   5.745
  437ALA     CB 5199   9.484  12.755   5.607
  437ALA    HB1 5200   9.528  12.684   5.537
  437ALA    HB2 5201   9.418  12.707   5.680
  437ALA    HB3 5202   9.415  12.822   5.556
  437ALA      C 5203   9.675  12.726   5.771
  437ALA      O 5204   9.636  12.687   5.880
  438LYS      N 5205   9.799  12.690   5.736
  438LYS      H 5206   9.836  12.705   5.643
  438LYS     CA 5207   9.887  12.605   5.828
  438LYS     HA 5208   9.842  12.507   5.843
  438LYS     CB 5209  10.022  12.579   5.768
  438LYS    HB1 5210  10.086  12.667   5.754
  438LYS    HB2 5211   9.998  12.558   5.664
  438LYS     CG 5212  10.104  12.464   5.838
  438LYS    HG1 5213  10.038  12.385   5.875
  438LYS    HG2 5214  10.166  12.501   5.920
  438LYS     CD 5215  10.204  12.397   5.734
  438LYS    HD1 5216  10.233  12.475   5.663
  438LYS    HD2 5217  10.151  12.320   5.678
  438LYS     CE 5218  10.322  12.332   5.804
  438LYS    HE1 5219  10.280  12.249   5.861
  438LYS    HE2 5220  10.364  12.412   5.864
  438LYS     NZ 5221  10.428  12.292   5.714
  438LYS    HZ1 5222  10.392  12.232   5.642
  438LYS    HZ2 5223  10.465  12.367   5.657
  438LYS    HZ3 5224  10.510  12.252   5.757
  438LYS      C 5225   9.903  12.679   5.967
  438LYS      O 5226   9.878  12.625   6.070
  439TYR      N 5227   9.966  12.795   5.970
  439TYR      H 5228   9.997  12.826   5.879
  439TYR     CA 5229   9.992  12.886   6.080
  439TYR     HA 5230  10.075  12.846   6.139
  439TYR     CB 5231  10.035  13.027   6.030
  439TYR    HB1 5232  10.067  13.093   6.111
  439TYR    HB2 5233   9.956  13.064   5.966
  439TYR     CG 5234  10.159  13.003   5.938
  439TYR    CD1 5235  10.286  12.968   5.992
  439TYR    HD1 5236  10.299  12.966   6.099
  439TYR    CE1 5237  10.391  12.933   5.906
  439TYR    HE1 5238  10.484  12.899   5.948
  439TYR     CZ 5239  10.373  12.948   5.766
  439TYR     OH 5240  10.483  12.927   5.684
  439TYR     HH 5241  10.557  12.889   5.733
  439TYR    CE2 5242  10.246  12.993   5.714
  439TYR    HE2 5243  10.234  12.999   5.607
  439TYR    CD2 5244  10.146  13.030   5.801
  439TYR    HD2 5245  10.051  13.064   5.763
  439TYR      C 5246   9.863  12.898   6.158
  439TYR      O 5247   9.852  12.862   6.279
  440MET      N 5248   9.757  12.945   6.087
  440MET      H 5249   9.771  12.967   5.989
  440MET     CA 5250   9.635  12.986   6.141
  440MET     HA 5251   9.657  13.059   6.218
  440MET     CB 5252   9.545  13.030   6.022
  440MET    HB1 5253   9.450  13.044   6.074
  440MET    HB2 5254   9.534  12.951   5.947
  440MET     CG 5255   9.589  13.153   5.953
  440MET    HG1 5256   9.507  13.170   5.884
  440MET    HG2 5257   9.672  13.124   5.889
  440MET     SD 5258   9.618  13.300   6.054
  440MET     CE 5259   9.442  13.354   6.067
  440MET    HE1 5260   9.438  13.449   6.119
  440MET    HE2 5261   9.400  13.369   5.968
  440MET    HE3 5262   9.382  13.278   6.118
  440MET      C 5263   9.566  12.865   6.214
  440MET      O 5264   9.501  12.877   6.318
  441PHE      N 5265   9.580  12.746   6.157
  441PHE      H 5266   9.629  12.746   6.069
  441PHE     CA 5267   9.520  12.623   6.207
  441PHE     HA 5268   9.414  12.646   6.223
  441PHE     CB 5269   9.524  12.514   6.094
  441PHE    HB1 5270   9.627  12.488   6.069
  441PHE    HB2 5271   9.465  12.539   6.007
  441PHE     CG 5272   9.468  12.386   6.148
  441PHE    CD1 5273   9.332  12.379   6.186
  441PHE    HD1 5274   9.265  12.461   6.165
  441PHE    CE1 5275   9.273  12.262   6.238
  441PHE    HE1 5276   9.168  12.262   6.262
  441PHE     CZ 5277   9.348  12.147   6.259
  441PHE     HZ 5278   9.304  12.054   6.291
  441PHE    CE2 5279   9.487  12.163   6.237
  441PHE    HE2 5280   9.558  12.085   6.264
  441PHE    CD2 5281   9.549  12.276   6.171
  441PHE    HD2 5282   9.654  12.264   6.148
  441PHE      C 5283   9.582  12.574   6.337
  441PHE      O 5284   9.517  12.553   6.436
  442PHE      N 5285   9.717  12.565   6.342
  442PHE      H 5286   9.762  12.588   6.254
  442PHE     CA 5287   9.802  12.522   6.452
  442PHE     HA 5288   9.755  12.433   6.494
  442PHE     CB 5289   9.940  12.474   6.404
  442PHE    HB1 5290   9.996  12.476   6.497
  442PHE    HB2 5291   9.994  12.545   6.341
  442PHE     CG 5292   9.942  12.339   6.333
  442PHE    CD1 5293   9.967  12.329   6.197
  442PHE    HD1 5294   9.992  12.414   6.136
  442PHE    CE1 5295   9.962  12.207   6.130
  442PHE    HE1 5296   9.975  12.216   6.023
  442PHE     CZ 5297   9.941  12.085   6.197
  442PHE     HZ 5298   9.962  11.987   6.157
  442PHE    CE2 5299   9.942  12.098   6.339
  442PHE    HE2 5300   9.947  12.005   6.394
  442PHE    CD2 5301   9.933  12.218   6.410
  442PHE    HD2 5302   9.923  12.220   6.517
  442PHE      C 5303   9.805  12.622   6.566
  442PHE      O 5304   9.817  12.583   6.681
  443LEU      N 5305   9.782  12.750   6.542
  443LEU      H 5306   9.787  12.773   6.444
  443LEU     CA 5307   9.742  12.860   6.636
  443LEU     HA 5308   9.797  12.839   6.728
  443LEU     CB 5309   9.768  13.001   6.575
  443LEU    HB1 5310   9.727  13.069   6.650
  443LEU    HB2 5311   9.704  13.012   6.488
  443LEU     CG 5312   9.913  13.035   6.542
  443LEU     HG 5313   9.955  12.960   6.474
  443LEU    CD1 5314   9.924  13.181   6.494
  443LEU   HD11 5315   9.884  13.254   6.564
  443LEU   HD12 5316  10.029  13.192   6.464
  443LEU   HD13 5317   9.865  13.192   6.403
  443LEU    CD2 5318  10.017  13.020   6.660
  443LEU   HD21 5319  10.005  13.098   6.736
  443LEU   HD22 5320  10.003  12.926   6.712
  443LEU   HD23 5321  10.122  13.020   6.631
  443LEU      C 5322   9.607  12.830   6.688
  443LEU      O 5323   9.591  12.822   6.812
  444SER      N 5324   9.507  12.805   6.605
  444SER      H 5325   9.512  12.813   6.505
  444SER     CA 5326   9.374  12.775   6.651
  444SER     HA 5327   9.325  12.858   6.702
  444SER     CB 5328   9.281  12.765   6.533
  444SER    HB1 5329   9.177  12.755   6.565
  444SER    HB2 5330   9.313  12.674   6.482
  444SER     OG 5331   9.286  12.884   6.454
  444SER     HG 5332   9.372  12.898   6.412
  444SER      C 5333   9.361  12.656   6.750
  444SER      O 5334   9.301  12.666   6.858
  445PHE      N 5335   9.414  12.537   6.715
  445PHE      H 5336   9.450  12.524   6.622
  445PHE     CA 5337   9.448  12.419   6.805
  445PHE     HA 5338   9.356  12.366   6.829
  445PHE     CB 5339   9.536  12.333   6.722
  445PHE    HB1 5340   9.623  12.391   6.688
  445PHE    HB2 5341   9.473  12.303   6.638
  445PHE     CG 5342   9.590  12.208   6.782
  445PHE    CD1 5343   9.530  12.155   6.901
  445PHE    HD1 5344   9.444  12.200   6.948
  445PHE    CE1 5345   9.588  12.041   6.959
  445PHE    HE1 5346   9.555  12.013   7.058
  445PHE     CZ 5347   9.712  11.985   6.907
  445PHE     HZ 5348   9.752  11.896   6.953
  445PHE    CE2 5349   9.779  12.049   6.800
  445PHE    HE2 5350   9.880  12.017   6.777
  445PHE    CD2 5351   9.708  12.146   6.725
  445PHE    HD2 5352   9.750  12.180   6.631
  445PHE      C 5353   9.509  12.467   6.933
  445PHE      O 5354   9.465  12.436   7.041
  446CYS      N 5355   9.612  12.553   6.925
  446CYS      H 5356   9.646  12.587   6.837
  446CYS     CA 5357   9.669  12.603   7.054
  446CYS     HA 5358   9.696  12.516   7.113
  446CYS     CB 5359   9.808  12.676   7.023
  446CYS    HB1 5360   9.832  12.725   7.117
  446CYS    HB2 5361   9.805  12.753   6.946
  446CYS     SG 5362   9.939  12.558   6.975
  446CYS     HG 5363   9.888  12.522   6.857
  446CYS      C 5364   9.569  12.686   7.135
  446CYS      O 5365   9.563  12.679   7.260
  447PHE      N 5366   9.490  12.787   7.080
  447PHE      H 5367   9.513  12.824   6.989
  447PHE     CA 5368   9.381  12.846   7.151
  447PHE     HA 5369   9.423  12.906   7.232
  447PHE     CB 5370   9.317  12.949   7.055
  447PHE    HB1 5371   9.228  12.981   7.110
  447PHE    HB2 5372   9.288  12.895   6.965
  447PHE     CG 5373   9.401  13.078   7.036
  447PHE    CD1 5374   9.471  13.111   6.916
  447PHE    HD1 5375   9.458  13.063   6.821
  447PHE    CE1 5376   9.555  13.226   6.914
  447PHE    HE1 5377   9.605  13.271   6.829
  447PHE     CZ 5378   9.571  13.300   7.032
  447PHE     HZ 5379   9.638  13.385   7.029
  447PHE    CE2 5380   9.505  13.263   7.155
  447PHE    HE2 5381   9.509  13.326   7.243
  447PHE    CD2 5382   9.419  13.157   7.151
  447PHE    HD2 5383   9.359  13.132   7.237
  447PHE      C 5384   9.276  12.759   7.201
  447PHE      O 5385   9.231  12.774   7.315
  448TYR      N 5386   9.225  12.662   7.129
  448TYR      H 5387   9.269  12.643   7.040
  448TYR     CA 5388   9.129  12.563   7.184
  448TYR     HA 5389   9.040  12.611   7.226
  448TYR     CB 5390   9.076  12.476   7.068
  448TYR    HB1 5391   9.148  12.402   7.035
  448TYR    HB2 5392   9.054  12.554   6.996
  448TYR     CG 5393   8.950  12.401   7.113
  448TYR    CD1 5394   8.826  12.468   7.113
  448TYR    HD1 5395   8.818  12.570   7.078
  448TYR    CE1 5396   8.708  12.408   7.163
  448TYR    HE1 5397   8.615  12.462   7.151
  448TYR     CZ 5398   8.722  12.271   7.209
  448TYR     OH 5399   8.611  12.199   7.247
  448TYR     HH 5400   8.555  12.258   7.299
  448TYR    CE2 5401   8.854  12.201   7.209
  448TYR    HE2 5402   8.858  12.097   7.239
  448TYR    CD2 5403   8.962  12.268   7.159
  448TYR    HD2 5404   9.062  12.226   7.155
  448TYR      C 5405   9.182  12.476   7.298
  448TYR      O 5406   9.120  12.457   7.402
  449PHE      N 5407   9.311  12.434   7.284
  449PHE      H 5408   9.359  12.454   7.198
  449PHE     CA 5409   9.391  12.373   7.395
  449PHE     HA 5410   9.336  12.285   7.429
  449PHE     CB 5411   9.525  12.330   7.334
  449PHE    HB1 5412   9.584  12.420   7.316
  449PHE    HB2 5413   9.509  12.294   7.232
  449PHE     CG 5414   9.616  12.236   7.410
  449PHE    CD1 5415   9.730  12.281   7.481
  449PHE    HD1 5416   9.758  12.386   7.479
  449PHE    CE1 5417   9.805  12.201   7.567
  449PHE    HE1 5418   9.882  12.244   7.630
  449PHE     CZ 5419   9.772  12.064   7.571
  449PHE     HZ 5420   9.835  11.990   7.618
  449PHE    CE2 5421   9.667  12.012   7.493
  449PHE    HE2 5422   9.651  11.905   7.493
  449PHE    CD2 5423   9.588  12.096   7.412
  449PHE    HD2 5424   9.503  12.057   7.358
  449PHE      C 5425   9.405  12.457   7.523
  449PHE      O 5426   9.367  12.413   7.627
  450PHE      N 5427   9.460  12.580   7.509
  450PHE      H 5428   9.505  12.606   7.422
  450PHE     CA 5429   9.465  12.671   7.623
  450PHE     HA 5430   9.535  12.629   7.694
  450PHE     CB 5431   9.512  12.810   7.562
  450PHE    HB1 5432   9.484  12.821   7.457
  450PHE    HB2 5433   9.618  12.787   7.551
  450PHE     CG 5434   9.486  12.936   7.644
  450PHE    CD1 5435   9.437  13.050   7.576
  450PHE    HD1 5436   9.416  13.058   7.470
  450PHE    CE1 5437   9.420  13.168   7.657
  450PHE    HE1 5438   9.387  13.254   7.601
  450PHE     CZ 5439   9.446  13.174   7.792
  450PHE     HZ 5440   9.420  13.263   7.849
  450PHE    CE2 5441   9.494  13.057   7.854
  450PHE    HE2 5442   9.504  13.046   7.960
  450PHE    CD2 5443   9.501  12.932   7.786
  450PHE    HD2 5444   9.530  12.850   7.850
  450PHE      C 5445   9.326  12.687   7.698
  450PHE      O 5446   9.314  12.667   7.820
  451TYR      N 5447   9.218  12.712   7.622
  451TYR      H 5448   9.243  12.709   7.524
  451TYR     CA 5449   9.078  12.715   7.660
  451TYR     HA 5450   9.062  12.801   7.725
  451TYR     CB 5451   8.986  12.729   7.535
  451TYR    HB1 5452   9.037  12.684   7.451
  451TYR    HB2 5453   8.989  12.835   7.510
  451TYR     CG 5454   8.844  12.681   7.547
  451TYR    CD1 5455   8.751  12.759   7.617
  451TYR    HD1 5456   8.786  12.850   7.661
  451TYR    CE1 5457   8.615  12.741   7.596
  451TYR    HE1 5458   8.543  12.801   7.649
  451TYR     CZ 5459   8.579  12.622   7.534
  451TYR     OH 5460   8.444  12.594   7.529
  451TYR     HH 5461   8.424  12.505   7.501
  451TYR    CE2 5462   8.674  12.539   7.472
  451TYR    HE2 5463   8.637  12.448   7.427
  451TYR    CD2 5464   8.809  12.570   7.474
  451TYR    HD2 5465   8.874  12.512   7.410
  451TYR      C 5466   9.051  12.599   7.742
  451TYR      O 5467   9.008  12.610   7.856
  452ASN      N 5468   9.077  12.478   7.686
  452ASN      H 5469   9.116  12.486   7.593
  452ASN     CA 5470   9.044  12.346   7.745
  452ASN     HA 5471   8.940  12.364   7.776
  452ASN     CB 5472   9.055  12.229   7.641
  452ASN    HB1 5473   9.160  12.207   7.620
  452ASN    HB2 5474   9.012  12.260   7.546
  452ASN     CG 5475   8.987  12.108   7.697
  452ASN    OD1 5476   8.864  12.106   7.707
  452ASN    ND2 5477   9.053  12.003   7.739
  452ASN   HD21 5478   9.153  12.004   7.730
  452ASN   HD22 5479   9.007  11.920   7.772
  452ASN      C 5480   9.113  12.320   7.879
  452ASN      O 5481   9.050  12.282   7.977
  453ILE      N 5482   9.245  12.348   7.878
  453ILE      H 5483   9.298  12.360   7.793
  453ILE     CA 5484   9.334  12.331   7.996
  453ILE     HA 5485   9.323  12.224   8.015
  453ILE     CB 5486   9.486  12.364   7.958
  453ILE     HB 5487   9.481  12.453   7.895
  453ILE    CG2 5488   9.576  12.401   8.072
  453ILE   HG21 5489   9.655  12.466   8.035
  453ILE   HG22 5490   9.527  12.451   8.156
  453ILE   HG23 5491   9.616  12.308   8.114
  453ILE    CG1 5492   9.553  12.265   7.858
  453ILE   HG11 5493   9.654  12.285   7.822
  453ILE   HG12 5494   9.482  12.245   7.778
  453ILE     CD 5495   9.567  12.121   7.908
  453ILE    HD1 5496   9.472  12.082   7.946
  453ILE    HD2 5497   9.591  12.056   7.824
  453ILE    HD3 5498   9.636  12.116   7.992
  453ILE      C 5499   9.273  12.405   8.116
  453ILE      O 5500   9.270  12.353   8.226
  454THR      N 5501   9.219  12.528   8.088
  454THR      H 5502   9.221  12.549   7.989
  454THR     CA 5503   9.166  12.626   8.183
  454THR     HA 5504   9.237  12.629   8.265
  454THR     CB 5505   9.150  12.764   8.120
  454THR     HB 5506   9.081  12.750   8.037
  454THR    CG2 5507   9.099  12.876   8.217
  454THR   HG21 5508   9.024  12.839   8.288
  454THR   HG22 5509   9.188  12.901   8.274
  454THR   HG23 5510   9.051  12.959   8.165
  454THR    OG1 5511   9.272  12.809   8.063
  454THR    HG1 5512   9.280  12.763   7.979
  454THR      C 5513   9.032  12.580   8.243
  454THR      O 5514   9.000  12.582   8.359
  455LEU      N 5515   8.953  12.510   8.156
  455LEU      H 5516   8.975  12.511   8.058
  455LEU     CA 5517   8.823  12.444   8.198
  455LEU     HA 5518   8.767  12.518   8.256
  455LEU     CB 5519   8.747  12.415   8.070
  455LEU    HB1 5520   8.782  12.321   8.029
  455LEU    HB2 5521   8.777  12.493   8.001
  455LEU     CG 5522   8.592  12.424   8.101
  455LEU     HG 5523   8.572  12.376   8.197
  455LEU    CD1 5524   8.554  12.570   8.112
  455LEU   HD11 5525   8.560  12.628   8.020
  455LEU   HD12 5526   8.447  12.562   8.132
  455LEU   HD13 5527   8.605  12.622   8.194
  455LEU    CD2 5528   8.496  12.363   7.994
  455LEU   HD21 5529   8.394  12.365   8.034
  455LEU   HD22 5530   8.494  12.409   7.896
  455LEU   HD23 5531   8.523  12.258   7.989
  455LEU      C 5532   8.852  12.317   8.279
  455LEU      O 5533   8.784  12.268   8.368
  456THR      N 5534   8.962  12.249   8.250
  456THR      H 5535   9.027  12.280   8.179
  456THR     CA 5536   9.001  12.122   8.317
  456THR     HA 5537   8.915  12.071   8.360
  456THR     CB 5538   9.066  12.032   8.212
  456THR     HB 5539   9.149  12.087   8.168
  456THR    CG2 5540   9.114  11.906   8.285
  456THR   HG21 5541   9.027  11.851   8.319
  456THR   HG22 5542   9.154  11.843   8.206
  456THR   HG23 5543   9.187  11.930   8.363
  456THR    OG1 5544   8.972  12.004   8.111
  456THR    HG1 5545   8.968  12.082   8.055
  456THR      C 5546   9.080  12.149   8.445
  456THR      O 5547   9.051  12.087   8.552
  457LEU      N 5548   9.164  12.253   8.460
  457LEU      H 5549   9.187  12.301   8.374
  457LEU     CA 5550   9.220  12.301   8.578
  457LEU     HA 5551   9.295  12.233   8.619
  457LEU     CB 5552   9.288  12.430   8.545
  457LEU    HB1 5553   9.282  12.500   8.628
  457LEU    HB2 5554   9.231  12.489   8.473
  457LEU     CG 5555   9.433  12.427   8.497
  457LEU     HG 5556   9.431  12.377   8.400
  457LEU    CD1 5557   9.482  12.566   8.472
  457LEU   HD11 5558   9.465  12.627   8.560
  457LEU   HD12 5559   9.582  12.565   8.429
  457LEU   HD13 5560   9.407  12.616   8.410
  457LEU    CD2 5561   9.537  12.347   8.574
  457LEU   HD21 5562   9.625  12.347   8.509
  457LEU   HD22 5563   9.544  12.387   8.675
  457LEU   HD23 5564   9.507  12.243   8.582
  457LEU      C 5565   9.109  12.316   8.690
  457LEU      O 5566   9.148  12.312   8.807
  458VAL      N 5567   8.978  12.337   8.653
  458VAL      H 5568   8.949  12.356   8.559
  458VAL     CA 5569   8.868  12.348   8.756
  458VAL     HA 5570   8.899  12.416   8.835
  458VAL     CB 5571   8.740  12.399   8.689
  458VAL     HB 5572   8.707  12.327   8.614
  458VAL    CG1 5573   8.632  12.428   8.799
  458VAL   HG11 5574   8.595  12.335   8.843
  458VAL   HG12 5575   8.670  12.504   8.867
  458VAL   HG13 5576   8.542  12.477   8.760
  458VAL    CG2 5577   8.765  12.538   8.629
  458VAL   HG21 5578   8.674  12.563   8.574
  458VAL   HG22 5579   8.781  12.610   8.709
  458VAL   HG23 5580   8.849  12.550   8.561
  458VAL      C 5581   8.847  12.208   8.824
  458VAL      O 5582   8.827  12.201   8.943
  459SER      N 5583   8.831  12.101   8.743
  459SER      H 5584   8.839  12.110   8.642
  459SER     CA 5585   8.831  11.965   8.789
  459SER     HA 5586   8.749  11.947   8.858
  459SER     CB 5587   8.823  11.879   8.666
  459SER    HB1 5588   8.916  11.875   8.610
  459SER    HB2 5589   8.744  11.916   8.601
  459SER     OG 5590   8.792  11.750   8.715
  459SER     HG 5591   8.721  11.751   8.780
  459SER      C 5592   8.956  11.942   8.874
  459SER      O 5593   8.944  11.887   8.983
  460TYR      N 5594   9.073  11.967   8.810
  460TYR      H 5595   9.066  12.016   8.723
  460TYR     CA 5596   9.202  11.933   8.867
  460TYR     HA 5597   9.213  11.826   8.879
  460TYR     CB 5598   9.307  11.973   8.757
  460TYR    HB1 5599   9.290  12.080   8.753
  460TYR    HB2 5600   9.283  11.933   8.658
  460TYR     CG 5601   9.453  11.947   8.778
  460TYR    CD1 5602   9.502  11.821   8.752
  460TYR    HD1 5603   9.442  11.741   8.712
  460TYR    CE1 5604   9.634  11.787   8.766
  460TYR    HE1 5605   9.669  11.689   8.736
  460TYR     CZ 5606   9.727  11.879   8.825
  460TYR     OH 5607   9.855  11.849   8.842
  460TYR     HH 5608   9.910  11.916   8.883
  460TYR    CE2 5609   9.680  12.007   8.862
  460TYR    HE2 5610   9.751  12.079   8.899
  460TYR    CD2 5611   9.544  12.044   8.835
  460TYR    HD2 5612   9.503  12.143   8.845
  460TYR      C 5613   9.233  12.009   8.999
  460TYR      O 5614   9.319  11.954   9.067
  461TYR      N 5615   9.167  12.123   9.027
  461TYR      H 5616   9.113  12.169   8.955
  461TYR     CA 5617   9.190  12.200   9.150
  461TYR     HA 5618   9.292  12.239   9.149
  461TYR     CB 5619   9.100  12.333   9.145
  461TYR    HB1 5620   8.998  12.294   9.142
  461TYR    HB2 5621   9.128  12.387   9.055
  461TYR     CG 5622   9.114  12.439   9.249
  461TYR    CD1 5623   9.223  12.528   9.238
  461TYR    HD1 5624   9.295  12.533   9.158
  461TYR    CE1 5625   9.244  12.624   9.340
  461TYR    HE1 5626   9.336  12.679   9.327
  461TYR     CZ 5627   9.154  12.633   9.448
  461TYR     OH 5628   9.174  12.729   9.535
  461TYR     HH 5629   9.107  12.732   9.603
  461TYR    CE2 5630   9.048  12.539   9.460
  461TYR    HE2 5631   8.978  12.546   9.542
  461TYR    CD2 5632   9.026  12.440   9.361
  461TYR    HD2 5633   8.944  12.371   9.366
  461TYR      C 5634   9.166  12.118   9.278
  461TYR      O 5635   9.061  12.053   9.298
  462ARG      N 5636   9.264  12.125   9.363
  462ARG      H 5637   9.339  12.191   9.352
  462ARG     CA 5638   9.253  12.048   9.490
  462ARG     HA 5639   9.198  11.957   9.467
  462ARG     CB 5640   9.388  12.000   9.541
  462ARG    HB1 5641   9.376  11.947   9.635
  462ARG    HB2 5642   9.449  12.084   9.574
  462ARG     CG 5643   9.480  11.915   9.449
  462ARG    HG1 5644   9.531  11.982   9.380
  462ARG    HG2 5645   9.417  11.839   9.403
  462ARG     CD 5646   9.582  11.843   9.533
  462ARG    HD1 5647   9.527  11.762   9.579
  462ARG    HD2 5648   9.621  11.909   9.610
  462ARG     NE 5649   9.687  11.773   9.451
  462ARG     HE 5650   9.720  11.814   9.365
  462ARG     CZ 5651   9.713  11.644   9.465
  462ARG    NH1 5652   9.720  11.587   9.581
  462ARG   HH11 5653   9.680  11.639   9.657
  462ARG   HH12 5654   9.755  11.492   9.582
  462ARG    NH2 5655   9.758  11.577   9.373
  462ARG   HH21 5656   9.756  11.610   9.278
  462ARG   HH22 5657   9.799  11.486   9.386
  462ARG      C 5658   9.177  12.125   9.603
  462ARG      O 5659   9.093  12.064   9.670
  463PRO      N 5660   9.205  12.255   9.632
  463PRO     CD 5661   9.306  12.345   9.581
  463PRO    HD1 5662   9.260  12.408   9.505
  463PRO    HD2 5663   9.389  12.282   9.550
  463PRO     CG 5664   9.348  12.425   9.707
  463PRO    HG1 5665   9.386  12.522   9.676
  463PRO    HG2 5666   9.416  12.375   9.776
  463PRO     CB 5667   9.219  12.441   9.790
  463PRO    HB1 5668   9.178  12.537   9.756
  463PRO    HB2 5669   9.227  12.442   9.898
  463PRO     CA 5670   9.143  12.317   9.747
  463PRO     HA 5671   9.154  12.254   9.835
  463PRO      C 5672   8.988  12.336   9.729
  463PRO      O 5673   8.921  12.339   9.626
  464ARG      N 5674   8.926  12.343   9.847
  464ARG      H 5675   8.986  12.350   9.928
  464ARG     CA 5676   8.785  12.385   9.866
  464ARG     HA 5677   8.746  12.407   9.767
  464ARG     CB 5678   8.699  12.272   9.927
  464ARG    HB1 5679   8.601  12.315   9.947
  464ARG    HB2 5680   8.740  12.237  10.022
  464ARG     CG 5681   8.664  12.147   9.843
  464ARG    HG1 5682   8.671  12.175   9.738
  464ARG    HG2 5683   8.566  12.113   9.875
  464ARG     CD 5684   8.774  12.041   9.863
  464ARG    HD1 5685   8.776  12.020   9.970
  464ARG    HD2 5686   8.872  12.078   9.836
  464ARG     NE 5687   8.756  11.921   9.785
  464ARG     HE 5688   8.724  11.936   9.691
  464ARG     CZ 5689   8.786  11.798   9.822
  464ARG    NH1 5690   8.840  11.770   9.932
  464ARG   HH11 5691   8.875  11.844   9.991
  464ARG   HH12 5692   8.847  11.672   9.954
  464ARG    NH2 5693   8.777  11.695   9.742
  464ARG   HH21 5694   8.752  11.703   9.644
  464ARG   HH22 5695   8.774  11.599   9.773
  464ARG      C 5696   8.786  12.512   9.948
  464ARG      O 5697   8.876  12.533  10.033
  465GLU      N 5698   8.727  12.621   9.899
  465GLU      H 5699   8.660  12.601   9.826
  465GLU     CA 5700   8.754  12.760   9.930
  465GLU     HA 5701   8.862  12.766   9.918
  465GLU     CB 5702   8.679  12.847   9.826
  465GLU    HB1 5703   8.680  12.954   9.848
  465GLU    HB2 5704   8.574  12.819   9.819
  465GLU     CG 5705   8.730  12.836   9.679
  465GLU    HG1 5706   8.671  12.912   9.627
  465GLU    HG2 5707   8.696  12.742   9.635
  465GLU     CD 5708   8.886  12.872   9.660
  465GLU    OE1 5709   8.973  12.794   9.696
  465GLU    OE2 5710   8.911  12.987   9.612
  465GLU      C 5711   8.709  12.800  10.070
  465GLU      O 5712   8.792  12.836  10.151
  466ASP      N 5713   8.580  12.787  10.103
  466ASP      H 5714   8.520  12.756  10.029
  466ASP     CA 5715   8.529  12.801  10.247
  466ASP     HA 5716   8.612  12.818  10.316
  466ASP     CB 5717   8.425  12.912  10.263
  466ASP    HB1 5718   8.426  12.923  10.371
  466ASP    HB2 5719   8.324  12.882  10.233
  466ASP     CG 5720   8.442  13.049  10.194
  466ASP    OD1 5721   8.354  13.136  10.216
  466ASP    OD2 5722   8.556  13.088  10.165
  466ASP      C 5723   8.461  12.669  10.290
  466ASP      O 5724   8.484  12.635  10.406
  467GLU      N 5725   8.389  12.606  10.204
  467GLU      H 5726   8.371  12.642  10.111
  467GLU     CA 5727   8.327  12.475  10.236
  467GLU     HA 5728   8.374  12.420  10.318
  467GLU     CB 5729   8.183  12.513  10.284
  467GLU    HB1 5730   8.119  12.425  10.278
  467GLU    HB2 5731   8.134  12.578  10.211
  467GLU     CG 5732   8.173  12.579  10.419
  467GLU    HG1 5733   8.238  12.666  10.425
  467GLU    HG2 5734   8.194  12.509  10.501
  467GLU     CD 5735   8.030  12.629  10.448
  467GLU    OE1 5736   7.999  12.746  10.432
  467GLU    OE2 5737   7.939  12.552  10.478
  467GLU      C 5738   8.325  12.383  10.115
  467GLU      O 5739   8.330  12.259  10.126
  468ASP      N 5740   8.304  12.434   9.991
  468ASP      H 5741   8.287  12.534   9.990
  468ASP     CA 5742   8.323  12.364   9.865
  468ASP     HA 5743   8.373  12.269   9.881
  468ASP     CB 5744   8.189  12.340   9.787
  468ASP    HB1 5745   8.133  12.277   9.856
  468ASP    HB2 5746   8.212  12.280   9.699
  468ASP     CG 5747   8.097  12.456   9.754
  468ASP    OD1 5748   8.126  12.573   9.793
  468ASP    OD2 5749   7.985  12.425   9.696
  468ASP      C 5750   8.412  12.444   9.772
  468ASP      O 5751   8.459  12.552   9.808
  469LEU      N 5752   8.442  12.404   9.651
  469LEU      H 5753   8.399  12.315   9.627
  469LEU     CA 5754   8.470  12.505   9.550
  469LEU     HA 5755   8.537  12.587   9.573
  469LEU     CB 5756   8.540  12.439   9.432
  469LEU    HB1 5757   8.474  12.361   9.394
  469LEU    HB2 5758   8.627  12.383   9.465
  469LEU     CG 5759   8.562  12.526   9.306
  469LEU     HG 5760   8.469  12.561   9.260
  469LEU    CD1 5761   8.642  12.653   9.352
  469LEU   HD11 5762   8.720  12.619   9.420
  469LEU   HD12 5763   8.672  12.694   9.255
  469LEU   HD13 5764   8.585  12.727   9.409
  469LEU    CD2 5765   8.636  12.456   9.196
  469LEU   HD21 5766   8.639  12.520   9.107
  469LEU   HD22 5767   8.736  12.428   9.229
  469LEU   HD23 5768   8.572  12.372   9.168
  469LEU      C 5769   8.335  12.567   9.511
  469LEU      O 5770   8.250  12.499   9.449
  470PRO      N 5771   8.303  12.696   9.529
  470PRO     CD 5772   8.377  12.805   9.594
  470PRO    HD1 5773   8.459  12.847   9.536
  470PRO    HD2 5774   8.406  12.757   9.688
  470PRO     CG 5775   8.279  12.918   9.629
  470PRO    HG1 5776   8.289  12.993   9.550
  470PRO    HG2 5777   8.298  12.952   9.731
  470PRO     CB 5778   8.148  12.848   9.613
  470PRO    HB1 5779   8.072  12.922   9.589
  470PRO    HB2 5780   8.131  12.798   9.708
  470PRO     CA 5781   8.166  12.737   9.506
  470PRO     HA 5782   8.097  12.656   9.527
  470PRO      C 5783   8.137  12.784   9.362
  470PRO      O 5784   8.030  12.747   9.309
  471HIS      N 5785   8.231  12.864   9.298
  471HIS      H 5786   8.319  12.881   9.345
  471HIS     CA 5787   8.213  12.922   9.163
  471HIS     HA 5788   8.106  12.932   9.144
  471HIS     CB 5789   8.287  13.054   9.165
  471HIS    HB1 5790   8.238  13.111   9.244
  471HIS    HB2 5791   8.275  13.098   9.066
  471HIS     CG 5792   8.437  13.035   9.198
  471HIS    ND1 5793   8.545  12.993   9.116
  471HIS    CE1 5794   8.654  12.996   9.195
  471HIS    HE1 5795   8.754  12.975   9.160
  471HIS    NE2 5796   8.622  13.027   9.319
  471HIS    HE2 5797   8.676  13.014   9.403
  471HIS    CD2 5798   8.491  13.068   9.322
  471HIS    HD2 5799   8.441  13.106   9.410
  471HIS      C 5800   8.270  12.841   9.048
  471HIS      O 5801   8.355  12.749   9.069
  472PRO      N 5802   8.207  12.857   8.929
  472PRO     CD 5803   8.092  12.943   8.893
  472PRO    HD1 5804   8.114  13.048   8.910
  472PRO    HD2 5805   8.007  12.918   8.957
  472PRO     CG 5806   8.047  12.913   8.749
  472PRO    HG1 5807   8.036  12.999   8.683
  472PRO    HG2 5808   7.949  12.867   8.758
  472PRO     CB 5809   8.142  12.812   8.696
  472PRO    HB1 5810   8.194  12.841   8.605
  472PRO    HB2 5811   8.085  12.720   8.685
  472PRO     CA 5812   8.249  12.791   8.808
  472PRO     HA 5813   8.253  12.685   8.831
  472PRO      C 5814   8.391  12.843   8.762
  472PRO      O 5815   8.474  12.754   8.758
  473LEU      N 5816   8.408  12.970   8.734
  473LEU      H 5817   8.326  13.028   8.726
  473LEU     CA 5818   8.523  13.034   8.672
  473LEU     HA 5819   8.613  12.973   8.683
  473LEU     CB 5820   8.505  13.047   8.516
  473LEU    HB1 5821   8.587  13.101   8.467
  473LEU    HB2 5822   8.415  13.105   8.494
  473LEU     CG 5823   8.492  12.916   8.441
  473LEU     HG 5824   8.436  12.844   8.500
  473LEU    CD1 5825   8.429  12.928   8.305
  473LEU   HD11 5826   8.322  12.942   8.315
  473LEU   HD12 5827   8.472  13.011   8.249
  473LEU   HD13 5828   8.448  12.835   8.253
  473LEU    CD2 5829   8.630  12.865   8.415
  473LEU   HD21 5830   8.686  12.925   8.343
  473LEU   HD22 5831   8.690  12.860   8.506
  473LEU   HD23 5832   8.630  12.768   8.365
  473LEU      C 5833   8.558  13.177   8.722
  473LEU      O 5834   8.635  13.252   8.660
  474ALA      N 5835   8.504  13.215   8.838
  474ALA      H 5836   8.449  13.147   8.889
  474ALA     CA 5837   8.537  13.342   8.908
  474ALA     HA 5838   8.505  13.428   8.850
  474ALA     CB 5839   8.463  13.350   9.044
  474ALA    HB1 5840   8.520  13.303   9.124
  474ALA    HB2 5841   8.444  13.454   9.072
  474ALA    HB3 5842   8.366  13.302   9.033
  474ALA      C 5843   8.690  13.375   8.923
  474ALA      O 5844   8.780  13.288   8.910
  475LEU      N 5845   8.729  13.500   8.944
  475LEU      H 5846   8.650  13.555   8.974
  475LEU     CA 5847   8.862  13.555   8.966
  475LEU     HA 5848   8.940  13.482   8.941
  475LEU     CB 5849   8.873  13.680   8.876
  475LEU    HB1 5850   8.978  13.709   8.871
  475LEU    HB2 5851   8.816  13.763   8.917
  475LEU     CG 5852   8.828  13.666   8.730
  475LEU     HG 5853   8.722  13.644   8.722
  475LEU    CD1 5854   8.859  13.799   8.671
  475LEU   HD11 5855   8.966  13.819   8.676
  475LEU   HD12 5856   8.839  13.798   8.564
  475LEU   HD13 5857   8.790  13.876   8.707
  475LEU    CD2 5858   8.918  13.563   8.659
  475LEU   HD21 5859   8.891  13.462   8.689
  475LEU   HD22 5860   8.921  13.566   8.550
  475LEU   HD23 5861   9.022  13.573   8.690
  475LEU      C 5862   8.877  13.582   9.114
  475LEU      O 5863   8.781  13.629   9.176
  476THR      N 5864   8.991  13.559   9.170
  476THR      H 5865   9.061  13.511   9.115
  476THR     CA 5866   9.033  13.594   9.309
  476THR     HA 5867   8.957  13.661   9.349
  476THR     CB 5868   9.035  13.466   9.407
  476THR     HB 5869   9.085  13.488   9.501
  476THR    CG2 5870   8.894  13.412   9.433
  476THR   HG21 5871   8.900  13.346   9.519
  476THR   HG22 5872   8.840  13.503   9.461
  476THR   HG23 5873   8.857  13.361   9.344
  476THR    OG1 5874   9.114  13.367   9.352
  476THR    HG1 5875   9.089  13.288   9.402
  476THR      C 5876   9.175  13.642   9.312
  476THR      O 5877   9.260  13.610   9.227
  477HIS      N 5878   9.215  13.727   9.410
  477HIS      H 5879   9.142  13.743   9.478
  477HIS     CA 5880   9.349  13.783   9.438
  477HIS     HA 5881   9.383  13.851   9.360
  477HIS     CB 5882   9.341  13.855   9.573
  477HIS    HB1 5883   9.332  13.776   9.648
  477HIS    HB2 5884   9.255  13.920   9.583
  477HIS     CG 5885   9.462  13.947   9.594
  477HIS    ND1 5886   9.465  14.085   9.562
  477HIS    CE1 5887   9.583  14.132   9.596
  477HIS    HE1 5888   9.614  14.234   9.580
  477HIS    NE2 5889   9.649  14.034   9.658
  477HIS    HE2 5890   9.742  14.046   9.695
  477HIS    CD2 5891   9.572  13.916   9.665
  477HIS    HD2 5892   9.605  13.824   9.711
  477HIS      C 5893   9.458  13.671   9.444
  477HIS      O 5894   9.565  13.693   9.392
  478LYS      N 5895   9.432  13.556   9.499
  478LYS      H 5896   9.348  13.543   9.554
  478LYS     CA 5897   9.528  13.444   9.506
  478LYS     HA 5898   9.617  13.485   9.555
  478LYS     CB 5899   9.497  13.328   9.603
  478LYS    HB1 5900   9.501  13.367   9.705
  478LYS    HB2 5901   9.580  13.257   9.601
  478LYS     CG 5902   9.362  13.258   9.569
  478LYS    HG1 5903   9.371  13.207   9.474
  478LYS    HG2 5904   9.282  13.331   9.563
  478LYS     CD 5905   9.337  13.153   9.687
  478LYS    HD1 5906   9.323  13.203   9.783
  478LYS    HD2 5907   9.422  13.087   9.697
  478LYS     CE 5908   9.212  13.073   9.660
  478LYS    HE1 5909   9.227  13.016   9.569
  478LYS    HE2 5910   9.140  13.151   9.637
  478LYS     NZ 5911   9.158  12.997   9.776
  478LYS    HZ1 5912   9.225  12.928   9.807
  478LYS    HZ2 5913   9.119  13.047   9.855
  478LYS    HZ3 5914   9.089  12.940   9.729
  478LYS      C 5915   9.567  13.386   9.366
  478LYS      O 5916   9.674  13.332   9.351
  479MET      N 5917   9.494  13.412   9.261
  479MET      H 5918   9.406  13.460   9.274
  479MET     CA 5919   9.528  13.375   9.115
  479MET     HA 5920   9.557  13.270   9.109
  479MET     CB 5921   9.412  13.388   9.026
  479MET    HB1 5922   9.449  13.365   8.926
  479MET    HB2 5923   9.377  13.491   9.037
  479MET     CG 5924   9.305  13.281   9.061
  479MET    HG1 5925   9.296  13.284   9.170
  479MET    HG2 5926   9.353  13.186   9.036
  479MET     SD 5927   9.147  13.306   8.969
  479MET     CE 5928   9.068  13.173   9.063
  479MET    HE1 5929   9.111  13.076   9.042
  479MET    HE2 5930   9.097  13.188   9.167
  479MET    HE3 5931   8.960  13.170   9.047
  479MET      C 5932   9.646  13.456   9.052
  479MET      O 5933   9.651  13.577   9.061
  480SER      N 5934   9.744  13.376   9.004
  480SER      H 5935   9.720  13.278   9.009
  480SER     CA 5936   9.837  13.424   8.897
  480SER     HA 5937   9.915  13.478   8.951
  480SER     CB 5938   9.907  13.312   8.821
  480SER    HB1 5939   9.967  13.249   8.887
  480SER    HB2 5940   9.980  13.346   8.748
  480SER     OG 5941   9.820  13.224   8.757
  480SER     HG 5942   9.756  13.193   8.822
  480SER      C 5943   9.771  13.517   8.792
  480SER      O 5944   9.650  13.498   8.765
  481TRP      N 5945   9.852  13.598   8.722
  481TRP      H 5946   9.947  13.612   8.755
  481TRP     CA 5947   9.820  13.667   8.594
  481TRP     HA 5948   9.740  13.739   8.601
  481TRP     CB 5949   9.945  13.754   8.558
  481TRP    HB1 5950   9.919  13.797   8.462
  481TRP    HB2 5951  10.034  13.690   8.557
  481TRP     CG 5952   9.966  13.871   8.636
  481TRP    CD1 5953   9.922  13.886   8.766
  481TRP    HD1 5954   9.868  13.814   8.825
  481TRP    NE1 5955   9.966  14.007   8.815
  481TRP    HE1 5956   9.952  14.046   8.907
  481TRP    CE2 5957  10.035  14.081   8.721
  481TRP    CZ2 5958  10.107  14.203   8.724
  481TRP    HZ2 5959  10.118  14.271   8.808
  481TRP    CH2 5960  10.182  14.237   8.612
  481TRP    HH2 5961  10.243  14.325   8.626
  481TRP    CZ3 5962  10.192  14.159   8.499
  481TRP    HZ3 5963  10.256  14.198   8.421
  481TRP    CE3 5964  10.128  14.033   8.502
  481TRP    HE3 5965  10.145  13.962   8.422
  481TRP    CD2 5966  10.047  13.992   8.612
  481TRP      C 5967   9.775  13.571   8.482
  481TRP      O 5968   9.672  13.597   8.411
  482LEU      N 5969   9.841  13.455   8.470
  482LEU      H 5970   9.907  13.443   8.545
  482LEU     CA 5971   9.820  13.339   8.386
  482LEU     HA 5972   9.826  13.365   8.280
  482LEU     CB 5973   9.931  13.236   8.411
  482LEU    HB1 5974   9.899  13.137   8.381
  482LEU    HB2 5975   9.941  13.225   8.519
  482LEU     CG 5976  10.079  13.266   8.374
  482LEU     HG 5977  10.108  13.370   8.391
  482LEU    CD1 5978  10.174  13.187   8.457
  482LEU   HD11 5979  10.190  13.239   8.551
  482LEU   HD12 5980  10.138  13.085   8.470
  482LEU   HD13 5981  10.272  13.185   8.409
  482LEU    CD2 5982  10.100  13.247   8.224
  482LEU   HD21 5983  10.194  13.297   8.197
  482LEU   HD22 5984  10.113  13.140   8.209
  482LEU   HD23 5985  10.013  13.288   8.173
  482LEU      C 5986   9.675  13.279   8.399
  482LEU      O 5987   9.600  13.270   8.302
  483GLN      N 5988   9.632  13.245   8.518
  483GLN      H 5989   9.700  13.258   8.592
  483GLN     CA 5990   9.502  13.184   8.559
  483GLN     HA 5991   9.478  13.104   8.490
  483GLN     CB 5992   9.513  13.125   8.701
  483GLN    HB1 5993   9.526  13.212   8.765
  483GLN    HB2 5994   9.601  13.064   8.720
  483GLN     CG 5995   9.389  13.057   8.744
  483GLN    HG1 5996   9.306  13.097   8.685
  483GLN    HG2 5997   9.376  13.073   8.851
  483GLN     CD 5998   9.392  12.905   8.709
  483GLN    OE1 5999   9.309  12.847   8.637
  483GLN    NE2 6000   9.489  12.830   8.760
  483GLN   HE21 6001   9.562  12.856   8.824
  483GLN   HE22 6002   9.487  12.730   8.746
  483GLN      C 6003   9.392  13.285   8.543
  483GLN      O 6004   9.290  13.252   8.482
  484LEU      N 6005   9.412  13.408   8.591
  484LEU      H 6006   9.493  13.424   8.648
  484LEU     CA 6007   9.320  13.515   8.562
  484LEU     HA 6008   9.222  13.487   8.600
  484LEU     CB 6009   9.357  13.648   8.627
  484LEU    HB1 6010   9.298  13.732   8.590
  484LEU    HB2 6011   9.454  13.676   8.585
  484LEU     CG 6012   9.369  13.663   8.784
  484LEU     HG 6013   9.432  13.582   8.822
  484LEU    CD1 6014   9.426  13.801   8.806
  484LEU   HD11 6015   9.342  13.871   8.812
  484LEU   HD12 6016   9.487  13.810   8.896
  484LEU   HD13 6017   9.490  13.827   8.722
  484LEU    CD2 6018   9.228  13.651   8.836
  484LEU   HD21 6019   9.235  13.659   8.945
  484LEU   HD22 6020   9.168  13.731   8.794
  484LEU   HD23 6021   9.190  13.553   8.806
  484LEU      C 6022   9.292  13.543   8.410
  484LEU      O 6023   9.178  13.534   8.374
  485LEU      N 6024   9.391  13.562   8.318
  485LEU      H 6025   9.490  13.567   8.340
  485LEU     CA 6026   9.370  13.582   8.181
  485LEU     HA 6027   9.290  13.652   8.161
  485LEU     CB 6028   9.499  13.624   8.113
  485LEU    HB1 6029   9.480  13.620   8.006
  485LEU    HB2 6030   9.577  13.552   8.137
  485LEU     CG 6031   9.548  13.765   8.151
  485LEU     HG 6032   9.573  13.768   8.257
  485LEU    CD1 6033   9.687  13.790   8.095
  485LEU   HD11 6034   9.756  13.730   8.155
  485LEU   HD12 6035   9.694  13.776   7.988
  485LEU   HD13 6036   9.721  13.892   8.113
  485LEU    CD2 6037   9.453  13.881   8.117
  485LEU   HD21 6038   9.359  13.867   8.170
  485LEU   HD22 6039   9.497  13.964   8.172
  485LEU   HD23 6040   9.430  13.901   8.013
  485LEU      C 6041   9.317  13.460   8.111
  485LEU      O 6042   9.239  13.478   8.019
  486GLY      N 6043   9.358  13.336   8.153
  486GLY      H 6044   9.434  13.333   8.220
  486GLY     CA 6045   9.295  13.209   8.118
  486GLY    HA1 6046   9.349  13.128   8.167
  486GLY    HA2 6047   9.310  13.197   8.011
  486GLY      C 6048   9.144  13.200   8.136
  486GLY      O 6049   9.080  13.173   8.039
  487ARG      N 6050   9.092  13.229   8.260
  487ARG      H 6051   9.164  13.245   8.329
  487ARG     CA 6052   8.952  13.212   8.306
  487ARG     HA 6053   8.897  13.120   8.283
  487ARG     CB 6054   8.935  13.217   8.465
  487ARG    HB1 6055   8.836  13.248   8.499
  487ARG    HB2 6056   8.993  13.302   8.503
  487ARG     CG 6057   8.984  13.090   8.539
  487ARG    HG1 6058   9.083  13.069   8.497
  487ARG    HG2 6059   8.919  13.005   8.517
  487ARG     CD 6060   8.988  13.103   8.686
  487ARG    HD1 6061   8.900  13.161   8.716
  487ARG    HD2 6062   9.082  13.152   8.712
  487ARG     NE 6063   8.969  12.970   8.751
  487ARG     HE 6064   9.023  12.892   8.716
  487ARG     CZ 6065   8.876  12.930   8.837
  487ARG    NH1 6066   8.781  13.006   8.885
  487ARG   HH11 6067   8.786  13.103   8.857
  487ARG   HH12 6068   8.731  12.972   8.966
  487ARG    NH2 6069   8.859  12.814   8.876
  487ARG   HH21 6070   8.928  12.742   8.855
  487ARG   HH22 6071   8.783  12.789   8.938
  487ARG      C 6072   8.867  13.326   8.244
  487ARG      O 6073   8.749  13.300   8.238
  488MET      N 6074   8.924  13.442   8.204
  488MET      H 6075   9.019  13.457   8.236
  488MET     CA 6076   8.858  13.548   8.130
  488MET     HA 6077   8.760  13.569   8.172
  488MET     CB 6078   8.940  13.676   8.154
  488MET    HB1 6079   8.923  13.752   8.077
  488MET    HB2 6080   9.047  13.659   8.148
  488MET     CG 6081   8.911  13.744   8.288
  488MET    HG1 6082   8.947  13.686   8.372
  488MET    HG2 6083   8.802  13.753   8.288
  488MET     SD 6084   8.978  13.918   8.306
  488MET     CE 6085   9.133  13.877   8.386
  488MET    HE1 6086   9.172  13.784   8.343
  488MET    HE2 6087   9.195  13.965   8.377
  488MET    HE3 6088   9.123  13.862   8.493
  488MET      C 6089   8.852  13.496   7.987
  488MET      O 6090   8.745  13.505   7.919
  489PHE      N 6091   8.964  13.449   7.937
  489PHE      H 6092   9.046  13.445   7.997
  489PHE     CA 6093   8.967  13.407   7.799
  489PHE     HA 6094   8.949  13.498   7.741
  489PHE     CB 6095   9.104  13.351   7.759
  489PHE    HB1 6096   9.128  13.275   7.832
  489PHE    HB2 6097   9.181  13.428   7.761
  489PHE     CG 6098   9.105  13.293   7.619
  489PHE    CD1 6099   9.095  13.391   7.516
  489PHE    HD1 6100   9.090  13.499   7.525
  489PHE    CE1 6101   9.099  13.345   7.384
  489PHE    HE1 6102   9.100  13.421   7.307
  489PHE     CZ 6103   9.115  13.212   7.358
  489PHE     HZ 6104   9.106  13.177   7.257
  489PHE    CE2 6105   9.116  13.116   7.463
  489PHE    HE2 6106   9.131  13.010   7.443
  489PHE    CD2 6107   9.106  13.159   7.600
  489PHE    HD2 6108   9.101  13.091   7.684
  489PHE      C 6109   8.855  13.303   7.769
  489PHE      O 6110   8.799  13.310   7.659
  490VAL      N 6111   8.838  13.199   7.858
  490VAL      H 6112   8.901  13.207   7.937
  490VAL     CA 6113   8.745  13.089   7.833
  490VAL     HA 6114   8.803  13.038   7.755
  490VAL     CB 6115   8.740  13.009   7.964
  490VAL     HB 6116   8.752  13.071   8.053
  490VAL    CG1 6117   8.615  12.919   7.978
  490VAL   HG11 6118   8.535  12.982   8.016
  490VAL   HG12 6119   8.595  12.855   7.891
  490VAL   HG13 6120   8.627  12.852   8.063
  490VAL    CG2 6121   8.850  12.900   7.956
  490VAL   HG21 6122   8.858  12.864   8.059
  490VAL   HG22 6123   8.818  12.826   7.883
  490VAL   HG23 6124   8.944  12.943   7.922
  490VAL      C 6125   8.607  13.131   7.786
  490VAL      O 6126   8.539  13.064   7.707
  491LEU      N 6127   8.557  13.240   7.844
  491LEU      H 6128   8.624  13.280   7.908
  491LEU     CA 6129   8.427  13.309   7.813
  491LEU     HA 6130   8.346  13.236   7.815
  491LEU     CB 6131   8.405  13.414   7.926
  491LEU    HB1 6132   8.311  13.463   7.901
  491LEU    HB2 6133   8.485  13.487   7.924
  491LEU     CG 6134   8.386  13.362   8.063
  491LEU     HG 6135   8.477  13.311   8.097
  491LEU    CD1 6136   8.381  13.487   8.150
  491LEU   HD11 6137   8.352  13.459   8.251
  491LEU   HD12 6138   8.482  13.528   8.154
  491LEU   HD13 6139   8.327  13.578   8.122
  491LEU    CD2 6140   8.262  13.274   8.074
  491LEU   HD21 6141   8.178  13.345   8.072
  491LEU   HD22 6142   8.253  13.204   7.992
  491LEU   HD23 6143   8.265  13.232   8.174
  491LEU      C 6144   8.427  13.374   7.675
  491LEU      O 6145   8.333  13.352   7.601
  492ILE      N 6146   8.532  13.451   7.649
  492ILE      H 6147   8.608  13.455   7.715
  492ILE     CA 6148   8.547  13.511   7.512
  492ILE     HA 6149   8.468  13.583   7.491
  492ILE     CB 6150   8.674  13.594   7.511
  492ILE     HB 6151   8.754  13.528   7.547
  492ILE    CG2 6152   8.714  13.638   7.365
  492ILE   HG21 6153   8.799  13.705   7.376
  492ILE   HG22 6154   8.740  13.552   7.304
  492ILE   HG23 6155   8.629  13.688   7.318
  492ILE    CG1 6156   8.671  13.719   7.601
  492ILE   HG11 6157   8.640  13.680   7.698
  492ILE   HG12 6158   8.599  13.795   7.571
  492ILE     CD 6159   8.809  13.780   7.621
  492ILE    HD1 6160   8.832  13.853   7.543
  492ILE    HD2 6161   8.808  13.836   7.714
  492ILE    HD3 6162   8.885  13.702   7.619
  492ILE      C 6163   8.542  13.401   7.402
  492ILE      O 6164   8.462  13.412   7.310
  493TRP      N 6165   8.621  13.293   7.420
  493TRP      H 6166   8.685  13.292   7.498
  493TRP     CA 6167   8.634  13.179   7.320
  493TRP     HA 6168   8.653  13.231   7.226
  493TRP     CB 6169   8.756  13.094   7.344
  493TRP    HB1 6170   8.714  13.007   7.394
  493TRP    HB2 6171   8.829  13.150   7.403
  493TRP     CG 6172   8.817  13.044   7.220
  493TRP    CD1 6173   8.843  12.916   7.189
  493TRP    HD1 6174   8.825  12.835   7.259
  493TRP    NE1 6175   8.907  12.914   7.070
  493TRP    HE1 6176   8.939  12.829   7.025
  493TRP    CE2 6177   8.905  13.036   7.010
  493TRP    CZ2 6178   8.921  13.078   6.878
  493TRP    HZ2 6179   8.940  13.009   6.797
  493TRP    CH2 6180   8.931  13.215   6.849
  493TRP    HH2 6181   8.952  13.246   6.748
  493TRP    CZ3 6182   8.906  13.309   6.957
  493TRP    HZ3 6183   8.895  13.414   6.934
  493TRP    CE3 6184   8.873  13.261   7.088
  493TRP    HE3 6185   8.837  13.330   7.163
  493TRP    CD2 6186   8.871  13.127   7.113
  493TRP      C 6187   8.508  13.103   7.306
  493TRP      O 6188   8.463  13.084   7.193
  494ALA      N 6189   8.432  13.066   7.412
  494ALA      H 6190   8.468  13.069   7.506
  494ALA     CA 6191   8.302  13.010   7.405
  494ALA     HA 6192   8.315  12.918   7.348
  494ALA     CB 6193   8.253  12.975   7.547
  494ALA    HB1 6194   8.267  13.066   7.605
  494ALA    HB2 6195   8.149  12.944   7.547
  494ALA    HB3 6196   8.320  12.898   7.588
  494ALA      C 6197   8.208  13.100   7.320
  494ALA      O 6198   8.123  13.052   7.245
  495THR      N 6199   8.217  13.232   7.327
  495THR      H 6200   8.303  13.266   7.368
  495THR     CA 6201   8.128  13.325   7.264
  495THR     HA 6202   8.028  13.284   7.278
  495THR     CB 6203   8.138  13.469   7.326
  495THR     HB 6204   8.233  13.512   7.293
  495THR    CG2 6205   8.011  13.552   7.294
  495THR   HG21 6206   7.923  13.497   7.328
  495THR   HG22 6207   8.016  13.640   7.358
  495THR   HG23 6208   7.992  13.579   7.190
  495THR    OG1 6209   8.124  13.456   7.463
  495THR    HG1 6210   8.193  13.407   7.507
  495THR      C 6211   8.154  13.332   7.111
  495THR      O 6212   8.065  13.331   7.028
  496CYS      N 6213   8.288  13.334   7.079
  496CYS      H 6214   8.356  13.314   7.152
  496CYS     CA 6215   8.345  13.327   6.942
  496CYS     HA 6216   8.303  13.407   6.881
  496CYS     CB 6217   8.499  13.335   6.956
  496CYS    HB1 6218   8.544  13.315   6.859
  496CYS    HB2 6219   8.537  13.258   7.024
  496CYS     SG 6220   8.556  13.499   7.002
  496CYS     HG 6221   8.506  13.500   7.126
  496CYS      C 6222   8.299  13.195   6.876
  496CYS      O 6223   8.256  13.192   6.763
  497ILE      N 6224   8.316  13.081   6.942
  497ILE      H 6225   8.336  13.085   7.041
  497ILE     CA 6226   8.271  12.946   6.886
  497ILE     HA 6227   8.323  12.931   6.791
  497ILE     CB 6228   8.305  12.827   6.978
  497ILE     HB 6229   8.270  12.867   7.073
  497ILE    CG2 6230   8.247  12.694   6.937
  497ILE   HG21 6231   8.149  12.705   6.891
  497ILE   HG22 6232   8.313  12.641   6.868
  497ILE   HG23 6233   8.242  12.621   7.018
  497ILE    CG1 6234   8.464  12.811   6.981
  497ILE   HG11 6235   8.509  12.910   6.985
  497ILE   HG12 6236   8.500  12.768   6.888
  497ILE     CD 6237   8.501  12.734   7.109
  497ILE    HD1 6238   8.478  12.628   7.097
  497ILE    HD2 6239   8.609  12.742   7.118
  497ILE    HD3 6240   8.441  12.778   7.189
  497ILE      C 6241   8.117  12.950   6.861
  497ILE      O 6242   8.074  12.916   6.755
  498SER      N 6243   8.031  12.995   6.955
  498SER      H 6244   8.060  13.019   7.049
  498SER     CA 6245   7.883  13.000   6.940
  498SER     HA 6246   7.842  12.900   6.939
  498SER     CB 6247   7.820  13.070   7.056
  498SER    HB1 6248   7.712  13.068   7.049
  498SER    HB2 6249   7.852  13.173   7.069
  498SER     OG 6250   7.845  12.991   7.166
  498SER     HG 6251   7.938  12.992   7.192
  498SER      C 6252   7.837  13.077   6.811
  498SER      O 6253   7.742  13.032   6.745
  499VAL      N 6254   7.905  13.191   6.783
  499VAL      H 6255   7.980  13.227   6.841
  499VAL     CA 6256   7.882  13.277   6.664
  499VAL     HA 6257   7.774  13.275   6.647
  499VAL     CB 6258   7.928  13.426   6.686
  499VAL     HB 6259   8.036  13.416   6.701
  499VAL    CG1 6260   7.898  13.513   6.565
  499VAL   HG11 6261   7.942  13.610   6.587
  499VAL   HG12 6262   7.948  13.471   6.477
  499VAL   HG13 6263   7.790  13.528   6.565
  499VAL    CG2 6264   7.863  13.501   6.809
  499VAL   HG21 6265   7.757  13.522   6.793
  499VAL   HG22 6266   7.861  13.441   6.900
  499VAL   HG23 6267   7.903  13.601   6.823
  499VAL      C 6268   7.940  13.200   6.542
  499VAL      O 6269   7.866  13.171   6.448
  500LYS      N 6270   8.071  13.168   6.540
  500LYS      H 6271   8.123  13.184   6.624
  500LYS     CA 6272   8.141  13.096   6.427
  500LYS     HA 6273   8.157  13.165   6.344
  500LYS     CB 6274   8.287  13.062   6.480
  500LYS    HB1 6275   8.280  13.001   6.570
  500LYS    HB2 6276   8.335  13.159   6.491
  500LYS     CG 6277   8.366  12.972   6.381
  500LYS    HG1 6278   8.377  13.029   6.288
  500LYS    HG2 6279   8.304  12.884   6.363
  500LYS     CD 6280   8.497  12.923   6.434
  500LYS    HD1 6281   8.480  12.880   6.533
  500LYS    HD2 6282   8.570  13.003   6.441
  500LYS     CE 6283   8.552  12.810   6.352
  500LYS    HE1 6284   8.543  12.831   6.245
  500LYS    HE2 6285   8.490  12.724   6.376
  500LYS     NZ 6286   8.695  12.792   6.377
  500LYS    HZ1 6287   8.721  12.717   6.315
  500LYS    HZ2 6288   8.755  12.872   6.358
  500LYS    HZ3 6289   8.723  12.752   6.466
  500LYS      C 6290   8.058  12.974   6.382
  500LYS      O 6291   8.018  12.968   6.265
  501GLU      N 6292   8.041  12.874   6.470
  501GLU      H 6293   8.084  12.884   6.561
  501GLU     CA 6294   7.965  12.758   6.439
  501GLU     HA 6295   7.995  12.722   6.340
  501GLU     CB 6296   8.006  12.648   6.535
  501GLU    HB1 6297   7.966  12.550   6.506
  501GLU    HB2 6298   7.965  12.663   6.635
  501GLU     CG 6299   8.160  12.634   6.549
  501GLU    HG1 6300   8.169  12.546   6.613
  501GLU    HG2 6301   8.205  12.722   6.595
  501GLU     CD 6302   8.231  12.600   6.416
  501GLU    OE1 6303   8.183  12.625   6.304
  501GLU    OE2 6304   8.343  12.543   6.426
  501GLU      C 6305   7.820  12.779   6.425
  501GLU      O 6306   7.764  12.704   6.351
  502GLY      N 6307   7.758  12.874   6.495
  502GLY      H 6308   7.808  12.924   6.568
  502GLY     CA 6309   7.617  12.896   6.485
  502GLY    HA1 6310   7.587  12.973   6.557
  502GLY    HA2 6311   7.565  12.806   6.517
  502GLY      C 6312   7.579  12.937   6.342
  502GLY      O 6313   7.471  12.904   6.296
  503ILE      N 6314   7.662  13.010   6.268
  503ILE      H 6315   7.750  13.036   6.310
  503ILE     CA 6316   7.654  13.041   6.126
  503ILE     HA 6317   7.558  13.089   6.107
  503ILE     CB 6318   7.755  13.160   6.085
  503ILE     HB 6319   7.857  13.127   6.106
  503ILE    CG2 6320   7.736  13.180   5.931
  503ILE   HG21 6321   7.799  13.110   5.876
  503ILE   HG22 6322   7.633  13.159   5.904
  503ILE   HG23 6323   7.777  13.277   5.904
  503ILE    CG1 6324   7.717  13.282   6.173
  503ILE   HG11 6325   7.691  13.255   6.275
  503ILE   HG12 6326   7.633  13.336   6.128
  503ILE     CD 6327   7.826  13.387   6.171
  503ILE    HD1 6328   7.921  13.344   6.203
  503ILE    HD2 6329   7.831  13.436   6.074
  503ILE    HD3 6330   7.791  13.458   6.246
  503ILE      C 6331   7.679  12.917   6.038
  503ILE      O 6332   7.591  12.888   5.954
  504ALA      N 6333   7.777  12.837   6.075
  504ALA      H 6334   7.835  12.863   6.153
  504ALA     CA 6335   7.796  12.712   6.007
  504ALA     HA 6336   7.828  12.735   5.906
  504ALA     CB 6337   7.919  12.636   6.074
  504ALA    HB1 6338   7.951  12.545   6.022
  504ALA    HB2 6339   7.998  12.711   6.079
  504ALA    HB3 6340   7.897  12.607   6.176
  504ALA      C 6341   7.672  12.613   6.011
  504ALA      O 6342   7.621  12.568   5.912
  505ILE      N 6343   7.624  12.596   6.133
  505ILE      H 6344   7.676  12.627   6.213
  505ILE     CA 6345   7.498  12.529   6.171
  505ILE     HA 6346   7.501  12.425   6.137
  505ILE     CB 6347   7.482  12.525   6.318
  505ILE     HB 6348   7.497  12.626   6.356
  505ILE    CG2 6349   7.344  12.475   6.363
  505ILE   HG21 6350   7.271  12.556   6.355
  505ILE   HG22 6351   7.320  12.385   6.306
  505ILE   HG23 6352   7.359  12.454   6.469
  505ILE    CG1 6353   7.602  12.430   6.363
  505ILE   HG11 6354   7.695  12.468   6.321
  505ILE   HG12 6355   7.579  12.329   6.331
  505ILE     CD 6356   7.633  12.434   6.514
  505ILE    HD1 6357   7.673  12.533   6.535
  505ILE    HD2 6358   7.543  12.428   6.575
  505ILE    HD3 6359   7.694  12.347   6.540
  505ILE      C 6360   7.369  12.593   6.098
  505ILE      O 6361   7.277  12.521   6.056
  506PHE      N 6362   7.359  12.727   6.092
  506PHE      H 6363   7.429  12.784   6.138
  506PHE     CA 6364   7.253  12.806   6.020
  506PHE     HA 6365   7.152  12.777   6.051
  506PHE     CB 6366   7.267  12.956   6.060
  506PHE    HB1 6367   7.370  12.988   6.047
  506PHE    HB2 6368   7.247  12.952   6.168
  506PHE     CG 6369   7.169  13.058   6.004
  506PHE    CD1 6370   7.189  13.102   5.876
  506PHE    HD1 6371   7.277  13.069   5.822
  506PHE    CE1 6372   7.102  13.185   5.813
  506PHE    HE1 6373   7.126  13.224   5.715
  506PHE     CZ 6374   6.991  13.230   5.881
  506PHE     HZ 6375   6.923  13.291   5.825
  506PHE    CE2 6376   6.974  13.197   6.013
  506PHE    HE2 6377   6.886  13.237   6.062
  506PHE    CD2 6378   7.061  13.108   6.077
  506PHE    HD2 6379   7.052  13.094   6.184
  506PHE      C 6380   7.258  12.775   5.873
  506PHE      O 6381   7.154  12.768   5.805
  507LEU      N 6382   7.379  12.757   5.816
  507LEU      H 6383   7.456  12.793   5.871
  507LEU     CA 6384   7.405  12.719   5.678
  507LEU     HA 6385   7.317  12.741   5.618
  507LEU     CB 6386   7.522  12.803   5.620
  507LEU    HB1 6387   7.557  12.762   5.525
  507LEU    HB2 6388   7.605  12.790   5.689
  507LEU     CG 6389   7.498  12.948   5.603
  507LEU     HG 6390   7.479  13.002   5.695
  507LEU    CD1 6391   7.617  13.014   5.538
  507LEU   HD11 6392   7.698  13.011   5.611
  507LEU   HD12 6393   7.654  12.964   5.448
  507LEU   HD13 6394   7.589  13.117   5.520
  507LEU    CD2 6395   7.384  12.979   5.500
  507LEU   HD21 6396   7.371  13.086   5.485
  507LEU   HD22 6397   7.399  12.930   5.404
  507LEU   HD23 6398   7.290  12.950   5.546
  507LEU      C 6399   7.419  12.569   5.659
  507LEU      O 6400   7.450  12.531   5.547
  508LEU      N 6401   7.389  12.488   5.763
  508LEU      H 6402   7.379  12.536   5.851
  508LEU     CA 6403   7.414  12.342   5.763
  508LEU     HA 6404   7.508  12.321   5.712
  508LEU     CB 6405   7.422  12.288   5.901
  508LEU    HB1 6406   7.321  12.261   5.931
  508LEU    HB2 6407   7.464  12.371   5.959
  508LEU     CG 6408   7.520  12.167   5.922
  508LEU     HG 6409   7.500  12.077   5.864
  508LEU    CD1 6410   7.666  12.218   5.886
  508LEU   HD11 6411   7.689  12.235   5.781
  508LEU   HD12 6412   7.704  12.295   5.954
  508LEU   HD13 6413   7.738  12.141   5.912
  508LEU    CD2 6414   7.505  12.121   6.063
  508LEU   HD21 6415   7.397  12.114   6.077
  508LEU   HD22 6416   7.544  12.022   6.086
  508LEU   HD23 6417   7.561  12.187   6.129
  508LEU      C 6418   7.324  12.253   5.677
  508LEU      O 6419   7.354  12.137   5.659
  509ARG      N 6420   7.203  12.296   5.643
  509ARG      H 6421   7.174  12.382   5.686
  509ARG     CA 6422   7.095  12.212   5.583
  509ARG     HA 6423   7.062  12.138   5.656
  509ARG     CB 6424   6.978  12.306   5.559
  509ARG    HB1 6425   6.960  12.306   5.452
  509ARG    HB2 6426   7.000  12.410   5.582
  509ARG     CG 6427   6.850  12.262   5.617
  509ARG    HG1 6428   6.855  12.258   5.726
  509ARG    HG2 6429   6.839  12.155   5.598
  509ARG     CD 6430   6.723  12.326   5.559
  509ARG    HD1 6431   6.634  12.270   5.585
  509ARG    HD2 6432   6.730  12.305   5.452
  509ARG     NE 6433   6.720  12.468   5.589
  509ARG     HE 6434   6.765  12.495   5.676
  509ARG     CZ 6435   6.671  12.570   5.524
  509ARG    NH1 6436   6.716  12.692   5.543
  509ARG   HH11 6437   6.785  12.710   5.614
  509ARG   HH12 6438   6.676  12.768   5.490
  509ARG    NH2 6439   6.584  12.561   5.432
  509ARG   HH21 6440   6.557  12.469   5.401
  509ARG   HH22 6441   6.562  12.637   5.369
  509ARG      C 6442   7.133  12.126   5.462
  509ARG      O 6443   7.056  12.027   5.453
  510PRO      N 6444   7.235  12.155   5.381
  510PRO     CD 6445   7.306  12.279   5.369
  510PRO    HD1 6446   7.388  12.285   5.440
  510PRO    HD2 6447   7.240  12.361   5.397
  510PRO     CG 6448   7.367  12.279   5.226
  510PRO    HG1 6449   7.451  12.347   5.212
  510PRO    HG2 6450   7.296  12.281   5.143
  510PRO     CB 6451   7.415  12.134   5.235
  510PRO    HB1 6452   7.510  12.121   5.287
  510PRO    HB2 6453   7.443  12.096   5.137
  510PRO     CA 6454   7.297  12.054   5.297
  510PRO     HA 6455   7.221  12.039   5.220
  510PRO      C 6456   7.336  11.919   5.364
  510PRO      O 6457   7.282  11.813   5.328
  511SER      N 6458   7.414  11.926   5.474
  511SER      H 6459   7.447  12.017   5.505
  511SER     CA 6460   7.476  11.810   5.553
  511SER     HA 6461   7.475  11.720   5.492
  511SER     CB 6462   7.623  11.836   5.585
  511SER    HB1 6463   7.665  11.735   5.594
  511SER    HB2 6464   7.622  11.893   5.678
  511SER     OG 6465   7.694  11.911   5.490
  511SER     HG 6466   7.788  11.904   5.508
  511SER      C 6467   7.404  11.772   5.686
  511SER      O 6468   7.432  11.668   5.741
  512ASP      N 6469   7.306  11.847   5.731
  512ASP      H 6470   7.288  11.937   5.688
  512ASP     CA 6471   7.254  11.846   5.869
  512ASP     HA 6472   7.331  11.896   5.928
  512ASP     CB 6473   7.125  11.928   5.880
  512ASP    HB1 6474   7.139  12.032   5.851
  512ASP    HB2 6475   7.093  11.914   5.983
  512ASP     CG 6476   7.002  11.900   5.792
  512ASP    OD1 6477   6.902  11.978   5.796
  512ASP    OD2 6478   6.991  11.788   5.737
  512ASP      C 6479   7.239  11.709   5.944
  512ASP      O 6480   7.318  11.687   6.037
  513LEU      N 6481   7.148  11.619   5.909
  513LEU      H 6482   7.075  11.645   5.845
  513LEU     CA 6483   7.142  11.481   5.970
  513LEU     HA 6484   7.215  11.467   6.049
  513LEU     CB 6485   6.990  11.456   6.018
  513LEU    HB1 6486   6.983  11.362   6.073
  513LEU    HB2 6487   6.930  11.448   5.927
  513LEU     CG 6488   6.939  11.558   6.115
  513LEU     HG 6489   6.929  11.648   6.055
  513LEU    CD1 6490   6.796  11.530   6.170
  513LEU   HD11 6491   6.785  11.433   6.220
  513LEU   HD12 6492   6.767  11.614   6.233
  513LEU   HD13 6493   6.723  11.524   6.089
  513LEU    CD2 6494   7.025  11.582   6.236
  513LEU   HD21 6495   6.982  11.652   6.308
  513LEU   HD22 6496   7.025  11.483   6.282
  513LEU   HD23 6497   7.124  11.620   6.210
  513LEU      C 6498   7.189  11.378   5.867
  513LEU      O 6499   7.151  11.265   5.869
  514GLN      N 6500   7.273  11.421   5.764
  514GLN      H 6501   7.302  11.517   5.764
  514GLN     CA 6502   7.335  11.338   5.659
  514GLN     HA 6503   7.286  11.241   5.668
  514GLN     CB 6504   7.312  11.409   5.522
  514GLN    HB1 6505   7.374  11.353   5.452
  514GLN    HB2 6506   7.343  11.513   5.528
  514GLN     CG 6507   7.166  11.422   5.472
  514GLN    HG1 6508   7.112  11.328   5.476
  514GLN    HG2 6509   7.169  11.439   5.364
  514GLN     CD 6510   7.081  11.530   5.539
  514GLN    OE1 6511   6.981  11.505   5.608
  514GLN    NE2 6512   7.125  11.656   5.536
  514GLN   HE21 6513   7.191  11.677   5.462
  514GLN   HE22 6514   7.105  11.719   5.612
  514GLN      C 6515   7.486  11.301   5.690
  514GLN      O 6516   7.541  11.212   5.624
  515SER      N 6517   7.547  11.375   5.787
  515SER      H 6518   7.491  11.454   5.815
  515SER     CA 6519   7.693  11.375   5.802
  515SER     HA 6520   7.732  11.296   5.737
  515SER     CB 6521   7.753  11.506   5.746
  515SER    HB1 6522   7.696  11.583   5.799
  515SER    HB2 6523   7.740  11.509   5.638
  515SER     OG 6524   7.891  11.526   5.770
  515SER     HG 6525   7.909  11.618   5.748
  515SER      C 6526   7.744  11.344   5.947
  515SER      O 6527   7.701  11.408   6.042
  516ILE      N 6528   7.838  11.257   5.967
  516ILE      H 6529   7.870  11.200   5.890
  516ILE     CA 6530   7.895  11.216   6.100
  516ILE     HA 6531   7.851  11.293   6.164
  516ILE     CB 6532   7.830  11.076   6.138
  516ILE     HB 6533   7.723  11.083   6.123
  516ILE    CG2 6534   7.876  10.969   6.028
  516ILE   HG21 6535   7.980  10.947   6.053
  516ILE   HG22 6536   7.816  10.878   6.025
  516ILE   HG23 6537   7.879  11.015   5.930
  516ILE    CG1 6538   7.855  11.031   6.288
  516ILE   HG11 6539   7.962  11.024   6.305
  516ILE   HG12 6540   7.824  10.929   6.312
  516ILE     CD 6541   7.777  11.123   6.380
  516ILE    HD1 6542   7.672  11.107   6.358
  516ILE    HD2 6543   7.793  11.087   6.481
  516ILE    HD3 6544   7.796  11.229   6.362
  516ILE      C 6545   8.044  11.211   6.102
  516ILE      O 6546   8.106  11.212   6.210
  517LEU      N 6547   8.110  11.215   5.983
  517LEU      H 6548   8.046  11.223   5.906
  517LEU     CA 6549   8.255  11.234   5.971
  517LEU     HA 6550   8.296  11.259   6.069
  517LEU     CB 6551   8.325  11.107   5.920
  517LEU    HB1 6552   8.434  11.118   5.921
  517LEU    HB2 6553   8.299  11.096   5.815
  517LEU     CG 6554   8.278  10.982   6.004
  517LEU     HG 6555   8.172  10.990   6.029
  517LEU    CD1 6556   8.306  10.861   5.918
  517LEU   HD11 6557   8.237  10.853   5.834
  517LEU   HD12 6558   8.405  10.878   5.874
  517LEU   HD13 6559   8.304  10.771   5.979
  517LEU    CD2 6560   8.351  10.981   6.138
  517LEU   HD21 6561   8.455  10.948   6.128
  517LEU   HD22 6562   8.342  11.079   6.185
  517LEU   HD23 6563   8.311  10.901   6.201
  517LEU      C 6564   8.301  11.348   5.879
  517LEU      O 6565   8.417  11.372   5.876
  518SER      N 6566   8.211  11.415   5.807
  518SER      H 6567   8.112  11.395   5.812
  518SER     CA 6568   8.259  11.512   5.709
  518SER     HA 6569   8.360  11.485   5.677
  518SER     CB 6570   8.175  11.499   5.580
  518SER    HB1 6571   8.170  11.592   5.524
  518SER    HB2 6572   8.072  11.477   5.610
  518SER     OG 6573   8.218  11.395   5.497
  518SER     HG 6574   8.143  11.336   5.489
  518SER      C 6575   8.257  11.657   5.760
  518SER      O 6576   8.361  11.721   5.756
  519ASP      N 6577   8.143  11.708   5.810
  519ASP      H 6578   8.065  11.645   5.809
  519ASP     CA 6579   8.135  11.860   5.836
  519ASP     HA 6580   8.235  11.890   5.866
  519ASP     CB 6581   8.094  11.946   5.711
  519ASP    HB1 6582   8.183  11.965   5.650
  519ASP    HB2 6583   8.057  12.041   5.750
  519ASP     CG 6584   7.988  11.876   5.619
  519ASP    OD1 6585   7.920  11.783   5.666
  519ASP    OD2 6586   7.959  11.930   5.509
  519ASP      C 6587   8.047  11.894   5.955
  519ASP      O 6588   8.088  11.937   6.063
  520ALA      N 6589   7.916  11.868   5.937
  520ALA      H 6590   7.886  11.841   5.845
  520ALA     CA 6591   7.806  11.882   6.028
  520ALA     HA 6592   7.771  11.984   6.015
  520ALA     CB 6593   7.694  11.786   5.968
  520ALA    HB1 6594   7.723  11.681   5.965
  520ALA    HB2 6595   7.602  11.801   6.025
  520ALA    HB3 6596   7.680  11.807   5.862
  520ALA      C 6597   7.833  11.848   6.180
  520ALA      O 6598   7.810  11.942   6.259
  521TRP      N 6599   7.878  11.722   6.208
  521TRP      H 6600   7.897  11.655   6.136
  521TRP     CA 6601   7.903  11.679   6.347
  521TRP     HA 6602   7.804  11.679   6.393
  521TRP     CB 6603   7.949  11.531   6.341
  521TRP    HB1 6604   8.039  11.524   6.280
  521TRP    HB2 6605   7.873  11.468   6.293
  521TRP     CG 6606   7.977  11.467   6.479
  521TRP    CD1 6607   7.887  11.404   6.557
  521TRP    HD1 6608   7.781  11.394   6.536
  521TRP    NE1 6609   7.941  11.373   6.676
  521TRP    HE1 6610   7.887  11.342   6.756
  521TRP    CE2 6611   8.080  11.394   6.670
  521TRP    CZ2 6612   8.188  11.352   6.754
  521TRP    HZ2 6613   8.179  11.308   6.852
  521TRP    CH2 6614   8.318  11.381   6.709
  521TRP    HH2 6615   8.403  11.367   6.775
  521TRP    CZ3 6616   8.339  11.459   6.597
  521TRP    HZ3 6617   8.435  11.494   6.562
  521TRP    CE3 6618   8.232  11.509   6.517
  521TRP    HE3 6619   8.249  11.581   6.438
  521TRP    CD2 6620   8.104  11.459   6.546
  521TRP      C 6621   8.002  11.761   6.425
  521TRP      O 6622   7.987  11.772   6.543
  522PHE      N 6623   8.104  11.817   6.359
  522PHE      H 6624   8.101  11.813   6.258
  522PHE     CA 6625   8.211  11.900   6.421
  522PHE     HA 6626   8.239  11.861   6.518
  522PHE     CB 6627   8.330  11.909   6.332
  522PHE    HB1 6628   8.402  11.975   6.381
  522PHE    HB2 6629   8.295  11.956   6.240
  522PHE     CG 6630   8.392  11.777   6.291
  522PHE    CD1 6631   8.470  11.703   6.383
  522PHE    HD1 6632   8.477  11.735   6.486
  522PHE    CE1 6633   8.529  11.582   6.344
  522PHE    HE1 6634   8.589  11.531   6.418
  522PHE     CZ 6635   8.520  11.528   6.213
  522PHE     HZ 6636   8.568  11.438   6.178
  522PHE    CE2 6637   8.451  11.606   6.121
  522PHE    HE2 6638   8.444  11.572   6.019
  522PHE    CD2 6639   8.384  11.723   6.161
  522PHE    HD2 6640   8.326  11.776   6.086
  522PHE      C 6641   8.152  12.037   6.454
  522PHE      O 6642   8.173  12.089   6.564
  523HIS      N 6643   8.072  12.103   6.367
  523HIS      H 6644   8.057  12.057   6.278
  523HIS     CA 6645   8.002  12.229   6.393
  523HIS     HA 6646   8.081  12.300   6.419
  523HIS     CB 6647   7.938  12.287   6.266
  523HIS    HB1 6648   7.887  12.378   6.294
  523HIS    HB2 6649   7.855  12.224   6.234
  523HIS     CG 6650   8.035  12.305   6.154
  523HIS    ND1 6651   8.141  12.393   6.153
  523HIS    HD1 6652   8.166  12.463   6.221
  523HIS    CE1 6653   8.205  12.375   6.036
  523HIS    HE1 6654   8.287  12.437   6.001
  523HIS    NE2 6655   8.138  12.282   5.955
  523HIS    CD2 6656   8.028  12.239   6.034
  523HIS    HD2 6657   7.953  12.163   6.015
  523HIS      C 6658   7.919  12.211   6.520
  523HIS      O 6659   7.934  12.292   6.609
  524PHE      N 6660   7.839  12.103   6.530
  524PHE      H 6661   7.831  12.049   6.445
  524PHE     CA 6662   7.770  12.062   6.654
  524PHE     HA 6663   7.697  12.136   6.685
  524PHE     CB 6664   7.684  11.929   6.623
  524PHE    HB1 6665   7.632  11.903   6.715
  524PHE    HB2 6666   7.747  11.843   6.603
  524PHE     CG 6667   7.573  11.942   6.515
  524PHE    CD1 6668   7.553  11.843   6.414
  524PHE    HD1 6669   7.624  11.762   6.406
  524PHE    CE1 6670   7.437  11.850   6.337
  524PHE    HE1 6671   7.419  11.778   6.258
  524PHE     CZ 6672   7.352  11.960   6.348
  524PHE     HZ 6673   7.260  11.960   6.290
  524PHE    CE2 6674   7.365  12.058   6.443
  524PHE    HE2 6675   7.307  12.149   6.446
  524PHE    CD2 6676   7.483  12.051   6.524
  524PHE    HD2 6677   7.505  12.129   6.595
  524PHE      C 6678   7.860  12.035   6.777
  524PHE      O 6679   7.829  12.103   6.872
  525VAL      N 6680   7.957  11.947   6.780
  525VAL      H 6681   7.964  11.876   6.709
  525VAL     CA 6682   8.020  11.918   6.907
  525VAL     HA 6683   7.939  11.894   6.976
  525VAL     CB 6684   8.111  11.794   6.901
  525VAL     HB 6685   8.161  11.779   6.997
  525VAL    CG1 6686   8.019  11.671   6.883
  525VAL   HG11 6687   7.966  11.680   6.789
  525VAL   HG12 6688   8.077  11.578   6.883
  525VAL   HG13 6689   7.960  11.665   6.975
  525VAL    CG2 6690   8.220  11.785   6.793
  525VAL   HG21 6691   8.295  11.714   6.826
  525VAL   HG22 6692   8.167  11.751   6.704
  525VAL   HG23 6693   8.257  11.887   6.780
  525VAL      C 6694   8.088  12.036   6.968
  525VAL      O 6695   8.064  12.062   7.082
  526PHE      N 6696   8.157  12.115   6.890
  526PHE      H 6697   8.151  12.084   6.794
  526PHE     CA 6698   8.225  12.242   6.930
  526PHE     HA 6699   8.288  12.225   7.017
  526PHE     CB 6700   8.320  12.295   6.818
  526PHE    HB1 6701   8.339  12.399   6.843
  526PHE    HB2 6702   8.272  12.296   6.720
  526PHE     CG 6703   8.457  12.230   6.806
  526PHE    CD1 6704   8.467  12.118   6.726
  526PHE    HD1 6705   8.382  12.080   6.671
  526PHE    CE1 6706   8.591  12.057   6.718
  526PHE    HE1 6707   8.605  11.965   6.663
  526PHE     CZ 6708   8.707  12.116   6.785
  526PHE     HZ 6709   8.804  12.069   6.790
  526PHE    CE2 6710   8.692  12.238   6.855
  526PHE    HE2 6711   8.777  12.294   6.892
  526PHE    CD2 6712   8.564  12.292   6.874
  526PHE    HD2 6713   8.546  12.381   6.932
  526PHE      C 6714   8.120  12.337   6.980
  526PHE      O 6715   8.131  12.389   7.091
  527PHE      N 6716   8.012  12.364   6.902
  527PHE      H 6717   8.013  12.329   6.807
  527PHE     CA 6718   7.901  12.456   6.941
  527PHE     HA 6719   7.948  12.553   6.952
  527PHE     CB 6720   7.788  12.457   6.837
  527PHE    HB1 6721   7.766  12.351   6.819
  527PHE    HB2 6722   7.822  12.506   6.746
  527PHE     CG 6723   7.661  12.536   6.870
  527PHE    CD1 6724   7.655  12.675   6.844
  527PHE    HD1 6725   7.743  12.733   6.819
  527PHE    CE1 6726   7.529  12.745   6.857
  527PHE    HE1 6727   7.514  12.851   6.840
  527PHE     CZ 6728   7.411  12.680   6.903
  527PHE     HZ 6729   7.318  12.736   6.911
  527PHE    CE2 6730   7.418  12.549   6.941
  527PHE    HE2 6731   7.334  12.499   6.986
  527PHE    CD2 6732   7.541  12.474   6.920
  527PHE    HD2 6733   7.548  12.371   6.950
  527PHE      C 6734   7.838  12.419   7.080
  527PHE      O 6735   7.838  12.493   7.174
  528VAL      N 6736   7.796  12.292   7.097
  528VAL      H 6737   7.797  12.228   7.019
  528VAL     CA 6738   7.743  12.243   7.226
  528VAL     HA 6739   7.672  12.323   7.247
  528VAL     CB 6740   7.670  12.110   7.213
  528VAL     HB 6741   7.622  12.093   7.309
  528VAL    CG1 6742   7.556  12.122   7.119
  528VAL   HG11 6743   7.593  12.128   7.017
  528VAL   HG12 6744   7.486  12.039   7.118
  528VAL   HG13 6745   7.496  12.211   7.139
  528VAL    CG2 6746   7.754  11.983   7.192
  528VAL   HG21 6747   7.777  11.952   7.090
  528VAL   HG22 6748   7.840  11.980   7.259
  528VAL   HG23 6749   7.693  11.897   7.221
  528VAL      C 6750   7.833  12.237   7.350
  528VAL      O 6751   7.787  12.262   7.459
  529GLN      N 6752   7.965  12.224   7.326
  529GLN      H 6753   8.003  12.199   7.236
  529GLN     CA 6754   8.065  12.240   7.429
  529GLN     HA 6755   8.022  12.184   7.513
  529GLN     CB 6756   8.188  12.175   7.375
  529GLN    HB1 6757   8.224  12.237   7.293
  529GLN    HB2 6758   8.159  12.074   7.346
  529GLN     CG 6759   8.293  12.138   7.477
  529GLN    HG1 6760   8.351  12.047   7.458
  529GLN    HG2 6761   8.251  12.108   7.573
  529GLN     CD 6762   8.383  12.255   7.509
  529GLN    OE1 6763   8.422  12.331   7.416
  529GLN    NE2 6764   8.435  12.261   7.629
  529GLN   HE21 6765   8.416  12.190   7.698
  529GLN   HE22 6766   8.518  12.317   7.637
  529GLN      C 6767   8.089  12.390   7.468
  529GLN      O 6768   8.095  12.421   7.583
  530ALA      N 6769   8.100  12.482   7.374
  530ALA      H 6770   8.090  12.454   7.277
  530ALA     CA 6771   8.092  12.627   7.409
  530ALA     HA 6772   8.174  12.655   7.475
  530ALA     CB 6773   8.116  12.712   7.287
  530ALA    HB1 6774   8.213  12.687   7.244
  530ALA    HB2 6775   8.057  12.687   7.199
  530ALA    HB3 6776   8.111  12.819   7.311
  530ALA      C 6777   7.967  12.678   7.486
  530ALA      O 6778   7.973  12.751   7.584
  531VAL      N 6779   7.846  12.639   7.437
  531VAL      H 6780   7.853  12.574   7.360
  531VAL     CA 6781   7.712  12.659   7.495
  531VAL     HA 6782   7.688  12.765   7.496
  531VAL     CB 6783   7.604  12.591   7.410
  531VAL     HB 6784   7.626  12.490   7.375
  531VAL    CG1 6785   7.468  12.599   7.488
  531VAL   HG11 6786   7.444  12.704   7.502
  531VAL   HG12 6787   7.384  12.553   7.436
  531VAL   HG13 6788   7.473  12.551   7.586
  531VAL    CG2 6789   7.583  12.666   7.280
  531VAL   HG21 6790   7.530  12.608   7.205
  531VAL   HG22 6791   7.524  12.756   7.297
  531VAL   HG23 6792   7.680  12.707   7.249
  531VAL      C 6793   7.716  12.623   7.642
  531VAL      O 6794   7.675  12.697   7.728
  532LEU      N 6795   7.778  12.511   7.680
  532LEU      H 6796   7.811  12.447   7.610
  532LEU     CA 6797   7.795  12.466   7.811
  532LEU     HA 6798   7.702  12.485   7.864
  532LEU     CB 6799   7.803  12.306   7.807
  532LEU    HB1 6800   7.817  12.274   7.910
  532LEU    HB2 6801   7.888  12.277   7.747
  532LEU     CG 6802   7.672  12.231   7.760
  532LEU     HG 6803   7.637  12.272   7.666
  532LEU    CD1 6804   7.706  12.084   7.746
  532LEU   HD11 6805   7.772  12.071   7.660
  532LEU   HD12 6806   7.762  12.052   7.833
  532LEU   HD13 6807   7.616  12.023   7.732
  532LEU    CD2 6808   7.571  12.241   7.874
  532LEU   HD21 6809   7.482  12.194   7.832
  532LEU   HD22 6810   7.593  12.195   7.971
  532LEU   HD23 6811   7.546  12.344   7.899
  532LEU      C 6812   7.892  12.528   7.907
  532LEU      O 6813   7.872  12.520   8.029
  533VAL      N 6814   8.005  12.580   7.859
  533VAL      H 6815   8.022  12.572   7.760
  533VAL     CA 6816   8.079  12.685   7.933
  533VAL     HA 6817   8.116  12.638   8.025
  533VAL     CB 6818   8.199  12.739   7.849
  533VAL     HB 6819   8.161  12.786   7.759
  533VAL    CG1 6820   8.281  12.846   7.922
  533VAL   HG11 6821   8.230  12.942   7.931
  533VAL   HG12 6822   8.296  12.809   8.024
  533VAL   HG13 6823   8.366  12.874   7.861
  533VAL    CG2 6824   8.299  12.624   7.834
  533VAL   HG21 6825   8.394  12.659   7.794
  533VAL   HG22 6826   8.309  12.564   7.924
  533VAL   HG23 6827   8.256  12.559   7.757
  533VAL      C 6828   7.984  12.798   7.973
  533VAL      O 6829   7.984  12.835   8.093
  534ILE      N 6830   7.909  12.854   7.883
  534ILE      H 6831   7.917  12.819   7.788
  534ILE     CA 6832   7.822  12.973   7.904
  534ILE     HA 6833   7.883  13.048   7.954
  534ILE     CB 6834   7.780  13.032   7.762
  534ILE     HB 6835   7.733  12.959   7.696
  534ILE    CG2 6836   7.692  13.147   7.774
  534ILE   HG21 6837   7.597  13.110   7.813
  534ILE   HG22 6838   7.734  13.229   7.833
  534ILE   HG23 6839   7.667  13.185   7.675
  534ILE    CG1 6840   7.900  13.080   7.686
  534ILE   HG11 6841   7.989  13.023   7.710
  534ILE   HG12 6842   7.920  13.183   7.715
  534ILE     CD 6843   7.880  13.070   7.534
  534ILE    HD1 6844   7.961  13.117   7.477
  534ILE    HD2 6845   7.870  12.971   7.490
  534ILE    HD3 6846   7.796  13.139   7.521
  534ILE      C 6847   7.698  12.948   7.996
  534ILE      O 6848   7.680  13.021   8.098
  535LEU      N 6849   7.633  12.831   7.969
  535LEU      H 6850   7.657  12.790   7.880
  535LEU     CA 6851   7.521  12.779   8.056
  535LEU     HA 6852   7.444  12.856   8.061
  535LEU     CB 6853   7.463  12.664   7.978
  535LEU    HB1 6854   7.530  12.578   7.981
  535LEU    HB2 6855   7.444  12.702   7.877
  535LEU     CG 6856   7.329  12.611   8.030
  535LEU     HG 6857   7.342  12.558   8.124
  535LEU    CD1 6858   7.230  12.729   8.075
  535LEU   HD11 6859   7.131  12.692   8.102
  535LEU   HD12 6860   7.264  12.780   8.165
  535LEU   HD13 6861   7.221  12.794   7.988
  535LEU    CD2 6862   7.267  12.521   7.921
  535LEU   HD21 6863   7.284  12.567   7.824
  535LEU   HD22 6864   7.320  12.426   7.919
  535LEU   HD23 6865   7.159  12.515   7.941
  535LEU      C 6866   7.564  12.756   8.200
  535LEU      O 6867   7.481  12.779   8.288
  536SER      N 6868   7.693  12.717   8.227
  536SER      H 6869   7.747  12.692   8.145
  536SER     CA 6870   7.744  12.694   8.361
  536SER     HA 6871   7.664  12.647   8.418
  536SER     CB 6872   7.866  12.598   8.366
  536SER    HB1 6873   7.890  12.575   8.470
  536SER    HB2 6874   7.957  12.653   8.341
  536SER     OG 6875   7.836  12.482   8.290
  536SER     HG 6876   7.845  12.499   8.196
  536SER      C 6877   7.765  12.829   8.438
  536SER      O 6878   7.729  12.836   8.558
  537VAL      N 6879   7.814  12.929   8.368
  537VAL      H 6880   7.838  12.915   8.271
  537VAL     CA 6881   7.813  13.067   8.433
  537VAL     HA 6882   7.849  13.054   8.535
  537VAL     CB 6883   7.920  13.156   8.361
  537VAL     HB 6884   7.878  13.178   8.263
  537VAL    CG1 6885   7.929  13.291   8.433
  537VAL   HG11 6886   7.954  13.271   8.537
  537VAL   HG12 6887   8.002  13.350   8.379
  537VAL   HG13 6888   7.831  13.339   8.439
  537VAL    CG2 6889   8.050  13.085   8.345
  537VAL   HG21 6890   8.099  13.135   8.262
  537VAL   HG22 6891   8.104  13.106   8.438
  537VAL   HG23 6892   8.049  12.976   8.339
  537VAL      C 6893   7.668  13.131   8.452
  537VAL      O 6894   7.648  13.187   8.563
  538PHE      N 6895   7.576  13.104   8.363
  538PHE      H 6896   7.612  13.069   8.276
  538PHE     CA 6897   7.436  13.143   8.376
  538PHE     HA 6898   7.430  13.249   8.397
  538PHE     CB 6899   7.367  13.125   8.237
  538PHE    HB1 6900   7.382  13.021   8.210
  538PHE    HB2 6901   7.425  13.185   8.167
  538PHE     CG 6902   7.221  13.162   8.214
  538PHE    CD1 6903   7.200  13.277   8.143
  538PHE    HD1 6904   7.287  13.335   8.114
  538PHE    CE1 6905   7.072  13.324   8.110
  538PHE    HE1 6906   7.062  13.412   8.049
  538PHE     CZ 6907   6.971  13.237   8.147
  538PHE     HZ 6908   6.868  13.258   8.122
  538PHE    CE2 6909   6.988  13.114   8.218
  538PHE    HE2 6910   6.902  13.053   8.240
  538PHE    CD2 6911   7.118  13.070   8.250
  538PHE    HD2 6912   7.138  12.977   8.300
  538PHE      C 6913   7.354  13.070   8.482
  538PHE      O 6914   7.276  13.134   8.558
  539LEU      N 6915   7.366  12.943   8.501
  539LEU      H 6916   7.419  12.890   8.433
  539LEU     CA 6917   7.307  12.866   8.607
  539LEU     HA 6918   7.200  12.885   8.608
  539LEU     CB 6919   7.330  12.714   8.567
  539LEU    HB1 6920   7.319  12.651   8.656
  539LEU    HB2 6921   7.430  12.711   8.525
  539LEU     CG 6922   7.229  12.657   8.463
  539LEU     HG 6923   7.218  12.729   8.382
  539LEU    CD1 6924   7.279  12.528   8.394
  539LEU   HD11 6925   7.207  12.507   8.314
  539LEU   HD12 6926   7.382  12.546   8.365
  539LEU   HD13 6927   7.272  12.444   8.462
  539LEU    CD2 6928   7.088  12.639   8.503
  539LEU   HD21 6929   7.036  12.733   8.483
  539LEU   HD22 6930   7.039  12.567   8.438
  539LEU   HD23 6931   7.073  12.606   8.605
  539LEU      C 6932   7.371  12.912   8.740
  539LEU      O 6933   7.302  12.925   8.839
  540TYR      N 6934   7.497  12.946   8.742
  540TYR      H 6935   7.555  12.939   8.660
  540TYR     CA 6936   7.556  13.005   8.862
  540TYR     HA 6937   7.519  12.945   8.945
  540TYR     CB 6938   7.708  12.984   8.860
  540TYR    HB1 6939   7.741  13.021   8.763
  540TYR    HB2 6940   7.730  12.878   8.872
  540TYR     CG 6941   7.788  13.068   8.959
  540TYR    CD1 6942   7.783  13.026   9.100
  540TYR    HD1 6943   7.736  12.934   9.133
  540TYR    CE1 6944   7.848  13.104   9.193
  540TYR    HE1 6945   7.833  13.078   9.297
  540TYR     CZ 6946   7.928  13.212   9.162
  540TYR     OH 6947   7.993  13.278   9.264
  540TYR     HH 6948   8.061  13.340   9.238
  540TYR    CE2 6949   7.937  13.251   9.023
  540TYR    HE2 6950   7.988  13.340   8.987
  540TYR    CD2 6951   7.869  13.177   8.931
  540TYR    HD2 6952   7.865  13.219   8.831
  540TYR      C 6953   7.507  13.148   8.895
  540TYR      O 6954   7.498  13.174   9.016
  541LEU      N 6955   7.484  13.235   8.798
  541LEU      H 6956   7.509  13.216   8.702
  541LEU     CA 6957   7.418  13.365   8.834
  541LEU     HA 6958   7.478  13.410   8.912
  541LEU     CB 6959   7.431  13.466   8.716
  541LEU    HB1 6960   7.419  13.412   8.621
  541LEU    HB2 6961   7.534  13.502   8.721
  541LEU     CG 6962   7.337  13.580   8.695
  541LEU     HG 6963   7.232  13.551   8.693
  541LEU    CD1 6964   7.352  13.680   8.808
  541LEU   HD11 6965   7.339  13.640   8.909
  541LEU   HD12 6966   7.447  13.733   8.802
  541LEU   HD13 6967   7.271  13.752   8.797
  541LEU    CD2 6968   7.353  13.647   8.557
  541LEU   HD21 6969   7.330  13.574   8.479
  541LEU   HD22 6970   7.299  13.741   8.549
  541LEU   HD23 6971   7.454  13.686   8.543
  541LEU      C 6972   7.267  13.361   8.883
  541LEU      O 6973   7.241  13.440   8.970
  542PHE      N 6974   7.189  13.250   8.847
  542PHE      H 6975   7.223  13.195   8.769
  542PHE     CA 6976   7.058  13.218   8.902
  542PHE     HA 6977   7.016  13.311   8.939
  542PHE     CB 6978   6.976  13.161   8.789
  542PHE    HB1 6979   6.896  13.103   8.835
  542PHE    HB2 6980   7.035  13.088   8.734
  542PHE     CG 6981   6.911  13.256   8.695
  542PHE    CD1 6982   6.961  13.275   8.564
  542PHE    HD1 6983   7.038  13.212   8.521
  542PHE    CE1 6984   6.906  13.377   8.483
  542PHE    HE1 6985   6.939  13.384   8.381
  542PHE     CZ 6986   6.807  13.461   8.534
  542PHE     HZ 6987   6.767  13.544   8.478
  542PHE    CE2 6988   6.745  13.427   8.657
  542PHE    HE2 6989   6.660  13.483   8.694
  542PHE    CD2 6990   6.799  13.326   8.739
  542PHE    HD2 6991   6.771  13.314   8.843
  542PHE      C 6992   7.066  13.124   9.028
  542PHE      O 6993   6.969  13.060   9.066
  543ALA      N 6994   7.185  13.101   9.082
  543ALA      H 6995   7.258  13.148   9.029
  543ALA     CA 6996   7.204  13.011   9.200
  543ALA     HA 6997   7.312  12.996   9.209
  543ALA     CB 6998   7.166  13.099   9.319
  543ALA    HB1 6999   7.058  13.113   9.317
  543ALA    HB2 7000   7.186  13.061   9.419
  543ALA    HB3 7001   7.218  13.194   9.310
  543ALA      C 7002   7.151  12.868   9.183
  543ALA      O 7003   7.084  12.818   9.272
  544TYR      N 7004   7.173  12.810   9.064
  544TYR      H 7005   7.207  12.871   8.991
  544TYR     CA 7006   7.150  12.664   9.041
  544TYR     HA 7007   7.074  12.628   9.110
  544TYR     CB 7008   7.098  12.633   8.899
  544TYR    HB1 7009   7.091  12.527   8.879
  544TYR    HB2 7010   7.149  12.691   8.821
  544TYR     CG 7011   6.951  12.674   8.902
  544TYR    CD1 7012   6.855  12.576   8.939
  544TYR    HD1 7013   6.892  12.477   8.960
  544TYR    CE1 7014   6.721  12.611   8.948
  544TYR    HE1 7015   6.645  12.540   8.978
  544TYR     CZ 7016   6.681  12.748   8.920
  544TYR     OH 7017   6.550  12.787   8.941
  544TYR     HH 7018   6.481  12.728   8.970
  544TYR    CE2 7019   6.780  12.839   8.885
  544TYR    HE2 7020   6.756  12.943   8.871
  544TYR    CD2 7021   6.915  12.804   8.879
  544TYR    HD2 7022   6.987  12.881   8.856
  544TYR      C 7023   7.283  12.582   9.077
  544TYR      O 7024   7.375  12.581   8.991
  545LYS      N 7025   7.282  12.516   9.191
  545LYS      H 7026   7.198  12.513   9.248
  545LYS     CA 7027   7.399  12.438   9.234
  545LYS     HA 7028   7.489  12.499   9.246
  545LYS     CB 7029   7.366  12.359   9.360
  545LYS    HB1 7030   7.283  12.293   9.338
  545LYS    HB2 7031   7.347  12.421   9.448
  545LYS     CG 7032   7.484  12.272   9.407
  545LYS    HG1 7033   7.562  12.347   9.417
  545LYS    HG2 7034   7.501  12.189   9.338
  545LYS     CD 7035   7.476  12.209   9.550
  545LYS    HD1 7036   7.463  12.288   9.624
  545LYS    HD2 7037   7.575  12.164   9.564
  545LYS     CE 7038   7.361  12.101   9.574
  545LYS    HE1 7039   7.262  12.147   9.565
  545LYS    HE2 7040   7.363  12.064   9.677
  545LYS     NZ 7041   7.383  11.990   9.477
  545LYS    HZ1 7042   7.338  12.002   9.387
  545LYS    HZ2 7043   7.482  11.980   9.466
  545LYS    HZ3 7044   7.350  11.902   9.515
  545LYS      C 7045   7.438  12.332   9.126
  545LYS      O 7046   7.562  12.321   9.105
  546GLU      N 7047   7.349  12.274   9.043
  546GLU      H 7048   7.253  12.289   9.068
  546GLU     CA 7049   7.385  12.174   8.936
  546GLU     HA 7050   7.461  12.119   8.991
  546GLU     CB 7051   7.272  12.082   8.900
  546GLU    HB1 7052   7.305  11.998   8.839
  546GLU    HB2 7053   7.196  12.122   8.832
  546GLU     CG 7054   7.195  12.024   9.017
  546GLU    HG1 7055   7.124  11.952   8.978
  546GLU    HG2 7056   7.145  12.110   9.061
  546GLU     CD 7057   7.288  11.959   9.116
  546GLU    OE1 7058   7.269  11.984   9.240
  546GLU    OE2 7059   7.388  11.892   9.085
  546GLU      C 7060   7.459  12.232   8.806
  546GLU      O 7061   7.483  12.159   8.713
  547TYR      N 7062   7.491  12.362   8.800
  547TYR      H 7063   7.470  12.419   8.881
  547TYR     CA 7064   7.583  12.430   8.708
  547TYR     HA 7065   7.536  12.434   8.610
  547TYR     CB 7066   7.620  12.576   8.762
  547TYR    HB1 7067   7.533  12.630   8.799
  547TYR    HB2 7068   7.659  12.631   8.677
  547TYR     CG 7069   7.744  12.582   8.852
  547TYR    CD1 7070   7.726  12.613   8.989
  547TYR    HD1 7071   7.627  12.641   9.024
  547TYR    CE1 7072   7.835  12.600   9.076
  547TYR    HE1 7073   7.816  12.609   9.182
  547TYR     CZ 7074   7.964  12.578   9.021
  547TYR     OH 7075   8.077  12.586   9.092
  547TYR     HH 7076   8.066  12.639   9.171
  547TYR    CE2 7077   7.982  12.559   8.886
  547TYR    HE2 7078   8.084  12.566   8.850
  547TYR    CD2 7079   7.870  12.563   8.802
  547TYR    HD2 7080   7.891  12.561   8.696
  547TYR      C 7081   7.712  12.346   8.689
  547TYR      O 7082   7.773  12.356   8.586
  548LEU      N 7083   7.761  12.265   8.784
  548LEU      H 7084   7.732  12.285   8.879
  548LEU     CA 7085   7.883  12.190   8.776
  548LEU     HA 7086   7.956  12.242   8.714
  548LEU     CB 7087   7.927  12.171   8.924
  548LEU    HB1 7088   7.848  12.118   8.977
  548LEU    HB2 7089   7.925  12.270   8.970
  548LEU     CG 7090   8.064  12.104   8.955
  548LEU     HG 7091   8.103  12.129   9.054
  548LEU    CD1 7092   8.046  11.949   8.957
  548LEU   HD11 7093   8.124  11.893   9.008
  548LEU   HD12 7094   7.952  11.934   9.012
  548LEU   HD13 7095   8.036  11.910   8.856
  548LEU    CD2 7096   8.181  12.152   8.871
  548LEU   HD21 7097   8.156  12.123   8.769
  548LEU   HD22 7098   8.180  12.260   8.878
  548LEU   HD23 7099   8.273  12.106   8.909
  548LEU      C 7100   7.860  12.061   8.694
  548LEU      O 7101   7.951  12.027   8.621
  549ALA      N 7102   7.751  11.992   8.702
  549ALA      H 7103   7.676  12.019   8.764
  549ALA     CA 7104   7.721  11.883   8.611
  549ALA     HA 7105   7.787  11.800   8.633
  549ALA     CB 7106   7.575  11.841   8.645
  549ALA    HB1 7107   7.536  11.788   8.558
  549ALA    HB2 7108   7.559  11.775   8.731
  549ALA    HB3 7109   7.517  11.933   8.656
  549ALA      C 7110   7.729  11.924   8.463
  549ALA      O 7111   7.801  11.855   8.385
  550CYS      N 7112   7.667  12.034   8.420
  550CYS      H 7113   7.616  12.079   8.494
  550CYS     CA 7114   7.689  12.098   8.288
  550CYS     HA 7115   7.651  12.031   8.211
  550CYS     CB 7116   7.602  12.228   8.287
  550CYS    HB1 7117   7.600  12.262   8.184
  550CYS    HB2 7118   7.653  12.302   8.350
  550CYS     SG 7119   7.438  12.197   8.362
  550CYS     HG 7120   7.457  12.202   8.494
  550CYS      C 7121   7.843  12.129   8.268
  550CYS      O 7122   7.901  12.103   8.159
  551LEU      N 7123   7.918  12.176   8.367
  551LEU      H 7124   7.866  12.218   8.442
  551LEU     CA 7125   8.054  12.226   8.343
  551LEU     HA 7126   8.055  12.288   8.253
  551LEU     CB 7127   8.106  12.297   8.467
  551LEU    HB1 7128   8.115  12.231   8.554
  551LEU    HB2 7129   8.029  12.370   8.493
  551LEU     CG 7130   8.239  12.373   8.438
  551LEU     HG 7131   8.323  12.309   8.409
  551LEU    CD1 7132   8.218  12.473   8.324
  551LEU   HD11 7133   8.301  12.543   8.331
  551LEU   HD12 7134   8.215  12.429   8.225
  551LEU   HD13 7135   8.120  12.519   8.338
  551LEU    CD2 7136   8.281  12.446   8.567
  551LEU   HD21 7137   8.309  12.369   8.638
  551LEU   HD22 7138   8.364  12.515   8.556
  551LEU   HD23 7139   8.196  12.504   8.604
  551LEU      C 7140   8.151  12.115   8.303
  551LEU      O 7141   8.213  12.122   8.201
  552VAL      N 7142   8.148  12.006   8.388
  552VAL      H 7143   8.082  12.007   8.465
  552VAL     CA 7144   8.214  11.880   8.343
  552VAL     HA 7145   8.315  11.914   8.317
  552VAL     CB 7146   8.226  11.778   8.459
  552VAL     HB 7147   8.284  11.694   8.421
  552VAL    CG1 7148   8.306  11.826   8.578
  552VAL   HG11 7149   8.348  11.738   8.626
  552VAL   HG12 7150   8.387  11.887   8.540
  552VAL   HG13 7151   8.241  11.890   8.639
  552VAL    CG2 7152   8.087  11.725   8.507
  552VAL   HG21 7153   8.014  11.805   8.521
  552VAL   HG22 7154   8.041  11.672   8.424
  552VAL   HG23 7155   8.095  11.671   8.601
  552VAL      C 7156   8.169  11.812   8.217
  552VAL      O 7157   8.253  11.749   8.153
  553LEU      N 7158   8.045  11.832   8.162
  553LEU      H 7159   7.972  11.879   8.213
  553LEU     CA 7160   8.009  11.777   8.029
  553LEU     HA 7161   8.045  11.675   8.017
  553LEU     CB 7162   7.854  11.769   8.011
  553LEU    HB1 7163   7.819  11.870   8.033
  553LEU    HB2 7164   7.815  11.716   8.098
  553LEU     CG 7165   7.790  11.716   7.887
  553LEU     HG 7166   7.826  11.773   7.802
  553LEU    CD1 7167   7.834  11.573   7.856
  553LEU   HD11 7168   7.941  11.573   7.835
  553LEU   HD12 7169   7.812  11.506   7.939
  553LEU   HD13 7170   7.801  11.539   7.758
  553LEU    CD2 7171   7.638  11.717   7.904
  553LEU   HD21 7172   7.603  11.708   7.800
  553LEU   HD22 7173   7.607  11.634   7.967
  553LEU   HD23 7174   7.603  11.813   7.942
  553LEU      C 7175   8.076  11.856   7.918
  553LEU      O 7176   8.122  11.800   7.821
  554ALA      N 7177   8.094  11.988   7.936
  554ALA      H 7178   8.051  12.027   8.018
  554ALA     CA 7179   8.184  12.072   7.853
  554ALA     HA 7180   8.147  12.060   7.751
  554ALA     CB 7181   8.157  12.213   7.898
  554ALA    HB1 7182   8.200  12.279   7.823
  554ALA    HB2 7183   8.049  12.228   7.895
  554ALA    HB3 7184   8.203  12.240   7.994
  554ALA      C 7185   8.328  12.035   7.870
  554ALA      O 7186   8.399  12.028   7.766
  555MET      N 7187   8.380  11.997   7.989
  555MET      H 7188   8.326  12.016   8.072
  555MET     CA 7189   8.510  11.936   7.997
  555MET     HA 7190   8.577  12.008   7.951
  555MET     CB 7191   8.556  11.917   8.141
  555MET    HB1 7192   8.657  11.877   8.129
  555MET    HB2 7193   8.503  11.830   8.179
  555MET     CG 7194   8.540  12.031   8.235
  555MET    HG1 7195   8.432  12.048   8.227
  555MET    HG2 7196   8.591  12.120   8.197
  555MET     SD 7197   8.600  11.988   8.403
  555MET     CE 7198   8.517  12.113   8.500
  555MET    HE1 7199   8.412  12.084   8.514
  555MET    HE2 7200   8.574  12.106   8.592
  555MET    HE3 7201   8.510  12.207   8.447
  555MET      C 7202   8.527  11.805   7.915
  555MET      O 7203   8.619  11.793   7.828
  556ALA      N 7204   8.441  11.708   7.938
  556ALA      H 7205   8.362  11.737   7.994
  556ALA     CA 7206   8.437  11.569   7.880
  556ALA     HA 7207   8.529  11.518   7.907
  556ALA     CB 7208   8.318  11.481   7.932
  556ALA    HB1 7209   8.296  11.401   7.861
  556ALA    HB2 7210   8.343  11.443   8.031
  556ALA    HB3 7211   8.226  11.539   7.932
  556ALA      C 7212   8.426  11.576   7.727
  556ALA      O 7213   8.513  11.518   7.657
  557LEU      N 7214   8.325  11.649   7.674
  557LEU      H 7215   8.265  11.700   7.737
  557LEU     CA 7216   8.322  11.687   7.534
  557LEU     HA 7217   8.299  11.598   7.476
  557LEU     CB 7218   8.202  11.787   7.506
  557LEU    HB1 7219   8.220  11.821   7.404
  557LEU    HB2 7220   8.222  11.872   7.571
  557LEU     CG 7221   8.054  11.746   7.522
  557LEU     HG 7222   8.037  11.680   7.608
  557LEU    CD1 7223   7.951  11.866   7.519
  557LEU   HD11 7224   7.855  11.816   7.511
  557LEU   HD12 7225   7.961  11.931   7.607
  557LEU   HD13 7226   7.965  11.918   7.425
  557LEU    CD2 7227   8.023  11.648   7.402
  557LEU   HD21 7228   8.012  11.706   7.311
  557LEU   HD22 7229   8.107  11.578   7.400
  557LEU   HD23 7230   7.931  11.600   7.436
  557LEU      C 7231   8.453  11.756   7.478
  557LEU      O 7232   8.501  11.727   7.368
  558GLY      N 7233   8.510  11.854   7.551
  558GLY      H 7234   8.471  11.873   7.642
  558GLY     CA 7235   8.624  11.940   7.513
  558GLY    HA1 7236   8.646  12.001   7.600
  558GLY    HA2 7237   8.609  12.006   7.427
  558GLY      C 7238   8.756  11.863   7.492
  558GLY      O 7239   8.839  11.888   7.405
  559TRP      N 7240   8.776  11.762   7.580
  559TRP      H 7241   8.719  11.760   7.664
  559TRP     CA 7242   8.879  11.659   7.546
  559TRP     HA 7243   8.973  11.706   7.519
  559TRP     CB 7244   8.915  11.573   7.666
  559TRP    HB1 7245   8.965  11.490   7.615
  559TRP    HB2 7246   8.827  11.536   7.718
  559TRP     CG 7247   9.004  11.641   7.768
  559TRP    CD1 7248   8.962  11.695   7.882
  559TRP    HD1 7249   8.864  11.689   7.926
  559TRP    NE1 7250   9.065  11.755   7.949
  559TRP    HE1 7251   9.050  11.805   8.036
  559TRP    CE2 7252   9.185  11.739   7.878
  559TRP    CZ2 7253   9.316  11.774   7.900
  559TRP    HZ2 7254   9.345  11.819   7.994
  559TRP    CH2 7255   9.414  11.748   7.809
  559TRP    HH2 7256   9.516  11.783   7.817
  559TRP    CZ3 7257   9.382  11.670   7.698
  559TRP    HZ3 7258   9.456  11.644   7.625
  559TRP    CE3 7259   9.250  11.632   7.678
  559TRP    HE3 7260   9.232  11.571   7.590
  559TRP    CD2 7261   9.149  11.663   7.768
  559TRP      C 7262   8.853  11.570   7.428
  559TRP      O 7263   8.949  11.539   7.353
  560ALA      N 7264   8.728  11.523   7.404
  560ALA      H 7265   8.648  11.549   7.461
  560ALA     CA 7266   8.685  11.452   7.282
  560ALA     HA 7267   8.749  11.365   7.269
  560ALA     CB 7268   8.551  11.391   7.296
  560ALA    HB1 7269   8.471  11.466   7.299
  560ALA    HB2 7270   8.544  11.319   7.215
  560ALA    HB3 7271   8.555  11.330   7.386
  560ALA      C 7272   8.716  11.533   7.154
  560ALA      O 7273   8.762  11.488   7.046
  561ASN      N 7274   8.670  11.664   7.163
  561ASN      H 7275   8.611  11.684   7.242
  561ASN     CA 7276   8.684  11.762   7.057
  561ASN     HA 7277   8.632  11.725   6.968
  561ASN     CB 7278   8.619  11.900   7.099
  561ASN    HB1 7279   8.640  11.977   7.024
  561ASN    HB2 7280   8.662  11.927   7.195
  561ASN     CG 7281   8.471  11.910   7.110
  561ASN    OD1 7282   8.402  11.814   7.081
  561ASN    ND2 7283   8.418  12.025   7.140
  561ASN   HD21 7284   8.480  12.103   7.157
  561ASN   HD22 7285   8.318  12.031   7.154
  561ASN      C 7286   8.827  11.784   7.014
  561ASN      O 7287   8.847  11.842   6.908
  562MET      N 7288   8.925  11.740   7.103
  562MET      H 7289   8.904  11.701   7.194
  562MET     CA 7290   9.068  11.761   7.077
  562MET     HA 7291   9.074  11.866   7.047
  562MET     CB 7292   9.150  11.749   7.196
  562MET    HB1 7293   9.189  11.649   7.216
  562MET    HB2 7294   9.088  11.784   7.279
  562MET     CG 7295   9.274  11.838   7.186
  562MET    HG1 7296   9.314  11.823   7.086
  562MET    HG2 7297   9.347  11.801   7.258
  562MET     SD 7298   9.252  12.022   7.200
  562MET     CE 7299   9.160  12.055   7.344
  562MET    HE1 7300   9.190  11.990   7.426
  562MET    HE2 7301   9.180  12.153   7.387
  562MET    HE3 7302   9.055  12.042   7.320
  562MET      C 7303   9.114  11.674   6.957
  562MET      O 7304   9.202  11.714   6.884
  563LEU      N 7305   9.057  11.553   6.941
  563LEU      H 7306   8.985  11.531   7.008
  563LEU     CA 7307   9.086  11.455   6.838
  563LEU     HA 7308   9.188  11.417   6.839
  563LEU     CB 7309   8.992  11.334   6.857
  563LEU    HB1 7310   8.887  11.361   6.850
  563LEU    HB2 7311   9.020  11.296   6.956
  563LEU     CG 7312   9.020  11.212   6.760
  563LEU     HG 7313   9.028  11.239   6.655
  563LEU    CD1 7314   9.156  11.146   6.794
  563LEU   HD11 7315   9.174  11.055   6.736
  563LEU   HD12 7316   9.233  11.221   6.776
  563LEU   HD13 7317   9.159  11.125   6.901
  563LEU    CD2 7318   8.911  11.107   6.755
  563LEU   HD21 7319   8.814  11.150   6.730
  563LEU   HD22 7320   8.937  11.031   6.681
  563LEU   HD23 7321   8.901  11.052   6.848
  563LEU      C 7322   9.079  11.502   6.692
  563LEU      O 7323   9.167  11.469   6.605
  564TYR      N 7324   8.983  11.592   6.659
  564TYR      H 7325   8.914  11.596   6.733
  564TYR     CA 7326   8.969  11.672   6.540
  564TYR     HA 7327   8.936  11.607   6.460
  564TYR     CB 7328   8.878  11.795   6.575
  564TYR    HB1 7329   8.913  11.834   6.671
  564TYR    HB2 7330   8.778  11.753   6.582
  564TYR     CG 7331   8.868  11.909   6.471
  564TYR    CD1 7332   8.768  11.900   6.368
  564TYR    HD1 7333   8.718  11.805   6.354
  564TYR    CE1 7334   8.743  12.007   6.284
  564TYR    HE1 7335   8.670  12.010   6.205
  564TYR     CZ 7336   8.812  12.128   6.314
  564TYR     OH 7337   8.772  12.241   6.243
  564TYR     HH 7338   8.786  12.325   6.287
  564TYR    CE2 7339   8.915  12.139   6.412
  564TYR    HE2 7340   8.963  12.232   6.437
  564TYR    CD2 7341   8.939  12.025   6.494
  564TYR    HD2 7342   8.994  12.039   6.585
  564TYR      C 7343   9.103  11.731   6.485
  564TYR      O 7344   9.130  11.711   6.363
  565TYR      N 7345   9.194  11.773   6.576
  565TYR      H 7346   9.180  11.759   6.675
  565TYR     CA 7347   9.318  11.849   6.539
  565TYR     HA 7348   9.286  11.914   6.458
  565TYR     CB 7349   9.368  11.932   6.656
  565TYR    HB1 7350   9.459  11.987   6.631
  565TYR    HB2 7351   9.389  11.869   6.742
  565TYR     CG 7352   9.272  12.050   6.687
  565TYR    CD1 7353   9.262  12.152   6.597
  565TYR    HD1 7354   9.323  12.150   6.508
  565TYR    CE1 7355   9.167  12.254   6.617
  565TYR    HE1 7356   9.154  12.327   6.539
  565TYR     CZ 7357   9.090  12.255   6.737
  565TYR     OH 7358   8.997  12.352   6.763
  565TYR     HH 7359   8.982  12.411   6.689
  565TYR    CE2 7360   9.103  12.146   6.829
  565TYR    HE2 7361   9.046  12.146   6.921
  565TYR    CD2 7362   9.194  12.047   6.803
  565TYR    HD2 7363   9.205  11.955   6.859
  565TYR      C 7364   9.424  11.767   6.465
  565TYR      O 7365   9.507  11.824   6.399
  566THR      N 7366   9.416  11.632   6.467
  566THR      H 7367   9.346  11.576   6.513
  566THR     CA 7368   9.504  11.544   6.389
  566THR     HA 7369   9.598  11.580   6.431
  566THR     CB 7370   9.472  11.393   6.418
  566THR     HB 7371   9.547  11.334   6.364
  566THR    CG2 7372   9.496  11.367   6.566
  566THR   HG21 7373   9.457  11.270   6.597
  566THR   HG22 7374   9.601  11.356   6.596
  566THR   HG23 7375   9.441  11.437   6.630
  566THR    OG1 7376   9.340  11.360   6.385
  566THR    HG1 7377   9.310  11.323   6.469
  566THR      C 7378   9.497  11.569   6.233
  566THR      O 7379   9.600  11.534   6.173
  567ARG      N 7380   9.387  11.621   6.179
  567ARG      H 7381   9.317  11.634   6.250
  567ARG     CA 7382   9.368  11.652   6.032
  567ARG     HA 7383   9.356  11.557   5.979
  567ARG     CB 7384   9.240  11.737   6.010
  567ARG    HB1 7385   9.162  11.677   6.058
  567ARG    HB2 7386   9.232  11.748   5.902
  567ARG     CG 7387   9.231  11.868   6.087
  567ARG    HG1 7388   9.305  11.935   6.042
  567ARG    HG2 7389   9.255  11.851   6.192
  567ARG     CD 7390   9.098  11.930   6.062
  567ARG    HD1 7391   9.100  11.955   5.956
  567ARG    HD2 7392   9.085  12.018   6.126
  567ARG     NE 7393   8.988  11.842   6.087
  567ARG     HE 7394   9.000  11.789   6.172
  567ARG     CZ 7395   8.859  11.854   6.047
  567ARG    NH1 7396   8.817  11.943   5.963
  567ARG   HH11 7397   8.878  12.020   5.941
  567ARG   HH12 7398   8.727  11.924   5.921
  567ARG    NH2 7399   8.766  11.773   6.079
  567ARG   HH21 7400   8.794  11.697   6.139
  567ARG   HH22 7401   8.671  11.793   6.049
  567ARG      C 7402   9.493  11.723   5.980
  567ARG      O 7403   9.516  11.718   5.860
  568GLY      N 7404   9.566  11.802   6.057
  568GLY      H 7405   9.532  11.827   6.149
  568GLY     CA 7406   9.686  11.869   6.012
  568GLY    HA1 7407   9.719  11.947   6.081
  568GLY    HA2 7408   9.660  11.923   5.920
  568GLY      C 7409   9.807  11.781   5.973
  568GLY      O 7410   9.909  11.829   5.915
  569PHE      N 7411   9.793  11.650   6.009
  569PHE      H 7412   9.709  11.618   6.055
  569PHE     CA 7413   9.888  11.542   5.972
  569PHE     HA 7414   9.963  11.594   5.913
  569PHE     CB 7415   9.942  11.479   6.103
  569PHE    HB1 7416  10.022  11.411   6.073
  569PHE    HB2 7417   9.862  11.419   6.148
  569PHE     CG 7418   9.994  11.568   6.203
  569PHE    CD1 7419   9.922  11.593   6.322
  569PHE    HD1 7420   9.836  11.531   6.345
  569PHE    CE1 7421   9.959  11.704   6.402
  569PHE    HE1 7422   9.901  11.726   6.491
  569PHE     CZ 7423  10.072  11.780   6.368
  569PHE     HZ 7424  10.105  11.864   6.426
  569PHE    CE2 7425  10.152  11.741   6.262
  569PHE    HE2 7426  10.247  11.789   6.244
  569PHE    CD2 7427  10.108  11.648   6.173
  569PHE    HD2 7428  10.157  11.624   6.080
  569PHE      C 7429   9.821  11.435   5.883
  569PHE      O 7430   9.700  11.433   5.855
  570GLN      N 7431   9.899  11.337   5.842
  570GLN      H 7432   9.993  11.332   5.880
  570GLN     CA 7433   9.853  11.227   5.753
  570GLN     HA 7434   9.764  11.258   5.698
  570GLN     CB 7435   9.970  11.201   5.659
  570GLN    HB1 7436   9.952  11.114   5.597
  570GLN    HB2 7437  10.066  11.186   5.707
  570GLN     CG 7438   9.995  11.315   5.554
  570GLN    HG1 7439   9.912  11.319   5.483
  570GLN    HG2 7440  10.077  11.282   5.491
  570GLN     CD 7441  10.026  11.454   5.605
  570GLN    OE1 7442   9.946  11.544   5.596
  570GLN    NE2 7443  10.138  11.468   5.676
  570GLN   HE21 7444  10.209  11.396   5.674
  570GLN   HE22 7445  10.157  11.549   5.733
  570GLN      C 7446   9.802  11.101   5.820
  570GLN      O 7447   9.680  11.086   5.844
  571SER      N 7448   9.888  11.004   5.860
  571SER      H 7449   9.986  11.023   5.850
  571SER     CA 7450   9.842  10.869   5.903
  571SER     HA 7451   9.763  10.836   5.836
  571SER     CB 7452   9.951  10.767   5.899
  571SER    HB1 7453  10.016  10.772   5.812
  571SER    HB2 7454   9.909  10.667   5.893
  571SER     OG 7455  10.045  10.757   6.013
  571SER     HG 7456  10.091  10.841   6.008
  571SER      C 7457   9.776  10.872   6.038
  571SER      O 7458   9.682  10.799   6.058
  572MET      N 7459   9.819  10.951   6.133
  572MET      H 7460   9.900  11.011   6.120
  572MET     CA 7461   9.742  10.982   6.252
  572MET     HA 7462   9.724  10.888   6.305
  572MET     CB 7463   9.825  11.081   6.348
  572MET    HB1 7464   9.820  11.183   6.311
  572MET    HB2 7465   9.929  11.052   6.360
  572MET     CG 7466   9.771  11.099   6.490
  572MET    HG1 7467   9.673  11.147   6.485
  572MET    HG2 7468   9.842  11.159   6.547
  572MET     SD 7469   9.758  10.941   6.580
  572MET     CE 7470   9.746  11.002   6.757
  572MET    HE1 7471   9.742  10.913   6.820
  572MET    HE2 7472   9.824  11.073   6.784
  572MET    HE3 7473   9.643  11.034   6.772
  572MET      C 7474   9.607  11.046   6.222
  572MET      O 7475   9.503  11.007   6.271
  573GLY      N 7476   9.608  11.149   6.140
  573GLY      H 7477   9.691  11.171   6.088
  573GLY     CA 7478   9.484  11.210   6.083
  573GLY    HA1 7479   9.509  11.282   6.005
  573GLY    HA2 7480   9.433  11.259   6.166
  573GLY      C 7481   9.386  11.115   6.025
  573GLY      O 7482   9.266  11.122   6.059
  574MET      N 7483   9.423  11.019   5.940
  574MET      H 7484   9.518  11.017   5.906
  574MET     CA 7485   9.335  10.916   5.892
  574MET     HA 7486   9.251  10.968   5.846
  574MET     CB 7487   9.413  10.844   5.787
  574MET    HB1 7488   9.363  10.753   5.751
  574MET    HB2 7489   9.506  10.806   5.829
  574MET     CG 7490   9.446  10.926   5.668
  574MET    HG1 7491   9.506  11.013   5.693
  574MET    HG2 7492   9.365  10.981   5.621
  574MET     SD 7493   9.545  10.832   5.539
  574MET     CE 7494   9.612  10.962   5.445
  574MET    HE1 7495   9.694  10.924   5.384
  574MET    HE2 7496   9.533  11.010   5.386
  574MET    HE3 7497   9.646  11.037   5.516
  574MET      C 7498   9.286  10.816   5.992
  574MET      O 7499   9.173  10.777   5.989
  575TYR      N 7500   9.376  10.760   6.077
  575TYR      H 7501   9.473  10.786   6.074
  575TYR     CA 7502   9.334  10.673   6.189
  575TYR     HA 7503   9.288  10.585   6.143
  575TYR     CB 7504   9.465  10.633   6.262
  575TYR    HB1 7505   9.517  10.727   6.280
  575TYR    HB2 7506   9.532  10.590   6.188
  575TYR     CG 7507   9.453  10.552   6.390
  575TYR    CD1 7508   9.410  10.421   6.392
  575TYR    HD1 7509   9.392  10.360   6.305
  575TYR    CE1 7510   9.410  10.341   6.513
  575TYR    HE1 7511   9.377  10.238   6.512
  575TYR     CZ 7512   9.436  10.408   6.639
  575TYR     OH 7513   9.440  10.337   6.753
  575TYR     HH 7514   9.423  10.243   6.742
  575TYR    CE2 7515   9.465  10.549   6.634
  575TYR    HE2 7516   9.501  10.605   6.719
  575TYR    CD2 7517   9.470  10.618   6.517
  575TYR    HD2 7518   9.490  10.724   6.523
  575TYR      C 7519   9.238  10.735   6.285
  575TYR      O 7520   9.147  10.673   6.330
  576SER      N 7521   9.245  10.867   6.295
  576SER      H 7522   9.334  10.910   6.273
  576SER     CA 7523   9.144  10.946   6.369
  576SER     HA 7524   9.127  10.902   6.468
  576SER     CB 7525   9.180  11.094   6.384
  576SER    HB1 7526   9.107  11.145   6.445
  576SER    HB2 7527   9.185  11.150   6.291
  576SER     OG 7528   9.296  11.104   6.454
  576SER     HG 7529   9.357  11.073   6.387
  576SER      C 7530   9.012  10.931   6.311
  576SER      O 7531   8.912  10.918   6.381
  577VAL      N 7532   8.997  10.924   6.179
  577VAL      H 7533   9.081  10.937   6.125
  577VAL     CA 7534   8.866  10.891   6.111
  577VAL     HA 7535   8.785  10.952   6.151
  577VAL     CB 7536   8.870  10.910   5.956
  577VAL     HB 7537   8.928  10.828   5.914
  577VAL    CG1 7538   8.722  10.906   5.901
  577VAL   HG11 7539   8.669  10.979   5.961
  577VAL   HG12 7540   8.718  10.932   5.795
  577VAL   HG13 7541   8.674  10.809   5.916
  577VAL    CG2 7542   8.929  11.046   5.916
  577VAL   HG21 7543   8.876  11.133   5.954
  577VAL   HG22 7544   9.032  11.066   5.946
  577VAL   HG23 7545   8.932  11.047   5.807
  577VAL      C 7546   8.826  10.746   6.133
  577VAL      O 7547   8.707  10.714   6.148
  578MET      N 7548   8.921  10.653   6.150
  578MET      H 7549   9.017  10.685   6.144
  578MET     CA 7550   8.903  10.511   6.189
  578MET     HA 7551   8.834  10.476   6.112
  578MET     CB 7552   9.036  10.438   6.178
  578MET    HB1 7553   9.079  10.444   6.278
  578MET    HB2 7554   9.096  10.487   6.101
  578MET     CG 7555   9.034  10.289   6.138
  578MET    HG1 7556   9.016  10.280   6.031
  578MET    HG2 7557   8.952  10.237   6.188
  578MET     SD 7558   9.192  10.216   6.178
  578MET     CE 7559   9.283  10.269   6.039
  578MET    HE1 7560   9.357  10.194   6.010
  578MET    HE2 7561   9.211  10.283   5.958
  578MET    HE3 7562   9.335  10.364   6.050
  578MET      C 7563   8.828  10.503   6.318
  578MET      O 7564   8.725  10.438   6.327
  579ILE      N 7565   8.886  10.573   6.422
  579ILE      H 7566   8.969  10.627   6.405
  579ILE     CA 7567   8.825  10.588   6.549
  579ILE     HA 7568   8.812  10.487   6.589
  579ILE     CB 7569   8.923  10.656   6.640
  579ILE     HB 7570   8.947  10.753   6.597
  579ILE    CG2 7571   8.864  10.664   6.782
  579ILE   HG21 7572   8.953  10.684   6.841
  579ILE   HG22 7573   8.802  10.753   6.791
  579ILE   HG23 7574   8.815  10.568   6.799
  579ILE    CG1 7575   9.062  10.583   6.654
  579ILE   HG11 7576   9.110  10.617   6.746
  579ILE   HG12 7577   9.127  10.615   6.572
  579ILE     CD 7578   9.055  10.425   6.646
  579ILE    HD1 7579   9.149  10.386   6.684
  579ILE    HD2 7580   8.967  10.385   6.696
  579ILE    HD3 7581   9.050  10.402   6.539
  579ILE      C 7582   8.683  10.652   6.545
  579ILE      O 7583   8.591  10.594   6.600
  580GLN      N 7584   8.662  10.767   6.481
  580GLN      H 7585   8.740  10.806   6.431
  580GLN     CA 7586   8.533  10.831   6.477
  580GLN     HA 7587   8.494  10.845   6.578
  580GLN     CB 7588   8.550  10.977   6.420
  580GLN    HB1 7589   8.566  10.972   6.313
  580GLN    HB2 7590   8.638  11.016   6.472
  580GLN     CG 7591   8.431  11.065   6.451
  580GLN    HG1 7592   8.391  11.062   6.552
  580GLN    HG2 7593   8.351  11.030   6.386
  580GLN     CD 7594   8.466  11.207   6.407
  580GLN    OE1 7595   8.577  11.262   6.418
  580GLN    NE2 7596   8.372  11.272   6.348
  580GLN   HE21 7597   8.280  11.232   6.343
  580GLN   HE22 7598   8.393  11.370   6.336
  580GLN      C 7599   8.427  10.745   6.403
  580GLN      O 7600   8.308  10.746   6.445
  581LYS      N 7601   8.461  10.665   6.306
  581LYS      H 7602   8.557  10.675   6.274
  581LYS     CA 7603   8.373  10.576   6.233
  581LYS     HA 7604   8.284  10.629   6.200
  581LYS     CB 7605   8.442  10.521   6.108
  581LYS    HB1 7606   8.531  10.462   6.133
  581LYS    HB2 7607   8.466  10.606   6.044
  581LYS     CG 7608   8.336  10.438   6.036
  581LYS    HG1 7609   8.354  10.461   5.930
  581LYS    HG2 7610   8.236  10.475   6.054
  581LYS     CD 7611   8.333  10.282   6.054
  581LYS    HD1 7612   8.304  10.258   6.156
  581LYS    HD2 7613   8.426  10.236   6.022
  581LYS     CE 7614   8.217  10.235   5.959
  581LYS    HE1 7615   8.254  10.244   5.856
  581LYS    HE2 7616   8.136  10.306   5.972
  581LYS     NZ 7617   8.178  10.098   5.995
  581LYS    HZ1 7618   8.112  10.062   5.928
  581LYS    HZ2 7619   8.257  10.038   5.975
  581LYS    HZ3 7620   8.167  10.079   6.094
  581LYS      C 7621   8.318  10.476   6.337
  581LYS      O 7622   8.199  10.478   6.354
  582VAL      N 7623   8.408  10.405   6.401
  582VAL      H 7624   8.504  10.414   6.372
  582VAL     CA 7625   8.368  10.284   6.478
  582VAL     HA 7626   8.286  10.243   6.420
  582VAL     CB 7627   8.478  10.182   6.500
  582VAL     HB 7628   8.432  10.094   6.545
  582VAL    CG1 7629   8.534  10.142   6.364
  582VAL   HG11 7630   8.612  10.068   6.374
  582VAL   HG12 7631   8.456  10.097   6.302
  582VAL   HG13 7632   8.572  10.227   6.307
  582VAL    CG2 7633   8.590  10.231   6.596
  582VAL   HG21 7634   8.544  10.247   6.693
  582VAL   HG22 7635   8.663  10.150   6.605
  582VAL   HG23 7636   8.635  10.320   6.553
  582VAL      C 7637   8.310  10.321   6.612
  582VAL      O 7638   8.216  10.252   6.659
  583ILE      N 7639   8.348  10.439   6.665
  583ILE      H 7640   8.424  10.486   6.619
  583ILE     CA 7641   8.291  10.487   6.795
  583ILE     HA 7642   8.286  10.401   6.862
  583ILE     CB 7643   8.391  10.575   6.866
  583ILE     HB 7644   8.408  10.658   6.797
  583ILE    CG2 7645   8.338  10.641   6.984
  583ILE   HG21 7646   8.278  10.730   6.964
  583ILE   HG22 7647   8.278  10.564   7.032
  583ILE   HG23 7648   8.421  10.674   7.047
  583ILE    CG1 7649   8.528  10.503   6.895
  583ILE   HG11 7650   8.602  10.579   6.921
  583ILE   HG12 7651   8.558  10.449   6.806
  583ILE     CD 7652   8.519  10.394   7.003
  583ILE    HD1 7653   8.612  10.339   7.022
  583ILE    HD2 7654   8.461  10.431   7.087
  583ILE    HD3 7655   8.465  10.308   6.963
  583ILE      C 7656   8.147  10.543   6.784
  583ILE      O 7657   8.058  10.526   6.869
  584LEU      N 7658   8.115  10.602   6.668
  584LEU      H 7659   8.183  10.628   6.598
  584LEU     CA 7660   7.979  10.663   6.640
  584LEU     HA 7661   7.937  10.678   6.740
  584LEU     CB 7662   7.994  10.800   6.575
  584LEU    HB1 7663   7.897  10.848   6.573
  584LEU    HB2 7664   8.021  10.797   6.469
  584LEU     CG 7665   8.088  10.903   6.647
  584LEU     HG 7666   8.191  10.868   6.649
  584LEU    CD1 7667   8.096  11.037   6.576
  584LEU   HD11 7668   8.172  11.098   6.624
  584LEU   HD12 7669   8.131  11.004   6.478
  584LEU   HD13 7670   7.994  11.075   6.575
  584LEU    CD2 7671   8.044  10.943   6.791
  584LEU   HD21 7672   8.052  10.851   6.849
  584LEU   HD22 7673   8.117  11.009   6.838
  584LEU   HD23 7674   7.946  10.991   6.790
  584LEU      C 7675   7.879  10.566   6.566
  584LEU      O 7676   7.763  10.603   6.543
  585HIS      N 7677   7.922  10.441   6.527
  585HIS      H 7678   8.010  10.410   6.563
  585HIS     CA 7679   7.839  10.341   6.471
  585HIS     HA 7680   7.734  10.371   6.471
  585HIS     CB 7681   7.876  10.342   6.323
  585HIS    HB1 7682   7.981  10.320   6.302
  585HIS    HB2 7683   7.862  10.445   6.290
  585HIS     CG 7684   7.784  10.252   6.243
  585HIS    ND1 7685   7.649  10.236   6.263
  585HIS    CE1 7686   7.589  10.187   6.152
  585HIS    HE1 7687   7.485  10.158   6.142
  585HIS    NE2 7688   7.689  10.179   6.062
  585HIS    HE2 7689   7.674  10.174   5.962
  585HIS    CD2 7690   7.809  10.209   6.119
  585HIS    HD2 7691   7.903  10.222   6.068
  585HIS      C 7692   7.848  10.204   6.537
  585HIS      O 7693   7.762  10.170   6.619
  586ASP      N 7694   7.945  10.119   6.497
  586ASP      H 7695   8.029  10.158   6.456
  586ASP     CA 7696   7.967   9.981   6.536
  586ASP     HA 7697   7.877   9.926   6.509
  586ASP     CB 7698   8.081   9.917   6.454
  586ASP    HB1 7699   8.061   9.811   6.446
  586ASP    HB2 7700   8.176   9.933   6.506
  586ASP     CG 7701   8.107   9.973   6.316
  586ASP    OD1 7702   8.031   9.949   6.223
  586ASP    OD2 7703   8.202  10.050   6.293
  586ASP      C 7704   7.983   9.954   6.689
  586ASP      O 7705   7.935   9.849   6.732
  587VAL      N 7706   8.035  10.043   6.770
  587VAL      H 7707   8.080  10.126   6.735
  587VAL     CA 7708   8.034  10.035   6.919
  587VAL     HA 7709   8.060   9.933   6.946
  587VAL     CB 7710   8.146  10.128   6.981
  587VAL     HB 7711   8.138  10.227   6.936
  587VAL    CG1 7712   8.131  10.148   7.131
  587VAL   HG11 7713   8.112  10.057   7.188
  587VAL   HG12 7714   8.220  10.189   7.178
  587VAL   HG13 7715   8.057  10.229   7.137
  587VAL    CG2 7716   8.279  10.071   6.949
  587VAL   HG21 7717   8.352  10.121   7.013
  587VAL   HG22 7718   8.273   9.964   6.968
  587VAL   HG23 7719   8.297  10.084   6.842
  587VAL      C 7720   7.892  10.058   6.970
  587VAL      O 7721   7.858  10.008   7.075
  588LEU      N 7722   7.809  10.144   6.904
  588LEU      H 7723   7.840  10.204   6.829
  588LEU     CA 7724   7.671  10.169   6.949
  588LEU     HA 7725   7.661  10.188   7.056
  588LEU     CB 7726   7.623  10.302   6.880
  588LEU    HB1 7727   7.535  10.329   6.938
  588LEU    HB2 7728   7.611  10.277   6.774
  588LEU     CG 7729   7.723  10.420   6.890
  588LEU     HG 7730   7.800  10.405   6.815
  588LEU    CD1 7731   7.651  10.540   6.845
  588LEU   HD11 7732   7.720  10.624   6.834
  588LEU   HD12 7733   7.611  10.521   6.745
  588LEU   HD13 7734   7.570  10.562   6.915
  588LEU    CD2 7735   7.765  10.443   7.034
  588LEU   HD21 7736   7.678  10.445   7.100
  588LEU   HD22 7737   7.833  10.365   7.066
  588LEU   HD23 7738   7.812  10.541   7.031
  588LEU      C 7739   7.581  10.043   6.908
  588LEU      O 7740   7.501  10.006   6.992
  589LYS      N 7741   7.590   9.987   6.791
  589LYS      H 7742   7.671  10.015   6.739
  589LYS     CA 7743   7.538   9.857   6.754
  589LYS     HA 7744   7.430   9.861   6.739
  589LYS     CB 7745   7.599   9.802   6.621
  589LYS    HB1 7746   7.568   9.699   6.603
  589LYS    HB2 7747   7.705   9.786   6.643
  589LYS     CG 7748   7.585   9.882   6.493
  589LYS    HG1 7749   7.639   9.976   6.501
  589LYS    HG2 7750   7.479   9.904   6.479
  589LYS     CD 7751   7.645   9.799   6.375
  589LYS    HD1 7752   7.585   9.715   6.339
  589LYS    HD2 7753   7.742   9.751   6.391
  589LYS     CE 7754   7.664   9.886   6.253
  589LYS    HE1 7755   7.695   9.980   6.299
  589LYS    HE2 7756   7.573   9.889   6.194
  589LYS     NZ 7757   7.788   9.849   6.174
  589LYS    HZ1 7758   7.766   9.879   6.080
  589LYS    HZ2 7759   7.870   9.898   6.208
  589LYS    HZ3 7760   7.809   9.751   6.183
  589LYS      C 7761   7.562   9.761   6.868
  589LYS      O 7762   7.466   9.714   6.929
  590PHE      N 7763   7.686   9.731   6.910
  590PHE      H 7764   7.763   9.779   6.866
  590PHE     CA 7765   7.732   9.642   7.025
  590PHE     HA 7766   7.697   9.541   7.007
  590PHE     CB 7767   7.884   9.665   7.033
  590PHE    HB1 7768   7.916   9.769   7.031
  590PHE    HB2 7769   7.930   9.611   6.950
  590PHE     CG 7770   7.942   9.604   7.159
  590PHE    CD1 7771   7.932   9.662   7.288
  590PHE    HD1 7772   7.888   9.761   7.292
  590PHE    CE1 7773   7.973   9.600   7.405
  590PHE    HE1 7774   7.960   9.650   7.499
  590PHE     CZ 7775   8.044   9.479   7.394
  590PHE     HZ 7776   8.076   9.429   7.485
  590PHE    CE2 7777   8.051   9.418   7.267
  590PHE    HE2 7778   8.096   9.320   7.262
  590PHE    CD2 7779   8.009   9.481   7.150
  590PHE    HD2 7780   8.014   9.430   7.054
  590PHE      C 7781   7.659   9.690   7.145
  590PHE      O 7782   7.593   9.614   7.209
  591LEU      N 7783   7.663   9.820   7.182
  591LEU      H 7784   7.717   9.876   7.118
  591LEU     CA 7785   7.609   9.866   7.306
  591LEU     HA 7786   7.663   9.808   7.381
  591LEU     CB 7787   7.644  10.012   7.319
  591LEU    HB1 7788   7.595  10.063   7.236
  591LEU    HB2 7789   7.752  10.026   7.319
  591LEU     CG 7790   7.600  10.072   7.456
  591LEU     HG 7791   7.493  10.084   7.470
  591LEU    CD1 7792   7.671   9.989   7.577
  591LEU   HD11 7793   7.668  10.041   7.672
  591LEU   HD12 7794   7.611   9.899   7.589
  591LEU   HD13 7795   7.772   9.959   7.547
  591LEU    CD2 7796   7.660  10.211   7.468
  591LEU   HD21 7797   7.766  10.209   7.494
  591LEU   HD22 7798   7.649  10.284   7.387
  591LEU   HD23 7799   7.600  10.257   7.546
  591LEU      C 7800   7.459   9.831   7.325
  591LEU      O 7801   7.422   9.807   7.439
  592PHE      N 7802   7.372   9.831   7.218
  592PHE      H 7803   7.403   9.864   7.128
  592PHE     CA 7804   7.230   9.782   7.245
  592PHE     HA 7805   7.190   9.835   7.331
  592PHE     CB 7806   7.148   9.805   7.117
  592PHE    HB1 7807   7.183   9.746   7.033
  592PHE    HB2 7808   7.158   9.910   7.090
  592PHE     CG 7809   7.000   9.773   7.130
  592PHE    CD1 7810   6.918   9.877   7.164
  592PHE    HD1 7811   6.951   9.979   7.177
  592PHE    CE1 7812   6.780   9.866   7.170
  592PHE    HE1 7813   6.719   9.950   7.200
  592PHE     CZ 7814   6.719   9.745   7.139
  592PHE     HZ 7815   6.612   9.737   7.148
  592PHE    CE2 7816   6.799   9.634   7.094
  592PHE    HE2 7817   6.757   9.540   7.063
  592PHE    CD2 7818   6.939   9.653   7.089
  592PHE    HD2 7819   6.999   9.571   7.053
  592PHE      C 7820   7.216   9.637   7.280
  592PHE      O 7821   7.154   9.599   7.378
  593VAL      N 7822   7.283   9.553   7.206
  593VAL      H 7823   7.331   9.589   7.124
  593VAL     CA 7824   7.273   9.411   7.212
  593VAL     HA 7825   7.172   9.374   7.230
  593VAL     CB 7826   7.318   9.339   7.079
  593VAL     HB 7827   7.419   9.369   7.054
  593VAL    CG1 7828   7.308   9.185   7.077
  593VAL   HG11 7829   7.348   9.138   6.987
  593VAL   HG12 7830   7.368   9.159   7.164
  593VAL   HG13 7831   7.205   9.154   7.097
  593VAL    CG2 7832   7.213   9.377   6.969
  593VAL   HG21 7833   7.219   9.486   6.968
  593VAL   HG22 7834   7.244   9.338   6.872
  593VAL   HG23 7835   7.111   9.350   6.993
  593VAL      C 7836   7.345   9.354   7.338
  593VAL      O 7837   7.288   9.265   7.395
  594TYR      N 7838   7.451   9.422   7.377
  594TYR      H 7839   7.482   9.502   7.324
  594TYR     CA 7840   7.519   9.403   7.506
  594TYR     HA 7841   7.544   9.297   7.515
  594TYR     CB 7842   7.646   9.491   7.499
  594TYR    HB1 7843   7.622   9.594   7.475
  594TYR    HB2 7844   7.714   9.449   7.426
  594TYR     CG 7845   7.724   9.483   7.630
  594TYR    CD1 7846   7.790   9.362   7.681
  594TYR    HD1 7847   7.783   9.274   7.619
  594TYR    CE1 7848   7.846   9.361   7.808
  594TYR    HE1 7849   7.876   9.265   7.846
  594TYR     CZ 7850   7.840   9.471   7.893
  594TYR     OH 7851   7.889   9.474   8.021
  594TYR     HH 7852   7.919   9.392   8.060
  594TYR    CE2 7853   7.788   9.591   7.842
  594TYR    HE2 7854   7.768   9.671   7.911
  594TYR    CD2 7855   7.730   9.595   7.710
  594TYR    HD2 7856   7.694   9.692   7.678
  594TYR      C 7857   7.430   9.450   7.618
  594TYR      O 7858   7.420   9.373   7.712
  595ILE      N 7859   7.365   9.565   7.617
  595ILE      H 7860   7.383   9.629   7.540
  595ILE     CA 7861   7.254   9.600   7.713
  595ILE     HA 7862   7.310   9.605   7.807
  595ILE     CB 7863   7.213   9.746   7.688
  595ILE     HB 7864   7.193   9.766   7.583
  595ILE    CG2 7865   7.077   9.766   7.751
  595ILE   HG21 7866   7.096   9.737   7.854
  595ILE   HG22 7867   7.046   9.871   7.744
  595ILE   HG23 7868   7.001   9.708   7.699
  595ILE    CG1 7869   7.322   9.846   7.741
  595ILE   HG11 7870   7.413   9.815   7.689
  595ILE   HG12 7871   7.332   9.831   7.848
  595ILE     CD 7872   7.312   9.998   7.728
  595ILE    HD1 7873   7.405  10.043   7.764
  595ILE    HD2 7874   7.287  10.027   7.626
  595ILE    HD3 7875   7.233  10.039   7.790
  595ILE      C 7876   7.141   9.494   7.721
  595ILE      O 7877   7.116   9.453   7.830
  596LEU      N 7878   7.081   9.450   7.614
  596LEU      H 7879   7.102   9.491   7.524
  596LEU     CA 7880   6.980   9.346   7.604
  596LEU     HA 7881   6.892   9.386   7.655
  596LEU     CB 7882   6.939   9.316   7.461
  596LEU    HB1 7883   6.903   9.214   7.454
  596LEU    HB2 7884   7.031   9.318   7.401
  596LEU     CG 7885   6.837   9.396   7.388
  596LEU     HG 7886   6.878   9.491   7.352
  596LEU    CD1 7887   6.776   9.319   7.273
  596LEU   HD11 7888   6.696   9.379   7.230
  596LEU   HD12 7889   6.857   9.311   7.200
  596LEU   HD13 7890   6.748   9.217   7.301
  596LEU    CD2 7891   6.722   9.426   7.476
  596LEU   HD21 7892   6.741   9.514   7.537
  596LEU   HD22 7893   6.636   9.462   7.419
  596LEU   HD23 7894   6.701   9.331   7.525
  596LEU      C 7895   7.025   9.223   7.669
  596LEU      O 7896   6.961   9.179   7.764
  597PHE      N 7897   7.148   9.178   7.646
  597PHE      H 7898   7.201   9.229   7.576
  597PHE     CA 7899   7.210   9.066   7.723
  597PHE     HA 7900   7.135   8.987   7.730
  597PHE     CB 7901   7.311   8.996   7.641
  597PHE    HB1 7902   7.348   8.917   7.706
  597PHE    HB2 7903   7.404   9.049   7.620
  597PHE     CG 7904   7.260   8.925   7.517
  597PHE    CD1 7905   7.156   8.831   7.517
  597PHE    HD1 7906   7.101   8.808   7.606
  597PHE    CE1 7907   7.107   8.785   7.397
  597PHE    HE1 7908   7.016   8.726   7.398
  597PHE     CZ 7909   7.163   8.816   7.274
  597PHE     HZ 7910   7.133   8.768   7.182
  597PHE    CE2 7911   7.268   8.906   7.277
  597PHE    HE2 7912   7.322   8.936   7.189
  597PHE    CD2 7913   7.318   8.958   7.396
  597PHE    HD2 7914   7.395   9.033   7.388
  597PHE      C 7915   7.245   9.092   7.869
  597PHE      O 7916   7.223   9.007   7.952
  598LEU      N 7917   7.297   9.218   7.902
  598LEU      H 7918   7.302   9.286   7.826
  598LEU     CA 7919   7.316   9.268   8.039
  598LEU     HA 7920   7.389   9.203   8.088
  598LEU     CB 7921   7.378   9.410   8.027
  598LEU    HB1 7922   7.321   9.476   7.962
  598LEU    HB2 7923   7.473   9.389   7.978
  598LEU     CG 7924   7.407   9.496   8.155
  598LEU     HG 7925   7.464   9.584   8.125
  598LEU    CD1 7926   7.284   9.559   8.221
  598LEU   HD11 7927   7.315   9.647   8.277
  598LEU   HD12 7928   7.232   9.591   8.131
  598LEU   HD13 7929   7.227   9.493   8.286
  598LEU    CD2 7930   7.492   9.427   8.260
  598LEU   HD21 7931   7.428   9.370   8.327
  598LEU   HD22 7932   7.573   9.367   8.217
  598LEU   HD23 7933   7.527   9.503   8.330
  598LEU      C 7934   7.190   9.267   8.127
  598LEU      O 7935   7.206   9.238   8.245
  599LEU      N 7936   7.072   9.288   8.066
  599LEU      H 7937   7.069   9.317   7.969
  599LEU     CA 7938   6.937   9.267   8.129
  599LEU     HA 7939   6.934   9.307   8.230
  599LEU     CB 7940   6.831   9.338   8.044
  599LEU    HB1 7941   6.729   9.307   8.065
  599LEU    HB2 7942   6.858   9.307   7.943
  599LEU     CG 7943   6.845   9.488   8.047
  599LEU     HG 7944   6.942   9.533   8.023
  599LEU    CD1 7945   6.765   9.548   7.924
  599LEU   HD11 7946   6.802   9.519   7.825
  599LEU   HD12 7947   6.663   9.508   7.923
  599LEU   HD13 7948   6.776   9.656   7.918
  599LEU    CD2 7949   6.790   9.551   8.168
  599LEU   HD21 7950   6.857   9.522   8.249
  599LEU   HD22 7951   6.785   9.660   8.159
  599LEU   HD23 7952   6.691   9.513   8.191
  599LEU      C 7953   6.913   9.118   8.146
  599LEU      O 7954   6.889   9.061   8.256
  600GLY      N 7955   6.925   9.053   8.033
  600GLY      H 7956   6.939   9.114   7.953
  600GLY     CA 7957   6.915   8.906   8.030
  600GLY    HA1 7958   6.959   8.879   7.934
  600GLY    HA2 7959   6.811   8.872   8.036
  600GLY      C 7960   6.989   8.833   8.137
  600GLY      O 7961   6.929   8.791   8.235
  601PHE      N 7962   7.120   8.835   8.130
  601PHE      H 7963   7.165   8.889   8.057
  601PHE     CA 7964   7.215   8.765   8.225
  601PHE     HA 7965   7.180   8.662   8.226
  601PHE     CB 7966   7.358   8.774   8.166
  601PHE    HB1 7967   7.432   8.770   8.246
  601PHE    HB2 7968   7.362   8.870   8.114
  601PHE     CG 7969   7.385   8.662   8.054
  601PHE    CD1 7970   7.459   8.548   8.081
  601PHE    HD1 7971   7.510   8.532   8.174
  601PHE    CE1 7972   7.482   8.457   7.977
  601PHE    HE1 7973   7.545   8.371   7.994
  601PHE     CZ 7974   7.435   8.475   7.845
  601PHE     HZ 7975   7.464   8.395   7.778
  601PHE    CE2 7976   7.357   8.591   7.820
  601PHE    HE2 7977   7.314   8.606   7.722
  601PHE    CD2 7978   7.330   8.684   7.928
  601PHE    HD2 7979   7.268   8.771   7.912
  601PHE      C 7980   7.194   8.821   8.371
  601PHE      O 7981   7.168   8.735   8.456
  602GLY      N 7982   7.191   8.951   8.397
  602GLY      H 7983   7.179   9.013   8.319
  602GLY     CA 7984   7.182   9.019   8.527
  602GLY    HA1 7985   7.193   9.126   8.510
  602GLY    HA2 7986   7.258   8.988   8.599
  602GLY      C 7987   7.052   8.990   8.602
  602GLY      O 7988   7.058   8.986   8.722
  603VAL      N 7989   6.939   8.958   8.534
  603VAL      H 7990   6.946   8.949   8.433
  603VAL     CA 7991   6.814   8.918   8.600
  603VAL     HA 7992   6.803   8.977   8.692
  603VAL     CB 7993   6.694   8.958   8.517
  603VAL     HB 7994   6.715   9.051   8.465
  603VAL    CG1 7995   6.639   8.865   8.408
  603VAL   HG11 7996   6.715   8.849   8.332
  603VAL   HG12 7997   6.610   8.767   8.446
  603VAL   HG13 7998   6.548   8.909   8.367
  603VAL    CG2 7999   6.570   8.972   8.612
  603VAL   HG21 8000   6.529   8.884   8.663
  603VAL   HG22 8001   6.599   9.042   8.690
  603VAL   HG23 8002   6.493   9.024   8.555
  603VAL      C 8003   6.807   8.777   8.644
  603VAL      O 8004   6.760   8.750   8.752
  604ALA      N 8005   6.853   8.679   8.566
  604ALA      H 8006   6.885   8.700   8.473
  604ALA     CA 8007   6.866   8.544   8.615
  604ALA     HA 8008   6.772   8.515   8.663
  604ALA     CB 8009   6.896   8.447   8.494
  604ALA    HB1 8010   6.806   8.441   8.432
  604ALA    HB2 8011   6.973   8.484   8.426
  604ALA    HB3 8012   6.922   8.351   8.539
  604ALA      C 8013   6.966   8.527   8.728
  604ALA      O 8014   6.954   8.441   8.815
  605LEU      N 8015   7.081   8.599   8.719
  605LEU      H 8016   7.091   8.657   8.636
  605LEU     CA 8017   7.189   8.605   8.816
  605LEU     HA 8018   7.241   8.510   8.817
  605LEU     CB 8019   7.287   8.704   8.759
  605LEU    HB1 8020   7.237   8.800   8.746
  605LEU    HB2 8021   7.313   8.672   8.658
  605LEU     CG 8022   7.417   8.728   8.833
  605LEU     HG 8023   7.396   8.763   8.934
  605LEU    CD1 8024   7.497   8.602   8.852
  605LEU   HD11 8025   7.603   8.619   8.871
  605LEU   HD12 8026   7.452   8.552   8.937
  605LEU   HD13 8027   7.481   8.539   8.764
  605LEU    CD2 8028   7.500   8.831   8.763
  605LEU   HD21 8029   7.584   8.870   8.820
  605LEU   HD22 8030   7.537   8.790   8.669
  605LEU   HD23 8031   7.453   8.926   8.738
  605LEU      C 8032   7.133   8.651   8.955
  605LEU      O 8033   7.182   8.623   9.065
  606ALA      N 8034   7.027   8.739   8.952
  606ALA      H 8035   6.990   8.763   8.861
  606ALA     CA 8036   6.973   8.814   9.063
  606ALA     HA 8037   7.056   8.870   9.107
  606ALA     CB 8038   6.882   8.926   9.007
  606ALA    HB1 8039   6.931   8.987   8.932
  606ALA    HB2 8040   6.786   8.892   8.968
  606ALA    HB3 8041   6.865   9.002   9.084
  606ALA      C 8042   6.916   8.716   9.168
  606ALA      O 8043   6.940   8.722   9.287
  607SER      N 8044   6.846   8.605   9.118
  607SER      H 8045   6.828   8.610   9.019
  607SER     CA 8046   6.797   8.497   9.196
  607SER     HA 8047   6.741   8.549   9.274
  607SER     CB 8048   6.722   8.397   9.106
  607SER    HB1 8049   6.714   8.310   9.170
  607SER    HB2 8050   6.777   8.386   9.012
  607SER     OG 8051   6.591   8.440   9.092
  607SER     HG 8052   6.586   8.527   9.052
  607SER      C 8053   6.916   8.412   9.254
  607SER      O 8054   6.917   8.381   9.373
  608LEU      N 8055   7.016   8.390   9.170
  608LEU      H 8056   7.002   8.419   9.075
  608LEU     CA 8057   7.135   8.301   9.205
  608LEU     HA 8058   7.103   8.213   9.260
  608LEU     CB 8059   7.216   8.264   9.077
  608LEU    HB1 8060   7.315   8.229   9.106
  608LEU    HB2 8061   7.230   8.355   9.019
  608LEU     CG 8062   7.148   8.141   9.004
  608LEU     HG 8063   7.043   8.168   8.992
  608LEU    CD1 8064   7.188   8.137   8.854
  608LEU   HD11 8065   7.293   8.109   8.852
  608LEU   HD12 8066   7.136   8.053   8.808
  608LEU   HD13 8067   7.155   8.228   8.804
  608LEU    CD2 8068   7.168   7.999   9.067
  608LEU   HD21 8069   7.272   7.967   9.061
  608LEU   HD22 8070   7.138   7.993   9.172
  608LEU   HD23 8071   7.108   7.922   9.018
  608LEU      C 8072   7.224   8.359   9.317
  608LEU      O 8073   7.313   8.291   9.368
  609ILE      N 8074   7.207   8.479   9.345
  609ILE      H 8075   7.150   8.533   9.281
  609ILE     CA 8076   7.267   8.553   9.456
  609ILE     HA 8077   7.351   8.497   9.499
  609ILE     CB 8078   7.320   8.687   9.422
  609ILE     HB 8079   7.238   8.751   9.389
  609ILE    CG2 8080   7.383   8.748   9.551
  609ILE   HG21 8081   7.444   8.836   9.534
  609ILE   HG22 8082   7.301   8.775   9.618
  609ILE   HG23 8083   7.454   8.687   9.606
  609ILE    CG1 8084   7.430   8.681   9.312
  609ILE   HG11 8085   7.407   8.609   9.233
  609ILE   HG12 8086   7.527   8.654   9.355
  609ILE     CD 8087   7.434   8.818   9.236
  609ILE    HD1 8088   7.461   8.897   9.307
  609ILE    HD2 8089   7.525   8.804   9.179
  609ILE    HD3 8090   7.350   8.845   9.173
  609ILE      C 8091   7.169   8.549   9.572
  609ILE      O 8092   7.189   8.469   9.663
  610GLU      N 8093   7.053   8.622   9.563
  610GLU      H 8094   7.040   8.671   9.476
  610GLU     CA 8095   6.954   8.651   9.674
  610GLU     HA 8096   6.999   8.703   9.758
  610GLU     CB 8097   6.859   8.752   9.610
  610GLU    HB1 8098   6.802   8.710   9.528
  610GLU    HB2 8099   6.919   8.834   9.569
  610GLU     CG 8100   6.751   8.802   9.710
  610GLU    HG1 8101   6.810   8.840   9.794
  610GLU    HG2 8102   6.689   8.715   9.730
  610GLU     CD 8103   6.665   8.918   9.652
  610GLU    OE1 8104   6.609   8.898   9.543
  610GLU    OE2 8105   6.671   9.029   9.706
  610GLU      C 8106   6.883   8.530   9.730
  610GLU      O 8107   6.868   8.509   9.847
  611LYS      N 8108   6.837   8.447   9.643
  611LYS      H 8109   6.868   8.457   9.548
  611LYS     CA 8110   6.770   8.323   9.686
  611LYS     HA 8111   6.703   8.345   9.770
  611LYS     CB 8112   6.664   8.277   9.593
  611LYS    HB1 8113   6.586   8.234   9.657
  611LYS    HB2 8114   6.716   8.201   9.534
  611LYS     CG 8115   6.584   8.370   9.503
  611LYS    HG1 8116   6.537   8.321   9.418
  611LYS    HG2 8117   6.653   8.444   9.463
  611LYS     CD 8118   6.493   8.459   9.582
  611LYS    HD1 8119   6.474   8.550   9.526
  611LYS    HD2 8120   6.548   8.489   9.671
  611LYS     CE 8121   6.357   8.391   9.606
  611LYS    HE1 8122   6.369   8.297   9.661
  611LYS    HE2 8123   6.317   8.347   9.514
  611LYS     NZ 8124   6.263   8.483   9.673
  611LYS    HZ1 8125   6.239   8.564   9.618
  611LYS    HZ2 8126   6.175   8.437   9.689
  611LYS    HZ3 8127   6.303   8.521   9.758
  611LYS      C 8128   6.860   8.208   9.737
  611LYS      O 8129   6.807   8.101   9.777
  612CYS      N 8130   6.990   8.231   9.761
  612CYS      H 8131   7.016   8.322   9.725
  612CYS     CA 8132   7.079   8.141   9.831
  612CYS     HA 8133   7.032   8.051   9.871
  612CYS     CB 8134   7.188   8.097   9.730
  612CYS    HB1 8135   7.150   8.104   9.628
  612CYS    HB2 8136   7.226   8.000   9.762
  612CYS     SG 8137   7.340   8.200   9.729
  612CYS     HG 8138   7.276   8.310   9.688
  612CYS      C 8139   7.140   8.214   9.958
  612CYS      O 8140   7.176   8.152  10.061
  613SER      N 8141   7.148   8.352   9.950
  613SER      H 8142   7.122   8.397   9.864
  613SER     CA 8143   7.214   8.439  10.053
  613SER     HA 8144   7.301   8.386  10.093
  613SER     CB 8145   7.271   8.564   9.995
  613SER    HB1 8146   7.336   8.530   9.915
  613SER    HB2 8147   7.335   8.615  10.066
  613SER     OG 8148   7.175   8.645   9.933
  613SER     HG 8149   7.227   8.725   9.920
  613SER      C 8150   7.131   8.468  10.178
  613SER      O 8151   7.183   8.465  10.294
  614LYS      N 8152   7.009   8.516  10.155
  614LYS      H 8153   6.990   8.522  10.056
  614LYS     CA 8154   6.905   8.548  10.259
  614LYS     HA 8155   6.936   8.629  10.324
  614LYS     CB 8156   6.780   8.604  10.176
  614LYS    HB1 8157   6.711   8.640  10.253
  614LYS    HB2 8158   6.727   8.537  10.108
  614LYS     CG 8159   6.808   8.733  10.094
  614LYS    HG1 8160   6.718   8.795  10.087
  614LYS    HG2 8161   6.853   8.702  10.000
  614LYS     CD 8162   6.917   8.821  10.159
  614LYS    HD1 8163   7.014   8.771  10.165
  614LYS    HD2 8164   6.892   8.847  10.262
  614LYS     CE 8165   6.932   8.957  10.089
  614LYS    HE1 8166   6.847   9.024  10.098
  614LYS    HE2 8167   6.939   8.933   9.983
  614LYS     NZ 8168   7.049   9.029  10.145
  614LYS    HZ1 8169   7.068   9.122  10.111
  614LYS    HZ2 8170   7.039   9.041  10.245
  614LYS    HZ3 8171   7.133   8.972  10.149
  614LYS      C 8172   6.860   8.427  10.331
  614LYS      O 8173   6.875   8.317  10.285
  615ASP      N 8174   6.793   8.449  10.443
  615ASP      H 8175   6.771   8.544  10.467
  615ASP     CA 8176   6.776   8.349  10.554
  615ASP     HA 8177   6.773   8.249  10.511
  615ASP     CB 8178   6.883   8.372  10.662
  615ASP    HB1 8179   6.877   8.472  10.703
  615ASP    HB2 8180   6.979   8.361  10.611
  615ASP     CG 8181   6.868   8.268  10.773
  615ASP    OD1 8182   6.823   8.319  10.883
  615ASP    OD2 8183   6.888   8.147  10.762
  615ASP      C 8184   6.638   8.361  10.631
  615ASP      O 8185   6.566   8.262  10.662
  616LYS      N 8186   6.582   8.483  10.642
  616LYS      H 8187   6.620   8.555  10.582
  616LYS     CA 8188   6.445   8.511  10.696
  616LYS     HA 8189   6.410   8.428  10.759
  616LYS     CB 8190   6.456   8.638  10.789
  616LYS    HB1 8191   6.356   8.659  10.827
  616LYS    HB2 8192   6.478   8.723  10.724
  616LYS     CG 8193   6.564   8.648  10.898
  616LYS    HG1 8194   6.551   8.742  10.951
  616LYS    HG2 8195   6.665   8.642  10.858
  616LYS     CD 8196   6.529   8.531  10.986
  616LYS    HD1 8197   6.549   8.440  10.928
  616LYS    HD2 8198   6.423   8.538  11.009
  616LYS     CE 8199   6.613   8.540  11.109
  616LYS    HE1 8200   6.575   8.630  11.157
  616LYS    HE2 8201   6.721   8.548  11.090
  616LYS     NZ 8202   6.586   8.417  11.183
  616LYS    HZ1 8203   6.487   8.408  11.199
  616LYS    HZ2 8204   6.633   8.337  11.142
  616LYS    HZ3 8205   6.626   8.410  11.276
  616LYS      C 8206   6.343   8.536  10.579
  616LYS      O 8207   6.368   8.548  10.460
  617LYS      N 8208   6.213   8.526  10.618
  617LYS      H 8209   6.197   8.499  10.714
  617LYS     CA 8210   6.107   8.556  10.523
  617LYS     HA 8211   6.123   8.497  10.433
  617LYS     CB 8212   5.971   8.495  10.568
  617LYS    HB1 8213   5.889   8.547  10.519
  617LYS    HB2 8214   5.958   8.522  10.673
  617LYS     CG 8215   5.951   8.344  10.549
  617LYS    HG1 8216   6.020   8.304  10.623
  617LYS    HG2 8217   5.995   8.320  10.452
  617LYS     CD 8218   5.806   8.289  10.582
  617LYS    HD1 8219   5.726   8.341  10.529
  617LYS    HD2 8220   5.794   8.302  10.689
  617LYS     CE 8221   5.800   8.135  10.560
  617LYS    HE1 8222   5.867   8.085  10.630
  617LYS    HE2 8223   5.825   8.128  10.454
  617LYS     NZ 8224   5.664   8.084  10.588
  617LYS    HZ1 8225   5.632   8.095  10.683
  617LYS    HZ2 8226   5.604   8.139  10.528
  617LYS    HZ3 8227   5.665   7.985  10.566
  617LYS      C 8228   6.099   8.700  10.468
  617LYS      O 8229   6.068   8.724  10.352
  618ASP      N 8230   6.147   8.790  10.544
  618ASP      H 8231   6.181   8.782  10.639
  618ASP     CA 8232   6.136   8.937  10.517
  618ASP     HA 8233   6.035   8.956  10.482
  618ASP     CB 8234   6.162   9.021  10.637
  618ASP    HB1 8235   6.072   9.020  10.698
  618ASP    HB2 8236   6.167   9.126  10.609
  618ASP     CG 8237   6.279   8.976  10.720
  618ASP    OD1 8238   6.262   8.905  10.819
  618ASP    OD2 8239   6.388   9.032  10.696
  618ASP      C 8240   6.226   8.991  10.401
  618ASP      O 8241   6.307   8.918  10.349
  619CYS      N 8242   6.209   9.116  10.357
  619CYS      H 8243   6.123   9.165  10.379
  619CYS     CA 8244   6.279   9.184  10.249
  619CYS     HA 8245   6.276   9.133  10.153
  619CYS     CB 8246   6.220   9.324  10.233
  619CYS    HB1 8247   6.284   9.388  10.172
  619CYS    HB2 8248   6.206   9.374  10.329
  619CYS     SG 8249   6.065   9.326  10.149
  619CYS     HG 8250   6.051   9.457  10.123
  619CYS      C 8251   6.433   9.189  10.266
  619CYS      O 8252   6.483   9.181  10.377
  620SER      N 8253   6.501   9.211  10.151
  620SER      H 8254   6.445   9.206  10.067
  620SER     CA 8255   6.648   9.223  10.131
  620SER     HA 8256   6.703   9.167  10.207
  620SER     CB 8257   6.680   9.172   9.989
  620SER    HB1 8258   6.788   9.180   9.974
  620SER    HB2 8259   6.639   9.232   9.908
  620SER     OG 8260   6.631   9.042   9.976
  620SER     HG 8261   6.635   9.017   9.883
  620SER      C 8262   6.698   9.366  10.150
  620SER      O 8263   6.628   9.460  10.108
  621SER      N 8264   6.815   9.392  10.209
  621SER      H 8265   6.874   9.316  10.237
  621SER     CA 8266   6.850   9.531  10.246
  621SER     HA 8267   6.771   9.575  10.307
  621SER     CB 8268   6.977   9.523  10.329
  621SER    HB1 8269   7.027   9.619  10.338
  621SER    HB2 8270   7.042   9.449  10.282
  621SER     OG 8271   6.944   9.474  10.457
  621SER     HG 8272   6.851   9.454  10.461
  621SER      C 8273   6.884   9.620  10.130
  621SER      O 8274   6.873   9.741  10.149
  622TYR      N 8275   6.913   9.556  10.013
  622TYR      H 8276   6.897   9.457   9.999
  622TYR     CA 8277   6.941   9.635   9.885
  622TYR     HA 8278   6.889   9.730   9.895
  622TYR     CB 8279   7.089   9.665   9.863
  622TYR    HB1 8280   7.112   9.750   9.928
  622TYR    HB2 8281   7.115   9.698   9.762
  622TYR     CG 8282   7.177   9.550   9.903
  622TYR    CD1 8283   7.243   9.546  10.025
  622TYR    HD1 8284   7.243   9.631  10.090
  622TYR    CE1 8285   7.333   9.442  10.048
  622TYR    HE1 8286   7.386   9.445  10.142
  622TYR     CZ 8287   7.355   9.336   9.953
  622TYR     OH 8288   7.444   9.240   9.979
  622TYR     HH 8289   7.446   9.180   9.904
  622TYR    CE2 8290   7.284   9.338   9.831
  622TYR    HE2 8291   7.301   9.262   9.756
  622TYR    CD2 8292   7.202   9.452   9.802
  622TYR    HD2 8293   7.160   9.456   9.702
  622TYR      C 8294   6.879   9.558   9.766
  622TYR      O 8295   6.851   9.441   9.772
  623GLY      N 8296   6.859   9.624   9.651
  623GLY      H 8297   6.864   9.725   9.648
  623GLY     CA 8298   6.818   9.571   9.527
  623GLY    HA1 8299   6.812   9.650   9.452
  623GLY    HA2 8300   6.718   9.530   9.532
  623GLY      C 8301   6.917   9.467   9.465
  623GLY      O 8302   7.026   9.501   9.430
  624SER      N 8303   6.876   9.338   9.461
  624SER      H 8304   6.782   9.321   9.494
  624SER     CA 8305   6.942   9.221   9.402
  624SER     HA 8306   7.036   9.205   9.455
  624SER     CB 8307   6.851   9.107   9.422
  624SER    HB1 8308   6.842   9.079   9.527
  624SER    HB2 8309   6.884   9.019   9.367
  624SER     OG 8310   6.722   9.138   9.387
  624SER     HG 8311   6.660   9.091   9.444
  624SER      C 8312   6.986   9.229   9.255
  624SER      O 8313   7.096   9.201   9.214
  625PHE      N 8314   6.889   9.269   9.167
  625PHE      H 8315   6.802   9.304   9.205
  625PHE     CA 8316   6.917   9.289   9.021
  625PHE     HA 8317   6.963   9.201   8.977
  625PHE     CB 8318   6.773   9.301   8.959
  625PHE    HB1 8319   6.719   9.392   8.983
  625PHE    HB2 8320   6.718   9.223   9.012
  625PHE     CG 8321   6.760   9.292   8.805
  625PHE    CD1 8322   6.868   9.278   8.719
  625PHE    HD1 8323   6.966   9.257   8.761
  625PHE    CE1 8324   6.849   9.289   8.578
  625PHE    HE1 8325   6.939   9.288   8.518
  625PHE     CZ 8326   6.724   9.321   8.520
  625PHE     HZ 8327   6.707   9.335   8.414
  625PHE    CE2 8328   6.617   9.331   8.609
  625PHE    HE2 8329   6.519   9.352   8.569
  625PHE    CD2 8330   6.635   9.316   8.743
  625PHE    HD2 8331   6.546   9.333   8.801
  625PHE      C 8332   7.009   9.408   9.007
  625PHE      O 8333   7.092   9.404   8.919
  626SER      N 8334   7.006   9.513   9.081
  626SER      H 8335   6.932   9.515   9.150
  626SER     CA 8336   7.109   9.624   9.074
  626SER     HA 8337   7.115   9.673   8.977
  626SER     CB 8338   7.072   9.732   9.182
  626SER    HB1 8339   7.151   9.806   9.191
  626SER    HB2 8340   7.064   9.676   9.275
  626SER     OG 8341   6.943   9.784   9.157
  626SER     HG 8342   6.923   9.853   9.220
  626SER      C 8343   7.253   9.575   9.106
  626SER      O 8344   7.353   9.610   9.044
  627ASP      N 8345   7.274   9.504   9.219
  627ASP      H 8346   7.188   9.475   9.265
  627ASP     CA 8347   7.397   9.422   9.249
  627ASP     HA 8348   7.479   9.491   9.269
  627ASP     CB 8349   7.366   9.347   9.380
  627ASP    HB1 8350   7.294   9.268   9.357
  627ASP    HB2 8351   7.331   9.411   9.460
  627ASP     CG 8352   7.490   9.278   9.435
  627ASP    OD1 8353   7.603   9.330   9.440
  627ASP    OD2 8354   7.474   9.161   9.479
  627ASP      C 8355   7.449   9.329   9.130
  627ASP      O 8356   7.563   9.331   9.095
  628ALA      N 8357   7.347   9.257   9.073
  628ALA      H 8358   7.254   9.285   9.101
  628ALA     CA 8359   7.376   9.156   8.973
  628ALA     HA 8360   7.451   9.090   9.016
  628ALA     CB 8361   7.237   9.082   8.951
  628ALA    HB1 8362   7.205   9.041   9.047
  628ALA    HB2 8363   7.159   9.149   8.914
  628ALA    HB3 8364   7.244   9.006   8.874
  628ALA      C 8365   7.428   9.220   8.843
  628ALA      O 8366   7.524   9.164   8.787
  629VAL      N 8367   7.365   9.325   8.793
  629VAL      H 8368   7.293   9.365   8.852
  629VAL     CA 8369   7.421   9.402   8.681
  629VAL     HA 8370   7.437   9.326   8.605
  629VAL     CB 8371   7.323   9.503   8.616
  629VAL     HB 8372   7.362   9.542   8.522
  629VAL    CG1 8373   7.197   9.431   8.572
  629VAL   HG11 8374   7.221   9.371   8.484
  629VAL   HG12 8375   7.156   9.368   8.651
  629VAL   HG13 8376   7.117   9.503   8.553
  629VAL    CG2 8377   7.284   9.619   8.703
  629VAL   HG21 8378   7.258   9.595   8.806
  629VAL   HG22 8379   7.370   9.684   8.721
  629VAL   HG23 8380   7.211   9.680   8.649
  629VAL      C 8381   7.557   9.460   8.713
  629VAL      O 8382   7.645   9.461   8.631
  630LEU      N 8383   7.579   9.508   8.835
  630LEU      H 8384   7.502   9.519   8.899
  630LEU     CA 8385   7.716   9.557   8.874
  630LEU     HA 8386   7.749   9.622   8.793
  630LEU     CB 8387   7.721   9.629   9.001
  630LEU    HB1 8388   7.825   9.648   9.029
  630LEU    HB2 8389   7.686   9.570   9.086
  630LEU     CG 8390   7.643   9.760   9.004
  630LEU     HG 8391   7.553   9.768   8.944
  630LEU    CD1 8392   7.617   9.812   9.152
  630LEU   HD11 8393   7.541   9.890   9.154
  630LEU   HD12 8394   7.566   9.739   9.215
  630LEU   HD13 8395   7.703   9.852   9.205
  630LEU    CD2 8396   7.733   9.878   8.940
  630LEU   HD21 8397   7.679   9.971   8.953
  630LEU   HD22 8398   7.831   9.884   8.987
  630LEU   HD23 8399   7.732   9.866   8.832
  630LEU      C 8400   7.818   9.434   8.867
  630LEU      O 8401   7.927   9.450   8.813
  631GLU      N 8402   7.777   9.310   8.895
  631GLU      H 8403   7.681   9.288   8.916
  631GLU     CA 8404   7.868   9.192   8.878
  631GLU     HA 8405   7.951   9.204   8.948
  631GLU     CB 8406   7.795   9.069   8.924
  631GLU    HB1 8407   7.725   9.038   8.846
  631GLU    HB2 8408   7.742   9.097   9.015
  631GLU     CG 8409   7.884   8.943   8.958
  631GLU    HG1 8410   7.951   8.921   8.874
  631GLU    HG2 8411   7.809   8.868   8.980
  631GLU     CD 8412   7.969   8.965   9.084
  631GLU    OE1 8413   8.053   9.058   9.079
  631GLU    OE2 8414   7.942   8.907   9.193
  631GLU      C 8415   7.921   9.177   8.730
  631GLU      O 8416   8.043   9.167   8.706
  632LEU      N 8417   7.835   9.201   8.637
  632LEU      H 8418   7.737   9.219   8.653
  632LEU     CA 8419   7.869   9.187   8.498
  632LEU     HA 8420   7.928   9.097   8.480
  632LEU     CB 8421   7.738   9.178   8.419
  632LEU    HB1 8422   7.755   9.197   8.313
  632LEU    HB2 8423   7.674   9.264   8.439
  632LEU     CG 8424   7.648   9.057   8.447
  632LEU     HG 8425   7.623   9.061   8.553
  632LEU    CD1 8426   7.517   9.061   8.363
  632LEU   HD11 8427   7.458   8.970   8.374
  632LEU   HD12 8428   7.455   9.142   8.402
  632LEU   HD13 8429   7.547   9.084   8.261
  632LEU    CD2 8430   7.722   8.923   8.414
  632LEU   HD21 8431   7.776   8.929   8.320
  632LEU   HD22 8432   7.792   8.892   8.492
  632LEU   HD23 8433   7.642   8.849   8.420
  632LEU      C 8434   7.948   9.309   8.447
  632LEU      O 8435   8.034   9.288   8.361
  633PHE      N 8436   7.916   9.432   8.485
  633PHE      H 8437   7.845   9.450   8.555
  633PHE     CA 8438   7.996   9.541   8.440
  633PHE     HA 8439   8.006   9.554   8.333
  633PHE     CB 8440   7.935   9.682   8.485
  633PHE    HB1 8441   7.990   9.765   8.442
  633PHE    HB2 8442   7.932   9.694   8.593
  633PHE     CG 8443   7.797   9.713   8.437
  633PHE    CD1 8444   7.696   9.746   8.527
  633PHE    HD1 8445   7.716   9.754   8.633
  633PHE    CE1 8446   7.581   9.809   8.475
  633PHE    HE1 8447   7.508   9.853   8.541
  633PHE     CZ 8448   7.556   9.812   8.333
  633PHE     HZ 8449   7.474   9.864   8.286
  633PHE    CE2 8450   7.659   9.757   8.249
  633PHE    HE2 8451   7.653   9.769   8.141
  633PHE    CD2 8452   7.784   9.719   8.298
  633PHE    HD2 8453   7.869   9.687   8.240
  633PHE      C 8454   8.139   9.513   8.486
  633PHE      O 8455   8.228   9.508   8.403
  634LYS      N 8456   8.160   9.496   8.619
  634LYS      H 8457   8.086   9.499   8.688
  634LYS     CA 8458   8.289   9.441   8.670
  634LYS     HA 8459   8.359   9.524   8.664
  634LYS     CB 8460   8.267   9.398   8.813
  634LYS    HB1 8461   8.346   9.326   8.837
  634LYS    HB2 8462   8.171   9.347   8.817
  634LYS     CG 8463   8.265   9.511   8.922
  634LYS    HG1 8464   8.196   9.591   8.894
  634LYS    HG2 8465   8.369   9.542   8.917
  634LYS     CD 8466   8.243   9.446   9.064
  634LYS    HD1 8467   8.263   9.523   9.139
  634LYS    HD2 8468   8.307   9.360   9.080
  634LYS     CE 8469   8.098   9.409   9.083
  634LYS    HE1 8470   8.058   9.369   8.990
  634LYS    HE2 8471   8.039   9.500   9.098
  634LYS     NZ 8472   8.067   9.314   9.190
  634LYS    HZ1 8473   8.099   9.342   9.282
  634LYS    HZ2 8474   7.968   9.298   9.198
  634LYS    HZ3 8475   8.104   9.223   9.166
  634LYS      C 8476   8.355   9.333   8.582
  634LYS      O 8477   8.477   9.347   8.562
  635LEU      N 8478   8.292   9.223   8.552
  635LEU      H 8479   8.194   9.219   8.579
  635LEU     CA 8480   8.339   9.110   8.476
  635LEU     HA 8481   8.424   9.064   8.527
  635LEU     CB 8482   8.224   9.008   8.469
  635LEU    HB1 8483   8.136   9.054   8.424
  635LEU    HB2 8484   8.200   8.971   8.569
  635LEU     CG 8485   8.250   8.887   8.373
  635LEU     HG 8486   8.266   8.939   8.278
  635LEU    CD1 8487   8.374   8.804   8.409
  635LEU   HD11 8488   8.402   8.733   8.331
  635LEU   HD12 8489   8.451   8.876   8.435
  635LEU   HD13 8490   8.357   8.750   8.502
  635LEU    CD2 8491   8.123   8.800   8.353
  635LEU   HD21 8492   8.098   8.761   8.452
  635LEU   HD22 8493   8.041   8.860   8.315
  635LEU   HD23 8494   8.139   8.716   8.284
  635LEU      C 8495   8.393   9.168   8.343
  635LEU      O 8496   8.505   9.142   8.302
  636THR      N 8497   8.312   9.244   8.272
  636THR      H 8498   8.230   9.278   8.321
  636THR     CA 8499   8.354   9.306   8.145
  636THR     HA 8500   8.394   9.225   8.085
  636THR     CB 8501   8.236   9.366   8.065
  636THR     HB 8502   8.221   9.461   8.115
  636THR    CG2 8503   8.261   9.384   7.915
  636THR   HG21 8504   8.319   9.301   7.876
  636THR   HG22 8505   8.173   9.418   7.860
  636THR   HG23 8506   8.316   9.478   7.915
  636THR    OG1 8507   8.127   9.279   8.083
  636THR    HG1 8508   8.108   9.270   8.177
  636THR      C 8509   8.475   9.399   8.146
  636THR      O 8510   8.545   9.390   8.046
  637ILE      N 8511   8.496   9.473   8.257
  637ILE      H 8512   8.435   9.469   8.338
  637ILE     CA 8513   8.607   9.568   8.261
  637ILE     HA 8514   8.629   9.589   8.156
  637ILE     CB 8515   8.565   9.697   8.339
  637ILE     HB 8516   8.648   9.766   8.323
  637ILE    CG2 8517   8.435   9.764   8.279
  637ILE   HG21 8518   8.429   9.756   8.171
  637ILE   HG22 8519   8.339   9.724   8.310
  637ILE   HG23 8520   8.431   9.868   8.311
  637ILE    CG1 8521   8.548   9.680   8.492
  637ILE   HG11 8522   8.640   9.642   8.535
  637ILE   HG12 8523   8.466   9.612   8.517
  637ILE     CD 8524   8.524   9.806   8.576
  637ILE    HD1 8525   8.426   9.843   8.544
  637ILE    HD2 8526   8.509   9.778   8.680
  637ILE    HD3 8527   8.607   9.876   8.569
  637ILE      C 8528   8.739   9.513   8.321
  637ILE      O 8529   8.839   9.581   8.299
  638GLY      N 8530   8.740   9.389   8.377
  638GLY      H 8531   8.649   9.347   8.388
  638GLY     CA 8532   8.856   9.317   8.424
  638GLY    HA1 8533   8.945   9.357   8.375
  638GLY    HA2 8534   8.860   9.221   8.373
  638GLY      C 8535   8.873   9.306   8.579
  638GLY      O 8536   8.982   9.273   8.622
  639LEU      N 8537   8.775   9.354   8.655
  639LEU      H 8538   8.696   9.390   8.603
  639LEU     CA 8539   8.789   9.372   8.801
  639LEU     HA 8540   8.885   9.338   8.841
  639LEU     CB 8541   8.777   9.524   8.834
  639LEU    HB1 8542   8.787   9.538   8.942
  639LEU    HB2 8543   8.676   9.556   8.808
  639LEU     CG 8544   8.874   9.618   8.764
  639LEU     HG 8545   8.864   9.620   8.656
  639LEU    CD1 8546   8.856   9.760   8.821
  639LEU   HD11 8547   8.756   9.787   8.786
  639LEU   HD12 8548   8.837   9.765   8.929
  639LEU   HD13 8549   8.932   9.831   8.790
  639LEU    CD2 8550   9.016   9.587   8.802
  639LEU   HD21 8551   9.086   9.654   8.752
  639LEU   HD22 8552   9.027   9.605   8.909
  639LEU   HD23 8553   9.038   9.482   8.781
  639LEU      C 8554   8.672   9.295   8.890
  639LEU      O 8555   8.632   9.340   8.994
  640GLY      N 8556   8.637   9.174   8.851
  640GLY      H 8557   8.682   9.140   8.767
  640GLY     CA 8558   8.528   9.099   8.912
  640GLY    HA1 8559   8.489   9.023   8.844
  640GLY    HA2 8560   8.446   9.167   8.932
  640GLY      C 8561   8.556   9.029   9.042
  640GLY      O 8562   8.671   9.023   9.084
  641ASP      N 8563   8.449   8.982   9.113
  641ASP      H 8564   8.364   8.962   9.063
  641ASP     CA 8565   8.462   8.921   9.245
  641ASP     HA 8566   8.551   8.859   9.239
  641ASP     CB 8567   8.478   9.028   9.356
  641ASP    HB1 8568   8.581   9.064   9.356
  641ASP    HB2 8569   8.466   8.986   9.456
  641ASP     CG 8570   8.382   9.144   9.354
  641ASP    OD1 8571   8.264   9.117   9.376
  641ASP    OD2 8572   8.415   9.261   9.338
  641ASP      C 8573   8.348   8.824   9.265
  641ASP      O 8574   8.241   8.854   9.215
  642LEU      N 8575   8.371   8.716   9.339
  642LEU      H 8576   8.459   8.712   9.388
  642LEU     CA 8577   8.278   8.603   9.365
  642LEU     HA 8578   8.194   8.627   9.299
  642LEU     CB 8579   8.345   8.474   9.319
  642LEU    HB1 8580   8.406   8.430   9.398
  642LEU    HB2 8581   8.404   8.482   9.228
  642LEU     CG 8582   8.248   8.358   9.290
  642LEU     HG 8583   8.174   8.366   9.370
  642LEU    CD1 8584   8.173   8.383   9.157
  642LEU   HD11 8585   8.250   8.391   9.079
  642LEU   HD12 8586   8.097   8.311   9.127
  642LEU   HD13 8587   8.126   8.481   9.165
  642LEU    CD2 8588   8.310   8.217   9.279
  642LEU   HD21 8589   8.348   8.204   9.381
  642LEU   HD22 8590   8.227   8.147   9.269
  642LEU   HD23 8591   8.374   8.206   9.192
  642LEU      C 8592   8.242   8.594   9.511
  642LEU      O 8593   8.327   8.617   9.599
  643ASN      N 8594   8.112   8.570   9.536
  643ASN      H 8595   8.053   8.543   9.458
  643ASN     CA 8596   8.049   8.580   9.666
  643ASN     HA 8597   8.132   8.570   9.735
  643ASN     CB 8598   7.960   8.711   9.686
  643ASN    HB1 8599   7.915   8.714   9.785
  643ASN    HB2 8600   7.880   8.706   9.612
  643ASN     CG 8601   8.031   8.845   9.667
  643ASN    OD1 8602   8.041   8.890   9.554
  643ASN    ND2 8603   8.088   8.913   9.763
  643ASN   HD21 8604   8.074   8.875   9.856
  643ASN   HD22 8605   8.143   8.996   9.748
  643ASN      C 8606   7.958   8.469   9.713
  643ASN      O 8607   7.948   8.447   9.838
  644ILE      N 8608   7.898   8.395   9.621
  644ILE      H 8609   7.898   8.428   9.525
  644ILE     CA 8610   7.801   8.287   9.663
  644ILE     HA 8611   7.744   8.321   9.750
  644ILE     CB 8612   7.693   8.262   9.547
  644ILE     HB 8613   7.619   8.188   9.581
  644ILE    CG2 8614   7.622   8.393   9.522
  644ILE   HG21 8615   7.577   8.426   9.616
  644ILE   HG22 8616   7.692   8.470   9.489
  644ILE   HG23 8617   7.551   8.381   9.440
  644ILE    CG1 8618   7.745   8.203   9.414
  644ILE   HG11 8619   7.811   8.271   9.360
  644ILE   HG12 8620   7.658   8.185   9.351
  644ILE     CD 8621   7.808   8.065   9.430
  644ILE    HD1 8622   7.824   8.014   9.335
  644ILE    HD2 8623   7.900   8.070   9.488
  644ILE    HD3 8624   7.735   8.018   9.495
  644ILE      C 8625   7.861   8.156   9.719
  644ILE      O 8626   7.787   8.066   9.763
  645GLN      N 8627   7.996   8.145   9.722
  645GLN      H 8628   8.045   8.226   9.687
  645GLN     CA 8629   8.074   8.020   9.756
  645GLN     HA 8630   8.039   7.938   9.694
  645GLN     CB 8631   8.220   8.040   9.709
  645GLN    HB1 8632   8.213   8.070   9.604
  645GLN    HB2 8633   8.284   7.952   9.712
  645GLN     CG 8634   8.297   8.148   9.780
  645GLN    HG1 8635   8.401   8.114   9.787
  645GLN    HG2 8636   8.257   8.164   9.880
  645GLN     CD 8637   8.297   8.283   9.702
  645GLN    OE1 8638   8.200   8.317   9.643
  645GLN    NE2 8639   8.406   8.355   9.702
  645GLN   HE21 8640   8.486   8.331   9.758
  645GLN   HE22 8641   8.402   8.442   9.650
  645GLN      C 8642   8.065   7.979   9.908
  645GLN      O 8643   8.121   7.876   9.945
  646GLN      N 8644   8.005   8.059   9.998
  646GLN      H 8645   7.988   8.155   9.971
  646GLN     CA 8646   7.965   8.020  10.133
  646GLN     HA 8647   8.014   7.927  10.159
  646GLN     CB 8648   8.024   8.125  10.229
  646GLN    HB1 8649   7.977   8.097  10.323
  646GLN    HB2 8650   8.002   8.224  10.191
  646GLN     CG 8651   8.175   8.109  10.242
  646GLN    HG1 8652   8.223   8.136  10.148
  646GLN    HG2 8653   8.190   8.003  10.264
  646GLN     CD 8654   8.219   8.200  10.364
  646GLN    OE1 8655   8.234   8.155  10.475
  646GLN    NE2 8656   8.235   8.334  10.353
  646GLN   HE21 8657   8.194   8.372  10.270
  646GLN   HE22 8658   8.237   8.397  10.432
  646GLN      C 8659   7.811   8.000  10.150
  646GLN      O 8660   7.761   8.006  10.261
  647ASN      N 8661   7.726   7.981  10.048
  647ASN      H 8662   7.771   7.995   9.959
  647ASN     CA 8663   7.579   7.968  10.061
  647ASN     HA 8664   7.552   7.941  10.163
  647ASN     CB 8665   7.503   8.096  10.012
  647ASN    HB1 8666   7.395   8.086  10.002
  647ASN    HB2 8667   7.541   8.112   9.911
  647ASN     CG 8668   7.527   8.229  10.088
  647ASN    OD1 8669   7.557   8.333  10.034
  647ASN    ND2 8670   7.508   8.236  10.222
  647ASN   HD21 8671   7.483   8.155  10.278
  647ASN   HD22 8672   7.540   8.321  10.265
  647ASN      C 8673   7.524   7.850   9.967
  647ASN      O 8674   7.594   7.809   9.882
  648SER      N 8675   7.394   7.811   9.976
  648SER      H 8676   7.329   7.873  10.022
  648SER     CA 8677   7.327   7.700   9.911
  648SER     HA 8678   7.390   7.618   9.945
  648SER     CB 8679   7.192   7.685   9.971
  648SER    HB1 8680   7.201   7.692  10.080
  648SER    HB2 8681   7.151   7.588   9.946
  648SER     OG 8682   7.115   7.790   9.924
  648SER     HG 8683   7.022   7.768   9.921
  648SER      C 8684   7.313   7.701   9.754
  648SER      O 8685   7.236   7.623   9.686
  649THR      N 8686   7.384   7.796   9.687
  649THR      H 8687   7.448   7.860   9.733
  649THR     CA 8688   7.405   7.804   9.541
  649THR     HA 8689   7.315   7.762   9.496
  649THR     CB 8690   7.399   7.948   9.484
  649THR     HB 8691   7.443   8.019   9.553
  649THR    CG2 8692   7.459   7.970   9.351
  649THR   HG21 8693   7.567   7.958   9.364
  649THR   HG22 8694   7.426   7.891   9.284
  649THR   HG23 8695   7.430   8.063   9.303
  649THR    OG1 8696   7.263   7.987   9.454
  649THR    HG1 8697   7.259   8.082   9.437
  649THR      C 8698   7.521   7.717   9.501
  649THR      O 8699   7.621   7.696   9.575
  650TYR      N 8700   7.513   7.654   9.385
  650TYR      H 8701   7.448   7.683   9.313
  650TYR     CA 8702   7.620   7.561   9.342
  650TYR     HA 8703   7.663   7.527   9.436
  650TYR     CB 8704   7.543   7.446   9.273
  650TYR    HB1 8705   7.486   7.487   9.190
  650TYR    HB2 8706   7.478   7.393   9.342
  650TYR     CG 8707   7.626   7.332   9.204
  650TYR    CD1 8708   7.718   7.262   9.279
  650TYR    HD1 8709   7.731   7.287   9.384
  650TYR    CE1 8710   7.792   7.161   9.217
  650TYR    HE1 8711   7.860   7.103   9.278
  650TYR     CZ 8712   7.774   7.136   9.083
  650TYR     OH 8713   7.851   7.042   9.017
  650TYR     HH 8714   7.916   6.999   9.073
  650TYR    CE2 8715   7.683   7.212   9.008
  650TYR    HE2 8716   7.686   7.197   8.901
  650TYR    CD2 8717   7.608   7.308   9.071
  650TYR    HD2 8718   7.535   7.372   9.024
  650TYR      C 8719   7.718   7.632   9.251
  650TYR      O 8720   7.680   7.686   9.149
  651PRO      N 8721   7.846   7.639   9.290
  651PRO     CD 8722   7.903   7.596   9.418
  651PRO    HD1 8723   7.865   7.496   9.434
  651PRO    HD2 8724   7.873   7.665   9.497
  651PRO     CG 8725   8.051   7.598   9.410
  651PRO    HG1 8726   8.084   7.501   9.371
  651PRO    HG2 8727   8.080   7.622   9.512
  651PRO     CB 8728   8.065   7.720   9.320
  651PRO    HB1 8729   8.155   7.721   9.259
  651PRO    HB2 8730   8.055   7.808   9.383
  651PRO     CA 8731   7.941   7.733   9.229
  651PRO     HA 8732   7.899   7.833   9.241
  651PRO      C 8733   7.974   7.697   9.082
  651PRO      O 8734   7.971   7.795   9.012
  652ILE      N 8735   7.983   7.565   9.047
  652ILE      H 8736   7.973   7.488   9.112
  652ILE     CA 8737   8.026   7.540   8.911
  652ILE     HA 8738   8.126   7.581   8.895
  652ILE     CB 8739   8.026   7.386   8.879
  652ILE     HB 8740   7.923   7.354   8.864
  652ILE    CG2 8741   8.098   7.363   8.741
  652ILE   HG21 8742   8.135   7.260   8.734
  652ILE   HG22 8743   8.027   7.384   8.662
  652ILE   HG23 8744   8.191   7.419   8.730
  652ILE    CG1 8745   8.090   7.301   8.986
  652ILE   HG11 8746   8.074   7.197   8.959
  652ILE   HG12 8747   8.033   7.311   9.078
  652ILE     CD 8748   8.238   7.327   9.014
  652ILE    HD1 8749   8.266   7.257   9.093
  652ILE    HD2 8750   8.299   7.298   8.929
  652ILE    HD3 8751   8.245   7.430   9.050
  652ILE      C 8752   7.951   7.617   8.805
  652ILE      O 8753   8.004   7.681   8.714
  653LEU      N 8754   7.818   7.602   8.816
  653LEU      H 8755   7.792   7.554   8.901
  653LEU     CA 8756   7.719   7.654   8.721
  653LEU     HA 8757   7.757   7.637   8.620
  653LEU     CB 8758   7.589   7.581   8.726
  653LEU    HB1 8759   7.524   7.626   8.651
  653LEU    HB2 8760   7.548   7.604   8.824
  653LEU     CG 8761   7.602   7.424   8.701
  653LEU     HG 8762   7.658   7.387   8.787
  653LEU    CD1 8763   7.460   7.366   8.700
  653LEU   HD11 8764   7.408   7.366   8.604
  653LEU   HD12 8765   7.476   7.259   8.714
  653LEU   HD13 8766   7.408   7.412   8.784
  653LEU    CD2 8767   7.652   7.385   8.563
  653LEU   HD21 8768   7.755   7.419   8.561
  653LEU   HD22 8769   7.647   7.277   8.554
  653LEU   HD23 8770   7.596   7.417   8.475
  653LEU      C 8771   7.711   7.808   8.725
  653LEU      O 8772   7.685   7.865   8.621
  654PHE      N 8773   7.734   7.869   8.844
  654PHE      H 8774   7.746   7.812   8.925
  654PHE     CA 8775   7.739   8.015   8.858
  654PHE     HA 8776   7.653   8.055   8.804
  654PHE     CB 8777   7.743   8.062   9.005
  654PHE    HB1 8778   7.842   8.029   9.034
  654PHE    HB2 8779   7.671   7.998   9.057
  654PHE     CG 8780   7.719   8.216   9.026
  654PHE    CD1 8781   7.595   8.256   9.086
  654PHE    HD1 8782   7.521   8.183   9.112
  654PHE    CE1 8783   7.572   8.392   9.128
  654PHE    HE1 8784   7.477   8.424   9.167
  654PHE     CZ 8785   7.669   8.491   9.100
  654PHE     HZ 8786   7.653   8.591   9.136
  654PHE    CE2 8787   7.793   8.452   9.038
  654PHE    HE2 8788   7.857   8.534   9.011
  654PHE    CD2 8789   7.813   8.318   8.995
  654PHE    HD2 8790   7.904   8.297   8.941
  654PHE      C 8791   7.856   8.071   8.766
  654PHE      O 8792   7.843   8.158   8.680
  655LEU      N 8793   7.970   8.001   8.782
  655LEU      H 8794   7.976   7.926   8.850
  655LEU     CA 8795   8.087   8.042   8.705
  655LEU     HA 8796   8.098   8.150   8.705
  655LEU     CB 8797   8.216   7.975   8.746
  655LEU    HB1 8798   8.285   7.978   8.662
  655LEU    HB2 8799   8.185   7.871   8.758
  655LEU     CG 8800   8.269   8.030   8.877
  655LEU     HG 8801   8.184   8.038   8.944
  655LEU    CD1 8802   8.370   7.927   8.948
  655LEU   HD11 8803   8.462   7.912   8.893
  655LEU   HD12 8804   8.397   7.960   9.048
  655LEU   HD13 8805   8.320   7.830   8.955
  655LEU    CD2 8806   8.320   8.168   8.867
  655LEU   HD21 8807   8.395   8.170   8.787
  655LEU   HD22 8808   8.246   8.248   8.857
  655LEU   HD23 8809   8.369   8.192   8.961
  655LEU      C 8810   8.070   8.020   8.554
  655LEU      O 8811   8.133   8.084   8.467
  656PHE      N 8812   7.984   7.929   8.515
  656PHE      H 8813   7.942   7.861   8.577
  656PHE     CA 8814   7.950   7.901   8.380
  656PHE     HA 8815   8.033   7.909   8.311
  656PHE     CB 8816   7.906   7.756   8.376
  656PHE    HB1 8817   7.809   7.753   8.425
  656PHE    HB2 8818   7.969   7.694   8.439
  656PHE     CG 8819   7.895   7.700   8.236
  656PHE    CD1 8820   7.775   7.690   8.166
  656PHE    HD1 8821   7.682   7.724   8.208
  656PHE    CE1 8822   7.774   7.649   8.034
  656PHE    HE1 8823   7.683   7.646   7.976
  656PHE     CZ 8824   7.894   7.607   7.976
  656PHE     HZ 8825   7.887   7.559   7.880
  656PHE    CE2 8826   8.016   7.619   8.039
  656PHE    HE2 8827   8.110   7.607   7.987
  656PHE    CD2 8828   8.016   7.688   8.165
  656PHE    HD2 8829   8.108   7.702   8.220
  656PHE      C 8830   7.849   7.995   8.321
  656PHE      O 8831   7.862   8.023   8.204
  657LEU      N 8832   7.765   8.061   8.400
  657LEU      H 8833   7.767   8.037   8.499
  657LEU     CA 8834   7.681   8.174   8.368
  657LEU     HA 8835   7.620   8.149   8.281
  657LEU     CB 8836   7.577   8.206   8.478
  657LEU    HB1 8837   7.626   8.241   8.569
  657LEU    HB2 8838   7.515   8.118   8.495
  657LEU     CG 8839   7.479   8.321   8.448
  657LEU     HG 8840   7.531   8.415   8.431
  657LEU    CD1 8841   7.389   8.280   8.324
  657LEU   HD11 8842   7.357   8.176   8.325
  657LEU   HD12 8843   7.303   8.346   8.313
  657LEU   HD13 8844   7.465   8.287   8.246
  657LEU    CD2 8845   7.384   8.332   8.572
  657LEU   HD21 8846   7.440   8.343   8.665
  657LEU   HD22 8847   7.335   8.430   8.565
  657LEU   HD23 8848   7.302   8.261   8.579
  657LEU      C 8849   7.778   8.293   8.318
  657LEU      O 8850   7.760   8.345   8.215
  658LEU      N 8851   7.892   8.319   8.389
  658LEU      H 8852   7.908   8.257   8.467
  658LEU     CA 8853   8.003   8.421   8.356
  658LEU     HA 8854   7.961   8.516   8.324
  658LEU     CB 8855   8.085   8.450   8.482
  658LEU    HB1 8856   8.152   8.534   8.465
  658LEU    HB2 8857   8.154   8.367   8.495
  658LEU     CG 8858   8.000   8.461   8.614
  658LEU     HG 8859   7.959   8.362   8.635
  658LEU    CD1 8860   8.104   8.473   8.717
  658LEU   HD11 8861   8.055   8.472   8.814
  658LEU   HD12 8862   8.173   8.389   8.714
  658LEU   HD13 8863   8.153   8.571   8.709
  658LEU    CD2 8864   7.888   8.559   8.618
  658LEU   HD21 8865   7.844   8.566   8.717
  658LEU   HD22 8866   7.925   8.654   8.578
  658LEU   HD23 8867   7.802   8.523   8.562
  658LEU      C 8868   8.093   8.378   8.239
  658LEU      O 8869   8.099   8.458   8.142
  659ILE      N 8870   8.150   8.258   8.238
  659ILE      H 8871   8.133   8.192   8.312
  659ILE     CA 8872   8.221   8.214   8.118
  659ILE     HA 8873   8.308   8.278   8.102
  659ILE     CB 8874   8.276   8.069   8.134
  659ILE     HB 8875   8.197   7.998   8.159
  659ILE    CG2 8876   8.357   8.020   8.011
  659ILE   HG21 8877   8.404   7.923   8.027
  659ILE   HG22 8878   8.291   7.997   7.928
  659ILE   HG23 8879   8.429   8.097   7.984
  659ILE    CG1 8880   8.371   8.064   8.251
  659ILE   HG11 8881   8.334   8.114   8.341
  659ILE   HG12 8882   8.461   8.120   8.224
  659ILE     CD 8883   8.411   7.928   8.308
  659ILE    HD1 8884   8.326   7.863   8.329
  659ILE    HD2 8885   8.479   7.871   8.245
  659ILE    HD3 8886   8.456   7.939   8.407
[truncated: 20,883,317 more chars]
