# Supplementary material for: Dynamic molecular portraits of ion-conducting pores characterize functional states of TRPV channels
Source: Commun Chem. 2024 Jun 1;7:119. doi: 10.1038/s42004-024-01198-z (PMC11144267; doi:10.1038/s42004-024-01198-z)
Supplement: Supplementary file 3 — Supplementary Data 1 [file 42004_2024_1198_MOESM3_ESM.zip › Supplementary Data 1/alpha_closedV3_init.gro]

 frame t=0
472959
  115LYS      N    1   3.129  12.009   0.301
  115LYS     H1    2   3.123  12.075   0.376
  115LYS     H2    3   3.147  12.058   0.216
  115LYS     H3    4   3.043  11.959   0.293
  115LYS     CA    5   3.238  11.916   0.327
  115LYS     HA    6   3.214  11.870   0.412
  115LYS     CB    7   3.250  11.815   0.214
  115LYS    HB1    8   3.332  11.760   0.230
  115LYS    HB2    9   3.260  11.865   0.128
  115LYS     CG   10   3.130  11.722   0.203
  115LYS    HG1   11   3.140  11.664   0.122
  115LYS    HG2   12   3.047  11.777   0.195
  115LYS     CD   13   3.120  11.634   0.326
  115LYS    HD1   14   3.107  11.692   0.406
  115LYS    HD2   15   3.206  11.583   0.336
  115LYS     CE   16   3.004  11.536   0.315
  115LYS    HE1   17   3.020  11.475   0.237
  115LYS    HE2   18   2.919  11.587   0.301
  115LYS     NZ   19   2.990  11.453   0.438
  115LYS    HZ1   20   2.913  11.390   0.427
  115LYS    HZ2   21   3.074  11.401   0.453
  115LYS    HZ3   22   2.974  11.513   0.517
  115LYS      C   23   3.370  11.990   0.344
  115LYS      O   24   3.473  11.948   0.292
  116LYS      N   25   3.366  12.100   0.419
  116LYS      H   26   3.280  12.127   0.461
  116LYS     CA   27   3.484  12.182   0.441
  116LYS     HA   28   3.537  12.171   0.357
  116LYS     CB   29   3.443  12.328   0.465
  116LYS    HB1   30   3.526  12.383   0.480
  116LYS    HB2   31   3.386  12.332   0.547
  116LYS     CG   32   3.366  12.390   0.351
  116LYS    HG1   33   3.281  12.340   0.338
  116LYS    HG2   34   3.421  12.385   0.268
  116LYS     CD   35   3.335  12.535   0.382
  116LYS    HD1   36   3.293  12.578   0.302
  116LYS    HD2   37   3.420  12.583   0.404
  116LYS     CE   38   3.239  12.545   0.500
  116LYS    HE1   39   3.224  12.641   0.523
  116LYS    HE2   40   3.278  12.498   0.579
  116LYS     NZ   41   3.108  12.483   0.469
  116LYS    HZ1   42   3.048  12.492   0.548
  116LYS    HZ2   43   3.067  12.530   0.391
  116LYS    HZ3   44   3.121  12.387   0.447
  116LYS      C   45   3.568  12.134   0.559
  116LYS      O   46   3.691  12.132   0.551
  117LYS      N   47   3.502  12.096   0.669
  117LYS      H   48   3.402  12.098   0.670
  117LYS     CA   49   3.574  12.052   0.788
  117LYS     HA   50   3.643  12.123   0.805
  117LYS     CB   51   3.478  12.042   0.906
  117LYS    HB1   52   3.525  11.994   0.980
  117LYS    HB2   53   3.398  11.990   0.877
  117LYS     CG   54   3.430  12.175   0.960
  117LYS    HG1   55   3.378  12.223   0.889
  117LYS    HG2   56   3.509  12.231   0.986
  117LYS     CD   57   3.342  12.153   1.081
  117LYS    HD1   58   3.395  12.104   1.151
  117LYS    HD2   59   3.263  12.098   1.054
  117LYS     CE   60   3.293  12.284   1.139
  117LYS    HE1   61   3.239  12.333   1.070
  117LYS    HE2   62   3.372  12.340   1.166
  117LYS     NZ   63   3.208  12.261   1.258
  117LYS    HZ1   64   3.177  12.349   1.294
  117LYS    HZ2   65   3.129  12.206   1.232
  117LYS    HZ3   66   3.261  12.213   1.328
  117LYS      C   67   3.644  11.918   0.765
  117LYS      O   68   3.752  11.896   0.820
  118ARG      N   69   3.585  11.829   0.684
  118ARG      H   70   3.495  11.849   0.645
  118ARG     CA   71   3.652  11.704   0.653
  118ARG     HA   72   3.686  11.671   0.741
  118ARG     CB   73   3.553  11.604   0.590
  118ARG    HB1   74   3.488  11.577   0.660
  118ARG    HB2   75   3.605  11.524   0.560
  118ARG     CG   76   3.474  11.657   0.470
  118ARG    HG1   77   3.468  11.757   0.478
  118ARG    HG2   78   3.383  11.617   0.473
  118ARG     CD   79   3.537  11.624   0.334
  118ARG    HD1   80   3.629  11.663   0.330
  118ARG    HD2   81   3.481  11.663   0.261
  118ARG     NE   82   3.549  11.481   0.308
  118ARG     HE   83   3.476  11.421   0.342
  118ARG     CZ   84   3.650  11.425   0.243
  118ARG    NH1   85   3.749  11.501   0.197
  118ARG   HH11   86   3.747  11.600   0.212
  118ARG   HH12   87   3.826  11.459   0.148
  118ARG    NH2   88   3.653  11.294   0.223
  118ARG   HH21   89   3.579  11.237   0.257
  118ARG   HH22   90   3.730  11.253   0.174
  118ARG      C   91   3.771  11.726   0.561
  118ARG      O   92   3.863  11.644   0.560
  119LEU      N   93   3.770  11.835   0.484
  119LEU      H   94   3.693  11.898   0.489
  119LEU     CA   95   3.880  11.863   0.393
  119LEU     HA   96   3.893  11.780   0.339
  119LEU     CB   97   3.843  11.980   0.302
  119LEU    HB1   98   3.842  12.061   0.361
  119LEU    HB2   99   3.751  11.961   0.269
  119LEU     CG  100   3.925  12.018   0.178
  119LEU     HG  101   3.865  12.069   0.117
  119LEU    CD1  102   4.042  12.112   0.205
  119LEU   HD11  103   4.090  12.132   0.119
  119LEU   HD12  104   4.008  12.198   0.244
  119LEU   HD13  105   4.106  12.069   0.269
  119LEU    CD2  106   3.975  11.891   0.113
  119LEU   HD21  107   4.029  11.914   0.032
  119LEU   HD22  108   4.033  11.841   0.178
  119LEU   HD23  109   3.897  11.835   0.086
  119LEU      C  110   4.009  11.892   0.469
  119LEU      O  111   4.117  11.858   0.422
  120LYS      N  112   3.997  11.955   0.586
  120LYS      H  113   3.907  11.986   0.617
  120LYS     CA  114   4.115  11.980   0.669
  120LYS     HA  115   4.186  12.017   0.609
  120LYS     CB  116   4.078  12.081   0.778
  120LYS    HB1  117   4.005  12.042   0.834
  120LYS    HB2  118   4.045  12.164   0.734
  120LYS     CG  119   4.190  12.121   0.871
  120LYS    HG1  120   4.269  12.151   0.817
  120LYS    HG2  121   4.216  12.042   0.927
  120LYS     CD  122   4.145  12.235   0.962
  120LYS    HD1  123   4.084  12.296   0.911
  120LYS    HD2  124   4.226  12.287   0.992
  120LYS     CE  125   4.071  12.185   1.085
  120LYS    HE1  126   4.085  12.250   1.160
  120LYS    HE2  127   4.109  12.096   1.111
  120LYS     NZ  128   3.924  12.169   1.063
  120LYS    HZ1  129   3.881  12.136   1.147
  120LYS    HZ2  130   3.885  12.257   1.038
  120LYS    HZ3  131   3.909  12.103   0.990
  120LYS      C  132   4.169  11.851   0.729
  120LYS      O  133   4.291  11.836   0.745
  121LYS      N  134   4.082  11.757   0.760
  121LYS      H  135   3.986  11.771   0.737
  121LYS     CA  136   4.123  11.634   0.827
  121LYS     HA  137   4.205  11.658   0.879
  121LYS     CB  138   4.011  11.587   0.919
  121LYS    HB1  139   4.035  11.497   0.955
  121LYS    HB2  140   3.927  11.581   0.866
  121LYS     CG  141   3.988  11.681   1.036
  121LYS    HG1  142   3.965  11.772   1.001
  121LYS    HG2  143   4.073  11.687   1.089
  121LYS     CD  144   3.877  11.635   1.127
  121LYS    HD1  145   3.885  11.683   1.215
  121LYS    HD2  146   3.886  11.537   1.142
  121LYS     CE  147   3.741  11.664   1.067
  121LYS    HE1  148   3.729  11.608   0.985
  121LYS    HE2  149   3.736  11.761   1.042
  121LYS     NZ  150   3.630  11.634   1.161
  121LYS    HZ1  151   3.543  11.655   1.117
  121LYS    HZ2  152   3.633  11.537   1.186
  121LYS    HZ3  153   3.640  11.690   1.243
  121LYS      C  154   4.161  11.524   0.729
  121LYS      O  155   4.250  11.444   0.760
  122ARG      N  156   4.096  11.519   0.613
  122ARG      H  157   4.020  11.582   0.596
  122ARG     CA  158   4.135  11.422   0.511
  122ARG     HA  159   4.139  11.334   0.557
  122ARG     CB  160   4.031  11.419   0.399
  122ARG    HB1  161   4.024  11.512   0.361
  122ARG    HB2  162   3.944  11.393   0.439
  122ARG     CG  163   4.060  11.324   0.284
  122ARG    HG1  164   4.151  11.344   0.248
  122ARG    HG2  165   3.992  11.338   0.212
  122ARG     CD  166   4.055  11.180   0.329
  122ARG    HD1  167   3.965  11.160   0.366
  122ARG    HD2  168   4.124  11.165   0.400
  122ARG     NE  169   4.081  11.087   0.219
  122ARG     HE  170   4.176  11.060   0.203
  122ARG     CZ  171   3.988  11.036   0.139
  122ARG    NH1  172   3.861  11.069   0.156
  122ARG   HH11  173   3.835  11.133   0.229
  122ARG   HH12  174   3.791  11.031   0.096
  122ARG    NH2  175   4.022  10.952   0.042
  122ARG   HH21  176   4.118  10.927   0.029
  122ARG   HH22  177   3.952  10.914  -0.018
  122ARG      C  178   4.273  11.454   0.455
  122ARG      O  179   4.349  11.362   0.421
  123ILE      N  180   4.309  11.582   0.449
  123ILE      H  181   4.249  11.653   0.486
  123ILE     CA  182   4.436  11.618   0.388
  123ILE     HA  183   4.450  11.556   0.311
  123ILE     CB  184   4.428  11.765   0.341
  123ILE     HB  185   4.337  11.782   0.303
  123ILE    CG2  186   4.447  11.860   0.457
  123ILE   HG21  187   4.442  11.955   0.424
  123ILE   HG22  188   4.376  11.844   0.525
  123ILE   HG23  189   4.537  11.845   0.499
  123ILE    CG1  190   4.531  11.793   0.232
  123ILE   HG11  191   4.531  11.717   0.167
  123ILE   HG12  192   4.622  11.800   0.274
  123ILE     CD  193   4.504  11.921   0.156
  123ILE    HD1  194   4.575  11.934   0.086
  123ILE    HD2  195   4.415  11.916   0.112
  123ILE    HD3  196   4.506  11.999   0.219
  123ILE      C  197   4.552  11.594   0.483
  123ILE      O  198   4.667  11.586   0.439
  124PHE      N  199   4.526  11.576   0.613
  124PHE      H  200   4.432  11.581   0.646
  124PHE     CA  201   4.635  11.550   0.707
  124PHE     HA  202   4.708  11.614   0.683
  124PHE     CB  203   4.587  11.574   0.850
  124PHE    HB1  204   4.652  11.532   0.913
  124PHE    HB2  205   4.497  11.532   0.861
  124PHE     CG  206   4.575  11.718   0.887
  124PHE    CD1  207   4.639  11.816   0.812
  124PHE    HD1  208   4.693  11.790   0.732
  124PHE    CE1  209   4.629  11.949   0.847
  124PHE    HE1  210   4.677  12.019   0.793
  124PHE     CZ  211   4.553  11.985   0.957
  124PHE     HZ  212   4.545  12.082   0.982
  124PHE    CE2  213   4.489  11.889   1.032
  124PHE    HE2  214   4.435  11.916   1.112
  124PHE    CD2  215   4.500  11.756   0.997
  124PHE    HD2  216   4.454  11.687   1.052
  124PHE      C  217   4.688  11.409   0.692
  124PHE      O  218   4.806  11.389   0.660
  125ALA      N  219   4.602  11.309   0.715
  125ALA      H  220   4.506  11.331   0.731
  125ALA     CA  221   4.644  11.170   0.718
  125ALA     HA  222   4.724  11.170   0.778
  125ALA     CB  223   4.532  11.083   0.774
  125ALA    HB1  224   4.562  10.988   0.776
  125ALA    HB2  225   4.510  11.113   0.867
  125ALA    HB3  226   4.451  11.092   0.716
  125ALA      C  227   4.687  11.119   0.582
  125ALA      O  228   4.759  11.019   0.574
  126ALA      N  229   4.642  11.184   0.474
  126ALA      H  230   4.571  11.253   0.484
  126ALA     CA  231   4.697  11.154   0.343
  126ALA     HA  232   4.689  11.055   0.331
  126ALA     CB  233   4.617  11.227   0.236
  126ALA    HB1  234   4.655  11.206   0.146
  126ALA    HB2  235   4.522  11.197   0.240
  126ALA    HB3  236   4.622  11.326   0.252
  126ALA      C  237   4.844  11.191   0.336
  126ALA      O  238   4.924  11.121   0.273
  127VAL      N  239   4.881  11.301   0.400
  127VAL      H  240   4.812  11.356   0.448
  127VAL     CA  241   5.020  11.343   0.402
  127VAL     HA  242   5.057  11.324   0.311
  127VAL     CB  243   5.028  11.494   0.432
  127VAL     HB  244   4.978  11.515   0.516
  127VAL    CG1  245   5.170  11.537   0.452
  127VAL   HG11  246   5.173  11.635   0.471
  127VAL   HG12  247   5.210  11.487   0.529
  127VAL   HG13  248   5.223  11.518   0.369
  127VAL    CG2  249   4.968  11.572   0.318
  127VAL   HG21  250   4.974  11.670   0.338
  127VAL   HG22  251   5.019  11.553   0.234
  127VAL   HG23  252   4.872  11.546   0.306
  127VAL      C  253   5.100  11.261   0.501
  127VAL      O  254   5.212  11.218   0.471
  128SER      N  255   5.043  11.234   0.618
  128SER      H  256   4.950  11.266   0.635
  128SER     CA  257   5.113  11.159   0.722
  128SER     HA  258   5.201  11.205   0.733
  128SER     CB  259   5.033  11.163   0.852
  128SER    HB1  260   4.942  11.125   0.839
  128SER    HB2  261   5.025  11.257   0.886
  128SER     OG  262   5.098  11.086   0.952
  128SER     HG  263   5.045  11.090   1.037
  128SER      C  264   5.139  11.015   0.681
  128SER      O  265   5.237  10.955   0.725
  129GLU      N  266   5.053  10.959   0.596
  129GLU      H  267   4.967  11.005   0.574
  129GLU     CA  268   5.085  10.831   0.535
  129GLU     HA  269   5.144  10.785   0.602
  129GLU     CB  270   4.956  10.753   0.508
  129GLU    HB1  271   4.979  10.669   0.459
  129GLU    HB2  272   4.896  10.809   0.451
  129GLU     CG  273   4.881  10.716   0.635
  129GLU    HG1  274   4.794  10.674   0.610
  129GLU    HG2  275   4.864  10.800   0.688
  129GLU     CD  276   4.958  10.619   0.722
  129GLU    OE1  277   5.030  10.533   0.667
  129GLU    OE2  278   4.947  10.629   0.846
  129GLU      C  279   5.163  10.847   0.406
  129GLU      O  280   5.238  10.757   0.368
  130GLY      N  281   5.148  10.960   0.338
  130GLY      H  282   5.082  11.028   0.370
  130GLY     CA  283   5.226  10.987   0.219
  130GLY    HA1  284   5.311  10.934   0.226
  130GLY    HA2  285   5.248  11.085   0.219
  130GLY      C  286   5.154  10.951   0.091
  130GLY      O  287   5.216  10.900  -0.003
  131CYS      N  288   5.024  10.978   0.086
  131CYS      H  289   4.978  11.015   0.167
  131CYS     CA  290   4.948  10.955  -0.036
  131CYS     HA  291   4.975  10.866  -0.072
  131CYS     CB  292   4.798  10.955  -0.005
  131CYS    HB1  293   4.754  10.953  -0.094
  131CYS    HB2  294   4.781  11.044   0.039
  131CYS     SG  295   4.746  10.818   0.099
  131CYS     HG  296   4.648  10.824   0.115
  131CYS      C  297   4.983  11.063  -0.137
  131CYS      O  298   4.954  11.181  -0.116
  132VAL      N  299   5.046  11.022  -0.247
  132VAL      H  300   5.056  10.924  -0.265
  132VAL     CA  301   5.101  11.118  -0.342
  132VAL     HA  302   5.145  11.190  -0.287
  132VAL     CB  303   5.205  11.049  -0.432
  132VAL     HB  304   5.163  10.972  -0.478
  132VAL    CG1  305   5.255  11.146  -0.537
  132VAL   HG11  306   5.323  11.101  -0.595
  132VAL   HG12  307   5.178  11.177  -0.593
  132VAL   HG13  308   5.298  11.225  -0.492
  132VAL    CG2  309   5.320  10.995  -0.350
  132VAL   HG21  310   5.386  10.951  -0.410
  132VAL   HG22  311   5.365  11.070  -0.301
  132VAL   HG23  312   5.286  10.929  -0.284
  132VAL      C  313   4.991  11.182  -0.424
  132VAL      O  314   4.970  11.304  -0.420
  133GLU      N  315   4.918  11.100  -0.500
  133GLU      H  316   4.930  11.001  -0.492
  133GLU     CA  317   4.821  11.155  -0.594
  133GLU     HA  318   4.866  11.233  -0.637
  133GLU     CB  319   4.785  11.049  -0.698
  133GLU    HB1  320   4.714  11.086  -0.758
  133GLU    HB2  321   4.751  10.968  -0.651
  133GLU     CG  322   4.903  11.008  -0.784
  133GLU    HG1  323   4.975  10.972  -0.724
  133GLU    HG2  324   4.937  11.089  -0.832
  133GLU     CD  325   4.868  10.902  -0.887
  133GLU    OE1  326   4.753  10.853  -0.885
  133GLU    OE2  327   4.955  10.867  -0.969
  133GLU      C  328   4.696  11.205  -0.523
  133GLU      O  329   4.627  11.293  -0.576
  134GLU      N  330   4.666  11.151  -0.405
  134GLU      H  331   4.720  11.075  -0.370
  134GLU     CA  332   4.555  11.203  -0.326
  134GLU     HA  333   4.477  11.207  -0.388
  134GLU     CB  334   4.529  11.109  -0.207
  134GLU    HB1  335   4.611  11.107  -0.149
  134GLU    HB2  336   4.511  11.017  -0.242
  134GLU     CG  337   4.412  11.150  -0.120
  134GLU    HG1  338   4.330  11.157  -0.177
  134GLU    HG2  339   4.432  11.239  -0.079
  134GLU     CD  340   4.386  11.050  -0.010
  134GLU    OE1  341   4.458  10.949  -0.004
  134GLU    OE2  342   4.293  11.074   0.070
  134GLU      C  343   4.582  11.344  -0.277
  134GLU      O  344   4.490  11.426  -0.268
  135LEU      N  345   4.709  11.374  -0.248
  135LEU      H  346   4.779  11.302  -0.250
  135LEU     CA  347   4.747  11.511  -0.214
  135LEU     HA  348   4.687  11.539  -0.139
  135LEU     CB  349   4.893  11.514  -0.170
  135LEU    HB1  350   4.949  11.476  -0.244
  135LEU    HB2  351   4.903  11.458  -0.088
  135LEU     CG  352   4.944  11.654  -0.138
  135LEU     HG  353   4.932  11.713  -0.218
  135LEU    CD1  354   4.865  11.715  -0.023
  135LEU   HD11  355   4.900  11.807  -0.003
  135LEU   HD12  356   4.769  11.721  -0.048
  135LEU   HD13  357   4.875  11.658   0.058
  135LEU    CD2  358   5.092  11.649  -0.106
  135LEU   HD21  359   5.125  11.741  -0.085
  135LEU   HD22  360   5.107  11.590  -0.027
  135LEU   HD23  361   5.142  11.613  -0.185
  135LEU      C  362   4.725  11.605  -0.331
  135LEU      O  363   4.674  11.716  -0.313
  136ARG      N  364   4.762  11.561  -0.452
  136ARG      H  365   4.801  11.469  -0.462
  136ARG     CA  366   4.747  11.646  -0.570
  136ARG     HA  367   4.790  11.733  -0.546
  136ARG     CB  368   4.817  11.582  -0.689
  136ARG    HB1  369   4.794  11.635  -0.771
  136ARG    HB2  370   4.784  11.489  -0.699
  136ARG     CG  371   4.968  11.577  -0.677
  136ARG    HG1  372   4.993  11.522  -0.597
  136ARG    HG2  373   5.004  11.670  -0.666
  136ARG     CD  374   5.029  11.515  -0.801
  136ARG    HD1  375   5.006  11.571  -0.881
  136ARG    HD2  376   4.994  11.423  -0.813
  136ARG     NE  377   5.174  11.507  -0.792
  136ARG     HE  378   5.218  11.545  -0.710
  136ARG     CZ  379   5.251  11.453  -0.885
  136ARG    NH1  380   5.383  11.449  -0.869
  136ARG   HH11  381   5.425  11.487  -0.786
  136ARG   HH12  382   5.441  11.408  -0.940
  136ARG    NH2  383   5.198  11.402  -0.995
  136ARG   HH21  384   5.099  11.404  -1.008
  136ARG   HH22  385   5.257  11.362  -1.065
  136ARG      C  386   4.601  11.671  -0.603
  136ARG      O  387   4.568  11.776  -0.660
  137GLU      N  388   4.512  11.579  -0.566
  137GLU      H  389   4.543  11.496  -0.521
  137GLU     CA  390   4.370  11.599  -0.591
  137GLU     HA  391   4.363  11.632  -0.685
  137GLU     CB  392   4.295  11.467  -0.577
  137GLU    HB1  393   4.197  11.486  -0.577
  137GLU    HB2  394   4.321  11.425  -0.490
  137GLU     CG  395   4.325  11.369  -0.688
  137GLU    HG1  396   4.283  11.281  -0.665
  137GLU    HG2  397   4.424  11.358  -0.695
  137GLU     CD  398   4.272  11.416  -0.822
  137GLU    OE1  399   4.167  11.483  -0.825
  137GLU    OE2  400   4.337  11.387  -0.925
  137GLU      C  401   4.313  11.705  -0.498
  137GLU      O  402   4.245  11.798  -0.542
  138LEU      N  403   4.340  11.693  -0.368
  138LEU      H  404   4.399  11.619  -0.336
  138LEU     CA  405   4.284  11.788  -0.272
  138LEU     HA  406   4.187  11.797  -0.295
  138LEU     CB  407   4.299  11.734  -0.130
  138LEU    HB1  408   4.265  11.803  -0.066
  138LEU    HB2  409   4.396  11.718  -0.113
  138LEU     CG  410   4.224  11.604  -0.104
  138LEU     HG  411   4.258  11.535  -0.168
  138LEU    CD1  412   4.250  11.555   0.038
  138LEU   HD11  413   4.200  11.470   0.054
  138LEU   HD12  414   4.348  11.539   0.050
  138LEU   HD13  415   4.219  11.624   0.103
  138LEU    CD2  416   4.075  11.622  -0.129
  138LEU   HD21  417   4.028  11.536  -0.111
  138LEU   HD22  418   4.040  11.693  -0.068
  138LEU   HD23  419   4.060  11.650  -0.224
  138LEU      C  420   4.350  11.924  -0.285
  138LEU      O  421   4.290  12.025  -0.247
  139LEU      N  422   4.473  11.927  -0.336
  139LEU      H  423   4.523  11.842  -0.349
  139LEU     CA  424   4.535  12.053  -0.373
  139LEU     HA  425   4.530  12.112  -0.292
  139LEU     CB  426   4.681  12.027  -0.412
  139LEU    HB1  427   4.678  11.972  -0.495
  139LEU    HB2  428   4.721  11.973  -0.337
  139LEU     CG  429   4.781  12.139  -0.440
  139LEU     HG  430   4.752  12.222  -0.391
  139LEU    CD1  431   4.917  12.093  -0.393
  139LEU   HD11  432   4.985  12.165  -0.410
  139LEU   HD12  433   4.914  12.074  -0.295
  139LEU   HD13  434   4.943  12.010  -0.443
  139LEU    CD2  435   4.788  12.174  -0.588
  139LEU   HD21  436   4.855  12.248  -0.602
  139LEU   HD22  437   4.816  12.094  -0.640
  139LEU   HD23  438   4.698  12.204  -0.619
  139LEU      C  439   4.459  12.121  -0.486
  139LEU      O  440   4.427  12.240  -0.479
  140GLN      N  441   4.429  12.044  -0.591
  140GLN      H  442   4.457  11.948  -0.591
  140GLN     CA  443   4.356  12.097  -0.706
  140GLN     HA  444   4.404  12.181  -0.734
  140GLN     CB  445   4.358  11.995  -0.819
  140GLN    HB1  446   4.309  11.914  -0.789
  140GLN    HB2  447   4.453  11.971  -0.838
  140GLN     CG  448   4.295  12.042  -0.948
  140GLN    HG1  449   4.345  12.123  -0.981
  140GLN    HG2  450   4.200  12.067  -0.930
  140GLN     CD  451   4.299  11.936  -1.055
  140GLN    OE1  452   4.344  11.824  -1.031
  140GLN    NE2  453   4.252  11.970  -1.174
  140GLN   HE21  454   4.217  12.062  -1.189
  140GLN   HE22  455   4.252  11.904  -1.249
  140GLN      C  456   4.213  12.133  -0.668
  140GLN      O  457   4.157  12.231  -0.718
  141ASP      N  458   4.152  12.054  -0.579
  141ASP      H  459   4.198  11.972  -0.545
  141ASP     CA  460   4.019  12.087  -0.531
  141ASP     HA  461   3.966  12.108  -0.613
  141ASP     CB  462   3.959  11.968  -0.457
  141ASP    HB1  463   3.875  11.997  -0.412
  141ASP    HB2  464   4.025  11.937  -0.388
  141ASP     CG  465   3.927  11.853  -0.549
  141ASP    OD1  466   3.898  11.879  -0.668
  141ASP    OD2  467   3.929  11.737  -0.503
  141ASP      C  468   4.021  12.210  -0.442
  141ASP      O  469   3.921  12.283  -0.434
  142LEU      N  470   4.133  12.235  -0.374
  142LEU      H  471   4.208  12.169  -0.374
  142LEU     CA  472   4.145  12.360  -0.299
  142LEU     HA  473   4.061  12.371  -0.247
  142LEU     CB  474   4.264  12.352  -0.204
  142LEU    HB1  475   4.347  12.345  -0.259
  142LEU    HB2  476   4.254  12.270  -0.149
  142LEU     CG  477   4.281  12.470  -0.109
  142LEU     HG  478   4.296  12.554  -0.162
  142LEU    CD1  479   4.156  12.487  -0.025
  142LEU   HD11  480   4.168  12.565   0.037
  142LEU   HD12  481   4.078  12.504  -0.085
  142LEU   HD13  482   4.140  12.404   0.028
  142LEU    CD2  483   4.402  12.450  -0.021
  142LEU   HD21  484   4.412  12.528   0.041
  142LEU   HD22  485   4.391  12.367   0.033
  142LEU   HD23  486   4.484  12.442  -0.078
  142LEU      C  487   4.159  12.478  -0.394
  142LEU      O  488   4.111  12.588  -0.363
  143GLN      N  489   4.222  12.457  -0.510
  143GLN      H  490   4.267  12.369  -0.527
  143GLN     CA  491   4.226  12.561  -0.613
  143GLN     HA  492   4.263  12.642  -0.567
  143GLN     CB  493   4.317  12.518  -0.728
  143GLN    HB1  494   4.305  12.582  -0.804
  143GLN    HB2  495   4.290  12.426  -0.757
  143GLN     CG  496   4.463  12.514  -0.695
  143GLN    HG1  497   4.477  12.453  -0.617
  143GLN    HG2  498   4.493  12.607  -0.671
  143GLN     CD  499   4.546  12.464  -0.811
  143GLN    OE1  500   4.492  12.419  -0.912
  143GLN    NE2  501   4.678  12.473  -0.798
  143GLN   HE21  502   4.718  12.512  -0.714
  143GLN   HE22  503   4.738  12.442  -0.872
  143GLN      C  504   4.087  12.593  -0.666
  143GLN      O  505   4.061  12.707  -0.705
  144ASP      N  506   3.998  12.493  -0.669
  144ASP      H  507   4.028  12.399  -0.653
  144ASP     CA  508   3.858  12.522  -0.695
  144ASP     HA  509   3.858  12.579  -0.777
  144ASP     CB  510   3.781  12.392  -0.718
  144ASP    HB1  511   3.787  12.336  -0.635
  144ASP    HB2  512   3.823  12.343  -0.794
  144ASP     CG  513   3.635  12.416  -0.750
  144ASP    OD1  514   3.605  12.460  -0.863
  144ASP    OD2  515   3.550  12.392  -0.662
  144ASP      C  516   3.796  12.601  -0.581
  144ASP      O  517   3.712  12.688  -0.604
  145LEU      N  518   3.838  12.573  -0.458
  145LEU      H  519   3.904  12.499  -0.444
  145LEU     CA  520   3.789  12.649  -0.344
  145LEU     HA  521   3.693  12.666  -0.366
  145LEU     CB  522   3.803  12.568  -0.215
  145LEU    HB1  523   3.825  12.632  -0.141
  145LEU    HB2  524   3.880  12.505  -0.227
  145LEU     CG  525   3.682  12.486  -0.171
  145LEU     HG  526   3.710  12.436  -0.089
  145LEU    CD1  527   3.566  12.580  -0.140
  145LEU   HD11  528   3.487  12.527  -0.111
  145LEU   HD12  529   3.593  12.643  -0.067
  145LEU   HD13  530   3.543  12.633  -0.222
  145LEU    CD2  531   3.639  12.380  -0.272
  145LEU   HD21  532   3.560  12.331  -0.237
  145LEU   HD22  533   3.615  12.424  -0.358
  145LEU   HD23  534   3.714  12.316  -0.287
  145LEU      C  535   3.861  12.782  -0.328
  145LEU      O  536   3.816  12.865  -0.248
  146CYS      N  537   3.970  12.804  -0.401
  146CYS      H  538   4.011  12.729  -0.453
  146CYS     CA  539   4.031  12.937  -0.405
  146CYS     HA  540   4.045  12.965  -0.310
  146CYS     CB  541   4.165  12.931  -0.477
  146CYS    HB1  542   4.187  13.027  -0.495
  146CYS    HB2  543   4.144  12.885  -0.563
  146CYS     SG  544   4.298  12.848  -0.387
  146CYS     HG  545   4.382  12.849  -0.442
  146CYS      C  546   3.938  13.037  -0.473
  146CYS      O  547   3.908  13.142  -0.416
  147ARG      N  548   3.891  13.004  -0.593
  147ARG      H  549   3.916  12.916  -0.632
  147ARG     CA  550   3.805  13.094  -0.668
  147ARG     HA  551   3.848  13.184  -0.655
  147ARG     CB  552   3.803  13.053  -0.816
  147ARG    HB1  553   3.893  13.073  -0.854
  147ARG    HB2  554   3.734  13.109  -0.862
  147ARG     CG  555   3.771  12.906  -0.846
  147ARG    HG1  556   3.802  12.851  -0.769
  147ARG    HG2  557   3.821  12.879  -0.929
  147ARG     CD  558   3.622  12.879  -0.868
  147ARG    HD1  559   3.572  12.892  -0.782
  147ARG    HD2  560   3.609  12.785  -0.900
  147ARG     NE  561   3.564  12.969  -0.968
  147ARG     HE  562   3.514  13.049  -0.935
  147ARG     CZ  563   3.574  12.952  -1.099
  147ARG    NH1  564   3.639  12.847  -1.148
  147ARG   HH11  565   3.681  12.781  -1.086
  147ARG   HH12  566   3.647  12.835  -1.247
  147ARG    NH2  567   3.518  13.039  -1.181
  147ARG   HH21  568   3.468  13.118  -1.144
  147ARG   HH22  569   3.526  13.027  -1.280
  147ARG      C  570   3.664  13.104  -0.612
  147ARG      O  571   3.587  13.188  -0.660
  148ARG      N  572   3.627  13.019  -0.515
  148ARG      H  573   3.686  12.942  -0.492
  148ARG     CA  574   3.502  13.038  -0.443
  148ARG     HA  575   3.431  13.042  -0.513
  148ARG     CB  576   3.478  12.920  -0.349
  148ARG    HB1  577   3.553  12.917  -0.282
  148ARG    HB2  578   3.478  12.836  -0.403
  148ARG     CG  579   3.347  12.927  -0.273
  148ARG    HG1  580   3.344  13.013  -0.221
  148ARG    HG2  581   3.341  12.850  -0.210
  148ARG     CD  582   3.230  12.922  -0.369
  148ARG    HD1  583   3.235  13.000  -0.432
  148ARG    HD2  584   3.144  12.926  -0.318
  148ARG     NE  585   3.230  12.799  -0.448
  148ARG     HE  586   3.274  12.801  -0.538
  148ARG     CZ  587   3.176  12.685  -0.408
  148ARG    NH1  588   3.116  12.677  -0.289
  148ARG   HH11  589   3.112  12.758  -0.230
  148ARG   HH12  590   3.076  12.591  -0.259
  148ARG    NH2  591   3.180  12.578  -0.486
  148ARG   HH21  592   3.224  12.583  -0.576
  148ARG   HH22  593   3.139  12.492  -0.455
  148ARG      C  594   3.503  13.169  -0.366
  148ARG      O  595   3.399  13.237  -0.358
  149ARG      N  596   3.617  13.207  -0.311
  149ARG      H  597   3.692  13.141  -0.302
  149ARG     CA  598   3.635  13.343  -0.264
  149ARG     HA  599   3.558  13.363  -0.203
  149ARG     CB  600   3.766  13.356  -0.186
  149ARG    HB1  601   3.776  13.451  -0.154
  149ARG    HB2  602   3.842  13.334  -0.247
  149ARG     CG  603   3.773  13.265  -0.066
  149ARG    HG1  604   3.863  13.274  -0.023
  149ARG    HG2  605   3.759  13.171  -0.096
  149ARG     CD  606   3.666  13.302   0.035
  149ARG    HD1  607   3.665  13.235   0.109
  149ARG    HD2  608   3.577  13.304  -0.010
  149ARG     NE  609   3.690  13.433   0.094
  149ARG     HE  610   3.782  13.472   0.087
  149ARG     CZ  611   3.597  13.504   0.157
  149ARG    NH1  612   3.474  13.457   0.168
  149ARG   HH11  613   3.451  13.368   0.129
  149ARG   HH12  614   3.404  13.511   0.215
  149ARG    NH2  615   3.628  13.622   0.209
  149ARG   HH21  616   3.721  13.658   0.201
  149ARG   HH22  617   3.558  13.676   0.257
  149ARG      C  618   3.634  13.437  -0.383
  149ARG      O  619   3.691  13.407  -0.488
  150ARG      N  620   3.566  13.551  -0.367
  150ARG      H  621   3.534  13.576  -0.276
  150ARG     CA  622   3.538  13.639  -0.479
  150ARG     HA  623   3.515  13.576  -0.553
  150ARG     CB  624   3.423  13.734  -0.442
  150ARG    HB1  625   3.410  13.799  -0.517
  150ARG    HB2  626   3.448  13.784  -0.359
  150ARG     CG  627   3.290  13.663  -0.417
  150ARG    HG1  628   3.302  13.596  -0.344
  150ARG    HG2  629   3.262  13.617  -0.501
  150ARG     CD  630   3.181  13.761  -0.376
  150ARG    HD1  631   3.213  13.817  -0.300
  150ARG    HD2  632   3.099  13.711  -0.348
  150ARG     NE  633   3.143  13.851  -0.484
  150ARG     HE  634   3.095  13.813  -0.562
  150ARG     CZ  635   3.169  13.982  -0.485
  150ARG    NH1  636   3.233  14.037  -0.382
  150ARG   HH11  637   3.261  13.981  -0.305
  150ARG   HH12  638   3.253  14.135  -0.382
  150ARG    NH2  639   3.131  14.056  -0.587
  150ARG   HH21  640   3.083  14.014  -0.664
  150ARG   HH22  641   3.151  14.154  -0.588
  150ARG      C  642   3.658  13.720  -0.525
  150ARG      O  643   3.649  13.789  -0.627
  151GLY      N  644   3.770  13.713  -0.453
  151GLY      H  645   3.775  13.650  -0.376
  151GLY     CA  646   3.884  13.796  -0.485
  151GLY    HA1  647   3.855  13.867  -0.549
  151GLY    HA2  648   3.955  13.739  -0.528
  151GLY      C  649   3.936  13.858  -0.357
  151GLY      O  650   4.027  13.941  -0.358
  152LEU      N  651   3.878  13.816  -0.246
  152LEU      H  652   3.805  13.748  -0.253
  152LEU     CA  653   3.915  13.864  -0.114
  152LEU     HA  654   3.935  13.962  -0.123
  152LEU     CB  655   3.798  13.848  -0.017
  152LEU    HB1  656   3.831  13.868   0.075
  152LEU    HB2  657   3.767  13.753  -0.021
  152LEU     CG  658   3.679  13.939  -0.046
  152LEU     HG  659   3.647  13.918  -0.138
  152LEU    CD1  660   3.563  13.913   0.049
  152LEU   HD11  661   3.488  13.975   0.027
  152LEU   HD12  662   3.533  13.818   0.040
  152LEU   HD13  663   3.593  13.930   0.143
  152LEU    CD2  664   3.721  14.085  -0.042
  152LEU   HD21  665   3.642  14.143  -0.061
  152LEU   HD22  666   3.757  14.107   0.049
  152LEU   HD23  667   3.792  14.101  -0.111
  152LEU      C  668   4.042  13.794  -0.067
  152LEU      O  669   4.120  13.740  -0.146
  153ASP      N  670   4.067  13.797   0.064
  153ASP      H  671   3.996  13.830   0.126
  153ASP     CA  672   4.194  13.755   0.121
  153ASP     HA  673   4.264  13.800   0.065
  153ASP     CB  674   4.201  13.802   0.266
  153ASP    HB1  675   4.210  13.902   0.267
  153ASP    HB2  676   4.282  13.762   0.309
  153ASP     CG  677   4.078  13.763   0.347
  153ASP    OD1  678   3.983  13.706   0.288
  153ASP    OD2  679   4.075  13.790   0.468
  153ASP      C  680   4.219  13.605   0.110
  153ASP      O  681   4.209  13.530   0.207
  154VAL      N  682   4.252  13.562  -0.012
  154VAL      H  683   4.239  13.626  -0.088
  154VAL     CA  684   4.306  13.430  -0.045
  154VAL     HA  685   4.234  13.365  -0.023
  154VAL     CB  686   4.338  13.423  -0.196
  154VAL     HB  687   4.406  13.494  -0.218
  154VAL    CG1  688   4.399  13.290  -0.235
  154VAL   HG11  689   4.418  13.290  -0.333
  154VAL   HG12  690   4.484  13.277  -0.184
  154VAL   HG13  691   4.335  13.217  -0.213
  154VAL    CG2  692   4.212  13.448  -0.277
  154VAL   HG21  693   4.234  13.444  -0.374
  154VAL   HG22  694   4.144  13.379  -0.255
  154VAL   HG23  695   4.176  13.539  -0.255
  154VAL      C  696   4.426  13.394   0.043
  154VAL      O  697   4.438  13.277   0.082
  155PRO      N  698   4.518  13.490   0.081
  155PRO     CD  699   4.566  13.611   0.010
  155PRO    HD1  700   4.502  13.687   0.022
  155PRO    HD2  701   4.578  13.592  -0.087
  155PRO     CG  702   4.697  13.642   0.075
  155PRO    HG1  703   4.713  13.741   0.078
  155PRO    HG2  704   4.773  13.598   0.026
  155PRO     CB  705   4.689  13.590   0.209
  155PRO    HB1  706   4.641  13.655   0.268
  155PRO    HB2  707   4.781  13.575   0.245
  155PRO     CA  708   4.611  13.459   0.192
  155PRO     HA  709   4.665  13.379   0.167
  155PRO      C  710   4.547  13.416   0.323
  155PRO      O  711   4.572  13.306   0.371
  156ASP      N  712   4.461  13.501   0.380
  156ASP      H  713   4.436  13.586   0.333
  156ASP     CA  714   4.405  13.470   0.510
  156ASP     HA  715   4.483  13.436   0.563
  156ASP     CB  716   4.346  13.596   0.572
  156ASP    HB1  717   4.302  13.572   0.658
  156ASP    HB2  718   4.279  13.635   0.509
  156ASP     CG  719   4.451  13.701   0.600
  156ASP    OD1  720   4.569  13.663   0.617
  156ASP    OD2  721   4.416  13.820   0.605
  156ASP      C  722   4.300  13.361   0.504
  156ASP      O  723   4.268  13.302   0.608
  157PHE      N  724   4.246  13.332   0.386
  157PHE      H  725   4.268  13.388   0.306
  157PHE     CA  726   4.155  13.219   0.372
  157PHE     HA  727   4.088  13.228   0.446
  157PHE     CB  728   4.085  13.225   0.237
  157PHE    HB1  729   4.154  13.220   0.165
  157PHE    HB2  730   4.037  13.312   0.230
  157PHE     CG  731   3.986  13.115   0.215
  157PHE    CD1  732   3.863  13.116   0.279
  157PHE    HD1  733   3.841  13.192   0.341
  157PHE    CE1  734   3.771  13.015   0.259
  157PHE    HE1  735   3.683  13.017   0.307
  157PHE     CZ  736   3.802  12.912   0.172
  157PHE     HZ  737   3.736  12.839   0.156
  157PHE    CE2  738   3.923  12.909   0.107
  157PHE    HE2  739   3.945  12.834   0.045
  157PHE    CD2  740   4.015  13.011   0.128
  157PHE    HD2  741   4.103  13.010   0.080
  157PHE      C  742   4.231  13.088   0.387
  157PHE      O  743   4.183  12.995   0.453
  158LEU      N  744   4.350  13.079   0.329
  158LEU      H  745   4.388  13.158   0.281
  158LEU     CA  746   4.426  12.956   0.335
  158LEU     HA  747   4.357  12.885   0.322
  158LEU     CB  748   4.531  12.954   0.224
  158LEU    HB1  749   4.591  12.875   0.237
  158LEU    HB2  750   4.585  13.038   0.229
  158LEU     CG  751   4.469  12.945   0.086
  158LEU     HG  752   4.407  13.022   0.075
  158LEU    CD1  753   4.576  12.954  -0.021
  158LEU   HD11  754   4.534  12.948  -0.111
  158LEU   HD12  755   4.624  13.041  -0.013
  158LEU   HD13  756   4.641  12.879  -0.010
  158LEU    CD2  757   4.390  12.816   0.071
  158LEU   HD21  758   4.350  12.812  -0.020
  158LEU   HD22  759   4.451  12.738   0.084
  158LEU   HD23  760   4.317  12.814   0.139
  158LEU      C  761   4.494  12.934   0.470
  158LEU      O  762   4.535  12.821   0.499
  159MET      N  763   4.506  13.038   0.552
  159MET      H  764   4.472  13.128   0.524
  159MET     CA  765   4.569  13.021   0.682
  159MET     HA  766   4.652  12.969   0.662
  159MET     CB  767   4.601  13.157   0.743
  159MET    HB1  768   4.632  13.143   0.837
  159MET    HB2  769   4.518  13.212   0.743
  159MET     CG  770   4.709  13.234   0.669
  159MET    HG1  771   4.714  13.323   0.715
  159MET    HG2  772   4.673  13.247   0.577
  159MET     SD  773   4.868  13.149   0.669
  159MET     CE  774   4.917  13.167   0.840
  159MET    HE1  775   5.006  13.123   0.854
  159MET    HE2  776   4.924  13.264   0.863
  159MET    HE3  777   4.849  13.124   0.899
  159MET      C  778   4.482  12.942   0.779
  159MET      O  779   4.535  12.885   0.875
  160HIS      N  780   4.351  12.935   0.756
  160HIS      H  781   4.310  12.990   0.684
  160HIS     CA  782   4.269  12.847   0.837
  160HIS     HA  783   4.319  12.840   0.924
  160HIS     CB  784   4.129  12.907   0.857
  160HIS    HB1  785   4.084  12.914   0.768
  160HIS    HB2  786   4.138  12.999   0.897
  160HIS     CG  787   4.042  12.825   0.948
  160HIS    ND1  788   4.059  12.823   1.085
  160HIS    CE1  789   3.969  12.743   1.139
  160HIS    HE1  790   3.958  12.725   1.237
  160HIS    NE2  791   3.896  12.692   1.042
  160HIS    HE2  792   3.821  12.628   1.054
  160HIS    CD2  793   3.940  12.741   0.921
  160HIS    HD2  794   3.904  12.719   0.831
  160HIS      C  795   4.257  12.709   0.775
  160HIS      O  796   4.238  12.611   0.848
  161LYS      N  797   4.268  12.698   0.643
  161LYS      H  798   4.285  12.779   0.587
  161LYS     CA  799   4.255  12.568   0.582
  161LYS     HA  800   4.187  12.522   0.638
  161LYS     CB  801   4.207  12.582   0.438
  161LYS    HB1  802   4.206  12.492   0.395
  161LYS    HB2  803   4.270  12.642   0.388
  161LYS     CG  804   4.068  12.641   0.430
  161LYS    HG1  805   4.043  12.655   0.334
  161LYS    HG2  806   4.067  12.729   0.478
  161LYS     CD  807   3.969  12.547   0.495
  161LYS    HD1  808   3.994  12.536   0.591
  161LYS    HD2  809   3.974  12.459   0.449
  161LYS     CE  810   3.827  12.601   0.485
  161LYS    HE1  811   3.801  12.608   0.389
  161LYS    HE2  812   3.823  12.692   0.527
  161LYS     NZ  813   3.730  12.512   0.554
  161LYS    HZ1  814   3.638  12.550   0.546
  161LYS    HZ2  815   3.733  12.421   0.512
  161LYS    HZ3  816   3.755  12.505   0.651
  161LYS      C  817   4.385  12.489   0.587
  161LYS      O  818   4.383  12.367   0.606
  162LEU      N  819   4.499  12.555   0.571
  162LEU      H  820   4.497  12.654   0.558
  162LEU     CA  821   4.627  12.486   0.572
  162LEU     HA  822   4.605  12.393   0.543
  162LEU     CB  823   4.724  12.555   0.476
  162LEU    HB1  824   4.814  12.513   0.484
  162LEU    HB2  825   4.731  12.652   0.500
  162LEU     CG  826   4.677  12.543   0.332
  162LEU     HG  827   4.584  12.578   0.326
  162LEU    CD1  828   4.764  12.626   0.239
  162LEU   HD11  829   4.731  12.617   0.145
  162LEU   HD12  830   4.760  12.722   0.266
  162LEU   HD13  831   4.859  12.594   0.245
  162LEU    CD2  832   4.677  12.398   0.289
  162LEU   HD21  833   4.646  12.392   0.194
  162LEU   HD22  834   4.770  12.361   0.296
  162LEU   HD23  835   4.616  12.346   0.348
  162LEU      C  836   4.689  12.478   0.710
  162LEU      O  837   4.803  12.432   0.723
  163THR      N  838   4.617  12.520   0.814
  163THR      H  839   4.524  12.552   0.798
  163THR     CA  840   4.669  12.521   0.949
  163THR     HA  841   4.732  12.444   0.955
  163THR     CB  842   4.745  12.650   0.978
  163THR     HB  843   4.687  12.729   0.957
  163THR    CG2  844   4.790  12.656   1.123
  163THR   HG21  845   4.840  12.742   1.139
  163THR   HG22  846   4.710  12.652   1.183
  163THR   HG23  847   4.850  12.579   1.143
  163THR    OG1  848   4.859  12.660   0.892
  163THR    HG1  849   4.908  12.745   0.912
  163THR      C  850   4.554  12.505   1.046
  163THR      O  851   4.458  12.583   1.042
  164ALA      N  852   4.563  12.405   1.133
  164ALA      H  853   4.638  12.339   1.125
  164ALA     CA  854   4.464  12.391   1.240
  164ALA     HA  855   4.374  12.394   1.197
  164ALA     CB  856   4.483  12.258   1.312
  164ALA    HB1  857   4.415  12.250   1.385
  164ALA    HB2  858   4.472  12.183   1.247
  164ALA    HB3  859   4.575  12.255   1.352
  164ALA      C  860   4.478  12.506   1.338
  164ALA      O  861   4.586  12.531   1.392
  165SER      N  862   4.368  12.577   1.360
  165SER      H  863   4.282  12.547   1.320
  165SER     CA  864   4.370  12.698   1.440
  165SER     HA  865   4.454  12.743   1.410
  165SER     CB  866   4.244  12.781   1.412
  165SER    HB1  867   4.234  12.798   1.314
  165SER    HB2  868   4.248  12.869   1.460
  165SER     OG  869   4.128  12.714   1.456
  165SER     HG  870   4.048  12.770   1.437
  165SER      C  871   4.380  12.673   1.590
  165SER      O  872   4.390  12.769   1.667
  166ASP      N  873   4.376  12.547   1.633
  166ASP      H  874   4.367  12.472   1.567
  166ASP     CA  875   4.385  12.518   1.776
  166ASP     HA  876   4.331  12.588   1.823
  166ASP     CB  877   4.327  12.380   1.805
  166ASP    HB1  878   4.392  12.311   1.774
  166ASP    HB2  879   4.241  12.370   1.755
  166ASP     CG  880   4.300  12.358   1.953
  166ASP    OD1  881   4.321  12.451   2.033
  166ASP    OD2  882   4.259  12.246   1.989
  166ASP      C  883   4.530  12.526   1.823
  166ASP      O  884   4.563  12.606   1.911
  167THR      N  885   4.617  12.444   1.767
  167THR      H  886   4.586  12.382   1.695
  167THR     CA  887   4.756  12.441   1.807
  167THR     HA  888   4.754  12.476   1.901
  167THR     CB  889   4.810  12.299   1.799
  167THR     HB  890   4.905  12.295   1.831
  167THR    CG2  891   4.722  12.206   1.880
  167THR   HG21  892   4.758  12.113   1.874
  167THR   HG22  893   4.721  12.236   1.976
  167THR   HG23  894   4.629  12.208   1.844
  167THR    OG1  895   4.810  12.257   1.662
  167THR    HG1  896   4.846  12.164   1.656
  167THR      C  897   4.844  12.531   1.722
  167THR      O  898   4.959  12.556   1.759
  168GLY      N  899   4.793  12.579   1.609
  168GLY      H  900   4.696  12.566   1.589
  168GLY     CA  901   4.876  12.650   1.515
  168GLY    HA1  902   4.935  12.711   1.568
  168GLY    HA2  903   4.815  12.704   1.457
  168GLY      C  904   4.962  12.562   1.428
  168GLY      O  905   5.047  12.613   1.354
  169LYS      N  906   4.944  12.430   1.436
  169LYS      H  907   4.878  12.394   1.502
  169LYS     CA  908   5.019  12.338   1.351
  169LYS     HA  909   5.116  12.364   1.359
  169LYS     CB  910   4.998  12.195   1.398
  169LYS    HB1  911   4.902  12.171   1.384
  169LYS    HB2  912   5.020  12.190   1.496
  169LYS     CG  913   5.083  12.094   1.326
  169LYS    HG1  914   5.179  12.108   1.351
  169LYS    HG2  915   5.072  12.107   1.227
  169LYS     CD  916   5.041  11.954   1.364
  169LYS    HD1  917   5.089  11.889   1.305
  169LYS    HD2  918   4.943  11.945   1.351
  169LYS     CE  919   5.075  11.924   1.509
  169LYS    HE1  920   5.024  11.985   1.569
  169LYS    HE2  921   5.173  11.937   1.524
  169LYS     NZ  922   5.040  11.784   1.541
  169LYS    HZ1  923   5.063  11.765   1.637
  169LYS    HZ2  924   4.942  11.770   1.527
  169LYS    HZ3  925   5.092  11.723   1.482
  169LYS      C  926   4.974  12.352   1.207
  169LYS      O  927   4.855  12.339   1.177
  170THR      N  928   5.068  12.374   1.117
  170THR      H  929   5.164  12.385   1.146
  170THR     CA  930   5.033  12.383   0.977
  170THR     HA  931   4.947  12.434   0.976
  170THR     CB  932   5.140  12.457   0.899
  170THR     HB  933   5.110  12.478   0.806
  170THR    CG2  934   5.177  12.584   0.972
  170THR   HG21  935   5.248  12.633   0.921
  170THR   HG22  936   5.096  12.642   0.981
  170THR   HG23  937   5.212  12.561   1.063
  170THR    OG1  938   5.255  12.373   0.888
  170THR    HG1  939   5.327  12.421   0.837
  170THR      C  940   5.017  12.244   0.917
  170THR      O  941   5.027  12.142   0.986
  171CYS      N  942   4.995  12.240   0.787
  171CYS      H  943   4.974  12.324   0.737
  171CYS     CA  944   5.002  12.114   0.716
  171CYS     HA  945   4.955  12.049   0.775
  171CYS     CB  946   4.931  12.125   0.581
  171CYS    HB1  947   4.836  12.147   0.604
  171CYS    HB2  948   4.936  12.033   0.542
  171CYS     SG  949   5.003  12.248   0.471
  171CYS     HG  950   4.952  12.250   0.385
  171CYS      C  951   5.146  12.069   0.697
  171CYS      O  952   5.170  11.950   0.673
  172LEU      N  953   5.242  12.159   0.707
  172LEU      H  954   5.220  12.253   0.732
  172LEU     CA  955   5.381  12.122   0.682
  172LEU     HA  956   5.378  12.053   0.610
  172LEU     CB  957   5.459  12.245   0.636
  172LEU    HB1  958   5.456  12.312   0.710
  172LEU    HB2  959   5.412  12.282   0.556
  172LEU     CG  960   5.605  12.227   0.598
  172LEU     HG  961   5.659  12.200   0.678
  172LEU    CD1  962   5.617  12.121   0.492
  172LEU   HD11  963   5.713  12.110   0.467
  172LEU   HD12  964   5.581  12.035   0.527
  172LEU   HD13  965   5.565  12.149   0.411
  172LEU    CD2  966   5.658  12.357   0.545
  172LEU   HD21  967   5.754  12.346   0.520
  172LEU   HD22  968   5.606  12.384   0.465
  172LEU   HD23  969   5.650  12.428   0.616
  172LEU      C  970   5.446  12.058   0.803
  172LEU      O  971   5.536  11.975   0.788
  173MET      N  972   5.403  12.095   0.923
  173MET      H  973   5.334  12.167   0.932
  173MET     CA  974   5.458  12.030   1.042
  173MET     HA  975   5.558  12.032   1.032
  173MET     CB  976   5.417  12.107   1.167
  173MET    HB1  977   5.432  12.049   1.247
  173MET    HB2  978   5.320  12.131   1.160
  173MET     CG  979   5.496  12.234   1.185
  173MET    HG1  980   5.592  12.206   1.183
  173MET    HG2  981   5.473  12.267   1.277
  173MET     SD  982   5.458  12.355   1.058
  173MET     CE  983   5.541  12.501   1.121
  173MET    HE1  984   5.527  12.577   1.058
  173MET    HE2  985   5.504  12.525   1.211
  173MET    HE3  986   5.639  12.483   1.130
  173MET      C  987   5.414  11.885   1.050
  173MET      O  988   5.497  11.797   1.075
  174LYS      N  989   5.287  11.858   1.023
  174LYS      H  990   5.223  11.933   1.007
  174LYS     CA  991   5.239  11.720   1.017
  174LYS     HA  992   5.266  11.677   1.103
  174LYS     CB  993   5.087  11.718   1.003
  174LYS    HB1  994   5.063  11.760   0.916
  174LYS    HB2  995   5.048  11.772   1.078
  174LYS     CG  996   5.023  11.581   1.007
  174LYS    HG1  997   5.069  11.522   0.941
  174LYS    HG2  998   4.927  11.590   0.982
  174LYS     CD  999   5.033  11.518   1.145
  174LYS    HD1 1000   4.992  11.580   1.212
  174LYS    HD2 1001   5.130  11.504   1.168
  174LYS     CE 1002   4.961  11.385   1.150
  174LYS    HE1 1003   4.999  11.325   1.080
  174LYS    HE2 1004   4.864  11.400   1.132
  174LYS     NZ 1005   4.976  11.319   1.283
  174LYS    HZ1 1006   4.928  11.232   1.283
  174LYS    HZ2 1007   5.073  11.303   1.302
  174LYS    HZ3 1008   4.938  11.378   1.354
  174LYS      C 1009   5.305  11.644   0.904
  174LYS      O 1010   5.325  11.522   0.913
  175ALA      N 1011   5.346  11.714   0.798
  175ALA      H 1012   5.318  11.810   0.787
  175ALA     CA 1013   5.431  11.652   0.698
  175ALA     HA 1014   5.383  11.568   0.674
  175ALA     CB 1015   5.447  11.745   0.578
  175ALA    HB1 1016   5.506  11.702   0.510
  175ALA    HB2 1017   5.358  11.764   0.538
  175ALA    HB3 1018   5.489  11.831   0.608
  175ALA      C 1019   5.568  11.616   0.752
  175ALA      O 1020   5.631  11.523   0.701
  176LEU      N 1021   5.615  11.684   0.855
  176LEU      H 1022   5.556  11.750   0.902
  176LEU     CA 1023   5.751  11.665   0.902
  176LEU     HA 1024   5.790  11.606   0.832
  176LEU     CB 1025   5.824  11.799   0.911
  176LEU    HB1 1026   5.886  11.795   0.989
  176LEU    HB2 1027   5.756  11.871   0.926
  176LEU     CG 1028   5.906  11.838   0.788
  176LEU     HG 1029   5.950  11.926   0.807
  176LEU    CD1 1030   6.011  11.732   0.764
  176LEU   HD11 1031   6.066  11.757   0.684
  176LEU   HD12 1032   6.071  11.726   0.844
  176LEU   HD13 1033   5.967  11.644   0.749
  176LEU    CD2 1034   5.822  11.860   0.663
  176LEU   HD21 1035   5.882  11.885   0.587
  176LEU   HD22 1036   5.773  11.776   0.641
  176LEU   HD23 1037   5.757  11.934   0.680
  176LEU      C 1038   5.761  11.593   1.035
  176LEU      O 1039   5.873  11.563   1.079
  177LEU      N 1040   5.650  11.566   1.103
  177LEU      H 1041   5.564  11.612   1.080
  177LEU     CA 1042   5.655  11.469   1.212
  177LEU     HA 1043   5.728  11.500   1.273
  177LEU     CB 1044   5.522  11.465   1.287
  177LEU    HB1 1045   5.506  11.370   1.314
  177LEU    HB2 1046   5.451  11.494   1.223
  177LEU     CG 1047   5.508  11.551   1.413
  177LEU     HG 1048   5.419  11.532   1.455
  177LEU    CD1 1049   5.619  11.515   1.510
  177LEU   HD11 1050   5.611  11.571   1.593
  177LEU   HD12 1051   5.612  11.418   1.534
  177LEU   HD13 1052   5.708  11.533   1.467
  177LEU    CD2 1053   5.505  11.699   1.385
  177LEU   HD21 1054   5.496  11.749   1.471
  177LEU   HD22 1055   5.590  11.726   1.340
  177LEU   HD23 1056   5.428  11.720   1.326
  177LEU      C 1057   5.688  11.331   1.158
  177LEU      O 1058   5.794  11.275   1.188
  178ASN      N 1059   5.601  11.278   1.074
  178ASN      H 1060   5.517  11.328   1.052
  178ASN     CA 1061   5.626  11.149   1.014
  178ASN     HA 1062   5.675  11.095   1.082
  178ASN     CB 1063   5.494  11.082   0.979
  178ASN    HB1 1064   5.513  10.998   0.929
  178ASN    HB2 1065   5.440  11.144   0.921
  178ASN     CG 1066   5.414  11.049   1.102
  178ASN    OD1 1067   5.468  11.000   1.200
  178ASN    ND2 1068   5.285  11.079   1.098
  178ASN   HD21 1069   5.246  11.121   1.016
  178ASN   HD22 1070   5.227  11.060   1.177
  178ASN      C 1071   5.711  11.166   0.889
  178ASN      O 1072   5.723  11.276   0.834
  179ILE      N 1073   5.770  11.056   0.845
  179ILE      H 1074   5.759  10.971   0.896
  179ILE     CA 1075   5.851  11.056   0.724
  179ILE     HA 1076   5.809  11.120   0.660
  179ILE     CB 1077   5.994  11.107   0.752
  179ILE     HB 1078   5.988  11.200   0.789
  179ILE    CG2 1079   6.064  11.027   0.859
  179ILE   HG21 1080   6.156  11.064   0.873
  179ILE   HG22 1081   6.012  11.033   0.944
  179ILE   HG23 1082   6.071  10.932   0.830
  179ILE    CG1 1083   6.076  11.114   0.624
  179ILE   HG11 1084   6.022  11.160   0.553
  179ILE   HG12 1085   6.098  11.021   0.594
  179ILE     CD 1086   6.204  11.189   0.641
  179ILE    HD1 1087   6.254  11.191   0.554
  179ILE    HD2 1088   6.184  11.283   0.670
  179ILE    HD3 1089   6.260  11.144   0.711
  179ILE      C 1090   5.848  10.916   0.664
  179ILE      O 1091   5.852  10.815   0.735
  180ASN      N 1092   5.832  10.911   0.533
  180ASN      H 1093   5.814  10.997   0.485
  180ASN     CA 1094   5.839  10.789   0.454
  180ASN     HA 1095   5.887  10.716   0.503
  180ASN     CB 1096   5.697  10.735   0.429
  180ASN    HB1 1097   5.658  10.708   0.517
  180ASN    HB2 1098   5.704  10.656   0.369
  180ASN     CG 1099   5.603  10.836   0.364
  180ASN    OD1 1100   5.642  10.946   0.327
  180ASN    ND2 1101   5.477  10.798   0.352
  180ASN   HD21 1102   5.449  10.708   0.385
  180ASN   HD22 1103   5.410  10.860   0.310
  180ASN      C 1104   5.918  10.828   0.329
  180ASN      O 1105   5.949  10.946   0.314
  181PRO      N 1106   5.954  10.736   0.238
  181PRO     CD 1107   5.963  10.590   0.252
  181PRO    HD1 1108   5.876  10.552   0.283
  181PRO    HD2 1109   6.036  10.565   0.316
  181PRO     CG 1110   5.995  10.545   0.114
  181PRO    HG1 1111   5.912  10.534   0.060
  181PRO    HG2 1112   6.045  10.459   0.116
  181PRO     CB 1113   6.079  10.651   0.057
  181PRO    HB1 1114   6.070  10.651  -0.043
  181PRO    HB2 1115   6.175  10.635   0.082
  181PRO     CA 1116   6.026  10.782   0.118
  181PRO     HA 1117   6.095  10.849   0.147
  181PRO      C 1118   5.943  10.859   0.016
  181PRO      O 1119   5.993  10.887  -0.094
  182ASN      N 1120   5.820  10.896   0.048
  182ASN      H 1121   5.780  10.862   0.133
  182ASN     CA 1122   5.742  10.985  -0.037
  182ASN     HA 1123   5.774  10.964  -0.129
  182ASN     CB 1124   5.592  10.958  -0.019
  182ASN    HB1 1125   5.540  11.031  -0.063
  182ASN    HB2 1126   5.571  10.956   0.079
  182ASN     CG 1127   5.549  10.827  -0.079
  182ASN    OD1 1128   5.593  10.789  -0.187
  182ASN    ND2 1129   5.460  10.757  -0.010
  182ASN   HD21 1130   5.426  10.792   0.077
  182ASN   HD22 1131   5.428  10.669  -0.045
  182ASN      C 1132   5.768  11.132  -0.008
  182ASN      O 1133   5.735  11.215  -0.093
  183THR      N 1134   5.831  11.164   0.106
  183THR      H 1135   5.883  11.094   0.155
  183THR     CA 1136   5.826  11.299   0.161
  183THR     HA 1137   5.729  11.322   0.162
  183THR     CB 1138   5.885  11.300   0.301
  183THR     HB 1139   5.899  11.394   0.334
  183THR    CG2 1140   5.795  11.227   0.397
  183THR   HG21 1141   5.836  11.229   0.489
  183THR   HG22 1142   5.706  11.272   0.399
  183THR   HG23 1143   5.785  11.132   0.367
  183THR    OG1 1144   6.014  11.239   0.297
  183THR    HG1 1145   6.054  11.239   0.389
  183THR      C 1146   5.898  11.401   0.075
  183THR      O 1147   5.856  11.516   0.066
  184LYS      N 1148   6.008  11.360   0.011
  184LYS      H 1149   6.041  11.267   0.024
  184LYS     CA 1150   6.081  11.450  -0.078
  184LYS     HA 1151   6.103  11.532  -0.024
  184LYS     CB 1152   6.210  11.384  -0.125
  184LYS    HB1 1153   6.187  11.304  -0.180
  184LYS    HB2 1154   6.262  11.355  -0.044
  184LYS     CG 1155   6.299  11.475  -0.208
  184LYS    HG1 1156   6.319  11.558  -0.156
  184LYS    HG2 1157   6.252  11.499  -0.293
  184LYS     CD 1158   6.429  11.407  -0.242
  184LYS    HD1 1159   6.410  11.324  -0.294
  184LYS    HD2 1160   6.477  11.384  -0.157
  184LYS     CE 1161   6.517  11.498  -0.325
  184LYS    HE1 1162   6.536  11.582  -0.273
  184LYS    HE2 1163   6.470  11.521  -0.410
  184LYS     NZ 1164   6.647  11.435  -0.360
  184LYS    HZ1 1165   6.702  11.499  -0.415
  184LYS    HZ2 1166   6.697  11.412  -0.276
  184LYS    HZ3 1167   6.631  11.352  -0.413
  184LYS      C 1168   5.995  11.491  -0.196
  184LYS      O 1169   6.002  11.606  -0.241
  185GLU      N 1170   5.911  11.401  -0.245
  185GLU      H 1171   5.917  11.306  -0.214
  185GLU     CA 1172   5.811  11.440  -0.343
  185GLU     HA 1173   5.860  11.494  -0.411
  185GLU     CB 1174   5.750  11.316  -0.408
  185GLU    HB1 1175   5.697  11.268  -0.339
  185GLU    HB2 1176   5.825  11.258  -0.440
  185GLU     CG 1177   5.659  11.345  -0.526
  185GLU    HG1 1178   5.712  11.393  -0.596
  185GLU    HG2 1179   5.584  11.403  -0.495
  185GLU     CD 1180   5.601  11.219  -0.587
  185GLU    OE1 1181   5.622  11.110  -0.531
  185GLU    OE2 1182   5.536  11.230  -0.693
  185GLU      C 1183   5.702  11.526  -0.279
  185GLU      O 1184   5.649  11.617  -0.344
  186ILE      N 1185   5.669  11.499  -0.153
  186ILE      H 1186   5.720  11.430  -0.103
  186ILE     CA 1187   5.559  11.570  -0.087
  186ILE     HA 1188   5.482  11.569  -0.150
  186ILE     CB 1189   5.520  11.498   0.043
  186ILE     HB 1190   5.602  11.489   0.100
  186ILE    CG2 1191   5.417  11.577   0.120
  186ILE   HG21 1192   5.394  11.528   0.204
  186ILE   HG22 1193   5.455  11.667   0.143
  186ILE   HG23 1194   5.335  11.589   0.064
  186ILE    CG1 1195   5.465  11.360   0.013
  186ILE   HG11 1196   5.526  11.315  -0.052
  186ILE   HG12 1197   5.375  11.370  -0.028
  186ILE     CD 1198   5.452  11.273   0.134
  186ILE    HD1 1199   5.416  11.184   0.107
  186ILE    HD2 1200   5.542  11.261   0.176
  186ILE    HD3 1201   5.390  11.316   0.200
  186ILE      C 1202   5.597  11.715  -0.062
  186ILE      O 1203   5.516  11.807  -0.084
  187VAL      N 1204   5.721  11.739  -0.020
  187VAL      H 1205   5.787  11.664  -0.014
  187VAL     CA 1206   5.763  11.873   0.018
  187VAL     HA 1207   5.692  11.910   0.078
  187VAL     CB 1208   5.896  11.865   0.095
  187VAL     HB 1209   5.962  11.813   0.042
  187VAL    CG1 1210   5.953  12.002   0.119
  187VAL   HG11 1211   6.039  11.994   0.169
  187VAL   HG12 1212   5.970  12.047   0.031
  187VAL   HG13 1213   5.888  12.056   0.173
  187VAL    CG2 1214   5.874  11.798   0.227
  187VAL   HG21 1215   5.961  11.793   0.277
  187VAL   HG22 1216   5.808  11.851   0.281
  187VAL   HG23 1217   5.839  11.706   0.212
  187VAL      C 1218   5.772  11.964  -0.104
  187VAL      O 1219   5.725  12.079  -0.100
  188ARG      N 1220   5.826  11.913  -0.216
  188ARG      H 1221   5.856  11.818  -0.218
  188ARG     CA 1222   5.842  11.996  -0.335
  188ARG     HA 1223   5.887  12.078  -0.300
  188ARG     CB 1224   5.929  11.927  -0.440
  188ARG    HB1 1225   6.013  11.895  -0.395
  188ARG    HB2 1226   5.953  11.995  -0.510
  188ARG     CG 1227   5.864  11.808  -0.509
  188ARG    HG1 1228   5.777  11.837  -0.548
  188ARG    HG2 1229   5.849  11.736  -0.441
  188ARG     CD 1230   5.949  11.752  -0.620
  188ARG    HD1 1231   5.974  11.826  -0.683
  188ARG    HD2 1232   5.897  11.683  -0.670
  188ARG     NE 1233   6.072  11.690  -0.572
  188ARG     HE 1234   6.065  11.605  -0.521
  188ARG     CZ 1235   6.193  11.740  -0.592
  188ARG    NH1 1236   6.299  11.677  -0.545
  188ARG   HH11 1237   6.288  11.592  -0.494
  188ARG   HH12 1238   6.391  11.715  -0.560
  188ARG    NH2 1239   6.208  11.852  -0.661
  188ARG   HH21 1240   6.128  11.899  -0.698
  188ARG   HH22 1241   6.300  11.890  -0.676
  188ARG      C 1242   5.709  12.035  -0.397
  188ARG      O 1243   5.700  12.139  -0.463
  189ILE      N 1244   5.604  11.956  -0.376
  189ILE      H 1245   5.615  11.872  -0.323
  189ILE     CA 1246   5.474  11.992  -0.429
  189ILE     HA 1247   5.491  12.035  -0.518
  189ILE     CB 1248   5.388  11.866  -0.447
  189ILE     HB 1249   5.383  11.819  -0.359
  189ILE    CG2 1250   5.247  11.901  -0.488
  189ILE   HG21 1251   5.194  11.817  -0.499
  189ILE   HG22 1252   5.205  11.959  -0.418
  189ILE   HG23 1253   5.249  11.951  -0.575
  189ILE    CG1 1254   5.451  11.775  -0.553
  189ILE   HG11 1255   5.548  11.764  -0.533
  189ILE   HG12 1256   5.441  11.818  -0.643
  189ILE     CD 1257   5.389  11.639  -0.559
  189ILE    HD1 1258   5.435  11.585  -0.630
  189ILE    HD2 1259   5.400  11.594  -0.470
  189ILE    HD3 1260   5.292  11.648  -0.581
  189ILE      C 1261   5.406  12.093  -0.339
  189ILE      O 1262   5.353  12.194  -0.385
  190LEU      N 1263   5.411  12.069  -0.208
  190LEU      H 1264   5.464  11.992  -0.174
  190LEU     CA 1265   5.340  12.155  -0.114
  190LEU     HA 1266   5.249  12.168  -0.152
  190LEU     CB 1267   5.332  12.086   0.022
  190LEU    HB1 1268   5.424  12.090   0.062
  190LEU    HB2 1269   5.307  11.991   0.005
  190LEU     CG 1270   5.235  12.140   0.127
  190LEU     HG 1271   5.162  12.190   0.080
  190LEU    CD1 1272   5.181  12.023   0.207
  190LEU   HD11 1273   5.117  12.057   0.276
  190LEU   HD12 1274   5.134  11.960   0.146
  190LEU   HD13 1275   5.257  11.976   0.252
  190LEU    CD2 1276   5.300  12.238   0.222
  190LEU   HD21 1277   5.233  12.270   0.288
  190LEU   HD22 1278   5.375  12.193   0.270
  190LEU   HD23 1279   5.336  12.316   0.170
  190LEU      C 1280   5.406  12.292  -0.103
  190LEU      O 1281   5.338  12.391  -0.076
  191LEU      N 1282   5.537  12.299  -0.124
  191LEU      H 1283   5.591  12.216  -0.137
  191LEU     CA 1284   5.600  12.430  -0.127
  191LEU     HA 1285   5.560  12.481  -0.050
  191LEU     CB 1286   5.751  12.417  -0.108
  191LEU    HB1 1287   5.793  12.506  -0.129
  191LEU    HB2 1288   5.785  12.348  -0.172
  191LEU     CG 1289   5.792  12.376   0.033
  191LEU     HG 1290   5.752  12.287   0.056
  191LEU    CD1 1291   5.943  12.364   0.040
  191LEU   HD11 1292   5.970  12.337   0.132
  191LEU   HD12 1293   5.974  12.295  -0.025
  191LEU   HD13 1294   5.985  12.452   0.017
  191LEU    CD2 1295   5.740  12.476   0.134
  191LEU   HD21 1296   5.768  12.448   0.226
  191LEU   HD22 1297   5.778  12.567   0.114
  191LEU   HD23 1298   5.640  12.480   0.129
  191LEU      C 1299   5.569  12.503  -0.257
  191LEU      O 1300   5.555  12.626  -0.257
  192ALA      N 1301   5.560  12.429  -0.368
  192ALA      H 1302   5.580  12.331  -0.364
  192ALA     CA 1303   5.522  12.491  -0.495
  192ALA     HA 1304   5.585  12.568  -0.508
  192ALA     CB 1305   5.538  12.392  -0.609
  192ALA    HB1 1306   5.512  12.436  -0.695
  192ALA    HB2 1307   5.634  12.363  -0.614
  192ALA    HB3 1308   5.480  12.313  -0.593
  192ALA      C 1309   5.380  12.544  -0.490
  192ALA      O 1310   5.350  12.647  -0.551
  193PHE      N 1311   5.293  12.475  -0.417
  193PHE      H 1312   5.320  12.387  -0.379
  193PHE     CA 1313   5.159  12.528  -0.392
  193PHE     HA 1314   5.121  12.554  -0.481
  193PHE     CB 1315   5.074  12.420  -0.327
  193PHE    HB1 1316   5.118  12.391  -0.242
  193PHE    HB2 1317   5.067  12.343  -0.389
  193PHE     CG 1318   4.936  12.466  -0.294
  193PHE    CD1 1319   4.844  12.488  -0.395
  193PHE    HD1 1320   4.871  12.474  -0.490
  193PHE    CE1 1321   4.716  12.529  -0.365
  193PHE    HE1 1322   4.650  12.546  -0.438
  193PHE     CZ 1323   4.680  12.547  -0.233
  193PHE     HZ 1324   4.588  12.577  -0.211
  193PHE    CE2 1325   4.770  12.524  -0.132
  193PHE    HE2 1326   4.743  12.536  -0.037
  193PHE    CD2 1327   4.898  12.484  -0.163
  193PHE    HD2 1328   4.964  12.468  -0.090
  193PHE      C 1329   5.164  12.652  -0.305
  193PHE      O 1330   5.083  12.743  -0.323
  194ALA      N 1331   5.258  12.657  -0.210
  194ALA      H 1332   5.317  12.578  -0.193
  194ALA     CA 1333   5.275  12.778  -0.132
  194ALA     HA 1334   5.183  12.804  -0.103
  194ALA     CB 1335   5.363  12.750  -0.011
  194ALA    HB1 1336   5.374  12.834   0.042
  194ALA    HB2 1337   5.320  12.680   0.046
  194ALA    HB3 1338   5.453  12.718  -0.042
  194ALA      C 1339   5.335  12.890  -0.216
  194ALA      O 1340   5.315  13.008  -0.185
  195GLU      N 1341   5.408  12.855  -0.321
  195GLU      H 1342   5.431  12.759  -0.336
  195GLU     CA 1343   5.455  12.957  -0.414
  195GLU     HA 1344   5.491  13.031  -0.357
  195GLU     CB 1345   5.564  12.900  -0.504
  195GLU    HB1 1346   5.583  12.967  -0.576
  195GLU    HB2 1347   5.530  12.816  -0.545
  195GLU     CG 1348   5.695  12.868  -0.434
  195GLU    HG1 1349   5.678  12.801  -0.362
  195GLU    HG2 1350   5.731  12.952  -0.393
  195GLU     CD 1351   5.799  12.812  -0.528
  195GLU    OE1 1352   5.764  12.786  -0.645
  195GLU    OE2 1353   5.914  12.794  -0.485
  195GLU      C 1354   5.342  13.012  -0.498
  195GLU      O 1355   5.335  13.133  -0.522
  196GLU      N 1356   5.250  12.926  -0.542
  196GLU      H 1357   5.253  12.831  -0.511
  196GLU     CA 1358   5.146  12.968  -0.634
  196GLU     HA 1359   5.195  13.029  -0.697
  196GLU     CB 1360   5.085  12.846  -0.704
  196GLU    HB1 1361   5.005  12.875  -0.756
  196GLU    HB2 1362   5.058  12.779  -0.635
  196GLU     CG 1363   5.181  12.780  -0.799
  196GLU    HG1 1364   5.140  12.696  -0.833
  196GLU    HG2 1365   5.265  12.758  -0.749
  196GLU     CD 1366   5.215  12.869  -0.917
  196GLU    OE1 1367   5.127  12.946  -0.962
  196GLU    OE2 1368   5.330  12.863  -0.964
  196GLU      C 1369   5.035  13.048  -0.569
  196GLU      O 1370   4.944  13.092  -0.640
  197ASN      N 1371   5.039  13.068  -0.438
  197ASN      H 1372   5.111  13.023  -0.384
  197ASN     CA 1373   4.943  13.153  -0.371
  197ASN     HA 1374   4.892  13.197  -0.445
  197ASN     CB 1375   4.850  13.069  -0.285
  197ASN    HB1 1376   4.789  13.130  -0.235
  197ASN    HB2 1377   4.905  13.016  -0.220
  197ASN     CG 1378   4.767  12.974  -0.369
  197ASN    OD1 1379   4.717  13.011  -0.475
  197ASN    ND2 1380   4.754  12.851  -0.323
  197ASN   HD21 1381   4.798  12.825  -0.237
  197ASN   HD22 1382   4.701  12.784  -0.374
  197ASN      C 1383   5.011  13.261  -0.288
  197ASN      O 1384   4.943  13.332  -0.213
  198ASP      N 1385   5.145  13.269  -0.295
  198ASP      H 1386   5.195  13.189  -0.328
  198ASP     CA 1387   5.223  13.387  -0.258
  198ASP     HA 1388   5.317  13.363  -0.283
  198ASP     CB 1389   5.177  13.510  -0.336
  198ASP    HB1 1390   5.232  13.589  -0.308
  198ASP    HB2 1391   5.081  13.528  -0.315
  198ASP     CG 1392   5.191  13.492  -0.486
  198ASP    OD1 1393   5.282  13.417  -0.528
  198ASP    OD2 1394   5.110  13.550  -0.561
  198ASP      C 1395   5.217  13.415  -0.108
  198ASP      O 1396   5.212  13.530  -0.065
  199ILE      N 1397   5.217  13.308  -0.028
  199ILE      H 1398   5.227  13.217  -0.068
  199ILE     CA 1399   5.203  13.320   0.117
  199ILE     HA 1400   5.206  13.418   0.139
  199ILE     CB 1401   5.068  13.264   0.163
  199ILE     HB 1402   5.069  13.261   0.263
  199ILE    CG2 1403   4.957  13.354   0.120
  199ILE   HG21 1404   4.870  13.316   0.151
  199ILE   HG22 1405   4.970  13.445   0.160
  199ILE   HG23 1406   4.957  13.362   0.020
  199ILE    CG1 1407   5.043  13.123   0.108
  199ILE   HG11 1408   5.098  13.113   0.025
  199ILE   HG12 1409   4.946  13.116   0.086
  199ILE     CD 1410   5.077  13.007   0.199
  199ILE    HD1 1411   5.057  12.921   0.152
  199ILE    HD2 1412   5.175  13.010   0.222
  199ILE    HD3 1413   5.023  13.014   0.283
  199ILE      C 1414   5.320  13.251   0.185
  199ILE      O 1415   5.311  13.216   0.303
  200LEU      N 1416   5.430  13.234   0.111
  200LEU      H 1417   5.440  13.286   0.026
  200LEU     CA 1418   5.536  13.143   0.150
  200LEU     HA 1419   5.490  13.056   0.167
  200LEU     CB 1420   5.638  13.132   0.037
  200LEU    HB1 1421   5.672  13.224   0.017
  200LEU    HB2 1422   5.592  13.096  -0.043
  200LEU     CG 1423   5.758  13.043   0.066
  200LEU     HG 1424   5.804  13.076   0.149
  200LEU    CD1 1425   5.713  12.900   0.089
  200LEU   HD11 1426   5.793  12.843   0.108
  200LEU   HD12 1427   5.651  12.897   0.167
  200LEU   HD13 1428   5.666  12.866   0.007
  200LEU    CD2 1429   5.858  13.050  -0.047
  200LEU   HD21 1430   5.936  12.991  -0.026
  200LEU   HD22 1431   5.815  13.020  -0.132
  200LEU   HD23 1432   5.890  13.145  -0.058
  200LEU      C 1433   5.605  13.186   0.278
  200LEU      O 1434   5.629  13.102   0.366
  201ASP      N 1435   5.636  13.315   0.292
  201ASP      H 1436   5.606  13.381   0.223
  201ASP     CA 1437   5.713  13.360   0.407
  201ASP     HA 1438   5.789  13.295   0.413
  201ASP     CB 1439   5.764  13.502   0.385
  201ASP    HB1 1440   5.686  13.564   0.382
  201ASP    HB2 1441   5.813  13.506   0.298
  201ASP     CG 1442   5.858  13.548   0.495
  201ASP    OD1 1443   5.973  13.501   0.498
  201ASP    OD2 1444   5.816  13.630   0.579
  201ASP      C 1445   5.633  13.354   0.536
  201ASP      O 1446   5.689  13.325   0.642
  202ARG      N 1447   5.502  13.379   0.529
  202ARG      H 1448   5.461  13.414   0.445
  202ARG     CA 1449   5.420  13.355   0.647
  202ARG     HA 1450   5.471  13.395   0.724
  202ARG     CB 1451   5.284  13.424   0.632
  202ARG    HB1 1452   5.232  13.377   0.561
  202ARG    HB2 1453   5.300  13.519   0.604
  202ARG     CG 1454   5.200  13.425   0.759
  202ARG    HG1 1455   5.253  13.467   0.833
  202ARG    HG2 1456   5.177  13.331   0.784
  202ARG     CD 1457   5.072  13.503   0.742
  202ARG    HD1 1458   5.093  13.596   0.711
  202ARG    HD2 1459   5.024  13.508   0.830
  202ARG     NE 1460   4.983  13.441   0.644
  202ARG     HE 1461   4.945  13.352   0.666
  202ARG     CZ 1462   4.950  13.496   0.528
  202ARG    NH1 1463   4.999  13.615   0.495
  202ARG   HH11 1464   5.061  13.663   0.558
  202ARG   HH12 1465   4.975  13.657   0.408
  202ARG    NH2 1466   4.869  13.433   0.445
  202ARG   HH21 1467   4.832  13.344   0.470
  202ARG   HH22 1468   4.845  13.475   0.358
  202ARG      C 1469   5.402  13.206   0.671
  202ARG      O 1470   5.388  13.163   0.786
  203PHE      N 1471   5.408  13.126   0.565
  203PHE      H 1472   5.429  13.164   0.475
  203PHE     CA 1473   5.384  12.983   0.579
  203PHE     HA 1474   5.311  12.976   0.646
  203PHE     CB 1475   5.342  12.924   0.445
  203PHE    HB1 1476   5.413  12.943   0.377
  203PHE    HB2 1477   5.256  12.967   0.416
  203PHE     CG 1478   5.321  12.778   0.449
  203PHE    CD1 1479   5.211  12.726   0.514
  203PHE    HD1 1480   5.146  12.788   0.558
  203PHE    CE1 1481   5.189  12.591   0.519
  203PHE    HE1 1482   5.109  12.555   0.566
  203PHE     CZ 1483   5.279  12.505   0.458
  203PHE     HZ 1484   5.265  12.406   0.462
  203PHE    CE2 1485   5.389  12.556   0.392
  203PHE    HE2 1486   5.454  12.495   0.347
  203PHE    CD2 1487   5.409  12.691   0.388
  203PHE    HD2 1488   5.489  12.728   0.340
  203PHE      C 1489   5.506  12.909   0.632
  203PHE      O 1490   5.495  12.829   0.726
  204ILE      N 1491   5.623  12.931   0.572
  204ILE      H 1492   5.630  13.001   0.501
  204ILE     CA 1493   5.741  12.855   0.608
  204ILE     HA 1494   5.711  12.760   0.612
  204ILE     CB 1495   5.850  12.871   0.500
  204ILE     HB 1496   5.804  12.860   0.412
  204ILE    CG2 1497   5.915  13.009   0.503
  204ILE   HG21 1498   5.985  13.015   0.432
  204ILE   HG22 1499   5.846  13.079   0.487
  204ILE   HG23 1500   5.958  13.024   0.592
  204ILE    CG1 1501   5.960  12.765   0.515
  204ILE   HG11 1502   5.997  12.769   0.608
  204ILE   HG12 1503   6.033  12.785   0.450
  204ILE     CD 1504   5.912  12.626   0.490
  204ILE    HD1 1505   5.988  12.562   0.501
  204ILE    HD2 1506   5.840  12.604   0.555
  204ILE    HD3 1507   5.877  12.620   0.397
  204ILE      C 1508   5.791  12.893   0.746
  204ILE      O 1509   5.851  12.811   0.816
  205ASN      N 1510   5.761  13.015   0.792
  205ASN      H 1511   5.706  13.076   0.736
  205ASN     CA 1512   5.807  13.061   0.922
  205ASN     HA 1513   5.876  12.995   0.953
  205ASN     CB 1514   5.870  13.199   0.908
  205ASN    HB1 1515   5.891  13.235   0.999
  205ASN    HB2 1516   5.806  13.260   0.862
  205ASN     CG 1517   5.998  13.195   0.828
  205ASN    OD1 1518   6.079  13.104   0.842
  205ASN    ND2 1519   6.016  13.294   0.741
  205ASN   HD21 1520   5.947  13.366   0.732
  205ASN   HD22 1521   6.099  13.297   0.685
  205ASN      C 1522   5.694  13.062   1.023
  205ASN      O 1523   5.701  13.136   1.122
  206ALA      N 1524   5.591  12.982   1.001
  206ALA      H 1525   5.587  12.928   0.917
  206ALA     CA 1526   5.484  12.972   1.098
  206ALA     HA 1527   5.463  13.066   1.124
  206ALA     CB 1528   5.362  12.906   1.036
  206ALA    HB1 1529   5.289  12.900   1.104
  206ALA    HB2 1530   5.331  12.961   0.958
  206ALA    HB3 1531   5.386  12.814   1.005
  206ALA      C 1532   5.530  12.892   1.219
  206ALA      O 1533   5.621  12.810   1.210
  207GLU      N 1534   5.467  12.918   1.332
  207GLU      H 1535   5.393  12.985   1.333
  207GLU     CA 1536   5.505  12.851   1.455
  207GLU     HA 1537   5.569  12.780   1.426
  207GLU     CB 1538   5.574  12.947   1.551
  207GLU    HB1 1539   5.590  12.900   1.638
  207GLU    HB2 1540   5.514  13.026   1.566
  207GLU     CG 1541   5.707  12.999   1.502
  207GLU    HG1 1542   5.693  13.049   1.417
  207GLU    HG2 1543   5.768  12.922   1.485
  207GLU     CD 1544   5.771  13.091   1.603
  207GLU    OE1 1545   5.707  13.119   1.706
  207GLU    OE2 1546   5.885  13.136   1.578
  207GLU      C 1547   5.383  12.791   1.524
  207GLU      O 1548   5.274  12.789   1.466
  208TYR      N 1549   5.400  12.744   1.646
  208TYR      H 1550   5.493  12.739   1.682
  208TYR     CA 1551   5.290  12.700   1.730
  208TYR     HA 1552   5.215  12.676   1.669
  208TYR     CB 1553   5.329  12.577   1.811
  208TYR    HB1 1554   5.256  12.558   1.877
  208TYR    HB2 1555   5.414  12.597   1.860
  208TYR     CG 1556   5.351  12.454   1.728
  208TYR    CD1 1557   5.245  12.370   1.698
  208TYR    HD1 1558   5.154  12.392   1.732
  208TYR    CE1 1559   5.265  12.257   1.622
  208TYR    HE1 1560   5.189  12.196   1.602
  208TYR     CZ 1561   5.391  12.229   1.574
  208TYR     OH 1562   5.410  12.117   1.497
  208TYR     HH 1563   5.506  12.111   1.470
  208TYR    CE2 1564   5.497  12.312   1.602
  208TYR    HE2 1565   5.589  12.291   1.568
  208TYR    CD2 1566   5.476  12.425   1.678
  208TYR    HD2 1567   5.553  12.487   1.697
  208TYR      C 1568   5.252  12.814   1.823
  208TYR      O 1569   5.335  12.863   1.899
  209THR      N 1570   5.125  12.854   1.817
  209THR      H 1571   5.065  12.818   1.746
  209THR     CA 1572   5.073  12.950   1.914
  209THR     HA 1573   5.145  13.019   1.923
  209THR     CB 1574   4.944  13.012   1.863
  209THR     HB 1575   4.908  13.077   1.930
  209THR    CG2 1576   4.967  13.082   1.731
  209THR   HG21 1577   4.881  13.122   1.699
  209THR   HG22 1578   5.035  13.155   1.743
  209THR   HG23 1579   5.000  13.016   1.664
  209THR    OG1 1580   4.846  12.908   1.844
  209THR    HG1 1581   4.761  12.948   1.810
  209THR      C 1582   5.047  12.886   2.049
  209THR      O 1583   5.013  12.959   2.143
  210GLU      N 1584   5.059  12.755   2.059
  210GLU      H 1585   5.084  12.702   1.978
  210GLU     CA 1586   5.037  12.686   2.185
  210GLU     HA 1587   4.949  12.719   2.220
  210GLU     CB 1588   5.031  12.535   2.162
  210GLU    HB1 1589   5.122  12.504   2.133
  210GLU    HB2 1590   4.965  12.517   2.089
  210GLU     CG 1591   4.990  12.455   2.284
  210GLU    HG1 1592   4.905  12.493   2.321
  210GLU    HG2 1593   5.062  12.462   2.353
  210GLU     CD 1594   4.968  12.310   2.251
  210GLU    OE1 1595   4.987  12.272   2.133
  210GLU    OE2 1596   4.930  12.233   2.342
  210GLU      C 1597   5.149  12.721   2.283
  210GLU      O 1598   5.265  12.736   2.245
  211GLU      N 1599   5.111  12.736   2.410
  211GLU      H 1600   5.016  12.717   2.435
  211GLU     CA 1601   5.203  12.779   2.514
  211GLU     HA 1602   5.246  12.863   2.479
  211GLU     CB 1603   5.124  12.807   2.642
  211GLU    HB1 1604   5.094  12.720   2.680
  211GLU    HB2 1605   5.044  12.862   2.617
  211GLU     CG 1606   5.198  12.881   2.752
  211GLU    HG1 1607   5.132  12.935   2.805
  211GLU    HG2 1608   5.265  12.943   2.710
  211GLU     CD 1609   5.271  12.787   2.846
  211GLU    OE1 1610   5.229  12.670   2.857
  211GLU    OE2 1611   5.370  12.831   2.907
  211GLU      C 1612   5.314  12.677   2.539
  211GLU      O 1613   5.424  12.715   2.579
  212ALA      N 1614   5.287  12.550   2.512
  212ALA      H 1615   5.198  12.525   2.476
  212ALA     CA 1616   5.387  12.447   2.535
  212ALA     HA 1617   5.424  12.469   2.626
  212ALA     CB 1618   5.323  12.309   2.533
  212ALA    HB1 1619   5.393  12.240   2.549
  212ALA    HB2 1620   5.254  12.304   2.605
  212ALA    HB3 1621   5.280  12.294   2.444
  212ALA      C 1622   5.500  12.452   2.434
  212ALA      O 1623   5.611  12.406   2.464
  213TYR      N 1624   5.476  12.505   2.315
  213TYR      H 1625   5.389  12.551   2.299
  213TYR     CA 1626   5.573  12.499   2.207
  213TYR     HA 1627   5.661  12.481   2.251
  213TYR     CB 1628   5.537  12.387   2.111
  213TYR    HB1 1629   5.594  12.394   2.029
  213TYR    HB2 1630   5.441  12.395   2.085
  213TYR     CG 1631   5.559  12.254   2.173
  213TYR    CD1 1632   5.687  12.205   2.185
  213TYR    HD1 1633   5.764  12.260   2.151
  213TYR    CE1 1634   5.711  12.084   2.242
  213TYR    HE1 1635   5.805  12.050   2.250
  213TYR     CZ 1636   5.606  12.010   2.288
  213TYR     OH 1637   5.635  11.889   2.344
  213TYR     HH 1638   5.551  11.845   2.374
  213TYR    CE2 1639   5.477  12.056   2.279
  213TYR    HE2 1640   5.401  12.002   2.314
  213TYR    CD2 1641   5.454  12.178   2.221
  213TYR    HD2 1642   5.361  12.213   2.213
  213TYR      C 1643   5.583  12.631   2.134
  213TYR      O 1644   5.578  12.637   2.011
  214GLU      N 1645   5.597  12.740   2.209
  214GLU      H 1646   5.603  12.732   2.309
  214GLU     CA 1647   5.604  12.871   2.147
  214GLU     HA 1648   5.531  12.875   2.080
  214GLU     CB 1649   5.581  12.980   2.251
  214GLU    HB1 1650   5.662  12.986   2.309
  214GLU    HB2 1651   5.502  12.954   2.307
  214GLU     CG 1652   5.555  13.118   2.194
  214GLU    HG1 1653   5.495  13.167   2.256
  214GLU    HG2 1654   5.510  13.108   2.105
  214GLU     CD 1655   5.681  13.200   2.175
  214GLU    OE1 1656   5.776  13.179   2.253
  214GLU    OE2 1657   5.685  13.284   2.084
  214GLU      C 1658   5.739  12.887   2.077
  214GLU      O 1659   5.838  12.924   2.140
  215GLY      N 1660   5.743  12.854   1.948
  215GLY      H 1661   5.663  12.814   1.904
  215GLY     CA 1662   5.864  12.876   1.871
  215GLY    HA1 1663   5.934  12.906   1.936
  215GLY    HA2 1664   5.844  12.951   1.807
  215GLY      C 1665   5.916  12.756   1.793
  215GLY      O 1666   6.019  12.765   1.727
  216GLN      N 1667   5.846  12.643   1.801
  216GLN      H 1668   5.766  12.639   1.860
  216GLN     CA 1669   5.886  12.526   1.724
  216GLN     HA 1670   5.985  12.515   1.734
  216GLN     CB 1671   5.814  12.403   1.778
  216GLN    HB1 1672   5.716  12.420   1.772
  216GLN    HB2 1673   5.840  12.391   1.874
  216GLN     CG 1674   5.844  12.274   1.705
  216GLN    HG1 1675   5.838  12.291   1.607
  216GLN    HG2 1676   5.776  12.206   1.732
  216GLN     CD 1677   5.981  12.220   1.736
  216GLN    OE1 1678   6.024  12.217   1.851
  216GLN    NE2 1679   6.052  12.176   1.632
  216GLN   HE21 1680   6.014  12.180   1.540
  216GLN   HE22 1681   6.144  12.139   1.646
  216GLN      C 1682   5.852  12.549   1.578
  216GLN      O 1683   5.734  12.556   1.541
  217THR      N 1684   5.954  12.563   1.494
  217THR      H 1685   6.048  12.556   1.529
  217THR     CA 1686   5.932  12.588   1.353
  217THR     HA 1687   5.836  12.616   1.348
  217THR     CB 1688   6.022  12.699   1.301
  217THR     HB 1689   5.996  12.727   1.209
  217THR    CG2 1690   6.017  12.817   1.393
  217THR   HG21 1691   6.077  12.890   1.358
  217THR   HG22 1692   5.923  12.851   1.399
  217THR   HG23 1693   6.048  12.790   1.484
  217THR    OG1 1694   6.156  12.651   1.294
  217THR    HG1 1695   6.216  12.724   1.260
  217THR      C 1696   5.957  12.462   1.271
  217THR      O 1697   6.004  12.360   1.322
  218ALA      N 1698   5.928  12.473   1.142
  218ALA      H 1699   5.892  12.560   1.107
  218ALA     CA 1700   5.948  12.361   1.051
  218ALA     HA 1701   5.906  12.283   1.096
  218ALA     CB 1702   5.879  12.388   0.918
  218ALA    HB1 1703   5.894  12.311   0.857
  218ALA    HB2 1704   5.781  12.401   0.933
  218ALA    HB3 1705   5.917  12.471   0.877
  218ALA      C 1706   6.096  12.333   1.029
  218ALA      O 1707   6.134  12.218   1.007
  219LEU      N 1708   6.179  12.437   1.035
  219LEU      H 1709   6.144  12.530   1.050
  219LEU     CA 1710   6.322  12.415   1.020
  219LEU     HA 1711   6.333  12.355   0.941
  219LEU     CB 1712   6.392  12.548   0.995
  219LEU    HB1 1713   6.378  12.606   1.076
  219LEU    HB2 1714   6.349  12.591   0.916
  219LEU     CG 1715   6.542  12.541   0.968
  219LEU     HG 1716   6.589  12.500   1.046
  219LEU    CD1 1717   6.568  12.456   0.845
  219LEU   HD11 1718   6.667  12.452   0.828
  219LEU   HD12 1719   6.533  12.364   0.860
  219LEU   HD13 1720   6.522  12.497   0.766
  219LEU    CD2 1721   6.597  12.681   0.948
  219LEU   HD21 1722   6.696  12.676   0.930
  219LEU   HD22 1723   6.552  12.724   0.870
  219LEU   HD23 1724   6.581  12.736   1.030
  219LEU      C 1725   6.380  12.345   1.141
  219LEU      O 1726   6.474  12.265   1.127
  220ASN      N 1727   6.325  12.371   1.260
  220ASN      H 1728   6.249  12.436   1.266
  220ASN     CA 1729   6.373  12.307   1.382
  220ASN     HA 1730   6.472  12.325   1.387
  220ASN     CB 1731   6.302  12.366   1.502
  220ASN    HB1 1732   6.322  12.310   1.582
  220ASN    HB2 1733   6.204  12.366   1.485
  220ASN     CG 1734   6.344  12.506   1.531
  220ASN    OD1 1735   6.462  12.538   1.522
  220ASN    ND2 1736   6.249  12.591   1.565
  220ASN   HD21 1737   6.154  12.561   1.570
  220ASN   HD22 1738   6.272  12.686   1.586
  220ASN      C 1739   6.348  12.158   1.377
  220ASN      O 1740   6.438  12.077   1.404
  221ILE      N 1741   6.226  12.119   1.343
  221ILE      H 1742   6.159  12.187   1.314
  221ILE     CA 1743   6.190  11.979   1.347
  221ILE     HA 1744   6.230  11.939   1.429
  221ILE     CB 1745   6.037  11.971   1.354
  221ILE     HB 1746   6.006  12.031   1.428
  221ILE    CG2 1747   5.975  12.022   1.225
  221ILE   HG21 1748   5.876  12.016   1.231
  221ILE   HG22 1749   6.002  12.117   1.211
  221ILE   HG23 1750   6.007  11.967   1.148
  221ILE    CG1 1751   5.989  11.831   1.389
  221ILE   HG11 1752   6.048  11.794   1.461
  221ILE   HG12 1753   5.997  11.774   1.308
  221ILE     CD 1754   5.847  11.826   1.437
  221ILE    HD1 1755   5.823  11.732   1.458
  221ILE    HD2 1756   5.838  11.882   1.519
  221ILE    HD3 1757   5.787  11.861   1.366
  221ILE      C 1758   6.252  11.903   1.231
  221ILE      O 1759   6.268  11.781   1.238
  222ALA      N 1760   6.292  11.973   1.125
  222ALA      H 1761   6.276  12.072   1.121
  222ALA     CA 1762   6.359  11.906   1.015
  222ALA     HA 1763   6.303  11.827   0.994
  222ALA     CB 1764   6.367  11.999   0.894
  222ALA    HB1 1765   6.414  11.952   0.819
  222ALA    HB2 1766   6.275  12.025   0.866
  222ALA    HB3 1767   6.419  12.081   0.919
  222ALA      C 1768   6.499  11.860   1.056
  222ALA      O 1769   6.544  11.753   1.015
  223ILE      N 1770   6.567  11.940   1.138
  223ILE      H 1771   6.526  12.025   1.171
  223ILE     CA 1772   6.701  11.904   1.180
  223ILE     HA 1773   6.748  11.868   1.100
  223ILE     CB 1774   6.773  12.030   1.231
  223ILE     HB 1775   6.726  12.063   1.313
  223ILE    CG2 1776   6.915  12.001   1.269
  223ILE   HG21 1777   6.959  12.085   1.302
  223ILE   HG22 1778   6.917  11.932   1.342
  223ILE   HG23 1779   6.965  11.967   1.189
  223ILE    CG1 1780   6.774  12.135   1.120
  223ILE   HG11 1781   6.683  12.140   1.080
  223ILE   HG12 1782   6.839  12.107   1.050
  223ILE     CD 1783   6.813  12.274   1.167
  223ILE    HD1 1784   6.812  12.337   1.089
  223ILE    HD2 1785   6.748  12.305   1.237
  223ILE    HD3 1786   6.905  12.272   1.206
  223ILE      C 1787   6.696  11.794   1.285
  223ILE      O 1788   6.785  11.708   1.292
  224GLU      N 1789   6.589  11.793   1.365
  224GLU      H 1790   6.521  11.866   1.356
  224GLU     CA 1791   6.570  11.688   1.465
  224GLU     HA 1792   6.654  11.686   1.520
  224GLU     CB 1793   6.449  11.722   1.551
  224GLU    HB1 1794   6.373  11.745   1.491
  224GLU    HB2 1795   6.472  11.801   1.609
  224GLU     CG 1796   6.405  11.612   1.640
  224GLU    HG1 1797   6.482  11.584   1.697
  224GLU    HG2 1798   6.376  11.535   1.584
  224GLU     CD 1799   6.292  11.655   1.728
  224GLU    OE1 1800   6.264  11.776   1.734
  224GLU    OE2 1801   6.225  11.567   1.784
  224GLU      C 1802   6.552  11.552   1.401
  224GLU      O 1803   6.615  11.454   1.442
  225ARG      N 1804   6.470  11.544   1.297
  225ARG      H 1805   6.418  11.625   1.269
  225ARG     CA 1806   6.456  11.418   1.224
  225ARG     HA 1807   6.459  11.348   1.295
  225ARG     CB 1808   6.323  11.416   1.149
  225ARG    HB1 1809   6.320  11.335   1.090
  225ARG    HB2 1810   6.317  11.499   1.093
  225ARG     CG 1811   6.204  11.412   1.241
  225ARG    HG1 1812   6.121  11.422   1.187
  225ARG    HG2 1813   6.211  11.488   1.306
  225ARG     CD 1814   6.201  11.280   1.316
  225ARG    HD1 1815   6.278  11.276   1.380
  225ARG    HD2 1816   6.208  11.204   1.251
  225ARG     NE 1817   6.078  11.263   1.392
  225ARG     HE 1818   6.001  11.219   1.347
  225ARG     CZ 1819   6.062  11.303   1.518
  225ARG    NH1 1820   5.946  11.283   1.579
  225ARG   HH11 1821   5.871  11.238   1.530
  225ARG   HH12 1822   5.934  11.313   1.674
  225ARG    NH2 1823   6.161  11.363   1.581
  225ARG   HH21 1824   6.248  11.379   1.534
  225ARG   HH22 1825   6.149  11.393   1.676
  225ARG      C 1826   6.571  11.391   1.129
  225ARG      O 1827   6.566  11.291   1.057
  226ARG      N 1828   6.672  11.479   1.126
  226ARG      H 1829   6.657  11.567   1.171
  226ARG     CA 1830   6.802  11.457   1.063
  226ARG     HA 1831   6.853  11.542   1.077
  226ARG     CB 1832   6.875  11.340   1.130
  226ARG    HB1 1833   6.962  11.326   1.083
  226ARG    HB2 1834   6.819  11.258   1.121
  226ARG     CG 1835   6.904  11.360   1.277
  226ARG    HG1 1836   6.818  11.368   1.328
  226ARG    HG2 1837   6.958  11.444   1.290
  226ARG     CD 1838   6.982  11.242   1.327
  226ARG    HD1 1839   6.935  11.158   1.303
  226ARG    HD2 1840   6.992  11.248   1.426
  226ARG     NE 1841   7.115  11.241   1.266
  226ARG     HE 1842   7.147  11.325   1.221
  226ARG     CZ 1843   7.196  11.137   1.266
  226ARG    NH1 1844   7.158  11.023   1.320
  226ARG   HH11 1845   7.068  11.015   1.361
  226ARG   HH12 1846   7.220  10.945   1.320
  226ARG    NH2 1847   7.315  11.145   1.207
  226ARG   HH21 1848   7.343  11.230   1.163
  226ARG   HH22 1849   7.377  11.066   1.207
  226ARG      C 1850   6.789  11.434   0.913
  226ARG      O 1851   6.826  11.330   0.860
  227GLN      N 1852   6.733  11.533   0.845
  227GLN      H 1853   6.704  11.615   0.895
  227GLN     CA 1854   6.712  11.528   0.701
  227GLN     HA 1855   6.749  11.442   0.666
  227GLN     CB 1856   6.565  11.530   0.669
  227GLN    HB1 1857   6.554  11.531   0.570
  227GLN    HB2 1858   6.526  11.614   0.707
  227GLN     CG 1859   6.490  11.413   0.724
  227GLN    HG1 1860   6.394  11.422   0.699
  227GLN    HG2 1861   6.499  11.414   0.824
  227GLN     CD 1862   6.542  11.282   0.672
  227GLN    OE1 1863   6.597  11.202   0.747
  227GLN    NE2 1864   6.528  11.260   0.542
  227GLN   HE21 1865   6.485  11.329   0.484
  227GLN   HE22 1866   6.561  11.175   0.502
  227GLN      C 1867   6.784  11.646   0.640
  227GLN      O 1868   6.725  11.752   0.618
  228GLY      N 1869   6.913  11.628   0.610
  228GLY      H 1870   6.956  11.540   0.628
  228GLY     CA 1871   6.991  11.735   0.552
  228GLY    HA1 1872   7.087  11.706   0.553
  228GLY    HA2 1873   6.980  11.816   0.611
  228GLY      C 1874   6.949  11.769   0.410
  228GLY      O 1875   6.967  11.883   0.366
  229ASP      N 1876   6.893  11.673   0.338
  229ASP      H 1877   6.880  11.582   0.377
  229ASP     CA 1878   6.850  11.700   0.201
  229ASP     HA 1879   6.924  11.752   0.157
  229ASP     CB 1880   6.826  11.568   0.128
  229ASP    HB1 1881   6.739  11.530   0.158
  229ASP    HB2 1882   6.900  11.505   0.151
  229ASP     CG 1883   6.822  11.585  -0.023
  229ASP    OD1 1884   6.844  11.697  -0.073
  229ASP    OD2 1885   6.796  11.484  -0.093
  229ASP      C 1886   6.725  11.785   0.201
  229ASP      O 1887   6.711  11.876   0.118
  230ILE      N 1888   6.633  11.759   0.294
  230ILE      H 1889   6.645  11.681   0.355
  230ILE     CA 1890   6.516  11.844   0.308
  230ILE     HA 1891   6.479  11.860   0.216
  230ILE     CB 1892   6.412  11.772   0.396
  230ILE     HB 1893   6.446  11.772   0.490
  230ILE    CG2 1894   6.278  11.844   0.394
  230ILE   HG21 1895   6.213  11.795   0.452
  230ILE   HG22 1896   6.290  11.937   0.429
  230ILE   HG23 1897   6.244  11.848   0.300
  230ILE    CG1 1898   6.391  11.629   0.346
  230ILE   HG11 1899   6.325  11.584   0.406
  230ILE   HG12 1900   6.479  11.581   0.350
  230ILE     CD 1901   6.339  11.619   0.204
  230ILE    HD1 1902   6.328  11.523   0.179
  230ILE    HD2 1903   6.251  11.666   0.198
  230ILE    HD3 1904   6.404  11.663   0.142
  230ILE      C 1905   6.556  11.979   0.365
  230ILE      O 1906   6.492  12.081   0.338
  231THR      N 1907   6.665  11.981   0.442
  231THR      H 1908   6.716  11.896   0.456
  231THR     CA 1909   6.712  12.103   0.507
  231THR     HA 1910   6.634  12.138   0.559
  231THR     CB 1911   6.828  12.071   0.600
  231THR     HB 1912   6.908  12.041   0.548
  231THR    CG2 1913   6.864  12.191   0.683
  231THR   HG21 1914   6.941  12.168   0.743
  231THR   HG22 1915   6.891  12.267   0.623
  231THR   HG23 1916   6.785  12.219   0.738
  231THR    OG1 1917   6.789  11.964   0.688
  231THR    HG1 1918   6.865  11.942   0.750
  231THR      C 1919   6.755  12.207   0.405
  231THR      O 1920   6.722  12.326   0.418
  232ALA      N 1921   6.824  12.163   0.300
  232ALA      H 1922   6.848  12.066   0.294
  232ALA     CA 1923   6.865  12.255   0.193
  232ALA     HA 1924   6.910  12.332   0.239
  232ALA     CB 1925   6.961  12.184   0.098
  232ALA    HB1 1926   6.989  12.247   0.025
  232ALA    HB2 1927   7.042  12.154   0.149
  232ALA    HB3 1928   6.916  12.105   0.058
  232ALA      C 1929   6.746  12.309   0.116
  232ALA      O 1930   6.754  12.418   0.060
  233VAL      N 1931   6.635  12.235   0.114
  233VAL      H 1932   6.635  12.146   0.158
  233VAL     CA 1933   6.515  12.284   0.048
  233VAL     HA 1934   6.544  12.323  -0.040
  233VAL     CB 1935   6.418  12.167   0.024
  233VAL     HB 1936   6.396  12.125   0.112
  233VAL    CG1 1937   6.288  12.216  -0.038
  233VAL   HG11 1938   6.227  12.139  -0.053
  233VAL   HG12 1939   6.245  12.282   0.024
  233VAL   HG13 1940   6.308  12.260  -0.126
  233VAL    CG2 1941   6.483  12.062  -0.063
  233VAL   HG21 1942   6.419  11.987  -0.078
  233VAL   HG22 1943   6.508  12.103  -0.151
  233VAL   HG23 1944   6.565  12.028  -0.018
  233VAL      C 1945   6.451  12.396   0.129
  233VAL      O 1946   6.409  12.498   0.074
  234LEU      N 1947   6.445  12.380   0.261
  234LEU      H 1948   6.483  12.298   0.303
  234LEU     CA 1949   6.384  12.483   0.344
  234LEU     HA 1950   6.299  12.504   0.297
  234LEU     CB 1951   6.356  12.431   0.485
  234LEU    HB1 1952   6.361  12.509   0.547
  234LEU    HB2 1953   6.429  12.366   0.508
  234LEU     CG 1954   6.223  12.361   0.510
  234LEU     HG 1955   6.153  12.414   0.461
  234LEU    CD1 1956   6.218  12.221   0.452
  234LEU   HD11 1957   6.129  12.180   0.471
  234LEU   HD12 1958   6.232  12.226   0.353
  234LEU   HD13 1959   6.290  12.165   0.493
  234LEU    CD2 1960   6.191  12.359   0.660
  234LEU   HD21 1961   6.104  12.313   0.675
  234LEU   HD22 1962   6.263  12.310   0.709
  234LEU   HD23 1963   6.186  12.453   0.694
  234LEU      C 1964   6.470  12.609   0.352
  234LEU      O 1965   6.416  12.719   0.367
  235ILE      N 1966   6.601  12.594   0.340
  235ILE      H 1967   6.642  12.503   0.340
  235ILE     CA 1968   6.685  12.712   0.327
  235ILE     HA 1969   6.654  12.779   0.395
  235ILE     CB 1970   6.831  12.675   0.357
  235ILE     HB 1971   6.861  12.607   0.290
  235ILE    CG2 1972   6.921  12.796   0.348
  235ILE   HG21 1973   7.015  12.769   0.368
  235ILE   HG22 1974   6.916  12.835   0.256
  235ILE   HG23 1975   6.891  12.865   0.414
  235ILE    CG1 1976   6.842  12.620   0.498
  235ILE   HG11 1977   6.770  12.552   0.512
  235ILE   HG12 1978   6.830  12.695   0.563
  235ILE     CD 1979   6.974  12.555   0.527
  235ILE    HD1 1980   6.975  12.521   0.621
  235ILE    HD2 1981   6.988  12.479   0.464
  235ILE    HD3 1982   7.048  12.622   0.515
  235ILE      C 1983   6.667  12.774   0.189
  235ILE      O 1984   6.666  12.896   0.174
  236ALA      N 1985   6.646  12.690   0.088
  236ALA      H 1986   6.656  12.592   0.102
  236ALA     CA 1987   6.609  12.741  -0.044
  236ALA     HA 1988   6.677  12.812  -0.064
  236ALA     CB 1989   6.615  12.630  -0.149
  236ALA    HB1 1990   6.590  12.667  -0.238
  236ALA    HB2 1991   6.708  12.594  -0.154
  236ALA    HB3 1992   6.552  12.557  -0.124
  236ALA      C 1993   6.470  12.803  -0.042
  236ALA      O 1994   6.441  12.893  -0.122
  237ALA      N 1995   6.384  12.757   0.048
  237ALA      H 1996   6.405  12.674   0.100
  237ALA     CA 1997   6.259  12.828   0.071
  237ALA     HA 1998   6.222  12.846  -0.020
  237ALA     CB 1999   6.163  12.742   0.152
  237ALA    HB1 2000   6.078  12.792   0.167
  237ALA    HB2 2001   6.144  12.658   0.102
  237ALA    HB3 2002   6.205  12.720   0.240
  237ALA      C 2003   6.283  12.960   0.143
  237ALA      O 2004   6.198  13.050   0.135
  238GLY      N 2005   6.395  12.974   0.213
  238GLY      H 2006   6.460  12.898   0.218
  238GLY     CA 2007   6.424  13.098   0.282
  238GLY    HA1 2008   6.393  13.174   0.225
  238GLY    HA2 2009   6.523  13.105   0.294
  238GLY      C 2010   6.356  13.104   0.416
  238GLY      O 2011   6.294  13.205   0.451
  239ALA      N 2012   6.364  12.996   0.493
  239ALA      H 2013   6.409  12.914   0.458
  239ALA     CA 2014   6.309  12.995   0.626
  239ALA     HA 2015   6.219  13.037   0.616
  239ALA     CB 2016   6.297  12.852   0.679
  239ALA    HB1 2017   6.259  12.854   0.771
  239ALA    HB2 2018   6.237  12.799   0.619
  239ALA    HB3 2019   6.388  12.810   0.681
  239ALA      C 2020   6.395  13.078   0.720
  239ALA      O 2021   6.511  13.108   0.692
  240ASP      N 2022   6.336  13.116   0.833
  240ASP      H 2023   6.242  13.089   0.851
  240ASP     CA 2024   6.407  13.197   0.931
  240ASP     HA 2025   6.459  13.267   0.882
  240ASP     CB 2026   6.309  13.268   1.023
  240ASP    HB1 2027   6.268  13.201   1.084
  240ASP    HB2 2028   6.238  13.310   0.967
  240ASP     CG 2029   6.374  13.376   1.107
  240ASP    OD1 2030   6.496  13.400   1.093
  240ASP    OD2 2031   6.303  13.438   1.189
  240ASP      C 2032   6.500  13.105   1.009
  240ASP      O 2033   6.458  13.032   1.098
  241VAL      N 2034   6.629  13.110   0.975
  241VAL      H 2035   6.658  13.169   0.900
  241VAL     CA 2036   6.728  13.030   1.047
  241VAL     HA 2037   6.684  12.941   1.058
  241VAL     CB 2038   6.859  13.021   0.966
  241VAL     HB 2039   6.926  12.966   1.016
  241VAL    CG1 2040   6.833  12.954   0.833
  241VAL   HG11 2041   6.919  12.949   0.781
  241VAL   HG12 2042   6.798  12.862   0.849
  241VAL   HG13 2043   6.766  13.008   0.781
  241VAL    CG2 2044   6.918  13.159   0.945
  241VAL   HG21 2045   7.003  13.152   0.892
  241VAL   HG22 2046   6.853  13.216   0.895
  241VAL   HG23 2047   6.938  13.201   1.034
  241VAL      C 2048   6.758  13.085   1.185
  241VAL      O 2049   6.817  13.014   1.267
  242ASN      N 2050   6.720  13.209   1.213
  242ASN      H 2051   6.672  13.261   1.143
  242ASN     CA 2052   6.746  13.272   1.341
  242ASN     HA 2053   6.824  13.222   1.379
  242ASN     CB 2054   6.782  13.419   1.321
  242ASN    HB1 2055   6.792  13.463   1.411
  242ASN    HB2 2056   6.709  13.464   1.270
  242ASN     CG 2057   6.911  13.437   1.244
  242ASN    OD1 2058   7.008  13.363   1.265
  242ASN    ND2 2059   6.914  13.534   1.154
  242ASN   HD21 2060   6.834  13.592   1.140
  242ASN   HD22 2061   6.997  13.550   1.101
  242ASN      C 2062   6.628  13.258   1.436
  242ASN      O 2063   6.607  13.344   1.522
  243ALA      N 2064   6.550  13.152   1.421
  243ALA      H 2065   6.575  13.082   1.354
  243ALA     CA 2066   6.430  13.136   1.500
  243ALA     HA 2067   6.387  13.226   1.499
  243ALA     CB 2068   6.339  13.030   1.438
  243ALA    HB1 2069   6.257  13.020   1.494
  243ALA    HB2 2070   6.314  13.058   1.345
  243ALA    HB3 2071   6.388  12.943   1.434
  243ALA      C 2072   6.464  13.096   1.643
  243ALA      O 2073   6.573  13.047   1.672
  244HIS      N 2074   6.369  13.119   1.732
  244HIS      H 2075   6.284  13.163   1.703
  244HIS     CA 2076   6.385  13.082   1.871
  244HIS     HA 2077   6.476  13.041   1.878
  244HIS     CB 2078   6.377  13.204   1.961
  244HIS    HB1 2079   6.372  13.174   2.056
  244HIS    HB2 2080   6.295  13.256   1.938
  244HIS     CG 2081   6.493  13.295   1.948
  244HIS    ND1 2082   6.497  13.420   2.008
  244HIS    CE1 2083   6.612  13.478   1.979
  244HIS    HE1 2084   6.641  13.569   2.010
  244HIS    NE2 2085   6.682  13.396   1.903
  244HIS    HE2 2086   6.773  13.415   1.866
  244HIS    CD2 2087   6.610  13.281   1.882
  244HIS    HD2 2088   6.639  13.202   1.828
  244HIS      C 2089   6.278  12.982   1.910
  244HIS      O 2090   6.169  12.981   1.853
  245ALA      N 2091   6.310  12.898   2.008
  245ALA      H 2092   6.401  12.905   2.049
  245ALA     CA 2093   6.219  12.796   2.059
  245ALA     HA 2094   6.130  12.806   2.015
  245ALA     CB 2095   6.267  12.657   2.024
  245ALA    HB1 2096   6.203  12.590   2.060
  245ALA    HB2 2097   6.273  12.648   1.925
  245ALA    HB3 2098   6.358  12.642   2.064
  245ALA      C 2099   6.211  12.818   2.210
  245ALA      O 2100   6.287  12.758   2.286
  246LYS      N 2101   6.118  12.902   2.252
  246LYS      H 2102   6.055  12.942   2.185
  246LYS     CA 2103   6.104  12.939   2.393
  246LYS     HA 2104   6.191  12.916   2.437
  246LYS     CB 2105   6.077  13.088   2.405
  246LYS    HB1 2106   6.066  13.111   2.502
  246LYS    HB2 2107   5.993  13.110   2.356
  246LYS     CG 2108   6.188  13.173   2.348
  246LYS    HG1 2109   6.196  13.155   2.250
  246LYS    HG2 2110   6.274  13.149   2.393
  246LYS     CD 2111   6.162  13.320   2.369
  246LYS    HD1 2112   6.243  13.373   2.342
  246LYS    HD2 2113   6.142  13.337   2.465
  246LYS     CE 2114   6.045  13.363   2.285
  246LYS    HE1 2115   6.028  13.461   2.300
  246LYS    HE2 2116   5.964  13.311   2.312
  246LYS     NZ 2117   6.070  13.341   2.141
  246LYS    HZ1 2118   5.991  13.371   2.088
  246LYS    HZ2 2119   6.150  13.394   2.113
  246LYS    HZ3 2120   6.087  13.244   2.125
  246LYS      C 2121   5.995  12.860   2.461
  246LYS      O 2122   5.923  12.912   2.546
  247GLY      N 2123   5.980  12.733   2.425
  247GLY      H 2124   6.046  12.693   2.361
  247GLY     CA 2125   5.871  12.652   2.476
  247GLY    HA1 2126   5.864  12.571   2.418
  247GLY    HA2 2127   5.787  12.706   2.468
  247GLY      C 2128   5.890  12.609   2.620
  247GLY      O 2129   5.989  12.640   2.687
  248VAL      N 2130   5.792  12.534   2.667
  248VAL      H 2131   5.717  12.510   2.606
  248VAL     CA 2132   5.791  12.486   2.805
  248VAL     HA 2133   5.818  12.561   2.866
  248VAL     CB 2134   5.647  12.440   2.836
  248VAL     HB 2135   5.620  12.376   2.765
  248VAL    CG1 2136   5.633  12.368   2.969
  248VAL   HG11 2137   5.538  12.341   2.983
  248VAL   HG12 2138   5.691  12.287   2.969
  248VAL   HG13 2139   5.662  12.429   3.043
  248VAL    CG2 2140   5.558  12.562   2.840
  248VAL   HG21 2141   5.464  12.534   2.860
  248VAL   HG22 2142   5.590  12.625   2.911
  248VAL   HG23 2143   5.561  12.609   2.751
  248VAL      C 2144   5.897  12.379   2.827
  248VAL      O 2145   5.946  12.363   2.939
  249PHE      N 2146   5.946  12.318   2.721
  249PHE      H 2147   5.917  12.348   2.630
  249PHE     CA 2148   6.042  12.208   2.731
  249PHE     HA 2149   6.000  12.148   2.798
  249PHE     CB 2150   6.053  12.136   2.597
  249PHE    HB1 2151   5.963  12.103   2.572
  249PHE    HB2 2152   6.116  12.059   2.608
  249PHE     CG 2153   6.104  12.221   2.484
  249PHE    CD1 2154   6.016  12.295   2.407
  249PHE    HD1 2155   5.918  12.292   2.427
  249PHE    CE1 2156   6.062  12.373   2.303
  249PHE    HE1 2157   5.998  12.427   2.249
  249PHE     CZ 2158   6.197  12.376   2.274
  249PHE     HZ 2159   6.231  12.432   2.198
  249PHE    CE2 2160   6.285  12.303   2.350
  249PHE    HE2 2161   6.383  12.306   2.330
  249PHE    CD2 2162   6.239  12.226   2.454
  249PHE    HD2 2163   6.304  12.173   2.509
  249PHE      C 2164   6.184  12.252   2.784
  249PHE      O 2165   6.278  12.175   2.767
  250PHE      N 2166   6.204  12.371   2.840
  250PHE      H 2167   6.139  12.445   2.823
  250PHE     CA 2168   6.319  12.396   2.926
  250PHE     HA 2169   6.400  12.384   2.868
  250PHE     CB 2170   6.315  12.538   2.980
  250PHE    HB1 2171   6.387  12.549   3.049
  250PHE    HB2 2172   6.226  12.554   3.023
  250PHE     CG 2173   6.335  12.642   2.877
  250PHE    CD1 2174   6.395  12.612   2.755
  250PHE    HD1 2175   6.426  12.519   2.737
  250PHE    CE1 2176   6.412  12.709   2.660
  250PHE    HE1 2177   6.455  12.686   2.573
  250PHE     CZ 2178   6.370  12.838   2.684
  250PHE     HZ 2179   6.383  12.909   2.615
  250PHE    CE2 2180   6.310  12.869   2.805
  250PHE    HE2 2181   6.280  12.963   2.823
  250PHE    CD2 2182   6.292  12.771   2.900
  250PHE    HD2 2183   6.248  12.794   2.987
  250PHE      C 2184   6.320  12.297   3.042
  250PHE      O 2185   6.414  12.219   3.058
  251ASN      N 2186   6.213  12.299   3.123
  251ASN      H 2187   6.144  12.369   3.104
  251ASN     CA 2188   6.186  12.210   3.236
  251ASN     HA 2189   6.104  12.250   3.276
  251ASN     CB 2190   6.161  12.066   3.191
  251ASN    HB1 2191   6.248  12.026   3.162
  251ASN    HB2 2192   6.098  12.067   3.114
  251ASN     CG 2193   6.102  11.981   3.302
  251ASN    OD1 2194   6.062  12.031   3.407
  251ASN    ND2 2195   6.103  11.851   3.282
  251ASN   HD21 2196   6.141  11.814   3.197
  251ASN   HD22 2197   6.066  11.790   3.351
  251ASN      C 2198   6.297  12.210   3.339
  251ASN      O 2199   6.389  12.127   3.329
  252PRO      N 2200   6.296  12.304   3.435
  252PRO     CD 2201   6.183  12.394   3.464
  252PRO    HD1 2202   6.096  12.349   3.445
  252PRO    HD2 2203   6.190  12.478   3.410
  252PRO     CG 2204   6.198  12.422   3.610
  252PRO    HG1 2205   6.150  12.354   3.664
  252PRO    HG2 2206   6.163  12.513   3.632
  252PRO     CB 2207   6.344  12.415   3.637
  252PRO    HB1 2208   6.360  12.392   3.733
  252PRO    HB2 2209   6.387  12.503   3.616
  252PRO     CA 2210   6.396  12.305   3.544
  252PRO     HA 2211   6.487  12.321   3.504
  252PRO      C 2212   6.413  12.173   3.620
  252PRO      O 2213   6.520  12.148   3.676
  253LYS      N 2214   6.309  12.090   3.622
  253LYS      H 2215   6.219  12.125   3.598
  253LYS     CA 2216   6.324  11.949   3.658
  253LYS     HA 2217   6.388  11.943   3.735
  253LYS     CB 2218   6.190  11.891   3.703
  253LYS    HB1 2219   6.204  11.796   3.729
  253LYS    HB2 2220   6.126  11.896   3.626
  253LYS     CG 2221   6.127  11.962   3.821
  253LYS    HG1 2222   6.037  11.923   3.838
  253LYS    HG2 2223   6.118  12.059   3.799
  253LYS     CD 2224   6.211  11.948   3.946
  253LYS    HD1 2225   6.173  12.006   4.018
  253LYS    HD2 2226   6.305  11.978   3.926
  253LYS     CE 2227   6.213  11.804   3.993
  253LYS    HE1 2228   6.276  11.796   4.071
  253LYS    HE2 2229   6.245  11.746   3.918
  253LYS     NZ 2230   6.079  11.757   4.036
  253LYS    HZ1 2231   6.085  11.662   4.066
  253LYS    HZ2 2232   6.047  11.814   4.112
  253LYS    HZ3 2233   6.015  11.764   3.959
  253LYS      C 2234   6.378  11.876   3.535
  253LYS      O 2235   6.306  11.808   3.462
  254TYR      N 2236   6.511  11.888   3.517
  254TYR      H 2237   6.568  11.919   3.594
  254TYR     CA 2238   6.576  11.857   3.389
  254TYR     HA 2239   6.521  11.905   3.320
  254TYR     CB 2240   6.720  11.908   3.391
  254TYR    HB1 2241   6.768  11.867   3.469
  254TYR    HB2 2242   6.719  12.008   3.402
  254TYR     CG 2243   6.798  11.876   3.266
  254TYR    CD1 2244   6.774  11.943   3.148
  254TYR    HD1 2245   6.704  12.014   3.145
  254TYR    CE1 2246   6.846  11.914   3.033
  254TYR    HE1 2247   6.829  11.965   2.949
  254TYR     CZ 2248   6.942  11.815   3.036
  254TYR     OH 2249   7.014  11.786   2.923
  254TYR     HH 2250   7.079  11.713   2.943
  254TYR    CE2 2251   6.967  11.746   3.153
  254TYR    HE2 2252   7.037  11.675   3.155
  254TYR    CD2 2253   6.895  11.776   3.267
  254TYR    HD2 2254   6.913  11.726   3.351
  254TYR      C 2255   6.574  11.709   3.355
  254TYR      O 2256   6.580  11.673   3.236
  255GLN      N 2257   6.558  11.622   3.453
  255GLN      H 2258   6.535  11.655   3.545
  255GLN     CA 2259   6.574  11.478   3.430
  255GLN     HA 2260   6.654  11.472   3.371
  255GLN     CB 2261   6.594  11.406   3.564
  255GLN    HB1 2262   6.594  11.308   3.548
  255GLN    HB2 2263   6.519  11.430   3.625
  255GLN     CG 2264   6.724  11.443   3.633
  255GLN    HG1 2265   6.728  11.397   3.722
  255GLN    HG2 2266   6.726  11.542   3.647
  255GLN     CD 2267   6.846  11.402   3.552
  255GLN    OE1 2268   6.848  11.296   3.490
  255GLN    NE2 2269   6.948  11.487   3.552
  255GLN   HE21 2270   6.942  11.573   3.604
  255GLN   HE22 2271   7.031  11.466   3.501
  255GLN      C 2272   6.458  11.415   3.356
  255GLN      O 2273   6.455  11.292   3.352
  256HIS      N 2274   6.368  11.494   3.298
  256HIS      H 2275   6.377  11.593   3.311
  256HIS     CA 2276   6.259  11.445   3.217
  256HIS     HA 2277   6.295  11.371   3.161
  256HIS     CB 2278   6.146  11.391   3.305
  256HIS    HB1 2279   6.180  11.313   3.357
  256HIS    HB2 2280   6.071  11.362   3.246
  256HIS     CG 2281   6.092  11.491   3.403
  256HIS    ND1 2282   5.984  11.572   3.375
  256HIS    CE1 2283   5.958  11.649   3.479
  256HIS    HE1 2284   5.885  11.717   3.485
  256HIS    NE2 2285   6.046  11.620   3.574
  256HIS    HE2 2286   6.050  11.663   3.664
  256HIS    CD2 2287   6.130  11.522   3.529
  256HIS    HD2 2288   6.206  11.481   3.580
  256HIS      C 2289   6.210  11.560   3.131
  256HIS      O 2290   6.211  11.674   3.175
  257GLU      N 2291   6.171  11.526   3.007
  257GLU      H 2292   6.193  11.433   2.977
  257GLU     CA 2293   6.099  11.612   2.911
  257GLU     HA 2294   6.111  11.565   2.824
  257GLU     CB 2295   5.949  11.620   2.946
  257GLU    HB1 2296   5.916  11.526   2.954
  257GLU    HB2 2297   5.904  11.665   2.869
  257GLU     CG 2298   5.904  11.693   3.072
  257GLU    HG1 2299   5.905  11.792   3.055
  257GLU    HG2 2300   5.968  11.672   3.146
  257GLU     CD 2301   5.766  11.655   3.116
  257GLU    OE1 2302   5.704  11.569   3.049
  257GLU    OE2 2303   5.719  11.708   3.219
  257GLU      C 2304   6.162  11.750   2.892
  257GLU      O 2305   6.095  11.851   2.870
  258GLY      N 2306   6.295  11.753   2.894
  258GLY      H 2307   6.346  11.667   2.903
  258GLY     CA 2308   6.369  11.877   2.883
  258GLY    HA1 2309   6.436  11.879   2.958
  258GLY    HA2 2310   6.304  11.952   2.895
  258GLY      C 2311   6.442  11.895   2.751
  258GLY      O 2312   6.382  11.937   2.652
  259PHE      N 2313   6.572  11.863   2.753
  259PHE      H 2314   6.607  11.821   2.836
  259PHE     CA 2315   6.667  11.885   2.644
  259PHE     HA 2316   6.756  11.855   2.680
  259PHE     CB 2317   6.634  11.799   2.521
  259PHE    HB1 2318   6.547  11.830   2.482
  259PHE    HB2 2319   6.627  11.704   2.549
  259PHE     CG 2320   6.737  11.807   2.414
  259PHE    CD1 2321   6.860  11.750   2.432
  259PHE    HD1 2322   6.881  11.703   2.518
  259PHE    CE1 2323   6.955  11.757   2.334
  259PHE    HE1 2324   7.045  11.716   2.348
  259PHE     CZ 2325   6.926  11.821   2.216
  259PHE     HZ 2326   6.995  11.825   2.144
  259PHE    CE2 2327   6.804  11.879   2.196
  259PHE    HE2 2328   6.784  11.927   2.110
  259PHE    CD2 2329   6.710  11.871   2.294
  259PHE    HD2 2330   6.620  11.912   2.279
  259PHE      C 2331   6.676  12.034   2.610
  259PHE      O 2332   6.629  12.082   2.507
  260TYR      N 2333   6.735  12.107   2.704
  260TYR      H 2334   6.760  12.063   2.790
  260TYR     CA 2335   6.765  12.248   2.686
  260TYR     HA 2336   6.683  12.292   2.650
  260TYR     CB 2337   6.801  12.312   2.819
  260TYR    HB1 2338   6.875  12.260   2.861
  260TYR    HB2 2339   6.721  12.309   2.878
  260TYR     CG 2340   6.846  12.456   2.807
  260TYR    CD1 2341   6.755  12.556   2.779
  260TYR    HD1 2342   6.659  12.533   2.766
  260TYR    CE1 2343   6.795  12.686   2.769
  260TYR    HE1 2344   6.728  12.758   2.749
  260TYR     CZ 2345   6.926  12.718   2.787
  260TYR     OH 2346   6.963  12.848   2.777
  260TYR     HH 2347   7.062  12.856   2.793
  260TYR    CE2 2348   7.019  12.621   2.816
  260TYR    HE2 2349   7.115  12.645   2.829
  260TYR    CD2 2350   6.978  12.491   2.827
  260TYR    HD2 2351   7.045  12.420   2.850
  260TYR      C 2352   6.879  12.262   2.588
  260TYR      O 2353   6.996  12.253   2.625
  261PHE      N 2354   6.847  12.283   2.462
  261PHE      H 2355   6.751  12.288   2.435
  261PHE     CA 2356   6.950  12.299   2.362
  261PHE     HA 2357   7.030  12.256   2.404
  261PHE     CB 2358   6.910  12.229   2.232
  261PHE    HB1 2359   6.883  12.135   2.253
  261PHE    HB2 2360   6.989  12.228   2.170
  261PHE     CG 2361   6.797  12.295   2.161
  261PHE    CD1 2362   6.666  12.270   2.196
  261PHE    HD1 2363   6.647  12.207   2.271
  261PHE    CE1 2364   6.562  12.331   2.130
  261PHE    HE1 2365   6.468  12.315   2.158
  261PHE     CZ 2366   6.589  12.415   2.025
  261PHE     HZ 2367   6.514  12.459   1.976
  261PHE    CE2 2368   6.719  12.440   1.987
  261PHE    HE2 2369   6.738  12.502   1.911
  261PHE    CD2 2370   6.821  12.380   2.054
  261PHE    HD2 2371   6.916  12.398   2.026
  261PHE      C 2372   6.981  12.445   2.334
  261PHE      O 2373   7.075  12.473   2.259
  262GLY      N 2374   6.904  12.538   2.388
  262GLY      H 2375   6.827  12.511   2.446
  262GLY     CA 2376   6.930  12.678   2.365
  262GLY    HA1 2377   7.029  12.688   2.354
  262GLY    HA2 2378   6.901  12.727   2.447
  262GLY      C 2379   6.862  12.740   2.245
  262GLY      O 2380   6.923  12.823   2.177
  263GLU      N 2381   6.742  12.692   2.210
  263GLU      H 2382   6.721  12.600   2.243
  263GLU     CA 2383   6.638  12.757   2.129
  263GLU     HA 2384   6.568  12.686   2.129
  263GLU     CB 2385   6.589  12.887   2.193
  263GLU    HB1 2386   6.592  12.875   2.292
  263GLU    HB2 2387   6.495  12.902   2.163
  263GLU     CG 2388   6.667  13.014   2.161
  263GLU    HG1 2389   6.665  13.030   2.062
  263GLU    HG2 2390   6.762  13.002   2.191
  263GLU     CD 2391   6.610  13.136   2.230
  263GLU    OE1 2392   6.512  13.122   2.305
  263GLU    OE2 2393   6.665  13.246   2.211
  263GLU      C 2394   6.677  12.787   1.984
  263GLU      O 2395   6.591  12.829   1.906
  264THR      N 2396   6.800  12.761   1.944
  264THR      H 2397   6.865  12.713   2.003
  264THR     CA 2398   6.837  12.806   1.811
  264THR     HA 2399   6.759  12.861   1.781
  264THR     CB 2400   6.964  12.891   1.814
  264THR     HB 2401   6.990  12.922   1.723
  264THR    CG2 2402   6.945  13.010   1.905
  264THR   HG21 2403   7.029  13.065   1.906
  264THR   HG22 2404   6.869  13.066   1.872
  264THR   HG23 2405   6.925  12.978   1.998
  264THR    OG1 2406   7.072  12.811   1.861
  264THR    HG1 2407   7.156  12.866   1.863
  264THR      C 2408   6.858  12.688   1.718
  264THR      O 2409   6.907  12.583   1.761
  265PRO      N 2410   6.823  12.702   1.589
  265PRO     CD 2411   6.753  12.814   1.526
  265PRO    HD1 2412   6.818  12.884   1.495
  265PRO    HD2 2413   6.687  12.855   1.589
  265PRO     CG 2414   6.685  12.750   1.412
  265PRO    HG1 2415   6.672  12.816   1.338
  265PRO    HG2 2416   6.597  12.714   1.441
  265PRO     CB 2417   6.774  12.641   1.368
  265PRO    HB1 2418   6.842  12.676   1.303
  265PRO    HB2 2419   6.721  12.569   1.325
  265PRO     CA 2420   6.841  12.591   1.496
  265PRO     HA 2421   6.802  12.508   1.535
  265PRO      C 2422   6.986  12.556   1.472
  265PRO      O 2423   7.016  12.441   1.437
  266LEU      N 2424   7.076  12.652   1.489
  266LEU      H 2425   7.047  12.745   1.514
  266LEU     CA 2426   7.218  12.623   1.472
  266LEU     HA 2427   7.227  12.575   1.385
  266LEU     CB 2428   7.297  12.753   1.468
  266LEU    HB1 2429   7.285  12.801   1.555
  266LEU    HB2 2430   7.262  12.810   1.393
  266LEU     CG 2431   7.446  12.731   1.446
  266LEU     HG 2432   7.482  12.673   1.519
  266LEU    CD1 2433   7.471  12.661   1.315
  266LEU   HD11 2434   7.570  12.648   1.303
  266LEU   HD12 2435   7.425  12.572   1.315
  266LEU   HD13 2436   7.436  12.717   1.240
  266LEU    CD2 2437   7.518  12.863   1.450
  266LEU   HD21 2438   7.616  12.848   1.436
  266LEU   HD22 2439   7.483  12.923   1.378
  266LEU   HD23 2440   7.504  12.906   1.539
  266LEU      C 2441   7.268  12.533   1.583
  266LEU      O 2442   7.335  12.432   1.557
  267ALA      N 2443   7.236  12.566   1.708
  267ALA      H 2444   7.181  12.647   1.726
  267ALA     CA 2445   7.282  12.484   1.819
  267ALA     HA 2446   7.379  12.468   1.801
  267ALA     CB 2447   7.262  12.558   1.951
  267ALA    HB1 2448   7.294  12.501   2.027
  267ALA    HB2 2449   7.314  12.644   1.950
  267ALA    HB3 2450   7.165  12.579   1.963
  267ALA      C 2451   7.211  12.351   1.823
  267ALA      O 2452   7.270  12.251   1.865
  268LEU      N 2453   7.085  12.347   1.778
  268LEU      H 2454   7.039  12.432   1.752
  268LEU     CA 2455   7.014  12.220   1.766
  268LEU     HA 2456   7.019  12.176   1.855
  268LEU     CB 2457   6.868  12.245   1.728
  268LEU    HB1 2458   6.868  12.270   1.631
  268LEU    HB2 2459   6.838  12.324   1.782
  268LEU     CG 2460   6.761  12.137   1.745
  268LEU     HG 2461   6.673  12.184   1.744
  268LEU    CD1 2462   6.753  12.034   1.632
  268LEU   HD11 2463   6.681  11.968   1.652
  268LEU   HD12 2464   6.733  12.081   1.546
  268LEU   HD13 2465   6.841  11.986   1.624
  268LEU    CD2 2466   6.784  12.068   1.877
  268LEU   HD21 2467   6.715  11.997   1.890
  268LEU   HD22 2468   6.875  12.027   1.878
  268LEU   HD23 2469   6.778  12.135   1.951
  268LEU      C 2470   7.082  12.133   1.662
  268LEU      O 2471   7.091  12.011   1.678
  269ALA      N 2472   7.131  12.195   1.556
  269ALA      H 2473   7.109  12.291   1.539
  269ALA     CA 2474   7.217  12.122   1.464
  269ALA     HA 2475   7.171  12.037   1.442
  269ALA     CB 2476   7.237  12.204   1.337
  269ALA    HB1 2477   7.296  12.154   1.274
  269ALA    HB2 2478   7.149  12.221   1.294
  269ALA    HB3 2479   7.280  12.292   1.360
  269ALA      C 2480   7.350  12.090   1.530
  269ALA      O 2481   7.407  11.983   1.504
  270ALA      N 2482   7.399  12.179   1.615
  270ALA      H 2483   7.348  12.263   1.635
  270ALA     CA 2484   7.527  12.154   1.679
  270ALA     HA 2485   7.585  12.119   1.606
  270ALA     CB 2486   7.584  12.283   1.738
  270ALA    HB1 2487   7.672  12.264   1.782
  270ALA    HB2 2488   7.597  12.350   1.665
  270ALA    HB3 2489   7.521  12.320   1.806
  270ALA      C 2490   7.516  12.050   1.788
  270ALA      O 2491   7.612  11.976   1.812
  271CYS      N 2492   7.402  12.042   1.855
  271CYS      H 2493   7.324  12.098   1.829
  271CYS     CA 2494   7.393  11.951   1.967
  271CYS     HA 2495   7.481  11.959   2.014
  271CYS     CB 2496   7.280  11.993   2.060
  271CYS    HB1 2497   7.197  11.986   2.005
  271CYS    HB2 2498   7.298  12.089   2.081
  271CYS     SG 2499   7.270  11.895   2.207
  271CYS     HG 2500   7.194  11.928   2.264
  271CYS      C 2501   7.374  11.807   1.921
  271CYS      O 2502   7.440  11.716   1.971
  272THR      N 2503   7.284  11.784   1.826
  272THR      H 2504   7.241  11.861   1.779
  272THR     CA 2505   7.249  11.647   1.791
  272THR     HA 2506   7.276  11.592   1.870
  272THR     CB 2507   7.100  11.638   1.767
  272THR     HB 2508   7.073  11.548   1.734
  272THR    CG2 2509   7.027  11.670   1.893
  272THR   HG21 2510   6.929  11.664   1.877
  272THR   HG22 2511   7.053  11.605   1.964
  272THR   HG23 2512   7.051  11.763   1.922
  272THR    OG1 2513   7.065  11.734   1.667
  272THR    HG1 2514   6.967  11.730   1.650
  272THR      C 2515   7.327  11.594   1.672
  272THR      O 2516   7.269  11.531   1.584
  273ASN      N 2517   7.460  11.614   1.672
  273ASN      H 2518   7.498  11.678   1.739
  273ASN     CA 2519   7.554  11.548   1.580
  273ASN     HA 2520   7.640  11.597   1.596
  273ASN     CB 2521   7.568  11.401   1.614
  273ASN    HB1 2522   7.586  11.349   1.530
  273ASN    HB2 2523   7.484  11.369   1.656
  273ASN     CG 2524   7.679  11.376   1.708
  273ASN    OD1 2525   7.788  11.428   1.689
  273ASN    ND2 2526   7.653  11.296   1.808
  273ASN   HD21 2527   7.562  11.256   1.817
  273ASN   HD22 2528   7.724  11.275   1.875
  273ASN      C 2529   7.521  11.564   1.433
  273ASN      O 2530   7.521  11.468   1.357
  274GLN      N 2531   7.496  11.687   1.390
  274GLN      H 2532   7.500  11.763   1.455
  274GLN     CA 2533   7.464  11.714   1.251
  274GLN     HA 2534   7.470  11.626   1.205
  274GLN     CB 2535   7.323  11.770   1.237
  274GLN    HB1 2536   7.305  11.786   1.140
  274GLN    HB2 2537   7.319  11.857   1.286
  274GLN     CG 2538   7.214  11.681   1.291
  274GLN    HG1 2539   7.126  11.725   1.273
  274GLN    HG2 2540   7.227  11.671   1.390
  274GLN     CD 2541   7.213  11.544   1.229
  274GLN    OE1 2542   7.244  11.445   1.294
  274GLN    NE2 2543   7.178  11.537   1.101
  274GLN   HE21 2544   7.154  11.621   1.051
  274GLN   HE22 2545   7.176  11.449   1.055
  274GLN      C 2546   7.565  11.812   1.192
  274GLN      O 2547   7.528  11.924   1.154
  275PRO      N 2548   7.692  11.772   1.179
  275PRO     CD 2549   7.747  11.635   1.180
  275PRO    HD1 2550   7.698  11.577   1.115
  275PRO    HD2 2551   7.742  11.596   1.272
  275PRO     CG 2552   7.889  11.654   1.138
  275PRO    HG1 2553   7.899  11.640   1.040
  275PRO    HG2 2554   7.949  11.591   1.187
  275PRO     CB 2555   7.925  11.792   1.172
  275PRO    HB1 2556   7.999  11.824   1.112
  275PRO    HB2 2557   7.955  11.797   1.267
  275PRO     CA 2558   7.796  11.871   1.149
  275PRO     HA 2559   7.784  11.952   1.206
  275PRO      C 2560   7.789  11.926   1.009
  275PRO      O 2561   7.829  12.040   0.986
  276GLU      N 2562   7.738  11.847   0.914
  276GLU      H 2563   7.711  11.754   0.937
  276GLU     CA 2564   7.722  11.895   0.778
  276GLU     HA 2565   7.811  11.934   0.752
  276GLU     CB 2566   7.685  11.779   0.686
  276GLU    HB1 2567   7.598  11.741   0.716
  276GLU    HB2 2568   7.756  11.709   0.692
  276GLU     CG 2569   7.671  11.817   0.542
  276GLU    HG1 2570   7.757  11.859   0.512
  276GLU    HG2 2571   7.597  11.884   0.534
  276GLU     CD 2572   7.640  11.699   0.453
  276GLU    OE1 2573   7.629  11.587   0.505
  276GLU    OE2 2574   7.627  11.719   0.330
  276GLU      C 2575   7.616  12.004   0.771
  276GLU      O 2576   7.631  12.102   0.698
  277ILE      N 2577   7.510  11.990   0.851
  277ILE      H 2578   7.501  11.908   0.907
  277ILE     CA 2579   7.409  12.093   0.858
  277ILE     HA 2580   7.387  12.118   0.764
  277ILE     CB 2581   7.285  12.037   0.929
  277ILE     HB 2582   7.308  12.013   1.023
  277ILE    CG2 2583   7.175  12.140   0.934
  277ILE   HG21 2584   7.096  12.102   0.981
  277ILE   HG22 2585   7.207  12.221   0.984
  277ILE   HG23 2586   7.150  12.167   0.841
  277ILE    CG1 2587   7.236  11.915   0.852
  277ILE   HG11 2588   7.314  11.855   0.833
  277ILE   HG12 2589   7.196  11.945   0.766
  277ILE     CD 2590   7.133  11.836   0.926
  277ILE    HD1 2591   7.105  11.758   0.871
  277ILE    HD2 2592   7.172  11.804   1.012
  277ILE    HD3 2593   7.054  11.894   0.945
  277ILE      C 2594   7.464  12.217   0.927
  277ILE      O 2595   7.433  12.330   0.889
  278VAL      N 2596   7.551  12.196   1.026
  278VAL      H 2597   7.568  12.103   1.058
  278VAL     CA 2598   7.622  12.307   1.089
  278VAL     HA 2599   7.553  12.373   1.119
  278VAL     CB 2600   7.701  12.257   1.210
  278VAL     HB 2601   7.762  12.184   1.181
  278VAL    CG1 2602   7.785  12.368   1.270
  278VAL   HG11 2603   7.836  12.333   1.349
  278VAL   HG12 2604   7.850  12.402   1.201
  278VAL   HG13 2605   7.726  12.443   1.299
  278VAL    CG2 2606   7.607  12.203   1.313
  278VAL   HG21 2607   7.659  12.171   1.392
  278VAL   HG22 2608   7.545  12.276   1.342
  278VAL   HG23 2609   7.555  12.127   1.274
  278VAL      C 2610   7.713  12.375   0.988
  278VAL      O 2611   7.720  12.498   0.981
  279GLN      N 2612   7.781  12.295   0.906
  279GLN      H 2613   7.779  12.196   0.920
  279GLN     CA 2614   7.858  12.350   0.796
  279GLN     HA 2615   7.917  12.420   0.837
  279GLN     CB 2616   7.941  12.239   0.730
  279GLN    HB1 2617   7.879  12.177   0.682
  279GLN    HB2 2618   7.990  12.189   0.802
  279GLN     CG 2619   8.043  12.287   0.630
  279GLN    HG1 2620   7.998  12.348   0.565
  279GLN    HG2 2621   8.081  12.208   0.582
  279GLN     CD 2622   8.156  12.362   0.696
  279GLN    OE1 2623   8.205  12.322   0.801
  279GLN    NE2 2624   8.197  12.472   0.635
  279GLN   HE21 2625   8.154  12.501   0.550
  279GLN   HE22 2626   8.272  12.526   0.674
  279GLN      C 2627   7.768  12.417   0.694
  279GLN      O 2628   7.807  12.515   0.630
  280LEU      N 2629   7.644  12.368   0.680
  280LEU      H 2630   7.616  12.289   0.733
  280LEU     CA 2631   7.551  12.431   0.587
  280LEU     HA 2632   7.605  12.454   0.506
  280LEU     CB 2633   7.440  12.334   0.551
  280LEU    HB1 2634   7.390  12.311   0.635
  280LEU    HB2 2635   7.482  12.252   0.513
  280LEU     CG 2636   7.341  12.390   0.449
  280LEU     HG 2637   7.300  12.474   0.485
  280LEU    CD1 2638   7.414  12.421   0.320
  280LEU   HD11 2639   7.350  12.458   0.253
  280LEU   HD12 2640   7.486  12.489   0.338
  280LEU   HD13 2641   7.455  12.338   0.284
  280LEU    CD2 2642   7.230  12.291   0.423
  280LEU   HD21 2643   7.166  12.329   0.356
  280LEU   HD22 2644   7.269  12.206   0.387
  280LEU   HD23 2645   7.182  12.272   0.508
  280LEU      C 2646   7.493  12.559   0.645
  280LEU      O 2647   7.490  12.662   0.577
  281LEU      N 2648   7.446  12.554   0.770
  281LEU      H 2649   7.452  12.469   0.822
  281LEU     CA 2650   7.386  12.672   0.831
  281LEU     HA 2651   7.319  12.702   0.763
  281LEU     CB 2652   7.320  12.637   0.963
  281LEU    HB1 2653   7.303  12.723   1.012
  281LEU    HB2 2654   7.384  12.581   1.015
  281LEU     CG 2655   7.188  12.561   0.951
  281LEU     HG 2656   7.201  12.476   0.901
  281LEU    CD1 2657   7.136  12.525   1.088
  281LEU   HD11 2658   7.050  12.476   1.079
  281LEU   HD12 2659   7.203  12.468   1.135
  281LEU   HD13 2660   7.121  12.609   1.141
  281LEU    CD2 2661   7.089  12.649   0.877
  281LEU   HD21 2662   7.002  12.601   0.868
  281LEU   HD22 2663   7.075  12.734   0.928
  281LEU   HD23 2664   7.125  12.670   0.786
  281LEU      C 2665   7.487  12.783   0.856
  281LEU      O 2666   7.447  12.899   0.866
  282MET      N 2667   7.615  12.750   0.868
  282MET      H 2668   7.642  12.654   0.866
  282MET     CA 2669   7.716  12.853   0.884
  282MET     HA 2670   7.684  12.911   0.959
  282MET     CB 2671   7.850  12.789   0.918
  282MET    HB1 2672   7.879  12.732   0.841
  282MET    HB2 2673   7.839  12.733   1.000
  282MET     CG 2674   7.959  12.888   0.945
  282MET    HG1 2675   7.972  12.939   0.860
  282MET    HG2 2676   8.041  12.834   0.964
  282MET     SD 2677   7.910  12.992   1.082
  282MET     CE 2678   7.920  12.873   1.214
  282MET    HE1 2679   7.895  12.917   1.300
  282MET    HE2 2680   7.858  12.798   1.196
  282MET    HE3 2681   8.014  12.838   1.220
  282MET      C 2682   7.729  12.938   0.759
  282MET      O 2683   7.747  13.060   0.767
  283GLU      N 2684   7.716  12.876   0.641
  283GLU      H 2685   7.686  12.781   0.638
  283GLU     CA 2686   7.745  12.947   0.518
  283GLU     HA 2687   7.828  12.999   0.539
  283GLU     CB 2688   7.769  12.848   0.405
  283GLU    HB1 2689   7.784  12.899   0.320
  283GLU    HB2 2690   7.689  12.790   0.395
  283GLU     CG 2691   7.889  12.761   0.431
  283GLU    HG1 2692   7.896  12.694   0.357
  283GLU    HG2 2693   7.876  12.714   0.518
  283GLU     CD 2694   8.018  12.840   0.438
  283GLU    OE1 2695   8.033  12.937   0.361
  283GLU    OE2 2696   8.103  12.807   0.524
  283GLU      C 2697   7.636  13.045   0.479
  283GLU      O 2698   7.662  13.135   0.399
  284ASN      N 2699   7.516  13.030   0.533
  284ASN      H 2700   7.497  12.951   0.591
  284ASN     CA 2701   7.413  13.129   0.508
  284ASN     HA 2702   7.414  13.146   0.410
  284ASN     CB 2703   7.276  13.076   0.549
  284ASN    HB1 2704   7.270  13.075   0.649
  284ASN    HB2 2705   7.266  12.983   0.514
  284ASN     CG 2706   7.163  13.160   0.496
  284ASN    OD1 2707   7.184  13.257   0.424
  284ASN    ND2 2708   7.041  13.123   0.532
  284ASN   HD21 2709   7.029  13.044   0.591
  284ASN   HD22 2710   6.962  13.175   0.500
  284ASN      C 2711   7.446  13.256   0.585
  284ASN      O 2712   7.475  13.252   0.704
  285GLU      N 2713   7.442  13.370   0.515
  285GLU      H 2714   7.405  13.371   0.422
  285GLU     CA 2715   7.492  13.493   0.573
  285GLU     HA 2716   7.572  13.464   0.626
  285GLU     CB 2717   7.530  13.591   0.463
  285GLU    HB1 2718   7.554  13.679   0.505
  285GLU    HB2 2719   7.452  13.604   0.402
  285GLU     CG 2720   7.648  13.542   0.381
  285GLU    HG1 2721   7.664  13.607   0.306
  285GLU    HG2 2722   7.626  13.452   0.343
  285GLU     CD 2723   7.775  13.530   0.464
  285GLU    OE1 2724   7.798  13.613   0.554
  285GLU    OE2 2725   7.852  13.435   0.439
  285GLU      C 2726   7.393  13.559   0.668
  285GLU      O 2727   7.434  13.644   0.747
  286GLN      N 2728   7.267  13.520   0.665
  286GLN      H 2729   7.238  13.453   0.597
  286GLN     CA 2730   7.170  13.572   0.759
  286GLN     HA 2731   7.205  13.663   0.782
  286GLN     CB 2732   7.032  13.580   0.694
  286GLN    HB1 2733   6.965  13.606   0.764
  286GLN    HB2 2734   7.009  13.490   0.657
  286GLN     CG 2735   7.025  13.681   0.581
  286GLN    HG1 2736   7.094  13.657   0.512
  286GLN    HG2 2737   7.045  13.772   0.618
  286GLN     CD 2738   6.890  13.685   0.514
  286GLN    OE1 2739   6.801  13.606   0.546
  286GLN    NE2 2740   6.873  13.777   0.420
  286GLN   HE21 2741   6.948  13.839   0.397
  286GLN   HE22 2742   6.786  13.784   0.372
  286GLN      C 2743   7.163  13.489   0.886
  286GLN      O 2744   7.068  13.503   0.963
  287THR      N 2745   7.261  13.403   0.909
  287THR      H 2746   7.336  13.398   0.843
  287THR     CA 2747   7.264  13.316   1.026
  287THR     HA 2748   7.170  13.303   1.055
  287THR     CB 2749   7.323  13.181   0.991
  287THR     HB 2750   7.417  13.191   0.958
  287THR    CG2 2751   7.316  13.090   1.112
  287THR   HG21 2752   7.355  13.001   1.089
  287THR   HG22 2753   7.368  13.131   1.187
  287THR   HG23 2754   7.221  13.079   1.140
  287THR    OG1 2755   7.248  13.123   0.884
  287THR    HG1 2756   7.287  13.034   0.861
  287THR      C 2757   7.347  13.383   1.135
  287THR      O 2758   7.468  13.396   1.122
  288ASP      N 2759   7.281  13.424   1.242
  288ASP      H 2760   7.182  13.417   1.245
  288ASP     CA 2761   7.352  13.479   1.355
  288ASP     HA 2762   7.419  13.543   1.317
  288ASP     CB 2763   7.255  13.553   1.447
  288ASP    HB1 2764   7.201  13.486   1.498
  288ASP    HB2 2765   7.194  13.610   1.391
  288ASP     CG 2766   7.326  13.643   1.547
  288ASP    OD1 2767   7.450  13.649   1.545
  288ASP    OD2 2768   7.256  13.708   1.627
  288ASP      C 2769   7.423  13.368   1.431
  288ASP      O 2770   7.384  13.251   1.425
  289ILE      N 2771   7.530  13.406   1.500
  289ILE      H 2772   7.568  13.498   1.484
  289ILE     CA 2773   7.595  13.320   1.598
  289ILE     HA 2774   7.547  13.233   1.602
  289ILE     CB 2775   7.740  13.290   1.557
  289ILE     HB 2776   7.789  13.377   1.550
  289ILE    CG2 2777   7.810  13.204   1.659
  289ILE   HG21 2778   7.904  13.187   1.629
  289ILE   HG22 2779   7.812  13.251   1.747
  289ILE   HG23 2780   7.762  13.117   1.668
  289ILE    CG1 2781   7.742  13.217   1.424
  289ILE   HG11 2782   7.684  13.265   1.358
  289ILE   HG12 2783   7.708  13.124   1.436
  289ILE     CD 2784   7.879  13.210   1.369
  289ILE    HD1 2785   7.878  13.162   1.282
  289ILE    HD2 2786   7.914  13.303   1.355
  289ILE    HD3 2787   7.938  13.161   1.433
  289ILE      C 2788   7.586  13.392   1.731
  289ILE      O 2789   7.575  13.330   1.837
  290THR      N 2790   7.582  13.523   1.725
  290THR      H 2791   7.573  13.567   1.636
  290THR     CA 2792   7.591  13.606   1.843
  290THR     HA 2793   7.654  13.558   1.905
  290THR     CB 2794   7.647  13.742   1.803
  290THR     HB 2795   7.572  13.804   1.779
  290THR    CG2 2796   7.735  13.799   1.913
  290THR   HG21 2797   7.771  13.888   1.885
  290THR   HG22 2798   7.681  13.810   1.997
  290THR   HG23 2799   7.812  13.737   1.930
  290THR    OG1 2800   7.734  13.723   1.691
  290THR    HG1 2801   7.772  13.811   1.663
  290THR      C 2802   7.455  13.622   1.913
  290THR      O 2803   7.441  13.706   2.002
  291SER      N 2804   7.355  13.543   1.873
  291SER      H 2805   7.372  13.478   1.799
  291SER     CA 2806   7.222  13.549   1.933
  291SER     HA 2807   7.196  13.646   1.926
  291SER     CB 2808   7.124  13.460   1.857
  291SER    HB1 2809   7.159  13.367   1.851
  291SER    HB2 2810   7.108  13.496   1.765
  291SER     OG 2811   7.000  13.456   1.925
  291SER     HG 2812   6.937  13.398   1.875
  291SER      C 2813   7.224  13.506   2.079
  291SER      O 2814   7.315  13.436   2.124
  292GLN      N 2815   7.122  13.547   2.152
  292GLN      H 2816   7.051  13.603   2.110
  292GLN     CA 2817   7.113  13.512   2.292
  292GLN     HA 2818   7.191  13.452   2.308
  292GLN     CB 2819   7.125  13.636   2.382
  292GLN    HB1 2820   7.102  13.611   2.476
  292GLN    HB2 2821   7.062  13.707   2.350
  292GLN     CG 2822   7.265  13.693   2.380
  292GLN    HG1 2823   7.285  13.727   2.288
  292GLN    HG2 2824   7.330  13.621   2.403
  292GLN     CD 2825   7.282  13.806   2.478
  292GLN    OE1 2826   7.188  13.847   2.546
  292GLN    NE2 2827   7.404  13.858   2.486
  292GLN   HE21 2828   7.478  13.822   2.429
  292GLN   HE22 2829   7.422  13.934   2.549
  292GLN      C 2830   6.983  13.438   2.320
  292GLN      O 2831   6.893  13.431   2.236
  293ASP      N 2832   6.976  13.382   2.440
  293ASP      H 2833   7.049  13.403   2.505
  293ASP     CA 2834   6.870  13.293   2.483
  293ASP     HA 2835   6.809  13.280   2.405
  293ASP     CB 2836   6.930  13.158   2.526
  293ASP    HB1 2837   6.972  13.169   2.616
  293ASP    HB2 2838   7.000  13.132   2.460
  293ASP     CG 2839   6.828  13.046   2.534
  293ASP    OD1 2840   6.707  13.073   2.516
  293ASP    OD2 2841   6.868  12.931   2.560
  293ASP      C 2842   6.793  13.359   2.597
  293ASP      O 2843   6.832  13.464   2.648
  294SER      N 2844   6.682  13.295   2.635
  294SER      H 2845   6.651  13.216   2.583
  294SER     CA 2846   6.606  13.340   2.752
  294SER     HA 2847   6.586  13.437   2.736
  294SER     CB 2848   6.478  13.258   2.764
  294SER    HB1 2849   6.426  13.260   2.679
  294SER    HB2 2850   6.421  13.292   2.839
  294SER     OG 2851   6.509  13.123   2.792
  294SER     HG 2852   6.425  13.071   2.800
  294SER      C 2853   6.687  13.329   2.880
  294SER      O 2854   6.669  13.410   2.971
  295ARG      N 2855   6.778  13.233   2.888
  295ARG      H 2856   6.780  13.162   2.818
  295ARG     CA 2857   6.875  13.230   2.996
  295ARG     HA 2858   6.826  13.270   3.074
  295ARG     CB 2859   6.918  13.087   3.026
  295ARG    HB1 2860   6.991  13.090   3.094
  295ARG    HB2 2861   6.953  13.046   2.942
  295ARG     CG 2862   6.809  12.998   3.079
  295ARG    HG1 2863   6.734  12.996   3.014
  295ARG    HG2 2864   6.777  13.034   3.166
  295ARG     CD 2865   6.863  12.858   3.099
  295ARG    HD1 2866   6.931  12.859   3.173
  295ARG    HD2 2867   6.907  12.827   3.015
  295ARG     NE 2868   6.758  12.763   3.134
  295ARG     HE 2869   6.666  12.799   3.149
  295ARG     CZ 2870   6.776  12.633   3.147
  295ARG    NH1 2871   6.896  12.580   3.128
  295ARG   HH11 2872   6.974  12.639   3.104
  295ARG   HH12 2873   6.909  12.482   3.138
  295ARG    NH2 2874   6.674  12.554   3.179
  295ARG   HH21 2875   6.583  12.593   3.193
  295ARG   HH22 2876   6.688  12.456   3.189
  295ARG      C 2877   6.998  13.314   2.965
  295ARG      O 2878   7.096  13.307   3.040
  296GLY      N 2879   6.995  13.392   2.859
  296GLY      H 2880   6.912  13.398   2.804
  296GLY     CA 2881   7.111  13.469   2.822
  296GLY    HA1 2882   7.146  13.512   2.905
  296GLY    HA2 2883   7.080  13.540   2.758
  296GLY      C 2884   7.222  13.389   2.758
  296GLY      O 2885   7.334  13.440   2.746
  297ASN      N 2886   7.195  13.267   2.714
  297ASN      H 2887   7.102  13.232   2.719
  297ASN     CA 2888   7.300  13.184   2.658
  297ASN     HA 2889   7.382  13.206   2.711
  297ASN     CB 2890   7.264  13.036   2.671
  297ASN    HB1 2891   7.336  12.981   2.628
  297ASN    HB2 2892   7.177  13.020   2.625
  297ASN     CG 2893   7.251  12.992   2.813
  297ASN    OD1 2894   7.148  12.940   2.854
  297ASN    ND2 2895   7.353  13.018   2.893
  297ASN   HD21 2896   7.434  13.065   2.857
  297ASN   HD22 2897   7.350  12.991   2.989
  297ASN      C 2898   7.322  13.217   2.512
  297ASN      O 2899   7.228  13.245   2.438
  298ASN      N 2900   7.447  13.211   2.471
  298ASN      H 2901   7.521  13.210   2.538
  298ASN     CA 2902   7.478  13.206   2.329
  298ASN     HA 2903   7.410  13.261   2.280
  298ASN     CB 2904   7.614  13.269   2.302
  298ASN    HB1 2905   7.609  13.367   2.324
  298ASN    HB2 2906   7.636  13.258   2.205
  298ASN     CG 2907   7.725  13.207   2.384
  298ASN    OD1 2908   7.707  13.110   2.457
  298ASN    ND2 2909   7.844  13.265   2.372
  298ASN   HD21 2910   7.855  13.344   2.312
  298ASN   HD22 2911   7.923  13.230   2.423
  298ASN      C 2912   7.469  13.061   2.283
  298ASN      O 2913   7.420  12.974   2.356
  299ILE      N 2914   7.517  13.033   2.162
  299ILE      H 2915   7.546  13.107   2.101
  299ILE     CA 2916   7.527  12.895   2.120
  299ILE     HA 2917   7.438  12.855   2.138
  299ILE     CB 2918   7.556  12.887   1.970
  299ILE     HB 2919   7.476  12.918   1.919
  299ILE    CG2 2920   7.667  12.981   1.930
  299ILE   HG21 2921   7.684  12.974   1.832
  299ILE   HG22 2922   7.641  13.075   1.952
  299ILE   HG23 2923   7.751  12.957   1.980
  299ILE    CG1 2924   7.585  12.742   1.931
  299ILE   HG11 2925   7.516  12.682   1.972
  299ILE   HG12 2926   7.676  12.716   1.965
  299ILE     CD 2927   7.584  12.717   1.788
  299ILE    HD1 2928   7.604  12.621   1.771
  299ILE    HD2 2929   7.494  12.740   1.751
  299ILE    HD3 2930   7.654  12.774   1.744
  299ILE      C 2931   7.630  12.820   2.203
  299ILE      O 2932   7.607  12.707   2.247
  300LEU      N 2933   7.741  12.885   2.234
  300LEU      H 2934   7.750  12.983   2.216
  300LEU     CA 2935   7.849  12.811   2.294
  300LEU     HA 2936   7.833  12.716   2.269
  300LEU     CB 2937   7.982  12.859   2.237
  300LEU    HB1 2938   8.057  12.810   2.281
  300LEU    HB2 2939   7.993  12.957   2.254
  300LEU     CG 2940   7.981  12.831   2.086
  300LEU     HG 2941   7.913  12.895   2.049
  300LEU    CD1 2942   8.113  12.862   2.018
  300LEU   HD11 2943   8.106  12.842   1.920
  300LEU   HD12 2944   8.135  12.959   2.030
  300LEU   HD13 2945   8.186  12.806   2.058
  300LEU    CD2 2946   7.937  12.689   2.051
  300LEU   HD21 2947   7.939  12.677   1.952
  300LEU   HD22 2948   8.000  12.624   2.093
  300LEU   HD23 2949   7.845  12.674   2.085
  300LEU      C 2950   7.846  12.817   2.445
  300LEU      O 2951   7.942  12.776   2.510
  301HIS      N 2952   7.738  12.869   2.502
  301HIS      H 2953   7.684  12.939   2.455
  301HIS     CA 2954   7.700  12.822   2.634
  301HIS     HA 2955   7.787  12.813   2.683
  301HIS     CB 2956   7.610  12.921   2.706
  301HIS    HB1 2957   7.566  12.874   2.782
  301HIS    HB2 2958   7.541  12.954   2.642
  301HIS     CG 2959   7.682  13.040   2.761
  301HIS    ND1 2960   7.618  13.142   2.827
  301HIS    CE1 2961   7.707  13.232   2.865
  301HIS    HE1 2962   7.687  13.317   2.915
  301HIS    NE2 2963   7.826  13.192   2.826
  301HIS    HE2 2964   7.912  13.241   2.842
  301HIS    CD2 2965   7.813  13.073   2.760
  301HIS    HD2 2966   7.887  13.020   2.719
  301HIS      C 2967   7.629  12.689   2.625
  301HIS      O 2968   7.643  12.605   2.714
  302ALA      N 2969   7.554  12.668   2.517
  302ALA      H 2970   7.562  12.729   2.438
  302ALA     CA 2971   7.461  12.556   2.514
  302ALA     HA 2972   7.417  12.556   2.604
  302ALA     CB 2973   7.357  12.576   2.404
  302ALA    HB1 2974   7.294  12.499   2.403
  302ALA    HB2 2975   7.306  12.660   2.421
  302ALA    HB3 2976   7.403  12.583   2.315
  302ALA      C 2977   7.533  12.424   2.496
  302ALA      O 2978   7.491  12.323   2.553
  303LEU      N 2979   7.642  12.423   2.420
  303LEU      H 2980   7.672  12.507   2.373
  303LEU     CA 2981   7.718  12.300   2.405
  303LEU     HA 2982   7.649  12.233   2.378
  303LEU     CB 2983   7.825  12.313   2.298
  303LEU    HB1 2984   7.888  12.236   2.308
  303LEU    HB2 2985   7.875  12.399   2.314
  303LEU     CG 2986   7.776  12.315   2.155
  303LEU     HG 2987   7.720  12.396   2.139
  303LEU    CD1 2988   7.894  12.320   2.062
  303LEU   HD11 2989   7.862  12.322   1.967
  303LEU   HD12 2990   7.948  12.403   2.080
  303LEU   HD13 2991   7.952  12.240   2.077
  303LEU    CD2 2992   7.692  12.193   2.128
  303LEU   HD21 2993   7.660  12.195   2.033
  303LEU   HD22 2994   7.747  12.111   2.143
  303LEU   HD23 2995   7.614  12.193   2.190
  303LEU      C 2996   7.784  12.258   2.535
  303LEU      O 2997   7.804  12.139   2.558
  304VAL      N 2998   7.815  12.355   2.621
  304VAL      H 2999   7.798  12.451   2.597
  304VAL     CA 3000   7.874  12.322   2.750
  304VAL     HA 3001   7.951  12.260   2.733
  304VAL     CB 3002   7.925  12.450   2.816
  304VAL     HB 3003   7.851  12.516   2.829
  304VAL    CG1 3004   7.980  12.419   2.950
  304VAL   HG11 3005   8.013  12.503   2.993
  304VAL   HG12 3006   7.909  12.379   3.007
  304VAL   HG13 3007   8.056  12.354   2.941
  304VAL    CG2 3008   8.028  12.515   2.729
  304VAL   HG21 3009   8.061  12.599   2.773
  304VAL   HG22 3010   8.105  12.452   2.716
  304VAL   HG23 3011   7.988  12.538   2.641
  304VAL      C 3012   7.774  12.249   2.837
  304VAL      O 3013   7.806  12.147   2.899
  305THR      N 3014   7.649  12.294   2.838
  305THR      H 3015   7.624  12.371   2.779
  305THR     CA 3016   7.549  12.233   2.923
  305THR     HA 3017   7.601  12.208   3.005
  305THR     CB 3018   7.438  12.333   2.953
  305THR     HB 3019   7.364  12.291   3.005
  305THR    CG2 3020   7.492  12.449   3.031
  305THR   HG21 3021   7.418  12.514   3.050
  305THR   HG22 3022   7.531  12.416   3.117
  305THR   HG23 3023   7.564  12.495   2.978
  305THR    OG1 3024   7.382  12.379   2.829
  305THR    HG1 3025   7.309  12.445   2.848
  305THR      C 3026   7.488  12.108   2.863
  305THR      O 3027   7.380  12.069   2.907
  306VAL      N 3028   7.550  12.045   2.763
  306VAL      H 3029   7.631  12.086   2.720
  306VAL     CA 3030   7.499  11.917   2.718
  306VAL     HA 3031   7.420  11.897   2.776
  306VAL     CB 3032   7.454  11.924   2.570
  306VAL     HB 3033   7.532  11.949   2.512
  306VAL    CG1 3034   7.401  11.790   2.524
  306VAL   HG11 3035   7.373  11.797   2.428
  306VAL   HG12 3036   7.473  11.721   2.533
  306VAL   HG13 3037   7.323  11.764   2.581
  306VAL    CG2 3038   7.348  12.028   2.553
  306VAL   HG21 3039   7.320  12.032   2.457
  306VAL   HG22 3040   7.269  12.005   2.610
  306VAL   HG23 3041   7.384  12.117   2.580
  306VAL      C 3042   7.605  11.811   2.739
  306VAL      O 3043   7.573  11.696   2.773
  307ALA      N 3044   7.732  11.850   2.727
  307ALA      H 3045   7.752  11.948   2.728
  307ALA     CA 3046   7.844  11.757   2.713
  307ALA     HA 3047   7.822  11.698   2.636
  307ALA     CB 3048   7.972  11.832   2.683
  307ALA    HB1 3049   8.048  11.767   2.674
  307ALA    HB2 3050   7.962  11.883   2.598
  307ALA    HB3 3051   7.992  11.896   2.758
  307ALA      C 3052   7.859  11.674   2.839
  307ALA      O 3053   7.908  11.722   2.941
  308GLU      N 3054   7.817  11.549   2.833
  308GLU      H 3055   7.790  11.509   2.745
  308GLU     CA 3056   7.810  11.470   2.954
  308GLU     HA 3057   7.780  11.534   3.025
  308GLU     CB 3058   7.709  11.358   2.939
  308GLU    HB1 3059   7.718  11.296   3.016
  308GLU    HB2 3060   7.728  11.309   2.854
  308GLU     CG 3061   7.568  11.408   2.935
  308GLU    HG1 3062   7.508  11.332   2.914
  308GLU    HG2 3063   7.561  11.477   2.863
  308GLU     CD 3064   7.526  11.469   3.066
  308GLU    OE1 3065   7.570  11.419   3.172
  308GLU    OE2 3066   7.450  11.568   3.065
  308GLU      C 3067   7.946  11.414   2.992
  308GLU      O 3068   8.041  11.414   2.914
  309ASP      N 3069   7.953  11.365   3.115
  309ASP      H 3070   7.871  11.365   3.172
  309ASP     CA 3071   8.077  11.312   3.170
  309ASP     HA 3072   8.150  11.362   3.124
  309ASP     CB 3073   8.082  11.337   3.320
  309ASP    HB1 3074   8.162  11.290   3.358
  309ASP    HB2 3075   7.999  11.301   3.361
  309ASP     CG 3076   8.093  11.484   3.355
  309ASP    OD1 3077   8.150  11.560   3.275
  309ASP    OD2 3078   8.045  11.522   3.463
  309ASP      C 3079   8.092  11.163   3.141
  309ASP      O 3080   8.120  11.083   3.229
  310PHE      N 3081   8.074  11.125   3.015
  310PHE      H 3082   8.030  11.188   2.951
  310PHE     CA 3083   8.118  10.995   2.969
  310PHE     HA 3084   8.140  10.939   3.049
  310PHE     CB 3085   8.010  10.921   2.891
  310PHE    HB1 3086   7.999  10.965   2.802
  310PHE    HB2 3087   7.924  10.926   2.942
  310PHE     CG 3088   8.042  10.777   2.868
  310PHE    CD1 3089   8.020  10.684   2.967
  310PHE    HD1 3090   7.981  10.714   3.054
  310PHE    CE1 3091   8.051  10.551   2.948
  310PHE    HE1 3092   8.034  10.485   3.020
  310PHE     CZ 3093   8.106  10.511   2.829
  310PHE     HZ 3094   8.128  10.415   2.814
  310PHE    CE2 3095   8.131  10.603   2.730
  310PHE    HE2 3096   8.171  10.574   2.643
  310PHE    CD2 3097   8.101  10.734   2.750
  310PHE    HD2 3098   8.122  10.801   2.678
  310PHE      C 3099   8.238  11.022   2.882
  310PHE      O 3100   8.229  11.101   2.787
  311LYS      N 3101   8.350  10.961   2.916
  311LYS      H 3102   8.351  10.898   2.994
  311LYS     CA 3103   8.472  10.985   2.841
  311LYS     HA 3104   8.483  11.084   2.834
  311LYS     CB 3105   8.593  10.927   2.913
  311LYS    HB1 3106   8.583  10.828   2.918
  311LYS    HB2 3107   8.596  10.965   3.006
  311LYS     CG 3108   8.725  10.958   2.844
  311LYS    HG1 3109   8.720  10.931   2.748
  311LYS    HG2 3110   8.799  10.907   2.889
  311LYS     CD 3111   8.756  11.106   2.851
  311LYS    HD1 3112   8.749  11.136   2.946
  311LYS    HD2 3113   8.689  11.155   2.796
  311LYS     CE 3114   8.896  11.139   2.799
  311LYS    HE1 3115   8.963  11.080   2.844
  311LYS    HE2 3116   8.917  11.235   2.819
  311LYS     NZ 3117   8.909  11.119   2.652
  311LYS    HZ1 3118   9.002  11.142   2.623
  311LYS    HZ2 3119   8.890  11.024   2.630
  311LYS    HZ3 3120   8.844  11.178   2.604
  311LYS      C 3121   8.458  10.922   2.704
  311LYS      O 3122   8.423  10.804   2.692
  312THR      N 3123   8.487  11.003   2.602
  312THR      H 3124   8.532  11.089   2.626
  312THR     CA 3125   8.462  10.982   2.460
  312THR     HA 3126   8.453  11.076   2.427
  312THR     CB 3127   8.582  10.916   2.388
  312THR     HB 3128   8.659  10.980   2.396
  312THR    CG2 3129   8.632  10.781   2.446
  312THR   HG21 3130   8.710  10.748   2.392
  312THR   HG22 3131   8.661  10.794   2.541
  312THR   HG23 3132   8.558  10.714   2.443
  312THR    OG1 3133   8.552  10.901   2.248
  312THR    HG1 3134   8.630  10.859   2.202
  312THR      C 3135   8.329  10.909   2.432
  312THR      O 3136   8.323  10.804   2.368
  313GLN      N 3137   8.219  10.972   2.477
  313GLN      H 3138   8.228  11.052   2.537
  313GLN     CA 3139   8.086  10.923   2.438
  313GLN     HA 3140   8.088  10.824   2.446
  313GLN     CB 3141   7.977  10.975   2.534
  313GLN    HB1 3142   7.987  10.925   2.620
  313GLN    HB2 3143   7.889  10.953   2.492
  313GLN     CG 3144   7.971  11.123   2.572
  313GLN    HG1 3145   8.058  11.167   2.548
  313GLN    HG2 3146   7.956  11.131   2.671
  313GLN     CD 3147   7.861  11.196   2.501
  313GLN    OE1 3148   7.761  11.136   2.464
  313GLN    NE2 3149   7.877  11.326   2.484
  313GLN   HE21 3150   7.960  11.371   2.518
  313GLN   HE22 3151   7.807  11.380   2.437
  313GLN      C 3152   8.060  10.959   2.292
  313GLN      O 3153   7.984  11.050   2.261
  314ASN      N 3154   8.130  10.884   2.205
  314ASN      H 3155   8.157  10.794   2.240
  314ASN     CA 3156   8.173  10.912   2.068
  314ASN     HA 3157   8.263  10.869   2.058
  314ASN     CB 3158   8.082  10.844   1.962
  314ASN    HB1 3159   8.081  10.746   1.981
  314ASN    HB2 3160   8.122  10.860   1.872
  314ASN     CG 3161   7.936  10.893   1.958
  314ASN    OD1 3162   7.898  10.997   2.009
  314ASN    ND2 3163   7.853  10.813   1.892
  314ASN   HD21 3164   7.888  10.729   1.850
  314ASN   HD22 3165   7.756  10.837   1.884
  314ASN      C 3166   8.195  11.062   2.050
  314ASN      O 3167   8.148  11.120   1.951
  315ASP      N 3168   8.276  11.120   2.139
  315ASP      H 3169   8.348  11.065   2.181
  315ASP     CA 3170   8.265  11.260   2.178
  315ASP     HA 3171   8.172  11.268   2.213
  315ASP     CB 3172   8.369  11.293   2.284
  315ASP    HB1 3173   8.345  11.247   2.369
  315ASP    HB2 3174   8.371  11.392   2.299
  315ASP     CG 3175   8.507  11.249   2.244
  315ASP    OD1 3176   8.518  11.175   2.145
  315ASP    OD2 3177   8.605  11.287   2.311
  315ASP      C 3178   8.278  11.357   2.063
  315ASP      O 3179   8.365  11.344   1.976
  316PHE      N 3180   8.188  11.452   2.062
  316PHE      H 3181   8.129  11.462   2.142
  316PHE     CA 3182   8.170  11.543   1.951
  316PHE     HA 3183   8.254  11.534   1.897
  316PHE     CB 3184   8.044  11.505   1.873
  316PHE    HB1 3185   8.058  11.415   1.832
  316PHE    HB2 3186   8.029  11.573   1.801
  316PHE     CG 3187   7.920  11.499   1.957
  316PHE    CD1 3188   7.884  11.382   2.021
  316PHE    HD1 3189   7.941  11.300   2.010
  316PHE    CE1 3190   7.772  11.377   2.099
  316PHE    HE1 3191   7.748  11.293   2.147
  316PHE     CZ 3192   7.692  11.488   2.112
  316PHE     HZ 3193   7.610  11.484   2.168
  316PHE    CE2 3194   7.726  11.604   2.048
  316PHE    HE2 3195   7.669  11.685   2.058
  316PHE    CD2 3196   7.838  11.609   1.971
  316PHE    HD2 3197   7.862  11.694   1.924
  316PHE      C 3198   8.157  11.686   1.997
  316PHE      O 3199   8.178  11.777   1.916
  317VAL      N 3200   8.120  11.710   2.122
  317VAL      H 3201   8.100  11.634   2.183
  317VAL     CA 3202   8.108  11.845   2.171
  317VAL     HA 3203   8.052  11.895   2.105
  317VAL     CB 3204   8.040  11.844   2.309
  317VAL     HB 3205   8.100  11.807   2.380
  317VAL    CG1 3206   8.006  11.984   2.349
  317VAL   HG11 3207   7.962  11.983   2.439
  317VAL   HG12 3208   8.090  12.039   2.354
  317VAL   HG13 3209   7.944  12.024   2.282
  317VAL    CG2 3210   7.919  11.757   2.305
  317VAL   HG21 3211   7.875  11.757   2.395
  317VAL   HG22 3212   7.855  11.792   2.237
  317VAL   HG23 3213   7.946  11.664   2.281
  317VAL      C 3214   8.245  11.910   2.177
  317VAL      O 3215   8.261  12.027   2.141
  318LYS      N 3216   8.346  11.833   2.217
  318LYS      H 3217   8.327  11.744   2.257
  318LYS     CA 3218   8.484  11.877   2.204
  318LYS     HA 3219   8.490  11.963   2.255
  318LYS     CB 3220   8.578  11.773   2.265
  318LYS    HB1 3221   8.567  11.688   2.214
  318LYS    HB2 3222   8.552  11.759   2.360
  318LYS     CG 3223   8.725  11.809   2.263
  318LYS    HG1 3224   8.737  11.899   2.306
  318LYS    HG2 3225   8.756  11.813   2.168
  318LYS     CD 3226   8.809  11.708   2.338
  318LYS    HD1 3227   8.764  11.686   2.424
  318LYS    HD2 3228   8.899  11.749   2.357
  318LYS     CE 3229   8.829  11.581   2.259
  318LYS    HE1 3230   8.866  11.604   2.169
  318LYS    HE2 3231   8.741  11.535   2.248
  318LYS     NZ 3232   8.923  11.489   2.327
  318LYS    HZ1 3233   8.934  11.406   2.272
  318LYS    HZ2 3234   9.012  11.534   2.338
  318LYS    HZ3 3235   8.887  11.465   2.417
  318LYS      C 3236   8.520  11.903   2.058
  318LYS      O 3237   8.600  11.992   2.028
  319ARG      N 3238   8.459  11.829   1.966
  319ARG      H 3239   8.393  11.760   1.995
  319ARG     CA 3240   8.487  11.846   1.825
  319ARG     HA 3241   8.583  11.874   1.821
  319ARG     CB 3242   8.464  11.714   1.753
  319ARG    HB1 3243   8.366  11.695   1.754
  319ARG    HB2 3244   8.513  11.643   1.803
  319ARG     CG 3245   8.509  11.708   1.610
  319ARG    HG1 3246   8.606  11.733   1.605
  319ARG    HG2 3247   8.455  11.772   1.556
  319ARG     CD 3248   8.490  11.568   1.557
  319ARG    HD1 3249   8.513  11.566   1.460
  319ARG    HD2 3250   8.395  11.540   1.570
  319ARG     NE 3251   8.577  11.474   1.627
  319ARG     HE 3252   8.676  11.480   1.610
  319ARG     CZ 3253   8.535  11.381   1.712
  319ARG    NH1 3254   8.621  11.300   1.771
  319ARG   HH11 3255   8.719  11.309   1.752
  319ARG   HH12 3256   8.589  11.231   1.835
  319ARG    NH2 3257   8.406  11.371   1.740
  319ARG   HH21 3258   8.341  11.434   1.697
  319ARG   HH22 3259   8.374  11.301   1.804
  319ARG      C 3260   8.402  11.956   1.762
  319ARG      O 3261   8.448  12.022   1.668
  320MET      N 3262   8.281  11.979   1.811
  320MET      H 3263   8.248  11.931   1.892
  320MET     CA 3264   8.199  12.077   1.742
  320MET     HA 3265   8.237  12.079   1.649
  320MET     CB 3266   8.053  12.034   1.740
  320MET    HB1 3267   7.998  12.108   1.701
  320MET    HB2 3268   8.023  12.015   1.834
  320MET     CG 3269   8.033  11.910   1.657
  320MET    HG1 3270   8.092  11.842   1.701
  320MET    HG2 3271   8.071  11.935   1.568
  320MET     SD 3272   7.864  11.853   1.644
  320MET     CE 3273   7.804  11.970   1.524
  320MET    HE1 3274   7.708  11.952   1.505
  320MET    HE2 3275   7.814  12.063   1.560
  320MET    HE3 3276   7.857  11.962   1.440
  320MET      C 3277   8.212  12.216   1.801
  320MET      O 3278   8.195  12.315   1.728
  321TYR      N 3279   8.243  12.227   1.930
  321TYR      H 3280   8.239  12.147   1.990
  321TYR     CA 3281   8.283  12.356   1.984
  321TYR     HA 3282   8.213  12.422   1.958
  321TYR     CB 3283   8.293  12.346   2.136
  321TYR    HB1 3284   8.361  12.276   2.158
  321TYR    HB2 3285   8.204  12.319   2.172
  321TYR     CG 3286   8.334  12.472   2.207
  321TYR    CD1 3287   8.244  12.574   2.227
  321TYR    HD1 3288   8.151  12.565   2.192
  321TYR    CE1 3289   8.280  12.688   2.294
  321TYR    HE1 3290   8.214  12.762   2.308
  321TYR     CZ 3291   8.408  12.700   2.342
  321TYR     OH 3292   8.444  12.815   2.408
  321TYR     HH 3293   8.540  12.809   2.437
  321TYR    CE2 3294   8.499  12.599   2.324
  321TYR    HE2 3295   8.592  12.609   2.359
  321TYR    CD2 3296   8.462  12.486   2.258
  321TYR    HD2 3297   8.528  12.412   2.246
  321TYR      C 3298   8.413  12.402   1.923
  321TYR      O 3299   8.436  12.522   1.909
  322ASP      N 3300   8.500  12.306   1.889
  322ASP      H 3301   8.488  12.214   1.925
  322ASP     CA 3302   8.612  12.334   1.800
  322ASP     HA 3303   8.668  12.404   1.845
  322ASP     CB 3304   8.691  12.205   1.777
  322ASP    HB1 3305   8.635  12.142   1.724
  322ASP    HB2 3306   8.713  12.165   1.866
  322ASP     CG 3307   8.821  12.226   1.702
  322ASP    OD1 3308   8.862  12.342   1.682
  322ASP    OD2 3309   8.883  12.126   1.661
  322ASP      C 3310   8.562  12.388   1.667
  322ASP      O 3311   8.613  12.488   1.616
  323MET      N 3312   8.460  12.324   1.610
  323MET      H 3313   8.408  12.258   1.664
  323MET     CA 3314   8.423  12.347   1.472
  323MET     HA 3315   8.510  12.354   1.423
  323MET     CB 3316   8.339  12.228   1.423
  323MET    HB1 3317   8.247  12.238   1.461
  323MET    HB2 3318   8.381  12.145   1.459
  323MET     CG 3319   8.326  12.212   1.271
  323MET    HG1 3320   8.420  12.207   1.237
  323MET    HG2 3321   8.284  12.297   1.239
  323MET     SD 3322   8.230  12.067   1.227
  323MET     CE 3323   8.069  12.121   1.282
  323MET    HE1 3324   8.002  12.049   1.264
  323MET    HE2 3325   8.072  12.140   1.380
  323MET    HE3 3326   8.043  12.204   1.233
  323MET      C 3327   8.349  12.479   1.452
  323MET      O 3328   8.329  12.521   1.338
  324ILE      N 3329   8.312  12.548   1.559
  324ILE      H 3330   8.331  12.511   1.650
  324ILE     CA 3331   8.245  12.676   1.548
  324ILE     HA 3332   8.212  12.681   1.454
  324ILE     CB 3333   8.126  12.683   1.646
  324ILE     HB 3334   8.156  12.664   1.740
  324ILE    CG2 3335   8.066  12.820   1.648
  324ILE   HG21 3336   7.990  12.822   1.712
  324ILE   HG22 3337   8.135  12.887   1.677
  324ILE   HG23 3338   8.034  12.844   1.556
  324ILE    CG1 3339   8.022  12.582   1.601
  324ILE   HG11 3340   8.067  12.494   1.588
  324ILE   HG12 3341   7.983  12.613   1.515
  324ILE     CD 3342   7.911  12.563   1.698
  324ILE    HD1 3343   7.847  12.496   1.662
  324ILE    HD2 3344   7.948  12.531   1.785
  324ILE    HD3 3345   7.864  12.650   1.712
  324ILE      C 3346   8.342  12.791   1.568
  324ILE      O 3347   8.344  12.886   1.489
  325LEU      N 3348   8.424  12.785   1.673
  325LEU      H 3349   8.419  12.707   1.735
  325LEU     CA 3350   8.521  12.891   1.698
  325LEU     HA 3351   8.467  12.975   1.697
  325LEU     CB 3352   8.588  12.873   1.833
  325LEU    HB1 3353   8.668  12.934   1.837
  325LEU    HB2 3354   8.618  12.778   1.841
  325LEU     CG 3355   8.499  12.904   1.952
  325LEU     HG 3356   8.418  12.847   1.952
  325LEU    CD1 3357   8.577  12.878   2.078
  325LEU   HD11 3358   8.520  12.898   2.157
  325LEU   HD12 3359   8.605  12.782   2.081
  325LEU   HD13 3360   8.658  12.937   2.080
  325LEU    CD2 3361   8.455  13.048   1.945
  325LEU   HD21 3362   8.397  13.069   2.023
  325LEU   HD22 3363   8.536  13.108   1.947
  325LEU   HD23 3364   8.404  13.063   1.860
  325LEU      C 3365   8.627  12.898   1.590
  325LEU      O 3366   8.672  13.007   1.553
  326LEU      N 3367   8.669  12.784   1.539
  326LEU      H 3368   8.633  12.697   1.573
  326LEU     CA 3369   8.768  12.786   1.433
  326LEU     HA 3370   8.831  12.859   1.460
  326LEU     CB 3371   8.841  12.653   1.424
  326LEU    HB1 3372   8.863  12.636   1.328
  326LEU    HB2 3373   8.780  12.582   1.457
  326LEU     CG 3374   8.971  12.645   1.504
  326LEU     HG 3375   9.027  12.725   1.481
  326LEU    CD1 3376   8.948  12.653   1.654
  326LEU   HD11 3377   9.036  12.648   1.702
  326LEU   HD12 3378   8.904  12.740   1.676
  326LEU   HD13 3379   8.890  12.577   1.683
  326LEU    CD2 3380   9.047  12.518   1.466
  326LEU   HD21 3381   9.132  12.513   1.519
  326LEU   HD22 3382   8.991  12.438   1.486
  326LEU   HD23 3383   9.068  12.520   1.368
  326LEU      C 3384   8.708  12.822   1.299
  326LEU      O 3385   8.780  12.870   1.211
  327ARG      N 3386   8.578  12.800   1.281
  327ARG      H 3387   8.524  12.756   1.353
  327ARG     CA 3388   8.515  12.841   1.156
  327ARG     HA 3389   8.577  12.812   1.083
  327ARG     CB 3390   8.379  12.773   1.140
  327ARG    HB1 3391   8.320  12.802   1.216
  327ARG    HB2 3392   8.392  12.674   1.143
  327ARG     CG 3393   8.309  12.807   1.010
  327ARG    HG1 3394   8.312  12.906   0.997
  327ARG    HG2 3395   8.214  12.777   1.016
  327ARG     CD 3396   8.375  12.740   0.890
  327ARG    HD1 3397   8.306  12.720   0.821
  327ARG    HD2 3398   8.419  12.655   0.919
  327ARG     NE 3399   8.477  12.824   0.827
  327ARG     HE 3400   8.482  12.920   0.854
  327ARG     CZ 3401   8.564  12.781   0.736
  327ARG    NH1 3402   8.562  12.654   0.698
  327ARG   HH11 3403   8.496  12.591   0.738
  327ARG   HH12 3404   8.627  12.621   0.630
  327ARG    NH2 3405   8.653  12.864   0.684
  327ARG   HH21 3406   8.655  12.960   0.713
  327ARG   HH22 3407   8.718  12.831   0.616
  327ARG      C 3408   8.500  12.991   1.151
  327ARG      O 3409   8.536  13.055   1.051
  328SER      N 3410   8.450  13.050   1.258
  328SER      H 3411   8.430  12.996   1.339
  328SER     CA 3412   8.424  13.193   1.259
  328SER     HA 3413   8.500  13.238   1.210
  328SER     CB 3414   8.294  13.226   1.187
  328SER    HB1 3415   8.294  13.190   1.094
  328SER    HB2 3416   8.279  13.325   1.184
  328SER     OG 3417   8.187  13.167   1.257
  328SER     HG 3418   8.101  13.188   1.211
  328SER      C 3419   8.418  13.238   1.403
  328SER      O 3420   8.438  13.160   1.496
  329GLY      N 3421   8.389  13.366   1.421
  329GLY      H 3422   8.371  13.425   1.342
  329GLY     CA 3423   8.383  13.422   1.554
  329GLY    HA1 3424   8.346  13.353   1.616
  329GLY    HA2 3425   8.323  13.502   1.552
  329GLY      C 3426   8.521  13.462   1.598
  329GLY      O 3427   8.614  13.381   1.596
  330ASN      N 3428   8.537  13.587   1.635
  330ASN      H 3429   8.461  13.651   1.621
  330ASN     CA 3430   8.660  13.637   1.695
  330ASN     HA 3431   8.738  13.581   1.666
  330ASN     CB 3432   8.689  13.778   1.645
  330ASN    HB1 3433   8.649  13.844   1.709
  330ASN    HB2 3434   8.648  13.790   1.555
  330ASN     CG 3435   8.838  13.805   1.634
  330ASN    OD1 3436   8.879  13.901   1.570
  330ASN    ND2 3437   8.918  13.718   1.693
  330ASN   HD21 3438   8.880  13.640   1.742
  330ASN   HD22 3439   9.017  13.731   1.689
  330ASN      C 3440   8.643  13.626   1.846
  330ASN      O 3441   8.560  13.548   1.895
  331TRP      N 3442   8.723  13.700   1.924
  331TRP      H 3443   8.795  13.755   1.881
  331TRP     CA 3444   8.709  13.703   2.069
  331TRP     HA 3445   8.720  13.607   2.092
  331TRP     CB 3446   8.816  13.790   2.133
  331TRP    HB1 3447   8.788  13.813   2.226
  331TRP    HB2 3448   8.825  13.874   2.080
  331TRP     CG 3449   8.950  13.727   2.141
  331TRP    CD1 3450   9.058  13.753   2.063
  331TRP    HD1 3451   9.060  13.820   1.989
  331TRP    NE1 3452   9.164  13.674   2.101
  331TRP    HE1 3453   9.255  13.675   2.059
  331TRP    CE2 3454   9.125  13.595   2.205
  331TRP    CZ2 3455   9.196  13.499   2.277
  331TRP    HZ2 3456   9.292  13.479   2.256
  331TRP    CH2 3457   9.130  13.434   2.377
  331TRP    HH2 3458   9.178  13.364   2.430
  331TRP    CZ3 3459   8.996  13.463   2.407
  331TRP    HZ3 3460   8.951  13.414   2.481
  331TRP    CE3 3461   8.926  13.557   2.337
  331TRP    HE3 3462   8.831  13.577   2.360
  331TRP    CD2 3463   8.990  13.625   2.233
  331TRP      C 3464   8.573  13.754   2.118
  331TRP      O 3465   8.542  13.735   2.236
  332GLU      N 3466   8.489  13.811   2.031
  332GLU      H 3467   8.520  13.831   1.938
  332GLU     CA 3468   8.353  13.845   2.070
  332GLU     HA 3469   8.360  13.881   2.163
  332GLU     CB 3470   8.295  13.952   1.977
  332GLU    HB1 3471   8.266  13.907   1.892
  332GLU    HB2 3472   8.368  14.018   1.957
  332GLU     CG 3473   8.175  14.029   2.033
  332GLU    HG1 3474   8.205  14.083   2.112
  332GLU    HG2 3475   8.105  13.964   2.062
  332GLU     CD 3476   8.114  14.123   1.932
  332GLU    OE1 3477   8.161  14.126   1.816
  332GLU    OE2 3478   8.018  14.195   1.967
  332GLU      C 3479   8.265  13.721   2.068
  332GLU      O 3480   8.166  13.714   1.995
  333LEU      N 3481   8.304  13.619   2.139
  333LEU      H 3482   8.399  13.615   2.171
  333LEU     CA 3483   8.213  13.512   2.173
  333LEU     HA 3484   8.121  13.547   2.155
  333LEU     CB 3485   8.245  13.391   2.085
  333LEU    HB1 3486   8.331  13.353   2.120
  333LEU    HB2 3487   8.260  13.427   1.993
  333LEU     CG 3488   8.148  13.273   2.071
  333LEU     HG 3489   8.171  13.222   1.988
  333LEU    CD1 3490   8.159  13.176   2.187
  333LEU   HD11 3491   8.095  13.101   2.174
  333LEU   HD12 3492   8.252  13.140   2.191
  333LEU   HD13 3493   8.138  13.224   2.272
  333LEU    CD2 3494   8.007  13.326   2.060
  333LEU   HD21 3495   7.944  13.250   2.051
  333LEU   HD22 3496   7.985  13.379   2.142
  333LEU   HD23 3497   8.000  13.385   1.980
  333LEU      C 3498   8.221  13.477   2.320
  333LEU      O 3499   8.117  13.453   2.382
  334GLU      N 3500   8.340  13.474   2.376
  334GLU      H 3501   8.418  13.513   2.327
  334GLU     CA 3502   8.361  13.416   2.507
  334GLU     HA 3503   8.282  13.357   2.521
  334GLU     CB 3504   8.491  13.336   2.509
  334GLU    HB1 3505   8.511  13.309   2.603
  334GLU    HB2 3506   8.565  13.394   2.475
  334GLU     CG 3507   8.486  13.212   2.424
  334GLU    HG1 3508   8.466  13.239   2.330
  334GLU    HG2 3509   8.413  13.153   2.458
  334GLU     CD 3510   8.617  13.136   2.427
  334GLU    OE1 3511   8.713  13.187   2.488
  334GLU    OE2 3512   8.624  13.026   2.370
  334GLU      C 3513   8.362  13.520   2.617
  334GLU      O 3514   8.393  13.487   2.732
  335THR      N 3515   8.330  13.644   2.585
  335THR      H 3516   8.317  13.668   2.489
  335THR     CA 3517   8.313  13.747   2.686
  335THR     HA 3518   8.352  13.709   2.770
  335THR     CB 3519   8.387  13.873   2.645
  335THR     HB 3520   8.375  13.945   2.714
  335THR    CG2 3521   8.534  13.843   2.624
  335THR   HG21 3522   8.582  13.927   2.597
  335THR   HG22 3523   8.574  13.808   2.709
  335THR   HG23 3524   8.544  13.775   2.552
  335THR    OG1 3525   8.332  13.922   2.522
  335THR    HG1 3526   8.381  14.005   2.495
  335THR      C 3527   8.168  13.778   2.711
  335THR      O 3528   8.138  13.862   2.797
  336MET      N 3529   8.077  13.714   2.639
  336MET      H 3530   8.107  13.646   2.572
  336MET     CA 3531   7.935  13.740   2.655
  336MET     HA 3532   7.925  13.840   2.656
  336MET     CB 3533   7.858  13.682   2.538
  336MET    HB1 3534   7.874  13.584   2.535
  336MET    HB2 3535   7.892  13.724   2.454
  336MET     CG 3536   7.709  13.707   2.548
  336MET    HG1 3537   7.700  13.806   2.558
  336MET    HG2 3538   7.680  13.662   2.633
  336MET     SD 3539   7.623  13.644   2.404
  336MET     CE 3540   7.670  13.767   2.283
  336MET    HE1 3541   7.629  13.745   2.195
  336MET    HE2 3542   7.639  13.857   2.313
  336MET    HE3 3543   7.770  13.768   2.274
  336MET      C 3544   7.884  13.682   2.786
  336MET      O 3545   7.906  13.564   2.815
  337ARG      N 3546   7.817  13.765   2.864
  337ARG      H 3547   7.806  13.860   2.835
  337ARG     CA 3548   7.759  13.723   2.990
  337ARG     HA 3549   7.812  13.643   3.019
  337ARG     CB 3550   7.771  13.834   3.094
  337ARG    HB1 3551   7.717  13.808   3.174
  337ARG    HB2 3552   7.734  13.919   3.055
  337ARG     CG 3553   7.913  13.861   3.139
  337ARG    HG1 3554   7.967  13.891   3.061
  337ARG    HG2 3555   7.953  13.777   3.176
  337ARG     CD 3556   7.916  13.968   3.245
  337ARG    HD1 3557   7.865  13.938   3.326
  337ARG    HD2 3558   7.875  14.052   3.210
  337ARG     NE 3559   8.052  13.998   3.286
  337ARG     HE 3560   8.100  14.072   3.239
  337ARG     CZ 3561   8.117  13.934   3.382
  337ARG    NH1 3562   8.056  13.836   3.447
  337ARG   HH11 3563   7.962  13.811   3.423
  337ARG   HH12 3564   8.104  13.787   3.520
  337ARG    NH2 3565   8.241  13.967   3.413
  337ARG   HH21 3566   8.287  14.041   3.364
  337ARG   HH22 3567   8.289  13.918   3.486
  337ARG      C 3568   7.613  13.685   2.970
  337ARG      O 3569   7.543  13.743   2.886
  338ASN      N 3570   7.568  13.586   3.046
  338ASN      H 3571   7.633  13.539   3.107
  338ASN     CA 3572   7.429  13.543   3.045
  338ASN     HA 3573   7.393  13.565   2.954
  338ASN     CB 3574   7.420  13.392   3.068
  338ASN    HB1 3575   7.463  13.345   2.991
  338ASN    HB2 3576   7.324  13.366   3.074
  338ASN     CG 3577   7.489  13.348   3.194
  338ASN    OD1 3578   7.554  13.426   3.263
  338ASN    ND2 3579   7.473  13.221   3.227
  338ASN   HD21 3580   7.418  13.161   3.169
  338ASN   HD22 3581   7.516  13.185   3.310
  338ASN      C 3582   7.350  13.621   3.149
  338ASN      O 3583   7.396  13.723   3.201
  339ASN      N 3584   7.228  13.575   3.179
  339ASN      H 3585   7.188  13.501   3.125
  339ASN     CA 3586   7.154  13.633   3.290
  339ASN     HA 3587   7.154  13.732   3.273
  339ASN     CB 3588   7.011  13.578   3.293
  339ASN    HB1 3589   6.968  13.605   3.379
  339ASN    HB2 3590   7.014  13.479   3.286
  339ASN     CG 3591   6.928  13.631   3.179
  339ASN    OD1 3592   6.940  13.747   3.142
  339ASN    ND2 3593   6.844  13.545   3.122
  339ASN   HD21 3594   6.839  13.451   3.155
  339ASN   HD22 3595   6.787  13.575   3.046
  339ASN      C 3596   7.223  13.605   3.423
  339ASN      O 3597   7.212  13.685   3.516
  340ASP      N 3598   7.295  13.494   3.432
  340ASP      H 3599   7.290  13.426   3.360
  340ASP     CA 3600   7.382  13.471   3.546
  340ASP     HA 3601   7.327  13.494   3.626
  340ASP     CB 3602   7.425  13.325   3.550
  340ASP    HB1 3603   7.493  13.313   3.623
  340ASP    HB2 3604   7.466  13.301   3.462
  340ASP     CG 3605   7.309  13.232   3.576
  340ASP    OD1 3606   7.211  13.274   3.640
  340ASP    OD2 3607   7.316  13.115   3.531
  340ASP      C 3608   7.505  13.561   3.542
  340ASP      O 3609   7.567  13.584   3.646
  341GLY      N 3610   7.541  13.611   3.424
  341GLY      H 3611   7.487  13.590   3.343
  341GLY     CA 3612   7.658  13.696   3.411
  341GLY    HA1 3613   7.661  13.758   3.490
  341GLY    HA2 3614   7.649  13.750   3.327
  341GLY      C 3615   7.785  13.615   3.405
  341GLY      O 3616   7.879  13.640   3.481
  342LEU      N 3617   7.790  13.517   3.316
  342LEU      H 3618   7.717  13.508   3.249
  342LEU     CA 3619   7.900  13.422   3.314
  342LEU     HA 3620   7.969  13.461   3.376
  342LEU     CB 3621   7.856  13.285   3.365
  342LEU    HB1 3622   7.934  13.223   3.358
  342LEU    HB2 3623   7.782  13.253   3.306
  342LEU     CG 3624   7.806  13.279   3.508
  342LEU     HG 3625   7.727  13.339   3.518
  342LEU    CD1 3626   7.763  13.138   3.542
  342LEU   HD11 3627   7.730  13.135   3.636
  342LEU   HD12 3628   7.690  13.110   3.480
  342LEU   HD13 3629   7.841  13.076   3.532
  342LEU    CD2 3630   7.913  13.328   3.602
  342LEU   HD21 3631   7.880  13.324   3.696
  342LEU   HD22 3632   7.994  13.271   3.593
  342LEU   HD23 3633   7.937  13.423   3.579
  342LEU      C 3634   7.956  13.408   3.173
  342LEU      O 3635   7.888  13.432   3.074
  343THR      N 3636   8.081  13.363   3.167
  343THR      H 3637   8.133  13.351   3.252
  343THR     CA 3638   8.145  13.331   3.040
  343THR     HA 3639   8.119  13.400   2.972
  343THR     CB 3640   8.297  13.334   3.058
  343THR     HB 3641   8.344  13.331   2.970
  343THR    CG2 3642   8.338  13.458   3.134
  343THR   HG21 3643   8.438  13.459   3.145
  343THR   HG22 3644   8.310  13.539   3.083
  343THR   HG23 3645   8.295  13.458   3.224
  343THR    OG1 3646   8.339  13.218   3.130
  343THR    HG1 3647   8.439  13.220   3.142
  343THR      C 3648   8.096  13.194   2.996
  343THR      O 3649   8.017  13.130   3.063
  344PRO      N 3650   8.139  13.146   2.879
  344PRO     CD 3651   8.160  13.216   2.751
  344PRO    HD1 3652   8.250  13.259   2.749
  344PRO    HD2 3653   8.090  13.286   2.736
  344PRO     CG 3654   8.150  13.108   2.650
  344PRO    HG1 3655   8.212  13.126   2.574
  344PRO    HG2 3656   8.057  13.101   2.616
  344PRO     CB 3657   8.188  12.984   2.716
  344PRO    HB1 3658   8.288  12.974   2.715
  344PRO    HB2 3659   8.146  12.906   2.669
  344PRO     CA 3660   8.134  13.001   2.858
  344PRO     HA 3661   8.041  12.968   2.871
  344PRO      C 3662   8.216  12.924   2.959
  344PRO      O 3663   8.170  12.823   3.012
  345LEU      N 3664   8.334  12.974   2.990
  345LEU      H 3665   8.362  13.064   2.956
  345LEU     CA 3666   8.423  12.896   3.074
  345LEU     HA 3667   8.415  12.801   3.044
  345LEU     CB 3668   8.566  12.946   3.055
  345LEU    HB1 3669   8.580  13.024   3.116
  345LEU    HB2 3670   8.576  12.976   2.960
  345LEU     CG 3671   8.677  12.846   3.083
  345LEU     HG 3672   8.642  12.754   3.069
  345LEU    CD1 3673   8.789  12.878   2.990
  345LEU   HD11 3674   8.865  12.814   3.005
  345LEU   HD12 3675   8.757  12.870   2.896
  345LEU   HD13 3676   8.821  12.972   3.007
  345LEU    CD2 3677   8.727  12.848   3.224
  345LEU   HD21 3678   8.800  12.780   3.235
  345LEU   HD22 3679   8.763  12.939   3.245
  345LEU   HD23 3680   8.652  12.827   3.286
  345LEU      C 3681   8.381  12.903   3.220
  345LEU      O 3682   8.398  12.805   3.294
  346GLN      N 3683   8.327  13.017   3.263
  346GLN      H 3684   8.326  13.098   3.204
  346GLN     CA 3685   8.270  13.024   3.397
  346GLN     HA 3686   8.342  12.992   3.459
  346GLN     CB 3687   8.233  13.168   3.431
  346GLN    HB1 3688   8.175  13.168   3.512
  346GLN    HB2 3689   8.183  13.207   3.354
  346GLN     CG 3690   8.353  13.257   3.459
  346GLN    HG1 3691   8.416  13.252   3.381
  346GLN    HG2 3692   8.399  13.224   3.541
  346GLN     CD 3693   8.315  13.401   3.480
  346GLN    OE1 3694   8.200  13.440   3.457
  346GLN    NE2 3695   8.410  13.482   3.524
  346GLN   HE21 3696   8.502  13.447   3.542
  346GLN   HE22 3697   8.390  13.579   3.540
  346GLN      C 3698   8.149  12.933   3.410
  346GLN      O 3699   8.130  12.868   3.514
  347LEU      N 3700   8.067  12.926   3.305
  347LEU      H 3701   8.078  12.989   3.228
  347LEU     CA 3702   7.961  12.826   3.305
  347LEU     HA 3703   7.916  12.834   3.394
  347LEU     CB 3704   7.862  12.855   3.192
  347LEU    HB1 3705   7.912  12.850   3.105
  347LEU    HB2 3706   7.827  12.948   3.205
  347LEU     CG 3707   7.742  12.761   3.183
  347LEU     HG 3708   7.774  12.668   3.167
  347LEU    CD1 3709   7.665  12.764   3.313
  347LEU   HD11 3710   7.587  12.703   3.307
  347LEU   HD12 3711   7.725  12.735   3.388
  347LEU   HD13 3712   7.633  12.857   3.331
  347LEU    CD2 3713   7.653  12.800   3.068
  347LEU   HD21 3714   7.575  12.738   3.064
  347LEU   HD22 3715   7.620  12.894   3.082
  347LEU   HD23 3716   7.705  12.795   2.983
  347LEU      C 3717   8.018  12.686   3.294
  347LEU      O 3718   7.963  12.592   3.352
  348ALA      N 3719   8.130  12.671   3.224
  348ALA      H 3720   8.169  12.749   3.174
  348ALA     CA 3721   8.196  12.541   3.220
  348ALA     HA 3722   8.125  12.475   3.197
  348ALA     CB 3723   8.304  12.541   3.114
  348ALA    HB1 3724   8.349  12.452   3.112
  348ALA    HB2 3725   8.263  12.560   3.025
  348ALA    HB3 3726   8.372  12.612   3.135
  348ALA      C 3727   8.255  12.504   3.354
  348ALA      O 3728   8.271  12.385   3.383
  349ALA      N 3729   8.286  12.602   3.437
  349ALA      H 3730   8.275  12.698   3.409
  349ALA     CA 3731   8.337  12.569   3.569
  349ALA     HA 3732   8.400  12.493   3.556
  349ALA     CB 3733   8.409  12.690   3.627
  349ALA    HB1 3734   8.444  12.668   3.718
  349ALA    HB2 3735   8.485  12.716   3.567
  349ALA    HB3 3736   8.345  12.767   3.634
  349ALA      C 3737   8.226  12.524   3.661
  349ALA      O 3738   8.237  12.420   3.726
  350LYS      N 3739   8.117  12.601   3.667
  350LYS      H 3740   8.105  12.674   3.600
  350LYS     CA 3741   8.016  12.580   3.770
  350LYS     HA 3742   8.067  12.573   3.856
  350LYS     CB 3743   7.920  12.698   3.774
  350LYS    HB1 3744   7.869  12.700   3.688
  350LYS    HB2 3745   7.974  12.782   3.782
  350LYS     CG 3746   7.821  12.693   3.889
  350LYS    HG1 3747   7.871  12.699   3.976
  350LYS    HG2 3748   7.771  12.607   3.885
  350LYS     CD 3749   7.723  12.808   3.881
  350LYS    HD1 3750   7.649  12.793   3.947
  350LYS    HD2 3751   7.686  12.812   3.789
  350LYS     CE 3752   7.790  12.940   3.913
  350LYS    HE1 3753   7.727  13.015   3.894
  350LYS    HE2 3754   7.872  12.951   3.857
  350LYS     NZ 3755   7.830  12.947   4.055
  350LYS    HZ1 3756   7.874  13.035   4.073
  350LYS    HZ2 3757   7.749  12.938   4.113
  350LYS    HZ3 3758   7.894  12.873   4.075
  350LYS      C 3759   7.940  12.451   3.749
  350LYS      O 3760   7.906  12.381   3.845
  351MET      N 3761   7.915  12.414   3.624
  351MET      H 3762   7.947  12.471   3.548
  351MET     CA 3763   7.842  12.292   3.597
  351MET     HA 3764   7.772  12.292   3.668
  351MET     CB 3765   7.782  12.296   3.456
  351MET    HB1 3766   7.742  12.207   3.435
  351MET    HB2 3767   7.855  12.317   3.390
  351MET     CG 3768   7.675  12.400   3.442
  351MET    HG1 3769   7.650  12.399   3.345
  351MET    HG2 3770   7.720  12.487   3.464
  351MET     SD 3771   7.537  12.364   3.551
  351MET     CE 3772   7.438  12.511   3.531
  351MET    HE1 3773   7.356  12.504   3.588
  351MET    HE2 3774   7.491  12.591   3.559
  351MET    HE3 3775   7.412  12.521   3.435
  351MET      C 3776   7.926  12.166   3.612
  351MET      O 3777   7.873  12.056   3.596
  352GLY      N 3778   8.055  12.179   3.643
  352GLY      H 3779   8.096  12.271   3.649
  352GLY     CA 3780   8.138  12.062   3.669
  352GLY    HA1 3781   8.090  12.005   3.736
  352GLY    HA2 3782   8.224  12.095   3.709
  352GLY      C 3783   8.169  11.979   3.547
  352GLY      O 3784   8.210  11.864   3.561
  353LYS      N 3785   8.150  12.033   3.428
  353LYS      H 3786   8.118  12.128   3.423
  353LYS     CA 3787   8.174  11.960   3.305
  353LYS     HA 3788   8.129  11.872   3.313
  353LYS     CB 3789   8.115  12.037   3.188
  353LYS    HB1 3790   8.133  11.987   3.103
  353LYS    HB2 3791   8.158  12.127   3.183
  353LYS     CG 3792   7.967  12.056   3.201
  353LYS    HG1 3793   7.934  12.114   3.126
  353LYS    HG2 3794   7.947  12.100   3.288
  353LYS     CD 3795   7.899  11.922   3.195
  353LYS    HD1 3796   7.923  11.871   3.278
  353LYS    HD2 3797   7.932  11.873   3.115
  353LYS     CE 3798   7.749  11.934   3.186
  353LYS    HE1 3799   7.725  11.988   3.105
  353LYS    HE2 3800   7.715  11.980   3.268
  353LYS     NZ 3801   7.685  11.800   3.176
  353LYS    HZ1 3802   7.586  11.811   3.170
  353LYS    HZ2 3803   7.719  11.753   3.094
  353LYS    HZ3 3804   7.708  11.746   3.257
  353LYS      C 3805   8.324  11.940   3.288
  353LYS      O 3806   8.399  12.037   3.275
  354ALA      N 3807   8.367  11.815   3.288
  354ALA      H 3808   8.302  11.740   3.284
  354ALA     CA 3809   8.510  11.787   3.294
  354ALA     HA 3810   8.547  11.855   3.357
  354ALA     CB 3811   8.533  11.645   3.346
  354ALA    HB1 3812   8.631  11.627   3.350
  354ALA    HB2 3813   8.494  11.637   3.438
  354ALA    HB3 3814   8.489  11.580   3.285
  354ALA      C 3815   8.577  11.804   3.158
  354ALA      O 3816   8.663  11.890   3.141
  355GLU      N 3817   8.537  11.722   3.061
  355GLU      H 3818   8.452  11.671   3.071
  355GLU     CA 3819   8.618  11.707   2.941
  355GLU     HA 3820   8.713  11.702   2.974
  355GLU     CB 3821   8.578  11.580   2.868
  355GLU    HB1 3822   8.624  11.578   2.779
  355GLU    HB2 3823   8.479  11.581   2.854
  355GLU     CG 3824   8.616  11.456   2.946
  355GLU    HG1 3825   8.578  11.376   2.900
  355GLU    HG2 3826   8.578  11.463   3.038
  355GLU     CD 3827   8.766  11.439   2.956
  355GLU    OE1 3828   8.837  11.473   2.859
  355GLU    OE2 3829   8.813  11.391   3.061
  355GLU      C 3830   8.606  11.826   2.848
  355GLU      O 3831   8.699  11.853   2.772
  356ILE      N 3832   8.495  11.900   2.853
  356ILE      H 3833   8.420  11.874   2.913
  356ILE     CA 3834   8.486  12.018   2.770
  356ILE     HA 3835   8.525  11.993   2.682
  356ILE     CB 3836   8.339  12.059   2.751
  356ILE     HB 3837   8.286  11.976   2.735
  356ILE    CG2 3838   8.286  12.127   2.874
  356ILE   HG21 3839   8.191  12.153   2.859
  356ILE   HG22 3840   8.292  12.065   2.952
  356ILE   HG23 3841   8.340  12.209   2.893
  356ILE    CG1 3842   8.323  12.153   2.632
  356ILE   HG11 3843   8.381  12.234   2.646
  356ILE   HG12 3844   8.228  12.182   2.625
  356ILE     CD 3845   8.362  12.089   2.503
  356ILE    HD1 3846   8.350  12.155   2.428
  356ILE    HD2 3847   8.458  12.061   2.507
  356ILE    HD3 3848   8.305  12.009   2.487
  356ILE      C 3849   8.571  12.130   2.827
  356ILE      O 3850   8.609  12.221   2.754
  357LEU      N 3851   8.606  12.122   2.955
  357LEU      H 3852   8.568  12.052   3.015
  357LEU     CA 3853   8.701  12.219   3.005
  357LEU     HA 3854   8.672  12.307   2.966
  357LEU     CB 3855   8.696  12.225   3.158
  357LEU    HB1 3856   8.744  12.144   3.193
  357LEU    HB2 3857   8.600  12.222   3.185
  357LEU     CG 3858   8.759  12.348   3.224
  357LEU     HG 3859   8.763  12.422   3.156
  357LEU    CD1 3860   8.675  12.388   3.342
  357LEU   HD11 3861   8.716  12.469   3.386
  357LEU   HD12 3862   8.583  12.410   3.311
  357LEU   HD13 3863   8.672  12.313   3.408
  357LEU    CD2 3864   8.900  12.323   3.272
  357LEU   HD21 3865   8.936  12.406   3.314
  357LEU   HD22 3866   8.900  12.249   3.339
  357LEU   HD23 3867   8.958  12.297   3.194
  357LEU      C 3868   8.841  12.189   2.956
  357LEU      O 3869   8.922  12.280   2.944
  358LYS      N 3870   8.869  12.064   2.921
  358LYS      H 3871   8.798  11.994   2.926
  358LYS     CA 3872   9.003  12.030   2.876
  358LYS     HA 3873   9.065  12.074   2.942
  358LYS     CB 3874   9.022  11.879   2.877
  358LYS    HB1 3875   8.967  11.840   2.804
  358LYS    HB2 3876   8.991  11.844   2.965
  358LYS     CG 3877   9.165  11.835   2.857
  358LYS    HG1 3878   9.223  11.879   2.926
  358LYS    HG2 3879   9.196  11.862   2.766
  358LYS     CD 3880   9.175  11.685   2.871
  358LYS    HD1 3881   9.115  11.642   2.804
  358LYS    HD2 3882   9.146  11.659   2.963
  358LYS     CE 3883   9.316  11.637   2.849
  358LYS    HE1 3884   9.376  11.679   2.917
  358LYS    HE2 3885   9.347  11.664   2.758
  358LYS     NZ 3886   9.324  11.489   2.861
  358LYS    HZ1 3887   9.419  11.460   2.846
  358LYS    HZ2 3888   9.295  11.462   2.952
  358LYS    HZ3 3889   9.265  11.447   2.793
  358LYS      C 3890   9.033  12.087   2.739
  358LYS      O 3891   9.145  12.131   2.714
  359TYR      N 3892   8.934  12.092   2.651
  359TYR      H 3893   8.845  12.054   2.674
  359TYR     CA 3894   8.957  12.154   2.521
  359TYR     HA 3895   9.046  12.119   2.491
  359TYR     CB 3896   8.849  12.115   2.421
  359TYR    HB1 3897   8.759  12.138   2.459
  359TYR    HB2 3898   8.854  12.017   2.404
  359TYR     CG 3899   8.867  12.188   2.291
  359TYR    CD1 3900   8.972  12.158   2.207
  359TYR    HD1 3901   9.037  12.086   2.233
  359TYR    CE1 3902   8.990  12.225   2.089
  359TYR    HE1 3903   9.067  12.202   2.029
  359TYR     CZ 3904   8.902  12.325   2.054
  359TYR     OH 3905   8.919  12.393   1.936
  359TYR     HH 3906   8.847  12.462   1.926
  359TYR    CE2 3907   8.796  12.357   2.136
  359TYR    HE2 3908   8.732  12.429   2.110
  359TYR    CD2 3909   8.779  12.289   2.254
  359TYR    HD2 3910   8.703  12.313   2.314
  359TYR      C 3911   8.964  12.305   2.533
  359TYR      O 3912   9.047  12.368   2.466
  360ILE      N 3913   8.879  12.365   2.616
  360ILE      H 3914   8.821  12.310   2.676
  360ILE     CA 3915   8.870  12.510   2.619
  360ILE     HA 3916   8.870  12.539   2.523
  360ILE     CB 3917   8.739  12.553   2.690
  360ILE     HB 3918   8.667  12.492   2.658
  360ILE    CG2 3919   8.752  12.541   2.838
  360ILE   HG21 3920   8.667  12.569   2.881
  360ILE   HG22 3921   8.772  12.446   2.862
  360ILE   HG23 3922   8.827  12.600   2.870
  360ILE    CG1 3923   8.702  12.698   2.660
  360ILE   HG11 3924   8.702  12.712   2.561
  360ILE   HG12 3925   8.770  12.759   2.702
  360ILE     CD 3926   8.567  12.736   2.712
  360ILE    HD1 3927   8.549  12.832   2.690
  360ILE    HD2 3928   8.498  12.678   2.670
  360ILE    HD3 3929   8.565  12.724   2.811
  360ILE      C 3930   8.992  12.571   2.686
  360ILE      O 3931   9.021  12.689   2.668
  361LEU      N 3932   9.068  12.491   2.758
  361LEU      H 3933   9.052  12.393   2.756
  361LEU     CA 3934   9.174  12.544   2.839
  361LEU     HA 3935   9.172  12.643   2.823
  361LEU     CB 3936   9.146  12.511   2.986
  361LEU    HB1 3937   9.174  12.416   2.998
  361LEU    HB2 3938   9.047  12.519   2.997
  361LEU     CG 3939   9.204  12.583   3.106
  361LEU     HG 3940   9.139  12.578   3.182
  361LEU    CD1 3941   9.329  12.519   3.154
  361LEU   HD11 3942   9.364  12.570   3.233
  361LEU   HD12 3943   9.310  12.425   3.180
  361LEU   HD13 3944   9.397  12.520   3.081
  361LEU    CD2 3945   9.232  12.726   3.067
  361LEU   HD21 3946   9.271  12.775   3.145
  361LEU   HD22 3947   9.298  12.728   2.991
  361LEU   HD23 3948   9.147  12.770   3.039
  361LEU      C 3949   9.311  12.497   2.794
  361LEU      O 3950   9.411  12.548   2.843
  362SER      N 3951   9.319  12.403   2.699
  362SER      H 3952   9.239  12.349   2.674
  362SER     CA 3953   9.447  12.382   2.632
  362SER     HA 3954   9.516  12.419   2.694
  362SER     CB 3955   9.471  12.234   2.609
  362SER    HB1 3956   9.397  12.194   2.556
  362SER    HB2 3957   9.480  12.186   2.696
  362SER     OG 3958   9.591  12.214   2.537
  362SER     HG 3959   9.606  12.116   2.523
  362SER      C 3960   9.454  12.457   2.500
  362SER      O 3961   9.525  12.558   2.491
  363ARG      N 3962   9.375  12.413   2.401
  363ARG      H 3963   9.332  12.324   2.415
  363ARG     CA 3964   9.345  12.480   2.274
  363ARG     HA 3965   9.308  12.406   2.218
  363ARG     CB 3966   9.241  12.591   2.293
  363ARG    HB1 3967   9.285  12.668   2.339
  363ARG    HB2 3968   9.167  12.556   2.350
  363ARG     CG 3969   9.181  12.641   2.162
  363ARG    HG1 3970   9.127  12.568   2.122
  363ARG    HG2 3971   9.256  12.666   2.100
  363ARG     CD 3972   9.092  12.762   2.179
  363ARG    HD1 3973   9.070  12.800   2.089
  363ARG    HD2 3974   9.140  12.831   2.233
  363ARG     NE 3975   8.967  12.732   2.246
  363ARG     HE 3976   8.944  12.636   2.263
  363ARG     CZ 3977   8.882  12.825   2.286
  363ARG    NH1 3978   8.769  12.791   2.346
  363ARG   HH11 3979   8.748  12.695   2.361
  363ARG   HH12 3980   8.705  12.862   2.376
  363ARG    NH2 3981   8.910  12.953   2.268
  363ARG   HH21 3982   8.996  12.980   2.224
  363ARG   HH22 3983   8.846  13.023   2.298
  363ARG      C 3984   9.469  12.535   2.203
  363ARG      O 3985   9.495  12.655   2.201
  364GLU      N 3986   9.551  12.445   2.152
  364GLU      H 3987   9.542  12.349   2.176
  364GLU     CA 3988   9.656  12.488   2.060
  364GLU     HA 3989   9.687  12.577   2.093
  364GLU     CB 3990   9.774  12.391   2.062
  364GLU    HB1 3991   9.813  12.392   2.154
  364GLU    HB2 3992   9.843  12.424   1.997
  364GLU     CG 3993   9.741  12.247   2.026
  364GLU    HG1 3994   9.702  12.245   1.934
  364GLU    HG2 3995   9.674  12.213   2.091
  364GLU     CD 3996   9.862  12.156   2.029
  364GLU    OE1 3997   9.973  12.206   2.056
  364GLU    OE2 3998   9.845  12.035   2.006
  364GLU      C 3999   9.599  12.501   1.919
  364GLU      O 4000   9.518  12.419   1.876
  365ILE      N 4001   9.638  12.608   1.850
  365ILE      H 4002   9.700  12.674   1.893
  365ILE     CA 4003   9.593  12.632   1.713
  365ILE     HA 4004   9.536  12.555   1.686
  365ILE     CB 4005   9.507  12.758   1.701
  365ILE     HB 4006   9.560  12.838   1.732
  365ILE    CG2 4007   9.466  12.778   1.556
  365ILE   HG21 4008   9.410  12.861   1.548
  365ILE   HG22 4009   9.548  12.788   1.499
  365ILE   HG23 4010   9.414  12.699   1.525
  365ILE    CG1 4011   9.383  12.744   1.787
  365ILE   HG11 4012   9.328  12.827   1.778
  365ILE   HG12 4013   9.411  12.733   1.882
  365ILE     CD 4014   9.299  12.627   1.748
  365ILE    HD1 4015   9.219  12.622   1.808
  365ILE    HD2 4016   9.270  12.638   1.653
  365ILE    HD3 4017   9.353  12.543   1.757
  365ILE      C 4018   9.718  12.643   1.627
  365ILE      O 4019   9.785  12.746   1.625
  366LYS      N 4020   9.748  12.536   1.553
  366LYS      H 4021   9.688  12.457   1.555
  366LYS     CA 4022   9.867  12.533   1.470
  366LYS     HA 4023   9.933  12.594   1.514
  366LYS     CB 4024   9.924  12.392   1.466
  366LYS    HB1 4025   9.999  12.390   1.400
  366LYS    HB2 4026   9.852  12.329   1.437
  366LYS     CG 4027   9.977  12.347   1.601
  366LYS    HG1 4028   9.902  12.345   1.667
  366LYS    HG2 4029  10.047  12.412   1.632
  366LYS     CD 4030  10.038  12.210   1.594
  366LYS    HD1 4031  10.117  12.213   1.533
  366LYS    HD2 4032   9.970  12.146   1.558
  366LYS     CE 4033  10.082  12.164   1.732
  366LYS    HE1 4034  10.112  12.069   1.727
  366LYS    HE2 4035  10.006  12.172   1.796
  366LYS     NZ 4036  10.194  12.245   1.784
  366LYS    HZ1 4037  10.220  12.212   1.875
  366LYS    HZ2 4038  10.272  12.238   1.722
  366LYS    HZ3 4039  10.166  12.341   1.791
  366LYS      C 4040   9.835  12.584   1.329
  366LYS      O 4041   9.843  12.513   1.230
  367GLU      N 4042   9.797  12.711   1.325
  367GLU      H 4043   9.784  12.761   1.411
  367GLU     CA 4044   9.774  12.780   1.199
  367GLU     HA 4045   9.819  12.724   1.129
  367GLU     CB 4046   9.626  12.792   1.164
  367GLU    HB1 4047   9.618  12.852   1.084
  367GLU    HB2 4048   9.579  12.834   1.242
  367GLU     CG 4049   9.556  12.662   1.132
  367GLU    HG1 4050   9.560  12.603   1.212
  367GLU    HG2 4051   9.603  12.618   1.055
  367GLU     CD 4052   9.412  12.685   1.095
  367GLU    OE1 4053   9.366  12.801   1.105
  367GLU    OE2 4054   9.343  12.587   1.058
  367GLU      C 4055   9.835  12.918   1.208
  367GLU      O 4056   9.869  12.967   1.316
  368LYS      N 4057   9.848  12.981   1.093
  368LYS      H 4058   9.835  12.931   1.008
  368LYS     CA 4059   9.881  13.122   1.088
  368LYS     HA 4060   9.948  13.130   1.162
  368LYS     CB 4061   9.941  13.158   0.952
  368LYS    HB1 4062   9.873  13.141   0.881
  368LYS    HB2 4063  10.022  13.101   0.936
  368LYS     CG 4064   9.983  13.303   0.943
  368LYS    HG1 4065  10.046  13.324   1.018
  368LYS    HG2 4066   9.902  13.361   0.951
  368LYS     CD 4067  10.052  13.333   0.812
  368LYS    HD1 4068   9.990  13.311   0.737
  368LYS    HD2 4069  10.135  13.277   0.805
  368LYS     CE 4070  10.090  13.479   0.804
  368LYS    HE1 4071  10.009  13.536   0.820
  368LYS    HE2 4072  10.127  13.499   0.713
  368LYS     NZ 4073  10.193  13.511   0.907
  368LYS    HZ1 4074  10.218  13.608   0.901
  368LYS    HZ2 4075  10.157  13.492   0.998
  368LYS    HZ3 4076  10.275  13.455   0.891
  368LYS      C 4077   9.764  13.216   1.118
  368LYS      O 4078   9.773  13.292   1.215
  369PRO      N 4079   9.653  13.217   1.042
  369PRO     CD 4080   9.585  13.110   0.966
  369PRO    HD1 4081   9.565  13.033   1.026
  369PRO    HD2 4082   9.642  13.080   0.890
  369PRO     CG 4083   9.459  13.174   0.916
  369PRO    HG1 4084   9.383  13.154   0.977
  369PRO    HG2 4085   9.438  13.142   0.824
  369PRO     CB 4086   9.484  13.318   0.914
  369PRO    HB1 4087   9.398  13.369   0.920
  369PRO    HB2 4088   9.532  13.344   0.830
  369PRO     CA 4089   9.571  13.339   1.037
  369PRO     HA 4090   9.632  13.418   1.035
  369PRO      C 4091   9.483  13.362   1.158
  369PRO      O 4092   9.431  13.473   1.175
  370LEU      N 4093   9.463  13.261   1.243
  370LEU      H 4094   9.516  13.177   1.234
  370LEU     CA 4095   9.364  13.274   1.349
  370LEU     HA 4096   9.355  13.373   1.364
  370LEU     CB 4097   9.231  13.215   1.304
  370LEU    HB1 4098   9.194  13.276   1.234
  370LEU    HB2 4099   9.171  13.215   1.384
  370LEU     CG 4100   9.233  13.073   1.246
  370LEU     HG 4101   9.327  13.057   1.216
  370LEU    CD1 4102   9.203  12.964   1.348
  370LEU   HD11 4103   9.206  12.875   1.303
  370LEU   HD12 4104   9.271  12.967   1.421
  370LEU   HD13 4105   9.112  12.979   1.387
  370LEU    CD2 4106   9.140  13.062   1.126
  370LEU   HD21 4107   9.143  12.969   1.090
  370LEU   HD22 4108   9.047  13.084   1.154
  370LEU   HD23 4109   9.170  13.126   1.055
  370LEU      C 4110   9.411  13.212   1.479
  370LEU      O 4111   9.330  13.180   1.566
  371ARG      N 4112   9.542  13.198   1.498
  371ARG      H 4113   9.606  13.226   1.426
  371ARG     CA 4114   9.593  13.143   1.622
  371ARG     HA 4115   9.529  13.070   1.644
  371ARG     CB 4116   9.734  13.087   1.602
  371ARG    HB1 4117   9.731  13.022   1.527
  371ARG    HB2 4118   9.761  13.040   1.686
  371ARG     CG 4119   9.842  13.189   1.570
  371ARG    HG1 4120   9.799  13.274   1.541
  371ARG    HG2 4121   9.899  13.154   1.496
  371ARG     CD 4122   9.930  13.217   1.692
  371ARG    HD1 4123   9.974  13.133   1.722
  371ARG    HD2 4124   9.874  13.254   1.766
  371ARG     NE 4125  10.035  13.314   1.663
  371ARG     HE 4126  10.014  13.411   1.676
  371ARG     CZ 4127  10.157  13.283   1.621
  371ARG    NH1 4128  10.245  13.378   1.598
  371ARG   HH11 4129  10.220  13.474   1.612
  371ARG   HH12 4130  10.337  13.355   1.566
  371ARG    NH2 4131  10.190  13.156   1.601
  371ARG   HH21 4132  10.123  13.084   1.618
  371ARG   HH22 4133  10.282  13.133   1.569
  371ARG      C 4134   9.590  13.243   1.737
  371ARG      O 4135   9.633  13.210   1.847
  372SER      N 4136   9.540  13.364   1.713
  372SER      H 4137   9.516  13.390   1.619
  372SER     CA 4138   9.520  13.460   1.820
  372SER     HA 4139   9.607  13.462   1.869
  372SER     CB 4140   9.485  13.596   1.761
  372SER    HB1 4141   9.404  13.590   1.703
  372SER    HB2 4142   9.562  13.633   1.708
  372SER     OG 4143   9.457  13.688   1.865
  372SER     HG 4144   9.434  13.777   1.826
  372SER      C 4145   9.412  13.417   1.917
  372SER      O 4146   9.410  13.465   2.031
  373LEU      N 4147   9.321  13.330   1.876
  373LEU      H 4148   9.324  13.299   1.781
  373LEU     CA 4149   9.218  13.278   1.964
  373LEU     HA 4150   9.202  13.353   2.029
  373LEU     CB 4151   9.093  13.243   1.883
  373LEU    HB1 4152   9.029  13.196   1.943
  373LEU    HB2 4153   9.120  13.182   1.809
  373LEU     CG 4154   9.021  13.363   1.822
  373LEU     HG 4155   9.088  13.420   1.773
  373LEU    CD1 4156   8.916  13.321   1.722
  373LEU   HD11 4157   8.872  13.402   1.685
  373LEU   HD12 4158   8.959  13.270   1.648
  373LEU   HD13 4159   8.848  13.264   1.767
  373LEU    CD2 4160   8.956  13.442   1.933
  373LEU   HD21 4161   8.909  13.521   1.894
  373LEU   HD22 4162   8.891  13.384   1.981
  373LEU   HD23 4163   9.026  13.474   1.997
  373LEU      C 4164   9.263  13.156   2.042
  373LEU      O 4165   9.181  13.093   2.109
  374SER      N 4166   9.391  13.122   2.037
  374SER      H 4167   9.456  13.180   1.987
  374SER     CA 4168   9.438  13.002   2.103
  374SER     HA 4169   9.367  12.934   2.087
  374SER     CB 4170   9.567  12.952   2.041
  374SER    HB1 4171   9.640  13.020   2.052
  374SER    HB2 4172   9.554  12.932   1.944
  374SER     OG 4173   9.610  12.833   2.104
  374SER     HG 4174   9.695  12.802   2.062
  374SER      C 4175   9.455  13.027   2.253
  374SER      O 4176   9.435  13.137   2.304
  375ARG      N 4177   9.495  12.922   2.324
  375ARG      H 4178   9.527  12.840   2.276
  375ARG     CA 4179   9.494  12.923   2.469
  375ARG     HA 4180   9.487  13.018   2.500
  375ARG     CB 4181   9.372  12.844   2.517
  375ARG    HB1 4182   9.378  12.753   2.476
  375ARG    HB2 4183   9.291  12.892   2.483
  375ARG     CG 4184   9.351  12.823   2.665
  375ARG    HG1 4185   9.430  12.775   2.703
  375ARG    HG2 4186   9.269  12.768   2.679
  375ARG     CD 4187   9.335  12.951   2.739
  375ARG    HD1 4188   9.420  13.003   2.731
  375ARG    HD2 4189   9.318  12.930   2.835
  375ARG     NE 4190   9.227  13.036   2.692
  375ARG     HE 4191   9.246  13.099   2.617
  375ARG     CZ 4192   9.105  13.034   2.744
  375ARG    NH1 4193   9.079  12.954   2.845
  375ARG   HH11 4194   9.151  12.896   2.882
  375ARG   HH12 4195   8.988  12.952   2.885
  375ARG    NH2 4196   9.011  13.114   2.697
  375ARG   HH21 4197   9.032  13.177   2.622
  375ARG   HH22 4198   8.919  13.112   2.737
  375ARG      C 4199   9.626  12.867   2.521
  375ARG      O 4200   9.668  12.899   2.633
  376LYS      N 4201   9.693  12.785   2.441
  376LYS      H 4202   9.649  12.753   2.358
  376LYS     CA 4203   9.828  12.740   2.469
  376LYS     HA 4204   9.847  12.759   2.565
  376LYS     CB 4205   9.840  12.589   2.444
  376LYS    HB1 4206   9.836  12.574   2.345
  376LYS    HB2 4207   9.762  12.545   2.488
  376LYS     CG 4208   9.966  12.520   2.495
  376LYS    HG1 4209   9.981  12.545   2.591
  376LYS    HG2 4210  10.044  12.550   2.440
  376LYS     CD 4211   9.953  12.369   2.485
  376LYS    HD1 4212   9.937  12.344   2.390
  376LYS    HD2 4213   9.876  12.339   2.541
  376LYS     CE 4214  10.079  12.300   2.534
  376LYS    HE1 4215  10.100  12.330   2.627
  376LYS    HE2 4216  10.156  12.324   2.474
  376LYS     NZ 4217  10.062  12.152   2.534
  376LYS    HZ1 4218  10.146  12.109   2.567
  376LYS    HZ2 4219   9.986  12.127   2.594
  376LYS    HZ3 4220  10.043  12.121   2.441
  376LYS      C 4221   9.923  12.819   2.380
  376LYS      O 4222   9.883  12.876   2.278
  377PHE      N 4223  10.050  12.826   2.421
  377PHE      H 4224  10.076  12.786   2.509
  377PHE     CA 4225  10.152  12.891   2.339
  377PHE     HA 4226  10.119  12.892   2.245
  377PHE     CB 4227  10.173  13.035   2.383
  377PHE    HB1 4228  10.259  13.069   2.345
  377PHE    HB2 4229  10.178  13.038   2.483
  377PHE     CG 4230  10.065  13.127   2.339
  377PHE    CD1 4231  10.068  13.184   2.214
  377PHE    HD1 4232  10.144  13.163   2.152
  377PHE    CE1 4233   9.969  13.269   2.174
  377PHE    HE1 4234   9.973  13.312   2.084
  377PHE     CZ 4235   9.864  13.296   2.258
  377PHE     HZ 4236   9.791  13.358   2.228
  377PHE    CE2 4237   9.859  13.239   2.383
  377PHE    HE2 4238   9.783  13.260   2.445
  377PHE    CD2 4239   9.959  13.154   2.423
  377PHE    HD2 4240   9.955  13.112   2.513
  377PHE      C 4241  10.281  12.811   2.350
  377PHE      O 4242  10.344  12.810   2.456
  378THR      N 4243  10.319  12.746   2.242
  378THR      H 4244  10.259  12.743   2.162
  378THR     CA 4245  10.448  12.679   2.238
  378THR     HA 4246  10.460  12.631   2.325
  378THR     CB 4247  10.451  12.579   2.124
  378THR     HB 4248  10.540  12.534   2.119
  378THR    CG2 4249  10.339  12.478   2.141
  378THR   HG21 4250  10.342  12.413   2.066
  378THR   HG22 4251  10.351  12.430   2.228
  378THR   HG23 4252  10.251  12.526   2.141
  378THR    OG1 4253  10.432  12.649   2.000
  378THR    HG1 4254  10.434  12.584   1.924
  378THR      C 4255  10.557  12.783   2.219
  378THR      O 4256  10.557  12.857   2.121
  379ASP      N 4257  10.649  12.790   2.314
  379ASP      H 4258  10.648  12.726   2.390
  379ASP     CA 4259  10.752  12.892   2.307
  379ASP     HA 4260  10.712  12.966   2.253
  379ASP     CB 4261  10.788  12.939   2.448
  379ASP    HB1 4262  10.850  12.873   2.490
  379ASP    HB2 4263  10.705  12.946   2.503
  379ASP     CG 4264  10.856  13.073   2.448
  379ASP    OD1 4265  10.874  13.132   2.340
  379ASP    OD2 4266  10.892  13.121   2.557
  379ASP      C 4267  10.877  12.842   2.236
  379ASP      O 4268  10.934  12.913   2.154
  380TRP      N 4269  10.922  12.721   2.269
  380TRP      H 4270  10.873  12.669   2.339
  380TRP     CA 4271  11.040  12.662   2.208
  380TRP     HA 4272  11.078  12.734   2.150
  380TRP     CB 4273  11.142  12.619   2.313
  380TRP    HB1 4274  11.219  12.573   2.269
  380TRP    HB2 4275  11.099  12.557   2.379
  380TRP     CG 4276  11.196  12.729   2.388
  380TRP    CD1 4277  11.193  12.859   2.354
  380TRP    HD1 4278  11.154  12.895   2.270
  380TRP    NE1 4279  11.251  12.934   2.451
  380TRP    HE1 4280  11.264  13.033   2.448
  380TRP    CE2 4281  11.289  12.852   2.553
  380TRP    CZ2 4282  11.351  12.881   2.673
  380TRP    HZ2 4283  11.375  12.975   2.698
  380TRP    CH2 4284  11.378  12.777   2.756
  380TRP    HH2 4285  11.423  12.795   2.844
  380TRP    CZ3 4286  11.345  12.646   2.722
  380TRP    HZ3 4287  11.367  12.572   2.786
  380TRP    CE3 4288  11.284  12.617   2.603
  380TRP    HE3 4289  11.261  12.523   2.579
  380TRP    CD2 4290  11.255  12.722   2.516
  380TRP      C 4291  11.001  12.540   2.128
  380TRP      O 4292  10.887  12.493   2.130
  381ALA      N 4293  11.100  12.488   2.056
  381ALA      H 4294  11.182  12.543   2.041
  381ALA     CA 4295  11.094  12.355   1.998
  381ALA     HA 4296  11.046  12.295   2.062
  381ALA     CB 4297  11.016  12.353   1.867
  381ALA    HB1 4298  11.015  12.260   1.831
  381ALA    HB2 4299  10.923  12.384   1.884
  381ALA    HB3 4300  11.060  12.414   1.801
  381ALA      C 4301  11.238  12.313   1.976
  381ALA      O 4302  11.301  12.356   1.878
  382TYR      N 4303  11.291  12.229   2.064
  382TYR      H 4304  11.234  12.194   2.138
  382TYR     CA 4305  11.429  12.187   2.055
  382TYR     HA 4306  11.465  12.221   1.968
  382TYR     CB 4307  11.511  12.249   2.167
  382TYR    HB1 4308  11.492  12.200   2.252
  382TYR    HB2 4309  11.484  12.345   2.177
  382TYR     CG 4310  11.660  12.244   2.143
  382TYR    CD1 4311  11.720  12.329   2.052
  382TYR    HD1 4312  11.664  12.394   2.001
  382TYR    CE1 4313  11.856  12.327   2.030
  382TYR    HE1 4314  11.898  12.388   1.963
  382TYR     CZ 4315  11.934  12.240   2.102
  382TYR     OH 4316  12.070  12.237   2.082
  382TYR     HH 4317  12.111  12.169   2.142
  382TYR    CE2 4318  11.877  12.155   2.195
  382TYR    HE2 4319  11.935  12.092   2.247
  382TYR    CD2 4320  11.741  12.158   2.216
  382TYR    HD2 4321  11.700  12.098   2.285
  382TYR      C 4322  11.434  12.035   2.057
  382TYR      O 4323  11.505  11.971   2.135
  383GLY      N 4324  11.353  11.975   1.971
  383GLY      H 4325  11.298  12.031   1.909
  383GLY     CA 4326  11.342  11.833   1.965
  383GLY    HA1 4327  11.434  11.795   1.975
  383GLY    HA2 4328  11.305  11.809   1.876
  383GLY      C 4329  11.252  11.783   2.075
  383GLY      O 4330  11.133  11.815   2.080
  384PRO      N 4331  11.307  11.704   2.165
  384PRO     CD 4332  11.442  11.647   2.164
  384PRO    HD1 4333  11.506  11.706   2.213
  384PRO    HD2 4334  11.475  11.634   2.070
  384PRO     CG 4335  11.422  11.517   2.234
  384PRO    HG1 4336  11.507  11.487   2.277
  384PRO    HG2 4337  11.390  11.447   2.170
  384PRO     CB 4338  11.319  11.545   2.337
  384PRO    HB1 4339  11.362  11.584   2.419
  384PRO    HB2 4340  11.271  11.461   2.361
  384PRO     CA 4341  11.225  11.646   2.271
  384PRO     HA 4342  11.142  11.608   2.231
  384PRO      C 4343  11.177  11.748   2.372
  384PRO      O 4344  11.058  11.754   2.404
  385VAL      N 4345  11.268  11.829   2.421
  385VAL      H 4346  11.362  11.825   2.388
  385VAL     CA 4347  11.231  11.925   2.524
  385VAL     HA 4348  11.166  11.881   2.585
  385VAL     CB 4349  11.355  11.965   2.607
  385VAL     HB 4350  11.404  11.882   2.632
  385VAL    CG1 4351  11.452  12.051   2.527
  385VAL   HG11 4352  11.531  12.075   2.584
  385VAL   HG12 4353  11.483  12.000   2.447
  385VAL   HG13 4354  11.406  12.135   2.498
  385VAL    CG2 4355  11.316  12.031   2.737
  385VAL   HG21 4356  11.399  12.056   2.788
  385VAL   HG22 4357  11.263  12.114   2.718
  385VAL   HG23 4358  11.261  11.968   2.791
  385VAL      C 4359  11.163  12.043   2.457
  385VAL      O 4360  11.191  12.078   2.341
  386SER      N 4361  11.066  12.101   2.527
  386SER      H 4362  11.051  12.072   2.622
  386SER     CA 4363  10.981  12.205   2.471
  386SER     HA 4364  11.040  12.266   2.417
  386SER     CB 4365  10.876  12.146   2.379
  386SER    HB1 4366  10.822  12.078   2.427
  386SER    HB2 4367  10.919  12.104   2.299
  386SER     OG 4368  10.788  12.247   2.333
  386SER     HG 4369  10.720  12.207   2.273
  386SER      C 4370  10.915  12.279   2.586
  386SER      O 4371  10.843  12.216   2.665
  387SER      N 4372  10.937  12.409   2.595
  387SER      H 4373  11.001  12.453   2.532
  387SER     CA 4374  10.870  12.490   2.695
  387SER     HA 4375  10.848  12.430   2.771
  387SER     CB 4376  10.962  12.600   2.746
  387SER    HB1 4377  10.991  12.660   2.671
  387SER    HB2 4378  11.043  12.561   2.790
  387SER     OG 4379  10.896  12.680   2.841
  387SER     HG 4380  10.958  12.752   2.873
  387SER      C 4381  10.744  12.549   2.633
  387SER      O 4382  10.748  12.601   2.522
  388SER      N 4383  10.633  12.541   2.706
  388SER      H 4384  10.638  12.504   2.799
  388SER     CA 4385  10.505  12.585   2.655
  388SER     HA 4386  10.526  12.630   2.568
  388SER     CB 4387  10.413  12.468   2.629
  388SER    HB1 4388  10.324  12.500   2.596
  388SER    HB2 4389  10.401  12.414   2.712
  388SER     OG 4390  10.468  12.384   2.530
  388SER     HG 4391  10.407  12.307   2.514
  388SER      C 4392  10.440  12.682   2.753
  388SER      O 4393  10.465  12.676   2.873
  389LEU      N 4394  10.356  12.769   2.700
  389LEU      H 4395  10.334  12.761   2.603
  389LEU     CA 4396  10.295  12.876   2.777
  389LEU     HA 4397  10.328  12.862   2.870
  389LEU     CB 4398  10.339  13.013   2.727
  389LEU    HB1 4399  10.264  13.077   2.744
  389LEU    HB2 4400  10.355  13.005   2.629
  389LEU     CG 4401  10.464  13.075   2.788
  389LEU     HG 4402  10.455  13.072   2.888
  389LEU    CD1 4403  10.590  13.001   2.755
  389LEU   HD11 4404  10.668  13.047   2.798
  389LEU   HD12 4405  10.584  12.907   2.789
  389LEU   HD13 4406  10.603  13.000   2.656
  389LEU    CD2 4407  10.477  13.216   2.738
  389LEU   HD21 4408  10.559  13.258   2.777
  389LEU   HD22 4409  10.485  13.216   2.638
  389LEU   HD23 4410  10.397  13.269   2.765
  389LEU      C 4411  10.143  12.866   2.772
  389LEU      O 4412  10.085  12.849   2.664
  390TYR      N 4413  10.080  12.878   2.889
  390TYR      H 4414  10.135  12.891   2.972
  390TYR     CA 4415   9.935  12.873   2.902
  390TYR     HA 4416   9.900  12.849   2.812
  390TYR     CB 4417   9.893  12.767   3.004
  390TYR    HB1 4418   9.795  12.777   3.021
  390TYR    HB2 4419   9.944  12.783   3.089
  390TYR     CG 4420   9.919  12.625   2.960
  390TYR    CD1 4421   9.836  12.564   2.868
  390TYR    HD1 4422   9.759  12.615   2.830
  390TYR    CE1 4423   9.858  12.434   2.828
  390TYR    HE1 4424   9.798  12.391   2.761
  390TYR     CZ 4425   9.963  12.364   2.880
  390TYR     OH 4426   9.984  12.234   2.840
  390TYR     HH 4427  10.064  12.197   2.887
  390TYR    CE2 4428  10.047  12.422   2.972
  390TYR    HE2 4429  10.124  12.371   3.010
  390TYR    CD2 4430  10.024  12.552   3.012
  390TYR    HD2 4431  10.085  12.594   3.080
  390TYR      C 4432   9.882  13.009   2.943
  390TYR      O 4433   9.945  13.082   3.020
  391ASP      N 4434   9.761  13.040   2.895
  391ASP      H 4435   9.696  12.967   2.876
  391ASP     CA 4436   9.721  13.178   2.869
  391ASP     HA 4437   9.800  13.221   2.824
  391ASP     CB 4438   9.598  13.179   2.779
  391ASP    HB1 4439   9.520  13.147   2.832
  391ASP    HB2 4440   9.614  13.117   2.702
  391ASP     CG 4441   9.566  13.316   2.724
  391ASP    OD1 4442   9.619  13.352   2.618
  391ASP    OD2 4443   9.487  13.387   2.789
  391ASP      C 4444   9.693  13.255   2.997
  391ASP      O 4445   9.747  13.364   3.015
  392LEU      N 4446   9.604  13.202   3.082
  392LEU      H 4447   9.550  13.125   3.050
  392LEU     CA 4448   9.581  13.250   3.219
  392LEU     HA 4449   9.507  13.194   3.256
  392LEU     CB 4450   9.709  13.230   3.302
  392LEU    HB1 4451   9.779  13.287   3.259
  392LEU    HB2 4452   9.734  13.134   3.292
  392LEU     CG 4453   9.718  13.259   3.451
  392LEU     HG 4454   9.695  13.354   3.471
  392LEU    CD1 4455   9.621  13.174   3.526
  392LEU   HD11 4456   9.628  13.194   3.624
  392LEU   HD12 4457   9.528  13.194   3.494
  392LEU   HD13 4458   9.642  13.078   3.510
  392LEU    CD2 4459   9.859  13.232   3.496
  392LEU   HD21 4460   9.867  13.251   3.594
  392LEU   HD22 4461   9.882  13.137   3.478
  392LEU   HD23 4462   9.922  13.291   3.446
  392LEU      C 4463   9.532  13.395   3.222
  392LEU      O 4464   9.601  13.488   3.263
  393THR      N 4465   9.410  13.415   3.173
  393THR      H 4466   9.364  13.341   3.124
  393THR     CA 4467   9.343  13.544   3.190
  393THR     HA 4468   9.417  13.605   3.221
  393THR     CB 4469   9.285  13.595   3.059
  393THR     HB 4470   9.222  13.671   3.074
  393THR    CG2 4471   9.394  13.642   2.968
  393THR   HG21 4472   9.354  13.675   2.883
  393THR   HG22 4473   9.445  13.716   3.012
  393THR   HG23 4474   9.456  13.566   2.949
  393THR    OG1 4475   9.208  13.491   2.998
  393THR    HG1 4476   9.170  13.524   2.912
  393THR      C 4477   9.233  13.539   3.295
  393THR      O 4478   9.234  13.616   3.390
  394ASN      N 4479   9.135  13.451   3.278
  394ASN      H 4480   9.140  13.388   3.201
  394ASN     CA 4481   9.022  13.445   3.368
  394ASN     HA 4482   9.027  13.527   3.425
  394ASN     CB 4483   8.893  13.447   3.289
  394ASN    HB1 4484   8.816  13.435   3.352
  394ASN    HB2 4485   8.895  13.372   3.223
  394ASN     CG 4486   8.874  13.576   3.215
  394ASN    OD1 4487   8.903  13.683   3.268
  394ASN    ND2 4488   8.828  13.568   3.091
  394ASN   HD21 4489   8.808  13.479   3.051
  394ASN   HD22 4490   8.814  13.652   3.038
  394ASN      C 4491   9.031  13.322   3.457
  394ASN      O 4492   8.929  13.264   3.494
  395VAL      N 4493   9.152  13.282   3.493
  395VAL      H 4494   9.231  13.339   3.469
  395VAL     CA 4495   9.176  13.159   3.566
  395VAL     HA 4496   9.086  13.119   3.577
  395VAL     CB 4497   9.268  13.065   3.486
  395VAL     HB 4498   9.356  13.109   3.470
  395VAL    CG1 4499   9.294  12.939   3.563
  395VAL   HG11 4500   9.354  12.879   3.510
  395VAL   HG12 4501   9.338  12.962   3.650
  395VAL   HG13 4502   9.208  12.893   3.581
  395VAL    CG2 4503   9.206  13.033   3.353
  395VAL   HG21 4504   9.267  12.972   3.302
  395VAL   HG22 4505   9.118  12.988   3.367
  395VAL   HG23 4506   9.193  13.118   3.301
  395VAL      C 4507   9.233  13.186   3.704
  395VAL      O 4508   9.184  13.133   3.804
  396ASP      N 4509   9.336  13.270   3.713
  396ASP      H 4510   9.376  13.309   3.630
  396ASP     CA 4511   9.392  13.306   3.842
  396ASP     HA 4512   9.406  13.219   3.890
  396ASP     CB 4513   9.525  13.379   3.825
  396ASP    HB1 4514   9.507  13.469   3.786
  396ASP    HB2 4515   9.583  13.326   3.763
  396ASP     CG 4516   9.601  13.398   3.956
  396ASP    OD1 4517   9.557  13.345   4.060
  396ASP    OD2 4518   9.704  13.468   3.954
  396ASP      C 4519   9.295  13.395   3.919
  396ASP      O 4520   9.218  13.472   3.860
  397THR      N 4521   9.301  13.387   4.051
  397THR      H 4522   9.360  13.318   4.093
  397THR     CA 4523   9.225  13.476   4.138
  397THR     HA 4524   9.131  13.480   4.104
  397THR     CB 4525   9.221  13.423   4.280
  397THR     HB 4526   9.172  13.486   4.341
  397THR    CG2 4527   9.156  13.288   4.282
  397THR   HG21 4528   9.154  13.254   4.376
  397THR   HG22 4529   9.063  13.296   4.247
  397THR   HG23 4530   9.209  13.225   4.225
  397THR    OG1 4531   9.355  13.412   4.329
  397THR    HG1 4532   9.354  13.377   4.423
  397THR      C 4533   9.291  13.613   4.133
  397THR      O 4534   9.377  13.648   4.214
  398THR      N 4535   9.250  13.691   4.034
  398THR      H 4536   9.190  13.653   3.963
  398THR     CA 4537   9.290  13.829   4.026
  398THR     HA 4538   9.323  13.848   4.119
  398THR     CB 4539   9.399  13.847   3.920
  398THR     HB 4540   9.478  13.789   3.939
  398THR    CG2 4541   9.345  13.816   3.782
  398THR   HG21 4542   9.418  13.829   3.714
  398THR   HG22 4543   9.313  13.722   3.779
  398THR   HG23 4544   9.269  13.878   3.761
  398THR    OG1 4545   9.446  13.982   3.924
  398THR    HG1 4546   9.518  13.995   3.855
  398THR      C 4547   9.175  13.922   3.994
  398THR      O 4548   9.190  14.043   4.009
  399THR      N 4549   9.061  13.870   3.950
  399THR      H 4550   9.058  13.773   3.928
  399THR     CA 4551   8.940  13.949   3.933
  399THR     HA 4552   8.963  14.043   3.959
  399THR     CB 4553   8.893  13.948   3.787
  399THR     HB 4554   8.812  14.006   3.775
  399THR    CG2 4555   9.004  13.995   3.695
  399THR   HG21 4556   8.972  13.994   3.600
  399THR   HG22 4557   9.031  14.088   3.720
  399THR   HG23 4558   9.083  13.934   3.704
  399THR    OG1 4559   8.854  13.816   3.750
  399THR    HG1 4560   8.824  13.816   3.655
  399THR      C 4561   8.833  13.890   4.024
  399THR      O 4562   8.859  13.799   4.103
  400ASP      N 4563   8.711  13.941   4.012
  400ASP      H 4564   8.697  14.026   3.960
  400ASP     CA 4565   8.599  13.874   4.074
  400ASP     HA 4566   8.631  13.850   4.166
  400ASP     CB 4567   8.477  13.966   4.083
  400ASP    HB1 4568   8.398  13.912   4.111
  400ASP    HB2 4569   8.460  14.007   3.993
  400ASP     CG 4570   8.496  14.077   4.183
  400ASP    OD1 4571   8.571  14.057   4.281
  400ASP    OD2 4572   8.436  14.185   4.163
  400ASP      C 4573   8.563  13.751   3.993
  400ASP      O 4574   8.585  13.746   3.872
  401ASN      N 4575   8.513  13.649   4.064
  401ASN      H 4576   8.521  13.654   4.164
  401ASN     CA 4577   8.448  13.532   4.006
  401ASN     HA 4578   8.425  13.476   4.085
  401ASN     CB 4579   8.321  13.572   3.929
  401ASN    HB1 4580   8.346  13.593   3.834
  401ASN    HB2 4581   8.282  13.654   3.972
  401ASN     CG 4582   8.216  13.464   3.928
  401ASN    OD1 4583   8.103  13.487   3.885
  401ASN    ND2 4584   8.251  13.347   3.978
  401ASN   HD21 4585   8.344  13.334   4.014
  401ASN   HD22 4586   8.185  13.272   3.980
  401ASN      C 4587   8.543  13.454   3.915
  401ASN      O 4588   8.505  13.410   3.807
  402SER      N 4589   8.667  13.439   3.959
  402SER      H 4590   8.694  13.481   4.046
  402SER     CA 4591   8.765  13.362   3.883
  402SER     HA 4592   8.761  13.398   3.790
  402SER     CB 4593   8.905  13.381   3.940
  402SER    HB1 4594   8.908  13.358   4.037
  402SER    HB2 4595   8.936  13.475   3.927
  402SER     OG 4596   8.996  13.296   3.873
  402SER     HG 4597   9.088  13.309   3.911
  402SER      C 4598   8.729  13.214   3.887
  402SER      O 4599   8.669  13.165   3.982
  403VAL      N 4600   8.770  13.142   3.782
  403VAL      H 4601   8.833  13.182   3.715
  403VAL     CA 4602   8.722  13.006   3.766
  403VAL     HA 4603   8.625  13.014   3.788
  403VAL     CB 4604   8.741  12.955   3.622
  403VAL     HB 4605   8.699  12.865   3.612
  403VAL    CG1 4606   8.675  13.051   3.526
  403VAL   HG11 4607   8.687  13.018   3.432
  403VAL   HG12 4608   8.578  13.057   3.547
  403VAL   HG13 4609   8.717  13.142   3.535
  403VAL    CG2 4610   8.886  12.936   3.588
  403VAL   HG21 4611   8.894  12.903   3.494
  403VAL   HG22 4612   8.934  13.024   3.597
  403VAL   HG23 4613   8.927  12.869   3.651
  403VAL      C 4614   8.786  12.911   3.864
  403VAL      O 4615   8.728  12.808   3.897
  404LEU      N 4616   8.904  12.944   3.916
  404LEU      H 4617   8.953  13.025   3.883
  404LEU     CA 4618   8.961  12.861   4.021
  404LEU     HA 4619   8.945  12.766   3.995
  404LEU     CB 4620   9.111  12.887   4.031
  404LEU    HB1 4621   9.123  12.979   4.070
  404LEU    HB2 4622   9.148  12.886   3.938
  404LEU     CG 4623   9.196  12.792   4.114
  404LEU     HG 4624   9.151  12.704   4.122
  404LEU    CD1 4625   9.329  12.777   4.047
  404LEU   HD11 4626   9.387  12.715   4.100
  404LEU   HD12 4627   9.316  12.740   3.955
  404LEU   HD13 4628   9.374  12.867   4.041
  404LEU    CD2 4629   9.218  12.848   4.252
  404LEU   HD21 4630   9.274  12.785   4.305
  404LEU   HD22 4631   9.265  12.936   4.245
  404LEU   HD23 4632   9.130  12.861   4.297
  404LEU      C 4633   8.891  12.886   4.153
  404LEU      O 4634   8.888  12.798   4.239
  405GLU      N 4635   8.835  13.005   4.170
  405GLU      H 4636   8.852  13.079   4.104
  405GLU     CA 4637   8.749  13.028   4.286
  405GLU     HA 4638   8.799  12.994   4.366
  405GLU     CB 4639   8.722  13.177   4.302
  405GLU    HB1 4640   8.669  13.208   4.223
  405GLU    HB2 4641   8.810  13.225   4.304
  405GLU     CG 4642   8.646  13.213   4.428
  405GLU    HG1 4643   8.701  13.186   4.508
  405GLU    HG2 4644   8.559  13.164   4.429
  405GLU     CD 4645   8.618  13.361   4.436
  405GLU    OE1 4646   8.652  13.433   4.340
  405GLU    OE2 4647   8.563  13.405   4.539
  405GLU      C 4648   8.619  12.951   4.272
  405GLU      O 4649   8.564  12.905   4.373
  406ILE      N 4650   8.571  12.935   4.149
  406ILE      H 4651   8.622  12.971   4.071
  406ILE     CA 4652   8.445  12.866   4.127
  406ILE     HA 4653   8.380  12.907   4.191
  406ILE     CB 4654   8.398  12.887   3.982
  406ILE     HB 4655   8.468  12.851   3.921
  406ILE    CG2 4656   8.269  12.815   3.955
  406ILE   HG21 4657   8.242  12.831   3.860
  406ILE   HG22 4658   8.282  12.717   3.970
  406ILE   HG23 4659   8.198  12.850   4.017
  406ILE    CG1 4660   8.374  13.035   3.957
  406ILE   HG11 4661   8.453  13.087   3.991
  406ILE   HG12 4662   8.292  13.063   4.007
  406ILE     CD 4663   8.355  13.069   3.812
  406ILE    HD1 4664   8.340  13.168   3.803
  406ILE    HD2 4665   8.437  13.043   3.761
  406ILE    HD3 4666   8.276  13.020   3.776
  406ILE      C 4667   8.459  12.718   4.160
  406ILE      O 4668   8.369  12.659   4.220
  407ILE      N 4669   8.573  12.659   4.127
  407ILE      H 4670   8.648  12.714   4.091
  407ILE     CA 4671   8.591  12.515   4.143
  407ILE     HA 4672   8.509  12.472   4.107
  407ILE     CB 4673   8.714  12.470   4.063
  407ILE     HB 4674   8.793  12.526   4.090
  407ILE    CG2 4675   8.746  12.326   4.091
  407ILE   HG21 4676   8.827  12.299   4.038
  407ILE   HG22 4677   8.765  12.315   4.189
  407ILE   HG23 4678   8.668  12.269   4.065
  407ILE    CG1 4679   8.688  12.487   3.915
  407ILE   HG11 4680   8.647  12.577   3.900
  407ILE   HG12 4681   8.625  12.416   3.885
  407ILE     CD 4682   8.812  12.477   3.832
  407ILE    HD1 4683   8.789  12.489   3.736
  407ILE    HD2 4684   8.877  12.548   3.860
  407ILE    HD3 4685   8.854  12.387   3.845
  407ILE      C 4686   8.602  12.477   4.290
  407ILE      O 4687   8.541  12.379   4.334
  408VAL      N 4688   8.676  12.554   4.368
  408VAL      H 4689   8.715  12.639   4.331
  408VAL     CA 4690   8.702  12.517   4.507
  408VAL     HA 4691   8.724  12.420   4.507
  408VAL     CB 4692   8.821  12.597   4.561
  408VAL     HB 4693   8.806  12.695   4.547
  408VAL    CG1 4694   8.838  12.573   4.708
  408VAL   HG11 4695   8.916  12.626   4.742
  408VAL   HG12 4696   8.755  12.602   4.756
  408VAL   HG13 4697   8.854  12.476   4.724
  408VAL    CG2 4698   8.946  12.557   4.488
  408VAL   HG21 4699   9.024  12.610   4.523
  408VAL   HG22 4700   8.963  12.460   4.502
  408VAL   HG23 4701   8.935  12.576   4.390
  408VAL      C 4702   8.578  12.538   4.592
  408VAL      O 4703   8.538  12.449   4.669
  409TYR      N 4704   8.512  12.652   4.578
  409TYR      H 4705   8.538  12.714   4.504
  409TYR     CA 4706   8.404  12.691   4.666
  409TYR     HA 4707   8.430  12.651   4.754
  409TYR     CB 4708   8.394  12.843   4.671
  409TYR    HB1 4709   8.306  12.868   4.711
  409TYR    HB2 4710   8.399  12.879   4.578
  409TYR     CG 4711   8.501  12.910   4.751
  409TYR    CD1 4712   8.573  12.840   4.846
  409TYR    HD1 4713   8.554  12.743   4.861
  409TYR    CE1 4714   8.671  12.902   4.920
  409TYR    HE1 4715   8.722  12.851   4.990
  409TYR     CZ 4716   8.699  13.034   4.898
  409TYR     OH 4717   8.797  13.096   4.971
  409TYR     HH 4718   8.805  13.192   4.943
  409TYR    CE2 4719   8.630  13.106   4.803
  409TYR    HE2 4720   8.651  13.203   4.787
  409TYR    CD2 4721   8.532  13.043   4.730
  409TYR    HD2 4722   8.482  13.095   4.660
  409TYR      C 4723   8.269  12.635   4.625
  409TYR      O 4724   8.166  12.694   4.660
  410ASN      N 4725   8.265  12.525   4.551
  410ASN      H 4726   8.350  12.476   4.532
  410ASN     CA 4727   8.140  12.475   4.497
  410ASN     HA 4728   8.072  12.543   4.524
  410ASN     CB 4729   8.146  12.465   4.346
  410ASN    HB1 4730   8.197  12.383   4.321
  410ASN    HB2 4731   8.194  12.546   4.310
  410ASN     CG 4732   8.010  12.458   4.282
  410ASN    OD1 4733   7.909  12.459   4.351
  410ASN    ND2 4734   8.007  12.453   4.150
  410ASN   HD21 4735   8.093  12.454   4.098
  410ASN   HD22 4736   7.920  12.448   4.102
  410ASN      C 4737   8.105  12.339   4.556
  410ASN      O 4738   8.193  12.260   4.591
  411THR      N 4739   7.976  12.315   4.568
  411THR      H 4740   7.913  12.393   4.562
  411THR     CA 4741   7.920  12.183   4.589
  411THR     HA 4742   7.991  12.128   4.633
  411THR     CB 4743   7.799  12.190   4.682
  411THR     HB 4744   7.759  12.100   4.699
  411THR    CG2 4745   7.839  12.251   4.811
  411THR   HG21 4746   7.760  12.256   4.872
  411THR   HG22 4747   7.911  12.196   4.854
  411THR   HG23 4748   7.874  12.344   4.795
  411THR    OG1 4749   7.698  12.272   4.620
  411THR    HG1 4750   7.618  12.278   4.680
  411THR      C 4751   7.883  12.123   4.454
  411THR      O 4752   7.933  12.166   4.350
  412ASN      N 4753   7.801  12.018   4.456
  412ASN      H 4754   7.793  11.968   4.542
  412ASN     CA 4755   7.722  11.970   4.343
  412ASN     HA 4756   7.669  11.895   4.381
  412ASN     CB 4757   7.632  12.081   4.289
  412ASN    HB1 4758   7.581  12.046   4.211
  412ASN    HB2 4759   7.689  12.158   4.260
  412ASN     CG 4760   7.534  12.131   4.393
  412ASN    OD1 4761   7.474  12.052   4.466
  412ASN    ND2 4762   7.521  12.262   4.403
  412ASN   HD21 4763   7.575  12.322   4.344
  412ASN   HD22 4764   7.458  12.301   4.470
  412ASN      C 4765   7.807  11.915   4.231
  412ASN      O 4766   7.763  11.911   4.116
  413ILE      N 4767   7.931  11.875   4.261
  413ILE      H 4768   7.962  11.880   4.356
  413ILE     CA 4769   8.024  11.825   4.160
  413ILE     HA 4770   7.970  11.801   4.080
  413ILE     CB 4771   8.127  11.933   4.119
  413ILE     HB 4772   8.168  11.973   4.201
  413ILE    CG2 4773   8.239  11.872   4.038
  413ILE   HG21 4774   8.305  11.944   4.013
  413ILE   HG22 4775   8.286  11.802   4.093
  413ILE   HG23 4776   8.202  11.830   3.955
  413ILE    CG1 4777   8.059  12.045   4.041
  413ILE   HG11 4778   7.975  12.072   4.089
  413ILE   HG12 4779   8.037  12.012   3.950
  413ILE     CD 4780   8.144  12.167   4.026
  413ILE    HD1 4781   8.094  12.237   3.974
  413ILE    HD2 4782   8.167  12.203   4.116
  413ILE    HD3 4783   8.228  12.144   3.977
  413ILE      C 4784   8.094  11.703   4.217
  413ILE      O 4785   8.149  11.709   4.328
  414ASP      N 4786   8.091  11.593   4.144
  414ASP      H 4787   8.044  11.594   4.056
  414ASP     CA 4788   8.155  11.471   4.190
  414ASP     HA 4789   8.162  11.483   4.289
  414ASP     CB 4790   8.069  11.351   4.151
  414ASP    HB1 4791   8.115  11.267   4.180
  414ASP    HB2 4792   8.058  11.350   4.052
  414ASP     CG 4793   7.933  11.355   4.214
  414ASP    OD1 4794   7.922  11.413   4.324
  414ASP    OD2 4795   7.837  11.304   4.153
  414ASP      C 4796   8.295  11.452   4.136
  414ASP      O 4797   8.381  11.398   4.206
  415ASN      N 4798   8.320  11.497   4.013
  415ASN      H 4799   8.246  11.542   3.963
  415ASN     CA 4800   8.449  11.485   3.948
  415ASN     HA 4801   8.493  11.408   3.994
  415ASN     CB 4802   8.430  11.457   3.799
  415ASN    HB1 4803   8.399  11.363   3.787
  415ASN    HB2 4804   8.518  11.469   3.752
  415ASN     CG 4805   8.329  11.550   3.737
  415ASN    OD1 4806   8.273  11.636   3.805
  415ASN    ND2 4807   8.306  11.535   3.608
  415ASN   HD21 4808   8.355  11.465   3.556
  415ASN   HD22 4809   8.240  11.594   3.562
  415ASN      C 4810   8.537  11.607   3.969
  415ASN      O 4811   8.616  11.642   3.882
  416ARG      N 4812   8.523  11.672   4.085
  416ARG      H 4813   8.457  11.639   4.152
  416ARG     CA 4814   8.602  11.790   4.115
  416ARG     HA 4815   8.590  11.851   4.036
  416ARG     CB 4816   8.550  11.855   4.243
  416ARG    HB1 4817   8.575  11.798   4.321
  416ARG    HB2 4818   8.451  11.863   4.237
  416ARG     CG 4819   8.606  11.992   4.267
  416ARG    HG1 4820   8.581  12.052   4.191
  416ARG    HG2 4821   8.706  11.986   4.273
  416ARG     CD 4822   8.554  12.052   4.393
  416ARG    HD1 4823   8.598  12.141   4.408
  416ARG    HD2 4824   8.575  11.992   4.470
  416ARG     NE 4825   8.411  12.072   4.389
  416ARG     HE 4826   8.374  12.136   4.322
  416ARG     CZ 4827   8.326  12.010   4.470
  416ARG    NH1 4828   8.371  11.925   4.560
  416ARG   HH11 4829   8.469  11.907   4.567
  416ARG   HH12 4830   8.307  11.879   4.621
  416ARG    NH2 4831   8.196  12.034   4.460
  416ARG   HH21 4832   8.162  12.099   4.392
  416ARG   HH22 4833   8.132  11.988   4.521
  416ARG      C 4834   8.750  11.757   4.129
  416ARG      O 4835   8.836  11.840   4.097
  417HIS      N 4836   8.781  11.635   4.174
  417HIS      H 4837   8.709  11.573   4.204
  417HIS     CA 4838   8.920  11.593   4.180
  417HIS     HA 4839   8.968  11.667   4.228
  417HIS     CB 4840   8.932  11.463   4.258
  417HIS    HB1 4841   8.884  11.391   4.208
  417HIS    HB2 4842   8.890  11.475   4.348
  417HIS     CG 4843   9.072  11.418   4.280
  417HIS    ND1 4844   9.140  11.337   4.192
  417HIS    CE1 4845   9.261  11.314   4.237
  417HIS    HE1 4846   9.330  11.258   4.192
  417HIS    NE2 4847   9.276  11.378   4.351
  417HIS    HE2 4848   9.359  11.378   4.407
  417HIS    CD2 4849   9.159  11.445   4.381
  417HIS    HD2 4850   9.142  11.502   4.461
  417HIS      C 4851   8.981  11.578   4.041
  417HIS      O 4852   9.101  11.597   4.024
  418GLU      N 4853   8.899  11.547   3.941
  418GLU      H 4854   8.804  11.521   3.960
  418GLU     CA 4855   8.949  11.551   3.804
  418GLU     HA 4856   9.042  11.514   3.811
  418GLU     CB 4857   8.864  11.465   3.712
  418GLU    HB1 4858   8.891  11.484   3.617
  418GLU    HB2 4859   8.768  11.490   3.725
  418GLU     CG 4860   8.879  11.317   3.737
  418GLU    HG1 4861   8.847  11.297   3.830
  418GLU    HG2 4862   8.976  11.293   3.729
  418GLU     CD 4863   8.800  11.233   3.639
  418GLU    OE1 4864   8.724  11.291   3.559
  418GLU    OE2 4865   8.813  11.109   3.642
  418GLU      C 4866   8.954  11.693   3.749
  418GLU      O 4867   9.022  11.716   3.649
  419MET      N 4868   8.885  11.788   3.812
  419MET      H 4869   8.830  11.766   3.892
  419MET     CA 4870   8.891  11.925   3.763
  419MET     HA 4871   8.881  11.920   3.664
  419MET     CB 4872   8.778  12.007   3.823
  419MET    HB1 4873   8.787  12.102   3.791
  419MET    HB2 4874   8.786  12.005   3.923
  419MET     CG 4875   8.641  11.957   3.786
  419MET    HG1 4876   8.579  12.012   3.842
  419MET    HG2 4877   8.640  11.863   3.819
  419MET     SD 4878   8.601  11.968   3.612
  419MET     CE 4879   8.569  12.143   3.599
  419MET    HE1 4880   8.545  12.166   3.505
  419MET    HE2 4881   8.494  12.168   3.660
  419MET    HE3 4882   8.651  12.194   3.625
  419MET      C 4883   9.025  11.988   3.795
  419MET      O 4884   9.085  12.055   3.711
  420LEU      N 4885   9.076  11.965   3.916
  420LEU      H 4886   9.025  11.909   3.981
  420LEU     CA 4887   9.204  12.021   3.955
  420LEU     HA 4888   9.206  12.111   3.910
  420LEU     CB 4889   9.211  12.035   4.106
  420LEU    HB1 4890   9.303  12.064   4.132
  420LEU    HB2 4891   9.192  11.946   4.148
  420LEU     CG 4892   9.112  12.136   4.159
  420LEU     HG 4893   9.020  12.109   4.133
  420LEU    CD1 4894   9.121  12.143   4.309
  420LEU   HD11 4895   9.055  12.210   4.343
  420LEU   HD12 4896   9.101  12.053   4.348
  420LEU   HD13 4897   9.214  12.171   4.336
  420LEU    CD2 4898   9.141  12.271   4.100
  420LEU   HD21 4899   9.076  12.338   4.135
  420LEU   HD22 4900   9.234  12.299   4.125
  420LEU   HD23 4901   9.134  12.266   4.000
  420LEU      C 4902   9.322  11.938   3.906
  420LEU      O 4903   9.436  11.967   3.944
  421THR      N 4904   9.298  11.836   3.826
  421THR      H 4905   9.204  11.814   3.801
  421THR     CA 4906   9.408  11.757   3.775
  421THR     HA 4907   9.476  11.753   3.848
  421THR     CB 4908   9.356  11.618   3.739
  421THR     HB 4909   9.299  11.624   3.657
  421THR    CG2 4910   9.470  11.519   3.719
  421THR   HG21 4911   9.433  11.430   3.696
  421THR   HG22 4912   9.529  11.551   3.645
  421THR   HG23 4913   9.523  11.512   3.803
  421THR    OG1 4914   9.277  11.569   3.848
  421THR    HG1 4915   9.243  11.478   3.826
  421THR      C 4916   9.474  11.823   3.656
  421THR      O 4917   9.593  11.801   3.631
  422LEU      N 4918   9.402  11.909   3.585
  422LEU      H 4919   9.312  11.937   3.619
  422LEU     CA 4920   9.451  11.964   3.460
  422LEU     HA 4921   9.488  11.885   3.411
  422LEU     CB 4922   9.338  12.027   3.380
  422LEU    HB1 4923   9.378  12.095   3.319
  422LEU    HB2 4924   9.276  12.072   3.444
  422LEU     CG 4925   9.256  11.930   3.296
  422LEU     HG 4926   9.318  11.861   3.259
  422LEU    CD1 4927   9.151  11.854   3.375
  422LEU   HD11 4928   9.102  11.793   3.314
  422LEU   HD12 4929   9.196  11.801   3.447
  422LEU   HD13 4930   9.087  11.919   3.416
  422LEU    CD2 4931   9.192  12.007   3.186
  422LEU   HD21 4932   9.138  11.945   3.129
  422LEU   HD22 4933   9.133  12.078   3.225
  422LEU   HD23 4934   9.263  12.050   3.130
  422LEU      C 4935   9.561  12.067   3.484
  422LEU      O 4936   9.559  12.141   3.583
  423GLU      N 4937   9.655  12.073   3.390
  423GLU      H 4938   9.636  12.039   3.298
  423GLU     CA 4939   9.786  12.129   3.420
  423GLU     HA 4940   9.808  12.088   3.508
  423GLU     CB 4941   9.885  12.088   3.310
  423GLU    HB1 4942   9.971  12.137   3.324
  423GLU    HB2 4943   9.847  12.113   3.221
  423GLU     CG 4944   9.914  11.939   3.309
  423GLU    HG1 4945   9.828  11.890   3.301
  423GLU    HG2 4946   9.959  11.915   3.395
  423GLU     CD 4947  10.004  11.897   3.194
  423GLU    OE1 4948  10.034  11.983   3.109
  423GLU    OE2 4949  10.044  11.779   3.190
  423GLU      C 4950   9.790  12.280   3.445
  423GLU      O 4951   9.864  12.321   3.536
  424PRO      N 4952   9.717  12.367   3.375
  424PRO     CD 4953   9.663  12.356   3.239
  424PRO    HD1 4954   9.565  12.338   3.241
  424PRO    HD2 4955   9.710  12.284   3.188
  424PRO     CG 4956   9.691  12.489   3.182
  424PRO    HG1 4957   9.630  12.509   3.106
  424PRO    HG2 4958   9.786  12.496   3.151
  424PRO     CB 4959   9.667  12.581   3.291
  424PRO    HB1 4960   9.570  12.602   3.296
  424PRO    HB2 4961   9.718  12.666   3.275
  424PRO     CA 4962   9.716  12.508   3.416
  424PRO     HA 4963   9.808  12.532   3.448
  424PRO      C 4964   9.627  12.540   3.535
  424PRO      O 4965   9.598  12.657   3.559
  425LEU      N 4966   9.579  12.439   3.607
  425LEU      H 4967   9.581  12.347   3.568
  425LEU     CA 4968   9.524  12.456   3.740
  425LEU     HA 4969   9.521  12.555   3.753
  425LEU     CB 4970   9.385  12.393   3.747
  425LEU    HB1 4971   9.356  12.393   3.843
  425LEU    HB2 4972   9.392  12.299   3.714
  425LEU     CG 4973   9.279  12.464   3.666
  425LEU     HG 4974   9.307  12.472   3.570
  425LEU    CD1 4975   9.150  12.386   3.670
  425LEU   HD11 4976   9.081  12.434   3.616
  425LEU   HD12 4977   9.165  12.295   3.632
  425LEU   HD13 4978   9.119  12.378   3.765
  425LEU    CD2 4979   9.260  12.601   3.725
  425LEU   HD21 4980   9.190  12.651   3.673
  425LEU   HD22 4981   9.231  12.593   3.820
  425LEU   HD23 4982   9.347  12.652   3.721
  425LEU      C 4983   9.612  12.393   3.847
  425LEU      O 4984   9.642  12.459   3.947
  426HIS      N 4985   9.653  12.267   3.826
  426HIS      H 4986   9.632  12.223   3.739
  426HIS     CA 4987   9.727  12.192   3.926
  426HIS     HA 4988   9.668  12.194   4.007
  426HIS     CB 4989   9.752  12.049   3.878
  426HIS    HB1 4990   9.786  12.052   3.784
  426HIS    HB2 4991   9.666  11.998   3.881
  426HIS     CG 4992   9.852  11.975   3.961
  426HIS    ND1 4993   9.825  11.929   4.088
  426HIS    CE1 4994   9.932  11.869   4.136
  426HIS    HE1 4995   9.939  11.826   4.226
  426HIS    NE2 4996  10.028  11.875   4.046
  426HIS    HE2 4997  10.121  11.838   4.057
  426HIS    CD2 4998   9.980  11.941   3.935
  426HIS    HD2 4999  10.031  11.960   3.851
  426HIS      C 5000   9.860  12.257   3.959
  426HIS      O 5001   9.899  12.264   4.076
  427THR      N 5002   9.931  12.304   3.857
  427THR      H 5003   9.896  12.297   3.764
  427THR     CA 5004  10.059  12.366   3.881
  427THR     HA 5005  10.107  12.303   3.941
  427THR     CB 5006  10.134  12.383   3.750
  427THR     HB 5007  10.223  12.427   3.765
  427THR    CG2 5008  10.152  12.248   3.683
  427THR   HG21 5009  10.202  12.260   3.597
  427THR   HG22 5010  10.204  12.188   3.743
  427THR   HG23 5011  10.063  12.208   3.665
  427THR    OG1 5012  10.059  12.469   3.664
  427THR    HG1 5013  10.108  12.481   3.578
  427THR      C 5014  10.044  12.501   3.951
  427THR      O 5015  10.133  12.542   4.025
  428LEU      N 5016   9.931  12.568   3.930
  428LEU      H 5017   9.859  12.529   3.873
  428LEU     CA 5018   9.914  12.699   3.992
  428LEU     HA 5019  10.003  12.745   3.983
  428LEU     CB 5020   9.808  12.780   3.919
  428LEU    HB1 5021   9.719  12.742   3.943
  428LEU    HB2 5022   9.824  12.770   3.821
  428LEU     CG 5023   9.804  12.929   3.950
  428LEU     HG 5024   9.894  12.955   3.986
  428LEU    CD1 5025   9.773  13.003   3.824
  428LEU   HD11 5026   9.770  13.101   3.843
  428LEU   HD12 5027   9.844  12.984   3.756
  428LEU   HD13 5028   9.685  12.973   3.789
  428LEU    CD2 5029   9.700  12.966   4.054
  428LEU   HD21 5030   9.703  13.065   4.070
  428LEU   HD22 5031   9.610  12.940   4.021
  428LEU   HD23 5032   9.720  12.918   4.140
  428LEU      C 5033   9.882  12.686   4.139
  428LEU      O 5034   9.922  12.772   4.218
  429LEU      N 5035   9.809  12.582   4.178
  429LEU      H 5036   9.767  12.521   4.111
  429LEU     CA 5037   9.792  12.560   4.321
  429LEU     HA 5038   9.764  12.648   4.359
  429LEU     CB 5039   9.684  12.456   4.347
  429LEU    HB1 5040   9.688  12.431   4.444
  429LEU    HB2 5041   9.704  12.376   4.291
  429LEU     CG 5042   9.543  12.503   4.315
  429LEU     HG 5043   9.538  12.522   4.217
  429LEU    CD1 5044   9.441  12.396   4.347
  429LEU   HD11 5045   9.350  12.430   4.325
  429LEU   HD12 5046   9.461  12.314   4.293
  429LEU   HD13 5047   9.446  12.374   4.444
  429LEU    CD2 5048   9.512  12.630   4.390
  429LEU   HD21 5049   9.419  12.660   4.368
  429LEU   HD22 5050   9.520  12.614   4.488
  429LEU   HD23 5051   9.577  12.701   4.363
  429LEU      C 5052   9.923  12.518   4.385
  429LEU      O 5053   9.954  12.560   4.496
  430HIS      N 5054  10.003  12.440   4.313
  430HIS      H 5055   9.974  12.410   4.222
  430HIS     CA 5056  10.132  12.399   4.365
  430HIS     HA 5057  10.115  12.366   4.458
  430HIS     CB 5058  10.189  12.288   4.278
  430HIS    HB1 5059  10.208  12.325   4.187
  430HIS    HB2 5060  10.122  12.215   4.271
  430HIS     CG 5061  10.315  12.229   4.331
  430HIS    ND1 5062  10.317  12.140   4.436
  430HIS    CE1 5063  10.441  12.104   4.461
  430HIS    HE1 5064  10.470  12.040   4.532
  430HIS    NE2 5065  10.521  12.167   4.376
  430HIS    HE2 5066  10.621  12.159   4.372
  430HIS    CD2 5067  10.444  12.246   4.294
  430HIS    HD2 5068  10.477  12.305   4.221
  430HIS      C 5069  10.228  12.516   4.374
  430HIS      O 5070  10.317  12.517   4.459
  431THR      N 5071  10.210  12.617   4.288
  431THR      H 5072  10.141  12.610   4.217
  431THR     CA 5073  10.290  12.737   4.297
  431THR     HA 5074  10.385  12.705   4.307
  431THR     CB 5075  10.275  12.820   4.170
  431THR     HB 5076  10.179  12.843   4.153
  431THR    CG2 5077  10.353  12.947   4.179
  431THR   HG21 5078  10.342  13.000   4.095
  431THR   HG22 5079  10.320  13.001   4.257
  431THR   HG23 5080  10.450  12.926   4.192
  431THR    OG1 5081  10.322  12.743   4.059
  431THR    HG1 5082  10.313  12.797   3.975
  431THR      C 5083  10.252  12.819   4.419
  431THR      O 5084  10.339  12.859   4.498
  432LYS      N 5085  10.122  12.844   4.438
  432LYS      H 5086  10.055  12.808   4.373
  432LYS     CA 5087  10.078  12.923   4.552
  432LYS     HA 5088  10.137  13.004   4.550
  432LYS     CB 5089   9.932  12.963   4.538
  432LYS    HB1 5090   9.900  12.997   4.627
  432LYS    HB2 5091   9.880  12.882   4.512
  432LYS     CG 5092   9.908  13.071   4.435
  432LYS    HG1 5093   9.935  13.037   4.345
  432LYS    HG2 5094   9.964  13.151   4.458
  432LYS     CD 5095   9.763  13.112   4.431
  432LYS    HD1 5096   9.736  13.145   4.521
  432LYS    HD2 5097   9.708  13.033   4.406
  432LYS     CE 5098   9.741  13.222   4.329
  432LYS    HE1 5099   9.769  13.189   4.239
  432LYS    HE2 5100   9.797  13.302   4.354
  432LYS     NZ 5101   9.599  13.265   4.322
  432LYS    HZ1 5102   9.590  13.338   4.254
  432LYS    HZ2 5103   9.542  13.187   4.296
  432LYS    HZ3 5104   9.570  13.300   4.411
  432LYS      C 5105  10.098  12.849   4.683
  432LYS      O 5106  10.102  12.913   4.789
  433TRP      N 5107  10.111  12.717   4.680
  433TRP      H 5108  10.093  12.667   4.595
  433TRP     CA 5109  10.152  12.645   4.800
  433TRP     HA 5110  10.090  12.675   4.872
  433TRP     CB 5111  10.138  12.495   4.781
  433TRP    HB1 5112  10.197  12.466   4.705
  433TRP    HB2 5113  10.043  12.473   4.760
  433TRP     CG 5114  10.178  12.421   4.903
  433TRP    CD1 5115  10.297  12.360   4.926
  433TRP    HD1 5116  10.374  12.357   4.862
  433TRP    NE1 5117  10.297  12.304   5.050
  433TRP    HE1 5118  10.373  12.254   5.091
  433TRP    CE2 5119  10.177  12.328   5.110
  433TRP    CZ2 5120  10.130  12.290   5.235
  433TRP    HZ2 5121  10.187  12.237   5.298
  433TRP    CH2 5122  10.004  12.329   5.268
  433TRP    HH2 5123   9.968  12.304   5.358
  433TRP    CZ3 5124   9.925  12.402   5.181
  433TRP    HZ3 5125   9.833  12.429   5.209
  433TRP    CE3 5126   9.971  12.439   5.057
  433TRP    HE3 5127   9.913  12.492   4.995
  433TRP    CD2 5128  10.099  12.402   5.020
  433TRP      C 5129  10.296  12.680   4.836
  433TRP      O 5130  10.325  12.712   4.951
  434LYS      N 5131  10.385  12.676   4.738
  434LYS      H 5132  10.354  12.669   4.643
  434LYS     CA 5133  10.528  12.682   4.766
  434LYS     HA 5134  10.542  12.623   4.845
  434LYS     CB 5135  10.605  12.632   4.645
  434LYS    HB1 5136  10.603  12.704   4.575
  434LYS    HB2 5137  10.559  12.550   4.611
  434LYS     CG 5138  10.750  12.597   4.671
  434LYS    HG1 5139  10.755  12.526   4.741
  434LYS    HG2 5140  10.798  12.679   4.703
  434LYS     CD 5141  10.816  12.546   4.544
  434LYS    HD1 5142  10.915  12.538   4.559
  434LYS    HD2 5143  10.799  12.611   4.470
  434LYS     CE 5144  10.761  12.411   4.504
  434LYS    HE1 5145  10.797  12.386   4.414
  434LYS    HE2 5146  10.661  12.416   4.500
  434LYS     NZ 5147  10.799  12.305   4.601
  434LYS    HZ1 5148  10.761  12.218   4.571
  434LYS    HZ2 5149  10.899  12.298   4.606
  434LYS    HZ3 5150  10.763  12.328   4.691
  434LYS      C 5151  10.574  12.822   4.804
  434LYS      O 5152  10.675  12.837   4.872
  435LYS      N 5153  10.500  12.926   4.764
  435LYS      H 5154  10.416  12.911   4.712
  435LYS     CA 5155  10.541  13.061   4.796
  435LYS     HA 5156  10.633  13.047   4.833
  435LYS     CB 5157  10.541  13.148   4.670
  435LYS    HB1 5158  10.549  13.244   4.697
  435LYS    HB2 5159  10.456  13.134   4.621
  435LYS     CG 5160  10.655  13.116   4.577
  435LYS    HG1 5161  10.646  13.021   4.547
  435LYS    HG2 5162  10.741  13.128   4.626
  435LYS     CD 5163  10.655  13.207   4.456
  435LYS    HD1 5164  10.649  13.302   4.487
  435LYS    HD2 5165  10.576  13.185   4.399
  435LYS     CE 5166  10.782  13.190   4.374
  435LYS    HE1 5167  10.861  13.206   4.433
  435LYS    HE2 5168  10.782  13.258   4.300
  435LYS     NZ 5169  10.796  13.055   4.313
  435LYS    HZ1 5170  10.881  13.051   4.261
  435LYS    HZ2 5171  10.798  12.986   4.385
  435LYS    HZ3 5172  10.719  13.038   4.252
  435LYS      C 5173  10.457  13.129   4.903
  435LYS      O 5174  10.511  13.207   4.981
  436PHE      N 5175  10.327  13.101   4.911
  436PHE      H 5176  10.287  13.034   4.849
  436PHE     CA 5177  10.243  13.168   5.010
  436PHE     HA 5178  10.308  13.227   5.059
  436PHE     CB 5179  10.133  13.248   4.941
  436PHE    HB1 5180  10.062  13.269   5.008
  436PHE    HB2 5181  10.095  13.192   4.868
  436PHE     CG 5182  10.178  13.378   4.881
  436PHE    CD1 5183  10.298  13.435   4.920
  436PHE    HD1 5184  10.355  13.389   4.988
  436PHE    CE1 5185  10.340  13.555   4.865
  436PHE    HE1 5186  10.428  13.595   4.893
  436PHE     CZ 5187  10.261  13.619   4.772
  436PHE     HZ 5188  10.291  13.706   4.733
  436PHE    CE2 5189  10.142  13.564   4.733
  436PHE    HE2 5190  10.085  13.611   4.665
  436PHE    CD2 5191  10.100  13.443   4.788
  436PHE    HD2 5192  10.013  13.403   4.760
  436PHE      C 5193  10.180  13.075   5.111
  436PHE      O 5194  10.181  13.105   5.230
  437ALA      N 5195  10.124  12.963   5.066
  437ALA      H 5196  10.144  12.931   4.973
  437ALA     CA 5197  10.034  12.888   5.153
  437ALA     HA 5198   9.981  12.958   5.201
  437ALA     CB 5199   9.943  12.798   5.070
  437ALA    HB1 5200   9.882  12.747   5.131
  437ALA    HB2 5201   9.889  12.854   5.007
  437ALA    HB3 5202   9.999  12.734   5.017
  437ALA      C 5203  10.108  12.806   5.257
  437ALA      O 5204  10.059  12.787   5.369
  438LYS      N 5205  10.226  12.755   5.223
  438LYS      H 5206  10.264  12.775   5.133
  438LYS     CA 5207  10.301  12.671   5.316
  438LYS     HA 5208  10.237  12.602   5.349
  438LYS     CB 5209  10.416  12.603   5.244
  438LYS    HB1 5210  10.479  12.674   5.213
  438LYS    HB2 5211  10.379  12.555   5.165
  438LYS     CG 5212  10.496  12.504   5.324
  438LYS    HG1 5213  10.435  12.435   5.362
  438LYS    HG2 5214  10.543  12.552   5.398
  438LYS     CD 5215  10.598  12.437   5.234
  438LYS    HD1 5216  10.659  12.507   5.197
  438LYS    HD2 5217  10.550  12.392   5.159
  438LYS     CE 5218  10.681  12.335   5.306
  438LYS    HE1 5219  10.621  12.264   5.343
  438LYS    HE2 5220  10.730  12.380   5.381
  438LYS     NZ 5221  10.780  12.272   5.214
  438LYS    HZ1 5222  10.834  12.205   5.264
  438LYS    HZ2 5223  10.732  12.227   5.139
  438LYS    HZ3 5224  10.841  12.343   5.177
  438LYS      C 5225  10.352  12.753   5.434
  438LYS      O 5226  10.344  12.709   5.549
  439TYR      N 5227  10.402  12.873   5.408
  439TYR      H 5228  10.404  12.908   5.314
  439TYR     CA 5229  10.455  12.954   5.518
  439TYR     HA 5230  10.508  12.892   5.576
  439TYR     CB 5231  10.545  13.063   5.463
  439TYR    HB1 5232  10.574  13.124   5.538
  439TYR    HB2 5233  10.495  13.116   5.395
  439TYR     CG 5234  10.667  13.004   5.399
  439TYR    CD1 5235  10.771  12.957   5.476
  439TYR    HD1 5236  10.765  12.964   5.576
  439TYR    CE1 5237  10.882  12.902   5.419
  439TYR    HE1 5238  10.957  12.869   5.476
  439TYR     CZ 5239  10.890  12.892   5.282
  439TYR     OH 5240  11.001  12.836   5.223
  439TYR     HH 5241  10.990  12.837   5.124
  439TYR    CE2 5242  10.787  12.937   5.203
  439TYR    HE2 5243  10.793  12.930   5.104
  439TYR    CD2 5244  10.676  12.992   5.261
  439TYR    HD2 5245  10.601  13.024   5.204
  439TYR      C 5246  10.344  13.014   5.602
  439TYR      O 5247  10.358  13.024   5.724
  440MET      N 5248  10.231  13.049   5.540
  440MET      H 5249  10.223  13.040   5.441
  440MET     CA 5250  10.120  13.100   5.618
  440MET     HA 5251  10.164  13.163   5.682
  440MET     CB 5252  10.020  13.172   5.528
  440MET    HB1 5253   9.939  13.193   5.582
  440MET    HB2 5254   9.996  13.111   5.453
  440MET     CG 5255  10.071  13.301   5.469
  440MET    HG1 5256   9.997  13.333   5.410
  440MET    HG2 5257  10.150  13.275   5.413
  440MET     SD 5258  10.115  13.421   5.595
  440MET     CE 5259   9.954  13.458   5.662
  440MET    HE1 5260   9.963  13.526   5.735
  440MET    HE2 5261   9.896  13.495   5.590
  440MET    HE3 5262   9.913  13.375   5.699
  440MET      C 5263  10.048  12.991   5.696
  440MET      O 5264   9.963  13.023   5.779
  441PHE      N 5265  10.081  12.864   5.673
  441PHE      H 5266  10.154  12.844   5.608
  441PHE     CA 5267  10.013  12.755   5.741
  441PHE     HA 5268   9.920  12.787   5.759
  441PHE     CB 5269  10.011  12.632   5.650
  441PHE    HB1 5270  10.105  12.599   5.638
  441PHE    HB2 5271   9.974  12.658   5.561
  441PHE     CG 5272   9.929  12.519   5.703
  441PHE    CD1 5273   9.791  12.524   5.698
  441PHE    HD1 5274   9.746  12.604   5.659
  441PHE    CE1 5275   9.716  12.420   5.746
  441PHE    HE1 5276   9.616  12.425   5.743
  441PHE     CZ 5277   9.778  12.309   5.798
  441PHE     HZ 5278   9.724  12.233   5.832
  441PHE    CE2 5279   9.915  12.303   5.803
  441PHE    HE2 5280   9.960  12.223   5.842
  441PHE    CD2 5281   9.990  12.407   5.755
  441PHE    HD2 5282  10.090  12.402   5.758
  441PHE      C 5283  10.079  12.724   5.874
  441PHE      O 5284  10.013  12.729   5.979
  442PHE      N 5285  10.209  12.694   5.872
  442PHE      H 5286  10.261  12.705   5.787
  442PHE     CA 5287  10.276  12.645   5.992
  442PHE     HA 5288  10.215  12.574   6.026
  442PHE     CB 5289  10.415  12.589   5.957
  442PHE    HB1 5290  10.465  12.569   6.042
  442PHE    HB2 5291  10.466  12.658   5.904
  442PHE     CG 5292  10.411  12.463   5.876
  442PHE    CD1 5293  10.374  12.343   5.935
  442PHE    HD1 5294  10.350  12.341   6.032
  442PHE    CE1 5295  10.370  12.226   5.861
  442PHE    HE1 5296  10.340  12.141   5.904
  442PHE     CZ 5297  10.407  12.227   5.729
  442PHE     HZ 5298  10.406  12.142   5.676
  442PHE    CE2 5299  10.446  12.345   5.669
  442PHE    HE2 5300  10.473  12.346   5.573
  442PHE    CD2 5301  10.448  12.462   5.743
  442PHE    HD2 5302  10.477  12.548   5.699
  442PHE      C 5303  10.290  12.751   6.099
  442PHE      O 5304  10.304  12.717   6.217
  443LEU      N 5305  10.285  12.879   6.063
  443LEU      H 5306  10.286  12.904   5.966
  443LEU     CA 5307  10.278  12.983   6.165
  443LEU     HA 5308  10.349  12.961   6.232
  443LEU     CB 5309  10.306  13.120   6.104
  443LEU    HB1 5310  10.290  13.190   6.174
  443LEU    HB2 5311  10.243  13.135   6.028
  443LEU     CG 5312  10.448  13.136   6.052
  443LEU     HG 5313  10.463  13.069   5.979
  443LEU    CD1 5314  10.467  13.275   5.994
  443LEU   HD11 5315  10.561  13.285   5.960
  443LEU   HD12 5316  10.403  13.289   5.919
  443LEU   HD13 5317  10.450  13.344   6.065
  443LEU    CD2 5318  10.550  13.108   6.161
  443LEU   HD21 5319  10.642  13.120   6.124
  443LEU   HD22 5320  10.537  13.172   6.237
  443LEU   HD23 5321  10.539  13.015   6.194
  443LEU      C 5322  10.142  12.981   6.233
  443LEU      O 5323  10.133  12.981   6.356
  444SER      N 5324  10.035  12.973   6.154
  444SER      H 5325  10.046  12.975   6.055
  444SER     CA 5326   9.902  12.961   6.212
  444SER     HA 5327   9.899  13.031   6.284
  444SER     CB 5328   9.795  12.988   6.107
  444SER    HB1 5329   9.704  12.971   6.144
  444SER    HB2 5330   9.810  12.931   6.026
  444SER     OG 5331   9.801  13.124   6.066
  444SER     HG 5332   9.731  13.141   5.997
  444SER      C 5333   9.880  12.825   6.275
  444SER      O 5334   9.788  12.809   6.356
  445PHE      N 5335   9.963  12.726   6.242
  445PHE      H 5336  10.022  12.735   6.162
  445PHE     CA 5337   9.967  12.606   6.323
  445PHE     HA 5338   9.872  12.581   6.338
  445PHE     CB 5339  10.041  12.495   6.249
  445PHE    HB1 5340  10.131  12.529   6.220
  445PHE    HB2 5341   9.988  12.468   6.169
  445PHE     CG 5342  10.063  12.374   6.333
  445PHE    CD1 5343   9.956  12.293   6.368
  445PHE    HD1 5344   9.864  12.316   6.336
  445PHE    CE1 5345   9.976  12.182   6.446
  445PHE    HE1 5346   9.899  12.125   6.472
  445PHE     CZ 5347  10.103  12.149   6.488
  445PHE     HZ 5348  10.118  12.067   6.543
  445PHE    CE2 5349  10.209  12.229   6.454
  445PHE    HE2 5350  10.301  12.206   6.485
  445PHE    CD2 5351  10.189  12.341   6.377
  445PHE    HD2 5352  10.267  12.399   6.353
  445PHE      C 5353  10.032  12.633   6.457
  445PHE      O 5354   9.974  12.603   6.562
  446CYS      N 5355  10.153  12.687   6.456
  446CYS      H 5356  10.193  12.717   6.369
  446CYS     CA 5357  10.230  12.704   6.579
  446CYS     HA 5358  10.227  12.616   6.626
  446CYS     CB 5359  10.374  12.741   6.546
  446CYS    HB1 5360  10.367  12.827   6.495
  446CYS    HB2 5361  10.405  12.668   6.485
  446CYS     SG 5362  10.480  12.758   6.691
  446CYS     HG 5363  10.573  12.783   6.662
  446CYS      C 5364  10.167  12.807   6.670
  446CYS      O 5365  10.174  12.793   6.793
  447PHE      N 5366  10.105  12.911   6.613
  447PHE      H 5367  10.110  12.924   6.514
  447PHE     CA 5368  10.031  13.005   6.696
  447PHE     HA 5369  10.094  13.032   6.769
  447PHE     CB 5370   9.992  13.127   6.615
  447PHE    HB1 5371   9.916  13.173   6.660
  447PHE    HB2 5372   9.964  13.097   6.524
  447PHE     CG 5373  10.102  13.227   6.599
  447PHE    CD1 5374  10.213  13.222   6.682
  447PHE    HD1 5375  10.220  13.151   6.752
  447PHE    CE1 5376  10.314  13.314   6.669
  447PHE    HE1 5377  10.393  13.311   6.730
  447PHE     CZ 5378  10.306  13.411   6.572
  447PHE     HZ 5379  10.380  13.478   6.562
  447PHE    CE2 5380  10.197  13.417   6.489
  447PHE    HE2 5381  10.192  13.488   6.419
  447PHE    CD2 5382  10.095  13.325   6.503
  447PHE    HD2 5383  10.016  13.330   6.443
  447PHE      C 5384   9.909  12.940   6.758
  447PHE      O 5385   9.875  12.969   6.872
  448TYR      N 5386   9.843  12.851   6.685
  448TYR      H 5387   9.869  12.834   6.590
  448TYR     CA 5388   9.733  12.780   6.747
  448TYR     HA 5389   9.683  12.850   6.798
  448TYR     CB 5390   9.642  12.718   6.642
  448TYR    HB1 5391   9.691  12.645   6.595
  448TYR    HB2 5392   9.616  12.788   6.576
  448TYR     CG 5393   9.517  12.661   6.704
  448TYR    CD1 5394   9.417  12.745   6.750
  448TYR    HD1 5395   9.428  12.844   6.741
  448TYR    CE1 5396   9.303  12.695   6.808
  448TYR    HE1 5397   9.231  12.757   6.840
  448TYR     CZ 5398   9.289  12.559   6.822
  448TYR     OH 5399   9.175  12.510   6.880
  448TYR     HH 5400   9.180  12.410   6.883
  448TYR    CE2 5401   9.388  12.473   6.778
  448TYR    HE2 5402   9.377  12.374   6.789
  448TYR    CD2 5403   9.501  12.524   6.720
  448TYR    HD2 5404   9.573  12.462   6.689
  448TYR      C 5405   9.784  12.673   6.843
  448TYR      O 5406   9.715  12.639   6.939
  449PHE      N 5407   9.905  12.623   6.819
  449PHE      H 5408   9.959  12.657   6.742
  449PHE     CA 5409   9.959  12.519   6.906
  449PHE     HA 5410   9.886  12.452   6.918
  449PHE     CB 5411  10.079  12.453   6.840
  449PHE    HB1 5412  10.151  12.522   6.828
  449PHE    HB2 5413  10.052  12.418   6.751
  449PHE     CG 5414  10.136  12.340   6.919
  449PHE    CD1 5415  10.073  12.217   6.919
  449PHE    HD1 5416   9.989  12.205   6.866
  449PHE    CE1 5417  10.124  12.112   6.990
  449PHE    HE1 5418  10.078  12.024   6.989
  449PHE     CZ 5419  10.240  12.129   7.063
  449PHE     HZ 5420  10.278  12.053   7.115
  449PHE    CE2 5421  10.304  12.250   7.064
  449PHE    HE2 5422  10.388  12.262   7.117
  449PHE    CD2 5423  10.252  12.355   6.992
  449PHE    HD2 5424  10.299  12.444   6.993
  449PHE      C 5425   9.997  12.576   7.042
  449PHE      O 5426   9.970  12.514   7.145
  450PHE      N 5427  10.060  12.694   7.044
  450PHE      H 5428  10.087  12.737   6.958
  450PHE     CA 5429  10.090  12.761   7.170
  450PHE     HA 5430  10.139  12.693   7.225
  450PHE     CB 5431  10.177  12.884   7.145
  450PHE    HB1 5432  10.176  12.942   7.227
  450PHE    HB2 5433  10.140  12.935   7.068
  450PHE     CG 5434  10.319  12.851   7.114
  450PHE    CD1 5435  10.372  12.728   7.147
  450PHE    HD1 5436  10.315  12.660   7.192
  450PHE    CE1 5437  10.503  12.698   7.119
  450PHE    HE1 5438  10.541  12.610   7.145
  450PHE     CZ 5439  10.582  12.792   7.054
  450PHE     HZ 5440  10.678  12.771   7.033
  450PHE    CE2 5441  10.530  12.914   7.019
  450PHE    HE2 5442  10.587  12.982   6.972
  450PHE    CD2 5443  10.399  12.943   7.049
  450PHE    HD2 5444  10.361  13.032   7.023
  450PHE      C 5445   9.963  12.803   7.241
  450PHE      O 5446   9.959  12.804   7.364
  451TYR      N 5447   9.860  12.838   7.164
  451TYR      H 5448   9.872  12.841   7.065
  451TYR     CA 5449   9.730  12.872   7.222
  451TYR     HA 5450   9.747  12.945   7.288
  451TYR     CB 5451   9.637  12.919   7.111
  451TYR    HB1 5452   9.635  12.850   7.039
  451TYR    HB2 5453   9.673  13.005   7.073
  451TYR     CG 5454   9.497  12.943   7.158
  451TYR    CD1 5455   9.467  13.054   7.235
  451TYR    HD1 5456   9.540  13.119   7.259
  451TYR    CE1 5457   9.339  13.076   7.279
  451TYR    HE1 5458   9.319  13.157   7.335
  451TYR     CZ 5459   9.239  12.987   7.246
  451TYR     OH 5460   9.111  13.009   7.289
  451TYR     HH 5461   9.052  12.936   7.256
  451TYR    CE2 5462   9.267  12.877   7.170
  451TYR    HE2 5463   9.195  12.812   7.147
  451TYR    CD2 5464   9.395  12.856   7.126
  451TYR    HD2 5465   9.415  12.776   7.070
  451TYR      C 5466   9.669  12.754   7.296
  451TYR      O 5467   9.599  12.773   7.396
  452ASN      N 5468   9.696  12.633   7.251
  452ASN      H 5469   9.757  12.622   7.172
  452ASN     CA 5470   9.638  12.517   7.315
  452ASN     HA 5471   9.556  12.551   7.360
  452ASN     CB 5472   9.605  12.411   7.209
  452ASN    HB1 5473   9.688  12.360   7.188
  452ASN    HB2 5474   9.573  12.457   7.126
  452ASN     CG 5475   9.499  12.313   7.253
  452ASN    OD1 5476   9.448  12.317   7.365
  452ASN    ND2 5477   9.460  12.226   7.162
  452ASN   HD21 5478   9.501  12.228   7.071
  452ASN   HD22 5479   9.390  12.158   7.184
  452ASN      C 5480   9.729  12.459   7.422
  452ASN      O 5481   9.682  12.388   7.511
  453ILE      N 5482   9.859  12.488   7.417
  453ILE      H 5483   9.896  12.538   7.338
  453ILE     CA 5484   9.947  12.448   7.525
  453ILE     HA 5485   9.919  12.356   7.550
  453ILE     CB 5486  10.093  12.447   7.477
  453ILE     HB 5487  10.113  12.534   7.431
  453ILE    CG2 5488  10.190  12.437   7.593
  453ILE   HG21 5489  10.284  12.437   7.558
  453ILE   HG22 5490  10.178  12.516   7.654
  453ILE   HG23 5491  10.173  12.353   7.644
  453ILE    CG1 5492  10.113  12.331   7.380
  453ILE   HG11 5493  10.206  12.336   7.343
  453ILE   HG12 5494  10.047  12.340   7.305
  453ILE     CD 5495  10.094  12.196   7.446
  453ILE    HD1 5496  10.108  12.124   7.379
  453ILE    HD2 5497  10.160  12.186   7.520
  453ILE    HD3 5498  10.001  12.190   7.483
  453ILE      C 5499   9.929  12.539   7.646
  453ILE      O 5500   9.915  12.492   7.759
  454THR      N 5501   9.926  12.670   7.623
  454THR      H 5502   9.925  12.703   7.529
  454THR     CA 5503   9.924  12.767   7.733
  454THR     HA 5504   9.999  12.742   7.795
  454THR     CB 5505   9.947  12.907   7.678
  454THR     HB 5506   9.869  12.937   7.624
  454THR    CG2 5507   9.974  13.004   7.791
  454THR   HG21 5508   9.989  13.096   7.754
  454THR   HG22 5509   9.896  13.006   7.853
  454THR   HG23 5510  10.056  12.975   7.841
  454THR    OG1 5511  10.062  12.905   7.592
  454THR    HG1 5512  10.078  12.997   7.555
  454THR      C 5513   9.794  12.760   7.811
  454THR      O 5514   9.795  12.773   7.934
  455LEU      N 5515   9.683  12.734   7.742
  455LEU      H 5516   9.687  12.730   7.642
  455LEU     CA 5517   9.556  12.712   7.809
  455LEU     HA 5518   9.542  12.792   7.868
  455LEU     CB 5519   9.444  12.701   7.706
  455LEU    HB1 5520   9.463  12.623   7.647
  455LEU    HB2 5521   9.443  12.785   7.651
  455LEU     CG 5522   9.306  12.682   7.766
  455LEU     HG 5523   9.307  12.603   7.827
  455LEU    CD1 5524   9.268  12.803   7.849
  455LEU   HD11 5525   9.177  12.790   7.888
  455LEU   HD12 5526   9.335  12.815   7.923
  455LEU   HD13 5527   9.268  12.885   7.791
  455LEU    CD2 5528   9.205  12.654   7.658
  455LEU   HD21 5529   9.115  12.642   7.699
  455LEU   HD22 5530   9.203  12.731   7.594
  455LEU   HD23 5531   9.231  12.571   7.609
  455LEU      C 5532   9.561  12.587   7.895
  455LEU      O 5533   9.507  12.585   8.007
  456THR      N 5534   9.630  12.483   7.847
  456THR      H 5535   9.672  12.489   7.756
  456THR     CA 5536   9.645  12.361   7.925
  456THR     HA 5537   9.554  12.337   7.959
  456THR     CB 5538   9.698  12.250   7.835
  456THR     HB 5539   9.793  12.269   7.809
  456THR    CG2 5540   9.686  12.115   7.903
  456THR   HG21 5541   9.722  12.044   7.842
  456THR   HG22 5542   9.739  12.116   7.988
  456THR   HG23 5543   9.590  12.097   7.924
  456THR    OG1 5544   9.619  12.246   7.716
  456THR    HG1 5545   9.653  12.174   7.656
  456THR      C 5546   9.737  12.384   8.045
  456THR      O 5547   9.719  12.320   8.150
  457LEU      N 5548   9.830  12.478   8.034
  457LEU      H 5549   9.837  12.530   7.949
  457LEU     CA 5550   9.923  12.508   8.142
  457LEU     HA 5551   9.958  12.418   8.169
  457LEU     CB 5552  10.035  12.598   8.091
  457LEU    HB1 5553  10.052  12.669   8.160
  457LEU    HB2 5554  10.004  12.642   8.006
  457LEU     CG 5555  10.167  12.527   8.062
  457LEU     HG 5556  10.228  12.592   8.017
  457LEU    CD1 5557  10.225  12.478   8.194
  457LEU   HD11 5558  10.312  12.431   8.177
  457LEU   HD12 5559  10.241  12.556   8.255
  457LEU   HD13 5560  10.161  12.415   8.237
  457LEU    CD2 5561  10.152  12.410   7.967
  457LEU   HD21 5562  10.242  12.368   7.952
  457LEU   HD22 5563  10.090  12.343   8.007
  457LEU   HD23 5564  10.116  12.443   7.880
  457LEU      C 5565   9.857  12.570   8.265
  457LEU      O 5566   9.921  12.577   8.370
  458VAL      N 5567   9.732  12.615   8.254
  458VAL      H 5568   9.692  12.630   8.164
  458VAL     CA 5569   9.654  12.642   8.374
  458VAL     HA 5570   9.710  12.703   8.431
  458VAL     CB 5571   9.523  12.713   8.337
  458VAL     HB 5572   9.474  12.661   8.267
  458VAL    CG1 5573   9.433  12.723   8.458
  458VAL   HG11 5574   9.348  12.770   8.433
  458VAL   HG12 5575   9.412  12.631   8.492
  458VAL   HG13 5576   9.480  12.775   8.530
  458VAL    CG2 5577   9.554  12.850   8.281
  458VAL   HG21 5578   9.469  12.896   8.257
  458VAL   HG22 5579   9.603  12.904   8.350
  458VAL   HG23 5580   9.611  12.841   8.199
  458VAL      C 5581   9.628  12.512   8.450
  458VAL      O 5582   9.649  12.505   8.572
  459SER      N 5583   9.584  12.408   8.380
  459SER      H 5584   9.578  12.414   8.280
  459SER     CA 5585   9.545  12.286   8.449
  459SER     HA 5586   9.498  12.320   8.531
  459SER     CB 5587   9.453  12.202   8.360
  459SER    HB1 5588   9.498  12.180   8.273
  459SER    HB2 5589   9.368  12.251   8.342
  459SER     OG 5590   9.420  12.080   8.423
  459SER     HG 5591   9.360  12.027   8.363
  459SER      C 5592   9.663  12.201   8.494
  459SER      O 5593   9.647  12.122   8.587
  460TYR      N 5594   9.780  12.215   8.430
  460TYR      H 5595   9.787  12.273   8.349
  460TYR     CA 5596   9.898  12.145   8.480
  460TYR     HA 5597   9.871  12.050   8.493
  460TYR     CB 5598  10.012  12.150   8.379
  460TYR    HB1 5599  10.045  12.245   8.373
  460TYR    HB2 5600   9.977  12.122   8.290
  460TYR     CG 5601  10.130  12.060   8.415
  460TYR    CD1 5602  10.126  11.923   8.391
  460TYR    HD1 5603  10.045  11.883   8.349
  460TYR    CE1 5604  10.233  11.841   8.425
  460TYR    HE1 5605  10.229  11.743   8.407
  460TYR     CZ 5606  10.344  11.896   8.484
  460TYR     OH 5607  10.451  11.817   8.519
  460TYR     HH 5608  10.522  11.874   8.560
  460TYR    CE2 5609  10.350  12.032   8.510
  460TYR    HE2 5610  10.431  12.071   8.554
  460TYR    CD2 5611  10.244  12.113   8.475
  460TYR    HD2 5612  10.249  12.211   8.493
  460TYR      C 5613   9.941  12.207   8.612
  460TYR      O 5614   9.977  12.136   8.707
  461TYR      N 5615   9.937  12.341   8.619
  461TYR      H 5616   9.929  12.391   8.533
  461TYR     CA 5617   9.944  12.421   8.741
  461TYR     HA 5618   9.944  12.516   8.709
  461TYR     CB 5619   9.821  12.402   8.829
  461TYR    HB1 5620   9.823  12.310   8.868
  461TYR    HB2 5621   9.739  12.413   8.773
  461TYR     CG 5622   9.818  12.503   8.941
  461TYR    CD1 5623   9.807  12.639   8.913
  461TYR    HD1 5624   9.800  12.670   8.818
  461TYR    CE1 5625   9.806  12.732   9.014
  461TYR    HE1 5626   9.800  12.830   8.993
  461TYR     CZ 5627   9.813  12.690   9.144
  461TYR     OH 5628   9.811  12.781   9.247
  461TYR     HH 5629   9.817  12.733   9.334
  461TYR    CE2 5630   9.823  12.556   9.175
  461TYR    HE2 5631   9.830  12.527   9.270
  461TYR    CD2 5632   9.824  12.464   9.073
  461TYR    HD2 5633   9.829  12.367   9.095
  461TYR      C 5634  10.074  12.395   8.818
  461TYR      O 5635  10.077  12.333   8.924
  462ARG      N 5636  10.182  12.442   8.757
  462ARG      H 5637  10.171  12.477   8.664
  462ARG     CA 5638  10.317  12.447   8.814
  462ARG     HA 5639  10.340  12.350   8.816
  462ARG     CB 5640  10.405  12.534   8.723
  462ARG    HB1 5641  10.496  12.544   8.765
  462ARG    HB2 5642  10.363  12.624   8.713
  462ARG     CG 5643  10.424  12.478   8.586
  462ARG    HG1 5644  10.468  12.547   8.528
  462ARG    HG2 5645  10.335  12.454   8.548
  462ARG     CD 5646  10.511  12.355   8.591
  462ARG    HD1 5647  10.467  12.285   8.647
  462ARG    HD2 5648  10.600  12.378   8.630
  462ARG     NE 5649  10.533  12.300   8.458
  462ARG     HE 5650  10.470  12.231   8.425
  462ARG     CZ 5651  10.633  12.337   8.378
  462ARG    NH1 5652  10.719  12.429   8.418
  462ARG   HH11 5653  10.709  12.471   8.508
  462ARG   HH12 5654  10.794  12.457   8.358
  462ARG    NH2 5655  10.646  12.281   8.259
  462ARG   HH21 5656  10.581  12.211   8.229
  462ARG   HH22 5657  10.721  12.309   8.199
  462ARG      C 5658  10.334  12.494   8.959
  462ARG      O 5659  10.431  12.449   9.022
  463PRO      N 5660  10.253  12.585   9.016
  463PRO     CD 5661  10.173  12.694   8.956
  463PRO    HD1 5662  10.080  12.664   8.936
  463PRO    HD2 5663  10.216  12.727   8.872
  463PRO     CG 5664  10.174  12.799   9.062
  463PRO    HG1 5665  10.094  12.858   9.055
  463PRO    HG2 5666  10.257  12.855   9.056
  463PRO     CB 5667  10.172  12.726   9.188
  463PRO    HB1 5668  10.079  12.699   9.210
  463PRO    HB2 5669  10.208  12.784   9.261
  463PRO     CA 5670  10.262  12.604   9.162
  463PRO     HA 5671  10.359  12.615   9.187
  463PRO      C 5672  10.217  12.485   9.245
  463PRO      O 5673  10.261  12.472   9.360
  464ARG      N 5674  10.126  12.403   9.192
  464ARG      H 5675  10.090  12.430   9.102
  464ARG     CA 5676  10.072  12.279   9.249
  464ARG     HA 5677  10.010  12.250   9.176
  464ARG     CB 5678  10.182  12.174   9.275
  464ARG    HB1 5679  10.150  12.112   9.347
  464ARG    HB2 5680  10.264  12.222   9.307
  464ARG     CG 5681  10.222  12.089   9.154
  464ARG    HG1 5682  10.147  12.089   9.089
  464ARG    HG2 5683  10.240  11.996   9.185
  464ARG     CD 5684  10.346  12.140   9.083
  464ARG    HD1 5685  10.337  12.238   9.066
  464ARG    HD2 5686  10.357  12.092   8.996
  464ARG     NE 5687  10.467  12.118   9.163
  464ARG     HE 5688  10.461  12.058   9.242
  464ARG     CZ 5689  10.585  12.174   9.136
  464ARG    NH1 5690  10.596  12.256   9.033
  464ARG   HH11 5691  10.516  12.276   8.976
  464ARG   HH12 5692  10.684  12.299   9.012
  464ARG    NH2 5693  10.690  12.149   9.212
  464ARG   HH21 5694  10.682  12.088   9.291
  464ARG   HH22 5695  10.778  12.192   9.191
  464ARG      C 5696   9.989  12.298   9.375
  464ARG      O 5697   9.922  12.202   9.418
  465GLU      N 5698   9.984  12.418   9.432
  465GLU      H 5699  10.031  12.495   9.389
  465GLU     CA 5700   9.911  12.440   9.557
  465GLU     HA 5701   9.824  12.393   9.547
  465GLU     CB 5702   9.990  12.382   9.675
  465GLU    HB1 5703  10.069  12.442   9.692
  465GLU    HB2 5704  10.023  12.291   9.649
  465GLU     CG 5705   9.913  12.368   9.805
  465GLU    HG1 5706   9.953  12.293   9.858
  465GLU    HG2 5707   9.818  12.348   9.784
  465GLU     CD 5708   9.917  12.493   9.890
  465GLU    OE1 5709  10.017  12.566   9.882
  465GLU    OE2 5710   9.819  12.520   9.962
  465GLU      C 5711   9.886  12.588   9.578
  465GLU      O 5712   9.982  12.665   9.588
  466ASP      N 5713   9.758  12.625   9.591
  466ASP      H 5714   9.687  12.561   9.561
  466ASP     CA 5715   9.716  12.754   9.647
  466ASP     HA 5716   9.786  12.781   9.713
  466ASP     CB 5717   9.710  12.865   9.542
  466ASP    HB1 5718   9.645  12.935   9.573
  466ASP    HB2 5719   9.679  12.826   9.456
  466ASP     CG 5720   9.845  12.931   9.519
  466ASP    OD1 5721   9.923  12.941   9.615
  466ASP    OD2 5722   9.871  12.973   9.404
  466ASP      C 5723   9.581  12.734   9.715
  466ASP      O 5724   9.541  12.621   9.747
  467GLU      N 5725   9.511  12.844   9.739
  467GLU      H 5726   9.541  12.931   9.699
  467GLU     CA 5727   9.391  12.842   9.823
  467GLU     HA 5728   9.416  12.788   9.903
  467GLU     CB 5729   9.354  12.985   9.866
  467GLU    HB1 5730   9.420  13.014   9.935
  467GLU    HB2 5731   9.263  12.983   9.906
  467GLU     CG 5732   9.353  13.091   9.757
  467GLU    HG1 5733   9.290  13.063   9.685
  467GLU    HG2 5734   9.445  13.099   9.719
  467GLU     CD 5735   9.310  13.227   9.807
  467GLU    OE1 5736   9.273  13.238   9.926
  467GLU    OE2 5737   9.315  13.323   9.727
  467GLU      C 5738   9.274  12.770   9.756
  467GLU      O 5739   9.220  12.673   9.811
  468ASP      N 5740   9.233  12.813   9.636
  468ASP      H 5741   9.288  12.881   9.586
  468ASP     CA 5742   9.110  12.762   9.579
  468ASP     HA 5743   9.100  12.673   9.623
  468ASP     CB 5744   8.994  12.858   9.611
  468ASP    HB1 5745   8.992  12.931   9.542
  468ASP    HB2 5746   9.010  12.898   9.701
  468ASP     CG 5747   8.858  12.790   9.612
  468ASP    OD1 5748   8.851  12.666   9.599
  468ASP    OD2 5749   8.757  12.862   9.626
  468ASP      C 5750   9.117  12.740   9.428
  468ASP      O 5751   9.019  12.690   9.371
  469LEU      N 5752   9.230  12.770   9.363
  469LEU      H 5753   9.314  12.776   9.418
  469LEU     CA 5754   9.243  12.795   9.220
  469LEU     HA 5755   9.334  12.834   9.204
  469LEU     CB 5756   9.237  12.666   9.138
  469LEU    HB1 5757   9.143  12.633   9.142
  469LEU    HB2 5758   9.298  12.600   9.182
  469LEU     CG 5759   9.277  12.675   8.990
  469LEU     HG 5760   9.222  12.746   8.946
  469LEU    CD1 5761   9.424  12.713   8.978
  469LEU   HD11 5762   9.449  12.719   8.881
  469LEU   HD12 5763   9.439  12.802   9.022
  469LEU   HD13 5764   9.480  12.644   9.023
  469LEU    CD2 5765   9.249  12.545   8.917
  469LEU   HD21 5766   9.276  12.554   8.821
  469LEU   HD22 5767   9.301  12.471   8.960
  469LEU   HD23 5768   9.152  12.524   8.922
  469LEU      C 5769   9.132  12.893   9.182
  469LEU      O 5770   9.034  12.855   9.116
  470PRO      N 5771   9.142  13.020   9.224
  470PRO     CD 5772   9.263  13.088   9.275
  470PRO    HD1 5773   9.334  13.092   9.205
  470PRO    HD2 5774   9.299  13.041   9.356
  470PRO     CG 5775   9.213  13.225   9.310
  470PRO    HG1 5776   9.230  13.288   9.234
  470PRO    HG2 5777   9.259  13.259   9.392
  470PRO     CB 5778   9.066  13.212   9.335
  470PRO    HB1 5779   9.020  13.299   9.318
  470PRO    HB2 5780   9.049  13.183   9.429
  470PRO     CA 5781   9.023  13.105   9.234
  470PRO     HA 5782   8.945  13.049   9.260
  470PRO      C 5783   8.980  13.169   9.104
  470PRO      O 5784   8.902  13.265   9.106
  471HIS      N 5785   9.029  13.119   8.992
  471HIS      H 5786   9.084  13.035   8.997
  471HIS     CA 5787   9.007  13.181   8.862
  471HIS     HA 5788   8.911  13.208   8.859
  471HIS     CB 5789   9.096  13.303   8.847
  471HIS    HB1 5790   9.072  13.370   8.918
  471HIS    HB2 5791   9.081  13.343   8.757
  471HIS     CG 5792   9.242  13.272   8.860
  471HIS    ND1 5793   9.303  13.258   8.983
  471HIS    CE1 5794   9.431  13.228   8.964
  471HIS    HE1 5795   9.499  13.213   9.036
  471HIS    NE2 5796   9.454  13.222   8.834
  471HIS    HE2 5797   9.542  13.202   8.791
  471HIS    CD2 5798   9.337  13.248   8.767
  471HIS    HD2 5799   9.325  13.249   8.668
  471HIS      C 5800   9.039  13.081   8.752
  471HIS      O 5801   9.125  12.994   8.770
  472PRO      N 5802   8.972  13.088   8.638
  472PRO     CD 5803   8.846  13.160   8.610
  472PRO    HD1 5804   8.852  13.255   8.642
  472PRO    HD2 5805   8.769  13.115   8.654
  472PRO     CG 5806   8.834  13.154   8.461
  472PRO    HG1 5807   8.877  13.234   8.419
  472PRO    HG2 5808   8.738  13.150   8.434
  472PRO     CB 5809   8.905  13.030   8.419
  472PRO    HB1 5810   8.942  13.042   8.327
  472PRO    HB2 5811   8.842  12.953   8.421
  472PRO     CA 5812   9.018  13.011   8.521
  472PRO     HA 5813   9.035  12.915   8.543
  472PRO      C 5814   9.150  13.066   8.472
  472PRO      O 5815   9.244  12.991   8.444
  473LEU      N 5816   9.159  13.198   8.465
  473LEU      H 5817   9.079  13.252   8.490
  473LEU     CA 5818   9.278  13.270   8.423
  473LEU     HA 5819   9.357  13.227   8.467
  473LEU     CB 5820   9.300  13.262   8.271
  473LEU    HB1 5821   9.297  13.165   8.248
  473LEU    HB2 5822   9.392  13.298   8.254
  473LEU     CG 5823   9.209  13.332   8.170
  473LEU     HG 5824   9.184  13.422   8.207
  473LEU    CD1 5825   9.283  13.351   8.040
  473LEU   HD11 5826   9.224  13.397   7.974
  473LEU   HD12 5827   9.365  13.407   8.056
  473LEU   HD13 5828   9.311  13.262   8.004
  473LEU    CD2 5829   9.081  13.254   8.146
  473LEU   HD21 5830   9.024  13.303   8.080
  473LEU   HD22 5831   9.104  13.164   8.111
  473LEU   HD23 5832   9.031  13.245   8.232
  473LEU      C 5833   9.262  13.413   8.469
  473LEU      O 5834   9.152  13.470   8.460
  474ALA      N 5835   9.369  13.470   8.523
  474ALA      H 5836   9.455  13.419   8.529
  474ALA     CA 5837   9.363  13.606   8.574
  474ALA     HA 5838   9.305  13.657   8.510
  474ALA     CB 5839   9.301  13.612   8.714
  474ALA    HB1 5840   9.299  13.707   8.745
  474ALA    HB2 5841   9.208  13.576   8.711
  474ALA    HB3 5842   9.356  13.558   8.777
  474ALA      C 5843   9.504  13.662   8.578
  474ALA      O 5844   9.601  13.588   8.595
  475LEU      N 5845   9.513  13.793   8.563
  475LEU      H 5846   9.430  13.847   8.547
  475LEU     CA 5847   9.641  13.861   8.569
  475LEU     HA 5848   9.709  13.798   8.533
  475LEU     CB 5849   9.637  13.987   8.482
  475LEU    HB1 5850   9.630  13.957   8.387
  475LEU    HB2 5851   9.724  14.034   8.495
  475LEU     CG 5852   9.526  14.091   8.504
  475LEU     HG 5853   9.451  14.044   8.549
  475LEU    CD1 5854   9.567  14.204   8.598
  475LEU   HD11 5855   9.491  14.268   8.608
  475LEU   HD12 5856   9.591  14.166   8.687
  475LEU   HD13 5857   9.646  14.252   8.560
  475LEU    CD2 5858   9.478  14.147   8.370
  475LEU   HD21 5859   9.406  14.215   8.386
  475LEU   HD22 5860   9.555  14.191   8.323
  475LEU   HD23 5861   9.442  14.073   8.314
  475LEU      C 5862   9.678  13.892   8.713
  475LEU      O 5863   9.594  13.934   8.793
  476THR      N 5864   9.805  13.867   8.748
  476THR      H 5865   9.870  13.835   8.679
  476THR     CA 5866   9.851  13.885   8.884
  476THR     HA 5867   9.773  13.860   8.941
  476THR     CB 5868   9.970  13.794   8.913
  476THR     HB 5869  10.045  13.814   8.849
  476THR    CG2 5870  10.017  13.811   9.057
  476THR   HG21 5871  10.095  13.751   9.074
  476THR   HG22 5872  10.045  13.906   9.072
  476THR   HG23 5873   9.943  13.788   9.119
  476THR    OG1 5874   9.932  13.657   8.892
  476THR    HG1 5875  10.010  13.598   8.911
  476THR      C 5876   9.891  14.030   8.908
  476THR      O 5877   9.977  14.084   8.838
  477HIS      N 5878   9.828  14.092   9.008
  477HIS      H 5879   9.762  14.041   9.063
  477HIS     CA 5880   9.853  14.232   9.040
  477HIS     HA 5881   9.852  14.276   8.950
  477HIS     CB 5882   9.745  14.286   9.133
  477HIS    HB1 5883   9.774  14.376   9.168
  477HIS    HB2 5884   9.734  14.223   9.210
  477HIS     CG 5885   9.612  14.303   9.068
  477HIS    ND1 5886   9.497  14.329   9.139
  477HIS    CE1 5887   9.395  14.340   9.056
  477HIS    HE1 5888   9.301  14.360   9.082
  477HIS    NE2 5889   9.440  14.321   8.933
  477HIS    HE2 5890   9.385  14.323   8.850
  477HIS    CD2 5891   9.575  14.298   8.938
  477HIS    HD2 5892   9.635  14.281   8.860
  477HIS      C 5893   9.988  14.257   9.106
  477HIS      O 5894  10.025  14.373   9.125
  478LYS      N 5895  10.062  14.152   9.143
  478LYS      H 5896  10.037  14.061   9.111
  478LYS     CA 5897  10.178  14.168   9.229
  478LYS     HA 5898  10.185  14.267   9.241
  478LYS     CB 5899  10.156  14.096   9.363
  478LYS    HB1 5900  10.246  14.082   9.405
  478LYS    HB2 5901  10.114  14.008   9.344
  478LYS     CG 5902  10.068  14.169   9.465
  478LYS    HG1 5903  10.089  14.267   9.461
  478LYS    HG2 5904  10.089  14.134   9.556
  478LYS     CD 5905   9.919  14.150   9.438
  478LYS    HD1 5906   9.898  14.053   9.440
  478LYS    HD2 5907   9.898  14.187   9.348
  478LYS     CE 5908   9.833  14.220   9.541
  478LYS    HE1 5909   9.859  14.317   9.546
  478LYS    HE2 5910   9.847  14.177   9.630
  478LYS     NZ 5911   9.689  14.211   9.505
  478LYS    HZ1 5912   9.635  14.258   9.574
  478LYS    HZ2 5913   9.674  14.254   9.416
  478LYS    HZ3 5914   9.662  14.115   9.500
  478LYS      C 5915  10.307  14.120   9.165
  478LYS      O 5916  10.408  14.192   9.168
  479MET      N 5917  10.307  14.001   9.107
  479MET      H 5918  10.220  13.955   9.091
  479MET     CA 5919  10.431  13.934   9.066
  479MET     HA 5920  10.503  13.999   9.042
  479MET     CB 5921  10.485  13.853   9.185
  479MET    HB1 5922  10.431  13.770   9.191
  479MET    HB2 5923  10.470  13.908   9.267
  479MET     CG 5924  10.634  13.811   9.184
  479MET    HG1 5925  10.645  13.759   9.100
  479MET    HG2 5926  10.643  13.750   9.263
  479MET     SD 5927  10.753  13.945   9.192
  479MET     CE 5928  10.897  13.867   9.118
  479MET    HE1 5929  10.973  13.932   9.116
  479MET    HE2 5930  10.923  13.787   9.172
  479MET    HE3 5931  10.875  13.839   9.025
  479MET      C 5932  10.396  13.853   8.941
  479MET      O 5933  10.294  13.879   8.877
  480SER      N 5934  10.483  13.758   8.904
  480SER      H 5935  10.571  13.755   8.952
  480SER     CA 5936  10.461  13.658   8.799
  480SER     HA 5937  10.545  13.604   8.795
  480SER     CB 5938  10.344  13.566   8.836
  480SER    HB1 5939  10.326  13.501   8.763
  480SER    HB2 5940  10.262  13.619   8.854
  480SER     OG 5941  10.374  13.492   8.953
  480SER     HG 5942  10.297  13.433   8.976
  480SER      C 5943  10.442  13.724   8.662
  480SER      O 5944  10.336  13.719   8.600
  481TRP      N 5945  10.552  13.787   8.618
  481TRP      H 5946  10.632  13.795   8.678
  481TRP     CA 5947  10.558  13.845   8.484
  481TRP     HA 5948  10.481  13.908   8.478
  481TRP     CB 5949  10.691  13.918   8.467
  481TRP    HB1 5950  10.765  13.851   8.474
  481TRP    HB2 5951  10.700  13.986   8.540
  481TRP     CG 5952  10.707  13.990   8.337
  481TRP    CD1 5953  10.646  14.106   8.299
  481TRP    HD1 5954  10.582  14.158   8.355
  481TRP    NE1 5955  10.686  14.141   8.173
  481TRP    HE1 5956  10.656  14.222   8.123
  481TRP    CE2 5957  10.774  14.047   8.126
  481TRP    CZ2 5958  10.840  14.038   8.004
  481TRP    HZ2 5959  10.828  14.108   7.933
  481TRP    CH2 5960  10.923  13.931   7.984
  481TRP    HH2 5961  10.972  13.923   7.897
  481TRP    CZ3 5962  10.941  13.833   8.083
  481TRP    HZ3 5963  11.003  13.756   8.066
  481TRP    CE3 5964  10.875  13.841   8.204
  481TRP    HE3 5965  10.888  13.771   8.274
  481TRP    CD2 5966  10.789  13.950   8.227
  481TRP      C 5967  10.541  13.740   8.375
  481TRP      O 5968  10.493  13.771   8.266
  482LEU      N 5969  10.582  13.616   8.403
  482LEU      H 5970  10.633  13.599   8.488
  482LEU     CA 5971  10.554  13.506   8.311
  482LEU     HA 5972  10.585  13.538   8.221
  482LEU     CB 5973  10.632  13.381   8.351
  482LEU    HB1 5974  10.581  13.303   8.315
  482LEU    HB2 5975  10.632  13.378   8.451
  482LEU     CG 5976  10.777  13.364   8.306
  482LEU     HG 5977  10.781  13.392   8.210
  482LEU    CD1 5978  10.874  13.454   8.383
  482LEU   HD11 5979  10.967  13.439   8.350
  482LEU   HD12 5980  10.849  13.550   8.369
  482LEU   HD13 5981  10.870  13.432   8.481
  482LEU    CD2 5982  10.820  13.219   8.317
  482LEU   HD21 5983  10.915  13.210   8.287
  482LEU   HD22 5984  10.812  13.189   8.412
  482LEU   HD23 5985  10.762  13.163   8.259
  482LEU      C 5986  10.405  13.476   8.305
  482LEU      O 5987  10.350  13.451   8.197
  483GLN      N 5988  10.337  13.479   8.420
  483GLN      H 5989  10.386  13.491   8.506
  483GLN     CA 5990  10.192  13.465   8.421
  483GLN     HA 5991  10.174  13.389   8.359
  483GLN     CB 5992  10.142  13.434   8.562
  483GLN    HB1 5993  10.043  13.426   8.559
  483GLN    HB2 5994  10.167  13.511   8.622
  483GLN     CG 5995  10.198  13.306   8.623
  483GLN    HG1 5996  10.171  13.302   8.719
  483GLN    HG2 5997  10.298  13.308   8.616
  483GLN     CD 5998  10.148  13.181   8.554
  483GLN    OE1 5999  10.030  13.172   8.518
  483GLN    NE2 6000  10.236  13.083   8.537
  483GLN   HE21 6001  10.330  13.094   8.569
  483GLN   HE22 6002  10.209  12.998   8.492
  483GLN      C 6003  10.123  13.589   8.368
  483GLN      O 6004  10.007  13.581   8.327
  484LEU      N 6005  10.192  13.704   8.369
  484LEU      H 6006  10.281  13.708   8.415
  484LEU     CA 6007  10.139  13.823   8.304
  484LEU     HA 6008  10.046  13.833   8.338
  484LEU     CB 6009  10.225  13.944   8.341
  484LEU    HB1 6010  10.317  13.926   8.307
  484LEU    HB2 6011  10.227  13.949   8.441
  484LEU     CG 6012  10.185  14.083   8.290
  484LEU     HG 6013  10.178  14.081   8.190
  484LEU    CD1 6014  10.050  14.123   8.346
  484LEU   HD11 6015  10.026  14.214   8.312
  484LEU   HD12 6016   9.981  14.057   8.317
  484LEU   HD13 6017  10.055  14.125   8.446
  484LEU    CD2 6018  10.291  14.185   8.327
  484LEU   HD21 6019  10.264  14.275   8.293
  484LEU   HD22 6020  10.301  14.189   8.427
  484LEU   HD23 6021  10.378  14.159   8.286
  484LEU      C 6022  10.133  13.807   8.153
  484LEU      O 6023  10.043  13.862   8.088
  485LEU      N 6024  10.225  13.730   8.096
  485LEU      H 6025  10.294  13.686   8.153
  485LEU     CA 6026  10.228  13.709   7.952
  485LEU     HA 6027  10.212  13.799   7.911
  485LEU     CB 6028  10.365  13.655   7.911
  485LEU    HB1 6029  10.375  13.566   7.956
  485LEU    HB2 6030  10.433  13.719   7.948
  485LEU     CG 6031  10.402  13.634   7.764
  485LEU     HG 6032  10.343  13.694   7.710
  485LEU    CD1 6033  10.549  13.670   7.741
  485LEU   HD11 6034  10.572  13.656   7.645
  485LEU   HD12 6035  10.564  13.766   7.765
  485LEU   HD13 6036  10.607  13.612   7.798
  485LEU    CD2 6037  10.379  13.490   7.719
  485LEU   HD21 6038  10.405  13.481   7.623
  485LEU   HD22 6039  10.435  13.429   7.774
  485LEU   HD23 6040  10.283  13.467   7.731
  485LEU      C 6041  10.117  13.614   7.908
  485LEU      O 6042  10.043  13.643   7.814
  486GLY      N 6043  10.106  13.500   7.976
  486GLY      H 6044  10.153  13.489   8.064
  486GLY     CA 6045  10.025  13.391   7.922
  486GLY    HA1 6046  10.048  13.308   7.973
  486GLY    HA2 6047  10.051  13.379   7.826
  486GLY      C 6048   9.876  13.416   7.931
  486GLY      O 6049   9.802  13.386   7.837
  487ARG      N 6050   9.830  13.471   8.044
  487ARG      H 6051   9.894  13.496   8.117
  487ARG     CA 6052   9.687  13.495   8.062
  487ARG     HA 6053   9.644  13.408   8.041
  487ARG     CB 6054   9.658  13.537   8.206
  487ARG    HB1 6055   9.578  13.597   8.205
  487ARG    HB2 6056   9.737  13.588   8.240
  487ARG     CG 6057   9.631  13.423   8.303
  487ARG    HG1 6058   9.569  13.358   8.259
  487ARG    HG2 6059   9.588  13.461   8.385
  487ARG     CD 6060   9.755  13.348   8.345
  487ARG    HD1 6061   9.823  13.413   8.380
  487ARG    HD2 6062   9.793  13.299   8.267
  487ARG     NE 6063   9.725  13.251   8.450
  487ARG     HE 6064   9.700  13.159   8.422
  487ARG     CZ 6065   9.729  13.278   8.579
  487ARG    NH1 6066   9.761  13.400   8.621
  487ARG   HH11 6067   9.782  13.472   8.555
  487ARG   HH12 6068   9.764  13.420   8.719
  487ARG    NH2 6069   9.701  13.184   8.668
  487ARG   HH21 6070   9.677  13.092   8.638
  487ARG   HH22 6071   9.704  13.205   8.766
  487ARG      C 6072   9.634  13.600   7.965
  487ARG      O 6073   9.518  13.592   7.923
  488MET      N 6074   9.717  13.697   7.929
  488MET      H 6075   9.805  13.708   7.976
  488MET     CA 6076   9.680  13.787   7.821
  488MET     HA 6077   9.586  13.816   7.840
  488MET     CB 6078   9.774  13.907   7.819
  488MET    HB1 6079   9.751  13.964   7.740
  488MET    HB2 6080   9.868  13.873   7.810
  488MET     CG 6081   9.768  13.995   7.943
  488MET    HG1 6082   9.843  14.060   7.931
  488MET    HG2 6083   9.789  13.933   8.019
  488MET     SD 6084   9.610  14.078   7.966
  488MET     CE 6085   9.619  14.202   7.837
  488MET    HE1 6086   9.536  14.257   7.838
  488MET    HE2 6087   9.698  14.261   7.853
  488MET    HE3 6088   9.629  14.157   7.748
  488MET      C 6089   9.684  13.715   7.688
  488MET      O 6090   9.600  13.741   7.601
  489PHE      N 6091   9.776  13.620   7.672
  489PHE      H 6092   9.829  13.590   7.751
  489PHE     CA 6093   9.802  13.559   7.542
  489PHE     HA 6094   9.808  13.636   7.478
  489PHE     CB 6095   9.933  13.481   7.547
  489PHE    HB1 6096   9.925  13.408   7.615
  489PHE    HB2 6097  10.007  13.543   7.573
  489PHE     CG 6098   9.971  13.418   7.418
  489PHE    CD1 6099  10.021  13.495   7.314
  489PHE    HD1 6100  10.031  13.594   7.326
  489PHE    CE1 6101  10.057  13.438   7.195
  489PHE    HE1 6102  10.094  13.495   7.121
  489PHE     CZ 6103  10.043  13.301   7.177
  489PHE     HZ 6104  10.069  13.259   7.090
  489PHE    CE2 6105   9.994  13.223   7.279
  489PHE    HE2 6106   9.985  13.124   7.267
  489PHE    CD2 6107   9.958  13.282   7.399
  489PHE    HD2 6108   9.922  13.225   7.473
  489PHE      C 6109   9.689  13.469   7.497
  489PHE      O 6110   9.662  13.459   7.377
  490VAL      N 6111   9.622  13.402   7.590
  490VAL      H 6112   9.651  13.408   7.686
  490VAL     CA 6113   9.507  13.321   7.554
  490VAL     HA 6114   9.534  13.269   7.473
  490VAL     CB 6115   9.473  13.224   7.668
  490VAL     HB 6116   9.456  13.277   7.751
  490VAL    CG1 6117   9.347  13.145   7.639
  490VAL   HG11 6118   9.328  13.083   7.715
  490VAL   HG12 6119   9.270  13.208   7.627
  490VAL   HG13 6120   9.360  13.092   7.555
  490VAL    CG2 6121   9.589  13.130   7.692
  490VAL   HG21 6122   9.566  13.067   7.766
  490VAL   HG22 6123   9.608  13.078   7.609
  490VAL   HG23 6124   9.670  13.183   7.717
  490VAL      C 6125   9.389  13.410   7.518
  490VAL      O 6126   9.315  13.383   7.422
  491LEU      N 6127   9.373  13.521   7.591
  491LEU      H 6128   9.443  13.546   7.658
  491LEU     CA 6129   9.256  13.606   7.575
  491LEU     HA 6130   9.177  13.545   7.574
  491LEU     CB 6131   9.249  13.703   7.693
  491LEU    HB1 6132   9.322  13.770   7.678
  491LEU    HB2 6133   9.271  13.649   7.774
  491LEU     CG 6134   9.124  13.785   7.729
  491LEU     HG 6135   9.134  13.813   7.825
  491LEU    CD1 6136   9.109  13.915   7.650
  491LEU   HD11 6137   9.026  13.962   7.679
  491LEU   HD12 6138   9.188  13.974   7.667
  491LEU   HD13 6139   9.103  13.894   7.552
  491LEU    CD2 6140   9.001  13.698   7.711
  491LEU   HD21 6141   8.919  13.751   7.734
  491LEU   HD22 6142   8.995  13.668   7.616
  491LEU   HD23 6143   9.008  13.619   7.771
  491LEU      C 6144   9.259  13.681   7.442
  491LEU      O 6145   9.153  13.713   7.387
  492ILE      N 6146   9.378  13.707   7.388
  492ILE      H 6147   9.461  13.674   7.432
  492ILE     CA 6148   9.388  13.784   7.265
  492ILE     HA 6149   9.324  13.860   7.274
  492ILE     CB 6150   9.531  13.838   7.248
  492ILE     HB 6151   9.597  13.763   7.259
  492ILE    CG2 6152   9.550  13.896   7.109
  492ILE   HG21 6153   9.644  13.931   7.100
  492ILE   HG22 6154   9.534  13.825   7.041
  492ILE   HG23 6155   9.485  13.971   7.095
  492ILE    CG1 6156   9.558  13.945   7.354
  492ILE   HG11 6157   9.526  13.912   7.443
  492ILE   HG12 6158   9.508  14.028   7.330
  492ILE     CD 6159   9.703  13.980   7.367
  492ILE    HD1 6160   9.714  14.050   7.438
  492ILE    HD2 6161   9.755  13.899   7.393
  492ILE    HD3 6162   9.737  14.015   7.280
  492ILE      C 6163   9.344  13.701   7.146
  492ILE      O 6164   9.263  13.745   7.063
  493TRP      N 6165   9.395  13.577   7.136
  493TRP      H 6166   9.462  13.546   7.203
  493TRP     CA 6167   9.354  13.488   7.028
  493TRP     HA 6168   9.368  13.541   6.944
  493TRP     CB 6169   9.440  13.362   7.028
  493TRP    HB1 6170   9.399  13.294   6.967
  493TRP    HB2 6171   9.445  13.325   7.121
  493TRP     CG 6172   9.577  13.386   6.982
  493TRP    CD1 6173   9.686  13.408   7.060
  493TRP    HD1 6174   9.686  13.412   7.160
  493TRP    NE1 6175   9.797  13.425   6.981
  493TRP    HE1 6176   9.890  13.443   7.014
  493TRP    CE2 6177   9.760  13.414   6.850
  493TRP    CZ2 6178   9.836  13.424   6.734
  493TRP    HZ2 6179   9.935  13.442   6.738
  493TRP    CH2 6180   9.771  13.409   6.615
  493TRP    HH2 6181   9.823  13.417   6.530
  493TRP    CZ3 6182   9.634  13.383   6.610
  493TRP    HZ3 6183   9.590  13.372   6.521
  493TRP    CE3 6184   9.559  13.373   6.724
  493TRP    HE3 6185   9.461  13.355   6.719
  493TRP    CD2 6186   9.622  13.389   6.847
  493TRP      C 6187   9.208  13.450   7.038
  493TRP      O 6188   9.144  13.424   6.936
  494ALA      N 6189   9.155  13.446   7.160
  494ALA      H 6190   9.214  13.462   7.239
  494ALA     CA 6191   9.013  13.419   7.182
  494ALA     HA 6192   8.994  13.331   7.140
  494ALA     CB 6193   8.985  13.413   7.331
  494ALA    HB1 6194   8.888  13.395   7.346
  494ALA    HB2 6195   9.040  13.340   7.372
  494ALA    HB3 6196   9.009  13.501   7.373
  494ALA      C 6197   8.926  13.524   7.115
  494ALA      O 6198   8.822  13.492   7.057
  495THR      N 6199   8.968  13.650   7.124
  495THR      H 6200   9.045  13.674   7.184
  495THR     CA 6201   8.901  13.753   7.046
  495THR     HA 6202   8.804  13.739   7.061
  495THR     CB 6203   8.945  13.891   7.094
  495THR     HB 6204   8.903  13.963   7.039
  495THR    CG2 6205   8.909  13.910   7.240
  495THR   HG21 6206   8.939  14.001   7.270
  495THR   HG22 6207   8.810  13.902   7.251
  495THR   HG23 6208   8.955  13.840   7.295
  495THR    OG1 6209   9.087  13.903   7.078
  495THR    HG1 6210   9.117  13.994   7.109
  495THR      C 6211   8.930  13.739   6.898
  495THR      O 6212   8.844  13.769   6.815
  496CYS      N 6213   9.050  13.691   6.864
  496CYS      H 6214   9.112  13.655   6.934
  496CYS     CA 6215   9.091  13.692   6.724
  496CYS     HA 6216   9.066  13.782   6.689
  496CYS     CB 6217   9.242  13.670   6.715
  496CYS    HB1 6218   9.257  13.579   6.754
  496CYS    HB2 6219   9.281  13.739   6.776
  496CYS     SG 6220   9.308  13.683   6.547
  496CYS     HG 6221   9.407  13.668   6.549
  496CYS      C 6222   9.017  13.587   6.643
  496CYS      O 6223   8.985  13.610   6.526
  497ILE      N 6224   8.987  13.472   6.704
  497ILE      H 6225   9.012  13.459   6.800
  497ILE     CA 6226   8.918  13.366   6.631
  497ILE     HA 6227   8.961  13.360   6.541
  497ILE     CB 6228   8.935  13.232   6.704
  497ILE     HB 6229   8.896  13.241   6.796
  497ILE    CG2 6230   8.860  13.121   6.635
  497ILE   HG21 6231   8.874  13.036   6.685
  497ILE   HG22 6232   8.763  13.143   6.632
  497ILE   HG23 6233   8.895  13.111   6.542
  497ILE    CG1 6234   9.084  13.196   6.713
  497ILE   HG11 6235   9.094  13.110   6.763
  497ILE   HG12 6236   9.132  13.269   6.762
  497ILE     CD 6237   9.150  13.179   6.578
  497ILE    HD1 6238   9.247  13.156   6.591
  497ILE    HD2 6239   9.105  13.106   6.528
  497ILE    HD3 6240   9.143  13.265   6.526
  497ILE      C 6241   8.772  13.402   6.610
  497ILE      O 6242   8.715  13.378   6.502
  498SER      N 6243   8.709  13.463   6.710
  498SER      H 6244   8.759  13.483   6.794
  498SER     CA 6245   8.569  13.501   6.700
  498SER     HA 6246   8.522  13.418   6.671
  498SER     CB 6247   8.517  13.548   6.835
  498SER    HB1 6248   8.572  13.625   6.869
  498SER    HB2 6249   8.520  13.474   6.902
  498SER     OG 6250   8.383  13.592   6.825
  498SER     HG 6251   8.351  13.623   6.915
  498SER      C 6252   8.547  13.609   6.596
  498SER      O 6253   8.446  13.609   6.526
  499VAL      N 6254   8.641  13.703   6.586
  499VAL      H 6255   8.715  13.707   6.654
  499VAL     CA 6256   8.638  13.800   6.477
  499VAL     HA 6257   8.547  13.841   6.478
  499VAL     CB 6258   8.745  13.909   6.500
  499VAL     HB 6259   8.833  13.865   6.519
  499VAL    CG1 6260   8.762  13.996   6.377
  499VAL   HG11 6261   8.832  14.066   6.395
  499VAL   HG12 6262   8.791  13.940   6.300
  499VAL   HG13 6263   8.675  14.041   6.356
  499VAL    CG2 6264   8.707  13.995   6.618
  499VAL   HG21 6265   8.777  14.065   6.632
  499VAL   HG22 6266   8.619  14.039   6.600
  499VAL   HG23 6267   8.700  13.938   6.700
  499VAL      C 6268   8.657  13.730   6.344
  499VAL      O 6269   8.585  13.756   6.247
  500LYS      N 6270   8.751  13.636   6.339
  500LYS      H 6271   8.802  13.614   6.422
  500LYS     CA 6272   8.781  13.565   6.215
  500LYS     HA 6273   8.788  13.635   6.144
  500LYS     CB 6274   8.913  13.490   6.229
  500LYS    HB1 6275   8.907  13.429   6.308
  500LYS    HB2 6276   8.986  13.557   6.244
  500LYS     CG 6277   8.950  13.407   6.109
  500LYS    HG1 6278   8.874  13.347   6.086
  500LYS    HG2 6279   9.031  13.352   6.131
  500LYS     CD 6280   8.981  13.493   5.990
  500LYS    HD1 6281   9.049  13.562   6.016
  500LYS    HD2 6282   8.897  13.539   5.960
  500LYS     CE 6283   9.036  13.409   5.877
  500LYS    HE1 6284   9.117  13.359   5.909
  500LYS    HE2 6285   9.062  13.469   5.801
  500LYS     NZ 6286   8.936  13.311   5.828
  500LYS    HZ1 6287   8.976  13.258   5.754
  500LYS    HZ2 6288   8.910  13.250   5.903
  500LYS    HZ3 6289   8.855  13.360   5.795
  500LYS      C 6290   8.669  13.470   6.177
  500LYS      O 6291   8.606  13.484   6.071
  501GLU      N 6292   8.640  13.374   6.263
  501GLU      H 6293   8.677  13.378   6.356
  501GLU     CA 6294   8.554  13.263   6.223
  501GLU     HA 6295   8.574  13.251   6.126
  501GLU     CB 6296   8.589  13.139   6.306
  501GLU    HB1 6297   8.524  13.066   6.285
  501GLU    HB2 6298   8.584  13.162   6.403
  501GLU     CG 6299   8.728  13.088   6.277
  501GLU    HG1 6300   8.750  13.015   6.342
  501GLU    HG2 6301   8.793  13.163   6.289
  501GLU     CD 6302   8.741  13.034   6.136
  501GLU    OE1 6303   8.643  12.976   6.086
  501GLU    OE2 6304   8.849  13.050   6.075
  501GLU      C 6305   8.406  13.293   6.233
  501GLU      O 6306   8.325  13.211   6.190
  502GLY      N 6307   8.368  13.409   6.287
  502GLY      H 6308   8.434  13.467   6.335
  502GLY     CA 6309   8.229  13.450   6.275
  502GLY    HA1 6310   8.215  13.528   6.336
  502GLY    HA2 6311   8.172  13.374   6.304
  502GLY      C 6312   8.193  13.489   6.134
  502GLY      O 6313   8.076  13.481   6.095
  503ILE      N 6314   8.292  13.530   6.055
  503ILE      H 6315   8.386  13.529   6.089
  503ILE     CA 6316   8.266  13.577   5.920
  503ILE     HA 6317   8.184  13.634   5.924
  503ILE     CB 6318   8.386  13.660   5.871
  503ILE     HB 6319   8.467  13.601   5.868
  503ILE    CG2 6320   8.363  13.713   5.732
  503ILE   HG21 6321   8.443  13.767   5.703
  503ILE   HG22 6322   8.350  13.637   5.669
  503ILE   HG23 6323   8.282  13.772   5.732
  503ILE    CG1 6324   8.408  13.779   5.965
  503ILE   HG11 6325   8.414  13.746   6.059
  503ILE   HG12 6326   8.331  13.842   5.956
  503ILE     CD 6327   8.534  13.855   5.935
  503ILE    HD1 6328   8.543  13.931   5.999
  503ILE    HD2 6329   8.613  13.794   5.944
  503ILE    HD3 6330   8.530  13.891   5.842
  503ILE      C 6331   8.236  13.460   5.828
  503ILE      O 6332   8.151  13.470   5.738
  504ALA      N 6333   8.303  13.347   5.849
  504ALA      H 6334   8.369  13.342   5.925
  504ALA     CA 6335   8.283  13.230   5.764
  504ALA     HA 6336   8.292  13.264   5.670
  504ALA     CB 6337   8.390  13.125   5.791
  504ALA    HB1 6338   8.375  13.046   5.732
  504ALA    HB2 6339   8.480  13.164   5.772
  504ALA    HB3 6340   8.386  13.097   5.887
  504ALA      C 6341   8.144  13.171   5.783
  504ALA      O 6342   8.087  13.116   5.688
  505ILE      N 6343   8.089  13.180   5.903
  505ILE      H 6344   8.145  13.209   5.981
  505ILE     CA 6345   7.948  13.148   5.922
  505ILE     HA 6346   7.931  13.060   5.878
  505ILE     CB 6347   7.917  13.137   6.072
  505ILE     HB 6348   7.938  13.226   6.114
  505ILE    CG2 6349   7.770  13.104   6.096
  505ILE   HG21 6350   7.753  13.098   6.194
  505ILE   HG22 6351   7.713  13.176   6.057
  505ILE   HG23 6352   7.748  13.017   6.053
  505ILE    CG1 6353   8.003  13.029   6.136
  505ILE   HG11 6354   8.099  13.045   6.110
  505ILE   HG12 6355   7.973  12.940   6.102
  505ILE     CD 6356   7.995  13.027   6.286
  505ILE    HD1 6357   8.054  12.954   6.322
  505ILE    HD2 6358   8.026  13.115   6.322
  505ILE    HD3 6359   7.901  13.011   6.314
  505ILE      C 6360   7.862  13.253   5.854
  505ILE      O 6361   7.759  13.221   5.792
  506PHE      N 6362   7.906  13.378   5.859
  506PHE      H 6363   7.996  13.397   5.899
  506PHE     CA 6364   7.826  13.488   5.807
  506PHE     HA 6365   7.734  13.474   5.843
  506PHE     CB 6366   7.883  13.620   5.857
  506PHE    HB1 6367   7.976  13.631   5.822
  506PHE    HB2 6368   7.886  13.618   5.957
  506PHE     CG 6369   7.804  13.740   5.815
  506PHE    CD1 6370   7.684  13.769   5.876
  506PHE    HD1 6371   7.650  13.710   5.949
  506PHE    CE1 6372   7.610  13.879   5.837
  506PHE    HE1 6373   7.523  13.900   5.882
  506PHE     CZ 6374   7.657  13.960   5.736
  506PHE     HZ 6375   7.604  14.040   5.707
  506PHE    CE2 6376   7.777  13.932   5.674
  506PHE    HE2 6377   7.811  13.991   5.601
  506PHE    CD2 6378   7.850  13.822   5.714
  506PHE    HD2 6379   7.937  13.802   5.669
  506PHE      C 6380   7.821  13.487   5.654
  506PHE      O 6381   7.725  13.538   5.596
  507LEU      N 6382   7.920  13.428   5.589
  507LEU      H 6383   7.995  13.385   5.640
  507LEU     CA 6384   7.920  13.427   5.443
  507LEU     HA 6385   7.869  13.510   5.419
  507LEU     CB 6386   8.063  13.432   5.389
  507LEU    HB1 6387   8.059  13.417   5.290
  507LEU    HB2 6388   8.115  13.358   5.432
  507LEU     CG 6389   8.140  13.561   5.412
  507LEU     HG 6390   8.147  13.578   5.510
  507LEU    CD1 6391   8.280  13.549   5.356
  507LEU   HD11 6392   8.330  13.635   5.372
  507LEU   HD12 6393   8.328  13.474   5.402
  507LEU   HD13 6394   8.275  13.531   5.258
  507LEU    CD2 6395   8.067  13.678   5.350
  507LEU   HD21 6396   8.119  13.762   5.366
  507LEU   HD22 6397   8.058  13.663   5.252
  507LEU   HD23 6398   7.977  13.687   5.391
  507LEU      C 6399   7.848  13.307   5.384
  507LEU      O 6400   7.760  13.323   5.299
  508LEU      N 6401   7.883  13.186   5.428
  508LEU      H 6402   7.935  13.178   5.513
  508LEU     CA 6403   7.847  13.065   5.355
  508LEU     HA 6404   7.854  13.088   5.258
  508LEU     CB 6405   7.944  12.953   5.387
  508LEU    HB1 6406   7.935  12.929   5.484
  508LEU    HB2 6407   8.037  12.985   5.369
  508LEU     CG 6408   7.916  12.829   5.302
  508LEU     HG 6409   7.823  12.797   5.317
  508LEU    CD1 6410   7.934  12.862   5.155
  508LEU   HD11 6411   7.916  12.781   5.100
  508LEU   HD12 6412   7.871  12.935   5.129
  508LEU   HD13 6413   8.028  12.893   5.139
  508LEU    CD2 6414   8.008  12.719   5.342
  508LEU   HD21 6415   7.990  12.638   5.286
  508LEU   HD22 6416   8.103  12.748   5.328
  508LEU   HD23 6417   7.994  12.697   5.439
  508LEU      C 6418   7.704  13.023   5.389
  508LEU      O 6419   7.678  12.971   5.497
  509ARG      N 6420   7.613  13.047   5.296
  509ARG      H 6421   7.639  13.097   5.213
  509ARG     CA 6422   7.475  13.002   5.312
  509ARG     HA 6423   7.460  13.010   5.411
  509ARG     CB 6424   7.380  13.095   5.235
  509ARG    HB1 6425   7.404  13.091   5.138
  509ARG    HB2 6426   7.393  13.189   5.268
  509ARG     CG 6427   7.233  13.061   5.249
  509ARG    HG1 6428   7.220  12.966   5.222
  509ARG    HG2 6429   7.181  13.121   5.189
  509ARG     CD 6430   7.183  13.079   5.392
  509ARG    HD1 6431   7.237  13.022   5.454
  509ARG    HD2 6432   7.087  13.053   5.398
  509ARG     NE 6433   7.194  13.218   5.437
  509ARG     HE 6434   7.279  13.246   5.482
  509ARG     CZ 6435   7.099  13.310   5.422
  509ARG    NH1 6436   7.119  13.433   5.466
  509ARG   HH11 6437   7.206  13.457   5.511
  509ARG   HH12 6438   7.048  13.503   5.455
  509ARG    NH2 6439   6.984  13.279   5.363
  509ARG   HH21 6440   6.969  13.186   5.330
  509ARG   HH22 6441   6.913  13.349   5.352
  509ARG      C 6442   7.452  12.854   5.276
  509ARG      O 6443   7.404  12.780   5.363
  510PRO      N 6444   7.484  12.803   5.152
  510PRO     CD 6445   7.557  12.859   5.036
  510PRO    HD1 6446   7.654  12.872   5.058
  510PRO    HD2 6447   7.518  12.947   5.009
  510PRO     CG 6448   7.539  12.755   4.928
  510PRO    HG1 6449   7.620  12.697   4.922
  510PRO    HG2 6450   7.523  12.799   4.840
  510PRO     CB 6451   7.422  12.674   4.966
  510PRO    HB1 6452   7.429  12.583   4.926
  510PRO    HB2 6453   7.338  12.718   4.935
  510PRO     CA 6454   7.430  12.670   5.118
  510PRO     HA 6455   7.344  12.658   5.167
  510PRO      C 6456   7.514  12.551   5.163
  510PRO      O 6457   7.458  12.444   5.191
  511SER      N 6458   7.646  12.566   5.174
  511SER      H 6459   7.683  12.659   5.183
  511SER     CA 6460   7.740  12.454   5.174
  511SER     HA 6461   7.688  12.377   5.137
  511SER     CB 6462   7.860  12.489   5.088
  511SER    HB1 6463   7.902  12.575   5.119
  511SER    HB2 6464   7.833  12.498   4.992
  511SER     OG 6465   7.959  12.387   5.096
  511SER     HG 6466   8.037  12.412   5.039
  511SER      C 6467   7.786  12.414   5.312
  511SER      O 6468   7.901  12.372   5.328
  512ASP      N 6469   7.699  12.426   5.412
  512ASP      H 6470   7.602  12.437   5.390
  512ASP     CA 6471   7.740  12.424   5.552
  512ASP     HA 6472   7.813  12.493   5.557
  512ASP     CB 6473   7.620  12.460   5.640
  512ASP    HB1 6474   7.647  12.453   5.736
  512ASP    HB2 6475   7.546  12.396   5.621
  512ASP     CG 6476   7.570  12.601   5.614
  512ASP    OD1 6477   7.652  12.686   5.573
  512ASP    OD2 6478   7.449  12.626   5.632
  512ASP      C 6479   7.800  12.291   5.597
  512ASP      O 6480   7.920  12.283   5.623
  513LEU      N 6481   7.718  12.187   5.605
  513LEU      H 6482   7.620  12.200   5.590
  513LEU     CA 6483   7.769  12.054   5.636
  513LEU     HA 6484   7.865  12.052   5.609
  513LEU     CB 6485   7.763  12.028   5.787
  513LEU    HB1 6486   7.835  12.084   5.828
  513LEU    HB2 6487   7.785  11.932   5.799
  513LEU     CG 6488   7.636  12.054   5.870
  513LEU     HG 6489   7.580  12.117   5.816
  513LEU    CD1 6490   7.548  11.931   5.892
  513LEU   HD11 6491   7.468  11.957   5.947
  513LEU   HD12 6492   7.518  11.895   5.804
  513LEU   HD13 6493   7.601  11.861   5.940
  513LEU    CD2 6494   7.671  12.120   6.003
  513LEU   HD21 6495   7.588  12.136   6.055
  513LEU   HD22 6496   7.732  12.060   6.055
  513LEU   HD23 6497   7.717  12.207   5.986
  513LEU      C 6498   7.696  11.950   5.553
  513LEU      O 6499   7.664  11.841   5.601
  514GLN      N 6500   7.671  11.982   5.426
  514GLN      H 6501   7.697  12.073   5.393
  514GLN     CA 6502   7.607  11.889   5.333
  514GLN     HA 6503   7.522  11.859   5.377
  514GLN     CB 6504   7.575  11.960   5.202
  514GLN    HB1 6505   7.535  11.894   5.139
  514GLN    HB2 6506   7.660  11.996   5.163
  514GLN     CG 6507   7.478  12.076   5.219
  514GLN    HG1 6508   7.516  12.141   5.285
  514GLN    HG2 6509   7.391  12.041   5.253
  514GLN     CD 6510   7.453  12.148   5.089
  514GLN    OE1 6511   7.512  12.115   4.987
  514GLN    NE2 6512   7.365  12.247   5.093
  514GLN   HE21 6513   7.320  12.270   5.179
  514GLN   HE22 6514   7.344  12.299   5.010
  514GLN      C 6515   7.696  11.768   5.309
  514GLN      O 6516   7.658  11.654   5.338
  515SER      N 6517   7.816  11.791   5.258
  515SER      H 6518   7.833  11.877   5.210
  515SER     CA 6519   7.924  11.694   5.271
  515SER     HA 6520   7.888  11.603   5.251
  515SER     CB 6521   8.035  11.719   5.170
  515SER    HB1 6522   8.112  11.657   5.185
  515SER    HB2 6523   8.068  11.814   5.176
  515SER     OG 6524   7.988  11.698   5.038
  515SER     HG 6525   8.062  11.715   4.973
  515SER      C 6526   7.974  11.705   5.414
  515SER      O 6527   8.043  11.801   5.449
  516ILE      N 6528   7.935  11.609   5.498
  516ILE      H 6529   7.882  11.532   5.462
  516ILE     CA 6530   7.967  11.612   5.640
  516ILE     HA 6531   7.939  11.702   5.674
  516ILE     CB 6532   7.889  11.503   5.715
  516ILE     HB 6533   7.912  11.416   5.672
  516ILE    CG2 6534   7.931  11.496   5.859
  516ILE   HG21 6535   7.879  11.425   5.906
  516ILE   HG22 6536   8.029  11.475   5.864
  516ILE   HG23 6537   7.914  11.584   5.903
  516ILE    CG1 6538   7.737  11.526   5.707
  516ILE   HG11 6539   7.721  11.623   5.689
  516ILE   HG12 6540   7.697  11.502   5.795
  516ILE     CD 6541   7.665  11.446   5.600
  516ILE    HD1 6542   7.568  11.468   5.602
  516ILE    HD2 6543   7.702  11.470   5.510
  516ILE    HD3 6544   7.678  11.349   5.617
  516ILE      C 6545   8.117  11.599   5.660
  516ILE      O 6546   8.178  11.674   5.736
  517LEU      N 6547   8.180  11.508   5.586
  517LEU      H 6548   8.126  11.450   5.525
  517LEU     CA 6549   8.324  11.490   5.591
  517LEU     HA 6550   8.350  11.513   5.685
  517LEU     CB 6551   8.360  11.343   5.559
  517LEU    HB1 6552   8.311  11.288   5.626
  517LEU    HB2 6553   8.459  11.336   5.575
  517LEU     CG 6554   8.335  11.274   5.423
  517LEU     HG 6555   8.356  11.340   5.351
  517LEU    CD1 6556   8.426  11.154   5.411
  517LEU   HD11 6557   8.411  11.109   5.323
  517LEU   HD12 6558   8.522  11.184   5.417
  517LEU   HD13 6559   8.407  11.090   5.485
  517LEU    CD2 6560   8.190  11.233   5.400
  517LEU   HD21 6561   8.182  11.189   5.311
  517LEU   HD22 6562   8.162  11.169   5.471
  517LEU   HD23 6563   8.132  11.314   5.403
  517LEU      C 6564   8.396  11.587   5.498
  517LEU      O 6565   8.490  11.551   5.426
  518SER      N 6566   8.358  11.714   5.504
  518SER      H 6567   8.281  11.739   5.562
  518SER     CA 6568   8.425  11.818   5.429
  518SER     HA 6569   8.509  11.778   5.391
  518SER     CB 6570   8.340  11.868   5.312
  518SER    HB1 6571   8.308  11.792   5.256
  518SER    HB2 6572   8.392  11.932   5.255
  518SER     OG 6573   8.226  11.937   5.360
  518SER     HG 6574   8.172  11.969   5.283
  518SER      C 6575   8.456  11.930   5.526
  518SER      O 6576   8.439  11.916   5.647
  519ASP      N 6577   8.500  12.043   5.473
  519ASP      H 6578   8.514  12.050   5.374
  519ASP     CA 6579   8.528  12.157   5.558
  519ASP     HA 6580   8.555  12.124   5.649
  519ASP     CB 6581   8.646  12.235   5.502
  519ASP    HB1 6582   8.659  12.318   5.557
  519ASP    HB2 6583   8.626  12.261   5.407
  519ASP     CG 6584   8.774  12.154   5.505
  519ASP    OD1 6585   8.783  12.063   5.589
  519ASP    OD2 6586   8.865  12.182   5.425
  519ASP      C 6587   8.401  12.239   5.573
  519ASP      O 6588   8.291  12.191   5.545
  520ALA      N 6589   8.417  12.362   5.624
  520ALA      H 6590   8.511  12.394   5.638
  520ALA     CA 6591   8.309  12.455   5.661
  520ALA     HA 6592   8.357  12.534   5.699
  520ALA     CB 6593   8.228  12.501   5.540
  520ALA    HB1 6594   8.156  12.564   5.570
  520ALA    HB2 6595   8.289  12.548   5.475
  520ALA    HB3 6596   8.187  12.422   5.496
  520ALA      C 6597   8.218  12.397   5.769
  520ALA      O 6598   8.105  12.443   5.787
  521TRP      N 6599   8.267  12.298   5.839
  521TRP      H 6600   8.350  12.254   5.805
  521TRP     CA 6601   8.210  12.248   5.962
  521TRP     HA 6602   8.128  12.304   5.977
  521TRP     CB 6603   8.176  12.099   5.947
  521TRP    HB1 6604   8.260  12.049   5.926
  521TRP    HB2 6605   8.112  12.089   5.872
  521TRP     CG 6606   8.115  12.035   6.067
  521TRP    CD1 6607   7.996  12.068   6.124
  521TRP    HD1 6608   7.936  12.141   6.092
  521TRP    NE1 6609   7.971  11.986   6.232
  521TRP    HE1 6610   7.891  11.991   6.292
  521TRP    CE2 6611   8.074  11.897   6.244
  521TRP    CZ2 6612   8.094  11.795   6.337
  521TRP    HZ2 6613   8.028  11.778   6.410
  521TRP    CH2 6614   8.208  11.720   6.325
  521TRP    HH2 6615   8.225  11.646   6.390
  521TRP    CZ3 6616   8.301  11.745   6.224
  521TRP    HZ3 6617   8.384  11.689   6.218
  521TRP    CE3 6618   8.282  11.846   6.132
  521TRP    HE3 6619   8.349  11.863   6.060
  521TRP    CD2 6620   8.167  11.924   6.142
  521TRP      C 6621   8.304  12.268   6.078
  521TRP      O 6622   8.259  12.288   6.191
  522PHE      N 6623   8.435  12.268   6.052
  522PHE      H 6624   8.467  12.243   5.961
  522PHE     CA 6625   8.532  12.304   6.153
  522PHE     HA 6626   8.504  12.255   6.235
  522PHE     CB 6627   8.671  12.260   6.109
  522PHE    HB1 6628   8.739  12.305   6.167
  522PHE    HB2 6629   8.685  12.288   6.014
  522PHE     CG 6630   8.692  12.113   6.118
  522PHE    CD1 6631   8.609  12.034   6.197
  522PHE    HD1 6632   8.535  12.077   6.248
  522PHE    CE1 6633   8.627  11.898   6.206
  522PHE    HE1 6634   8.567  11.843   6.263
  522PHE     CZ 6635   8.729  11.839   6.135
  522PHE     HZ 6636   8.743  11.740   6.141
  522PHE    CE2 6637   8.812  11.915   6.056
  522PHE    HE2 6638   8.886  11.872   6.005
  522PHE    CD2 6639   8.793  12.052   6.047
  522PHE    HD2 6640   8.853  12.107   5.989
  522PHE      C 6641   8.530  12.453   6.182
  522PHE      O 6642   8.576  12.494   6.290
  523HIS      N 6643   8.479  12.534   6.090
  523HIS      H 6644   8.454  12.498   6.000
  523HIS     CA 6645   8.459  12.675   6.118
  523HIS     HA 6646   8.549  12.707   6.149
  523HIS     CB 6647   8.418  12.750   5.992
  523HIS    HB1 6648   8.394  12.844   6.017
  523HIS    HB2 6649   8.339  12.705   5.952
  523HIS     CG 6650   8.526  12.756   5.888
  523HIS    ND1 6651   8.637  12.836   5.902
  523HIS    HD1 6652   8.656  12.896   5.980
  523HIS    CE1 6653   8.714  12.821   5.796
  523HIS    HE1 6654   8.801  12.868   5.781
  523HIS    NE2 6655   8.658  12.735   5.714
  523HIS    CD2 6656   8.539  12.692   5.770
  523HIS    HD2 6657   8.475  12.626   5.731
  523HIS      C 6658   8.355  12.696   6.228
  523HIS      O 6659   8.362  12.794   6.302
  524PHE      N 6660   8.259  12.604   6.240
  524PHE      H 6661   8.243  12.539   6.166
  524PHE     CA 6662   8.178  12.600   6.361
  524PHE     HA 6663   8.141  12.692   6.371
  524PHE     CB 6664   8.065  12.498   6.348
  524PHE    HB1 6665   8.028  12.481   6.439
  524PHE    HB2 6666   8.103  12.413   6.311
  524PHE     CG 6667   7.952  12.541   6.259
  524PHE    CD1 6668   7.938  12.673   6.219
  524PHE    HD1 6669   8.005  12.742   6.249
  524PHE    CE1 6670   7.832  12.711   6.138
  524PHE    HE1 6671   7.824  12.806   6.108
  524PHE     CZ 6672   7.738  12.617   6.098
  524PHE     HZ 6673   7.662  12.644   6.040
  524PHE    CE2 6674   7.751  12.486   6.139
  524PHE    HE2 6675   7.684  12.418   6.110
  524PHE    CD2 6676   7.856  12.448   6.220
  524PHE    HD2 6677   7.863  12.353   6.251
  524PHE      C 6678   8.264  12.565   6.481
  524PHE      O 6679   8.258  12.632   6.584
  525VAL      N 6680   8.347  12.462   6.467
  525VAL      H 6681   8.368  12.426   6.376
  525VAL     CA 6682   8.407  12.402   6.585
  525VAL     HA 6683   8.339  12.403   6.658
  525VAL     CB 6684   8.445  12.257   6.552
  525VAL     HB 6685   8.520  12.258   6.485
  525VAL    CG1 6686   8.495  12.182   6.674
  525VAL   HG11 6687   8.519  12.089   6.648
  525VAL   HG12 6688   8.576  12.228   6.711
  525VAL   HG13 6689   8.424  12.181   6.744
  525VAL    CG2 6690   8.324  12.186   6.495
  525VAL   HG21 6691   8.348  12.092   6.473
  525VAL   HG22 6692   8.250  12.187   6.562
  525VAL   HG23 6693   8.294  12.233   6.412
  525VAL      C 6694   8.524  12.486   6.635
  525VAL      O 6695   8.553  12.488   6.756
  526PHE      N 6696   8.592  12.560   6.547
  526PHE      H 6697   8.583  12.542   6.449
  526PHE     CA 6698   8.680  12.667   6.593
  526PHE     HA 6699   8.746  12.622   6.653
  526PHE     CB 6700   8.752  12.733   6.476
  526PHE    HB1 6701   8.778  12.826   6.503
  526PHE    HB2 6702   8.689  12.737   6.398
  526PHE     CG 6703   8.877  12.662   6.431
  526PHE    CD1 6704   8.938  12.566   6.509
  526PHE    HD1 6705   8.899  12.541   6.597
  526PHE    CE1 6706   9.054  12.504   6.465
  526PHE    HE1 6707   9.098  12.435   6.522
  526PHE     CZ 6708   9.109  12.538   6.343
  526PHE     HZ 6709   9.192  12.493   6.311
  526PHE    CE2 6710   9.050  12.634   6.265
  526PHE    HE2 6711   9.090  12.659   6.177
  526PHE    CD2 6712   8.935  12.696   6.309
  526PHE    HD2 6713   8.893  12.767   6.252
  526PHE      C 6714   8.602  12.772   6.670
  526PHE      O 6715   8.648  12.822   6.774
  527PHE      N 6716   8.482  12.806   6.622
  527PHE      H 6717   8.444  12.757   6.544
  527PHE     CA 6718   8.406  12.915   6.683
  527PHE     HA 6719   8.472  12.990   6.694
  527PHE     CB 6720   8.292  12.957   6.591
  527PHE    HB1 6721   8.234  12.878   6.574
  527PHE    HB2 6722   8.331  12.990   6.505
  527PHE     CG 6723   8.206  13.066   6.647
  527PHE    CD1 6724   8.253  13.196   6.656
  527PHE    HD1 6725   8.346  13.218   6.625
  527PHE    CE1 6726   8.174  13.296   6.707
  527PHE    HE1 6727   8.210  13.390   6.714
  527PHE     CZ 6728   8.046  13.268   6.749
  527PHE     HZ 6729   7.988  13.341   6.785
  527PHE    CE2 6730   7.998  13.140   6.742
  527PHE    HE2 6731   7.906  13.120   6.774
  527PHE    CD2 6732   8.077  13.040   6.691
  527PHE    HD2 6733   8.041  12.947   6.686
  527PHE      C 6734   8.352  12.877   6.820
  527PHE      O 6735   8.337  12.965   6.906
  528VAL      N 6736   8.322  12.749   6.842
  528VAL      H 6737   8.334  12.682   6.769
  528VAL     CA 6738   8.272  12.705   6.972
  528VAL     HA 6739   8.195  12.764   6.995
  528VAL     CB 6740   8.225  12.559   6.962
  528VAL     HB 6741   8.300  12.503   6.927
  528VAL    CG1 6742   8.184  12.506   7.098
  528VAL   HG11 6743   8.154  12.411   7.089
  528VAL   HG12 6744   8.262  12.511   7.160
  528VAL   HG13 6745   8.109  12.562   7.134
  528VAL    CG2 6746   8.111  12.547   6.866
  528VAL   HG21 6747   8.082  12.452   6.861
  528VAL   HG22 6748   8.035  12.604   6.898
  528VAL   HG23 6749   8.140  12.578   6.776
  528VAL      C 6750   8.378  12.724   7.079
  528VAL      O 6751   8.348  12.769   7.190
  529GLN      N 6752   8.503  12.696   7.045
  529GLN      H 6753   8.524  12.668   6.951
  529GLN     CA 6754   8.611  12.705   7.142
  529GLN     HA 6755   8.579  12.658   7.224
  529GLN     CB 6756   8.735  12.634   7.089
  529GLN    HB1 6757   8.769  12.686   7.010
  529GLN    HB2 6758   8.708  12.543   7.059
  529GLN     CG 6759   8.850  12.618   7.186
  529GLN    HG1 6760   8.903  12.537   7.161
  529GLN    HG2 6761   8.813  12.607   7.278
  529GLN     CD 6762   8.942  12.737   7.185
  529GLN    OE1 6763   8.977  12.792   7.290
  529GLN    NE2 6764   8.979  12.781   7.066
  529GLN   HE21 6765   8.946  12.736   6.983
  529GLN   HE22 6766   9.040  12.860   7.059
  529GLN      C 6767   8.640  12.850   7.178
  529GLN      O 6768   8.670  12.880   7.294
  530ALA      N 6769   8.631  12.940   7.082
  530ALA      H 6770   8.603  12.913   6.990
  530ALA     CA 6771   8.662  13.080   7.110
  530ALA     HA 6772   8.746  13.078   7.165
  530ALA     CB 6773   8.685  13.157   6.980
  530ALA    HB1 6774   8.706  13.253   7.001
  530ALA    HB2 6775   8.762  13.116   6.930
  530ALA    HB3 6776   8.603  13.153   6.924
  530ALA      C 6777   8.553  13.146   7.192
  530ALA      O 6778   8.581  13.242   7.265
  531VAL      N 6779   8.429  13.099   7.181
  531VAL      H 6780   8.410  13.024   7.118
  531VAL     CA 6781   8.322  13.156   7.260
  531VAL     HA 6782   8.331  13.255   7.251
  531VAL     CB 6783   8.185  13.111   7.206
  531VAL     HB 6784   8.185  13.012   7.193
  531VAL    CG1 6785   8.075  13.145   7.302
  531VAL   HG11 6786   7.988  13.115   7.264
  531VAL   HG12 6787   8.092  13.099   7.389
  531VAL   HG13 6788   8.073  13.244   7.316
  531VAL    CG2 6789   8.159  13.179   7.075
  531VAL   HG21 6790   8.070  13.150   7.040
  531VAL   HG22 6791   8.159  13.278   7.088
  531VAL   HG23 6792   8.231  13.154   7.010
  531VAL      C 6793   8.339  13.118   7.406
  531VAL      O 6794   8.331  13.203   7.495
  532LEU      N 6795   8.369  12.991   7.432
  532LEU      H 6796   8.399  12.931   7.358
  532LEU     CA 6797   8.359  12.939   7.567
  532LEU     HA 6798   8.273  12.975   7.602
  532LEU     CB 6799   8.358  12.787   7.563
  532LEU    HB1 6800   8.368  12.754   7.657
  532LEU    HB2 6801   8.437  12.757   7.509
  532LEU     CG 6802   8.232  12.725   7.503
  532LEU     HG 6803   8.214  12.767   7.414
  532LEU    CD1 6804   8.251  12.577   7.481
  532LEU   HD11 6805   8.168  12.538   7.442
  532LEU   HD12 6806   8.328  12.562   7.418
  532LEU   HD13 6807   8.271  12.533   7.568
  532LEU    CD2 6808   8.114  12.750   7.595
  532LEU   HD21 6809   8.032  12.710   7.555
  532LEU   HD22 6810   8.132  12.709   7.684
  532LEU   HD23 6811   8.101  12.849   7.606
  532LEU      C 6812   8.469  12.990   7.658
  532LEU      O 6813   8.450  12.998   7.780
  533VAL      N 6814   8.585  13.026   7.602
  533VAL      H 6815   8.603  13.009   7.505
  533VAL     CA 6816   8.685  13.090   7.685
  533VAL     HA 6817   8.687  13.038   7.770
  533VAL     CB 6818   8.823  13.084   7.618
  533VAL     HB 6819   8.886  13.147   7.663
  533VAL    CG1 6820   8.877  12.945   7.627
  533VAL   HG11 6821   8.967  12.942   7.583
  533VAL   HG12 6822   8.886  12.919   7.723
  533VAL   HG13 6823   8.815  12.882   7.581
  533VAL    CG2 6824   8.810  13.120   7.473
  533VAL   HG21 6825   8.900  13.116   7.430
  533VAL   HG22 6826   8.749  13.056   7.428
  533VAL   HG23 6827   8.773  13.213   7.465
  533VAL      C 6828   8.644  13.232   7.719
  533VAL      O 6829   8.670  13.281   7.830
  534ILE      N 6830   8.578  13.301   7.627
  534ILE      H 6831   8.569  13.265   7.534
  534ILE     CA 6832   8.518  13.430   7.660
  534ILE     HA 6833   8.588  13.484   7.707
  534ILE     CB 6834   8.474  13.503   7.531
  534ILE     HB 6835   8.408  13.447   7.482
  534ILE    CG2 6836   8.406  13.634   7.563
  534ILE   HG21 6837   8.379  13.679   7.478
  534ILE   HG22 6838   8.325  13.617   7.619
  534ILE   HG23 6839   8.470  13.693   7.613
  534ILE    CG1 6840   8.595  13.527   7.441
  534ILE   HG11 6841   8.564  13.571   7.357
  534ILE   HG12 6842   8.637  13.439   7.419
  534ILE     CD 6843   8.700  13.615   7.504
  534ILE    HD1 6844   8.776  13.627   7.440
  534ILE    HD2 6845   8.661  13.705   7.525
  534ILE    HD3 6846   8.733  13.573   7.588
  534ILE      C 6847   8.401  13.409   7.754
  534ILE      O 6848   8.385  13.482   7.853
  535LEU      N 6849   8.321  13.306   7.729
  535LEU      H 6850   8.340  13.248   7.650
  535LEU     CA 6851   8.207  13.275   7.814
  535LEU     HA 6852   8.159  13.362   7.828
  535LEU     CB 6853   8.118  13.172   7.743
  535LEU    HB1 6854   8.168  13.086   7.747
  535LEU    HB2 6855   8.113  13.203   7.648
  535LEU     CG 6856   7.974  13.138   7.784
  535LEU     HG 6857   7.929  13.099   7.704
  535LEU    CD1 6858   7.963  13.033   7.893
  535LEU   HD11 6859   7.867  13.017   7.914
  535LEU   HD12 6860   8.006  12.948   7.862
  535LEU   HD13 6861   8.010  13.066   7.975
  535LEU    CD2 6862   7.904  13.264   7.829
  535LEU   HD21 6863   7.810  13.242   7.856
  535LEU   HD22 6864   7.953  13.303   7.907
  535LEU   HD23 6865   7.903  13.330   7.754
  535LEU      C 6866   8.250  13.226   7.951
  535LEU      O 6867   8.171  13.233   8.045
  536SER      N 6868   8.375  13.180   7.966
  536SER      H 6869   8.433  13.168   7.885
  536SER     CA 6870   8.428  13.148   8.098
  536SER     HA 6871   8.362  13.085   8.139
  536SER     CB 6872   8.564  13.081   8.085
  536SER    HB1 6873   8.626  13.138   8.031
  536SER    HB2 6874   8.555  12.991   8.042
  536SER     OG 6875   8.623  13.062   8.213
  536SER     HG 6876   8.712  13.018   8.202
  536SER      C 6877   8.439  13.273   8.184
  536SER      O 6878   8.383  13.280   8.294
  537VAL      N 6879   8.509  13.375   8.134
  537VAL      H 6880   8.546  13.369   8.041
  537VAL     CA 6881   8.533  13.496   8.212
  537VAL     HA 6882   8.562  13.469   8.304
  537VAL     CB 6883   8.645  13.577   8.146
  537VAL     HB 6884   8.613  13.613   8.058
  537VAL    CG1 6885   8.683  13.698   8.230
  537VAL   HG11 6886   8.756  13.749   8.184
  537VAL   HG12 6887   8.603  13.758   8.241
  537VAL   HG13 6888   8.715  13.668   8.320
  537VAL    CG2 6889   8.764  13.487   8.119
  537VAL   HG21 6890   8.837  13.540   8.076
  537VAL   HG22 6891   8.797  13.449   8.205
  537VAL   HG23 6892   8.737  13.413   8.058
  537VAL      C 6893   8.404  13.575   8.226
  537VAL      O 6894   8.379  13.638   8.329
  538PHE      N 6895   8.319  13.570   8.123
  538PHE      H 6896   8.347  13.524   8.039
  538PHE     CA 6897   8.186  13.631   8.131
  538PHE     HA 6898   8.200  13.726   8.161
  538PHE     CB 6899   8.120  13.627   7.993
  538PHE    HB1 6900   8.107  13.532   7.967
  538PHE    HB2 6901   8.181  13.672   7.927
  538PHE     CG 6902   7.987  13.696   7.987
  538PHE    CD1 6903   7.981  13.834   7.984
  538PHE    HD1 6904   8.066  13.888   7.986
  538PHE    CE1 6905   7.859  13.899   7.978
  538PHE    HE1 6906   7.856  13.999   7.976
  538PHE     CZ 6907   7.742  13.826   7.975
  538PHE     HZ 6908   7.654  13.873   7.971
  538PHE    CE2 6909   7.747  13.688   7.977
  538PHE    HE2 6910   7.663  13.635   7.973
  538PHE    CD2 6911   7.869  13.624   7.984
  538PHE    HD2 6912   7.872  13.524   7.987
  538PHE      C 6913   8.099  13.561   8.234
  538PHE      O 6914   8.009  13.622   8.291
  539LEU      N 6915   8.125  13.433   8.260
  539LEU      H 6916   8.191  13.382   8.204
  539LEU     CA 6917   8.057  13.368   8.371
  539LEU     HA 6918   7.964  13.404   8.372
  539LEU     CB 6919   8.056  13.216   8.349
  539LEU    HB1 6920   8.144  13.183   8.382
  539LEU    HB2 6921   8.050  13.202   8.250
  539LEU     CG 6922   7.950  13.125   8.411
  539LEU     HG 6923   7.961  13.035   8.369
  539LEU    CD1 6924   7.967  13.098   8.561
  539LEU   HD11 6925   7.894  13.038   8.593
  539LEU   HD12 6926   8.056  13.054   8.577
  539LEU   HD13 6927   7.963  13.185   8.611
  539LEU    CD2 6928   7.813  13.182   8.379
  539LEU   HD21 6929   7.743  13.124   8.419
  539LEU   HD22 6930   7.806  13.274   8.417
  539LEU   HD23 6931   7.801  13.186   8.280
  539LEU      C 6932   8.125  13.403   8.502
  539LEU      O 6933   8.059  13.413   8.606
  540TYR      N 6934   8.257  13.424   8.498
  540TYR      H 6935   8.304  13.426   8.410
  540TYR     CA 6936   8.334  13.444   8.620
  540TYR     HA 6937   8.303  13.374   8.684
  540TYR     CB 6938   8.482  13.426   8.591
  540TYR    HB1 6939   8.511  13.497   8.527
  540TYR    HB2 6940   8.496  13.336   8.550
  540TYR     CG 6941   8.569  13.435   8.713
  540TYR    CD1 6942   8.577  13.329   8.802
  540TYR    HD1 6943   8.525  13.246   8.784
  540TYR    CE1 6944   8.656  13.337   8.914
  540TYR    HE1 6945   8.662  13.260   8.977
  540TYR     CZ 6946   8.727  13.452   8.939
  540TYR     OH 6947   8.806  13.462   9.051
  540TYR     HH 6948   8.850  13.552   9.053
  540TYR    CE2 6949   8.720  13.559   8.853
  540TYR    HE2 6950   8.772  13.643   8.872
  540TYR    CD2 6951   8.641  13.550   8.741
  540TYR    HD2 6952   8.636  13.628   8.679
  540TYR      C 6953   8.306  13.580   8.682
  540TYR      O 6954   8.317  13.596   8.804
  541LEU      N 6955   8.271  13.679   8.600
  541LEU      H 6956   8.269  13.664   8.501
  541LEU     CA 6957   8.236  13.809   8.655
  541LEU     HA 6958   8.303  13.826   8.728
  541LEU     CB 6959   8.246  13.915   8.547
  541LEU    HB1 6960   8.216  14.002   8.586
  541LEU    HB2 6961   8.185  13.889   8.472
  541LEU     CG 6962   8.388  13.933   8.491
  541LEU     HG 6963   8.419  13.845   8.455
  541LEU    CD1 6964   8.389  14.035   8.377
  541LEU   HD11 6965   8.482  14.045   8.342
  541LEU   HD12 6966   8.329  14.004   8.303
  541LEU   HD13 6967   8.357  14.123   8.411
  541LEU    CD2 6968   8.485  13.973   8.600
  541LEU   HD21 6969   8.577  13.984   8.561
  541LEU   HD22 6970   8.456  14.060   8.641
  541LEU   HD23 6971   8.487  13.902   8.670
  541LEU      C 6972   8.096  13.809   8.715
  541LEU      O 6973   8.069  13.891   8.803
  542PHE      N 6974   8.008  13.720   8.671
  542PHE      H 6975   8.036  13.656   8.600
  542PHE     CA 6976   7.873  13.714   8.724
  542PHE     HA 6977   7.863  13.804   8.768
  542PHE     CB 6978   7.771  13.690   8.611
  542PHE    HB1 6979   7.683  13.666   8.652
  542PHE    HB2 6980   7.803  13.614   8.555
  542PHE     CG 6981   7.749  13.809   8.520
  542PHE    CD1 6982   7.797  13.936   8.553
  542PHE    HD1 6983   7.848  13.949   8.638
  542PHE    CE1 6984   7.775  14.044   8.470
  542PHE    HE1 6985   7.810  14.135   8.495
  542PHE     CZ 6986   7.704  14.027   8.352
  542PHE     HZ 6987   7.689  14.105   8.291
  542PHE    CE2 6988   7.655  13.902   8.319
  542PHE    HE2 6989   7.604  13.890   8.234
  542PHE    CD2 6990   7.677  13.794   8.403
  542PHE    HD2 6991   7.641  13.704   8.379
  542PHE      C 6992   7.855  13.607   8.829
  542PHE      O 6993   7.755  13.611   8.902
  543ALA      N 6994   7.949  13.511   8.837
  543ALA      H 6995   8.019  13.510   8.766
  543ALA     CA 6996   7.957  13.409   8.941
  543ALA     HA 6997   8.034  13.352   8.913
  543ALA     CB 6998   7.985  13.473   9.078
  543ALA    HB1 6999   7.990  13.402   9.148
  543ALA    HB2 7000   8.072  13.523   9.075
  543ALA    HB3 7001   7.912  13.537   9.101
  543ALA      C 7002   7.832  13.321   8.946
  543ALA      O 7003   7.756  13.320   9.043
  544TYR      N 7004   7.811  13.247   8.837
  544TYR      H 7005   7.872  13.258   8.758
  544TYR     CA 7006   7.701  13.151   8.830
  544TYR     HA 7007   7.641  13.178   8.905
  544TYR     CB 7008   7.628  13.160   8.696
  544TYR    HB1 7009   7.565  13.083   8.690
  544TYR    HB2 7010   7.696  13.153   8.623
  544TYR     CG 7011   7.549  13.287   8.674
  544TYR    CD1 7012   7.516  13.371   8.779
  544TYR    HD1 7013   7.546  13.348   8.872
  544TYR    CE1 7014   7.443  13.487   8.758
  544TYR    HE1 7015   7.420  13.547   8.835
  544TYR     CZ 7016   7.403  13.520   8.630
  544TYR     OH 7017   7.330  13.635   8.609
  544TYR     HH 7018   7.310  13.644   8.512
  544TYR    CE2 7019   7.434  13.438   8.523
  544TYR    HE2 7020   7.405  13.462   8.431
  544TYR    CD2 7021   7.507  13.322   8.546
  544TYR    HD2 7022   7.530  13.263   8.469
  544TYR      C 7023   7.748  13.008   8.852
  544TYR      O 7024   7.691  12.915   8.794
  545LYS      N 7025   7.859  12.990   8.925
  545LYS      H 7026   7.913  13.073   8.944
  545LYS     CA 7027   7.912  12.865   8.981
  545LYS     HA 7028   7.988  12.892   9.040
  545LYS     CB 7029   7.800  12.795   9.062
  545LYS    HB1 7030   7.727  12.772   8.998
  545LYS    HB2 7031   7.766  12.861   9.129
  545LYS     CG 7032   7.835  12.667   9.139
  545LYS    HG1 7033   7.791  12.669   9.229
  545LYS    HG2 7034   7.934  12.662   9.151
  545LYS     CD 7035   7.787  12.544   9.063
  545LYS    HD1 7036   7.833  12.542   8.974
  545LYS    HD2 7037   7.688  12.551   9.050
  545LYS     CE 7038   7.817  12.415   9.136
  545LYS    HE1 7039   7.915  12.412   9.158
  545LYS    HE2 7040   7.794  12.338   9.077
  545LYS     NZ 7041   7.740  12.401   9.262
  545LYS    HZ1 7042   7.764  12.315   9.306
  545LYS    HZ2 7043   7.763  12.477   9.323
  545LYS    HZ3 7044   7.642  12.403   9.242
  545LYS      C 7045   7.971  12.773   8.873
  545LYS      O 7046   8.048  12.682   8.904
  546GLU      N 7047   7.946  12.802   8.746
  546GLU      H 7048   7.893  12.884   8.724
  546GLU     CA 7049   7.994  12.718   8.637
  546GLU     HA 7050   8.016  12.629   8.676
  546GLU     CB 7051   7.885  12.700   8.534
  546GLU    HB1 7052   7.923  12.651   8.456
  546GLU    HB2 7053   7.854  12.790   8.504
  546GLU     CG 7054   7.767  12.623   8.588
  546GLU    HG1 7055   7.733  12.670   8.669
  546GLU    HG2 7056   7.798  12.531   8.613
  546GLU     CD 7057   7.655  12.611   8.489
  546GLU    OE1 7058   7.664  12.675   8.382
  546GLU    OE2 7059   7.557  12.539   8.518
  546GLU      C 7060   8.121  12.777   8.576
  546GLU      O 7061   8.128  12.807   8.457
  547TYR      N 7062   8.221  12.794   8.661
  547TYR      H 7063   8.209  12.770   8.757
  547TYR     CA 7064   8.348  12.848   8.615
  547TYR     HA 7065   8.324  12.929   8.561
  547TYR     CB 7066   8.437  12.885   8.734
  547TYR    HB1 7067   8.527  12.912   8.699
  547TYR    HB2 7068   8.447  12.804   8.792
  547TYR     CG 7069   8.388  12.997   8.821
  547TYR    CD1 7070   8.289  13.085   8.779
  547TYR    HD1 7071   8.249  13.075   8.688
  547TYR    CE1 7072   8.245  13.187   8.861
  547TYR    HE1 7073   8.173  13.249   8.830
  547TYR     CZ 7074   8.302  13.203   8.986
  547TYR     OH 7075   8.262  13.303   9.070
  547TYR     HH 7076   8.315  13.298   9.155
  547TYR    CE2 7077   8.402  13.117   9.029
  547TYR    HE2 7078   8.443  13.129   9.119
  547TYR    CD2 7079   8.444  13.016   8.947
  547TYR    HD2 7080   8.517  12.955   8.978
  547TYR      C 7081   8.421  12.747   8.529
  547TYR      O 7082   8.442  12.768   8.409
  548LEU      N 7083   8.458  12.634   8.589
  548LEU      H 7084   8.426  12.615   8.682
  548LEU     CA 7085   8.544  12.539   8.522
  548LEU     HA 7086   8.610  12.596   8.473
  548LEU     CB 7087   8.614  12.449   8.624
  548LEU    HB1 7088   8.633  12.363   8.578
  548LEU    HB2 7089   8.549  12.434   8.698
  548LEU     CG 7090   8.745  12.493   8.689
  548LEU     HG 7091   8.773  12.419   8.750
  548LEU    CD1 7092   8.852  12.514   8.583
  548LEU   HD11 7093   8.937  12.543   8.627
  548LEU   HD12 7094   8.867  12.429   8.534
  548LEU   HD13 7095   8.822  12.585   8.519
  548LEU    CD2 7096   8.732  12.617   8.778
  548LEU   HD21 7097   8.822  12.640   8.817
  548LEU   HD22 7098   8.699  12.694   8.723
  548LEU   HD23 7099   8.668  12.599   8.852
  548LEU      C 7100   8.466  12.454   8.423
  548LEU      O 7101   8.521  12.413   8.321
  549ALA      N 7102   8.338  12.429   8.452
  549ALA      H 7103   8.295  12.478   8.528
  549ALA     CA 7104   8.260  12.332   8.376
  549ALA     HA 7105   8.316  12.249   8.375
  549ALA     CB 7106   8.126  12.307   8.445
  549ALA    HB1 7107   8.073  12.241   8.392
  549ALA    HB2 7108   8.142  12.272   8.537
  549ALA    HB3 7109   8.075  12.393   8.451
  549ALA      C 7110   8.238  12.375   8.232
  549ALA      O 7111   8.223  12.290   8.144
  550CYS      N 7112   8.238  12.505   8.206
  550CYS      H 7113   8.236  12.572   8.281
  550CYS     CA 7114   8.241  12.549   8.068
  550CYS     HA 7115   8.189  12.481   8.018
  550CYS     CB 7116   8.176  12.686   8.055
  550CYS    HB1 7117   8.083  12.673   8.089
  550CYS    HB2 7118   8.173  12.703   7.956
  550CYS     SG 7119   8.262  12.818   8.143
  550CYS     HG 7120   8.214  12.905   8.130
  550CYS      C 7121   8.383  12.552   8.014
  550CYS      O 7122   8.403  12.533   7.893
  551LEU      N 7123   8.482  12.572   8.100
  551LEU      H 7124   8.462  12.576   8.198
  551LEU     CA 7125   8.620  12.589   8.054
  551LEU     HA 7126   8.615  12.655   7.979
  551LEU     CB 7127   8.707  12.643   8.167
  551LEU    HB1 7128   8.698  12.582   8.246
  551LEU    HB2 7129   8.674  12.734   8.192
  551LEU     CG 7130   8.855  12.654   8.132
  551LEU     HG 7131   8.888  12.564   8.103
  551LEU    CD1 7132   8.876  12.750   8.017
  551LEU   HD11 7133   8.974  12.756   7.996
  551LEU   HD12 7134   8.826  12.717   7.937
  551LEU   HD13 7135   8.842  12.841   8.043
  551LEU    CD2 7136   8.936  12.695   8.252
  551LEU   HD21 7137   9.033  12.702   8.227
  551LEU   HD22 7138   8.904  12.784   8.285
  551LEU   HD23 7139   8.925  12.627   8.324
  551LEU      C 7140   8.678  12.459   8.002
  551LEU      O 7141   8.744  12.457   7.897
  552VAL      N 7142   8.655  12.349   8.074
  552VAL      H 7143   8.595  12.354   8.154
  552VAL     CA 7144   8.716  12.222   8.039
  552VAL     HA 7145   8.813  12.240   8.023
  552VAL     CB 7146   8.697  12.123   8.156
  552VAL     HB 7147   8.600  12.104   8.170
  552VAL    CG1 7148   8.762  11.990   8.128
  552VAL   HG11 7149   8.748  11.929   8.206
  552VAL   HG12 7150   8.722  11.950   8.046
  552VAL   HG13 7151   8.860  12.003   8.114
  552VAL    CG2 7152   8.751  12.184   8.281
  552VAL   HG21 7153   8.739  12.121   8.357
  552VAL   HG22 7154   8.849  12.204   8.269
  552VAL   HG23 7155   8.702  12.269   8.301
  552VAL      C 7156   8.659  12.169   7.909
  552VAL      O 7157   8.731  12.108   7.829
  553LEU      N 7158   8.531  12.196   7.884
  553LEU      H 7159   8.475  12.240   7.954
  553LEU     CA 7160   8.471  12.162   7.755
  553LEU     HA 7161   8.490  12.065   7.740
  553LEU     CB 7162   8.320  12.187   7.761
  553LEU    HB1 7163   8.308  12.286   7.756
  553LEU    HB2 7164   8.290  12.155   7.851
  553LEU     CG 7165   8.224  12.126   7.658
  553LEU     HG 7166   8.133  12.130   7.698
  553LEU    CD1 7167   8.212  12.203   7.528
  553LEU   HD11 7168   8.148  12.156   7.467
  553LEU   HD12 7169   8.179  12.296   7.547
  553LEU   HD13 7170   8.302  12.208   7.484
  553LEU    CD2 7171   8.267  11.983   7.630
  553LEU   HD21 7172   8.205  11.942   7.563
  553LEU   HD22 7173   8.360  11.983   7.594
  553LEU   HD23 7174   8.264  11.930   7.715
  553LEU      C 7175   8.536  12.241   7.642
  553LEU      O 7176   8.550  12.189   7.531
  554ALA      N 7177   8.578  12.364   7.669
  554ALA      H 7178   8.559  12.406   7.758
  554ALA     CA 7179   8.653  12.437   7.568
  554ALA     HA 7180   8.603  12.422   7.483
  554ALA     CB 7181   8.658  12.585   7.602
  554ALA    HB1 7182   8.710  12.634   7.532
  554ALA    HB2 7183   8.565  12.622   7.606
  554ALA    HB3 7184   8.703  12.598   7.691
  554ALA      C 7185   8.794  12.383   7.554
  554ALA      O 7186   8.851  12.387   7.444
  555MET      N 7187   8.851  12.334   7.663
  555MET      H 7188   8.799  12.324   7.748
  555MET     CA 7189   8.990  12.295   7.658
  555MET     HA 7190   9.037  12.367   7.606
  555MET     CB 7191   9.046  12.286   7.800
  555MET    HB1 7192   9.015  12.201   7.842
  555MET    HB2 7193   9.012  12.364   7.853
  555MET     CG 7194   9.197  12.288   7.805
  555MET    HG1 7195   9.223  12.371   7.755
  555MET    HG2 7196   9.225  12.208   7.753
  555MET     SD 7197   9.262  12.287   7.974
  555MET     CE 7198   9.206  12.445   8.034
  555MET    HE1 7199   9.236  12.458   8.129
  555MET    HE2 7200   9.245  12.518   7.977
  555MET    HE3 7201   9.106  12.449   8.030
  555MET      C 7202   9.007  12.163   7.585
  555MET      O 7203   9.107  12.142   7.516
  556ALA      N 7204   8.907  12.074   7.594
  556ALA      H 7205   8.827  12.094   7.651
  556ALA     CA 7206   8.915  11.948   7.521
  556ALA     HA 7207   9.009  11.916   7.532
  556ALA     CB 7208   8.819  11.847   7.581
  556ALA    HB1 7209   8.825  11.761   7.530
  556ALA    HB2 7210   8.843  11.831   7.677
  556ALA    HB3 7211   8.726  11.883   7.575
  556ALA      C 7212   8.885  11.969   7.373
  556ALA      O 7213   8.950  11.909   7.287
  557LEU      N 7214   8.786  12.053   7.342
  557LEU      H 7215   8.735  12.098   7.416
  557LEU     CA 7216   8.751  12.081   7.204
  557LEU     HA 7217   8.738  11.990   7.165
  557LEU     CB 7218   8.624  12.164   7.195
  557LEU    HB1 7219   8.636  12.229   7.119
  557LEU    HB2 7220   8.615  12.215   7.281
  557LEU     CG 7221   8.493  12.088   7.172
  557LEU     HG 7222   8.417  12.153   7.173
  557LEU    CD1 7223   8.500  12.020   7.039
  557LEU   HD11 7224   8.415  11.970   7.023
  557LEU   HD12 7225   8.513  12.089   6.967
  557LEU   HD13 7226   8.577  11.956   7.038
  557LEU    CD2 7227   8.463  11.987   7.281
  557LEU   HD21 7228   8.377  11.941   7.261
  557LEU   HD22 7229   8.537  11.920   7.285
  557LEU   HD23 7230   8.456  12.034   7.369
  557LEU      C 7231   8.862  12.154   7.130
  557LEU      O 7232   8.867  12.145   7.007
  558GLY      N 7233   8.947  12.225   7.201
  558GLY      H 7234   8.931  12.239   7.299
  558GLY     CA 7235   9.064  12.283   7.139
  558GLY    HA1 7236   9.110  12.340   7.207
  558GLY    HA2 7237   9.033  12.340   7.063
  558GLY      C 7238   9.160  12.178   7.088
  558GLY      O 7239   9.220  12.194   6.981
  559TRP      N 7240   9.176  12.069   7.162
  559TRP      H 7241   9.132  12.062   7.251
  559TRP     CA 7242   9.259  11.960   7.112
  559TRP     HA 7243   9.341  12.004   7.075
  559TRP     CB 7244   9.298  11.865   7.224
  559TRP    HB1 7245   9.345  11.786   7.185
  559TRP    HB2 7246   9.216  11.835   7.272
  559TRP     CG 7247   9.388  11.925   7.324
  559TRP    CD1 7248   9.356  11.965   7.449
  559TRP    HD1 7249   9.265  11.957   7.490
  559TRP    NE1 7250   9.466  12.018   7.512
  559TRP    HE1 7251   9.469  12.054   7.606
  559TRP    CE2 7252   9.572  12.014   7.425
  559TRP    CZ2 7253   9.702  12.056   7.443
  559TRP    HZ2 7254   9.732  12.097   7.529
  559TRP    CH2 7255   9.788  12.040   7.338
  559TRP    HH2 7256   9.883  12.070   7.347
  559TRP    CZ3 7257   9.745  11.982   7.217
  559TRP    HZ3 7258   9.810  11.971   7.142
  559TRP    CE3 7259   9.616  11.941   7.201
  559TRP    HE3 7260   9.586  11.901   7.115
  559TRP    CD2 7261   9.527  11.956   7.306
  559TRP      C 7262   9.189  11.885   7.001
  559TRP      O 7263   9.255  11.836   6.908
  560ALA      N 7264   9.057  11.875   7.007
  560ALA      H 7265   9.008  11.910   7.087
  560ALA     CA 7266   8.984  11.814   6.898
  560ALA     HA 7267   9.033  11.729   6.878
  560ALA     CB 7268   8.840  11.786   6.941
  560ALA    HB1 7269   8.790  11.744   6.865
  560ALA    HB2 7270   8.840  11.724   7.019
  560ALA    HB3 7271   8.796  11.872   6.967
  560ALA      C 7272   8.985  11.902   6.774
  560ALA      O 7273   8.970  11.850   6.662
  561ASN      N 7274   9.005  12.032   6.790
  561ASN      H 7275   9.009  12.070   6.883
  561ASN     CA 7276   9.022  12.121   6.676
  561ASN     HA 7277   8.944  12.101   6.617
  561ASN     CB 7278   9.024  12.266   6.724
  561ASN    HB1 7279   9.067  12.323   6.654
  561ASN    HB2 7280   9.077  12.272   6.809
  561ASN     CG 7281   8.887  12.321   6.751
  561ASN    OD1 7282   8.797  12.309   6.669
  561ASN    ND2 7283   8.870  12.380   6.869
  561ASN   HD21 7284   8.946  12.386   6.934
  561ASN   HD22 7285   8.781  12.419   6.893
  561ASN      C 7286   9.148  12.094   6.598
  561ASN      O 7287   9.157  12.134   6.482
  562MET      N 7288   9.246  12.025   6.658
  562MET      H 7289   9.229  11.982   6.747
  562MET     CA 7290   9.377  12.011   6.597
  562MET     HA 7291   9.402  12.102   6.562
  562MET     CB 7292   9.475  11.965   6.704
  562MET    HB1 7293   9.464  11.867   6.716
  562MET    HB2 7294   9.452  12.012   6.789
  562MET     CG 7295   9.621  11.992   6.675
  562MET    HG1 7296   9.640  11.949   6.587
  562MET    HG2 7297   9.672  11.944   6.746
  562MET     SD 7298   9.653  12.168   6.674
  562MET     CE 7299   9.633  12.203   6.848
  562MET    HE1 7300   9.648  12.301   6.864
  562MET    HE2 7301   9.541  12.179   6.877
  562MET    HE3 7302   9.700  12.150   6.901
  562MET      C 7303   9.375  11.916   6.478
  562MET      O 7304   9.473  11.914   6.402
  563LEU      N 7305   9.267  11.841   6.458
  563LEU      H 7306   9.194  11.842   6.526
  563LEU     CA 7307   9.255  11.758   6.338
  563LEU     HA 7308   9.338  11.701   6.339
  563LEU     CB 7309   9.129  11.672   6.345
  563LEU    HB1 7310   9.113  11.633   6.254
  563LEU    HB2 7311   9.053  11.732   6.369
  563LEU     CG 7312   9.133  11.558   6.445
  563LEU     HG 7313   9.151  11.594   6.537
  563LEU    CD1 7314   9.000  11.487   6.449
  563LEU   HD11 7315   9.004  11.412   6.515
  563LEU   HD12 7316   8.929  11.552   6.476
  563LEU   HD13 7317   8.979  11.450   6.358
  563LEU    CD2 7318   9.244  11.463   6.407
  563LEU   HD21 7319   9.247  11.388   6.473
  563LEU   HD22 7320   9.227  11.427   6.315
  563LEU   HD23 7321   9.332  11.512   6.408
  563LEU      C 7322   9.253  11.841   6.210
  563LEU      O 7323   9.295  11.792   6.105
  564TYR      N 7324   9.205  11.966   6.217
  564TYR      H 7325   9.170  12.002   6.303
  564TYR     CA 7326   9.205  12.049   6.097
  564TYR     HA 7327   9.164  11.993   6.026
  564TYR     CB 7328   9.123  12.175   6.120
  564TYR    HB1 7329   9.156  12.221   6.203
  564TYR    HB2 7330   9.027  12.150   6.132
  564TYR     CG 7331   9.132  12.272   6.006
  564TYR    CD1 7332   9.072  12.245   5.884
  564TYR    HD1 7333   9.023  12.159   5.871
  564TYR    CE1 7334   9.080  12.335   5.780
  564TYR    HE1 7335   9.037  12.315   5.692
  564TYR     CZ 7336   9.148  12.453   5.798
  564TYR     OH 7337   9.157  12.544   5.697
  564TYR     HH 7338   9.210  12.623   5.728
  564TYR    CE2 7339   9.208  12.482   5.918
  564TYR    HE2 7340   9.257  12.568   5.930
  564TYR    CD2 7341   9.200  12.392   6.021
  564TYR    HD2 7342   9.244  12.413   6.108
  564TYR      C 7343   9.346  12.086   6.055
  564TYR      O 7344   9.373  12.100   5.935
  565TYR      N 7345   9.438  12.096   6.149
  565TYR      H 7346   9.411  12.083   6.244
  565TYR     CA 7347   9.576  12.126   6.119
  565TYR     HA 7348   9.571  12.192   6.044
  565TYR     CB 7349   9.644  12.185   6.241
  565TYR    HB1 7350   9.743  12.186   6.226
  565TYR    HB2 7351   9.623  12.129   6.321
  565TYR     CG 7352   9.600  12.325   6.270
  565TYR    CD1 7353   9.665  12.433   6.213
  565TYR    HD1 7354   9.743  12.417   6.152
  565TYR    CE1 7355   9.625  12.561   6.238
  565TYR    HE1 7356   9.674  12.638   6.197
  565TYR     CZ 7357   9.517  12.583   6.321
  565TYR     OH 7358   9.475  12.710   6.348
  565TYR     HH 7359   9.396  12.707   6.409
  565TYR    CE2 7360   9.450  12.478   6.377
  565TYR    HE2 7361   9.372  12.495   6.437
  565TYR    CD2 7362   9.491  12.350   6.351
  565TYR    HD2 7363   9.441  12.274   6.391
  565TYR      C 7364   9.654  12.005   6.073
  565TYR      O 7365   9.775  12.016   6.050
  566THR      N 7366   9.589  11.890   6.054
  566THR      H 7367   9.490  11.887   6.068
  566THR     CA 7368   9.658  11.769   6.013
  566THR     HA 7369   9.752  11.779   6.048
  566THR     CB 7370   9.589  11.648   6.073
  566THR     HB 7371   9.634  11.563   6.046
  566THR    CG2 7372   9.587  11.661   6.222
  566THR   HG21 7373   9.542  11.582   6.262
  566THR   HG22 7374   9.681  11.667   6.256
  566THR   HG23 7375   9.538  11.744   6.248
  566THR    OG1 7376   9.454  11.645   6.025
  566THR    HG1 7377   9.407  11.566   6.064
  566THR      C 7378   9.664  11.755   5.863
  566THR      O 7379   9.657  11.643   5.811
  567ARG      N 7380   9.673  11.865   5.792
  567ARG      H 7381   9.667  11.953   5.839
  567ARG     CA 7382   9.692  11.864   5.649
  567ARG     HA 7383   9.677  11.771   5.616
  567ARG     CB 7384   9.590  11.955   5.583
  567ARG    HB1 7385   9.600  11.950   5.484
  567ARG    HB2 7386   9.605  12.050   5.613
  567ARG     CG 7387   9.452  11.911   5.622
  567ARG    HG1 7388   9.447  11.908   5.722
  567ARG    HG2 7389   9.437  11.820   5.585
  567ARG     CD 7390   9.344  12.002   5.571
  567ARG    HD1 7391   9.340  11.999   5.471
  567ARG    HD2 7392   9.361  12.096   5.600
  567ARG     NE 7393   9.217  11.958   5.625
  567ARG     HE 7394   9.217  11.876   5.682
  567ARG     CZ 7395   9.101  12.018   5.604
  567ARG    NH1 7396   9.095  12.125   5.526
  567ARG   HH11 7397   9.178  12.161   5.483
  567ARG   HH12 7398   9.008  12.171   5.510
  567ARG    NH2 7399   8.991  11.969   5.658
  567ARG   HH21 7400   8.996  11.887   5.715
  567ARG   HH22 7401   8.903  12.014   5.642
  567ARG      C 7402   9.835  11.907   5.620
  567ARG      O 7403   9.912  11.937   5.711
  568GLY      N 7404   9.870  11.908   5.492
  568GLY      H 7405   9.805  11.877   5.423
  568GLY     CA 7406  10.001  11.953   5.451
  568GLY    HA1 7407  10.025  12.031   5.509
  568GLY    HA2 7408   9.993  11.983   5.356
  568GLY      C 7409  10.111  11.850   5.461
  568GLY      O 7410  10.211  11.863   5.390
  569PHE      N 7411  10.096  11.750   5.545
  569PHE      H 7412  10.021  11.754   5.611
  569PHE     CA 7413  10.185  11.634   5.545
  569PHE     HA 7414  10.272  11.657   5.500
  569PHE     CB 7415  10.223  11.593   5.686
  569PHE    HB1 7416  10.272  11.506   5.683
  569PHE    HB2 7417  10.140  11.582   5.740
  569PHE     CG 7418  10.310  11.693   5.754
  569PHE    CD1 7419  10.447  11.694   5.733
  569PHE    HD1 7420  10.488  11.627   5.672
  569PHE    CE1 7421  10.528  11.786   5.795
  569PHE    HE1 7422  10.627  11.785   5.779
  569PHE     CZ 7423  10.472  11.881   5.880
  569PHE     HZ 7424  10.531  11.948   5.926
  569PHE    CE2 7425  10.335  11.882   5.901
  569PHE    HE2 7426  10.294  11.950   5.962
  569PHE    CD2 7427  10.255  11.789   5.838
  569PHE    HD2 7428  10.156  11.791   5.853
  569PHE      C 7429  10.109  11.526   5.470
  569PHE      O 7430  10.017  11.465   5.525
  570GLN      N 7431  10.150  11.503   5.345
  570GLN      H 7432  10.236  11.544   5.314
  570GLN     CA 7433  10.074  11.421   5.252
  570GLN     HA 7434   9.981  11.459   5.253
  570GLN     CB 7435  10.136  11.431   5.112
  570GLN    HB1 7436  10.221  11.378   5.112
  570GLN    HB2 7437  10.157  11.527   5.094
  570GLN     CG 7438  10.048  11.380   4.998
  570GLN    HG1 7439  10.070  11.432   4.915
  570GLN    HG2 7440   9.952  11.395   5.022
  570GLN     CD 7441  10.065  11.234   4.967
  570GLN    OE1 7442  10.174  11.178   4.982
  570GLN    NE2 7443   9.957  11.169   4.926
  570GLN   HE21 7444   9.870  11.218   4.917
  570GLN   HE22 7445   9.963  11.072   4.904
  570GLN      C 7446  10.068  11.276   5.297
  570GLN      O 7447   9.972  11.205   5.266
  571SER      N 7448  10.168  11.231   5.373
  571SER      H 7449  10.251  11.286   5.383
  571SER     CA 7450  10.157  11.104   5.441
  571SER     HA 7451  10.130  11.039   5.371
  571SER     CB 7452  10.292  11.064   5.501
  571SER    HB1 7453  10.323  11.133   5.567
  571SER    HB2 7454  10.361  11.053   5.429
  571SER     OG 7455  10.283  10.941   5.570
  571SER     HG 7456  10.373  10.918   5.608
  571SER      C 7457  10.050  11.110   5.549
  571SER      O 7458   9.961  11.024   5.556
  572MET      N 7459  10.054  11.213   5.633
  572MET      H 7460  10.121  11.286   5.619
  572MET     CA 7461   9.962  11.220   5.746
  572MET     HA 7462   9.957  11.127   5.782
  572MET     CB 7463  10.016  11.316   5.851
  572MET    HB1 7464  10.020  11.408   5.812
  572MET    HB2 7465  10.108  11.287   5.878
  572MET     CG 7466   9.931  11.321   5.974
  572MET    HG1 7467   9.928  11.227   6.006
  572MET    HG2 7468   9.841  11.349   5.941
  572MET     SD 7469   9.995  11.432   6.098
  572MET     CE 7470   9.863  11.418   6.216
  572MET    HE1 7471   9.883  11.476   6.295
  572MET    HE2 7472   9.778  11.448   6.174
  572MET    HE3 7473   9.855  11.323   6.246
  572MET      C 7474   9.823  11.265   5.702
  572MET      O 7475   9.723  11.214   5.754
  573GLY      N 7476   9.816  11.357   5.607
  573GLY      H 7477   9.900  11.387   5.561
  573GLY     CA 7478   9.688  11.415   5.568
  573GLY    HA1 7479   9.707  11.488   5.502
  573GLY    HA2 7480   9.647  11.455   5.650
  573GLY      C 7481   9.591  11.316   5.506
  573GLY      O 7482   9.470  11.337   5.515
  574MET      N 7483   9.642  11.209   5.447
  574MET      H 7484   9.741  11.201   5.435
  574MET     CA 7485   9.554  11.103   5.400
  574MET     HA 7486   9.479  11.146   5.349
  574MET     CB 7487   9.632  11.011   5.308
  574MET    HB1 7488   9.700  10.963   5.363
  574MET    HB2 7489   9.679  11.068   5.240
  574MET     CG 7490   9.550  10.908   5.234
  574MET    HG1 7491   9.481  10.961   5.184
  574MET    HG2 7492   9.506  10.854   5.305
  574MET     SD 7493   9.653  10.808   5.126
  574MET     CE 7494   9.696  10.928   5.001
  574MET    HE1 7495   9.755  10.885   4.932
  574MET    HE2 7496   9.613  10.962   4.957
  574MET    HE3 7497   9.745  11.005   5.043
  574MET      C 7498   9.496  11.027   5.518
  574MET      O 7499   9.382  10.979   5.510
  575TYR      N 7500   9.570  11.017   5.628
  575TYR      H 7501   9.658  11.065   5.633
  575TYR     CA 7502   9.525  10.937   5.741
  575TYR     HA 7503   9.488  10.853   5.702
  575TYR     CB 7504   9.643  10.907   5.832
  575TYR    HB1 7505   9.688  10.994   5.856
  575TYR    HB2 7506   9.708  10.849   5.782
  575TYR     CG 7507   9.609  10.837   5.960
  575TYR    CD1 7508   9.574  10.704   5.961
  575TYR    HD1 7509   9.571  10.654   5.875
  575TYR    CE1 7510   9.544  10.639   6.078
  575TYR    HE1 7511   9.519  10.542   6.077
  575TYR     CZ 7512   9.549  10.709   6.196
  575TYR     OH 7513   9.519  10.644   6.313
  575TYR     HH 7514   9.527  10.708   6.390
  575TYR    CE2 7515   9.585  10.841   6.198
  575TYR    HE2 7516   9.590  10.891   6.285
  575TYR    CD2 7517   9.614  10.904   6.081
  575TYR    HD2 7518   9.640  11.001   6.082
  575TYR      C 7519   9.414  11.006   5.818
  575TYR      O 7520   9.326  10.938   5.872
  576SER      N 7521   9.415  11.138   5.825
  576SER      H 7522   9.483  11.191   5.774
  576SER     CA 7523   9.317  11.206   5.907
  576SER     HA 7524   9.312  11.150   5.990
  576SER     CB 7525   9.363  11.348   5.937
  576SER    HB1 7526   9.455  11.348   5.976
  576SER    HB2 7527   9.300  11.393   6.000
  576SER     OG 7528   9.367  11.425   5.818
  576SER     HG 7529   9.398  11.518   5.839
  576SER      C 7530   9.180  11.211   5.843
  576SER      O 7531   9.081  11.234   5.914
  577VAL      N 7532   9.171  11.190   5.712
  577VAL      H 7533   9.254  11.169   5.659
  577VAL     CA 7534   9.043  11.198   5.645
  577VAL     HA 7535   8.999  11.281   5.679
  577VAL     CB 7536   9.065  11.207   5.493
  577VAL     HB 7537   9.120  11.130   5.461
  577VAL    CG1 7538   8.933  11.203   5.420
  577VAL   HG11 7539   8.949  11.209   5.322
  577VAL   HG12 7540   8.886  11.118   5.441
  577VAL   HG13 7541   8.877  11.280   5.449
  577VAL    CG2 7542   9.140  11.333   5.460
  577VAL   HG21 7543   9.154  11.339   5.361
  577VAL   HG22 7544   9.087  11.412   5.491
  577VAL   HG23 7545   9.229  11.332   5.506
  577VAL      C 7546   8.956  11.080   5.682
  577VAL      O 7547   8.837  11.096   5.713
  578MET      N 7548   9.014  10.960   5.684
  578MET      H 7549   9.112  10.952   5.665
  578MET     CA 7550   8.937  10.841   5.714
  578MET     HA 7551   8.857  10.849   5.655
  578MET     CB 7552   9.017  10.716   5.680
  578MET    HB1 7553   8.969  10.636   5.716
  578MET    HB2 7554   9.107  10.723   5.723
  578MET     CG 7555   9.037  10.697   5.532
  578MET    HG1 7556   9.087  10.779   5.502
  578MET    HG2 7557   8.945  10.698   5.494
  578MET     SD 7558   9.126  10.545   5.493
  578MET     CE 7559   9.292  10.591   5.539
  578MET    HE1 7560   9.354  10.514   5.522
  578MET    HE2 7561   9.321  10.670   5.485
  578MET    HE3 7562   9.295  10.615   5.636
  578MET      C 7563   8.890  10.836   5.859
  578MET      O 7564   8.794  10.765   5.889
  579ILE      N 7565   8.953  10.912   5.948
  579ILE      H 7566   9.033  10.966   5.921
  579ILE     CA 7567   8.905  10.917   6.085
  579ILE     HA 7568   8.889  10.823   6.114
  579ILE     CB 7569   9.011  10.981   6.175
  579ILE     HB 7570   9.015  11.080   6.158
  579ILE    CG2 7571   8.977  10.956   6.319
  579ILE   HG21 7572   9.047  10.998   6.377
  579ILE   HG22 7573   8.888  10.996   6.340
  579ILE   HG23 7574   8.974  10.858   6.336
  579ILE    CG1 7575   9.145  10.915   6.148
  579ILE   HG11 7576   9.158  10.906   6.049
  579ILE   HG12 7577   9.146  10.825   6.190
  579ILE     CD 7578   9.259  10.993   6.203
  579ILE    HD1 7579   9.345  10.946   6.183
  579ILE    HD2 7580   9.261  11.084   6.161
  579ILE    HD3 7581   9.249  11.002   6.302
  579ILE      C 7582   8.774  10.993   6.091
  579ILE      O 7583   8.685  10.959   6.170
  580GLN      N 7584   8.758  11.095   6.008
  580GLN      H 7585   8.836  11.129   5.955
  580GLN     CA 7586   8.627  11.157   5.995
  580GLN     HA 7587   8.595  11.172   6.089
  580GLN     CB 7588   8.638  11.290   5.922
  580GLN    HB1 7589   8.546  11.327   5.910
  580GLN    HB2 7590   8.679  11.274   5.832
  580GLN     CG 7591   8.722  11.394   5.993
  580GLN    HG1 7592   8.731  11.474   5.934
  580GLN    HG2 7593   8.813  11.356   6.011
  580GLN     CD 7594   8.661  11.437   6.123
  580GLN    OE1 7595   8.539  11.449   6.135
  580GLN    NE2 7596   8.745  11.464   6.222
  580GLN   HE21 7597   8.844  11.455   6.208
  580GLN   HE22 7598   8.710  11.493   6.311
  580GLN      C 7599   8.531  11.065   5.922
  580GLN      O 7600   8.409  11.072   5.944
  581LYS      N 7601   8.582  10.977   5.836
  581LYS      H 7602   8.681  10.971   5.825
  581LYS     CA 7603   8.496  10.889   5.758
  581LYS     HA 7604   8.423  10.947   5.722
  581LYS     CB 7605   8.576  10.826   5.644
  581LYS    HB1 7606   8.655  10.779   5.683
  581LYS    HB2 7607   8.607  10.899   5.583
  581LYS     CG 7608   8.498  10.727   5.563
  581LYS    HG1 7609   8.456  10.661   5.625
  581LYS    HG2 7610   8.561  10.680   5.501
  581LYS     CD 7611   8.390  10.794   5.483
  581LYS    HD1 7612   8.432  10.862   5.422
  581LYS    HD2 7613   8.327  10.840   5.545
  581LYS     CE 7614   8.314  10.693   5.401
  581LYS    HE1 7615   8.238  10.739   5.355
  581LYS    HE2 7616   8.279  10.622   5.461
  581LYS     NZ 7617   8.403  10.631   5.299
  581LYS    HZ1 7618   8.351  10.565   5.246
  581LYS    HZ2 7619   8.439  10.702   5.238
  581LYS    HZ3 7620   8.479  10.585   5.345
  581LYS      C 7621   8.434  10.782   5.845
  581LYS      O 7622   8.313  10.759   5.839
  582VAL      N 7623   8.515  10.714   5.925
  582VAL      H 7624   8.609  10.746   5.937
  582VAL     CA 7625   8.470  10.595   5.995
  582VAL     HA 7626   8.421  10.540   5.928
  582VAL     CB 7627   8.591  10.517   6.049
  582VAL     HB 7628   8.647  10.578   6.106
  582VAL    CG1 7629   8.548  10.400   6.135
  582VAL   HG11 7630   8.629  10.352   6.168
  582VAL   HG12 7631   8.495  10.434   6.213
  582VAL   HG13 7632   8.492  10.338   6.081
  582VAL    CG2 7633   8.674  10.467   5.934
  582VAL   HG21 7634   8.753  10.417   5.969
  582VAL   HG22 7635   8.619  10.407   5.877
  582VAL   HG23 7636   8.706  10.545   5.880
  582VAL      C 7637   8.372  10.631   6.105
  582VAL      O 7638   8.272  10.561   6.127
  583ILE      N 7639   8.395  10.744   6.172
  583ILE      H 7640   8.472  10.802   6.145
  583ILE     CA 7641   8.311  10.785   6.284
  583ILE     HA 7642   8.305  10.706   6.345
  583ILE     CB 7643   8.376  10.903   6.358
  583ILE     HB 7644   8.398  10.975   6.292
  583ILE    CG2 7645   8.281  10.963   6.460
  583ILE   HG21 7646   8.326  11.040   6.507
  583ILE   HG22 7647   8.199  10.996   6.414
  583ILE   HG23 7648   8.256  10.894   6.527
  583ILE    CG1 7649   8.504  10.858   6.426
  583ILE   HG11 7650   8.548  10.938   6.468
  583ILE   HG12 7651   8.565  10.819   6.357
  583ILE     CD 7652   8.482  10.755   6.532
  583ILE    HD1 7653   8.570  10.730   6.573
  583ILE    HD2 7654   8.422  10.793   6.603
  583ILE    HD3 7655   8.440  10.674   6.492
  583ILE      C 7656   8.170  10.818   6.238
  583ILE      O 7657   8.072  10.775   6.299
  584LEU      N 7658   8.157  10.889   6.127
  584LEU      H 7659   8.237  10.908   6.070
  584LEU     CA 7660   8.027  10.939   6.088
  584LEU     HA 7661   7.972  10.929   6.171
  584LEU     CB 7662   8.040  11.085   6.045
  584LEU    HB1 7663   7.950  11.121   6.020
  584LEU    HB2 7664   8.102  11.091   5.966
  584LEU     CG 7665   8.097  11.167   6.161
  584LEU     HG 7666   8.185  11.127   6.187
  584LEU    CD1 7667   8.125  11.310   6.120
  584LEU   HD11 7668   8.162  11.361   6.198
  584LEU   HD12 7669   8.192  11.311   6.045
  584LEU   HD13 7670   8.040  11.353   6.090
  584LEU    CD2 7671   8.005  11.162   6.282
  584LEU   HD21 7672   8.045  11.216   6.356
  584LEU   HD22 7673   7.916  11.200   6.257
  584LEU   HD23 7674   7.995  11.067   6.312
  584LEU      C 7675   7.959  10.857   5.979
  584LEU      O 7676   7.852  10.895   5.933
  585HIS      N 7677   8.018  10.746   5.938
  585HIS      H 7678   8.107  10.720   5.976
  585HIS     CA 7679   7.954  10.661   5.838
  585HIS     HA 7680   7.859  10.691   5.841
  585HIS     CB 7681   8.017  10.683   5.701
  585HIS    HB1 7682   7.983  10.613   5.638
  585HIS    HB2 7683   8.117  10.675   5.709
  585HIS     CG 7684   7.987  10.816   5.642
  585HIS    ND1 7685   7.865  10.847   5.586
  585HIS    CE1 7686   7.866  10.971   5.542
  585HIS    HE1 7687   7.791  11.017   5.495
  585HIS    NE2 7688   7.984  11.024   5.570
  585HIS    HE2 7689   8.012  11.118   5.550
  585HIS    CD2 7690   8.062  10.929   5.632
  585HIS    HD2 7691   8.156  10.941   5.664
  585HIS      C 7692   7.959  10.513   5.871
  585HIS      O 7693   7.883  10.436   5.811
  586ASP      N 7694   8.045  10.470   5.962
  586ASP      H 7695   8.103  10.536   6.010
  586ASP     CA 7696   8.056  10.328   5.993
  586ASP     HA 7697   7.977  10.289   5.946
  586ASP     CB 7698   8.190  10.273   5.942
  586ASP    HB1 7699   8.203  10.181   5.977
  586ASP    HB2 7700   8.264  10.332   5.975
  586ASP     CG 7701   8.196  10.268   5.791
  586ASP    OD1 7702   8.090  10.254   5.727
  586ASP    OD2 7703   8.307  10.277   5.736
  586ASP      C 7704   8.044  10.296   6.141
  586ASP      O 7705   7.996  10.188   6.175
  587VAL      N 7706   8.089  10.386   6.228
  587VAL      H 7707   8.133  10.470   6.195
  587VAL     CA 7708   8.075  10.365   6.371
  587VAL     HA 7709   8.112  10.274   6.390
  587VAL     CB 7710   8.157  10.469   6.448
  587VAL     HB 7711   8.138  10.560   6.412
  587VAL    CG1 7712   8.122  10.468   6.595
  587VAL   HG11 7713   8.177  10.537   6.643
  587VAL   HG12 7714   8.025  10.489   6.606
  587VAL   HG13 7715   8.141  10.378   6.633
  587VAL    CG2 7716   8.303  10.440   6.431
  587VAL   HG21 7717   8.357  10.508   6.481
  587VAL   HG22 7718   8.323  10.349   6.467
  587VAL   HG23 7719   8.327  10.444   6.334
  587VAL      C 7720   7.928  10.366   6.411
  587VAL      O 7721   7.882  10.280   6.487
  588LEU      N 7722   7.851  10.460   6.355
  588LEU      H 7723   7.891  10.525   6.291
  588LEU     CA 7724   7.710  10.468   6.387
  588LEU     HA 7725   7.705  10.463   6.487
  588LEU     CB 7726   7.655  10.601   6.337
  588LEU    HB1 7727   7.652  10.597   6.237
  588LEU    HB2 7728   7.720  10.672   6.365
  588LEU     CG 7729   7.515  10.642   6.386
  588LEU     HG 7730   7.449  10.571   6.364
  588LEU    CD1 7731   7.516  10.659   6.536
  588LEU   HD11 7732   7.425  10.686   6.567
  588LEU   HD12 7733   7.542  10.573   6.579
  588LEU   HD13 7734   7.582  10.730   6.561
  588LEU    CD2 7735   7.468  10.768   6.317
  588LEU   HD21 7736   7.377  10.793   6.351
  588LEU   HD22 7737   7.532  10.843   6.337
  588LEU   HD23 7738   7.464  10.753   6.218
  588LEU      C 7739   7.631  10.350   6.331
  588LEU      O 7740   7.524  10.318   6.383
  589LYS      N 7741   7.682  10.283   6.227
  589LYS      H 7742   7.755  10.323   6.172
  589LYS     CA 7743   7.630  10.151   6.196
  589LYS     HA 7744   7.531  10.165   6.189
  589LYS     CB 7745   7.685  10.097   6.064
  589LYS    HB1 7746   7.658  10.001   6.056
  589LYS    HB2 7747   7.785  10.104   6.067
  589LYS     CG 7748   7.640  10.166   5.939
  589LYS    HG1 7749   7.691  10.252   5.928
  589LYS    HG2 7750   7.542  10.186   5.945
  589LYS     CD 7751   7.668  10.074   5.821
  589LYS    HD1 7752   7.627  10.114   5.739
  589LYS    HD2 7753   7.627   9.985   5.839
  589LYS     CE 7754   7.817  10.055   5.797
  589LYS    HE1 7755   7.858  10.011   5.877
  589LYS    HE2 7756   7.860  10.144   5.783
  589LYS     NZ 7757   7.844   9.971   5.678
  589LYS    HZ1 7758   7.943   9.961   5.666
  589LYS    HZ2 7759   7.803   9.881   5.691
  589LYS    HZ3 7760   7.805  10.015   5.597
  589LYS      C 7761   7.664  10.053   6.307
  589LYS      O 7762   7.576   9.982   6.356
  590PHE      N 7763   7.792  10.048   6.345
  590PHE      H 7764   7.858  10.110   6.303
  590PHE     CA 7765   7.837   9.954   6.446
  590PHE     HA 7766   7.807   9.865   6.413
  590PHE     CB 7767   7.988   9.958   6.459
  590PHE    HB1 7768   8.017  10.053   6.470
  590PHE    HB2 7769   8.029   9.921   6.376
  590PHE     CG 7770   8.040   9.879   6.576
  590PHE    CD1 7771   8.040   9.741   6.572
  590PHE    HD1 7772   8.006   9.693   6.491
  590PHE    CE1 7773   8.087   9.670   6.680
  590PHE    HE1 7774   8.087   9.570   6.677
  590PHE     CZ 7775   8.134   9.735   6.792
  590PHE     HZ 7776   8.168   9.683   6.870
  590PHE    CE2 7777   8.134   9.872   6.796
  590PHE    HE2 7778   8.168   9.920   6.877
  590PHE    CD2 7779   8.087   9.943   6.689
  590PHE    HD2 7780   8.087  10.043   6.693
  590PHE      C 7781   7.774   9.982   6.581
  590PHE      O 7782   7.737   9.888   6.653
  591LEU      N 7783   7.761  10.109   6.618
  591LEU      H 7784   7.784  10.182   6.554
  591LEU     CA 7785   7.714  10.143   6.751
  591LEU     HA 7786   7.769  10.088   6.814
  591LEU     CB 7787   7.737  10.290   6.779
  591LEU    HB1 7788   7.679  10.343   6.718
  591LEU    HB2 7789   7.833  10.311   6.760
  591LEU     CG 7790   7.706  10.330   6.923
  591LEU     HG 7791   7.614  10.301   6.946
  591LEU    CD1 7792   7.803  10.262   7.017
  591LEU   HD11 7793   7.783  10.289   7.111
  591LEU   HD12 7794   7.795  10.163   7.008
  591LEU   HD13 7795   7.897  10.290   6.994
  591LEU    CD2 7796   7.710  10.480   6.940
  591LEU   HD21 7797   7.690  10.504   7.035
  591LEU   HD22 7798   7.801  10.514   6.916
  591LEU   HD23 7799   7.642  10.522   6.880
  591LEU      C 7800   7.567  10.107   6.768
  591LEU      O 7801   7.526  10.058   6.873
  592PHE      N 7802   7.486  10.127   6.663
  592PHE      H 7803   7.523  10.162   6.577
  592PHE     CA 7804   7.345  10.097   6.676
  592PHE     HA 7805   7.320  10.136   6.765
  592PHE     CB 7806   7.264  10.164   6.565
  592PHE    HB1 7807   7.290  10.124   6.477
  592PHE    HB2 7808   7.285  10.262   6.564
  592PHE     CG 7809   7.116  10.149   6.582
  592PHE    CD1 7810   7.048  10.220   6.679
  592PHE    HD1 7811   7.098  10.283   6.738
  592PHE    CE1 7812   6.911  10.205   6.696
  592PHE    HE1 7813   6.863  10.258   6.766
  592PHE     CZ 7814   6.841  10.117   6.615
  592PHE     HZ 7815   6.743  10.106   6.626
  592PHE    CE2 7816   6.908  10.045   6.519
  592PHE    HE2 7817   6.858   9.981   6.461
  592PHE    CD2 7818   7.044  10.061   6.503
  592PHE    HD2 7819   7.092  10.008   6.433
  592PHE      C 7820   7.319   9.947   6.678
  592PHE      O 7821   7.218   9.903   6.733
  593VAL      N 7822   7.410   9.868   6.623
  593VAL      H 7823   7.487   9.906   6.571
  593VAL     CA 7824   7.394   9.724   6.641
  593VAL     HA 7825   7.296   9.705   6.642
  593VAL     CB 7826   7.457   9.649   6.524
  593VAL     HB 7827   7.556   9.665   6.525
  593VAL    CG1 7828   7.435   9.499   6.535
  593VAL   HG11 7829   7.478   9.454   6.457
  593VAL   HG12 7830   7.476   9.466   6.620
  593VAL   HG13 7831   7.337   9.480   6.536
  593VAL    CG2 7832   7.400   9.701   6.395
  593VAL   HG21 7833   7.441   9.652   6.318
  593VAL   HG22 7834   7.301   9.687   6.394
  593VAL   HG23 7835   7.420   9.799   6.387
  593VAL      C 7836   7.453   9.682   6.775
  593VAL      O 7837   7.399   9.592   6.841
  594TYR      N 7838   7.560   9.748   6.819
  594TYR      H 7839   7.597   9.825   6.767
  594TYR     CA 7840   7.624   9.708   6.944
  594TYR     HA 7841   7.636   9.609   6.936
  594TYR     CB 7842   7.759   9.776   6.960
  594TYR    HB1 7843   7.746   9.875   6.960
  594TYR    HB2 7844   7.818   9.751   6.883
  594TYR     CG 7845   7.828   9.737   7.088
  594TYR    CD1 7846   7.882   9.611   7.102
  594TYR    HD1 7847   7.876   9.546   7.026
  594TYR    CE1 7848   7.944   9.574   7.217
  594TYR    HE1 7849   7.983   9.483   7.226
  594TYR     CZ 7850   7.953   9.663   7.321
  594TYR     OH 7851   8.016   9.624   7.437
  594TYR     HH 7852   8.015   9.700   7.503
  594TYR    CE2 7853   7.899   9.789   7.310
  594TYR    HE2 7854   7.905   9.853   7.387
  594TYR    CD2 7855   7.837   9.826   7.194
  594TYR    HD2 7856   7.798   9.918   7.186
  594TYR      C 7857   7.537   9.738   7.064
  594TYR      O 7858   7.535   9.661   7.159
  595ILE      N 7859   7.465   9.851   7.060
  595ILE      H 7860   7.479   9.916   6.985
  595ILE     CA 7861   7.367   9.881   7.163
  595ILE     HA 7862   7.414   9.875   7.251
  595ILE     CB 7863   7.312  10.024   7.141
  595ILE     HB 7864   7.288  10.034   7.045
  595ILE    CG2 7865   7.185  10.050   7.220
  595ILE   HG21 7866   7.154  10.144   7.203
  595ILE   HG22 7867   7.115   9.985   7.192
  595ILE   HG23 7868   7.204  10.039   7.318
  595ILE    CG1 7869   7.418  10.127   7.175
  595ILE   HG11 7870   7.503  10.102   7.129
  595ILE   HG12 7871   7.432  10.127   7.274
  595ILE     CD 7872   7.382  10.267   7.133
  595ILE    HD1 7873   7.456  10.330   7.158
  595ILE    HD2 7874   7.369  10.270   7.034
  595ILE    HD3 7875   7.298  10.295   7.179
  595ILE      C 7876   7.257   9.777   7.163
  595ILE      O 7877   7.210   9.735   7.270
  596LEU      N 7878   7.222   9.727   7.045
  596LEU      H 7879   7.277   9.749   6.965
  596LEU     CA 7880   7.106   9.641   7.030
  596LEU     HA 7881   7.032   9.686   7.080
  596LEU     CB 7882   7.075   9.628   6.881
  596LEU    HB1 7883   7.149   9.576   6.838
  596LEU    HB2 7884   7.072   9.720   6.842
  596LEU     CG 7885   6.945   9.559   6.847
  596LEU     HG 7886   6.943   9.464   6.879
  596LEU    CD1 7887   6.834   9.635   6.913
  596LEU   HD11 7888   6.747   9.591   6.892
  596LEU   HD12 7889   6.848   9.636   7.012
  596LEU   HD13 7890   6.833   9.729   6.879
  596LEU    CD2 7891   6.930   9.561   6.698
  596LEU   HD21 7892   6.845   9.516   6.673
  596LEU   HD22 7893   6.929   9.656   6.666
  596LEU   HD23 7894   7.007   9.513   6.656
  596LEU      C 7895   7.126   9.504   7.094
  596LEU      O 7896   7.029   9.444   7.141
  597PHE      N 7897   7.249   9.455   7.102
  597PHE      H 7898   7.326   9.502   7.058
  597PHE     CA 7899   7.271   9.332   7.176
  597PHE     HA 7900   7.182   9.287   7.175
  597PHE     CB 7901   7.378   9.247   7.108
  597PHE    HB1 7902   7.403   9.171   7.168
  597PHE    HB2 7903   7.459   9.304   7.091
  597PHE     CG 7904   7.335   9.190   6.978
  597PHE    CD1 7905   7.249   9.083   6.974
  597PHE    HD1 7906   7.214   9.045   7.059
  597PHE    CE1 7907   7.210   9.028   6.853
  597PHE    HE1 7908   7.146   8.951   6.851
  597PHE     CZ 7909   7.260   9.080   6.735
  597PHE     HZ 7910   7.233   9.041   6.647
  597PHE    CE2 7911   7.348   9.186   6.738
  597PHE    HE2 7912   7.385   9.223   6.653
  597PHE    CD2 7913   7.385   9.241   6.860
  597PHE    HD2 7914   7.449   9.319   6.862
  597PHE      C 7915   7.311   9.357   7.320
  597PHE      O 7916   7.283   9.272   7.406
  598LEU      N 7917   7.380   9.468   7.345
  598LEU      H 7918   7.417   9.520   7.268
  598LEU     CA 7919   7.404   9.518   7.479
  598LEU     HA 7920   7.464   9.451   7.522
  598LEU     CB 7921   7.470   9.655   7.471
  598LEU    HB1 7922   7.419   9.708   7.403
  598LEU    HB2 7923   7.564   9.640   7.438
  598LEU     CG 7924   7.482   9.744   7.592
  598LEU     HG 7925   7.395   9.752   7.640
  598LEU    CD1 7926   7.576   9.687   7.693
  598LEU   HD11 7927   7.582   9.749   7.772
  598LEU   HD12 7928   7.543   9.598   7.723
  598LEU   HD13 7929   7.667   9.677   7.652
  598LEU    CD2 7930   7.529   9.879   7.542
  598LEU   HD21 7931   7.539   9.942   7.619
  598LEU   HD22 7932   7.618   9.869   7.496
  598LEU   HD23 7933   7.462   9.916   7.477
  598LEU      C 7934   7.275   9.529   7.558
  598LEU      O 7935   7.261   9.473   7.667
  599LEU      N 7936   7.178   9.599   7.500
  599LEU      H 7937   7.194   9.644   7.412
  599LEU     CA 7938   7.049   9.611   7.565
  599LEU     HA 7939   7.067   9.631   7.661
  599LEU     CB 7940   6.972   9.726   7.500
  599LEU    HB1 7941   6.947   9.697   7.408
  599LEU    HB2 7942   7.035   9.804   7.494
  599LEU     CG 7943   6.845   9.777   7.565
  599LEU     HG 7944   6.775   9.707   7.567
  599LEU    CD1 7945   6.878   9.821   7.705
  599LEU   HD11 7946   6.795   9.855   7.750
  599LEU   HD12 7947   6.914   9.744   7.757
  599LEU   HD13 7948   6.947   9.894   7.702
  599LEU    CD2 7949   6.797   9.896   7.487
  599LEU   HD21 7950   6.713   9.932   7.528
  599LEU   HD22 7951   6.867   9.967   7.488
  599LEU   HD23 7952   6.779   9.869   7.393
  599LEU      C 7953   6.972   9.480   7.558
  599LEU      O 7954   6.880   9.460   7.637
  600GLY      N 7955   7.011   9.390   7.469
  600GLY      H 7956   7.082   9.414   7.403
  600GLY     CA 7957   6.952   9.258   7.467
  600GLY    HA1 7958   6.976   9.216   7.380
  600GLY    HA2 7959   6.853   9.269   7.473
  600GLY      C 7960   7.001   9.171   7.581
  600GLY      O 7961   6.923   9.140   7.671
  601PHE      N 7962   7.129   9.136   7.580
  601PHE      H 7963   7.192   9.177   7.514
  601PHE     CA 7964   7.178   9.037   7.676
  601PHE     HA 7965   7.109   8.965   7.671
  601PHE     CB 7966   7.316   8.985   7.637
  601PHE    HB1 7967   7.356   8.938   7.716
  601PHE    HB2 7968   7.374   9.063   7.612
  601PHE     CG 7969   7.315   8.890   7.522
  601PHE    CD1 7970   7.196   8.835   7.476
  601PHE    HD1 7971   7.110   8.860   7.520
  601PHE    CE1 7972   7.195   8.747   7.370
  601PHE    HE1 7973   7.109   8.710   7.337
  601PHE     CZ 7974   7.314   8.711   7.310
  601PHE     HZ 7975   7.314   8.647   7.233
  601PHE    CE2 7976   7.433   8.764   7.356
  601PHE    HE2 7977   7.520   8.738   7.313
  601PHE    CD2 7978   7.433   8.853   7.461
  601PHE    HD2 7979   7.520   8.891   7.493
  601PHE      C 7980   7.186   9.092   7.818
  601PHE      O 7981   7.196   9.013   7.912
  602GLY      N 7982   7.181   9.224   7.835
  602GLY      H 7983   7.177   9.285   7.755
  602GLY     CA 7984   7.181   9.280   7.968
  602GLY    HA1 7985   7.191   9.379   7.959
  602GLY    HA2 7986   7.260   9.243   8.017
  602GLY      C 7987   7.054   9.248   8.044
  602GLY      O 7988   7.056   9.240   8.167
  603VAL      N 7989   6.944   9.228   7.972
  603VAL      H 7990   6.948   9.240   7.873
  603VAL     CA 7991   6.819   9.190   8.035
  603VAL     HA 7992   6.802   9.257   8.108
  603VAL     CB 7993   6.705   9.194   7.932
  603VAL     HB 7994   6.731   9.144   7.850
  603VAL    CG1 7995   6.581   9.129   7.988
  603VAL   HG11 7996   6.508   9.133   7.920
  603VAL   HG12 7997   6.601   9.034   8.011
  603VAL   HG13 7998   6.552   9.178   8.070
  603VAL    CG2 7999   6.677   9.337   7.893
  603VAL   HG21 8000   6.603   9.340   7.826
  603VAL   HG22 8001   6.651   9.389   7.974
  603VAL   HG23 8002   6.760   9.378   7.853
  603VAL      C 8003   6.832   9.053   8.098
  603VAL      O 8004   6.795   9.032   8.215
  604ALA      N 8005   6.890   8.958   8.025
  604ALA      H 8006   6.923   8.980   7.933
  604ALA     CA 8007   6.907   8.823   8.076
  604ALA     HA 8008   6.816   8.799   8.109
  604ALA     CB 8009   6.954   8.730   7.965
  604ALA    HB1 8010   6.966   8.638   8.002
  604ALA    HB2 8011   6.886   8.729   7.892
  604ALA    HB3 8012   7.042   8.763   7.929
  604ALA      C 8013   7.005   8.815   8.192
  604ALA      O 8014   7.006   8.715   8.264
  605LEU      N 8015   7.085   8.918   8.214
  605LEU      H 8016   7.085   8.996   8.151
  605LEU     CA 8017   7.173   8.920   8.329
  605LEU     HA 8018   7.185   8.824   8.354
  605LEU     CB 8019   7.306   8.985   8.290
  605LEU    HB1 8020   7.294   9.084   8.296
  605LEU    HB2 8021   7.325   8.960   8.195
  605LEU     CG 8022   7.431   8.950   8.371
  605LEU     HG 8023   7.418   8.859   8.409
  605LEU    CD1 8024   7.551   8.955   8.279
  605LEU   HD11 8025   7.634   8.933   8.331
  605LEU   HD12 8026   7.539   8.889   8.205
  605LEU   HD13 8027   7.560   9.047   8.241
  605LEU    CD2 8028   7.454   9.039   8.491
  605LEU   HD21 8029   7.537   9.010   8.539
  605LEU   HD22 8030   7.464   9.134   8.461
  605LEU   HD23 8031   7.376   9.032   8.553
  605LEU      C 8032   7.111   8.993   8.447
  605LEU      O 8033   7.133   8.953   8.562
  606ALA      N 8034   7.031   9.097   8.420
  606ALA      H 8035   7.010   9.120   8.325
  606ALA     CA 8036   6.974   9.177   8.528
  606ALA     HA 8037   7.052   9.199   8.587
  606ALA     CB 8038   6.910   9.304   8.472
  606ALA    HB1 8039   6.872   9.358   8.547
  606ALA    HB2 8040   6.980   9.358   8.425
  606ALA    HB3 8041   6.838   9.279   8.408
  606ALA      C 8042   6.871   9.099   8.608
  606ALA      O 8043   6.858   9.120   8.729
  607SER      N 8044   6.797   9.010   8.542
  607SER      H 8045   6.808   8.999   8.443
  607SER     CA 8046   6.701   8.929   8.614
  607SER     HA 8047   6.651   8.993   8.673
  607SER     CB 8048   6.606   8.863   8.517
  607SER    HB1 8049   6.542   8.804   8.565
  607SER    HB2 8050   6.656   8.810   8.449
  607SER     OG 8051   6.533   8.964   8.450
  607SER     HG 8052   6.470   8.922   8.385
  607SER      C 8053   6.771   8.824   8.699
  607SER      O 8054   6.717   8.782   8.802
  608LEU      N 8055   6.890   8.783   8.659
  608LEU      H 8056   6.926   8.813   8.570
  608LEU     CA 8057   6.969   8.695   8.744
  608LEU     HA 8058   6.908   8.621   8.772
  608LEU     CB 8059   7.088   8.640   8.665
  608LEU    HB1 8060   7.145   8.717   8.635
  608LEU    HB2 8061   7.054   8.591   8.585
  608LEU     CG 8062   7.175   8.545   8.747
  608LEU     HG 8063   7.209   8.591   8.829
  608LEU    CD1 8064   7.093   8.425   8.790
  608LEU   HD11 8065   7.150   8.363   8.844
  608LEU   HD12 8066   7.016   8.456   8.846
  608LEU   HD13 8067   7.059   8.377   8.709
  608LEU    CD2 8068   7.295   8.503   8.667
  608LEU   HD21 8069   7.352   8.441   8.722
  608LEU   HD22 8070   7.265   8.457   8.584
  608LEU   HD23 8071   7.349   8.584   8.643
  608LEU      C 8072   7.017   8.768   8.868
  608LEU      O 8073   7.015   8.712   8.979
  609ILE      N 8074   7.055   8.894   8.853
  609ILE      H 8075   7.038   8.941   8.766
  609ILE     CA 8076   7.122   8.965   8.962
  609ILE     HA 8077   7.172   8.896   9.014
  609ILE     CB 8078   7.218   9.068   8.901
  609ILE     HB 8079   7.253   9.030   8.816
  609ILE    CG2 8080   7.146   9.198   8.872
  609ILE   HG21 8081   7.211   9.264   8.832
  609ILE   HG22 8082   7.072   9.181   8.807
  609ILE   HG23 8083   7.109   9.235   8.957
  609ILE    CG1 8084   7.335   9.097   8.993
  609ILE   HG11 8085   7.300   9.124   9.083
  609ILE   HG12 8086   7.389   9.173   8.955
  609ILE     CD 8087   7.426   8.980   9.011
  609ILE    HD1 8088   7.501   9.005   9.072
  609ILE    HD2 8089   7.375   8.904   9.050
  609ILE    HD3 8090   7.464   8.953   8.922
  609ILE      C 8091   7.024   9.028   9.060
  609ILE      O 8092   7.066   9.078   9.165
  610GLU      N 8093   6.893   9.025   9.033
  610GLU      H 8094   6.860   8.972   8.955
  610GLU     CA 8095   6.799   9.099   9.116
  610GLU     HA 8096   6.859   9.148   9.180
  610GLU     CB 8097   6.716   9.194   9.029
  610GLU    HB1 8098   6.665   9.140   8.963
  610GLU    HB2 8099   6.778   9.256   8.981
  610GLU     CG 8100   6.618   9.278   9.109
  610GLU    HG1 8101   6.670   9.337   9.171
  610GLU    HG2 8102   6.559   9.217   9.162
  610GLU     CD 8103   6.531   9.365   9.021
  610GLU    OE1 8104   6.543   9.355   8.897
  610GLU    OE2 8105   6.451   9.443   9.075
  610GLU      C 8106   6.705   9.010   9.196
  610GLU      O 8107   6.709   9.011   9.319
  611LYS      N 8108   6.622   8.931   9.128
  611LYS      H 8109   6.629   8.928   9.028
  611LYS     CA 8110   6.521   8.849   9.194
  611LYS     HA 8111   6.522   8.879   9.290
  611LYS     CB 8112   6.383   8.873   9.134
  611LYS    HB1 8113   6.320   8.809   9.177
  611LYS    HB2 8114   6.389   8.854   9.036
  611LYS     CG 8115   6.326   9.014   9.151
  611LYS    HG1 8116   6.254   9.027   9.083
  611LYS    HG2 8117   6.400   9.080   9.134
  611LYS     CD 8118   6.267   9.041   9.291
  611LYS    HD1 8119   6.248   8.954   9.335
  611LYS    HD2 8120   6.182   9.093   9.281
  611LYS     CE 8121   6.360   9.120   9.382
  611LYS    HE1 8122   6.388   9.204   9.336
  611LYS    HE2 8123   6.441   9.065   9.403
  611LYS     NZ 8124   6.293   9.157   9.511
  611LYS    HZ1 8125   6.357   9.209   9.568
  611LYS    HZ2 8126   6.213   9.213   9.492
  611LYS    HZ3 8127   6.265   9.074   9.559
  611LYS      C 8128   6.557   8.702   9.186
  611LYS      O 8129   6.468   8.616   9.182
  612CYS      N 8130   6.686   8.672   9.184
  612CYS      H 8131   6.753   8.745   9.202
  612CYS     CA 8132   6.734   8.538   9.156
  612CYS     HA 8133   6.664   8.474   9.188
  612CYS     CB 8134   6.752   8.515   9.005
  612CYS    HB1 8135   6.810   8.434   9.000
  612CYS    HB2 8136   6.804   8.595   8.975
  612CYS     SG 8137   6.600   8.494   8.908
  612CYS     HG 8138   6.624   8.480   8.812
  612CYS      C 8139   6.863   8.517   9.234
  612CYS      O 8140   6.890   8.586   9.333
  613SER      N 8141   6.943   8.423   9.184
  613SER      H 8142   6.931   8.405   9.086
  613SER     CA 8143   7.045   8.343   9.250
  613SER     HA 8144   6.989   8.275   9.296
  613SER     CB 8145   7.140   8.296   9.142
  613SER    HB1 8146   7.089   8.260   9.064
  613SER    HB2 8147   7.201   8.225   9.177
  613SER     OG 8148   7.220   8.403   9.096
  613SER     HG 8149   7.282   8.370   9.025
  613SER      C 8150   7.130   8.405   9.360
  613SER      O 8151   7.149   8.342   9.464
  614LYS      N 8152   7.175   8.529   9.339
  614LYS      H 8153   7.114   8.593   9.293
  614LYS     CA 8154   7.307   8.578   9.379
  614LYS     HA 8155   7.367   8.531   9.315
  614LYS     CB 8156   7.301   8.731   9.369
  614LYS    HB1 8157   7.314   8.758   9.273
  614LYS    HB2 8158   7.375   8.770   9.424
  614LYS     CG 8159   7.168   8.789   9.418
  614LYS    HG1 8160   7.146   8.749   9.507
  614LYS    HG2 8161   7.097   8.766   9.352
  614LYS     CD 8162   7.170   8.938   9.434
  614LYS    HD1 8163   7.191   8.980   9.346
  614LYS    HD2 8164   7.241   8.963   9.500
  614LYS     CE 8165   7.034   8.986   9.483
  614LYS    HE1 8166   7.015   8.944   9.572
  614LYS    HE2 8167   6.964   8.959   9.417
  614LYS     NZ 8168   7.026   9.134   9.500
  614LYS    HZ1 8169   6.935   9.159   9.532
  614LYS    HZ2 8170   7.094   9.164   9.567
  614LYS    HZ3 8171   7.044   9.179   9.412
  614LYS      C 8172   7.365   8.537   9.515
  614LYS      O 8173   7.452   8.450   9.521
  615ASP      N 8174   7.314   8.594   9.625
  615ASP      H 8175   7.237   8.657   9.613
  615ASP     CA 8176   7.361   8.572   9.761
  615ASP     HA 8177   7.362   8.474   9.780
  615ASP     CB 8178   7.505   8.620   9.782
  615ASP    HB1 8179   7.504   8.718   9.805
  615ASP    HB2 8180   7.557   8.606   9.698
  615ASP     CG 8181   7.575   8.546   9.893
  615ASP    OD1 8182   7.510   8.459   9.956
  615ASP    OD2 8183   7.694   8.572   9.916
  615ASP      C 8184   7.263   8.650   9.847
  615ASP      O 8185   7.154   8.684   9.800
  616LYS      N 8186   7.299   8.681   9.971
  616LYS      H 8187   7.378   8.636  10.013
  616LYS     CA 8188   7.224   8.780  10.047
  616LYS     HA 8189   7.128   8.753  10.039
  616LYS     CB 8190   7.265   8.777  10.194
  616LYS    HB1 8191   7.232   8.861  10.238
  616LYS    HB2 8192   7.365   8.774  10.199
  616LYS     CG 8193   7.210   8.658  10.272
  616LYS    HG1 8194   7.124   8.630  10.231
  616LYS    HG2 8195   7.195   8.686  10.367
  616LYS     CD 8196   7.306   8.539  10.271
  616LYS    HD1 8197   7.396   8.569  10.305
  616LYS    HD2 8198   7.316   8.506  10.177
  616LYS     CE 8199   7.255   8.426  10.359
  616LYS    HE1 8200   7.237   8.461  10.451
  616LYS    HE2 8201   7.324   8.354  10.364
  616LYS     NZ 8202   7.129   8.368  10.305
  616LYS    HZ1 8203   7.098   8.294  10.365
  616LYS    HZ2 8204   7.059   8.439  10.301
  616LYS    HZ3 8205   7.146   8.332  10.213
  616LYS      C 8206   7.243   8.920   9.988
  616LYS      O 8207   7.316   8.941   9.891
  617LYS      N 8208   7.177   9.017  10.052
  617LYS      H 8209   7.143   8.999  10.144
  617LYS     CA 8210   7.152   9.149   9.993
  617LYS     HA 8211   7.107   9.129   9.906
  617LYS     CB 8212   7.062   9.233  10.085
  617LYS    HB1 8213   7.084   9.330  10.070
  617LYS    HB2 8214   7.083   9.208  10.180
  617LYS     CG 8215   6.912   9.216  10.064
  617LYS    HG1 8216   6.893   9.216   9.966
  617LYS    HG2 8217   6.865   9.293  10.107
  617LYS     CD 8218   6.860   9.086  10.124
  617LYS    HD1 8219   6.914   9.010  10.088
  617LYS    HD2 8220   6.764   9.074  10.098
  617LYS     CE 8221   6.871   9.088  10.276
  617LYS    HE1 8222   6.820   9.166  10.312
  617LYS    HE2 8223   6.967   9.097  10.302
  617LYS     NZ 8224   6.817   8.963  10.337
  617LYS    HZ1 8225   6.826   8.968  10.437
  617LYS    HZ2 8226   6.721   8.953  10.313
  617LYS    HZ3 8227   6.869   8.885  10.303
  617LYS      C 8228   7.280   9.226   9.964
  617LYS      O 8229   7.378   9.219  10.039
  618ASP      N 8230   7.279   9.298   9.852
  618ASP      H 8231   7.192   9.309   9.804
  618ASP     CA 8232   7.397   9.362   9.796
  618ASP     HA 8233   7.474   9.328   9.850
  618ASP     CB 8234   7.411   9.324   9.648
  618ASP    HB1 8235   7.429   9.226   9.641
  618ASP    HB2 8236   7.488   9.375   9.608
  618ASP     CG 8237   7.286   9.356   9.569
  618ASP    OD1 8238   7.181   9.388   9.630
  618ASP    OD2 8239   7.292   9.350   9.444
  618ASP      C 8240   7.392   9.513   9.811
  618ASP      O 8241   7.291   9.572   9.851
  619CYS      N 8242   7.503   9.577   9.775
  619CYS      H 8243   7.582   9.523   9.746
  619CYS     CA 8244   7.514   9.722   9.776
  619CYS     HA 8245   7.436   9.758   9.827
  619CYS     CB 8246   7.643   9.764   9.846
  619CYS    HB1 8247   7.647   9.864   9.835
  619CYS    HB2 8248   7.716   9.722   9.792
  619CYS     SG 8249   7.649   9.715  10.020
  619CYS     HG 8250   7.736   9.745  10.060
  619CYS      C 8251   7.511   9.772   9.632
  619CYS      O 8252   7.615   9.774   9.564
  620SER      N 8253   7.394   9.814   9.585
  620SER      H 8254   7.316   9.821   9.647
  620SER     CA 8255   7.376   9.850   9.445
  620SER     HA 8256   7.435   9.787   9.395
  620SER     CB 8257   7.231   9.831   9.404
  620SER    HB1 8258   7.170   9.883   9.464
  620SER    HB2 8259   7.206   9.734   9.406
  620SER     OG 8260   7.211   9.878   9.272
  620SER     HG 8261   7.116   9.865   9.246
  620SER      C 8262   7.420   9.994   9.416
  620SER      O 8263   7.503  10.018   9.328
  621SER      N 8264   7.355  10.090   9.483
  621SER      H 8265   7.275  10.060   9.535
  621SER     CA 8266   7.385  10.233   9.490
  621SER     HA 8267   7.320  10.262   9.560
  621SER     CB 8268   7.531  10.259   9.532
  621SER    HB1 8269   7.555  10.205   9.612
  621SER    HB2 8270   7.545  10.356   9.552
  621SER     OG 8271   7.622  10.224   9.429
  621SER     HG 8272   7.716  10.242   9.460
  621SER      C 8273   7.356  10.312   9.362
  621SER      O 8274   7.366  10.435   9.363
  622TYR      N 8275   7.322  10.246   9.251
  622TYR      H 8276   7.335  10.147   9.245
  622TYR     CA 8277   7.266  10.321   9.139
  622TYR     HA 8278   7.242  10.409   9.180
  622TYR     CB 8279   7.369  10.339   9.027
  622TYR    HB1 8280   7.390  10.250   8.988
  622TYR    HB2 8281   7.453  10.379   9.066
  622TYR     CG 8282   7.320  10.430   8.916
  622TYR    CD1 8283   7.310  10.567   8.935
  622TYR    HD1 8284   7.337  10.607   9.023
  622TYR    CE1 8285   7.264  10.651   8.834
  622TYR    HE1 8286   7.257  10.750   8.850
  622TYR     CZ 8287   7.228  10.597   8.712
  622TYR     OH 8288   7.183  10.679   8.611
  622TYR     HH 8289   7.162  10.624   8.530
  622TYR    CE2 8290   7.237  10.461   8.691
  622TYR    HE2 8291   7.211  10.422   8.603
  622TYR    CD2 8292   7.282  10.379   8.792
  622TYR    HD2 8293   7.288  10.281   8.776
  622TYR      C 8294   7.140  10.258   9.083
  622TYR      O 8295   7.047  10.329   9.043
  623GLY      N 8296   7.134  10.126   9.079
  623GLY      H 8297   7.209  10.072   9.118
  623GLY     CA 8298   7.021  10.058   9.020
  623GLY    HA1 8299   7.005  10.097   8.929
  623GLY    HA2 8300   6.941  10.075   9.078
  623GLY      C 8301   7.047   9.910   9.009
  623GLY      O 8302   7.148   9.860   9.058
  624SER      N 8303   6.954   9.840   8.945
  624SER      H 8304   6.876   9.888   8.904
  624SER     CA 8305   6.963   9.695   8.933
  624SER     HA 8306   7.045   9.670   8.985
  624SER     CB 8307   6.840   9.629   8.994
  624SER    HB1 8308   6.757   9.660   8.948
  624SER    HB2 8309   6.834   9.649   9.092
  624SER     OG 8310   6.848   9.489   8.979
  624SER     HG 8311   6.767   9.447   9.019
  624SER      C 8312   6.981   9.651   8.788
  624SER      O 8313   7.075   9.576   8.758
  625PHE      N 8314   6.892   9.693   8.698
  625PHE      H 8315   6.809   9.739   8.729
  625PHE     CA 8316   6.915   9.673   8.555
  625PHE     HA 8317   6.928   9.575   8.542
  625PHE     CB 8318   6.795   9.719   8.474
  625PHE    HB1 8319   6.775   9.814   8.498
  625PHE    HB2 8320   6.717   9.661   8.497
  625PHE     CG 8321   6.816   9.712   8.325
  625PHE    CD1 8322   6.810   9.591   8.259
  625PHE    HD1 8323   6.792   9.507   8.310
  625PHE    CE1 8324   6.829   9.585   8.122
  625PHE    HE1 8325   6.825   9.497   8.075
  625PHE     CZ 8326   6.854   9.700   8.050
  625PHE     HZ 8327   6.869   9.696   7.951
  625PHE    CE2 8328   6.859   9.821   8.115
  625PHE    HE2 8329   6.877   9.905   8.063
  625PHE    CD2 8330   6.840   9.827   8.252
  625PHE    HD2 8331   6.844   9.916   8.299
  625PHE      C 8332   7.039   9.748   8.511
  625PHE      O 8333   7.121   9.695   8.434
  626SER      N 8334   7.055   9.871   8.558
  626SER      H 8335   6.984   9.912   8.615
  626SER     CA 8336   7.174   9.948   8.528
  626SER     HA 8337   7.184   9.943   8.429
  626SER     CB 8338   7.155  10.091   8.575
  626SER    HB1 8339   7.070  10.130   8.538
  626SER    HB2 8340   7.232  10.148   8.547
  626SER     OG 8341   7.147  10.095   8.716
  626SER     HG 8342   7.135  10.190   8.746
  626SER      C 8343   7.298   9.889   8.592
  626SER      O 8344   7.409   9.917   8.546
  627ASP      N 8345   7.282   9.809   8.698
  627ASP      H 8346   7.191   9.795   8.736
  627ASP     CA 8347   7.398   9.743   8.758
  627ASP     HA 8348   7.468   9.814   8.771
  627ASP     CB 8349   7.359   9.682   8.892
  627ASP    HB1 8350   7.307   9.599   8.875
  627ASP    HB2 8351   7.302   9.748   8.942
  627ASP     CG 8352   7.480   9.647   8.978
  627ASP    OD1 8353   7.594   9.677   8.938
  627ASP    OD2 8354   7.460   9.589   9.087
  627ASP      C 8355   7.453   9.637   8.665
  627ASP      O 8356   7.575   9.620   8.655
  628ALA      N 8357   7.365   9.566   8.595
  628ALA      H 8358   7.268   9.587   8.602
  628ALA     CA 8359   7.410   9.458   8.508
  628ALA     HA 8360   7.473   9.403   8.563
  628ALA     CB 8361   7.290   9.375   8.463
  628ALA    HB1 8362   7.321   9.301   8.403
  628ALA    HB2 8363   7.245   9.337   8.543
  628ALA    HB3 8364   7.226   9.434   8.413
  628ALA      C 8365   7.486   9.512   8.387
  628ALA      O 8366   7.596   9.466   8.356
  629VAL      N 8367   7.428   9.612   8.320
  629VAL      H 8368   7.342   9.649   8.354
  629VAL     CA 8369   7.486   9.669   8.200
  629VAL     HA 8370   7.506   9.593   8.139
  629VAL     CB 8371   7.384   9.766   8.137
  629VAL     HB 8372   7.369   9.844   8.198
  629VAL    CG1 8373   7.434   9.825   8.008
  629VAL   HG11 8374   7.365   9.887   7.971
  629VAL   HG12 8375   7.519   9.876   8.025
  629VAL   HG13 8376   7.452   9.752   7.942
  629VAL    CG2 8377   7.253   9.694   8.116
  629VAL   HG21 8378   7.187   9.757   8.075
  629VAL   HG22 8379   7.267   9.616   8.055
  629VAL   HG23 8380   7.219   9.662   8.204
  629VAL      C 8381   7.617   9.739   8.231
  629VAL      O 8382   7.710   9.736   8.150
  630LEU      N 8383   7.628   9.799   8.349
  630LEU      H 8384   7.550   9.803   8.411
  630LEU     CA 8385   7.755   9.859   8.388
  630LEU     HA 8386   7.785   9.916   8.311
  630LEU     CB 8387   7.734   9.944   8.514
  630LEU    HB1 8388   7.734   9.881   8.591
  630LEU    HB2 8389   7.644   9.986   8.505
  630LEU     CG 8390   7.831  10.057   8.550
  630LEU     HG 8391   7.787  10.116   8.618
  630LEU    CD1 8392   7.960  10.011   8.619
  630LEU   HD11 8393   8.018  10.091   8.639
  630LEU   HD12 8394   7.938   9.964   8.704
  630LEU   HD13 8395   8.010   9.949   8.559
  630LEU    CD2 8396   7.861  10.134   8.423
  630LEU   HD21 8397   7.925  10.209   8.444
  630LEU   HD22 8398   7.903  10.073   8.356
  630LEU   HD23 8399   7.776  10.172   8.386
  630LEU      C 8400   7.860   9.752   8.412
  630LEU      O 8401   7.978   9.771   8.380
  631GLU      N 8402   7.820   9.638   8.468
  631GLU      H 8403   7.726   9.629   8.501
  631GLU     CA 8404   7.914   9.527   8.481
  631GLU     HA 8405   8.001   9.569   8.508
  631GLU     CB 8406   7.866   9.430   8.588
  631GLU    HB1 8407   7.927   9.351   8.587
  631GLU    HB2 8408   7.773   9.402   8.564
  631GLU     CG 8409   7.864   9.488   8.730
  631GLU    HG1 8410   7.817   9.424   8.790
  631GLU    HG2 8411   7.814   9.575   8.729
  631GLU     CD 8412   8.002   9.514   8.787
  631GLU    OE1 8413   8.096   9.440   8.751
  631GLU    OE2 8414   8.017   9.608   8.868
  631GLU      C 8415   7.934   9.455   8.349
  631GLU      O 8416   8.028   9.376   8.337
  632LEU      N 8417   7.847   9.480   8.252
  632LEU      H 8418   7.769   9.540   8.271
  632LEU     CA 8419   7.863   9.423   8.119
  632LEU     HA 8420   7.925   9.345   8.128
  632LEU     CB 8421   7.725   9.379   8.069
  632LEU    HB1 8422   7.676   9.464   8.047
  632LEU    HB2 8423   7.681   9.335   8.147
  632LEU     CG 8424   7.701   9.286   7.951
  632LEU     HG 8425   7.614   9.239   7.963
  632LEU    CD1 8426   7.691   9.360   7.823
  632LEU   HD11 8427   7.676   9.296   7.748
  632LEU   HD12 8428   7.615   9.425   7.828
  632LEU   HD13 8429   7.776   9.410   7.807
  632LEU    CD2 8430   7.814   9.188   7.943
  632LEU   HD21 8431   7.799   9.127   7.866
  632LEU   HD22 8432   7.900   9.238   7.930
  632LEU   HD23 8433   7.818   9.135   8.028
  632LEU      C 8434   7.930   9.521   8.024
  632LEU      O 8435   7.982   9.479   7.920
  633PHE      N 8436   7.931   9.650   8.057
  633PHE      H 8437   7.872   9.682   8.131
  633PHE     CA 8438   8.017   9.746   7.988
  633PHE     HA 8439   7.991   9.741   7.892
  633PHE     CB 8440   7.995   9.886   8.044
  633PHE    HB1 8441   8.077   9.941   8.027
  633PHE    HB2 8442   7.979   9.880   8.143
  633PHE     CG 8443   7.880   9.958   7.985
  633PHE    CD1 8444   7.842   9.933   7.855
  633PHE    HD1 8445   7.892   9.865   7.801
  633PHE    CE1 8446   7.737  10.001   7.801
  633PHE    HE1 8447   7.711   9.985   7.706
  633PHE     CZ 8448   7.666  10.093   7.877
  633PHE     HZ 8449   7.589  10.142   7.837
  633PHE    CE2 8450   7.703  10.117   8.008
  633PHE    HE2 8451   7.652  10.183   8.064
  633PHE    CD2 8452   7.810  10.050   8.061
  633PHE    HD2 8453   7.838  10.068   8.155
  633PHE      C 8454   8.163   9.710   8.005
  633PHE      O 8455   8.239   9.708   7.908
  634LYS      N 8456   8.203   9.680   8.128
  634LYS      H 8457   8.135   9.671   8.200
  634LYS     CA 8458   8.343   9.660   8.161
  634LYS     HA 8459   8.389   9.739   8.120
  634LYS     CB 8460   8.360   9.654   8.312
  634LYS    HB1 8461   8.456   9.632   8.333
  634LYS    HB2 8462   8.301   9.582   8.348
  634LYS     CG 8463   8.326   9.782   8.382
  634LYS    HG1 8464   8.230   9.805   8.366
  634LYS    HG2 8465   8.384   9.856   8.347
  634LYS     CD 8466   8.350   9.764   8.530
  634LYS    HD1 8467   8.447   9.742   8.545
  634LYS    HD2 8468   8.293   9.689   8.563
  634LYS     CE 8469   8.317   9.889   8.608
  634LYS    HE1 8470   8.221   9.912   8.596
  634LYS    HE2 8471   8.373   9.965   8.575
  634LYS     NZ 8472   8.344   9.868   8.752
  634LYS    HZ1 8473   8.322   9.952   8.803
  634LYS    HZ2 8474   8.288   9.793   8.786
  634LYS    HZ3 8475   8.441   9.846   8.765
  634LYS      C 8476   8.402   9.534   8.101
  634LYS      O 8477   8.523   9.517   8.106
  635LEU      N 8478   8.319   9.447   8.045
  635LEU      H 8479   8.221   9.464   8.049
  635LEU     CA 8480   8.368   9.328   7.978
  635LEU     HA 8481   8.431   9.283   8.041
  635LEU     CB 8482   8.250   9.238   7.948
  635LEU    HB1 8483   8.194   9.284   7.879
  635LEU    HB2 8484   8.198   9.228   8.032
  635LEU     CG 8485   8.281   9.100   7.897
  635LEU     HG 8486   8.329   9.098   7.809
  635LEU    CD1 8487   8.367   9.032   7.998
  635LEU   HD11 8488   8.389   8.940   7.966
  635LEU   HD12 8489   8.452   9.084   8.010
  635LEU   HD13 8490   8.318   9.027   8.085
  635LEU    CD2 8491   8.149   9.033   7.886
  635LEU   HD21 8492   8.162   8.940   7.852
  635LEU   HD22 8493   8.106   9.031   7.976
  635LEU   HD23 8494   8.091   9.084   7.822
  635LEU      C 8495   8.445   9.363   7.851
  635LEU      O 8496   8.533   9.288   7.809
  636THR      N 8497   8.415   9.478   7.791
  636THR      H 8498   8.335   9.529   7.821
  636THR     CA 8499   8.496   9.531   7.683
  636THR     HA 8500   8.518   9.455   7.622
  636THR     CB 8501   8.414   9.637   7.610
  636THR     HB 8502   8.412   9.721   7.664
  636THR    CG2 8503   8.468   9.663   7.471
  636THR   HG21 8504   8.412   9.733   7.426
  636THR   HG22 8505   8.563   9.695   7.477
  636THR   HG23 8506   8.465   9.579   7.418
  636THR    OG1 8507   8.281   9.589   7.593
  636THR    HG1 8508   8.227   9.658   7.545
  636THR      C 8509   8.628   9.588   7.735
  636THR      O 8510   8.722   9.608   7.658
  637ILE      N 8511   8.637   9.610   7.865
  637ILE      H 8512   8.563   9.579   7.924
  637ILE     CA 8513   8.751   9.678   7.927
  637ILE     HA 8514   8.812   9.702   7.852
  637ILE     CB 8515   8.704   9.805   8.001
  637ILE     HB 8516   8.639   9.783   8.073
  637ILE    CG2 8517   8.819   9.871   8.074
  637ILE   HG21 8518   8.786   9.953   8.121
  637ILE   HG22 8519   8.857   9.807   8.141
  637ILE   HG23 8520   8.890   9.897   8.008
  637ILE    CG1 8521   8.631   9.897   7.903
  637ILE   HG11 8522   8.611   9.984   7.949
  637ILE   HG12 8523   8.546   9.853   7.875
  637ILE     CD 8524   8.710   9.928   7.780
  637ILE    HD1 8525   8.657   9.988   7.721
  637ILE    HD2 8526   8.796   9.974   7.806
  637ILE    HD3 8527   8.731   9.843   7.731
  637ILE      C 8528   8.826   9.585   8.021
  637ILE      O 8529   8.944   9.557   8.001
  638GLY      N 8530   8.759   9.536   8.124
  638GLY      H 8531   8.666   9.569   8.140
  638GLY     CA 8532   8.813   9.438   8.215
  638GLY    HA1 8533   8.912   9.433   8.201
  638GLY    HA2 8534   8.772   9.350   8.194
  638GLY      C 8535   8.783   9.477   8.357
  638GLY      O 8536   8.824   9.584   8.403
  639LEU      N 8537   8.707   9.393   8.425
  639LEU      H 8538   8.653   9.327   8.374
  639LEU     CA 8539   8.698   9.392   8.571
  639LEU     HA 8540   8.777   9.446   8.600
  639LEU     CB 8541   8.565   9.454   8.617
  639LEU    HB1 8542   8.490   9.398   8.582
  639LEU    HB2 8543   8.559   9.547   8.580
  639LEU     CG 8544   8.550   9.463   8.768
  639LEU     HG 8545   8.559   9.371   8.806
  639LEU    CD1 8546   8.659   9.550   8.826
  639LEU   HD11 8547   8.648   9.555   8.925
  639LEU   HD12 8548   8.749   9.511   8.804
  639LEU   HD13 8549   8.653   9.642   8.787
  639LEU    CD2 8550   8.414   9.518   8.806
  639LEU   HD21 8551   8.407   9.523   8.906
  639LEU   HD22 8552   8.403   9.610   8.767
  639LEU   HD23 8553   8.343   9.458   8.770
  639LEU      C 8554   8.711   9.253   8.630
  639LEU      O 8555   8.785   9.236   8.727
  640GLY      N 8556   8.648   9.153   8.568
  640GLY      H 8557   8.602   9.172   8.481
  640GLY     CA 8558   8.644   9.018   8.621
  640GLY    HA1 8559   8.738   8.983   8.622
  640GLY    HA2 8560   8.589   8.963   8.559
  640GLY      C 8561   8.586   9.012   8.760
  640GLY      O 8562   8.652   8.965   8.853
  641ASP      N 8563   8.464   9.063   8.775
  641ASP      H 8564   8.410   9.083   8.693
  641ASP     CA 8565   8.406   9.091   8.905
  641ASP     HA 8566   8.476   9.143   8.955
  641ASP     CB 8567   8.279   9.175   8.889
  641ASP    HB1 8568   8.205   9.116   8.858
  641ASP    HB2 8569   8.296   9.246   8.821
  641ASP     CG 8570   8.234   9.243   9.018
  641ASP    OD1 8571   8.302   9.228   9.122
  641ASP    OD2 8572   8.128   9.309   9.015
  641ASP      C 8573   8.376   8.961   8.980
  641ASP      O 8574   8.374   8.852   8.923
  642LEU      N 8575   8.352   8.975   9.110
  642LEU      H 8576   8.371   9.064   9.151
  642LEU     CA 8577   8.301   8.870   9.196
  642LEU     HA 8578   8.341   8.786   9.160
  642LEU     CB 8579   8.347   8.895   9.339
  642LEU    HB1 8580   8.445   8.875   9.342
  642LEU    HB2 8581   8.298   8.831   9.397
  642LEU     CG 8582   8.327   9.036   9.398
  642LEU     HG 8583   8.327   9.100   9.321
  642LEU    CD1 8584   8.193   9.056   9.467
  642LEU   HD11 8585   8.188   9.150   9.503
  642LEU   HD12 8586   8.119   9.041   9.401
  642LEU   HD13 8587   8.185   8.991   9.543
  642LEU    CD2 8588   8.442   9.069   9.493
  642LEU   HD21 8589   8.429   9.161   9.531
  642LEU   HD22 8590   8.444   9.002   9.567
  642LEU   HD23 8591   8.529   9.066   9.443
  642LEU      C 8592   8.150   8.854   9.188
  642LEU      O 8593   8.090   8.795   9.278
  643ASN      N 8594   8.087   8.907   9.082
  643ASN      H 8595   8.136   8.971   9.022
  643ASN     CA 8596   7.948   8.872   9.055
  643ASN     HA 8597   7.899   8.888   9.140
  643ASN     CB 8598   7.894   8.961   8.944
  643ASN    HB1 8599   7.804   8.928   8.917
  643ASN    HB2 8600   7.956   8.957   8.866
  643ASN     CG 8601   7.881   9.104   8.987
  643ASN    OD1 8602   7.838   9.132   9.097
  643ASN    ND2 8603   7.922   9.195   8.900
  643ASN   HD21 8604   7.959   9.167   8.812
  643ASN   HD22 8605   7.916   9.292   8.923
  643ASN      C 8606   7.934   8.726   9.017
  643ASN      O 8607   7.827   8.667   9.035
  644ILE      N 8608   8.041   8.667   8.963
  644ILE      H 8609   8.118   8.723   8.931
  644ILE     CA 8610   8.047   8.522   8.950
  644ILE     HA 8611   7.964   8.494   8.902
  644ILE     CB 8612   8.170   8.482   8.866
  644ILE     HB 8613   8.160   8.524   8.776
  644ILE    CG2 8614   8.300   8.536   8.925
  644ILE   HG21 8615   8.377   8.508   8.868
  644ILE   HG22 8616   8.296   8.636   8.929
  644ILE   HG23 8617   8.313   8.500   9.017
  644ILE    CG1 8618   8.177   8.331   8.845
  644ILE   HG11 8619   8.180   8.286   8.934
  644ILE   HG12 8620   8.260   8.309   8.794
  644ILE     CD 8621   8.061   8.276   8.770
  644ILE    HD1 8622   8.072   8.177   8.760
  644ILE    HD2 8623   7.977   8.296   8.820
  644ILE    HD3 8624   8.057   8.319   8.680
  644ILE      C 8625   8.046   8.456   9.088
  644ILE      O 8626   7.987   8.348   9.105
  645GLN      N 8627   8.104   8.520   9.189
  645GLN      H 8628   8.155   8.605   9.173
  645GLN     CA 8629   8.093   8.466   9.323
  645GLN     HA 8630   8.093   8.367   9.312
  645GLN     CB 8631   8.213   8.509   9.408
  645GLN    HB1 8632   8.203   8.606   9.432
  645GLN    HB2 8633   8.297   8.497   9.354
  645GLN     CG 8634   8.227   8.430   9.536
  645GLN    HG1 8635   8.233   8.333   9.513
  645GLN    HG2 8636   8.146   8.446   9.593
  645GLN     CD 8637   8.350   8.469   9.615
  645GLN    OE1 8638   8.423   8.561   9.577
  645GLN    NE2 8639   8.374   8.398   9.724
  645GLN   HE21 8640   8.313   8.324   9.750
  645GLN   HE22 8641   8.454   8.419   9.781
  645GLN      C 8642   7.963   8.510   9.388
  645GLN      O 8643   7.909   8.439   9.474
  646GLN      N 8644   7.909   8.624   9.346
  646GLN      H 8645   7.961   8.681   9.282
  646GLN     CA 8646   7.777   8.670   9.389
  646GLN     HA 8647   7.762   8.645   9.485
  646GLN     CB 8648   7.773   8.822   9.379
  646GLN    HB1 8649   7.784   8.845   9.282
  646GLN    HB2 8650   7.852   8.857   9.430
  646GLN     CG 8651   7.650   8.898   9.430
  646GLN    HG1 8652   7.569   8.861   9.386
  646GLN    HG2 8653   7.660   8.995   9.406
  646GLN     CD 8654   7.630   8.890   9.578
  646GLN    OE1 8655   7.726   8.876   9.655
  646GLN    NE2 8656   7.506   8.907   9.621
  646GLN   HE21 8657   7.433   8.924   9.556
  646GLN   HE22 8658   7.486   8.903   9.719
  646GLN      C 8659   7.672   8.601   9.302
  646GLN      O 8660   7.603   8.662   9.220
  647ASN      N 8661   7.663   8.469   9.318
  647ASN      H 8662   7.712   8.425   9.393
  647ASN     CA 8663   7.583   8.390   9.226
  647ASN     HA 8664   7.503   8.446   9.207
  647ASN     CB 8665   7.657   8.362   9.096
  647ASN    HB1 8666   7.710   8.278   9.107
  647ASN    HB2 8667   7.719   8.438   9.077
  647ASN     CG 8668   7.563   8.346   8.978
  647ASN    OD1 8669   7.606   8.320   8.867
  647ASN    ND2 8670   7.435   8.372   9.000
  647ASN   HD21 8671   7.405   8.401   9.091
  647ASN   HD22 8672   7.369   8.363   8.926
  647ASN      C 8673   7.546   8.258   9.292
  647ASN      O 8674   7.607   8.214   9.390
  648SER      N 8675   7.443   8.196   9.236
  648SER      H 8676   7.391   8.248   9.168
  648SER     CA 8677   7.398   8.062   9.262
  648SER     HA 8678   7.477   8.005   9.285
  648SER     CB 8679   7.304   8.059   9.384
  648SER    HB1 8680   7.226   8.120   9.370
  648SER    HB2 8681   7.353   8.087   9.467
  648SER     OG 8682   7.253   7.929   9.407
  648SER     HG 8683   7.193   7.931   9.487
  648SER      C 8684   7.332   8.014   9.133
  648SER      O 8685   7.357   8.072   9.026
  649THR      N 8686   7.248   7.910   9.145
  649THR      H 8687   7.240   7.867   9.235
  649THR     CA 8688   7.167   7.855   9.035
  649THR     HA 8689   7.124   7.772   9.070
  649THR     CB 8690   7.056   7.953   8.994
  649THR     HB 8691   7.095   8.029   8.941
  649THR    CG2 8692   6.945   7.880   8.919
  649THR   HG21 8693   6.874   7.945   8.893
  649THR   HG22 8694   6.983   7.838   8.837
  649THR   HG23 8695   6.906   7.810   8.978
  649THR    OG1 8696   6.995   8.005   9.112
  649THR    HG1 8697   6.923   8.069   9.087
  649THR      C 8698   7.256   7.815   8.918
  649THR      O 8699   7.239   7.857   8.804
  650TYR      N 8700   7.357   7.733   8.952
  650TYR      H 8701   7.357   7.700   9.046
  650TYR     CA 8702   7.466   7.688   8.867
  650TYR     HA 8703   7.530   7.640   8.927
  650TYR     CB 8704   7.415   7.591   8.760
  650TYR    HB1 8705   7.490   7.572   8.696
  650TYR    HB2 8706   7.340   7.635   8.711
  650TYR     CG 8707   7.365   7.459   8.816
  650TYR    CD1 8708   7.396   7.418   8.945
  650TYR    HD1 8709   7.453   7.477   9.002
  650TYR    CE1 8710   7.350   7.298   8.996
  650TYR    HE1 8711   7.373   7.271   9.090
  650TYR     CZ 8712   7.272   7.216   8.916
  650TYR     OH 8713   7.226   7.096   8.965
  650TYR     HH 8714   7.172   7.050   8.895
  650TYR    CE2 8715   7.241   7.254   8.787
  650TYR    HE2 8716   7.185   7.195   8.729
  650TYR    CD2 8717   7.287   7.374   8.738
  650TYR    HD2 8718   7.264   7.401   8.644
  650TYR      C 8719   7.537   7.808   8.805
  650TYR      O 8720   7.509   7.844   8.689
  651PRO      N 8721   7.624   7.877   8.879
  651PRO     CD 8722   7.663   7.853   9.019
  651PRO    HD1 8723   7.737   7.785   9.025
  651PRO    HD2 8724   7.585   7.822   9.073
  651PRO     CG 8725   7.710   7.987   9.064
  651PRO    HG1 8726   7.776   7.978   9.138
  651PRO    HG2 8727   7.633   8.043   9.095
  651PRO     CB 8728   7.774   8.048   8.945
  651PRO    HB1 8729   7.869   8.017   8.938
  651PRO    HB2 8730   7.772   8.148   8.952
  651PRO     CA 8731   7.690   7.999   8.826
  651PRO     HA 8732   7.620   8.062   8.792
  651PRO      C 8733   7.779   7.977   8.705
  651PRO      O 8734   7.830   8.075   8.651
  652ILE      N 8735   7.801   7.853   8.662
  652ILE      H 8736   7.775   7.776   8.720
  652ILE     CA 8737   7.862   7.827   8.533
  652ILE     HA 8738   7.950   7.875   8.533
  652ILE     CB 8739   7.883   7.675   8.516
  652ILE     HB 8740   7.794   7.632   8.504
  652ILE    CG2 8741   7.967   7.645   8.393
  652ILE   HG21 8742   7.979   7.546   8.384
  652ILE   HG22 8743   7.921   7.681   8.312
  652ILE   HG23 8744   8.057   7.689   8.402
  652ILE    CG1 8745   7.950   7.616   8.640
  652ILE   HG11 8746   7.959   7.517   8.627
  652ILE   HG12 8747   7.892   7.635   8.719
  652ILE     CD 8748   8.088   7.671   8.670
  652ILE    HD1 8749   8.124   7.627   8.752
  652ILE    HD2 8750   8.149   7.653   8.593
  652ILE    HD3 8751   8.082   7.770   8.685
  652ILE      C 8752   7.777   7.885   8.421
  652ILE      O 8753   7.830   7.932   8.320
  653LEU      N 8754   7.644   7.884   8.439
  653LEU      H 8755   7.607   7.840   8.521
  653LEU     CA 8756   7.553   7.945   8.343
  653LEU     HA 8757   7.576   7.904   8.255
  653LEU     CB 8758   7.408   7.915   8.384
  653LEU    HB1 8759   7.395   7.958   8.473
  653LEU    HB2 8760   7.402   7.816   8.394
  653LEU     CG 8761   7.287   7.957   8.299
  653LEU     HG 8762   7.317   7.968   8.204
  653LEU    CD1 8763   7.180   7.850   8.308
  653LEU   HD11 8764   7.101   7.877   8.253
  653LEU   HD12 8765   7.217   7.764   8.274
  653LEU   HD13 8766   7.152   7.839   8.403
  653LEU    CD2 8767   7.229   8.090   8.346
  653LEU   HD21 8768   7.151   8.115   8.289
  653LEU   HD22 8769   7.200   8.082   8.441
  653LEU   HD23 8770   7.299   8.161   8.339
  653LEU      C 8771   7.574   8.095   8.331
  653LEU      O 8772   7.541   8.153   8.227
  654PHE      N 8773   7.628   8.159   8.434
  654PHE      H 8774   7.648   8.110   8.519
  654PHE     CA 8775   7.659   8.301   8.424
  654PHE     HA 8776   7.576   8.346   8.392
  654PHE     CB 8777   7.697   8.355   8.560
  654PHE    HB1 8778   7.779   8.307   8.593
  654PHE    HB2 8779   7.622   8.340   8.624
  654PHE     CG 8780   7.727   8.499   8.561
  654PHE    CD1 8781   7.625   8.591   8.546
  654PHE    HD1 8782   7.531   8.560   8.534
  654PHE    CE1 8783   7.652   8.725   8.547
  654PHE    HE1 8784   7.578   8.791   8.535
  654PHE     CZ 8785   7.781   8.769   8.564
  654PHE     HZ 8786   7.801   8.867   8.565
  654PHE    CE2 8787   7.883   8.678   8.580
  654PHE    HE2 8788   7.977   8.710   8.593
  654PHE    CD2 8789   7.856   8.544   8.578
  654PHE    HD2 8790   7.931   8.478   8.589
  654PHE      C 8791   7.770   8.326   8.323
  654PHE      O 8792   7.758   8.415   8.239
  655LEU      N 8793   7.876   8.247   8.329
  655LEU      H 8794   7.881   8.174   8.397
  655LEU     CA 8795   7.986   8.268   8.235
  655LEU     HA 8796   8.001   8.367   8.231
  655LEU     CB 8797   8.113   8.201   8.285
  655LEU    HB1 8798   8.183   8.205   8.213
  655LEU    HB2 8799   8.094   8.106   8.307
  655LEU     CG 8800   8.165   8.271   8.409
  655LEU     HG 8801   8.094   8.265   8.479
  655LEU    CD1 8802   8.288   8.204   8.463
  655LEU   HD11 8803   8.320   8.253   8.545
  655LEU   HD12 8804   8.267   8.110   8.487
  655LEU   HD13 8805   8.360   8.206   8.394
  655LEU    CD2 8806   8.194   8.417   8.380
  655LEU   HD21 8807   8.228   8.462   8.463
  655LEU   HD22 8808   8.263   8.424   8.308
  655LEU   HD23 8809   8.110   8.463   8.350
  655LEU      C 8810   7.949   8.219   8.096
  655LEU      O 8811   7.985   8.283   7.997
  656PHE      N 8812   7.876   8.107   8.087
  656PHE      H 8813   7.857   8.054   8.169
  656PHE     CA 8814   7.824   8.063   7.958
  656PHE     HA 8815   7.905   8.057   7.900
  656PHE     CB 8816   7.757   7.927   7.969
  656PHE    HB1 8817   7.696   7.915   7.891
  656PHE    HB2 8818   7.705   7.924   8.054
  656PHE     CG 8819   7.853   7.812   7.970
  656PHE    CD1 8820   7.983   7.828   7.924
  656PHE    HD1 8821   8.014   7.918   7.891
  656PHE    CE1 8822   8.071   7.721   7.923
  656PHE    HE1 8823   8.164   7.733   7.888
  656PHE     CZ 8824   8.030   7.597   7.970
  656PHE     HZ 8825   8.094   7.520   7.971
  656PHE    CE2 8826   7.901   7.580   8.015
  656PHE    HE2 8827   7.871   7.491   8.048
  656PHE    CD2 8828   7.813   7.687   8.015
  656PHE    HD2 8829   7.720   7.674   8.048
  656PHE      C 8830   7.726   8.164   7.899
  656PHE      O 8831   7.711   8.171   7.777
  657LEU      N 8832   7.659   8.243   7.983
  657LEU      H 8833   7.655   8.222   8.081
  657LEU     CA 8834   7.592   8.360   7.929
  657LEU     HA 8835   7.544   8.329   7.847
  657LEU     CB 8836   7.492   8.415   8.031
  657LEU    HB1 8837   7.546   8.453   8.106
  657LEU    HB2 8838   7.440   8.337   8.064
  657LEU     CG 8839   7.390   8.523   7.990
  657LEU     HG 8840   7.315   8.517   8.056
  657LEU    CD1 8841   7.440   8.667   8.000
  657LEU   HD11 8842   7.368   8.730   7.972
  657LEU   HD12 8843   7.466   8.687   8.095
  657LEU   HD13 8844   7.520   8.679   7.941
  657LEU    CD2 8845   7.341   8.496   7.849
  657LEU   HD21 8846   7.275   8.566   7.823
  657LEU   HD22 8847   7.419   8.498   7.786
  657LEU   HD23 8848   7.298   8.406   7.846
  657LEU      C 8849   7.694   8.466   7.890
  657LEU      O 8850   7.682   8.528   7.784
  658LEU      N 8851   7.796   8.485   7.973
  658LEU      H 8852   7.812   8.421   8.048
  658LEU     CA 8853   7.884   8.599   7.954
  658LEU     HA 8854   7.826   8.676   7.927
  658LEU     CB 8855   7.956   8.629   8.086
  658LEU    HB1 8856   8.016   8.552   8.105
  658LEU    HB2 8857   7.886   8.635   8.157
  658LEU     CG 8858   8.041   8.753   8.099
  658LEU     HG 8859   8.016   8.819   8.028
  658LEU    CD1 8860   8.019   8.812   8.235
  658LEU   HD11 8861   8.075   8.895   8.245
  658LEU   HD12 8862   7.923   8.836   8.246
  658LEU   HD13 8863   8.045   8.746   8.305
  658LEU    CD2 8864   8.187   8.717   8.085
  658LEU   HD21 8865   8.243   8.800   8.094
  658LEU   HD22 8866   8.213   8.652   8.157
  658LEU   HD23 8867   8.203   8.676   7.995
  658LEU      C 8868   7.983   8.575   7.841
  658LEU      O 8869   8.019   8.670   7.771
  659ILE      N 8870   8.026   8.450   7.821
  659ILE      H 8871   7.998   8.377   7.883
  659ILE     CA 8872   8.114   8.420   7.709
  659ILE     HA 8873   8.188   8.487   7.713
  659ILE     CB 8874   8.172   8.278   7.723
  659ILE     HB 8875   8.097   8.215   7.739
  659ILE    CG2 8876   8.243   8.232   7.596
  659ILE   HG21 8877   8.279   8.140   7.610
  659ILE   HG22 8878   8.178   8.232   7.520
  659ILE   HG23 8879   8.319   8.295   7.576
  659ILE    CG1 8880   8.269   8.274   7.841
  659ILE   HG11 8881   8.304   8.181   7.851
  659ILE   HG12 8882   8.220   8.300   7.924
  659ILE     CD 8883   8.386   8.367   7.824
  659ILE    HD1 8884   8.446   8.360   7.904
  659ILE    HD2 8885   8.437   8.342   7.742
  659ILE    HD3 8886   8.353   8.461   7.815
  659ILE      C 8887   8.040   8.438   7.577
  659ILE      O 8888   8.094   8.495   7.481
[truncated: 20,883,227 more chars]
