# Supplementary material for: Dynamic molecular portraits of ion-conducting pores characterize functional states of TRPV channels
Source: Commun Chem. 2024 Jun 1;7:119. doi: 10.1038/s42004-024-01198-z (PMC11144267; doi:10.1038/s42004-024-01198-z)
Supplement: Supplementary file 3 — Supplementary Data 1 [file 42004_2024_1198_MOESM3_ESM.zip › Supplementary Data 1/alpha_closedV6_final.gro]

hv6eco2021_A_hv6eco2021_B_hv6eco2021_C_hv6eco2021_D_ca_POPC_POPE_CHOL_SOL_CL_NA t= 200000.00000 step= 100000000
374041
   27GLU      N    1   5.851   9.570   4.880
   27GLU     H1    2   5.944   9.531   4.876
   27GLU     H2    3   5.858   9.657   4.931
   27GLU     H3    4   5.790   9.510   4.934
   27GLU     CA    5   5.806   9.602   4.742
   27GLU     HA    6   5.711   9.656   4.743
   27GLU     CB    7   5.894   9.700   4.665
   27GLU    HB1    8   5.986   9.652   4.630
   27GLU    HB2    9   5.935   9.773   4.735
   27GLU     CG   10   5.812   9.768   4.556
   27GLU    HG1   11   5.722   9.800   4.608
   27GLU    HG2   12   5.787   9.688   4.486
   27GLU     CD   13   5.884   9.878   4.483
   27GLU    OE1   14   5.977   9.843   4.411
   27GLU    OE2   15   5.850   9.994   4.504
   27GLU      C   16   5.768   9.471   4.671
   27GLU      O   17   5.860   9.399   4.641
   28SER      N   18   5.641   9.452   4.643
   28SER      H   19   5.571   9.514   4.681
   28SER     CA   20   5.594   9.324   4.591
   28SER     HA   21   5.633   9.244   4.655
   28SER     CB   22   5.444   9.323   4.624
   28SER    HB1   23   5.389   9.238   4.582
   28SER    HB2   24   5.398   9.415   4.588
   28SER     OG   25   5.437   9.317   4.761
   28SER     HG   26   5.385   9.394   4.786
   28SER      C   27   5.624   9.289   4.442
   28SER      O   28   5.550   9.232   4.367
   29TRP      N   29   5.741   9.331   4.393
   29TRP      H   30   5.804   9.375   4.459
   29TRP     CA   31   5.769   9.363   4.245
   29TRP     HA   32   5.696   9.434   4.207
   29TRP     CB   33   5.901   9.437   4.247
   29TRP    HB1   34   5.985   9.367   4.245
   29TRP    HB2   35   5.918   9.498   4.335
   29TRP     CG   36   5.921   9.528   4.129
   29TRP    CD1   37   5.897   9.661   4.122
   29TRP    HD1   38   5.854   9.713   4.206
   29TRP    NE1   39   5.917   9.710   3.995
   29TRP    HE1   40   5.897   9.806   3.972
   29TRP    CE2   41   5.980   9.612   3.917
   29TRP    CZ2   42   6.035   9.618   3.786
   29TRP    HZ2   43   6.030   9.711   3.731
   29TRP    CH2   44   6.079   9.496   3.734
   29TRP    HH2   45   6.122   9.495   3.634
   29TRP    CZ3   46   6.073   9.378   3.806
   29TRP    HZ3   47   6.096   9.279   3.770
   29TRP    CE3   48   6.019   9.380   3.936
   29TRP    HE3   49   5.999   9.292   3.994
   29TRP    CD2   50   5.978   9.498   3.995
   29TRP      C   51   5.771   9.232   4.159
   29TRP      O   52   5.708   9.217   4.063
   30ALA      N   53   5.839   9.126   4.203
   30ALA      H   54   5.906   9.137   4.277
   30ALA     CA   55   5.837   8.995   4.139
   30ALA     HA   56   5.864   9.013   4.035
   30ALA     CB   57   5.940   8.901   4.208
   30ALA    HB1   58   5.956   8.811   4.148
   30ALA    HB2   59   6.035   8.951   4.227
   30ALA    HB3   60   5.898   8.863   4.302
   30ALA      C   61   5.699   8.935   4.131
   30ALA      O   62   5.670   8.869   4.027
   31GLN      N   63   5.619   8.941   4.237
   31GLN      H   64   5.643   9.001   4.315
   31GLN     CA   65   5.481   8.894   4.228
   31GLN     HA   66   5.466   8.797   4.182
   31GLN     CB   67   5.416   8.887   4.369
   31GLN    HB1   68   5.315   8.845   4.367
   31GLN    HB2   69   5.402   8.990   4.401
   31GLN     CG   70   5.498   8.815   4.474
   31GLN    HG1   71   5.541   8.720   4.441
   31GLN    HG2   72   5.429   8.783   4.553
   31GLN     CD   73   5.599   8.897   4.547
   31GLN    OE1   74   5.713   8.901   4.508
   31GLN    NE2   75   5.564   8.963   4.655
   31GLN   HE21   76   5.466   8.954   4.675
   31GLN   HE22   77   5.632   9.024   4.700
   31GLN      C   78   5.401   8.981   4.136
   31GLN      O   79   5.331   8.930   4.044
   32SER      N   80   5.419   9.108   4.138
   32SER      H   81   5.481   9.147   4.207
   32SER     CA   82   5.339   9.206   4.062
   32SER     HA   83   5.234   9.179   4.076
   32SER     CB   84   5.349   9.347   4.109
   32SER    HB1   85   5.452   9.381   4.100
   32SER    HB2   86   5.324   9.352   4.215
   32SER     OG   87   5.255   9.430   4.042
   32SER     HG   88   5.267   9.518   4.080
   32SER      C   89   5.363   9.198   3.911
   32SER      O   90   5.272   9.214   3.829
   33ARG      N   91   5.494   9.178   3.876
   33ARG      H   92   5.557   9.183   3.954
   33ARG     CA   93   5.553   9.134   3.747
   33ARG     HA   94   5.542   9.220   3.682
   33ARG     CB   95   5.704   9.115   3.767
   33ARG    HB1   96   5.719   9.040   3.844
   33ARG    HB2   97   5.741   9.207   3.813
   33ARG     CG   98   5.795   9.079   3.651
   33ARG    HG1   99   5.845   9.167   3.608
   33ARG    HG2  100   5.746   9.015   3.578
   33ARG     CD  101   5.924   9.008   3.707
   33ARG    HD1  102   5.963   9.069   3.788
   33ARG    HD2  103   5.995   9.011   3.625
   33ARG     NE  104   5.895   8.872   3.758
   33ARG     HE  105   5.821   8.814   3.721
   33ARG     CZ  106   5.970   8.800   3.844
   33ARG    NH1  107   5.945   8.679   3.874
   33ARG   HH11  108   5.857   8.634   3.856
   33ARG   HH12  109   5.989   8.642   3.958
   33ARG    NH2  110   6.087   8.837   3.876
   33ARG   HH21  111   6.128   8.920   3.835
   33ARG   HH22  112   6.146   8.774   3.927
   33ARG      C  113   5.484   9.011   3.681
   33ARG      O  114   5.434   9.020   3.568
   34ASP      N  115   5.483   8.897   3.754
   34ASP      H  116   5.502   8.904   3.853
   34ASP     CA  117   5.436   8.764   3.703
   34ASP     HA  118   5.468   8.759   3.599
   34ASP     CB  119   5.496   8.646   3.782
   34ASP    HB1  120   5.434   8.562   3.749
   34ASP    HB2  121   5.476   8.658   3.889
   34ASP     CG  122   5.639   8.613   3.770
   34ASP    OD1  123   5.693   8.541   3.857
   34ASP    OD2  124   5.704   8.668   3.676
   34ASP      C  125   5.282   8.765   3.692
   34ASP      O  126   5.229   8.727   3.589
   35GLU      N  127   5.209   8.830   3.787
   35GLU      H  128   5.257   8.879   3.862
   35GLU     CA  129   5.068   8.858   3.789
   35GLU     HA  130   5.002   8.771   3.786
   35GLU     CB  131   5.021   8.934   3.911
   35GLU    HB1  132   5.078   9.027   3.916
   35GLU    HB2  133   5.057   8.874   3.994
   35GLU     CG  134   4.872   8.973   3.914
   35GLU    HG1  135   4.840   9.000   3.814
   35GLU    HG2  136   4.866   9.050   3.991
   35GLU     CD  137   4.776   8.867   3.965
   35GLU    OE1  138   4.663   8.873   3.917
   35GLU    OE2  139   4.813   8.790   4.055
   35GLU      C  140   5.039   8.926   3.657
   35GLU      O  141   4.951   8.887   3.581
   36GLN      N  142   5.103   9.046   3.634
   36GLN      H  143   5.165   9.079   3.707
   36GLN     CA  144   5.079   9.124   3.516
   36GLN     HA  145   4.972   9.145   3.518
   36GLN     CB  146   5.153   9.254   3.522
   36GLN    HB1  147   5.147   9.294   3.421
   36GLN    HB2  148   5.257   9.263   3.554
   36GLN     CG  149   5.072   9.344   3.609
   36GLN    HG1  150   5.060   9.302   3.709
   36GLN    HG2  151   4.977   9.373   3.565
   36GLN     CD  152   5.144   9.477   3.625
   36GLN    OE1  153   5.121   9.574   3.558
   36GLN    NE2  154   5.227   9.489   3.726
   36GLN   HE21  155   5.234   9.404   3.781
   36GLN   HE22  156   5.259   9.579   3.759
   36GLN      C  157   5.114   9.050   3.382
   36GLN      O  158   5.033   9.059   3.289
   37ASN      N  159   5.220   8.968   3.369
   37ASN      H  160   5.272   8.948   3.453
   37ASN     CA  161   5.248   8.880   3.256
   37ASN     HA  162   5.264   8.933   3.162
   37ASN     CB  163   5.383   8.818   3.287
   37ASN    HB1  164   5.368   8.737   3.358
   37ASN    HB2  165   5.463   8.876   3.333
   37ASN     CG  166   5.432   8.754   3.157
   37ASN    OD1  167   5.411   8.638   3.124
   37ASN    ND2  168   5.485   8.824   3.060
   37ASN   HD21  169   5.489   8.925   3.060
   37ASN   HD22  170   5.514   8.769   2.980
   37ASN      C  171   5.142   8.778   3.223
   37ASN      O  172   5.093   8.771   3.109
   38LEU      N  173   5.104   8.703   3.324
   38LEU      H  174   5.139   8.731   3.415
   38LEU     CA  175   4.995   8.605   3.317
   38LEU     HA  176   5.022   8.540   3.233
   38LEU     CB  177   5.008   8.519   3.442
   38LEU    HB1  178   4.916   8.461   3.448
   38LEU    HB2  179   5.028   8.587   3.525
   38LEU     CG  180   5.117   8.413   3.448
   38LEU     HG  181   5.218   8.453   3.437
   38LEU    CD1  182   5.103   8.331   3.579
   38LEU   HD11  183   5.122   8.390   3.668
   38LEU   HD12  184   5.003   8.288   3.579
   38LEU   HD13  185   5.181   8.255   3.569
   38LEU    CD2  186   5.092   8.304   3.340
   38LEU   HD21  187   4.989   8.267   3.343
   38LEU   HD22  188   5.110   8.346   3.241
   38LEU   HD23  189   5.164   8.222   3.346
   38LEU      C  190   4.856   8.668   3.286
   38LEU      O  191   4.780   8.615   3.211
   39LEU      N  192   4.823   8.776   3.353
   39LEU      H  193   4.897   8.814   3.410
   39LEU     CA  194   4.701   8.851   3.320
   39LEU     HA  195   4.607   8.798   3.332
   39LEU     CB  196   4.673   8.970   3.422
   39LEU    HB1  197   4.751   9.044   3.403
   39LEU    HB2  198   4.669   8.933   3.525
   39LEU     CG  199   4.540   9.045   3.402
   39LEU     HG  200   4.527   9.076   3.299
   39LEU    CD1  201   4.414   8.961   3.433
   39LEU   HD11  202   4.391   8.971   3.539
   39LEU   HD12  203   4.321   9.010   3.403
   39LEU   HD13  204   4.419   8.856   3.404
   39LEU    CD2  205   4.527   9.171   3.486
   39LEU   HD21  206   4.543   9.152   3.592
   39LEU   HD22  207   4.594   9.253   3.458
   39LEU   HD23  208   4.426   9.213   3.486
   39LEU      C  209   4.708   8.910   3.180
   39LEU      O  210   4.600   8.920   3.117
   40GLN      N  211   4.826   8.936   3.125
   40GLN      H  212   4.904   8.939   3.189
   40GLN     CA  213   4.844   8.979   2.987
   40GLN     HA  214   4.762   9.048   2.973
   40GLN     CB  215   4.982   9.040   2.957
   40GLN    HB1  216   5.063   8.982   3.002
   40GLN    HB2  217   4.993   9.133   3.012
   40GLN     CG  218   5.012   9.059   2.808
   40GLN    HG1  219   4.934   9.119   2.761
   40GLN    HG2  220   5.018   8.956   2.771
   40GLN     CD  221   5.142   9.120   2.776
   40GLN    OE1  222   5.239   9.053   2.738
   40GLN    NE2  223   5.160   9.248   2.797
   40GLN   HE21  224   5.090   9.309   2.837
   40GLN   HE22  225   5.257   9.277   2.802
   40GLN      C  226   4.810   8.865   2.890
   40GLN      O  227   4.734   8.877   2.790
   41GLN      N  228   4.870   8.753   2.910
   41GLN      H  229   4.942   8.748   2.980
   41GLN     CA  230   4.841   8.624   2.847
   41GLN     HA  231   4.846   8.638   2.739
   41GLN     CB  232   4.955   8.525   2.878
   41GLN    HB1  233   4.930   8.421   2.857
   41GLN    HB2  234   4.961   8.531   2.986
   41GLN     CG  235   5.090   8.563   2.808
   41GLN    HG1  236   5.119   8.655   2.858
   41GLN    HG2  237   5.074   8.587   2.703
   41GLN     CD  238   5.203   8.468   2.829
   41GLN    OE1  239   5.251   8.407   2.726
   41GLN    NE2  240   5.257   8.448   2.950
   41GLN   HE21  241   5.246   8.519   3.021
   41GLN   HE22  242   5.339   8.390   2.961
   41GLN      C  243   4.699   8.571   2.878
   41GLN      O  244   4.646   8.488   2.800
   42LYS      N  245   4.637   8.602   2.991
   42LYS      H  246   4.683   8.649   3.067
   42LYS     CA  247   4.490   8.578   3.000
   42LYS     HA  248   4.469   8.483   2.951
   42LYS     CB  249   4.450   8.574   3.147
   42LYS    HB1  250   4.471   8.671   3.192
   42LYS    HB2  251   4.514   8.505   3.201
   42LYS     CG  252   4.304   8.533   3.170
   42LYS    HG1  253   4.278   8.444   3.113
   42LYS    HG2  254   4.243   8.616   3.132
   42LYS     CD  255   4.268   8.532   3.321
   42LYS    HD1  256   4.160   8.545   3.334
   42LYS    HD2  257   4.321   8.614   3.370
   42LYS     CE  258   4.301   8.401   3.369
   42LYS    HE1  259   4.404   8.379   3.342
   42LYS    HE2  260   4.248   8.319   3.319
   42LYS     NZ  261   4.304   8.404   3.519
   42LYS    HZ1  262   4.219   8.439   3.560
   42LYS    HZ2  263   4.331   8.316   3.561
   42LYS    HZ3  264   4.372   8.474   3.545
   42LYS      C  265   4.399   8.674   2.920
   42LYS      O  266   4.295   8.633   2.866
   43ARG      N  267   4.425   8.809   2.917
   43ARG      H  268   4.494   8.845   2.982
   43ARG     CA  269   4.351   8.913   2.845
   43ARG     HA  270   4.244   8.900   2.864
   43ARG     CB  271   4.391   9.052   2.892
   43ARG    HB1  272   4.368   9.127   2.816
   43ARG    HB2  273   4.499   9.046   2.905
   43ARG     CG  274   4.332   9.089   3.027
   43ARG    HG1  275   4.392   9.168   3.072
   43ARG    HG2  276   4.333   9.002   3.094
   43ARG     CD  277   4.186   9.136   3.017
   43ARG    HD1  278   4.151   9.152   3.118
   43ARG    HD2  279   4.136   9.049   2.974
   43ARG     NE  280   4.163   9.251   2.921
   43ARG     HE  281   4.237   9.320   2.916
   43ARG     CZ  282   4.050   9.272   2.851
   43ARG    NH1  283   4.024   9.390   2.794
   43ARG   HH11  284   4.098   9.455   2.817
   43ARG   HH12  285   3.929   9.403   2.762
   43ARG    NH2  286   3.968   9.176   2.834
   43ARG   HH21  287   3.989   9.086   2.875
   43ARG   HH22  288   3.874   9.197   2.805
   43ARG      C  289   4.361   8.898   2.698
   43ARG      O  290   4.255   8.902   2.637
   44ILE      N  291   4.483   8.881   2.643
   44ILE      H  292   4.554   8.885   2.715
   44ILE     CA  293   4.515   8.825   2.511
   44ILE     HA  294   4.490   8.902   2.438
   44ILE     CB  295   4.659   8.795   2.491
   44ILE     HB  296   4.706   8.740   2.572
   44ILE    CG2  297   4.672   8.711   2.358
   44ILE   HG21  298   4.640   8.607   2.359
   44ILE   HG22  299   4.620   8.759   2.275
   44ILE   HG23  300   4.775   8.713   2.320
   44ILE    CG1  301   4.732   8.933   2.475
   44ILE   HG11  302   4.691   9.006   2.545
   44ILE   HG12  303   4.701   8.974   2.379
   44ILE     CD  304   4.878   8.929   2.481
   44ILE    HD1  305   4.898   8.844   2.545
   44ILE    HD2  306   4.923   8.929   2.381
   44ILE    HD3  307   4.916   9.020   2.527
   44ILE      C  308   4.420   8.705   2.475
   44ILE      O  309   4.337   8.715   2.385
   45TRP      N  310   4.431   8.593   2.546
   45TRP      H  311   4.494   8.598   2.624
   45TRP     CA  312   4.331   8.484   2.539
   45TRP     HA  313   4.342   8.429   2.446
   45TRP     CB  314   4.369   8.383   2.644
   45TRP    HB1  315   4.384   8.423   2.744
   45TRP    HB2  316   4.465   8.343   2.610
   45TRP     CG  317   4.281   8.267   2.654
   45TRP    CD1  318   4.201   8.244   2.759
   45TRP    HD1  319   4.188   8.297   2.852
   45TRP    NE1  320   4.131   8.126   2.732
   45TRP    HE1  321   4.079   8.074   2.801
   45TRP    CE2  322   4.159   8.074   2.606
   45TRP    CZ2  323   4.109   7.962   2.534
   45TRP    HZ2  324   4.026   7.900   2.567
   45TRP    CH2  325   4.172   7.926   2.410
   45TRP    HH2  326   4.137   7.836   2.361
   45TRP    CZ3  327   4.268   8.012   2.356
   45TRP    HZ3  328   4.315   7.981   2.263
   45TRP    CE3  329   4.309   8.130   2.431
   45TRP    HE3  330   4.402   8.182   2.411
   45TRP    CD2  331   4.255   8.162   2.558
   45TRP      C  332   4.185   8.530   2.532
   45TRP      O  333   4.115   8.490   2.441
   46GLU      N  334   4.139   8.619   2.621
   46GLU      H  335   4.190   8.637   2.706
   46GLU     CA  336   4.002   8.660   2.632
   46GLU     HA  337   3.951   8.564   2.639
   46GLU     CB  338   3.988   8.723   2.773
   46GLU    HB1  339   4.044   8.815   2.783
   46GLU    HB2  340   4.014   8.645   2.845
   46GLU     CG  341   3.849   8.782   2.802
   46GLU    HG1  342   3.781   8.697   2.808
   46GLU    HG2  343   3.822   8.861   2.733
   46GLU     CD  344   3.858   8.843   2.943
   46GLU    OE1  345   3.895   8.958   2.965
   46GLU    OE2  346   3.815   8.767   3.037
   46GLU      C  347   3.947   8.749   2.517
   46GLU      O  348   3.825   8.747   2.496
   47SER      N  349   4.034   8.814   2.440
   47SER      H  350   4.133   8.796   2.452
   47SER     CA  351   4.009   8.925   2.345
   47SER     HA  352   3.900   8.937   2.341
   47SER     CB  353   4.072   9.051   2.402
   47SER    HB1  354   4.032   9.136   2.347
   47SER    HB2  355   4.180   9.053   2.388
   47SER     OG  356   4.050   9.064   2.538
   47SER     HG  357   4.107   8.995   2.572
   47SER      C  358   4.064   8.888   2.206
   47SER      O  359   4.178   8.889   2.177
   48PRO      N  360   3.970   8.871   2.111
   48PRO     CD  361   3.826   8.862   2.127
   48PRO    HD1  362   3.794   8.964   2.149
   48PRO    HD2  363   3.808   8.790   2.207
   48PRO     CG  364   3.775   8.810   1.989
   48PRO    HG1  365   3.673   8.839   1.964
   48PRO    HG2  366   3.779   8.702   2.000
   48PRO     CB  367   3.883   8.862   1.894
   48PRO    HB1  368   3.865   8.967   1.875
   48PRO    HB2  369   3.883   8.800   1.805
   48PRO     CA  370   4.016   8.852   1.978
   48PRO     HA  371   4.056   8.751   1.978
   48PRO      C  372   4.110   8.954   1.916
   48PRO      O  373   4.198   8.919   1.835
   49LEU      N  374   4.108   9.082   1.953
   49LEU      H  375   4.038   9.118   2.017
   49LEU     CA  376   4.189   9.186   1.882
   49LEU     HA  377   4.196   9.152   1.778
   49LEU     CB  378   4.113   9.323   1.904
   49LEU    HB1  379   4.114   9.337   2.012
   49LEU    HB2  380   4.007   9.325   1.879
   49LEU     CG  381   4.191   9.436   1.832
   49LEU     HG  382   4.293   9.438   1.870
   49LEU    CD1  383   4.176   9.427   1.686
   49LEU   HD11  384   4.188   9.330   1.638
   49LEU   HD12  385   4.084   9.471   1.649
   49LEU   HD13  386   4.243   9.500   1.638
   49LEU    CD2  387   4.132   9.574   1.876
   49LEU   HD21  388   4.030   9.582   1.836
   49LEU   HD22  389   4.143   9.587   1.983
   49LEU   HD23  390   4.189   9.651   1.824
   49LEU      C  391   4.336   9.188   1.931
   49LEU      O  392   4.430   9.211   1.855
   50LEU      N  393   4.354   9.144   2.060
   50LEU      H  394   4.273   9.111   2.110
   50LEU     CA  395   4.485   9.131   2.120
   50LEU     HA  396   4.548   9.209   2.077
   50LEU     CB  397   4.480   9.152   2.270
   50LEU    HB1  398   4.581   9.144   2.309
   50LEU    HB2  399   4.422   9.068   2.309
   50LEU     CG  400   4.428   9.288   2.323
   50LEU     HG  401   4.327   9.307   2.288
   50LEU    CD1  402   4.415   9.280   2.472
   50LEU   HD11  403   4.331   9.219   2.506
   50LEU   HD12  404   4.510   9.239   2.507
   50LEU   HD13  405   4.407   9.379   2.516
   50LEU    CD2  406   4.517   9.399   2.275
   50LEU   HD21  407   4.596   9.421   2.348
   50LEU   HD22  408   4.557   9.390   2.174
   50LEU   HD23  409   4.454   9.487   2.266
   50LEU      C  410   4.545   8.993   2.082
   50LEU      O  411   4.665   8.983   2.056
   51LEU      N  412   4.454   8.891   2.065
   51LEU      H  413   4.357   8.908   2.085
   51LEU     CA  414   4.492   8.765   2.008
   51LEU     HA  415   4.577   8.727   2.064
   51LEU     CB  416   4.380   8.657   2.028
   51LEU    HB1  417   4.289   8.708   1.996
   51LEU    HB2  418   4.369   8.635   2.135
   51LEU     CG  419   4.385   8.521   1.951
   51LEU     HG  420   4.386   8.547   1.845
   51LEU    CD1  421   4.507   8.448   1.996
   51LEU   HD11  422   4.596   8.501   1.961
   51LEU   HD12  423   4.504   8.435   2.104
   51LEU   HD13  424   4.499   8.354   1.941
   51LEU    CD2  425   4.247   8.446   1.974
   51LEU   HD21  426   4.243   8.414   2.078
   51LEU   HD22  427   4.161   8.511   1.956
   51LEU   HD23  428   4.239   8.363   1.904
   51LEU      C  429   4.542   8.778   1.865
   51LEU      O  430   4.656   8.749   1.833
   52ALA      N  431   4.464   8.820   1.760
   52ALA      H  432   4.366   8.839   1.778
   52ALA     CA  433   4.516   8.848   1.633
   52ALA     HA  434   4.538   8.749   1.593
   52ALA     CB  435   4.409   8.904   1.538
   52ALA    HB1  436   4.456   8.911   1.440
   52ALA    HB2  437   4.320   8.841   1.547
   52ALA    HB3  438   4.374   9.001   1.574
   52ALA      C  439   4.648   8.932   1.626
   52ALA      O  440   4.742   8.889   1.560
   53ALA      N  441   4.653   9.049   1.690
   53ALA      H  442   4.579   9.081   1.751
   53ALA     CA  443   4.782   9.121   1.695
   53ALA     HA  444   4.819   9.157   1.599
   53ALA     CB  445   4.752   9.242   1.783
   53ALA    HB1  446   4.668   9.300   1.745
   53ALA    HB2  447   4.732   9.216   1.887
   53ALA    HB3  448   4.837   9.310   1.773
   53ALA      C  449   4.898   9.046   1.762
   53ALA      O  450   5.012   9.070   1.726
   54LYS      N  451   4.874   8.954   1.862
   54LYS      H  452   4.783   8.962   1.905
   54LYS     CA  453   4.979   8.864   1.917
   54LYS     HA  454   5.073   8.918   1.931
   54LYS     CB  455   4.930   8.812   2.053
   54LYS    HB1  456   4.826   8.781   2.051
   54LYS    HB2  457   4.921   8.891   2.128
   54LYS     CG  458   5.018   8.702   2.125
   54LYS    HG1  459   5.011   8.703   2.234
   54LYS    HG2  460   5.125   8.716   2.107
   54LYS     CD  461   4.977   8.561   2.076
   54LYS    HD1  462   4.971   8.560   1.968
   54LYS    HD2  463   4.882   8.538   2.124
   54LYS     CE  464   5.072   8.456   2.126
   54LYS    HE1  465   5.082   8.482   2.231
   54LYS    HE2  466   5.169   8.484   2.085
   54LYS     NZ  467   5.037   8.317   2.098
   54LYS    HZ1  468   5.097   8.247   2.140
   54LYS    HZ2  469   4.942   8.301   2.130
   54LYS    HZ3  470   5.053   8.306   1.999
   54LYS      C  471   5.004   8.746   1.814
   54LYS      O  472   5.118   8.702   1.809
   55ASP      N  473   4.911   8.709   1.722
   55ASP      H  474   4.822   8.755   1.717
   55ASP     CA  475   4.925   8.601   1.618
   55ASP     HA  476   4.994   8.530   1.662
   55ASP     CB  477   4.794   8.519   1.621
   55ASP    HB1  478   4.719   8.577   1.569
   55ASP    HB2  479   4.758   8.507   1.724
   55ASP     CG  480   4.799   8.383   1.544
   55ASP    OD1  481   4.850   8.288   1.603
   55ASP    OD2  482   4.744   8.364   1.433
   55ASP      C  483   4.987   8.637   1.484
   55ASP      O  484   5.015   8.547   1.406
   56ASN      N  485   4.999   8.770   1.454
   56ASN      H  486   5.003   8.838   1.528
   56ASN     CA  487   5.014   8.820   1.312
   56ASN     HA  488   5.029   8.926   1.333
   56ASN     CB  489   5.145   8.783   1.242
   56ASN    HB1  490   5.142   8.678   1.214
   56ASN    HB2  491   5.229   8.799   1.310
   56ASN     CG  492   5.184   8.864   1.122
   56ASN    OD1  493   5.166   8.982   1.120
   56ASN    ND2  494   5.223   8.788   1.024
   56ASN   HD21  495   5.251   8.696   1.055
   56ASN   HD22  496   5.259   8.820   0.935
   56ASN      C  497   4.898   8.794   1.219
   56ASN      O  498   4.913   8.802   1.094
   57ASP      N  499   4.776   8.774   1.274
   57ASP      H  500   4.767   8.789   1.373
   57ASP     CA  501   4.665   8.733   1.191
   57ASP     HA  502   4.706   8.664   1.117
   57ASP     CB  503   4.577   8.642   1.273
   57ASP    HB1  504   4.532   8.712   1.343
   57ASP    HB2  505   4.634   8.587   1.347
   57ASP     CG  506   4.468   8.576   1.194
   57ASP    OD1  507   4.400   8.486   1.252
   57ASP    OD2  508   4.440   8.604   1.073
   57ASP      C  509   4.600   8.852   1.117
   57ASP      O  510   4.503   8.910   1.160
   58VAL      N  511   4.656   8.887   0.998
   58VAL      H  512   4.741   8.840   0.969
   58VAL     CA  513   4.624   9.010   0.923
   58VAL     HA  514   4.632   9.090   0.997
   58VAL     CB  515   4.733   9.032   0.814
   58VAL     HB  516   4.693   9.110   0.750
   58VAL    CG1  517   4.864   9.081   0.867
   58VAL   HG11  518   4.840   9.142   0.954
   58VAL   HG12  519   4.929   8.998   0.894
   58VAL   HG13  520   4.912   9.150   0.797
   58VAL    CG2  521   4.752   8.906   0.730
   58VAL   HG21  522   4.791   8.819   0.782
   58VAL   HG22  523   4.653   8.878   0.693
   58VAL   HG23  524   4.803   8.924   0.635
   58VAL      C  525   4.477   9.009   0.871
   58VAL      O  526   4.419   9.113   0.858
   59GLN      N  527   4.434   8.888   0.837
   59GLN      H  528   4.505   8.818   0.852
   59GLN     CA  529   4.305   8.843   0.781
   59GLN     HA  530   4.278   8.914   0.703
   59GLN     CB  531   4.311   8.711   0.708
   59GLN    HB1  532   4.213   8.684   0.667
   59GLN    HB2  533   4.334   8.643   0.790
   59GLN     CG  534   4.407   8.712   0.593
   59GLN    HG1  535   4.506   8.743   0.626
   59GLN    HG2  536   4.364   8.781   0.520
   59GLN     CD  537   4.427   8.570   0.534
   59GLN    OE1  538   4.395   8.540   0.421
   59GLN    NE2  539   4.467   8.476   0.614
   59GLN   HE21  540   4.481   8.488   0.713
   59GLN   HE22  541   4.496   8.391   0.569
   59GLN      C  542   4.196   8.847   0.889
   59GLN      O  543   4.096   8.917   0.864
   60ALA      N  544   4.222   8.782   1.004
   60ALA      H  545   4.309   8.739   1.032
   60ALA     CA  546   4.127   8.804   1.120
   60ALA     HA  547   4.025   8.783   1.087
   60ALA     CB  548   4.162   8.707   1.230
   60ALA    HB1  549   4.264   8.723   1.264
   60ALA    HB2  550   4.106   8.722   1.322
   60ALA    HB3  551   4.139   8.603   1.208
   60ALA      C  552   4.130   8.946   1.175
   60ALA      O  553   4.024   9.010   1.185
   61LEU      N  554   4.248   9.002   1.184
   61LEU      H  555   4.334   8.950   1.176
   61LEU     CA  556   4.264   9.143   1.235
   61LEU     HA  557   4.220   9.151   1.334
   61LEU     CB  558   4.417   9.176   1.244
   61LEU    HB1  559   4.476   9.162   1.154
   61LEU    HB2  560   4.456   9.104   1.316
   61LEU     CG  561   4.453   9.315   1.293
   61LEU     HG  562   4.401   9.388   1.231
   61LEU    CD1  563   4.405   9.347   1.437
   61LEU   HD11  564   4.298   9.329   1.434
   61LEU   HD12  565   4.452   9.282   1.511
   61LEU   HD13  566   4.422   9.454   1.449
   61LEU    CD2  567   4.607   9.333   1.292
   61LEU   HD21  568   4.636   9.436   1.311
   61LEU   HD22  569   4.660   9.270   1.364
   61LEU   HD23  570   4.641   9.316   1.189
   61LEU      C  571   4.194   9.249   1.160
   61LEU      O  572   4.124   9.334   1.208
   62ASN      N  573   4.215   9.243   1.029
   62ASN      H  574   4.274   9.168   0.995
   62ASN     CA  575   4.133   9.335   0.938
   62ASN     HA  576   4.147   9.438   0.970
   62ASN     CB  577   4.190   9.314   0.796
   62ASN    HB1  578   4.198   9.207   0.775
   62ASN    HB2  579   4.294   9.348   0.799
   62ASN     CG  580   4.117   9.390   0.682
   62ASN    OD1  581   4.151   9.502   0.647
   62ASN    ND2  582   4.041   9.313   0.602
   62ASN   HD21  583   4.028   9.214   0.618
   62ASN   HD22  584   4.001   9.355   0.520
   62ASN      C  585   3.984   9.302   0.950
   62ASN      O  586   3.904   9.395   0.970
   63LYS      N  587   3.934   9.175   0.960
   63LYS      H  588   4.001   9.099   0.967
   63LYS     CA  589   3.790   9.148   0.979
   63LYS     HA  590   3.747   9.188   0.888
   63LYS     CB  591   3.768   8.995   0.993
   63LYS    HB1  592   3.810   8.968   1.090
   63LYS    HB2  593   3.815   8.939   0.912
   63LYS     CG  594   3.618   8.971   0.991
   63LYS    HG1  595   3.579   8.969   0.889
   63LYS    HG2  596   3.562   9.063   1.007
   63LYS     CD  597   3.574   8.864   1.092
   63LYS    HD1  598   3.467   8.872   1.115
   63LYS    HD2  599   3.630   8.879   1.184
   63LYS     CE  600   3.610   8.725   1.031
   63LYS    HE1  601   3.717   8.719   1.014
   63LYS    HE2  602   3.565   8.715   0.932
   63LYS     NZ  603   3.561   8.615   1.123
   63LYS    HZ1  604   3.580   8.521   1.092
   63LYS    HZ2  605   3.612   8.619   1.210
   63LYS    HZ3  606   3.461   8.618   1.138
   63LYS      C  607   3.740   9.222   1.099
   63LYS      O  608   3.642   9.296   1.090
   64LEU      N  609   3.810   9.199   1.211
   64LEU      H  610   3.886   9.134   1.196
   64LEU     CA  611   3.780   9.261   1.338
   64LEU     HA  612   3.680   9.233   1.372
   64LEU     CB  613   3.880   9.227   1.454
   64LEU    HB1  614   3.865   9.295   1.538
   64LEU    HB2  615   3.974   9.255   1.407
   64LEU     CG  616   3.874   9.085   1.511
   64LEU     HG  617   3.861   9.020   1.425
   64LEU    CD1  618   4.008   9.051   1.586
   64LEU   HD11  619   4.013   9.116   1.673
   64LEU   HD12  620   4.026   8.946   1.609
   64LEU   HD13  621   4.098   9.075   1.529
   64LEU    CD2  622   3.755   9.061   1.607
   64LEU   HD21  623   3.665   9.076   1.548
   64LEU   HD22  624   3.749   8.953   1.620
   64LEU   HD23  625   3.758   9.121   1.698
   64LEU      C  626   3.780   9.412   1.334
   64LEU      O  627   3.722   9.476   1.417
   65LEU      N  628   3.843   9.478   1.239
   65LEU      H  629   3.893   9.427   1.168
   65LEU     CA  630   3.838   9.621   1.215
   65LEU     HA  631   3.820   9.677   1.307
   65LEU     CB  632   3.972   9.674   1.160
   65LEU    HB1  633   3.956   9.769   1.109
   65LEU    HB2  634   4.005   9.608   1.080
   65LEU     CG  635   4.086   9.679   1.265
   65LEU     HG  636   4.083   9.584   1.320
   65LEU    CD1  637   4.225   9.692   1.203
   65LEU   HD11  638   4.267   9.597   1.170
   65LEU   HD12  639   4.232   9.756   1.116
   65LEU   HD13  640   4.298   9.719   1.280
   65LEU    CD2  641   4.053   9.792   1.362
   65LEU   HD21  642   4.147   9.820   1.411
   65LEU   HD22  643   4.023   9.887   1.317
   65LEU   HD23  644   3.977   9.764   1.434
   65LEU      C  645   3.721   9.659   1.124
   65LEU      O  646   3.642   9.744   1.155
   66LYS      N  647   3.711   9.596   1.003
   66LYS      H  648   3.784   9.527   0.991
   66LYS     CA  649   3.633   9.641   0.888
   66LYS     HA  650   3.630   9.750   0.877
   66LYS     CB  651   3.688   9.582   0.756
   66LYS    HB1  652   3.629   9.617   0.672
   66LYS    HB2  653   3.688   9.473   0.762
   66LYS     CG  654   3.831   9.627   0.724
   66LYS    HG1  655   3.871   9.551   0.656
   66LYS    HG2  656   3.883   9.635   0.820
   66LYS     CD  657   3.841   9.765   0.657
   66LYS    HD1  658   3.798   9.843   0.721
   66LYS    HD2  659   3.781   9.754   0.567
   66LYS     CE  660   3.989   9.785   0.623
   66LYS    HE1  661   4.037   9.699   0.577
   66LYS    HE2  662   4.044   9.809   0.714
   66LYS     NZ  663   3.998   9.897   0.521
   66LYS    HZ1  664   3.943   9.978   0.547
   66LYS    HZ2  665   4.096   9.924   0.519
   66LYS    HZ3  666   3.957   9.867   0.434
   66LYS      C  667   3.489   9.592   0.898
   66LYS      O  668   3.395   9.667   0.860
   67TYR      N  669   3.459   9.470   0.951
   67TYR      H  670   3.530   9.402   0.975
   67TYR     CA  671   3.326   9.404   0.955
   67TYR     HA  672   3.242   9.465   0.921
   67TYR     CB  673   3.334   9.284   0.865
   67TYR    HB1  674   3.231   9.248   0.859
   67TYR    HB2  675   3.381   9.206   0.925
   67TYR     CG  676   3.391   9.303   0.726
   67TYR    CD1  677   3.322   9.389   0.641
   67TYR    HD1  678   3.242   9.453   0.675
   67TYR    CE1  679   3.352   9.399   0.508
   67TYR    HE1  680   3.315   9.482   0.450
   67TYR     CZ  681   3.468   9.329   0.453
   67TYR     OH  682   3.519   9.348   0.331
   67TYR     HH  683   3.602   9.300   0.321
   67TYR    CE2  684   3.539   9.255   0.550
   67TYR    HE2  685   3.627   9.204   0.516
   67TYR    CD2  686   3.498   9.235   0.682
   67TYR    HD2  687   3.551   9.178   0.757
   67TYR      C  688   3.277   9.381   1.103
   67TYR      O  689   3.160   9.403   1.126
   68GLU      N  690   3.367   9.356   1.196
   68GLU      H  691   3.463   9.339   1.167
   68GLU     CA  692   3.325   9.339   1.337
   68GLU     HA  693   3.217   9.322   1.333
   68GLU     CB  694   3.385   9.212   1.396
   68GLU    HB1  695   3.336   9.185   1.489
   68GLU    HB2  696   3.493   9.229   1.400
   68GLU     CG  697   3.375   9.086   1.308
   68GLU    HG1  698   3.411   9.011   1.378
   68GLU    HG2  699   3.447   9.075   1.228
   68GLU     CD  700   3.231   9.040   1.273
   68GLU    OE1  701   3.185   9.056   1.160
   68GLU    OE2  702   3.158   8.995   1.361
   68GLU      C  703   3.343   9.465   1.427
   68GLU      O  704   3.307   9.461   1.542
   69ASP      N  705   3.401   9.577   1.370
   69ASP      H  706   3.430   9.572   1.273
   69ASP     CA  707   3.424   9.707   1.447
   69ASP     HA  708   3.502   9.756   1.388
   69ASP     CB  709   3.304   9.797   1.427
   69ASP    HB1  710   3.230   9.765   1.501
   69ASP    HB2  711   3.267   9.785   1.325
   69ASP     CG  712   3.322   9.945   1.469
   69ASP    OD1  713   3.222  10.024   1.467
   69ASP    OD2  714   3.442   9.987   1.476
   69ASP      C  715   3.472   9.693   1.590
   69ASP      O  716   3.410   9.733   1.690
   70CYS      N  717   3.587   9.624   1.608
   70CYS      H  718   3.619   9.564   1.533
   70CYS     CA  719   3.641   9.588   1.737
   70CYS     HA  720   3.567   9.557   1.812
   70CYS     CB  721   3.727   9.465   1.716
   70CYS    HB1  722   3.812   9.490   1.653
   70CYS    HB2  723   3.676   9.389   1.658
   70CYS     SG  724   3.773   9.380   1.867
   70CYS     HG  725   3.655   9.400   1.927
   70CYS      C  726   3.715   9.710   1.796
   70CYS      O  727   3.768   9.792   1.725
   71LYS      N  728   3.712   9.737   1.929
   71LYS      H  729   3.669   9.663   1.982
   71LYS     CA  730   3.752   9.868   1.993
   71LYS     HA  731   3.714   9.949   1.931
   71LYS     CB  732   3.682   9.876   2.126
   71LYS    HB1  733   3.711   9.789   2.184
   71LYS    HB2  734   3.576   9.876   2.101
   71LYS     CG  735   3.715  10.007   2.200
   71LYS    HG1  736   3.707  10.099   2.143
   71LYS    HG2  737   3.809   9.988   2.253
   71LYS     CD  738   3.615  10.036   2.313
   71LYS    HD1  739   3.517  10.048   2.267
   71LYS    HD2  740   3.640  10.132   2.358
   71LYS     CE  741   3.614   9.928   2.421
   71LYS    HE1  742   3.721   9.916   2.443
   71LYS    HE2  743   3.588   9.832   2.376
   71LYS     NZ  744   3.527   9.956   2.534
   71LYS    HZ1  745   3.556  10.042   2.578
   71LYS    HZ2  746   3.434   9.979   2.503
   71LYS    HZ3  747   3.504   9.878   2.594
   71LYS      C  748   3.903   9.891   2.004
   71LYS      O  749   3.966   9.835   2.100
   72VAL      N  750   3.963   9.964   1.914
   72VAL      H  751   3.896  10.003   1.849
   72VAL     CA  752   4.106   9.979   1.901
   72VAL     HA  753   4.140   9.877   1.879
   72VAL     CB  754   4.146  10.051   1.778
   72VAL     HB  755   4.255  10.062   1.783
   72VAL    CG1  756   4.113   9.980   1.643
   72VAL   HG11  757   4.007   9.955   1.636
   72VAL   HG12  758   4.156  10.020   1.551
   72VAL   HG13  759   4.161   9.882   1.651
   72VAL    CG2  760   4.085  10.191   1.766
   72VAL   HG21  761   3.982  10.183   1.731
   72VAL   HG22  762   4.095  10.255   1.854
   72VAL   HG23  763   4.144  10.253   1.698
   72VAL      C  764   4.177  10.025   2.032
   72VAL      O  765   4.288   9.982   2.068
   73HID      N  766   4.111  10.105   2.106
   73HID      H  767   4.022  10.142   2.075
   73HID     CA  768   4.165  10.150   2.237
   73HID     HA  769   4.271  10.166   2.217
   73HID     CB  770   4.095  10.274   2.270
   73HID    HB1  771   4.121  10.302   2.372
   73HID    HB2  772   3.990  10.245   2.269
   73HID     CG  773   4.116  10.390   2.180
   73HID    ND1  774   4.014  10.478   2.139
   73HID    HD1  775   3.915  10.470   2.158
   73HID    CE1  776   4.070  10.555   2.046
   73HID    HE1  777   4.009  10.628   1.994
   73HID    NE2  778   4.202  10.535   2.041
   73HID    CD2  779   4.230  10.431   2.129
   73HID    HD2  780   4.327  10.386   2.145
   73HID      C  781   4.172  10.043   2.350
   73HID      O  782   4.235  10.076   2.452
   74GLN      N  783   4.116   9.923   2.330
   74GLN      H  784   4.062   9.905   2.248
   74GLN     CA  785   4.116   9.817   2.435
   74GLN     HA  786   4.064   9.859   2.521
   74GLN     CB  787   4.039   9.691   2.385
   74GLN    HB1  788   3.952   9.726   2.329
   74GLN    HB2  789   3.997   9.650   2.477
   74GLN     CG  790   4.106   9.582   2.310
   74GLN    HG1  791   4.154   9.523   2.388
   74GLN    HG2  792   4.182   9.634   2.252
   74GLN     CD  793   4.003   9.488   2.243
   74GLN    OE1  794   3.977   9.377   2.299
   74GLN    NE2  795   3.942   9.520   2.132
   74GLN   HE21  796   3.967   9.608   2.089
   74GLN   HE22  797   3.870   9.467   2.084
   74GLN      C  798   4.256   9.776   2.482
   74GLN      O  799   4.343   9.758   2.396
   75ARG      N  800   4.272   9.752   2.614
   75ARG      H  801   4.196   9.766   2.678
   75ARG     CA  802   4.405   9.720   2.676
   75ARG     HA  803   4.477   9.711   2.595
   75ARG     CB  804   4.434   9.824   2.786
   75ARG    HB1  805   4.533   9.799   2.824
   75ARG    HB2  806   4.365   9.821   2.870
   75ARG     CG  807   4.455   9.969   2.748
   75ARG    HG1  808   4.496  10.027   2.831
   75ARG    HG2  809   4.360  10.017   2.728
   75ARG     CD  810   4.543   9.992   2.624
   75ARG    HD1  811   4.480   9.973   2.537
   75ARG    HD2  812   4.632   9.930   2.629
   75ARG     NE  813   4.601  10.121   2.623
   75ARG     HE  814   4.697  10.112   2.654
   75ARG     CZ  815   4.559  10.240   2.579
   75ARG    NH1  816   4.630  10.345   2.595
   75ARG   HH11  817   4.726  10.339   2.626
   75ARG   HH12  818   4.603  10.433   2.553
   75ARG    NH2  819   4.441  10.259   2.530
   75ARG   HH21  820   4.376  10.184   2.513
   75ARG   HH22  821   4.433  10.345   2.478
   75ARG      C  822   4.407   9.582   2.734
   75ARG      O  823   4.304   9.534   2.783
   76GLY      N  824   4.524   9.517   2.731
   76GLY      H  825   4.606   9.555   2.685
   76GLY     CA  826   4.543   9.391   2.794
   76GLY    HA1  827   4.639   9.355   2.757
   76GLY    HA2  828   4.469   9.316   2.765
   76GLY      C  829   4.540   9.397   2.953
   76GLY      O  830   4.433   9.407   3.010
   77ALA      N  831   4.655   9.391   3.018
   77ALA      H  832   4.744   9.386   2.970
   77ALA     CA  833   4.678   9.394   3.167
   77ALA     HA  834   4.593   9.381   3.233
   77ALA     CB  835   4.770   9.275   3.189
   77ALA    HB1  836   4.735   9.177   3.158
   77ALA    HB2  837   4.854   9.298   3.123
   77ALA    HB3  838   4.800   9.281   3.294
   77ALA      C  839   4.758   9.517   3.221
   77ALA      O  840   4.743   9.554   3.337
   78MET      N  841   4.854   9.565   3.140
   78MET      H  842   4.864   9.514   3.053
   78MET     CA  843   4.964   9.664   3.166
   78MET     HA  844   4.972   9.683   3.273
   78MET     CB  845   5.085   9.596   3.112
   78MET    HB1  846   5.161   9.674   3.126
   78MET    HB2  847   5.067   9.568   3.009
   78MET     CG  848   5.133   9.475   3.200
   78MET    HG1  849   5.058   9.399   3.223
   78MET    HG2  850   5.157   9.510   3.300
   78MET     SD  851   5.281   9.410   3.109
   78MET     CE  852   5.319   9.253   3.197
   78MET    HE1  853   5.423   9.224   3.179
   78MET    HE2  854   5.306   9.260   3.305
   78MET    HE3  855   5.259   9.168   3.164
   78MET      C  856   4.951   9.796   3.083
   78MET      O  857   5.037   9.881   3.080
   79GLY      N  858   4.845   9.803   2.997
   79GLY      H  859   4.783   9.723   2.986
   79GLY     CA  860   4.812   9.925   2.919
   79GLY    HA1  861   4.861  10.015   2.956
   79GLY    HA2  862   4.704   9.937   2.923
   79GLY      C  863   4.843   9.899   2.768
   79GLY      O  864   4.873   9.991   2.689
   80GLU      N  865   4.874   9.771   2.740
   80GLU      H  866   4.860   9.698   2.808
   80GLU     CA  867   4.914   9.727   2.606
   80GLU     HA  868   4.986   9.803   2.573
   80GLU     CB  869   4.997   9.598   2.607
   80GLU    HB1  870   5.082   9.610   2.674
   80GLU    HB2  871   5.024   9.579   2.504
   80GLU     CG  872   4.920   9.475   2.654
   80GLU    HG1  873   4.985   9.391   2.630
   80GLU    HG2  874   4.832   9.467   2.590
   80GLU     CD  875   4.891   9.476   2.805
   80GLU    OE1  876   4.945   9.391   2.881
   80GLU    OE2  877   4.800   9.544   2.852
   80GLU      C  878   4.793   9.725   2.516
   80GLU      O  879   4.696   9.662   2.540
   81THR      N  880   4.797   9.812   2.412
   81THR      H  881   4.883   9.859   2.385
   81THR     CA  882   4.712   9.801   2.299
   81THR     HA  883   4.610   9.798   2.337
   81THR     CB  884   4.712   9.930   2.214
   81THR     HB  885   4.632   9.919   2.141
   81THR    CG2  886   4.697  10.066   2.286
   81THR   HG21  887   4.707  10.151   2.217
   81THR   HG22  888   4.591  10.081   2.308
   81THR   HG23  889   4.759  10.069   2.375
   81THR    OG1  890   4.832   9.943   2.140
   81THR    HG1  891   4.887  10.009   2.183
   81THR      C  892   4.742   9.677   2.222
   81THR      O  893   4.835   9.597   2.246
   82ALA      N  894   4.666   9.668   2.111
   82ALA      H  895   4.589   9.734   2.105
   82ALA     CA  896   4.695   9.582   2.002
   82ALA     HA  897   4.698   9.483   2.047
   82ALA     CB  898   4.566   9.586   1.916
   82ALA    HB1  899   4.557   9.686   1.874
   82ALA    HB2  900   4.569   9.511   1.837
   82ALA    HB3  901   4.471   9.574   1.968
   82ALA      C  902   4.828   9.612   1.936
   82ALA      O  903   4.892   9.523   1.882
   83LEU      N  904   4.881   9.732   1.937
   83LEU      H  905   4.831   9.807   1.982
   83LEU     CA  906   4.998   9.773   1.855
   83LEU     HA  907   5.009   9.712   1.764
   83LEU     CB  908   4.977   9.919   1.802
   83LEU    HB1  909   4.995   9.981   1.889
   83LEU    HB2  910   4.878   9.936   1.759
   83LEU     CG  911   5.087   9.956   1.697
   83LEU     HG  912   5.186   9.953   1.742
   83LEU    CD1  913   5.086   9.872   1.573
   83LEU   HD11  914   5.097   9.766   1.594
   83LEU   HD12  915   4.990   9.888   1.524
   83LEU   HD13  916   5.162   9.916   1.509
   83LEU    CD2  917   5.069  10.099   1.658
   83LEU   HD21  918   5.099  10.164   1.740
   83LEU   HD22  919   5.129  10.124   1.570
   83LEU   HD23  920   4.965  10.115   1.629
   83LEU      C  921   5.127   9.761   1.939
   83LEU      O  922   5.232   9.721   1.881
   84HIE      N  923   5.122   9.779   2.072
   84HIE      H  924   5.030   9.800   2.106
   84HIE     CA  925   5.226   9.740   2.167
   84HIE     HA  926   5.315   9.792   2.133
   84HIE     CB  927   5.191   9.778   2.315
   84HIE    HB1  928   5.265   9.737   2.385
   84HIE    HB2  929   5.094   9.736   2.342
   84HIE     CG  930   5.173   9.918   2.354
   84HIE    ND1  931   5.048   9.978   2.379
   84HIE    CE1  932   5.078  10.094   2.437
   84HIE    HE1  933   5.002  10.161   2.475
   84HIE    NE2  934   5.207  10.107   2.459
   84HIE    HE2  935   5.247  10.186   2.507
   84HIE    CD2  936   5.273  10.003   2.395
   84HIE    HD2  937   5.380   9.986   2.396
   84HIE      C  938   5.257   9.590   2.159
   84HIE      O  939   5.366   9.558   2.110
   85ILE      N  940   5.156   9.499   2.182
   85ILE      H  941   5.073   9.546   2.213
   85ILE     CA  942   5.158   9.359   2.151
   85ILE     HA  943   5.222   9.296   2.213
   85ILE     CB  944   5.010   9.306   2.181
   85ILE     HB  945   4.939   9.372   2.132
   85ILE    CG2  946   4.991   9.166   2.118
   85ILE   HG21  947   4.891   9.124   2.124
   85ILE   HG22  948   5.016   9.170   2.012
   85ILE   HG23  949   5.056   9.090   2.160
   85ILE    CG1  950   4.998   9.287   2.327
   85ILE   HG11  951   5.022   9.373   2.390
   85ILE   HG12  952   5.053   9.200   2.362
   85ILE     CD  953   4.854   9.264   2.372
   85ILE    HD1  954   4.831   9.163   2.336
   85ILE    HD2  955   4.847   9.264   2.481
   85ILE    HD3  956   4.791   9.343   2.331
   85ILE      C  957   5.212   9.331   2.007
   85ILE      O  958   5.313   9.263   1.994
   86ALA      N  959   5.151   9.384   1.902
   86ALA      H  960   5.082   9.457   1.916
   86ALA     CA  961   5.199   9.367   1.767
   86ALA     HA  962   5.177   9.263   1.743
   86ALA     CB  963   5.116   9.442   1.663
   86ALA    HB1  964   5.152   9.422   1.562
   86ALA    HB2  965   5.014   9.407   1.674
   86ALA    HB3  966   5.111   9.547   1.694
   86ALA      C  967   5.351   9.385   1.749
   86ALA      O  968   5.417   9.299   1.683
   87ALA      N  969   5.416   9.496   1.800
   87ALA      H  970   5.350   9.555   1.848
   87ALA     CA  971   5.554   9.527   1.789
   87ALA     HA  972   5.584   9.521   1.685
   87ALA     CB  973   5.580   9.671   1.834
   87ALA    HB1  974   5.549   9.742   1.756
   87ALA    HB2  975   5.530   9.705   1.925
   87ALA    HB3  976   5.687   9.677   1.854
   87ALA      C  977   5.638   9.439   1.883
   87ALA      O  978   5.756   9.405   1.852
   88LEU      N  979   5.573   9.393   1.992
   88LEU      H  980   5.480   9.425   2.014
   88LEU     CA  981   5.633   9.313   2.098
   88LEU     HA  982   5.731   9.360   2.108
   88LEU     CB  983   5.551   9.327   2.234
   88LEU    HB1  984   5.449   9.292   2.221
   88LEU    HB2  985   5.557   9.433   2.260
   88LEU     CG  986   5.610   9.246   2.345
   88LEU     HG  987   5.602   9.139   2.324
   88LEU    CD1  988   5.756   9.294   2.381
   88LEU   HD11  989   5.790   9.257   2.478
   88LEU   HD12  990   5.825   9.258   2.306
   88LEU   HD13  991   5.750   9.403   2.386
   88LEU    CD2  992   5.517   9.270   2.463
   88LEU   HD21  993   5.544   9.210   2.551
   88LEU   HD22  994   5.527   9.376   2.483
   88LEU   HD23  995   5.415   9.242   2.435
   88LEU      C  996   5.659   9.169   2.066
   88LEU      O  997   5.760   9.112   2.106
   89TYR      N  998   5.558   9.102   2.002
   89TYR      H  999   5.473   9.155   1.987
   89TYR     CA 1000   5.566   8.978   1.929
   89TYR     HA 1001   5.647   8.922   1.974
   89TYR     CB 1002   5.430   8.910   1.941
   89TYR    HB1 1003   5.430   8.817   1.884
   89TYR    HB2 1004   5.349   8.972   1.902
   89TYR     CG 1005   5.395   8.870   2.088
   89TYR    CD1 1006   5.407   8.739   2.134
   89TYR    HD1 1007   5.451   8.665   2.068
   89TYR    CE1 1008   5.367   8.707   2.261
   89TYR    HE1 1009   5.374   8.610   2.307
   89TYR     CZ 1010   5.296   8.796   2.337
   89TYR     OH 1011   5.242   8.758   2.458
   89TYR     HH 1012   5.232   8.663   2.450
   89TYR    CE2 1013   5.292   8.937   2.299
   89TYR    HE2 1014   5.232   9.005   2.357
   89TYR    CD2 1015   5.340   8.969   2.172
   89TYR    HD2 1016   5.324   9.067   2.131
   89TYR      C 1017   5.618   8.996   1.784
   89TYR      O 1018   5.606   8.898   1.707
   90ASP      N 1019   5.678   9.112   1.752
   90ASP      H 1020   5.687   9.177   1.829
   90ASP     CA 1021   5.743   9.139   1.623
   90ASP     HA 1022   5.766   9.245   1.636
   90ASP     CB 1023   5.886   9.070   1.621
   90ASP    HB1 1024   5.954   9.113   1.548
   90ASP    HB2 1025   5.874   8.968   1.587
   90ASP     CG 1026   5.960   9.065   1.754
   90ASP    OD1 1027   6.037   9.153   1.791
   90ASP    OD2 1028   5.964   8.957   1.811
   90ASP      C 1029   5.662   9.125   1.498
   90ASP      O 1030   5.723   9.114   1.388
   91ASN      N 1031   5.531   9.104   1.508
   91ASN      H 1032   5.501   9.117   1.603
   91ASN     CA 1033   5.433   9.095   1.398
   91ASN     HA 1034   5.453   9.017   1.324
   91ASN     CB 1035   5.300   9.056   1.462
   91ASN    HB1 1036   5.232   9.034   1.380
   91ASN    HB2 1037   5.264   9.132   1.531
   91ASN     CG 1038   5.311   8.930   1.545
   91ASN    OD1 1039   5.388   8.835   1.519
   91ASN    ND2 1040   5.231   8.921   1.647
   91ASN   HD21 1041   5.169   8.997   1.671
   91ASN   HD22 1042   5.220   8.833   1.696
   91ASN      C 1043   5.416   9.225   1.313
   91ASN      O 1044   5.337   9.313   1.341
   92LEU      N 1045   5.503   9.230   1.214
   92LEU      H 1046   5.565   9.151   1.212
   92LEU     CA 1047   5.518   9.347   1.118
   92LEU     HA 1048   5.549   9.439   1.167
   92LEU     CB 1049   5.622   9.315   1.006
   92LEU    HB1 1050   5.585   9.231   0.947
   92LEU    HB2 1051   5.711   9.277   1.057
   92LEU     CG 1052   5.660   9.432   0.919
   92LEU     HG 1053   5.567   9.477   0.885
   92LEU    CD1 1054   5.740   9.537   0.984
   92LEU   HD11 1055   5.802   9.596   0.916
   92LEU   HD12 1056   5.679   9.603   1.046
   92LEU   HD13 1057   5.810   9.493   1.055
   92LEU    CD2 1058   5.737   9.391   0.797
   92LEU   HD21 1059   5.709   9.458   0.716
   92LEU   HD22 1060   5.844   9.382   0.820
   92LEU   HD23 1061   5.710   9.291   0.764
   92LEU      C 1062   5.391   9.394   1.043
   92LEU      O 1063   5.366   9.512   1.022
   93GLU      N 1064   5.321   9.290   0.991
   93GLU      H 1065   5.349   9.195   1.010
   93GLU     CA 1066   5.211   9.313   0.889
   93GLU     HA 1067   5.238   9.397   0.825
   93GLU     CB 1068   5.191   9.181   0.812
   93GLU    HB1 1069   5.119   9.205   0.734
   93GLU    HB2 1070   5.141   9.111   0.878
   93GLU     CG 1071   5.325   9.131   0.747
   93GLU    HG1 1072   5.397   9.213   0.738
   93GLU    HG2 1073   5.295   9.098   0.648
   93GLU     CD 1074   5.384   9.011   0.820
   93GLU    OE1 1075   5.461   9.037   0.917
   93GLU    OE2 1076   5.338   8.895   0.791
   93GLU      C 1077   5.081   9.341   0.961
   93GLU      O 1078   5.010   9.443   0.930
   94ALA      N 1079   5.053   9.271   1.072
   94ALA      H 1080   5.105   9.185   1.087
   94ALA     CA 1081   4.962   9.318   1.176
   94ALA     HA 1082   4.862   9.329   1.136
   94ALA     CB 1083   4.966   9.201   1.279
   94ALA    HB1 1084   4.908   9.223   1.369
   94ALA    HB2 1085   4.933   9.109   1.230
   94ALA    HB3 1086   5.070   9.184   1.309
   94ALA      C 1087   4.991   9.455   1.232
   94ALA      O 1088   4.891   9.526   1.252
   95ALA      N 1089   5.111   9.491   1.259
   95ALA      H 1090   5.185   9.423   1.250
   95ALA     CA 1091   5.144   9.626   1.302
   95ALA     HA 1092   5.082   9.648   1.389
   95ALA     CB 1093   5.291   9.636   1.351
   95ALA    HB1 1094   5.352   9.632   1.261
   95ALA    HB2 1095   5.304   9.733   1.398
   95ALA    HB3 1096   5.314   9.549   1.413
   95ALA      C 1097   5.116   9.731   1.189
   95ALA      O 1098   5.051   9.832   1.222
   96MET      N 1099   5.141   9.700   1.061
   96MET      H 1100   5.187   9.615   1.031
   96MET     CA 1101   5.091   9.784   0.950
   96MET     HA 1102   5.131   9.884   0.967
   96MET     CB 1103   5.141   9.740   0.805
   96MET    HB1 1104   5.061   9.691   0.749
   96MET    HB2 1105   5.224   9.668   0.807
   96MET     CG 1106   5.192   9.862   0.720
   96MET    HG1 1107   5.117   9.941   0.730
   96MET    HG2 1108   5.196   9.835   0.615
   96MET     SD 1109   5.357   9.922   0.784
   96MET     CE 1110   5.457   9.776   0.761
   96MET    HE1 1111   5.462   9.742   0.657
   96MET    HE2 1112   5.557   9.790   0.802
   96MET    HE3 1113   5.416   9.696   0.822
   96MET      C 1114   4.936   9.803   0.939
   96MET      O 1115   4.890   9.917   0.933
   97VAL      N 1116   4.860   9.690   0.939
   97VAL      H 1117   4.911   9.604   0.951
   97VAL     CA 1118   4.719   9.701   0.939
   97VAL     HA 1119   4.680   9.745   0.847
   97VAL     CB 1120   4.663   9.557   0.959
   97VAL     HB 1121   4.720   9.497   1.030
   97VAL    CG1 1122   4.516   9.541   0.998
   97VAL   HG11 1123   4.451   9.593   0.928
   97VAL   HG12 1124   4.487   9.436   0.993
   97VAL   HG13 1125   4.493   9.569   1.101
   97VAL    CG2 1126   4.683   9.479   0.825
   97VAL   HG21 1127   4.605   9.505   0.753
   97VAL   HG22 1128   4.776   9.502   0.775
   97VAL   HG23 1129   4.689   9.371   0.842
   97VAL      C 1130   4.666   9.793   1.057
   97VAL      O 1131   4.592   9.885   1.024
   98LEU      N 1132   4.702   9.768   1.185
   98LEU      H 1133   4.777   9.700   1.193
   98LEU     CA 1134   4.666   9.854   1.297
   98LEU     HA 1135   4.557   9.852   1.303
   98LEU     CB 1136   4.725   9.801   1.430
   98LEU    HB1 1137   4.727   9.877   1.508
   98LEU    HB2 1138   4.824   9.757   1.412
   98LEU     CG 1139   4.631   9.692   1.480
   98LEU     HG 1140   4.594   9.633   1.396
   98LEU    CD1 1141   4.706   9.604   1.588
   98LEU   HD11 1142   4.713   9.665   1.679
   98LEU   HD12 1143   4.645   9.519   1.618
   98LEU   HD13 1144   4.807   9.576   1.560
   98LEU    CD2 1145   4.503   9.745   1.550
   98LEU   HD21 1146   4.505   9.764   1.657
   98LEU   HD22 1147   4.467   9.838   1.506
   98LEU   HD23 1148   4.419   9.678   1.532
   98LEU      C 1149   4.691  10.008   1.267
   98LEU      O 1150   4.605  10.093   1.293
   99MET      N 1151   4.813  10.047   1.224
   99MET      H 1152   4.887   9.982   1.201
   99MET     CA 1153   4.840  10.193   1.222
   99MET     HA 1154   4.786  10.239   1.306
   99MET     CB 1155   4.989  10.207   1.260
   99MET    HB1 1156   5.015  10.158   1.354
   99MET    HB2 1157   5.007  10.313   1.276
   99MET     CG 1158   5.085  10.147   1.160
   99MET    HG1 1159   5.083  10.198   1.063
   99MET    HG2 1160   5.061  10.043   1.138
   99MET     SD 1161   5.251  10.153   1.227
   99MET     CE 1162   5.321  10.045   1.095
   99MET    HE1 1163   5.428  10.065   1.088
   99MET    HE2 1164   5.297   9.940   1.110
   99MET    HE3 1165   5.266  10.073   1.005
   99MET      C 1166   4.788  10.261   1.096
   99MET      O 1167   4.772  10.382   1.089
  100GLU      N 1168   4.752  10.179   0.995
  100GLU      H 1169   4.773  10.080   1.001
  100GLU     CA 1170   4.665  10.230   0.883
  100GLU     HA 1171   4.713  10.318   0.838
  100GLU     CB 1172   4.666  10.118   0.780
  100GLU    HB1 1173   4.580  10.132   0.715
  100GLU    HB2 1174   4.637  10.030   0.839
  100GLU     CG 1175   4.789  10.105   0.693
  100GLU    HG1 1176   4.803  10.012   0.639
  100GLU    HG2 1177   4.877  10.099   0.757
  100GLU     CD 1178   4.817  10.216   0.591
  100GLU    OE1 1179   4.774  10.207   0.479
  100GLU    OE2 1180   4.894  10.314   0.618
  100GLU      C 1181   4.523  10.265   0.921
  100GLU      O 1182   4.470  10.372   0.886
  101ALA      N 1183   4.469  10.192   1.015
  101ALA      H 1184   4.523  10.112   1.047
  101ALA     CA 1185   4.333  10.193   1.059
  101ALA     HA 1186   4.275  10.215   0.969
  101ALA     CB 1187   4.287  10.057   1.094
  101ALA    HB1 1188   4.180  10.049   1.115
  101ALA    HB2 1189   4.314   9.973   1.030
  101ALA    HB3 1190   4.341  10.021   1.182
  101ALA      C 1191   4.311  10.300   1.157
  101ALA      O 1192   4.219  10.382   1.147
  102ALA      N 1193   4.383  10.301   1.272
  102ALA      H 1194   4.445  10.222   1.286
  102ALA     CA 1195   4.393  10.412   1.368
  102ALA     HA 1196   4.334  10.497   1.333
  102ALA     CB 1197   4.326  10.366   1.501
  102ALA    HB1 1198   4.335  10.435   1.585
  102ALA    HB2 1199   4.218  10.365   1.485
  102ALA    HB3 1200   4.371  10.273   1.535
  102ALA      C 1201   4.540  10.462   1.386
  102ALA      O 1202   4.606  10.419   1.480
  103PRO      N 1203   4.584  10.565   1.305
  103PRO     CD 1204   4.500  10.608   1.193
  103PRO    HD1 1205   4.418  10.666   1.235
  103PRO    HD2 1206   4.458  10.520   1.145
  103PRO     CG 1207   4.595  10.696   1.110
  103PRO    HG1 1208   4.536  10.773   1.060
  103PRO    HG2 1209   4.640  10.630   1.036
  103PRO     CB 1210   4.696  10.751   1.207
  103PRO    HB1 1211   4.665  10.847   1.248
  103PRO    HB2 1212   4.790  10.770   1.155
  103PRO     CA 1213   4.716  10.636   1.309
  103PRO     HA 1214   4.792  10.570   1.268
  103PRO      C 1215   4.758  10.681   1.444
  103PRO      O 1216   4.877  10.688   1.473
  104GLU      N 1217   4.669  10.698   1.539
  104GLU      H 1218   4.574  10.686   1.508
  104GLU     CA 1219   4.692  10.761   1.669
  104GLU     HA 1220   4.785  10.819   1.667
  104GLU     CB 1221   4.585  10.875   1.693
  104GLU    HB1 1222   4.612  10.924   1.786
  104GLU    HB2 1223   4.485  10.834   1.708
  104GLU     CG 1224   4.600  10.984   1.598
  104GLU    HG1 1225   4.572  10.947   1.499
  104GLU    HG2 1226   4.705  11.013   1.595
  104GLU     CD 1227   4.502  11.105   1.628
  104GLU    OE1 1228   4.388  11.102   1.578
  104GLU    OE2 1229   4.535  11.190   1.712
  104GLU      C 1230   4.718  10.666   1.785
  104GLU      O 1231   4.761  10.698   1.894
  105LEU      N 1232   4.711  10.537   1.744
  105LEU      H 1233   4.661  10.517   1.659
  105LEU     CA 1234   4.769  10.430   1.832
  105LEU     HA 1235   4.727  10.422   1.932
  105LEU     CB 1236   4.732  10.293   1.787
  105LEU    HB1 1237   4.777  10.218   1.852
  105LEU    HB2 1238   4.776  10.268   1.691
  105LEU     CG 1239   4.577  10.253   1.783
  105LEU     HG 1240   4.531  10.316   1.707
  105LEU    CD1 1241   4.566  10.110   1.741
  105LEU   HD11 1242   4.465  10.070   1.742
  105LEU   HD12 1243   4.585  10.101   1.634
  105LEU   HD13 1244   4.635  10.049   1.800
  105LEU    CD2 1245   4.489  10.281   1.906
  105LEU   HD21 1246   4.384  10.260   1.888
  105LEU   HD22 1247   4.514  10.230   2.000
  105LEU   HD23 1248   4.474  10.389   1.913
  105LEU      C 1249   4.919  10.445   1.844
  105LEU      O 1250   4.968  10.403   1.949
  106VAL      N 1251   4.993  10.514   1.753
  106VAL      H 1252   4.943  10.575   1.690
  106VAL     CA 1253   5.141  10.511   1.741
  106VAL     HA 1254   5.171  10.406   1.738
  106VAL     CB 1255   5.202  10.570   1.621
  106VAL     HB 1256   5.308  10.558   1.641
  106VAL    CG1 1257   5.167  10.497   1.495
  106VAL   HG11 1258   5.185  10.391   1.507
  106VAL   HG12 1259   5.060  10.508   1.478
  106VAL   HG13 1260   5.224  10.538   1.411
  106VAL    CG2 1261   5.158  10.719   1.618
  106VAL   HG21 1262   5.065  10.739   1.671
  106VAL   HG22 1263   5.238  10.782   1.656
  106VAL   HG23 1264   5.152  10.748   1.513
  106VAL      C 1265   5.216  10.563   1.862
  106VAL      O 1266   5.330  10.521   1.894
  107PHE      N 1267   5.148  10.646   1.943
  107PHE      H 1268   5.054  10.667   1.912
  107PHE     CA 1269   5.191  10.696   2.073
  107PHE     HA 1270   5.286  10.649   2.099
  107PHE     CB 1271   5.229  10.842   2.052
  107PHE    HB1 1272   5.321  10.851   1.994
  107PHE    HB2 1273   5.253  10.895   2.144
  107PHE     CG 1274   5.123  10.927   1.983
  107PHE    CD1 1275   4.988  10.924   2.027
  107PHE    HD1 1276   4.953  10.884   2.121
  107PHE    CE1 1277   4.884  10.984   1.947
  107PHE    HE1 1278   4.779  10.979   1.972
  107PHE     CZ 1279   4.921  11.044   1.826
  107PHE     HZ 1280   4.847  11.086   1.759
  107PHE    CE2 1281   5.054  11.051   1.784
  107PHE    HE2 1282   5.089  11.105   1.697
  107PHE    CD2 1283   5.154  10.984   1.855
  107PHE    HD2 1284   5.254  10.971   1.818
  107PHE      C 1285   5.100  10.662   2.198
  107PHE      O 1286   5.122  10.722   2.309
  108GLU      N 1287   4.986  10.588   2.183
  108GLU      H 1288   4.966  10.546   2.094
  108GLU     CA 1289   4.908  10.547   2.301
  108GLU     HA 1290   4.846  10.631   2.334
  108GLU     CB 1291   4.810  10.432   2.268
  108GLU    HB1 1292   4.790  10.378   2.360
  108GLU    HB2 1293   4.863  10.363   2.202
  108GLU     CG 1294   4.675  10.474   2.201
  108GLU    HG1 1295   4.628  10.392   2.147
  108GLU    HG2 1296   4.694  10.545   2.121
  108GLU     CD 1297   4.579  10.541   2.300
  108GLU    OE1 1298   4.508  10.469   2.377
  108GLU    OE2 1299   4.577  10.664   2.308
  108GLU      C 1300   4.999  10.485   2.419
  108GLU      O 1301   5.095  10.416   2.389
  109PRO      N 1302   4.974  10.527   2.539
  109PRO     CD 1303   4.869  10.628   2.580
  109PRO    HD1 1304   4.770  10.611   2.538
  109PRO    HD2 1305   4.895  10.730   2.551
  109PRO     CG 1306   4.865  10.630   2.733
  109PRO    HG1 1307   4.800  10.550   2.769
  109PRO    HG2 1308   4.845  10.730   2.774
  109PRO     CB 1309   5.016  10.606   2.752
  109PRO    HB1 1310   5.036  10.577   2.855
  109PRO    HB2 1311   5.067  10.694   2.713
  109PRO     CA 1312   5.050  10.493   2.659
  109PRO     HA 1313   5.156  10.502   2.636
  109PRO      C 1314   5.005  10.358   2.716
  109PRO      O 1315   4.885  10.317   2.717
  110MET      N 1316   5.106  10.284   2.766
  110MET      H 1317   5.201  10.313   2.748
  110MET     CA 1318   5.087  10.187   2.881
  110MET     HA 1319   4.999  10.128   2.856
  110MET     CB 1320   5.197  10.088   2.889
  110MET    HB1 1321   5.212  10.050   2.990
  110MET    HB2 1322   5.290  10.139   2.864
  110MET     CG 1323   5.182   9.965   2.789
  110MET    HG1 1324   5.150  10.003   2.692
  110MET    HG2 1325   5.117   9.887   2.830
  110MET     SD 1326   5.331   9.873   2.749
  110MET     CE 1327   5.342   9.758   2.883
  110MET    HE1 1328   5.286   9.798   2.967
  110MET    HE2 1329   5.301   9.665   2.844
  110MET    HE3 1330   5.448   9.756   2.906
  110MET      C 1331   5.075  10.244   3.027
  110MET      O 1332   5.121  10.362   3.044
  111THR      N 1333   5.028  10.174   3.135
  111THR      H 1334   4.989  10.084   3.112
  111THR     CA 1335   4.987  10.227   3.269
  111THR     HA 1336   5.008  10.333   3.259
  111THR     CB 1337   4.833  10.221   3.275
  111THR     HB 1338   4.797  10.253   3.373
  111THR    CG2 1339   4.763  10.306   3.163
  111THR   HG21 1340   4.657  10.311   3.189
  111THR   HG22 1341   4.817  10.400   3.168
  111THR   HG23 1342   4.780  10.267   3.063
  111THR    OG1 1343   4.796  10.085   3.263
  111THR    HG1 1344   4.711  10.076   3.307
  111THR      C 1345   5.038  10.155   3.393
  111THR      O 1346   5.053  10.227   3.493
  112SER      N 1347   5.069  10.028   3.374
  112SER      H 1348   5.034   9.990   3.287
  112SER     CA 1349   5.148   9.953   3.469
  112SER     HA 1350   5.074   9.923   3.544
  112SER     CB 1351   5.203   9.828   3.394
  112SER    HB1 1352   5.255   9.858   3.303
  112SER    HB2 1353   5.118   9.765   3.371
  112SER     OG 1354   5.290   9.760   3.476
  112SER     HG 1355   5.238   9.686   3.508
  112SER      C 1356   5.271  10.033   3.535
  112SER      O 1357   5.358  10.084   3.462
  113GLU      N 1358   5.275  10.058   3.666
  113GLU      H 1359   5.202  10.022   3.726
  113GLU     CA 1360   5.391  10.118   3.738
  113GLU     HA 1361   5.399  10.226   3.723
  113GLU     CB 1362   5.353  10.112   3.883
  113GLU    HB1 1363   5.323  10.013   3.916
  113GLU    HB2 1364   5.270  10.178   3.909
  113GLU     CG 1365   5.464  10.170   3.971
  113GLU    HG1 1366   5.501  10.269   3.942
  113GLU    HG2 1367   5.557  10.114   3.961
  113GLU     CD 1368   5.434  10.170   4.119
  113GLU    OE1 1369   5.440  10.278   4.182
  113GLU    OE2 1370   5.411  10.061   4.177
  113GLU      C 1371   5.526  10.047   3.704
  113GLU      O 1372   5.633  10.112   3.713
  114LEU      N 1373   5.532   9.926   3.658
  114LEU      H 1374   5.443   9.879   3.649
  114LEU     CA 1375   5.657   9.872   3.600
  114LEU     HA 1376   5.741   9.892   3.666
  114LEU     CB 1377   5.645   9.721   3.601
  114LEU    HB1 1378   5.729   9.697   3.536
  114LEU    HB2 1379   5.552   9.693   3.551
  114LEU     CG 1380   5.665   9.654   3.741
  114LEU     HG 1381   5.748   9.697   3.796
  114LEU    CD1 1382   5.551   9.665   3.845
  114LEU   HD11 1383   5.527   9.768   3.873
  114LEU   HD12 1384   5.457   9.620   3.812
  114LEU   HD13 1385   5.591   9.618   3.935
  114LEU    CD2 1386   5.678   9.493   3.720
  114LEU   HD21 1387   5.760   9.472   3.652
  114LEU   HD22 1388   5.689   9.445   3.817
  114LEU   HD23 1389   5.583   9.469   3.673
  114LEU      C 1390   5.692   9.930   3.460
  114LEU      O 1391   5.807   9.974   3.442
  115TYR      N 1392   5.601   9.930   3.363
  115TYR      H 1393   5.511   9.895   3.394
  115TYR     CA 1394   5.620   9.963   3.228
  115TYR     HA 1395   5.727   9.977   3.212
  115TYR     CB 1396   5.578   9.837   3.141
  115TYR    HB1 1397   5.608   9.851   3.037
  115TYR    HB2 1398   5.470   9.838   3.124
  115TYR     CG 1399   5.626   9.706   3.203
  115TYR    CD1 1400   5.524   9.625   3.264
  115TYR    HD1 1401   5.420   9.653   3.274
  115TYR    CE1 1402   5.576   9.504   3.319
  115TYR    HE1 1403   5.511   9.431   3.363
  115TYR     CZ 1404   5.712   9.474   3.325
  115TYR     OH 1405   5.757   9.363   3.387
  115TYR     HH 1406   5.850   9.350   3.364
  115TYR    CE2 1407   5.805   9.561   3.264
  115TYR    HE2 1408   5.905   9.525   3.243
  115TYR    CD2 1409   5.766   9.681   3.209
  115TYR    HD2 1410   5.833   9.735   3.144
  115TYR      C 1411   5.555  10.098   3.180
  115TYR      O 1412   5.538  10.121   3.059
  116GLU      N 1413   5.525  10.186   3.276
  116GLU      H 1414   5.531  10.156   3.372
  116GLU     CA 1415   5.443  10.306   3.261
  116GLU     HA 1416   5.339  10.275   3.253
  116GLU     CB 1417   5.460  10.385   3.389
  116GLU    HB1 1418   5.559  10.428   3.381
  116GLU    HB2 1419   5.474  10.323   3.478
  116GLU     CG 1420   5.357  10.489   3.428
  116GLU    HG1 1421   5.264  10.431   3.421
  116GLU    HG2 1422   5.351  10.565   3.351
  116GLU     CD 1423   5.380  10.562   3.566
  116GLU    OE1 1424   5.488  10.617   3.591
  116GLU    OE2 1425   5.279  10.572   3.637
  116GLU      C 1426   5.489  10.391   3.145
  116GLU      O 1427   5.608  10.414   3.127
  117GLY      N 1428   5.392  10.458   3.084
  117GLY      H 1429   5.303  10.416   3.107
  117GLY     CA 1430   5.415  10.568   2.989
  117GLY    HA1 1431   5.497  10.631   3.021
  117GLY    HA2 1432   5.321  10.619   2.966
  117GLY      C 1433   5.464  10.508   2.851
  117GLY      O 1434   5.478  10.580   2.751
  118GLN      N 1435   5.485  10.376   2.836
  118GLN      H 1436   5.483  10.325   2.923
  118GLN     CA 1437   5.555  10.310   2.728
  118GLN     HA 1438   5.640  10.375   2.706
  118GLN     CB 1439   5.601  10.174   2.778
  118GLN    HB1 1440   5.520  10.112   2.817
  118GLN    HB2 1441   5.676  10.198   2.853
  118GLN     CG 1442   5.669  10.110   2.662
  118GLN    HG1 1443   5.731  10.186   2.614
  118GLN    HG2 1444   5.592  10.080   2.592
  118GLN     CD 1445   5.750   9.985   2.694
  118GLN    OE1 1446   5.864   9.978   2.667
  118GLN    NE2 1447   5.686   9.891   2.766
  118GLN   HE21 1448   5.589   9.907   2.787
  118GLN   HE22 1449   5.736   9.808   2.796
  118GLN      C 1450   5.470  10.315   2.598
  118GLN      O 1451   5.354  10.280   2.609
  119THR      N 1452   5.522  10.361   2.484
  119THR      H 1453   5.622  10.379   2.486
  119THR     CA 1454   5.459  10.363   2.347
  119THR     HA 1455   5.351  10.366   2.336
  119THR     CB 1456   5.482  10.496   2.280
  119THR     HB 1457   5.413  10.502   2.196
  119THR    CG2 1458   5.469  10.625   2.370
  119THR   HG21 1459   5.366  10.635   2.407
  119THR   HG22 1460   5.530  10.616   2.460
  119THR   HG23 1461   5.486  10.718   2.317
  119THR    OG1 1462   5.614  10.496   2.235
  119THR    HG1 1463   5.667  10.475   2.312
  119THR      C 1464   5.510  10.245   2.262
  119THR      O 1465   5.612  10.185   2.287
  120ALA      N 1466   5.444  10.220   2.144
  120ALA      H 1467   5.351  10.257   2.135
  120ALA     CA 1468   5.492  10.127   2.042
  120ALA     HA 1469   5.498  10.025   2.081
  120ALA     CB 1470   5.391  10.133   1.924
  120ALA    HB1 1471   5.411  10.069   1.839
  120ALA    HB2 1472   5.289  10.112   1.956
  120ALA    HB3 1473   5.387  10.238   1.895
  120ALA      C 1474   5.638  10.151   2.000
  120ALA      O 1475   5.706  10.058   1.967
  121LEU      N 1476   5.670  10.278   1.994
  121LEU      H 1477   5.605  10.353   2.011
  121LEU     CA 1478   5.804  10.318   1.950
  121LEU     HA 1479   5.816  10.268   1.855
  121LEU     CB 1480   5.815  10.469   1.930
  121LEU    HB1 1481   5.797  10.513   2.028
  121LEU    HB2 1482   5.738  10.512   1.866
  121LEU     CG 1483   5.953  10.516   1.876
  121LEU     HG 1484   6.046  10.486   1.925
  121LEU    CD1 1485   5.966  10.475   1.725
  121LEU   HD11 1486   6.049  10.523   1.674
  121LEU   HD12 1487   5.977  10.367   1.716
  121LEU   HD13 1488   5.877  10.499   1.667
  121LEU    CD2 1489   5.966  10.663   1.875
  121LEU   HD21 1490   5.956  10.685   1.981
  121LEU   HD22 1491   6.069  10.694   1.856
  121LEU   HD23 1492   5.893  10.712   1.811
  121LEU      C 1493   5.910  10.266   2.048
  121LEU      O 1494   5.999  10.199   2.002
  122HIE      N 1495   5.885  10.290   2.178
  122HIE      H 1496   5.804  10.341   2.209
  122HIE     CA 1497   5.979  10.243   2.282
  122HIE     HA 1498   6.077  10.288   2.273
  122HIE     CB 1499   5.927  10.266   2.426
  122HIE    HB1 1500   5.996  10.212   2.492
  122HIE    HB2 1501   5.833  10.211   2.422
  122HIE     CG 1502   5.922  10.413   2.471
  122HIE    ND1 1503   5.798  10.477   2.480
  122HIE    CE1 1504   5.837  10.601   2.519
  122HIE    HE1 1505   5.765  10.677   2.543
  122HIE    NE2 1506   5.970  10.617   2.533
  122HIE    HE2 1507   6.012  10.699   2.574
  122HIE    CD2 1508   6.026  10.489   2.503
  122HIE    HD2 1509   6.128  10.461   2.524
  122HIE      C 1510   6.011  10.091   2.273
  122HIE      O 1511   6.128  10.048   2.295
  123ILE      N 1512   5.909  10.010   2.242
  123ILE      H 1513   5.823  10.063   2.230
  123ILE     CA 1514   5.914   9.864   2.228
  123ILE     HA 1515   5.971   9.818   2.309
  123ILE     CB 1516   5.771   9.801   2.223
  123ILE     HB 1517   5.728   9.848   2.135
  123ILE    CG2 1518   5.767   9.643   2.203
  123ILE   HG21 1519   5.662   9.615   2.195
  123ILE   HG22 1520   5.819   9.619   2.110
  123ILE   HG23 1521   5.815   9.599   2.291
  123ILE    CG1 1522   5.696   9.829   2.356
  123ILE   HG11 1523   5.683   9.937   2.364
  123ILE   HG12 1524   5.753   9.799   2.444
  123ILE     CD 1525   5.549   9.767   2.367
  123ILE    HD1 1526   5.494   9.787   2.275
  123ILE    HD2 1527   5.562   9.660   2.386
  123ILE    HD3 1528   5.502   9.813   2.454
  123ILE      C 1529   5.991   9.831   2.104
  123ILE      O 1530   6.084   9.753   2.111
  124ALA      N 1531   5.951   9.878   1.991
  124ALA      H 1532   5.873   9.943   1.997
  124ALA     CA 1533   6.018   9.850   1.863
  124ALA     HA 1534   6.024   9.741   1.860
  124ALA     CB 1535   5.924   9.895   1.753
  124ALA    HB1 1536   5.949   9.997   1.725
  124ALA    HB2 1537   5.949   9.843   1.660
  124ALA    HB3 1538   5.819   9.878   1.778
  124ALA      C 1539   6.167   9.893   1.860
  124ALA      O 1540   6.253   9.824   1.805
  125VAL      N 1541   6.211  10.000   1.931
  125VAL      H 1542   6.143  10.054   1.982
  125VAL     CA 1543   6.344  10.027   1.965
  125VAL     HA 1544   6.400  10.048   1.874
  125VAL     CB 1545   6.346  10.159   2.038
  125VAL     HB 1546   6.269  10.157   2.115
  125VAL    CG1 1547   6.480  10.199   2.102
  125VAL   HG11 1548   6.561  10.204   2.030
  125VAL   HG12 1549   6.456  10.294   2.151
  125VAL   HG13 1550   6.505  10.122   2.175
  125VAL    CG2 1551   6.318  10.274   1.940
  125VAL   HG21 1552   6.391  10.266   1.860
  125VAL   HG22 1553   6.217  10.258   1.903
  125VAL   HG23 1554   6.319  10.371   1.989
  125VAL      C 1555   6.402   9.916   2.052
  125VAL      O 1556   6.509   9.871   2.011
  126VAL      N 1557   6.339   9.869   2.162
  126VAL      H 1558   6.242   9.887   2.182
  126VAL     CA 1559   6.399   9.765   2.241
  126VAL     HA 1560   6.504   9.794   2.244
  126VAL     CB 1561   6.348   9.754   2.384
  126VAL     HB 1562   6.240   9.763   2.397
  126VAL    CG1 1563   6.391   9.626   2.460
  126VAL   HG11 1564   6.492   9.589   2.443
  126VAL   HG12 1565   6.355   9.628   2.563
  126VAL   HG13 1566   6.348   9.537   2.413
  126VAL    CG2 1567   6.402   9.871   2.471
  126VAL   HG21 1568   6.360   9.851   2.570
  126VAL   HG22 1569   6.509   9.861   2.486
  126VAL   HG23 1570   6.383   9.971   2.431
  126VAL      C 1571   6.411   9.623   2.173
  126VAL      O 1572   6.514   9.552   2.181
  127ASN      N 1573   6.307   9.579   2.099
  127ASN      H 1574   6.222   9.631   2.115
  127ASN     CA 1575   6.312   9.469   2.003
  127ASN     HA 1576   6.346   9.381   2.057
  127ASN     CB 1577   6.172   9.425   1.959
  127ASN    HB1 1578   6.192   9.351   1.881
  127ASN    HB2 1579   6.120   9.512   1.919
  127ASN     CG 1580   6.089   9.368   2.067
  127ASN    OD1 1581   6.094   9.409   2.178
  127ASN    ND2 1582   6.010   9.269   2.040
  127ASN   HD21 1583   6.005   9.227   1.948
  127ASN   HD22 1584   5.957   9.245   2.123
  127ASN      C 1585   6.410   9.502   1.885
  127ASN      O 1586   6.415   9.424   1.786
  128GLN      N 1587   6.482   9.614   1.887
  128GLN      H 1588   6.467   9.678   1.964
  128GLN     CA 1589   6.600   9.638   1.800
  128GLN     HA 1590   6.631   9.738   1.831
  128GLN     CB 1591   6.708   9.532   1.822
  128GLN    HB1 1592   6.800   9.555   1.768
  128GLN    HB2 1593   6.675   9.432   1.797
  128GLN     CG 1594   6.750   9.524   1.972
  128GLN    HG1 1595   6.693   9.446   2.022
  128GLN    HG2 1596   6.734   9.624   2.013
  128GLN     CD 1597   6.890   9.460   1.978
  128GLN    OE1 1598   6.907   9.344   1.958
  128GLN    NE2 1599   7.000   9.536   1.991
  128GLN   HE21 1600   6.984   9.635   2.005
  128GLN   HE22 1601   7.089   9.498   1.963
  128GLN      C 1602   6.554   9.627   1.655
  128GLN      O 1603   6.626   9.584   1.566
  129ASN      N 1604   6.431   9.674   1.622
  129ASN      H 1605   6.372   9.700   1.700
  129ASN     CA 1606   6.362   9.641   1.494
  129ASN     HA 1607   6.419   9.563   1.444
  129ASN     CB 1608   6.214   9.597   1.520
  129ASN    HB1 1609   6.153   9.674   1.567
  129ASN    HB2 1610   6.223   9.514   1.591
  129ASN     CG 1611   6.134   9.547   1.396
  129ASN    OD1 1612   6.156   9.585   1.283
  129ASN    ND2 1613   6.042   9.456   1.419
  129ASN   HD21 1614   6.018   9.437   1.515
  129ASN   HD22 1615   5.982   9.423   1.344
  129ASN      C 1616   6.371   9.760   1.396
  129ASN      O 1617   6.284   9.845   1.381
  130MET      N 1618   6.486   9.766   1.326
  130MET      H 1619   6.549   9.688   1.332
  130MET     CA 1620   6.515   9.883   1.239
  130MET     HA 1621   6.535   9.971   1.301
  130MET     CB 1622   6.631   9.849   1.146
  130MET    HB1 1623   6.596   9.766   1.084
  130MET    HB2 1624   6.715   9.815   1.207
  130MET     CG 1625   6.687   9.963   1.055
  130MET    HG1 1626   6.785   9.928   1.023
  130MET    HG2 1627   6.719  10.051   1.110
  130MET     SD 1628   6.571  10.008   0.909
  130MET     CE 1629   6.680  10.113   0.812
  130MET    HE1 1630   6.767  10.056   0.781
  130MET    HE2 1631   6.628  10.148   0.723
  130MET    HE3 1632   6.724  10.191   0.875
  130MET      C 1633   6.396   9.928   1.158
  130MET      O 1634   6.353  10.045   1.154
  131ASN      N 1635   6.342   9.829   1.083
  131ASN      H 1636   6.371   9.734   1.104
  131ASN     CA 1637   6.230   9.840   0.991
  131ASN     HA 1638   6.254   9.913   0.914
  131ASN     CB 1639   6.219   9.707   0.916
  131ASN    HB1 1640   6.199   9.630   0.991
  131ASN    HB2 1641   6.310   9.684   0.860
  131ASN     CG 1642   6.104   9.691   0.814
  131ASN    OD1 1643   6.029   9.791   0.771
  131ASN    ND2 1644   6.069   9.568   0.786
  131ASN   HD21 1645   6.107   9.490   0.838
  131ASN   HD22 1646   6.011   9.546   0.706
  131ASN      C 1647   6.102   9.896   1.050
  131ASN      O 1648   6.062  10.010   1.021
  132LEU      N 1649   6.031   9.820   1.141
  132LEU      H 1650   6.071   9.733   1.174
  132LEU     CA 1651   5.915   9.871   1.215
  132LEU     HA 1652   5.828   9.884   1.150
  132LEU     CB 1653   5.886   9.767   1.328
  132LEU    HB1 1654   5.976   9.758   1.388
  132LEU    HB2 1655   5.867   9.667   1.290
  132LEU     CG 1656   5.763   9.800   1.421
  132LEU     HG 1657   5.787   9.880   1.490
  132LEU    CD1 1658   5.634   9.845   1.351
  132LEU   HD11 1659   5.650   9.939   1.299
  132LEU   HD12 1660   5.620   9.772   1.271
  132LEU   HD13 1661   5.552   9.856   1.421
  132LEU    CD2 1662   5.734   9.688   1.517
  132LEU   HD21 1663   5.831   9.664   1.561
  132LEU   HD22 1664   5.673   9.730   1.596
  132LEU   HD23 1665   5.695   9.597   1.471
  132LEU      C 1666   5.941  10.019   1.272
  132LEU      O 1667   5.850  10.105   1.276
  133VAL      N 1668   6.063  10.053   1.319
  133VAL      H 1669   6.141   9.990   1.305
  133VAL     CA 1670   6.096  10.186   1.376
  133VAL     HA 1671   6.013  10.207   1.444
  133VAL     CB 1672   6.223  10.166   1.466
  133VAL     HB 1673   6.304  10.116   1.413
  133VAL    CG1 1674   6.272  10.301   1.521
  133VAL   HG11 1675   6.363  10.290   1.579
  133VAL   HG12 1676   6.297  10.374   1.444
  133VAL   HG13 1677   6.205  10.343   1.596
  133VAL    CG2 1678   6.191  10.076   1.589
  133VAL   HG21 1679   6.128  10.137   1.654
  133VAL   HG22 1680   6.132   9.988   1.562
  133VAL   HG23 1681   6.280  10.041   1.640
  133VAL      C 1682   6.114  10.300   1.274
  133VAL      O 1683   6.042  10.394   1.295
  134ARG      N 1684   6.192  10.283   1.168
  134ARG      H 1685   6.246  10.198   1.161
  134ARG     CA 1686   6.182  10.357   1.047
  134ARG     HA 1687   6.220  10.459   1.054
  134ARG     CB 1688   6.264  10.289   0.937
  134ARG    HB1 1689   6.237  10.183   0.935
  134ARG    HB2 1690   6.369  10.313   0.955
  134ARG     CG 1691   6.247  10.336   0.795
  134ARG    HG1 1692   6.285  10.437   0.786
  134ARG    HG2 1693   6.143  10.338   0.764
  134ARG     CD 1694   6.326  10.245   0.697
  134ARG    HD1 1695   6.273  10.151   0.682
  134ARG    HD2 1696   6.422  10.215   0.737
  134ARG     NE 1697   6.347  10.302   0.561
  134ARG     HE 1698   6.423  10.367   0.553
  134ARG     CZ 1699   6.279  10.290   0.452
  134ARG    NH1 1700   6.167  10.222   0.450
  134ARG   HH11 1701   6.129  10.175   0.531
  134ARG   HH12 1702   6.112  10.228   0.366
  134ARG    NH2 1703   6.317  10.341   0.341
  134ARG   HH21 1704   6.417  10.355   0.335
  134ARG   HH22 1705   6.254  10.345   0.263
  134ARG      C 1706   6.036  10.380   1.014
  134ARG      O 1707   6.001  10.494   0.987
  135ALA      N 1708   5.952  10.278   1.003
  135ALA      H 1709   5.987  10.186   1.026
  135ALA     CA 1710   5.816  10.288   0.958
  135ALA     HA 1711   5.817  10.344   0.865
  135ALA     CB 1712   5.752  10.153   0.940
  135ALA    HB1 1713   5.808  10.088   0.873
  135ALA    HB2 1714   5.737  10.114   1.041
  135ALA    HB3 1715   5.661  10.158   0.880
  135ALA      C 1716   5.727  10.381   1.050
  135ALA      O 1717   5.662  10.471   0.998
  136LEU      N 1718   5.726  10.353   1.181
  136LEU      H 1719   5.789  10.282   1.216
  136LEU     CA 1720   5.671  10.433   1.285
  136LEU     HA 1721   5.563  10.430   1.276
  136LEU     CB 1722   5.703  10.365   1.422
  136LEU    HB1 1723   5.692  10.420   1.515
  136LEU    HB2 1724   5.807  10.335   1.423
  136LEU     CG 1725   5.618  10.242   1.457
  136LEU     HG 1726   5.628  10.169   1.376
  136LEU    CD1 1727   5.671  10.168   1.580
  136LEU   HD11 1728   5.777  10.149   1.565
  136LEU   HD12 1729   5.658  10.230   1.669
  136LEU   HD13 1730   5.625  10.073   1.605
  136LEU    CD2 1731   5.471  10.278   1.468
  136LEU   HD21 1732   5.443  10.300   1.365
  136LEU   HD22 1733   5.411  10.203   1.519
  136LEU   HD23 1734   5.463  10.373   1.522
  136LEU      C 1735   5.711  10.580   1.295
  136LEU      O 1736   5.629  10.664   1.306
  137LEU      N 1737   5.845  10.609   1.283
  137LEU      H 1738   5.912  10.535   1.265
  137LEU     CA 1739   5.905  10.744   1.272
  137LEU     HA 1740   5.866  10.807   1.353
  137LEU     CB 1741   6.057  10.734   1.270
  137LEU    HB1 1742   6.093  10.832   1.239
  137LEU    HB2 1743   6.085  10.666   1.190
  137LEU     CG 1744   6.125  10.694   1.399
  137LEU     HG 1745   6.103  10.591   1.425
  137LEU    CD1 1746   6.270  10.688   1.383
  137LEU   HD11 1747   6.318  10.665   1.478
  137LEU   HD12 1748   6.305  10.618   1.307
  137LEU   HD13 1749   6.307  10.789   1.366
  137LEU    CD2 1750   6.083  10.783   1.516
  137LEU   HD21 1751   6.138  10.754   1.605
  137LEU   HD22 1752   6.088  10.888   1.488
  137LEU   HD23 1753   5.978  10.762   1.537
  137LEU      C 1754   5.850  10.812   1.156
  137LEU      O 1755   5.802  10.922   1.173
  138ALA      N 1756   5.851  10.758   1.032
  138ALA      H 1757   5.896  10.668   1.024
  138ALA     CA 1758   5.783  10.819   0.922
  138ALA     HA 1759   5.831  10.917   0.919
  138ALA     CB 1760   5.818  10.744   0.790
  138ALA    HB1 1761   5.777  10.795   0.703
  138ALA    HB2 1762   5.926  10.754   0.776
  138ALA    HB3 1763   5.787  10.640   0.797
  138ALA      C 1764   5.630  10.845   0.945
  138ALA      O 1765   5.574  10.951   0.914
  139ARG      N 1766   5.561  10.749   1.011
  139ARG      H 1767   5.612  10.663   1.027
  139ARG     CA 1768   5.415  10.752   1.053
  139ARG     HA 1769   5.354  10.808   0.982
  139ARG     CB 1770   5.364  10.608   1.064
  139ARG    HB1 1771   5.266  10.599   1.111
  139ARG    HB2 1772   5.432  10.561   1.133
  139ARG     CG 1773   5.364  10.531   0.930
  139ARG    HG1 1774   5.455  10.546   0.872
  139ARG    HG2 1775   5.281  10.577   0.876
  139ARG     CD 1776   5.351  10.380   0.950
  139ARG    HD1 1777   5.272  10.359   1.023
  139ARG    HD2 1778   5.448  10.336   0.973
  139ARG     NE 1779   5.316  10.312   0.822
  139ARG     HE 1780   5.399  10.303   0.764
  139ARG     CZ 1781   5.199  10.313   0.761
  139ARG    NH1 1782   5.194  10.265   0.636
  139ARG   HH11 1783   5.275  10.240   0.582
  139ARG   HH12 1784   5.104  10.239   0.599
  139ARG    NH2 1785   5.092  10.363   0.812
  139ARG   HH21 1786   5.095  10.388   0.910
  139ARG   HH22 1787   5.003  10.359   0.764
  139ARG      C 1788   5.395  10.828   1.187
  139ARG      O 1789   5.300  10.805   1.254
  140ARG      N 1790   5.480  10.924   1.214
  140ARG      H 1791   5.561  10.939   1.157
  140ARG     CA 1792   5.469  11.027   1.320
  140ARG     HA 1793   5.562  11.083   1.328
  140ARG     CB 1794   5.358  11.130   1.284
  140ARG    HB1 1795   5.353  11.212   1.355
  140ARG    HB2 1796   5.266  11.073   1.298
  140ARG     CG 1797   5.363  11.180   1.139
  140ARG    HG1 1798   5.345  11.104   1.063
  140ARG    HG2 1799   5.464  11.220   1.124
  140ARG     CD 1800   5.251  11.287   1.120
  140ARG    HD1 1801   5.257  11.365   1.197
  140ARG    HD2 1802   5.161  11.234   1.151
  140ARG     NE 1803   5.250  11.349   0.983
  140ARG     HE 1804   5.341  11.371   0.945
  140ARG     CZ 1805   5.153  11.370   0.900
  140ARG    NH1 1806   5.182  11.403   0.781
  140ARG   HH11 1807   5.268  11.456   0.768
  140ARG   HH12 1808   5.102  11.411   0.719
  140ARG    NH2 1809   5.029  11.365   0.928
  140ARG   HH21 1810   5.008  11.351   1.026
  140ARG   HH22 1811   4.952  11.381   0.865
  140ARG      C 1812   5.453  10.965   1.461
  140ARG      O 1813   5.387  11.021   1.545
  141ALA      N 1814   5.521  10.858   1.496
  141ALA      H 1815   5.565  10.807   1.421
  141ALA     CA 1816   5.555  10.820   1.634
  141ALA     HA 1817   5.467  10.822   1.698
  141ALA     CB 1818   5.612  10.678   1.623
  141ALA    HB1 1819   5.554  10.616   1.555
  141ALA    HB2 1820   5.714  10.690   1.584
  141ALA    HB3 1821   5.617  10.639   1.724
  141ALA      C 1822   5.647  10.915   1.708
  141ALA      O 1823   5.750  10.951   1.652
  142SER      N 1824   5.617  10.951   1.829
  142SER      H 1825   5.543  10.908   1.882
  142SER     CA 1826   5.675  11.072   1.890
  142SER     HA 1827   5.680  11.133   1.800
  142SER     CB 1828   5.581  11.135   1.995
  142SER    HB1 1829   5.582  11.079   2.088
  142SER    HB2 1830   5.482  11.122   1.952
  142SER     OG 1831   5.609  11.271   2.025
  142SER     HG 1832   5.556  11.298   2.100
  142SER      C 1833   5.818  11.050   1.952
  142SER      O 1834   5.828  10.965   2.051
  143VAL      N 1835   5.920  11.117   1.901
  143VAL      H 1836   5.902  11.180   1.824
  143VAL     CA 1837   6.060  11.111   1.944
  143VAL     HA 1838   6.095  11.008   1.950
  143VAL     CB 1839   6.157  11.176   1.842
  143VAL     HB 1840   6.258  11.157   1.878
  143VAL    CG1 1841   6.151  11.102   1.705
  143VAL   HG11 1842   6.225  11.145   1.637
  143VAL   HG12 1843   6.170  10.995   1.710
  143VAL   HG13 1844   6.056  11.111   1.653
  143VAL    CG2 1845   6.139  11.324   1.821
  143VAL   HG21 1846   6.036  11.346   1.791
  143VAL   HG22 1847   6.154  11.376   1.915
  143VAL   HG23 1848   6.192  11.375   1.740
  143VAL      C 1849   6.092  11.156   2.090
  143VAL      O 1850   6.201  11.120   2.136
  144SER      N 1851   5.998  11.230   2.155
  144SER      H 1852   5.920  11.272   2.105
  144SER     CA 1853   6.010  11.286   2.287
  144SER     HA 1854   6.107  11.256   2.325
  144SER     CB 1855   5.988  11.440   2.293
  144SER    HB1 1856   6.012  11.481   2.391
  144SER    HB2 1857   5.883  11.456   2.269
  144SER     OG 1858   6.061  11.507   2.197
  144SER     HG 1859   6.016  11.507   2.113
  144SER      C 1860   5.910  11.220   2.391
  144SER      O 1861   5.883  11.268   2.501
  145ALA      N 1862   5.848  11.109   2.349
  145ALA      H 1863   5.867  11.074   2.256
  145ALA     CA 1864   5.763  11.022   2.435
  145ALA     HA 1865   5.680  11.082   2.471
  145ALA     CB 1866   5.709  10.905   2.355
  145ALA    HB1 1867   5.655  10.948   2.271
  145ALA    HB2 1868   5.787  10.842   2.311
  145ALA    HB3 1869   5.638  10.849   2.415
  145ALA      C 1870   5.842  10.977   2.563
  145ALA      O 1871   5.946  10.915   2.553
  146ARG      N 1872   5.788  10.993   2.684
  146ARG      H 1873   5.702  11.046   2.691
  146ARG     CA 1874   5.848  10.950   2.807
  146ARG     HA 1875   5.955  10.940   2.790
  146ARG     CB 1876   5.827  11.054   2.913
  146ARG    HB1 1877   5.869  11.021   3.007
  146ARG    HB2 1878   5.721  11.067   2.935
  146ARG     CG 1879   5.885  11.194   2.892
  146ARG    HG1 1880   5.840  11.243   2.806
  146ARG    HG2 1881   5.994  11.188   2.885
  146ARG     CD 1882   5.849  11.285   3.006
  146ARG    HD1 1883   5.740  11.279   3.000
  146ARG    HD2 1884   5.886  11.387   3.003
  146ARG     NE 1885   5.896  11.239   3.135
  146ARG     HE 1886   5.995  11.218   3.141
  146ARG     CZ 1887   5.835  11.220   3.255
  146ARG    NH1 1888   5.711  11.256   3.278
  146ARG   HH11 1889   5.668  11.318   3.210
  146ARG   HH12 1890   5.663  11.226   3.362
  146ARG    NH2 1891   5.892  11.172   3.357
  146ARG   HH21 1892   5.983  11.129   3.345
  146ARG   HH22 1893   5.841  11.164   3.443
  146ARG      C 1894   5.786  10.815   2.848
  146ARG      O 1895   5.669  10.810   2.879
  147ALA      N 1896   5.864  10.709   2.850
  147ALA      H 1897   5.962  10.724   2.828
  147ALA     CA 1898   5.840  10.583   2.929
  147ALA     HA 1899   5.733  10.577   2.947
  147ALA     CB 1900   5.882  10.454   2.850
  147ALA    HB1 1901   5.832  10.449   2.753
  147ALA    HB2 1902   5.990  10.460   2.836
  147ALA    HB3 1903   5.850  10.364   2.903
  147ALA      C 1904   5.899  10.595   3.073
  147ALA      O 1905   6.017  10.591   3.096
  148THR      N 1906   5.810  10.620   3.163
  148THR      H 1907   5.710  10.612   3.150
  148THR     CA 1908   5.852  10.653   3.302
  148THR     HA 1909   5.952  10.695   3.295
  148THR     CB 1910   5.754  10.751   3.375
  148THR     HB 1911   5.781  10.751   3.481
  148THR    CG2 1912   5.737  10.888   3.326
  148THR   HG21 1913   5.832  10.940   3.313
  148THR   HG22 1914   5.690  10.880   3.228
  148THR   HG23 1915   5.680  10.949   3.397
  148THR    OG1 1916   5.624  10.706   3.360
  148THR    HG1 1917   5.588  10.677   3.444
  148THR      C 1918   5.871  10.535   3.393
  148THR      O 1919   5.932  10.549   3.496
  149GLY      N 1920   5.813  10.418   3.370
  149GLY      H 1921   5.760  10.415   3.284
  149GLY     CA 1922   5.807  10.303   3.467
  149GLY    HA1 1923   5.751  10.217   3.430
  149GLY    HA2 1924   5.746  10.350   3.544
  149GLY      C 1925   5.938  10.244   3.525
  149GLY      O 1926   6.047  10.248   3.463
  150THR      N 1927   5.925  10.188   3.647
  150THR      H 1928   5.835  10.177   3.692
  150THR     CA 1929   6.042  10.138   3.727
  150THR     HA 1930   6.118  10.215   3.735
  150THR     CB 1931   5.994  10.094   3.861
  150THR     HB 1932   6.080  10.059   3.919
  150THR    CG2 1933   5.933  10.220   3.928
  150THR   HG21 1934   5.927  10.216   4.036
  150THR   HG22 1935   6.002  10.300   3.900
  150THR   HG23 1936   5.835  10.245   3.888
  150THR    OG1 1937   5.890  10.001   3.858
  150THR    HG1 1938   5.807  10.049   3.849
  150THR      C 1939   6.117  10.026   3.656
  150THR      O 1940   6.235  10.004   3.685
  151ALA      N 1941   6.059   9.948   3.568
  151ALA      H 1942   5.966   9.966   3.535
  151ALA     CA 1943   6.129   9.842   3.504
  151ALA     HA 1944   6.180   9.782   3.580
  151ALA     CB 1945   6.029   9.749   3.432
  151ALA    HB1 1946   6.003   9.805   3.342
  151ALA    HB2 1947   6.079   9.659   3.399
  151ALA    HB3 1948   5.946   9.722   3.497
  151ALA      C 1949   6.236   9.879   3.400
  151ALA      O 1950   6.296   9.793   3.333
  152PHE      N 1951   6.266  10.014   3.390
  152PHE      H 1952   6.209  10.076   3.446
  152PHE     CA 1953   6.373  10.071   3.307
  152PHE     HA 1954   6.403   9.992   3.238
  152PHE     CB 1955   6.309  10.180   3.215
  152PHE    HB1 1956   6.377  10.197   3.132
  152PHE    HB2 1957   6.305  10.273   3.273
  152PHE     CG 1958   6.178  10.147   3.148
  152PHE    CD1 1959   6.170  10.035   3.064
  152PHE    HD1 1960   6.262   9.982   3.045
  152PHE    CE1 1961   6.054   9.997   2.997
  152PHE    HE1 1962   6.059   9.907   2.937
  152PHE     CZ 1963   5.938  10.069   3.019
  152PHE     HZ 1964   5.842  10.031   2.987
  152PHE    CE2 1965   5.943  10.185   3.103
  152PHE    HE2 1966   5.850  10.234   3.129
  152PHE    CD2 1967   6.064  10.223   3.161
  152PHE    HD2 1968   6.072  10.304   3.232
  152PHE      C 1969   6.491  10.139   3.386
  152PHE      O 1970   6.576  10.203   3.329
  153ARG      N 1971   6.494  10.124   3.518
  153ARG      H 1972   6.416  10.074   3.558
  153ARG     CA 1973   6.600  10.172   3.604
  153ARG     HA 1974   6.693  10.194   3.552
  153ARG     CB 1975   6.556  10.302   3.667
  153ARG    HB1 1976   6.620  10.323   3.753
  153ARG    HB2 1977   6.454  10.285   3.701
  153ARG     CG 1978   6.544  10.422   3.569
  153ARG    HG1 1979   6.463  10.411   3.498
  153ARG    HG2 1980   6.646  10.437   3.531
  153ARG     CD 1981   6.517  10.549   3.649
  153ARG    HD1 1982   6.505  10.632   3.580
  153ARG    HD2 1983   6.603  10.571   3.713
  153ARG     NE 1984   6.395  10.531   3.740
  153ARG     HE 1985   6.417  10.532   3.839
  153ARG     CZ 1986   6.265  10.523   3.710
  153ARG    NH1 1987   6.180  10.521   3.809
  153ARG   HH11 1988   6.218  10.518   3.903
  153ARG   HH12 1989   6.081  10.509   3.791
  153ARG    NH2 1990   6.223  10.523   3.585
  153ARG   HH21 1991   6.280  10.547   3.505
  153ARG   HH22 1992   6.126  10.512   3.560
  153ARG      C 1993   6.646  10.065   3.709
  153ARG      O 1994   6.566   9.978   3.744
  154ARG      N 1995   6.774  10.075   3.750
  154ARG      H 1996   6.833  10.145   3.707
  154ARG     CA 1997   6.840   9.964   3.816
  154ARG     HA 1998   6.795   9.874   3.775
  154ARG     CB 1999   6.987   9.974   3.786
  154ARG    HB1 2000   7.031  10.073   3.805
  154ARG    HB2 2001   7.001   9.976   3.678
  154ARG     CG 2002   7.070   9.860   3.843
  154ARG    HG1 2003   7.040   9.766   3.797
  154ARG    HG2 2004   7.051   9.853   3.950
  154ARG     CD 2005   7.224   9.876   3.822
  154ARG    HD1 2006   7.249   9.889   3.716
  154ARG    HD2 2007   7.263   9.779   3.852
  154ARG     NE 2008   7.284   9.987   3.893
  154ARG     HE 2009   7.229  10.042   3.957
  154ARG     CZ 2010   7.416  10.010   3.897
  154ARG    NH1 2011   7.513   9.943   3.838
  154ARG   HH11 2012   7.504   9.861   3.778
  154ARG   HH12 2013   7.604   9.985   3.823
  154ARG    NH2 2014   7.454  10.108   3.974
  154ARG   HH21 2015   7.376  10.161   4.012
  154ARG   HH22 2016   7.552  10.130   3.975
  154ARG      C 2017   6.806   9.961   3.969
  154ARG      O 2018   6.842  10.054   4.042
  155SER      N 2019   6.753   9.847   4.012
  155SER      H 2020   6.721   9.779   3.944
  155SER     CA 2021   6.721   9.817   4.151
  155SER     HA 2022   6.769   9.886   4.220
  155SER     CB 2023   6.571   9.839   4.173
  155SER    HB1 2024   6.539   9.940   4.148
  155SER    HB2 2025   6.541   9.833   4.277
  155SER     OG 2026   6.500   9.747   4.098
  155SER     HG 2027   6.411   9.782   4.092
  155SER      C 2028   6.766   9.670   4.180
  155SER      O 2029   6.829   9.604   4.097
  156PRO      N 2030   6.745   9.612   4.298
  156PRO     CD 2031   6.701   9.683   4.424
  156PRO    HD1 2032   6.598   9.662   4.455
  156PRO    HD2 2033   6.703   9.792   4.428
  156PRO     CG 2034   6.788   9.614   4.530
  156PRO    HG1 2035   6.747   9.610   4.631
  156PRO    HG2 2036   6.890   9.652   4.532
  156PRO     CB 2037   6.785   9.465   4.484
  156PRO    HB1 2038   6.702   9.402   4.518
  156PRO    HB2 2039   6.878   9.424   4.524
  156PRO     CA 2040   6.779   9.470   4.326
  156PRO     HA 2041   6.879   9.447   4.290
  156PRO      C 2042   6.678   9.373   4.260
  156PRO      O 2043   6.705   9.256   4.248
  157CYS      N 2044   6.562   9.422   4.223
  157CYS      H 2045   6.553   9.521   4.243
  157CYS     CA 2046   6.446   9.348   4.171
  157CYS     HA 2047   6.469   9.246   4.201
  157CYS     CB 2048   6.323   9.409   4.228
  157CYS    HB1 2049   6.234   9.368   4.182
  157CYS    HB2 2050   6.327   9.515   4.203
  157CYS     SG 2051   6.305   9.397   4.408
  157CYS     HG 2052   6.193   9.469   4.393
  157CYS      C 2053   6.463   9.358   4.018
  157CYS      O 2054   6.437   9.267   3.944
  158ASN      N 2055   6.497   9.479   3.967
  158ASN      H 2056   6.506   9.563   4.021
  158ASN     CA 2057   6.526   9.500   3.823
  158ASN     HA 2058   6.512   9.406   3.769
  158ASN     CB 2059   6.414   9.595   3.780
  158ASN    HB1 2060   6.419   9.683   3.845
  158ASN    HB2 2061   6.319   9.553   3.813
  158ASN     CG 2062   6.408   9.628   3.632
  158ASN    OD1 2063   6.350   9.554   3.550
  158ASN    ND2 2064   6.488   9.728   3.600
  158ASN   HD21 2065   6.533   9.778   3.675
  158ASN   HD22 2066   6.504   9.759   3.505
  158ASN      C 2067   6.664   9.546   3.786
  158ASN      O 2068   6.692   9.664   3.809
  159LEU      N 2069   6.747   9.458   3.733
  159LEU      H 2070   6.712   9.364   3.727
  159LEU     CA 2071   6.884   9.495   3.684
  159LEU     HA 2072   6.927   9.564   3.758
  159LEU     CB 2073   6.976   9.369   3.670
  159LEU    HB1 2074   6.932   9.300   3.597
  159LEU    HB2 2075   6.981   9.315   3.764
  159LEU     CG 2076   7.124   9.386   3.626
  159LEU     HG 2077   7.126   9.412   3.520
  159LEU    CD1 2078   7.192   9.494   3.707
  159LEU   HD11 2079   7.293   9.468   3.738
  159LEU   HD12 2080   7.197   9.590   3.656
  159LEU   HD13 2081   7.135   9.523   3.796
  159LEU    CD2 2082   7.217   9.259   3.628
  159LEU   HD21 2083   7.249   9.228   3.728
  159LEU   HD22 2084   7.161   9.175   3.589
  159LEU   HD23 2085   7.306   9.284   3.570
  159LEU      C 2086   6.888   9.579   3.556
  159LEU      O 2087   6.970   9.670   3.547
  160ILE      N 2088   6.802   9.557   3.460
  160ILE      H 2089   6.721   9.501   3.480
  160ILE     CA 2090   6.804   9.625   3.328
  160ILE     HA 2091   6.904   9.616   3.285
  160ILE     CB 2092   6.719   9.548   3.227
  160ILE     HB 2093   6.621   9.528   3.271
  160ILE    CG2 2094   6.700   9.613   3.082
  160ILE   HG21 2095   6.647   9.708   3.089
  160ILE   HG22 2096   6.798   9.637   3.040
  160ILE   HG23 2097   6.644   9.550   3.012
  160ILE    CG1 2098   6.775   9.403   3.210
  160ILE   HG11 2099   6.707   9.355   3.139
  160ILE   HG12 2100   6.748   9.336   3.291
  160ILE     CD 2101   6.931   9.377   3.179
  160ILE    HD1 2102   6.990   9.387   3.269
  160ILE    HD2 2103   6.937   9.275   3.141
  160ILE    HD3 2104   6.961   9.444   3.098
  160ILE      C 2105   6.768   9.774   3.327
  160ILE      O 2106   6.659   9.816   3.374
  161TYR      N 2107   6.860   9.863   3.281
  161TYR      H 2108   6.946   9.825   3.244
  161TYR     CA 2109   6.841  10.009   3.273
  161TYR     HA 2110   6.746  10.021   3.325
  161TYR     CB 2111   6.953  10.078   3.353
  161TYR    HB1 2112   7.049  10.070   3.303
  161TYR    HB2 2113   6.951  10.020   3.445
  161TYR     CG 2114   6.930  10.215   3.395
  161TYR    CD1 2115   6.894  10.324   3.311
  161TYR    HD1 2116   6.874  10.309   3.206
  161TYR    CE1 2117   6.891  10.457   3.369
  161TYR    HE1 2118   6.863  10.535   3.300
  161TYR     CZ 2119   6.899  10.473   3.506
  161TYR     OH 2120   6.883  10.593   3.557
  161TYR     HH 2121   6.839  10.652   3.496
  161TYR    CE2 2122   6.951  10.366   3.587
  161TYR    HE2 2123   6.969  10.377   3.693
  161TYR    CD2 2124   6.964  10.245   3.530
  161TYR    HD2 2125   7.010  10.169   3.591
  161TYR      C 2126   6.831  10.058   3.127
  161TYR      O 2127   6.929  10.032   3.060
  162PHE      N 2128   6.725  10.127   3.082
  162PHE      H 2129   6.646  10.133   3.144
  162PHE     CA 2130   6.695  10.176   2.951
  162PHE     HA 2131   6.783  10.162   2.888
  162PHE     CB 2132   6.570  10.101   2.887
  162PHE    HB1 2133   6.526  10.162   2.808
  162PHE    HB2 2134   6.490  10.106   2.961
  162PHE     CG 2135   6.587   9.960   2.841
  162PHE    CD1 2136   6.468   9.891   2.815
  162PHE    HD1 2137   6.374   9.931   2.849
  162PHE    CE1 2138   6.481   9.758   2.768
  162PHE    HE1 2139   6.390   9.700   2.767
  162PHE     CZ 2140   6.604   9.688   2.761
  162PHE     HZ 2141   6.607   9.585   2.730
  162PHE    CE2 2142   6.723   9.757   2.784
  162PHE    HE2 2143   6.819   9.709   2.777
  162PHE    CD2 2144   6.713   9.895   2.820
  162PHE    HD2 2145   6.801   9.953   2.838
  162PHE      C 2146   6.677  10.322   2.941
  162PHE      O 2147   6.701  10.382   2.837
  163GLY      N 2148   6.628  10.390   3.042
  163GLY      H 2149   6.606  10.332   3.121
  163GLY     CA 2150   6.622  10.529   3.060
  163GLY    HA1 2151   6.685  10.580   2.987
  163GLY    HA2 2152   6.664  10.554   3.157
  163GLY      C 2153   6.479  10.578   3.054
  163GLY      O 2154   6.388  10.514   3.110
  164GLU      N 2155   6.459  10.690   2.990
  164GLU      H 2156   6.543  10.741   2.966
  164GLU     CA 2157   6.330  10.747   2.965
  164GLU     HA 2158   6.256  10.686   3.018
  164GLU     CB 2159   6.313  10.880   3.045
  164GLU    HB1 2160   6.356  10.955   2.978
  164GLU    HB2 2161   6.358  10.868   3.143
  164GLU     CG 2162   6.165  10.922   3.057
  164GLU    HG1 2163   6.109  10.851   3.118
  164GLU    HG2 2164   6.123  10.927   2.957
  164GLU     CD 2165   6.145  11.052   3.125
  164GLU    OE1 2166   6.179  11.161   3.064
  164GLU    OE2 2167   6.097  11.061   3.239
  164GLU      C 2168   6.287  10.767   2.816
  164GLU      O 2169   6.162  10.748   2.791
  165HIE      N 2170   6.370  10.807   2.726
  165HIE      H 2171   6.463  10.820   2.763
  165HIE     CA 2172   6.329  10.852   2.598
  165HIE     HA 2173   6.221  10.858   2.593
  165HIE     CB 2174   6.376  11.001   2.582
  165HIE    HB1 2175   6.333  11.060   2.663
  165HIE    HB2 2176   6.331  11.043   2.492
  165HIE     CG 2177   6.523  11.027   2.578
  165HIE    ND1 2178   6.614  11.003   2.471
  165HIE    CE1 2179   6.734  11.037   2.509
  165HIE    HE1 2180   6.822  11.020   2.448
  165HIE    NE2 2181   6.722  11.079   2.630
  165HIE    HE2 2182   6.795  11.112   2.693
  165HIE    CD2 2183   6.592  11.081   2.677
  165HIE    HD2 2184   6.551  11.129   2.764
  165HIE      C 2185   6.382  10.764   2.488
  165HIE      O 2186   6.477  10.685   2.507
  166PRO      N 2187   6.324  10.769   2.361
  166PRO     CD 2188   6.187  10.813   2.333
  166PRO    HD1 2189   6.195  10.920   2.316
  166PRO    HD2 2190   6.118  10.783   2.412
  166PRO     CG 2191   6.139  10.746   2.205
  166PRO    HG1 2192   6.098  10.820   2.137
  166PRO    HG2 2193   6.054  10.680   2.219
  166PRO     CB 2194   6.263  10.676   2.142
  166PRO    HB1 2195   6.308  10.754   2.081
  166PRO    HB2 2196   6.238  10.584   2.088
  166PRO     CA 2197   6.354  10.656   2.270
  166PRO     HA 2198   6.338  10.563   2.324
  166PRO      C 2199   6.503  10.653   2.228
  166PRO      O 2200   6.546  10.544   2.211
  167LEU      N 2201   6.576  10.763   2.215
  167LEU      H 2202   6.528  10.848   2.242
  167LEU     CA 2203   6.719  10.774   2.187
  167LEU     HA 2204   6.752  10.721   2.097
  167LEU     CB 2205   6.749  10.922   2.152
  167LEU    HB1 2206   6.716  10.989   2.232
  167LEU    HB2 2207   6.689  10.944   2.064
  167LEU     CG 2208   6.898  10.957   2.117
  167LEU     HG 2209   6.964  10.930   2.200
  167LEU    CD1 2210   6.942  10.872   1.994
  167LEU   HD11 2211   6.947  10.763   2.002
  167LEU   HD12 2212   6.880  10.908   1.912
  167LEU   HD13 2213   7.043  10.912   1.988
  167LEU    CD2 2214   6.919  11.104   2.091
  167LEU   HD21 2215   6.842  11.147   2.026
  167LEU   HD22 2216   6.910  11.153   2.188
  167LEU   HD23 2217   7.014  11.126   2.043
  167LEU      C 2218   6.803  10.711   2.296
  167LEU      O 2219   6.901  10.653   2.266
  168SER      N 2220   6.759  10.717   2.424
  168SER      H 2221   6.676  10.769   2.448
  168SER     CA 2222   6.821  10.649   2.529
  168SER     HA 2223   6.927  10.675   2.525
  168SER     CB 2224   6.760  10.707   2.654
  168SER    HB1 2225   6.668  10.657   2.685
  168SER    HB2 2226   6.736  10.813   2.645
  168SER     OG 2227   6.843  10.668   2.766
  168SER     HG 2228   6.815  10.580   2.792
  168SER      C 2229   6.799  10.498   2.523
  168SER      O 2230   6.891  10.418   2.530
  169PHE      N 2231   6.675  10.457   2.495
  169PHE      H 2232   6.599  10.524   2.490
  169PHE     CA 2233   6.641  10.316   2.483
  169PHE     HA 2234   6.651  10.265   2.578
  169PHE     CB 2235   6.488  10.302   2.461
  169PHE    HB1 2236   6.466  10.229   2.384
  169PHE    HB2 2237   6.452  10.386   2.401
  169PHE     CG 2238   6.397  10.295   2.585
  169PHE    CD1 2239   6.408  10.399   2.683
  169PHE    HD1 2240   6.480  10.479   2.681
  169PHE    CE1 2241   6.335  10.385   2.802
  169PHE    HE1 2242   6.338  10.461   2.879
  169PHE     CZ 2243   6.244  10.279   2.814
  169PHE     HZ 2244   6.184  10.272   2.903
  169PHE    CE2 2245   6.245  10.176   2.720
  169PHE    HE2 2246   6.167  10.102   2.729
  169PHE    CD2 2247   6.313  10.190   2.604
  169PHE    HD2 2248   6.301  10.112   2.530
  169PHE      C 2249   6.726  10.247   2.371
  169PHE      O 2250   6.777  10.139   2.387
  170ALA      N 2251   6.729  10.308   2.252
  170ALA      H 2252   6.684  10.397   2.234
  170ALA     CA 2253   6.809  10.268   2.139
  170ALA     HA 2254   6.773  10.178   2.089
  170ALA     CB 2255   6.795  10.380   2.032
  170ALA    HB1 2256   6.808  10.482   2.068
  170ALA    HB2 2257   6.864  10.360   1.950
  170ALA    HB3 2258   6.698  10.375   1.982
  170ALA      C 2259   6.962  10.241   2.166
  170ALA      O 2260   7.019  10.138   2.135
  171ALA      N 2261   7.016  10.341   2.237
  171ALA      H 2262   6.956  10.416   2.266
  171ALA     CA 2263   7.153  10.333   2.287
  171ALA     HA 2264   7.219  10.325   2.202
  171ALA     CB 2265   7.189  10.475   2.349
  171ALA    HB1 2266   7.168  10.557   2.280
  171ALA    HB2 2267   7.129  10.492   2.438
  171ALA    HB3 2268   7.294  10.468   2.376
  171ALA      C 2269   7.182  10.223   2.393
  171ALA      O 2270   7.291  10.156   2.392
  172CYS      N 2271   7.079  10.185   2.473
  172CYS      H 2272   7.000  10.248   2.470
  172CYS     CA 2273   7.088  10.079   2.575
  172CYS     HA 2274   7.185  10.077   2.625
  172CYS     CB 2275   6.986  10.103   2.685
  172CYS    HB1 2276   6.989  10.016   2.751
  172CYS    HB2 2277   6.891  10.105   2.632
  172CYS     SG 2278   6.993  10.256   2.777
  172CYS     HG 2279   6.966  10.333   2.671
  172CYS      C 2280   7.077   9.938   2.512
  172CYS      O 2281   7.134   9.850   2.570
  173VAL      N 2282   7.001   9.920   2.402
  173VAL      H 2283   6.949   9.998   2.365
  173VAL     CA 2284   7.016   9.802   2.318
  173VAL     HA 2285   7.051   9.719   2.380
  173VAL     CB 2286   6.884   9.754   2.254
  173VAL     HB 2287   6.910   9.668   2.192
  173VAL    CG1 2288   6.775   9.708   2.350
  173VAL   HG11 2289   6.683   9.676   2.301
  173VAL   HG12 2290   6.807   9.620   2.407
  173VAL   HG13 2291   6.749   9.782   2.426
  173VAL    CG2 2292   6.826   9.876   2.167
  173VAL   HG21 2293   6.910   9.898   2.100
  173VAL   HG22 2294   6.743   9.844   2.105
  173VAL   HG23 2295   6.800   9.962   2.228
  173VAL      C 2296   7.131   9.817   2.215
  173VAL      O 2297   7.157   9.726   2.140
  174ASN      N 2298   7.207   9.925   2.219
  174ASN      H 2299   7.177  10.004   2.274
  174ASN     CA 2300   7.326   9.956   2.140
  174ASN     HA 2301   7.349  10.060   2.163
  174ASN     CB 2302   7.444   9.870   2.184
  174ASN    HB1 2303   7.538   9.906   2.142
  174ASN    HB2 2304   7.426   9.770   2.144
  174ASN     CG 2305   7.472   9.845   2.328
  174ASN    OD1 2306   7.513   9.740   2.364
  174ASN    ND2 2307   7.438   9.926   2.426
  174ASN   HD21 2308   7.378  10.004   2.406
  174ASN   HD22 2309   7.454   9.894   2.520
  174ASN      C 2310   7.302   9.949   1.983
  174ASN      O 2311   7.397   9.938   1.903
  175SER      N 2312   7.174   9.969   1.942
  175SER      H 2313   7.109  10.007   2.009
  175SER     CA 2314   7.130   9.960   1.805
  175SER     HA 2315   7.181   9.875   1.760
  175SER     CB 2316   6.981   9.938   1.787
  175SER    HB1 2317   6.953   9.932   1.682
  175SER    HB2 2318   6.924  10.018   1.832
  175SER     OG 2319   6.941   9.814   1.840
  175SER     HG 2320   6.984   9.741   1.794
  175SER      C 2321   7.172  10.083   1.721
  175SER      O 2322   7.121  10.190   1.731
  176GLU      N 2323   7.252  10.060   1.616
  176GLU      H 2324   7.271   9.965   1.589
  176GLU     CA 2325   7.335  10.168   1.550
  176GLU     HA 2326   7.363  10.242   1.624
  176GLU     CB 2327   7.469  10.104   1.497
  176GLU    HB1 2328   7.444  10.040   1.412
  176GLU    HB2 2329   7.524  10.045   1.571
  176GLU     CG 2330   7.561  10.224   1.466
  176GLU    HG1 2331   7.587  10.285   1.552
  176GLU    HG2 2332   7.517  10.277   1.381
  176GLU     CD 2333   7.694  10.178   1.404
  176GLU    OE1 2334   7.798  10.201   1.465
  176GLU    OE2 2335   7.689  10.123   1.295
  176GLU      C 2336   7.259  10.249   1.444
  176GLU      O 2337   7.265  10.368   1.438
  177GLU      N 2338   7.174  10.183   1.365
  177GLU      H 2339   7.161  10.083   1.371
  177GLU     CA 2340   7.082  10.248   1.271
  177GLU     HA 2341   7.135  10.330   1.222
  177GLU     CB 2342   7.051  10.153   1.158
  177GLU    HB1 2343   6.977  10.079   1.188
  177GLU    HB2 2344   7.139  10.098   1.125
  177GLU     CG 2345   6.981  10.218   1.034
  177GLU    HG1 2346   6.906  10.292   1.064
  177GLU    HG2 2347   6.940  10.134   0.979
  177GLU     CD 2348   7.082  10.292   0.945
  177GLU    OE1 2349   7.176  10.359   0.989
  177GLU    OE2 2350   7.050  10.289   0.823
  177GLU      C 2351   6.958  10.312   1.333
  177GLU      O 2352   6.925  10.424   1.301
  178ILE      N 2353   6.912  10.254   1.441
  178ILE      H 2354   6.956  10.166   1.463
  178ILE     CA 2355   6.811  10.310   1.531
  178ILE     HA 2356   6.717  10.329   1.479
  178ILE     CB 2357   6.773  10.189   1.620
  178ILE     HB 2358   6.862  10.158   1.673
  178ILE    CG2 2359   6.672  10.234   1.729
  178ILE   HG21 2360   6.573  10.253   1.687
  178ILE   HG22 2361   6.667  10.158   1.807
  178ILE   HG23 2362   6.698  10.335   1.763
  178ILE    CG1 2363   6.699  10.073   1.550
  178ILE   HG11 2364   6.772  10.020   1.488
  178ILE   HG12 2365   6.625  10.112   1.480
  178ILE     CD 2366   6.634   9.960   1.626
  178ILE    HD1 2367   6.636   9.869   1.565
  178ILE    HD2 2368   6.688   9.935   1.718
  178ILE    HD3 2369   6.535   9.982   1.665
  178ILE      C 2370   6.855  10.438   1.597
  178ILE      O 2371   6.778  10.535   1.599
  179VAL      N 2372   6.982  10.446   1.656
  179VAL      H 2373   7.046  10.368   1.653
  179VAL     CA 2374   7.040  10.575   1.692
  179VAL     HA 2375   6.995  10.625   1.778
  179VAL     CB 2376   7.181  10.567   1.751
  179VAL     HB 2377   7.236  10.493   1.693
  179VAL    CG1 2378   7.259  10.704   1.750
  179VAL   HG11 2379   7.355  10.699   1.801
  179VAL   HG12 2380   7.282  10.736   1.649
  179VAL   HG13 2381   7.196  10.781   1.795
  179VAL    CG2 2382   7.180  10.522   1.897
  179VAL   HG21 2383   7.130  10.604   1.948
  179VAL   HG22 2384   7.124  10.428   1.902
  179VAL   HG23 2385   7.282  10.516   1.934
  179VAL      C 2386   7.044  10.675   1.574
  179VAL      O 2387   6.995  10.785   1.591
  180ARG      N 2388   7.094  10.640   1.452
  180ARG      H 2389   7.120  10.544   1.434
  180ARG     CA 2390   7.111  10.742   1.342
  180ARG     HA 2391   7.152  10.839   1.374
  180ARG     CB 2392   7.205  10.688   1.230
  180ARG    HB1 2393   7.197  10.762   1.150
  180ARG    HB2 2394   7.179  10.591   1.187
  180ARG     CG 2395   7.346  10.707   1.280
  180ARG    HG1 2396   7.360  10.654   1.375
  180ARG    HG2 2397   7.378  10.810   1.298
  180ARG     CD 2398   7.444  10.658   1.166
  180ARG    HD1 2399   7.420  10.712   1.075
  180ARG    HD2 2400   7.413  10.555   1.149
  180ARG     NE 2401   7.578  10.659   1.197
  180ARG     HE 2402   7.611  10.753   1.212
  180ARG     CZ 2403   7.678  10.569   1.188
  180ARG    NH1 2404   7.803  10.607   1.176
  180ARG   HH11 2405   7.836  10.703   1.174
  180ARG   HH12 2406   7.878  10.542   1.158
  180ARG    NH2 2407   7.658  10.443   1.167
  180ARG   HH21 2408   7.566  10.402   1.171
  180ARG   HH22 2409   7.737  10.381   1.152
  180ARG      C 2410   6.972  10.783   1.287
  180ARG      O 2411   6.957  10.902   1.255
  181LEU      N 2412   6.879  10.689   1.282
  181LEU      H 2413   6.903  10.592   1.296
  181LEU     CA 2414   6.737  10.712   1.264
  181LEU     HA 2415   6.717  10.757   1.167
  181LEU     CB 2416   6.653  10.580   1.265
  181LEU    HB1 2417   6.552  10.611   1.294
  181LEU    HB2 2418   6.688  10.511   1.342
  181LEU     CG 2419   6.647  10.505   1.134
  181LEU     HG 2420   6.743  10.503   1.083
  181LEU    CD1 2421   6.612  10.356   1.153
  181LEU   HD11 2422   6.612  10.310   1.054
  181LEU   HD12 2423   6.685  10.304   1.216
  181LEU   HD13 2424   6.511  10.351   1.193
  181LEU    CD2 2425   6.544  10.572   1.042
  181LEU   HD21 2426   6.441  10.547   1.069
  181LEU   HD22 2427   6.543  10.681   1.047
  181LEU   HD23 2428   6.569  10.543   0.940
  181LEU      C 2429   6.683  10.807   1.364
  181LEU      O 2430   6.627  10.912   1.318
  182LEU      N 2431   6.688  10.783   1.497
  182LEU      H 2432   6.743  10.702   1.524
  182LEU     CA 2433   6.640  10.882   1.593
  182LEU     HA 2434   6.537  10.898   1.562
  182LEU     CB 2435   6.640  10.823   1.736
  182LEU    HB1 2436   6.618  10.909   1.798
  182LEU    HB2 2437   6.739  10.785   1.761
  182LEU     CG 2438   6.526  10.717   1.752
  182LEU     HG 2439   6.533  10.654   1.663
  182LEU    CD1 2440   6.548  10.626   1.869
  182LEU   HD11 2441   6.521  10.672   1.964
  182LEU   HD12 2442   6.482  10.539   1.863
  182LEU   HD13 2443   6.649  10.585   1.882
  182LEU    CD2 2444   6.386  10.782   1.761
  182LEU   HD21 2445   6.313  10.701   1.756
  182LEU   HD22 2446   6.387  10.826   1.861
  182LEU   HD23 2447   6.372  10.851   1.679
  182LEU      C 2448   6.700  11.021   1.590
  182LEU      O 2449   6.626  11.117   1.610
  183ILE      N 2450   6.826  11.034   1.552
  183ILE      H 2451   6.886  10.953   1.548
  183ILE     CA 2452   6.888  11.166   1.537
  183ILE     HA 2453   6.854  11.231   1.618
  183ILE     CB 2454   7.041  11.166   1.545
  183ILE     HB 2455   7.071  11.086   1.477
  183ILE    CG2 2456   7.103  11.306   1.510
  183ILE   HG21 2457   7.211  11.306   1.496
  183ILE   HG22 2458   7.066  11.349   1.416
  183ILE   HG23 2459   7.088  11.380   1.588
  183ILE    CG1 2460   7.077  11.124   1.692
  183ILE   HG11 2461   7.028  11.030   1.719
  183ILE   HG12 2462   7.053  11.203   1.763
  183ILE     CD 2463   7.227  11.080   1.679
  183ILE    HD1 2464   7.244  11.003   1.604
  183ILE    HD2 2465   7.289  11.169   1.668
  183ILE    HD3 2466   7.255  11.031   1.772
  183ILE      C 2467   6.832  11.238   1.413
  183ILE      O 2468   6.799  11.357   1.411
  184GLU      N 2469   6.813  11.163   1.304
  184GLU      H 2470   6.816  11.062   1.309
  184GLU     CA 2471   6.759  11.211   1.176
  184GLU     HA 2472   6.823  11.290   1.138
  184GLU     CB 2473   6.760  11.090   1.082
  184GLU    HB1 2474   6.716  10.994   1.108
  184GLU    HB2 2475   6.864  11.063   1.063
  184GLU     CG 2476   6.690  11.133   0.952
  184GLU    HG1 2477   6.734  11.228   0.920
  184GLU    HG2 2478   6.584  11.142   0.978
  184GLU     CD 2479   6.709  11.017   0.846
  184GLU    OE1 2480   6.605  10.965   0.806
  184GLU    OE2 2481   6.819  10.995   0.796
  184GLU      C 2482   6.619  11.265   1.196
  184GLU      O 2483   6.587  11.371   1.138
  185HID      N 2484   6.533  11.202   1.275
  185HID      H 2485   6.563  11.123   1.330
  185HID     CA 2486   6.403  11.249   1.322
  185HID     HA 2487   6.366  11.314   1.243
  185HID     CB 2488   6.312  11.126   1.333
  185HID    HB1 2489   6.207  11.150   1.354
  185HID    HB2 2490   6.333  11.059   1.417
  185HID     CG 2491   6.306  11.044   1.202
  185HID    ND1 2492   6.403  10.957   1.154
  185HID    HD1 2493   6.491  10.937   1.200
  185HID    CE1 2494   6.364  10.913   1.034
  185HID    HE1 2495   6.433  10.860   0.970
  185HID    NE2 2496   6.236  10.959   1.002
  185HID    CD2 2497   6.207  11.050   1.106
  185HID    HD2 2498   6.113  11.097   1.129
  185HID      C 2499   6.405  11.347   1.442
  185HID      O 2500   6.303  11.369   1.507
  186GLY      N 2501   6.520  11.389   1.495
  186GLY      H 2502   6.608  11.359   1.454
  186GLY     CA 2503   6.522  11.507   1.586
  186GLY    HA1 2504   6.441  11.569   1.548
  186GLY    HA2 2505   6.617  11.555   1.561
  186GLY      C 2506   6.510  11.486   1.737
  186GLY      O 2507   6.486  11.584   1.809
  187ALA      N 2508   6.523  11.360   1.784
  187ALA      H 2509   6.536  11.277   1.727
  187ALA     CA 2510   6.540  11.328   1.926
  187ALA     HA 2511   6.446  11.348   1.977
  187ALA     CB 2512   6.579  11.185   1.928
  187ALA    HB1 2513   6.588  11.148   2.031
  187ALA    HB2 2514   6.507  11.119   1.880
  187ALA    HB3 2515   6.677  11.174   1.881
  187ALA      C 2516   6.648  11.407   1.993
  187ALA      O 2517   6.757  11.441   1.931
  188ASP      N 2518   6.624  11.451   2.116
  188ASP      H 2519   6.534  11.439   2.159
  188ASP     CA 2520   6.717  11.531   2.191
  188ASP     HA 2521   6.764  11.596   2.117
  188ASP     CB 2522   6.650  11.631   2.284
  188ASP    HB1 2523   6.620  11.581   2.376
  188ASP    HB2 2524   6.570  11.672   2.223
  188ASP     CG 2525   6.749  11.739   2.334
  188ASP    OD1 2526   6.782  11.840   2.262
  188ASP    OD2 2527   6.803  11.720   2.443
  188ASP      C 2528   6.838  11.448   2.256
  188ASP      O 2529   6.819  11.365   2.351
  189ILE      N 2530   6.956  11.478   2.206
  189ILE      H 2531   6.959  11.566   2.156
  189ILE     CA 2532   7.087  11.408   2.245
  189ILE     HA 2533   7.074  11.300   2.247
  189ILE     CB 2534   7.204  11.441   2.144
  189ILE     HB 2535   7.243  11.543   2.139
  189ILE    CG2 2536   7.324  11.347   2.151
  189ILE   HG21 2537   7.302  11.241   2.132
  189ILE   HG22 2538   7.404  11.383   2.087
  189ILE   HG23 2539   7.358  11.344   2.254
  189ILE    CG1 2540   7.153  11.411   2.001
  189ILE   HG11 2541   7.058  11.462   1.992
  189ILE   HG12 2542   7.145  11.304   1.983
  189ILE     CD 2543   7.250  11.464   1.889
  189ILE    HD1 2544   7.283  11.565   1.913
  189ILE    HD2 2545   7.344  11.411   1.874
  189ILE    HD3 2546   7.188  11.470   1.800
  189ILE      C 2547   7.142  11.445   2.386
  189ILE      O 2548   7.199  11.359   2.452
  190ARG      N 2549   7.122  11.570   2.436
  190ARG      H 2550   7.060  11.632   2.386
  190ARG     CA 2551   7.156  11.610   2.573
  190ARG     HA 2552   7.249  11.558   2.598
  190ARG     CB 2553   7.166  11.763   2.583
  190ARG    HB1 2554   7.177  11.798   2.685
  190ARG    HB2 2555   7.075  11.808   2.546
  190ARG     CG 2556   7.283  11.805   2.493
  190ARG    HG1 2557   7.270  11.771   2.390
  190ARG    HG2 2558   7.374  11.754   2.524
  190ARG     CD 2559   7.324  11.952   2.497
  190ARG    HD1 2560   7.353  11.976   2.599
  190ARG    HD2 2561   7.244  12.023   2.476
  190ARG     NE 2562   7.441  11.972   2.408
  190ARG     HE 2563   7.442  11.913   2.326
  190ARG     CZ 2564   7.561  12.022   2.436
  190ARG    NH1 2565   7.581  12.096   2.543
  190ARG   HH11 2566   7.505  12.114   2.607
  190ARG   HH12 2567   7.674  12.129   2.567
  190ARG    NH2 2568   7.662  12.000   2.353
  190ARG   HH21 2569   7.666  11.922   2.289
  190ARG   HH22 2570   7.748  12.046   2.379
  190ARG      C 2571   7.044  11.567   2.678
  190ARG      O 2572   7.066  11.592   2.797
  191ALA      N 2573   6.929  11.521   2.634
  191ALA      H 2574   6.913  11.525   2.535
  191ALA     CA 2575   6.808  11.501   2.713
  191ALA     HA 2576   6.793  11.589   2.777
  191ALA     CB 2577   6.684  11.481   2.628
  191ALA    HB1 2578   6.704  11.385   2.579
  191ALA    HB2 2579   6.610  11.456   2.704
  191ALA    HB3 2580   6.654  11.567   2.569
  191ALA      C 2581   6.825  11.374   2.807
  191ALA      O 2582   6.884  11.271   2.772
  192GLN      N 2583   6.771  11.389   2.932
  192GLN      H 2584   6.722  11.475   2.950
  192GLN     CA 2585   6.804  11.310   3.051
  192GLN     HA 2586   6.887  11.246   3.023
  192GLN     CB 2587   6.843  11.398   3.164
  192GLN    HB1 2588   6.903  11.336   3.230
  192GLN    HB2 2589   6.752  11.435   3.212
  192GLN     CG 2590   6.949  11.508   3.124
  192GLN    HG1 2591   6.897  11.594   3.081
  192GLN    HG2 2592   7.024  11.470   3.055
  192GLN     CD 2593   7.024  11.562   3.241
  192GLN    OE1 2594   7.012  11.513   3.353
  192GLN    NE2 2595   7.091  11.670   3.229
  192GLN   HE21 2596   7.088  11.719   3.141
  192GLN   HE22 2597   7.135  11.697   3.316
  192GLN      C 2598   6.681  11.225   3.089
  192GLN      O 2599   6.583  11.241   3.019
  193ASP      N 2600   6.697  11.132   3.178
  193ASP      H 2601   6.789  11.122   3.219
  193ASP     CA 2602   6.594  11.038   3.215
  193ASP     HA 2603   6.537  11.016   3.124
  193ASP     CB 2604   6.658  10.896   3.250
  193ASP    HB1 2605   6.727  10.861   3.174
  193ASP    HB2 2606   6.577  10.824   3.248
  193ASP     CG 2607   6.719  10.873   3.385
  193ASP    OD1 2608   6.741  10.754   3.420
  193ASP    OD2 2609   6.731  10.971   3.462
  193ASP      C 2610   6.498  11.088   3.327
  193ASP      O 2611   6.486  11.207   3.364
  194SER      N 2612   6.416  10.996   3.388
  194SER      H 2613   6.430  10.897   3.382
  194SER     CA 2614   6.311  11.036   3.487
  194SER     HA 2615   6.260  11.124   3.448
  194SER     CB 2616   6.208  10.918   3.499
  194SER    HB1 2617   6.134  10.920   3.419
  194SER    HB2 2618   6.160  10.912   3.597
  194SER     OG 2619   6.280  10.793   3.486
  194SER     HG 2620   6.243  10.755   3.407
  194SER      C 2621   6.363  11.076   3.617
  194SER      O 2622   6.299  11.138   3.700
  195LEU      N 2623   6.491  11.041   3.646
  195LEU      H 2624   6.541  10.972   3.591
  195LEU     CA 2625   6.564  11.088   3.769
  195LEU     HA 2626   6.493  11.126   3.842
  195LEU     CB 2627   6.636  10.969   3.841
  195LEU    HB1 2628   6.674  10.999   3.939
  195LEU    HB2 2629   6.717  10.938   3.776
  195LEU     CG 2630   6.547  10.848   3.873
  195LEU     HG 2631   6.500  10.799   3.788
  195LEU    CD1 2632   6.638  10.744   3.949
  195LEU   HD11 2633   6.578  10.657   3.978
  195LEU   HD12 2634   6.711  10.705   3.878
  195LEU   HD13 2635   6.695  10.789   4.031
  195LEU    CD2 2636   6.435  10.882   3.968
  195LEU   HD21 2637   6.374  10.953   3.912
  195LEU   HD22 2638   6.375  10.796   3.996
  195LEU   HD23 2639   6.484  10.933   4.051
  195LEU      C 2640   6.658  11.204   3.743
  195LEU      O 2641   6.649  11.302   3.816
  196GLY      N 2642   6.752  11.186   3.652
  196GLY      H 2643   6.749  11.098   3.602
  196GLY     CA 2644   6.817  11.302   3.584
  196GLY    HA1 2645   6.803  11.393   3.642
  196GLY    HA2 2646   6.765  11.320   3.490
  196GLY      C 2647   6.965  11.266   3.552
  196GLY      O 2648   7.060  11.305   3.618
  197ASN      N 2649   6.971  11.169   3.457
  197ASN      H 2650   6.883  11.146   3.412
  197ASN     CA 2651   7.091  11.119   3.392
  197ASN     HA 2652   7.178  11.170   3.434
  197ASN     CB 2653   7.120  10.972   3.434
  197ASN    HB1 2654   7.222  10.945   3.409
  197ASN    HB2 2655   7.053  10.900   3.386
  197ASN     CG 2656   7.107  10.961   3.589
  197ASN    OD1 2657   7.191  10.976   3.671
  197ASN    ND2 2658   6.986  10.926   3.634
  197ASN   HD21 2659   6.907  10.915   3.571
  197ASN   HD22 2660   6.990  10.917   3.734
  197ASN      C 2661   7.089  11.133   3.239
  197ASN      O 2662   6.989  11.088   3.178
  198THR      N 2663   7.188  11.186   3.170
  198THR      H 2664   7.264  11.215   3.230
  198THR     CA 2665   7.210  11.178   3.024
  198THR     HA 2666   7.120  11.217   2.977
  198THR     CB 2667   7.337  11.254   2.984
  198THR     HB 2668   7.349  11.232   2.878
  198THR    CG2 2669   7.336  11.404   3.003
  198THR   HG21 2670   7.263  11.455   2.940
  198THR   HG22 2671   7.312  11.432   3.105
  198THR   HG23 2672   7.435  11.441   2.976
  198THR    OG1 2673   7.453  11.195   3.051
  198THR    HG1 2674   7.527  11.247   3.019
  198THR      C 2675   7.228  11.035   2.976
  198THR      O 2676   7.260  10.935   3.042
  199VAL      N 2677   7.212  11.015   2.846
  199VAL      H 2678   7.191  11.097   2.791
  199VAL     CA 2679   7.233  10.883   2.771
  199VAL     HA 2680   7.169  10.802   2.806
  199VAL     CB 2681   7.194  10.906   2.621
  199VAL     HB 2682   7.255  10.987   2.580
  199VAL    CG1 2683   7.204  10.778   2.540
  199VAL   HG11 2684   7.306  10.745   2.524
  199VAL   HG12 2685   7.150  10.696   2.587
  199VAL   HG13 2686   7.162  10.791   2.440
  199VAL    CG2 2687   7.046  10.944   2.613
  199VAL   HG21 2688   6.993  10.896   2.696
  199VAL   HG22 2689   7.041  11.051   2.633
  199VAL   HG23 2690   7.011  10.945   2.510
  199VAL      C 2691   7.376  10.834   2.788
  199VAL      O 2692   7.400  10.717   2.822
  200LEU      N 2693   7.478  10.926   2.779
  200LEU      H 2694   7.455  11.021   2.752
  200LEU     CA 2695   7.619  10.906   2.815
  200LEU     HA 2696   7.658  10.824   2.755
  200LEU     CB 2697   7.686  11.035   2.791
  200LEU    HB1 2698   7.788  11.018   2.826
  200LEU    HB2 2699   7.639  11.108   2.858
  200LEU     CG 2700   7.699  11.102   2.649
  200LEU     HG 2701   7.620  11.177   2.645
  200LEU    CD1 2702   7.835  11.170   2.650
  200LEU   HD11 2703   7.860  11.214   2.553
  200LEU   HD12 2704   7.848  11.243   2.731
  200LEU   HD13 2705   7.911  11.093   2.661
  200LEU    CD2 2706   7.695  11.017   2.527
  200LEU   HD21 2707   7.745  11.065   2.443
  200LEU   HD22 2708   7.764  10.934   2.545
  200LEU   HD23 2709   7.598  10.983   2.491
  200LEU      C 2710   7.632  10.841   2.956
  200LEU      O 2711   7.696  10.735   2.965
  201HID      N 2712   7.564  10.884   3.062
  201HID      H 2713   7.505  10.966   3.054
  201HID     CA 2714   7.564  10.812   3.191
  201HID     HA 2715   7.669  10.806   3.221
  201HID     CB 2716   7.489  10.893   3.298
  201HID    HB1 2717   7.463  10.831   3.384
  201HID    HB2 2718   7.397  10.929   3.253
  201HID     CG 2719   7.564  11.008   3.353
  201HID    ND1 2720   7.564  11.131   3.300
  201HID    HD1 2721   7.514  11.159   3.218
  201HID    CE1 2722   7.644  11.211   3.372
  201HID    HE1 2723   7.662  11.315   3.353
  201HID    NE2 2724   7.695  11.142   3.474
  201HID    CD2 2725   7.645  11.011   3.463
  201HID    HD2 2726   7.663  10.935   3.538
  201HID      C 2727   7.505  10.670   3.182
  201HID      O 2728   7.546  10.581   3.257
  202ILE      N 2729   7.390  10.655   3.108
  202ILE      H 2730   7.357  10.738   3.061
  202ILE     CA 2731   7.310  10.534   3.105
  202ILE     HA 2732   7.300  10.503   3.209
  202ILE     CB 2733   7.167  10.563   3.048
  202ILE     HB 2734   7.176  10.626   2.960
  202ILE    CG2 2735   7.094  10.428   3.020
  202ILE   HG21 2736   6.992  10.447   2.985
  202ILE   HG22 2737   7.146  10.384   2.935
  202ILE   HG23 2738   7.103  10.365   3.109
  202ILE    CG1 2739   7.100  10.640   3.165
  202ILE   HG11 2740   7.165  10.716   3.208
  202ILE   HG12 2741   7.085  10.576   3.252
  202ILE     CD 2742   6.980  10.720   3.118
  202ILE    HD1 2743   6.902  10.655   3.078
  202ILE    HD2 2744   6.932  10.773   3.200
  202ILE    HD3 2745   7.012  10.789   3.040
  202ILE      C 2746   7.388  10.422   3.032
  202ILE      O 2747   7.372  10.301   3.064
  203LEU      N 2748   7.473  10.457   2.939
  203LEU      H 2749   7.476  10.555   2.916
  203LEU     CA 2750   7.575  10.365   2.894
  203LEU     HA 2751   7.525  10.271   2.869
  203LEU     CB 2752   7.633  10.439   2.770
  203LEU    HB1 2753   7.714  10.373   2.741
  203LEU    HB2 2754   7.674  10.535   2.803
  203LEU     CG 2755   7.537  10.472   2.649
  203LEU     HG 2756   7.447  10.529   2.670
  203LEU    CD1 2757   7.621  10.546   2.546
  203LEU   HD11 2758   7.699  10.485   2.500
  203LEU   HD12 2759   7.556  10.575   2.464
  203LEU   HD13 2760   7.654  10.640   2.590
  203LEU    CD2 2761   7.487  10.339   2.583
  203LEU   HD21 2762   7.430  10.278   2.653
  203LEU   HD22 2763   7.429  10.359   2.493
  203LEU   HD23 2764   7.576  10.288   2.545
  203LEU      C 2765   7.683  10.325   2.995
  203LEU      O 2766   7.731  10.216   2.972
  204ILE      N 2767   7.714  10.402   3.097
  204ILE      H 2768   7.670  10.492   3.110
  204ILE     CA 2769   7.803  10.354   3.202
  204ILE     HA 2770   7.890  10.310   3.153
  204ILE     CB 2771   7.868  10.462   3.288
  204ILE     HB 2772   7.788  10.495   3.355
  204ILE    CG2 2773   7.977  10.416   3.386
  204ILE   HG21 2774   8.057  10.363   3.334
  204ILE   HG22 2775   8.028  10.509   3.412
  204ILE   HG23 2776   7.932  10.362   3.469
  204ILE    CG1 2777   7.895  10.593   3.206
  204ILE   HG11 2778   7.913  10.677   3.273
  204ILE   HG12 2779   7.804  10.628   3.158
  204ILE     CD 2780   8.014  10.580   3.106
  204ILE    HD1 2781   7.975  10.567   3.005
  204ILE    HD2 2782   8.078  10.668   3.098
  204ILE    HD3 2783   8.086  10.507   3.143
  204ILE      C 2784   7.748  10.241   3.289
  204ILE      O 2785   7.817  10.167   3.359
  205LEU      N 2786   7.612  10.228   3.287
  205LEU      H 2787   7.567  10.299   3.231
  205LEU     CA 2788   7.531  10.140   3.372
  205LEU     HA 2789   7.597  10.108   3.452
  205LEU     CB 2790   7.414  10.217   3.440
  205LEU    HB1 2791   7.369  10.144   3.507
  205LEU    HB2 2792   7.340  10.246   3.365
  205LEU     CG 2793   7.456  10.345   3.521
  205LEU     HG 2794   7.506  10.415   3.455
  205LEU    CD1 2795   7.338  10.423   3.580
  205LEU   HD11 2796   7.374  10.518   3.620
  205LEU   HD12 2797   7.268  10.461   3.506
  205LEU   HD13 2798   7.293  10.364   3.660
  205LEU    CD2 2799   7.551  10.307   3.632
  205LEU   HD21 2800   7.579  10.386   3.701
  205LEU   HD22 2801   7.519  10.225   3.697
  205LEU   HD23 2802   7.647  10.283   3.587
  205LEU      C 2803   7.487  10.007   3.303
  205LEU      O 2804   7.415   9.923   3.359
  206GLN      N 2805   7.535   9.989   3.180
  206GLN      H 2806   7.596  10.058   3.137
  206GLN     CA 2807   7.508   9.874   3.098
  206GLN     HA 2808   7.406   9.838   3.111
  206GLN     CB 2809   7.519   9.908   2.944
  206GLN    HB1 2810   7.497   9.821   2.882
  206GLN    HB2 2811   7.623   9.939   2.928
  206GLN     CG 2812   7.427  10.018   2.895
  206GLN    HG1 2813   7.444  10.028   2.788
  206GLN    HG2 2814   7.458  10.109   2.947
  206GLN     CD 2815   7.282   9.979   2.917
  206GLN    OE1 2816   7.226   9.871   2.879
  206GLN    NE2 2817   7.216  10.059   2.996
  206GLN   HE21 2818   7.265  10.140   3.031
  206GLN   HE22 2819   7.116  10.049   3.000
  206GLN      C 2820   7.598   9.751   3.135
  206GLN      O 2821   7.715   9.776   3.161
  207PRO      N 2822   7.542   9.629   3.145
  207PRO     CD 2823   7.408   9.598   3.184
  207PRO    HD1 2824   7.345   9.584   3.096
  207PRO    HD2 2825   7.359   9.668   3.251
  207PRO     CG 2826   7.409   9.462   3.252
  207PRO    HG1 2827   7.318   9.402   3.247
  207PRO    HG2 2828   7.436   9.480   3.356
  207PRO     CB 2829   7.523   9.391   3.176
  207PRO    HB1 2830   7.489   9.368   3.075
  207PRO    HB2 2831   7.554   9.305   3.235
  207PRO     CA 2832   7.627   9.511   3.169
  207PRO     HA 2833   7.666   9.511   3.270
  207PRO      C 2834   7.741   9.504   3.067
  207PRO      O 2835   7.858   9.505   3.101
  208ASN      N 2836   7.705   9.512   2.938
  208ASN      H 2837   7.607   9.515   2.915
  208ASN     CA 2838   7.800   9.525   2.823
  208ASN     HA 2839   7.873   9.444   2.829
  208ASN     CB 2840   7.728   9.510   2.687
  208ASN    HB1 2841   7.659   9.592   2.668
  208ASN    HB2 2842   7.678   9.413   2.680
  208ASN     CG 2843   7.840   9.511   2.581
  208ASN    OD1 2844   7.893   9.613   2.539
  208ASN    ND2 2845   7.898   9.401   2.545
  208ASN   HD21 2846   7.875   9.314   2.591
  208ASN   HD22 2847   7.967   9.402   2.471
  208ASN      C 2848   7.881   9.663   2.820
  208ASN      O 2849   7.822   9.771   2.853
  209LYS      N 2850   8.013   9.666   2.791
  209LYS      H 2851   8.049   9.572   2.784
  209LYS     CA 2852   8.108   9.775   2.802
  209LYS     HA 2853   8.070   9.871   2.838
  209LYS     CB 2854   8.213   9.742   2.907
  209LYS    HB1 2855   8.280   9.828   2.914
  209LYS    HB2 2856   8.276   9.657   2.882
  209LYS     CG 2857   8.141   9.728   3.046
  209LYS    HG1 2858   8.048   9.673   3.033
  209LYS    HG2 2859   8.121   9.830   3.078
  209LYS     CD 2860   8.224   9.650   3.149
  209LYS    HD1 2861   8.326   9.689   3.146
  209LYS    HD2 2862   8.234   9.547   3.114
  209LYS     CE 2863   8.171   9.648   3.298
  209LYS    HE1 2864   8.165   9.754   3.324
  209LYS    HE2 2865   8.234   9.603   3.375
  209LYS     NZ 2866   8.042   9.572   3.311
  209LYS    HZ1 2867   8.054   9.472   3.300
  209LYS    HZ2 2868   8.012   9.581   3.407
  209LYS    HZ3 2869   7.971   9.598   3.243
  209LYS      C 2870   8.168   9.814   2.669
  209LYS      O 2871   8.170   9.932   2.634
  210THR      N 2872   8.205   9.714   2.589
  210THR      H 2873   8.186   9.619   2.618
  210THR     CA 2874   8.261   9.737   2.452
  210THR     HA 2875   8.353   9.791   2.473
  210THR     CB 2876   8.300   9.600   2.391
  210THR     HB 2877   8.332   9.623   2.289
  210THR    CG2 2878   8.406   9.519   2.464
  210THR   HG21 2879   8.436   9.439   2.397
  210THR   HG22 2880   8.488   9.588   2.485
  210THR   HG23 2881   8.363   9.478   2.555
  210THR    OG1 2882   8.188   9.513   2.386
  210THR    HG1 2883   8.222   9.424   2.374
  210THR      C 2884   8.165   9.806   2.361
  210THR      O 2885   8.191   9.902   2.293
  211PHE      N 2886   8.045   9.754   2.344
  211PHE      H 2887   8.038   9.664   2.389
  211PHE     CA 2888   7.934   9.808   2.262
  211PHE     HA 2889   7.967   9.834   2.161
  211PHE     CB 2890   7.831   9.693   2.231
  211PHE    HB1 2891   7.738   9.731   2.189
  211PHE    HB2 2892   7.794   9.648   2.323
  211PHE     CG 2893   7.875   9.588   2.131
  211PHE    CD1 2894   7.855   9.612   1.993
  211PHE    HD1 2895   7.844   9.714   1.958
  211PHE    CE1 2896   7.877   9.509   1.900
  211PHE    HE1 2897   7.856   9.534   1.797
  211PHE     CZ 2898   7.910   9.375   1.941
  211PHE     HZ 2899   7.932   9.295   1.871
  211PHE    CE2 2900   7.930   9.349   2.081
  211PHE    HE2 2901   7.965   9.251   2.108
  211PHE    CD2 2902   7.902   9.456   2.171
  211PHE    HD2 2903   7.913   9.437   2.277
  211PHE      C 2904   7.866   9.928   2.318
  211PHE      O 2905   7.844  10.022   2.248
  212ALA      N 2906   7.828   9.919   2.447
  212ALA      H 2907   7.850   9.835   2.499
  212ALA     CA 2908   7.793  10.048   2.511
  212ALA     HA 2909   7.693  10.071   2.473
  212ALA     CB 2910   7.785  10.021   2.662
  212ALA    HB1 2911   7.717   9.937   2.673
  212ALA    HB2 2912   7.882   9.995   2.705
  212ALA    HB3 2913   7.738  10.106   2.710
  212ALA      C 2914   7.901  10.163   2.488
  212ALA      O 2915   7.870  10.281   2.485
  213CYS      N 2916   8.034  10.134   2.481
  213CYS      H 2917   8.053  10.037   2.501
  213CYS     CA 2918   8.142  10.229   2.466
  213CYS     HA 2919   8.121  10.312   2.534
  213CYS     CB 2920   8.276  10.168   2.513
  213CYS    HB1 2921   8.296  10.073   2.464
  213CYS    HB2 2922   8.260  10.155   2.620
  213CYS     SG 2923   8.422  10.273   2.506
  213CYS     HG 2924   8.498  10.234   2.608
  213CYS      C 2925   8.137  10.273   2.319
  213CYS      O 2926   8.165  10.389   2.296
  214GLN      N 2927   8.096  10.189   2.224
  214GLN      H 2928   8.083  10.092   2.250
  214GLN     CA 2929   8.084  10.228   2.087
  214GLN     HA 2930   8.172  10.284   2.055
  214GLN     CB 2931   8.059  10.099   1.999
  214GLN    HB1 2932   7.953  10.077   2.002
  214GLN    HB2 2933   8.108  10.011   2.043
  214GLN     CG 2934   8.111  10.111   1.856
  214GLN    HG1 2935   8.119  10.008   1.824
  214GLN    HG2 2936   8.213  10.148   1.866
  214GLN     CD 2937   8.029  10.197   1.756
  214GLN    OE1 2938   8.061  10.303   1.719
  214GLN    NE2 2939   7.920  10.144   1.718
  214GLN   HE21 2940   7.900  10.048   1.741
  214GLN   HE22 2941   7.878  10.191   1.639
  214GLN      C 2942   7.974  10.332   2.072
  214GLN      O 2943   7.999  10.442   2.021
  215MET      N 2944   7.855  10.302   2.130
  215MET      H 2945   7.829  10.210   2.161
  215MET     CA 2946   7.746  10.401   2.143
  215MET     HA 2947   7.705  10.426   2.046
  215MET     CB 2948   7.633  10.336   2.239
  215MET    HB1 2949   7.559  10.411   2.268
  215MET    HB2 2950   7.674  10.307   2.336
  215MET     CG 2951   7.567  10.215   2.174
  215MET    HG1 2952   7.508  10.175   2.257
  215MET    HG2 2953   7.635  10.133   2.151
  215MET     SD 2954   7.459  10.262   2.033
  215MET     CE 2955   7.560  10.208   1.895
  215MET    HE1 2956   7.645  10.276   1.893
  215MET    HE2 2957   7.585  10.102   1.909
  215MET    HE3 2958   7.499  10.216   1.805
  215MET      C 2959   7.794  10.533   2.200
  215MET      O 2960   7.760  10.649   2.164
  216TYR      N 2961   7.878  10.532   2.302
  216TYR      H 2962   7.909  10.441   2.331
  216TYR     CA 2963   7.928  10.654   2.369
  216TYR     HA 2964   7.849  10.717   2.412
  216TYR     CB 2965   8.013  10.612   2.486
  216TYR    HB1 2966   8.111  10.576   2.454
  216TYR    HB2 2967   7.959  10.535   2.541
  216TYR     CG 2968   8.046  10.728   2.586
  216TYR    CD1 2969   7.984  10.745   2.711
  216TYR    HD1 2970   7.906  10.685   2.754
  216TYR    CE1 2971   8.014  10.852   2.799
  216TYR    HE1 2972   7.959  10.863   2.891
  216TYR     CZ 2973   8.101  10.950   2.749
  216TYR     OH 2974   8.129  11.066   2.815
  216TYR     HH 2975   8.194  11.119   2.768
  216TYR    CE2 2976   8.168  10.932   2.629
  216TYR    HE2 2977   8.245  11.000   2.598
  216TYR    CD2 2978   8.140  10.825   2.544
  216TYR    HD2 2979   8.190  10.816   2.448
  216TYR      C 2980   8.012  10.744   2.265
  216TYR      O 2981   7.998  10.868   2.263
  217ASN      N 2982   8.088  10.677   2.168
  217ASN      H 2983   8.085  10.576   2.179
  217ASN     CA 2984   8.162  10.743   2.065
  217ASN     HA 2985   8.211  10.828   2.113
  217ASN     CB 2986   8.275  10.647   2.009
  217ASN    HB1 2987   8.324  10.699   1.926
  217ASN    HB2 2988   8.228  10.554   1.978
  217ASN     CG 2989   8.387  10.633   2.110
  217ASN    OD1 2990   8.489  10.701   2.111
  217ASN    ND2 2991   8.366  10.560   2.217
  217ASN   HD21 2992   8.277  10.519   2.241
  217ASN   HD22 2993   8.437  10.559   2.289
  217ASN      C 2994   8.070  10.795   1.961
  217ASN      O 2995   8.056  10.914   1.937
  218LEU      N 2996   7.988  10.712   1.899
  218LEU      H 2997   7.992  10.614   1.925
  218LEU     CA 2998   7.870  10.752   1.806
  218LEU     HA 2999   7.903  10.757   1.703
  218LEU     CB 3000   7.772  10.630   1.809
  218LEU    HB1 3001   7.730  10.632   1.909
  218LEU    HB2 3002   7.834  10.543   1.788
  218LEU     CG 3003   7.651  10.620   1.707
  218LEU     HG 3004   7.592  10.710   1.720
  218LEU    CD1 3005   7.699  10.609   1.563
  218LEU   HD11 3006   7.609  10.604   1.501
  218LEU   HD12 3007   7.760  10.696   1.541
  218LEU   HD13 3008   7.766  10.524   1.547
  218LEU    CD2 3009   7.574  10.493   1.735
  218LEU   HD21 3010   7.641  10.408   1.723
  218LEU   HD22 3011   7.530  10.497   1.835
  218LEU   HD23 3012   7.506  10.493   1.650
  218LEU      C 3013   7.795  10.879   1.848
  218LEU      O 3014   7.775  10.969   1.769
  219LEU      N 3015   7.749  10.885   1.971
  219LEU      H 3016   7.757  10.800   2.024
  219LEU     CA 3017   7.649  10.984   2.024
  219LEU     HA 3018   7.574  11.002   1.948
  219LEU     CB 3019   7.580  10.927   2.145
  219LEU    HB1 3020   7.558  11.010   2.212
  219LEU    HB2 3021   7.649  10.871   2.208
  219LEU     CG 3022   7.447  10.855   2.111
  219LEU     HG 3023   7.474  10.795   2.024
  219LEU    CD1 3024   7.404  10.769   2.226
  219LEU   HD11 3025   7.396  10.816   2.323
  219LEU   HD12 3026   7.307  10.725   2.204
  219LEU   HD13 3027   7.478  10.690   2.238
  219LEU    CD2 3028   7.328  10.941   2.066
  219LEU   HD21 3029   7.352  11.014   1.989
  219LEU   HD22 3030   7.249  10.881   2.020
  219LEU   HD23 3031   7.287  10.997   2.149
  219LEU      C 3032   7.719  11.121   2.074
  219LEU      O 3033   7.671  11.230   2.037
  220LEU      N 3034   7.832  11.113   2.144
  220LEU      H 3035   7.857  11.019   2.169
  220LEU     CA 3036   7.927  11.224   2.173
  220LEU     HA 3037   7.867  11.294   2.232
  220LEU     CB 3038   8.052  11.173   2.247
  220LEU    HB1 3039   8.110  11.112   2.179
  220LEU    HB2 3040   8.010  11.122   2.334
  220LEU     CG 3041   8.136  11.295   2.294
  220LEU     HG 3042   8.184  11.344   2.209
  220LEU    CD1 3043   8.078  11.423   2.357
  220LEU   HD11 3044   8.019  11.407   2.447
  220LEU   HD12 3045   8.147  11.505   2.372
  220LEU   HD13 3046   8.003  11.462   2.288
  220LEU    CD2 3047   8.249  11.240   2.382
  220LEU   HD21 3048   8.286  11.153   2.328
  220LEU   HD22 3049   8.340  11.299   2.381
  220LEU   HD23 3050   8.225  11.234   2.488
  220LEU      C 3051   7.963  11.284   2.038
  220LEU      O 3052   7.988  11.403   2.029
  221SER      N 3053   7.997  11.203   1.935
  221SER      H 3054   8.010  11.106   1.961
  221SER     CA 3055   8.020  11.246   1.803
  221SER     HA 3056   8.107  11.311   1.797
  221SER     CB 3057   8.050  11.126   1.707
  221SER    HB1 3058   8.054  11.145   1.600
  221SER    HB2 3059   7.967  11.057   1.723
  221SER     OG 3060   8.165  11.049   1.746
  221SER     HG 3061   8.140  10.989   1.816
  221SER      C 3062   7.909  11.320   1.738
  221SER      O 3063   7.939  11.418   1.670
  222TYR      N 3064   7.783  11.281   1.753
  222TYR      H 3065   7.754  11.197   1.801
  222TYR     CA 3066   7.678  11.365   1.705
  222TYR     HA 3067   7.697  11.408   1.606
  222TYR     CB 3068   7.545  11.289   1.692
  222TYR    HB1 3069   7.460  11.357   1.683
  222TYR    HB2 3070   7.522  11.220   1.774
  222TYR     CG 3071   7.544  11.205   1.569
  222TYR    CD1 3072   7.518  11.257   1.443
  222TYR    HD1 3073   7.505  11.364   1.429
  222TYR    CE1 3074   7.522  11.171   1.329
  222TYR    HE1 3075   7.502  11.205   1.229
  222TYR     CZ 3076   7.549  11.034   1.343
  222TYR     OH 3077   7.585  10.956   1.237
  222TYR     HH 3078   7.611  11.014   1.165
  222TYR    CE2 3079   7.570  10.986   1.469
  222TYR    HE2 3080   7.593  10.881   1.478
  222TYR    CD2 3081   7.561  11.065   1.581
  222TYR    HD2 3082   7.554  11.009   1.674
  222TYR      C 3083   7.645  11.485   1.791
  222TYR      O 3084   7.595  11.591   1.746
  223ASP      N 3085   7.677  11.484   1.921
  223ASP      H 3086   7.709  11.400   1.967
  223ASP     CA 3087   7.668  11.608   1.998
  223ASP     HA 3088   7.573  11.658   1.978
  223ASP     CB 3089   7.671  11.580   2.146
  223ASP    HB1 3090   7.758  11.524   2.180
  223ASP    HB2 3091   7.589  11.516   2.177
  223ASP     CG 3092   7.660  11.707   2.228
  223ASP    OD1 3093   7.764  11.749   2.280
  223ASP    OD2 3094   7.557  11.775   2.213
  223ASP      C 3095   7.788  11.708   1.960
  223ASP      O 3096   7.763  11.827   1.965
  224ARG      N 3097   7.906  11.655   1.932
  224ARG      H 3098   7.913  11.557   1.959
  224ARG     CA 3099   8.024  11.728   1.882
  224ARG     HA 3100   8.046  11.809   1.951
  224ARG     CB 3101   8.146  11.635   1.875
  224ARG    HB1 3102   8.218  11.667   1.800
  224ARG    HB2 3103   8.117  11.534   1.844
  224ARG     CG 3104   8.219  11.639   2.011
  224ARG    HG1 3105   8.143  11.622   2.088
  224ARG    HG2 3106   8.278  11.730   2.011
  224ARG     CD 3107   8.311  11.513   2.009
  224ARG    HD1 3108   8.366  11.511   1.915
  224ARG    HD2 3109   8.254  11.422   2.030
  224ARG     NE 3110   8.407  11.516   2.119
  224ARG     HE 3111   8.397  11.596   2.181
  224ARG     CZ 3112   8.499  11.425   2.155
  224ARG    NH1 3113   8.573  11.438   2.265
  224ARG   HH11 3114   8.585  11.534   2.295
  224ARG   HH12 3115   8.647  11.374   2.291
  224ARG    NH2 3116   8.518  11.314   2.093
  224ARG   HH21 3117   8.462  11.299   2.010
  224ARG   HH22 3118   8.579  11.243   2.130
  224ARG      C 3119   7.992  11.787   1.745
  224ARG      O 3120   8.035  11.897   1.716
  225HID      N 3121   7.915  11.718   1.664
  225HID      H 3122   7.885  11.624   1.686
  225HID     CA 3123   7.862  11.770   1.540
  225HID     HA 3124   7.947  11.801   1.478
  225HID     CB 3125   7.789  11.660   1.466
  225HID    HB1 3126   7.698  11.635   1.520
  225HID    HB2 3127   7.870  11.586   1.465
  225HID     CG 3128   7.759  11.693   1.317
  225HID    ND1 3129   7.634  11.701   1.264
  225HID    HD1 3130   7.555  11.674   1.321
  225HID    CE1 3131   7.641  11.709   1.130
  225HID    HE1 3132   7.552  11.719   1.069
  225HID    NE2 3133   7.771  11.726   1.092
  225HID    CD2 3134   7.846  11.713   1.217
  225HID    HD2 3135   7.954  11.722   1.221
  225HID      C 3136   7.764  11.893   1.568
  225HID      O 3137   7.763  11.978   1.479
  226GLY      N 3138   7.684  11.881   1.676
  226GLY      H 3139   7.699  11.804   1.739
  226GLY     CA 3140   7.590  11.991   1.705
  226GLY    HA1 3141   7.524  11.968   1.789
  226GLY    HA2 3142   7.523  11.999   1.619
  226GLY      C 3143   7.666  12.119   1.731
  226GLY      O 3144   7.790  12.124   1.752
  227ASP      N 3145   7.595  12.232   1.721
  227ASP      H 3146   7.494  12.229   1.719
  227ASP     CA 3147   7.661  12.370   1.711
  227ASP     HA 3148   7.752  12.359   1.652
  227ASP     CB 3149   7.578  12.459   1.613
  227ASP    HB1 3150   7.569  12.407   1.518
  227ASP    HB2 3151   7.634  12.550   1.590
  227ASP     CG 3152   7.442  12.493   1.672
  227ASP    OD1 3153   7.349  12.407   1.677
  227ASP    OD2 3154   7.420  12.607   1.730
  227ASP      C 3155   7.694  12.433   1.843
  227ASP      O 3156   7.762  12.538   1.839
  228HID      N 3157   7.658  12.369   1.951
  228HID      H 3158   7.600  12.287   1.941
  228HID     CA 3159   7.695  12.407   2.079
  228HID     HA 3160   7.654  12.506   2.098
  228HID     CB 3161   7.636  12.300   2.173
  228HID    HB1 3162   7.642  12.331   2.277
  228HID    HB2 3163   7.698  12.212   2.154
  228HID     CG 3164   7.489  12.258   2.147
  228HID    ND1 3165   7.373  12.319   2.204
  228HID    HD1 3166   7.375  12.383   2.283
  228HID    CE1 3167   7.270  12.254   2.149
  228HID    HE1 3168   7.165  12.273   2.171
  228HID    NE2 3169   7.311  12.159   2.060
  228HID    CD2 3170   7.451  12.155   2.064
  228HID    HD2 3171   7.514  12.079   2.021
  228HID      C 3172   7.841  12.414   2.107
  228HID      O 3173   7.920  12.351   2.039
  229LEU      N 3174   7.876  12.483   2.207
  229LEU      H 3175   7.807  12.522   2.270
  229LEU     CA 3176   8.016  12.501   2.255
  229LEU     HA 3177   8.083  12.454   2.183
  229LEU     CB 3178   8.046  12.652   2.271
  229LEU    HB1 3179   8.148  12.664   2.309
  229LEU    HB2 3180   7.983  12.678   2.356
  229LEU     CG 3181   8.005  12.754   2.165
  229LEU     HG 3182   7.897  12.756   2.147
  229LEU    CD1 3183   8.046  12.899   2.205
  229LEU   HD11 3184   8.028  12.912   2.312
  229LEU   HD12 3185   8.154  12.908   2.192
  229LEU   HD13 3186   7.987  12.975   2.155
  229LEU    CD2 3187   8.062  12.717   2.029
  229LEU   HD21 3188   8.024  12.619   1.998
  229LEU   HD22 3189   8.034  12.785   1.948
  229LEU   HD23 3190   8.170  12.707   2.042
  229LEU      C 3191   8.049  12.431   2.388
  229LEU      O 3192   8.161  12.401   2.415
  230GLN      N 3193   7.948  12.415   2.470
  230GLN      H 3194   7.854  12.442   2.445
  230GLN     CA 3195   7.974  12.349   2.605
  230GLN     HA 3196   8.072  12.372   2.645
  230GLN     CB 3197   7.884  12.416   2.711
  230GLN    HB1 3198   7.898  12.381   2.813
  230GLN    HB2 3199   7.782  12.404   2.672
  230GLN     CG 3200   7.915  12.565   2.724
  230GLN    HG1 3201   7.899  12.612   2.627
  230GLN    HG2 3202   8.019  12.590   2.748
  230GLN     CD 3203   7.822  12.626   2.824
  230GLN    OE1 3204   7.859  12.670   2.930
  230GLN    NE2 3205   7.691  12.621   2.804
  230GLN   HE21 3206   7.651  12.570   2.727
  230GLN   HE22 3207   7.635  12.673   2.870
  230GLN      C 3208   7.952  12.202   2.579
  230GLN      O 3209   7.844  12.164   2.529
  231PRO      N 3210   8.048  12.112   2.604
  231PRO     CD 3211   8.180  12.144   2.653
  231PRO    HD1 3212   8.184  12.201   2.746
  231PRO    HD2 3213   8.243  12.199   2.583
  231PRO     CG 3214   8.248  12.011   2.663
  231PRO    HG1 3215   8.228  11.966   2.760
  231PRO    HG2 3216   8.355  12.018   2.645
  231PRO     CB 3217   8.171  11.918   2.565
  231PRO    HB1 3218   8.176  11.812   2.588
  231PRO    HB2 3219   8.218  11.940   2.470
  231PRO     CA 3220   8.030  11.973   2.566
  231PRO     HA 3221   7.986  11.976   2.466
  231PRO      C 3222   7.939  11.888   2.649
  231PRO      O 3223   7.941  11.898   2.768
  232LEU      N 3224   7.868  11.796   2.587
  232LEU      H 3225   7.879  11.788   2.487
  232LEU     CA 3226   7.778  11.707   2.660
  232LEU     HA 3227   7.708  11.765   2.721
  232LEU     CB 3228   7.704  11.626   2.557
  232LEU    HB1 3229   7.771  11.591   2.479
  232LEU    HB2 3230   7.637  11.690   2.499
  232LEU     CG 3231   7.627  11.511   2.614
  232LEU     HG 3232   7.697  11.442   2.661
  232LEU    CD1 3233   7.516  11.533   2.713
  232LEU   HD11 3234   7.447  11.590   2.651
  232LEU   HD12 3235   7.469  11.439   2.741
  232LEU   HD13 3236   7.545  11.592   2.800
  232LEU    CD2 3237   7.575  11.439   2.490
  232LEU   HD21 3238   7.496  11.369   2.519
  232LEU   HD22 3239   7.530  11.504   2.415
  232LEU   HD23 3240   7.648  11.374   2.441
  232LEU      C 3241   7.854  11.619   2.760
  232LEU      O 3242   7.797  11.573   2.860
  233ASP      N 3243   7.978  11.582   2.729
  233ASP      H 3244   8.018  11.631   2.650
  233ASP     CA 3245   8.054  11.485   2.803
  233ASP     HA 3246   7.992  11.395   2.799
  233ASP     CB 3247   8.190  11.481   2.721
  233ASP    HB1 3248   8.231  11.582   2.713
  233ASP    HB2 3249   8.169  11.457   2.617
  233ASP     CG 3250   8.295  11.391   2.775
  233ASP    OD1 3251   8.292  11.270   2.752
  233ASP    OD2 3252   8.395  11.437   2.835
  233ASP      C 3253   8.081  11.517   2.950
  233ASP      O 3254   8.103  11.431   3.039
  234LEU      N 3255   8.083  11.647   2.982
  234LEU      H 3256   8.080  11.716   2.908
  234LEU     CA 3257   8.102  11.698   3.119
  234LEU     HA 3258   8.140  11.619   3.183
  234LEU     CB 3259   8.208  11.812   3.118
  234LEU    HB1 3260   8.232  11.849   3.218
  234LEU    HB2 3261   8.166  11.895   3.061
  234LEU     CG 3262   8.339  11.768   3.060
  234LEU     HG 3263   8.314  11.717   2.968
  234LEU    CD1 3264   8.431  11.889   3.039
  234LEU   HD11 3265   8.533  11.856   3.020
  234LEU   HD12 3266   8.394  11.936   2.948
  234LEU   HD13 3267   8.446  11.950   3.127
  234LEU    CD2 3268   8.415  11.671   3.144
  234LEU   HD21 3269   8.509  11.650   3.095
  234LEU   HD22 3270   8.424  11.707   3.247
  234LEU   HD23 3271   8.366  11.574   3.151
  234LEU      C 3272   7.976  11.758   3.177
  234LEU      O 3273   7.982  11.840   3.268
  235VAL      N 3274   7.859  11.739   3.116
  235VAL      H 3275   7.859  11.690   3.028
  235VAL     CA 3276   7.724  11.774   3.175
  235VAL     HA 3277   7.728  11.873   3.219
  235VAL     CB 3278   7.618  11.757   3.068
  235VAL     HB 3279   7.622  11.661   3.018
  235VAL    CG1 3280   7.474  11.758   3.125
  235VAL   HG11 3281   7.402  11.757   3.043
  235VAL   HG12 3282   7.460  11.663   3.178
  235VAL   HG13 3283   7.460  11.850   3.182
  235VAL    CG2 3284   7.638  11.871   2.968
  235VAL   HG21 3285   7.742  11.877   2.938
  235VAL   HG22 3286   7.561  11.863   2.892
  235VAL   HG23 3287   7.618  11.963   3.023
  235VAL      C 3288   7.702  11.673   3.291
  235VAL      O 3289   7.696  11.554   3.262
  236PRO      N 3290   7.671  11.716   3.415
  236PRO     CD 3291   7.641  11.851   3.461
  236PRO    HD1 3292   7.559  11.897   3.405
  236PRO    HD2 3293   7.736  11.904   3.462
  236PRO     CG 3294   7.596  11.841   3.605
  236PRO    HG1 3295   7.491  11.814   3.592
  236PRO    HG2 3296   7.595  11.930   3.668
  236PRO     CB 3297   7.677  11.719   3.649
  236PRO    HB1 3298   7.644  11.681   3.746
  236PRO    HB2 3299   7.778  11.755   3.665
  236PRO     CA 3300   7.659  11.625   3.526
  236PRO     HA 3301   7.749  11.564   3.530
  236PRO      C 3302   7.526  11.552   3.532
  236PRO      O 3303   7.431  11.581   3.456
  237ASN      N 3304   7.510  11.462   3.630
  237ASN      H 3305   7.591  11.441   3.687
  237ASN     CA 3306   7.382  11.404   3.673
  237ASN     HA 3307   7.312  11.431   3.594
  237ASN     CB 3308   7.394  11.250   3.664
  237ASN    HB1 3309   7.482  11.226   3.604
  237ASN    HB2 3310   7.306  11.195   3.631
  237ASN     CG 3311   7.435  11.196   3.802
  237ASN    OD1 3312   7.483  11.264   3.885
  237ASN    ND2 3313   7.400  11.070   3.831
  237ASN   HD21 3314   7.344  11.008   3.774
  237ASN   HD22 3315   7.438  11.035   3.918
  237ASN      C 3316   7.324  11.472   3.795
  237ASN      O 3317   7.385  11.555   3.866
  238HID      N 3318   7.205  11.435   3.833
  238HID      H 3319   7.148  11.382   3.768
  238HID     CA 3320   7.135  11.487   3.951
  238HID     HA 3321   7.134  11.593   3.929
  238HID     CB 3322   6.986  11.433   3.952
  238HID    HB1 3323   6.945  11.439   3.851
  238HID    HB2 3324   6.943  11.507   4.019
  238HID     CG 3325   6.955  11.292   3.998
  238HID    ND1 3326   6.903  11.259   4.119
  238HID    HD1 3327   6.863  11.317   4.192
  238HID    CE1 3328   6.876  11.130   4.123
  238HID    HE1 3329   6.826  11.085   4.207
  238HID    NE2 3330   6.895  11.074   4.005
  238HID    CD2 3331   6.963  11.173   3.928
  238HID    HD2 3332   6.984  11.156   3.824
  238HID      C 3333   7.202  11.457   4.089
  238HID      O 3334   7.166  11.528   4.182
  239GLN      N 3335   7.291  11.360   4.090
  239GLN      H 3336   7.322  11.317   4.004
  239GLN     CA 3337   7.366  11.307   4.200
  239GLN     HA 3338   7.321  11.326   4.297
  239GLN     CB 3339   7.358  11.153   4.187
  239GLN    HB1 3340   7.411  11.117   4.275
  239GLN    HB2 3341   7.407  11.119   4.096
  239GLN     CG 3342   7.214  11.097   4.193
  239GLN    HG1 3343   7.148  11.132   4.114
  239GLN    HG2 3344   7.165  11.120   4.287
  239GLN     CD 3345   7.212  10.941   4.181
  239GLN    OE1 3346   7.259  10.876   4.080
  239GLN    NE2 3347   7.157  10.875   4.275
  239GLN   HE21 3348   7.137  10.931   4.356
  239GLN   HE22 3349   7.172  10.775   4.274
  239GLN      C 3350   7.510  11.361   4.207
  239GLN      O 3351   7.596  11.283   4.256
  240GLY      N 3352   7.539  11.481   4.150
  240GLY      H 3353   7.466  11.533   4.104
  240GLY     CA 3354   7.672  11.540   4.160
  240GLY    HA1 3355   7.691  11.558   4.266
  240GLY    HA2 3356   7.657  11.637   4.112
  240GLY      C 3357   7.786  11.456   4.095
  240GLY      O 3358   7.903  11.470   4.132
  241LEU      N 3359   7.751  11.373   3.997
  241LEU      H 3360   7.654  11.380   3.972
  241LEU     CA 3361   7.850  11.287   3.922
  241LEU     HA 3362   7.949  11.301   3.964
  241LEU     CB 3363   7.814  11.137   3.939
  241LEU    HB1 3364   7.887  11.083   3.878
  241LEU    HB2 3365   7.714  11.110   3.904
  241LEU     CG 3366   7.827  11.077   4.085
  241LEU     HG 3367   7.789  11.155   4.151
  241LEU    CD1 3368   7.753  10.943   4.105
  241LEU   HD11 3369   7.790  10.863   4.040
  241LEU   HD12 3370   7.744  10.912   4.209
  241LEU   HD13 3371   7.652  10.957   4.066
  241LEU    CD2 3372   7.972  11.048   4.134
  241LEU   HD21 3373   8.004  10.951   4.097
  241LEU   HD22 3374   8.041  11.119   4.086
  241LEU   HD23 3375   7.985  11.063   4.241
  241LEU      C 3376   7.869  11.320   3.773
  241LEU      O 3377   7.786  11.396   3.723
  242THR      N 3378   7.971  11.261   3.706
  242THR      H 3379   8.030  11.195   3.755
  242THR     CA 3380   7.994  11.265   3.556
  242THR     HA 3381   7.909  11.318   3.516
  242THR     CB 3382   8.116  11.345   3.519
  242THR     HB 3383   8.121  11.345   3.410
  242THR    CG2 3384   8.105  11.494   3.574
  242THR   HG21 3385   8.170  11.567   3.526
  242THR   HG22 3386   8.004  11.532   3.556
  242THR   HG23 3387   8.133  11.495   3.679
  242THR    OG1 3388   8.233  11.292   3.579
  242THR    HG1 3389   8.287  11.368   3.600
  242THR      C 3390   7.995  11.117   3.504
  242THR      O 3391   8.021  11.025   3.582
  243PRO      N 3392   7.983  11.087   3.370
  243PRO     CD 3393   7.959  11.180   3.265
  243PRO    HD1 3394   8.055  11.228   3.246
  243PRO    HD2 3395   7.884  11.256   3.289
  243PRO     CG 3396   7.918  11.096   3.148
  243PRO    HG1 3397   7.960  11.136   3.055
  243PRO    HG2 3398   7.809  11.103   3.147
  243PRO     CB 3399   7.971  10.957   3.171
  243PRO    HB1 3400   8.064  10.952   3.114
  243PRO    HB2 3401   7.893  10.889   3.138
  243PRO     CA 3402   8.001  10.952   3.319
  243PRO     HA 3403   7.925  10.887   3.363
  243PRO      C 3404   8.137  10.899   3.345
  243PRO      O 3405   8.150  10.779   3.374
  244PHE      N 3406   8.244  10.984   3.340
  244PHE      H 3407   8.221  11.070   3.293
  244PHE     CA 3408   8.379  10.964   3.396
  244PHE     HA 3409   8.421  10.878   3.344
  244PHE     CB 3410   8.458  11.096   3.367
  244PHE    HB1 3411   8.411  11.185   3.408
  244PHE    HB2 3412   8.477  11.101   3.260
  244PHE     CG 3413   8.600  11.091   3.434
  244PHE    CD1 3414   8.696  10.991   3.408
  244PHE    HD1 3415   8.686  10.919   3.328
  244PHE    CE1 3416   8.808  10.980   3.491
  244PHE    HE1 3417   8.885  10.904   3.481
  244PHE     CZ 3418   8.828  11.062   3.597
  244PHE     HZ 3419   8.915  11.066   3.662
  244PHE    CE2 3420   8.738  11.168   3.621
  244PHE    HE2 3421   8.747  11.234   3.706
  244PHE    CD2 3422   8.619  11.175   3.543
  244PHE    HD2 3423   8.547  11.248   3.575
  244PHE      C 3424   8.379  10.925   3.547
  244PHE      O 3425   8.427  10.814   3.583
  245LYS      N 3426   8.314  11.005   3.631
  245LYS      H 3427   8.267  11.080   3.582
  245LYS     CA 3428   8.318  10.993   3.775
  245LYS     HA 3429   8.421  10.967   3.802
  245LYS     CB 3430   8.275  11.111   3.858
  245LYS    HB1 3431   8.231  11.065   3.946
  245LYS    HB2 3432   8.189  11.155   3.808
  245LYS     CG 3433   8.380  11.214   3.907
  245LYS    HG1 3434   8.407  11.271   3.818
  245LYS    HG2 3435   8.462  11.164   3.959
  245LYS     CD 3436   8.319  11.309   4.015
  245LYS    HD1 3437   8.302  11.269   4.114
  245LYS    HD2 3438   8.227  11.359   3.987
  245LYS     CE 3439   8.428  11.421   4.025
  245LYS    HE1 3440   8.449  11.473   3.932
  245LYS    HE2 3441   8.521  11.373   4.057
  245LYS     NZ 3442   8.392  11.519   4.129
  245LYS    HZ1 3443   8.464  11.588   4.143
  245LYS    HZ2 3444   8.308  11.567   4.099
  245LYS    HZ3 3445   8.377  11.480   4.221
  245LYS      C 3446   8.248  10.861   3.817
  245LYS      O 3447   8.299  10.775   3.892
  246LEU      N 3448   8.134  10.836   3.755
  246LEU      H 3449   8.099  10.916   3.703
  246LEU     CA 3450   8.048  10.721   3.767
  246LEU     HA 3451   8.030  10.721   3.874
  246LEU     CB 3452   7.908  10.753   3.694
  246LEU    HB1 3453   7.921  10.762   3.586
  246LEU    HB2 3454   7.865  10.846   3.732
  246LEU     CG 3455   7.795  10.646   3.699
  246LEU     HG 3456   7.822  10.546   3.664
  246LEU    CD1 3457   7.748  10.632   3.844
  246LEU   HD11 3458   7.813  10.559   3.892
  246LEU   HD12 3459   7.762  10.729   3.892
  246LEU   HD13 3460   7.643  10.608   3.853
  246LEU    CD2 3461   7.678  10.695   3.613
  246LEU   HD21 3462   7.710  10.730   3.515
  246LEU   HD22 3463   7.607  10.615   3.592
  246LEU   HD23 3464   7.631  10.781   3.662
  246LEU      C 3465   8.125  10.595   3.729
  246LEU      O 3466   8.132  10.506   3.814
  247ALA      N 3467   8.185  10.596   3.605
  247ALA      H 3468   8.193  10.682   3.554
  247ALA     CA 3469   8.264  10.476   3.561
  247ALA     HA 3470   8.185  10.401   3.556
  247ALA     CB 3471   8.340  10.502   3.435
  247ALA    HB1 3472   8.410  10.585   3.437
  247ALA    HB2 3473   8.388  10.407   3.414
  247ALA    HB3 3474   8.271  10.524   3.352
  247ALA      C 3475   8.357  10.428   3.680
  247ALA      O 3476   8.362  10.301   3.694
  248GLY      N 3477   8.418  10.517   3.759
  248GLY      H 3478   8.400  10.615   3.748
  248GLY     CA 3479   8.500  10.490   3.875
  248GLY    HA1 3480   8.549  10.580   3.911
  248GLY    HA2 3481   8.584  10.433   3.835
  248GLY      C 3482   8.433  10.409   3.989
  248GLY      O 3483   8.482  10.296   4.019
  249VAL      N 3484   8.316  10.450   4.030
  249VAL      H 3485   8.272  10.529   3.985
  249VAL     CA 3486   8.241  10.383   4.139
  249VAL     HA 3487   8.303  10.337   4.215
  249VAL     CB 3488   8.164  10.486   4.217
  249VAL     HB 3489   8.100  10.429   4.284
  249VAL    CG1 3490   8.245  10.595   4.296
  249VAL   HG11 3491   8.324  10.649   4.243
  249VAL   HG12 3492   8.181  10.674   4.337
  249VAL   HG13 3493   8.293  10.548   4.382
  249VAL    CG2 3494   8.071  10.573   4.128
  249VAL   HG21 3495   8.012  10.491   4.088
  249VAL   HG22 3496   8.004  10.633   4.189
  249VAL   HG23 3497   8.122  10.640   4.059
  249VAL      C 3498   8.144  10.275   4.081
  249VAL      O 3499   8.058  10.218   4.148
  250GLU      N 3500   8.152  10.248   3.949
  250GLU      H 3501   8.211  10.312   3.898
  250GLU     CA 3502   8.107  10.128   3.888
  250GLU     HA 3503   8.024  10.084   3.943
  250GLU     CB 3504   8.031  10.176   3.754
  250GLU    HB1 3505   8.027  10.104   3.673
  250GLU    HB2 3506   8.096  10.254   3.713
  250GLU     CG 3507   7.889  10.237   3.775
  250GLU    HG1 3508   7.860  10.288   3.683
  250GLU    HG2 3509   7.894  10.320   3.845
  250GLU     CD 3510   7.795  10.125   3.811
  250GLU    OE1 3511   7.758  10.109   3.927
  250GLU    OE2 3512   7.762  10.034   3.729
  250GLU      C 3513   8.211  10.020   3.861
  250GLU      O 3514   8.186   9.902   3.831
  251GLY      N 3515   8.337  10.059   3.877
  251GLY      H 3516   8.349  10.156   3.903
  251GLY     CA 3517   8.458   9.989   3.839
  251GLY    HA1 3518   8.461   9.895   3.894
  251GLY    HA2 3519   8.548  10.051   3.843
  251GLY      C 3520   8.450   9.942   3.691
  251GLY      O 3521   8.483   9.830   3.650
  252ASN      N 3522   8.398  10.031   3.602
  252ASN      H 3523   8.372  10.124   3.631
  252ASN     CA 3524   8.383  10.010   3.459
  252ASN     HA 3525   8.349   9.908   3.437
  252ASN     CB 3526   8.260  10.090   3.405
  252ASN    HB1 3527   8.282  10.196   3.412
  252ASN    HB2 3528   8.176  10.059   3.467
  252ASN     CG 3529   8.214  10.067   3.262
  252ASN    OD1 3530   8.299  10.022   3.176
  252ASN    ND2 3531   8.090  10.092   3.231
  252ASN   HD21 3532   8.015  10.128   3.290
  252ASN   HD22 3533   8.068  10.071   3.135
  252ASN      C 3534   8.507  10.033   3.374
  252ASN      O 3535   8.534  10.144   3.331
  253THR      N 3536   8.582   9.925   3.368
  253THR      H 3537   8.534   9.845   3.407
  253THR     CA 3538   8.716   9.916   3.311
  253THR     HA 3539   8.774   9.984   3.373
  253THR     CB 3540   8.778   9.778   3.318
  253THR     HB 3541   8.876   9.784   3.270
  253THR    CG2 3542   8.806   9.730   3.461
  253THR   HG21 3543   8.837   9.625   3.466
  253THR   HG22 3544   8.883   9.792   3.507
  253THR   HG23 3545   8.718   9.736   3.526
  253THR    OG1 3546   8.701   9.685   3.248
  253THR    HG1 3547   8.633   9.653   3.308
  253THR      C 3548   8.727   9.978   3.174
  253THR      O 3549   8.831  10.036   3.144
  254VAL      N 3550   8.624   9.965   3.084
  254VAL      H 3551   8.546   9.912   3.120
  254VAL     CA 3552   8.627  10.011   2.950
  254VAL     HA 3553   8.727  10.016   2.906
  254VAL     CB 3554   8.532   9.932   2.854
  254VAL     HB 3555   8.435   9.964   2.891
  254VAL    CG1 3556   8.539   9.971   2.710
  254VAL   HG11 3557   8.644   9.967   2.683
  254VAL   HG12 3558   8.472   9.905   2.654
  254VAL   HG13 3559   8.506  10.074   2.698
  254VAL    CG2 3560   8.543   9.778   2.866
  254VAL   HG21 3561   8.641   9.737   2.843
  254VAL   HG22 3562   8.505   9.743   2.962
  254VAL   HG23 3563   8.485   9.740   2.781
  254VAL      C 3564   8.592  10.157   2.948
  254VAL      O 3565   8.647  10.230   2.872
  255MET      N 3566   8.494  10.201   3.030
  255MET      H 3567   8.461  10.136   3.100
  255MET     CA 3568   8.458  10.338   3.029
  255MET     HA 3569   8.458  10.376   2.927
  255MET     CB 3570   8.315  10.364   3.084
  255MET    HB1 3571   8.288  10.470   3.092
  255MET    HB2 3572   8.315  10.317   3.182
  255MET     CG 3573   8.207  10.303   2.986
  255MET    HG1 3574   8.116  10.302   3.047
  255MET    HG2 3575   8.233  10.199   2.965
  255MET     SD 3576   8.173  10.404   2.837
  255MET     CE 3577   8.005  10.350   2.804
  255MET    HE1 3578   8.011  10.251   2.759
  255MET    HE2 3579   7.950  10.346   2.898
  255MET    HE3 3580   7.956  10.420   2.736
  255MET      C 3581   8.559  10.431   3.102
  255MET      O 3582   8.581  10.543   3.054
  256PHE      N 3583   8.624  10.387   3.218
  256PHE      H 3584   8.601  10.296   3.254
  256PHE     CA 3585   8.738  10.462   3.272
  256PHE     HA 3586   8.706  10.566   3.266
  256PHE     CB 3587   8.742  10.408   3.420
  256PHE    HB1 3588   8.778  10.306   3.423
  256PHE    HB2 3589   8.648  10.420   3.474
  256PHE     CG 3590   8.832  10.495   3.505
  256PHE    CD1 3591   8.783  10.610   3.576
  256PHE    HD1 3592   8.682  10.644   3.559
  256PHE    CE1 3593   8.868  10.690   3.659
  256PHE    HE1 3594   8.834  10.778   3.713
  256PHE     CZ 3595   9.000  10.653   3.668
  256PHE     HZ 3596   9.064  10.711   3.732
  256PHE    CE2 3597   9.054  10.546   3.593
  256PHE    HE2 3598   9.162  10.533   3.592
  256PHE    CD2 3599   8.972  10.459   3.514
  256PHE    HD2 3600   9.023  10.385   3.455
  256PHE      C 3601   8.869  10.457   3.192
  256PHE      O 3602   8.933  10.560   3.187
  257GLN      N 3603   8.897  10.348   3.119
  257GLN      H 3604   8.853  10.258   3.136
  257GLN     CA 3605   9.012  10.344   3.023
  257GLN     HA 3606   9.096  10.379   3.083
  257GLN     CB 3607   9.039  10.201   2.974
  257GLN    HB1 3608   9.101  10.211   2.886
  257GLN    HB2 3609   8.941  10.159   2.951
  257GLN     CG 3610   9.107  10.108   3.075
  257GLN    HG1 3611   9.083  10.006   3.049
  257GLN    HG2 3612   9.066  10.133   3.173
  257GLN     CD 3613   9.255  10.130   3.078
  257GLN    OE1 3614   9.305  10.211   3.148
  257GLN    NE2 3615   9.332  10.074   2.988
  257GLN   HE21 3616   9.283  10.010   2.927
  257GLN   HE22 3617   9.432  10.085   2.995
  257GLN      C 3618   8.995  10.434   2.906
  257GLN      O 3619   9.088  10.501   2.863
  258HID      N 3620   8.874  10.429   2.845
  258HID      H 3621   8.811  10.353   2.867
  258HID     CA 3622   8.817  10.532   2.754
  258HID     HA 3623   8.882  10.525   2.667
  258HID     CB 3624   8.669  10.505   2.720
  258HID    HB1 3625   8.610  10.519   2.811
  258HID    HB2 3626   8.665  10.400   2.691
  258HID     CG 3627   8.615  10.592   2.604
  258HID    ND1 3628   8.685  10.641   2.500
  258HID    HD1 3629   8.784  10.634   2.485
  258HID    CE1 3630   8.598  10.708   2.428
  258HID    HE1 3631   8.636  10.755   2.338
  258HID    NE2 3632   8.490  10.741   2.502
  258HID    CD2 3633   8.495  10.656   2.614
  258HID    HD2 3634   8.418  10.640   2.687
  258HID      C 3635   8.831  10.673   2.804
  258HID      O 3636   8.905  10.753   2.743
  259LEU      N 3637   8.761  10.711   2.915
  259LEU      H 3638   8.703  10.642   2.962
  259LEU     CA 3639   8.756  10.846   2.955
  259LEU     HA 3640   8.748  10.906   2.865
  259LEU     CB 3641   8.622  10.869   3.026
  259LEU    HB1 3642   8.612  10.970   3.065
  259LEU    HB2 3643   8.614  10.800   3.110
  259LEU     CG 3644   8.502  10.849   2.933
  259LEU     HG 3645   8.515  10.755   2.880
  259LEU    CD1 3646   8.373  10.845   3.014
  259LEU   HD11 3647   8.287  10.812   2.955
  259LEU   HD12 3648   8.392  10.766   3.087
  259LEU   HD13 3649   8.359  10.937   3.069
  259LEU    CD2 3650   8.487  10.967   2.832
  259LEU   HD21 3651   8.474  11.065   2.877
  259LEU   HD22 3652   8.572  10.958   2.765
  259LEU   HD23 3653   8.399  10.947   2.769
  259LEU      C 3654   8.883  10.913   3.021
  259LEU      O 3655   8.888  11.035   3.029
  260MET      N 3656   8.983  10.835   3.048
  260MET      H 3657   8.968  10.735   3.047
  260MET     CA 3658   9.115  10.873   3.089
  260MET     HA 3659   9.094  10.962   3.149
  260MET     CB 3660   9.183  10.779   3.193
  260MET    HB1 3661   9.290  10.800   3.191
  260MET    HB2 3662   9.159  10.676   3.163
  260MET     CG 3663   9.144  10.791   3.341
  260MET    HG1 3664   9.198  10.709   3.389
  260MET    HG2 3665   9.037  10.771   3.349
  260MET     SD 3666   9.143  10.956   3.426
  260MET     CE 3667   9.316  10.992   3.437
  260MET    HE1 3668   9.351  11.034   3.343
  260MET    HE2 3669   9.330  11.060   3.521
  260MET    HE3 3670   9.371  10.899   3.448
  260MET      C 3671   9.204  10.916   2.971
  260MET      O 3672   9.305  10.982   2.988
  261GLN      N 3673   9.169  10.874   2.845
  261GLN      H 3674   9.087  10.818   2.831
  261GLN     CA 3675   9.242  10.905   2.720
  261GLN     HA 3676   9.346  10.875   2.736
  261GLN     CB 3677   9.190  10.840   2.590
  261GLN    HB1 3678   9.228  10.899   2.507
  261GLN    HB2 3679   9.081  10.831   2.592
  261GLN     CG 3680   9.245  10.697   2.560
  261GLN    HG1 3681   9.206  10.659   2.466
  261GLN    HG2 3682   9.199  10.639   2.641
  261GLN     CD 3683   9.393  10.679   2.556
  261GLN    OE1 3684   9.452  10.630   2.649
  261GLN    NE2 3685   9.462  10.730   2.458
  261GLN   HE21 3686   9.417  10.782   2.383
  261GLN   HE22 3687   9.562  10.716   2.455
  261GLN      C 3688   9.260  11.058   2.715
  261GLN      O 3689   9.367  11.123   2.706
  262LYS      N 3690   9.147  11.130   2.724
  262LYS      H 3691   9.059  11.080   2.718
  262LYS     CA 3692   9.139  11.277   2.723
  262LYS     HA 3693   9.202  11.318   2.644
  262LYS     CB 3694   9.000  11.325   2.680
  262LYS    HB1 3695   8.966  11.252   2.606
  262LYS    HB2 3696   8.999  11.416   2.618
  262LYS     CG 3697   8.881  11.335   2.780
  262LYS    HG1 3698   8.908  11.409   2.856
  262LYS    HG2 3699   8.874  11.240   2.833
  262LYS     CD 3700   8.745  11.367   2.715
  262LYS    HD1 3701   8.747  11.463   2.663
  262LYS    HD2 3702   8.674  11.391   2.794
  262LYS     CE 3703   8.675  11.260   2.632
  262LYS    HE1 3704   8.685  11.164   2.683
  262LYS    HE2 3705   8.738  11.254   2.544
  262LYS     NZ 3706   8.525  11.274   2.602
  262LYS    HZ1 3707   8.491  11.189   2.561
  262LYS    HZ2 3708   8.477  11.287   2.690
  262LYS    HZ3 3709   8.510  11.350   2.537
  262LYS      C 3710   9.191  11.338   2.855
  262LYS      O 3711   9.175  11.463   2.878
  263ARG      N 3712   9.258  11.258   2.941
  263ARG      H 3713   9.256  11.158   2.932
  263ARG     CA 3714   9.311  11.305   3.067
  263ARG     HA 3715   9.311  11.414   3.059
  263ARG     CB 3716   9.214  11.258   3.176
  263ARG    HB1 3717   9.261  11.280   3.272
  263ARG    HB2 3718   9.190  11.152   3.171
  263ARG     CG 3719   9.082  11.334   3.180
  263ARG    HG1 3720   9.038  11.309   3.083
  263ARG    HG2 3721   9.102  11.441   3.188
  263ARG     CD 3722   8.993  11.291   3.298
  263ARG    HD1 3723   9.050  11.322   3.386
  263ARG    HD2 3724   8.976  11.184   3.304
  263ARG     NE 3725   8.869  11.369   3.296
  263ARG     HE 3726   8.861  11.452   3.353
  263ARG     CZ 3727   8.768  11.352   3.209
  263ARG    NH1 3728   8.752  11.250   3.131
  263ARG   HH11 3729   8.811  11.168   3.142
  263ARG   HH12 3730   8.661  11.238   3.090
  263ARG    NH2 3731   8.672  11.442   3.206
  263ARG   HH21 3732   8.673  11.508   3.281
  263ARG   HH22 3733   8.597  11.435   3.138
  263ARG      C 3734   9.461  11.258   3.073
  263ARG      O 3735   9.524  11.265   3.177
  264LYS      N 3736   9.514  11.211   2.965
  264LYS      H 3737   9.454  11.210   2.883
  264LYS     CA 3738   9.649  11.162   2.949
  264LYS     HA 3739   9.700  11.160   3.045
  264LYS     CB 3740   9.646  11.010   2.915
  264LYS    HB1 3741   9.743  10.978   2.877
  264LYS    HB2 3742   9.584  10.980   2.831
  264LYS     CG 3743   9.624  10.914   3.033
  264LYS    HG1 3744   9.541  10.952   3.093
  264LYS    HG2 3745   9.714  10.911   3.094
  264LYS     CD 3746   9.592  10.773   2.972
  264LYS    HD1 3747   9.509  10.793   2.904
  264LYS    HD2 3748   9.559  10.699   3.045
  264LYS     CE 3749   9.709  10.717   2.896
  264LYS    HE1 3750   9.808  10.718   2.943
  264LYS    HE2 3751   9.724  10.781   2.809
  264LYS     NZ 3752   9.669  10.591   2.841
  264LYS    HZ1 3753   9.588  10.606   2.782
  264LYS    HZ2 3754   9.737  10.554   2.777
  264LYS    HZ3 3755   9.650  10.527   2.918
  264LYS      C 3756   9.729  11.240   2.846
  264LYS      O 3757   9.701  11.226   2.725
  265HID      N 3758   9.836  11.305   2.890
  265HID      H 3759   9.853  11.308   2.990
  265HID     CA 3760   9.916  11.394   2.808
  265HID     HA 3761   9.872  11.394   2.708
  265HID     CB 3762   9.892  11.540   2.865
  265HID    HB1 3763   9.938  11.613   2.798
  265HID    HB2 3764   9.936  11.545   2.965
  265HID     CG 3765   9.742  11.570   2.870
  265HID    ND1 3766   9.669  11.630   2.771
  265HID    HD1 3767   9.708  11.661   2.683
  265HID    CE1 3768   9.542  11.660   2.817
  265HID    HE1 3769   9.461  11.711   2.766
  265HID    NE2 3770   9.528  11.613   2.941
  265HID    CD2 3771   9.654  11.557   2.972
  265HID    HD2 3772   9.679  11.494   3.056
  265HID      C 3773  10.065  11.358   2.810
  265HID      O 3774  10.124  11.378   2.917
  266THR      N 3775  10.120  11.319   2.692
  266THR      H 3776  10.065  11.328   2.609
  266THR     CA 3777  10.273  11.302   2.680
  266THR     HA 3778  10.308  11.230   2.754
  266THR     CB 3779  10.313  11.226   2.548
  266THR     HB 3780  10.287  11.278   2.455
  266THR    CG2 3781  10.455  11.191   2.524
  266THR   HG21 3782  10.520  11.279   2.528
  266THR   HG22 3783  10.486  11.124   2.604
  266THR   HG23 3784  10.481  11.143   2.430
  266THR    OG1 3785  10.237  11.103   2.546
  266THR    HG1 3786  10.285  11.023   2.569
  266THR      C 3787  10.352  11.433   2.710
  266THR      O 3788  10.317  11.538   2.658
  267GLN      N 3789  10.458  11.418   2.789
  267GLN      H 3790  10.470  11.325   2.827
  267GLN     CA 3791  10.572  11.509   2.803
  267GLN     HA 3792  10.535  11.610   2.781
  267GLN     CB 3793  10.614  11.513   2.950
  267GLN    HB1 3794  10.633  11.410   2.978
  267GLN    HB2 3795  10.530  11.553   3.006
  267GLN     CG 3796  10.743  11.595   2.973
  267GLN    HG1 3797  10.713  11.696   2.949
  267GLN    HG2 3798  10.829  11.549   2.924
  267GLN     CD 3799  10.783  11.582   3.118
  267GLN    OE1 3800  10.842  11.492   3.174
  267GLN    NE2 3801  10.751  11.677   3.204
  267GLN   HE21 3802  10.700  11.755   3.166
  267GLN   HE22 3803  10.786  11.690   3.298
  267GLN      C 3804  10.688  11.476   2.708
  267GLN      O 3805  10.703  11.553   2.617
  268TRP      N 3806  10.756  11.361   2.726
  268TRP      H 3807  10.714  11.290   2.784
  268TRP     CA 3808  10.842  11.314   2.622
  268TRP     HA 3809  10.815  11.370   2.533
  268TRP     CB 3810  10.986  11.360   2.659
  268TRP    HB1 3811  10.984  11.468   2.644
  268TRP    HB2 3812  11.052  11.312   2.587
  268TRP     CG 3813  11.041  11.324   2.795
  268TRP    CD1 3814  11.096  11.407   2.882
  268TRP    HD1 3815  11.106  11.513   2.865
  268TRP    NE1 3816  11.152  11.343   2.989
  268TRP    HE1 3817  11.194  11.401   3.060
  268TRP    CE2 3818  11.128  11.209   2.983
  268TRP    CZ2 3819  11.182  11.100   3.054
  268TRP    HZ2 3820  11.233  11.116   3.148
  268TRP    CH2 3821  11.167  10.970   3.007
  268TRP    HH2 3822  11.189  10.887   3.072
  268TRP    CZ3 3823  11.111  10.943   2.883
  268TRP    HZ3 3824  11.102  10.842   2.846
  268TRP    CE3 3825  11.062  11.061   2.810
  268TRP    HE3 3826  11.028  11.035   2.711
  268TRP    CD2 3827  11.069  11.191   2.857
  268TRP      C 3828  10.834  11.169   2.583
  268TRP      O 3829  10.781  11.084   2.646
  269THR      N 3830  10.889  11.135   2.465
  269THR      H 3831  10.928  11.210   2.410
  269THR     CA 3832  10.920  11.003   2.417
  269THR     HA 3833  10.904  10.933   2.499
  269THR     CB 3834  10.837  10.949   2.301
  269THR     HB 3835  10.870  10.993   2.207
  269THR    CG2 3836  10.851  10.801   2.288
  269THR   HG21 3837  10.810  10.751   2.376
  269THR   HG22 3838  10.794  10.774   2.199
  269THR   HG23 3839  10.953  10.764   2.281
  269THR    OG1 3840  10.697  10.984   2.305
  269THR    HG1 3841  10.696  11.079   2.312
  269THR      C 3842  11.066  10.992   2.393
  269THR      O 3843  11.120  11.056   2.305
  270TYR      N 3844  11.133  10.909   2.471
  270TYR      H 3845  11.092  10.839   2.532
  270TYR     CA 3846  11.277  10.888   2.472
  270TYR     HA 3847  11.320  10.940   2.386
  270TYR     CB 3848  11.346  10.957   2.597
  270TYR    HB1 3849  11.294  10.923   2.687
  270TYR    HB2 3850  11.333  11.064   2.580
  270TYR     CG 3851  11.497  10.938   2.632
  270TYR    CD1 3852  11.595  11.034   2.588
  270TYR    HD1 3853  11.557  11.125   2.544
  270TYR    CE1 3854  11.728  11.022   2.635
  270TYR    HE1 3855  11.799  11.100   2.610
  270TYR     CZ 3856  11.766  10.903   2.702
  270TYR     OH 3857  11.896  10.892   2.733
  270TYR     HH 3858  11.950  10.971   2.730
  270TYR    CE2 3859  11.670  10.800   2.736
  270TYR    HE2 3860  11.701  10.716   2.796
  270TYR    CD2 3861  11.540  10.828   2.710
  270TYR    HD2 3862  11.470  10.756   2.749
  270TYR      C 3863  11.315  10.740   2.457
  270TYR      O 3864  11.344  10.664   2.553
  271GLY      N 3865  11.312  10.693   2.332
  271GLY      H 3866  11.313  10.764   2.261
  271GLY     CA 3867  11.348  10.557   2.292
  271GLY    HA1 3868  11.457  10.559   2.287
  271GLY    HA2 3869  11.314  10.527   2.193
  271GLY      C 3870  11.303  10.441   2.383
  271GLY      O 3871  11.177  10.419   2.378
  272PRO      N 3872  11.389  10.379   2.465
  272PRO     CD 3873  11.529  10.411   2.480
  272PRO    HD1 3874  11.546  10.518   2.483
  272PRO    HD2 3875  11.587  10.370   2.397
  272PRO     CG 3876  11.571  10.352   2.618
  272PRO    HG1 3877  11.559  10.429   2.695
  272PRO    HG2 3878  11.675  10.321   2.622
  272PRO     CB 3879  11.471  10.240   2.636
  272PRO    HB1 3880  11.446  10.227   2.741
  272PRO    HB2 3881  11.519  10.146   2.609
  272PRO     CA 3882  11.338  10.270   2.554
  272PRO     HA 3883  11.306  10.191   2.485
  272PRO      C 3884  11.229  10.312   2.656
  272PRO      O 3885  11.167  10.229   2.724
  273LEU      N 3886  11.222  10.440   2.680
  273LEU      H 3887  11.278  10.500   2.621
  273LEU     CA 3888  11.139  10.512   2.783
  273LEU     HA 3889  11.091  10.442   2.852
  273LEU     CB 3890  11.232  10.603   2.873
  273LEU    HB1 3891  11.169  10.627   2.958
  273LEU    HB2 3892  11.262  10.689   2.812
  273LEU     CG 3893  11.362  10.532   2.934
  273LEU     HG 3894  11.437  10.517   2.856
  273LEU    CD1 3895  11.430  10.623   3.034
  273LEU   HD11 3896  11.526  10.584   3.069
  273LEU   HD12 3897  11.442  10.725   2.997
  273LEU   HD13 3898  11.370  10.627   3.125
  273LEU    CD2 3899  11.332  10.402   3.008
  273LEU   HD21 3900  11.248  10.405   3.077
  273LEU   HD22 3901  11.303  10.326   2.936
  273LEU   HD23 3902  11.414  10.360   3.068
  273LEU      C 3903  11.031  10.606   2.727
  273LEU      O 3904  11.033  10.657   2.616
  274THR      N 3905  10.940  10.639   2.817
  274THR      H 3906  10.943  10.599   2.910
  274THR     CA 3907  10.830  10.734   2.786
  274THR     HA 3908  10.859  10.806   2.709
  274THR     CB 3909  10.709  10.644   2.745
  274THR     HB 3910  10.735  10.605   2.646
  274THR    CG2 3911  10.672  10.529   2.835
  274THR   HG21 3912  10.570  10.493   2.819
  274THR   HG22 3913  10.745  10.449   2.828
  274THR   HG23 3914  10.673  10.555   2.941
  274THR    OG1 3915  10.591  10.722   2.726
  274THR    HG1 3916  10.589  10.738   2.632
  274THR      C 3917  10.796  10.815   2.914
  274THR      O 3918  10.820  10.762   3.029
  275SER      N 3919  10.737  10.933   2.897
  275SER      H 3920  10.713  10.967   2.805
  275SER     CA 3921  10.691  11.017   3.010
  275SER     HA 3922  10.676  10.954   3.097
  275SER     CB 3923  10.789  11.132   3.037
  275SER    HB1 3924  10.782  11.205   2.957
  275SER    HB2 3925  10.892  11.098   3.029
  275SER     OG 3926  10.758  11.194   3.164
  275SER     HG 3927  10.739  11.134   3.237
  275SER      C 3928  10.552  11.086   2.983
  275SER      O 3929  10.532  11.137   2.876
  276THR      N 3930  10.460  11.094   3.078
  276THR      H 3931  10.498  11.056   3.163
  276THR     CA 3932  10.318  11.133   3.063
  276THR     HA 3933  10.303  11.198   2.977
  276THR     CB 3934  10.227  11.004   3.050
  276THR     HB 3935  10.246  10.936   3.133
  276THR    CG2 3936  10.077  11.039   3.053
  276THR   HG21 3937  10.023  10.960   3.001
  276THR   HG22 3938  10.051  11.034   3.159
  276THR   HG23 3939  10.054  11.134   3.005
  276THR    OG1 3940  10.257  10.927   2.935
  276THR    HG1 3941  10.347  10.895   2.949
  276THR      C 3942  10.276  11.216   3.187
  276THR      O 3943  10.330  11.185   3.295
  277LEU      N 3944  10.189  11.311   3.172
  277LEU      H 3945  10.149  11.317   3.080
  277LEU     CA 3946  10.119  11.385   3.275
  277LEU     HA 3947  10.171  11.356   3.366
  277LEU     CB 3948  10.114  11.538   3.257
  277LEU    HB1 3949  10.078  11.587   3.348
  277LEU    HB2 3950  10.031  11.565   3.191
  277LEU     CG 3951  10.238  11.604   3.201
  277LEU     HG 3952  10.242  11.562   3.100
  277LEU    CD1 3953  10.217  11.752   3.185
  277LEU   HD11 3954  10.121  11.767   3.135
  277LEU   HD12 3955  10.200  11.791   3.286
  277LEU   HD13 3956  10.302  11.807   3.145
  277LEU    CD2 3957  10.367  11.577   3.268
  277LEU   HD21 3958  10.399  11.475   3.248
  277LEU   HD22 3959  10.435  11.655   3.236
  277LEU   HD23 3960  10.353  11.593   3.375
  277LEU      C 3961   9.977  11.330   3.291
  277LEU      O 3962   9.902  11.311   3.192
  278TYR      N 3963   9.938  11.297   3.408
  278TYR      H 3964  10.006  11.313   3.482
  278TYR     CA 3965   9.801  11.261   3.433
  278TYR     HA 3966   9.749  11.246   3.338
  278TYR     CB 3967   9.775  11.133   3.510
  278TYR    HB1 3968   9.667  11.119   3.515
  278TYR    HB2 3969   9.812  11.135   3.612
  278TYR     CG 3970   9.826  11.010   3.441
  278TYR    CD1 3971   9.737  10.919   3.383
  278TYR    HD1 3972   9.631  10.939   3.381
  278TYR    CE1 3973   9.787  10.802   3.322
  278TYR    HE1 3974   9.736  10.718   3.276
  278TYR     CZ 3975   9.927  10.790   3.311
  278TYR     OH 3976   9.984  10.686   3.240
  278TYR     HH 3977   9.915  10.633   3.199
  278TYR    CE2 3978  10.014  10.871   3.384
  278TYR    HE2 3979  10.119  10.850   3.380
  278TYR    CD2 3980   9.966  10.984   3.449
  278TYR    HD2 3981  10.036  11.043   3.507
  278TYR      C 3982   9.714  11.372   3.488
  278TYR      O 3983   9.750  11.438   3.586
  279ASP      N 3984   9.591  11.386   3.432
  279ASP      H 3985   9.570  11.335   3.348
  279ASP     CA 3986   9.505  11.493   3.466
  279ASP     HA 3987   9.566  11.582   3.485
  279ASP     CB 3988   9.422  11.543   3.342
  279ASP    HB1 3989   9.358  11.466   3.299
  279ASP    HB2 3990   9.499  11.575   3.272
  279ASP     CG 3991   9.335  11.663   3.378
  279ASP    OD1 3992   9.302  11.743   3.287
  279ASP    OD2 3993   9.295  11.689   3.497
  279ASP      C 3994   9.429  11.458   3.594
  279ASP      O 3995   9.347  11.363   3.598
  280LEU      N 3996   9.455  11.525   3.698
  280LEU      H 3997   9.540  11.578   3.711
  280LEU     CA 3998   9.389  11.499   3.834
  280LEU     HA 3999   9.327  11.410   3.827
  280LEU     CB 4000   9.500  11.458   3.934
  280LEU    HB1 4001   9.546  11.366   3.898
  280LEU    HB2 4002   9.462  11.440   4.034
  280LEU     CG 4003   9.620  11.550   3.951
  280LEU     HG 4004   9.664  11.558   3.851
  280LEU    CD1 4005   9.579  11.687   4.003
  280LEU   HD11 4006   9.664  11.744   4.041
  280LEU   HD12 4007   9.526  11.742   3.925
  280LEU   HD13 4008   9.511  11.679   4.088
  280LEU    CD2 4009   9.723  11.491   4.048
  280LEU   HD21 4010   9.704  11.475   4.154
  280LEU   HD22 4011   9.758  11.395   4.010
  280LEU   HD23 4012   9.812  11.554   4.044
  280LEU      C 4013   9.309  11.619   3.874
  280LEU      O 4014   9.257  11.617   3.985
  281THR      N 4015   9.274  11.705   3.777
  281THR      H 4016   9.320  11.692   3.688
  281THR     CA 4017   9.175  11.819   3.790
  281THR     HA 4018   9.217  11.888   3.863
  281THR     CB 4019   9.148  11.896   3.662
  281THR     HB 4020   9.085  11.838   3.595
  281THR    CG2 4021   9.082  12.033   3.677
  281THR   HG21 4022   9.153  12.111   3.704
  281THR   HG22 4023   9.022  12.057   3.588
  281THR   HG23 4024   8.999  12.025   3.747
  281THR    OG1 4025   9.272  11.928   3.607
  281THR    HG1 4026   9.309  11.846   3.572
  281THR      C 4027   9.038  11.781   3.849
  281THR      O 4028   8.983  11.842   3.941
  282GLU      N 4029   8.988  11.663   3.803
  282GLU      H 4030   9.036  11.608   3.732
  282GLU     CA 4031   8.854  11.607   3.828
  282GLU     HA 4032   8.794  11.683   3.877
  282GLU     CB 4033   8.795  11.561   3.702
  282GLU    HB1 4034   8.697  11.518   3.722
  282GLU    HB2 4035   8.863  11.485   3.663
  282GLU     CG 4036   8.770  11.670   3.595
  282GLU    HG1 4037   8.858  11.728   3.567
  282GLU    HG2 4038   8.707  11.746   3.640
  282GLU     CD 4039   8.719  11.617   3.462
  282GLU    OE1 4040   8.596  11.584   3.452
  282GLU    OE2 4041   8.796  11.626   3.358
  282GLU      C 4042   8.865  11.480   3.927
  282GLU      O 4043   8.754  11.432   3.965
  283ILE      N 4044   8.981  11.436   3.966
  283ILE      H 4045   9.063  11.491   3.942
  283ILE     CA 4046   9.009  11.325   4.058
  283ILE     HA 4047   8.918  11.265   4.058
  283ILE     CB 4048   9.131  11.237   4.011
  283ILE     HB 4049   9.215  11.303   3.987
  283ILE    CG2 4050   9.165  11.132   4.108
  283ILE   HG21 4051   9.209  11.170   4.200
  283ILE   HG22 4052   9.084  11.063   4.132
  283ILE   HG23 4053   9.238  11.062   4.068
  283ILE    CG1 4054   9.093  11.160   3.878
  283ILE   HG11 4055   9.061  11.245   3.817
  283ILE   HG12 4056   9.005  11.095   3.884
  283ILE     CD 4057   9.212  11.082   3.802
  283ILE    HD1 4058   9.168  11.036   3.714
  283ILE    HD2 4059   9.290  11.155   3.779
  283ILE    HD3 4060   9.252  11.002   3.865
  283ILE      C 4061   9.029  11.383   4.204
  283ILE      O 4062   8.980  11.322   4.301
  284ASP      N 4063   9.103  11.488   4.217
  284ASP      H 4064   9.123  11.544   4.136
  284ASP     CA 4065   9.154  11.545   4.342
  284ASP     HA 4066   9.143  11.476   4.425
  284ASP     CB 4067   9.307  11.559   4.331
  284ASP    HB1 4068   9.323  11.623   4.244
  284ASP    HB2 4069   9.354  11.462   4.320
  284ASP     CG 4070   9.368  11.635   4.451
  284ASP    OD1 4071   9.369  11.760   4.449
  284ASP    OD2 4072   9.414  11.568   4.544
  284ASP      C 4073   9.089  11.684   4.381
  284ASP      O 4074   9.081  11.776   4.295
  285SER      N 4075   9.057  11.704   4.511
  285SER      H 4076   9.082  11.634   4.580
  285SER     CA 4077   8.981  11.826   4.561
  285SER     HA 4078   8.959  11.893   4.478
  285SER     CB 4079   8.847  11.774   4.617
  285SER    HB1 4080   8.796  11.714   4.542
  285SER    HB2 4081   8.785  11.861   4.636
  285SER     OG 4082   8.857  11.695   4.734
  285SER     HG 4083   8.768  11.689   4.770
  285SER      C 4084   9.056  11.900   4.673
  285SER      O 4085   8.999  12.002   4.723
  286SER      N 4086   9.176  11.858   4.712
  286SER      H 4087   9.209  11.784   4.652
  286SER     CA 4088   9.249  11.909   4.827
  286SER     HA 4089   9.333  11.845   4.854
  286SER     CB 4090   9.301  12.049   4.799
  286SER    HB1 4091   9.362  12.072   4.886
  286SER    HB2 4092   9.214  12.114   4.789
  286SER     OG 4093   9.376  12.055   4.683
  286SER     HG 4094   9.318  12.031   4.610
  286SER      C 4095   9.165  11.903   4.956
  286SER      O 4096   9.190  11.980   5.052
  287GLY      N 4097   9.071  11.807   4.956
  287GLY      H 4098   9.050  11.765   4.866
  287GLY     CA 4099   8.984  11.787   5.067
  287GLY    HA1 4100   9.039  11.785   5.161
  287GLY    HA2 4101   8.935  11.690   5.054
  287GLY      C 4102   8.873  11.887   5.089
  287GLY      O 4103   8.803  11.872   5.191
  288ASP      N 4104   8.856  11.988   5.001
  288ASP      H 4105   8.905  11.994   4.913
  288ASP     CA 4106   8.759  12.096   5.021
  288ASP     HA 4107   8.743  12.120   5.126
  288ASP     CB 4108   8.803  12.228   4.948
  288ASP    HB1 4109   8.734  12.302   4.987
  288ASP    HB2 4110   8.782  12.229   4.841
  288ASP     CG 4111   8.939  12.287   4.988
  288ASP    OD1 4112   9.006  12.338   4.897
  288ASP    OD2 4113   8.984  12.292   5.107
  288ASP      C 4114   8.617  12.064   4.970
  288ASP      O 4115   8.522  12.130   5.008
  289GLU      N 4116   8.603  11.961   4.888
  289GLU      H 4117   8.686  11.904   4.880
  289GLU     CA 4118   8.477  11.897   4.841
  289GLU     HA 4119   8.406  11.921   4.919
  289GLU     CB 4120   8.417  11.945   4.703
  289GLU    HB1 4121   8.317  11.907   4.681
  289GLU    HB2 4122   8.486  11.912   4.625
  289GLU     CG 4123   8.405  12.099   4.696
  289GLU    HG1 4124   8.497  12.151   4.719
  289GLU    HG2 4125   8.324  12.133   4.761
  289GLU     CD 4126   8.369  12.139   4.550
  289GLU    OE1 4127   8.256  12.116   4.509
  289GLU    OE2 4128   8.455  12.199   4.479
  289GLU      C 4129   8.501  11.742   4.830
  289GLU      O 4130   8.616  11.704   4.819
  290GLN      N 4131   8.406  11.652   4.840
  290GLN      H 4132   8.313  11.686   4.861
  290GLN     CA 4133   8.415  11.511   4.829
  290GLN     HA 4134   8.471  11.469   4.912
  290GLN     CB 4135   8.269  11.457   4.821
  290GLN    HB1 4136   8.206  11.517   4.756
  290GLN    HB2 4137   8.220  11.466   4.917
  290GLN     CG 4138   8.269  11.310   4.785
  290GLN    HG1 4139   8.358  11.266   4.830
  290GLN    HG2 4140   8.282  11.297   4.678
  290GLN     CD 4141   8.140  11.242   4.829
  290GLN    OE1 4142   8.140  11.152   4.913
  290GLN    NE2 4143   8.028  11.291   4.783
  290GLN   HE21 4144   8.038  11.374   4.726
  290GLN   HE22 4145   7.941  11.243   4.799
  290GLN      C 4146   8.492  11.477   4.697
  290GLN      O 4147   8.448  11.514   4.582
  291SER      N 4148   8.602  11.398   4.707
  291SER      H 4149   8.633  11.364   4.797
  291SER     CA 4150   8.684  11.348   4.586
  291SER     HA 4151   8.671  11.428   4.514
  291SER     CB 4152   8.832  11.325   4.616
  291SER    HB1 4153   8.875  11.420   4.646
  291SER    HB2 4154   8.890  11.306   4.526
  291SER     OG 4155   8.850  11.216   4.710
  291SER     HG 4156   8.838  11.246   4.801
  291SER      C 4157   8.619  11.219   4.525
  291SER      O 4158   8.550  11.147   4.589
  292LEU      N 4159   8.642  11.190   4.399
  292LEU      H 4160   8.680  11.261   4.338
  292LEU     CA 4161   8.612  11.060   4.336
  292LEU     HA 4162   8.505  11.046   4.327
  292LEU     CB 4163   8.675  11.053   4.195
  292LEU    HB1 4164   8.783  11.068   4.197
  292LEU    HB2 4165   8.650  11.135   4.129
  292LEU     CG 4166   8.653  10.918   4.122
  292LEU     HG 4167   8.707  10.834   4.165
  292LEU    CD1 4168   8.509  10.880   4.112
  292LEU   HD11 4169   8.497  10.785   4.060
  292LEU   HD12 4170   8.469  10.876   4.213
  292LEU   HD13 4171   8.456  10.961   4.061
  292LEU    CD2 4172   8.705  10.937   3.976
  292LEU   HD21 4173   8.653  11.020   3.926
  292LEU   HD22 4174   8.810  10.964   3.974
  292LEU   HD23 4175   8.683  10.842   3.928
  292LEU      C 4176   8.672  10.945   4.426
  292LEU      O 4177   8.618  10.835   4.422
  293LEU      N 4178   8.783  10.967   4.496
  293LEU      H 4179   8.833  11.054   4.485
  293LEU     CA 4180   8.841  10.865   4.588
  293LEU     HA 4181   8.847  10.771   4.534
  293LEU     CB 4182   8.984  10.914   4.621
  293LEU    HB1 4183   9.043  10.845   4.681
  293LEU    HB2 4184   8.972  10.996   4.692
  293LEU     CG 4185   9.072  10.961   4.493
  293LEU     HG 4186   9.023  11.031   4.425
  293LEU    CD1 4187   9.197  11.025   4.544
  293LEU   HD11 4188   9.256  10.961   4.610
  293LEU   HD12 4189   9.263  11.063   4.466
  293LEU   HD13 4190   9.171  11.111   4.605
  293LEU    CD2 4191   9.106  10.843   4.403
  293LEU   HD21 4192   9.133  10.752   4.456
  293LEU   HD22 4193   9.011  10.825   4.351
  293LEU   HD23 4194   9.184  10.876   4.335
  293LEU      C 4195   8.759  10.840   4.716
  293LEU      O 4196   8.716  10.728   4.747
  294GLU      N 4197   8.724  10.942   4.792
  294GLU      H 4198   8.751  11.036   4.768
  294GLU     CA 4199   8.626  10.923   4.909
  294GLU     HA 4200   8.685  10.879   4.990
  294GLU     CB 4201   8.591  11.058   4.968
  294GLU    HB1 4202   8.529  11.111   4.895
  294GLU    HB2 4203   8.681  11.114   4.992
  294GLU     CG 4204   8.527  11.053   5.107
  294GLU    HG1 4205   8.588  10.995   5.177
  294GLU    HG2 4206   8.433  11.000   5.093
  294GLU     CD 4207   8.506  11.193   5.171
  294GLU    OE1 4208   8.529  11.304   5.115
  294GLU    OE2 4209   8.461  11.198   5.288
  294GLU      C 4210   8.507  10.838   4.870
  294GLU      O 4211   8.461  10.745   4.937
  295LEU      N 4212   8.451  10.874   4.751
  295LEU      H 4213   8.492  10.946   4.693
  295LEU     CA 4214   8.344  10.800   4.687
  295LEU     HA 4215   8.251  10.797   4.744
  295LEU     CB 4216   8.313  10.871   4.556
  295LEU    HB1 4217   8.249  10.805   4.497
  295LEU    HB2 4218   8.401  10.904   4.502
  295LEU     CG 4219   8.227  10.999   4.578
  295LEU     HG 4220   8.280  11.071   4.640
  295LEU    CD1 4221   8.209  11.068   4.441
  295LEU   HD11 4222   8.305  11.105   4.405
  295LEU   HD12 4223   8.178  10.997   4.364
  295LEU   HD13 4224   8.137  11.149   4.454
  295LEU    CD2 4225   8.084  10.961   4.639
  295LEU   HD21 4226   8.029  10.904   4.564
  295LEU   HD22 4227   8.084  10.898   4.728
  295LEU   HD23 4228   8.033  11.057   4.653
  295LEU      C 4229   8.386  10.660   4.653
  295LEU      O 4230   8.308  10.567   4.688
  296ILE      N 4231   8.504  10.630   4.591
  296ILE      H 4232   8.568  10.704   4.567
  296ILE     CA 4233   8.553  10.495   4.566
  296ILE     HA 4234   8.472  10.444   4.513
  296ILE     CB 4235   8.684  10.487   4.484
  296ILE     HB 4236   8.764  10.547   4.528
  296ILE    CG2 4237   8.738  10.338   4.482
  296ILE   HG21 4238   8.802  10.308   4.400
  296ILE   HG22 4239   8.789  10.315   4.576
  296ILE   HG23 4240   8.650  10.276   4.470
  296ILE    CG1 4241   8.654  10.524   4.337
  296ILE   HG11 4242   8.586  10.608   4.322
  296ILE   HG12 4243   8.621  10.434   4.285
  296ILE     CD 4244   8.779  10.576   4.258
  296ILE    HD1 4245   8.865  10.510   4.273
  296ILE    HD2 4246   8.758  10.588   4.152
  296ILE    HD3 4247   8.807  10.674   4.296
  296ILE      C 4248   8.568  10.418   4.700
  296ILE      O 4249   8.525  10.304   4.709
  297ILE      N 4250   8.622  10.479   4.805
  297ILE      H 4251   8.653  10.575   4.803
  297ILE     CA 4252   8.643  10.403   4.935
  297ILE     HA 4253   8.682  10.307   4.903
  297ILE     CB 4254   8.767  10.452   5.019
  297ILE     HB 4255   8.776  10.392   5.110
  297ILE    CG2 4256   8.900  10.422   4.950
  297ILE   HG21 4257   8.922  10.498   4.875
  297ILE   HG22 4258   8.976  10.428   5.028
  297ILE   HG23 4259   8.901  10.317   4.919
  297ILE    CG1 4260   8.776  10.601   5.065
  297ILE   HG11 4261   8.769  10.664   4.976
  297ILE   HG12 4262   8.872  10.618   5.113
  297ILE     CD 4263   8.674  10.627   5.165
  297ILE    HD1 4264   8.579  10.636   5.112
  297ILE    HD2 4265   8.666  10.542   5.233
  297ILE    HD3 4266   8.686  10.716   5.228
  297ILE      C 4267   8.516  10.382   5.020
  297ILE      O 4268   8.516  10.306   5.116
  298THR      N 4269   8.404  10.450   4.985
  298THR      H 4270   8.413  10.508   4.903
  298THR     CA 4271   8.271  10.439   5.042
  298THR     HA 4272   8.284  10.381   5.134
  298THR     CB 4273   8.204  10.574   5.075
  298THR     HB 4274   8.102  10.544   5.100
  298THR    CG2 4275   8.270  10.639   5.190
  298THR   HG21 4276   8.269  10.564   5.269
  298THR   HG22 4277   8.370  10.675   5.166
  298THR   HG23 4278   8.211  10.726   5.219
  298THR    OG1 4279   8.206  10.664   4.967
  298THR    HG1 4280   8.298  10.683   4.949
  298THR      C 4281   8.180  10.358   4.958
  298THR      O 4282   8.075  10.309   5.002
  299THR      N 4283   8.202  10.343   4.833
  299THR      H 4284   8.285  10.393   4.803
  299THR     CA 4285   8.140  10.244   4.746
  299THR     HA 4286   8.032  10.249   4.747
  299THR     CB 4287   8.193  10.262   4.599
  299THR     HB 4288   8.301  10.248   4.604
  299THR    CG2 4289   8.132  10.166   4.498
  299THR   HG21 4290   8.160  10.194   4.396
  299THR   HG22 4291   8.175  10.066   4.510
  299THR   HG23 4292   8.024  10.165   4.510
  299THR    OG1 4293   8.165  10.386   4.547
  299THR    HG1 4294   8.216  10.441   4.608
  299THR      C 4295   8.191  10.111   4.800
  299THR      O 4296   8.304  10.098   4.853
  300LYS      N 4297   8.104  10.010   4.811
  300LYS      H 4298   8.010  10.013   4.775
  300LYS     CA 4299   8.135   9.877   4.868
  300LYS     HA 4300   8.205   9.890   4.950
  300LYS     CB 4301   8.007   9.819   4.928
  300LYS    HB1 4302   8.017   9.713   4.950
  300LYS    HB2 4303   7.932   9.830   4.850
  300LYS     CG 4304   7.967   9.894   5.051
  300LYS    HG1 4305   7.953   9.999   5.024
  300LYS    HG2 4306   8.041   9.895   5.132
  300LYS     CD 4307   7.833   9.853   5.106
  300LYS    HD1 4308   7.852   9.749   5.134
  300LYS    HD2 4309   7.757   9.866   5.029
  300LYS     CE 4310   7.798   9.923   5.238
  300LYS    HE1 4311   7.815  10.029   5.220
  300LYS    HE2 4312   7.875   9.897   5.310
  300LYS     NZ 4313   7.659   9.898   5.286
  300LYS    HZ1 4314   7.657   9.810   5.334
  300LYS    HZ2 4315   7.627   9.965   5.355
  300LYS    HZ3 4316   7.590   9.893   5.213
  300LYS      C 4317   8.195   9.774   4.769
  300LYS      O 4318   8.300   9.711   4.803
  301LYS      N 4319   8.140   9.765   4.648
  301LYS      H 4320   8.060   9.825   4.631
  301LYS     CA 4321   8.183   9.660   4.558
  301LYS     HA 4322   8.176   9.569   4.617
  301LYS     CB 4323   8.091   9.652   4.440
  301LYS    HB1 4324   7.992   9.654   4.485
  301LYS    HB2 4325   8.105   9.560   4.382
  301LYS     CG 4326   8.101   9.774   4.349
  301LYS    HG1 4327   8.175   9.749   4.274
  301LYS    HG2 4328   8.119   9.867   4.403
  301LYS     CD 4329   7.958   9.786   4.289
  301LYS    HD1 4330   7.879   9.813   4.359
  301LYS    HD2 4331   7.940   9.691   4.237
  301LYS     CE 4332   7.968   9.893   4.178
  301LYS    HE1 4333   8.028   9.854   4.096
  301LYS    HE2 4334   8.027   9.973   4.220
  301LYS     NZ 4335   7.835   9.947   4.145
  301LYS    HZ1 4336   7.830  10.013   4.068
  301LYS    HZ2 4337   7.771   9.870   4.126
  301LYS    HZ3 4338   7.798   9.994   4.226
  301LYS      C 4339   8.328   9.667   4.514
  301LYS      O 4340   8.376   9.774   4.483
  302ARG      N 4341   8.391   9.555   4.514
  302ARG      H 4342   8.331   9.477   4.535
  302ARG     CA 4343   8.538   9.532   4.475
  302ARG     HA 4344   8.606   9.594   4.535
  302ARG     CB 4345   8.565   9.382   4.483
  302ARG    HB1 4346   8.491   9.331   4.422
  302ARG    HB2 4347   8.562   9.349   4.587
  302ARG     CG 4348   8.711   9.342   4.439
  302ARG    HG1 4349   8.777   9.403   4.502
  302ARG    HG2 4350   8.716   9.356   4.331
  302ARG     CD 4351   8.737   9.201   4.474
  302ARG    HD1 4352   8.667   9.137   4.420
  302ARG    HD2 4353   8.732   9.178   4.580
  302ARG     NE 4354   8.872   9.164   4.449
  302ARG     HE 4355   8.942   9.223   4.493
  302ARG     CZ 4356   8.924   9.072   4.377
  302ARG    NH1 4357   8.849   8.981   4.312
  302ARG   HH11 4358   8.749   8.975   4.322
  302ARG   HH12 4359   8.893   8.911   4.254
  302ARG    NH2 4360   9.053   9.061   4.369
  302ARG   HH21 4361   9.110   9.131   4.414
  302ARG   HH22 4362   9.084   8.982   4.313
  302ARG      C 4363   8.574   9.585   4.338
  302ARG      O 4364   8.685   9.637   4.321
  303GLU      N 4365   8.491   9.578   4.238
  303GLU      H 4366   8.404   9.527   4.244
  303GLU     CA 4367   8.508   9.636   4.103
  303GLU     HA 4368   8.589   9.581   4.056
  303GLU     CB 4369   8.383   9.618   4.022
  303GLU    HB1 4370   8.422   9.646   3.925
  303GLU    HB2 4371   8.311   9.693   4.056
  303GLU     CG 4372   8.318   9.481   4.005
  303GLU    HG1 4373   8.396   9.406   4.004
  303GLU    HG2 4374   8.259   9.461   3.916
  303GLU     CD 4375   8.217   9.445   4.122
  303GLU    OE1 4376   8.265   9.403   4.232
  303GLU    OE2 4377   8.093   9.456   4.098
  303GLU      C 4378   8.547   9.783   4.109
  303GLU      O 4379   8.639   9.828   4.040
  304ALA      N 4380   8.475   9.861   4.188
  304ALA      H 4381   8.392   9.822   4.231
  304ALA     CA 4382   8.509  10.002   4.217
  304ALA     HA 4383   8.530  10.049   4.121
  304ALA     CB 4384   8.388  10.061   4.284
  304ALA    HB1 4385   8.308  10.053   4.211
  304ALA    HB2 4386   8.354  10.001   4.369
  304ALA    HB3 4387   8.406  10.163   4.318
  304ALA      C 4388   8.642  10.010   4.294
  304ALA      O 4389   8.737  10.080   4.246
  305ARG      N 4390   8.649   9.935   4.399
  305ARG      H 4391   8.567   9.889   4.436
  305ARG     CA 4392   8.778   9.929   4.474
  305ARG     HA 4393   8.807  10.025   4.517
  305ARG     CB 4394   8.748   9.831   4.591
  305ARG    HB1 4395   8.739   9.735   4.540
  305ARG    HB2 4396   8.652   9.857   4.634
  305ARG     CG 4397   8.858   9.825   4.696
  305ARG    HG1 4398   8.861   9.917   4.754
  305ARG    HG2 4399   8.954   9.810   4.648
  305ARG     CD 4400   8.829   9.720   4.801
  305ARG    HD1 4401   8.739   9.741   4.858
  305ARG    HD2 4402   8.898   9.730   4.885
  305ARG     NE 4403   8.834   9.586   4.746
  305ARG     HE 4404   8.890   9.570   4.664
  305ARG     CZ 4405   8.809   9.475   4.825
  305ARG    NH1 4406   8.758   9.489   4.940
  305ARG   HH11 4407   8.703   9.570   4.965
  305ARG   HH12 4408   8.739   9.405   4.992
  305ARG    NH2 4409   8.835   9.360   4.773
  305ARG   HH21 4410   8.906   9.350   4.703
  305ARG   HH22 4411   8.823   9.277   4.830
  305ARG      C 4412   8.908   9.895   4.391
  305ARG      O 4413   9.008   9.957   4.419
  306GLN      N 4414   8.893   9.816   4.287
  306GLN      H 4415   8.816   9.751   4.291
  306GLN     CA 4416   8.994   9.785   4.186
  306GLN     HA 4417   9.070   9.722   4.233
  306GLN     CB 4418   8.930   9.699   4.076
  306GLN    HB1 4419   8.883   9.764   4.003
  306GLN    HB2 4420   8.869   9.623   4.125
  306GLN     CG 4421   9.030   9.612   4.004
  306GLN    HG1 4422   9.108   9.588   4.076
  306GLN    HG2 4423   9.084   9.676   3.934
  306GLN     CD 4424   8.974   9.496   3.918
  306GLN    OE1 4425   9.008   9.378   3.925
  306GLN    NE2 4426   8.890   9.535   3.823
  306GLN   HE21 4427   8.859   9.630   3.812
  306GLN   HE22 4428   8.855   9.468   3.756
  306GLN      C 4429   9.065   9.906   4.123
  306GLN      O 4430   9.180   9.898   4.097
  307ILE      N 4431   8.987  10.019   4.112
  307ILE      H 4432   8.903  10.018   4.168
  307ILE     CA 4433   9.022  10.139   4.034
  307ILE     HA 4434   9.074  10.097   3.948
  307ILE     CB 4435   8.899  10.228   4.010
  307ILE     HB 4436   8.844  10.246   4.102
  307ILE    CG2 4437   8.934  10.362   3.944
  307ILE   HG21 4438   8.849  10.425   3.916
  307ILE   HG22 4439   8.997  10.423   4.008
  307ILE   HG23 4440   8.991  10.337   3.855
  307ILE    CG1 4441   8.805  10.145   3.909
  307ILE   HG11 4442   8.707  10.193   3.906
  307ILE   HG12 4443   8.782  10.048   3.953
  307ILE     CD 4444   8.848  10.122   3.764
  307ILE    HD1 4445   8.771  10.077   3.702
  307ILE    HD2 4446   8.885  10.213   3.718
  307ILE    HD3 4447   8.931  10.051   3.765
  307ILE      C 4448   9.129  10.213   4.115
  307ILE      O 4449   9.206  10.275   4.048
  308LEU      N 4450   9.134  10.200   4.251
  308LEU      H 4451   9.059  10.147   4.293
  308LEU     CA 4452   9.239  10.257   4.344
  308LEU     HA 4453   9.237  10.366   4.337
  308LEU     CB 4454   9.215  10.213   4.488
  308LEU    HB1 4455   9.303  10.240   4.547
  308LEU    HB2 4456   9.221  10.104   4.475
  308LEU     CG 4457   9.087  10.252   4.552
  308LEU     HG 4458   9.006  10.245   4.480
  308LEU    CD1 4459   9.051  10.175   4.676
  308LEU   HD11 4460   9.117  10.194   4.760
  308LEU   HD12 4461   8.955  10.204   4.719
  308LEU   HD13 4462   9.037  10.069   4.654
  308LEU    CD2 4463   9.088  10.398   4.573
  308LEU   HD21 4464   9.007  10.431   4.639
  308LEU   HD22 4465   9.187  10.436   4.599
  308LEU   HD23 4466   9.063  10.426   4.471
  308LEU      C 4467   9.378  10.212   4.292
  308LEU      O 4468   9.475  10.286   4.310
  309ASP      N 4469   9.386  10.095   4.227
  309ASP      H 4470   9.303  10.038   4.217
  309ASP     CA 4471   9.523  10.049   4.185
  309ASP     HA 4472   9.594  10.100   4.251
  309ASP     CB 4473   9.541   9.903   4.219
  309ASP    HB1 4474   9.648   9.888   4.203
  309ASP    HB2 4475   9.477   9.841   4.156
  309ASP     CG 4476   9.505   9.864   4.363
  309ASP    OD1 4477   9.440   9.763   4.383
  309ASP    OD2 4478   9.561   9.925   4.459
  309ASP      C 4479   9.569  10.088   4.041
  309ASP      O 4480   9.671  10.037   3.997
  310GLN      N 4481   9.497  10.177   3.974
  310GLN      H 4482   9.412  10.213   4.014
  310GLN     CA 4483   9.533  10.231   3.843
  310GLN     HA 4484   9.574  10.146   3.790
  310GLN     CB 4485   9.409  10.290   3.774
  310GLN    HB1 4486   9.443  10.347   3.688
  310GLN    HB2 4487   9.356  10.360   3.839
  310GLN     CG 4488   9.309  10.174   3.725
  310GLN    HG1 4489   9.209  10.210   3.749
  310GLN    HG2 4490   9.336  10.078   3.769
  310GLN     CD 4491   9.320  10.150   3.576
  310GLN    OE1 4492   9.266  10.227   3.501
  310GLN    NE2 4493   9.378  10.047   3.526
  310GLN   HE21 4494   9.433   9.993   3.590
  310GLN   HE22 4495   9.392  10.044   3.426
  310GLN      C 4496   9.646  10.330   3.859
  310GLN      O 4497   9.656  10.406   3.954
  311THR      N 4498   9.720  10.354   3.752
  311THR      H 4499   9.710  10.294   3.671
  311THR     CA 4500   9.830  10.453   3.744
  311THR     HA 4501   9.909  10.428   3.814
  311THR     CB 4502   9.886  10.444   3.600
  311THR     HB 4503   9.834  10.513   3.534
  311THR    CG2 4504  10.032  10.492   3.597
  311THR   HG21 4505  10.050  10.579   3.661
  311THR   HG22 4506  10.099  10.414   3.633
  311THR   HG23 4507  10.065  10.508   3.495
  311THR    OG1 4508   9.892  10.317   3.550
  311THR    HG1 4509   9.937  10.320   3.465
  311THR      C 4510   9.792  10.599   3.782
  311THR      O 4511   9.857  10.650   3.868
  312PRO      N 4512   9.687  10.668   3.731
  312PRO     CD 4513   9.610  10.624   3.615
  312PRO    HD1 4514   9.592  10.517   3.619
  312PRO    HD2 4515   9.664  10.651   3.523
  312PRO     CG 4516   9.475  10.690   3.632
  312PRO    HG1 4517   9.421  10.642   3.714
  312PRO    HG2 4518   9.424  10.693   3.536
  312PRO     CB 4519   9.518  10.832   3.674
  312PRO    HB1 4520   9.435  10.887   3.718
  312PRO    HB2 4521   9.558  10.878   3.584
  312PRO     CA 4522   9.623  10.795   3.776
  312PRO     HA 4523   9.704  10.865   3.756
  312PRO      C 4524   9.578  10.809   3.920
  312PRO      O 4525   9.527  10.915   3.956
  313VAL      N 4526   9.575  10.698   3.998
  313VAL      H 4527   9.613  10.615   3.957
  313VAL     CA 4528   9.516  10.697   4.139
  313VAL     HA 4529   9.484  10.796   4.171
  313VAL     CB 4530   9.392  10.610   4.156
  313VAL     HB 4531   9.411  10.509   4.120
  313VAL    CG1 4532   9.354  10.597   4.306
  313VAL   HG11 4533   9.248  10.575   4.315
  313VAL   HG12 4534   9.418  10.523   4.354
  313VAL   HG13 4535   9.371  10.697   4.346
  313VAL    CG2 4536   9.268  10.670   4.084
  313VAL   HG21 4537   9.194  10.592   4.103
  313VAL   HG22 4538   9.228  10.763   4.123
  313VAL   HG23 4539   9.290  10.686   3.979
  313VAL      C 4540   9.628  10.646   4.231
  313VAL      O 4541   9.669  10.710   4.327
  314LYS      N 4542   9.688  10.530   4.201
  314LYS      H 4543   9.653  10.481   4.120
  314LYS     CA 4544   9.797  10.462   4.269
  314LYS     HA 4545   9.770  10.416   4.364
  314LYS     CB 4546   9.840  10.350   4.174
  314LYS    HB1 4547   9.874  10.389   4.078
  314LYS    HB2 4548   9.758  10.281   4.159
  314LYS     CG 4549   9.950  10.257   4.228
  314LYS    HG1 4550   9.920  10.229   4.328
  314LYS    HG2 4551  10.041  10.316   4.242
  314LYS     CD 4552   9.972  10.125   4.149
  314LYS    HD1 4553   9.875  10.075   4.151
  314LYS    HD2 4554  10.057  10.076   4.198
  314LYS     CE 4555  10.013  10.158   4.002
  314LYS    HE1 4556  10.091  10.235   4.003
  314LYS    HE2 4557   9.927  10.201   3.951
  314LYS     NZ 4558  10.048  10.032   3.936
  314LYS    HZ1 4559  10.042  10.059   3.839
  314LYS    HZ2 4560  10.140   9.994   3.958
  314LYS    HZ3 4561   9.986   9.956   3.958
  314LYS      C 4562   9.909  10.557   4.313
  314LYS      O 4563   9.941  10.565   4.430
  315GLU      N 4564   9.954  10.639   4.216
  315GLU      H 4565   9.906  10.629   4.127
  315GLU     CA 4566  10.068  10.733   4.226
  315GLU     HA 4567  10.152  10.673   4.260
  315GLU     CB 4568  10.100  10.779   4.084
  315GLU    HB1 4569  10.168  10.864   4.091
  315GLU    HB2 4570  10.015  10.818   4.029
  315GLU     CG 4571  10.169  10.667   3.996
  315GLU    HG1 4572  10.181  10.707   3.895
  315GLU    HG2 4573  10.105  10.580   3.989
  315GLU     CD 4574  10.317  10.646   4.046
  315GLU    OE1 4575  10.397  10.734   4.024
  315GLU    OE2 4576  10.348  10.536   4.095
  315GLU      C 4577  10.033  10.848   4.323
  315GLU      O 4578  10.104  10.875   4.422
  316LEU      N 4579   9.917  10.913   4.296
  316LEU      H 4580   9.869  10.884   4.212
  316LEU     CA 4581   9.863  11.028   4.361
  316LEU     HA 4582   9.928  11.116   4.355
  316LEU     CB 4583   9.734  11.058   4.283
  316LEU    HB1 4584   9.662  10.977   4.294
  316LEU    HB2 4585   9.767  11.060   4.179
  316LEU     CG 4586   9.671  11.194   4.327
  316LEU     HG 4587   9.748  11.265   4.357
  316LEU    CD1 4588   9.578  11.241   4.218
  316LEU   HD11 4589   9.506  11.163   4.195
  316LEU   HD12 4590   9.532  11.338   4.241
  316LEU   HD13 4591   9.643  11.250   4.131
  316LEU    CD2 4592   9.586  11.189   4.459
  316LEU   HD21 4593   9.522  11.101   4.458
  316LEU   HD22 4594   9.646  11.174   4.548
  316LEU   HD23 4595   9.527  11.281   4.459
  316LEU      C 4596   9.835  10.990   4.509
  316LEU      O 4597   9.861  11.075   4.595
  317VAL      N 4598   9.768  10.876   4.537
  317VAL      H 4599   9.741  10.822   4.456
  317VAL     CA 4600   9.747  10.830   4.680
  317VAL     HA 4601   9.708  10.922   4.723
  317VAL     CB 4602   9.636  10.717   4.695
  317VAL     HB 4603   9.624  10.709   4.803
  317VAL    CG1 4604   9.508  10.760   4.622
  317VAL   HG11 4605   9.492  10.860   4.663
  317VAL   HG12 4606   9.521  10.754   4.514
  317VAL   HG13 4607   9.421  10.700   4.648
  317VAL    CG2 4608   9.670  10.572   4.650
  317VAL   HG21 4609   9.723  10.579   4.555
  317VAL   HG22 4610   9.741  10.522   4.716
  317VAL   HG23 4611   9.581  10.511   4.637
  317VAL      C 4612   9.873  10.807   4.743
  317VAL      O 4613   9.894  10.857   4.854
  318SER      N 4614   9.965  10.732   4.689
  318SER      H 4615   9.946  10.697   4.596
  318SER     CA 4616  10.089  10.677   4.746
  318SER     HA 4617  10.063  10.627   4.840
  318SER     CB 4618  10.150  10.581   4.646
  318SER    HB1 4619  10.249  10.555   4.683
  318SER    HB2 4620  10.161  10.642   4.556
  318SER     OG 4621  10.064  10.467   4.650
  318SER     HG 4622   9.994  10.473   4.584
  318SER      C 4623  10.195  10.782   4.778
  318SER      O 4624  10.241  10.788   4.893
  319LEU      N 4625  10.202  10.881   4.690
  319LEU      H 4626  10.163  10.870   4.598
  319LEU     CA 4627  10.260  11.006   4.729
  319LEU     HA 4628  10.361  10.983   4.762
  319LEU     CB 4629  10.266  11.089   4.602
  319LEU    HB1 4630  10.298  11.188   4.633
  319LEU    HB2 4631  10.166  11.097   4.561
  319LEU     CG 4632  10.366  11.043   4.491
  319LEU     HG 4633  10.338  10.939   4.471
  319LEU    CD1 4634  10.348  11.142   4.378
  319LEU   HD11 4635  10.348  11.246   4.411
  319LEU   HD12 4636  10.417  11.131   4.295
  319LEU   HD13 4637  10.250  11.128   4.331
  319LEU    CD2 4638  10.513  11.031   4.529
  319LEU   HD21 4639  10.573  10.998   4.444
  319LEU   HD22 4640  10.544  11.123   4.579
  319LEU   HD23 4641  10.519  10.954   4.606
  319LEU      C 4642  10.192  11.082   4.838
  319LEU      O 4643  10.258  11.125   4.928
  320LYS      N 4644  10.059  11.108   4.829
  320LYS      H 4645  10.006  11.071   4.751
  320LYS     CA 4646   9.980  11.188   4.919
  320LYS     HA 4647  10.026  11.286   4.930
  320LYS     CB 4648   9.840  11.210   4.870
  320LYS    HB1 4649   9.782  11.119   4.884
  320LYS    HB2 4650   9.843  11.251   4.769
  320LYS     CG 4651   9.777  11.331   4.947
  320LYS    HG1 4652   9.825  11.425   4.922
  320LYS    HG2 4653   9.776  11.302   5.052
  320LYS     CD 4654   9.632  11.340   4.911
  320LYS    HD1 4655   9.584  11.414   4.975
  320LYS    HD2 4656   9.594  11.240   4.933
  320LYS     CE 4657   9.598  11.377   4.763
  320LYS    HE1 4658   9.494  11.348   4.748
  320LYS    HE2 4659   9.655  11.326   4.686
  320LYS     NZ 4660   9.610  11.528   4.736
  320LYS    HZ1 4661   9.567  11.578   4.812
  320LYS    HZ2 4662   9.704  11.565   4.726
  320LYS    HZ3 4663   9.558  11.554   4.654
  320LYS      C 4664  10.002  11.130   5.066
  320LYS      O 4665  10.035  11.203   5.165
  321TRP      N 4666   9.986  11.001   5.087
  321TRP      H 4667   9.949  10.948   5.010
  321TRP     CA 4668  10.017  10.927   5.207
  321TRP     HA 4669   9.956  10.975   5.284
  321TRP     CB 4670   9.991  10.781   5.186
  321TRP    HB1 4671  10.054  10.750   5.103
  321TRP    HB2 4672   9.891  10.750   5.155
  321TRP     CG 4673  10.015  10.711   5.306
  321TRP    CD1 4674  10.090  10.598   5.315
  321TRP    HD1 4675  10.138  10.554   5.228
  321TRP    NE1 4676  10.075  10.549   5.445
  321TRP    HE1 4677  10.122  10.469   5.483
  321TRP    CE2 4678   9.984  10.629   5.523
  321TRP    CZ2 4679   9.941  10.621   5.661
  321TRP    HZ2 4680   9.974  10.543   5.727
  321TRP    CH2 4681   9.869  10.734   5.711
  321TRP    HH2 4682   9.849  10.755   5.815
  321TRP    CZ3 4683   9.837  10.838   5.624
  321TRP    HZ3 4684   9.783  10.919   5.671
  321TRP    CE3 4685   9.857  10.832   5.483
  321TRP    HE3 4686   9.815  10.913   5.425
  321TRP    CD2 4687   9.944  10.733   5.435
  321TRP      C 4688  10.164  10.951   5.255
  321TRP      O 4689  10.182  11.005   5.365
  322LYS      N 4690  10.262  10.909   5.173
  322LYS      H 4691  10.229  10.868   5.087
  322LYS     CA 4692  10.407  10.903   5.206
  322LYS     HA 4693  10.413  10.848   5.300
  322LYS     CB 4694  10.473  10.825   5.098
  322LYS    HB1 4695  10.454  10.870   5.001
  322LYS    HB2 4696  10.445  10.719   5.099
  322LYS     CG 4697  10.633  10.830   5.118
  322LYS    HG1 4698  10.657  10.788   5.216
  322LYS    HG2 4699  10.669  10.933   5.110
  322LYS     CD 4700  10.698  10.760   4.995
  322LYS    HD1 4701  10.679  10.814   4.902
  322LYS    HD2 4702  10.662  10.659   4.976
  322LYS     CE 4703  10.851  10.728   5.016
  322LYS    HE1 4704  10.875  10.673   4.924
  322LYS    HE2 4705  10.870  10.668   5.104
  322LYS     NZ 4706  10.933  10.849   5.029
  322LYS    HZ1 4707  10.934  10.889   5.122
  322LYS    HZ2 4708  11.029  10.825   5.009
  322LYS    HZ3 4709  10.907  10.918   4.960
  322LYS      C 4710  10.467  11.044   5.236
  322LYS      O 4711  10.556  11.058   5.322
  323ARG      N 4712  10.406  11.149   5.173
  323ARG      H 4713  10.329  11.114   5.118
  323ARG     CA 4714  10.457  11.289   5.168
  323ARG     HA 4715  10.563  11.281   5.194
  323ARG     CB 4716  10.441  11.339   5.025
  323ARG    HB1 4717  10.335  11.356   5.006
  323ARG    HB2 4718  10.475  11.259   4.959
  323ARG     CG 4719  10.534  11.456   4.996
  323ARG    HG1 4720  10.635  11.417   5.007
  323ARG    HG2 4721  10.505  11.541   5.057
  323ARG     CD 4722  10.501  11.480   4.844
  323ARG    HD1 4723  10.393  11.490   4.838
  323ARG    HD2 4724  10.532  11.395   4.782
  323ARG     NE 4725  10.572  11.595   4.791
  323ARG     HE 4726  10.539  11.691   4.795
  323ARG     CZ 4727  10.698  11.593   4.749
  323ARG    NH1 4728  10.781  11.497   4.748
  323ARG   HH11 4729  10.748  11.403   4.763
  323ARG   HH12 4730  10.879  11.505   4.723
  323ARG    NH2 4731  10.744  11.699   4.689
  323ARG   HH21 4732  10.708  11.792   4.708
  323ARG   HH22 4733  10.836  11.688   4.648
  323ARG      C 4734  10.388  11.371   5.272
  323ARG      O 4735  10.457  11.446   5.334
  324TYR      N 4736  10.254  11.364   5.293
  324TYR      H 4737  10.200  11.309   5.229
  324TYR     CA 4738  10.182  11.459   5.391
  324TYR     HA 4739  10.249  11.533   5.436
  324TYR     CB 4740  10.081  11.554   5.319
  324TYR    HB1 4741  10.065  11.637   5.388
  324TYR    HB2 4742   9.992  11.491   5.318
  324TYR     CG 4743  10.138  11.602   5.182
  324TYR    CD1 4744  10.072  11.558   5.064
  324TYR    HD1 4745   9.988  11.492   5.075
  324TYR    CE1 4746  10.122  11.601   4.941
  324TYR    HE1 4747  10.068  11.580   4.850
  324TYR     CZ 4748  10.236  11.687   4.935
  324TYR     OH 4749  10.274  11.746   4.819
  324TYR     HH 4750  10.353  11.800   4.831
  324TYR    CE2 4751  10.299  11.737   5.054
  324TYR    HE2 4752  10.386  11.802   5.051
  324TYR    CD2 4753  10.247  11.689   5.181
  324TYR    HD2 4754  10.296  11.714   5.275
  324TYR      C 4755  10.127  11.377   5.507
  324TYR      O 4756  10.151  11.396   5.626
  325GLY      N 4757  10.047  11.278   5.461
  325GLY      H 4758  10.045  11.286   5.360
  325GLY     CA 4759   9.955  11.207   5.542
  325GLY    HA1 4760   9.898  11.135   5.483
  325GLY    HA2 4761   9.884  11.272   5.592
  325GLY      C 4762  10.023  11.135   5.658
  325GLY      O 4763   9.982  11.155   5.766
  326ARG      N 4764  10.116  11.049   5.629
  326ARG      H 4765  10.132  11.040   5.530
  326ARG     CA 4766  10.188  10.952   5.720
  326ARG     HA 4767  10.106  10.907   5.776
  326ARG     CB 4768  10.264  10.838   5.653
  326ARG    HB1 4769  10.351  10.873   5.598
  326ARG    HB2 4770  10.194  10.793   5.583
  326ARG     CG 4771  10.312  10.733   5.756
  326ARG    HG1 4772  10.225  10.693   5.808
  326ARG    HG2 4773  10.374  10.777   5.834
  326ARG     CD 4774  10.366  10.613   5.685
  326ARG    HD1 4775  10.313  10.594   5.592
  326ARG    HD2 4776  10.351  10.529   5.752
  326ARG     NE 4777  10.509  10.623   5.641
  326ARG     HE 4778  10.529  10.705   5.587
  326ARG     CZ 4779  10.601  10.530   5.641
  326ARG    NH1 4780  10.575  10.409   5.670
  326ARG   HH11 4781  10.483  10.380   5.699
  326ARG   HH12 4782  10.643  10.338   5.646
  326ARG    NH2 4783  10.723  10.543   5.602
  326ARG   HH21 4784  10.768  10.634   5.595
  326ARG   HH22 4785  10.784  10.464   5.612
  326ARG      C 4786  10.270  11.029   5.827
  326ARG      O 4787  10.253  11.002   5.948
  327PRO      N 4788  10.362  11.117   5.792
  327PRO     CD 4789  10.393  11.157   5.656
  327PRO    HD1 4790  10.303  11.206   5.618
  327PRO    HD2 4791  10.425  11.074   5.594
  327PRO     CG 4792  10.508  11.255   5.667
  327PRO    HG1 4793  10.520  11.319   5.579
  327PRO    HG2 4794  10.601  11.204   5.692
  327PRO     CB 4795  10.468  11.329   5.789
  327PRO    HB1 4796  10.390  11.402   5.765
  327PRO    HB2 4797  10.557  11.368   5.837
  327PRO     CA 4798  10.418  11.220   5.888
  327PRO     HA 4799  10.503  11.179   5.943
  327PRO      C 4800  10.318  11.277   5.994
  327PRO      O 4801  10.349  11.273   6.114
  328TYR      N 4802  10.205  11.339   5.946
  328TYR      H 4803  10.187  11.355   5.848
  328TYR     CA 4804  10.111  11.402   6.039
  328TYR     HA 4805  10.159  11.455   6.121
  328TYR     CB 4806  10.029  11.512   5.975
  328TYR    HB1 4807   9.962  11.565   6.042
  328TYR    HB2 4808   9.964  11.462   5.903
  328TYR     CG 4809  10.104  11.621   5.904
  328TYR    CD1 4810  10.211  11.685   5.965
  328TYR    HD1 4811  10.249  11.660   6.063
  328TYR    CE1 4812  10.285  11.785   5.909
  328TYR    HE1 4813  10.375  11.825   5.953
  328TYR     CZ 4814  10.241  11.834   5.785
  328TYR     OH 4815  10.307  11.944   5.735
  328TYR     HH 4816  10.273  11.978   5.652
  328TYR    CE2 4817  10.134  11.771   5.717
  328TYR    HE2 4818  10.104  11.801   5.617
  328TYR    CD2 4819  10.070  11.666   5.774
  328TYR    HD2 4820   9.980  11.627   5.729
  328TYR      C 4821  10.021  11.305   6.117
  328TYR      O 4822   9.978  11.342   6.226
  329PHE      N 4823   9.996  11.187   6.061
  329PHE      H 4824  10.039  11.161   5.973
  329PHE     CA 4825   9.941  11.070   6.131
  329PHE     HA 4826   9.847  11.092   6.182
  329PHE     CB 4827   9.916  10.960   6.026
  329PHE    HB1 4828  10.014  10.926   5.993
  329PHE    HB2 4829   9.882  11.010   5.934
  329PHE     CG 4830   9.830  10.838   6.078
  329PHE    CD1 4831   9.700  10.862   6.117
  329PHE    HD1 4832   9.662  10.961   6.097
  329PHE    CE1 4833   9.622  10.759   6.180
  329PHE    HE1 4834   9.527  10.786   6.224
  329PHE     CZ 4835   9.681  10.631   6.192
  329PHE     HZ 4836   9.625  10.550   6.239
  329PHE    CE2 4837   9.812  10.611   6.157
  329PHE    HE2 4838   9.855  10.513   6.170
  329PHE    CD2 4839   9.887  10.718   6.103
  329PHE    HD2 4840   9.986  10.700   6.064
  329PHE      C 4841  10.032  11.029   6.246
  329PHE      O 4842   9.991  11.019   6.362
  330CYS      N 4843  10.168  11.017   6.218
  330CYS      H 4844  10.194  11.021   6.121
  330CYS     CA 4845  10.275  10.986   6.317
  330CYS     HA 4846  10.240  10.894   6.364
  330CYS     CB 4847  10.413  10.967   6.251
  330CYS    HB1 4848  10.483  10.943   6.330
  330CYS    HB2 4849  10.439  11.054   6.191
  330CYS     SG 4850  10.420  10.823   6.149
  330CYS     HG 4851  10.316  10.845   6.067
  330CYS      C 4852  10.285  11.097   6.427
  330CYS      O 4853  10.286  11.060   6.546
  331MET      N 4854  10.271  11.224   6.396
  331MET      H 4855  10.257  11.248   6.298
  331MET     CA 4856  10.254  11.330   6.495
  331MET     HA 4857  10.346  11.337   6.553
  331MET     CB 4858  10.242  11.456   6.423
  331MET    HB1 4859  10.147  11.449   6.370
  331MET    HB2 4860  10.321  11.469   6.348
  331MET     CG 4861  10.237  11.580   6.505
  331MET    HG1 4862  10.322  11.574   6.573
  331MET    HG2 4863  10.146  11.579   6.565
  331MET     SD 4864  10.233  11.729   6.397
  331MET     CE 4865  10.068  11.729   6.325
  331MET    HE1 4866  10.044  11.830   6.290
  331MET    HE2 4867  10.055  11.654   6.248
  331MET    HE3 4868   9.986  11.703   6.391
  331MET      C 4869  10.136  11.314   6.591
  331MET      O 4870  10.158  11.308   6.715
  332LEU      N 4871  10.019  11.288   6.533
  332LEU      H 4872  10.001  11.285   6.434
  332LEU     CA 4873   9.898  11.244   6.614
  332LEU     HA 4874   9.881  11.322   6.687
  332LEU     CB 4875   9.784  11.219   6.511
  332LEU    HB1 4876   9.701  11.171   6.561
  332LEU    HB2 4877   9.820  11.157   6.429
  332LEU     CG 4878   9.729  11.348   6.445
  332LEU     HG 4879   9.805  11.401   6.387
  332LEU    CD1 4880   9.619  11.317   6.340
  332LEU   HD11 4881   9.523  11.286   6.382
  332LEU   HD12 4882   9.592  11.412   6.295
  332LEU   HD13 4883   9.655  11.252   6.260
  332LEU    CD2 4884   9.669  11.455   6.551
  332LEU   HD21 4885   9.579  11.404   6.588
  332LEU   HD22 4886   9.734  11.474   6.637
  332LEU   HD23 4887   9.637  11.551   6.511
  332LEU      C 4888   9.932  11.129   6.712
  332LEU      O 4889   9.903  11.141   6.826
  333GLY      N 4890   9.991  11.024   6.656
  333GLY      H 4891  10.003  11.032   6.556
  333GLY     CA 4892  10.024  10.896   6.725
  333GLY    HA1 4893  10.063  10.815   6.663
  333GLY    HA2 4894   9.934  10.857   6.774
  333GLY      C 4895  10.124  10.918   6.842
  333GLY      O 4896  10.119  10.849   6.946
  334ALA      N 4897  10.217  11.013   6.821
  334ALA      H 4898  10.233  11.049   6.728
  334ALA     CA 4899  10.312  11.047   6.927
  334ALA     HA 4900  10.355  10.959   6.975
  334ALA     CB 4901  10.424  11.121   6.850
  334ALA    HB1 4902  10.387  11.221   6.828
  334ALA    HB2 4903  10.503  11.140   6.921
  334ALA    HB3 4904  10.460  11.069   6.761
  334ALA      C 4905  10.248  11.130   7.041
  334ALA      O 4906  10.284  11.119   7.153
  335ILE      N 4907  10.141  11.205   7.017
  335ILE      H 4908  10.097  11.204   6.927
  335ILE     CA 4909  10.080  11.288   7.121
  335ILE     HA 4910  10.157  11.322   7.192
  335ILE     CB 4911  10.007  11.413   7.062
  335ILE     HB 4912   9.951  11.380   6.975
  335ILE    CG2 4913   9.901  11.479   7.161
  335ILE   HG21 4914   9.931  11.499   7.263
  335ILE   HG22 4915   9.873  11.578   7.124
  335ILE   HG23 4916   9.808  11.421   7.160
  335ILE    CG1 4917  10.112  11.505   7.002
  335ILE   HG11 4918  10.180  11.445   6.941
  335ILE   HG12 4919  10.172  11.540   7.086
  335ILE     CD 4920  10.056  11.616   6.908
  335ILE    HD1 4921   9.974  11.578   6.847
  335ILE    HD2 4922  10.030  11.708   6.961
  335ILE    HD3 4923  10.133  11.647   6.838
  335ILE      C 4924   9.980  11.204   7.202
  335ILE      O 4925   9.991  11.202   7.324
  336TYR      N 4926   9.909  11.117   7.129
  336TYR      H 4927   9.924  11.120   7.029
  336TYR     CA 4928   9.834  11.006   7.193
  336TYR     HA 4929   9.759  11.044   7.263
  336TYR     CB 4930   9.765  10.923   7.084
  336TYR    HB1 4931   9.836  10.869   7.022
  336TYR    HB2 4932   9.706  10.992   7.025
  336TYR     CG 4933   9.664  10.821   7.132
  336TYR    CD1 4934   9.550  10.871   7.181
  336TYR    HD1 4935   9.542  10.978   7.174
  336TYR    CE1 4936   9.456  10.789   7.238
  336TYR    HE1 4937   9.374  10.832   7.294
  336TYR     CZ 4938   9.476  10.647   7.237
  336TYR     OH 4939   9.384  10.565   7.292
  336TYR     HH 4940   9.412  10.475   7.308
  336TYR    CE2 4941   9.591  10.596   7.178
  336TYR    HE2 4942   9.614  10.491   7.182
  336TYR    CD2 4943   9.690  10.683   7.121
  336TYR    HD2 4944   9.779  10.632   7.086
  336TYR      C 4945   9.924  10.912   7.286
  336TYR      O 4946   9.893  10.887   7.401
  337LEU      N 4947  10.035  10.857   7.234
  337LEU      H 4948  10.049  10.878   7.136
  337LEU     CA 4949  10.118  10.764   7.310
  337LEU     HA 4950  10.047  10.698   7.359
  337LEU     CB 4951  10.210  10.684   7.218
  337LEU    HB1 4952  10.284  10.760   7.193
  337LEU    HB2 4953  10.148  10.649   7.135
  337LEU     CG 4954  10.282  10.553   7.286
  337LEU     HG 4955  10.346  10.591   7.366
  337LEU    CD1 4956  10.189  10.446   7.343
  337LEU   HD11 4957  10.138  10.481   7.433
  337LEU   HD12 4958  10.109  10.431   7.271
  337LEU   HD13 4959  10.233  10.349   7.365
  337LEU    CD2 4960  10.359  10.480   7.174
  337LEU   HD21 4961  10.420  10.548   7.114
  337LEU   HD22 4962  10.422  10.402   7.216
  337LEU   HD23 4963  10.289  10.431   7.106
  337LEU      C 4964  10.182  10.834   7.429
  337LEU      O 4965  10.201  10.759   7.530
  338LEU      N 4966  10.222  10.961   7.431
  338LEU      H 4967  10.243  10.999   7.340
  338LEU     CA 4968  10.265  11.033   7.549
  338LEU     HA 4969  10.326  10.965   7.609
  338LEU     CB 4970  10.348  11.159   7.519
  338LEU    HB1 4971  10.347  11.225   7.605
  338LEU    HB2 4972  10.287  11.211   7.445
  338LEU     CG 4973  10.487  11.128   7.466
  338LEU     HG 4974  10.488  11.029   7.420
  338LEU    CD1 4975  10.539  11.243   7.379
  338LEU   HD11 4976  10.639  11.214   7.347
  338LEU   HD12 4977  10.474  11.242   7.291
  338LEU   HD13 4978  10.537  11.341   7.427
  338LEU    CD2 4979  10.575  11.121   7.587
  338LEU   HD21 4980  10.679  11.106   7.561
  338LEU   HD22 4981  10.568  11.217   7.638
  338LEU   HD23 4982  10.542  11.041   7.654
  338LEU      C 4983  10.149  11.075   7.646
  338LEU      O 4984  10.161  11.053   7.770
  339TYR      N 4985  10.039  11.129   7.595
  339TYR      H 4986  10.026  11.161   7.500
  339TYR     CA 4987   9.916  11.138   7.674
  339TYR     HA 4988   9.933  11.208   7.755
  339TYR     CB 4989   9.814  11.184   7.575
  339TYR    HB1 4990   9.818  11.118   7.488
  339TYR    HB2 4991   9.832  11.287   7.546
  339TYR     CG 4992   9.671  11.185   7.621
  339TYR    CD1 4993   9.621  11.284   7.704
  339TYR    HD1 4994   9.685  11.365   7.735
  339TYR    CE1 4995   9.483  11.272   7.746
  339TYR    HE1 4996   9.448  11.347   7.816
  339TYR     CZ 4997   9.402  11.171   7.685
  339TYR     OH 4998   9.274  11.165   7.700
  339TYR     HH 4999   9.239  11.240   7.749
  339TYR    CE2 5000   9.453  11.080   7.597
  339TYR    HE2 5001   9.390  11.012   7.543
  339TYR    CD2 5002   9.590  11.078   7.578
  339TYR    HD2 5003   9.639  11.009   7.510
  339TYR      C 5004   9.869  11.006   7.744
  339TYR      O 5005   9.831  11.012   7.862
  340ILE      N 5006   9.874  10.884   7.683
  340ILE      H 5007   9.896  10.881   7.585
  340ILE     CA 5008   9.837  10.757   7.740
  340ILE     HA 5009   9.743  10.764   7.796
  340ILE     CB 5010   9.836  10.639   7.644
  340ILE     HB 5011   9.929  10.649   7.589
  340ILE    CG2 5012   9.842  10.498   7.705
  340ILE   HG21 5013   9.834  10.418   7.631
  340ILE   HG22 5014   9.938  10.473   7.750
  340ILE   HG23 5015   9.762  10.479   7.777
  340ILE    CG1 5016   9.713  10.658   7.545
  340ILE   HG11 5017   9.736  10.597   7.458
  340ILE   HG12 5018   9.709  10.763   7.514
  340ILE     CD 5019   9.575  10.618   7.606
  340ILE    HD1 5020   9.536  10.690   7.677
  340ILE    HD2 5021   9.509  10.634   7.521
  340ILE    HD3 5022   9.579  10.515   7.641
  340ILE      C 5023   9.934  10.733   7.858
  340ILE      O 5024   9.896  10.693   7.970
  341ILE      N 5025  10.065  10.744   7.839
  341ILE      H 5026  10.097  10.760   7.745
  341ILE     CA 5027  10.167  10.725   7.948
  341ILE     HA 5028  10.160  10.619   7.973
  341ILE     CB 5029  10.318  10.737   7.897
  341ILE     HB 5030  10.318  10.831   7.842
  341ILE    CG2 5031  10.424  10.758   8.007
  341ILE   HG21 5032  10.423  10.676   8.079
  341ILE   HG22 5033  10.524  10.770   7.965
  341ILE   HG23 5034  10.412  10.851   8.062
  341ILE    CG1 5035  10.358  10.622   7.800
  341ILE   HG11 5036  10.275  10.605   7.730
  341ILE   HG12 5037  10.371  10.529   7.855
  341ILE     CD 5038  10.477  10.654   7.703
  341ILE    HD1 5039  10.502  10.582   7.626
  341ILE    HD2 5040  10.471  10.756   7.664
  341ILE    HD3 5041  10.568  10.648   7.763
  341ILE      C 5042  10.131  10.809   8.074
  341ILE      O 5043  10.132  10.769   8.189
  342CYS      N 5044  10.096  10.939   8.050
  342CYS      H 5045  10.112  10.977   7.958
  342CYS     CA 5046  10.045  11.027   8.153
  342CYS     HA 5047  10.118  11.023   8.234
  342CYS     CB 5048  10.032  11.171   8.091
  342CYS    HB1 5049   9.950  11.170   8.019
  342CYS    HB2 5050  10.130  11.200   8.052
  342CYS     SG 5051  10.005  11.280   8.232
  342CYS     HG 5052   9.926  11.199   8.303
  342CYS      C 5053   9.911  10.985   8.218
  342CYS      O 5054   9.906  10.974   8.342
  343PHE      N 5055   9.807  10.953   8.138
  343PHE      H 5056   9.826  10.963   8.040
  343PHE     CA 5057   9.683  10.891   8.187
  343PHE     HA 5058   9.636  10.948   8.267
  343PHE     CB 5059   9.594  10.880   8.062
  343PHE    HB1 5060   9.655  10.840   7.981
  343PHE    HB2 5061   9.545  10.974   8.037
  343PHE     CG 5062   9.488  10.771   8.065
  343PHE    CD1 5063   9.376  10.802   8.146
  343PHE    HD1 5064   9.365  10.895   8.200
  343PHE    CE1 5065   9.276  10.703   8.160
  343PHE    HE1 5066   9.187  10.729   8.215
  343PHE     CZ 5067   9.288  10.582   8.094
  343PHE     HZ 5068   9.223  10.497   8.113
  343PHE    CE2 5069   9.404  10.553   8.017
  343PHE    HE2 5070   9.414  10.463   7.957
  343PHE    CD2 5071   9.509  10.648   8.006
  343PHE    HD2 5072   9.603  10.620   7.961
  343PHE      C 5073   9.708  10.757   8.258
  343PHE      O 5074   9.642  10.736   8.369
  344THR      N 5075   9.794  10.672   8.210
  344THR      H 5076   9.851  10.702   8.133
  344THR     CA 5077   9.827  10.548   8.282
  344THR     HA 5078   9.734  10.498   8.311
  344THR     CB 5079   9.917  10.458   8.195
  344THR     HB 5080  10.012  10.499   8.161
  344THR    CG2 5081   9.930  10.319   8.261
  344THR   HG21 5082   9.847  10.268   8.310
  344THR   HG22 5083   9.972  10.262   8.178
  344THR   HG23 5084  10.007  10.330   8.338
  344THR    OG1 5085   9.842  10.430   8.078
  344THR    HG1 5086   9.862  10.505   8.023
  344THR      C 5087   9.888  10.577   8.414
  344THR      O 5088   9.840  10.523   8.510
  345MET      N 5089   9.985  10.666   8.422
  345MET      H 5090  10.025  10.713   8.342
  345MET     CA 5091  10.039  10.713   8.551
  345MET     HA 5092  10.093  10.630   8.598
  345MET     CB 5093  10.153  10.815   8.537
  345MET    HB1 5094  10.170  10.856   8.637
  345MET    HB2 5095  10.127  10.886   8.459
  345MET     CG 5096  10.285  10.744   8.491
  345MET    HG1 5097  10.267  10.700   8.393
  345MET    HG2 5098  10.319  10.665   8.558
  345MET     SD 5099  10.438  10.852   8.482
  345MET     CE 5100  10.476  10.880   8.656
  345MET    HE1 5101  10.403  10.951   8.694
  345MET    HE2 5102  10.472  10.787   8.713
  345MET    HE3 5103  10.573  10.927   8.672
  345MET      C 5104   9.927  10.753   8.648
  345MET      O 5105   9.919  10.715   8.767
  346CYS      N 5106   9.840  10.849   8.603
  346CYS      H 5107   9.845  10.878   8.506
  346CYS     CA 5108   9.723  10.879   8.680
  346CYS     HA 5109   9.757  10.912   8.778
  346CYS     CB 5110   9.650  10.994   8.609
  346CYS    HB1 5111   9.554  11.014   8.655
  346CYS    HB2 5112   9.624  10.966   8.507
  346CYS     SG 5113   9.767  11.135   8.603
  346CYS     HG 5114   9.855  11.097   8.509
  346CYS      C 5115   9.620  10.763   8.712
  346CYS      O 5116   9.557  10.776   8.816
  347CYS      N 5117   9.609  10.654   8.635
  347CYS      H 5118   9.660  10.645   8.548
  347CYS     CA 5119   9.529  10.539   8.673
  347CYS     HA 5120   9.435  10.574   8.714
  347CYS     CB 5121   9.506  10.445   8.550
  347CYS    HB1 5122   9.454  10.355   8.581
  347CYS    HB2 5123   9.599  10.423   8.497
  347CYS     SG 5124   9.401  10.526   8.437
  347CYS     HG 5125   9.488  10.626   8.416
  347CYS      C 5126   9.599  10.458   8.784
  347CYS      O 5127   9.535  10.427   8.883
  348ILE      N 5128   9.730  10.424   8.772
  348ILE      H 5129   9.778  10.463   8.692
  348ILE     CA 5130   9.815  10.352   8.870
  348ILE     HA 5131   9.763  10.258   8.886
  348ILE     CB 5132   9.960  10.346   8.817
  348ILE     HB 5133   9.986  10.450   8.797
  348ILE    CG2 5134  10.069  10.301   8.922
  348ILE   HG21 5135  10.046  10.201   8.960
  348ILE   HG22 5136  10.168  10.307   8.877
  348ILE   HG23 5137  10.071  10.370   9.007
  348ILE    CG1 5138   9.956  10.254   8.694
  348ILE   HG11 5139   9.881  10.282   8.621
  348ILE   HG12 5140   9.943  10.152   8.729
  348ILE     CD 5141  10.080  10.260   8.613
  348ILE    HD1 5142  10.159  10.195   8.650
  348ILE    HD2 5143  10.077  10.222   8.511
  348ILE    HD3 5144  10.118  10.362   8.612
  348ILE      C 5145   9.821  10.420   9.006
  348ILE      O 5146   9.812  10.359   9.112
  349TYR      N 5147   9.831  10.557   9.014
  349TYR      H 5148   9.822  10.615   8.932
  349TYR     CA 5149   9.841  10.633   9.137
  349TYR     HA 5150   9.885  10.577   9.220
  349TYR     CB 5151   9.950  10.737   9.115
  349TYR    HB1 5152   9.953  10.801   9.204
  349TYR    HB2 5153   9.923  10.800   9.030
  349TYR     CG 5154  10.088  10.671   9.107
  349TYR    CD1 5155  10.150  10.639   9.227
  349TYR    HD1 5156  10.111  10.661   9.326
  349TYR    CE1 5157  10.276  10.583   9.239
  349TYR    HE1 5158  10.308  10.548   9.336
  349TYR     CZ 5159  10.347  10.556   9.120
  349TYR     OH 5160  10.473  10.506   9.135
  349TYR     HH 5161  10.511  10.518   9.223
  349TYR    CE2 5162  10.288  10.582   8.993
  349TYR    HE2 5163  10.342  10.554   8.905
  349TYR    CD2 5164  10.161  10.646   8.988
  349TYR    HD2 5165  10.117  10.674   8.894
  349TYR      C 5166   9.708  10.693   9.183
  349TYR      O 5167   9.712  10.803   9.247
  350ARG      N 5168   9.596  10.627   9.161
  350ARG      H 5169   9.601  10.536   9.117
  350ARG     CA 5170   9.460  10.674   9.202
  350ARG     HA 5171   9.461  10.779   9.171
  350ARG     CB 5172   9.349  10.589   9.132
  350ARG    HB1 5173   9.383  10.591   9.028
  350ARG    HB2 5174   9.247  10.624   9.142
  350ARG     CG 5175   9.349  10.442   9.173
  350ARG    HG1 5176   9.314  10.426   9.276
  350ARG    HG2 5177   9.453  10.409   9.171
  350ARG     CD 5178   9.249  10.359   9.090
  350ARG    HD1 5179   9.295  10.334   8.994
  350ARG    HD2 5180   9.152  10.405   9.077
  350ARG     NE 5181   9.222  10.230   9.153
  350ARG     HE 5182   9.299  10.169   9.175
  350ARG     CZ 5183   9.110  10.201   9.223
  350ARG    NH1 5184   9.014  10.289   9.244
  350ARG   HH11 5185   9.044  10.384   9.229
  350ARG   HH12 5186   8.924  10.258   9.278
  350ARG    NH2 5187   9.100  10.082   9.273
  350ARG   HH21 5188   9.169  10.016   9.240
  350ARG   HH22 5189   9.023  10.051   9.331
  350ARG      C 5190   9.436  10.683   9.358
  350ARG      O 5191   9.485  10.600   9.429
  351PRO      N 5192   9.368  10.789   9.402
  351PRO     CD 5193   9.306  10.895   9.315
  351PRO    HD1 5194   9.247  10.839   9.243
  351PRO    HD2 5195   9.382  10.959   9.271
  351PRO     CG 5196   9.219  10.969   9.408
  351PRO    HG1 5197   9.126  10.912   9.416
  351PRO    HG2 5198   9.205  11.073   9.379
  351PRO     CB 5199   9.288  10.974   9.541
  351PRO    HB1 5200   9.213  10.989   9.618
  351PRO    HB2 5201   9.372  11.043   9.544
  351PRO     CA 5202   9.353  10.833   9.540
  351PRO     HA 5203   9.453  10.842   9.580
  351PRO      C 5204   9.279  10.737   9.638
  351PRO      O 5205   9.154  10.735   9.645
  352LEU      N 5206   9.352  10.648   9.706
  352LEU      H 5207   9.451  10.654   9.690
  352LEU     CA 5208   9.300  10.544   9.790
  352LEU     HA 5209   9.192  10.545   9.783
  352LEU     CB 5210   9.348  10.406   9.747
  352LEU    HB1 5211   9.331  10.331   9.824
  352LEU    HB2 5212   9.451  10.396   9.714
  352LEU     CG 5213   9.272  10.363   9.621
  352LEU     HG 5214   9.281  10.436   9.540
  352LEU    CD1 5215   9.342  10.236   9.569
  352LEU   HD11 5216   9.444  10.269   9.550
  352LEU   HD12 5217   9.343  10.147   9.631
  352LEU   HD13 5218   9.300  10.204   9.474
  352LEU    CD2 5219   9.126  10.324   9.635
  352LEU   HD21 5220   9.104  10.287   9.535
  352LEU   HD22 5221   9.104  10.250   9.712
  352LEU   HD23 5222   9.067  10.415   9.649
  352LEU      C 5223   9.334  10.575   9.937
  352LEU      O 5224   9.445  10.607   9.971
  353LYS      N 5225   9.249  10.538  10.032
  353LYS      H 5226   9.162  10.502   9.995
  353LYS     CA 5227   9.279  10.549  10.179
  353LYS     HA 5228   9.384  10.572  10.198
  353LYS     CB 5229   9.197  10.662  10.243
  353LYS    HB1 5230   9.232  10.756  10.199
  353LYS    HB2 5231   9.229  10.667  10.347
  353LYS     CG 5232   9.050  10.654  10.237
  353LYS    HG1 5233   9.017  10.552  10.260
  353LYS    HG2 5234   9.027  10.670  10.132
  353LYS     CD 5235   8.975  10.755  10.329
  353LYS    HD1 5236   9.007  10.855  10.297
  353LYS    HD2 5237   8.997  10.725  10.431
  353LYS     CE 5238   8.821  10.739  10.302
  353LYS    HE1 5239   8.786  10.648  10.350
  353LYS    HE2 5240   8.797  10.738  10.196
  353LYS     NZ 5241   8.753  10.855  10.363
  353LYS    HZ1 5242   8.771  10.942  10.316
  353LYS    HZ2 5243   8.654  10.841  10.369
  353LYS    HZ3 5244   8.793  10.869  10.455
  353LYS      C 5245   9.258  10.422  10.249
  353LYS      O 5246   9.198  10.338  10.187
  354PRO      N 5247   9.300  10.393  10.374
  354PRO     CD 5248   9.385  10.480  10.461
  354PRO    HD1 5249   9.356  10.584  10.476
  354PRO    HD2 5250   9.483  10.487  10.414
  354PRO     CG 5251   9.402  10.409  10.596
  354PRO    HG1 5252   9.325  10.447  10.663
  354PRO    HG2 5253   9.500  10.435  10.635
  354PRO     CB 5254   9.377  10.262  10.566
  354PRO    HB1 5255   9.344  10.208  10.655
  354PRO    HB2 5256   9.470  10.224  10.523
  354PRO     CA 5257   9.276  10.269  10.450
  354PRO     HA 5258   9.307  10.188  10.384
  354PRO      C 5259   9.127  10.241  10.492
  354PRO      O 5260   9.039  10.329  10.473
  355ARG      N 5261   9.104  10.116  10.538
  355ARG      H 5262   9.181  10.056  10.565
  355ARG     CA 5263   8.967  10.071  10.569
  355ARG     HA 5264   8.890  10.119  10.509
  355ARG     CB 5265   8.956   9.923  10.521
  355ARG    HB1 5266   9.041   9.863  10.556
  355ARG    HB2 5267   8.956   9.928  10.412
  355ARG     CG 5268   8.825   9.851  10.545
  355ARG    HG1 5269   8.738   9.902  10.503
  355ARG    HG2 5270   8.802   9.866  10.650
  355ARG     CD 5271   8.816   9.703  10.505
  355ARG    HD1 5272   8.901   9.643  10.540
  355ARG    HD2 5273   8.810   9.703  10.396
  355ARG     NE 5274   8.690   9.627  10.529
  355ARG     HE 5275   8.628   9.655  10.604
  355ARG     CZ 5276   8.659   9.516  10.471
  355ARG    NH1 5277   8.544   9.454  10.499
  355ARG   HH11 5278   8.478   9.503  10.558
  355ARG   HH12 5279   8.517   9.370  10.449
  355ARG    NH2 5280   8.737   9.467  10.387
  355ARG   HH21 5281   8.831   9.505  10.377
  355ARG   HH22 5282   8.721   9.384  10.332
  355ARG      C 5283   8.941  10.097  10.717
  355ARG      O 5284   9.016  10.047  10.804
  356THR      N 5285   8.826  10.157  10.748
  356THR      H 5286   8.782  10.206  10.672
  356THR     CA 5287   8.780  10.161  10.892
  356THR     HA 5288   8.867  10.159  10.958
  356THR     CB 5289   8.717  10.300  10.924
  356THR     HB 5290   8.680  10.284  11.025
  356THR    CG2 5291   8.817  10.417  10.920
  356THR   HG21 5292   8.913  10.398  10.871
  356THR   HG22 5293   8.767  10.510  10.896
  356THR   HG23 5294   8.846  10.427  11.024
  356THR    OG1 5295   8.606  10.343  10.838
  356THR    HG1 5296   8.652  10.351  10.754
  356THR      C 5297   8.704  10.041  10.930
  356THR      O 5298   8.727   9.984  11.036
  357ASN      N 5299   8.612   9.992  10.847
  357ASN      H 5300   8.604  10.038  10.758
  357ASN     CA 5301   8.532   9.871  10.878
  357ASN     HA 5302   8.499   9.893  10.979
  357ASN     CB 5303   8.407   9.864  10.794
  357ASN    HB1 5304   8.378   9.966  10.769
  357ASN    HB2 5305   8.323   9.821  10.849
  357ASN     CG 5306   8.420   9.787  10.667
  357ASN    OD1 5307   8.403   9.666  10.654
  357ASN    ND2 5308   8.451   9.855  10.569
  357ASN   HD21 5309   8.456   9.955  10.576
  357ASN   HD22 5310   8.452   9.811  10.478
  357ASN      C 5311   8.612   9.739  10.895
  357ASN      O 5312   8.677   9.693  10.805
  358ASN      N 5313   8.597   9.683  11.014
  358ASN      H 5314   8.522   9.717  11.073
  358ASN     CA 5315   8.647   9.545  11.022
  358ASN     HA 5316   8.752   9.543  10.993
  358ASN     CB 5317   8.653   9.503  11.168
  358ASN    HB1 5318   8.550   9.520  11.199
  358ASN    HB2 5319   8.727   9.567  11.217
  358ASN     CG 5320   8.694   9.351  11.204
  358ASN    OD1 5321   8.771   9.294  11.126
  358ASN    ND2 5322   8.658   9.294  11.312
  358ASN   HD21 5323   8.586   9.336  11.369
  358ASN   HD22 5324   8.691   9.201  11.334
  358ASN      C 5325   8.566   9.448  10.937
  358ASN      O 5326   8.447   9.464  10.921
  359ARG      N 5327   8.629   9.338  10.882
  359ARG      H 5328   8.727   9.314  10.892
  359ARG     CA 5329   8.554   9.246  10.790
  359ARG     HA 5330   8.483   9.303  10.732
  359ARG     CB 5331   8.652   9.181  10.690
  359ARG    HB1 5332   8.700   9.263  10.636
  359ARG    HB2 5333   8.594   9.124  10.618
  359ARG     CG 5334   8.755   9.081  10.753
  359ARG    HG1 5335   8.700   9.011  10.816
  359ARG    HG2 5336   8.830   9.129  10.816
  359ARG     CD 5337   8.823   8.993  10.653
  359ARG    HD1 5338   8.862   9.052  10.570
  359ARG    HD2 5339   8.750   8.922  10.613
  359ARG     NE 5340   8.932   8.898  10.703
  359ARG     HE 5341   8.953   8.902  10.802
  359ARG     CZ 5342   9.031   8.839  10.634
  359ARG    NH1 5343   9.040   8.843  10.503
  359ARG   HH11 5344   8.959   8.862  10.446
  359ARG   HH12 5345   9.122   8.817  10.450
  359ARG    NH2 5346   9.137   8.793  10.694
  359ARG   HH21 5347   9.144   8.783  10.794
  359ARG   HH22 5348   9.201   8.734  10.642
  359ARG      C 5349   8.465   9.145  10.861
  359ARG      O 5350   8.478   9.126  10.982
  360THR      N 5351   8.375   9.079  10.786
  360THR      H 5352   8.370   9.106  10.688
  360THR     CA 5353   8.266   8.997  10.825
  360THR     HA 5354   8.271   8.977  10.932
  360THR     CB 5355   8.129   9.079  10.814
  360THR     HB 5356   8.060   9.004  10.850
  360THR    CG2 5357   8.115   9.207  10.892
  360THR   HG21 5358   8.148   9.187  10.994
  360THR   HG22 5359   8.182   9.288  10.866
  360THR   HG23 5360   8.012   9.239  10.902
  360THR    OG1 5361   8.105   9.093  10.674
  360THR    HG1 5362   8.048   9.019  10.651
  360THR      C 5363   8.265   8.861  10.750
  360THR      O 5364   8.228   8.760  10.811
  361SER      N 5365   8.311   8.854  10.627
  361SER      H 5366   8.348   8.938  10.584
  361SER     CA 5367   8.339   8.725  10.556
  361SER     HA 5368   8.292   8.643  10.611
  361SER     CB 5369   8.286   8.733  10.411
  361SER    HB1 5370   8.335   8.814  10.357
  361SER    HB2 5371   8.180   8.755  10.424
  361SER     OG 5372   8.312   8.605  10.344
  361SER     HG 5373   8.292   8.624  10.252
  361SER      C 5374   8.490   8.698  10.562
  361SER      O 5375   8.565   8.787  10.519
  362PRO      N 5376   8.539   8.576  10.601
  362PRO     CD 5377   8.464   8.468  10.655
  362PRO    HD1 5378   8.385   8.434  10.588
  362PRO    HD2 5379   8.402   8.488  10.742
  362PRO     CG 5380   8.565   8.348  10.663
  362PRO    HG1 5381   8.516   8.253  10.644
  362PRO    HG2 5382   8.600   8.352  10.766
  362PRO     CB 5383   8.674   8.383  10.578
  362PRO    HB1 5384   8.664   8.337  10.479
  362PRO    HB2 5385   8.769   8.352  10.623
  362PRO     CA 5386   8.677   8.530  10.567
  362PRO     HA 5387   8.750   8.575  10.634
  362PRO      C 5388   8.712   8.568  10.418
  362PRO      O 5389   8.824   8.593  10.375
  363ARG      N 5390   8.613   8.545  10.321
  363ARG      H 5391   8.520   8.516  10.345
  363ARG     CA 5392   8.634   8.550  10.174
  363ARG     HA 5393   8.721   8.496  10.138
  363ARG     CB 5394   8.520   8.475  10.095
  363ARG    HB1 5395   8.542   8.477   9.988
  363ARG    HB2 5396   8.426   8.526  10.118
  363ARG     CG 5397   8.508   8.330  10.132
  363ARG    HG1 5398   8.469   8.331  10.234
  363ARG    HG2 5399   8.606   8.282  10.138
  363ARG     CD 5400   8.413   8.250  10.051
  363ARG    HD1 5401   8.463   8.230   9.957
  363ARG    HD2 5402   8.323   8.308  10.032
  363ARG     NE 5403   8.377   8.127  10.119
  363ARG     HE 5404   8.297   8.138  10.180
  363ARG     CZ 5405   8.454   8.016  10.130
  363ARG    NH1 5406   8.568   8.008  10.072
  363ARG   HH11 5407   8.605   8.088  10.022
  363ARG   HH12 5408   8.624   7.925  10.084
  363ARG    NH2 5409   8.426   7.914  10.208
  363ARG   HH21 5410   8.333   7.915  10.246
  363ARG   HH22 5411   8.496   7.844  10.227
  363ARG      C 5412   8.659   8.696  10.129
  363ARG      O 5413   8.708   8.713  10.019
  364ASP      N 5414   8.624   8.800  10.208
  364ASP      H 5415   8.609   8.775  10.305
  364ASP     CA 5416   8.663   8.943  10.189
  364ASP     HA 5417   8.628   8.965  10.089
  364ASP     CB 5418   8.574   9.027  10.277
  364ASP    HB1 5419   8.615   9.021  10.378
  364ASP    HB2 5420   8.471   8.992  10.278
  364ASP     CG 5421   8.584   9.178  10.258
  364ASP    OD1 5422   8.510   9.250  10.327
  364ASP    OD2 5423   8.687   9.228  10.197
  364ASP      C 5424   8.818   8.976  10.203
  364ASP      O 5425   8.866   8.950  10.311
  365ASN      N 5426   8.889   9.035  10.104
  365ASN      H 5427   8.841   9.052  10.017
  365ASN     CA 5428   9.032   9.069  10.118
  365ASN     HA 5429   9.070   9.042  10.217
  365ASN     CB 5430   9.106   8.988  10.010
  365ASN    HB1 5431   9.210   9.021  10.018
  365ASN    HB2 5432   9.064   9.014   9.912
  365ASN     CG 5433   9.103   8.846  10.042
  365ASN    OD1 5434   9.204   8.790  10.079
  365ASN    ND2 5435   9.000   8.771  10.025
  365ASN   HD21 5436   8.914   8.819  10.004
  365ASN   HD22 5437   8.999   8.677  10.064
  365ASN      C 5438   9.054   9.223  10.093
  365ASN      O 5439   9.172   9.262  10.090
  366THR      N 5440   8.957   9.313  10.109
  366THR      H 5441   8.862   9.278  10.109
  366THR     CA 5442   8.981   9.457  10.100
  366THR     HA 5443   9.034   9.480  10.007
  366THR     CB 5444   8.847   9.522  10.056
  366THR     HB 5445   8.773   9.499  10.133
  366THR    CG2 5446   8.854   9.670  10.055
  366THR   HG21 5447   8.756   9.706  10.023
  366THR   HG22 5448   8.870   9.698  10.159
  366THR   HG23 5449   8.939   9.706   9.998
  366THR    OG1 5450   8.795   9.485   9.927
  366THR    HG1 5451   8.861   9.504   9.860
  366THR      C 5452   9.051   9.527  10.217
  366THR      O 5453   9.019   9.512  10.333
  367LEU      N 5454   9.146   9.615  10.185
  367LEU      H 5455   9.191   9.610  10.095
  367LEU     CA 5456   9.212   9.701  10.283
  367LEU     HA 5457   9.163   9.687  10.379
  367LEU     CB 5458   9.354   9.643  10.292
  367LEU    HB1 5459   9.413   9.692  10.370
  367LEU    HB2 5460   9.401   9.664  10.196
  367LEU     CG 5461   9.375   9.493  10.325
  367LEU     HG 5462   9.307   9.435  10.262
  367LEU    CD1 5463   9.514   9.438  10.285
  367LEU   HD11 5464   9.515   9.339  10.332
  367LEU   HD12 5465   9.543   9.430  10.181
  367LEU   HD13 5466   9.597   9.493  10.330
  367LEU    CD2 5467   9.351   9.472  10.475
  367LEU   HD21 5468   9.421   9.533  10.533
  367LEU   HD22 5469   9.250   9.503  10.500
  367LEU   HD23 5470   9.368   9.368  10.499
  367LEU      C 5471   9.220   9.852  10.254
  367LEU      O 5472   9.222   9.925  10.349
  368LEU      N 5473   9.226   9.893  10.129
  368LEU      H 5474   9.235   9.818  10.062
  368LEU     CA 5475   9.212  10.034  10.090
  368LEU     HA 5476   9.227  10.101  10.174
  368LEU     CB 5477   9.317  10.059   9.986
  368LEU    HB1 5478   9.313  10.166   9.966
  368LEU    HB2 5479   9.313   9.990   9.901
  368LEU     CG 5480   9.460  10.039  10.042
  368LEU     HG 5481   9.470   9.931  10.050
  368LEU    CD1 5482   9.564  10.083   9.937
  368LEU   HD11 5483   9.541  10.187   9.918
  368LEU   HD12 5484   9.663  10.068   9.982
  368LEU   HD13 5485   9.554  10.011   9.856
  368LEU    CD2 5486   9.485  10.104  10.177
  368LEU   HD21 5487   9.422  10.071  10.259
  368LEU   HD22 5488   9.586  10.093  10.216
  368LEU   HD23 5489   9.466  10.211  10.163
  368LEU      C 5490   9.071  10.046  10.040
  368LEU      O 5491   9.019   9.951   9.975
  369GLN      N 5492   9.020  10.167  10.047
  369GLN      H 5493   9.078  10.237  10.089
  369GLN     CA 5494   8.898  10.209   9.973
  369GLN     HA 5495   8.895  10.160   9.876
  369GLN     CB 5496   8.775  10.176  10.058
  369GLN    HB1 5497   8.790  10.076  10.101
  369GLN    HB2 5498   8.688  10.160   9.995
  369GLN     CG 5499   8.746  10.268  10.173
  369GLN    HG1 5500   8.753  10.373  10.146
  369GLN    HG2 5501   8.823  10.247  10.247
  369GLN     CD 5502   8.620  10.232  10.244
  369GLN    OE1 5503   8.625  10.164  10.346
  369GLN    NE2 5504   8.502  10.267  10.191
  369GLN   HE21 5505   8.504  10.305  10.098
  369GLN   HE22 5506   8.416  10.238  10.236
  369GLN      C 5507   8.899  10.356   9.933
  369GLN      O 5508   9.001  10.421   9.948
  370GLN      N 5509   8.796  10.410   9.860
  370GLN      H 5510   8.711  10.359   9.841
  370GLN     CA 5511   8.807  10.535   9.797
  370GLN     HA 5512   8.894  10.526   9.732
  370GLN     CB 5513   8.689  10.566   9.701
  370GLN    HB1 5514   8.702  10.669   9.668
  370GLN    HB2 5515   8.594  10.550   9.753
  370GLN     CG 5516   8.683  10.475   9.571
  370GLN    HG1 5517   8.685  10.371   9.604
  370GLN    HG2 5518   8.769  10.492   9.506
  370GLN     CD 5519   8.555  10.500   9.485
  370GLN    OE1 5520   8.493  10.401   9.437
  370GLN    NE2 5521   8.534  10.626   9.441
  370GLN   HE21 5522   8.587  10.699   9.486
  370GLN   HE22 5523   8.454  10.651   9.385
  370GLN      C 5524   8.829  10.655   9.891
  370GLN      O 5525   8.772  10.663   9.997
  371LYS      N 5526   8.903  10.760   9.846
  371LYS      H 5527   8.944  10.749   9.754
  371LYS     CA 5528   8.908  10.895   9.904
  371LYS     HA 5529   8.902  10.880  10.012
  371LYS     CB 5530   9.032  10.971   9.858
  371LYS    HB1 5531   9.020  11.079   9.872
  371LYS    HB2 5532   9.030  10.961   9.750
  371LYS     CG 5533   9.157  10.922   9.937
  371LYS    HG1 5534   9.173  10.815   9.925
  371LYS    HG2 5535   9.133  10.954  10.039
  371LYS     CD 5536   9.293  10.994   9.911
  371LYS    HD1 5537   9.292  11.101   9.929
  371LYS    HD2 5538   9.330  10.974   9.810
  371LYS     CE 5539   9.395  10.926  10.005
  371LYS    HE1 5540   9.373  10.819  10.009
  371LYS    HE2 5541   9.378  10.974  10.101
  371LYS     NZ 5542   9.535  10.948   9.967
  371LYS    HZ1 5543   9.600  10.887  10.016
  371LYS    HZ2 5544   9.544  10.929   9.868
  371LYS    HZ3 5545   9.562  11.045   9.976
  371LYS      C 5546   8.788  10.975   9.869
  371LYS      O 5547   8.720  10.955   9.769
  372LEU      N 5548   8.755  11.069   9.957
  372LEU      H 5549   8.807  11.065  10.044
  372LEU     CA 5550   8.674  11.190   9.927
  372LEU     HA 5551   8.608  11.166   9.844
  372LEU     CB 5552   8.588  11.220  10.056
  372LEU    HB1 5553   8.514  11.297  10.033
  372LEU    HB2 5554   8.650  11.263  10.134
  372LEU     CG 5555   8.511  11.111  10.129
  372LEU     HG 5556   8.590  11.048  10.172
  372LEU    CD1 5557   8.437  11.170  10.253
  372LEU   HD11 5558   8.379  11.095  10.306
  372LEU   HD12 5559   8.508  11.216  10.322
  372LEU   HD13 5560   8.374  11.253  10.220
  372LEU    CD2 5561   8.419  11.029  10.041
  372LEU   HD21 5562   8.464  11.017   9.942
  372LEU   HD22 5563   8.396  10.932  10.085
  372LEU   HD23 5564   8.332  11.091  10.020
  372LEU      C 5565   8.757  11.312   9.876
  372LEU      O 5566   8.879  11.302   9.879
  373LEU      N 5567   8.695  11.413   9.813
  373LEU      H 5568   8.596  11.396   9.804
  373LEU     CA 5569   8.758  11.502   9.721
  373LEU     HA 5570   8.796  11.438   9.642
  373LEU     CB 5571   8.652  11.593   9.658
  373LEU    HB1 5572   8.601  11.655   9.731
  373LEU    HB2 5573   8.571  11.542   9.606
  373LEU     CG 5574   8.702  11.689   9.550
  373LEU     HG 5575   8.790  11.743   9.586
  373LEU    CD1 5576   8.728  11.619   9.420
  373LEU   HD11 5577   8.781  11.684   9.349
  373LEU   HD12 5578   8.799  11.538   9.435
  373LEU   HD13 5579   8.643  11.582   9.363
  373LEU    CD2 5580   8.589  11.786   9.520
  373LEU   HD21 5581   8.637  11.864   9.461
  373LEU   HD22 5582   8.508  11.739   9.463
  373LEU   HD23 5583   8.555  11.823   9.616
  373LEU      C 5584   8.872  11.586   9.788
  373LEU      O 5585   8.975  11.601   9.721
  374GLN      N 5586   8.839  11.638   9.906
  374GLN      H 5587   8.750  11.617   9.949
  374GLN     CA 5588   8.941  11.705   9.983
  374GLN     HA 5589   8.996  11.769   9.914
  374GLN     CB 5590   8.865  11.800  10.072
  374GLN    HB1 5591   8.931  11.842  10.149
  374GLN    HB2 5592   8.790  11.747  10.131
  374GLN     CG 5593   8.801  11.923   9.999
  374GLN    HG1 5594   8.739  11.904   9.912
  374GLN    HG2 5595   8.884  11.987   9.970
  374GLN     CD 5596   8.725  12.007  10.098
  374GLN    OE1 5597   8.602  12.007  10.106
  374GLN    NE2 5598   8.783  12.075  10.190
  374GLN   HE21 5599   8.883  12.079  10.181
  374GLN   HE22 5600   8.738  12.123  10.267
  374GLN      C 5601   9.048  11.621  10.048
  374GLN      O 5602   9.134  11.677  10.117
  375GLU      N 5603   9.039  11.491  10.044
  375GLU      H 5604   8.955  11.463   9.995
  375GLU     CA 5605   9.147  11.399  10.073
  375GLU     HA 5606   9.215  11.443  10.146
  375GLU     CB 5607   9.091  11.266  10.134
  375GLU    HB1 5608   9.172  11.218  10.189
  375GLU    HB2 5609   9.062  11.195  10.057
  375GLU     CG 5610   8.976  11.270  10.229
  375GLU    HG1 5611   8.886  11.301  10.175
  375GLU    HG2 5612   8.986  11.345  10.307
  375GLU     CD 5613   8.938  11.139  10.291
  375GLU    OE1 5614   8.877  11.056  10.221
  375GLU    OE2 5615   8.960  11.105  10.410
  375GLU      C 5616   9.227  11.366   9.950
  375GLU      O 5617   9.348  11.359   9.962
  376ALA      N 5618   9.166  11.353   9.831
  376ALA      H 5619   9.065  11.359   9.838
  376ALA     CA 5620   9.229  11.325   9.708
  376ALA     HA 5621   9.283  11.231   9.715
  376ALA     CB 5622   9.119  11.314   9.606
  376ALA    HB1 5623   9.077  11.414   9.595
  376ALA    HB2 5624   9.157  11.286   9.508
  376ALA    HB3 5625   9.039  11.247   9.636
  376ALA      C 5626   9.323  11.433   9.652
  376ALA      O 5627   9.401  11.403   9.557
  377TYR      N 5628   9.308  11.554   9.708
  377TYR      H 5629   9.221  11.571   9.757
  377TYR     CA 5630   9.381  11.676   9.670
  377TYR     HA 5631   9.467  11.664   9.605
  377TYR     CB 5632   9.287  11.764   9.573
  377TYR    HB1 5633   9.347  11.853   9.554
  377TYR    HB2 5634   9.197  11.801   9.622
  377TYR     CG 5635   9.252  11.699   9.438
  377TYR    CD1 5636   9.352  11.674   9.342
  377TYR    HD1 5637   9.455  11.705   9.359
  377TYR    CE1 5638   9.326  11.586   9.239
  377TYR    HE1 5639   9.406  11.572   9.168
  377TYR     CZ 5640   9.192  11.539   9.215
  377TYR     OH 5641   9.167  11.456   9.113
  377TYR     HH 5642   9.240  11.443   9.052
  377TYR    CE2 5643   9.095  11.570   9.308
  377TYR    HE2 5644   8.992  11.541   9.299
  377TYR    CD2 5645   9.121  11.648   9.422
  377TYR    HD2 5646   9.044  11.671   9.495
  377TYR      C 5647   9.415  11.751   9.798
  377TYR      O 5648   9.365  11.856   9.833
  378MET      N 5649   9.496  11.688   9.878
  378MET      H 5650   9.525  11.602   9.834
  378MET     CA 5651   9.546  11.734  10.007
  378MET     HA 5652   9.484  11.819  10.036
  378MET     CB 5653   9.536  11.624  10.113
  378MET    HB1 5654   9.590  11.534  10.086
  378MET    HB2 5655   9.432  11.594  10.113
  378MET     CG 5656   9.582  11.654  10.259
  378MET    HG1 5657   9.540  11.750  10.291
  378MET    HG2 5658   9.689  11.663  10.277
  378MET     SD 5659   9.523  11.529  10.382
  378MET     CE 5660   9.365  11.596  10.426
  378MET    HE1 5661   9.299  11.556  10.350
  378MET    HE2 5662   9.353  11.565  10.531
  378MET    HE3 5663   9.359  11.704  10.419
  378MET      C 5664   9.686  11.784  10.008
  378MET      O 5665   9.717  11.884  10.070
  379THR      N 5666   9.777  11.694   9.958
  379THR      H 5667   9.745  11.618   9.898
  379THR     CA 5668   9.924  11.702   9.966
  379THR     HA 5669   9.947  11.779  10.040
  379THR     CB 5670   9.989  11.568  10.018
  379THR     HB 5671  10.073  11.604  10.078
  379THR    CG2 5672   9.917  11.466  10.110
  379THR   HG21 5673   9.848  11.420  10.039
  379THR   HG22 5674   9.986  11.390  10.146
  379THR   HG23 5675   9.871  11.523  10.191
  379THR    OG1 5676  10.050  11.497   9.912
  379THR    HG1 5677  10.000  11.416   9.921
  379THR      C 5678   9.978  11.747   9.830
  379THR      O 5679   9.901  11.746   9.732
  380PRO      N 5680  10.110  11.778   9.818
  380PRO     CD 5681  10.199  11.802   9.931
  380PRO    HD1 5682  10.261  11.712   9.932
  380PRO    HD2 5683  10.160  11.823  10.030
  380PRO     CG 5684  10.297  11.909   9.883
  380PRO    HG1 5685  10.389  11.905   9.941
  380PRO    HG2 5686  10.248  12.005   9.896
  380PRO     CB 5687  10.313  11.873   9.737
  380PRO    HB1 5688  10.395  11.802   9.726
  380PRO    HB2 5689  10.324  11.963   9.676
  380PRO     CA 5690  10.178  11.811   9.696
  380PRO     HA 5691  10.114  11.884   9.645
  380PRO      C 5692  10.193  11.694   9.602
  380PRO      O 5693  10.200  11.707   9.482
  381LYS      N 5694  10.194  11.571   9.663
  381LYS      H 5695  10.186  11.568   9.763
  381LYS     CA 5696  10.190  11.439   9.593
  381LYS     HA 5697  10.266  11.440   9.515
  381LYS     CB 5698  10.219  11.323   9.681
  381LYS    HB1 5699  10.144  11.303   9.758
  381LYS    HB2 5700  10.309  11.334   9.741
  381LYS     CG 5701  10.243  11.189   9.611
  381LYS    HG1 5702  10.147  11.149   9.581
  381LYS    HG2 5703  10.277  11.114   9.682
  381LYS     CD 5704  10.351  11.183   9.503
  381LYS    HD1 5705  10.432  11.248   9.534
  381LYS    HD2 5706  10.324  11.219   9.403
  381LYS     CE 5707  10.413  11.043   9.477
  381LYS    HE1 5708  10.329  10.973   9.478
  381LYS    HE2 5709  10.486  11.030   9.557
  381LYS     NZ 5710  10.484  11.042   9.354
  381LYS    HZ1 5711  10.543  10.960   9.349
  381LYS    HZ2 5712  10.425  11.046   9.272
  381LYS    HZ3 5713  10.542  11.123   9.341
  381LYS      C 5714  10.056  11.421   9.514
  381LYS      O 5715  10.057  11.377   9.401
  382ASP      N 5716   9.951  11.482   9.566
  382ASP      H 5717   9.959  11.527   9.657
  382ASP     CA 5718   9.824  11.505   9.495
  382ASP     HA 5719   9.794  11.422   9.432
  382ASP     CB 5720   9.703  11.519   9.598
  382ASP    HB1 5721   9.608  11.509   9.545
  382ASP    HB2 5722   9.714  11.613   9.651
  382ASP     CG 5723   9.704  11.415   9.711
  382ASP    OD1 5724   9.656  11.455   9.828
  382ASP    OD2 5725   9.731  11.298   9.692
  382ASP      C 5726   9.824  11.627   9.392
  382ASP      O 5727   9.762  11.609   9.285
  383ASP      N 5728   9.890  11.739   9.418
  383ASP      H 5729   9.940  11.743   9.506
  383ASP     CA 5730   9.901  11.848   9.327
  383ASP     HA 5731   9.799  11.875   9.296
  383ASP     CB 5732   9.966  11.966   9.400
  383ASP    HB1 5733   9.993  12.044   9.329
  383ASP    HB2 5734  10.062  11.942   9.447
  383ASP     CG 5735   9.880  12.025   9.519
  383ASP    OD1 5736   9.929  12.018   9.630
  383ASP    OD2 5737   9.761  12.070   9.500
  383ASP      C 5738   9.975  11.818   9.194
  383ASP      O 5739   9.952  11.877   9.087
  384ILE      N 5740  10.073  11.725   9.195
  384ILE      H 5741  10.078  11.685   9.288
  384ILE     CA 5742  10.154  11.678   9.077
  384ILE     HA 5743  10.184  11.763   9.016
  384ILE     CB 5744  10.292  11.612   9.118
  384ILE     HB 5745  10.341  11.699   9.163
  384ILE    CG2 5746  10.298  11.494   9.222
  384ILE   HG21 5747  10.402  11.468   9.237
  384ILE   HG22 5748  10.258  11.517   9.321
  384ILE   HG23 5749  10.253  11.405   9.178
  384ILE    CG1 5750  10.370  11.594   8.989
  384ILE   HG11 5751  10.316  11.531   8.918
  384ILE   HG12 5752  10.464  11.543   9.010
  384ILE     CD 5753  10.417  11.719   8.906
  384ILE    HD1 5754  10.436  11.796   8.981
  384ILE    HD2 5755  10.505  11.696   8.845
  384ILE    HD3 5756  10.344  11.743   8.830
  384ILE      C 5757  10.066  11.587   8.994
  384ILE      O 5758  10.063  11.595   8.871
  385ARG      N 5759   9.990  11.496   9.050
  385ARG      H 5760  10.002  11.497   9.150
  385ARG     CA 5761   9.894  11.405   8.992
  385ARG     HA 5762   9.945  11.341   8.921
  385ARG     CB 5763   9.838  11.315   9.102
  385ARG    HB1 5764   9.766  11.367   9.165
  385ARG    HB2 5765   9.928  11.282   9.156
  385ARG     CG 5766   9.776  11.188   9.038
  385ARG    HG1 5767   9.853  11.124   8.996
  385ARG    HG2 5768   9.717  11.224   8.953
  385ARG     CD 5769   9.693  11.115   9.142
  385ARG    HD1 5770   9.739  11.122   9.241
  385ARG    HD2 5771   9.682  11.009   9.115
  385ARG     NE 5772   9.566  11.184   9.165
  385ARG     HE 5773   9.516  11.195   9.079
  385ARG     CZ 5774   9.520  11.239   9.273
  385ARG    NH1 5775   9.397  11.288   9.268
  385ARG   HH11 5776   9.360  11.315   9.178
  385ARG   HH12 5777   9.368  11.333   9.354
  385ARG    NH2 5778   9.576  11.232   9.391
  385ARG   HH21 5779   9.666  11.189   9.409
  385ARG   HH22 5780   9.531  11.276   9.471
  385ARG      C 5781   9.785  11.489   8.923
  385ARG      O 5782   9.751  11.467   8.812
  386LEU      N 5783   9.736  11.591   8.995
  386LEU      H 5784   9.775  11.608   9.087
  386LEU     CA 5785   9.632  11.674   8.943
  386LEU     HA 5786   9.544  11.612   8.926
  386LEU     CB 5787   9.599  11.784   9.044
  386LEU    HB1 5788   9.691  11.840   9.062
  386LEU    HB2 5789   9.566  11.733   9.135
  386LEU     CG 5790   9.487  11.881   8.999
  386LEU     HG 5791   9.510  11.921   8.900
  386LEU    CD1 5792   9.345  11.826   8.978
  386LEU   HD11 5793   9.334  11.756   8.895
  386LEU   HD12 5794   9.312  11.776   9.069
  386LEU   HD13 5795   9.277  11.911   8.969
  386LEU    CD2 5796   9.474  12.011   9.082
  386LEU   HD21 5797   9.569  12.064   9.084
  386LEU   HD22 5798   9.402  12.079   9.035
  386LEU   HD23 5799   9.456  11.984   9.186
  386LEU      C 5800   9.663  11.728   8.806
  386LEU      O 5801   9.579  11.744   8.721
  387VAL      N 5802   9.791  11.763   8.782
  387VAL      H 5803   9.856  11.764   8.860
  387VAL     CA 5804   9.837  11.824   8.658
  387VAL     HA 5805   9.753  11.888   8.633
  387VAL     CB 5806   9.983  11.889   8.652
  387VAL     HB 5807  10.057  11.809   8.656
  387VAL    CG1 5808   9.986  11.962   8.517
  387VAL   HG11 5809   9.891  11.987   8.470
  387VAL   HG12 5810  10.049  12.050   8.527
  387VAL   HG13 5811  10.039  11.899   8.445
  387VAL    CG2 5812  10.007  11.993   8.757
  387VAL   HG21 5813  10.115  12.004   8.768
  387VAL   HG22 5814   9.954  12.088   8.747
  387VAL   HG23 5815   9.992  11.947   8.855
  387VAL      C 5816   9.821  11.724   8.546
  387VAL      O 5817   9.760  11.756   8.445
  388GLY      N 5818   9.870  11.597   8.566
  388GLY      H 5819   9.926  11.591   8.649
  388GLY     CA 5820   9.854  11.479   8.484
  388GLY    HA1 5821   9.898  11.392   8.533
  388GLY    HA2 5822   9.901  11.481   8.386
  388GLY      C 5823   9.702  11.453   8.460
  388GLY      O 5824   9.661  11.410   8.353
  389GLU      N 5825   9.612  11.469   8.557
  389GLU      H 5826   9.654  11.497   8.645
  389GLU     CA 5827   9.470  11.450   8.549
  389GLU     HA 5828   9.457  11.359   8.492
  389GLU     CB 5829   9.403  11.431   8.690
  389GLU    HB1 5830   9.296  11.440   8.673
  389GLU    HB2 5831   9.432  11.509   8.760
  389GLU     CG 5832   9.454  11.299   8.755
  389GLU    HG1 5833   9.561  11.308   8.777
  389GLU    HG2 5834   9.421  11.218   8.690
  389GLU     CD 5835   9.396  11.280   8.898
  389GLU    OE1 5836   9.370  11.371   8.981
  389GLU    OE2 5837   9.374  11.162   8.936
  389GLU      C 5838   9.397  11.561   8.466
  389GLU      O 5839   9.299  11.534   8.397
  390LEU      N 5840   9.436  11.687   8.472
  390LEU      H 5841   9.500  11.711   8.546
  390LEU     CA 5842   9.385  11.800   8.388
  390LEU     HA 5843   9.277  11.795   8.383
  390LEU     CB 5844   9.434  11.937   8.447
  390LEU    HB1 5845   9.397  12.014   8.380
  390LEU    HB2 5846   9.543  11.934   8.443
  390LEU     CG 5847   9.387  11.968   8.590
  390LEU     HG 5848   9.400  11.875   8.645
  390LEU    CD1 5849   9.463  12.085   8.650
  390LEU   HD11 5850   9.432  12.111   8.751
  390LEU   HD12 5851   9.566  12.056   8.666
  390LEU   HD13 5852   9.478  12.169   8.582
  390LEU    CD2 5853   9.240  12.010   8.596
  390LEU   HD21 5854   9.183  11.928   8.553
  390LEU   HD22 5855   9.210  12.027   8.699
  390LEU   HD23 5856   9.219  12.096   8.532
  390LEU      C 5857   9.427  11.783   8.236
  390LEU      O 5858   9.341  11.792   8.142
  391VAL      N 5859   9.554  11.751   8.206
  391VAL      H 5860   9.625  11.758   8.277
  391VAL     CA 5861   9.597  11.692   8.075
  391VAL     HA 5862   9.602  11.772   8.001
  391VAL     CB 5863   9.742  11.636   8.091
  391VAL     HB 5864   9.740  11.569   8.177
  391VAL    CG1 5865   9.788  11.557   7.967
  391VAL   HG11 5866   9.727  11.467   7.956
  391VAL   HG12 5867   9.792  11.617   7.876
  391VAL   HG13 5868   9.888  11.522   7.993
  391VAL    CG2 5869   9.849  11.743   8.120
  391VAL   HG21 5870   9.852  11.820   8.043
  391VAL   HG22 5871   9.814  11.803   8.204
  391VAL   HG23 5872   9.940  11.692   8.153
  391VAL      C 5873   9.510  11.584   8.027
  391VAL      O 5874   9.460  11.579   7.912
  392THR      N 5875   9.484  11.479   8.110
  392THR      H 5876   9.534  11.491   8.197
  392THR     CA 5877   9.401  11.353   8.104
  392THR     HA 5878   9.435  11.282   8.028
  392THR     CB 5879   9.391  11.264   8.227
  392THR     HB 5880   9.369  11.339   8.303
  392THR    CG2 5881   9.277  11.161   8.221
  392THR   HG21 5882   9.178  11.192   8.255
  392THR   HG22 5883   9.284  11.117   8.121
  392THR   HG23 5884   9.295  11.081   8.292
  392THR    OG1 5885   9.513  11.190   8.236
  392THR    HG1 5886   9.576  11.233   8.294
  392THR      C 5887   9.265  11.398   8.054
  392THR      O 5888   9.218  11.346   7.950
  393VAL      N 5889   9.185  11.487   8.122
  393VAL      H 5890   9.219  11.527   8.209
  393VAL     CA 5891   9.043  11.504   8.085
  393VAL     HA 5892   8.999  11.408   8.056
  393VAL     CB 5893   8.951  11.540   8.198
  393VAL     HB 5894   8.850  11.552   8.159
  393VAL    CG1 5895   8.964  11.434   8.307
  393VAL   HG11 5896   8.923  11.343   8.264
  393VAL   HG12 5897   9.060  11.408   8.352
  393VAL   HG13 5898   8.893  11.464   8.384
  393VAL    CG2 5899   8.980  11.672   8.269
  393VAL   HG21 5900   8.966  11.752   8.196
  393VAL   HG22 5901   8.928  11.687   8.364
  393VAL   HG23 5902   9.083  11.667   8.306
  393VAL      C 5903   9.031  11.607   7.969
  393VAL      O 5904   8.955  11.577   7.875
  394ILE      N 5905   9.099  11.726   7.971
  394ILE      H 5906   9.172  11.733   8.040
  394ILE     CA 5907   9.112  11.816   7.858
  394ILE     HA 5908   9.010  11.851   7.841
  394ILE     CB 5909   9.198  11.943   7.889
  394ILE     HB 5910   9.303  11.917   7.906
  394ILE    CG2 5911   9.205  12.037   7.765
  394ILE   HG21 5912   9.268  11.993   7.687
  394ILE   HG22 5913   9.114  12.052   7.707
  394ILE   HG23 5914   9.259  12.123   7.805
  394ILE    CG1 5915   9.127  12.016   8.007
  394ILE   HG11 5916   9.110  11.939   8.082
  394ILE   HG12 5917   9.028  12.050   7.977
  394ILE     CD 5918   9.207  12.134   8.063
  394ILE    HD1 5919   9.174  12.223   8.009
  394ILE    HD2 5920   9.192  12.141   8.170
  394ILE    HD3 5921   9.315  12.120   8.058
  394ILE      C 5922   9.156  11.739   7.732
  394ILE      O 5923   9.106  11.762   7.627
  395GLY      N 5924   9.253  11.645   7.743
  395GLY      H 5925   9.291  11.635   7.836
  395GLY     CA 5926   9.282  11.554   7.630
  395GLY    HA1 5927   9.359  11.487   7.669
  395GLY    HA2 5928   9.329  11.606   7.546
  395GLY      C 5929   9.167  11.464   7.575
  395GLY      O 5930   9.135  11.470   7.460
  396ALA      N 5931   9.085  11.400   7.665
  396ALA      H 5932   9.101  11.419   7.763
  396ALA     CA 5933   8.968  11.327   7.627
  396ALA     HA 5934   9.000  11.242   7.566
  396ALA     CB 5935   8.903  11.261   7.749
  396ALA    HB1 5936   8.810  11.216   7.712
  396ALA    HB2 5937   8.964  11.176   7.779
  396ALA    HB3 5938   8.885  11.329   7.832
  396ALA      C 5939   8.861  11.415   7.558
  396ALA      O 5940   8.800  11.375   7.465
  397ILE      N 5941   8.832  11.532   7.610
  397ILE      H 5942   8.872  11.552   7.701
  397ILE     CA 5943   8.755  11.640   7.551
  397ILE     HA 5944   8.654  11.605   7.526
  397ILE     CB 5945   8.752  11.751   7.664
  397ILE     HB 5946   8.856  11.768   7.692
  397ILE    CG2 5947   8.689  11.886   7.615
  397ILE   HG21 5948   8.581  11.873   7.606
  397ILE   HG22 5949   8.709  11.961   7.691
  397ILE   HG23 5950   8.736  11.928   7.526
  397ILE    CG1 5951   8.663  11.701   7.780
  397ILE   HG11 5952   8.671  11.593   7.790
  397ILE   HG12 5953   8.557  11.728   7.775
  397ILE     CD 5954   8.690  11.762   7.915
  397ILE    HD1 5955   8.631  11.713   7.992
  397ILE    HD2 5956   8.793  11.753   7.951
  397ILE    HD3 5957   8.657  11.866   7.910
  397ILE      C 5958   8.811  11.696   7.423
  397ILE      O 5959   8.731  11.704   7.332
  398ILE      N 5960   8.943  11.716   7.406
  398ILE      H 5961   9.007  11.694   7.480
  398ILE     CA 5962   8.997  11.740   7.275
  398ILE     HA 5963   8.944  11.825   7.232
  398ILE     CB 5964   9.146  11.786   7.291
  398ILE     HB 5965   9.193  11.714   7.359
  398ILE    CG2 5966   9.227  11.779   7.163
  398ILE   HG21 5967   9.209  11.678   7.128
  398ILE   HG22 5968   9.190  11.850   7.089
  398ILE   HG23 5969   9.334  11.800   7.175
  398ILE    CG1 5970   9.164  11.926   7.361
  398ILE   HG11 5971   9.104  11.937   7.452
  398ILE   HG12 5972   9.124  12.007   7.300
  398ILE     CD 5973   9.311  11.947   7.406
  398ILE    HD1 5974   9.332  12.045   7.447
  398ILE    HD2 5975   9.344  11.869   7.475
  398ILE    HD3 5976   9.372  11.936   7.316
  398ILE      C 5977   8.976  11.625   7.171
  398ILE      O 5978   8.917  11.652   7.064
  399ILE      N 5979   9.024  11.503   7.201
  399ILE      H 5980   9.068  11.493   7.291
  399ILE     CA 5981   8.997  11.382   7.115
  399ILE     HA 5982   9.045  11.386   7.018
  399ILE     CB 5983   9.051  11.251   7.182
  399ILE     HB 5984   9.014  11.257   7.284
  399ILE    CG2 5985   8.995  11.123   7.114
  399ILE   HG21 5986   8.886  11.126   7.114
  399ILE   HG22 5987   9.026  11.109   7.010
  399ILE   HG23 5988   9.015  11.054   7.196
  399ILE    CG1 5989   9.205  11.244   7.182
  399ILE   HG11 5990   9.252  11.337   7.216
  399ILE   HG12 5991   9.238  11.222   7.080
  399ILE     CD 5992   9.245  11.125   7.271
  399ILE    HD1 5993   9.230  11.024   7.233
  399ILE    HD2 5994   9.352  11.131   7.289
  399ILE    HD3 5995   9.186  11.124   7.362
  399ILE      C 5996   8.840  11.364   7.082
  399ILE      O 5997   8.803  11.327   6.968
  400LEU      N 5998   8.750  11.396   7.180
  400LEU      H 5999   8.784  11.420   7.273
  400LEU     CA 6000   8.606  11.401   7.152
  400LEU     HA 6001   8.575  11.300   7.126
  400LEU     CB 6002   8.524  11.445   7.277
  400LEU    HB1 6003   8.535  11.553   7.287
  400LEU    HB2 6004   8.558  11.398   7.369
  400LEU     CG 6005   8.372  11.423   7.265
  400LEU     HG 6006   8.336  11.434   7.368
  400LEU    CD1 6007   8.298  11.542   7.195
  400LEU   HD11 6008   8.340  11.632   7.240
  400LEU   HD12 6009   8.315  11.533   7.088
  400LEU   HD13 6010   8.191  11.538   7.217
  400LEU    CD2 6011   8.341  11.280   7.208
  400LEU   HD21 6012   8.386  11.201   7.268
  400LEU   HD22 6013   8.233  11.264   7.205
  400LEU   HD23 6014   8.365  11.271   7.102
  400LEU      C 6015   8.574  11.499   7.032
  400LEU      O 6016   8.518  11.455   6.931
  401LEU      N 6017   8.603  11.626   7.051
  401LEU      H 6018   8.660  11.652   7.130
  401LEU     CA 6019   8.584  11.729   6.957
  401LEU     HA 6020   8.478  11.745   6.936
  401LEU     CB 6021   8.628  11.865   7.017
  401LEU    HB1 6022   8.652  11.939   6.940
  401LEU    HB2 6023   8.729  11.856   7.058
  401LEU     CG 6024   8.560  11.931   7.144
  401LEU     HG 6025   8.574  11.867   7.231
  401LEU    CD1 6026   8.633  12.062   7.178
  401LEU   HD11 6027   8.642  12.135   7.097
  401LEU   HD12 6028   8.576  12.099   7.263
  401LEU   HD13 6029   8.730  12.033   7.218
  401LEU    CD2 6030   8.411  11.967   7.117
  401LEU   HD21 6031   8.395  12.010   7.018
  401LEU   HD22 6032   8.351  11.876   7.117
  401LEU   HD23 6033   8.381  12.031   7.199
  401LEU      C 6034   8.662  11.703   6.826
  401LEU      O 6035   8.623  11.757   6.726
  402VAL      N 6036   8.769  11.622   6.824
  402VAL      H 6037   8.806  11.612   6.918
  402VAL     CA 6038   8.836  11.575   6.702
  402VAL     HA 6039   8.844  11.668   6.646
  402VAL     CB 6040   8.979  11.530   6.736
  402VAL     HB 6041   8.978  11.458   6.818
  402VAL    CG1 6042   9.024  11.467   6.606
  402VAL   HG11 6043   8.970  11.375   6.580
  402VAL   HG12 6044   9.025  11.540   6.526
  402VAL   HG13 6045   9.126  11.433   6.621
  402VAL    CG2 6046   9.079  11.646   6.767
  402VAL   HG21 6047   9.065  11.730   6.698
  402VAL   HG22 6048   9.070  11.684   6.868
  402VAL   HG23 6049   9.179  11.602   6.769
  402VAL      C 6050   8.752  11.486   6.610
  402VAL      O 6051   8.733  11.519   6.489
  403GLU      N 6052   8.716  11.372   6.666
  403GLU      H 6053   8.753  11.359   6.759
  403GLU     CA 6054   8.655  11.260   6.594
  403GLU     HA 6055   8.689  11.267   6.491
  403GLU     CB 6056   8.706  11.124   6.652
  403GLU    HB1 6057   8.639  11.046   6.617
  403GLU    HB2 6058   8.704  11.136   6.760
  403GLU     CG 6059   8.848  11.090   6.601
  403GLU    HG1 6060   8.878  11.003   6.659
  403GLU    HG2 6061   8.914  11.174   6.619
  403GLU     CD 6062   8.848  11.061   6.448
  403GLU    OE1 6063   8.842  10.946   6.409
  403GLU    OE2 6064   8.885  11.152   6.369
  403GLU      C 6065   8.497  11.262   6.570
  403GLU      O 6066   8.453  11.196   6.474
  404VAL      N 6067   8.421  11.339   6.648
  404VAL      H 6068   8.466  11.393   6.720
  404VAL     CA 6069   8.270  11.351   6.632
  404VAL     HA 6070   8.221  11.254   6.620
  404VAL     CB 6071   8.204  11.401   6.765
  404VAL     HB 6072   8.242  11.502   6.785
  404VAL    CG1 6073   8.059  11.429   6.744
  404VAL   HG11 6074   8.015  11.346   6.691
  404VAL   HG12 6075   8.007  11.450   6.838
  404VAL   HG13 6076   8.050  11.515   6.677
  404VAL    CG2 6077   8.210  11.308   6.889
  404VAL   HG21 6078   8.308  11.262   6.891
  404VAL   HG22 6079   8.193  11.362   6.982
  404VAL   HG23 6080   8.139  11.225   6.878
  404VAL      C 6081   8.234  11.437   6.504
  404VAL      O 6082   8.143  11.390   6.439
  405PRO      N 6083   8.302  11.550   6.468
  405PRO     CD 6084   8.408  11.625   6.540
  405PRO    HD1 6085   8.503  11.586   6.503
  405PRO    HD2 6086   8.411  11.591   6.643
  405PRO     CG 6087   8.380  11.770   6.526
  405PRO    HG1 6088   8.469  11.832   6.537
  405PRO    HG2 6089   8.309  11.803   6.602
  405PRO     CB 6090   8.328  11.768   6.387
  405PRO    HB1 6091   8.414  11.761   6.321
  405PRO    HB2 6092   8.268  11.858   6.374
  405PRO     CA 6093   8.241  11.648   6.382
  405PRO     HA 6094   8.146  11.683   6.422
  405PRO      C 6095   8.202  11.608   6.240
  405PRO      O 6096   8.090  11.642   6.206
  406ASP      N 6097   8.272  11.528   6.162
  406ASP      H 6098   8.362  11.498   6.197
  406ASP     CA 6099   8.245  11.491   6.020
  406ASP     HA 6100   8.242  11.583   5.962
  406ASP     CB 6101   8.361  11.421   5.956
  406ASP    HB1 6102   8.335  11.397   5.853
  406ASP    HB2 6103   8.367  11.327   6.011
  406ASP     CG 6104   8.504  11.485   5.961
  406ASP    OD1 6105   8.531  11.590   6.022
  406ASP    OD2 6106   8.598  11.420   5.913
  406ASP      C 6107   8.104  11.421   6.003
  406ASP      O 6108   8.050  11.441   5.897
  407ILE      N 6109   8.045  11.350   6.100
  407ILE      H 6110   8.108  11.338   6.178
  407ILE     CA 6111   7.906  11.302   6.113
  407ILE     HA 6112   7.910  11.212   6.052
  407ILE     CB 6113   7.887  11.243   6.260
  407ILE     HB 6114   7.984  11.202   6.290
  407ILE    CG2 6115   7.850  11.342   6.373
  407ILE   HG21 6116   7.743  11.361   6.379
  407ILE   HG22 6117   7.882  11.298   6.467
  407ILE   HG23 6118   7.897  11.439   6.359
  407ILE    CG1 6119   7.786  11.131   6.247
  407ILE   HG11 6120   7.830  11.064   6.173
  407ILE   HG12 6121   7.695  11.185   6.221
  407ILE     CD 6122   7.767  11.045   6.374
  407ILE    HD1 6123   7.673  10.991   6.370
  407ILE    HD2 6124   7.851  10.977   6.392
  407ILE    HD3 6125   7.769  11.114   6.459
  407ILE      C 6126   7.796  11.408   6.083
  407ILE      O 6127   7.688  11.368   6.052
  408PHE      N 6128   7.819  11.533   6.114
  408PHE      H 6129   7.908  11.554   6.156
  408PHE     CA 6130   7.729  11.643   6.089
  408PHE     HA 6131   7.633  11.592   6.079
  408PHE     CB 6132   7.730  11.750   6.205
  408PHE    HB1 6133   7.667  11.834   6.175
  408PHE    HB2 6134   7.833  11.780   6.221
  408PHE     CG 6135   7.682  11.688   6.330
  408PHE    CD1 6136   7.543  11.652   6.333
  408PHE    HD1 6137   7.483  11.669   6.245
  408PHE    CE1 6138   7.490  11.578   6.435
  408PHE    HE1 6139   7.386  11.551   6.440
  408PHE     CZ 6140   7.574  11.549   6.544
  408PHE     HZ 6141   7.534  11.499   6.631
  408PHE    CE2 6142   7.702  11.589   6.542
  408PHE    HE2 6143   7.771  11.557   6.619
  408PHE    CD2 6144   7.764  11.661   6.439
  408PHE    HD2 6145   7.865  11.698   6.433
  408PHE      C 6146   7.758  11.701   5.949
  408PHE      O 6147   7.675  11.724   5.865
  409ARG      N 6148   7.889  11.739   5.924
  409ARG      H 6149   7.954  11.738   6.001
  409ARG     CA 6150   7.945  11.810   5.803
  409ARG     HA 6151   7.886  11.899   5.783
  409ARG     CB 6152   8.085  11.864   5.848
  409ARG    HB1 6153   8.156  11.783   5.833
  409ARG    HB2 6154   8.068  11.884   5.954
  409ARG     CG 6155   8.122  11.990   5.773
  409ARG    HG1 6156   8.045  12.066   5.769
  409ARG    HG2 6157   8.144  11.954   5.672
  409ARG     CD 6158   8.242  12.063   5.825
  409ARG    HD1 6159   8.228  12.091   5.929
  409ARG    HD2 6160   8.253  12.146   5.755
  409ARG     NE 6161   8.370  11.988   5.819
  409ARG     HE 6162   8.383  11.943   5.909
  409ARG     CZ 6163   8.476  12.010   5.739
  409ARG    NH1 6164   8.463  12.088   5.636
  409ARG   HH11 6165   8.380  12.141   5.616
  409ARG   HH12 6166   8.552  12.101   5.590
  409ARG    NH2 6167   8.591  11.957   5.764
  409ARG   HH21 6168   8.610  11.914   5.853
  409ARG   HH22 6169   8.660  11.988   5.696
  409ARG      C 6170   7.941  11.723   5.681
  409ARG      O 6171   7.921  11.770   5.576
  410MET      N 6172   7.969  11.597   5.695
  410MET      H 6173   7.985  11.562   5.788
  410MET     CA 6174   7.971  11.497   5.582
  410MET     HA 6175   7.975  11.544   5.484
  410MET     CB 6176   8.104  11.412   5.573
  410MET    HB1 6177   8.118  11.362   5.477
  410MET    HB2 6178   8.097  11.335   5.650
  410MET     CG 6179   8.238  11.488   5.606
  410MET    HG1 6180   8.309  11.406   5.616
  410MET    HG2 6181   8.230  11.543   5.700
  410MET     SD 6182   8.289  11.593   5.458
  410MET     CE 6183   8.271  11.770   5.503
  410MET    HE1 6184   8.332  11.785   5.593
  410MET    HE2 6185   8.315  11.827   5.422
  410MET    HE3 6186   8.167  11.792   5.526
  410MET      C 6187   7.857  11.396   5.583
  410MET      O 6188   7.825  11.353   5.471
  411GLY      N 6189   7.783  11.380   5.694
  411GLY      H 6190   7.808  11.437   5.774
  411GLY     CA 6191   7.672  11.286   5.701
  411GLY    HA1 6192   7.622  11.292   5.605
  411GLY    HA2 6193   7.607  11.328   5.779
  411GLY      C 6194   7.717  11.145   5.739
  411GLY      O 6195   7.821  11.092   5.713
  412VAL      N 6196   7.629  11.080   5.815
  412VAL      H 6197   7.534  11.114   5.805
  412VAL     CA 6198   7.655  10.963   5.893
  412VAL     HA 6199   7.747  10.988   5.946
  412VAL     CB 6200   7.547  10.945   5.998
  412VAL     HB 6201   7.533  11.035   6.057
  412VAL    CG1 6202   7.406  10.915   5.946
  412VAL   HG11 6203   7.360  11.012   5.926
  412VAL   HG12 6204   7.401  10.845   5.862
  412VAL   HG13 6205   7.355  10.872   6.032
  412VAL    CG2 6206   7.601  10.842   6.095
  412VAL   HG21 6207   7.550  10.847   6.191
  412VAL   HG22 6208   7.593  10.739   6.060
  412VAL   HG23 6209   7.703  10.874   6.117
  412VAL      C 6210   7.697  10.837   5.814
  412VAL      O 6211   7.790  10.769   5.854
  413THR      N 6212   7.642  10.813   5.693
  413THR      H 6213   7.587  10.886   5.652
  413THR     CA 6214   7.671  10.696   5.610
  413THR     HA 6215   7.663  10.604   5.668
  413THR     CB 6216   7.573  10.684   5.488
  413THR     HB 6217   7.599  10.588   5.442
  413THR    CG2 6218   7.427  10.667   5.534
  413THR   HG21 6219   7.366  10.621   5.457
  413THR   HG22 6220   7.439  10.597   5.617
  413THR   HG23 6221   7.390  10.762   5.571
  413THR    OG1 6222   7.584  10.788   5.398
  413THR    HG1 6223   7.540  10.865   5.435
  413THR      C 6224   7.821  10.708   5.550
  413THR      O 6225   7.898  10.612   5.579
  414ARG      N 6226   7.865  10.822   5.493
  414ARG      H 6227   7.795  10.892   5.475
  414ARG     CA 6228   8.003  10.853   5.440
  414ARG     HA 6229   8.035  10.785   5.361
  414ARG     CB 6230   7.988  10.989   5.366
  414ARG    HB1 6231   7.952  11.052   5.448
  414ARG    HB2 6232   7.912  10.988   5.289
  414ARG     CG 6233   8.114  11.055   5.311
  414ARG    HG1 6234   8.170  10.986   5.248
  414ARG    HG2 6235   8.188  11.080   5.387
  414ARG     CD 6236   8.084  11.187   5.240
  414ARG    HD1 6237   8.012  11.246   5.296
  414ARG    HD2 6238   8.045  11.163   5.141
  414ARG     NE 6239   8.205  11.270   5.227
  414ARG     HE 6240   8.291  11.224   5.253
  414ARG     CZ 6241   8.214  11.396   5.191
  414ARG    NH1 6242   8.110  11.468   5.159
  414ARG   HH11 6243   8.027  11.416   5.136
  414ARG   HH12 6244   8.132  11.560   5.124
  414ARG    NH2 6245   8.326  11.463   5.173
  414ARG   HH21 6246   8.414  11.414   5.158
  414ARG   HH22 6247   8.322  11.560   5.149
  414ARG      C 6248   8.103  10.858   5.552
  414ARG      O 6249   8.212  10.808   5.535
  415PHE      N 6250   8.061  10.916   5.661
  415PHE      H 6251   7.970  10.959   5.663
  415PHE     CA 6252   8.139  10.927   5.786
  415PHE     HA 6253   8.230  10.987   5.778
  415PHE     CB 6254   8.056  10.991   5.896
  415PHE    HB1 6255   7.961  10.938   5.895
  415PHE    HB2 6256   8.029  11.092   5.867
  415PHE     CG 6257   8.110  10.976   6.038
  415PHE    CD1 6258   8.040  10.900   6.132
  415PHE    HD1 6259   7.955  10.841   6.103
  415PHE    CE1 6260   8.078  10.901   6.266
  415PHE    HE1 6261   8.037  10.847   6.350
  415PHE     CZ 6262   8.187  10.981   6.305
  415PHE     HZ 6263   8.223  10.995   6.406
  415PHE    CE2 6264   8.254  11.059   6.208
  415PHE    HE2 6265   8.343  11.115   6.230
  415PHE    CD2 6266   8.226  11.044   6.072
  415PHE    HD2 6267   8.289  11.096   6.001
  415PHE      C 6268   8.182  10.787   5.838
  415PHE      O 6269   8.306  10.772   5.852
  416PHE      N 6270   8.088  10.690   5.866
  416PHE      H 6271   7.991  10.717   5.866
  416PHE     CA 6272   8.129  10.550   5.902
  416PHE     HA 6273   8.211  10.554   5.974
  416PHE     CB 6274   8.010  10.488   5.972
  416PHE    HB1 6275   8.034  10.387   6.005
  416PHE    HB2 6276   7.931  10.491   5.897
  416PHE     CG 6277   7.965  10.540   6.107
  416PHE    CD1 6278   7.830  10.569   6.140
  416PHE    HD1 6279   7.749  10.550   6.071
  416PHE    CE1 6280   7.789  10.597   6.276
  416PHE    HE1 6281   7.686  10.609   6.304
  416PHE     CZ 6282   7.884  10.593   6.377
  416PHE     HZ 6283   7.870  10.613   6.482
  416PHE    CE2 6284   8.021  10.576   6.340
  416PHE    HE2 6285   8.091  10.599   6.419
  416PHE    CD2 6286   8.064  10.553   6.207
  416PHE    HD2 6287   8.169  10.542   6.185
  416PHE      C 6288   8.195  10.474   5.780
  416PHE      O 6289   8.272  10.376   5.801
  417GLY      N 6290   8.156  10.507   5.657
  417GLY      H 6291   8.069  10.555   5.637
  417GLY     CA 6292   8.217  10.462   5.532
  417GLY    HA1 6293   8.160  10.505   5.450
  417GLY    HA2 6294   8.214  10.353   5.542
  417GLY      C 6295   8.361  10.485   5.516
  417GLY      O 6296   8.429  10.409   5.441
  418GLN      N 6297   8.418  10.581   5.594
  418GLN      H 6298   8.356  10.642   5.646
  418GLN     CA 6299   8.568  10.608   5.604
  418GLN     HA 6300   8.617  10.538   5.536
  418GLN     CB 6301   8.598  10.746   5.542
  418GLN    HB1 6302   8.559  10.752   5.440
  418GLN    HB2 6303   8.702  10.767   5.518
  418GLN     CG 6304   8.544  10.858   5.622
  418GLN    HG1 6305   8.606  10.872   5.710
  418GLN    HG2 6306   8.448  10.816   5.650
  418GLN     CD 6307   8.528  10.984   5.542
  418GLN    OE1 6308   8.610  11.074   5.541
  418GLN    NE2 6309   8.417  10.999   5.476
  418GLN   HE21 6310   8.344  10.929   5.484
  418GLN   HE22 6311   8.423  11.077   5.413
  418GLN      C 6312   8.616  10.574   5.739
  418GLN      O 6313   8.710  10.487   5.745
  419THR      N 6314   8.566  10.634   5.849
  419THR      H 6315   8.486  10.695   5.840
  419THR     CA 6316   8.620  10.619   5.981
  419THR     HA 6317   8.718  10.667   5.980
  419THR     CB 6318   8.546  10.687   6.094
  419THR     HB 6319   8.606  10.677   6.185
  419THR    CG2 6320   8.525  10.837   6.088
  419THR   HG21 6321   8.615  10.890   6.120
  419THR   HG22 6322   8.506  10.869   5.986
  419THR   HG23 6323   8.447  10.863   6.160
  419THR    OG1 6324   8.411  10.646   6.114
  419THR    HG1 6325   8.367  10.708   6.172
  419THR      C 6326   8.650  10.473   6.016
  419THR      O 6327   8.760  10.441   6.064
  420ILE      N 6328   8.555  10.389   6.008
  420ILE      H 6329   8.468  10.416   5.963
  420ILE     CA 6330   8.555  10.249   6.050
  420ILE     HA 6331   8.602  10.238   6.148
  420ILE     CB 6332   8.410  10.190   6.068
  420ILE     HB 6333   8.362  10.191   5.970
  420ILE    CG2 6334   8.415  10.045   6.122
  420ILE   HG21 6335   8.316   9.999   6.125
  420ILE   HG22 6336   8.484   9.981   6.068
  420ILE   HG23 6337   8.452  10.056   6.224
  420ILE    CG1 6338   8.320  10.276   6.160
  420ILE   HG11 6339   8.233  10.217   6.191
  420ILE   HG12 6340   8.285  10.352   6.091
  420ILE     CD 6341   8.378  10.334   6.287
  420ILE    HD1 6342   8.398  10.255   6.359
  420ILE    HD2 6343   8.470  10.385   6.258
  420ILE    HD3 6344   8.299  10.398   6.327
  420ILE      C 6345   8.642  10.155   5.960
  420ILE      O 6346   8.701  10.059   6.002
  421LEU      N 6347   8.653  10.193   5.828
  421LEU      H 6348   8.599  10.274   5.801
  421LEU     CA 6349   8.743  10.134   5.735
  421LEU     HA 6350   8.729  10.026   5.740
  421LEU     CB 6351   8.714  10.177   5.591
  421LEU    HB1 6352   8.719  10.286   5.585
  421LEU    HB2 6353   8.611  10.151   5.566
  421LEU     CG 6354   8.814  10.116   5.488
  421LEU     HG 6355   8.914  10.143   5.520
  421LEU    CD1 6356   8.806   9.965   5.485
  421LEU   HD11 6357   8.711   9.918   5.460
  421LEU   HD12 6358   8.880   9.927   5.413
  421LEU   HD13 6359   8.837   9.918   5.579
  421LEU    CD2 6360   8.805  10.157   5.344
  421LEU   HD21 6361   8.714  10.118   5.297
  421LEU   HD22 6362   8.806  10.266   5.348
  421LEU   HD23 6363   8.889  10.123   5.284
  421LEU      C 6364   8.892  10.166   5.779
  421LEU      O 6365   8.971  10.075   5.790
  422GLY      N 6366   8.910  10.292   5.809
  422GLY      H 6367   8.836  10.360   5.809
  422GLY     CA 6368   9.026  10.345   5.884
  422GLY    HA1 6369   8.997  10.444   5.920
  422GLY    HA2 6370   9.109  10.353   5.813
  422GLY      C 6371   9.059  10.249   5.999
  422GLY      O 6372   9.176  10.212   6.013
  423GLY      N 6373   8.962  10.219   6.075
  423GLY      H 6374   8.886  10.283   6.059
  423GLY     CA 6375   8.957  10.130   6.192
  423GLY    HA1 6376   9.039  10.166   6.255
  423GLY    HA2 6377   8.969  10.028   6.157
  423GLY      C 6378   8.842  10.142   6.287
  423GLY      O 6379   8.810  10.252   6.338
  424PRO      N 6380   8.776  10.024   6.326
  424PRO     CD 6381   8.800   9.893   6.271
  424PRO    HD1 6382   8.887   9.842   6.310
  424PRO    HD2 6383   8.820   9.898   6.164
  424PRO     CG 6384   8.677   9.813   6.318
  424PRO    HG1 6385   8.694   9.705   6.314
  424PRO    HG2 6386   8.590   9.831   6.255
  424PRO     CB 6387   8.650   9.874   6.459
  424PRO    HB1 6388   8.716   9.834   6.536
  424PRO    HB2 6389   8.547   9.862   6.490
  424PRO     CA 6390   8.679  10.022   6.428
  424PRO     HA 6391   8.586  10.071   6.401
  424PRO      C 6392   8.728  10.088   6.563
  424PRO      O 6393   8.641  10.131   6.636
  425PHE      N 6394   8.859  10.092   6.592
  425PHE      H 6395   8.926  10.050   6.529
  425PHE     CA 6396   8.911  10.168   6.703
  425PHE     HA 6397   8.882  10.124   6.798
  425PHE     CB 6398   9.064  10.162   6.701
  425PHE    HB1 6399   9.094  10.217   6.791
  425PHE    HB2 6400   9.099  10.219   6.615
  425PHE     CG 6401   9.121  10.023   6.692
  425PHE    CD1 6402   9.184   9.985   6.570
  425PHE    HD1 6403   9.197  10.060   6.494
  425PHE    CE1 6404   9.219   9.849   6.555
  425PHE    HE1 6405   9.261   9.814   6.462
  425PHE     CZ 6406   9.209   9.756   6.661
  425PHE     HZ 6407   9.241   9.655   6.637
  425PHE    CE2 6408   9.158   9.804   6.783
  425PHE    HE2 6409   9.131   9.741   6.867
  425PHE    CD2 6410   9.112   9.933   6.798
  425PHE    HD2 6411   9.067   9.965   6.890
  425PHE      C 6412   8.864  10.317   6.709
  425PHE      O 6413   8.859  10.374   6.821
  426HID      N 6414   8.815  10.379   6.599
  426HID      H 6415   8.844  10.340   6.510
  426HID     CA 6416   8.739  10.504   6.600
  426HID     HA 6417   8.808  10.585   6.623
  426HID     CB 6418   8.679  10.527   6.456
  426HID    HB1 6419   8.637  10.439   6.407
  426HID    HB2 6420   8.766  10.536   6.392
  426HID     CG 6421   8.588  10.650   6.452
  426HID    ND1 6422   8.630  10.782   6.432
  426HID    HD1 6423   8.726  10.813   6.421
  426HID    CE1 6424   8.520  10.858   6.426
  426HID    HE1 6425   8.511  10.960   6.393
  426HID    NE2 6426   8.411  10.777   6.435
  426HID    CD2 6427   8.451  10.647   6.451
  426HID    HD2 6428   8.379  10.570   6.475
  426HID      C 6429   8.624  10.507   6.698
  426HID      O 6430   8.619  10.588   6.787
  427VAL      N 6431   8.529  10.409   6.700
  427VAL      H 6432   8.533  10.326   6.644
  427VAL     CA 6433   8.412  10.417   6.790
  427VAL     HA 6434   8.379  10.520   6.801
  427VAL     CB 6435   8.288  10.342   6.731
  427VAL     HB 6436   8.287  10.373   6.626
  427VAL    CG1 6437   8.298  10.190   6.717
  427VAL   HG11 6438   8.365  10.171   6.634
  427VAL   HG12 6439   8.331  10.143   6.810
  427VAL   HG13 6440   8.198  10.152   6.697
  427VAL    CG2 6441   8.156  10.374   6.781
  427VAL   HG21 6442   8.078  10.318   6.730
  427VAL   HG22 6443   8.152  10.353   6.888
  427VAL   HG23 6444   8.151  10.483   6.782
  427VAL      C 6445   8.453  10.376   6.931
  427VAL      O 6446   8.389  10.415   7.033
  428LEU      N 6447   8.563  10.301   6.948
  428LEU      H 6448   8.621  10.296   6.866
  428LEU     CA 6449   8.626  10.262   7.073
  428LEU     HA 6450   8.555  10.226   7.147
  428LEU     CB 6451   8.729  10.145   7.057
  428LEU    HB1 6452   8.793  10.153   7.146
  428LEU    HB2 6453   8.795  10.167   6.973
  428LEU     CG 6454   8.686   9.999   7.051
  428LEU     HG 6455   8.624   9.981   7.139
  428LEU    CD1 6456   8.592   9.956   6.937
  428LEU   HD11 6457   8.635   9.941   6.838
  428LEU   HD12 6458   8.537   9.870   6.976
  428LEU   HD13 6459   8.510  10.027   6.924
  428LEU    CD2 6460   8.807   9.909   7.064
  428LEU   HD21 6461   8.896   9.929   7.004
  428LEU   HD22 6462   8.841   9.904   7.168
  428LEU   HD23 6463   8.779   9.807   7.039
  428LEU      C 6464   8.696  10.389   7.132
  428LEU      O 6465   8.681  10.404   7.260
  429ILE      N 6466   8.760  10.476   7.054
  429ILE      H 6467   8.758  10.451   6.956
  429ILE     CA 6468   8.820  10.604   7.094
  429ILE     HA 6469   8.876  10.583   7.185
  429ILE     CB 6470   8.914  10.658   6.985
  429ILE     HB 6471   8.858  10.651   6.892
  429ILE    CG2 6472   8.945  10.803   7.001
  429ILE   HG21 6473   9.024  10.844   6.937
  429ILE   HG22 6474   8.854  10.857   6.972
  429ILE   HG23 6475   8.972  10.829   7.103
  429ILE    CG1 6476   9.046  10.576   6.980
  429ILE   HG11 6477   9.016  10.471   6.985
  429ILE   HG12 6478   9.115  10.598   7.060
  429ILE     CD 6479   9.123  10.574   6.846
  429ILE    HD1 6480   9.198  10.495   6.852
  429ILE    HD2 6481   9.049  10.561   6.768
  429ILE    HD3 6482   9.179  10.667   6.828
  429ILE      C 6483   8.715  10.706   7.137
  429ILE      O 6484   8.727  10.783   7.230
  430ILE      N 6485   8.596  10.706   7.074
  430ILE      H 6486   8.582  10.667   6.982
  430ILE     CA 6487   8.478  10.779   7.121
  430ILE     HA 6488   8.513  10.881   7.140
  430ILE     CB 6489   8.374  10.794   7.007
  430ILE     HB 6490   8.366  10.696   6.961
  430ILE    CG2 6491   8.227  10.835   7.045
  430ILE   HG21 6492   8.174  10.864   6.954
  430ILE   HG22 6493   8.171  10.756   7.095
  430ILE   HG23 6494   8.220  10.923   7.109
  430ILE    CG1 6495   8.433  10.898   6.908
  430ILE   HG11 6496   8.524  10.850   6.873
  430ILE   HG12 6497   8.449  10.995   6.956
  430ILE     CD 6498   8.353  10.904   6.779
  430ILE    HD1 6499   8.315  10.805   6.752
  430ILE    HD2 6500   8.272  10.975   6.789
  430ILE    HD3 6501   8.418  10.924   6.693
  430ILE      C 6502   8.423  10.725   7.246
  430ILE      O 6503   8.380  10.803   7.335
  431THR      N 6504   8.417  10.588   7.262
  431THR      H 6505   8.449  10.525   7.189
  431THR     CA 6506   8.373  10.525   7.393
  431THR     HA 6507   8.270  10.554   7.411
  431THR     CB 6508   8.373  10.375   7.376
  431THR     HB 6509   8.476  10.341   7.364
  431THR    CG2 6510   8.311  10.309   7.503
  431THR   HG21 6511   8.307  10.201   7.495
  431THR   HG22 6512   8.366  10.335   7.593
  431THR   HG23 6513   8.214  10.356   7.523
  431THR    OG1 6514   8.291  10.336   7.270
  431THR    HG1 6515   8.325  10.366   7.185
  431THR      C 6516   8.459  10.569   7.513
  431THR      O 6517   8.410  10.620   7.623
  432TYR      N 6518   8.590  10.558   7.499
  432TYR      H 6519   8.618  10.506   7.417
  432TYR     CA 6520   8.698  10.602   7.590
  432TYR     HA 6521   8.698  10.534   7.675
  432TYR     CB 6522   8.834  10.592   7.525
  432TYR    HB1 6523   8.820  10.636   7.426
  432TYR    HB2 6524   8.853  10.485   7.534
  432TYR     CG 6525   8.940  10.673   7.604
  432TYR    CD1 6526   8.983  10.620   7.730
  432TYR    HD1 6527   8.943  10.523   7.757
  432TYR    CE1 6528   9.086  10.690   7.793
  432TYR    HE1 6529   9.124  10.653   7.887
  432TYR     CZ 6530   9.143  10.812   7.738
  432TYR     OH 6531   9.242  10.878   7.806
  432TYR     HH 6532   9.258  10.970   7.784
  432TYR    CE2 6533   9.096  10.864   7.613
  432TYR    HE2 6534   9.130  10.955   7.565
  432TYR    CD2 6535   8.994  10.791   7.552
  432TYR    HD2 6536   8.944  10.836   7.467
  432TYR      C 6537   8.669  10.744   7.643
  432TYR      O 6538   8.668  10.765   7.762
  433ALA      N 6539   8.653  10.839   7.553
  433ALA      H 6540   8.651  10.819   7.454
  433ALA     CA 6541   8.631  10.981   7.580
  433ALA     HA 6542   8.716  11.014   7.641
  433ALA     CB 6543   8.644  11.057   7.448
  433ALA    HB1 6544   8.557  11.026   7.391
  433ALA    HB2 6545   8.639  11.163   7.472
  433ALA    HB3 6546   8.740  11.036   7.400
  433ALA      C 6547   8.506  11.010   7.669
  433ALA      O 6548   8.512  11.085   7.766
  434PHE      N 6549   8.395  10.936   7.643
  434PHE      H 6550   8.400  10.870   7.567
  434PHE     CA 6551   8.284  10.926   7.733
  434PHE     HA 6552   8.250  11.029   7.742
  434PHE     CB 6553   8.171  10.860   7.647
  434PHE    HB1 6554   8.220  10.785   7.584
  434PHE    HB2 6555   8.125  10.937   7.585
  434PHE     CG 6556   8.062  10.787   7.725
  434PHE    CD1 6557   8.051  10.648   7.725
  434PHE    HD1 6558   8.117  10.592   7.660
  434PHE    CE1 6559   7.953  10.592   7.811
  434PHE    HE1 6560   7.940  10.485   7.813
  434PHE     CZ 6561   7.866  10.669   7.893
  434PHE     HZ 6562   7.786  10.619   7.945
  434PHE    CE2 6563   7.879  10.809   7.886
  434PHE    HE2 6564   7.811  10.868   7.945
  434PHE    CD2 6565   7.966  10.868   7.799
  434PHE    HD2 6566   7.969  10.976   7.792
  434PHE      C 6567   8.317  10.864   7.875
  434PHE      O 6568   8.279  10.917   7.981
  435MET      N 6569   8.385  10.749   7.875
  435MET      H 6570   8.416  10.706   7.789
  435MET     CA 6571   8.424  10.678   7.999
  435MET     HA 6572   8.338  10.651   8.060
  435MET     CB 6573   8.509  10.558   7.970
  435MET    HB1 6574   8.543  10.509   8.061
  435MET    HB2 6575   8.588  10.578   7.899
  435MET     CG 6576   8.412  10.448   7.911
  435MET    HG1 6577   8.465  10.360   7.873
  435MET    HG2 6578   8.358  10.489   7.826
  435MET     SD 6579   8.306  10.381   8.045
  435MET     CE 6580   8.184  10.306   7.926
  435MET    HE1 6581   8.226  10.206   7.909
  435MET    HE2 6582   8.085  10.300   7.971
  435MET    HE3 6583   8.183  10.363   7.834
  435MET      C 6584   8.511  10.759   8.094
  435MET      O 6585   8.480  10.780   8.214
  436VAL      N 6586   8.620  10.825   8.054
  436VAL      H 6587   8.648  10.819   7.957
  436VAL     CA 6588   8.681  10.930   8.130
  436VAL     HA 6589   8.721  10.887   8.222
  436VAL     CB 6590   8.795  10.990   8.045
  436VAL     HB 6591   8.761  11.025   7.948
  436VAL    CG1 6592   8.877  11.099   8.119
  436VAL   HG11 6593   8.960  11.125   8.054
  436VAL   HG12 6594   8.812  11.186   8.133
  436VAL   HG13 6595   8.921  11.055   8.209
  436VAL    CG2 6596   8.896  10.883   8.008
  436VAL   HG21 6597   8.863  10.807   7.937
  436VAL   HG22 6598   8.979  10.930   7.955
  436VAL   HG23 6599   8.932  10.842   8.103
  436VAL      C 6600   8.594  11.050   8.172
  436VAL      O 6601   8.610  11.089   8.288
  437LEU      N 6602   8.514  11.107   8.092
  437LEU      H 6603   8.501  11.065   8.001
  437LEU     CA 6604   8.422  11.208   8.142
  437LEU     HA 6605   8.472  11.296   8.184
  437LEU     CB 6606   8.343  11.253   8.018
  437LEU    HB1 6607   8.250  11.306   8.041
  437LEU    HB2 6608   8.321  11.170   7.951
  437LEU     CG 6609   8.426  11.357   7.934
  437LEU     HG 6610   8.527  11.319   7.928
  437LEU    CD1 6611   8.360  11.377   7.798
  437LEU   HD11 6612   8.399  11.299   7.732
  437LEU   HD12 6613   8.254  11.359   7.816
  437LEU   HD13 6614   8.386  11.470   7.748
  437LEU    CD2 6615   8.421  11.489   8.004
  437LEU   HD21 6616   8.317  11.522   8.005
  437LEU   HD22 6617   8.465  11.490   8.103
  437LEU   HD23 6618   8.487  11.553   7.945
  437LEU      C 6619   8.337  11.157   8.255
  437LEU      O 6620   8.332  11.232   8.354
  438VAL      N 6621   8.278  11.036   8.246
  438VAL      H 6622   8.289  10.984   8.160
  438VAL     CA 6623   8.219  10.968   8.362
  438VAL     HA 6624   8.136  11.035   8.388
  438VAL     CB 6625   8.163  10.830   8.318
  438VAL     HB 6626   8.243  10.777   8.265
  438VAL    CG1 6627   8.127  10.733   8.436
  438VAL   HG11 6628   8.063  10.794   8.500
  438VAL   HG12 6629   8.073  10.645   8.401
  438VAL   HG13 6630   8.214  10.702   8.494
  438VAL    CG2 6631   8.039  10.853   8.240
  438VAL   HG21 6632   8.001  10.758   8.203
  438VAL   HG22 6633   7.959  10.881   8.308
  438VAL   HG23 6634   8.057  10.930   8.165
  438VAL      C 6635   8.301  10.966   8.490
  438VAL      O 6636   8.254  10.994   8.604
  439THR      N 6637   8.433  10.930   8.483
  439THR      H 6638   8.459  10.911   8.388
  439THR     CA 6639   8.533  10.926   8.595
  439THR     HA 6640   8.483  10.862   8.667
  439THR     CB 6641   8.665  10.847   8.559
  439THR     HB 6642   8.737  10.921   8.525
  439THR    CG2 6643   8.722  10.783   8.692
  439THR   HG21 6644   8.641  10.727   8.741
  439THR   HG22 6645   8.806  10.716   8.672
  439THR   HG23 6646   8.753  10.857   8.765
  439THR    OG1 6647   8.656  10.749   8.461
  439THR    HG1 6648   8.589  10.762   8.393
  439THR      C 6649   8.575  11.061   8.656
  439THR      O 6650   8.598  11.067   8.773
  440MET      N 6651   8.570  11.168   8.570
  440MET      H 6652   8.559  11.156   8.470
  440MET     CA 6653   8.577  11.309   8.606
  440MET     HA 6654   8.663  11.325   8.671
  440MET     CB 6655   8.582  11.400   8.482
  440MET    HB1 6656   8.488  11.416   8.429
  440MET    HB2 6657   8.651  11.359   8.409
  440MET     CG 6658   8.641  11.532   8.526
  440MET    HG1 6659   8.742  11.514   8.563
  440MET    HG2 6660   8.586  11.572   8.610
  440MET     SD 6661   8.644  11.656   8.393
  440MET     CE 6662   8.580  11.791   8.489
  440MET    HE1 6663   8.498  11.770   8.559
  440MET    HE2 6664   8.668  11.812   8.551
  440MET    HE3 6665   8.558  11.877   8.426
  440MET      C 6666   8.463  11.357   8.698
  440MET      O 6667   8.481  11.404   8.809
  441VAL      N 6668   8.340  11.320   8.656
  441VAL      H 6669   8.330  11.279   8.565
  441VAL     CA 6670   8.226  11.353   8.746
  441VAL     HA 6671   8.231  11.457   8.778
  441VAL     CB 6672   8.087  11.339   8.678
  441VAL     HB 6673   8.060  11.244   8.633
  441VAL    CG1 6674   7.969  11.374   8.771
  441VAL   HG11 6675   7.876  11.356   8.716
  441VAL   HG12 6676   7.967  11.313   8.861
  441VAL   HG13 6677   7.990  11.479   8.793
  441VAL    CG2 6678   8.078  11.444   8.560
  441VAL   HG21 6679   8.153  11.423   8.484
  441VAL   HG22 6680   7.990  11.429   8.499
  441VAL   HG23 6681   8.093  11.548   8.588
  441VAL      C 6682   8.225  11.259   8.870
  441VAL      O 6683   8.212  11.304   8.985
  442MET      N 6684   8.240  11.127   8.859
  442MET      H 6685   8.250  11.081   8.770
  442MET     CA 6686   8.242  11.034   8.981
  442MET     HA 6687   8.154  11.051   9.042
  442MET     CB 6688   8.261  10.892   8.932
  442MET    HB1 6689   8.272  10.841   9.027
  442MET    HB2 6690   8.348  10.878   8.868
  442MET     CG 6691   8.138  10.828   8.865
  442MET    HG1 6692   8.115  10.887   8.777
  442MET    HG2 6693   8.060  10.837   8.940
  442MET     SD 6694   8.145  10.643   8.830
  442MET     CE 6695   8.184  10.570   8.987
  442MET    HE1 6696   8.093  10.570   9.048
  442MET    HE2 6697   8.206  10.466   8.961
  442MET    HE3 6698   8.270  10.617   9.034
  442MET      C 6699   8.355  11.068   9.079
  442MET      O 6700   8.326  11.082   9.195
  443ARG      N 6701   8.477  11.112   9.032
  443ARG      H 6702   8.487  11.092   8.933
  443ARG     CA 6703   8.574  11.194   9.105
  443ARG     HA 6704   8.611  11.116   9.171
  443ARG     CB 6705   8.688  11.239   9.018
  443ARG    HB1 6706   8.655  11.325   8.960
  443ARG    HB2 6707   8.736  11.164   8.955
  443ARG     CG 6708   8.806  11.294   9.102
  443ARG    HG1 6709   8.784  11.397   9.131
  443ARG    HG2 6710   8.889  11.318   9.036
  443ARG     CD 6711   8.865  11.202   9.213
  443ARG    HD1 6712   8.792  11.182   9.291
  443ARG    HD2 6713   8.946  11.260   9.257
  443ARG     NE 6714   8.923  11.081   9.152
  443ARG     HE 6715   8.873  10.996   9.172
  443ARG     CZ 6716   9.034  11.071   9.079
  443ARG    NH1 6717   9.110  11.173   9.069
  443ARG   HH11 6718   9.071  11.260   9.100
  443ARG   HH12 6719   9.192  11.166   9.010
  443ARG    NH2 6720   9.066  10.960   9.019
  443ARG   HH21 6721   9.005  10.883   9.043
  443ARG   HH22 6722   9.154  10.950   8.971
  443ARG      C 6723   8.516  11.307   9.184
  443ARG      O 6724   8.534  11.314   9.301
  444LEU      N 6725   8.448  11.400   9.123
  444LEU      H 6726   8.439  11.376   9.025
  444LEU     CA 6727   8.406  11.529   9.178
  444LEU     HA 6728   8.478  11.581   9.241
  444LEU     CB 6729   8.372  11.615   9.061
  444LEU    HB1 6730   8.318  11.703   9.097
  444LEU    HB2 6731   8.317  11.553   8.991
  444LEU     CG 6732   8.497  11.673   8.981
  444LEU     HG 6733   8.561  11.595   8.941
  444LEU    CD1 6734   8.450  11.754   8.860
  444LEU   HD11 6735   8.394  11.837   8.904
  444LEU   HD12 6736   8.537  11.788   8.805
  444LEU   HD13 6737   8.384  11.697   8.794
  444LEU    CD2 6738   8.587  11.750   9.073
  444LEU   HD21 6739   8.656  11.815   9.019
  444LEU   HD22 6740   8.533  11.813   9.143
  444LEU   HD23 6741   8.645  11.681   9.134
  444LEU      C 6742   8.283  11.508   9.276
  444LEU      O 6743   8.271  11.580   9.377
  445ILE      N 6744   8.206  11.399   9.258
  445ILE      H 6745   8.218  11.341   9.176
  445ILE     CA 6746   8.086  11.360   9.339
  445ILE     HA 6747   8.044  11.445   9.394
  445ILE     CB 6748   7.971  11.308   9.252
  445ILE     HB 6749   8.021  11.234   9.190
  445ILE    CG2 6750   7.852  11.234   9.315
  445ILE   HG21 6751   7.775  11.294   9.364
  445ILE   HG22 6752   7.802  11.185   9.231
  445ILE   HG23 6753   7.883  11.153   9.382
  445ILE    CG1 6754   7.922  11.417   9.144
  445ILE   HG11 6755   7.837  11.388   9.083
  445ILE   HG12 6756   8.001  11.436   9.072
  445ILE     CD 6757   7.886  11.555   9.207
  445ILE    HD1 6758   7.975  11.597   9.253
  445ILE    HD2 6759   7.866  11.634   9.133
  445ILE    HD3 6760   7.809  11.542   9.282
  445ILE      C 6761   8.121  11.267   9.461
  445ILE      O 6762   8.042  11.254   9.548
  446SER      N 6763   8.249  11.224   9.474
  446SER      H 6764   8.297  11.234   9.386
  446SER     CA 6765   8.307  11.115   9.562
  446SER     HA 6766   8.400  11.080   9.518
  446SER     CB 6767   8.332  11.179   9.700
  446SER    HB1 6768   8.372  11.102   9.766
  446SER    HB2 6769   8.242  11.222   9.742
  446SER     OG 6770   8.432  11.281   9.694
  446SER     HG 6771   8.380  11.360   9.677
  446SER      C 6772   8.218  10.987   9.550
  446SER      O 6773   8.167  10.939   9.652
  447ALA      N 6774   8.199  10.933   9.430
  447ALA      H 6775   8.241  10.978   9.350
  447ALA     CA 6776   8.109  10.818   9.408
  447ALA     HA 6777   8.040  10.821   9.492
  447ALA     CB 6778   8.022  10.850   9.288
  447ALA    HB1 6779   8.074  10.828   9.194
  447ALA    HB2 6780   7.936  10.783   9.284
  447ALA    HB3 6781   7.975  10.949   9.288
  447ALA      C 6782   8.174  10.682   9.392
  447ALA      O 6783   8.268  10.666   9.317
  448SER      N 6784   8.115  10.581   9.457
  448SER      H 6785   8.028  10.597   9.505
  448SER     CA 6786   8.161  10.441   9.471
  448SER     HA 6787   8.262  10.445   9.511
  448SER     CB 6788   8.069  10.364   9.566
  448SER    HB1 6789   8.093  10.258   9.565
  448SER    HB2 6790   7.970  10.380   9.522
  448SER     OG 6791   8.077  10.421   9.693
  448SER     HG 6792   8.027  10.364   9.751
  448SER      C 6793   8.159  10.374   9.334
  448SER      O 6794   8.072  10.397   9.255
  449GLY      N 6795   8.264  10.293   9.305
  449GLY      H 6796   8.333  10.275   9.376
  449GLY     CA 6797   8.281  10.228   9.173
  449GLY    HA1 6798   8.192  10.230   9.110
  449GLY    HA2 6799   8.309  10.124   9.189
  449GLY      C 6800   8.386  10.297   9.086
  449GLY      O 6801   8.404  10.237   8.979
  450GLU      N 6802   8.458  10.403   9.121
  450GLU      H 6803   8.437  10.441   9.212
  450GLU     CA 6804   8.560  10.476   9.034
  450GLU     HA 6805   8.496  10.524   8.960
  450GLU     CB 6806   8.621  10.590   9.114
  450GLU    HB1 6807   8.685  10.553   9.194
  450GLU    HB2 6808   8.530  10.639   9.149
  450GLU     CG 6809   8.690  10.696   9.027
  450GLU    HG1 6810   8.610  10.738   8.967
  450GLU    HG2 6811   8.761  10.658   8.953
  450GLU     CD 6812   8.770  10.794   9.113
  450GLU    OE1 6813   8.894  10.783   9.118
  450GLU    OE2 6814   8.713  10.881   9.185
  450GLU      C 6815   8.656  10.381   8.955
  450GLU      O 6816   8.678  10.412   8.837
  451VAL      N 6817   8.701  10.264   9.009
  451VAL      H 6818   8.681  10.247   9.107
  451VAL     CA 6819   8.781  10.163   8.928
  451VAL     HA 6820   8.879  10.204   8.902
  451VAL     CB 6821   8.821  10.045   9.019
  451VAL     HB 6822   8.882  10.092   9.096
  451VAL    CG1 6823   8.699   9.973   9.081
  451VAL   HG11 6824   8.621  10.042   9.114
  451VAL   HG12 6825   8.663   9.903   9.007
  451VAL   HG13 6826   8.738   9.914   9.165
  451VAL    CG2 6827   8.916   9.940   8.952
  451VAL   HG21 6828   9.002   9.991   8.908
  451VAL   HG22 6829   8.962   9.882   9.033
  451VAL   HG23 6830   8.870   9.883   8.872
  451VAL      C 6831   8.725  10.112   8.797
  451VAL      O 6832   8.793  10.049   8.712
  452VAL      N 6833   8.596  10.143   8.776
  452VAL      H 6834   8.544  10.203   8.837
  452VAL     CA 6835   8.520  10.066   8.677
  452VAL     HA 6836   8.577   9.975   8.661
  452VAL     CB 6837   8.377  10.035   8.731
  452VAL     HB 6838   8.336  10.126   8.774
  452VAL    CG1 6839   8.287   9.987   8.623
  452VAL   HG11 6840   8.206   9.923   8.659
  452VAL   HG12 6841   8.236  10.071   8.578
  452VAL   HG13 6842   8.349   9.941   8.546
  452VAL    CG2 6843   8.384   9.933   8.842
  452VAL   HG21 6844   8.451   9.965   8.921
  452VAL   HG22 6845   8.290   9.931   8.899
  452VAL   HG23 6846   8.426   9.837   8.812
  452VAL      C 6847   8.520  10.133   8.541
  452VAL      O 6848   8.566  10.069   8.449
  453PRO      N 6849   8.482  10.262   8.524
  453PRO     CD 6850   8.422  10.345   8.628
  453PRO    HD1 6851   8.469  10.338   8.726
  453PRO    HD2 6852   8.313  10.339   8.635
  453PRO     CG 6853   8.446  10.495   8.592
  453PRO    HG1 6854   8.545  10.516   8.631
  453PRO    HG2 6855   8.370  10.563   8.631
  453PRO     CB 6856   8.444  10.486   8.441
  453PRO    HB1 6857   8.490  10.568   8.386
  453PRO    HB2 6858   8.339  10.487   8.412
  453PRO     CA 6859   8.505  10.352   8.407
  453PRO     HA 6860   8.465  10.321   8.310
  453PRO      C 6861   8.651  10.358   8.383
  453PRO      O 6862   8.694  10.365   8.268
  454MET      N 6863   8.739  10.361   8.484
  454MET      H 6864   8.698  10.359   8.576
  454MET     CA 6865   8.888  10.371   8.472
  454MET     HA 6866   8.901  10.452   8.401
  454MET     CB 6867   8.943  10.408   8.614
  454MET    HB1 6868   8.951  10.321   8.680
  454MET    HB2 6869   8.882  10.485   8.660
  454MET     CG 6870   9.080  10.472   8.609
  454MET    HG1 6871   9.072  10.572   8.566
  454MET    HG2 6872   9.144  10.411   8.545
  454MET     SD 6873   9.162  10.499   8.768
  454MET     CE 6874   9.055  10.640   8.834
  454MET    HE1 6875   8.951  10.607   8.829
  454MET    HE2 6876   9.094  10.664   8.933
  454MET    HE3 6877   9.065  10.723   8.765
  454MET      C 6878   8.959  10.249   8.416
  454MET      O 6879   9.045  10.262   8.327
  455SER      N 6880   8.918  10.126   8.463
  455SER      H 6881   8.847  10.135   8.534
  455SER     CA 6882   8.972   9.995   8.406
  455SER     HA 6883   9.081   9.999   8.401
  455SER     CB 6884   8.936   9.882   8.496
  455SER    HB1 6885   8.977   9.895   8.597
  455SER    HB2 6886   8.980   9.792   8.453
  455SER     OG 6887   8.800   9.857   8.508
  455SER     HG 6888   8.761   9.894   8.588
  455SER      C 6889   8.925   9.979   8.264
  455SER      O 6890   9.004   9.963   8.173
  456PHE      N 6891   8.795   9.989   8.235
  456PHE      H 6892   8.730   9.988   8.312
  456PHE     CA 6893   8.747   9.984   8.094
  456PHE     HA 6894   8.767   9.887   8.049
  456PHE     CB 6895   8.596  10.007   8.092
  456PHE    HB1 6896   8.570  10.112   8.080
  456PHE    HB2 6897   8.558   9.957   8.181
  456PHE     CG 6898   8.538   9.929   7.980
  456PHE    CD1 6899   8.545   9.789   7.980
  456PHE    HD1 6900   8.603   9.737   8.055
  456PHE    CE1 6901   8.495   9.722   7.871
  456PHE    HE1 6902   8.500   9.615   7.862
  456PHE     CZ 6903   8.442   9.794   7.761
  456PHE     HZ 6904   8.423   9.740   7.669
  456PHE    CE2 6905   8.445   9.933   7.751
  456PHE    HE2 6906   8.390   9.982   7.672
  456PHE    CD2 6907   8.493   9.998   7.862
  456PHE    HD2 6908   8.502  10.106   7.860
  456PHE      C 6909   8.814  10.089   8.003
  456PHE      O 6910   8.842  10.059   7.889
  457ALA      N 6911   8.832  10.215   8.044
  457ALA      H 6912   8.795  10.244   8.133
  457ALA     CA 6913   8.906  10.311   7.967
  457ALA     HA 6914   8.866  10.324   7.866
  457ALA     CB 6915   8.894  10.441   8.046
  457ALA    HB1 6916   8.922  10.427   8.151
  457ALA    HB2 6917   8.958  10.518   8.003
  457ALA    HB3 6918   8.795  10.486   8.043
  457ALA      C 6919   9.055  10.279   7.949
  457ALA      O 6920   9.108  10.317   7.841
  458LEU      N 6921   9.126  10.208   8.039
  458LEU      H 6922   9.088  10.193   8.132
  458LEU     CA 6923   9.258  10.149   8.006
  458LEU     HA 6924   9.310  10.238   7.969
  458LEU     CB 6925   9.319  10.095   8.134
  458LEU    HB1 6926   9.396  10.020   8.115
  458LEU    HB2 6927   9.237  10.047   8.188
  458LEU     CG 6928   9.403  10.207   8.204
  458LEU     HG 6929   9.350  10.302   8.197
  458LEU    CD1 6930   9.432  10.165   8.347
  458LEU   HD11 6931   9.354  10.182   8.420
  458LEU   HD12 6932   9.452  10.059   8.359
  458LEU   HD13 6933   9.527  10.211   8.376
  458LEU    CD2 6934   9.532  10.226   8.130
  458LEU   HD21 6935   9.603  10.143   8.124
  458LEU   HD22 6936   9.503  10.254   8.029
  458LEU   HD23 6937   9.574  10.317   8.172
  458LEU      C 6938   9.262  10.041   7.894
  458LEU      O 6939   9.348  10.050   7.804
  459VAL      N 6940   9.176   9.943   7.902
  459VAL      H 6941   9.097   9.951   7.963
  459VAL     CA 6942   9.177   9.839   7.796
  459VAL     HA 6943   9.280   9.807   7.784
  459VAL     CB 6944   9.092   9.713   7.828
  459VAL     HB 6945   9.076   9.650   7.741
  459VAL    CG1 6946   9.160   9.644   7.945
  459VAL   HG11 6947   9.242   9.579   7.914
  459VAL   HG12 6948   9.203   9.716   8.014
  459VAL   HG13 6949   9.085   9.582   7.995
  459VAL    CG2 6950   8.955   9.752   7.884
  459VAL   HG21 6951   8.959   9.813   7.974
  459VAL   HG22 6952   8.889   9.799   7.811
  459VAL   HG23 6953   8.911   9.656   7.909
  459VAL      C 6954   9.150   9.903   7.661
  459VAL      O 6955   9.225   9.884   7.567
  460LEU      N 6956   9.055  10.003   7.661
  460LEU      H 6957   9.003  10.011   7.747
  460LEU     CA 6958   9.035  10.098   7.554
  460LEU     HA 6959   9.005  10.036   7.469
  460LEU     CB 6960   8.911  10.182   7.584
  460LEU    HB1 6961   8.907  10.256   7.504
  460LEU    HB2 6962   8.929  10.236   7.677
  460LEU     CG 6963   8.772  10.118   7.578
  460LEU     HG 6964   8.768  10.028   7.640
  460LEU    CD1 6965   8.669  10.218   7.631
  460LEU   HD11 6966   8.658  10.306   7.568
  460LEU   HD12 6967   8.573  10.167   7.633
  460LEU   HD13 6968   8.692  10.250   7.733
  460LEU    CD2 6969   8.731  10.081   7.426
  460LEU   HD21 6970   8.793  10.001   7.386
  460LEU   HD22 6971   8.626  10.056   7.440
  460LEU   HD23 6972   8.731  10.167   7.360
  460LEU      C 6973   9.158  10.180   7.520
  460LEU      O 6974   9.209  10.167   7.407
  461GLY      N 6975   9.221  10.261   7.603
  461GLY      H 6976   9.182  10.258   7.696
  461GLY     CA 6977   9.325  10.354   7.566
  461GLY    HA1 6978   9.368  10.396   7.657
  461GLY    HA2 6979   9.285  10.434   7.504
  461GLY      C 6980   9.447  10.289   7.497
  461GLY      O 6981   9.497  10.334   7.394
  462TRP      N 6982   9.479  10.175   7.556
  462TRP      H 6983   9.432  10.137   7.637
  462TRP     CA 6984   9.580  10.087   7.500
  462TRP     HA 6985   9.667  10.143   7.467
  462TRP     CB 6986   9.624  10.004   7.616
  462TRP    HB1 6987   9.693   9.926   7.581
  462TRP    HB2 6988   9.538   9.952   7.658
  462TRP     CG 6989   9.713  10.088   7.708
  462TRP    CD1 6990   9.680  10.129   7.836
  462TRP    HD1 6991   9.585  10.111   7.883
  462TRP    NE1 6992   9.794  10.191   7.893
  462TRP    HE1 6993   9.800  10.228   7.987
  462TRP    CE2 6994   9.904  10.174   7.815
  462TRP    CZ2 6995  10.038  10.219   7.832
  462TRP    HZ2 6996  10.059  10.280   7.918
  462TRP    CH2 6997  10.126  10.203   7.721
  462TRP    HH2 6998  10.227  10.240   7.727
  462TRP    CZ3 6999  10.081  10.143   7.604
  462TRP    HZ3 7000  10.155  10.134   7.525
  462TRP    CE3 7001   9.946  10.097   7.588
  462TRP    HE3 7002   9.913  10.067   7.491
  462TRP    CD2 7003   9.855  10.112   7.693
  462TRP      C 7004   9.552   9.992   7.383
  462TRP      O 7005   9.638   9.978   7.294
  463CYS      N 7006   9.432   9.933   7.367
  463CYS      H 7007   9.363   9.941   7.441
  463CYS     CA 7008   9.394   9.859   7.246
  463CYS     HA 7009   9.473   9.788   7.221
  463CYS     CB 7010   9.260   9.779   7.260
  463CYS    HB1 7011   9.222   9.753   7.162
  463CYS    HB2 7012   9.186   9.844   7.306
  463CYS     SG 7013   9.298   9.642   7.381
  463CYS     HG 7014   9.350   9.717   7.478
  463CYS      C 7015   9.366   9.964   7.127
  463CYS      O 7016   9.402   9.937   7.015
  464ASN      N 7017   9.321  10.080   7.164
  464ASN      H 7018   9.277  10.089   7.255
  464ASN     CA 7019   9.310  10.190   7.070
  464ASN     HA 7020   9.256  10.148   6.985
  464ASN     CB 7021   9.226  10.304   7.130
  464ASN    HB1 7022   9.219  10.384   7.057
  464ASN    HB2 7023   9.277  10.345   7.218
  464ASN     CG 7024   9.090  10.259   7.166
  464ASN    OD1 7025   9.041  10.152   7.130
  464ASN    ND2 7026   9.011  10.341   7.232
  464ASN   HD21 7027   9.044  10.435   7.247
  464ASN   HD22 7028   8.930  10.311   7.284
  464ASN      C 7029   9.442  10.246   7.020
  464ASN      O 7030   9.431  10.318   6.916
  465VAL      N 7031   9.566  10.213   7.079
  465VAL      H 7032   9.572  10.157   7.163
  465VAL     CA 7033   9.694  10.250   7.016
  465VAL     HA 7034   9.686  10.355   6.990
  465VAL     CB 7035   9.816  10.206   7.106
  465VAL     HB 7036   9.822  10.101   7.133
  465VAL    CG1 7037   9.957  10.233   7.054
  465VAL   HG11 7038   9.979  10.163   6.973
  465VAL   HG12 7039   9.969  10.335   7.018
  465VAL   HG13 7040  10.027  10.215   7.136
  465VAL    CG2 7041   9.802  10.285   7.239
  465VAL   HG21 7042   9.703  10.297   7.284
  465VAL   HG22 7043   9.859  10.246   7.323
  465VAL   HG23 7044   9.837  10.386   7.217
  465VAL      C 7045   9.702  10.173   6.882
  465VAL      O 7046   9.758  10.228   6.784
  466MET      N 7047   9.636  10.054   6.867
  466MET      H 7048   9.592  10.012   6.947
  466MET     CA 7049   9.622   9.989   6.737
  466MET     HA 7050   9.719   9.976   6.690
  466MET     CB 7051   9.571   9.841   6.753
  466MET    HB1 7052   9.563   9.788   6.658
  466MET    HB2 7053   9.468   9.837   6.790
  466MET     CG 7054   9.666   9.766   6.851
  466MET    HG1 7055   9.661   9.818   6.946
  466MET    HG2 7056   9.771   9.763   6.819
  466MET     SD 7057   9.622   9.587   6.877
  466MET     CE 7058   9.497   9.604   7.002
  466MET    HE1 7059   9.408   9.662   6.981
  466MET    HE2 7060   9.470   9.501   7.024
  466MET    HE3 7061   9.542   9.646   7.093
  466MET      C 7062   9.547  10.060   6.627
  466MET      O 7063   9.571  10.035   6.508
  467TYR      N 7064   9.470  10.167   6.658
  467TYR      H 7065   9.447  10.186   6.755
  467TYR     CA 7066   9.431  10.268   6.561
  467TYR     HA 7067   9.358  10.224   6.493
  467TYR     CB 7068   9.360  10.381   6.641
  467TYR    HB1 7069   9.434  10.433   6.702
  467TYR    HB2 7070   9.278  10.339   6.700
  467TYR     CG 7071   9.310  10.502   6.572
  467TYR    CD1 7072   9.394  10.616   6.538
  467TYR    HD1 7073   9.490  10.616   6.587
  467TYR    CE1 7074   9.344  10.722   6.464
  467TYR    HE1 7075   9.413  10.802   6.440
  467TYR     CZ 7076   9.212  10.723   6.426
  467TYR     OH 7077   9.170  10.832   6.360
  467TYR     HH 7078   9.077  10.838   6.338
  467TYR    CE2 7079   9.134  10.616   6.455
  467TYR    HE2 7080   9.032  10.623   6.421
  467TYR    CD2 7081   9.177  10.499   6.518
  467TYR    HD2 7082   9.115  10.412   6.528
  467TYR      C 7083   9.549  10.320   6.476
  467TYR      O 7084   9.536  10.338   6.353
  468PHE      N 7085   9.664  10.340   6.544
  468PHE      H 7086   9.658  10.339   6.644
  468PHE     CA 7087   9.792  10.377   6.488
  468PHE     HA 7088   9.778  10.436   6.398
  468PHE     CB 7089   9.878  10.463   6.590
  468PHE    HB1 7090   9.975  10.477   6.543
  468PHE    HB2 7091   9.898  10.408   6.682
  468PHE     CG 7092   9.816  10.598   6.609
  468PHE    CD1 7093   9.821  10.697   6.507
  468PHE    HD1 7094   9.897  10.687   6.431
  468PHE    CE1 7095   9.755  10.822   6.523
  468PHE    HE1 7096   9.765  10.893   6.442
  468PHE     CZ 7097   9.682  10.852   6.637
  468PHE     HZ 7098   9.629  10.945   6.653
  468PHE    CE2 7099   9.670  10.748   6.736
  468PHE    HE2 7100   9.625  10.763   6.833
  468PHE    CD2 7101   9.735  10.626   6.726
  468PHE    HD2 7102   9.724  10.551   6.803
  468PHE      C 7103   9.869  10.270   6.418
  468PHE      O 7104   9.984  10.296   6.380
  469ALA      N 7105   9.820  10.149   6.382
  469ALA      H 7106   9.729  10.123   6.417
  469ALA     CA 7107   9.910  10.046   6.334
  469ALA     HA 7108  10.014  10.064   6.360
  469ALA     CB 7109   9.864   9.915   6.400
  469ALA    HB1 7110   9.860   9.915   6.509
  469ALA    HB2 7111   9.761   9.895   6.369
  469ALA    HB3 7112   9.924   9.828   6.371
  469ALA      C 7113   9.913  10.031   6.176
  469ALA      O 7114  10.014   9.999   6.116
  470ARG      N 7115   9.806  10.062   6.105
  470ARG      H 7116   9.723  10.081   6.159
  470ARG     CA 7117   9.785  10.060   5.956
  470ARG     HA 7118   9.755   9.963   5.918
  470ARG     CB 7119   9.663  10.146   5.916
  470ARG    HB1 7120   9.575  10.102   5.962
  470ARG    HB2 7121   9.651  10.134   5.808
  470ARG     CG 7122   9.676  10.292   5.942
  470ARG    HG1 7123   9.730  10.330   5.855
  470ARG    HG2 7124   9.733  10.328   6.027
  470ARG     CD 7125   9.545  10.372   5.940
  470ARG    HD1 7126   9.478  10.325   5.868
  470ARG    HD2 7127   9.583  10.467   5.904
  470ARG     NE 7128   9.479  10.383   6.071
  470ARG     HE 7129   9.496  10.315   6.144
  470ARG     CZ 7130   9.386  10.472   6.106
  470ARG    NH1 7131   9.346  10.561   6.017
  470ARG   HH11 7132   9.393  10.556   5.927
  470ARG   HH12 7133   9.269  10.623   6.036
  470ARG    NH2 7134   9.321  10.472   6.216
  470ARG   HH21 7135   9.368  10.418   6.287
  470ARG   HH22 7136   9.226  10.504   6.228
  470ARG      C 7137   9.916  10.095   5.873
  470ARG      O 7138   9.935  10.009   5.786
  471GLY      N 7139   9.988  10.204   5.896
  471GLY      H 7140   9.971  10.259   5.979
  471GLY     CA 7141  10.102  10.261   5.814
  471GLY    HA1 7142  10.115  10.369   5.813
  471GLY    HA2 7143  10.071  10.232   5.713
  471GLY      C 7144  10.236  10.200   5.827
  471GLY      O 7145  10.326  10.243   5.755
  472PHE      N 7146  10.247  10.103   5.916
  472PHE      H 7147  10.168  10.073   5.972
  472PHE     CA 7148  10.369  10.022   5.925
  472PHE     HA 7149  10.454  10.083   5.893
  472PHE     CB 7150  10.404   9.986   6.075
  472PHE    HB1 7151  10.491   9.920   6.082
  472PHE    HB2 7152  10.317   9.929   6.107
  472PHE     CG 7153  10.435  10.106   6.161
  472PHE    CD1 7154  10.336  10.178   6.231
  472PHE    HD1 7155  10.234  10.143   6.228
  472PHE    CE1 7156  10.360  10.290   6.311
  472PHE    HE1 7157  10.275  10.333   6.362
  472PHE     CZ 7158  10.496  10.332   6.325
  472PHE     HZ 7159  10.519  10.426   6.373
  472PHE    CE2 7160  10.599  10.272   6.259
  472PHE    HE2 7161  10.699  10.312   6.263
  472PHE    CD2 7162  10.567  10.156   6.177
  472PHE    HD2 7163  10.646  10.109   6.120
  472PHE      C 7164  10.369   9.894   5.841
  472PHE      O 7165  10.307   9.791   5.874
  473GLN      N 7166  10.434   9.888   5.726
  473GLN      H 7167  10.488   9.968   5.696
  473GLN     CA 7168  10.403   9.794   5.621
  473GLN     HA 7169  10.296   9.801   5.599
  473GLN     CB 7170  10.497   9.810   5.500
  473GLN    HB1 7171  10.474   9.726   5.434
  473GLN    HB2 7172  10.604   9.813   5.520
  473GLN     CG 7173  10.453   9.924   5.407
  473GLN    HG1 7174  10.441  10.013   5.468
  473GLN    HG2 7175  10.353   9.902   5.369
  473GLN     CD 7176  10.554   9.956   5.296
  473GLN    OE1 7177  10.632   9.870   5.252
  473GLN    NE2 7178  10.550  10.071   5.230
  473GLN   HE21 7179  10.478  10.141   5.242
  473GLN   HE22 7180  10.610  10.082   5.150
  473GLN      C 7181  10.424   9.643   5.661
  473GLN      O 7182  10.363   9.564   5.594
  474MET      N 7183  10.509   9.610   5.760
  474MET      H 7184  10.554   9.688   5.806
  474MET     CA 7185  10.529   9.475   5.807
  474MET     HA 7186  10.535   9.408   5.722
  474MET     CB 7187  10.658   9.474   5.891
  474MET    HB1 7188  10.660   9.376   5.940
  474MET    HB2 7189  10.661   9.553   5.965
  474MET     CG 7190  10.778   9.483   5.798
  474MET    HG1 7191  10.768   9.566   5.728
  474MET    HG2 7192  10.776   9.393   5.737
  474MET     SD 7193  10.931   9.476   5.889
  474MET     CE 7194  11.037   9.506   5.746
  474MET    HE1 7195  11.011   9.603   5.703
  474MET    HE2 7196  11.141   9.507   5.778
  474MET    HE3 7197  11.031   9.426   5.672
  474MET      C 7198  10.407   9.431   5.889
  474MET      O 7199  10.389   9.316   5.918
  475LEU      N 7200  10.337   9.529   5.950
  475LEU      H 7201  10.345   9.627   5.926
  475LEU     CA 7202  10.230   9.517   6.055
  475LEU     HA 7203  10.217   9.413   6.084
  475LEU     CB 7204  10.270   9.599   6.183
  475LEU    HB1 7205  10.183   9.605   6.250
  475LEU    HB2 7206  10.280   9.702   6.151
  475LEU     CG 7207  10.403   9.550   6.246
  475LEU     HG 7208  10.489   9.560   6.180
  475LEU    CD1 7209  10.423   9.644   6.359
  475LEU   HD11 7210  10.451   9.738   6.313
  475LEU   HD12 7211  10.351   9.639   6.441
  475LEU   HD13 7212  10.515   9.610   6.408
  475LEU    CD2 7213  10.403   9.404   6.302
  475LEU   HD21 7214  10.402   9.340   6.214
  475LEU   HD22 7215  10.488   9.382   6.367
  475LEU   HD23 7216  10.313   9.394   6.363
  475LEU      C 7217  10.088   9.547   6.005
  475LEU      O 7218   9.999   9.477   6.055
  476GLY      N 7219  10.074   9.642   5.918
  476GLY      H 7220  10.153   9.704   5.908
  476GLY     CA 7221   9.950   9.704   5.874
  476GLY    HA1 7222   9.982   9.768   5.793
  476GLY    HA2 7223   9.908   9.774   5.947
  476GLY      C 7224   9.845   9.611   5.812
  476GLY      O 7225   9.726   9.598   5.851
  477PRO      N 7226   9.886   9.517   5.719
  477PRO     CD 7227  10.012   9.520   5.640
  477PRO    HD1 7228  10.090   9.458   5.683
  477PRO    HD2 7229  10.043   9.624   5.625
  477PRO     CG 7230   9.975   9.467   5.506
  477PRO    HG1 7231  10.052   9.433   5.436
  477PRO    HG2 7232   9.916   9.544   5.457
  477PRO     CB 7233   9.876   9.361   5.536
  477PRO    HB1 7234   9.922   9.265   5.560
  477PRO    HB2 7235   9.809   9.344   5.451
  477PRO     CA 7236   9.796   9.417   5.655
  477PRO     HA 7237   9.707   9.465   5.616
  477PRO      C 7238   9.753   9.307   5.754
  477PRO      O 7239   9.638   9.272   5.760
  478PHE      N 7240   9.845   9.255   5.835
  478PHE      H 7241   9.943   9.266   5.811
  478PHE     CA 7242   9.817   9.160   5.940
  478PHE     HA 7243   9.777   9.066   5.901
  478PHE     CB 7244   9.944   9.113   6.007
  478PHE    HB1 7245  10.005   9.200   6.030
  478PHE    HB2 7246  10.006   9.060   5.934
  478PHE     CG 7247   9.942   9.036   6.133
  478PHE    CD1 7248   9.957   8.896   6.129
  478PHE    HD1 7249   9.968   8.853   6.031
  478PHE    CE1 7250   9.962   8.824   6.248
  478PHE    HE1 7251   9.993   8.721   6.240
  478PHE     CZ 7252   9.946   8.886   6.374
  478PHE     HZ 7253   9.934   8.824   6.462
  478PHE    CE2 7254   9.930   9.024   6.374
  478PHE    HE2 7255   9.932   9.073   6.471
  478PHE    CD2 7256   9.936   9.104   6.253
  478PHE    HD2 7257   9.914   9.209   6.253
  478PHE      C 7258   9.725   9.225   6.041
  478PHE      O 7259   9.639   9.154   6.095
  479THR      N 7260   9.731   9.355   6.068
  479THR      H 7261   9.820   9.396   6.043
  479THR     CA 7262   9.637   9.424   6.157
  479THR     HA 7263   9.635   9.380   6.256
  479THR     CB 7264   9.665   9.569   6.173
  479THR     HB 7265   9.663   9.628   6.081
  479THR    CG2 7266   9.577   9.647   6.266
  479THR   HG21 7267   9.572   9.607   6.367
  479THR   HG22 7268   9.615   9.748   6.281
  479THR   HG23 7269   9.478   9.662   6.222
  479THR    OG1 7270   9.799   9.571   6.221
  479THR    HG1 7271   9.866   9.542   6.158
  479THR      C 7272   9.495   9.407   6.102
  479THR      O 7273   9.411   9.355   6.174
  480ILE      N 7274   9.471   9.452   5.980
  480ILE      H 7275   9.545   9.495   5.926
  480ILE     CA 7276   9.338   9.459   5.922
  480ILE     HA 7277   9.282   9.514   5.998
  480ILE     CB 7278   9.335   9.543   5.788
  480ILE     HB 7279   9.404   9.627   5.787
  480ILE    CG2 7280   9.359   9.459   5.659
  480ILE   HG21 7281   9.353   9.520   5.570
  480ILE   HG22 7282   9.456   9.411   5.675
  480ILE   HG23 7283   9.284   9.381   5.644
  480ILE    CG1 7284   9.204   9.608   5.778
  480ILE   HG11 7285   9.201   9.669   5.868
  480ILE   HG12 7286   9.119   9.540   5.788
  480ILE     CD 7287   9.173   9.706   5.652
  480ILE    HD1 7288   9.197   9.659   5.557
  480ILE    HD2 7289   9.068   9.735   5.647
  480ILE    HD3 7290   9.246   9.786   5.653
  480ILE      C 7291   9.275   9.319   5.914
  480ILE      O 7292   9.153   9.314   5.897
  481MET      N 7293   9.351   9.207   5.907
  481MET      H 7294   9.449   9.226   5.898
  481MET     CA 7295   9.302   9.074   5.915
  481MET     HA 7296   9.238   9.049   5.829
  481MET     CB 7297   9.416   8.975   5.905
  481MET    HB1 7298   9.459   8.967   6.005
  481MET    HB2 7299   9.495   9.005   5.836
  481MET     CG 7300   9.374   8.831   5.855
  481MET    HG1 7301   9.296   8.795   5.923
  481MET    HG2 7302   9.468   8.777   5.863
  481MET     SD 7303   9.324   8.829   5.685
  481MET     CE 7304   9.389   8.665   5.626
  481MET    HE1 7305   9.488   8.629   5.655
  481MET    HE2 7306   9.316   8.589   5.653
  481MET    HE3 7307   9.390   8.660   5.517
  481MET      C 7308   9.227   9.038   6.037
  481MET      O 7309   9.131   8.965   6.015
  482ILE      N 7310   9.258   9.104   6.155
  482ILE      H 7311   9.330   9.175   6.147
  482ILE     CA 7312   9.178   9.108   6.278
  482ILE     HA 7313   9.163   9.004   6.305
  482ILE     CB 7314   9.261   9.177   6.394
  482ILE     HB 7315   9.262   9.284   6.375
  482ILE    CG2 7316   9.184   9.148   6.519
  482ILE   HG21 7317   9.200   9.216   6.603
  482ILE   HG22 7318   9.078   9.154   6.493
  482ILE   HG23 7319   9.195   9.048   6.559
  482ILE    CG1 7320   9.406   9.125   6.414
  482ILE   HG11 7321   9.455   9.150   6.320
  482ILE   HG12 7322   9.402   9.016   6.423
  482ILE     CD 7323   9.491   9.182   6.522
  482ILE    HD1 7324   9.597   9.163   6.506
  482ILE    HD2 7325   9.471   9.289   6.530
  482ILE    HD3 7326   9.459   9.136   6.616
  482ILE      C 7327   9.040   9.175   6.241
  482ILE      O 7328   8.941   9.113   6.262
  483GLN      N 7329   9.042   9.296   6.184
  483GLN      H 7330   9.131   9.331   6.151
  483GLN     CA 7331   8.929   9.376   6.140
  483GLN     HA 7332   8.867   9.391   6.228
  483GLN     CB 7333   8.969   9.511   6.081
  483GLN    HB1 7334   9.062   9.513   6.024
  483GLN    HB2 7335   8.989   9.577   6.166
  483GLN     CG 7336   8.864   9.589   6.000
  483GLN    HG1 7337   8.778   9.617   6.061
  483GLN    HG2 7338   8.827   9.524   5.921
  483GLN     CD 7339   8.919   9.723   5.957
  483GLN    OE1 7340   9.002   9.778   6.028
  483GLN    NE2 7341   8.870   9.778   5.850
  483GLN   HE21 7342   8.804   9.731   5.790
  483GLN   HE22 7343   8.886   9.877   5.849
  483GLN      C 7344   8.839   9.292   6.047
  483GLN      O 7345   8.718   9.290   6.062
  484LYS      N 7346   8.900   9.214   5.956
  484LYS      H 7347   9.000   9.220   5.966
  484LYS     CA 7348   8.837   9.128   5.857
  484LYS     HA 7349   8.760   9.187   5.807
  484LYS     CB 7350   8.937   9.079   5.755
  484LYS    HB1 7351   8.994   8.991   5.785
  484LYS    HB2 7352   9.004   9.164   5.740
  484LYS     CG 7353   8.861   9.058   5.619
  484LYS    HG1 7354   8.824   9.156   5.591
  484LYS    HG2 7355   8.777   8.989   5.626
  484LYS     CD 7356   8.963   9.007   5.507
  484LYS    HD1 7357   9.051   9.071   5.506
  484LYS    HD2 7358   8.909   9.016   5.413
  484LYS     CE 7359   9.023   8.873   5.521
  484LYS    HE1 7360   9.078   8.859   5.614
  484LYS    HE2 7361   9.087   8.856   5.434
  484LYS     NZ 7362   8.917   8.767   5.523
  484LYS    HZ1 7363   8.879   8.767   5.616
  484LYS    HZ2 7364   8.849   8.787   5.451
  484LYS    HZ3 7365   8.961   8.677   5.510
  484LYS      C 7366   8.764   9.004   5.922
  484LYS      O 7367   8.651   8.980   5.893
  485MET      N 7368   8.830   8.939   6.021
  485MET      H 7369   8.928   8.961   6.036
  485MET     CA 7370   8.785   8.815   6.086
  485MET     HA 7371   8.766   8.742   6.006
  485MET     CB 7372   8.906   8.774   6.172
  485MET    HB1 7373   8.908   8.829   6.266
  485MET    HB2 7374   9.008   8.776   6.133
  485MET     CG 7375   8.880   8.624   6.204
  485MET    HG1 7376   8.915   8.571   6.116
  485MET    HG2 7377   8.775   8.597   6.215
  485MET     SD 7378   8.969   8.557   6.352
  485MET     CE 7379   9.139   8.620   6.325
  485MET    HE1 7380   9.207   8.579   6.399
  485MET    HE2 7381   9.183   8.591   6.229
  485MET    HE3 7382   9.138   8.729   6.320
  485MET      C 7383   8.652   8.842   6.165
  485MET      O 7384   8.562   8.759   6.156
  486ILE      N 7385   8.643   8.951   6.243
  486ILE      H 7386   8.718   9.019   6.246
  486ILE     CA 7387   8.521   8.983   6.318
  486ILE     HA 7388   8.479   8.893   6.364
  486ILE     CB 7389   8.554   9.085   6.428
  486ILE     HB 7390   8.467   9.099   6.492
  486ILE    CG2 7391   8.670   9.034   6.514
  486ILE   HG21 7392   8.669   9.098   6.603
  486ILE   HG22 7393   8.670   8.928   6.539
  486ILE   HG23 7394   8.763   9.061   6.465
  486ILE    CG1 7395   8.595   9.219   6.366
  486ILE   HG11 7396   8.524   9.238   6.286
  486ILE   HG12 7397   8.695   9.220   6.322
  486ILE     CD 7398   8.579   9.341   6.456
  486ILE    HD1 7399   8.654   9.329   6.534
  486ILE    HD2 7400   8.588   9.435   6.402
  486ILE    HD3 7401   8.477   9.339   6.491
  486ILE      C 7402   8.403   9.032   6.235
  486ILE      O 7403   8.291   9.045   6.284
  487PHE      N 7404   8.432   9.073   6.104
  487PHE      H 7405   8.521   9.047   6.065
  487PHE     CA 7406   8.317   9.119   6.030
  487PHE     HA 7407   8.254   9.187   6.087
  487PHE     CB 7408   8.368   9.208   5.913
  487PHE    HB1 7409   8.310   9.190   5.823
  487PHE    HB2 7410   8.466   9.174   5.880
  487PHE     CG 7411   8.371   9.359   5.934
  487PHE    CD1 7412   8.317   9.433   5.826
  487PHE    HD1 7413   8.278   9.392   5.734
  487PHE    CE1 7414   8.308   9.576   5.846
  487PHE    HE1 7415   8.266   9.639   5.770
  487PHE     CZ 7416   8.362   9.640   5.959
  487PHE     HZ 7417   8.336   9.744   5.967
  487PHE    CE2 7418   8.419   9.564   6.058
  487PHE    HE2 7419   8.438   9.620   6.149
  487PHE    CD2 7420   8.428   9.421   6.044
  487PHE    HD2 7421   8.477   9.365   6.122
  487PHE      C 7422   8.236   9.008   5.975
  487PHE      O 7423   8.122   9.016   5.920
  488GLY      N 7424   8.295   8.889   5.967
  488GLY      H 7425   8.392   8.892   5.995
  488GLY     CA 7426   8.247   8.767   5.894
  488GLY    HA1 7427   8.303   8.757   5.801
  488GLY    HA2 7428   8.144   8.769   5.858
  488GLY      C 7429   8.272   8.642   5.973
  488GLY      O 7430   8.201   8.620   6.069
  489ASP      N 7431   8.374   8.558   5.939
  489ASP      H 7432   8.436   8.597   5.868
  489ASP     CA 7433   8.416   8.432   5.998
  489ASP     HA 7434   8.350   8.355   5.958
  489ASP     CB 7435   8.564   8.396   5.971
  489ASP    HB1 7436   8.580   8.292   5.998
  489ASP    HB2 7437   8.635   8.465   6.016
  489ASP     CG 7438   8.598   8.418   5.823
  489ASP    OD1 7439   8.569   8.326   5.741
  489ASP    OD2 7440   8.643   8.530   5.787
  489ASP      C 7441   8.395   8.405   6.150
  489ASP      O 7442   8.333   8.314   6.192
  490LEU      N 7443   8.449   8.494   6.234
  490LEU      H 7444   8.497   8.573   6.195
  490LEU     CA 7445   8.447   8.469   6.381
  490LEU     HA 7446   8.446   8.360   6.395
  490LEU     CB 7447   8.579   8.523   6.437
  490LEU    HB1 7448   8.584   8.630   6.419
  490LEU    HB2 7449   8.655   8.465   6.385
  490LEU     CG 7450   8.588   8.504   6.595
  490LEU     HG 7451   8.507   8.562   6.638
  490LEU    CD1 7452   8.583   8.355   6.635
  490LEU   HD11 7453   8.477   8.328   6.633
  490LEU   HD12 7454   8.635   8.306   6.553
  490LEU   HD13 7455   8.629   8.329   6.730
  490LEU    CD2 7456   8.715   8.554   6.659
  490LEU   HD21 7457   8.797   8.489   6.629
  490LEU   HD22 7458   8.740   8.652   6.619
  490LEU   HD23 7459   8.699   8.552   6.767
  490LEU      C 7460   8.308   8.518   6.444
  490LEU      O 7461   8.261   8.460   6.544
  491MET      N 7462   8.246   8.616   6.373
  491MET      H 7463   8.293   8.649   6.290
  491MET     CA 7464   8.101   8.647   6.396
  491MET     HA 7465   8.094   8.671   6.502
  491MET     CB 7466   8.071   8.778   6.329
  491MET    HB1 7467   8.106   8.764   6.226
  491MET    HB2 7468   8.136   8.849   6.380
  491MET     CG 7469   7.924   8.811   6.326
  491MET    HG1 7470   7.927   8.918   6.304
  491MET    HG2 7471   7.875   8.795   6.422
  491MET     SD 7472   7.816   8.736   6.199
  491MET     CE 7473   7.886   8.802   6.040
  491MET    HE1 7474   7.833   8.749   5.960
  491MET    HE2 7475   7.882   8.911   6.038
  491MET    HE3 7476   7.993   8.781   6.036
  491MET      C 7477   8.019   8.522   6.367
  491MET      O 7478   7.942   8.486   6.453
  492ARG      N 7479   8.031   8.463   6.244
  492ARG      H 7480   8.084   8.516   6.176
  492ARG     CA 7481   7.963   8.342   6.206
  492ARG     HA 7482   7.856   8.361   6.213
  492ARG     CB 7483   8.006   8.305   6.063
  492ARG    HB1 7484   7.944   8.217   6.048
  492ARG    HB2 7485   8.113   8.284   6.064
  492ARG     CG 7486   7.973   8.415   5.961
  492ARG    HG1 7487   8.006   8.515   5.990
  492ARG    HG2 7488   7.865   8.429   5.957
  492ARG     CD 7489   8.027   8.377   5.822
  492ARG    HD1 7490   7.964   8.298   5.781
  492ARG    HD2 7491   8.132   8.350   5.824
  492ARG     NE 7492   8.011   8.492   5.737
  492ARG     HE 7493   7.927   8.542   5.762
  492ARG     CZ 7494   8.097   8.531   5.650
  492ARG    NH1 7495   8.070   8.635   5.580
  492ARG   HH11 7496   7.995   8.694   5.613
  492ARG   HH12 7497   8.131   8.663   5.505
  492ARG    NH2 7498   8.207   8.478   5.613
  492ARG   HH21 7499   8.227   8.383   5.641
  492ARG   HH22 7500   8.265   8.519   5.541
  492ARG      C 7501   7.987   8.226   6.305
  492ARG      O 7502   7.900   8.139   6.320
  493PHE      N 7503   8.107   8.217   6.353
  493PHE      H 7504   8.181   8.258   6.297
  493PHE     CA 7505   8.155   8.116   6.452
  493PHE     HA 7506   8.134   8.013   6.423
  493PHE     CB 7507   8.302   8.108   6.465
  493PHE    HB1 7508   8.336   8.203   6.506
  493PHE    HB2 7509   8.344   8.108   6.365
  493PHE     CG 7510   8.362   7.989   6.540
  493PHE    CD1 7511   8.360   7.859   6.485
  493PHE    HD1 7512   8.335   7.846   6.380
  493PHE    CE1 7513   8.402   7.750   6.564
  493PHE    HE1 7514   8.411   7.652   6.520
  493PHE     CZ 7515   8.441   7.771   6.698
  493PHE     HZ 7516   8.479   7.691   6.760
  493PHE    CE2 7517   8.432   7.898   6.749
  493PHE    HE2 7518   8.463   7.919   6.850
  493PHE    CD2 7519   8.386   8.003   6.675
  493PHE    HD2 7520   8.382   8.100   6.722
  493PHE      C 7521   8.084   8.129   6.586
  493PHE      O 7522   8.060   8.027   6.652
  494CYS      N 7523   8.044   8.255   6.621
  494CYS      H 7524   8.083   8.332   6.567
  494CYS     CA 7525   8.004   8.288   6.764
  494CYS     HA 7526   8.078   8.241   6.830
  494CYS     CB 7527   8.000   8.443   6.786
  494CYS    HB1 7528   7.917   8.493   6.736
  494CYS    HB2 7529   8.094   8.486   6.751
  494CYS     SG 7530   7.999   8.491   6.957
  494CYS     HG 7531   8.124   8.445   6.970
  494CYS      C 7532   7.867   8.234   6.802
  494CYS      O 7533   7.849   8.184   6.911
  495TRP      N 7534   7.782   8.235   6.701
  495TRP      H 7535   7.815   8.266   6.610
  495TRP     CA 7536   7.648   8.190   6.719
  495TRP     HA 7537   7.606   8.241   6.806
  495TRP     CB 7538   7.565   8.223   6.595
  495TRP    HB1 7539   7.465   8.181   6.607
  495TRP    HB2 7540   7.607   8.169   6.511
  495TRP     CG 7541   7.552   8.370   6.570
  495TRP    CD1 7542   7.639   8.443   6.508
  495TRP    HD1 7543   7.730   8.406   6.463
  495TRP    NE1 7544   7.603   8.576   6.510
  495TRP    HE1 7545   7.659   8.651   6.470
  495TRP    CE2 7546   7.478   8.597   6.575
  495TRP    CZ2 7547   7.396   8.708   6.589
  495TRP    HZ2 7548   7.433   8.801   6.549
  495TRP    CH2 7549   7.279   8.691   6.663
  495TRP    HH2 7550   7.215   8.776   6.675
  495TRP    CZ3 7551   7.238   8.567   6.713
  495TRP    HZ3 7552   7.140   8.552   6.757
  495TRP    CE3 7553   7.318   8.455   6.681
  495TRP    HE3 7554   7.289   8.353   6.700
  495TRP    CD2 7555   7.441   8.464   6.607
  495TRP      C 7556   7.641   8.046   6.754
  495TRP      O 7557   7.576   8.010   6.850
  496LEU      N 7558   7.706   7.968   6.671
  496LEU      H 7559   7.749   8.011   6.590
  496LEU     CA 7560   7.730   7.822   6.686
  496LEU     HA 7561   7.638   7.764   6.684
  496LEU     CB 7562   7.809   7.775   6.574
  496LEU    HB1 7563   7.826   7.670   6.597
  496LEU    HB2 7564   7.910   7.816   6.577
  496LEU     CG 7565   7.761   7.796   6.430
  496LEU     HG 7566   7.762   7.902   6.407
  496LEU    CD1 7567   7.859   7.724   6.341
  496LEU   HD11 7568   7.846   7.771   6.244
  496LEU   HD12 7569   7.958   7.735   6.385
  496LEU   HD13 7570   7.835   7.618   6.333
  496LEU    CD2 7571   7.621   7.737   6.397
  496LEU   HD21 7572   7.596   7.768   6.296
  496LEU   HD22 7573   7.637   7.630   6.404
  496LEU   HD23 7574   7.546   7.787   6.459
  496LEU      C 7575   7.799   7.788   6.818
  496LEU      O 7576   7.765   7.701   6.902
  497MET      N 7577   7.907   7.860   6.846
  497MET      H 7578   7.950   7.921   6.778
  497MET     CA 7579   7.979   7.844   6.979
  497MET     HA 7580   7.994   7.736   6.987
  497MET     CB 7581   8.106   7.926   6.964
  497MET    HB1 7582   8.075   8.028   6.939
  497MET    HB2 7583   8.166   7.884   6.883
  497MET     CG 7584   8.195   7.931   7.083
  497MET    HG1 7585   8.257   7.842   7.095
  497MET    HG2 7586   8.138   7.939   7.176
  497MET     SD 7587   8.299   8.074   7.082
  497MET     CE 7588   8.355   8.075   7.253
  497MET    HE1 7589   8.395   7.976   7.270
  497MET    HE2 7590   8.425   8.157   7.264
  497MET    HE3 7591   8.273   8.103   7.319
  497MET      C 7592   7.897   7.881   7.098
  497MET      O 7593   7.890   7.803   7.193
  498ALA      N 7594   7.839   8.000   7.107
  498ALA      H 7595   7.856   8.057   7.025
  498ALA     CA 7596   7.749   8.049   7.217
  498ALA     HA 7597   7.806   8.077   7.305
  498ALA     CB 7598   7.688   8.179   7.175
  498ALA    HB1 7599   7.614   8.168   7.095
  498ALA    HB2 7600   7.639   8.224   7.262
  498ALA    HB3 7601   7.764   8.254   7.151
  498ALA      C 7602   7.647   7.939   7.264
  498ALA      O 7603   7.631   7.924   7.388
  499VAL      N 7604   7.572   7.882   7.172
  499VAL      H 7605   7.585   7.908   7.076
  499VAL     CA 7606   7.464   7.786   7.203
  499VAL     HA 7607   7.409   7.823   7.289
  499VAL     CB 7608   7.367   7.762   7.091
  499VAL     HB 7609   7.300   7.684   7.129
  499VAL    CG1 7610   7.284   7.889   7.060
  499VAL   HG11 7611   7.339   7.979   7.035
  499VAL   HG12 7612   7.218   7.873   6.974
  499VAL   HG13 7613   7.233   7.924   7.150
  499VAL    CG2 7614   7.426   7.717   6.963
  499VAL   HG21 7615   7.461   7.615   6.976
  499VAL   HG22 7616   7.349   7.705   6.886
  499VAL   HG23 7617   7.510   7.781   6.935
  499VAL      C 7618   7.522   7.656   7.266
  499VAL      O 7619   7.460   7.601   7.362
  500VAL      N 7620   7.632   7.598   7.215
  500VAL      H 7621   7.670   7.640   7.131
  500VAL     CA 7622   7.690   7.481   7.274
  500VAL     HA 7623   7.609   7.412   7.298
  500VAL     CB 7624   7.775   7.417   7.159
  500VAL     HB 7625   7.835   7.496   7.115
  500VAL    CG1 7626   7.869   7.310   7.211
  500VAL   HG11 7627   7.807   7.235   7.259
  500VAL   HG12 7628   7.930   7.269   7.130
  500VAL   HG13 7629   7.941   7.346   7.284
  500VAL    CG2 7630   7.679   7.358   7.059
  500VAL   HG21 7631   7.591   7.417   7.033
  500VAL   HG22 7632   7.727   7.361   6.961
  500VAL   HG23 7633   7.653   7.255   7.083
  500VAL      C 7634   7.753   7.515   7.406
  500VAL      O 7635   7.745   7.433   7.499
  501ILE      N 7636   7.800   7.641   7.420
  501ILE      H 7637   7.803   7.699   7.338
  501ILE     CA 7638   7.842   7.689   7.555
  501ILE     HA 7639   7.908   7.612   7.594
  501ILE     CB 7640   7.912   7.829   7.550
  501ILE     HB 7641   7.870   7.897   7.477
  501ILE    CG2 7642   7.913   7.908   7.684
  501ILE   HG21 7643   7.809   7.921   7.714
  501ILE   HG22 7644   7.965   7.859   7.767
  501ILE   HG23 7645   7.953   8.008   7.666
  501ILE    CG1 7646   8.059   7.795   7.512
  501ILE   HG11 7647   8.060   7.746   7.415
  501ILE   HG12 7648   8.103   7.728   7.586
  501ILE     CD 7649   8.159   7.911   7.500
  501ILE    HD1 7650   8.151   7.980   7.584
  501ILE    HD2 7651   8.260   7.871   7.499
  501ILE    HD3 7652   8.133   7.977   7.418
  501ILE      C 7653   7.718   7.696   7.647
  501ILE      O 7654   7.730   7.655   7.761
  502LEU      N 7655   7.606   7.751   7.610
  502LEU      H 7656   7.598   7.783   7.515
  502LEU     CA 7657   7.486   7.748   7.689
  502LEU     HA 7658   7.496   7.802   7.783
  502LEU     CB 7659   7.369   7.816   7.617
  502LEU    HB1 7660   7.279   7.762   7.646
  502LEU    HB2 7661   7.372   7.807   7.508
  502LEU     CG 7662   7.356   7.965   7.653
  502LEU     HG 7663   7.338   7.968   7.761
  502LEU    CD1 7664   7.469   8.058   7.615
  502LEU   HD11 7665   7.451   8.076   7.509
  502LEU   HD12 7666   7.458   8.154   7.665
  502LEU   HD13 7667   7.568   8.016   7.634
  502LEU    CD2 7668   7.222   8.021   7.597
  502LEU   HD21 7669   7.228   8.018   7.488
  502LEU   HD22 7670   7.138   7.969   7.644
  502LEU   HD23 7671   7.210   8.124   7.630
  502LEU      C 7672   7.444   7.608   7.726
  502LEU      O 7673   7.408   7.588   7.841
  503GLY      N 7674   7.443   7.508   7.640
  503GLY      H 7675   7.466   7.530   7.545
  503GLY     CA 7676   7.425   7.376   7.672
  503GLY    HA1 7677   7.477   7.324   7.591
  503GLY    HA2 7678   7.324   7.334   7.675
  503GLY      C 7679   7.504   7.326   7.794
  503GLY      O 7680   7.437   7.296   7.896
  504PHE      N 7681   7.634   7.318   7.777
  504PHE      H 7682   7.661   7.340   7.682
  504PHE     CA 7683   7.732   7.285   7.880
  504PHE     HA 7684   7.699   7.194   7.930
  504PHE     CB 7685   7.874   7.248   7.822
  504PHE    HB1 7686   7.944   7.239   7.904
  504PHE    HB2 7687   7.904   7.329   7.755
  504PHE     CG 7688   7.880   7.121   7.748
  504PHE    CD1 7689   7.899   7.008   7.827
  504PHE    HD1 7690   7.893   7.006   7.935
  504PHE    CE1 7691   7.928   6.890   7.762
  504PHE    HE1 7692   7.954   6.803   7.820
  504PHE     CZ 7693   7.923   6.881   7.621
  504PHE     HZ 7694   7.947   6.785   7.576
  504PHE    CE2 7695   7.898   6.995   7.546
  504PHE    HE2 7696   7.903   6.979   7.439
  504PHE    CD2 7697   7.880   7.120   7.609
  504PHE    HD2 7698   7.866   7.209   7.549
  504PHE      C 7699   7.730   7.379   7.999
  504PHE      O 7700   7.729   7.334   8.109
  505ALA      N 7701   7.715   7.510   7.986
  505ALA      H 7702   7.699   7.548   7.894
  505ALA     CA 7703   7.694   7.596   8.100
  505ALA     HA 7704   7.773   7.604   8.175
  505ALA     CB 7705   7.661   7.741   8.054
  505ALA    HB1 7706   7.747   7.781   8.001
  505ALA    HB2 7707   7.580   7.739   7.981
  505ALA    HB3 7708   7.632   7.803   8.139
  505ALA      C 7709   7.576   7.545   8.185
  505ALA      O 7710   7.598   7.532   8.304
  506SER      N 7711   7.463   7.521   8.124
  506SER      H 7712   7.471   7.517   8.024
  506SER     CA 7713   7.342   7.482   8.188
  506SER     HA 7714   7.321   7.547   8.273
  506SER     CB 7715   7.228   7.488   8.083
  506SER    HB1 7716   7.136   7.452   8.132
  506SER    HB2 7717   7.250   7.412   8.008
  506SER     OG 7718   7.221   7.627   8.034
  506SER     HG 7719   7.285   7.622   7.963
  506SER      C 7720   7.362   7.338   8.243
  506SER      O 7721   7.314   7.316   8.352
  507ALA      N 7722   7.415   7.249   8.163
  507ALA      H 7723   7.433   7.281   8.069
  507ALA     CA 7724   7.459   7.115   8.218
  507ALA     HA 7725   7.369   7.066   8.255
  507ALA     CB 7726   7.508   7.019   8.103
  507ALA    HB1 7727   7.437   7.026   8.021
  507ALA    HB2 7728   7.610   7.049   8.079
  507ALA    HB3 7729   7.507   6.914   8.133
  507ALA      C 7730   7.559   7.113   8.338
  507ALA      O 7731   7.510   7.061   8.442
  508PHE      N 7732   7.668   7.189   8.333
  508PHE      H 7733   7.683   7.242   8.249
  508PHE     CA 7734   7.759   7.203   8.448
  508PHE     HA 7735   7.795   7.104   8.477
  508PHE     CB 7736   7.874   7.296   8.417
  508PHE    HB1 7737   7.921   7.316   8.513
  508PHE    HB2 7738   7.839   7.385   8.365
  508PHE     CG 7739   7.976   7.228   8.321
  508PHE    CD1 7740   8.029   7.296   8.209
  508PHE    HD1 7741   7.989   7.392   8.179
  508PHE    CE1 7742   8.125   7.239   8.126
  508PHE    HE1 7743   8.161   7.305   8.049
  508PHE     CZ 7744   8.181   7.120   8.161
  508PHE     HZ 7745   8.259   7.079   8.098
  508PHE    CE2 7746   8.146   7.053   8.282
  508PHE    HE2 7747   8.194   6.959   8.304
  508PHE    CD2 7748   8.033   7.102   8.357
  508PHE    HD2 7749   8.006   7.050   8.448
  508PHE      C 7750   7.691   7.263   8.575
  508PHE      O 7751   7.706   7.218   8.689
  509TYR      N 7752   7.613   7.371   8.554
  509TYR      H 7753   7.611   7.423   8.467
  509TYR     CA 7754   7.540   7.435   8.662
  509TYR     HA 7755   7.614   7.482   8.727
  509TYR     CB 7756   7.457   7.553   8.608
  509TYR    HB1 7757   7.398   7.512   8.527
  509TYR    HB2 7758   7.505   7.640   8.562
  509TYR     CG 7759   7.364   7.600   8.718
  509TYR    CD1 7760   7.416   7.699   8.805
  509TYR    HD1 7761   7.518   7.735   8.795
  509TYR    CE1 7762   7.325   7.748   8.907
  509TYR    HE1 7763   7.365   7.809   8.986
  509TYR     CZ 7764   7.194   7.707   8.904
  509TYR     OH 7765   7.100   7.768   8.988
  509TYR     HH 7766   7.133   7.843   9.038
  509TYR    CE2 7767   7.146   7.615   8.816
  509TYR    HE2 7768   7.043   7.582   8.823
  509TYR    CD2 7769   7.229   7.555   8.718
  509TYR    HD2 7770   7.197   7.481   8.647
  509TYR      C 7771   7.454   7.338   8.742
  509TYR      O 7772   7.458   7.336   8.864
  510ILE      N 7773   7.375   7.259   8.672
  510ILE      H 7774   7.368   7.265   8.572
  510ILE     CA 7775   7.291   7.156   8.732
  510ILE     HA 7776   7.243   7.206   8.816
  510ILE     CB 7777   7.176   7.100   8.647
  510ILE     HB 7778   7.114   7.033   8.707
  510ILE    CG2 7779   7.086   7.225   8.611
  510ILE   HG21 7780   7.057   7.298   8.686
  510ILE   HG22 7781   7.143   7.276   8.533
  510ILE   HG23 7782   6.989   7.189   8.576
  510ILE    CG1 7783   7.213   7.030   8.508
  510ILE   HG11 7784   7.285   6.953   8.533
  510ILE   HG12 7785   7.255   7.107   8.443
  510ILE     CD 7786   7.096   6.957   8.442
  510ILE    HD1 7787   7.002   7.007   8.419
  510ILE    HD2 7788   7.130   6.893   8.360
  510ILE    HD3 7789   7.047   6.896   8.518
  510ILE      C 7790   7.365   7.040   8.796
  510ILE      O 7791   7.326   7.000   8.902
  511ILE      N 7792   7.481   6.991   8.741
  511ILE      H 7793   7.514   7.034   8.656
  511ILE     CA 7794   7.567   6.890   8.804
  511ILE     HA 7795   7.514   6.795   8.813
  511ILE     CB 7796   7.687   6.865   8.712
  511ILE     HB 7797   7.730   6.961   8.685
  511ILE    CG2 7798   7.800   6.795   8.785
  511ILE   HG21 7799   7.887   6.762   8.727
  511ILE   HG22 7800   7.833   6.837   8.880
  511ILE   HG23 7801   7.746   6.706   8.816
  511ILE    CG1 7802   7.638   6.793   8.580
  511ILE   HG11 7803   7.558   6.856   8.540
  511ILE   HG12 7804   7.591   6.702   8.617
  511ILE     CD 7805   7.739   6.767   8.470
  511ILE    HD1 7806   7.818   6.708   8.517
  511ILE    HD2 7807   7.703   6.708   8.385
  511ILE    HD3 7808   7.792   6.860   8.445
  511ILE      C 7809   7.613   6.934   8.946
  511ILE      O 7810   7.624   6.849   9.034
  512PHE      N 7811   7.645   7.061   8.963
  512PHE      H 7812   7.646   7.120   8.881
  512PHE     CA 7813   7.706   7.108   9.083
  512PHE     HA 7814   7.757   7.035   9.146
  512PHE     CB 7815   7.818   7.207   9.051
  512PHE    HB1 7816   7.840   7.264   9.142
  512PHE    HB2 7817   7.782   7.279   8.978
  512PHE     CG 7818   7.955   7.156   9.006
  512PHE    CD1 7819   7.977   7.097   8.883
  512PHE    HD1 7820   7.891   7.096   8.818
  512PHE    CE1 7821   8.101   7.046   8.848
  512PHE    HE1 7822   8.116   6.999   8.752
  512PHE     CZ 7823   8.211   7.067   8.923
  512PHE     HZ 7824   8.305   7.025   8.892
  512PHE    CE2 7825   8.197   7.131   9.047
  512PHE    HE2 7826   8.286   7.157   9.103
  512PHE    CD2 7827   8.065   7.166   9.095
  512PHE    HD2 7828   8.055   7.214   9.191
  512PHE      C 7829   7.609   7.181   9.175
  512PHE      O 7830   7.642   7.215   9.289
  513GLN      N 7831   7.486   7.187   9.137
  513GLN      H 7832   7.468   7.146   9.047
  513GLN     CA 7833   7.373   7.254   9.203
  513GLN     HA 7834   7.391   7.361   9.212
  513GLN     CB 7835   7.246   7.225   9.122
  513GLN    HB1 7836   7.206   7.125   9.134
  513GLN    HB2 7837   7.271   7.243   9.017
  513GLN     CG 7838   7.135   7.316   9.158
  513GLN    HG1 7839   7.172   7.418   9.149
  513GLN    HG2 7840   7.102   7.298   9.260
  513GLN     CD 7841   7.011   7.293   9.064
  513GLN    OE1 7842   7.001   7.195   8.990
  513GLN    NE2 7843   6.915   7.382   9.079
  513GLN   HE21 7844   6.933   7.462   9.139
  513GLN   HE22 7845   6.837   7.391   9.016
  513GLN      C 7846   7.354   7.207   9.351
  513GLN      O 7847   7.310   7.290   9.427
  514THR      N 7848   7.390   7.088   9.381
  514THR      H 7849   7.452   7.038   9.318
  514THR     CA 7850   7.380   7.035   9.520
  514THR     HA 7851   7.281   7.068   9.553
  514THR     CB 7852   7.377   6.883   9.522
  514THR     HB 7853   7.390   6.837   9.621
  514THR    CG2 7854   7.244   6.834   9.468
  514THR   HG21 7855   7.241   6.867   9.364
  514THR   HG22 7856   7.239   6.726   9.461
  514THR   HG23 7857   7.161   6.869   9.529
  514THR    OG1 7858   7.470   6.823   9.436
  514THR    HG1 7859   7.553   6.832   9.482
  514THR      C 7860   7.480   7.081   9.618
  514THR      O 7861   7.464   7.067   9.744
  515GLU      N 7862   7.593   7.141   9.577
  515GLU      H 7863   7.602   7.162   9.479
  515GLU     CA 7864   7.712   7.160   9.659
  515GLU     HA 7865   7.709   7.088   9.741
  515GLU     CB 7866   7.837   7.129   9.569
  515GLU    HB1 7867   7.929   7.128   9.628
  515GLU    HB2 7868   7.858   7.203   9.491
  515GLU     CG 7869   7.830   6.992   9.499
  515GLU    HG1 7870   7.915   6.978   9.433
  515GLU    HG2 7871   7.745   6.984   9.432
  515GLU     CD 7872   7.810   6.868   9.585
  515GLU    OE1 7873   7.693   6.826   9.600
  515GLU    OE2 7874   7.908   6.815   9.639
  515GLU      C 7875   7.722   7.296   9.725
  515GLU      O 7876   7.638   7.386   9.714
  516ASP      N 7877   7.833   7.319   9.797
  516ASP      H 7878   7.894   7.242   9.818
  516ASP     CA 7879   7.870   7.443   9.860
  516ASP     HA 7880   7.785   7.477   9.918
  516ASP     CB 7881   7.987   7.409   9.954
  516ASP    HB1 7882   8.073   7.372   9.898
  516ASP    HB2 7883   7.945   7.330  10.016
  516ASP     CG 7884   8.031   7.528  10.040
  516ASP    OD1 7885   8.067   7.496  10.156
  516ASP    OD2 7886   8.026   7.645   9.999
  516ASP      C 7887   7.914   7.550   9.755
  516ASP      O 7888   8.020   7.529   9.694
  517PRO      N 7889   7.845   7.667   9.751
  517PRO     CD 7890   7.729   7.702   9.825
  517PRO    HD1 7891   7.746   7.668   9.928
  517PRO    HD2 7892   7.632   7.660   9.799
  517PRO     CG 7893   7.726   7.856   9.817
  517PRO    HG1 7894   7.802   7.896   9.883
  517PRO    HG2 7895   7.628   7.901   9.835
  517PRO     CB 7896   7.759   7.875   9.673
  517PRO    HB1 7897   7.786   7.980   9.658
  517PRO    HB2 7898   7.677   7.850   9.606
  517PRO     CA 7899   7.870   7.777   9.653
  517PRO     HA 7900   7.863   7.724   9.558
  517PRO      C 7901   8.001   7.848   9.665
  517PRO      O 7902   8.025   7.942   9.591
  518GLU      N 7903   8.083   7.811   9.764
  518GLU      H 7904   8.053   7.747   9.837
  518GLU     CA 7905   8.215   7.877   9.786
  518GLU     HA 7906   8.246   7.938   9.702
  518GLU     CB 7907   8.195   7.967   9.902
  518GLU    HB1 7908   8.296   8.005   9.918
  518GLU    HB2 7909   8.169   7.910   9.991
  518GLU     CG 7910   8.104   8.091   9.879
  518GLU    HG1 7911   8.014   8.071   9.820
  518GLU    HG2 7912   8.167   8.158   9.820
  518GLU     CD 7913   8.058   8.177  10.000
  518GLU    OE1 7914   8.031   8.297   9.997
  518GLU    OE2 7915   8.057   8.118  10.112
  518GLU      C 7916   8.323   7.770   9.794
  518GLU      O 7917   8.433   7.801   9.752
  519GLU      N 7918   8.304   7.650   9.852
  519GLU      H 7919   8.219   7.643   9.905
  519GLU     CA 7920   8.404   7.551   9.856
  519GLU     HA 7921   8.501   7.598   9.869
  519GLU     CB 7922   8.386   7.462   9.974
  519GLU    HB1 7923   8.300   7.398   9.953
  519GLU    HB2 7924   8.375   7.516  10.068
  519GLU     CG 7925   8.503   7.371   9.996
  519GLU    HG1 7926   8.526   7.306   9.911
  519GLU    HG2 7927   8.479   7.304  10.079
  519GLU     CD 7928   8.641   7.439  10.033
  519GLU    OE1 7929   8.659   7.498  10.143
  519GLU    OE2 7930   8.732   7.440   9.947
  519GLU      C 7931   8.410   7.469   9.730
  519GLU      O 7932   8.519   7.441   9.685
  520LEU      N 7933   8.295   7.435   9.660
  520LEU      H 7934   8.210   7.468   9.704
  520LEU     CA 7935   8.287   7.369   9.533
  520LEU     HA 7936   8.388   7.351   9.494
  520LEU     CB 7937   8.215   7.238   9.546
  520LEU    HB1 7938   8.181   7.205   9.448
  520LEU    HB2 7939   8.122   7.244   9.603
  520LEU     CG 7940   8.299   7.118   9.604
  520LEU     HG 7941   8.345   7.159   9.694
  520LEU    CD1 7942   8.214   6.989   9.630
  520LEU   HD11 7943   8.184   6.941   9.536
  520LEU   HD12 7944   8.276   6.913   9.677
  520LEU   HD13 7945   8.133   6.999   9.702
  520LEU    CD2 7946   8.412   7.089   9.511
  520LEU   HD21 7947   8.384   7.114   9.408
  520LEU   HD22 7948   8.496   7.158   9.522
  520LEU   HD23 7949   8.441   6.984   9.514
  520LEU      C 7950   8.213   7.459   9.427
  520LEU      O 7951   8.160   7.411   9.324
  521GLY      N 7952   8.205   7.588   9.450
  521GLY      H 7953   8.263   7.615   9.528
  521GLY     CA 7954   8.126   7.680   9.365
  521GLY    HA1 7955   8.104   7.767   9.426
  521GLY    HA2 7956   8.025   7.639   9.358
  521GLY      C 7957   8.173   7.721   9.231
  521GLY      O 7958   8.153   7.832   9.183
  522HID      N 7959   8.235   7.624   9.161
  522HID      H 7960   8.232   7.529   9.197
  522HID     CA 7961   8.288   7.644   9.024
  522HID     HA 7962   8.351   7.733   9.027
  522HID     CB 7963   8.373   7.519   8.988
  522HID    HB1 7964   8.306   7.438   8.959
  522HID    HB2 7965   8.439   7.489   9.070
  522HID     CG 7966   8.478   7.555   8.886
  522HID    ND1 7967   8.609   7.593   8.920
  522HID    HD1 7968   8.633   7.624   9.012
  522HID    CE1 7969   8.682   7.598   8.806
  522HID    HE1 7970   8.785   7.627   8.790
  522HID    NE2 7971   8.606   7.573   8.701
  522HID    CD2 7972   8.479   7.538   8.751
  522HID    HD2 7973   8.396   7.509   8.689
  522HID      C 7974   8.190   7.685   8.918
  522HID      O 7975   8.231   7.736   8.813
  523PHE      N 7976   8.058   7.663   8.948
  523PHE      H 7977   8.031   7.617   9.034
  523PHE     CA 7978   7.944   7.694   8.853
  523PHE     HA 7979   7.969   7.786   8.799
  523PHE     CB 7980   7.910   7.569   8.771
  523PHE    HB1 7981   7.825   7.582   8.705
  523PHE    HB2 7982   7.877   7.501   8.850
  523PHE     CG 7983   8.021   7.511   8.687
  523PHE    CD1 7984   8.035   7.555   8.557
  523PHE    HD1 7985   7.976   7.640   8.525
  523PHE    CE1 7986   8.131   7.495   8.479
  523PHE    HE1 7987   8.139   7.514   8.373
  523PHE     CZ 7988   8.217   7.395   8.526
  523PHE     HZ 7989   8.283   7.344   8.458
  523PHE    CE2 7990   8.202   7.348   8.658
  523PHE    HE2 7991   8.258   7.263   8.696
  523PHE    CD2 7992   8.100   7.406   8.733
  523PHE    HD2 7993   8.076   7.378   8.835
  523PHE      C 7994   7.829   7.738   8.950
  523PHE      O 7995   7.716   7.702   8.908
  524TYR      N 7996   7.855   7.793   9.069
  524TYR      H 7997   7.948   7.813   9.103
  524TYR     CA 7998   7.751   7.807   9.170
  524TYR     HA 7999   7.721   7.710   9.211
  524TYR     CB 8000   7.814   7.877   9.296
  524TYR    HB1 8001   7.919   7.848   9.304
  524TYR    HB2 8002   7.765   7.834   9.383
  524TYR     CG 8003   7.809   8.027   9.299
  524TYR    CD1 8004   7.914   8.096   9.229
  524TYR    HD1 8005   7.989   8.039   9.177
  524TYR    CE1 8006   7.910   8.239   9.228
  524TYR    HE1 8007   7.981   8.301   9.175
  524TYR     CZ 8008   7.817   8.302   9.306
  524TYR     OH 8009   7.817   8.439   9.315
  524TYR     HH 8010   7.901   8.479   9.292
  524TYR    CE2 8011   7.721   8.230   9.389
  524TYR    HE2 8012   7.649   8.283   9.448
  524TYR    CD2 8013   7.714   8.096   9.383
  524TYR    HD2 8014   7.647   8.040   9.447
  524TYR      C 8015   7.623   7.893   9.135
  524TYR      O 8016   7.524   7.877   9.200
  525ASP      N 8017   7.629   7.983   9.035
  525ASP      H 8018   7.717   7.983   8.986
  525ASP     CA 8019   7.513   8.068   8.993
  525ASP     HA 8020   7.419   8.033   9.037
  525ASP     CB 8021   7.544   8.212   9.045
  525ASP    HB1 8022   7.636   8.256   9.007
  525ASP    HB2 8023   7.552   8.202   9.153
  525ASP     CG 8024   7.425   8.309   9.022
  525ASP    OD1 8025   7.438   8.434   9.044
  525ASP    OD2 8026   7.311   8.262   9.000
  525ASP      C 8027   7.503   8.060   8.840
  525ASP      O 8028   7.607   8.050   8.770
  526TYR      N 8029   7.378   8.068   8.783
  526TYR      H 8030   7.303   8.092   8.846
  526TYR     CA 8031   7.359   8.049   8.639
  526TYR     HA 8032   7.405   7.954   8.615
  526TYR     CB 8033   7.208   8.039   8.604
  526TYR    HB1 8034   7.153   8.128   8.636
  526TYR    HB2 8035   7.163   7.964   8.669
  526TYR     CG 8036   7.167   8.002   8.460
  526TYR    CD1 8037   7.169   7.865   8.422
  526TYR    HD1 8038   7.202   7.785   8.487
  526TYR    CE1 8039   7.157   7.831   8.286
  526TYR    HE1 8040   7.174   7.730   8.252
  526TYR     CZ 8041   7.120   7.929   8.189
  526TYR     OH 8042   7.097   7.906   8.056
  526TYR     HH 8043   7.133   7.818   8.042
  526TYR    CE2 8044   7.112   8.066   8.233
  526TYR    HE2 8045   7.088   8.143   8.161
  526TYR    CD2 8046   7.136   8.102   8.366
  526TYR    HD2 8047   7.141   8.206   8.394
  526TYR      C 8048   7.437   8.147   8.554
  526TYR      O 8049   7.497   8.105   8.454
  527PRO      N 8050   7.445   8.279   8.589
  527PRO     CD 8051   7.372   8.356   8.691
  527PRO    HD1 8052   7.428   8.359   8.784
  527PRO    HD2 8053   7.274   8.311   8.711
  527PRO     CG 8054   7.359   8.497   8.632
  527PRO    HG1 8055   7.353   8.579   8.704
  527PRO    HG2 8056   7.272   8.496   8.566
  527PRO     CB 8057   7.488   8.518   8.547
  527PRO    HB1 8058   7.561   8.564   8.614
  527PRO    HB2 8059   7.461   8.567   8.453
  527PRO     CA 8060   7.529   8.374   8.511
  527PRO     HA 8061   7.501   8.349   8.409
  527PRO      C 8062   7.678   8.335   8.526
  527PRO      O 8063   7.751   8.361   8.435
  528MET      N 8064   7.717   8.276   8.643
  528MET      H 8065   7.639   8.273   8.707
  528MET     CA 8066   7.858   8.234   8.682
  528MET     HA 8067   7.926   8.316   8.658
  528MET     CB 8068   7.870   8.230   8.834
  528MET    HB1 8069   7.793   8.163   8.875
  528MET    HB2 8070   7.843   8.328   8.874
  528MET     CG 8071   8.016   8.194   8.881
  528MET    HG1 8072   8.022   8.241   8.979
  528MET    HG2 8073   8.091   8.248   8.824
  528MET     SD 8074   8.057   8.025   8.910
  528MET     CE 8075   8.232   8.053   8.932
  528MET    HE1 8076   8.286   7.962   8.957
  528MET    HE2 8077   8.288   8.096   8.849
  528MET    HE3 8078   8.226   8.123   9.016
  528MET      C 8079   7.896   8.103   8.610
  528MET      O 8080   8.018   8.103   8.569
  529ALA      N 8081   7.808   8.007   8.584
  529ALA      H 8082   7.717   8.024   8.625
  529ALA     CA 8083   7.831   7.895   8.494
  529ALA     HA 8084   7.920   7.848   8.533
  529ALA     CB 8085   7.714   7.802   8.502
  529ALA    HB1 8086   7.622   7.859   8.485
  529ALA    HB2 8087   7.718   7.724   8.425
  529ALA    HB3 8088   7.703   7.758   8.601
  529ALA      C 8089   7.848   7.941   8.350
  529ALA      O 8090   7.932   7.888   8.277
  530LEU      N 8091   7.771   8.038   8.305
  530LEU      H 8092   7.701   8.078   8.366
  530LEU     CA 8093   7.793   8.095   8.173
  530LEU     HA 8094   7.799   8.011   8.104
  530LEU     CB 8095   7.683   8.192   8.138
  530LEU    HB1 8096   7.716   8.260   8.060
  530LEU    HB2 8097   7.667   8.252   8.227
  530LEU     CG 8098   7.546   8.130   8.088
  530LEU     HG 8099   7.515   8.044   8.147
  530LEU    CD1 8100   7.427   8.221   8.103
  530LEU   HD11 8101   7.385   8.206   8.203
  530LEU   HD12 8102   7.446   8.324   8.075
  530LEU   HD13 8103   7.342   8.195   8.039
  530LEU    CD2 8104   7.558   8.076   7.946
  530LEU   HD21 8105   7.592   8.147   7.871
  530LEU   HD22 8106   7.624   7.990   7.938
  530LEU   HD23 8107   7.455   8.053   7.919
  530LEU      C 8108   7.934   8.163   8.162
  530LEU      O 8109   7.989   8.162   8.053
  531PHE      N 8110   7.991   8.228   8.263
  531PHE      H 8111   7.940   8.249   8.347
  531PHE     CA 8112   8.129   8.272   8.260
  531PHE     HA 8113   8.139   8.314   8.160
  531PHE     CB 8114   8.161   8.377   8.365
  531PHE    HB1 8115   8.268   8.390   8.379
  531PHE    HB2 8116   8.135   8.343   8.465
  531PHE     CG 8117   8.113   8.520   8.338
  531PHE    CD1 8118   7.994   8.562   8.403
  531PHE    HD1 8119   7.937   8.497   8.468
  531PHE    CE1 8120   7.956   8.697   8.392
  531PHE    HE1 8121   7.867   8.733   8.442
  531PHE     CZ 8122   8.028   8.786   8.315
  531PHE     HZ 8123   7.987   8.885   8.304
  531PHE    CE2 8124   8.139   8.741   8.237
  531PHE    HE2 8125   8.186   8.813   8.171
  531PHE    CD2 8126   8.181   8.611   8.259
  531PHE    HD2 8127   8.274   8.578   8.214
  531PHE      C 8128   8.219   8.152   8.272
  531PHE      O 8129   8.283   8.136   8.172
  532SER      N 8130   8.229   8.072   8.380
  532SER      H 8131   8.176   8.117   8.454
  532SER     CA 8132   8.317   7.957   8.405
  532SER     HA 8133   8.417   7.995   8.426
  532SER     CB 8134   8.273   7.870   8.518
  532SER    HB1 8135   8.333   7.778   8.521
  532SER    HB2 8136   8.171   7.833   8.507
  532SER     OG 8137   8.296   7.939   8.640
  532SER     HG 8138   8.262   7.880   8.708
  532SER      C 8139   8.334   7.871   8.275
  532SER      O 8140   8.444   7.838   8.230
  533THR      N 8141   8.225   7.840   8.211
  533THR      H 8142   8.142   7.887   8.243
  533THR     CA 8143   8.224   7.758   8.093
  533THR     HA 8144   8.289   7.673   8.112
  533THR     CB 8145   8.083   7.710   8.063
  533THR     HB 8146   8.017   7.794   8.043
  533THR    CG2 8147   8.070   7.594   7.963
  533THR   HG21 8148   7.997   7.520   7.995
  533THR   HG22 8149   8.041   7.641   7.869
  533THR   HG23 8150   8.164   7.538   7.960
  533THR    OG1 8151   8.041   7.645   8.187
  533THR    HG1 8152   8.028   7.719   8.246
  533THR      C 8153   8.282   7.824   7.971
  533THR      O 8154   8.359   7.763   7.899
  534PHE      N 8155   8.237   7.945   7.936
  534PHE      H 8156   8.168   7.993   7.992
  534PHE     CA 8157   8.309   8.018   7.832
  534PHE     HA 8158   8.298   7.970   7.735
  534PHE     CB 8159   8.246   8.157   7.835
  534PHE    HB1 8160   8.238   8.202   7.934
  534PHE    HB2 8161   8.148   8.140   7.792
  534PHE     CG 8162   8.314   8.256   7.749
  534PHE    CD1 8163   8.287   8.267   7.604
  534PHE    HD1 8164   8.221   8.200   7.552
  534PHE    CE1 8165   8.360   8.358   7.532
  534PHE    HE1 8166   8.352   8.353   7.425
  534PHE     CZ 8167   8.461   8.435   7.596
  534PHE     HZ 8168   8.517   8.499   7.530
  534PHE    CE2 8169   8.486   8.429   7.734
  534PHE    HE2 8170   8.565   8.487   7.778
  534PHE    CD2 8171   8.411   8.344   7.813
  534PHE    HD2 8172   8.434   8.337   7.918
  534PHE      C 8173   8.459   8.035   7.865
  534PHE      O 8174   8.547   8.007   7.780
  535GLU      N 8175   8.496   8.072   7.987
  535GLU      H 8176   8.423   8.082   8.056
  535GLU     CA 8177   8.635   8.077   8.037
  535GLU     HA 8178   8.689   8.150   7.977
  535GLU     CB 8179   8.636   8.134   8.180
  535GLU    HB1 8180   8.736   8.132   8.224
  535GLU    HB2 8181   8.572   8.076   8.246
  535GLU     CG 8182   8.585   8.276   8.191
  535GLU    HG1 8183   8.483   8.288   8.153
  535GLU    HG2 8184   8.654   8.336   8.132
  535GLU     CD 8185   8.584   8.329   8.339
  535GLU    OE1 8186   8.617   8.446   8.358
  535GLU    OE2 8187   8.543   8.254   8.431
  535GLU      C 8188   8.716   7.943   8.028
  535GLU      O 8189   8.829   7.945   7.971
  536LEU      N 8190   8.657   7.823   8.055
  536LEU      H 8191   8.584   7.826   8.125
  536LEU     CA 8192   8.701   7.689   8.025
  536LEU     HA 8193   8.794   7.679   8.081
  536LEU     CB 8194   8.605   7.575   8.072
  536LEU    HB1 8195   8.641   7.482   8.028
  536LEU    HB2 8196   8.504   7.583   8.032
  536LEU     CG 8197   8.591   7.559   8.223
  536LEU     HG 8198   8.590   7.655   8.275
  536LEU    CD1 8199   8.464   7.477   8.278
  536LEU   HD11 8200   8.441   7.384   8.226
  536LEU   HD12 8201   8.477   7.466   8.385
  536LEU   HD13 8202   8.378   7.543   8.270
  536LEU    CD2 8203   8.707   7.480   8.276
  536LEU   HD21 8204   8.802   7.521   8.240
  536LEU   HD22 8205   8.705   7.465   8.383
  536LEU   HD23 8206   8.690   7.378   8.242
  536LEU      C 8207   8.729   7.672   7.874
  536LEU      O 8208   8.841   7.638   7.835
  537PHE      N 8209   8.631   7.698   7.789
  537PHE      H 8210   8.540   7.727   7.823
  537PHE     CA 8211   8.642   7.680   7.644
  537PHE     HA 8212   8.658   7.575   7.623
  537PHE     CB 8213   8.518   7.738   7.580
  537PHE    HB1 8214   8.527   7.846   7.582
  537PHE    HB2 8215   8.428   7.704   7.631
  537PHE     CG 8216   8.493   7.701   7.435
  537PHE    CD1 8217   8.392   7.609   7.410
  537PHE    HD1 8218   8.345   7.560   7.494
  537PHE    CE1 8219   8.353   7.574   7.278
  537PHE    HE1 8220   8.278   7.497   7.266
  537PHE     CZ 8221   8.422   7.639   7.176
  537PHE     HZ 8222   8.398   7.619   7.073
  537PHE    CE2 8223   8.517   7.735   7.201
  537PHE    HE2 8224   8.559   7.787   7.115
  537PHE    CD2 8225   8.557   7.768   7.331
  537PHE    HD2 8226   8.623   7.848   7.361
  537PHE      C 8227   8.768   7.757   7.597
  537PHE      O 8228   8.848   7.696   7.523
  538LEU      N 8229   8.787   7.880   7.637
  538LEU      H 8230   8.712   7.920   7.692
  538LEU     CA 8231   8.903   7.965   7.609
  538LEU     HA 8232   8.953   7.932   7.517
  538LEU     CB 8233   8.862   8.110   7.579
  538LEU    HB1 8234   8.947   8.175   7.560
  538LEU    HB2 8235   8.804   8.143   7.665
  538LEU     CG 8236   8.762   8.136   7.467
  538LEU     HG 8237   8.674   8.079   7.496
  538LEU    CD1 8238   8.722   8.283   7.446
  538LEU   HD11 8239   8.639   8.291   7.375
  538LEU   HD12 8240   8.683   8.322   7.540
  538LEU   HD13 8241   8.805   8.348   7.420
  538LEU    CD2 8242   8.804   8.086   7.334
  538LEU   HD21 8243   8.893   8.144   7.309
  538LEU   HD22 8244   8.836   7.983   7.349
  538LEU   HD23 8245   8.734   8.101   7.252
  538LEU      C 8246   9.013   7.962   7.705
  538LEU      O 8247   9.098   8.050   7.703
  539THR      N 8248   9.039   7.849   7.779
  539THR      H 8249   8.961   7.786   7.793
  539THR     CA 8250   9.169   7.811   7.845
  539THR     HA 8251   9.142   7.717   7.892
  539THR     CB 8252   9.277   7.780   7.748
  539THR     HB 8253   9.358   7.728   7.799
  539THR    CG2 8254   9.239   7.690   7.630
  539THR   HG21 8255   9.180   7.604   7.660
  539THR   HG22 8256   9.176   7.742   7.557
  539THR   HG23 8257   9.328   7.655   7.578
  539THR    OG1 8258   9.327   7.906   7.703
  539THR    HG1 8259   9.258   7.967   7.677
  539THR      C 8260   9.219   7.895   7.961
  539THR      O 8261   9.310   7.845   8.031
  540ILE      N 8262   9.160   8.015   7.990
  540ILE      H 8263   9.101   8.055   7.919
  540ILE     CA 8264   9.181   8.098   8.101
  540ILE     HA 8265   9.288   8.101   8.120
  540ILE     CB 8266   9.147   8.243   8.072
  540ILE     HB 8267   9.164   8.294   8.167
  540ILE    CG2 8268   9.236   8.307   7.970
  540ILE   HG21 8269   9.215   8.263   7.873
  540ILE   HG22 8270   9.228   8.415   7.979
  540ILE   HG23 8271   9.340   8.282   7.992
  540ILE    CG1 8272   9.003   8.258   8.018
  540ILE   HG11 8273   8.927   8.225   8.089
  540ILE   HG12 8274   8.986   8.204   7.925
  540ILE     CD 8275   8.959   8.408   8.000
  540ILE    HD1 8276   8.850   8.418   8.008
  540ILE    HD2 8277   9.000   8.466   8.083
  540ILE    HD3 8278   9.007   8.456   7.915
  540ILE      C 8279   9.123   8.044   8.233
  540ILE      O 8280   9.157   8.102   8.336
  541ILE      N 8281   9.045   7.939   8.225
  541ILE      H 8282   9.019   7.906   8.134
  541ILE     CA 8283   9.020   7.845   8.339
  541ILE     HA 8284   9.092   7.869   8.417
  541ILE     CB 8285   8.875   7.871   8.404
  541ILE     HB 8286   8.790   7.873   8.335
  541ILE    CG2 8287   8.843   7.756   8.493
  541ILE   HG21 8288   8.757   7.778   8.556
  541ILE   HG22 8289   8.819   7.662   8.444
  541ILE   HG23 8290   8.928   7.726   8.554
  541ILE    CG1 8291   8.872   8.009   8.469
  541ILE   HG11 8292   8.773   8.015   8.516
  541ILE   HG12 8293   8.892   8.097   8.407
  541ILE     CD 8294   8.954   8.020   8.598
  541ILE    HD1 8295   9.045   8.068   8.563
  541ILE    HD2 8296   8.896   8.088   8.661
  541ILE    HD3 8297   8.976   7.931   8.656
  541ILE      C 8298   9.049   7.705   8.286
  541ILE      O 8299   9.017   7.675   8.165
  542ASP      N 8300   9.094   7.616   8.374
  542ASP      H 8301   9.109   7.652   8.467
  542ASP     CA 8302   9.092   7.472   8.349
  542ASP     HA 8303   9.041   7.453   8.254
  542ASP     CB 8304   9.237   7.418   8.325
  542ASP    HB1 8305   9.289   7.461   8.239
  542ASP    HB2 8306   9.213   7.317   8.291
  542ASP     CG 8307   9.325   7.432   8.444
  542ASP    OD1 8308   9.418   7.512   8.451
  542ASP    OD2 8309   9.320   7.344   8.529
  542ASP      C 8310   9.010   7.401   8.456
  542ASP      O 8311   9.020   7.436   8.577
  543GLY      N 8312   8.944   7.298   8.421
  543GLY      H 8313   8.957   7.271   8.325
  543GLY     CA 8314   8.840   7.222   8.499
  543GLY    HA1 8315   8.792   7.144   8.440
  543GLY    HA2 8316   8.771   7.305   8.516
  543GLY      C 8317   8.885   7.177   8.637
  543GLY      O 8318   9.001   7.132   8.652
  544PRO      N 8319   8.798   7.181   8.741
  544PRO     CD 8320   8.651   7.203   8.727
  544PRO    HD1 8321   8.592   7.152   8.651
  544PRO    HD2 8322   8.633   7.310   8.718
  544PRO     CG 8323   8.594   7.149   8.870
  544PRO    HG1 8324   8.587   7.041   8.860
  544PRO    HG2 8325   8.499   7.191   8.904
  544PRO     CB 8326   8.700   7.197   8.966
  544PRO    HB1 8327   8.702   7.133   9.054
  544PRO    HB2 8328   8.689   7.302   8.995
  544PRO     CA 8329   8.828   7.180   8.885
  544PRO     HA 8330   8.891   7.268   8.900
  544PRO      C 8331   8.913   7.064   8.936
  544PRO      O 8332   8.889   6.942   8.902
  545ALA      N 8333   9.025   7.097   9.012
  545ALA      H 8334   9.035   7.194   9.037
  545ALA     CA 8335   9.131   7.005   9.048
  545ALA     HA 8336   9.140   6.913   8.991
  545ALA     CB 8337   9.269   7.074   9.044
  545ALA    HB1 8338   9.294   7.082   8.938
  545ALA    HB2 8339   9.259   7.168   9.097
  545ALA    HB3 8340   9.332   7.010   9.107
  545ALA      C 8341   9.110   6.950   9.194
  545ALA      O 8342   9.181   6.851   9.226
  546ASN      N 8343   9.019   7.009   9.273
  546ASN      H 8344   8.978   7.091   9.230
  546ASN     CA 8345   8.979   6.970   9.409
  546ASN     HA 8346   9.048   7.014   9.481
  546ASN     CB 8347   8.845   7.028   9.437
  546ASN    HB1 8348   8.810   6.988   9.533
  546ASN    HB2 8349   8.772   6.990   9.365
  546ASN     CG 8350   8.834   7.176   9.452
  546ASN    OD1 8351   8.812   7.253   9.361
  546ASN    ND2 8352   8.868   7.213   9.570
  546ASN   HD21 8353   8.902   7.142   9.633
  546ASN   HD22 8354   8.865   7.309   9.603
  546ASN      C 8355   8.972   6.815   9.432
  546ASN      O 8356   8.921   6.733   9.353
  547TYR      N 8357   9.046   6.779   9.540
  547TYR      H 8358   9.090   6.847   9.600
  547TYR     CA 8359   9.085   6.637   9.582
  547TYR     HA 8360   9.050   6.560   9.513
  547TYR     CB 8361   9.239   6.631   9.562
  547TYR    HB1 8362   9.284   6.716   9.613
  547TYR    HB2 8363   9.254   6.643   9.455
  547TYR     CG 8364   9.305   6.505   9.604
  547TYR    CD1 8365   9.361   6.504   9.734
  547TYR    HD1 8366   9.355   6.595   9.791
  547TYR    CE1 8367   9.426   6.382   9.770
  547TYR    HE1 8368   9.485   6.382   9.861
  547TYR     CZ 8369   9.436   6.269   9.682
  547TYR     OH 8370   9.503   6.158   9.720
  547TYR     HH 8371   9.535   6.170   9.809
  547TYR    CE2 8372   9.367   6.270   9.559
  547TYR    HE2 8373   9.361   6.184   9.495
  547TYR    CD2 8374   9.305   6.388   9.521
  547TYR    HD2 8375   9.256   6.387   9.425
  547TYR      C 8376   9.064   6.605   9.730
  547TYR      O 8377   9.032   6.493   9.763
  548ASN      N 8378   9.063   6.708   9.815
  548ASN      H 8379   9.101   6.801   9.801
  548ASN     CA 8380   9.023   6.705   9.959
  548ASN     HA 8381   9.029   6.607  10.007
  548ASN     CB 8382   9.130   6.786  10.044
  548ASN    HB1 8383   9.096   6.783  10.148
  548ASN    HB2 8384   9.135   6.889  10.007
  548ASN     CG 8385   9.274   6.733  10.042
  548ASN    OD1 8386   9.362   6.786   9.977
  548ASN    ND2 8387   9.305   6.628  10.115
  548ASN   HD21 8388   9.239   6.608  10.189
  548ASN   HD22 8389   9.398   6.589  10.107
  548ASN      C 8390   8.883   6.755   9.976
  548ASN      O 8391   8.841   6.758  10.093
  549VAL      N 8392   8.813   6.784   9.865
  549VAL      H 8393   8.859   6.800   9.776
  549VAL     CA 8394   8.662   6.787   9.858
  549VAL     HA 8395   8.620   6.719   9.932
  549VAL     CB 8396   8.608   6.926   9.875
  549VAL     HB 8397   8.499   6.922   9.875
  549VAL    CG1 8398   8.640   6.983  10.019
  549VAL   HG11 8399   8.749   6.988  10.024
  549VAL   HG12 8400   8.596   7.081  10.032
  549VAL   HG13 8401   8.595   6.917  10.094
  549VAL    CG2 8402   8.653   7.027   9.769
  549VAL   HG21 8403   8.609   6.997   9.674
  549VAL   HG22 8404   8.625   7.129   9.793
  549VAL   HG23 8405   8.762   7.032   9.760
  549VAL      C 8406   8.604   6.731   9.732
  549VAL      O 8407   8.656   6.743   9.623
  550ASP      N 8408   8.503   6.648   9.745
  550ASP      H 8409   8.461   6.634   9.836
  550ASP     CA 8410   8.452   6.561   9.641
  550ASP     HA 8411   8.530   6.508   9.586
  550ASP     CB 8412   8.361   6.449   9.700
  550ASP    HB1 8413   8.268   6.482   9.747
  550ASP    HB2 8414   8.413   6.403   9.784
  550ASP     CG 8415   8.328   6.344   9.592
  550ASP    OD1 8416   8.396   6.333   9.490
  550ASP    OD2 8417   8.238   6.265   9.620
  550ASP      C 8418   8.369   6.632   9.530
  550ASP      O 8419   8.252   6.660   9.558
  551LEU      N 8420   8.421   6.655   9.409
  551LEU      H 8421   8.520   6.639   9.400
  551LEU     CA 8422   8.343   6.686   9.285
  551LEU     HA 8423   8.301   6.783   9.314
  551LEU     CB 8424   8.450   6.693   9.176
  551LEU    HB1 8425   8.400   6.697   9.079
  551LEU    HB2 8426   8.508   6.601   9.172
  551LEU     CG 8427   8.541   6.814   9.186
  551LEU     HG 8428   8.579   6.828   9.288
  551LEU    CD1 8429   8.662   6.795   9.088
  551LEU   HD11 8430   8.634   6.761   8.989
  551LEU   HD12 8431   8.724   6.885   9.081
  551LEU   HD13 8432   8.730   6.722   9.132
  551LEU    CD2 8433   8.462   6.942   9.153
  551LEU   HD21 8434   8.407   6.927   9.060
  551LEU   HD22 8435   8.398   6.967   9.237
  551LEU   HD23 8436   8.539   7.019   9.161
  551LEU      C 8437   8.213   6.601   9.260
  551LEU      O 8438   8.216   6.479   9.287
  552PRO      N 8439   8.105   6.652   9.199
  552PRO     CD 8440   8.090   6.787   9.160
  552PRO    HD1 8441   8.126   6.792   9.057
  552PRO    HD2 8442   8.134   6.865   9.222
  552PRO     CG 8443   7.938   6.803   9.161
  552PRO    HG1 8444   7.912   6.891   9.102
  552PRO    HG2 8445   7.893   6.814   9.259
  552PRO     CB 8446   7.886   6.673   9.111
  552PRO    HB1 8447   7.877   6.670   9.003
  552PRO    HB2 8448   7.794   6.640   9.159
  552PRO     CA 8449   7.982   6.575   9.166
  552PRO     HA 8450   7.943   6.546   9.263
  552PRO      C 8451   8.009   6.461   9.069
  552PRO      O 8452   8.090   6.472   8.979
  553PHE      N 8453   7.936   6.346   9.073
  553PHE      H 8454   7.859   6.345   9.138
  553PHE     CA 8455   7.939   6.219   8.995
  553PHE     HA 8456   8.028   6.161   9.022
  553PHE     CB 8457   7.816   6.137   9.029
  553PHE    HB1 8458   7.725   6.192   9.004
  553PHE    HB2 8459   7.813   6.120   9.136
  553PHE     CG 8460   7.819   6.001   8.965
  553PHE    CD1 8461   7.724   5.966   8.866
  553PHE    HD1 8462   7.649   6.040   8.839
  553PHE    CE1 8463   7.700   5.832   8.824
  553PHE    HE1 8464   7.624   5.807   8.751
  553PHE     CZ 8465   7.793   5.738   8.867
  553PHE     HZ 8466   7.789   5.638   8.826
  553PHE    CE2 8467   7.895   5.766   8.962
  553PHE    HE2 8468   7.967   5.690   8.990
  553PHE    CD2 8469   7.905   5.896   9.014
  553PHE    HD2 8470   7.970   5.917   9.097
  553PHE      C 8471   7.948   6.246   8.844
  553PHE      O 8472   8.037   6.194   8.781
  554MET      N 8473   7.869   6.338   8.790
  554MET      H 8474   7.800   6.392   8.841
  554MET     CA 8475   7.857   6.363   8.650
  554MET     HA 8476   7.870   6.267   8.601
  554MET     CB 8477   7.710   6.408   8.625
  554MET    HB1 8478   7.685   6.503   8.671
  554MET    HB2 8479   7.650   6.331   8.674
  554MET     CG 8480   7.655   6.412   8.478
  554MET    HG1 8481   7.708   6.496   8.432
  554MET    HG2 8482   7.548   6.430   8.482
  554MET     SD 8483   7.692   6.259   8.389
  554MET     CE 8484   7.641   6.293   8.224
  554MET    HE1 8485   7.638   6.199   8.170
  554MET    HE2 8486   7.553   6.355   8.212
  554MET    HE3 8487   7.727   6.348   8.185
  554MET      C 8488   7.960   6.465   8.592
  554MET      O 8489   7.962   6.483   8.473
  555TYR      N 8490   8.051   6.521   8.669
  555TYR      H 8491   8.060   6.490   8.765
  555TYR     CA 8492   8.147   6.620   8.619
  555TYR     HA 8493   8.095   6.700   8.565
  555TYR     CB 8494   8.217   6.693   8.730
  555TYR    HB1 8495   8.236   6.628   8.816
  555TYR    HB2 8496   8.137   6.760   8.763
  555TYR     CG 8497   8.342   6.763   8.692
  555TYR    CD1 8498   8.350   6.876   8.600
  555TYR    HD1 8499   8.260   6.913   8.554
  555TYR    CE1 8500   8.475   6.929   8.557
  555TYR    HE1 8501   8.491   7.014   8.493
  555TYR     CZ 8502   8.592   6.862   8.602
  555TYR     OH 8503   8.704   6.917   8.567
  555TYR     HH 8504   8.789   6.885   8.595
  555TYR    CE2 8505   8.590   6.759   8.696
  555TYR    HE2 8506   8.679   6.725   8.748
  555TYR    CD2 8507   8.467   6.715   8.749
  555TYR    HD2 8508   8.459   6.634   8.819
  555TYR      C 8509   8.251   6.562   8.518
  555TYR      O 8510   8.237   6.589   8.401
  556SER      N 8511   8.352   6.480   8.560
  556SER      H 8512   8.345   6.451   8.656
  556SER     CA 8513   8.468   6.429   8.485
  556SER     HA 8514   8.547   6.505   8.482
  556SER     CB 8515   8.530   6.309   8.557
  556SER    HB1 8516   8.623   6.274   8.513
  556SER    HB2 8517   8.468   6.220   8.545
  556SER     OG 8518   8.550   6.338   8.694
  556SER     HG 8519   8.462   6.324   8.730
  556SER      C 8520   8.433   6.392   8.339
  556SER      O 8521   8.471   6.471   8.252
  557ILE      N 8522   8.342   6.295   8.320
  557ILE      H 8523   8.315   6.236   8.397
  557ILE     CA 8524   8.284   6.259   8.189
  557ILE     HA 8525   8.365   6.210   8.134
  557ILE     CB 8526   8.173   6.158   8.216
  557ILE     HB 8527   8.215   6.076   8.274
  557ILE    CG2 8528   8.044   6.193   8.297
  557ILE   HG21 8529   7.995   6.103   8.334
  557ILE   HG22 8530   8.063   6.236   8.395
  557ILE   HG23 8531   7.979   6.263   8.245
  557ILE    CG1 8532   8.126   6.105   8.079
  557ILE   HG11 8533   8.223   6.092   8.031
  557ILE   HG12 8534   8.077   6.182   8.020
  557ILE     CD 8535   8.040   5.979   8.076
  557ILE    HD1 8536   8.053   5.923   7.983
  557ILE    HD2 8537   8.061   5.906   8.155
  557ILE    HD3 8538   7.934   5.997   8.093
  557ILE      C 8539   8.232   6.382   8.112
  557ILE      O 8540   8.277   6.397   7.997
  558THR      N 8541   8.143   6.460   8.171
  558THR      H 8542   8.126   6.449   8.270
  558THR     CA 8543   8.097   6.580   8.102
  558THR     HA 8544   8.032   6.556   8.018
  558THR     CB 8545   7.990   6.661   8.186
  558THR     HB 8546   8.034   6.707   8.275
  558THR    CG2 8547   7.922   6.762   8.095
  558THR   HG21 8548   7.874   6.722   8.006
  558THR   HG22 8549   7.852   6.821   8.153
  558THR   HG23 8550   7.996   6.841   8.079
  558THR    OG1 8551   7.887   6.577   8.230
  558THR    HG1 8552   7.924   6.534   8.307
  558THR      C 8553   8.205   6.666   8.056
  558THR      O 8554   8.203   6.704   7.941
  559TYR      N 8555   8.299   6.702   8.138
  559TYR      H 8556   8.292   6.659   8.229
  559TYR     CA 8557   8.409   6.792   8.103
  559TYR     HA 8558   8.376   6.885   8.056
  559TYR     CB 8559   8.480   6.832   8.233
  559TYR    HB1 8560   8.522   6.740   8.273
  559TYR    HB2 8561   8.414   6.865   8.313
  559TYR     CG 8562   8.602   6.928   8.215
  559TYR    CD1 8563   8.723   6.887   8.255
  559TYR    HD1 8564   8.740   6.794   8.309
  559TYR    CE1 8565   8.840   6.972   8.231
  559TYR    HE1 8566   8.938   6.941   8.263
  559TYR     CZ 8567   8.818   7.090   8.158
  559TYR     OH 8568   8.924   7.171   8.131
  559TYR     HH 8569   8.913   7.238   8.063
  559TYR    CE2 8570   8.689   7.124   8.103
  559TYR    HE2 8571   8.677   7.219   8.053
  559TYR    CD2 8572   8.578   7.051   8.147
  559TYR    HD2 8573   8.478   7.070   8.110
  559TYR      C 8574   8.512   6.736   7.999
  559TYR      O 8575   8.532   6.805   7.896
  560ALA      N 8576   8.537   6.601   7.996
  560ALA      H 8577   8.506   6.541   8.072
  560ALA     CA 8578   8.605   6.534   7.892
  560ALA     HA 8579   8.694   6.598   7.892
  560ALA     CB 8580   8.624   6.390   7.931
  560ALA    HB1 8581   8.532   6.335   7.912
  560ALA    HB2 8582   8.709   6.356   7.872
  560ALA    HB3 8583   8.663   6.381   8.032
  560ALA      C 8584   8.536   6.554   7.753
  560ALA      O 8585   8.603   6.590   7.657
  561ALA      N 8586   8.406   6.521   7.752
  561ALA      H 8587   8.363   6.496   7.840
  561ALA     CA 8588   8.325   6.548   7.634
  561ALA     HA 8589   8.355   6.486   7.549
  561ALA     CB 8590   8.176   6.507   7.660
  561ALA    HB1 8591   8.134   6.564   7.742
  561ALA    HB2 8592   8.122   6.517   7.566
  561ALA    HB3 8593   8.161   6.404   7.692
  561ALA      C 8594   8.328   6.691   7.584
  561ALA      O 8595   8.352   6.712   7.464
  562PHE      N 8596   8.289   6.792   7.670
  562PHE      H 8597   8.263   6.764   7.763
  562PHE     CA 8598   8.288   6.939   7.641
  562PHE     HA 8599   8.211   6.966   7.568
  562PHE     CB 8600   8.263   7.018   7.774
  562PHE    HB1 8601   8.330   6.991   7.855
  562PHE    HB2 8602   8.163   6.996   7.812
  562PHE     CG 8603   8.271   7.167   7.759
  562PHE    CD1 8604   8.195   7.232   7.662
  562PHE    HD1 8605   8.141   7.167   7.596
  562PHE    CE1 8606   8.200   7.375   7.647
  562PHE    HE1 8607   8.149   7.430   7.569
  562PHE     CZ 8608   8.281   7.446   7.731
  562PHE     HZ 8609   8.292   7.553   7.725
  562PHE    CE2 8610   8.352   7.379   7.835
  562PHE    HE2 8611   8.415   7.434   7.903
  562PHE    CD2 8612   8.352   7.240   7.845
  562PHE    HD2 8613   8.422   7.196   7.914
  562PHE      C 8614   8.424   6.984   7.581
  562PHE      O 8615   8.427   7.061   7.482
  563ALA      N 8616   8.538   6.933   7.632
  563ALA      H 8617   8.519   6.852   7.689
  563ALA     CA 8618   8.680   6.974   7.604
  563ALA     HA 8619   8.689   7.082   7.598
  563ALA     CB 8620   8.771   6.926   7.721
  563ALA    HB1 8621   8.875   6.948   7.697
  563ALA    HB2 8622   8.739   6.978   7.811
  563ALA    HB3 8623   8.766   6.817   7.732
  563ALA      C 8624   8.726   6.914   7.465
  563ALA      O 8625   8.786   6.991   7.381
  564ILE      N 8626   8.695   6.786   7.427
  564ILE      H 8627   8.640   6.738   7.497
  564ILE     CA 8628   8.703   6.730   7.295
  564ILE     HA 8629   8.807   6.741   7.264
  564ILE     CB 8630   8.670   6.581   7.306
  564ILE     HB 8631   8.575   6.563   7.356
  564ILE    CG2 8632   8.660   6.526   7.164
  564ILE   HG21 8633   8.749   6.551   7.107
  564ILE   HG22 8634   8.651   6.418   7.155
  564ILE   HG23 8635   8.568   6.563   7.118
  564ILE    CG1 8636   8.773   6.509   7.392
  564ILE   HG11 8637   8.763   6.557   7.490
  564ILE   HG12 8638   8.872   6.529   7.351
  564ILE     CD 8639   8.767   6.368   7.429
  564ILE    HD1 8640   8.858   6.340   7.483
  564ILE    HD2 8641   8.677   6.341   7.484
  564ILE    HD3 8642   8.756   6.319   7.333
  564ILE      C 8643   8.622   6.811   7.188
  564ILE      O 8644   8.670   6.834   7.080
  565ILE      N 8645   8.496   6.856   7.214
  565ILE      H 8646   8.453   6.848   7.304
  565ILE     CA 8647   8.413   6.930   7.111
  565ILE     HA 8648   8.413   6.870   7.020
  565ILE     CB 8649   8.269   6.926   7.162
  565ILE     HB 8650   8.264   6.952   7.268
  565ILE    CG2 8651   8.179   7.014   7.075
  565ILE   HG21 8652   8.092   7.028   7.139
  565ILE   HG22 8653   8.215   7.117   7.069
  565ILE   HG23 8654   8.146   6.976   6.979
  565ILE    CG1 8655   8.228   6.775   7.142
  565ILE   HG11 8656   8.302   6.710   7.188
  565ILE   HG12 8657   8.211   6.759   7.036
  565ILE     CD 8658   8.093   6.747   7.211
  565ILE    HD1 8659   8.082   6.638   7.216
  565ILE    HD2 8660   8.100   6.784   7.313
  565ILE    HD3 8661   8.006   6.795   7.168
  565ILE      C 8662   8.469   7.073   7.100
  565ILE      O 8663   8.491   7.115   6.987
  566ALA      N 8664   8.491   7.141   7.210
  566ALA      H 8665   8.467   7.112   7.304
  566ALA     CA 8666   8.559   7.272   7.206
  566ALA     HA 8667   8.484   7.341   7.168
  566ALA     CB 8668   8.603   7.310   7.348
  566ALA    HB1 8669   8.519   7.309   7.418
  566ALA    HB2 8670   8.682   7.241   7.377
  566ALA    HB3 8671   8.640   7.412   7.340
  566ALA      C 8672   8.681   7.274   7.118
  566ALA      O 8673   8.699   7.367   7.035
  567THR      N 8674   8.779   7.180   7.149
  567THR      H 8675   8.761   7.121   7.229
  567THR     CA 8676   8.904   7.156   7.070
  567THR     HA 8677   8.979   7.233   7.089
  567THR     CB 8678   8.978   7.031   7.122
  567THR     HB 8679   8.919   6.939   7.124
  567THR    CG2 8680   9.109   7.002   7.036
  567THR   HG21 8681   9.175   7.089   7.031
  567THR   HG22 8682   9.155   6.918   7.089
  567THR   HG23 8683   9.079   6.967   6.937
  567THR    OG1 8684   9.024   7.060   7.256
  567THR    HG1 8685   8.952   7.059   7.319
  567THR      C 8686   8.869   7.149   6.921
  567THR      O 8687   8.911   7.237   6.839
  568LEU      N 8688   8.793   7.040   6.882
  568LEU      H 8689   8.761   6.974   6.951
  568LEU     CA 8690   8.749   7.013   6.739
  568LEU     HA 8691   8.833   6.983   6.677
  568LEU     CB 8692   8.654   6.890   6.740
  568LEU    HB1 8693   8.574   6.899   6.666
  568LEU    HB2 8694   8.610   6.886   6.839
  568LEU     CG 8695   8.721   6.757   6.697
  568LEU     HG 8696   8.641   6.684   6.700
  568LEU    CD1 8697   8.772   6.766   6.553
  568LEU   HD11 8698   8.794   6.661   6.531
  568LEU   HD12 8699   8.686   6.793   6.492
  568LEU   HD13 8700   8.868   6.814   6.535
  568LEU    CD2 8701   8.838   6.709   6.793
  568LEU   HD21 8702   8.794   6.722   6.893
  568LEU   HD22 8703   8.848   6.601   6.782
  568LEU   HD23 8704   8.926   6.772   6.783
  568LEU      C 8705   8.684   7.139   6.674
  568LEU      O 8706   8.711   7.158   6.556
  569LEU      N 8707   8.602   7.222   6.734
  569LEU      H 8708   8.580   7.208   6.831
  569LEU     CA 8709   8.545   7.330   6.661
  569LEU     HA 8710   8.510   7.286   6.567
  569LEU     CB 8711   8.422   7.381   6.746
  569LEU    HB1 8712   8.403   7.482   6.710
  569LEU    HB2 8713   8.460   7.393   6.847
  569LEU     CG 8714   8.302   7.290   6.756
  569LEU     HG 8715   8.335   7.191   6.788
  569LEU    CD1 8716   8.199   7.335   6.864
  569LEU   HD11 8717   8.157   7.431   6.833
  569LEU   HD12 8718   8.120   7.260   6.862
  569LEU   HD13 8719   8.246   7.344   6.962
  569LEU    CD2 8720   8.234   7.287   6.615
  569LEU   HD21 8721   8.224   7.389   6.580
  569LEU   HD22 8722   8.304   7.233   6.552
  569LEU   HD23 8723   8.136   7.239   6.621
  569LEU      C 8724   8.643   7.439   6.633
  569LEU      O 8725   8.647   7.496   6.524
  570MET      N 8726   8.721   7.483   6.730
  570MET      H 8727   8.711   7.444   6.822
  570MET     CA 8728   8.833   7.582   6.711
  570MET     HA 8729   8.790   7.680   6.691
  570MET     CB 8730   8.919   7.592   6.842
  570MET    HB1 8731   9.004   7.654   6.815
  570MET    HB2 8732   8.948   7.491   6.872
  570MET     CG 8733   8.837   7.664   6.944
  570MET    HG1 8734   8.900   7.665   7.033
  570MET    HG2 8735   8.747   7.609   6.969
  570MET     SD 8736   8.797   7.829   6.893
  570MET     CE 8737   8.934   7.916   6.985
  570MET    HE1 8738   8.920   7.916   7.093
  570MET    HE2 8739   9.028   7.875   6.949
  570MET    HE3 8740   8.941   8.019   6.951
  570MET      C 8741   8.932   7.536   6.600
  570MET      O 8742   8.980   7.619   6.527
  571LEU      N 8743   8.957   7.404   6.595
  571LEU      H 8744   8.916   7.336   6.659
  571LEU     CA 8745   9.043   7.342   6.495
  571LEU     HA 8746   9.128   7.407   6.476
  571LEU     CB 8747   9.091   7.206   6.545
  571LEU    HB1 8748   9.001   7.146   6.560
  571LEU    HB2 8749   9.135   7.215   6.645
  571LEU     CG 8750   9.188   7.136   6.453
  571LEU     HG 8751   9.158   7.139   6.348
  571LEU    CD1 8752   9.333   7.185   6.456
  571LEU   HD11 8753   9.370   7.186   6.353
  571LEU   HD12 8754   9.332   7.290   6.484
  571LEU   HD13 8755   9.397   7.119   6.514
  571LEU    CD2 8756   9.191   6.987   6.488
  571LEU   HD21 8757   9.248   6.934   6.412
  571LEU   HD22 8758   9.236   6.974   6.586
  571LEU   HD23 8759   9.090   6.946   6.485
  571LEU      C 8760   8.967   7.342   6.356
  571LEU      O 8761   9.026   7.384   6.260
  572ASN      N 8762   8.832   7.326   6.353
  572ASN      H 8763   8.797   7.285   6.438
  572ASN     CA 8764   8.754   7.324   6.228
  572ASN     HA 8765   8.812   7.278   6.148
  572ASN     CB 8766   8.616   7.245   6.250
  572ASN    HB1 8767   8.548   7.319   6.293
  572ASN    HB2 8768   8.630   7.163   6.321
  572ASN     CG 8769   8.557   7.182   6.122
  572ASN    OD1 8770   8.516   7.066   6.124
  572ASN    ND2 8771   8.560   7.258   6.013
  572ASN   HD21 8772   8.607   7.347   6.017
  572ASN   HD22 8773   8.503   7.226   5.936
  572ASN      C 8774   8.737   7.472   6.189
  572ASN      O 8775   8.726   7.485   6.069
  573LEU      N 8776   8.739   7.576   6.276
  573LEU      H 8777   8.741   7.552   6.374
  573LEU     CA 8778   8.738   7.717   6.235
  573LEU     HA 8779   8.655   7.735   6.167
  573LEU     CB 8780   8.726   7.802   6.363
  573LEU    HB1 8781   8.796   7.762   6.436
  573LEU    HB2 8782   8.623   7.791   6.399
  573LEU     CG 8783   8.759   7.947   6.338
  573LEU     HG 8784   8.864   7.942   6.309
  573LEU    CD1 8785   8.663   8.018   6.231
  573LEU   HD11 8786   8.557   8.028   6.254
  573LEU   HD12 8787   8.702   8.118   6.213
  573LEU   HD13 8788   8.667   7.968   6.135
  573LEU    CD2 8789   8.741   8.032   6.465
  573LEU   HD21 8790   8.797   8.125   6.451
  573LEU   HD22 8791   8.635   8.050   6.486
  573LEU   HD23 8792   8.761   7.969   6.551
  573LEU      C 8793   8.872   7.744   6.168
  573LEU      O 8794   8.861   7.782   6.050
  574LEU      N 8795   8.985   7.727   6.241
  574LEU      H 8796   8.985   7.691   6.335
  574LEU     CA 8797   9.119   7.741   6.167
  574LEU     HA 8798   9.136   7.848   6.157
  574LEU     CB 8799   9.232   7.679   6.251
  574LEU    HB1 8800   9.225   7.571   6.256
  574LEU    HB2 8801   9.216   7.708   6.355
  574LEU     CG 8802   9.375   7.716   6.206
  574LEU     HG 8803   9.392   7.670   6.109
  574LEU    CD1 8804   9.402   7.862   6.183
  574LEU   HD11 8805   9.508   7.888   6.174
  574LEU   HD12 8806   9.348   7.894   6.093
  574LEU   HD13 8807   9.362   7.930   6.257
  574LEU    CD2 8808   9.469   7.662   6.311
  574LEU   HD21 8809   9.433   7.692   6.409
  574LEU   HD22 8810   9.460   7.554   6.317
  574LEU   HD23 8811   9.567   7.702   6.284
  574LEU      C 8812   9.117   7.673   6.027
  574LEU      O 8813   9.170   7.731   5.936
  575ILE      N 8814   9.066   7.550   6.009
  575ILE      H 8815   9.024   7.505   6.089
  575ILE     CA 8816   9.070   7.475   5.877
  575ILE     HA 8817   9.162   7.517   5.837
  575ILE     CB 8818   9.085   7.318   5.893
  575ILE     HB 8819   9.004   7.282   5.956
  575ILE    CG2 8820   9.069   7.251   5.757
  575ILE   HG21 8821   9.122   7.311   5.683
  575ILE   HG22 8822   9.099   7.146   5.753
  575ILE   HG23 8823   8.968   7.256   5.716
  575ILE    CG1 8824   9.224   7.278   5.953
  575ILE   HG11 8825   9.216   7.170   5.960
  575ILE   HG12 8826   9.231   7.311   6.057
  575ILE     CD 8827   9.354   7.324   5.881
  575ILE    HD1 8828   9.435   7.280   5.938
  575ILE    HD2 8829   9.359   7.280   5.781
  575ILE    HD3 8830   9.365   7.432   5.877
  575ILE      C 8831   8.962   7.522   5.777
  575ILE      O 8832   8.997   7.553   5.663
  576ALA      N 8833   8.841   7.547   5.817
  576ALA      H 8834   8.817   7.530   5.913
  576ALA     CA 8835   8.743   7.614   5.735
  576ALA     HA 8836   8.718   7.552   5.649
  576ALA     CB 8837   8.616   7.628   5.810
  576ALA    HB1 8838   8.583   7.535   5.855
  576ALA    HB2 8839   8.622   7.701   5.891
  576ALA    HB3 8840   8.542   7.658   5.735
  576ALA      C 8841   8.790   7.748   5.686
  576ALA      O 8842   8.780   7.772   5.572
  577MET      N 8843   8.847   7.829   5.774
  577MET      H 8844   8.832   7.802   5.870
  577MET     CA 8845   8.896   7.966   5.751
  577MET     HA 8846   8.813   8.016   5.702
  577MET     CB 8847   8.927   8.041   5.883
  577MET    HB1 8848   9.017   7.997   5.925
  577MET    HB2 8849   8.848   8.024   5.956
  577MET     CG 8850   8.945   8.192   5.862
  577MET    HG1 8851   8.862   8.229   5.802
  577MET    HG2 8852   9.033   8.203   5.798
  577MET     SD 8853   8.971   8.298   6.004
  577MET     CE 8854   9.112   8.216   6.085
  577MET    HE1 8855   9.174   8.165   6.010
  577MET    HE2 8856   9.172   8.285   6.144
  577MET    HE3 8857   9.067   8.142   6.151
  577MET      C 8858   9.024   7.962   5.663
  577MET      O 8859   9.042   8.039   5.567
  578MET      N 8860   9.117   7.868   5.686
  578MET      H 8861   9.111   7.812   5.770
  578MET     CA 8862   9.222   7.830   5.587
  578MET     HA 8863   9.287   7.916   5.568
  578MET     CB 8864   9.308   7.714   5.634
  578MET    HB1 8865   9.345   7.669   5.542
  578MET    HB2 8866   9.246   7.644   5.690
  578MET     CG 8867   9.419   7.769   5.722
  578MET    HG1 8868   9.375   7.814   5.811
  578MET    HG2 8869   9.466   7.845   5.659
  578MET     SD 8870   9.549   7.650   5.779
  578MET     CE 8871   9.630   7.594   5.630
  578MET    HE1 8872   9.558   7.561   5.556
  578MET    HE2 8873   9.697   7.671   5.591
  578MET    HE3 8874   9.694   7.509   5.655
  578MET      C 8875   9.163   7.799   5.450
  578MET      O 8876   9.194   7.873   5.357
  579GLY      N 8877   9.054   7.719   5.442
  579GLY      H 8878   9.023   7.696   5.535
  579GLY     CA 8879   8.977   7.679   5.326
  579GLY    HA1 8880   8.897   7.617   5.365
  579GLY    HA2 8881   9.034   7.626   5.249
  579GLY      C 8882   8.916   7.803   5.254
  579GLY      O 8883   8.935   7.813   5.132
  580ASP      N 8884   8.851   7.889   5.333
  580ASP      H 8885   8.847   7.867   5.431
  580ASP     CA 8886   8.780   8.007   5.282
[truncated: 16,432,007 more chars]
