# Supplementary material for: Dynamic molecular portraits of ion-conducting pores characterize functional states of TRPV channels
Source: Commun Chem. 2024 Jun 1;7:119. doi: 10.1038/s42004-024-01198-z (PMC11144267; doi:10.1038/s42004-024-01198-z)
Supplement: Supplementary file 3 — Supplementary Data 1 [file 42004_2024_1198_MOESM3_ESM.zip › Supplementary Data 1/alpha_closedV6_init.gro]

 frame t=0
374041
   27GLU      N    1   4.644  10.084   4.299
   27GLU     H1    2   4.646  10.083   4.199
   27GLU     H2    3   4.630  10.178   4.330
   27GLU     H3    4   4.730  10.049   4.335
   27GLU     CA    5   4.534  10.001   4.346
   27GLU     HA    6   4.555   9.910   4.311
   27GLU     CB    7   4.527  10.001   4.499
   27GLU    HB1    8   4.443   9.953   4.527
   27GLU    HB2    9   4.522  10.096   4.530
   27GLU     CG   10   4.645   9.934   4.567
   27GLU    HG1   11   4.728   9.984   4.543
   27GLU    HG2   12   4.651   9.840   4.534
   27GLU     CD   13   4.630   9.933   4.718
   27GLU    OE1   14   4.532   9.992   4.769
   27GLU    OE2   15   4.717   9.874   4.786
   27GLU      C   16   4.401  10.047   4.290
   27GLU      O   17   4.349   9.989   4.194
   28SER      N   18   4.345  10.152   4.350
   28SER      H   19   4.394  10.200   4.423
   28SER     CA   20   4.212  10.198   4.310
   28SER     HA   21   4.156  10.116   4.300
   28SER     CB   22   4.154  10.289   4.418
   28SER    HB1   23   4.213  10.368   4.433
   28SER    HB2   24   4.142  10.239   4.503
   28SER     OG   25   4.027  10.339   4.380
   28SER     HG   26   3.991  10.399   4.452
   28SER      C   27   4.216  10.269   4.176
   28SER      O   28   4.126  10.252   4.093
   29TRP      N   29   4.320  10.350   4.153
   29TRP      H   30   4.391  10.361   4.222
   29TRP     CA   31   4.328  10.422   4.027
   29TRP     HA   32   4.234  10.454   4.009
   29TRP     CB   33   4.422  10.541   4.040
   29TRP    HB1   34   4.514  10.509   4.058
   29TRP    HB2   35   4.391  10.600   4.115
   29TRP     CG   36   4.424  10.622   3.916
   29TRP    CD1   37   4.322  10.696   3.864
   29TRP    HD1   38   4.231  10.707   3.906
   29TRP    NE1   39   4.360  10.754   3.746
   29TRP    HE1   40   4.303  10.814   3.689
   29TRP    CE2   41   4.489  10.716   3.718
   29TRP    CZ2   42   4.570  10.747   3.611
   29TRP    HZ2   43   4.537  10.806   3.537
   29TRP    CH2   44   4.696  10.694   3.610
   29TRP    HH2   45   4.757  10.716   3.534
   29TRP    CZ3   46   4.741  10.610   3.712
   29TRP    HZ3   47   4.833  10.573   3.708
   29TRP    CE3   48   4.660  10.578   3.818
   29TRP    HE3   49   4.692  10.518   3.890
   29TRP    CD2   50   4.531  10.631   3.823
   29TRP      C   51   4.372  10.331   3.913
   29TRP      O   52   4.333  10.351   3.798
   30ALA      N   53   4.454  10.231   3.944
   30ALA      H   54   4.490  10.225   4.037
   30ALA     CA   55   4.491  10.131   3.844
   30ALA     HA   56   4.516  10.182   3.761
   30ALA     CB   57   4.610  10.049   3.894
   30ALA    HB1   58   4.634   9.981   3.825
   30ALA    HB2   59   4.687  10.110   3.910
   30ALA    HB3   60   4.585  10.003   3.979
   30ALA      C   61   4.373  10.041   3.811
   30ALA      O   62   4.365   9.988   3.700
   31GLN      N   63   4.282  10.023   3.906
   31GLN      H   64   4.301  10.055   3.999
   31GLN     CA   65   4.155   9.958   3.878
   31GLN     HA   66   4.178   9.874   3.830
   31GLN     CB   67   4.082   9.927   4.008
   31GLN    HB1   68   4.062  10.014   4.054
   31GLN    HB2   69   4.142   9.872   4.065
   31GLN     CG   70   3.951   9.852   3.994
   31GLN    HG1   71   3.895   9.898   3.925
   31GLN    HG2   72   3.903   9.854   4.082
   31GLN     CD   73   3.971   9.708   3.953
   31GLN    OE1   74   4.059   9.640   4.003
   31GLN    NE2   75   3.888   9.661   3.861
   31GLN   HE21   76   3.817   9.721   3.823
   31GLN   HE22   77   3.896   9.567   3.830
   31GLN      C   78   4.068  10.044   3.787
   31GLN      O   79   3.997   9.993   3.700
   32SER      N   80   4.071  10.176   3.808
   32SER      H   81   4.130  10.214   3.878
   32SER     CA   82   3.987  10.265   3.728
   32SER     HA   83   3.897  10.222   3.725
   32SER     CB   84   3.977  10.402   3.793
   32SER    HB1   85   3.952  10.394   3.889
   32SER    HB2   86   3.908  10.459   3.746
   32SER     OG   87   4.102  10.469   3.785
   32SER     HG   88   4.094  10.559   3.828
   32SER      C   89   4.041  10.279   3.587
   32SER      O   90   3.965  10.302   3.493
   33ARG      N   91   4.173  10.268   3.570
   33ARG      H   92   4.233  10.260   3.649
   33ARG     CA   93   4.229  10.269   3.435
   33ARG     HA   94   4.188  10.349   3.390
   33ARG     CB   95   4.381  10.285   3.438
   33ARG    HB1   96   4.421  10.208   3.487
   33ARG    HB2   97   4.404  10.370   3.485
   33ARG     CG   98   4.439  10.290   3.299
   33ARG    HG1   99   4.397  10.369   3.252
   33ARG    HG2  100   4.412  10.206   3.252
   33ARG     CD  101   4.589  10.303   3.286
   33ARG    HD1  102   4.615  10.282   3.192
   33ARG    HD2  103   4.633  10.239   3.348
   33ARG     NE  104   4.640  10.435   3.317
   33ARG     HE  105   4.576  10.504   3.352
   33ARG     CZ  106   4.768  10.469   3.301
   33ARG    NH1  107   4.810  10.591   3.329
   33ARG   HH11  108   4.745  10.660   3.363
   33ARG   HH12  109   4.906  10.615   3.316
   33ARG    NH2  110   4.853  10.381   3.250
   33ARG   HH21  111   4.821  10.290   3.224
   33ARG   HH22  112   4.949  10.406   3.238
   33ARG      C  113   4.190  10.143   3.359
   33ARG      O  114   4.158  10.149   3.240
   34ASP      N  115   4.186  10.029   3.429
   34ASP      H  116   4.207  10.031   3.527
   34ASP     CA  117   4.151   9.903   3.364
   34ASP     HA  118   4.209   9.898   3.283
   34ASP     CB  119   4.178   9.787   3.460
   34ASP    HB1  120   4.137   9.704   3.422
   34ASP    HB2  121   4.136   9.808   3.548
   34ASP     CG  122   4.324   9.762   3.482
   34ASP    OD1  123   4.403   9.792   3.390
   34ASP    OD2  124   4.362   9.712   3.589
   34ASP      C  125   4.007   9.901   3.318
   34ASP      O  126   3.976   9.845   3.213
   35GLU      N  127   3.917   9.964   3.393
   35GLU      H  128   3.946  10.011   3.476
   35GLU     CA  129   3.777   9.966   3.355
   35GLU     HA  130   3.755   9.873   3.328
   35GLU     CB  131   3.690  10.007   3.473
   35GLU    HB1  132   3.596  10.022   3.440
   35GLU    HB2  133   3.726  10.093   3.511
   35GLU     CG  134   3.685   9.904   3.584
   35GLU    HG1  135   3.778   9.887   3.615
   35GLU    HG2  136   3.645   9.820   3.547
   35GLU     CD  137   3.602   9.948   3.702
   35GLU    OE1  138   3.561  10.066   3.705
   35GLU    OE2  139   3.578   9.866   3.793
   35GLU      C  140   3.754  10.057   3.236
   35GLU      O  141   3.668  10.030   3.152
   36GLN      N  142   3.831  10.166   3.225
   36GLN      H  143   3.900  10.186   3.294
   36GLN     CA  144   3.814  10.256   3.111
   36GLN     HA  145   3.715  10.269   3.102
   36GLN     CB  146   3.882  10.389   3.138
   36GLN    HB1  147   3.877  10.444   3.054
   36GLN    HB2  148   3.977  10.371   3.160
   36GLN     CG  149   3.822  10.470   3.251
   36GLN    HG1  150   3.831  10.419   3.336
   36GLN    HG2  151   3.725  10.486   3.232
   36GLN     CD  152   3.891  10.603   3.267
   36GLN    OE1  153   3.982  10.636   3.192
   36GLN    NE2  154   3.850  10.679   3.367
   36GLN   HE21  155   3.776  10.648   3.427
   36GLN   HE22  156   3.892  10.769   3.382
   36GLN      C  157   3.868  10.195   2.983
   36GLN      O  158   3.817  10.222   2.874
   37ASN      N  159   3.974  10.114   2.995
   37ASN      H  160   4.015  10.099   3.085
   37ASN     CA  161   4.029  10.049   2.876
   37ASN     HA  162   4.033  10.120   2.805
   37ASN     CB  163   4.169   9.997   2.904
   37ASN    HB1  164   4.195   9.934   2.831
   37ASN    HB2  165   4.168   9.949   2.991
   37ASN     CG  166   4.272  10.109   2.911
   37ASN    OD1  167   4.296  10.179   2.815
   37ASN    ND2  168   4.332  10.125   3.028
   37ASN   HD21  169   4.308  10.066   3.105
   37ASN   HD22  170   4.400  10.197   3.039
   37ASN      C  171   3.938   9.937   2.828
   37ASN      O  172   3.931   9.910   2.707
   38LEU      N  173   3.868   9.870   2.919
   38LEU      H  174   3.886   9.884   3.016
   38LEU     CA  175   3.764   9.776   2.876
   38LEU     HA  176   3.804   9.726   2.799
   38LEU     CB  177   3.727   9.680   2.989
   38LEU    HB1  178   3.630   9.658   2.977
   38LEU    HB2  179   3.739   9.730   3.075
   38LEU     CG  180   3.802   9.548   3.003
   38LEU     HG  181   3.810   9.509   2.911
   38LEU    CD1  182   3.943   9.563   3.055
   38LEU   HD11  183   3.985   9.473   3.061
   38LEU   HD12  184   3.995   9.621   2.992
   38LEU   HD13  185   3.940   9.606   3.145
   38LEU    CD2  186   3.724   9.456   3.093
   38LEU   HD21  187   3.772   9.370   3.102
   38LEU   HD22  188   3.713   9.499   3.183
   38LEU   HD23  189   3.633   9.440   3.053
   38LEU      C  190   3.641   9.849   2.827
   38LEU      O  191   3.569   9.799   2.740
   39LEU      N  192   3.614   9.968   2.881
   39LEU      H  193   3.673  10.006   2.953
   39LEU     CA  194   3.498  10.044   2.835
   39LEU     HA  195   3.421   9.980   2.831
   39LEU     CB  196   3.465  10.155   2.934
   39LEU    HB1  197   3.542  10.219   2.933
   39LEU    HB2  198   3.457  10.113   3.024
   39LEU     CG  199   3.339  10.239   2.914
   39LEU     HG  200   3.341  10.281   2.823
   39LEU    CD1  201   3.215  10.152   2.922
   39LEU   HD11  202   3.133  10.209   2.909
   39LEU   HD12  203   3.218  10.082   2.851
   39LEU   HD13  204   3.210  10.109   3.012
   39LEU    CD2  205   3.334  10.350   3.016
   39LEU   HD21  206   3.251  10.405   3.002
   39LEU   HD22  207   3.333  10.311   3.108
   39LEU   HD23  208   3.414  10.409   3.005
   39LEU      C  209   3.523  10.101   2.696
   39LEU      O  210   3.428  10.123   2.620
   40GLN      N  211   3.650  10.125   2.661
   40GLN      H  212   3.722  10.114   2.729
   40GLN     CA  213   3.684  10.167   2.526
   40GLN     HA  214   3.628  10.249   2.510
   40GLN     CB  215   3.832  10.200   2.515
   40GLN    HB1  216   3.884  10.116   2.526
   40GLN    HB2  217   3.855  10.264   2.588
   40GLN     CG  218   3.870  10.263   2.382
   40GLN    HG1  219   3.833  10.356   2.379
   40GLN    HG2  220   3.830  10.209   2.308
   40GLN     CD  221   4.019  10.270   2.361
   40GLN    OE1  222   4.067  10.333   2.267
   40GLN    NE2  223   4.095  10.203   2.446
   40GLN   HE21  224   4.053  10.151   2.520
   40GLN   HE22  225   4.194  10.205   2.436
   40GLN      C  226   3.649  10.060   2.424
   40GLN      O  227   3.590  10.090   2.320
   41GLN      N  228   3.681   9.935   2.455
   41GLN      H  229   3.719   9.915   2.545
   41GLN     CA  230   3.661   9.827   2.360
   41GLN     HA  231   3.693   9.863   2.272
   41GLN     CB  232   3.742   9.705   2.402
   41GLN    HB1  233   3.722   9.630   2.339
   41GLN    HB2  234   3.715   9.679   2.494
   41GLN     CG  235   3.891   9.730   2.401
   41GLN    HG1  236   3.937   9.650   2.437
   41GLN    HG2  237   3.911   9.809   2.459
   41GLN     CD  238   3.943   9.758   2.263
   41GLN    OE1  239   3.904   9.692   2.167
   41GLN    NE2  240   4.030   9.857   2.251
   41GLN   HE21  241   4.058   9.909   2.332
   41GLN   HE22  242   4.067   9.880   2.161
   41GLN      C  243   3.514   9.791   2.345
   41GLN      O  244   3.472   9.741   2.241
   42LYS      N  245   3.436   9.814   2.450
   42LYS      H  246   3.476   9.846   2.536
   42LYS     CA  247   3.291   9.793   2.440
   42LYS     HA  248   3.278   9.703   2.399
   42LYS     CB  249   3.228   9.799   2.579
   42LYS    HB1  250   3.248   9.889   2.619
   42LYS    HB2  251   3.268   9.727   2.635
   42LYS     CG  252   3.077   9.780   2.577
   42LYS    HG1  253   3.055   9.690   2.539
   42LYS    HG2  254   3.035   9.851   2.519
   42LYS     CD  255   3.019   9.790   2.716
   42LYS    HD1  256   3.048   9.877   2.757
   42LYS    HD2  257   3.053   9.714   2.771
   42LYS     CE  258   2.867   9.785   2.712
   42LYS    HE1  259   2.833   9.855   2.649
   42LYS    HE2  260   2.831   9.803   2.803
   42LYS     NZ  261   2.815   9.653   2.667
   42LYS    HZ1  262   2.715   9.656   2.666
   42LYS    HZ2  263   2.848   9.634   2.575
   42LYS    HZ3  264   2.846   9.582   2.730
   42LYS      C  265   3.227   9.896   2.349
   42LYS      O  266   3.143   9.862   2.265
   43ARG      N  267   3.266  10.023   2.364
   43ARG      H  268   3.338  10.045   2.430
   43ARG     CA  269   3.205  10.130   2.286
   43ARG     HA  270   3.106  10.115   2.292
   43ARG     CB  271   3.241  10.265   2.345
   43ARG    HB1  272   3.203  10.337   2.285
   43ARG    HB2  273   3.340  10.273   2.348
   43ARG     CG  274   3.189  10.289   2.484
   43ARG    HG1  275   3.233  10.371   2.521
   43ARG    HG2  276   3.212  10.210   2.541
   43ARG     CD  277   3.039  10.309   2.486
   43ARG    HD1  278   3.008  10.326   2.579
   43ARG    HD2  279   2.993  10.228   2.450
   43ARG     NE  280   3.001  10.423   2.404
   43ARG     HE  281   2.968  10.405   2.311
   43ARG     CZ  282   3.006  10.549   2.443
   43ARG    NH1  283   2.969  10.646   2.360
   43ARG   HH11  284   2.937  10.624   2.268
   43ARG   HH12  285   2.972  10.742   2.390
   43ARG    NH2  286   3.048  10.580   2.565
   43ARG   HH21  287   3.076  10.508   2.628
   43ARG   HH22  288   3.051  10.676   2.594
   43ARG      C  289   3.246  10.123   2.140
   43ARG      O  290   3.175  10.173   2.052
   44ILE      N  291   3.362  10.062   2.111
   44ILE      H  292   3.423  10.033   2.185
   44ILE     CA  293   3.399  10.038   1.972
   44ILE     HA  294   3.385  10.125   1.924
   44ILE     CB  295   3.547   9.996   1.963
   44ILE     HB  296   3.560   9.920   2.026
   44ILE    CG2  297   3.583   9.952   1.822
   44ILE   HG21  298   3.679   9.926   1.819
   44ILE   HG22  299   3.526   9.875   1.796
   44ILE   HG23  300   3.567  10.028   1.758
   44ILE    CG1  301   3.639  10.111   2.002
   44ILE   HG11  302   3.607  10.149   2.089
   44ILE   HG12  303   3.634  10.182   1.931
   44ILE     CD  304   3.783  10.071   2.018
   44ILE    HD1  305   3.837  10.152   2.043
   44ILE    HD2  306   3.790  10.002   2.089
   44ILE    HD3  307   3.817  10.034   1.931
   44ILE      C  308   3.307   9.935   1.909
   44ILE      O  309   3.259   9.953   1.796
   45TRP      N  310   3.275   9.828   1.983
   45TRP      H  311   3.304   9.823   2.078
   45TRP     CA  312   3.198   9.719   1.925
   45TRP     HA  313   3.239   9.704   1.835
   45TRP     CB  314   3.210   9.594   2.012
   45TRP    HB1  315   3.146   9.525   1.979
   45TRP    HB2  316   3.188   9.618   2.107
   45TRP     CG  317   3.346   9.536   2.009
   45TRP    CD1  318   3.446   9.565   1.920
   45TRP    HD1  319   3.438   9.630   1.844
   45TRP    NE1  320   3.559   9.493   1.951
   45TRP    HE1  321   3.644   9.496   1.900
   45TRP    CE2  322   3.535   9.418   2.063
   45TRP    CZ2  323   3.618   9.331   2.132
   45TRP    HZ2  324   3.712   9.315   2.102
   45TRP    CH2  325   3.566   9.269   2.242
   45TRP    HH2  326   3.623   9.206   2.294
   45TRP    CZ3  327   3.435   9.292   2.284
   45TRP    HZ3  328   3.400   9.245   2.365
   45TRP    CE3  329   3.352   9.379   2.216
   45TRP    HE3  330   3.258   9.396   2.247
   45TRP    CD2  331   3.402   9.444   2.103
   45TRP      C  332   3.051   9.757   1.907
   45TRP      O  333   2.988   9.717   1.808
   46GLU      N  334   2.996   9.837   1.998
   46GLU      H  335   3.050   9.871   2.075
   46GLU     CA  336   2.857   9.876   1.986
   46GLU     HA  337   2.816   9.804   1.931
   46GLU     CB  338   2.793   9.884   2.125
   46GLU    HB1  339   2.809   9.798   2.172
   46GLU    HB2  340   2.694   9.898   2.114
   46GLU     CG  341   2.844   9.995   2.213
   46GLU    HG1  342   2.826  10.083   2.168
   46GLU    HG2  343   2.942   9.984   2.226
   46GLU     CD  344   2.776   9.995   2.347
   46GLU    OE1  345   2.693   9.906   2.371
   46GLU    OE2  346   2.805  10.085   2.428
   46GLU      C  347   2.838  10.007   1.911
   46GLU      O  348   2.729  10.065   1.916
   47SER      N  349   2.940  10.054   1.839
   47SER      H  350   3.029  10.010   1.847
   47SER     CA  351   2.927  10.167   1.749
   47SER     HA  352   2.831  10.197   1.753
   47SER     CB  353   3.013  10.285   1.792
   47SER    HB1  354   3.108  10.258   1.800
   47SER    HB2  355   2.981  10.322   1.879
   47SER     OG  356   3.007  10.390   1.698
   47SER     HG  357   3.064  10.466   1.729
   47SER      C  358   2.967  10.119   1.610
   47SER      O  359   3.081  10.074   1.592
   48PRO      N  360   2.879  10.128   1.510
   48PRO     CD  361   2.742  10.181   1.515
   48PRO    HD1  362   2.741  10.275   1.550
   48PRO    HD2  363   2.684  10.124   1.573
   48PRO     CG  364   2.698  10.176   1.370
   48PRO    HG1  365   2.714  10.264   1.325
   48PRO    HG2  366   2.601  10.153   1.363
   48PRO     CB  367   2.780  10.070   1.305
   48PRO    HB1  368   2.790  10.089   1.207
   48PRO    HB2  369   2.737   9.981   1.317
   48PRO     CA  370   2.915  10.077   1.377
   48PRO     HA  371   2.961   9.990   1.385
   48PRO      C  372   3.015  10.166   1.304
   48PRO      O  373   3.077  10.121   1.207
   49LEU      N  374   3.033  10.290   1.348
   49LEU      H  375   2.973  10.326   1.420
   49LEU     CA  376   3.138  10.374   1.293
   49LEU     HA  377   3.136  10.358   1.194
   49LEU     CB  378   3.109  10.521   1.322
   49LEU    HB1  379   3.120  10.535   1.420
   49LEU    HB2  380   3.013  10.538   1.297
   49LEU     CG  381   3.195  10.626   1.250
   49LEU     HG  382   3.282  10.635   1.297
   49LEU    CD1  383   3.222  10.585   1.107
   49LEU   HD11  384   3.278  10.655   1.062
   49LEU   HD12  385   3.270  10.498   1.106
   49LEU   HD13  386   3.135  10.576   1.058
   49LEU    CD2  387   3.127  10.760   1.252
   49LEU   HD21  388   3.184  10.828   1.205
   49LEU   HD22  389   3.038  10.754   1.206
   49LEU   HD23  390   3.113  10.789   1.347
   49LEU      C  391   3.274  10.334   1.349
   49LEU      O  392   3.370  10.314   1.274
   50LEU      N  393   3.283  10.323   1.482
   50LEU      H  394   3.201  10.335   1.538
   50LEU     CA  395   3.411  10.294   1.546
   50LEU     HA  396   3.475  10.358   1.504
   50LEU     CB  397   3.403  10.319   1.696
   50LEU    HB1  398   3.472  10.261   1.738
   50LEU    HB2  399   3.312  10.289   1.725
   50LEU     CG  400   3.423  10.460   1.752
   50LEU     HG  401   3.501  10.501   1.705
   50LEU    CD1  402   3.305  10.552   1.725
   50LEU   HD11  403   3.323  10.643   1.764
   50LEU   HD12  404   3.291  10.561   1.626
   50LEU   HD13  405   3.222  10.514   1.767
   50LEU    CD2  406   3.449  10.451   1.901
   50LEU   HD21  407   3.462  10.543   1.938
   50LEU   HD22  408   3.370  10.408   1.946
   50LEU   HD23  409   3.531  10.397   1.917
   50LEU      C  410   3.457  10.152   1.518
   50LEU      O  411   3.578  10.127   1.505
   51LEU      N  412   3.363  10.058   1.509
   51LEU      H  413   3.267  10.083   1.523
   51LEU     CA  414   3.398   9.919   1.478
   51LEU     HA  415   3.469   9.894   1.543
   51LEU     CB  416   3.277   9.828   1.496
   51LEU    HB1  417   3.205   9.861   1.434
   51LEU    HB2  418   3.245   9.838   1.590
   51LEU     CG  419   3.298   9.679   1.469
   51LEU     HG  420   3.329   9.667   1.375
   51LEU    CD1  421   3.404   9.624   1.564
   51LEU   HD11  422   3.417   9.527   1.546
   51LEU   HD12  423   3.490   9.673   1.550
   51LEU   HD13  424   3.373   9.637   1.658
   51LEU    CD2  425   3.168   9.603   1.484
   51LEU   HD21  426   3.183   9.506   1.466
   51LEU   HD22  427   3.133   9.615   1.577
   51LEU   HD23  428   3.100   9.639   1.419
   51LEU      C  429   3.454   9.907   1.338
   51LEU      O  430   3.543   9.825   1.313
   52ALA      N  431   3.405   9.989   1.245
   52ALA      H  432   3.335  10.057   1.270
   52ALA     CA  433   3.451   9.982   1.107
   52ALA     HA  434   3.448   9.886   1.082
   52ALA     CB  435   3.357  10.061   1.017
   52ALA    HB1  436   3.389  10.056   0.922
   52ALA    HB2  437   3.264  10.023   1.023
   52ALA    HB3  438   3.355  10.157   1.046
   52ALA      C  439   3.594  10.031   1.093
   52ALA      O  440   3.669   9.984   1.007
   53ALA      N  441   3.635  10.125   1.178
   53ALA      H  442   3.572  10.159   1.249
   53ALA     CA  443   3.769  10.180   1.169
   53ALA     HA  444   3.789  10.183   1.071
   53ALA     CB  445   3.773  10.321   1.228
   53ALA    HB1  446   3.865  10.358   1.221
   53ALA    HB2  447   3.710  10.381   1.177
   53ALA    HB3  448   3.745  10.318   1.324
   53ALA      C  449   3.870  10.091   1.239
   53ALA      O  450   3.991  10.099   1.212
   54LYS      N  451   3.824  10.004   1.329
   54LYS      H  452   3.725   9.998   1.346
   54LYS     CA  453   3.917   9.918   1.402
   54LYS     HA  454   3.992   9.978   1.430
   54LYS     CB  455   3.847   9.858   1.524
   54LYS    HB1  456   3.770   9.802   1.492
   54LYS    HB2  457   3.811   9.933   1.580
   54LYS     CG  458   3.938   9.772   1.610
   54LYS    HG1  459   4.016   9.827   1.638
   54LYS    HG2  460   3.969   9.694   1.556
   54LYS     CD  461   3.867   9.721   1.733
   54LYS    HD1  462   3.786   9.668   1.705
   54LYS    HD2  463   3.837   9.799   1.789
   54LYS     CE  464   3.960   9.633   1.814
   54LYS    HE1  465   4.040   9.687   1.842
   54LYS    HE2  466   3.989   9.556   1.758
   54LYS     NZ  467   3.892   9.581   1.936
   54LYS    HZ1  468   3.955   9.524   1.987
   54LYS    HZ2  469   3.862   9.658   1.993
   54LYS    HZ3  470   3.812   9.527   1.909
   54LYS      C  471   3.972   9.807   1.313
   54LYS      O  472   4.091   9.775   1.320
   55ASP      N  473   3.887   9.748   1.229
   55ASP      H  474   3.792   9.782   1.223
   55ASP     CA  475   3.928   9.636   1.145
   55ASP     HA  476   4.022   9.618   1.172
   55ASP     CB  477   3.841   9.514   1.173
   55ASP    HB1  478   3.856   9.486   1.267
   55ASP    HB2  479   3.868   9.441   1.111
   55ASP     CG  480   3.693   9.540   1.154
   55ASP    OD1  481   3.653   9.654   1.123
   55ASP    OD2  482   3.614   9.444   1.173
   55ASP      C  483   3.928   9.671   0.996
   55ASP      O  484   3.912   9.581   0.913
   56ASN      N  485   3.939   9.800   0.963
   56ASN      H  486   3.918   9.868   1.034
   56ASN     CA  487   3.979   9.850   0.831
   56ASN     HA  488   3.981   9.950   0.840
   56ASN     CB  489   4.118   9.797   0.793
   56ASN    HB1  490   4.108   9.706   0.753
   56ASN    HB2  491   4.174   9.793   0.875
   56ASN     CG  492   4.188   9.884   0.693
   56ASN    OD1  493   4.139   9.992   0.659
   56ASN    ND2  494   4.301   9.838   0.643
   56ASN   HD21  495   4.336   9.749   0.672
   56ASN   HD22  496   4.351   9.893   0.576
   56ASN      C  497   3.876   9.816   0.724
   56ASN      O  498   3.909   9.796   0.607
   57ASP      N  499   3.749   9.808   0.764
   57ASP      H  500   3.727   9.824   0.860
   57ASP     CA  501   3.640   9.778   0.672
   57ASP     HA  502   3.674   9.714   0.604
   57ASP     CB  503   3.524   9.712   0.746
   57ASP    HB1  504   3.444   9.710   0.686
   57ASP    HB2  505   3.502   9.766   0.828
   57ASP     CG  506   3.555   9.572   0.788
   57ASP    OD1  507   3.632   9.504   0.716
   57ASP    OD2  508   3.504   9.529   0.893
   57ASP      C  509   3.596   9.908   0.606
   57ASP      O  510   3.504   9.974   0.652
   58VAL      N  511   3.664   9.944   0.497
   58VAL      H  512   3.732   9.883   0.458
   58VAL     CA  513   3.639  10.074   0.433
   58VAL     HA  514   3.634  10.142   0.506
   58VAL     CB  515   3.755  10.111   0.339
   58VAL     HB  516   3.735  10.199   0.296
   58VAL    CG1  517   3.881  10.125   0.418
   58VAL   HG11  518   3.956  10.150   0.357
   58VAL   HG12  519   3.869  10.197   0.486
   58VAL   HG13  520   3.901  10.039   0.463
   58VAL    CG2  521   3.773  10.008   0.228
   58VAL   HG21  522   3.849  10.036   0.169
   58VAL   HG22  523   3.792   9.919   0.268
   58VAL   HG23  524   3.689  10.003   0.174
   58VAL      C  525   3.505  10.073   0.361
   58VAL      O  526   3.444  10.179   0.339
   59GLN      N  527   3.458   9.955   0.322
   59GLN      H  528   3.513   9.873   0.334
   59GLN     CA  529   3.326   9.945   0.261
   59GLN     HA  530   3.319  10.020   0.195
   59GLN     CB  531   3.312   9.810   0.189
   59GLN    HB1  532   3.390   9.800   0.127
   59GLN    HB2  533   3.227   9.813   0.135
   59GLN     CG  534   3.307   9.687   0.280
   59GLN    HG1  535   3.259   9.614   0.231
   59GLN    HG2  536   3.256   9.711   0.362
   59GLN     CD  537   3.444   9.635   0.322
   59GLN    OE1  538   3.544   9.707   0.314
   59GLN    NE2  539   3.449   9.510   0.366
   59GLN   HE21  540   3.365   9.456   0.370
   59GLN   HE22  541   3.536   9.471   0.395
   59GLN      C  542   3.217   9.964   0.365
   59GLN      O  543   3.105  10.006   0.333
   60ALA      N  544   3.248   9.936   0.492
   60ALA      H  545   3.333   9.890   0.513
   60ALA     CA  546   3.158   9.973   0.599
   60ALA     HA  547   3.066   9.953   0.564
   60ALA     CB  548   3.188   9.891   0.725
   60ALA    HB1  549   3.125   9.918   0.798
   60ALA    HB2  550   3.176   9.794   0.705
   60ALA    HB3  551   3.282   9.909   0.754
   60ALA      C  552   3.166  10.121   0.629
   60ALA      O  553   3.069  10.182   0.676
   61LEU      N  554   3.282  10.183   0.600
   61LEU      H  555   3.360  10.130   0.568
   61LEU     CA  556   3.294  10.328   0.615
   61LEU     HA  557   3.256  10.348   0.706
   61LEU     CB  558   3.440  10.372   0.607
   61LEU    HB1  559   3.440  10.461   0.561
   61LEU    HB2  560   3.486  10.305   0.549
   61LEU     CG  561   3.526  10.388   0.733
   61LEU     HG  562   3.610  10.436   0.707
   61LEU    CD1  563   3.450  10.471   0.834
   61LEU   HD11  564   3.505  10.482   0.916
   61LEU   HD12  565   3.430  10.561   0.795
   61LEU   HD13  566   3.364  10.425   0.857
   61LEU    CD2  567   3.578  10.259   0.792
   61LEU   HD21  568   3.632  10.280   0.873
   61LEU   HD22  569   3.501  10.201   0.817
   61LEU   HD23  570   3.634  10.212   0.724
   61LEU      C  571   3.213  10.402   0.510
   61LEU      O  572   3.172  10.517   0.532
   62ASN      N  573   3.190  10.340   0.394
   62ASN      H  574   3.224  10.248   0.379
   62ASN     CA  575   3.115  10.408   0.289
   62ASN     HA  576   3.152  10.501   0.286
   62ASN     CB  577   3.135  10.338   0.154
   62ASN    HB1  578   3.078  10.384   0.085
   62ASN    HB2  579   3.106  10.243   0.162
   62ASN     CG  580   3.278  10.341   0.107
   62ASN    OD1  581   3.337  10.237   0.079
   62ASN    ND2  582   3.336  10.461   0.102
   62ASN   HD21  583   3.284  10.543   0.129
   62ASN   HD22  584   3.430  10.470   0.071
   62ASN      C  585   2.967  10.414   0.323
   62ASN      O  586   2.903  10.518   0.307
   63LYS      N  587   2.911  10.303   0.373
   63LYS      H  588   2.969  10.229   0.405
   63LYS     CA  589   2.766  10.291   0.381
   63LYS     HA  590   2.730  10.331   0.296
   63LYS     CB  591   2.727  10.144   0.391
   63LYS    HB1  592   2.628  10.138   0.408
   63LYS    HB2  593   2.776  10.103   0.467
   63LYS     CG  594   2.758  10.066   0.266
   63LYS    HG1  595   2.856  10.070   0.249
   63LYS    HG2  596   2.709  10.108   0.189
   63LYS     CD  597   2.716   9.921   0.277
   63LYS    HD1  598   2.618   9.917   0.298
   63LYS    HD2  599   2.768   9.878   0.350
   63LYS     CE  600   2.742   9.848   0.147
   63LYS    HE1  601   2.697   9.897   0.072
   63LYS    HE2  602   2.705   9.756   0.153
   63LYS     NZ  603   2.887   9.840   0.119
   63LYS    HZ1  604   2.901   9.792   0.033
   63LYS    HZ2  605   2.924   9.933   0.112
   63LYS    HZ3  606   2.932   9.791   0.193
   63LYS      C  607   2.709  10.371   0.497
   63LYS      O  608   2.594  10.415   0.491
   64LEU      N  609   2.787  10.391   0.604
   64LEU      H  610   2.876  10.347   0.610
   64LEU     CA  611   2.740  10.478   0.711
   64LEU     HA  612   2.644  10.452   0.725
   64LEU     CB  613   2.822  10.456   0.839
   64LEU    HB1  614   2.820  10.542   0.890
   64LEU    HB2  615   2.915  10.436   0.811
   64LEU     CG  616   2.778  10.344   0.935
   64LEU     HG  617   2.678  10.346   0.941
   64LEU    CD1  618   2.813  10.205   0.885
   64LEU   HD11  619   2.782  10.137   0.951
   64LEU   HD12  620   2.768  10.189   0.797
   64LEU   HD13  621   2.912  10.198   0.873
   64LEU    CD2  622   2.836  10.369   1.073
   64LEU   HD21  623   2.807  10.296   1.135
   64LEU   HD22  624   2.935  10.371   1.067
   64LEU   HD23  625   2.803  10.457   1.107
   64LEU      C  626   2.745  10.624   0.670
   64LEU      O  627   2.676  10.708   0.729
   65LEU      N  628   2.827  10.656   0.570
   65LEU      H  629   2.888  10.588   0.531
   65LEU     CA  630   2.827  10.793   0.518
   65LEU     HA  631   2.797  10.852   0.594
   65LEU     CB  632   2.968  10.832   0.473
   65LEU    HB1  633   2.959  10.896   0.396
   65LEU    HB2  634   3.014  10.749   0.442
   65LEU     CG  635   3.056  10.899   0.579
   65LEU     HG  636   3.141  10.926   0.534
   65LEU    CD1  637   2.985  11.023   0.632
   65LEU   HD11  638   3.042  11.068   0.701
   65LEU   HD12  639   2.968  11.087   0.557
   65LEU   HD13  640   2.897  10.997   0.673
   65LEU    CD2  641   3.099  10.806   0.693
   65LEU   HD21  642   3.155  10.857   0.758
   65LEU   HD22  643   3.017  10.772   0.740
   65LEU   HD23  644   3.151  10.730   0.655
   65LEU      C  645   2.728  10.809   0.404
   65LEU      O  646   2.684  10.921   0.374
   66LYS      N  647   2.691  10.699   0.338
   66LYS      H  648   2.735  10.612   0.358
   66LYS     CA  649   2.586  10.704   0.237
   66LYS     HA  650   2.611  10.780   0.177
   66LYS     CB  651   2.579  10.573   0.158
   66LYS    HB1  652   2.491  10.571   0.109
   66LYS    HB2  653   2.583  10.497   0.223
   66LYS     CG  654   2.688  10.552   0.056
   66LYS    HG1  655   2.776  10.548   0.103
   66LYS    HG2  656   2.688  10.629  -0.008
   66LYS     CD  657   2.664  10.422  -0.020
   66LYS    HD1  658   2.571  10.423  -0.058
   66LYS    HD2  659   2.673  10.346   0.043
   66LYS     CE  660   2.763  10.404  -0.134
   66LYS    HE1  661   2.762  10.487  -0.191
   66LYS    HE2  662   2.735  10.326  -0.189
   66LYS     NZ  663   2.902  10.381  -0.086
   66LYS    HZ1  664   2.962  10.370  -0.165
   66LYS    HZ2  665   2.931  10.460  -0.032
   66LYS    HZ3  666   2.904  10.299  -0.030
   66LYS      C  667   2.451  10.732   0.301
   66LYS      O  668   2.363  10.793   0.238
   67TYR      N  669   2.433  10.689   0.425
   67TYR      H  670   2.509  10.645   0.472
   67TYR     CA  671   2.306  10.704   0.496
   67TYR     HA  672   2.234  10.674   0.433
   67TYR     CB  673   2.305  10.617   0.622
   67TYR    HB1  674   2.222  10.639   0.674
   67TYR    HB2  675   2.385  10.640   0.676
   67TYR     CG  676   2.306  10.467   0.595
   67TYR    CD1  677   2.267  10.416   0.471
   67TYR    HD1  678   2.236  10.480   0.399
   67TYR    CE1  679   2.269  10.281   0.445
   67TYR    HE1  680   2.241  10.247   0.355
   67TYR     CZ  681   2.309  10.194   0.544
   67TYR     OH  682   2.310  10.059   0.519
   67TYR     HH  683   2.341  10.011   0.600
   67TYR    CE2  684   2.348  10.241   0.668
   67TYR    HE2  685   2.377  10.178   0.739
   67TYR    CD2  686   2.346  10.377   0.692
   67TYR    HD2  687   2.374  10.412   0.782
   67TYR      C  688   2.282  10.850   0.530
   67TYR      O  689   2.177  10.906   0.494
   68GLU      N  690   2.379  10.914   0.593
   68GLU      H  691   2.464  10.866   0.612
   68GLU     CA  692   2.366  11.052   0.636
   68GLU     HA  693   2.326  11.107   0.562
   68GLU     CB  694   2.271  11.061   0.757
   68GLU    HB1  695   2.325  11.046   0.839
   68GLU    HB2  696   2.203  10.989   0.748
   68GLU     CG  697   2.195  11.192   0.776
   68GLU    HG1  698   2.102  11.172   0.809
   68GLU    HG2  699   2.189  11.239   0.688
   68GLU     CD  700   2.259  11.286   0.874
   68GLU    OE1  701   2.327  11.238   0.965
   68GLU    OE2  702   2.235  11.407   0.864
   68GLU      C  703   2.507  11.101   0.667
   68GLU      O  704   2.597  11.018   0.682
   69ASP      N  705   2.527  11.232   0.678
   69ASP      H  706   2.454  11.297   0.652
   69ASP     CA  707   2.655  11.281   0.728
   69ASP     HA  708   2.723  11.215   0.698
   69ASP     CB  709   2.690  11.418   0.667
   69ASP    HB1  710   2.714  11.405   0.571
   69ASP    HB2  711   2.768  11.457   0.716
   69ASP     CG  712   2.578  11.519   0.673
   69ASP    OD1  713   2.465  11.484   0.714
   69ASP    OD2  714   2.604  11.636   0.636
   69ASP      C  715   2.653  11.284   0.880
   69ASP      O  716   2.652  11.391   0.942
   70CYS      N  717   2.651  11.166   0.941
   70CYS      H  718   2.686  11.090   0.887
   70CYS     CA  719   2.604  11.132   1.077
   70CYS     HA  720   2.520  11.183   1.098
   70CYS     CB  721   2.569  10.984   1.081
   70CYS    HB1  722   2.499  10.974   1.010
   70CYS    HB2  723   2.526  10.972   1.171
   70CYS     SG  724   2.707  10.871   1.056
   70CYS     HG  725   2.674  10.777   1.060
   70CYS      C  726   2.708  11.176   1.180
   70CYS      O  727   2.796  11.257   1.149
   71LYS      N  728   2.697  11.128   1.303
   71LYS      H  729   2.623  11.063   1.322
   71LYS     CA  730   2.787  11.166   1.411
   71LYS     HA  731   2.791  11.266   1.412
   71LYS     CB  732   2.732  11.120   1.545
   71LYS    HB1  733   2.794  11.152   1.617
   71LYS    HB2  734   2.728  11.021   1.545
   71LYS     CG  735   2.593  11.172   1.577
   71LYS    HG1  736   2.560  11.130   1.661
   71LYS    HG2  737   2.531  11.149   1.502
   71LYS     CD  738   2.592  11.322   1.595
   71LYS    HD1  739   2.609  11.366   1.507
   71LYS    HD2  740   2.663  11.348   1.659
   71LYS     CE  741   2.459  11.370   1.648
   71LYS    HE1  742   2.466  11.467   1.672
   71LYS    HE2  743   2.434  11.317   1.729
   71LYS     NZ  744   2.351  11.354   1.547
   71LYS    HZ1  745   2.264  11.387   1.585
   71LYS    HZ2  746   2.373  11.408   1.465
   71LYS    HZ3  747   2.342  11.258   1.522
   71LYS      C  748   2.925  11.106   1.383
   71LYS      O  749   2.959  10.994   1.423
   72VAL      N  750   3.004  11.183   1.308
   72VAL      H  751   2.963  11.252   1.248
   72VAL     CA  752   3.149  11.168   1.313
   72VAL     HA  753   3.168  11.070   1.309
   72VAL     CB  754   3.213  11.237   1.191
   72VAL     HB  755   3.312  11.231   1.198
   72VAL    CG1  756   3.169  11.168   1.063
   72VAL   HG11  757   3.211  11.214   0.984
   72VAL   HG12  758   3.197  11.073   1.065
   72VAL   HG13  759   3.069  11.173   1.055
   72VAL    CG2  760   3.175  11.385   1.187
   72VAL   HG21  761   3.217  11.429   1.107
   72VAL   HG22  762   3.075  11.394   1.181
   72VAL   HG23  763   3.207  11.430   1.270
   72VAL      C  764   3.202  11.224   1.445
   72VAL      O  765   3.315  11.195   1.486
   73HID      N  766   3.120  11.304   1.513
   73HID      H  767   3.035  11.332   1.468
   73HID     CA  768   3.145  11.354   1.648
   73HID     HA  769   3.244  11.361   1.660
   73HID     CB  770   3.085  11.493   1.665
   73HID    HB1  771   3.108  11.528   1.756
   73HID    HB2  772   2.985  11.487   1.656
   73HID     CG  773   3.133  11.593   1.565
   73HID    ND1  774   3.258  11.650   1.570
   73HID    HD1  775   3.327  11.631   1.639
   73HID    CE1  776   3.272  11.734   1.469
   73HID    HE1  777   3.353  11.789   1.449
   73HID    NE2  778   3.160  11.733   1.398
   73HID    CD2  779   3.072  11.646   1.456
   73HID    HD2  780   2.979  11.626   1.424
   73HID      C  781   3.087  11.255   1.748
   73HID      O  782   3.010  11.289   1.838
   74GLN      N  783   3.124  11.128   1.731
   74GLN      H  784   3.168  11.102   1.645
   74GLN     CA  785   3.103  11.026   1.832
   74GLN     HA  786   3.021  11.054   1.882
   74GLN     CB  787   3.079  10.889   1.769
   74GLN    HB1  788   3.098  10.819   1.837
   74GLN    HB2  789   3.141  10.879   1.692
   74GLN     CG  790   2.939  10.867   1.718
   74GLN    HG1  791   2.914  10.944   1.658
   74GLN    HG2  792   2.876  10.866   1.796
   74GLN     CD  793   2.923  10.738   1.641
   74GLN    OE1  794   3.021  10.671   1.610
   74GLN    NE2  795   2.799  10.701   1.611
   74GLN   HE21  796   2.721  10.758   1.639
   74GLN   HE22  797   2.783  10.617   1.560
   74GLN      C  798   3.225  11.021   1.923
   74GLN      O  799   3.337  11.002   1.876
   75ARG      N  800   3.202  11.041   2.052
   75ARG      H  801   3.109  11.064   2.081
   75ARG     CA  802   3.306  11.031   2.153
   75ARG     HA  803   3.392  11.040   2.104
   75ARG     CB  804   3.295  11.144   2.256
   75ARG    HB1  805   3.362  11.129   2.328
   75ARG    HB2  806   3.203  11.144   2.296
   75ARG     CG  807   3.319  11.280   2.197
   75ARG    HG1  808   3.295  11.350   2.265
   75ARG    HG2  809   3.261  11.292   2.116
   75ARG     CD  810   3.464  11.296   2.157
   75ARG    HD1  811   3.488  11.226   2.091
   75ARG    HD2  812   3.522  11.288   2.238
   75ARG     NE  813   3.491  11.425   2.096
   75ARG     HE  814   3.415  11.490   2.088
   75ARG     CZ  815   3.609  11.462   2.050
   75ARG    NH1  816   3.626  11.581   1.995
   75ARG   HH11  817   3.548  11.645   1.988
   75ARG   HH12  818   3.716  11.608   1.960
   75ARG    NH2  819   3.712  11.380   2.060
   75ARG   HH21  820   3.700  11.291   2.102
   75ARG   HH22  821   3.801  11.408   2.025
   75ARG      C  822   3.296  10.896   2.222
   75ARG      O  823   3.190  10.861   2.274
   76GLY      N  824   3.406  10.822   2.223
   76GLY      H  825   3.487  10.857   2.176
   76GLY     CA  826   3.413  10.694   2.288
   76GLY    HA1  827   3.490  10.645   2.249
   76GLY    HA2  828   3.328  10.645   2.267
   76GLY      C  829   3.430  10.707   2.438
   76GLY      O  830   3.386  10.804   2.500
   77ALA      N  831   3.496  10.607   2.496
   77ALA      H  832   3.531  10.531   2.441
   77ALA     CA  833   3.516  10.610   2.641
   77ALA     HA  834   3.429  10.641   2.681
   77ALA     CB  835   3.551  10.471   2.692
   77ALA    HB1  836   3.564  10.475   2.791
   77ALA    HB2  837   3.476  10.408   2.670
   77ALA    HB3  838   3.635  10.440   2.648
   77ALA      C  839   3.623  10.709   2.679
   77ALA      O  840   3.604  10.791   2.770
   78MET      N  841   3.737  10.704   2.611
   78MET      H  842   3.749  10.631   2.544
   78MET     CA  843   3.844  10.801   2.630
   78MET     HA  844   3.828  10.835   2.723
   78MET     CB  845   3.981  10.735   2.617
   78MET    HB1  846   4.045  10.803   2.581
   78MET    HB2  847   3.973  10.659   2.552
   78MET     CG  848   4.037  10.681   2.749
   78MET    HG1  849   4.014  10.753   2.815
   78MET    HG2  850   4.135  10.679   2.734
   78MET     SD  851   3.977  10.522   2.803
   78MET     CE  852   4.073  10.418   2.696
   78MET    HE1  853   4.050  10.323   2.714
   78MET    HE2  854   4.052  10.440   2.601
   78MET    HE3  855   4.170  10.434   2.713
   78MET      C  856   3.835  10.919   2.536
   78MET      O  857   3.938  10.978   2.503
   79GLY      N  858   3.714  10.957   2.493
   79GLY      H  859   3.632  10.910   2.525
   79GLY     CA  860   3.702  11.068   2.400
   79GLY    HA1  861   3.751  11.146   2.439
   79GLY    HA2  862   3.604  11.091   2.393
   79GLY      C  863   3.756  11.039   2.262
   79GLY      O  864   3.802  11.130   2.194
   80GLU      N  865   3.754  10.913   2.221
   80GLU      H  866   3.720  10.843   2.283
   80GLU     CA  867   3.799  10.873   2.089
   80GLU     HA  868   3.890  10.912   2.079
   80GLU     CB  869   3.801  10.721   2.077
   80GLU    HB1  870   3.838  10.698   1.987
   80GLU    HB2  871   3.706  10.689   2.084
   80GLU     CG  872   3.882  10.647   2.180
   80GLU    HG1  873   3.856  10.551   2.178
   80GLU    HG2  874   3.861  10.686   2.270
   80GLU     CD  875   4.029  10.656   2.158
   80GLU    OE1  876   4.070  10.665   2.041
   80GLU    OE2  877   4.105  10.651   2.258
   80GLU      C  878   3.705  10.928   1.983
   80GLU      O  879   3.584  10.937   2.004
   81THR      N  880   3.760  10.965   1.869
   81THR      H  881   3.857  10.989   1.867
   81THR     CA  882   3.682  10.972   1.747
   81THR     HA  883   3.586  10.965   1.774
   81THR     CB  884   3.700  11.106   1.674
   81THR     HB  885   3.645  11.109   1.590
   81THR    CG2  886   3.660  11.221   1.763
   81THR   HG21  887   3.672  11.308   1.714
   81THR   HG22  888   3.564  11.212   1.789
   81THR   HG23  889   3.717  11.221   1.845
   81THR    OG1  890   3.837  11.121   1.634
   81THR    HG1  891   3.848  11.209   1.586
   81THR      C  892   3.722  10.855   1.659
   81THR      O  893   3.812  10.778   1.694
   82ALA      N  894   3.657  10.842   1.544
   82ALA      H  895   3.589  10.911   1.517
   82ALA     CA  896   3.685  10.728   1.457
   82ALA     HA  897   3.687  10.648   1.517
   82ALA     CB  898   3.574  10.712   1.354
   82ALA    HB1  899   3.594  10.634   1.295
   82ALA    HB2  900   3.487  10.697   1.401
   82ALA    HB3  901   3.567  10.795   1.298
   82ALA      C  902   3.820  10.744   1.388
   82ALA      O  903   3.881  10.646   1.345
   83LEU      N  904   3.869  10.868   1.377
   83LEU      H  905   3.813  10.947   1.404
   83LEU     CA  906   4.004  10.888   1.325
   83LEU     HA  907   4.014  10.827   1.247
   83LEU     CB  908   4.020  11.033   1.280
   83LEU    HB1  909   4.012  11.092   1.361
   83LEU    HB2  910   3.945  11.054   1.217
   83LEU     CG  911   4.151  11.067   1.210
   83LEU     HG  912   4.228  11.044   1.268
   83LEU    CD1  913   4.164  10.989   1.082
   83LEU   HD11  914   4.250  11.013   1.037
   83LEU   HD12  915   4.162  10.892   1.102
   83LEU   HD13  916   4.087  11.012   1.021
   83LEU    CD2  917   4.155  11.214   1.182
   83LEU   HD21  918   4.240  11.237   1.136
   83LEU   HD22  919   4.078  11.239   1.123
   83LEU   HD23  920   4.148  11.265   1.268
   83LEU      C  921   4.108  10.850   1.429
   83LEU      O  922   4.216  10.800   1.394
   84HIE      N  923   4.077  10.873   1.557
   84HIE      H  924   3.994  10.925   1.579
   84HIE     CA  925   4.162  10.824   1.665
   84HIE     HA  926   4.253  10.859   1.645
   84HIE     CB  927   4.113  10.879   1.798
   84HIE    HB1  928   4.154  10.826   1.872
   84HIE    HB2  929   4.013  10.871   1.802
   84HIE     CG  930   4.147  11.022   1.820
   84HIE    ND1  931   4.087  11.098   1.918
   84HIE    CE1  932   4.137  11.220   1.916
   84HIE    HE1  933   4.109  11.296   1.975
   84HIE    NE2  934   4.230  11.225   1.822
   84HIE    HE2  935   4.285  11.306   1.798
   84HIE    CD2  936   4.238  11.102   1.762
   84HIE    HD2  937   4.300  11.077   1.688
   84HIE      C  938   4.166  10.671   1.668
   84HIE      O  939   4.269  10.612   1.702
   85ILE      N  940   4.054  10.607   1.635
   85ILE      H  941   3.971  10.660   1.613
   85ILE     CA  942   4.050  10.461   1.631
   85ILE     HA  943   4.093  10.430   1.715
   85ILE     CB  944   3.904  10.411   1.626
   85ILE     HB  945   3.861  10.447   1.543
   85ILE    CG2  946   3.898  10.260   1.620
   85ILE   HG21  947   3.802  10.231   1.617
   85ILE   HG22  948   3.945  10.228   1.538
   85ILE   HG23  949   3.942  10.222   1.701
   85ILE    CG1  950   3.827  10.459   1.749
   85ILE   HG11  951   3.732  10.427   1.742
   85ILE   HG12  952   3.828  10.559   1.750
   85ILE     CD  953   3.883  10.410   1.880
   85ILE    HD1  954   3.827  10.446   1.955
   85ILE    HD2  955   3.881  10.310   1.881
   85ILE    HD3  956   3.977  10.442   1.890
   85ILE      C  957   4.131  10.410   1.512
   85ILE      O  958   4.204  10.311   1.524
   86ALA      N  959   4.121  10.477   1.398
   86ALA      H  960   4.064  10.560   1.394
   86ALA     CA  961   4.192  10.432   1.279
   86ALA     HA  962   4.174  10.334   1.273
   86ALA     CB  963   4.138  10.502   1.155
   86ALA    HB1  964   4.187  10.470   1.074
   86ALA    HB2  965   4.040  10.482   1.144
   86ALA    HB3  966   4.150  10.601   1.164
   86ALA      C  967   4.342  10.455   1.292
   86ALA      O  968   4.422  10.381   1.235
   87ALA      N  969   4.381  10.557   1.369
   87ALA      H  970   4.312  10.617   1.411
   87ALA     CA  971   4.523  10.581   1.391
   87ALA     HA  972   4.567  10.567   1.302
   87ALA     CB  973   4.545  10.725   1.438
   87ALA    HB1  974   4.642  10.741   1.453
   87ALA    HB2  975   4.511  10.789   1.368
   87ALA    HB3  976   4.495  10.741   1.523
   87ALA      C  977   4.580  10.482   1.492
   87ALA      O  978   4.697  10.444   1.482
   88LEU      N  979   4.499  10.439   1.589
   88LEU      H  980   4.403  10.469   1.591
   88LEU     CA  981   4.550  10.349   1.692
   88LEU     HA  982   4.639  10.386   1.718
   88LEU     CB  983   4.455  10.349   1.812
   88LEU    HB1  984   4.366  10.316   1.780
   88LEU    HB2  985   4.446  10.444   1.844
   88LEU     CG  986   4.497  10.263   1.932
   88LEU     HG  987   4.503  10.168   1.902
   88LEU    CD1  988   4.632  10.308   1.984
   88LEU   HD11  989   4.658  10.252   2.062
   88LEU   HD12  990   4.700  10.299   1.911
   88LEU   HD13  991   4.626  10.404   2.012
   88LEU    CD2  992   4.395  10.267   2.042
   88LEU   HD21  993   4.425  10.210   2.118
   88LEU   HD22  994   4.383  10.362   2.073
   88LEU   HD23  995   4.307  10.233   2.008
   88LEU      C  996   4.571  10.208   1.639
   88LEU      O  997   4.665  10.139   1.680
   89TYR      N  998   4.488  10.164   1.545
   89TYR      H  999   4.418  10.226   1.508
   89TYR     CA 1000   4.496  10.028   1.494
   89TYR     HA 1001   4.552   9.980   1.560
   89TYR     CB 1002   4.356   9.967   1.487
   89TYR    HB1 1003   4.360   9.881   1.437
   89TYR    HB2 1004   4.295  10.030   1.439
   89TYR     CG 1005   4.299   9.941   1.623
   89TYR    CD1 1006   4.336   9.828   1.694
   89TYR    HD1 1007   4.399   9.763   1.653
   89TYR    CE1 1008   4.287   9.804   1.819
   89TYR    HE1 1009   4.314   9.722   1.869
   89TYR     CZ 1010   4.200   9.893   1.876
   89TYR     OH 1011   4.151   9.867   2.002
   89TYR     HH 1012   4.089   9.941   2.029
   89TYR    CE2 1013   4.162  10.007   1.809
   89TYR    HE2 1014   4.099  10.073   1.851
   89TYR    CD2 1015   4.212  10.030   1.683
   89TYR    HD2 1016   4.184  10.113   1.634
   89TYR      C 1017   4.566  10.020   1.359
   89TYR      O 1018   4.560   9.915   1.294
   90ASP      N 1019   4.635  10.128   1.319
   90ASP      H 1020   4.629  10.210   1.376
   90ASP     CA 1021   4.718  10.135   1.198
   90ASP     HA 1022   4.745  10.232   1.195
   90ASP     CB 1023   4.842  10.045   1.208
   90ASP    HB1 1024   4.877  10.028   1.116
   90ASP    HB2 1025   4.816   9.959   1.251
   90ASP     CG 1026   4.951  10.108   1.290
   90ASP    OD1 1027   4.955  10.233   1.293
   90ASP    OD2 1028   5.032  10.035   1.351
   90ASP      C 1029   4.640  10.103   1.071
   90ASP      O 1030   4.679  10.020   0.990
   91ASN      N 1031   4.528  10.172   1.055
   91ASN      H 1032   4.502  10.241   1.123
   91ASN     CA 1033   4.441  10.150   0.940
   91ASN     HA 1034   4.473  10.071   0.889
   91ASN     CB 1035   4.301  10.116   0.985
   91ASN    HB1 1036   4.243  10.106   0.904
   91ASN    HB2 1037   4.266  10.191   1.041
   91ASN     CG 1038   4.297   9.988   1.066
   91ASN    OD1 1039   4.247   9.985   1.177
   91ASN    ND2 1040   4.359   9.883   1.013
   91ASN   HD21 1041   4.404   9.892   0.924
   91ASN   HD22 1042   4.359   9.796   1.062
   91ASN      C 1043   4.448  10.275   0.853
   91ASN      O 1044   4.386  10.377   0.882
   92LEU      N 1045   4.526  10.265   0.745
   92LEU      H 1046   4.571  10.179   0.726
   92LEU     CA 1047   4.546  10.377   0.654
   92LEU     HA 1048   4.570  10.455   0.713
   92LEU     CB 1049   4.658  10.346   0.556
   92LEU    HB1 1050   4.640  10.399   0.473
   92LEU    HB2 1051   4.652  10.249   0.535
   92LEU     CG 1052   4.801  10.376   0.600
   92LEU     HG 1053   4.821  10.331   0.687
   92LEU    CD1 1054   4.900  10.325   0.496
   92LEU   HD11 1055   4.993  10.346   0.526
   92LEU   HD12 1056   4.889  10.227   0.485
   92LEU   HD13 1057   4.882  10.371   0.408
   92LEU    CD2 1058   4.815  10.524   0.619
   92LEU   HD21 1059   4.908  10.546   0.648
   92LEU   HD22 1060   4.795  10.571   0.533
   92LEU   HD23 1061   4.750  10.555   0.689
   92LEU      C 1062   4.419  10.410   0.577
   92LEU      O 1063   4.372  10.524   0.578
   93GLU      N 1064   4.362  10.310   0.509
   93GLU      H 1065   4.396  10.217   0.521
   93GLU     CA 1066   4.251  10.335   0.418
   93GLU     HA 1067   4.277  10.415   0.364
   93GLU     CB 1068   4.229  10.215   0.326
   93GLU    HB1 1069   4.147  10.233   0.271
   93GLU    HB2 1070   4.214  10.134   0.383
   93GLU     CG 1071   4.344  10.186   0.232
   93GLU    HG1 1072   4.390  10.272   0.211
   93GLU    HG2 1073   4.307  10.147   0.148
   93GLU     CD 1074   4.444  10.089   0.292
   93GLU    OE1 1075   4.417  10.035   0.401
   93GLU    OE2 1076   4.551  10.069   0.229
   93GLU      C 1077   4.124  10.367   0.495
   93GLU      O 1078   4.035  10.436   0.444
   94ALA      N 1079   4.113  10.317   0.618
   94ALA      H 1080   4.182  10.255   0.653
   94ALA     CA 1081   4.000  10.353   0.702
   94ALA     HA 1082   3.919  10.344   0.644
   94ALA     CB 1083   3.991  10.258   0.821
   94ALA    HB1 1084   3.913  10.284   0.878
   94ALA    HB2 1085   3.979  10.165   0.788
   94ALA    HB3 1086   4.075  10.264   0.875
   94ALA      C 1087   4.012  10.497   0.750
   94ALA      O 1088   3.911  10.566   0.771
   95ALA      N 1089   4.136  10.546   0.766
   95ALA      H 1090   4.215  10.490   0.743
   95ALA     CA 1091   4.156  10.681   0.816
   95ALA     HA 1092   4.087  10.693   0.888
   95ALA     CB 1093   4.298  10.696   0.871
   95ALA    HB1 1094   4.310  10.790   0.905
   95ALA    HB2 1095   4.311  10.631   0.945
   95ALA    HB3 1096   4.364  10.678   0.798
   95ALA      C 1097   4.131  10.785   0.708
   95ALA      O 1098   4.101  10.901   0.739
   96MET      N 1099   4.146  10.746   0.582
   96MET      H 1100   4.171  10.652   0.562
   96MET     CA 1101   4.126  10.840   0.472
   96MET     HA 1102   4.179  10.922   0.495
   96MET     CB 1103   4.175  10.777   0.341
   96MET    HB1 1104   4.155  10.841   0.266
   96MET    HB2 1105   4.124  10.692   0.326
   96MET     CG 1106   4.323  10.745   0.338
   96MET    HG1 1107   4.336  10.698   0.251
   96MET    HG2 1108   4.336  10.681   0.413
   96MET     SD 1109   4.428  10.889   0.353
   96MET     CE 1110   4.585  10.809   0.379
   96MET    HE1 1111   4.656  10.879   0.389
   96MET    HE2 1112   4.580  10.753   0.462
   96MET    HE3 1113   4.606  10.751   0.300
   96MET      C 1114   3.979  10.879   0.460
   96MET      O 1115   3.948  10.998   0.444
   97VAL      N 1116   3.889  10.781   0.474
   97VAL      H 1117   3.920  10.690   0.499
   97VAL     CA 1118   3.746  10.804   0.454
   97VAL     HA 1119   3.735  10.850   0.365
   97VAL     CB 1120   3.673  10.668   0.453
   97VAL     HB 1121   3.682  10.627   0.543
   97VAL    CG1 1122   3.524  10.684   0.427
   97VAL   HG11 1123   3.480  10.595   0.427
   97VAL   HG12 1124   3.483  10.741   0.499
   97VAL   HG13 1125   3.510  10.728   0.338
   97VAL    CG2 1126   3.736  10.574   0.351
   97VAL   HG21 1127   3.687  10.487   0.352
   97VAL   HG22 1128   3.729  10.615   0.260
   97VAL   HG23 1129   3.832  10.559   0.374
   97VAL      C 1130   3.691  10.898   0.561
   97VAL      O 1131   3.601  10.978   0.534
   98LEU      N 1132   3.750  10.895   0.681
   98LEU      H 1133   3.819  10.826   0.701
   98LEU     CA 1134   3.713  10.993   0.783
   98LEU     HA 1135   3.613  10.991   0.784
   98LEU     CB 1136   3.768  10.955   0.920
   98LEU    HB1 1137   3.782  11.041   0.969
   98LEU    HB2 1138   3.856  10.911   0.903
   98LEU     CG 1139   3.690  10.863   1.015
   98LEU     HG 1140   3.737  10.861   1.103
   98LEU    CD1 1141   3.550  10.918   1.040
   98LEU   HD11 1142   3.500  10.857   1.102
   98LEU   HD12 1143   3.556  11.009   1.081
   98LEU   HD13 1144   3.500  10.925   0.953
   98LEU    CD2 1145   3.688  10.719   0.967
   98LEU   HD21 1146   3.636  10.663   1.032
   98LEU   HD22 1147   3.644  10.715   0.877
   98LEU   HD23 1148   3.781  10.685   0.961
   98LEU      C 1149   3.762  11.133   0.746
   98LEU      O 1150   3.700  11.233   0.783
   99MET      N 1151   3.873  11.142   0.672
   99MET      H 1152   3.913  11.060   0.632
   99MET     CA 1153   3.934  11.273   0.650
   99MET     HA 1154   3.916  11.323   0.735
   99MET     CB 1155   4.084  11.260   0.628
   99MET    HB1 1156   4.118  11.346   0.588
   99MET    HB2 1157   4.100  11.185   0.564
   99MET     CG 1158   4.160  11.232   0.757
   99MET    HG1 1159   4.133  11.139   0.782
   99MET    HG2 1160   4.122  11.297   0.823
   99MET     SD 1161   4.339  11.250   0.739
   99MET     CE 1162   4.382  11.099   0.654
   99MET    HE1 1163   4.480  11.097   0.638
   99MET    HE2 1164   4.355  11.021   0.710
   99MET    HE3 1165   4.333  11.096   0.566
   99MET      C 1166   3.868  11.350   0.536
   99MET      O 1167   3.850  11.472   0.545
  100GLU      N 1168   3.831  11.282   0.427
  100GLU      H 1169   3.852  11.185   0.418
  100GLU     CA 1170   3.759  11.353   0.321
  100GLU     HA 1171   3.810  11.438   0.310
  100GLU     CB 1172   3.760  11.277   0.188
  100GLU    HB1 1173   3.686  11.314   0.130
  100GLU    HB2 1174   3.742  11.181   0.207
  100GLU     CG 1175   3.891  11.288   0.111
  100GLU    HG1 1176   3.940  11.369   0.144
  100GLU    HG2 1177   3.869  11.300   0.014
  100GLU     CD 1178   3.982  11.168   0.125
  100GLU    OE1 1179   3.936  11.063   0.172
  100GLU    OE2 1180   4.101  11.180   0.088
  100GLU      C 1181   3.615  11.384   0.363
  100GLU      O 1182   3.561  11.489   0.326
  101ALA      N 1183   3.552  11.296   0.440
  101ALA      H 1184   3.599  11.214   0.471
  101ALA     CA 1185   3.413  11.319   0.479
  101ALA     HA 1186   3.368  11.353   0.396
  101ALA     CB 1187   3.347  11.189   0.524
  101ALA    HB1 1188   3.252  11.208   0.550
  101ALA    HB2 1189   3.348  11.123   0.449
  101ALA    HB3 1190   3.396  11.152   0.602
  101ALA      C 1191   3.403  11.424   0.590
  101ALA      O 1192   3.307  11.501   0.595
  102ALA      N 1193   3.501  11.427   0.680
  102ALA      H 1194   3.573  11.359   0.675
  102ALA     CA 1195   3.505  11.528   0.786
  102ALA     HA 1196   3.455  11.608   0.751
  102ALA     CB 1197   3.436  11.476   0.912
  102ALA    HB1 1198   3.439  11.546   0.983
  102ALA    HB2 1199   3.340  11.455   0.891
  102ALA    HB3 1200   3.482  11.394   0.944
  102ALA      C 1201   3.649  11.566   0.816
  102ALA      O 1202   3.715  11.499   0.897
  103PRO      N 1203   3.702  11.671   0.753
  103PRO     CD 1204   3.647  11.744   0.638
  103PRO    HD1 1205   3.590  11.821   0.668
  103PRO    HD2 1206   3.592  11.684   0.580
  103PRO     CG 1207   3.769  11.791   0.567
  103PRO    HG1 1208   3.749  11.875   0.516
  103PRO    HG2 1209   3.802  11.721   0.504
  103PRO     CB 1210   3.869  11.817   0.674
  103PRO    HB1 1211   3.856  11.910   0.710
  103PRO    HB2 1212   3.961  11.808   0.637
  103PRO     CA 1213   3.841  11.711   0.782
  103PRO     HA 1214   3.900  11.631   0.781
  103PRO      C 1215   3.861  11.767   0.921
  103PRO      O 1216   3.974  11.768   0.970
  104GLU      N 1217   3.754  11.812   0.987
  104GLU      H 1218   3.663  11.802   0.946
  104GLU     CA 1219   3.767  11.876   1.117
  104GLU     HA 1220   3.844  11.939   1.105
  104GLU     CB 1221   3.637  11.949   1.152
  104GLU    HB1 1222   3.610  12.006   1.074
  104GLU    HB2 1223   3.653  12.008   1.231
  104GLU     CG 1224   3.521  11.857   1.185
  104GLU    HG1 1225   3.458  11.906   1.246
  104GLU    HG2 1226   3.557  11.777   1.232
  104GLU     CD 1227   3.442  11.810   1.064
  104GLU    OE1 1228   3.492  11.823   0.950
  104GLU    OE2 1229   3.330  11.760   1.082
  104GLU      C 1230   3.802  11.779   1.229
  104GLU      O 1231   3.826  11.822   1.342
  105LEU      N 1232   3.807  11.648   1.201
  105LEU      H 1233   3.786  11.616   1.108
  105LEU     CA 1234   3.843  11.552   1.305
  105LEU     HA 1235   3.803  11.589   1.389
  105LEU     CB 1236   3.784  11.415   1.273
  105LEU    HB1 1237   3.848  11.347   1.307
  105LEU    HB2 1238   3.777  11.408   1.173
  105LEU     CG 1239   3.646  11.382   1.331
  105LEU     HG 1240   3.648  11.405   1.428
  105LEU    CD1 1241   3.534  11.466   1.271
  105LEU   HD11 1242   3.446  11.440   1.312
  105LEU   HD12 1243   3.551  11.563   1.289
  105LEU   HD13 1244   3.529  11.451   1.172
  105LEU    CD2 1245   3.617  11.234   1.312
  105LEU   HD21 1246   3.527  11.213   1.350
  105LEU   HD22 1247   3.618  11.212   1.214
  105LEU   HD23 1248   3.686  11.180   1.359
  105LEU      C 1249   3.994  11.542   1.323
  105LEU      O 1250   4.041  11.469   1.411
  106VAL      N 1251   4.072  11.614   1.242
  106VAL      H 1252   4.032  11.663   1.164
  106VAL     CA 1253   4.216  11.621   1.267
  106VAL     HA 1254   4.241  11.534   1.308
  106VAL     CB 1255   4.294  11.640   1.136
  106VAL     HB 1256   4.391  11.623   1.153
  106VAL    CG1 1257   4.251  11.540   1.032
  106VAL   HG11 1258   4.303  11.555   0.948
  106VAL   HG12 1259   4.267  11.448   1.066
  106VAL   HG13 1260   4.153  11.552   1.013
  106VAL    CG2 1261   4.284  11.782   1.086
  106VAL   HG21 1262   4.335  11.792   1.001
  106VAL   HG22 1263   4.188  11.805   1.069
  106VAL   HG23 1264   4.321  11.845   1.154
  106VAL      C 1265   4.247  11.732   1.366
  106VAL      O 1266   4.360  11.744   1.414
  107PHE      N 1267   4.148  11.816   1.396
  107PHE      H 1268   4.058  11.804   1.354
  107PHE     CA 1269   4.168  11.926   1.489
  107PHE     HA 1270   4.267  11.936   1.495
  107PHE     CB 1271   4.104  12.055   1.437
  107PHE    HB1 1272   4.109  12.126   1.508
  107PHE    HB2 1273   4.008  12.038   1.415
  107PHE     CG 1274   4.170  12.108   1.314
  107PHE    CD1 1275   4.287  12.181   1.322
  107PHE    HD1 1276   4.328  12.199   1.411
  107PHE    CE1 1277   4.348  12.230   1.209
  107PHE    HE1 1278   4.432  12.283   1.216
  107PHE     CZ 1279   4.291  12.206   1.085
  107PHE     HZ 1280   4.335  12.242   1.002
  107PHE    CE2 1281   4.174  12.134   1.075
  107PHE    HE2 1282   4.133  12.117   0.985
  107PHE    CD2 1283   4.114  12.086   1.189
  107PHE    HD2 1284   4.028  12.035   1.182
  107PHE      C 1285   4.107  11.893   1.625
  107PHE      O 1286   4.085  11.982   1.706
  108GLU      N 1287   4.080  11.765   1.649
  108GLU      H 1288   4.108  11.695   1.583
  108GLU     CA 1289   4.010  11.727   1.770
  108GLU     HA 1290   3.987  11.813   1.816
  108GLU     CB 1291   3.883  11.650   1.736
  108GLU    HB1 1292   3.842  11.616   1.821
  108GLU    HB2 1293   3.907  11.573   1.677
  108GLU     CG 1294   3.780  11.735   1.664
  108GLU    HG1 1295   3.822  11.776   1.583
  108GLU    HG2 1296   3.749  11.808   1.725
  108GLU     CD 1297   3.660  11.655   1.620
  108GLU    OE1 1298   3.661  11.532   1.636
  108GLU    OE2 1299   3.565  11.716   1.566
  108GLU      C 1300   4.100  11.643   1.859
  108GLU      O 1301   4.161  11.546   1.812
  109PRO      N 1302   4.115  11.678   1.986
  109PRO     CD 1303   4.095  11.813   2.041
  109PRO    HD1 1304   3.997  11.836   2.045
  109PRO    HD2 1305   4.142  11.882   1.985
  109PRO     CG 1306   4.155  11.804   2.178
  109PRO    HG1 1307   4.084  11.786   2.246
  109PRO    HG2 1308   4.201  11.890   2.201
  109PRO     CB 1309   4.253  11.692   2.174
  109PRO    HB1 1310   4.265  11.653   2.265
  109PRO    HB2 1311   4.341  11.724   2.139
  109PRO     CA 1312   4.188  11.592   2.079
  109PRO     HA 1313   4.252  11.534   2.030
  109PRO      C 1314   4.096  11.498   2.154
  109PRO      O 1315   3.974  11.517   2.152
  110MET      N 1316   4.152  11.398   2.220
  110MET      H 1317   4.248  11.377   2.205
  110MET     CA 1318   4.074  11.319   2.314
  110MET     HA 1319   3.989  11.295   2.267
  110MET     CB 1320   4.150  11.193   2.354
  110MET    HB1 1321   4.095  11.143   2.421
  110MET    HB2 1322   4.237  11.220   2.395
  110MET     CG 1323   4.180  11.100   2.241
  110MET    HG1 1324   4.232  11.156   2.176
  110MET    HG2 1325   4.090  11.079   2.202
  110MET     SD 1326   4.269  10.954   2.292
  110MET     CE 1327   4.305  10.883   2.134
  110MET    HE1 1328   4.356  10.798   2.146
  110MET    HE2 1329   4.219  10.864   2.086
  110MET    HE3 1330   4.359  10.948   2.080
  110MET      C 1331   4.044  11.402   2.437
  110MET      O 1332   4.127  11.482   2.482
  111THR      N 1333   3.925  11.383   2.493
  111THR      H 1334   3.870  11.305   2.464
  111THR     CA 1335   3.871  11.472   2.595
  111THR     HA 1336   3.932  11.552   2.593
  111THR     CB 1337   3.727  11.509   2.559
  111THR     HB 1338   3.685  11.563   2.632
  111THR    CG2 1339   3.722  11.587   2.429
  111THR   HG21 1340   3.627  11.610   2.407
  111THR   HG22 1341   3.775  11.671   2.438
  111THR   HG23 1342   3.760  11.532   2.355
  111THR    OG1 1343   3.650  11.389   2.545
  111THR    HG1 1344   3.555  11.413   2.521
  111THR      C 1345   3.877  11.415   2.735
  111THR      O 1346   3.853  11.489   2.831
  112SER      N 1347   3.906  11.286   2.751
  112SER      H 1348   3.926  11.231   2.671
  112SER     CA 1349   3.908  11.225   2.883
  112SER     HA 1350   3.825  11.258   2.930
  112SER     CB 1351   3.904  11.074   2.871
  112SER    HB1 1352   3.824  11.046   2.817
  112SER    HB2 1353   3.899  11.032   2.961
  112SER     OG 1354   4.021  11.026   2.806
  112SER     HG 1355   4.016  10.927   2.799
  112SER      C 1356   4.032  11.268   2.960
  112SER      O 1357   4.128  11.319   2.904
  113GLU      N 1358   4.029  11.243   3.091
  113GLU      H 1359   3.950  11.196   3.131
  113GLU     CA 1360   4.140  11.285   3.177
  113GLU     HA 1361   4.162  11.380   3.151
  113GLU     CB 1362   4.096  11.280   3.323
  113GLU    HB1 1363   4.082  11.185   3.348
  113GLU    HB2 1364   4.009  11.329   3.331
  113GLU     CG 1365   4.195  11.342   3.422
  113GLU    HG1 1366   4.207  11.439   3.399
  113GLU    HG2 1367   4.282  11.294   3.415
  113GLU     CD 1368   4.149  11.334   3.565
  113GLU    OE1 1369   4.040  11.279   3.590
  113GLU    OE2 1370   4.222  11.382   3.654
  113GLU      C 1371   4.264  11.200   3.153
  113GLU      O 1372   4.376  11.245   3.176
  114LEU      N 1373   4.246  11.079   3.101
  114LEU      H 1374   4.155  11.052   3.070
  114LEU     CA 1375   4.357  10.986   3.089
  114LEU     HA 1376   4.414  10.999   3.170
  114LEU     CB 1377   4.303  10.844   3.085
  114LEU    HB1 1378   4.257  10.833   2.996
  114LEU    HB2 1379   4.235  10.837   3.158
  114LEU     CG 1380   4.398  10.726   3.101
  114LEU     HG 1381   4.470  10.731   3.032
  114LEU    CD1 1382   4.463  10.729   3.237
  114LEU   HD11 1383   4.525  10.652   3.246
  114LEU   HD12 1384   4.514  10.814   3.247
  114LEU   HD13 1385   4.392  10.724   3.308
  114LEU    CD2 1386   4.322  10.598   3.082
  114LEU   HD21 1387   4.384  10.521   3.092
  114LEU   HD22 1388   4.249  10.592   3.150
  114LEU   HD23 1389   4.281  10.597   2.990
  114LEU      C 1390   4.442  11.017   2.967
  114LEU      O 1391   4.565  11.004   2.972
  115TYR      N 1392   4.380  11.057   2.856
  115TYR      H 1393   4.280  11.068   2.858
  115TYR     CA 1394   4.451  11.086   2.732
  115TYR     HA 1395   4.547  11.084   2.757
  115TYR     CB 1396   4.423  10.981   2.626
  115TYR    HB1 1397   4.466  11.010   2.541
  115TYR    HB2 1398   4.324  10.976   2.612
  115TYR     CG 1399   4.473  10.844   2.660
  115TYR    CD1 1400   4.606  10.811   2.646
  115TYR    HD1 1401   4.670  10.880   2.612
  115TYR    CE1 1402   4.651  10.685   2.678
  115TYR    HE1 1403   4.747  10.663   2.668
  115TYR     CZ 1404   4.562  10.591   2.723
  115TYR     OH 1405   4.605  10.465   2.754
  115TYR     HH 1406   4.527  10.410   2.785
  115TYR    CE2 1407   4.429  10.621   2.736
  115TYR    HE2 1408   4.364  10.552   2.768
  115TYR    CD2 1409   4.385  10.747   2.704
  115TYR    HD2 1410   4.287  10.769   2.713
  115TYR      C 1411   4.414  11.223   2.678
  115TYR      O 1412   4.392  11.240   2.558
  116GLU      N 1413   4.407  11.323   2.766
  116GLU      H 1414   4.428  11.305   2.862
  116GLU     CA 1415   4.370  11.458   2.728
  116GLU     HA 1416   4.282  11.450   2.681
  116GLU     CB 1417   4.358  11.544   2.853
  116GLU    HB1 1418   4.449  11.555   2.892
  116GLU    HB2 1419   4.299  11.497   2.918
  116GLU     CG 1420   4.301  11.681   2.832
  116GLU    HG1 1421   4.209  11.673   2.792
  116GLU    HG2 1422   4.360  11.732   2.769
  116GLU     CD 1423   4.291  11.757   2.962
  116GLU    OE1 1424   4.338  11.705   3.065
  116GLU    OE2 1425   4.237  11.869   2.961
  116GLU      C 1426   4.472  11.519   2.633
  116GLU      O 1427   4.593  11.503   2.649
  117GLY      N 1428   4.422  11.588   2.531
  117GLY      H 1429   4.322  11.591   2.518
  117GLY     CA 1430   4.507  11.659   2.439
  117GLY    HA1 1431   4.584  11.695   2.492
  117GLY    HA2 1432   4.453  11.736   2.403
  117GLY      C 1433   4.560  11.577   2.324
  117GLY      O 1434   4.608  11.636   2.226
  118GLN      N 1435   4.552  11.445   2.331
  118GLN      H 1436   4.505  11.404   2.409
  118GLN     CA 1437   4.609  11.359   2.228
  118GLN     HA 1438   4.701  11.393   2.209
  118GLN     CB 1439   4.615  11.216   2.279
  118GLN    HB1 1440   4.521  11.183   2.291
  118GLN    HB2 1441   4.662  11.216   2.367
  118GLN     CG 1442   4.687  11.121   2.186
  118GLN    HG1 1443   4.780  11.154   2.173
  118GLN    HG2 1444   4.639  11.120   2.098
  118GLN     CD 1445   4.691  10.980   2.241
  118GLN    OE1 1446   4.759  10.894   2.188
  118GLN    NE2 1447   4.614  10.956   2.345
  118GLN   HE21 1448   4.557  11.029   2.383
  118GLN   HE22 1449   4.612  10.865   2.386
  118GLN      C 1450   4.525  11.367   2.102
  118GLN      O 1451   4.406  11.333   2.104
  119THR      N 1452   4.585  11.414   1.994
  119THR      H 1453   4.677  11.451   2.002
  119THR     CA 1454   4.520  11.414   1.864
  119THR     HA 1455   4.421  11.414   1.882
  119THR     CB 1456   4.555  11.539   1.783
  119THR     HB 1457   4.504  11.541   1.697
  119THR    CG2 1458   4.526  11.664   1.863
  119THR   HG21 1459   4.549  11.745   1.808
  119THR   HG22 1460   4.428  11.667   1.886
  119THR   HG23 1461   4.580  11.664   1.947
  119THR    OG1 1462   4.694  11.537   1.749
  119THR    HG1 1463   4.716  11.619   1.696
  119THR      C 1464   4.564  11.290   1.789
  119THR      O 1465   4.645  11.211   1.836
  120ALA      N 1466   4.510  11.274   1.667
  120ALA      H 1467   4.441  11.339   1.634
  120ALA     CA 1468   4.551  11.162   1.583
  120ALA     HA 1469   4.553  11.082   1.643
  120ALA     CB 1470   4.450  11.142   1.470
  120ALA    HB1 1471   4.478  11.066   1.413
  120ALA    HB2 1472   4.359  11.123   1.509
  120ALA    HB3 1473   4.445  11.225   1.414
  120ALA      C 1474   4.690  11.184   1.527
  120ALA      O 1475   4.751  11.090   1.474
  121LEU      N 1476   4.742  11.306   1.535
  121LEU      H 1477   4.684  11.382   1.567
  121LEU     CA 1478   4.879  11.332   1.498
  121LEU     HA 1479   4.890  11.291   1.407
  121LEU     CB 1480   4.903  11.483   1.493
  121LEU    HB1 1481   4.898  11.519   1.586
  121LEU    HB2 1482   4.830  11.525   1.438
  121LEU     CG 1483   5.037  11.524   1.433
  121LEU     HG 1484   5.114  11.486   1.483
  121LEU    CD1 1485   5.037  11.475   1.294
  121LEU   HD11 1486   5.123  11.500   1.250
  121LEU   HD12 1487   5.026  11.376   1.294
  121LEU   HD13 1488   4.961  11.517   1.244
  121LEU    CD2 1489   5.051  11.674   1.435
  121LEU   HD21 1490   5.139  11.700   1.395
  121LEU   HD22 1491   4.977  11.716   1.381
  121LEU   HD23 1492   5.046  11.707   1.529
  121LEU      C 1493   4.976  11.266   1.595
  121LEU      O 1494   5.078  11.210   1.553
  122HIE      N 1495   4.945  11.271   1.725
  122HIE      H 1496   4.864  11.323   1.754
  122HIE     CA 1497   5.026  11.203   1.826
  122HIE     HA 1498   5.118  11.241   1.816
  122HIE     CB 1499   4.970  11.231   1.965
  122HIE    HB1 1500   5.017  11.173   2.031
  122HIE    HB2 1501   4.872  11.210   1.965
  122HIE     CG 1502   4.986  11.373   2.009
  122HIE    ND1 1503   4.885  11.466   2.001
  122HIE    CE1 1504   4.929  11.582   2.046
  122HIE    HE1 1505   4.876  11.667   2.050
  122HIE    NE2 1506   5.054  11.567   2.084
  122HIE    HE2 1507   5.111  11.639   2.122
  122HIE    CD2 1508   5.092  11.438   2.063
  122HIE    HD2 1509   5.181  11.399   2.083
  122HIE      C 1510   5.029  11.052   1.802
  122HIE      O 1511   5.133  10.988   1.820
  123ILE      N 1512   4.917  10.995   1.758
  123ILE      H 1513   4.840  11.053   1.730
  123ILE     CA 1514   4.904  10.850   1.749
  123ILE     HA 1515   4.946  10.812   1.831
  123ILE     CB 1516   4.756  10.812   1.744
  123ILE     HB 1517   4.719  10.843   1.656
  123ILE    CG2 1518   4.740  10.663   1.757
  123ILE   HG21 1519   4.642  10.640   1.753
  123ILE   HG22 1520   4.787  10.618   1.682
  123ILE   HG23 1521   4.778  10.633   1.844
  123ILE    CG1 1522   4.679  10.877   1.857
  123ILE   HG11 1523   4.704  10.974   1.862
  123ILE   HG12 1524   4.703  10.832   1.943
  123ILE     CD 1525   4.531  10.868   1.839
  123ILE    HD1 1526   4.485  10.913   1.916
  123ILE    HD2 1527   4.504  10.914   1.754
  123ILE    HD3 1528   4.503  10.772   1.835
  123ILE      C 1529   4.979  10.797   1.628
  123ILE      O 1530   5.044  10.692   1.635
  124ALA      N 1531   4.969  10.867   1.515
  124ALA      H 1532   4.916  10.953   1.514
  124ALA     CA 1533   5.034  10.821   1.392
  124ALA     HA 1534   5.007  10.726   1.380
  124ALA     CB 1535   4.986  10.904   1.274
  124ALA    HB1 1536   5.030  10.873   1.190
  124ALA    HB2 1537   4.886  10.895   1.264
  124ALA    HB3 1538   5.008  11.001   1.289
  124ALA      C 1539   5.185  10.829   1.404
  124ALA      O 1540   5.258  10.751   1.342
  125VAL      N 1541   5.234  10.923   1.485
  125VAL      H 1542   5.170  10.985   1.531
  125VAL     CA 1543   5.377  10.938   1.508
  125VAL     HA 1544   5.422  10.932   1.419
  125VAL     CB 1545   5.404  11.076   1.568
  125VAL     HB 1546   5.341  11.093   1.644
  125VAL    CG1 1547   5.540  11.084   1.621
  125VAL   HG11 1548   5.555  11.175   1.660
  125VAL   HG12 1549   5.552  11.015   1.692
  125VAL   HG13 1550   5.605  11.068   1.547
  125VAL    CG2 1551   5.387  11.182   1.462
  125VAL   HG21 1552   5.404  11.272   1.502
  125VAL   HG22 1553   5.451  11.166   1.387
  125VAL   HG23 1554   5.293  11.179   1.426
  125VAL      C 1555   5.430  10.824   1.595
  125VAL      O 1556   5.534  10.764   1.564
  126VAL      N 1557   5.358  10.790   1.701
  126VAL      H 1558   5.272  10.839   1.719
  126VAL     CA 1559   5.400  10.684   1.793
  126VAL     HA 1560   5.495  10.701   1.816
  126VAL     CB 1561   5.314  10.691   1.920
  126VAL     HB 1562   5.217  10.693   1.893
  126VAL    CG1 1563   5.338  10.575   2.011
  126VAL   HG11 1564   5.280  10.584   2.092
  126VAL   HG12 1565   5.315  10.490   1.963
  126VAL   HG13 1566   5.434  10.574   2.038
  126VAL    CG2 1567   5.349  10.812   1.996
  126VAL   HG21 1568   5.293  10.817   2.079
  126VAL   HG22 1569   5.445  10.809   2.021
  126VAL   HG23 1570   5.332  10.893   1.939
  126VAL      C 1571   5.394  10.548   1.725
  126VAL      O 1572   5.481  10.462   1.746
  127ASN      N 1573   5.297  10.528   1.636
  127ASN      H 1574   5.228  10.599   1.621
  127ASN     CA 1575   5.290  10.405   1.560
  127ASN     HA 1576   5.315  10.336   1.627
  127ASN     CB 1577   5.148  10.385   1.506
  127ASN    HB1 1578   5.150  10.316   1.434
  127ASN    HB2 1579   5.115  10.472   1.468
  127ASN     CG 1580   5.051  10.340   1.612
  127ASN    OD1 1581   4.939  10.387   1.618
  127ASN    ND2 1582   5.095  10.248   1.697
  127ASN   HD21 1583   5.188  10.213   1.688
  127ASN   HD22 1584   5.035  10.215   1.769
  127ASN      C 1585   5.389  10.400   1.444
  127ASN      O 1586   5.402  10.294   1.382
  128GLN      N 1587   5.457  10.512   1.416
  128GLN      H 1588   5.446  10.590   1.478
  128GLN     CA 1589   5.546  10.530   1.301
  128GLN     HA 1590   5.572  10.627   1.304
  128GLN     CB 1591   5.672  10.446   1.313
  128GLN    HB1 1592   5.722  10.452   1.226
  128GLN    HB2 1593   5.645  10.352   1.330
  128GLN     CG 1594   5.765  10.489   1.424
  128GLN    HG1 1595   5.713  10.494   1.510
  128GLN    HG2 1596   5.802  10.580   1.402
  128GLN     CD 1597   5.879  10.393   1.441
  128GLN    OE1 1598   5.884  10.289   1.376
  128GLN    NE2 1599   5.972  10.425   1.530
  128GLN   HE21 1600   5.964  10.510   1.582
  128GLN   HE22 1601   6.050  10.365   1.545
  128GLN      C 1602   5.473  10.502   1.170
  128GLN      O 1603   5.529  10.443   1.077
  129ASN      N 1604   5.347  10.545   1.162
  129ASN      H 1605   5.304  10.587   1.242
  129ASN     CA 1606   5.269  10.533   1.039
  129ASN     HA 1607   5.298  10.452   0.988
  129ASN     CB 1608   5.122  10.513   1.070
  129ASN    HB1 1609   5.084  10.600   1.104
  129ASN    HB2 1610   5.113  10.443   1.140
  129ASN     CG 1611   5.041  10.470   0.949
  129ASN    OD1 1612   5.093  10.458   0.838
  129ASN    ND2 1613   4.912  10.448   0.970
  129ASN   HD21 1614   4.873  10.460   1.061
  129ASN   HD22 1615   4.853  10.420   0.894
  129ASN      C 1616   5.294  10.661   0.960
  129ASN      O 1617   5.234  10.765   0.982
  130MET      N 1618   5.388  10.651   0.865
  130MET      H 1619   5.424  10.562   0.839
  130MET     CA 1620   5.437  10.772   0.800
  130MET     HA 1621   5.434  10.844   0.870
  130MET     CB 1622   5.581  10.752   0.752
  130MET    HB1 1623   5.580  10.693   0.671
  130MET    HB2 1624   5.633  10.709   0.825
  130MET     CG 1625   5.649  10.883   0.715
  130MET    HG1 1626   5.634  10.942   0.794
  130MET    HG2 1627   5.596  10.918   0.637
  130MET     SD 1628   5.823  10.868   0.675
  130MET     CE 1629   5.857  11.035   0.618
  130MET    HE1 1630   5.953  11.043   0.591
  130MET    HE2 1631   5.799  11.056   0.539
  130MET    HE3 1632   5.837  11.100   0.691
  130MET      C 1633   5.345  10.815   0.686
  130MET      O 1634   5.332  10.935   0.658
  131ASN      N 1635   5.277  10.719   0.623
  131ASN      H 1636   5.295  10.624   0.645
  131ASN     CA 1637   5.177  10.751   0.522
  131ASN     HA 1638   5.224  10.812   0.458
  131ASN     CB 1639   5.130  10.625   0.450
  131ASN    HB1 1640   5.050  10.648   0.394
  131ASN    HB2 1641   5.104  10.557   0.518
  131ASN     CG 1642   5.236  10.567   0.361
  131ASN    OD1 1643   5.307  10.639   0.293
  131ASN    ND2 1644   5.246  10.435   0.360
  131ASN   HD21 1645   5.184  10.380   0.416
  131ASN   HD22 1646   5.314  10.391   0.303
  131ASN      C 1647   5.057  10.823   0.584
  131ASN      O 1648   4.993  10.906   0.520
  132LEU      N 1649   5.027  10.792   0.710
  132LEU      H 1650   5.080  10.723   0.758
  132LEU     CA 1651   4.917  10.859   0.778
  132LEU     HA 1652   4.844  10.870   0.709
  132LEU     CB 1653   4.868  10.773   0.894
  132LEU    HB1 1654   4.947  10.756   0.952
  132LEU    HB2 1655   4.836  10.687   0.854
  132LEU     CG 1656   4.756  10.824   0.985
  132LEU     HG 1657   4.785  10.907   1.033
  132LEU    CD1 1658   4.634  10.861   0.905
  132LEU   HD11 1659   4.562  10.894   0.966
  132LEU   HD12 1660   4.657  10.933   0.840
  132LEU   HD13 1661   4.601  10.781   0.855
  132LEU    CD2 1662   4.723  10.716   1.085
  132LEU   HD21 1663   4.649  10.748   1.145
  132LEU   HD22 1664   4.693  10.634   1.036
  132LEU   HD23 1665   4.804  10.695   1.139
  132LEU      C 1666   4.957  10.997   0.826
  132LEU      O 1667   4.876  11.090   0.823
  133VAL      N 1668   5.082  11.014   0.870
  133VAL      H 1669   5.148  10.940   0.863
  133VAL     CA 1670   5.121  11.141   0.928
  133VAL     HA 1671   5.040  11.174   0.978
  133VAL     CB 1672   5.238  11.122   1.028
  133VAL     HB 1673   5.216  11.044   1.086
  133VAL    CG1 1674   5.368  11.090   0.960
  133VAL   HG11 1675   5.439  11.079   1.029
  133VAL   HG12 1676   5.358  11.006   0.908
  133VAL   HG13 1677   5.392  11.165   0.898
  133VAL    CG2 1678   5.255  11.243   1.116
  133VAL   HG21 1679   5.331  11.228   1.179
  133VAL   HG22 1680   5.274  11.323   1.059
  133VAL   HG23 1681   5.171  11.259   1.168
  133VAL      C 1682   5.153  11.242   0.818
  133VAL      O 1683   5.138  11.364   0.838
  134ARG      N 1684   5.192  11.195   0.699
  134ARG      H 1685   5.215  11.099   0.689
  134ARG     CA 1686   5.200  11.285   0.584
  134ARG     HA 1687   5.253  11.364   0.615
  134ARG     CB 1688   5.270  11.217   0.467
  134ARG    HB1 1689   5.250  11.270   0.384
  134ARG    HB2 1690   5.233  11.125   0.458
  134ARG     CG 1691   5.419  11.206   0.480
  134ARG    HG1 1692   5.440  11.134   0.546
  134ARG    HG2 1693   5.455  11.294   0.513
  134ARG     CD 1694   5.483  11.173   0.347
  134ARG    HD1 1695   5.582  11.172   0.357
  134ARG    HD2 1696   5.457  11.242   0.279
  134ARG     NE 1697   5.441  11.043   0.297
  134ARG     HE 1698   5.357  11.039   0.243
  134ARG     CZ 1699   5.508  10.930   0.319
  134ARG    NH1 1700   5.621  10.932   0.387
  134ARG   HH11 1701   5.656  11.019   0.422
  134ARG   HH12 1702   5.671  10.847   0.403
  134ARG    NH2 1703   5.463  10.816   0.270
  134ARG   HH21 1704   5.378  10.815   0.216
  134ARG   HH22 1705   5.513  10.732   0.286
  134ARG      C 1706   5.061  11.331   0.541
  134ARG      O 1707   5.043  11.445   0.497
  135ALA      N 1708   4.962  11.243   0.555
  135ALA      H 1709   4.981  11.152   0.590
  135ALA     CA 1710   4.825  11.280   0.519
  135ALA     HA 1711   4.830  11.326   0.430
  135ALA     CB 1712   4.738  11.155   0.509
  135ALA    HB1 1713   4.644  11.182   0.484
  135ALA    HB2 1714   4.775  11.095   0.439
  135ALA    HB3 1715   4.737  11.108   0.597
  135ALA      C 1716   4.767  11.377   0.620
  135ALA      O 1717   4.683  11.461   0.585
  136LEU      N 1718   4.810  11.368   0.746
  136LEU      H 1719   4.875  11.297   0.771
  136LEU     CA 1720   4.761  11.462   0.847
  136LEU     HA 1721   4.662  11.473   0.831
  136LEU     CB 1722   4.787  11.405   0.986
  136LEU    HB1 1723   4.770  11.478   1.053
  136LEU    HB2 1724   4.882  11.377   0.990
  136LEU     CG 1725   4.700  11.285   1.023
  136LEU     HG 1726   4.706  11.216   0.952
  136LEU    CD1 1727   4.747  11.222   1.151
  136LEU   HD11 1728   4.688  11.144   1.173
  136LEU   HD12 1729   4.841  11.191   1.140
  136LEU   HD13 1730   4.742  11.290   1.225
  136LEU    CD2 1731   4.557  11.329   1.035
  136LEU   HD21 1732   4.499  11.251   1.059
  136LEU   HD22 1733   4.549  11.399   1.106
  136LEU   HD23 1734   4.526  11.367   0.948
  136LEU      C 1735   4.826  11.598   0.831
  136LEU      O 1736   4.760  11.701   0.848
  137LEU      N 1737   4.955  11.601   0.797
  137LEU      H 1738   5.005  11.516   0.784
  137LEU     CA 1739   5.023  11.729   0.778
  137LEU     HA 1740   4.995  11.785   0.856
  137LEU     CB 1741   5.174  11.712   0.780
  137LEU    HB1 1742   5.212  11.778   0.715
  137LEU    HB2 1743   5.193  11.620   0.749
  137LEU     CG 1744   5.246  11.732   0.913
  137LEU     HG 1745   5.344  11.724   0.895
  137LEU    CD1 1746   5.212  11.869   0.970
  137LEU   HD11 1747   5.259  11.882   1.057
  137LEU   HD12 1748   5.240  11.940   0.906
  137LEU   HD13 1749   5.113  11.876   0.984
  137LEU    CD2 1750   5.219  11.626   1.013
  137LEU   HD21 1751   5.269  11.646   1.097
  137LEU   HD22 1752   5.121  11.623   1.033
  137LEU   HD23 1753   5.248  11.538   0.976
  137LEU      C 1754   4.978  11.797   0.649
  137LEU      O 1755   4.992  11.919   0.634
  138ALA      N 1756   4.923  11.720   0.555
  138ALA      H 1757   4.923  11.621   0.566
  138ALA     CA 1758   4.863  11.779   0.437
  138ALA     HA 1759   4.930  11.845   0.403
  138ALA     CB 1760   4.837  11.672   0.332
  138ALA    HB1 1761   4.795  11.714   0.251
  138ALA    HB2 1762   4.923  11.629   0.306
  138ALA    HB3 1763   4.774  11.604   0.369
  138ALA      C 1764   4.734  11.853   0.472
  138ALA      O 1765   4.689  11.940   0.396
  139ARG      N 1766   4.674  11.819   0.585
  139ARG      H 1767   4.716  11.749   0.642
  139ARG     CA 1768   4.549  11.879   0.630
  139ARG     HA 1769   4.517  11.936   0.553
  139ARG     CB 1770   4.449  11.768   0.663
  139ARG    HB1 1771   4.366  11.809   0.701
  139ARG    HB2 1772   4.489  11.707   0.730
  139ARG     CG 1773   4.411  11.687   0.542
  139ARG    HG1 1774   4.492  11.642   0.506
  139ARG    HG2 1775   4.373  11.749   0.472
  139ARG     CD 1776   4.308  11.582   0.576
  139ARG    HD1 1777   4.225  11.627   0.610
  139ARG    HD2 1778   4.344  11.521   0.646
  139ARG     NE 1779   4.272  11.502   0.460
  139ARG     HE 1780   4.323  11.418   0.443
  139ARG     CZ 1781   4.175  11.534   0.376
  139ARG    NH1 1782   4.147  11.456   0.272
  139ARG   HH11 1783   4.199  11.373   0.257
  139ARG   HH12 1784   4.073  11.482   0.209
  139ARG    NH2 1785   4.104  11.645   0.396
  139ARG   HH21 1786   4.124  11.704   0.474
  139ARG   HH22 1787   4.030  11.670   0.333
  139ARG      C 1788   4.567  11.972   0.748
  139ARG      O 1789   4.472  11.986   0.827
  140ARG      N 1790   4.684  12.036   0.756
  140ARG      H 1791   4.748  12.020   0.681
  140ARG     CA 1792   4.728  12.128   0.863
  140ARG     HA 1793   4.827  12.127   0.856
  140ARG     CB 1794   4.679  12.273   0.838
  140ARG    HB1 1795   4.717  12.302   0.750
  140ARG    HB2 1796   4.716  12.330   0.911
  140ARG     CG 1797   4.529  12.305   0.832
  140ARG    HG1 1798   4.513  12.396   0.872
  140ARG    HG2 1799   4.479  12.237   0.885
  140ARG     CD 1800   4.473  12.306   0.691
  140ARG    HD1 1801   4.484  12.216   0.649
  140ARG    HD2 1802   4.520  12.375   0.636
  140ARG     NE 1803   4.331  12.339   0.691
  140ARG     HE 1804   4.265  12.265   0.704
  140ARG     CZ 1805   4.283  12.462   0.674
  140ARG    NH1 1806   4.152  12.482   0.675
  140ARG   HH11 1807   4.089  12.405   0.688
  140ARG   HH12 1808   4.115  12.575   0.662
  140ARG    NH2 1809   4.365  12.565   0.656
  140ARG   HH21 1810   4.464  12.551   0.655
  140ARG   HH22 1811   4.327  12.657   0.643
  140ARG      C 1812   4.694  12.077   1.004
  140ARG      O 1813   4.626  12.142   1.084
  141ALA      N 1814   4.745  11.958   1.036
  141ALA      H 1815   4.791  11.904   0.966
  141ALA     CA 1816   4.734  11.907   1.172
  141ALA     HA 1817   4.638  11.920   1.199
  141ALA     CB 1818   4.769  11.759   1.176
  141ALA    HB1 1819   4.761  11.726   1.270
  141ALA    HB2 1820   4.706  11.709   1.117
  141ALA    HB3 1821   4.862  11.746   1.144
  141ALA      C 1822   4.827  11.986   1.264
  141ALA      O 1823   4.942  12.014   1.229
  142SER      N 1824   4.776  12.021   1.382
  142SER      H 1825   4.685  11.988   1.408
  142SER     CA 1826   4.850  12.107   1.473
  142SER     HA 1827   4.882  12.183   1.416
  142SER     CB 1828   4.758  12.156   1.585
  142SER    HB1 1829   4.716  12.079   1.633
  142SER    HB2 1830   4.686  12.216   1.548
  142SER     OG 1831   4.829  12.231   1.681
  142SER     HG 1832   4.766  12.262   1.752
  142SER      C 1833   4.970  12.035   1.533
  142SER      O 1834   4.954  11.943   1.614
  143VAL      N 1835   5.090  12.078   1.494
  143VAL      H 1836   5.095  12.153   1.428
  143VAL     CA 1837   5.213  12.019   1.545
  143VAL     HA 1838   5.190  11.923   1.553
  143VAL     CB 1839   5.329  12.040   1.447
  143VAL     HB 1840   5.414  12.008   1.487
  143VAL    CG1 1841   5.304  11.962   1.321
  143VAL   HG11 1842   5.379  11.977   1.257
  143VAL   HG12 1843   5.296  11.865   1.343
  143VAL   HG13 1844   5.218  11.994   1.279
  143VAL    CG2 1845   5.343  12.188   1.415
  143VAL   HG21 1846   5.418  12.202   1.351
  143VAL   HG22 1847   5.258  12.222   1.374
  143VAL   HG23 1848   5.361  12.239   1.499
  143VAL      C 1849   5.252  12.074   1.682
  143VAL      O 1850   5.354  12.031   1.737
  144SER      N 1851   5.174  12.166   1.737
  144SER      H 1852   5.096  12.201   1.684
  144SER     CA 1853   5.197  12.219   1.870
  144SER     HA 1854   5.285  12.182   1.897
  144SER     CB 1855   5.201  12.371   1.865
  144SER    HB1 1856   5.269  12.403   1.799
  144SER    HB2 1857   5.221  12.409   1.955
  144SER     OG 1858   5.076  12.424   1.824
  144SER     HG 1859   5.081  12.524   1.821
  144SER      C 1860   5.092  12.173   1.970
  144SER      O 1861   5.072  12.240   2.072
  145ALA      N 1862   5.024  12.062   1.942
  145ALA      H 1863   5.044  12.011   1.859
  145ALA     CA 1864   4.919  12.015   2.032
  145ALA     HA 1865   4.870  12.097   2.063
  145ALA     CB 1866   4.824  11.922   1.957
  145ALA    HB1 1867   4.752  11.891   2.019
  145ALA    HB2 1868   4.782  11.972   1.881
  145ALA    HB3 1869   4.875  11.844   1.922
  145ALA      C 1870   4.979  11.944   2.152
  145ALA      O 1871   5.067  11.859   2.139
  146ARG      N 1872   4.928  11.978   2.270
  146ARG      H 1873   4.849  12.040   2.272
  146ARG     CA 1874   4.982  11.930   2.396
  146ARG     HA 1875   5.074  11.900   2.375
  146ARG     CB 1876   4.984  12.042   2.500
  146ARG    HB1 1877   5.015  12.005   2.587
  146ARG    HB2 1878   4.891  12.077   2.511
  146ARG     CG 1879   5.072  12.158   2.467
  146ARG    HG1 1880   5.040  12.200   2.382
  146ARG    HG2 1881   5.166  12.127   2.456
  146ARG     CD 1882   5.065  12.259   2.579
  146ARG    HD1 1883   4.969  12.283   2.597
  146ARG    HD2 1884   5.115  12.342   2.553
  146ARG     NE 1885   5.123  12.206   2.701
  146ARG     HE 1886   5.172  12.120   2.695
  146ARG     CZ 1887   5.115  12.264   2.820
  146ARG    NH1 1888   5.050  12.379   2.833
  146ARG   HH11 1889   5.007  12.422   2.753
  146ARG   HH12 1890   5.043  12.424   2.922
  146ARG    NH2 1891   5.172  12.207   2.925
  146ARG   HH21 1892   5.220  12.121   2.914
  146ARG   HH22 1893   5.166  12.251   3.015
  146ARG      C 1894   4.898  11.815   2.449
  146ARG      O 1895   4.787  11.836   2.497
  147ALA      N 1896   4.954  11.694   2.443
  147ALA      H 1897   5.041  11.683   2.395
  147ALA     CA 1898   4.890  11.578   2.505
  147ALA     HA 1899   4.792  11.583   2.483
  147ALA     CB 1900   4.947  11.448   2.449
  147ALA    HB1 1901   4.901  11.371   2.493
  147ALA    HB2 1902   4.931  11.445   2.350
  147ALA    HB3 1903   5.045  11.445   2.467
  147ALA      C 1904   4.909  11.585   2.655
  147ALA      O 1905   5.006  11.531   2.709
  148THR      N 1906   4.816  11.651   2.725
  148THR      H 1907   4.735  11.687   2.677
  148THR     CA 1908   4.827  11.673   2.868
  148THR     HA 1909   4.923  11.658   2.887
  148THR     CB 1910   4.784  11.816   2.902
  148THR     HB 1911   4.784  11.832   3.001
  148THR    CG2 1912   4.875  11.915   2.833
  148THR   HG21 1913   4.846  12.009   2.856
  148THR   HG22 1914   4.969  11.901   2.863
  148THR   HG23 1915   4.869  11.902   2.734
  148THR    OG1 1916   4.650  11.837   2.858
  148THR    HG1 1917   4.621  11.931   2.880
  148THR      C 1918   4.746  11.574   2.950
  148THR      O 1919   4.695  11.609   3.057
  149GLY      N 1920   4.733  11.450   2.904
  149GLY      H 1921   4.774  11.425   2.817
  149GLY     CA 1922   4.659  11.351   2.979
  149GLY    HA1 1923   4.623  11.284   2.914
  149GLY    HA2 1924   4.582  11.398   3.023
  149GLY      C 1925   4.743  11.281   3.083
  149GLY      O 1926   4.866  11.285   3.079
  150THR      N 1927   4.674  11.213   3.175
  150THR      H 1928   4.575  11.203   3.163
  150THR     CA 1929   4.739  11.154   3.292
  150THR     HA 1930   4.797  11.225   3.331
  150THR     CB 1931   4.632  11.111   3.393
  150THR     HB 1932   4.581  11.033   3.358
  150THR    CG2 1933   4.693  11.079   3.527
  150THR   HG21 1934   4.621  11.052   3.590
  150THR   HG22 1935   4.758  11.005   3.517
  150THR   HG23 1936   4.739  11.160   3.562
  150THR    OG1 1937   4.541  11.219   3.412
  150THR    HG1 1938   4.470  11.193   3.478
  150THR      C 1939   4.828  11.037   3.252
  150THR      O 1940   4.928  11.007   3.319
  151ALA      N 1941   4.796  10.972   3.140
  151ALA      H 1942   4.714  10.999   3.089
  151ALA     CA 1943   4.879  10.863   3.092
  151ALA     HA 1944   4.907  10.816   3.175
  151ALA     CB 1945   4.799  10.770   3.002
  151ALA    HB1 1946   4.857  10.696   2.970
  151ALA    HB2 1947   4.722  10.732   3.053
  151ALA    HB3 1948   4.764  10.822   2.923
  151ALA      C 1949   5.002  10.913   3.018
  151ALA      O 1950   5.080  10.833   2.965
  152PHE      N 1951   5.022  11.044   3.010
  152PHE      H 1952   4.953  11.108   3.047
  152PHE     CA 1953   5.142  11.096   2.948
  152PHE     HA 1954   5.186  11.014   2.912
  152PHE     CB 1955   5.107  11.194   2.837
  152PHE    HB1 1956   5.191  11.232   2.798
  152PHE    HB2 1957   5.052  11.269   2.875
  152PHE     CG 1958   5.029  11.132   2.726
  152PHE    CD1 1959   5.089  11.042   2.641
  152PHE    HD1 1960   5.185  11.019   2.653
  152PHE    CE1 1961   5.017  10.984   2.539
  152PHE    HE1 1962   5.060  10.917   2.479
  152PHE     CZ 1963   4.886  11.018   2.520
  152PHE     HZ 1964   4.833  10.976   2.446
  152PHE    CE2 1965   4.826  11.110   2.603
  152PHE    HE2 1966   4.730  11.136   2.589
  152PHE    CD2 1967   4.897  11.167   2.705
  152PHE    HD2 1968   4.853  11.235   2.764
  152PHE      C 1969   5.237  11.162   3.046
  152PHE      O 1970   5.343  11.209   3.005
  153ARG      N 1971   5.201  11.169   3.174
  153ARG      H 1972   5.111  11.134   3.202
  153ARG     CA 1973   5.290  11.227   3.274
  153ARG     HA 1974   5.325  11.311   3.231
  153ARG     CB 1975   5.215  11.262   3.403
  153ARG    HB1 1976   5.279  11.258   3.479
  153ARG    HB2 1977   5.143  11.194   3.416
  153ARG     CG 1978   5.150  11.399   3.406
  153ARG    HG1 1979   5.211  11.465   3.362
  153ARG    HG2 1980   5.134  11.426   3.501
  153ARG     CD 1981   5.019  11.402   3.335
  153ARG    HD1 1982   4.958  11.334   3.375
  153ARG    HD2 1983   5.033  11.381   3.238
  153ARG     NE 1984   4.953  11.531   3.343
  153ARG     HE 1985   4.974  11.599   3.272
  153ARG     CZ 1986   4.866  11.566   3.438
  153ARG    NH1 1987   4.812  11.687   3.436
  153ARG   HH11 1988   4.836  11.752   3.363
  153ARG   HH12 1989   4.746  11.714   3.507
  153ARG    NH2 1990   4.832  11.480   3.533
  153ARG   HH21 1991   4.871  11.389   3.534
  153ARG   HH22 1992   4.766  11.507   3.604
  153ARG      C 1993   5.404  11.131   3.306
  153ARG      O 1994   5.396  11.010   3.284
  154ARG      N 1995   5.512  11.187   3.358
  154ARG      H 1996   5.517  11.287   3.364
  154ARG     CA 1997   5.624  11.106   3.406
  154ARG     HA 1998   5.638  11.031   3.342
  154ARG     CB 1999   5.752  11.187   3.408
  154ARG    HB1 2000   5.742  11.262   3.473
  154ARG    HB2 2001   5.768  11.225   3.317
  154ARG     CG 2002   5.870  11.106   3.447
  154ARG    HG1 2003   5.887  11.038   3.376
  154ARG    HG2 2004   5.851  11.061   3.534
  154ARG     CD 2005   5.991  11.191   3.462
  154ARG    HD1 2006   5.973  11.264   3.528
  154ARG    HD2 2007   6.014  11.232   3.374
  154ARG     NE 2008   6.103  11.110   3.509
  154ARG     HE 2009   6.088  11.012   3.517
  154ARG     CZ 2010   6.221  11.158   3.541
  154ARG    NH1 2011   6.243  11.288   3.533
  154ARG   HH11 2012   6.170  11.350   3.503
  154ARG   HH12 2013   6.332  11.326   3.557
  154ARG    NH2 2014   6.316  11.077   3.583
  154ARG   HH21 2015   6.298  10.979   3.590
  154ARG   HH22 2016   6.405  11.114   3.607
  154ARG      C 2017   5.587  11.054   3.545
  154ARG      O 2018   5.594  11.126   3.644
  155SER      N 2019   5.547  10.929   3.551
  155SER      H 2020   5.554  10.873   3.468
  155SER     CA 2021   5.493  10.868   3.671
  155SER     HA 2022   5.520  10.927   3.747
  155SER     CB 2023   5.340  10.860   3.664
  155SER    HB1 2024   5.303  10.815   3.745
  155SER    HB2 2025   5.310  10.812   3.582
  155SER     OG 2026   5.283  10.989   3.659
  155SER     HG 2027   5.183  10.982   3.654
  155SER      C 2028   5.552  10.729   3.686
  155SER      O 2029   5.600  10.671   3.588
  156PRO      N 2030   5.551  10.672   3.807
  156PRO     CD 2031   5.531  10.734   3.939
  156PRO    HD1 2032   5.449  10.792   3.939
  156PRO    HD2 2033   5.610  10.790   3.964
  156PRO     CG 2034   5.515  10.617   4.030
  156PRO    HG1 2035   5.419  10.589   4.034
  156PRO    HG2 2036   5.547  10.639   4.122
  156PRO     CB 2037   5.597  10.510   3.971
  156PRO    HB1 2038   5.562  10.421   4.000
  156PRO    HB2 2039   5.691  10.520   4.001
  156PRO     CA 2040   5.584  10.529   3.819
  156PRO     HA 2041   5.666  10.508   3.766
  156PRO      C 2042   5.479  10.437   3.760
  156PRO      O 2043   5.508  10.319   3.734
  157CYS      N 2044   5.358  10.487   3.736
  157CYS      H 2045   5.342  10.585   3.754
  157CYS     CA 2046   5.247  10.408   3.685
  157CYS     HA 2047   5.276  10.313   3.695
  157CYS     CB 2048   5.123  10.438   3.768
  157CYS    HB1 2049   5.142  10.399   3.858
  157CYS    HB2 2050   5.049  10.386   3.724
  157CYS     SG 2051   5.085  10.614   3.777
  157CYS     HG 2052   5.003  10.628   3.832
  157CYS      C 2053   5.219  10.431   3.537
  157CYS      O 2054   5.112  10.392   3.489
  158ASN      N 2055   5.311  10.492   3.463
  158ASN      H 2056   5.389  10.533   3.510
  158ASN     CA 2057   5.305  10.503   3.318
  158ASN     HA 2058   5.223  10.453   3.290
  158ASN     CB 2059   5.291  10.648   3.272
  158ASN    HB1 2060   5.302  10.653   3.173
  158ASN    HB2 2061   5.361  10.704   3.316
  158ASN     CG 2062   5.157  10.706   3.306
  158ASN    OD1 2063   5.055  10.641   3.294
  158ASN    ND2 2064   5.157  10.832   3.347
  158ASN   HD21 2065   5.243  10.883   3.354
  158ASN   HD22 2066   5.070  10.877   3.371
  158ASN      C 2067   5.432  10.443   3.260
  158ASN      O 2068   5.541  10.474   3.307
  159LEU      N 2069   5.418  10.358   3.159
  159LEU      H 2070   5.328  10.343   3.117
  159LEU     CA 2071   5.535  10.287   3.110
  159LEU     HA 2072   5.591  10.272   3.191
  159LEU     CB 2073   5.494  10.154   3.046
  159LEU    HB1 2074   5.562  10.134   2.976
  159LEU    HB2 2075   5.405  10.169   3.002
  159LEU     CG 2076   5.480  10.029   3.134
  159LEU     HG 2077   5.461   9.951   3.075
  159LEU    CD1 2078   5.609  10.004   3.208
  159LEU   HD11 2079   5.599   9.923   3.265
  159LEU   HD12 2080   5.683   9.990   3.142
  159LEU   HD13 2081   5.630  10.083   3.266
  159LEU    CD2 2082   5.362  10.036   3.229
  159LEU   HD21 2083   5.358   9.953   3.283
  159LEU   HD22 2084   5.372  10.115   3.290
  159LEU   HD23 2085   5.277  10.046   3.176
  159LEU      C 2086   5.613  10.371   3.011
  159LEU      O 2087   5.729  10.341   2.981
  160ILE      N 2088   5.552  10.477   2.959
  160ILE      H 2089   5.456  10.494   2.984
  160ILE     CA 2090   5.617  10.570   2.868
  160ILE     HA 2091   5.710  10.538   2.856
  160ILE     CB 2092   5.551  10.572   2.729
  160ILE     HB 2093   5.590  10.649   2.678
  160ILE    CG2 2094   5.580  10.445   2.655
  160ILE   HG21 2095   5.536  10.449   2.565
  160ILE   HG22 2096   5.678  10.435   2.644
  160ILE   HG23 2097   5.544  10.368   2.707
  160ILE    CG1 2098   5.399  10.591   2.737
  160ILE   HG11 2099   5.368  10.560   2.827
  160ILE   HG12 2100   5.356  10.535   2.666
  160ILE     CD 2101   5.349  10.733   2.718
  160ILE    HD1 2102   5.249  10.735   2.725
  160ILE    HD2 2103   5.388  10.792   2.789
  160ILE    HD3 2104   5.376  10.767   2.628
  160ILE      C 2105   5.616  10.707   2.933
  160ILE      O 2106   5.523  10.741   3.006
  161TYR      N 2107   5.721  10.784   2.908
  161TYR      H 2108   5.806  10.741   2.878
  161TYR     CA 2109   5.718  10.929   2.922
  161TYR     HA 2110   5.622  10.956   2.937
  161TYR     CB 2111   5.796  10.979   3.043
  161TYR    HB1 2112   5.890  10.946   3.038
  161TYR    HB2 2113   5.752  10.945   3.126
  161TYR     CG 2114   5.799  11.129   3.048
  161TYR    CD1 2115   5.681  11.202   3.052
  161TYR    HD1 2116   5.593  11.154   3.052
  161TYR    CE1 2117   5.683  11.339   3.056
  161TYR    HE1 2118   5.597  11.391   3.057
  161TYR     CZ 2119   5.803  11.405   3.059
  161TYR     OH 2120   5.805  11.541   3.064
  161TYR     HH 2121   5.899  11.573   3.065
  161TYR    CE2 2122   5.921  11.335   3.057
  161TYR    HE2 2123   6.008  11.384   3.059
  161TYR    CD2 2124   5.919  11.199   3.052
  161TYR    HD2 2125   6.005  11.149   3.051
  161TYR      C 2126   5.773  10.986   2.793
  161TYR      O 2127   5.895  10.997   2.775
  162PHE      N 2128   5.683  11.021   2.703
  162PHE      H 2129   5.586  11.015   2.727
  162PHE     CA 2130   5.718  11.068   2.571
  162PHE     HA 2131   5.812  11.037   2.560
  162PHE     CB 2132   5.624  11.009   2.465
  162PHE    HB1 2133   5.632  11.063   2.381
  162PHE    HB2 2134   5.530  11.014   2.499
  162PHE     CG 2135   5.652  10.867   2.430
  162PHE    CD1 2136   5.764  10.801   2.478
  162PHE    HD1 2137   5.826  10.849   2.540
  162PHE    CE1 2138   5.790  10.672   2.442
  162PHE    HE1 2139   5.871  10.626   2.477
  162PHE     CZ 2140   5.704  10.607   2.357
  162PHE     HZ 2141   5.722  10.513   2.331
  162PHE    CE2 2142   5.593  10.671   2.307
  162PHE    HE2 2143   5.531  10.624   2.245
  162PHE    CD2 2144   5.568  10.801   2.343
  162PHE    HD2 2145   5.488  10.849   2.306
  162PHE      C 2146   5.713  11.219   2.560
  162PHE      O 2147   5.722  11.271   2.449
  163GLY      N 2148   5.698  11.291   2.670
  163GLY      H 2149   5.702  11.248   2.760
  163GLY     CA 2150   5.675  11.433   2.659
  163GLY    HA1 2151   5.730  11.468   2.583
  163GLY    HA2 2152   5.704  11.477   2.744
  163GLY      C 2153   5.529  11.462   2.634
  163GLY      O 2154   5.444  11.385   2.679
  164GLU      N 2155   5.497  11.572   2.565
  164GLU      H 2156   5.568  11.638   2.539
  164GLU     CA 2157   5.358  11.596   2.528
  164GLU     HA 2158   5.320  11.504   2.524
  164GLU     CB 2159   5.289  11.682   2.634
  164GLU    HB1 2160   5.305  11.642   2.724
  164GLU    HB2 2161   5.190  11.683   2.615
  164GLU     CG 2162   5.334  11.824   2.640
  164GLU    HG1 2163   5.304  11.871   2.556
  164GLU    HG2 2164   5.433  11.826   2.645
  164GLU     CD 2165   5.277  11.897   2.760
  164GLU    OE1 2166   5.209  11.833   2.842
  164GLU    OE2 2167   5.299  12.019   2.771
  164GLU      C 2168   5.339  11.659   2.390
  164GLU      O 2169   5.225  11.689   2.353
  165HIE      N 2170   5.445  11.681   2.314
  165HIE      H 2171   5.535  11.659   2.350
  165HIE     CA 2172   5.436  11.736   2.179
  165HIE     HA 2173   5.341  11.767   2.169
  165HIE     CB 2174   5.532  11.854   2.162
  165HIE    HB1 2175   5.537  11.878   2.065
  165HIE    HB2 2176   5.622  11.828   2.195
  165HIE     CG 2177   5.491  11.977   2.236
  165HIE    ND1 2178   5.529  12.002   2.366
  165HIE    CE1 2179   5.479  12.118   2.404
  165HIE    HE1 2180   5.491  12.161   2.494
  165HIE    NE2 2181   5.410  12.169   2.303
  165HIE    HE2 2182   5.361  12.257   2.304
  165HIE    CD2 2183   5.416  12.083   2.197
  165HIE    HD2 2184   5.373  12.096   2.107
  165HIE      C 2185   5.469  11.629   2.076
  165HIE      O 2186   5.538  11.532   2.108
  166PRO      N 2187   5.420  11.641   1.951
  166PRO     CD 2188   5.314  11.731   1.903
  166PRO    HD1 2189   5.352  11.817   1.869
  166PRO    HD2 2190   5.248  11.751   1.976
  166PRO     CG 2191   5.251  11.652   1.793
  166PRO    HG1 2192   5.210  11.713   1.724
  166PRO    HG2 2193   5.180  11.591   1.829
  166PRO     CB 2194   5.359  11.575   1.734
  166PRO    HB1 2195   5.407  11.632   1.667
  166PRO    HB2 2196   5.321  11.494   1.689
  166PRO     CA 2197   5.450  11.537   1.852
  166PRO     HA 2198   5.433  11.447   1.892
  166PRO      C 2199   5.596  11.531   1.810
  166PRO      O 2200   5.640  11.428   1.760
  167LEU      N 2201   5.673  11.639   1.829
  167LEU      H 2202   5.630  11.727   1.851
  167LEU     CA 2203   5.818  11.629   1.818
  167LEU     HA 2204   5.834  11.587   1.729
  167LEU     CB 2205   5.882  11.767   1.826
  167LEU    HB1 2206   5.960  11.761   1.888
  167LEU    HB2 2207   5.814  11.830   1.864
  167LEU     CG 2208   5.932  11.827   1.696
  167LEU     HG 2209   5.859  11.839   1.628
  167LEU    CD1 2210   5.993  11.958   1.727
  167LEU   HD11 2211   6.026  12.000   1.643
  167LEU   HD12 2212   5.924  12.018   1.768
  167LEU   HD13 2213   6.069  11.946   1.791
  167LEU    CD2 2214   6.037  11.737   1.643
  167LEU   HD21 2215   6.072  11.774   1.557
  167LEU   HD22 2216   6.111  11.731   1.709
  167LEU   HD23 2217   5.998  11.647   1.627
  167LEU      C 2218   5.876  11.541   1.926
  167LEU      O 2219   5.970  11.465   1.901
  168SER      N 2220   5.823  11.552   2.047
  168SER      H 2221   5.747  11.617   2.063
  168SER     CA 2222   5.874  11.471   2.156
  168SER     HA 2223   5.973  11.478   2.152
  168SER     CB 2224   5.822  11.526   2.288
  168SER    HB1 2225   5.855  11.472   2.364
  168SER    HB2 2226   5.722  11.527   2.289
  168SER     OG 2227   5.866  11.659   2.308
  168SER     HG 2228   5.830  11.693   2.395
  168SER      C 2229   5.835  11.325   2.138
  168SER      O 2230   5.909  11.235   2.179
  169PHE      N 2231   5.721  11.299   2.073
  169PHE      H 2232   5.664  11.374   2.038
  169PHE     CA 2233   5.681  11.159   2.054
  169PHE     HA 2234   5.700  11.115   2.141
  169PHE     CB 2235   5.531  11.145   2.022
  169PHE    HB1 2236   5.513  11.051   1.995
  169PHE    HB2 2237   5.509  11.206   1.945
  169PHE     CG 2238   5.435  11.179   2.136
  169PHE    CD1 2239   5.475  11.241   2.252
  169PHE    HD1 2240   5.570  11.267   2.263
  169PHE    CE1 2241   5.386  11.268   2.353
  169PHE    HE1 2242   5.416  11.318   2.434
  169PHE     CZ 2243   5.257  11.228   2.342
  169PHE     HZ 2244   5.192  11.247   2.416
  169PHE    CE2 2245   5.215  11.162   2.230
  169PHE    HE2 2246   5.119  11.132   2.222
  169PHE    CD2 2247   5.303  11.137   2.128
  169PHE    HD2 2248   5.271  11.088   2.047
  169PHE      C 2249   5.763  11.096   1.943
  169PHE      O 2250   5.794  10.976   1.947
  170ALA      N 2251   5.801  11.175   1.843
  170ALA      H 2252   5.773  11.272   1.844
  170ALA     CA 2253   5.882  11.125   1.732
  170ALA     HA 2254   5.839  11.040   1.703
  170ALA     CB 2255   5.882  11.226   1.618
  170ALA    HB1 2256   5.937  11.192   1.542
  170ALA    HB2 2257   5.788  11.241   1.586
  170ALA    HB3 2258   5.920  11.313   1.650
  170ALA      C 2259   6.023  11.095   1.776
  170ALA      O 2260   6.086  11.001   1.727
  171ALA      N 2261   6.075  11.174   1.870
  171ALA      H 2262   6.019  11.247   1.911
  171ALA     CA 2263   6.213  11.156   1.914
  171ALA     HA 2264   6.268  11.144   1.832
  171ALA     CB 2265   6.259  11.280   1.989
  171ALA    HB1 2266   6.353  11.268   2.019
  171ALA    HB2 2267   6.253  11.360   1.928
  171ALA    HB3 2268   6.200  11.295   2.068
  171ALA      C 2269   6.227  11.032   1.999
  171ALA      O 2270   6.335  10.972   2.005
  172CYS      N 2271   6.119  10.989   2.063
  172CYS      H 2272   6.031  11.035   2.047
  172CYS     CA 2273   6.125  10.877   2.156
  172CYS     HA 2274   6.219  10.877   2.190
  172CYS     CB 2275   6.025  10.899   2.268
  172CYS    HB1 2276   6.024  10.813   2.318
  172CYS    HB2 2277   5.937  10.911   2.221
  172CYS     SG 2278   6.063  11.038   2.375
  172CYS     HG 2279   5.992  11.046   2.446
  172CYS      C 2280   6.101  10.743   2.090
  172CYS      O 2281   6.141  10.641   2.146
  173VAL      N 2282   6.037  10.739   1.974
  173VAL      H 2283   6.003  10.825   1.935
  173VAL     CA 2284   6.013  10.616   1.901
  173VAL     HA 2285   6.011  10.547   1.973
  173VAL     CB 2286   5.878  10.619   1.827
  173VAL     HB 2287   5.862  10.532   1.781
  173VAL    CG1 2288   5.765  10.640   1.924
  173VAL   HG11 2289   5.678  10.642   1.874
  173VAL   HG12 2290   5.763  10.566   1.990
  173VAL   HG13 2291   5.777  10.727   1.972
  173VAL    CG2 2292   5.879  10.728   1.722
  173VAL   HG21 2293   5.791  10.730   1.674
  173VAL   HG22 2294   5.894  10.817   1.766
  173VAL   HG23 2295   5.952  10.711   1.656
  173VAL      C 2296   6.126  10.584   1.804
  173VAL      O 2297   6.116  10.486   1.730
  174ASN      N 2298   6.233  10.665   1.805
  174ASN      H 2299   6.237  10.735   1.877
  174ASN     CA 2300   6.344  10.660   1.709
  174ASN     HA 2301   6.398  10.741   1.731
  174ASN     CB 2302   6.432  10.537   1.727
  174ASN    HB1 2303   6.383  10.457   1.692
  174ASN    HB2 2304   6.450  10.525   1.824
  174ASN     CG 2305   6.564  10.549   1.653
  174ASN    OD1 2306   6.602  10.658   1.612
  174ASN    ND2 2307   6.628  10.436   1.626
  174ASN   HD21 2308   6.588  10.349   1.654
  174ASN   HD22 2309   6.715  10.439   1.577
  174ASN      C 2310   6.293  10.668   1.565
  174ASN      O 2311   6.306  10.573   1.488
  175SER      N 2312   6.232  10.779   1.528
  175SER      H 2313   6.216  10.852   1.595
  175SER     CA 2314   6.187  10.798   1.391
  175SER     HA 2315   6.210  10.716   1.339
  175SER     CB 2316   6.037  10.812   1.383
  175SER    HB1 2317   6.006  10.893   1.434
  175SER    HB2 2318   5.991  10.731   1.419
  175SER     OG 2319   5.998  10.828   1.248
  175SER     HG 2320   5.898  10.838   1.243
  175SER      C 2321   6.258  10.921   1.337
  175SER      O 2322   6.213  11.034   1.357
  176GLU      N 2323   6.368  10.898   1.266
  176GLU      H 2324   6.396  10.804   1.247
  176GLU     CA 2325   6.447  11.009   1.216
  176GLU     HA 2326   6.448  11.077   1.290
  176GLU     CB 2327   6.590  10.961   1.184
  176GLU    HB1 2328   6.632  10.929   1.269
  176GLU    HB2 2329   6.642  11.039   1.148
  176GLU     CG 2330   6.599  10.849   1.082
  176GLU    HG1 2331   6.514  10.796   1.086
  176GLU    HG2 2332   6.676  10.791   1.106
  176GLU     CD 2333   6.618  10.899   0.940
  176GLU    OE1 2334   6.665  11.013   0.922
  176GLU    OE2 2335   6.585  10.824   0.846
  176GLU      C 2336   6.381  11.074   1.095
  176GLU      O 2337   6.412  11.188   1.061
  177GLU      N 2338   6.287  11.004   1.031
  177GLU      H 2339   6.264  10.912   1.062
  177GLU     CA 2340   6.217  11.061   0.916
  177GLU     HA 2341   6.285  11.117   0.869
  177GLU     CB 2342   6.167  10.949   0.825
  177GLU    HB1 2343   6.098  10.988   0.762
  177GLU    HB2 2344   6.124  10.879   0.882
  177GLU     CG 2345   6.275  10.883   0.742
  177GLU    HG1 2346   6.349  10.855   0.803
  177GLU    HG2 2347   6.309  10.950   0.676
  177GLU     CD 2348   6.226  10.762   0.667
  177GLU    OE1 2349   6.112  10.717   0.694
  177GLU    OE2 2350   6.299  10.710   0.580
  177GLU      C 2351   6.102  11.152   0.958
  177GLU      O 2352   6.075  11.254   0.893
  178ILE      N 2353   6.032  11.116   1.065
  178ILE      H 2354   6.058  11.035   1.117
  178ILE     CA 2355   5.917  11.195   1.107
  178ILE     HA 2356   5.872  11.227   1.023
  178ILE     CB 2357   5.820  11.106   1.189
  178ILE     HB 2358   5.871  11.068   1.265
  178ILE    CG2 2359   5.703  11.184   1.247
  178ILE   HG21 2360   5.643  11.122   1.299
  178ILE   HG22 2361   5.737  11.256   1.308
  178ILE   HG23 2362   5.650  11.226   1.173
  178ILE    CG1 2363   5.763  10.996   1.099
  178ILE   HG11 2364   5.838  10.950   1.053
  178ILE   HG12 2365   5.703  11.039   1.031
  178ILE     CD 2366   5.683  10.892   1.173
  178ILE    HD1 2367   5.649  10.824   1.108
  178ILE    HD2 2368   5.741  10.848   1.241
  178ILE    HD3 2369   5.605  10.936   1.219
  178ILE      C 2370   5.961  11.320   1.183
  178ILE      O 2371   5.897  11.425   1.175
  179VAL      N 2372   6.075  11.312   1.253
  179VAL      H 2373   6.125  11.226   1.256
  179VAL     CA 2374   6.126  11.429   1.325
  179VAL     HA 2375   6.049  11.468   1.376
  179VAL     CB 2376   6.236  11.386   1.425
  179VAL     HB 2377   6.198  11.314   1.482
  179VAL    CG1 2378   6.355  11.330   1.357
  179VAL   HG11 2379   6.423  11.304   1.425
  179VAL   HG12 2380   6.328  11.250   1.304
  179VAL   HG13 2381   6.394  11.399   1.296
  179VAL    CG2 2382   6.280  11.501   1.512
  179VAL   HG21 2383   6.350  11.470   1.575
  179VAL   HG22 2384   6.316  11.575   1.454
  179VAL   HG23 2385   6.201  11.536   1.564
  179VAL      C 2386   6.174  11.535   1.226
  179VAL      O 2387   6.163  11.655   1.251
  180ARG      N 2388   6.221  11.492   1.108
  180ARG      H 2389   6.235  11.395   1.092
  180ARG     CA 2390   6.251  11.588   1.003
  180ARG     HA 2391   6.302  11.662   1.046
  180ARG     CB 2392   6.336  11.523   0.895
  180ARG    HB1 2393   6.344  11.588   0.819
  180ARG    HB2 2394   6.289  11.441   0.864
  180ARG     CG 2395   6.475  11.485   0.941
  180ARG    HG1 2396   6.468  11.420   1.016
  180ARG    HG2 2397   6.522  11.567   0.972
  180ARG     CD 2398   6.553  11.422   0.828
  180ARG    HD1 2399   6.566  11.490   0.755
  180ARG    HD2 2400   6.502  11.344   0.792
  180ARG     NE 2401   6.684  11.375   0.872
  180ARG     HE 2402   6.692  11.280   0.901
  180ARG     CZ 2403   6.792  11.451   0.876
  180ARG    NH1 2404   6.908  11.399   0.917
  180ARG   HH11 2405   6.912  11.303   0.944
  180ARG   HH12 2406   6.990  11.457   0.920
  180ARG    NH2 2407   6.786  11.578   0.840
  180ARG   HH21 2408   6.699  11.618   0.809
  180ARG   HH22 2409   6.868  11.635   0.843
  180ARG      C 2410   6.122  11.643   0.944
  180ARG      O 2411   6.111  11.763   0.919
  181LEU      N 2412   6.023  11.555   0.926
  181LEU      H 2413   6.035  11.462   0.959
  181LEU     CA 2414   5.898  11.591   0.860
  181LEU     HA 2415   5.923  11.635   0.774
  181LEU     CB 2416   5.817  11.464   0.835
  181LEU    HB1 2417   5.793  11.426   0.924
  181LEU    HB2 2418   5.876  11.401   0.786
  181LEU     CG 2419   5.688  11.474   0.756
  181LEU     HG 2420   5.628  11.544   0.795
  181LEU    CD1 2421   5.720  11.515   0.614
  181LEU   HD11 2422   5.635  11.522   0.561
  181LEU   HD12 2423   5.766  11.604   0.614
  181LEU   HD13 2424   5.779  11.447   0.572
  181LEU    CD2 2425   5.615  11.341   0.761
  181LEU   HD21 2426   5.529  11.348   0.709
  181LEU   HD22 2427   5.672  11.270   0.721
  181LEU   HD23 2428   5.594  11.318   0.856
  181LEU      C 2429   5.817  11.691   0.942
  181LEU      O 2430   5.747  11.776   0.887
  182LEU      N 2431   5.827  11.683   1.075
  182LEU      H 2432   5.886  11.614   1.116
  182LEU     CA 2433   5.752  11.775   1.160
  182LEU     HA 2434   5.663  11.788   1.115
  182LEU     CB 2435   5.732  11.715   1.298
  182LEU    HB1 2436   5.694  11.788   1.356
  182LEU    HB2 2437   5.822  11.689   1.332
  182LEU     CG 2438   5.640  11.593   1.310
  182LEU     HG 2439   5.672  11.520   1.249
  182LEU    CD1 2440   5.642  11.540   1.449
  182LEU   HD11 2441   5.581  11.461   1.455
  182LEU   HD12 2442   5.735  11.513   1.473
  182LEU   HD13 2443   5.610  11.611   1.512
  182LEU    CD2 2444   5.500  11.629   1.270
  182LEU   HD21 2445   5.441  11.549   1.278
  182LEU   HD22 2446   5.465  11.702   1.330
  182LEU   HD23 2447   5.499  11.661   1.175
  182LEU      C 2448   5.822  11.910   1.170
  182LEU      O 2449   5.756  12.014   1.174
  183ILE      N 2450   5.956  11.911   1.177
  183ILE      H 2451   6.005  11.825   1.176
  183ILE     CA 2452   6.030  12.036   1.186
  183ILE     HA 2453   5.986  12.090   1.258
  183ILE     CB 2454   6.176  12.009   1.227
  183ILE     HB 2455   6.212  11.942   1.163
  183ILE    CG2 2456   6.262  12.134   1.220
  183ILE   HG21 2457   6.355  12.112   1.247
  183ILE   HG22 2458   6.262  12.170   1.126
  183ILE   HG23 2459   6.224  12.204   1.281
  183ILE    CG1 2460   6.182  11.958   1.370
  183ILE   HG11 2461   6.117  11.883   1.380
  183ILE   HG12 2462   6.156  12.033   1.432
  183ILE     CD 2463   6.318  11.909   1.410
  183ILE    HD1 2464   6.315  11.877   1.505
  183ILE    HD2 2465   6.345  11.834   1.350
  183ILE    HD3 2466   6.384  11.984   1.402
  183ILE      C 2467   6.019  12.113   1.054
  183ILE      O 2468   6.010  12.237   1.054
  184GLU      N 2469   6.010  12.042   0.942
  184GLU      H 2470   6.017  11.943   0.945
  184GLU     CA 2471   5.989  12.110   0.815
  184GLU     HA 2472   6.039  12.196   0.824
  184GLU     CB 2473   6.044  12.026   0.700
  184GLU    HB1 2474   6.136  11.998   0.724
  184GLU    HB2 2475   6.047  12.084   0.618
  184GLU     CG 2476   5.966  11.902   0.665
  184GLU    HG1 2477   5.876  11.930   0.630
  184GLU    HG2 2478   5.954  11.847   0.747
  184GLU     CD 2479   6.036  11.819   0.560
  184GLU    OE1 2480   6.146  11.861   0.517
  184GLU    OE2 2481   5.983  11.713   0.521
  184GLU      C 2482   5.843  12.144   0.790
  184GLU      O 2483   5.810  12.193   0.682
  185HID      N 2484   5.755  12.121   0.887
  185HID      H 2485   5.782  12.065   0.964
  185HID     CA 2486   5.620  12.176   0.884
  185HID     HA 2487   5.616  12.227   0.798
  185HID     CB 2488   5.516  12.063   0.886
  185HID    HB1 2489   5.425  12.103   0.903
  185HID    HB2 2490   5.539  11.999   0.959
  185HID     CG 2491   5.509  11.986   0.758
  185HID    ND1 2492   5.584  11.873   0.735
  185HID    HD1 2493   5.648  11.833   0.799
  185HID    CE1 2494   5.557  11.827   0.614
  185HID    HE1 2495   5.597  11.746   0.572
  185HID    NE2 2496   5.468  11.907   0.558
  185HID    CD2 2497   5.436  12.007   0.646
  185HID    HD2 2498   5.371  12.082   0.630
  185HID      C 2499   5.594  12.274   0.997
  185HID      O 2500   5.481  12.321   1.011
  186GLY      N 2501   5.694  12.304   1.078
  186GLY      H 2502   5.779  12.252   1.072
  186GLY     CA 2503   5.683  12.411   1.175
  186GLY    HA1 2504   5.599  12.462   1.153
  186GLY    HA2 2505   5.762  12.471   1.162
  186GLY      C 2506   5.677  12.369   1.320
  186GLY      O 2507   5.639  12.451   1.404
  187ALA      N 2508   5.713  12.245   1.351
  187ALA      H 2509   5.740  12.182   1.279
  187ALA     CA 2510   5.712  12.201   1.490
  187ALA     HA 2511   5.626  12.235   1.530
  187ALA     CB 2512   5.715  12.049   1.497
  187ALA    HB1 2513   5.714  12.020   1.593
  187ALA    HB2 2514   5.634  12.012   1.450
  187ALA    HB3 2515   5.798  12.016   1.452
  187ALA      C 2516   5.830  12.261   1.565
  187ALA      O 2517   5.944  12.254   1.520
  188ASP      N 2518   5.801  12.320   1.680
  188ASP      H 2519   5.708  12.311   1.716
  188ASP     CA 2520   5.897  12.398   1.757
  188ASP     HA 2521   5.954  12.446   1.690
  188ASP     CB 2522   5.824  12.500   1.846
  188ASP    HB1 2523   5.777  12.451   1.920
  188ASP    HB2 2524   5.756  12.549   1.790
  188ASP     CG 2525   5.917  12.603   1.908
  188ASP    OD1 2526   6.038  12.603   1.878
  188ASP    OD2 2527   5.869  12.684   1.989
  188ASP      C 2528   5.983  12.306   1.841
  188ASP      O 2529   5.930  12.222   1.915
  189ILE      N 2530   6.114  12.324   1.833
  189ILE      H 2531   6.150  12.393   1.770
  189ILE     CA 2532   6.206  12.246   1.914
  189ILE     HA 2533   6.160  12.159   1.929
  189ILE     CB 2534   6.338  12.224   1.838
  189ILE     HB 2535   6.405  12.185   1.900
  189ILE    CG2 2536   6.321  12.126   1.725
  189ILE   HG21 2537   6.408  12.114   1.678
  189ILE   HG22 2538   6.290  12.038   1.761
  189ILE   HG23 2539   6.252  12.161   1.660
  189ILE    CG1 2540   6.389  12.357   1.785
  189ILE   HG11 2541   6.399  12.421   1.861
  189ILE   HG12 2542   6.322  12.394   1.720
  189ILE     CD 2543   6.520  12.346   1.715
  189ILE    HD1 2544   6.548  12.437   1.682
  189ILE    HD2 2545   6.588  12.311   1.778
  189ILE    HD3 2546   6.511  12.284   1.637
  189ILE      C 2547   6.229  12.312   2.050
  189ILE      O 2548   6.296  12.256   2.137
  190ARG      N 2549   6.171  12.430   2.071
  190ARG      H 2550   6.117  12.473   1.998
  190ARG     CA 2551   6.184  12.498   2.199
  190ARG     HA 2552   6.267  12.460   2.238
  190ARG     CB 2553   6.196  12.649   2.179
  190ARG    HB1 2554   6.192  12.694   2.268
  190ARG    HB2 2555   6.118  12.681   2.124
  190ARG     CG 2556   6.323  12.692   2.110
  190ARG    HG1 2557   6.322  12.792   2.097
  190ARG    HG2 2558   6.330  12.647   2.021
  190ARG     CD 2559   6.438  12.652   2.199
  190ARG    HD1 2560   6.431  12.555   2.219
  190ARG    HD2 2561   6.432  12.704   2.284
  190ARG     NE 2562   6.569  12.677   2.140
  190ARG     HE 2563   6.601  12.615   2.069
  190ARG     CZ 2564   6.647  12.778   2.175
  190ARG    NH1 2565   6.610  12.862   2.270
  190ARG   HH11 2566   6.522  12.850   2.316
  190ARG   HH12 2567   6.669  12.938   2.295
  190ARG    NH2 2568   6.765  12.792   2.117
  190ARG   HH21 2569   6.794  12.727   2.047
  190ARG   HH22 2570   6.824  12.868   2.143
  190ARG      C 2571   6.069  12.469   2.293
  190ARG      O 2572   6.063  12.529   2.401
  191ALA      N 2573   5.976  12.381   2.256
  191ALA      H 2574   5.988  12.327   2.173
  191ALA     CA 2575   5.856  12.365   2.336
  191ALA     HA 2576   5.831  12.458   2.365
  191ALA     CB 2577   5.744  12.304   2.252
  191ALA    HB1 2578   5.662  12.294   2.308
  191ALA    HB2 2579   5.723  12.365   2.174
  191ALA    HB3 2580   5.772  12.215   2.218
  191ALA      C 2581   5.883  12.277   2.458
  191ALA      O 2582   5.944  12.170   2.447
  192GLN      N 2583   5.837  12.323   2.573
  192GLN      H 2584   5.789  12.411   2.574
  192GLN     CA 2585   5.853  12.251   2.699
  192GLN     HA 2586   5.922  12.181   2.682
  192GLN     CB 2587   5.901  12.345   2.809
  192GLN    HB1 2588   5.904  12.294   2.895
  192GLN    HB2 2589   5.834  12.420   2.818
  192GLN     CG 2590   6.038  12.406   2.784
  192GLN    HG1 2591   6.037  12.453   2.695
  192GLN    HG2 2592   6.106  12.333   2.782
  192GLN     CD 2593   6.076  12.506   2.891
  192GLN    OE1 2594   6.000  12.531   2.984
  192GLN    NE2 2595   6.193  12.565   2.877
  192GLN   HE21 2596   6.251  12.543   2.799
  192GLN   HE22 2597   6.223  12.633   2.944
  192GLN      C 2598   5.720  12.187   2.739
  192GLN      O 2599   5.616  12.211   2.678
  193ASP      N 2600   5.726  12.104   2.842
  193ASP      H 2601   5.815  12.091   2.886
  193ASP     CA 2602   5.613  12.031   2.896
  193ASP     HA 2603   5.539  12.035   2.828
  193ASP     CB 2604   5.652  11.886   2.919
  193ASP    HB1 2605   5.573  11.838   2.957
  193ASP    HB2 2606   5.728  11.883   2.983
  193ASP     CG 2607   5.694  11.816   2.793
  193ASP    OD1 2608   5.655  11.863   2.684
  193ASP    OD2 2609   5.764  11.714   2.804
  193ASP      C 2610   5.566  12.098   3.025
  193ASP      O 2611   5.609  12.210   3.058
  194SER      N 2612   5.475  12.031   3.096
  194SER      H 2613   5.432  11.950   3.057
  194SER     CA 2614   5.438  12.076   3.229
  194SER     HA 2615   5.414  12.173   3.218
  194SER     CB 2616   5.318  11.997   3.280
  194SER    HB1 2617   5.245  11.994   3.211
  194SER    HB2 2618   5.282  12.038   3.364
  194SER     OG 2619   5.353  11.864   3.310
  194SER     HG 2620   5.272  11.815   3.343
  194SER      C 2621   5.555  12.063   3.326
  194SER      O 2622   5.567  12.141   3.421
  195LEU      N 2623   5.642  11.966   3.304
  195LEU      H 2624   5.622  11.899   3.233
  195LEU     CA 2625   5.766  11.955   3.380
  195LEU     HA 2626   5.739  11.982   3.472
  195LEU     CB 2627   5.820  11.812   3.377
  195LEU    HB1 2628   5.919  11.818   3.387
  195LEU    HB2 2629   5.797  11.775   3.287
  195LEU     CG 2630   5.770  11.712   3.482
  195LEU     HG 2631   5.775  11.757   3.571
  195LEU    CD1 2632   5.624  11.673   3.460
  195LEU   HD11 2633   5.595  11.608   3.530
  195LEU   HD12 2634   5.566  11.755   3.465
  195LEU   HD13 2635   5.614  11.631   3.370
  195LEU    CD2 2636   5.858  11.588   3.484
  195LEU   HD21 2637   5.823  11.525   3.553
  195LEU   HD22 2638   5.856  11.545   3.394
  195LEU   HD23 2639   5.951  11.615   3.506
  195LEU      C 2640   5.873  12.050   3.332
  195LEU      O 2641   5.980  12.057   3.393
  196GLY      N 2642   5.849  12.124   3.223
  196GLY      H 2643   5.759  12.119   3.180
  196GLY     CA 2644   5.948  12.211   3.166
  196GLY    HA1 2645   5.993  12.258   3.242
  196GLY    HA2 2646   5.899  12.279   3.110
  196GLY      C 2647   6.051  12.142   3.081
  196GLY      O 2648   6.143  12.208   3.032
  197ASN      N 2649   6.039  12.011   3.064
  197ASN      H 2650   5.961  11.964   3.106
  197ASN     CA 2651   6.135  11.935   2.986
  197ASN     HA 2652   6.225  11.964   3.016
  197ASN     CB 2653   6.116  11.787   3.012
  197ASN    HB1 2654   6.164  11.736   2.941
  197ASN    HB2 2655   6.018  11.766   3.008
  197ASN     CG 2656   6.169  11.745   3.146
  197ASN    OD1 2657   6.276  11.788   3.188
  197ASN    ND2 2658   6.096  11.659   3.216
  197ASN   HD21 2659   6.009  11.625   3.179
  197ASN   HD22 2660   6.127  11.629   3.306
  197ASN      C 2661   6.118  11.965   2.838
  197ASN      O 2662   6.010  11.946   2.781
  198THR      N 2663   6.226  12.011   2.774
  198THR      H 2664   6.306  12.039   2.826
  198THR     CA 2665   6.228  12.021   2.630
  198THR     HA 2666   6.136  12.050   2.600
  198THR     CB 2667   6.326  12.129   2.584
  198THR     HB 2668   6.313  12.212   2.639
  198THR    CG2 2669   6.469  12.083   2.594
  198THR   HG21 2670   6.529  12.157   2.563
  198THR   HG22 2671   6.490  12.060   2.689
  198THR   HG23 2672   6.482  12.003   2.536
  198THR    OG1 2673   6.299  12.163   2.448
  198THR    HG1 2674   6.363  12.234   2.418
  198THR      C 2675   6.260  11.883   2.574
  198THR      O 2676   6.282  11.788   2.649
  199VAL      N 2677   6.265  11.871   2.441
  199VAL      H 2678   6.260  11.953   2.384
  199VAL     CA 2679   6.277  11.739   2.378
  199VAL     HA 2680   6.209  11.680   2.422
  199VAL     CB 2681   6.246  11.750   2.227
  199VAL     HB 2682   6.162  11.805   2.216
  199VAL    CG1 2683   6.354  11.824   2.152
  199VAL   HG11 2684   6.330  11.829   2.055
  199VAL   HG12 2685   6.362  11.917   2.189
  199VAL   HG13 2686   6.440  11.776   2.162
  199VAL    CG2 2687   6.219  11.614   2.166
  199VAL   HG21 2688   6.199  11.625   2.068
  199VAL   HG22 2689   6.299  11.556   2.178
  199VAL   HG23 2690   6.140  11.572   2.211
  199VAL      C 2691   6.415  11.679   2.404
  199VAL      O 2692   6.434  11.557   2.396
  200LEU      N 2693   6.512  11.762   2.441
  200LEU      H 2694   6.493  11.860   2.449
  200LEU     CA 2695   6.645  11.711   2.470
  200LEU     HA 2696   6.663  11.641   2.401
  200LEU     CB 2697   6.749  11.822   2.458
  200LEU    HB1 2698   6.832  11.788   2.502
  200LEU    HB2 2699   6.713  11.900   2.510
  200LEU     CG 2700   6.791  11.877   2.321
  200LEU     HG 2701   6.874  11.929   2.339
  200LEU    CD1 2702   6.827  11.771   2.218
  200LEU   HD11 2703   6.853  11.816   2.132
  200LEU   HD12 2704   6.903  11.717   2.252
  200LEU   HD13 2705   6.748  11.712   2.202
  200LEU    CD2 2706   6.692  11.974   2.264
  200LEU   HD21 2707   6.724  12.007   2.175
  200LEU   HD22 2708   6.603  11.929   2.253
  200LEU   HD23 2709   6.681  12.052   2.326
  200LEU      C 2710   6.648  11.649   2.609
  200LEU      O 2711   6.720  11.551   2.633
  201HID      N 2712   6.570  11.705   2.702
  201HID      H 2713   6.523  11.791   2.681
  201HID     CA 2714   6.551  11.645   2.833
  201HID     HA 2715   6.643  11.636   2.869
  201HID     CB 2716   6.465  11.733   2.921
  201HID    HB1 2717   6.441  11.682   3.004
  201HID    HB2 2718   6.381  11.756   2.871
  201HID     CG 2719   6.528  11.861   2.963
  201HID    ND1 2720   6.624  11.867   3.060
  201HID    HD1 2721   6.661  11.789   3.109
  201HID    CE1 2722   6.659  11.993   3.078
  201HID    HE1 2723   6.728  12.026   3.142
  201HID    NE2 2724   6.588  12.068   2.997
  201HID    CD2 2725   6.504  11.988   2.924
  201HID    HD2 2726   6.437  12.018   2.855
  201HID      C 2727   6.484  11.510   2.824
  201HID      O 2728   6.519  11.417   2.898
  202ILE      N 2729   6.385  11.498   2.736
  202ILE      H 2730   6.367  11.573   2.672
  202ILE     CA 2731   6.301  11.379   2.730
  202ILE     HA 2732   6.273  11.358   2.824
  202ILE     CB 2733   6.176  11.408   2.646
  202ILE     HB 2734   6.204  11.428   2.552
  202ILE    CG2 2735   6.083  11.291   2.644
  202ILE   HG21 2736   6.002  11.314   2.588
  202ILE   HG22 2737   6.129  11.212   2.605
  202ILE   HG23 2738   6.054  11.270   2.737
  202ILE    CG1 2739   6.101  11.524   2.708
  202ILE   HG11 2740   6.167  11.592   2.740
  202ILE   HG12 2741   6.047  11.491   2.785
  202ILE     CD 2742   6.008  11.591   2.614
  202ILE    HD1 2743   5.961  11.667   2.661
  202ILE    HD2 2744   6.059  11.627   2.536
  202ILE    HD3 2745   5.940  11.526   2.582
  202ILE      C 2746   6.381  11.261   2.676
  202ILE      O 2747   6.363  11.147   2.720
  203LEU      N 2748   6.475  11.288   2.585
  203LEU      H 2749   6.488  11.383   2.556
  203LEU     CA 2750   6.559  11.184   2.527
  203LEU     HA 2751   6.494  11.116   2.493
  203LEU     CB 2752   6.643  11.242   2.414
  203LEU    HB1 2753   6.713  11.175   2.390
  203LEU    HB2 2754   6.686  11.326   2.447
  203LEU     CG 2755   6.566  11.277   2.288
  203LEU     HG 2756   6.489  11.338   2.308
  203LEU    CD1 2757   6.655  11.349   2.191
  203LEU   HD11 2758   6.603  11.372   2.108
  203LEU   HD12 2759   6.688  11.434   2.233
  203LEU   HD13 2760   6.732  11.291   2.167
  203LEU    CD2 2761   6.512  11.151   2.229
  203LEU   HD21 2762   6.460  11.173   2.146
  203LEU   HD22 2763   6.587  11.090   2.207
  203LEU   HD23 2764   6.451  11.107   2.295
  203LEU      C 2765   6.651  11.120   2.630
  203LEU      O 2766   6.691  11.004   2.615
  204ILE      N 2767   6.683  11.192   2.736
  204ILE      H 2768   6.645  11.285   2.746
  204ILE     CA 2769   6.772  11.140   2.839
  204ILE     HA 2770   6.845  11.089   2.795
  204ILE     CB 2771   6.832  11.258   2.915
  204ILE     HB 2772   6.759  11.312   2.958
  204ILE    CG2 2773   6.922  11.215   3.026
  204ILE   HG21 2774   6.958  11.296   3.072
  204ILE   HG22 2775   6.870  11.160   3.091
  204ILE   HG23 2776   6.997  11.161   2.989
  204ILE    CG1 2777   6.912  11.339   2.815
  204ILE   HG11 2778   6.859  11.353   2.731
  204ILE   HG12 2779   6.997  11.293   2.793
  204ILE     CD 2780   6.946  11.466   2.862
  204ILE    HD1 2781   6.998  11.515   2.792
  204ILE    HD2 2782   6.862  11.518   2.883
  204ILE    HD3 2783   7.001  11.458   2.945
  204ILE      C 2784   6.696  11.043   2.929
  204ILE      O 2785   6.754  10.948   2.984
  205LEU      N 2786   6.565  11.061   2.939
  205LEU      H 2787   6.522  11.136   2.887
  205LEU     CA 2788   6.480  10.977   3.022
  205LEU     HA 2789   6.536  10.952   3.101
  205LEU     CB 2790   6.358  11.058   3.064
  205LEU    HB1 2791   6.300  11.000   3.121
  205LEU    HB2 2792   6.307  11.084   2.981
  205LEU     CG 2793   6.388  11.185   3.142
  205LEU     HG 2794   6.449  11.244   3.089
  205LEU    CD1 2795   6.262  11.263   3.167
  205LEU   HD11 2796   6.283  11.346   3.218
  205LEU   HD12 2797   6.220  11.288   3.079
  205LEU   HD13 2798   6.198  11.207   3.220
  205LEU    CD2 2799   6.456  11.151   3.271
  205LEU   HD21 2800   6.475  11.235   3.321
  205LEU   HD22 2801   6.396  11.093   3.325
  205LEU   HD23 2802   6.541  11.104   3.252
  205LEU      C 2803   6.437  10.848   2.951
  205LEU      O 2804   6.346  10.779   2.999
  206GLN      N 2805   6.500  10.814   2.840
  206GLN      H 2806   6.581  10.866   2.813
  206GLN     CA 2807   6.454  10.704   2.756
  206GLN     HA 2808   6.358  10.690   2.783
  206GLN     CB 2809   6.463  10.741   2.608
  206GLN    HB1 2810   6.433  10.663   2.553
  206GLN    HB2 2811   6.557  10.764   2.586
  206GLN     CG 2812   6.377  10.859   2.572
  206GLN    HG1 2813   6.385  10.876   2.474
  206GLN    HG2 2814   6.410  10.939   2.622
  206GLN     CD 2815   6.231  10.837   2.606
  206GLN    OE1 2816   6.177  10.730   2.582
  206GLN    NE2 2817   6.169  10.938   2.664
  206GLN   HE21 2818   6.218  11.023   2.683
  206GLN   HE22 2819   6.072  10.930   2.689
  206GLN      C 2820   6.533  10.577   2.782
  206GLN      O 2821   6.654  10.583   2.808
  207PRO      N 2822   6.469  10.460   2.774
  207PRO     CD 2823   6.326  10.436   2.746
  207PRO    HD1 2824   6.298  10.479   2.660
  207PRO    HD2 2825   6.268  10.471   2.820
  207PRO     CG 2826   6.318  10.288   2.737
  207PRO    HG1 2827   6.333  10.258   2.643
  207PRO    HG2 2828   6.228  10.256   2.767
  207PRO     CB 2829   6.423  10.235   2.825
  207PRO    HB1 2830   6.450  10.144   2.794
  207PRO    HB2 2831   6.389  10.231   2.919
  207PRO     CA 2832   6.538  10.336   2.811
  207PRO     HA 2833   6.592  10.352   2.893
  207PRO      C 2834   6.640  10.289   2.710
  207PRO      O 2835   6.738  10.223   2.748
  208ASN      N 2836   6.623  10.320   2.582
  208ASN      H 2837   6.539  10.369   2.554
  208ASN     CA 2838   6.722  10.286   2.481
  208ASN     HA 2839   6.774  10.208   2.513
  208ASN     CB 2840   6.656  10.243   2.350
  208ASN    HB1 2841   6.619  10.325   2.304
  208ASN    HB2 2842   6.581  10.180   2.371
  208ASN     CG 2843   6.753  10.174   2.255
  208ASN    OD1 2844   6.874  10.184   2.269
  208ASN    ND2 2845   6.698  10.095   2.165
  208ASN   HD21 2846   6.598  10.084   2.162
  208ASN   HD22 2847   6.755  10.047   2.099
  208ASN      C 2848   6.811  10.408   2.465
  208ASN      O 2849   6.777  10.504   2.395
  209LYS      N 2850   6.926  10.402   2.530
  209LYS      H 2851   6.955  10.315   2.568
  209LYS     CA 2852   7.010  10.519   2.548
  209LYS     HA 2853   6.948  10.597   2.557
  209LYS     CB 2854   7.094  10.501   2.674
  209LYS    HB1 2855   7.153  10.581   2.685
  209LYS    HB2 2856   7.150  10.419   2.664
  209LYS     CG 2857   7.010  10.486   2.798
  209LYS    HG1 2858   6.942  10.414   2.783
  209LYS    HG2 2859   6.963  10.573   2.816
  209LYS     CD 2860   7.093  10.450   2.918
  209LYS    HD1 2861   7.169  10.515   2.926
  209LYS    HD2 2862   7.128  10.358   2.906
  209LYS     CE 2863   7.009  10.456   3.043
  209LYS    HE1 2864   6.967  10.547   3.050
  209LYS    HE2 2865   7.067  10.440   3.122
  209LYS     NZ 2866   6.901  10.355   3.042
  209LYS    HZ1 2867   6.847  10.363   3.126
  209LYS    HZ2 2868   6.841  10.371   2.963
  209LYS    HZ3 2869   6.940  10.264   3.035
  209LYS      C 2870   7.098  10.543   2.427
  209LYS      O 2871   7.154  10.652   2.409
  210THR      N 2872   7.113  10.441   2.342
  210THR      H 2873   7.067  10.354   2.360
  210THR     CA 2874   7.196  10.456   2.223
  210THR     HA 2875   7.271  10.518   2.247
  210THR     CB 2876   7.251  10.319   2.183
  210THR     HB 2877   7.175  10.256   2.166
  210THR    CG2 2878   7.337  10.327   2.059
  210THR   HG21 2879   7.371  10.236   2.036
  210THR   HG22 2880   7.282  10.363   1.983
  210THR   HG23 2881   7.414  10.389   2.076
  210THR    OG1 2882   7.329  10.266   2.291
  210THR    HG1 2883   7.365  10.177   2.265
  210THR      C 2884   7.120  10.523   2.110
  210THR      O 2885   7.175  10.606   2.038
  211PHE      N 2886   6.991  10.491   2.095
  211PHE      H 2887   6.952  10.416   2.148
  211PHE     CA 2888   6.906  10.565   2.001
  211PHE     HA 2889   6.954  10.562   1.913
  211PHE     CB 2890   6.768  10.500   1.990
  211PHE    HB1 2891   6.705  10.565   1.945
  211PHE    HB2 2892   6.734  10.480   2.082
  211PHE     CG 2893   6.765  10.373   1.912
  211PHE    CD1 2894   6.872  10.335   1.832
  211PHE    HD1 2895   6.952  10.394   1.827
  211PHE    CE1 2896   6.868  10.218   1.760
  211PHE    HE1 2897   6.945  10.193   1.702
  211PHE     CZ 2898   6.757  10.136   1.767
  211PHE     HZ 2899   6.754  10.051   1.715
  211PHE    CE2 2900   6.649  10.173   1.846
  211PHE    HE2 2901   6.568  10.115   1.851
  211PHE    CD2 2902   6.654  10.291   1.917
  211PHE    HD2 2903   6.575  10.318   1.973
  211PHE      C 2904   6.890  10.709   2.044
  211PHE      O 2905   6.871  10.798   1.960
  212ALA      N 2906   6.896  10.735   2.175
  212ALA      H 2907   6.910  10.660   2.239
  212ALA     CA 2908   6.882  10.871   2.225
  212ALA     HA 2909   6.799  10.908   2.182
  212ALA     CB 2910   6.867  10.869   2.376
  212ALA    HB1 2911   6.857  10.963   2.410
  212ALA    HB2 2912   6.785  10.817   2.401
  212ALA    HB3 2913   6.947  10.827   2.417
  212ALA      C 2914   7.000  10.958   2.184
  212ALA      O 2915   6.983  11.078   2.162
  213CYS      N 2916   7.119  10.899   2.173
  213CYS      H 2917   7.128  10.802   2.192
  213CYS     CA 2918   7.236  10.977   2.133
  213CYS     HA 2919   7.233  11.059   2.190
  213CYS     CB 2920   7.364  10.897   2.158
  213CYS    HB1 2921   7.435  10.951   2.113
  213CYS    HB2 2922   7.349  10.813   2.107
  213CYS     SG 2923   7.403  10.865   2.331
  213CYS     HG 2924   7.487  10.813   2.337
  213CYS      C 2925   7.228  11.018   1.986
  213CYS      O 2926   7.270  11.128   1.951
  214GLN      N 2927   7.177  10.930   1.900
  214GLN      H 2928   7.152  10.839   1.932
  214GLN     CA 2929   7.157  10.966   1.760
  214GLN     HA 2930   7.243  11.007   1.730
  214GLN     CB 2931   7.126  10.843   1.676
  214GLN    HB1 2932   7.082  10.874   1.591
  214GLN    HB2 2933   7.062  10.786   1.727
  214GLN     CG 2934   7.244  10.757   1.638
  214GLN    HG1 2935   7.317  10.817   1.606
  214GLN    HG2 2936   7.216  10.696   1.564
  214GLN     CD 2937   7.296  10.673   1.752
  214GLN    OE1 2938   7.410  10.688   1.794
  214GLN    NE2 2939   7.211  10.584   1.802
  214GLN   HE21 2940   7.118  10.576   1.764
  214GLN   HE22 2941   7.239  10.526   1.878
  214GLN      C 2942   7.046  11.068   1.746
  214GLN      O 2943   7.054  11.159   1.662
  215MET      N 2944   6.941  11.054   1.826
  215MET      H 2945   6.937  10.978   1.891
  215MET     CA 2946   6.831  11.150   1.819
  215MET     HA 2947   6.817  11.172   1.722
  215MET     CB 2948   6.705  11.088   1.876
  215MET    HB1 2949   6.635  11.160   1.885
  215MET    HB2 2950   6.726  11.050   1.966
  215MET     CG 2951   6.648  10.978   1.790
  215MET    HG1 2952   6.566  10.946   1.838
  215MET    HG2 2953   6.717  10.906   1.789
  215MET     SD 2954   6.611  11.040   1.626
  215MET     CE 2955   6.491  11.165   1.665
  215MET    HE1 2956   6.460  11.210   1.581
  215MET    HE2 2957   6.412  11.123   1.711
  215MET    HE3 2958   6.532  11.234   1.725
  215MET      C 2959   6.866  11.278   1.892
  215MET      O 2960   6.798  11.380   1.874
  216TYR      N 2961   6.970  11.275   1.975
  216TYR      H 2962   7.015  11.189   1.995
  216TYR     CA 2963   7.018  11.399   2.036
  216TYR     HA 2964   6.937  11.445   2.074
  216TYR     CB 2965   7.118  11.368   2.148
  216TYR    HB1 2966   7.198  11.324   2.109
  216TYR    HB2 2967   7.075  11.307   2.214
  216TYR     CG 2968   7.163  11.491   2.221
  216TYR    CD1 2969   7.085  11.545   2.321
  216TYR    HD1 2970   6.999  11.501   2.347
  216TYR    CE1 2971   7.124  11.659   2.385
  216TYR    HE1 2972   7.068  11.698   2.459
  216TYR     CZ 2973   7.241  11.721   2.346
  216TYR     OH 2974   7.282  11.835   2.407
  216TYR     HH 2975   7.368  11.866   2.366
  216TYR    CE2 2976   7.319  11.668   2.247
  216TYR    HE2 2977   7.404  11.713   2.221
  216TYR    CD2 2978   7.280  11.555   2.185
  216TYR    HD2 2979   7.336  11.517   2.112
  216TYR      C 2980   7.083  11.488   1.930
  216TYR      O 2981   7.052  11.607   1.922
  217ASN      N 2982   7.173  11.431   1.850
  217ASN      H 2983   7.187  11.333   1.856
  217ASN     CA 2984   7.251  11.509   1.754
  217ASN     HA 2985   7.290  11.585   1.806
  217ASN     CB 2986   7.359  11.422   1.692
  217ASN    HB1 2987   7.402  11.473   1.617
  217ASN    HB2 2988   7.316  11.339   1.656
  217ASN     CG 2989   7.465  11.382   1.789
  217ASN    OD1 2990   7.507  11.461   1.874
  217ASN    ND2 2991   7.511  11.258   1.778
  217ASN   HD21 2992   7.474  11.198   1.707
  217ASN   HD22 2993   7.582  11.226   1.840
  217ASN      C 2994   7.164  11.566   1.645
  217ASN      O 2995   7.189  11.676   1.594
  218LEU      N 2996   7.061  11.491   1.605
  218LEU      H 2997   7.044  11.403   1.648
  218LEU     CA 2998   6.972  11.537   1.499
  218LEU     HA 2999   7.030  11.569   1.424
  218LEU     CB 3000   6.884  11.422   1.452
  218LEU    HB1 3001   6.835  11.388   1.532
  218LEU    HB2 3002   6.944  11.351   1.416
  218LEU     CG 3003   6.780  11.450   1.345
  218LEU     HG 3004   6.708  11.510   1.381
  218LEU    CD1 3005   6.843  11.518   1.226
  218LEU   HD11 3006   6.773  11.536   1.157
  218LEU   HD12 3007   6.883  11.605   1.255
  218LEU   HD13 3008   6.913  11.459   1.187
  218LEU    CD2 3009   6.722  11.319   1.302
  218LEU   HD21 3010   6.653  11.335   1.231
  218LEU   HD22 3011   6.794  11.261   1.265
  218LEU   HD23 3012   6.679  11.274   1.380
  218LEU      C 3013   6.888  11.654   1.546
  218LEU      O 3014   6.873  11.753   1.474
  219LEU      N 3015   6.837  11.647   1.668
  219LEU      H 3016   6.853  11.566   1.724
  219LEU     CA 3017   6.757  11.758   1.721
  219LEU     HA 3018   6.697  11.789   1.647
  219LEU     CB 3019   6.674  11.709   1.839
  219LEU    HB1 3020   6.651  11.787   1.897
  219LEU    HB2 3021   6.727  11.643   1.891
  219LEU     CG 3022   6.545  11.642   1.792
  219LEU     HG 3023   6.564  11.572   1.723
  219LEU    CD1 3024   6.479  11.572   1.905
  219LEU   HD11 3025   6.394  11.529   1.873
  219LEU   HD12 3026   6.540  11.503   1.941
  219LEU   HD13 3027   6.457  11.638   1.977
  219LEU    CD2 3028   6.454  11.747   1.732
  219LEU   HD21 3029   6.369  11.704   1.701
  219LEU   HD22 3030   6.432  11.817   1.801
  219LEU   HD23 3031   6.499  11.791   1.654
  219LEU      C 3032   6.844  11.875   1.760
  219LEU      O 3033   6.797  11.989   1.766
  220LEU      N 3034   6.972  11.850   1.788
  220LEU      H 3035   7.005  11.756   1.788
  220LEU     CA 3036   7.063  11.959   1.818
  220LEU     HA 3037   7.011  12.028   1.870
  220LEU     CB 3038   7.179  11.905   1.902
  220LEU    HB1 3039   7.239  11.859   1.837
  220LEU    HB2 3040   7.137  11.838   1.963
  220LEU     CG 3041   7.272  11.988   1.991
  220LEU     HG 3042   7.319  11.925   2.052
  220LEU    CD1 3043   7.382  12.059   1.915
  220LEU   HD11 3044   7.438  12.111   1.979
  220LEU   HD12 3045   7.438  11.992   1.867
  220LEU   HD13 3046   7.341  12.122   1.848
  220LEU    CD2 3047   7.191  12.085   2.073
  220LEU   HD21 3048   7.252  12.139   2.131
  220LEU   HD22 3049   7.140  12.146   2.012
  220LEU   HD23 3050   7.126  12.035   2.130
  220LEU      C 3051   7.112  12.024   1.689
  220LEU      O 3052   7.156  12.139   1.689
  221SER      N 3053   7.100  11.953   1.576
  221SER      H 3054   7.061  11.861   1.580
  221SER     CA 3055   7.141  12.007   1.447
  221SER     HA 3056   7.230  12.050   1.463
  221SER     CB 3057   7.152  11.895   1.344
  221SER    HB1 3058   7.169  11.933   1.253
  221SER    HB2 3059   7.068  11.841   1.342
  221SER     OG 3060   7.258  11.807   1.374
  221SER     HG 3061   7.262  11.736   1.305
  221SER      C 3062   7.044  12.113   1.398
  221SER      O 3063   7.082  12.207   1.327
  222TYR      N 3064   6.916  12.101   1.435
  222TYR      H 3065   6.887  12.022   1.489
  222TYR     CA 3066   6.818  12.202   1.398
  222TYR     HA 3067   6.846  12.230   1.306
  222TYR     CB 3068   6.677  12.143   1.398
  222TYR    HB1 3069   6.610  12.218   1.393
  222TYR    HB2 3070   6.663  12.092   1.483
  222TYR     CG 3071   6.653  12.050   1.282
  222TYR    CD1 3072   6.619  12.100   1.157
  222TYR    HD1 3073   6.610  12.199   1.144
  222TYR    CE1 3074   6.597  12.016   1.050
  222TYR    HE1 3075   6.570  12.054   0.961
  222TYR     CZ 3076   6.612  11.880   1.067
  222TYR     OH 3077   6.591  11.796   0.961
  222TYR     HH 3078   6.605  11.702   0.990
  222TYR    CE2 3079   6.647  11.828   1.190
  222TYR    HE2 3080   6.657  11.730   1.202
  222TYR    CD2 3081   6.668  11.913   1.296
  222TYR    HD2 3082   6.694  11.876   1.385
  222TYR      C 3083   6.823  12.325   1.486
  222TYR      O 3084   6.738  12.414   1.471
  223ASP      N 3085   6.919  12.334   1.577
  223ASP      H 3086   6.975  12.254   1.596
  223ASP     CA 3087   6.944  12.458   1.651
  223ASP     HA 3088   6.856  12.507   1.659
  223ASP     CB 3089   6.995  12.424   1.790
  223ASP    HB1 3090   7.091  12.400   1.784
  223ASP    HB2 3091   6.943  12.347   1.825
  223ASP     CG 3092   6.980  12.540   1.886
  223ASP    OD1 3093   6.924  12.644   1.845
  223ASP    OD2 3094   7.024  12.527   2.002
  223ASP      C 3095   7.042  12.547   1.575
  223ASP      O 3096   7.147  12.587   1.628
  224ARG      N 3097   7.011  12.579   1.450
  224ARG      H 3098   6.933  12.534   1.407
  224ARG     CA 3099   7.084  12.677   1.372
  224ARG     HA 3100   7.180  12.651   1.380
  224ARG     CB 3101   7.036  12.672   1.226
  224ARG    HB1 3102   6.942  12.709   1.223
  224ARG    HB2 3103   7.034  12.576   1.198
  224ARG     CG 3104   7.118  12.749   1.122
  224ARG    HG1 3105   7.117  12.698   1.036
  224ARG    HG2 3106   7.211  12.758   1.155
  224ARG     CD 3107   7.062  12.889   1.095
  224ARG    HD1 3108   7.115  12.934   1.024
  224ARG    HD2 3109   7.065  12.944   1.179
  224ARG     NE 3110   6.923  12.885   1.050
  224ARG     HE 3111   6.887  12.798   1.016
  224ARG     CZ 3112   6.841  12.990   1.051
  224ARG    NH1 3113   6.716  12.977   1.009
  224ARG   HH11 3114   6.683  12.889   0.976
  224ARG   HH12 3115   6.654  13.056   1.010
  224ARG    NH2 3116   6.884  13.107   1.095
  224ARG   HH21 3117   6.978  13.117   1.127
  224ARG   HH22 3118   6.822  13.186   1.096
  224ARG      C 3119   7.068  12.817   1.429
  224ARG      O 3120   7.158  12.900   1.411
  225HID      N 3121   6.959  12.842   1.500
  225HID      H 3122   6.900  12.766   1.527
  225HID     CA 3123   6.921  12.977   1.540
  225HID     HA 3124   6.932  13.034   1.458
  225HID     CB 3125   6.776  12.977   1.587
  225HID    HB1 3126   6.752  13.069   1.620
  225HID    HB2 3127   6.766  12.912   1.662
  225HID     CG 3128   6.678  12.940   1.480
  225HID    ND1 3129   6.642  13.027   1.379
  225HID    HD1 3130   6.676  13.121   1.368
  225HID    CE1 3131   6.555  12.968   1.299
  225HID    HE1 3132   6.512  13.009   1.218
  225HID    NE2 3133   6.533  12.846   1.344
  225HID    CD2 3134   6.609  12.826   1.457
  225HID    HD2 3135   6.612  12.743   1.512
  225HID      C 3136   7.012  13.032   1.648
  225HID      O 3137   7.017  12.980   1.760
  226GLY      N 3138   7.087  13.136   1.613
  226GLY      H 3139   7.086  13.167   1.518
  226GLY     CA 3140   7.170  13.207   1.708
  226GLY    HA1 3141   7.255  13.231   1.663
  226GLY    HA2 3142   7.188  13.146   1.785
  226GLY      C 3143   7.101  13.332   1.757
  226GLY      O 3144   7.165  13.425   1.807
  227ASP      N 3145   6.969  13.337   1.740
  227ASP      H 3146   6.923  13.261   1.694
  227ASP     CA 3147   6.887  13.449   1.785
  227ASP     HA 3148   6.951  13.510   1.831
  227ASP     CB 3149   6.822  13.520   1.665
  227ASP    HB1 3150   6.894  13.561   1.609
  227ASP    HB2 3151   6.761  13.592   1.699
  227ASP     CG 3152   6.740  13.426   1.577
  227ASP    OD1 3153   6.740  13.303   1.599
  227ASP    OD2 3154   6.675  13.477   1.484
  227ASP      C 3155   6.781  13.407   1.886
  227ASP      O 3156   6.694  13.487   1.921
  228HID      N 3157   6.786  13.282   1.933
  228HID      H 3158   6.857  13.221   1.899
  228HID     CA 3159   6.692  13.232   2.032
  228HID     HA 3160   6.615  13.297   2.028
  228HID     CB 3161   6.648  13.089   1.995
  228HID    HB1 3162   6.599  13.049   2.072
  228HID    HB2 3163   6.728  13.035   1.973
  228HID     CG 3164   6.557  13.084   1.877
  228HID    ND1 3165   6.521  12.966   1.816
  228HID    HD1 3166   6.551  12.875   1.844
  228HID    CE1 3167   6.440  12.991   1.715
  228HID    HE1 3168   6.399  12.923   1.654
  228HID    NE2 3169   6.421  13.122   1.708
  228HID    CD2 3170   6.493  13.182   1.808
  228HID    HD2 3171   6.497  13.281   1.827
  228HID      C 3172   6.748  13.235   2.173
  228HID      O 3173   6.703  13.157   2.258
  229LEU      N 3174   6.851  13.317   2.195
  229LEU      H 3175   6.901  13.347   2.114
  229LEU     CA 3176   6.899  13.369   2.324
  229LEU     HA 3177   6.967  13.438   2.299
  229LEU     CB 3178   6.781  13.431   2.401
  229LEU    HB1 3179   6.723  13.355   2.430
  229LEU    HB2 3180   6.731  13.487   2.335
  229LEU     CG 3181   6.799  13.519   2.525
  229LEU     HG 3182   6.811  13.460   2.604
  229LEU    CD1 3183   6.923  13.607   2.513
  229LEU   HD11 3184   6.932  13.664   2.595
  229LEU   HD12 3185   7.004  13.550   2.503
  229LEU   HD13 3186   6.914  13.667   2.433
  229LEU    CD2 3187   6.675  13.604   2.547
  229LEU   HD21 3188   6.687  13.662   2.628
  229LEU   HD22 3189   6.660  13.663   2.467
  229LEU   HD23 3190   6.595  13.545   2.560
  229LEU      C 3191   6.970  13.265   2.410
  229LEU      O 3192   7.042  13.301   2.504
  230GLN      N 3193   6.960  13.138   2.373
  230GLN      H 3194   6.917  13.116   2.285
  230GLN     CA 3195   7.009  13.031   2.457
  230GLN     HA 3196   7.101  13.057   2.485
  230GLN     CB 3197   6.920  13.015   2.580
  230GLN    HB1 3198   6.833  12.974   2.551
  230GLN    HB2 3199   6.902  13.106   2.618
  230GLN     CG 3200   6.978  12.930   2.690
  230GLN    HG1 3201   7.068  12.965   2.713
  230GLN    HG2 3202   6.985  12.836   2.657
  230GLN     CD 3203   6.891  12.932   2.815
  230GLN    OE1 3204   6.783  12.990   2.816
  230GLN    NE2 3205   6.940  12.871   2.922
  230GLN   HE21 3206   7.029  12.827   2.918
  230GLN   HE22 3207   6.887  12.870   3.007
  230GLN      C 3208   7.008  12.902   2.375
  230GLN      O 3209   6.910  12.873   2.307
  231PRO      N 3210   7.116  12.824   2.378
  231PRO     CD 3211   7.250  12.860   2.425
  231PRO    HD1 3212   7.262  12.835   2.521
  231PRO    HD2 3213   7.266  12.958   2.414
  231PRO     CG 3214   7.338  12.779   2.335
  231PRO    HG1 3215   7.424  12.758   2.380
  231PRO    HG2 3216   7.356  12.829   2.250
  231PRO     CB 3217   7.262  12.655   2.307
  231PRO    HB1 3218   7.277  12.589   2.380
  231PRO    HB2 3219   7.291  12.616   2.219
  231PRO     CA 3220   7.116  12.699   2.302
  231PRO     HA 3221   7.081  12.714   2.209
  231PRO      C 3222   7.024  12.595   2.366
  231PRO      O 3223   6.987  12.607   2.482
  232LEU      N 3224   6.987  12.495   2.286
  232LEU      H 3225   7.025  12.489   2.194
  232LEU     CA 3226   6.891  12.395   2.332
  232LEU     HA 3227   6.815  12.449   2.370
  232LEU     CB 3228   6.844  12.308   2.215
  232LEU    HB1 3229   6.832  12.215   2.248
  232LEU    HB2 3230   6.915  12.310   2.144
  232LEU     CG 3231   6.714  12.348   2.149
  232LEU     HG 3232   6.716  12.443   2.118
  232LEU    CD1 3233   6.691  12.260   2.030
  232LEU   HD11 3234   6.605  12.286   1.985
  232LEU   HD12 3235   6.766  12.271   1.965
  232LEU   HD13 3236   6.686  12.165   2.059
  232LEU    CD2 3237   6.603  12.333   2.249
  232LEU   HD21 3238   6.516  12.360   2.207
  232LEU   HD22 3239   6.598  12.238   2.279
  232LEU   HD23 3240   6.620  12.393   2.328
  232LEU      C 3241   6.948  12.307   2.441
  232LEU      O 3242   6.875  12.260   2.528
  233ASP      N 3243   7.079  12.285   2.440
  233ASP      H 3244   7.135  12.323   2.367
  233ASP     CA 3245   7.139  12.206   2.546
  233ASP     HA 3246   7.070  12.138   2.568
  233ASP     CB 3247   7.267  12.140   2.495
  233ASP    HB1 3248   7.242  12.069   2.430
  233ASP    HB2 3249   7.315  12.100   2.572
  233ASP     CG 3250   7.360  12.237   2.426
  233ASP    OD1 3251   7.325  12.356   2.417
  233ASP    OD2 3252   7.466  12.194   2.379
  233ASP      C 3253   7.164  12.286   2.673
  233ASP      O 3254   7.219  12.232   2.768
  234LEU      N 3255   7.122  12.413   2.676
  234LEU      H 3256   7.074  12.451   2.596
  234LEU     CA 3257   7.143  12.499   2.792
  234LEU     HA 3258   7.187  12.441   2.859
  234LEU     CB 3259   7.232  12.617   2.755
  234LEU    HB1 3260   7.218  12.688   2.824
  234LEU    HB2 3261   7.201  12.651   2.666
  234LEU     CG 3262   7.382  12.588   2.746
  234LEU     HG 3263   7.400  12.517   2.679
  234LEU    CD1 3264   7.454  12.715   2.704
  234LEU   HD11 3265   7.552  12.698   2.698
  234LEU   HD12 3266   7.419  12.745   2.615
  234LEU   HD13 3267   7.437  12.787   2.772
  234LEU    CD2 3268   7.433  12.539   2.879
  234LEU   HD21 3269   7.531  12.521   2.872
  234LEU   HD22 3270   7.417  12.609   2.948
  234LEU   HD23 3271   7.384  12.456   2.904
  234LEU      C 3272   7.012  12.550   2.850
  234LEU      O 3273   7.014  12.642   2.933
  235VAL      N 3274   6.899  12.494   2.810
  235VAL      H 3275   6.903  12.419   2.744
  235VAL     CA 3276   6.768  12.538   2.858
  235VAL     HA 3277   6.776  12.635   2.884
  235VAL     CB 3278   6.661  12.528   2.748
  235VAL     HB 3279   6.656  12.436   2.711
  235VAL    CG1 3280   6.527  12.564   2.806
  235VAL   HG11 3281   6.457  12.558   2.735
  235VAL   HG12 3282   6.504  12.501   2.880
  235VAL   HG13 3283   6.530  12.658   2.841
  235VAL    CG2 3284   6.695  12.621   2.636
  235VAL   HG21 3285   6.625  12.615   2.565
  235VAL   HG22 3286   6.698  12.715   2.670
  235VAL   HG23 3287   6.784  12.597   2.598
  235VAL      C 3288   6.732  12.452   2.978
  235VAL      O 3289   6.729  12.329   2.966
  236PRO      N 3290   6.706  12.511   3.093
  236PRO     CD 3291   6.735  12.651   3.129
  236PRO    HD1 3292   6.680  12.714   3.073
  236PRO    HD2 3293   6.832  12.672   3.117
  236PRO     CG 3294   6.695  12.658   3.273
  236PRO    HG1 3295   6.599  12.687   3.281
  236PRO    HG2 3296   6.753  12.723   3.322
  236PRO     CB 3297   6.712  12.522   3.328
  236PRO    HB1 3298   6.652  12.509   3.407
  236PRO    HB2 3299   6.807  12.508   3.355
  236PRO     CA 3300   6.672  12.431   3.211
  236PRO     HA 3301   6.719  12.344   3.208
  236PRO      C 3302   6.524  12.397   3.217
  236PRO      O 3303   6.439  12.466   3.159
  237ASN      N 3304   6.494  12.289   3.288
  237ASN      H 3305   6.567  12.231   3.322
  237ASN     CA 3306   6.356  12.253   3.317
  237ASN     HA 3307   6.300  12.285   3.240
  237ASN     CB 3308   6.340  12.101   3.325
  237ASN    HB1 3309   6.360  12.062   3.235
  237ASN    HB2 3310   6.245  12.081   3.350
  237ASN     CG 3311   6.431  12.035   3.426
  237ASN    OD1 3312   6.509  12.100   3.496
  237ASN    ND2 3313   6.421  11.903   3.436
  237ASN   HD21 3314   6.356  11.854   3.378
  237ASN   HD22 3315   6.478  11.854   3.501
  237ASN      C 3316   6.312  12.325   3.445
  237ASN      O 3317   6.378  12.419   3.491
  238HID      N 3318   6.200  12.284   3.502
  238HID      H 3319   6.152  12.203   3.467
  238HID     CA 3320   6.145  12.357   3.616
  238HID     HA 3321   6.156  12.455   3.595
  238HID     CB 3322   5.997  12.326   3.632
  238HID    HB1 3323   5.964  12.367   3.717
  238HID    HB2 3324   5.985  12.227   3.636
  238HID     CG 3325   5.912  12.379   3.520
  238HID    ND1 3326   5.780  12.345   3.505
  238HID    HD1 3327   5.728  12.284   3.565
  238HID    CE1 3328   5.731  12.407   3.399
  238HID    HE1 3329   5.636  12.401   3.366
  238HID    NE2 3330   5.827  12.479   3.344
  238HID    CD2 3331   5.942  12.463   3.419
  238HID    HD2 3332   6.030  12.506   3.401
  238HID      C 3333   6.222  12.327   3.743
  238HID      O 3334   6.221  12.407   3.837
  239GLN      N 3335   6.290  12.213   3.748
  239GLN      H 3336   6.276  12.144   3.677
  239GLN     CA 3337   6.384  12.188   3.856
  239GLN     HA 3338   6.339  12.228   3.936
  239GLN     CB 3339   6.408  12.038   3.871
  239GLN    HB1 3340   6.486  12.024   3.931
  239GLN    HB2 3341   6.427  12.000   3.781
  239GLN     CG 3342   6.292  11.963   3.929
  239GLN    HG1 3343   6.212  11.978   3.871
  239GLN    HG2 3344   6.273  11.999   4.021
  239GLN     CD 3345   6.320  11.815   3.938
  239GLN    OE1 3346   6.423  11.768   3.889
  239GLN    NE2 3347   6.229  11.741   4.000
  239GLN   HE21 3348   6.147  11.784   4.038
  239GLN   HE22 3349   6.242  11.643   4.009
  239GLN      C 3350   6.518  12.257   3.835
  239GLN      O 3351   6.605  12.247   3.922
  240GLY      N 3352   6.537  12.326   3.723
  240GLY      H 3353   6.464  12.328   3.654
  240GLY     CA 3354   6.659  12.398   3.697
  240GLY    HA1 3355   6.687  12.440   3.783
  240GLY    HA2 3356   6.636  12.470   3.631
  240GLY      C 3357   6.773  12.315   3.643
  240GLY      O 3358   6.888  12.360   3.646
  241LEU      N 3359   6.745  12.195   3.595
  241LEU      H 3360   6.649  12.165   3.596
  241LEU     CA 3361   6.846  12.105   3.540
  241LEU     HA 3362   6.933  12.129   3.583
  241LEU     CB 3363   6.812  11.960   3.572
  241LEU    HB1 3364   6.849  11.906   3.497
  241LEU    HB2 3365   6.712  11.954   3.572
  241LEU     CG 3366   6.860  11.895   3.702
  241LEU     HG 3367   6.959  11.906   3.707
  241LEU    CD1 3368   6.804  11.960   3.826
  241LEU   HD11 3369   6.839  11.913   3.907
  241LEU   HD12 3370   6.831  12.057   3.828
  241LEU   HD13 3371   6.704  11.954   3.824
  241LEU    CD2 3372   6.820  11.750   3.701
  241LEU   HD21 3373   6.850  11.707   3.785
  241LEU   HD22 3374   6.720  11.743   3.694
  241LEU   HD23 3375   6.862  11.705   3.622
  241LEU      C 3376   6.853  12.126   3.390
  241LEU      O 3377   6.749  12.137   3.325
  242THR      N 3378   6.974  12.133   3.336
  242THR      H 3379   7.053  12.140   3.397
  242THR     CA 3380   6.997  12.131   3.192
  242THR     HA 3381   6.923  12.180   3.145
  242THR     CB 3382   7.128  12.203   3.162
  242THR     HB 3383   7.145  12.206   3.063
  242THR    CG2 3384   7.124  12.343   3.217
  242THR   HG21 3385   7.210  12.390   3.197
  242THR   HG22 3386   7.048  12.394   3.175
  242THR   HG23 3387   7.110  12.340   3.316
  242THR    OG1 3388   7.237  12.132   3.221
  242THR    HG1 3389   7.322  12.180   3.201
  242THR      C 3390   6.998  11.985   3.148
  242THR      O 3391   6.991  11.896   3.233
  243PRO      N 3392   6.999  11.956   3.017
  243PRO     CD 3393   6.956  12.037   2.901
  243PRO    HD1 3394   7.029  12.098   2.871
  243PRO    HD2 3395   6.875  12.092   2.924
  243PRO     CG 3396   6.924  11.935   2.797
  243PRO    HG1 3397   6.943  11.970   2.705
  243PRO    HG2 3398   6.828  11.907   2.802
  243PRO     CB 3399   7.007  11.823   2.823
  243PRO    HB1 3400   7.096  11.839   2.782
  243PRO    HB2 3401   6.965  11.742   2.783
  243PRO     CA 3402   7.014  11.815   2.976
  243PRO     HA 3403   6.943  11.760   3.019
  243PRO      C 3404   7.142  11.749   3.023
  243PRO      O 3405   7.140  11.630   3.056
  244PHE      N 3406   7.253  11.823   3.032
  244PHE      H 3407   7.250  11.919   3.003
  244PHE     CA 3408   7.377  11.767   3.083
  244PHE     HA 3409   7.393  11.685   3.029
  244PHE     CB 3410   7.490  11.868   3.065
  244PHE    HB1 3411   7.465  11.953   3.113
  244PHE    HB2 3412   7.500  11.888   2.967
  244PHE     CG 3413   7.622  11.821   3.118
  244PHE    CD1 3414   7.696  11.727   3.049
  244PHE    HD1 3415   7.661  11.690   2.963
  244PHE    CE1 3416   7.816  11.685   3.097
  244PHE    HE1 3417   7.868  11.617   3.046
  244PHE     CZ 3418   7.865  11.736   3.215
  244PHE     HZ 3419   7.953  11.706   3.249
  244PHE    CE2 3420   7.792  11.829   3.286
  244PHE    HE2 3421   7.826  11.866   3.372
  244PHE    CD2 3422   7.671  11.871   3.237
  244PHE    HD2 3423   7.617  11.939   3.288
  244PHE      C 3424   7.364  11.729   3.230
  244PHE      O 3425   7.406  11.621   3.271
  245LYS      N 3426   7.303  11.816   3.310
  245LYS      H 3427   7.268  11.902   3.272
  245LYS     CA 3428   7.286  11.787   3.452
  245LYS     HA 3429   7.374  11.752   3.483
  245LYS     CB 3430   7.253  11.914   3.529
  245LYS    HB1 3431   7.217  11.888   3.619
  245LYS    HB2 3432   7.182  11.964   3.479
  245LYS     CG 3433   7.372  12.007   3.549
  245LYS    HG1 3434   7.400  12.044   3.460
  245LYS    HG2 3435   7.447  11.956   3.589
  245LYS     CD 3436   7.338  12.123   3.640
  245LYS    HD1 3437   7.422  12.167   3.670
  245LYS    HD2 3438   7.287  12.089   3.719
  245LYS     CE 3439   7.253  12.224   3.567
  245LYS    HE1 3440   7.166  12.182   3.542
  245LYS    HE2 3441   7.300  12.253   3.484
  245LYS     NZ 3442   7.224  12.345   3.648
  245LYS    HZ1 3443   7.167  12.409   3.595
  245LYS    HZ2 3444   7.175  12.319   3.731
  245LYS    HZ3 3445   7.309  12.390   3.673
  245LYS      C 3446   7.179  11.681   3.474
  245LYS      O 3447   7.185  11.607   3.573
  246LEU      N 3448   7.081  11.671   3.384
  246LEU      H 3449   7.077  11.735   3.307
  246LEU     CA 3450   6.979  11.568   3.397
  246LEU     HA 3451   6.951  11.570   3.493
  246LEU     CB 3452   6.860  11.601   3.307
  246LEU    HB1 3453   6.894  11.605   3.213
  246LEU    HB2 3454   6.827  11.692   3.334
  246LEU     CG 3455   6.739  11.508   3.307
  246LEU     HG 3456   6.768  11.415   3.285
  246LEU    CD1 3457   6.674  11.507   3.443
  246LEU   HD11 3458   6.594  11.446   3.442
  246LEU   HD12 3459   6.739  11.475   3.511
  246LEU   HD13 3460   6.644  11.600   3.466
  246LEU    CD2 3461   6.641  11.551   3.202
  246LEU   HD21 3462   6.562  11.490   3.203
  246LEU   HD22 3463   6.610  11.645   3.221
  246LEU   HD23 3464   6.684  11.548   3.112
  246LEU      C 3465   7.035  11.430   3.363
  246LEU      O 3466   6.988  11.329   3.416
  247ALA      N 3467   7.136  11.425   3.276
  247ALA      H 3468   7.166  11.509   3.230
  247ALA     CA 3469   7.202  11.298   3.248
  247ALA     HA 3470   7.128  11.234   3.227
  247ALA     CB 3471   7.295  11.313   3.128
  247ALA    HB1 3472   7.339  11.226   3.109
  247ALA    HB2 3473   7.241  11.341   3.048
  247ALA    HB3 3474   7.364  11.383   3.148
  247ALA      C 3475   7.279  11.247   3.369
  247ALA      O 3476   7.290  11.126   3.390
  248GLY      N 3477   7.330  11.338   3.452
  248GLY      H 3478   7.320  11.436   3.431
  248GLY     CA 3479   7.400  11.296   3.572
  248GLY    HA1 3480   7.452  11.375   3.606
  248GLY    HA2 3481   7.462  11.223   3.546
  248GLY      C 3482   7.306  11.247   3.680
  248GLY      O 3483   7.336  11.152   3.752
  249VAL      N 3484   7.190  11.311   3.692
  249VAL      H 3485   7.168  11.385   3.628
  249VAL     CA 3486   7.093  11.277   3.797
  249VAL     HA 3487   7.142  11.269   3.883
  249VAL     CB 3488   6.990  11.390   3.809
  249VAL     HB 3489   6.951  11.410   3.719
  249VAL    CG1 3490   6.875  11.353   3.900
  249VAL   HG11 3491   6.810  11.430   3.905
  249VAL   HG12 3492   6.828  11.273   3.864
  249VAL   HG13 3493   6.910  11.333   3.991
  249VAL    CG2 3494   7.058  11.512   3.861
  249VAL   HG21 3495   6.991  11.587   3.869
  249VAL   HG22 3496   7.097  11.493   3.951
  249VAL   HG23 3497   7.130  11.540   3.798
  249VAL      C 3498   7.029  11.142   3.768
  249VAL      O 3499   7.007  11.062   3.860
  250GLU      N 3500   6.999  11.114   3.643
  250GLU      H 3501   7.019  11.181   3.571
  250GLU     CA 3502   6.937  10.988   3.608
  250GLU     HA 3503   6.877  10.969   3.686
  250GLU     CB 3504   6.858  11.003   3.478
  250GLU    HB1 3505   6.817  10.915   3.454
  250GLU    HB2 3506   6.920  11.032   3.405
  250GLU     CG 3507   6.748  11.104   3.489
  250GLU    HG1 3508   6.706  11.115   3.399
  250GLU    HG2 3509   6.787  11.191   3.518
  250GLU     CD 3510   6.641  11.063   3.589
  250GLU    OE1 3511   6.612  10.942   3.600
  250GLU    OE2 3512   6.588  11.152   3.658
  250GLU      C 3513   7.036  10.874   3.596
  250GLU      O 3514   6.994  10.759   3.581
  251GLY      N 3515   7.165  10.902   3.603
  251GLY      H 3516   7.194  10.997   3.619
  251GLY     CA 3517   7.264  10.797   3.588
  251GLY    HA1 3518   7.235  10.720   3.644
  251GLY    HA2 3519   7.351  10.833   3.621
  251GLY      C 3520   7.279  10.752   3.445
  251GLY      O 3521   7.326  10.640   3.420
  252ASN      N 3522   7.242  10.836   3.350
  252ASN      H 3523   7.208  10.927   3.377
  252ASN     CA 3524   7.247  10.804   3.209
  252ASN     HA 3525   7.219  10.709   3.195
  252ASN     CB 3526   7.148  10.892   3.133
  252ASN    HB1 3527   7.185  10.985   3.126
  252ASN    HB2 3528   7.061  10.895   3.183
  252ASN     CG 3529   7.119  10.843   2.994
  252ASN    OD1 3530   7.190  10.760   2.939
  252ASN    ND2 3531   7.008  10.889   2.939
  252ASN   HD21 3532   6.949  10.953   2.990
  252ASN   HD22 3533   6.982  10.861   2.846
  252ASN      C 3534   7.391  10.822   3.164
  252ASN      O 3535   7.431  10.926   3.111
  253THR      N 3536   7.471  10.717   3.185
  253THR      H 3537   7.431  10.631   3.217
  253THR     CA 3538   7.615  10.725   3.162
  253THR     HA 3539   7.643  10.810   3.207
  253THR     CB 3540   7.686  10.604   3.223
  253THR     HB 3541   7.784  10.613   3.211
  253THR    CG2 3542   7.650  10.589   3.370
  253THR   HG21 3543   7.697  10.510   3.408
  253THR   HG22 3544   7.677  10.672   3.420
  253THR   HG23 3545   7.551  10.577   3.379
  253THR    OG1 3546   7.645  10.485   3.155
  253THR    HG1 3547   7.691  10.406   3.195
  253THR      C 3548   7.647  10.733   3.013
  253THR      O 3549   7.752  10.784   2.975
  254VAL      N 3550   7.557  10.683   2.929
  254VAL      H 3551   7.472  10.644   2.965
  254VAL     CA 3552   7.580  10.685   2.785
  254VAL     HA 3553   7.675  10.659   2.770
  254VAL     CB 3554   7.487  10.584   2.716
  254VAL     HB 3555   7.391  10.609   2.733
  254VAL    CG1 3556   7.505  10.587   2.566
  254VAL   HG11 3557   7.443  10.521   2.524
  254VAL   HG12 3558   7.483  10.679   2.532
  254VAL   HG13 3559   7.599  10.564   2.543
  254VAL    CG2 3560   7.511  10.446   2.773
  254VAL   HG21 3561   7.450  10.381   2.728
  254VAL   HG22 3562   7.606  10.420   2.757
  254VAL   HG23 3563   7.492  10.447   2.871
  254VAL      C 3564   7.558  10.826   2.731
  254VAL      O 3565   7.639  10.878   2.653
  255MET      N 3566   7.448  10.889   2.771
  255MET      H 3567   7.381  10.841   2.827
  255MET     CA 3568   7.423  11.028   2.734
  255MET     HA 3569   7.436  11.032   2.635
  255MET     CB 3570   7.280  11.068   2.769
  255MET    HB1 3571   7.274  11.168   2.767
  255MET    HB2 3572   7.260  11.035   2.861
  255MET     CG 3573   7.172  11.014   2.676
  255MET    HG1 3574   7.086  11.039   2.721
  255MET    HG2 3575   7.184  10.915   2.679
  255MET     SD 3576   7.179  11.076   2.507
  255MET     CE 3577   7.138  11.248   2.531
  255MET    HE1 3578   7.138  11.295   2.443
  255MET    HE2 3579   7.047  11.256   2.572
  255MET    HE3 3580   7.205  11.291   2.591
  255MET      C 3581   7.522  11.122   2.802
  255MET      O 3582   7.549  11.230   2.750
  256PHE      N 3583   7.577  11.082   2.917
  256PHE      H 3584   7.553  10.993   2.955
  256PHE     CA 3585   7.672  11.168   2.987
  256PHE     HA 3586   7.629  11.259   2.988
  256PHE     CB 3587   7.695  11.118   3.129
  256PHE    HB1 3588   7.737  11.028   3.125
  256PHE    HB2 3589   7.606  11.112   3.176
  256PHE     CG 3590   7.784  11.207   3.209
  256PHE    CD1 3591   7.736  11.327   3.255
  256PHE    HD1 3592   7.641  11.354   3.235
  256PHE    CE1 3593   7.817  11.411   3.328
  256PHE    HE1 3594   7.781  11.499   3.361
  256PHE     CZ 3595   7.947  11.375   3.355
  256PHE     HZ 3596   8.005  11.437   3.408
  256PHE    CE2 3597   7.996  11.256   3.310
  256PHE    HE2 3598   8.090  11.230   3.330
  256PHE    CD2 3599   7.915  11.172   3.237
  256PHE    HD2 3600   7.951  11.085   3.204
  256PHE      C 3601   7.805  11.176   2.913
  256PHE      O 3602   7.863  11.285   2.902
  257GLN      N 3603   7.854  11.063   2.863
  257GLN      H 3604   7.803  10.978   2.876
  257GLN     CA 3605   7.980  11.062   2.789
  257GLN     HA 3606   8.046  11.112   2.846
  257GLN     CB 3607   8.026  10.919   2.766
  257GLN    HB1 3608   8.107  10.921   2.709
  257GLN    HB2 3609   7.953  10.870   2.718
  257GLN     CG 3610   8.059  10.844   2.892
  257GLN    HG1 3611   7.978  10.844   2.951
  257GLN    HG2 3612   8.133  10.892   2.938
  257GLN     CD 3613   8.101  10.700   2.865
  257GLN    OE1 3614   8.105  10.656   2.750
  257GLN    NE2 3615   8.130  10.627   2.971
  257GLN   HE21 3616   8.123  10.667   3.062
  257GLN   HE22 3617   8.158  10.532   2.960
  257GLN      C 3618   7.966  11.134   2.657
  257GLN      O 3619   8.060  11.199   2.610
  258HID      N 3620   7.850  11.122   2.594
  258HID      H 3621   7.778  11.065   2.634
  258HID     CA 3622   7.824  11.190   2.467
  258HID     HA 3623   7.900  11.169   2.406
  258HID     CB 3624   7.693  11.139   2.409
  258HID    HB1 3625   7.618  11.167   2.469
  258HID    HB2 3626   7.696  11.040   2.404
  258HID     CG 3627   7.664  11.191   2.272
  258HID    ND1 3628   7.763  11.235   2.187
  258HID    HD1 3629   7.860  11.236   2.207
  258HID    CE1 3630   7.708  11.276   2.074
  258HID    HE1 3631   7.757  11.311   1.994
  258HID    NE2 3632   7.577  11.263   2.084
  258HID    CD2 3633   7.547  11.211   2.207
  258HID    HD2 3634   7.455  11.192   2.242
  258HID      C 3635   7.819  11.340   2.486
  258HID      O 3636   7.876  11.416   2.407
  259LEU      N 3637   7.749  11.386   2.589
  259LEU      H 3638   7.703  11.321   2.649
  259LEU     CA 3639   7.736  11.528   2.617
  259LEU     HA 3640   7.708  11.569   2.530
  259LEU     CB 3641   7.630  11.550   2.724
  259LEU    HB1 3642   7.644  11.641   2.764
  259LEU    HB2 3643   7.642  11.481   2.794
  259LEU     CG 3644   7.486  11.543   2.675
  259LEU     HG 3645   7.469  11.468   2.611
  259LEU    CD1 3646   7.389  11.525   2.788
  259LEU   HD11 3647   7.295  11.521   2.752
  259LEU   HD12 3648   7.409  11.440   2.836
  259LEU   HD13 3649   7.396  11.603   2.851
  259LEU    CD2 3650   7.465  11.674   2.614
  259LEU   HD21 3651   7.371  11.680   2.578
  259LEU   HD22 3652   7.478  11.746   2.683
  259LEU   HD23 3653   7.530  11.687   2.539
  259LEU      C 3654   7.868  11.590   2.661
  259LEU      O 3655   7.887  11.711   2.645
  260MET      N 3656   7.958  11.510   2.717
  260MET      H 3657   7.939  11.412   2.723
  260MET     CA 3658   8.083  11.563   2.770
  260MET     HA 3659   8.060  11.649   2.816
  260MET     CB 3660   8.143  11.463   2.869
  260MET    HB1 3661   8.177  11.384   2.818
  260MET    HB2 3662   8.071  11.434   2.933
  260MET     CG 3663   8.256  11.519   2.949
  260MET    HG1 3664   8.325  11.547   2.882
  260MET    HG2 3665   8.290  11.443   3.004
  260MET     SD 3666   8.196  11.656   3.049
  260MET     CE 3667   8.344  11.755   3.061
  260MET    HE1 3668   8.325  11.837   3.115
  260MET    HE2 3669   8.416  11.702   3.105
  260MET    HE3 3670   8.373  11.782   2.969
  260MET      C 3671   8.180  11.593   2.657
  260MET      O 3672   8.268  11.678   2.671
  261GLN      N 3673   8.163  11.527   2.542
  261GLN      H 3674   8.087  11.462   2.533
  261GLN     CA 3675   8.252  11.548   2.429
  261GLN     HA 3676   8.344  11.545   2.466
  261GLN     CB 3677   8.230  11.437   2.327
  261GLN    HB1 3678   8.284  11.457   2.245
  261GLN    HB2 3679   8.133  11.435   2.302
  261GLN     CG 3680   8.270  11.302   2.381
  261GLN    HG1 3681   8.223  11.288   2.468
  261GLN    HG2 3682   8.368  11.302   2.395
  261GLN     CD 3683   8.234  11.189   2.287
  261GLN    OE1 3684   8.172  11.210   2.184
  261GLN    NE2 3685   8.274  11.068   2.323
  261GLN   HE21 3686   8.324  11.056   2.408
  261GLN   HE22 3687   8.253  10.990   2.265
  261GLN      C 3688   8.232  11.685   2.365
  261GLN      O 3689   8.320  11.733   2.293
  262LYS      N 3690   8.118  11.748   2.391
  262LYS      H 3691   8.043  11.699   2.436
  262LYS     CA 3692   8.101  11.888   2.355
  262LYS     HA 3693   8.135  11.898   2.261
  262LYS     CB 3694   7.953  11.924   2.360
  262LYS    HB1 3695   7.924  11.919   2.455
  262LYS    HB2 3696   7.903  11.856   2.306
  262LYS     CG 3697   7.913  12.062   2.307
  262LYS    HG1 3698   7.827  12.054   2.255
  262LYS    HG2 3699   7.985  12.096   2.247
  262LYS     CD 3700   7.892  12.162   2.420
  262LYS    HD1 3701   7.978  12.176   2.469
  262LYS    HD2 3702   7.823  12.127   2.483
  262LYS     CE 3703   7.845  12.295   2.367
  262LYS    HE1 3704   7.757  12.283   2.321
  262LYS    HE2 3705   7.912  12.330   2.302
  262LYS     NZ 3706   7.828  12.395   2.476
  262LYS    HZ1 3707   7.796  12.482   2.437
  262LYS    HZ2 3708   7.760  12.362   2.541
  262LYS    HZ3 3709   7.915  12.409   2.522
  262LYS      C 3710   8.184  11.978   2.446
  262LYS      O 3711   8.221  12.090   2.408
  263ARG      N 3712   8.216  11.931   2.566
  263ARG      H 3713   8.188  11.839   2.591
  263ARG     CA 3714   8.290  12.011   2.661
  263ARG     HA 3715   8.277  12.104   2.625
  263ARG     CB 3716   8.233  11.993   2.802
  263ARG    HB1 3717   8.301  12.025   2.868
  263ARG    HB2 3718   8.215  11.896   2.817
  263ARG     CG 3719   8.104  12.069   2.827
  263ARG    HG1 3720   8.104  12.152   2.771
  263ARG    HG2 3721   8.099  12.094   2.924
  263ARG     CD 3722   7.982  11.987   2.792
  263ARG    HD1 3723   7.974  11.910   2.855
  263ARG    HD2 3724   7.990  11.953   2.698
  263ARG     NE 3725   7.859  12.064   2.800
  263ARG     HE 3726   7.822  12.103   2.715
  263ARG     CZ 3727   7.792  12.087   2.912
  263ARG    NH1 3728   7.840  12.041   3.026
  263ARG   HH11 3729   7.925  11.990   3.027
  263ARG   HH12 3730   7.790  12.058   3.111
  263ARG    NH2 3731   7.681  12.158   2.911
  263ARG   HH21 3732   7.646  12.196   2.825
  263ARG   HH22 3733   7.631  12.175   2.996
  263ARG      C 3734   8.439  11.981   2.664
  263ARG      O 3735   8.512  12.052   2.734
  264LYS      N 3736   8.485  11.879   2.592
  264LYS      H 3737   8.420  11.819   2.544
  264LYS     CA 3738   8.628  11.855   2.582
  264LYS     HA 3739   8.661  11.866   2.675
  264LYS     CB 3740   8.657  11.715   2.529
  264LYS    HB1 3741   8.755  11.707   2.512
  264LYS    HB2 3742   8.606  11.702   2.444
  264LYS     CG 3743   8.618  11.607   2.622
  264LYS    HG1 3744   8.518  11.599   2.621
  264LYS    HG2 3745   8.648  11.632   2.714
  264LYS     CD 3746   8.680  11.476   2.582
  264LYS    HD1 3747   8.670  11.412   2.658
  264LYS    HD2 3748   8.777  11.491   2.562
  264LYS     CE 3749   8.614  11.418   2.460
  264LYS    HE1 3750   8.634  11.476   2.381
  264LYS    HE2 3751   8.515  11.415   2.474
  264LYS     NZ 3752   8.664  11.281   2.434
  264LYS    HZ1 3753   8.619  11.244   2.352
  264LYS    HZ2 3754   8.762  11.284   2.419
  264LYS    HZ3 3755   8.643  11.223   2.513
  264LYS      C 3756   8.693  11.955   2.488
  264LYS      O 3757   8.627  12.020   2.406
  265HID      N 3758   8.825  11.966   2.498
  265HID      H 3759   8.870  11.923   2.575
  265HID     CA 3760   8.906  12.039   2.401
  265HID     HA 3761   8.860  12.027   2.313
  265HID     CB 3762   8.913  12.188   2.434
  265HID    HB1 3763   8.954  12.200   2.524
  265HID    HB2 3764   8.820  12.226   2.434
  265HID     CG 3765   8.994  12.266   2.336
  265HID    ND1 3766   8.947  12.301   2.211
  265HID    HD1 3767   8.856  12.280   2.175
  265HID    CE1 3768   9.041  12.367   2.146
  265HID    HE1 3769   9.032  12.406   2.054
  265HID    NE2 3770   9.148  12.374   2.223
  265HID    CD2 3771   9.122  12.311   2.342
  265HID    HD2 3772   9.185  12.301   2.419
  265HID      C 3773   9.046  11.981   2.399
  265HID      O 3774   9.122  12.001   2.494
  266THR      N 3775   9.080  11.912   2.292
  266THR      H 3776   9.014  11.905   2.216
  266THR     CA 3777   9.209  11.846   2.280
  266THR     HA 3778   9.226  11.803   2.368
  266THR     CB 3779   9.206  11.739   2.171
  266THR     HB 3780   9.180  11.778   2.082
  266THR    CG2 3781   9.339  11.673   2.159
  266THR   HG21 3782   9.335  11.604   2.087
  266THR   HG22 3783   9.408  11.742   2.135
  266THR   HG23 3784   9.362  11.630   2.246
  266THR    OG1 3785   9.107  11.641   2.205
  266THR    HG1 3786   9.104  11.571   2.134
  266THR      C 3787   9.316  11.950   2.249
  266THR      O 3788   9.310  12.017   2.146
  267GLN      N 3789   9.413  11.963   2.340
  267GLN      H 3790   9.410  11.908   2.423
  267GLN     CA 3791   9.522  12.057   2.318
  267GLN     HA 3792   9.478  12.140   2.282
  267GLN     CB 3793   9.593  12.088   2.449
  267GLN    HB1 3794   9.679  12.134   2.428
  267GLN    HB2 3795   9.611  12.002   2.496
  267GLN     CG 3796   9.518  12.176   2.544
  267GLN    HG1 3797   9.429  12.135   2.564
  267GLN    HG2 3798   9.504  12.266   2.502
  267GLN     CD 3799   9.594  12.193   2.672
  267GLN    OE1 3800   9.692  12.124   2.696
  267GLN    NE2 3801   9.551  12.286   2.755
  267GLN   HE21 3802   9.471  12.342   2.731
  267GLN   HE22 3803   9.598  12.302   2.842
  267GLN      C 3804   9.622  12.004   2.216
  267GLN      O 3805   9.651  12.071   2.116
  268TRP      N 3806   9.677  11.886   2.240
  268TRP      H 3807   9.650  11.836   2.322
  268TRP     CA 3808   9.775  11.829   2.149
  268TRP     HA 3809   9.745  11.859   2.058
  268TRP     CB 3810   9.916  11.882   2.173
  268TRP    HB1 3811   9.921  11.974   2.133
  268TRP    HB2 3812   9.979  11.822   2.125
  268TRP     CG 3813   9.963  11.893   2.317
  268TRP    CD1 3814   9.969  12.006   2.392
  268TRP    HD1 3815   9.941  12.097   2.361
  268TRP    NE1 3816  10.018  11.977   2.516
  268TRP    HE1 3817  10.033  12.044   2.589
  268TRP    CE2 3818  10.043  11.843   2.524
  268TRP    CZ2 3819  10.092  11.767   2.630
  268TRP    HZ2 3820  10.115  11.810   2.717
  268TRP    CH2 3821  10.107  11.633   2.610
  268TRP    HH2 3822  10.141  11.576   2.684
  268TRP    CZ3 3823  10.075  11.575   2.488
  268TRP    HZ3 3824  10.087  11.477   2.476
  268TRP    CE3 3825  10.027  11.649   2.383
  268TRP    HE3 3826  10.004  11.606   2.296
  268TRP    CD2 3827  10.010  11.787   2.400
  268TRP      C 3828   9.772  11.678   2.158
  268TRP      O 3829   9.713  11.620   2.250
  269THR      N 3830   9.834  11.615   2.058
  269THR      H 3831   9.875  11.671   1.986
  269THR     CA 3832   9.845  11.470   2.048
  269THR     HA 3833   9.817  11.431   2.136
  269THR     CB 3834   9.752  11.415   1.939
  269THR     HB 3835   9.766  11.463   1.852
  269THR    CG2 3836   9.774  11.267   1.917
  269THR   HG21 3837   9.712  11.235   1.845
  269THR   HG22 3838   9.868  11.252   1.889
  269THR   HG23 3839   9.755  11.218   2.002
  269THR    OG1 3840   9.616  11.440   1.975
  269THR    HG1 3841   9.555  11.405   1.904
  269THR      C 3842   9.990  11.438   2.017
  269THR      O 3843  10.039  11.472   1.909
  270TYR      N 3844  10.058  11.376   2.111
  270TYR      H 3845  10.009  11.348   2.194
  270TYR     CA 3846  10.201  11.347   2.100
  270TYR     HA 3847  10.233  11.380   2.011
  270TYR     CB 3848  10.279  11.421   2.208
  270TYR    HB1 3849  10.248  11.389   2.297
  270TYR    HB2 3850  10.260  11.519   2.199
  270TYR     CG 3851  10.426  11.403   2.203
  270TYR    CD1 3852  10.502  11.465   2.105
  270TYR    HD1 3853  10.456  11.523   2.037
  270TYR    CE1 3854  10.638  11.449   2.099
  270TYR    HE1 3855  10.691  11.493   2.026
  270TYR     CZ 3856  10.700  11.372   2.195
  270TYR     OH 3857  10.835  11.356   2.189
  270TYR     HH 3858  10.865  11.299   2.265
  270TYR    CE2 3859  10.628  11.310   2.294
  270TYR    HE2 3860  10.673  11.254   2.362
  270TYR    CD2 3861  10.492  11.327   2.297
  270TYR    HD2 3862  10.439  11.283   2.369
  270TYR      C 3863  10.219  11.197   2.110
  270TYR      O 3864  10.239  11.143   2.219
  271GLY      N 3865  10.212  11.130   1.996
  271GLY      H 3866  10.199  11.181   1.911
  271GLY     CA 3867  10.222  10.986   1.991
  271GLY    HA1 3868  10.306  10.959   2.037
  271GLY    HA2 3869  10.225  10.958   1.895
  271GLY      C 3870  10.103  10.924   2.059
  271GLY      O 3871   9.987  10.946   2.020
  272PRO      N 3872  10.128  10.845   2.163
  272PRO     CD 3873  10.257  10.784   2.199
  272PRO    HD1 3874  10.326  10.855   2.215
  272PRO    HD2 3875  10.288  10.722   2.127
  272PRO     CG 3876  10.225  10.710   2.324
  272PRO    HG1 3877  10.242  10.768   2.404
  272PRO    HG2 3878  10.280  10.627   2.330
  272PRO     CB 3879  10.080  10.675   2.316
  272PRO    HB1 3880  10.041  10.665   2.408
  272PRO    HB2 3881  10.067  10.590   2.265
  272PRO     CA 3882  10.017  10.793   2.243
  272PRO     HA 3883   9.939  10.769   2.184
  272PRO      C 3884   9.961  10.896   2.340
  272PRO      O 3885   9.853  10.874   2.396
  273LEU      N 3886  10.030  11.007   2.362
  273LEU      H 3887  10.115  11.023   2.313
  273LEU     CA 3888   9.981  11.106   2.457
  273LEU     HA 3889   9.939  11.053   2.530
  273LEU     CB 3890  10.095  11.192   2.510
  273LEU    HB1 3891  10.054  11.268   2.562
  273LEU    HB2 3892  10.144  11.229   2.431
  273LEU     CG 3893  10.198  11.127   2.600
  273LEU     HG 3894  10.247  11.055   2.551
  273LEU    CD1 3895  10.298  11.231   2.645
  273LEU   HD11 3896  10.366  11.189   2.704
  273LEU   HD12 3897  10.343  11.271   2.565
  273LEU   HD13 3898  10.250  11.304   2.695
  273LEU    CD2 3899  10.129  11.064   2.717
  273LEU   HD21 3900  10.196  11.021   2.776
  273LEU   HD22 3901  10.079  11.135   2.768
  273LEU   HD23 3902  10.064  10.995   2.684
  273LEU      C 3903   9.876  11.195   2.395
  273LEU      O 3904   9.874  11.218   2.274
  274THR      N 3905   9.786  11.244   2.480
  274THR      H 3906   9.790  11.216   2.576
  274THR     CA 3907   9.681  11.337   2.440
  274THR     HA 3908   9.717  11.392   2.364
  274THR     CB 3909   9.556  11.264   2.392
  274THR     HB 3910   9.522  11.204   2.464
  274THR    CG2 3911   9.451  11.364   2.349
  274THR   HG21 3912   9.369  11.316   2.318
  274THR   HG22 3913   9.427  11.423   2.426
  274THR   HG23 3914   9.487  11.421   2.274
  274THR    OG1 3915   9.586  11.180   2.280
  274THR    HG1 3916   9.502  11.134   2.250
  274THR      C 3917   9.647  11.423   2.560
  274THR      O 3918   9.603  11.370   2.662
  275SER      N 3919   9.666  11.554   2.548
  275SER      H 3920   9.707  11.590   2.464
  275SER     CA 3921   9.629  11.647   2.653
  275SER     HA 3922   9.627  11.594   2.737
  275SER     CB 3923   9.731  11.759   2.667
  275SER    HB1 3924   9.740  11.809   2.581
  275SER    HB2 3925   9.819  11.723   2.694
  275SER     OG 3926   9.693  11.853   2.765
  275SER     HG 3927   9.762  11.925   2.771
  275SER      C 3928   9.492  11.705   2.622
  275SER      O 3929   9.475  11.776   2.522
  276THR      N 3930   9.395  11.676   2.707
  276THR      H 3931   9.418  11.625   2.789
  276THR     CA 3932   9.257  11.714   2.688
  276THR     HA 3933   9.250  11.757   2.597
  276THR     CB 3934   9.167  11.591   2.692
  276THR     HB 3935   9.167  11.552   2.784
  276THR    CG2 3936   9.026  11.624   2.649
  276THR   HG21 3937   8.969  11.542   2.653
  276THR   HG22 3938   8.987  11.694   2.710
  276THR   HG23 3939   9.027  11.660   2.555
  276THR    OG1 3940   9.218  11.494   2.600
  276THR    HG1 3941   9.159  11.413   2.601
  276THR      C 3942   9.218  11.814   2.796
  276THR      O 3943   9.258  11.799   2.911
  277LEU      N 3944   9.142  11.916   2.758
  277LEU      H 3945   9.109  11.919   2.663
  277LEU     CA 3946   9.104  12.024   2.847
  277LEU     HA 3947   9.147  12.009   2.935
  277LEU     CB 3948   9.153  12.156   2.789
  277LEU    HB1 3949   9.093  12.178   2.711
  277LEU    HB2 3950   9.246  12.141   2.756
  277LEU     CG 3951   9.157  12.279   2.877
  277LEU     HG 3952   9.067  12.298   2.917
  277LEU    CD1 3953   9.256  12.255   2.987
  277LEU   HD11 3954   9.260  12.336   3.046
  277LEU   HD12 3955   9.227  12.176   3.040
  277LEU   HD13 3956   9.346  12.239   2.947
  277LEU    CD2 3957   9.199  12.397   2.794
  277LEU   HD21 3958   9.201  12.479   2.851
  277LEU   HD22 3959   9.289  12.381   2.755
  277LEU   HD23 3960   9.133  12.411   2.720
  277LEU      C 3961   8.953  12.023   2.864
  277LEU      O 3962   8.879  12.031   2.765
  278TYR      N 3963   8.906  12.011   2.988
  278TYR      H 3964   8.970  12.019   3.064
  278TYR     CA 3965   8.765  11.988   3.019
  278TYR     HA 3966   8.722  11.963   2.932
  278TYR     CB 3967   8.751  11.876   3.121
  278TYR    HB1 3968   8.656  11.875   3.155
  278TYR    HB2 3969   8.813  11.894   3.197
  278TYR     CG 3970   8.782  11.740   3.066
  278TYR    CD1 3971   8.684  11.664   3.005
  278TYR    HD1 3972   8.590  11.700   2.997
  278TYR    CE1 3973   8.713  11.541   2.955
  278TYR    HE1 3974   8.640  11.486   2.914
  278TYR     CZ 3975   8.840  11.493   2.961
  278TYR     OH 3976   8.869  11.370   2.909
  278TYR     HH 3977   8.966  11.351   2.922
  278TYR    CE2 3978   8.939  11.567   3.019
  278TYR    HE2 3979   9.032  11.531   3.023
  278TYR    CD2 3980   8.911  11.690   3.071
  278TYR    HD2 3981   8.983  11.745   3.113
  278TYR      C 3982   8.700  12.114   3.073
  278TYR      O 3983   8.764  12.191   3.146
  279ASP      N 3984   8.572  12.133   3.041
  279ASP      H 3985   8.518  12.058   3.003
  279ASP     CA 3986   8.509  12.263   3.061
  279ASP     HA 3987   8.576  12.330   3.028
  279ASP     CB 3988   8.380  12.273   2.981
  279ASP    HB1 3989   8.309  12.221   3.028
  279ASP    HB2 3990   8.395  12.235   2.890
  279ASP     CG 3991   8.331  12.415   2.965
  279ASP    OD1 3992   8.401  12.509   3.009
  279ASP    OD2 3993   8.222  12.434   2.908
  279ASP      C 3994   8.480  12.289   3.208
  279ASP      O 3995   8.492  12.403   3.253
  280LEU      N 3996   8.430  12.189   3.280
  280LEU      H 3997   8.394  12.110   3.231
  280LEU     CA 3998   8.423  12.187   3.427
  280LEU     HA 3999   8.381  12.099   3.450
  280LEU     CB 4000   8.564  12.195   3.487
  280LEU    HB1 4001   8.589  12.292   3.487
  280LEU    HB2 4002   8.624  12.146   3.424
  280LEU     CG 4003   8.596  12.143   3.626
  280LEU     HG 4004   8.531  12.179   3.693
  280LEU    CD1 4005   8.587  11.993   3.617
  280LEU   HD11 4006   8.607  11.953   3.706
  280LEU   HD12 4007   8.494  11.967   3.589
  280LEU   HD13 4008   8.653  11.960   3.550
  280LEU    CD2 4009   8.732  12.189   3.675
  280LEU   HD21 4010   8.748  12.153   3.766
  280LEU   HD22 4011   8.802  12.156   3.612
  280LEU   HD23 4012   8.734  12.289   3.678
  280LEU      C 4013   8.332  12.298   3.482
  280LEU      O 4014   8.347  12.343   3.595
  281THR      N 4015   8.235  12.341   3.402
  281THR      H 4016   8.218  12.293   3.316
  281THR     CA 4017   8.153  12.456   3.436
  281THR     HA 4018   8.211  12.512   3.495
  281THR     CB 4019   8.115  12.534   3.310
  281THR     HB 4020   8.070  12.475   3.243
  281THR    CG2 4021   8.025  12.651   3.345
  281THR   HG21 4022   8.001  12.701   3.261
  281THR   HG22 4023   7.941  12.618   3.388
  281THR   HG23 4024   8.072  12.713   3.408
  281THR    OG1 4025   8.234  12.585   3.249
  281THR    HG1 4026   8.209  12.637   3.166
  281THR      C 4027   8.027  12.415   3.513
  281THR      O 4028   8.000  12.469   3.620
  282GLU      N 4029   7.950  12.322   3.459
  282GLU      H 4030   7.971  12.285   3.369
  282GLU     CA 4031   7.833  12.274   3.532
  282GLU     HA 4032   7.802  12.351   3.589
  282GLU     CB 4033   7.724  12.234   3.433
  282GLU    HB1 4034   7.649  12.190   3.483
  282GLU    HB2 4035   7.762  12.170   3.367
  282GLU     CG 4036   7.666  12.351   3.356
  282GLU    HG1 4037   7.739  12.397   3.306
  282GLU    HG2 4038   7.624  12.415   3.420
  282GLU     CD 4039   7.561  12.306   3.257
  282GLU    OE1 4040   7.541  12.184   3.243
  282GLU    OE2 4041   7.497  12.393   3.194
  282GLU      C 4042   7.869  12.158   3.623
  282GLU      O 4043   7.791  12.121   3.711
  283ILE      N 4044   7.988  12.101   3.605
  283ILE      H 4045   8.049  12.137   3.534
  283ILE     CA 4046   8.031  11.988   3.686
  283ILE     HA 4047   7.950  11.930   3.696
  283ILE     CB 4048   8.142  11.910   3.615
  283ILE     HB 4049   8.221  11.970   3.605
  283ILE    CG2 4050   8.181  11.788   3.695
  283ILE   HG21 4051   8.253  11.739   3.647
  283ILE   HG22 4052   8.213  11.817   3.785
  283ILE   HG23 4053   8.101  11.729   3.706
  283ILE    CG1 4054   8.096  11.865   3.478
  283ILE   HG11 4055   8.057  11.943   3.429
  283ILE   HG12 4056   8.026  11.794   3.488
  283ILE     CD 4057   8.206  11.810   3.397
  283ILE    HD1 4058   8.170  11.782   3.308
  283ILE    HD2 4059   8.276  11.880   3.384
  283ILE    HD3 4060   8.245  11.731   3.444
  283ILE      C 4061   8.077  12.036   3.823
  283ILE      O 4062   8.039  11.980   3.927
  284ASP      N 4063   8.160  12.139   3.825
  284ASP      H 4064   8.178  12.190   3.741
  284ASP     CA 4065   8.224  12.179   3.949
  284ASP     HA 4066   8.246  12.095   3.997
  284ASP     CB 4067   8.351  12.259   3.919
  284ASP    HB1 4068   8.325  12.353   3.893
  284ASP    HB2 4069   8.399  12.216   3.843
  284ASP     CG 4070   8.444  12.267   4.037
  284ASP    OD1 4071   8.414  12.207   4.141
  284ASP    OD2 4072   8.548  12.335   4.025
  284ASP      C 4073   8.129  12.260   4.034
  284ASP      O 4074   8.047  12.338   3.983
  285SER      N 4075   8.139  12.241   4.165
  285SER      H 4076   8.207  12.177   4.198
  285SER     CA 4077   8.055  12.309   4.263
  285SER     HA 4078   7.960  12.303   4.231
  285SER     CB 4079   8.065  12.239   4.398
  285SER    HB1 4080   8.037  12.143   4.390
  285SER    HB2 4081   8.007  12.285   4.466
  285SER     OG 4082   8.199  12.243   4.444
  285SER     HG 4083   8.205  12.197   4.532
  285SER      C 4084   8.094  12.456   4.271
  285SER      O 4085   8.192  12.495   4.336
  286SER      N 4086   8.016  12.540   4.202
  286SER      H 4087   7.939  12.504   4.149
  286SER     CA 4088   8.042  12.683   4.203
  286SER     HA 4089   8.141  12.693   4.213
  286SER     CB 4090   7.995  12.745   4.071
  286SER    HB1 4091   8.034  12.697   3.993
  286SER    HB2 4092   8.020  12.842   4.066
  286SER     OG 4093   7.854  12.737   4.060
  286SER     HG 4094   7.824  12.778   3.973
  286SER      C 4095   7.975  12.751   4.321
  286SER      O 4096   8.013  12.862   4.360
  287GLY      N 4097   7.873  12.687   4.379
  287GLY      H 4098   7.839  12.603   4.338
  287GLY     CA 4099   7.809  12.736   4.499
  287GLY    HA1 4100   7.878  12.787   4.550
  287GLY    HA2 4101   7.780  12.656   4.552
  287GLY      C 4102   7.689  12.825   4.478
  287GLY      O 4103   7.604  12.833   4.568
  288ASP      N 4104   7.680  12.894   4.365
  288ASP      H 4105   7.753  12.889   4.297
  288ASP     CA 4106   7.563  12.978   4.339
  288ASP     HA 4107   7.546  13.030   4.423
  288ASP     CB 4108   7.592  13.074   4.223
  288ASP    HB1 4109   7.507  13.123   4.199
  288ASP    HB2 4110   7.623  13.021   4.144
  288ASP     CG 4111   7.698  13.177   4.257
  288ASP    OD1 4112   7.711  13.212   4.376
  288ASP    OD2 4113   7.768  13.224   4.165
  288ASP      C 4114   7.441  12.893   4.309
  288ASP      O 4115   7.332  12.919   4.360
  289GLU      N 4116   7.458  12.789   4.227
  289GLU      H 4117   7.548  12.773   4.188
  289GLU     CA 4118   7.351  12.699   4.192
  289GLU     HA 4119   7.271  12.724   4.247
  289GLU     CB 4120   7.313  12.715   4.043
  289GLU    HB1 4121   7.391  12.685   3.988
  289GLU    HB2 4122   7.296  12.813   4.026
  289GLU     CG 4123   7.190  12.639   3.992
  289GLU    HG1 4124   7.202  12.542   4.012
  289GLU    HG2 4125   7.183  12.652   3.893
  289GLU     CD 4126   7.059  12.685   4.055
  289GLU    OE1 4127   7.050  12.803   4.095
  289GLU    OE2 4128   6.966  12.603   4.064
  289GLU      C 4129   7.397  12.558   4.227
  289GLU      O 4130   7.516  12.533   4.242
  290GLN      N 4131   7.299  12.469   4.247
  290GLN      H 4132   7.204  12.501   4.249
  290GLN     CA 4133   7.327  12.328   4.266
  290GLN     HA 4134   7.387  12.322   4.345
  290GLN     CB 4135   7.197  12.254   4.292
  290GLN    HB1 4136   7.217  12.157   4.297
  290GLN    HB2 4137   7.135  12.271   4.215
  290GLN     CG 4138   7.125  12.295   4.420
  290GLN    HG1 4139   7.038  12.246   4.425
  290GLN    HG2 4140   7.107  12.394   4.417
  290GLN     CD 4141   7.205  12.264   4.544
  290GLN    OE1 4142   7.255  12.354   4.612
  290GLN    NE2 4143   7.220  12.136   4.574
  290GLN   HE21 4144   7.179  12.066   4.515
  290GLN   HE22 4145   7.272  12.110   4.655
  290GLN      C 4146   7.398  12.271   4.144
  290GLN      O 4147   7.354  12.290   4.030
  291SER      N 4148   7.510  12.204   4.167
  291SER      H 4149   7.535  12.185   4.262
  291SER     CA 4150   7.598  12.158   4.061
  291SER     HA 4151   7.567  12.207   3.979
  291SER     CB 4152   7.744  12.192   4.093
  291SER    HB1 4153   7.753  12.288   4.120
  291SER    HB2 4154   7.803  12.174   4.015
  291SER     OG 4155   7.788  12.112   4.200
  291SER     HG 4156   7.883  12.134   4.221
  291SER      C 4157   7.585  12.008   4.042
  291SER      O 4158   7.512  11.940   4.113
  292LEU      N 4159   7.662  11.957   3.946
  292LEU      H 4160   7.726  12.016   3.898
  292LEU     CA 4161   7.652  11.816   3.911
  292LEU     HA 4162   7.554  11.797   3.902
  292LEU     CB 4163   7.725  11.791   3.779
  292LEU    HB1 4164   7.821  11.812   3.793
  292LEU    HB2 4165   7.687  11.854   3.711
  292LEU     CG 4166   7.715  11.649   3.723
  292LEU     HG 4167   7.747  11.582   3.789
  292LEU    CD1 4168   7.572  11.616   3.692
  292LEU   HD11 4169   7.566  11.524   3.655
  292LEU   HD12 4170   7.517  11.623   3.775
  292LEU   HD13 4171   7.536  11.681   3.624
  292LEU    CD2 4172   7.801  11.638   3.602
  292LEU   HD21 4173   7.794  11.546   3.565
  292LEU   HD22 4174   7.770  11.704   3.533
  292LEU   HD23 4175   7.895  11.658   3.626
  292LEU      C 4176   7.707  11.727   4.021
  292LEU      O 4177   7.655  11.617   4.042
  293LEU      N 4178   7.807  11.773   4.096
  293LEU      H 4179   7.850  11.861   4.073
  293LEU     CA 4180   7.853  11.696   4.211
  293LEU     HA 4181   7.863  11.603   4.176
  293LEU     CB 4182   7.987  11.749   4.262
  293LEU    HB1 4183   8.002  11.711   4.353
  293LEU    HB2 4184   7.979  11.849   4.269
  293LEU     CG 4185   8.110  11.719   4.179
  293LEU     HG 4186   8.097  11.751   4.085
  293LEU    CD1 4187   8.229  11.790   4.240
  293LEU   HD11 4188   8.310  11.771   4.186
  293LEU   HD12 4189   8.212  11.889   4.241
  293LEU   HD13 4190   8.242  11.758   4.333
  293LEU    CD2 4191   8.133  11.571   4.173
  293LEU   HD21 4192   8.214  11.553   4.118
  293LEU   HD22 4193   8.146  11.536   4.265
  293LEU   HD23 4194   8.053  11.527   4.131
  293LEU      C 4195   7.750  11.696   4.323
  293LEU      O 4196   7.730  11.594   4.390
  294GLU      N 4197   7.682  11.809   4.344
  294GLU      H 4198   7.698  11.889   4.285
  294GLU     CA 4199   7.584  11.817   4.452
  294GLU     HA 4200   7.628  11.776   4.531
  294GLU     CB 4201   7.549  11.963   4.480
  294GLU    HB1 4202   7.476  11.966   4.549
  294GLU    HB2 4203   7.516  12.005   4.395
  294GLU     CG 4204   7.666  12.045   4.531
  294GLU    HG1 4205   7.737  12.046   4.461
  294GLU    HG2 4206   7.700  12.003   4.614
  294GLU     CD 4207   7.629  12.188   4.562
  294GLU    OE1 4208   7.514  12.227   4.534
  294GLU    OE2 4209   7.716  12.262   4.614
  294GLU      C 4210   7.458  11.738   4.419
  294GLU      O 4211   7.397  11.678   4.507
  295LEU      N 4212   7.417  11.738   4.291
  295LEU      H 4213   7.469  11.789   4.222
  295LEU     CA 4214   7.297  11.665   4.250
  295LEU     HA 4215   7.226  11.697   4.313
  295LEU     CB 4216   7.260  11.699   4.106
  295LEU    HB1 4217   7.230  11.614   4.063
  295LEU    HB2 4218   7.343  11.731   4.062
  295LEU     CG 4219   7.152  11.803   4.076
  295LEU     HG 4220   7.138  11.806   3.977
  295LEU    CD1 4221   7.024  11.764   4.147
  295LEU   HD11 4222   6.953  11.832   4.127
  295LEU   HD12 4223   6.994  11.675   4.115
  295LEU   HD13 4224   7.040  11.761   4.245
  295LEU    CD2 4225   7.190  11.943   4.107
  295LEU   HD21 4226   7.114  12.004   4.084
  295LEU   HD22 4227   7.211  11.951   4.204
  295LEU   HD23 4228   7.270  11.969   4.053
  295LEU      C 4229   7.313  11.514   4.264
  295LEU      O 4230   7.218  11.445   4.301
  296ILE      N 4231   7.431  11.462   4.232
  296ILE      H 4232   7.507  11.523   4.208
  296ILE     CA 4233   7.449  11.317   4.231
  296ILE     HA 4234   7.367  11.278   4.187
  296ILE     CB 4235   7.575  11.282   4.149
  296ILE     HB 4236   7.651  11.336   4.184
  296ILE    CG2 4237   7.610  11.137   4.162
  296ILE   HG21 4238   7.691  11.118   4.108
  296ILE   HG22 4239   7.627  11.116   4.258
  296ILE   HG23 4240   7.533  11.082   4.129
  296ILE    CG1 4241   7.554  11.314   4.002
  296ILE   HG11 4242   7.517  11.407   3.994
  296ILE   HG12 4243   7.488  11.250   3.963
  296ILE     CD 4244   7.679  11.306   3.922
  296ILE    HD1 4245   7.658  11.328   3.826
  296ILE    HD2 4246   7.745  11.372   3.958
  296ILE    HD3 4247   7.716  11.214   3.928
  296ILE      C 4248   7.455  11.262   4.373
  296ILE      O 4249   7.400  11.155   4.401
  297ILE      N 4250   7.516  11.337   4.464
  297ILE      H 4251   7.556  11.425   4.436
  297ILE     CA 4252   7.526  11.295   4.603
  297ILE     HA 4253   7.562  11.202   4.601
  297ILE     CB 4254   7.622  11.389   4.678
  297ILE     HB 4255   7.595  11.484   4.659
  297ILE    CG2 4256   7.613  11.372   4.829
  297ILE   HG21 4257   7.676  11.435   4.873
  297ILE   HG22 4258   7.519  11.393   4.859
  297ILE   HG23 4259   7.636  11.278   4.853
  297ILE    CG1 4260   7.764  11.367   4.628
  297ILE   HG11 4261   7.826  11.427   4.679
  297ILE   HG12 4262   7.768  11.391   4.531
  297ILE     CD 4263   7.811  11.226   4.644
  297ILE    HD1 4264   7.904  11.218   4.609
  297ILE    HD2 4265   7.808  11.201   4.741
  297ILE    HD3 4266   7.751  11.165   4.592
  297ILE      C 4267   7.389  11.288   4.669
  297ILE      O 4268   7.358  11.194   4.743
  298THR      N 4269   7.301  11.384   4.639
  298THR      H 4270   7.322  11.449   4.565
  298THR     CA 4271   7.175  11.398   4.710
  298THR     HA 4272   7.194  11.357   4.799
  298THR     CB 4273   7.137  11.545   4.723
  298THR     HB 4274   7.049  11.555   4.770
  298THR    CG2 4275   7.244  11.622   4.798
  298THR   HG21 4276   7.217  11.718   4.805
  298THR   HG22 4277   7.254  11.584   4.889
  298THR   HG23 4278   7.330  11.616   4.748
  298THR    OG1 4279   7.119  11.601   4.593
  298THR    HG1 4280   7.094  11.698   4.601
  298THR      C 4281   7.060  11.322   4.645
  298THR      O 4282   6.944  11.343   4.681
  299THR      N 4283   7.088  11.234   4.550
  299THR      H 4284   7.183  11.209   4.532
  299THR     CA 4285   6.981  11.174   4.472
  299THR     HA 4286   6.899  11.225   4.498
  299THR     CB 4287   7.004  11.190   4.320
  299THR     HB 4288   7.034  11.283   4.298
  299THR    CG2 4289   7.104  11.088   4.270
  299THR   HG21 4290   7.117  11.100   4.171
  299THR   HG22 4291   7.191  11.101   4.317
  299THR   HG23 4292   7.069  10.996   4.288
  299THR    OG1 4293   6.881  11.169   4.251
  299THR    HG1 4294   6.895  11.180   4.152
  299THR      C 4295   6.965  11.027   4.509
  299THR      O 4296   7.054  10.967   4.569
  300LYS      N 4297   6.849  10.971   4.475
  300LYS      H 4298   6.783  11.024   4.421
  300LYS     CA 4299   6.816  10.835   4.515
  300LYS     HA 4300   6.876  10.818   4.593
  300LYS     CB 4301   6.668  10.826   4.553
  300LYS    HB1 4302   6.637  10.732   4.537
  300LYS    HB2 4303   6.617  10.888   4.493
  300LYS     CG 4304   6.634  10.862   4.698
  300LYS    HG1 4305   6.700  10.819   4.758
  300LYS    HG2 4306   6.542  10.828   4.719
  300LYS     CD 4307   6.636  11.012   4.723
  300LYS    HD1 4308   6.723  11.049   4.693
  300LYS    HD2 4309   6.624  11.029   4.821
  300LYS     CE 4310   6.524  11.082   4.647
  300LYS    HE1 4311   6.436  11.044   4.675
  300LYS    HE2 4312   6.536  11.068   4.549
  300LYS     NZ 4313   6.522  11.229   4.673
  300LYS    HZ1 4314   6.447  11.271   4.621
  300LYS    HZ2 4315   6.508  11.246   4.771
  300LYS    HZ3 4316   6.609  11.270   4.644
  300LYS      C 4317   6.847  10.733   4.408
  300LYS      O 4318   6.832  10.613   4.433
  301LYS      N 4319   6.888  10.777   4.289
  301LYS      H 4320   6.891  10.876   4.271
  301LYS     CA 4321   6.927  10.685   4.185
  301LYS     HA 4322   6.852  10.619   4.181
  301LYS     CB 4323   6.942  10.758   4.051
  301LYS    HB1 4324   6.975  10.693   3.983
  301LYS    HB2 4325   7.008  10.832   4.062
  301LYS     CG 4326   6.814  10.819   3.999
  301LYS    HG1 4327   6.833  10.869   3.914
  301LYS    HG2 4328   6.778  10.883   4.067
  301LYS     CD 4329   6.710  10.712   3.971
  301LYS    HD1 4330   6.624  10.757   3.946
  301LYS    HD2 4331   6.696  10.658   4.054
  301LYS     CE 4332   6.753  10.620   3.858
  301LYS    HE1 4333   6.686  10.546   3.848
  301LYS    HE2 4334   6.842  10.582   3.879
  301LYS     NZ 4335   6.762  10.692   3.728
  301LYS    HZ1 4336   6.790  10.629   3.656
  301LYS    HZ2 4337   6.672  10.731   3.705
  301LYS    HZ3 4338   6.829  10.766   3.735
  301LYS      C 4339   7.058  10.616   4.221
  301LYS      O 4340   7.153  10.681   4.266
  302ARG      N 4341   7.062  10.485   4.204
  302ARG      H 4342   6.979  10.436   4.177
  302ARG     CA 4343   7.187  10.412   4.225
  302ARG     HA 4344   7.230  10.451   4.307
  302ARG     CB 4345   7.156  10.263   4.246
  302ARG    HB1 4346   7.117  10.228   4.161
  302ARG    HB2 4347   7.087  10.256   4.318
  302ARG     CG 4348   7.275  10.174   4.285
  302ARG    HG1 4349   7.244  10.106   4.351
  302ARG    HG2 4350   7.345  10.232   4.326
  302ARG     CD 4351   7.335  10.101   4.164
  302ARG    HD1 4352   7.369  10.168   4.098
  302ARG    HD2 4353   7.264  10.045   4.120
  302ARG     NE 4354   7.446  10.013   4.201
  302ARG     HE 4355   7.460   9.994   4.298
  302ARG     CZ 4356   7.528   9.957   4.113
  302ARG    NH1 4357   7.512   9.980   3.983
  302ARG   HH11 4358   7.438  10.040   3.951
  302ARG   HH12 4359   7.573   9.938   3.917
  302ARG    NH2 4360   7.626   9.878   4.154
  302ARG   HH21 4361   7.638   9.861   4.251
  302ARG   HH22 4362   7.687   9.836   4.087
  302ARG      C 4363   7.281  10.433   4.107
  302ARG      O 4364   7.404  10.428   4.123
  303GLU      N 4365   7.227  10.457   3.988
  303GLU      H 4366   7.128  10.469   3.979
  303GLU     CA 4367   7.312  10.466   3.871
  303GLU     HA 4368   7.383  10.399   3.888
  303GLU     CB 4369   7.233  10.433   3.744
  303GLU    HB1 4370   7.292  10.450   3.665
  303GLU    HB2 4371   7.153  10.494   3.739
  303GLU     CG 4372   7.183  10.290   3.736
  303GLU    HG1 4373   7.250  10.231   3.780
  303GLU    HG2 4374   7.173  10.265   3.640
  303GLU     CD 4375   7.049  10.270   3.804
  303GLU    OE1 4376   6.991  10.370   3.852
  303GLU    OE2 4377   7.001  10.155   3.809
  303GLU      C 4378   7.377  10.602   3.857
  303GLU      O 4379   7.466  10.618   3.773
  304ALA      N 4380   7.333  10.701   3.935
  304ALA      H 4381   7.253  10.687   3.994
  304ALA     CA 4382   7.401  10.830   3.934
  304ALA     HA 4383   7.408  10.857   3.838
  304ALA     CB 4384   7.319  10.933   4.011
  304ALA    HB1 4385   7.366  11.021   4.010
  304ALA    HB2 4386   7.229  10.943   3.968
  304ALA    HB3 4387   7.307  10.903   4.105
  304ALA      C 4388   7.541  10.819   3.992
  304ALA      O 4389   7.631  10.893   3.952
  305ARG      N 4390   7.562  10.723   4.082
  305ARG      H 4391   7.485  10.666   4.110
  305ARG     CA 4392   7.694  10.700   4.140
  305ARG     HA 4393   7.727  10.789   4.172
  305ARG     CB 4394   7.679  10.602   4.256
  305ARG    HB1 4395   7.651  10.514   4.219
  305ARG    HB2 4396   7.607  10.637   4.317
  305ARG     CG 4397   7.802  10.579   4.339
  305ARG    HG1 4398   7.837  10.668   4.369
  305ARG    HG2 4399   7.870  10.534   4.282
  305ARG     CD 4400   7.775  10.494   4.460
  305ARG    HD1 4401   7.702  10.537   4.515
  305ARG    HD2 4402   7.858  10.487   4.514
  305ARG     NE 4403   7.732  10.359   4.426
  305ARG     HE 4404   7.793  10.303   4.371
  305ARG     CZ 4405   7.616  10.307   4.463
  305ARG    NH1 4406   7.531  10.378   4.536
  305ARG   HH11 4407   7.554  10.472   4.563
  305ARG   HH12 4408   7.443  10.339   4.564
  305ARG    NH2 4409   7.585  10.183   4.429
  305ARG   HH21 4410   7.649  10.129   4.375
  305ARG   HH22 4411   7.497  10.144   4.457
  305ARG      C 4412   7.793  10.650   4.036
  305ARG      O 4413   7.915  10.666   4.053
  306GLN      N 4414   7.745  10.593   3.925
  306GLN      H 4415   7.646  10.578   3.917
  306GLN     CA 4416   7.832  10.553   3.814
  306GLN     HA 4417   7.904  10.498   3.855
  306GLN     CB 4418   7.751  10.473   3.712
  306GLN    HB1 4419   7.810  10.455   3.634
  306GLN    HB2 4420   7.674  10.530   3.683
  306GLN     CG 4421   7.694  10.341   3.757
  306GLN    HG1 4422   7.631  10.308   3.686
  306GLN    HG2 4423   7.643  10.356   3.842
  306GLN     CD 4424   7.800  10.236   3.781
  306GLN    OE1 4425   7.821  10.191   3.893
  306GLN    NE2 4426   7.871  10.199   3.675
  306GLN   HE21 4427   7.852  10.241   3.586
  306GLN   HE22 4428   7.942  10.130   3.684
  306GLN      C 4429   7.896  10.673   3.745
  306GLN      O 4430   7.999  10.658   3.679
  307ILE      N 4431   7.836  10.792   3.756
  307ILE      H 4432   7.751  10.800   3.809
  307ILE     CA 4433   7.890  10.911   3.692
  307ILE     HA 4434   7.912  10.885   3.598
  307ILE     CB 4435   7.783  11.023   3.692
  307ILE     HB 4436   7.769  11.048   3.788
  307ILE    CG2 4437   7.826  11.147   3.616
  307ILE   HG21 4438   7.753  11.216   3.619
  307ILE   HG22 4439   7.908  11.185   3.657
  307ILE   HG23 4440   7.844  11.123   3.521
  307ILE    CG1 4441   7.652  10.976   3.629
  307ILE   HG11 4442   7.583  11.048   3.641
  307ILE   HG12 4443   7.621  10.893   3.676
  307ILE     CD 4444   7.662  10.945   3.482
  307ILE    HD1 4445   7.572  10.916   3.448
  307ILE    HD2 4446   7.690  11.027   3.432
  307ILE    HD3 4447   7.729  10.873   3.468
  307ILE      C 4448   8.020  10.955   3.759
  307ILE      O 4449   8.104  11.020   3.697
  308LEU      N 4450   8.042  10.915   3.886
  308LEU      H 4451   7.975  10.857   3.932
  308LEU     CA 4452   8.163  10.956   3.956
  308LEU     HA 4453   8.164  11.055   3.942
  308LEU     CB 4454   8.157  10.924   4.105
  308LEU    HB1 4455   8.251  10.913   4.135
  308LEU    HB2 4456   8.109  10.837   4.113
  308LEU     CG 4457   8.091  11.018   4.206
  308LEU     HG 4458   8.125  10.993   4.296
  308LEU    CD1 4459   8.128  11.162   4.178
  308LEU   HD11 4460   8.083  11.222   4.245
  308LEU   HD12 4461   8.227  11.173   4.184
  308LEU   HD13 4462   8.097  11.187   4.086
  308LEU    CD2 4463   7.945  11.000   4.222
  308LEU   HD21 4464   7.910  11.066   4.289
  308LEU   HD22 4465   7.899  11.016   4.134
  308LEU   HD23 4466   7.926  10.907   4.253
  308LEU      C 4467   8.288  10.891   3.897
  308LEU      O 4468   8.398  10.943   3.916
  309ASP      N 4469   8.274  10.780   3.826
  309ASP      H 4470   8.183  10.738   3.818
  309ASP     CA 4471   8.388  10.719   3.760
  309ASP     HA 4472   8.464  10.744   3.819
  309ASP     CB 4473   8.370  10.569   3.751
  309ASP    HB1 4474   8.440  10.532   3.691
  309ASP    HB2 4475   8.279  10.550   3.713
  309ASP     CG 4476   8.381  10.502   3.886
  309ASP    OD1 4477   8.450  10.559   3.974
  309ASP    OD2 4478   8.323  10.393   3.903
  309ASP      C 4479   8.415  10.774   3.621
  309ASP      O 4480   8.509  10.728   3.555
  310GLN      N 4481   8.337  10.871   3.573
  310GLN      H 4482   8.262  10.907   3.629
  310GLN     CA 4483   8.360  10.925   3.440
  310GLN     HA 4484   8.382  10.846   3.383
  310GLN     CB 4485   8.234  10.992   3.387
  310GLN    HB1 4486   8.253  11.029   3.296
  310GLN    HB2 4487   8.209  11.067   3.449
  310GLN     CG 4488   8.116  10.898   3.376
  310GLN    HG1 4489   8.037  10.950   3.341
  310GLN    HG2 4490   8.095  10.863   3.467
  310GLN     CD 4491   8.141  10.782   3.284
  310GLN    OE1 4492   8.203  10.796   3.179
  310GLN    NE2 4493   8.096  10.664   3.324
  310GLN   HE21 4494   8.048  10.656   3.411
  310GLN   HE22 4495   8.109  10.584   3.267
  310GLN      C 4496   8.477  11.023   3.440
  310GLN      O 4497   8.504  11.090   3.539
  311THR      N 4498   8.545  11.030   3.326
  311THR      H 4499   8.504  10.993   3.243
  311THR     CA 4500   8.678  11.091   3.319
  311THR     HA 4501   8.721  11.049   3.398
  311THR     CB 4502   8.747  11.054   3.187
  311THR     HB 4503   8.753  10.955   3.178
  311THR    CG2 4504   8.674  11.105   3.065
  311THR   HG21 4505   8.723  11.078   2.982
  311THR   HG22 4506   8.581  11.067   3.063
  311THR   HG23 4507   8.668  11.205   3.069
  311THR    OG1 4508   8.880  11.106   3.189
  311THR    HG1 4509   8.926  11.083   3.103
  311THR      C 4510   8.688  11.242   3.345
  311THR      O 4511   8.801  11.288   3.367
  312PRO      N 4512   8.585  11.327   3.335
  312PRO     CD 4513   8.463  11.329   3.251
  312PRO    HD1 4514   8.402  11.254   3.274
  312PRO    HD2 4515   8.486  11.324   3.154
  312PRO     CG 4516   8.400  11.460   3.284
  312PRO    HG1 4517   8.334  11.450   3.359
  312PRO    HG2 4518   8.353  11.498   3.204
  312PRO     CB 4519   8.505  11.549   3.324
  312PRO    HB1 4520   8.467  11.620   3.384
  312PRO    HB2 4521   8.545  11.592   3.243
  312PRO     CA 4522   8.605  11.459   3.397
  312PRO     HA 4523   8.699  11.490   3.387
  312PRO      C 4524   8.583  11.456   3.547
  312PRO      O 4525   8.653  11.525   3.621
  313VAL      N 4526   8.489  11.375   3.594
  313VAL      H 4527   8.450  11.306   3.534
  313VAL     CA 4528   8.441  11.385   3.731
  313VAL     HA 4529   8.444  11.482   3.758
  313VAL     CB 4530   8.296  11.334   3.736
  313VAL     HB 4531   8.296  11.237   3.713
  313VAL    CG1 4532   8.236  11.348   3.874
  313VAL   HG11 4533   8.142  11.314   3.873
  313VAL   HG12 4534   8.290  11.296   3.939
  313VAL   HG13 4535   8.236  11.445   3.901
  313VAL    CG2 4536   8.211  11.408   3.635
  313VAL   HG21 4537   8.117  11.374   3.639
  313VAL   HG22 4538   8.212  11.506   3.656
  313VAL   HG23 4539   8.247  11.394   3.543
  313VAL      C 4540   8.533  11.309   3.825
  313VAL      O 4541   8.553  11.349   3.940
  314LYS      N 4542   8.594  11.202   3.775
  314LYS      H 4543   8.580  11.179   3.679
  314LYS     CA 4544   8.680  11.118   3.858
  314LYS     HA 4545   8.629  11.101   3.942
  314LYS     CB 4546   8.709  10.987   3.786
  314LYS    HB1 4547   8.754  11.008   3.699
  314LYS    HB2 4548   8.622  10.941   3.768
  314LYS     CG 4549   8.797  10.894   3.864
  314LYS    HG1 4550   8.755  10.878   3.953
  314LYS    HG2 4551   8.886  10.937   3.876
  314LYS     CD 4552   8.814  10.763   3.793
  314LYS    HD1 4553   8.723  10.728   3.768
  314LYS    HD2 4554   8.860  10.699   3.854
  314LYS     CE 4555   8.896  10.781   3.668
  314LYS    HE1 4556   8.855  10.854   3.612
  314LYS    HE2 4557   8.896  10.696   3.616
  314LYS     NZ 4558   9.036  10.818   3.701
  314LYS    HZ1 4559   9.088  10.830   3.616
  314LYS    HZ2 4560   9.036  10.904   3.752
  314LYS    HZ3 4561   9.077  10.746   3.756
  314LYS      C 4562   8.810  11.190   3.892
  314LYS      O 4563   8.854  11.189   4.007
  315GLU      N 4564   8.873  11.252   3.793
  315GLU      H 4565   8.835  11.248   3.700
  315GLU     CA 4566   8.996  11.327   3.817
  315GLU     HA 4567   9.053  11.268   3.872
  315GLU     CB 4568   9.065  11.359   3.685
  315GLU    HB1 4569   9.125  11.437   3.701
  315GLU    HB2 4570   8.994  11.385   3.619
  315GLU     CG 4571   9.148  11.246   3.623
  315GLU    HG1 4572   9.201  11.203   3.696
  315GLU    HG2 4573   9.210  11.287   3.556
  315GLU     CD 4574   9.066  11.138   3.553
  315GLU    OE1 4575   8.943  11.144   3.556
  315GLU    OE2 4576   9.127  11.046   3.495
  315GLU      C 4577   8.969  11.454   3.895
  315GLU      O 4578   9.057  11.504   3.965
  316LEU      N 4579   8.850  11.511   3.882
  316LEU      H 4580   8.781  11.469   3.823
  316LEU     CA 4581   8.818  11.634   3.953
  316LEU     HA 4582   8.893  11.697   3.932
  316LEU     CB 4583   8.685  11.690   3.904
  316LEU    HB1 4584   8.615  11.619   3.911
  316LEU    HB2 4585   8.695  11.717   3.808
  316LEU     CG 4586   8.637  11.811   3.982
  316LEU     HG 4587   8.637  11.792   4.080
  316LEU    CD1 4588   8.729  11.928   3.958
  316LEU   HD11 4589   8.696  12.008   4.010
  316LEU   HD12 4590   8.821  11.905   3.988
  316LEU   HD13 4591   8.730  11.951   3.860
  316LEU    CD2 4592   8.496  11.843   3.943
  316LEU   HD21 4593   8.464  11.923   3.994
  316LEU   HD22 4594   8.492  11.863   3.845
  316LEU   HD23 4595   8.437  11.765   3.963
  316LEU      C 4596   8.812  11.612   4.102
  316LEU      O 4597   8.873  11.685   4.180
  317VAL      N 4598   8.740  11.508   4.143
  317VAL      H 4599   8.708  11.440   4.078
  317VAL     CA 4600   8.708  11.496   4.284
  317VAL     HA 4601   8.708  11.588   4.323
  317VAL     CB 4602   8.567  11.437   4.299
  317VAL     HB 4603   8.505  11.480   4.232
  317VAL    CG1 4604   8.566  11.288   4.267
  317VAL   HG11 4605   8.473  11.253   4.277
  317VAL   HG12 4606   8.596  11.274   4.173
  317VAL   HG13 4607   8.627  11.240   4.329
  317VAL    CG2 4608   8.509  11.470   4.435
  317VAL   HG21 4609   8.417  11.431   4.442
  317VAL   HG22 4610   8.567  11.432   4.506
  317VAL   HG23 4611   8.503  11.570   4.446
  317VAL      C 4612   8.816  11.417   4.356
  317VAL      O 4613   8.829  11.425   4.478
  318SER      N 4614   8.900  11.344   4.282
  318SER      H 4615   8.885  11.335   4.183
  318SER     CA 4616   9.013  11.278   4.346
  318SER     HA 4617   8.978  11.244   4.433
  318SER     CB 4618   9.062  11.162   4.261
  318SER    HB1 4619   8.985  11.104   4.233
  318SER    HB2 4620   9.129  11.108   4.311
  318SER     OG 4621   9.124  11.210   4.144
  318SER     HG 4622   9.155  11.133   4.089
  318SER      C 4623   9.126  11.377   4.371
  318SER      O 4624   9.206  11.357   4.462
  319LEU      N 4625   9.135  11.482   4.290
  319LEU      H 4626   9.068  11.495   4.216
  319LEU     CA 4627   9.242  11.579   4.310
  319LEU     HA 4628   9.320  11.526   4.341
  319LEU     CB 4629   9.276  11.650   4.178
  319LEU    HB1 4630   9.300  11.745   4.199
  319LEU    HB2 4631   9.194  11.649   4.120
  319LEU     CG 4632   9.392  11.588   4.098
  319LEU     HG 4633   9.403  11.647   4.017
  319LEU    CD1 4634   9.519  11.588   4.180
  319LEU   HD11 4635   9.593  11.548   4.126
  319LEU   HD12 4636   9.543  11.682   4.204
  319LEU   HD13 4637   9.504  11.535   4.263
  319LEU    CD2 4638   9.366  11.449   4.042
  319LEU   HD21 4639   9.446  11.418   3.992
  319LEU   HD22 4640   9.346  11.386   4.117
  319LEU   HD23 4641   9.287  11.453   3.980
  319LEU      C 4642   9.206  11.680   4.418
  319LEU      O 4643   9.294  11.728   4.489
  320LYS      N 4644   9.079  11.713   4.433
  320LYS      H 4645   9.009  11.676   4.372
  320LYS     CA 4646   9.043  11.805   4.540
  320LYS     HA 4647   9.117  11.872   4.543
  320LYS     CB 4648   8.914  11.879   4.509
  320LYS    HB1 4649   8.926  11.929   4.423
  320LYS    HB2 4650   8.896  11.944   4.583
  320LYS     CG 4651   8.793  11.796   4.494
  320LYS    HG1 4652   8.786  11.735   4.572
  320LYS    HG2 4653   8.801  11.743   4.410
  320LYS     CD 4654   8.670  11.884   4.487
  320LYS    HD1 4655   8.669  11.946   4.566
  320LYS    HD2 4656   8.588  11.826   4.490
  320LYS     CE 4657   8.664  11.967   4.363
  320LYS    HE1 4658   8.670  11.908   4.283
  320LYS    HE2 4659   8.740  12.032   4.363
  320LYS     NZ 4660   8.537  12.043   4.356
  320LYS    HZ1 4661   8.535  12.098   4.272
  320LYS    HZ2 4662   8.460  11.980   4.355
  320LYS    HZ3 4663   8.529  12.104   4.435
  320LYS      C 4664   9.032  11.731   4.673
  320LYS      O 4665   9.030  11.794   4.779
  321TRP      N 4666   9.027  11.598   4.670
  321TRP      H 4667   9.015  11.550   4.583
  321TRP     CA 4668   9.038  11.524   4.794
  321TRP     HA 4669   8.986  11.578   4.861
  321TRP     CB 4670   8.977  11.385   4.779
  321TRP    HB1 4671   9.022  11.339   4.703
  321TRP    HB2 4672   8.879  11.395   4.759
  321TRP     CG 4673   8.991  11.299   4.901
  321TRP    CD1 4674   9.070  11.189   4.914
  321TRP    HD1 4675   9.128  11.152   4.842
  321TRP    NE1 4676   9.057  11.137   5.040
  321TRP    HE1 4677   9.103  11.056   5.074
  321TRP    CE2 4678   8.971  11.214   5.112
  321TRP    CZ2 4679   8.927  11.203   5.244
  321TRP    HZ2 4680   8.959  11.130   5.303
  321TRP    CH2 4681   8.839  11.296   5.289
  321TRP    HH2 4682   8.805  11.290   5.383
  321TRP    CZ3 4683   8.794  11.399   5.208
  321TRP    HZ3 4684   8.728  11.466   5.245
  321TRP    CE3 4685   8.837  11.412   5.078
  321TRP    HE3 4686   8.804  11.487   5.020
  321TRP    CD2 4687   8.928  11.318   5.028
  321TRP      C 4688   9.183  11.514   4.839
  321TRP      O 4689   9.214  11.538   4.956
  322LYS      N 4690   9.273  11.483   4.746
  322LYS      H 4691   9.244  11.474   4.651
  322LYS     CA 4692   9.413  11.463   4.782
  322LYS     HA 4693   9.412  11.406   4.864
  322LYS     CB 4694   9.486  11.392   4.669
  322LYS    HB1 4695   9.584  11.398   4.686
  322LYS    HB2 4696   9.464  11.439   4.583
  322LYS     CG 4697   9.449  11.247   4.655
  322LYS    HG1 4698   9.350  11.241   4.643
  322LYS    HG2 4699   9.475  11.199   4.738
  322LYS     CD 4700   9.518  11.183   4.536
  322LYS    HD1 4701   9.504  11.241   4.455
  322LYS    HD2 4702   9.478  11.093   4.519
  322LYS     CE 4703   9.666  11.167   4.561
  322LYS    HE1 4704   9.704  11.255   4.589
  322LYS    HE2 4705   9.710  11.137   4.476
  322LYS     NZ 4706   9.694  11.067   4.667
  322LYS    HZ1 4707   9.792  11.060   4.680
  322LYS    HZ2 4708   9.650  11.096   4.752
  322LYS    HZ3 4709   9.657  10.979   4.639
  322LYS      C 4710   9.481  11.595   4.815
  322LYS      O 4711   9.572  11.599   4.899
  323ARG      N 4712   9.441  11.703   4.751
  323ARG      H 4713   9.368  11.698   4.683
  323ARG     CA 4714   9.505  11.831   4.781
  323ARG     HA 4715   9.599  11.809   4.803
  323ARG     CB 4716   9.498  11.922   4.659
  323ARG    HB1 4717   9.527  12.014   4.685
  323ARG    HB2 4718   9.403  11.926   4.627
  323ARG     CG 4719   9.584  11.877   4.545
  323ARG    HG1 4720   9.555  11.786   4.516
  323ARG    HG2 4721   9.679  11.875   4.574
  323ARG     CD 4722   9.570  11.972   4.430
  323ARG    HD1 4723   9.603  12.063   4.457
  323ARG    HD2 4724   9.473  11.979   4.404
  323ARG     NE 4725   9.646  11.928   4.314
  323ARG     HE 4726   9.701  11.845   4.322
  323ARG     CZ 4727   9.646  11.992   4.198
  323ARG    NH1 4728   9.574  12.102   4.183
  323ARG   HH11 4729   9.519  12.137   4.259
  323ARG   HH12 4730   9.574  12.151   4.095
  323ARG    NH2 4731   9.719  11.946   4.097
  323ARG   HH21 4732   9.773  11.864   4.108
  323ARG   HH22 4733   9.719  11.995   4.009
  323ARG      C 4734   9.444  11.899   4.902
  323ARG      O 4735   9.516  11.943   4.992
  324TYR      N 4736   9.313  11.910   4.907
  324TYR      H 4737   9.254  11.863   4.841
  324TYR     CA 4738   9.256  11.994   5.011
  324TYR     HA 4739   9.334  12.016   5.070
  324TYR     CB 4740   9.194  12.119   4.948
  324TYR    HB1 4741   9.150  12.174   5.020
  324TYR    HB2 4742   9.125  12.092   4.881
  324TYR     CG 4743   9.294  12.205   4.878
  324TYR    CD1 4744   9.387  12.278   4.950
  324TYR    HD1 4745   9.386  12.274   5.050
  324TYR    CE1 4746   9.481  12.357   4.887
  324TYR    HE1 4747   9.548  12.408   4.941
  324TYR     CZ 4748   9.481  12.366   4.750
  324TYR     OH 4749   9.574  12.447   4.689
  324TYR     HH 4750   9.561  12.444   4.590
  324TYR    CE2 4751   9.388  12.296   4.675
  324TYR    HE2 4752   9.388  12.303   4.575
  324TYR    CD2 4753   9.295  12.217   4.740
  324TYR    HD2 4754   9.226  12.168   4.686
  324TYR      C 4755   9.152  11.923   5.096
  324TYR      O 4756   9.132  11.962   5.210
  325GLY      N 4757   9.087  11.820   5.043
  325GLY      H 4758   9.111  11.787   4.952
  325GLY     CA 4759   8.980  11.757   5.118
  325GLY    HA1 4760   8.926  11.702   5.054
  325GLY    HA2 4761   8.922  11.830   5.155
  325GLY      C 4762   9.031  11.670   5.231
  325GLY      O 4763   8.981  11.676   5.343
  326ARG      N 4764   9.132  11.588   5.203
  326ARG      H 4765   9.172  11.588   5.111
  326ARG     CA 4766   9.184  11.498   5.306
  326ARG     HA 4767   9.101  11.462   5.350
  326ARG     CB 4768   9.266  11.386   5.240
  326ARG    HB1 4769   9.350  11.425   5.203
  326ARG    HB2 4770   9.212  11.346   5.166
  326ARG     CG 4771   9.303  11.277   5.336
  326ARG    HG1 4772   9.218  11.237   5.372
  326ARG    HG2 4773   9.355  11.318   5.411
  326ARG     CD 4774   9.385  11.168   5.273
  326ARG    HD1 4775   9.470  11.206   5.238
  326ARG    HD2 4776   9.334  11.126   5.198
  326ARG     NE 4777   9.415  11.066   5.373
  326ARG     HE 4778   9.377  11.079   5.465
  326ARG     CZ 4779   9.489  10.958   5.350
  326ARG    NH1 4780   9.543  10.938   5.231
  326ARG   HH11 4781   9.528  11.005   5.157
  326ARG   HH12 4782   9.598  10.857   5.214
  326ARG    NH2 4783   9.511  10.871   5.448
  326ARG   HH21 4784   9.471  10.887   5.539
  326ARG   HH22 4785   9.566  10.790   5.431
  326ARG      C 4786   9.263  11.568   5.417
  326ARG      O 4787   9.248  11.526   5.533
  327PRO      N 4788   9.348  11.670   5.392
  327PRO     CD 4789   9.422  11.707   5.270
  327PRO    HD1 4790   9.370  11.773   5.215
  327PRO    HD2 4791   9.442  11.627   5.215
  327PRO     CG 4792   9.545  11.768   5.321
  327PRO    HG1 4793   9.581  11.835   5.256
  327PRO    HG2 4794   9.614  11.699   5.340
  327PRO     CB 4795   9.508  11.834   5.442
  327PRO    HB1 4796   9.468  11.924   5.420
  327PRO    HB2 4797   9.589  11.847   5.499
  327PRO     CA 4798   9.406  11.740   5.507
  327PRO     HA 4799   9.444  11.673   5.570
  327PRO      C 4800   9.306  11.815   5.594
  327PRO      O 4801   9.323  11.818   5.716
  328TYR      N 4802   9.201  11.872   5.536
  328TYR      H 4803   9.188  11.866   5.437
  328TYR     CA 4804   9.104  11.944   5.619
  328TYR     HA 4805   9.157  11.990   5.690
  328TYR     CB 4806   9.028  12.046   5.535
  328TYR    HB1 4807   8.955  12.086   5.591
  328TYR    HB2 4808   8.987  11.999   5.456
  328TYR     CG 4809   9.112  12.159   5.483
  328TYR    CD1 4810   9.234  12.191   5.541
  328TYR    HD1 4811   9.265  12.139   5.620
  328TYR    CE1 4812   9.312  12.293   5.492
  328TYR    HE1 4813   9.399  12.315   5.535
  328TYR     CZ 4814   9.268  12.364   5.384
  328TYR     OH 4815   9.345  12.467   5.333
  328TYR     HH 4816   9.298  12.508   5.255
  328TYR    CE2 4817   9.148  12.334   5.324
  328TYR    HE2 4818   9.117  12.387   5.245
  328TYR    CD2 4819   9.072  12.233   5.373
  328TYR    HD2 4820   8.985  12.212   5.329
  328TYR      C 4821   9.007  11.849   5.686
  328TYR      O 4822   8.923  11.891   5.765
  329PHE      N 4823   9.016  11.720   5.654
  329PHE      H 4824   9.082  11.691   5.585
  329PHE     CA 4825   8.931  11.621   5.718
  329PHE     HA 4826   8.853  11.671   5.756
  329PHE     CB 4827   8.883  11.521   5.614
  329PHE    HB1 4828   8.962  11.471   5.579
  329PHE    HB2 4829   8.839  11.572   5.539
  329PHE     CG 4830   8.785  11.421   5.665
  329PHE    CD1 4831   8.655  11.458   5.692
  329PHE    HD1 4832   8.626  11.553   5.678
  329PHE    CE1 4833   8.565  11.366   5.737
  329PHE    HE1 4834   8.471  11.394   5.757
  329PHE     CZ 4835   8.603  11.236   5.755
  329PHE     HZ 4836   8.536  11.170   5.789
  329PHE    CE2 4837   8.730  11.197   5.727
  329PHE    HE2 4838   8.757  11.102   5.740
  329PHE    CD2 4839   8.821  11.289   5.681
  329PHE    HD2 4840   8.914  11.260   5.659
  329PHE      C 4841   9.005  11.551   5.831
  329PHE      O 4842   8.945  11.515   5.932
  330CYS      N 4843   9.136  11.531   5.815
  330CYS      H 4844   9.180  11.556   5.729
  330CYS     CA 4845   9.215  11.473   5.923
  330CYS     HA 4846   9.158  11.402   5.964
  330CYS     CB 4847   9.344  11.414   5.866
  330CYS    HB1 4848   9.398  11.391   5.946
  330CYS    HB2 4849   9.387  11.490   5.817
  330CYS     SG 4850   9.319  11.272   5.759
  330CYS     HG 4851   9.407  11.240   5.726
  330CYS      C 4852   9.246  11.576   6.030
  330CYS      O 4853   9.257  11.542   6.148
  331MET      N 4854   9.261  11.702   5.991
  331MET      H 4855   9.265  11.723   5.893
  331MET     CA 4856   9.271  11.810   6.088
  331MET     HA 4857   9.342  11.783   6.152
  331MET     CB 4858   9.307  11.940   6.015
  331MET    HB1 4859   9.229  11.967   5.957
  331MET    HB2 4860   9.386  11.923   5.957
  331MET     CG 4861   9.340  12.058   6.101
  331MET    HG1 4862   9.421  12.032   6.153
  331MET    HG2 4863   9.262  12.069   6.163
  331MET     SD 4864   9.366  12.202   5.997
  331MET     CE 4865   9.514  12.154   5.910
  331MET    HE1 4866   9.540  12.227   5.847
  331MET    HE2 4867   9.587  12.139   5.976
  331MET    HE3 4868   9.496  12.070   5.858
  331MET      C 4869   9.141  11.828   6.164
  331MET      O 4870   9.142  11.867   6.281
  332LEU      N 4871   9.029  11.799   6.100
  332LEU      H 4872   9.033  11.766   6.006
  332LEU     CA 4873   8.900  11.815   6.165
  332LEU     HA 4874   8.906  11.895   6.226
  332LEU     CB 4875   8.795  11.839   6.058
  332LEU    HB1 4876   8.777  11.750   6.016
  332LEU    HB2 4877   8.837  11.900   5.991
  332LEU     CG 4878   8.659  11.898   6.087
  332LEU     HG 4879   8.602  11.840   6.145
  332LEU    CD1 4880   8.680  12.030   6.154
  332LEU   HD11 4881   8.591  12.072   6.174
  332LEU   HD12 4882   8.730  12.017   6.239
  332LEU   HD13 4883   8.731  12.091   6.093
  332LEU    CD2 4884   8.594  11.921   5.954
  332LEU   HD21 4885   8.503  11.961   5.968
  332LEU   HD22 4886   8.649  11.985   5.900
  332LEU   HD23 4887   8.585  11.834   5.905
  332LEU      C 4888   8.867  11.694   6.250
  332LEU      O 4889   8.780  11.699   6.337
  333GLY      N 4890   8.937  11.583   6.226
  333GLY      H 4891   9.000  11.580   6.149
  333GLY     CA 4892   8.921  11.467   6.311
  333GLY    HA1 4893   8.940  11.386   6.255
  333GLY    HA2 4894   8.825  11.465   6.342
  333GLY      C 4895   9.013  11.469   6.431
  333GLY      O 4896   8.982  11.411   6.535
  334ALA      N 4897   9.128  11.535   6.418
  334ALA      H 4898   9.152  11.576   6.330
  334ALA     CA 4899   9.218  11.549   6.531
  334ALA     HA 4900   9.225  11.458   6.571
  334ALA     CB 4901   9.355  11.596   6.484
  334ALA    HB1 4902   9.415  11.606   6.563
  334ALA    HB2 4903   9.393  11.530   6.420
  334ALA    HB3 4904   9.346  11.685   6.438
  334ALA      C 4905   9.161  11.646   6.634
  334ALA      O 4906   9.186  11.632   6.754
  335ILE      N 4907   9.085  11.745   6.588
  335ILE      H 4908   9.074  11.758   6.489
  335ILE     CA 4909   9.018  11.835   6.680
  335ILE     HA 4910   9.086  11.862   6.748
  335ILE     CB 4911   8.968  11.960   6.605
  335ILE     HB 4912   8.916  11.931   6.525
  335ILE    CG2 4913   8.873  12.043   6.689
  335ILE   HG21 4914   8.843  12.123   6.636
  335ILE   HG22 4915   8.793  11.988   6.714
  335ILE   HG23 4916   8.919  12.074   6.772
  335ILE    CG1 4917   9.087  12.044   6.560
  335ILE   HG11 4918   9.153  11.985   6.514
  335ILE   HG12 4919   9.129  12.086   6.640
  335ILE     CD 4920   9.051  12.154   6.465
  335ILE    HD1 4921   9.133  12.205   6.440
  335ILE    HD2 4922   9.009  12.115   6.383
  335ILE    HD3 4923   8.985  12.216   6.509
  335ILE      C 4924   8.905  11.763   6.752
  335ILE      O 4925   8.885  11.780   6.873
  336TYR      N 4926   8.831  11.678   6.680
  336TYR      H 4927   8.851  11.664   6.583
  336TYR     CA 4928   8.721  11.606   6.743
  336TYR     HA 4929   8.669  11.675   6.794
  336TYR     CB 4930   8.630  11.543   6.638
  336TYR    HB1 4931   8.681  11.473   6.588
  336TYR    HB2 4932   8.600  11.614   6.574
  336TYR     CG 4933   8.508  11.479   6.699
  336TYR    CD1 4934   8.404  11.556   6.747
  336TYR    HD1 4935   8.408  11.656   6.740
  336TYR    CE1 4936   8.295  11.498   6.804
  336TYR    HE1 4937   8.219  11.555   6.837
  336TYR     CZ 4938   8.289  11.362   6.816
  336TYR     OH 4939   8.179  11.305   6.874
  336TYR     HH 4940   8.189  11.206   6.875
  336TYR    CE2 4941   8.391  11.283   6.771
  336TYR    HE2 4942   8.385  11.184   6.780
  336TYR    CD2 4943   8.500  11.341   6.713
  336TYR    HD2 4944   8.575  11.284   6.680
  336TYR      C 4945   8.774  11.500   6.839
  336TYR      O 4946   8.707  11.465   6.937
  337LEU      N 4947   8.893  11.448   6.813
  337LEU      H 4948   8.943  11.476   6.731
  337LEU     CA 4949   8.951  11.350   6.904
  337LEU     HA 4950   8.877  11.287   6.926
  337LEU     CB 4951   9.066  11.277   6.835
  337LEU    HB1 4952   9.134  11.345   6.810
  337LEU    HB2 4953   9.029  11.234   6.752
  337LEU     CG 4954   9.135  11.169   6.917
  337LEU     HG 4955   9.172  11.208   7.001
  337LEU    CD1 4956   9.035  11.063   6.955
  337LEU   HD11 4957   9.080  10.993   7.009
  337LEU   HD12 4958   8.961  11.105   7.009
  337LEU   HD13 4959   8.996  11.023   6.872
  337LEU    CD2 4960   9.248  11.110   6.836
  337LEU   HD21 4961   9.293  11.039   6.889
  337LEU   HD22 4962   9.211  11.071   6.752
  337LEU   HD23 4963   9.313  11.182   6.813
  337LEU      C 4964   8.998  11.415   7.033
  337LEU      O 4965   8.976  11.361   7.141
  338LEU      N 4966   9.059  11.533   7.024
  338LEU      H 4967   9.076  11.574   6.934
  338LEU     CA 4968   9.101  11.604   7.145
  338LEU     HA 4969   9.148  11.536   7.201
  338LEU     CB 4970   9.196  11.718   7.111
  338LEU    HB1 4971   9.207  11.774   7.193
  338LEU    HB2 4972   9.153  11.773   7.039
  338LEU     CG 4973   9.334  11.675   7.063
  338LEU     HG 4974   9.325  11.618   6.982
  338LEU    CD1 4975   9.415  11.795   7.024
  338LEU   HD11 4976   9.505  11.766   6.993
  338LEU   HD12 4977   9.368  11.845   6.950
  338LEU   HD13 4978   9.425  11.856   7.103
  338LEU    CD2 4979   9.404  11.597   7.173
  338LEU   HD21 4980   9.494  11.569   7.141
  338LEU   HD22 4981   9.413  11.655   7.254
  338LEU   HD23 4982   9.350  11.516   7.196
  338LEU      C 4983   8.981  11.658   7.221
  338LEU      O 4984   8.986  11.673   7.344
  339TYR      N 4985   8.873  11.689   7.151
  339TYR      H 4986   8.874  11.681   7.051
  339TYR     CA 4987   8.752  11.735   7.218
  339TYR     HA 4988   8.782  11.803   7.285
  339TYR     CB 4989   8.658  11.797   7.115
  339TYR    HB1 4990   8.649  11.734   7.038
  339TYR    HB2 4991   8.698  11.883   7.083
  339TYR     CG 4992   8.520  11.827   7.166
  339TYR    CD1 4993   8.496  11.933   7.251
  339TYR    HD1 4994   8.572  11.992   7.279
  339TYR    CE1 4995   8.370  11.960   7.297
  339TYR    HE1 4996   8.354  12.038   7.358
  339TYR     CZ 4997   8.266  11.880   7.258
  339TYR     OH 4998   8.139  11.906   7.303
  339TYR     HH 4999   8.075  11.839   7.265
  339TYR    CE2 5000   8.287  11.775   7.172
  339TYR    HE2 5001   8.210  11.719   7.142
  339TYR    CD2 5002   8.413  11.749   7.128
  339TYR    HD2 5003   8.428  11.672   7.067
  339TYR      C 5004   8.682  11.623   7.292
  339TYR      O 5005   8.622  11.645   7.398
  340ILE      N 5006   8.687  11.502   7.238
  340ILE      H 5007   8.741  11.486   7.155
  340ILE     CA 5008   8.613  11.393   7.300
  340ILE     HA 5009   8.530  11.433   7.340
  340ILE     CB 5010   8.570  11.291   7.194
  340ILE     HB 5011   8.554  11.341   7.109
  340ILE    CG2 5012   8.676  11.187   7.167
  340ILE   HG21 5013   8.643  11.124   7.097
  340ILE   HG22 5014   8.759  11.232   7.134
  340ILE   HG23 5015   8.695  11.138   7.251
  340ILE    CG1 5016   8.444  11.220   7.240
  340ILE   HG11 5017   8.459  11.181   7.330
  340ILE   HG12 5018   8.421  11.148   7.175
  340ILE     CD 5019   8.329  11.315   7.248
  340ILE    HD1 5020   8.247  11.266   7.278
  340ILE    HD2 5021   8.350  11.388   7.313
  340ILE    HD3 5022   8.312  11.355   7.158
  340ILE      C 5023   8.694  11.332   7.414
  340ILE      O 5024   8.639  11.268   7.503
  341ILE      N 5025   8.826  11.353   7.414
  341ILE      H 5026   8.869  11.394   7.333
  341ILE     CA 5027   8.907  11.318   7.530
  341ILE     HA 5028   8.875  11.229   7.563
  341ILE     CB 5029   9.055  11.307   7.489
  341ILE     HB 5030   9.080  11.394   7.446
  341ILE    CG2 5031   9.146  11.285   7.607
  341ILE   HG21 5032   9.240  11.279   7.575
  341ILE   HG22 5033   9.137  11.362   7.670
  341ILE   HG23 5034   9.120  11.201   7.653
  341ILE    CG1 5035   9.074  11.190   7.394
  341ILE   HG11 5036   9.003  11.194   7.323
  341ILE   HG12 5037   9.065  11.105   7.445
  341ILE     CD 5038   9.207  11.190   7.326
  341ILE    HD1 5039   9.213  11.111   7.265
  341ILE    HD2 5040   9.217  11.274   7.273
  341ILE    HD3 5041   9.279  11.186   7.395
  341ILE      C 5042   8.884  11.419   7.641
  341ILE      O 5043   8.883  11.384   7.760
  342CYS      N 5044   8.862  11.545   7.604
  342CYS      H 5045   8.865  11.569   7.507
  342CYS     CA 5046   8.833  11.649   7.702
  342CYS     HA 5047   8.902  11.640   7.773
  342CYS     CB 5048   8.841  11.786   7.634
  342CYS    HB1 5049   8.777  11.780   7.557
  342CYS    HB2 5050   8.934  11.791   7.599
  342CYS     SG 5051   8.802  11.926   7.739
  342CYS     HG 5052   8.809  12.011   7.686
  342CYS      C 5053   8.697  11.629   7.767
  342CYS      O 5054   8.680  11.655   7.886
  343PHE      N 5055   8.598  11.583   7.690
  343PHE      H 5056   8.612  11.572   7.592
  343PHE     CA 5057   8.469  11.550   7.749
  343PHE     HA 5058   8.446  11.628   7.808
  343PHE     CB 5059   8.364  11.535   7.640
  343PHE    HB1 5060   8.401  11.478   7.567
  343PHE    HB2 5061   8.342  11.626   7.603
  343PHE     CG 5062   8.237  11.473   7.686
  343PHE    CD1 5063   8.158  11.535   7.780
  343PHE    HD1 5064   8.187  11.623   7.819
  343PHE    CE1 5065   8.041  11.479   7.821
  343PHE    HE1 5066   7.984  11.525   7.890
  343PHE     CZ 5067   8.001  11.360   7.768
  343PHE     HZ 5068   7.915  11.319   7.798
  343PHE    CE2 5069   8.078  11.297   7.673
  343PHE    HE2 5070   8.048  11.210   7.634
  343PHE    CD2 5071   8.194  11.353   7.633
  343PHE    HD2 5072   8.249  11.307   7.564
  343PHE      C 5073   8.476  11.424   7.834
  343PHE      O 5074   8.407  11.414   7.936
  344THR      N 5075   8.560  11.328   7.794
  344THR      H 5076   8.615  11.343   7.712
  344THR     CA 5077   8.572  11.203   7.868
  344THR     HA 5078   8.479  11.168   7.878
  344THR     CB 5079   8.657  11.104   7.790
  344THR     HB 5080   8.750  11.139   7.780
  344THR    CG2 5081   8.657  10.971   7.857
  344THR   HG21 5082   8.713  10.908   7.804
  344THR   HG22 5083   8.694  10.981   7.949
  344THR   HG23 5084   8.563  10.937   7.862
  344THR    OG1 5085   8.603  11.086   7.659
  344THR    HG1 5086   8.659  11.021   7.608
  344THR      C 5087   8.629  11.227   8.006
  344THR      O 5088   8.572  11.180   8.105
  345MET      N 5089   8.737  11.306   8.016
  345MET      H 5090   8.777  11.344   7.932
  345MET     CA 5091   8.798  11.339   8.144
  345MET     HA 5092   8.815  11.250   8.186
  345MET     CB 5093   8.928  11.416   8.123
  345MET    HB1 5094   8.956  11.454   8.211
  345MET    HB2 5095   8.910  11.491   8.058
  345MET     CG 5096   9.042  11.335   8.069
  345MET    HG1 5097   9.012  11.301   7.980
  345MET    HG2 5098   9.053  11.259   8.132
  345MET     SD 5099   9.187  11.441   8.059
  345MET     CE 5100   9.306  11.333   7.982
  345MET    HE1 5101   9.392  11.382   7.971
  345MET    HE2 5102   9.320  11.253   8.039
  345MET    HE3 5103   9.272  11.305   7.892
  345MET      C 5104   8.705  11.420   8.234
  345MET      O 5105   8.715  11.413   8.356
  346CYS      N 5106   8.613  11.495   8.175
  346CYS      H 5107   8.606  11.499   8.075
  346CYS     CA 5108   8.521  11.572   8.259
  346CYS     HA 5109   8.575  11.607   8.336
  346CYS     CB 5110   8.463  11.688   8.179
  346CYS    HB1 5111   8.385  11.723   8.231
  346CYS    HB2 5112   8.430  11.649   8.093
  346CYS     SG 5113   8.586  11.812   8.154
  346CYS     HG 5114   8.546  11.888   8.101
  346CYS      C 5115   8.411  11.484   8.315
  346CYS      O 5116   8.337  11.526   8.404
  347CYS      N 5117   8.398  11.362   8.263
  347CYS      H 5118   8.454  11.335   8.185
  347CYS     CA 5119   8.301  11.268   8.319
  347CYS     HA 5120   8.235  11.323   8.371
  347CYS     CB 5121   8.231  11.195   8.206
  347CYS    HB1 5122   8.179  11.123   8.251
  347CYS    HB2 5123   8.304  11.155   8.152
  347CYS     SG 5124   8.127  11.299   8.108
  347CYS     HG 5125   8.084  11.245   8.036
  347CYS      C 5126   8.369  11.169   8.413
  347CYS      O 5127   8.306  11.117   8.505
  348ILE      N 5128   8.498  11.141   8.390
  348ILE      H 5129   8.542  11.178   8.308
  348ILE     CA 5130   8.574  11.058   8.483
  348ILE     HA 5131   8.520  10.976   8.498
  348ILE     CB 5132   8.710  11.021   8.421
  348ILE     HB 5133   8.761  11.106   8.405
  348ILE    CG2 5134   8.792  10.936   8.513
  348ILE   HG21 5135   8.879  10.915   8.469
  348ILE   HG22 5136   8.808  10.986   8.598
  348ILE   HG23 5137   8.742  10.852   8.533
  348ILE    CG1 5138   8.691  10.948   8.289
  348ILE   HG11 5139   8.780  10.918   8.256
  348ILE   HG12 5140   8.651  11.012   8.223
  348ILE     CD 5141   8.603  10.829   8.295
  348ILE    HD1 5142   8.596  10.788   8.204
  348ILE    HD2 5143   8.641  10.763   8.359
  348ILE    HD3 5144   8.511  10.857   8.326
  348ILE      C 5145   8.590  11.129   8.616
  348ILE      O 5146   8.578  11.068   8.723
  349TYR      N 5147   8.613  11.260   8.612
  349TYR      H 5148   8.614  11.306   8.523
  349TYR     CA 5149   8.636  11.340   8.731
  349TYR     HA 5150   8.661  11.275   8.802
  349TYR     CB 5151   8.749  11.438   8.706
  349TYR    HB1 5152   8.753  11.502   8.783
  349TYR    HB2 5153   8.729  11.489   8.622
  349TYR     CG 5154   8.883  11.371   8.691
  349TYR    CD1 5155   8.959  11.341   8.802
  349TYR    HD1 5156   8.924  11.365   8.893
  349TYR    CE1 5157   9.081  11.279   8.790
  349TYR    HE1 5158   9.136  11.260   8.871
  349TYR     CZ 5159   9.126  11.244   8.666
  349TYR     OH 5160   9.247  11.182   8.653
  349TYR     HH 5161   9.264  11.164   8.556
  349TYR    CE2 5162   9.052  11.271   8.554
  349TYR    HE2 5163   9.085  11.245   8.463
  349TYR    CD2 5164   8.931  11.334   8.567
  349TYR    HD2 5165   8.876  11.354   8.485
  349TYR      C 5166   8.511  11.413   8.777
  349TYR      O 5167   8.522  11.518   8.841
  350ARG      N 5168   8.393  11.359   8.748
  350ARG      H 5169   8.390  11.272   8.700
  350ARG     CA 5170   8.267  11.424   8.784
  350ARG     HA 5171   8.271  11.518   8.749
  350ARG     CB 5172   8.150  11.351   8.718
  350ARG    HB1 5173   8.171  11.341   8.621
  350ARG    HB2 5174   8.068  11.409   8.728
  350ARG     CG 5175   8.116  11.214   8.772
  350ARG    HG1 5176   8.078  11.224   8.864
  350ARG    HG2 5177   8.198  11.158   8.775
  350ARG     CD 5178   8.014  11.147   8.684
  350ARG    HD1 5179   8.050  11.140   8.591
  350ARG    HD2 5180   7.930  11.202   8.683
  350ARG     NE 5181   7.980  11.013   8.729
  350ARG     HE 5182   8.043  10.939   8.707
  350ARG     CZ 5183   7.871  10.982   8.797
  350ARG    NH1 5184   7.781  11.074   8.824
  350ARG   HH11 5185   7.794  11.169   8.793
  350ARG   HH12 5186   7.698  11.050   8.875
  350ARG    NH2 5187   7.850  10.857   8.834
  350ARG   HH21 5188   7.916  10.787   8.810
  350ARG   HH22 5189   7.767  10.834   8.885
  350ARG      C 5190   8.252  11.427   8.936
  350ARG      O 5191   8.304  11.339   9.005
  351PRO      N 5192   8.189  11.531   8.992
  351PRO     CD 5193   8.128  11.646   8.924
  351PRO    HD1 5194   8.030  11.632   8.909
  351PRO    HD2 5195   8.172  11.665   8.836
  351PRO     CG 5196   8.152  11.755   9.021
  351PRO    HG1 5197   8.082  11.827   9.011
  351PRO    HG2 5198   8.243  11.795   9.008
  351PRO     CB 5199   8.143  11.697   9.153
  351PRO    HB1 5200   8.048  11.700   9.184
  351PRO    HB2 5201   8.200  11.750   9.216
  351PRO     CA 5202   8.193  11.553   9.138
  351PRO     HA 5203   8.284  11.538   9.175
  351PRO      C 5204   8.103  11.455   9.211
  351PRO      O 5205   7.983  11.449   9.185
  352LEU      N 5206   8.160  11.382   9.306
  352LEU      H 5207   8.256  11.399   9.329
  352LEU     CA 5208   8.088  11.279   9.378
  352LEU     HA 5209   7.990  11.298   9.363
  352LEU     CB 5210   8.124  11.141   9.324
  352LEU    HB1 5211   8.091  11.075   9.391
  352LEU    HB2 5212   8.223  11.137   9.319
  352LEU     CG 5213   8.071  11.097   9.187
  352LEU     HG 5214   8.095  11.166   9.118
  352LEU    CD1 5215   8.133  10.966   9.152
  352LEU   HD11 5216   8.099  10.936   9.063
  352LEU   HD12 5217   8.232  10.977   9.148
  352LEU   HD13 5218   8.108  10.899   9.221
  352LEU    CD2 5219   7.921  11.088   9.182
  352LEU   HD21 5220   7.892  11.059   9.091
  352LEU   HD22 5221   7.889  11.022   9.249
  352LEU   HD23 5222   7.881  11.178   9.202
  352LEU      C 5223   8.124  11.287   9.526
  352LEU      O 5224   8.239  11.312   9.562
  353LYS      N 5225   8.025  11.266   9.611
  353LYS      H 5226   7.933  11.247   9.574
  353LYS     CA 5227   8.043  11.270   9.755
  353LYS     HA 5228   8.141  11.275   9.770
  353LYS     CB 5229   7.979  11.395   9.817
  353LYS    HB1 5230   8.016  11.476   9.772
  353LYS    HB2 5231   8.001  11.398   9.914
  353LYS     CG 5232   7.829  11.401   9.804
  353LYS    HG1 5233   7.789  11.324   9.852
  353LYS    HG2 5234   7.804  11.396   9.707
  353LYS     CD 5235   7.774  11.529   9.862
  353LYS    HD1 5236   7.816  11.607   9.815
  353LYS    HD2 5237   7.795  11.533   9.959
  353LYS     CE 5238   7.624  11.534   9.843
  353LYS    HE1 5239   7.582  11.455   9.888
  353LYS    HE2 5240   7.603  11.532   9.745
  353LYS     NZ 5241   7.563  11.657   9.900
  353LYS    HZ1 5242   7.464  11.656   9.885
  353LYS    HZ2 5243   7.581  11.661   9.998
  353LYS    HZ3 5244   7.602  11.738   9.855
  353LYS      C 5245   7.983  11.143   9.815
  353LYS      O 5246   7.896  11.081   9.753
  354PRO      N 5247   8.030  11.101   9.933
  354PRO     CD 5248   8.157  11.136   9.998
  354PRO    HD1 5249   8.147  11.220  10.052
  354PRO    HD2 5250   8.229  11.149   9.930
  354PRO     CG 5251   8.183  11.017  10.085
  354PRO    HG1 5252   8.234  11.044  10.167
  354PRO    HG2 5253   8.234  10.947  10.035
  354PRO     CB 5254   8.053  10.965  10.123
  354PRO    HB1 5255   8.018  11.016  10.202
  354PRO    HB2 5256   8.060  10.869  10.146
  354PRO     CA 5257   7.966  10.986   9.999
  354PRO     HA 5258   7.961  10.907   9.938
  354PRO      C 5259   7.822  11.014  10.035
  354PRO      O 5260   7.784  11.128  10.062
  355ARG      N 5261   7.741  10.909  10.030
  355ARG      H 5262   7.779  10.819  10.013
  355ARG     CA 5263   7.597  10.923  10.048
  355ARG     HA 5264   7.567  10.995   9.984
  355ARG     CB 5265   7.527  10.792  10.015
  355ARG    HB1 5266   7.556  10.763   9.924
  355ARG    HB2 5267   7.428  10.809  10.014
  355ARG     CG 5268   7.556  10.680  10.113
  355ARG    HG1 5269   7.522  10.706  10.204
  355ARG    HG2 5270   7.654  10.665  10.117
  355ARG     CD 5271   7.488  10.553  10.071
  355ARG    HD1 5272   7.510  10.481  10.136
  355ARG    HD2 5273   7.519  10.527   9.980
  355ARG     NE 5274   7.343  10.567  10.066
  355ARG     HE 5275   7.301  10.646  10.111
  355ARG     CZ 5276   7.263  10.481  10.005
  355ARG    NH1 5277   7.132  10.500  10.005
  355ARG   HH11 5278   7.093  10.580  10.051
  355ARG   HH12 5279   7.072  10.435   9.959
  355ARG    NH2 5280   7.314  10.374   9.945
  355ARG   HH21 5281   7.412  10.359   9.946
  355ARG   HH22 5282   7.253  10.309   9.899
  355ARG      C 5283   7.565  10.965  10.191
  355ARG      O 5284   7.647  10.948  10.282
  356THR      N 5285   7.447  11.024  10.209
  356THR      H 5286   7.382  11.032  10.133
  356THR     CA 5287   7.412  11.077  10.340
  356THR     HA 5288   7.498  11.095  10.387
  356THR     CB 5289   7.334  11.206  10.323
  356THR     HB 5290   7.305  11.242  10.412
  356THR    CG2 5291   7.418  11.307  10.248
  356THR   HG21 5292   7.366  11.392  10.237
  356THR   HG22 5293   7.501  11.326  10.299
  356THR   HG23 5294   7.441  11.271  10.158
  356THR    OG1 5295   7.215  11.181  10.249
  356THR    HG1 5296   7.164  11.267  10.238
  356THR      C 5297   7.331  10.976  10.420
  356THR      O 5298   7.373  10.934  10.529
  357ASN      N 5299   7.217  10.934  10.367
  357ASN      H 5300   7.191  10.966  10.275
  357ASN     CA 5301   7.128  10.843  10.439
  357ASN     HA 5302   7.124  10.878  10.533
  357ASN     CB 5303   6.989  10.845  10.374
  357ASN    HB1 5304   6.947  10.935  10.390
  357ASN    HB2 5305   6.932  10.775  10.416
  357ASN     CG 5306   6.992  10.820  10.225
  357ASN    OD1 5307   7.098  10.801  10.165
  357ASN    ND2 5308   6.875  10.819  10.163
  357ASN   HD21 5309   6.790  10.835  10.215
  357ASN   HD22 5310   6.870  10.803  10.064
  357ASN      C 5311   7.183  10.701  10.444
  357ASN      O 5312   7.283  10.667  10.380
  358ASN      N 5313   7.116  10.618  10.523
  358ASN      H 5314   7.041  10.654  10.579
  358ASN     CA 5315   7.150  10.477  10.529
  358ASN     HA 5316   7.249  10.473  10.516
  358ASN     CB 5317   7.114  10.419  10.665
  358ASN    HB1 5318   7.133  10.321  10.664
  358ASN    HB2 5319   7.016  10.434  10.681
  358ASN     CG 5320   7.192  10.482  10.778
  358ASN    OD1 5321   7.135  10.548  10.865
  358ASN    ND2 5322   7.323  10.464  10.776
  358ASN   HD21 5323   7.365  10.412  10.702
  358ASN   HD22 5324   7.380  10.504  10.848
  358ASN      C 5325   7.077  10.401  10.418
  358ASN      O 5326   6.986  10.454  10.354
  359ARG      N 5327   7.119  10.277  10.396
  359ARG      H 5328   7.188  10.239  10.456
  359ARG     CA 5329   7.067  10.196  10.287
  359ARG     HA 5330   7.069  10.255  10.206
  359ARG     CB 5331   7.155  10.073  10.268
  359ARG    HB1 5332   7.114  10.015  10.197
  359ARG    HB2 5333   7.159  10.023  10.354
  359ARG     CG 5334   7.296  10.105  10.226
  359ARG    HG1 5335   7.337  10.167  10.293
  359ARG    HG2 5336   7.294  10.151  10.137
  359ARG     CD 5337   7.379   9.979  10.216
  359ARG    HD1 5338   7.346   9.924  10.139
  359ARG    HD2 5339   7.371   9.927  10.301
  359ARG     NE 5340   7.520  10.010  10.194
  359ARG     HE 5341   7.578  10.020  10.275
  359ARG     CZ 5342   7.577  10.027  10.076
  359ARG    NH1 5343   7.505  10.017   9.965
  359ARG   HH11 5344   7.407   9.997   9.970
  359ARG   HH12 5345   7.548  10.030   9.876
  359ARG    NH2 5346   7.706  10.053  10.068
  359ARG   HH21 5347   7.760  10.060  10.151
  359ARG   HH22 5348   7.749  10.066   9.978
  359ARG      C 5349   6.923  10.155  10.313
  359ARG      O 5350   6.887  10.117  10.424
  360THR      N 5351   6.841  10.162  10.207
  360THR      H 5352   6.877  10.188  10.117
  360THR     CA 5353   6.699  10.132  10.222
  360THR     HA 5354   6.669  10.178  10.305
  360THR     CB 5355   6.623  10.185  10.101
  360THR     HB 5356   6.524  10.173  10.113
  360THR    CG2 5357   6.657  10.331  10.077
  360THR   HG21 5358   6.606  10.365   9.997
  360THR   HG22 5359   6.631  10.385  10.157
  360THR   HG23 5360   6.755  10.341  10.060
  360THR    OG1 5361   6.661  10.110   9.985
  360THR    HG1 5362   6.611  10.145   9.905
  360THR      C 5363   6.676   9.983  10.238
  360THR      O 5364   6.578   9.941  10.301
  361SER      N 5365   6.764   9.902  10.181
  361SER      H 5366   6.845   9.943  10.138
  361SER     CA 5367   6.749   9.757  10.177
  361SER     HA 5368   6.713   9.726  10.265
  361SER     CB 5369   6.650   9.717  10.066
  361SER    HB1 5370   6.565   9.770  10.074
  361SER    HB2 5371   6.629   9.620  10.070
  361SER     OG 5372   6.703   9.743   9.938
  361SER     HG 5373   6.636   9.716   9.868
  361SER      C 5374   6.887   9.699  10.152
  361SER      O 5375   6.978   9.770  10.107
  362PRO      N 5376   6.908   9.570  10.182
  362PRO     CD 5377   6.825   9.477  10.261
  362PRO    HD1 5378   6.731   9.473  10.225
  362PRO    HD2 5379   6.822   9.505  10.357
  362PRO     CG 5380   6.896   9.346  10.244
  362PRO    HG1 5381   6.864   9.299  10.162
  362PRO    HG2 5382   6.882   9.288  10.324
  362PRO     CB 5383   7.037   9.379  10.230
  362PRO    HB1 5384   7.083   9.307  10.179
  362PRO    HB2 5385   7.078   9.389  10.320
  362PRO     CA 5386   7.040   9.512  10.153
  362PRO     HA 5387   7.111   9.577  10.181
  362PRO      C 5388   7.069   9.491  10.005
  362PRO      O 5389   7.181   9.451   9.971
  363ARG      N 5390   6.973   9.516   9.916
  363ARG      H 5391   6.879   9.532   9.948
  363ARG     CA 5392   7.002   9.521   9.773
  363ARG     HA 5393   7.077   9.456   9.761
  363ARG     CB 5394   6.879   9.481   9.692
  363ARG    HB1 5395   6.899   9.495   9.595
  363ARG    HB2 5396   6.802   9.540   9.719
  363ARG     CG 5397   6.835   9.339   9.710
  363ARG    HG1 5398   6.808   9.325   9.805
  363ARG    HG2 5399   6.911   9.279   9.687
  363ARG     CD 5400   6.718   9.307   9.621
  363ARG    HD1 5401   6.645   9.375   9.635
  363ARG    HD2 5402   6.683   9.216   9.642
  363ARG     NE 5403   6.756   9.310   9.481
  363ARG     HE 5404   6.745   9.397   9.431
  363ARG     CZ 5405   6.804   9.206   9.414
  363ARG    NH1 5406   6.818   9.090   9.475
  363ARG   HH11 5407   6.792   9.081   9.571
  363ARG   HH12 5408   6.854   9.012   9.425
  363ARG    NH2 5409   6.837   9.218   9.287
  363ARG   HH21 5410   6.825   9.306   9.240
  363ARG   HH22 5411   6.873   9.140   9.237
  363ARG      C 5412   7.049   9.657   9.728
  363ARG      O 5413   7.073   9.675   9.608
  364ASP      N 5414   7.061   9.754   9.818
  364ASP      H 5415   7.034   9.737   9.913
  364ASP     CA 5416   7.112   9.885   9.780
  364ASP     HA 5417   7.073   9.907   9.690
  364ASP     CB 5418   7.068   9.990   9.882
  364ASP    HB1 5419   7.121   9.978   9.965
  364ASP    HB2 5420   6.971   9.977   9.902
  364ASP     CG 5421   7.087  10.133   9.834
  364ASP    OD1 5422   7.133  10.155   9.721
  364ASP    OD2 5423   7.055  10.225   9.912
  364ASP      C 5424   7.264   9.879   9.771
  364ASP      O 5425   7.331   9.852   9.870
  365ASN      N 5426   7.317   9.904   9.652
  365ASN      H 5427   7.256   9.933   9.578
  365ASN     CA 5428   7.459   9.891   9.625
  365ASN     HA 5429   7.491   9.830   9.697
  365ASN     CB 5430   7.482   9.833   9.485
  365ASN    HB1 5431   7.489   9.909   9.419
  365ASN    HB2 5432   7.404   9.776   9.460
  365ASN     CG 5433   7.607   9.750   9.476
  365ASN    OD1 5434   7.638   9.694   9.372
  365ASN    ND2 5435   7.676   9.735   9.588
  365ASN   HD21 5436   7.644   9.778   9.672
  365ASN   HD22 5437   7.760   9.681   9.588
  365ASN      C 5438   7.532  10.024   9.634
  365ASN      O 5439   7.655  10.024   9.631
  366THR      N 5440   7.460  10.135   9.645
  366THR      H 5441   7.363  10.129   9.671
  366THR     CA 5442   7.518  10.266   9.620
  366THR     HA 5443   7.575  10.256   9.539
  366THR     CB 5444   7.406  10.367   9.596
  366THR     HB 5445   7.355  10.385   9.681
  366THR    CG2 5446   7.461  10.495   9.542
  366THR   HG21 5447   7.386  10.560   9.527
  366THR   HG22 5448   7.525  10.534   9.607
  366THR   HG23 5449   7.507  10.478   9.455
  366THR    OG1 5450   7.315  10.314   9.498
  366THR    HG1 5451   7.241  10.380   9.482
  366THR      C 5452   7.604  10.311   9.738
  366THR      O 5453   7.565  10.299   9.854
  367LEU      N 5454   7.722  10.363   9.706
  367LEU      H 5455   7.751  10.360   9.610
  367LEU     CA 5456   7.810  10.424   9.804
  367LEU     HA 5457   7.766  10.398   9.890
  367LEU     CB 5458   7.954  10.372   9.788
  367LEU    HB1 5459   8.014  10.441   9.828
  367LEU    HB2 5460   7.971  10.366   9.690
  367LEU     CG 5461   7.995  10.239   9.848
  367LEU     HG 5462   7.940  10.164   9.811
  367LEU    CD1 5463   8.140  10.217   9.817
  367LEU   HD11 5464   8.169  10.130   9.856
  367LEU   HD12 5465   8.153  10.216   9.718
  367LEU   HD13 5466   8.194  10.291   9.857
  367LEU    CD2 5467   7.975  10.243   9.996
  367LEU   HD21 5468   8.002  10.156  10.036
  367LEU   HD22 5469   8.031  10.316  10.035
  367LEU   HD23 5470   7.878  10.261  10.016
  367LEU      C 5471   7.817  10.575   9.793
  367LEU      O 5472   7.812  10.643   9.895
  368LEU      N 5473   7.828  10.629   9.673
  368LEU      H 5474   7.816  10.571   9.593
  368LEU     CA 5475   7.856  10.770   9.653
  368LEU     HA 5476   7.878  10.809   9.742
  368LEU     CB 5477   7.975  10.789   9.559
  368LEU    HB1 5478   7.986  10.887   9.543
  368LEU    HB2 5479   7.954  10.744   9.472
  368LEU     CG 5480   8.107  10.734   9.611
  368LEU     HG 5481   8.094  10.637   9.632
  368LEU    CD1 5482   8.214  10.751   9.506
  368LEU   HD11 5483   8.300  10.715   9.540
  368LEU   HD12 5484   8.187  10.702   9.423
  368LEU   HD13 5485   8.224  10.849   9.485
  368LEU    CD2 5486   8.150  10.798   9.739
  368LEU   HD21 5487   8.236  10.759   9.768
  368LEU   HD22 5488   8.161  10.897   9.725
  368LEU   HD23 5489   8.080  10.783   9.809
  368LEU      C 5490   7.732  10.835   9.594
  368LEU      O 5491   7.639  10.768   9.551
  369GLN      N 5492   7.731  10.967   9.595
  369GLN      H 5493   7.802  11.017   9.644
  369GLN     CA 5494   7.627  11.041   9.526
  369GLN     HA 5495   7.596  10.983   9.450
  369GLN     CB 5496   7.507  11.069   9.616
  369GLN    HB1 5497   7.476  10.983   9.656
  369GLN    HB2 5498   7.433  11.109   9.560
  369GLN     CG 5499   7.535  11.164   9.728
  369GLN    HG1 5500   7.563  11.252   9.689
  369GLN    HG2 5501   7.608  11.127   9.784
  369GLN     CD 5502   7.414  11.185   9.814
  369GLN    OE1 5503   7.307  11.129   9.790
  369GLN    NE2 5504   7.428  11.269   9.915
  369GLN   HE21 5505   7.515  11.315   9.930
  369GLN   HE22 5506   7.350  11.288   9.976
  369GLN      C 5507   7.687  11.170   9.475
  369GLN      O 5508   7.792  11.215   9.522
  370GLN      N 5509   7.621  11.230   9.378
  370GLN      H 5510   7.532  11.196   9.348
  370GLN     CA 5511   7.679  11.347   9.315
  370GLN     HA 5512   7.777  11.331   9.309
  370GLN     CB 5513   7.622  11.364   9.174
  370GLN    HB1 5514   7.635  11.279   9.124
  370GLN    HB2 5515   7.672  11.438   9.128
  370GLN     CG 5516   7.477  11.398   9.166
  370GLN    HG1 5517   7.462  11.489   9.205
  370GLN    HG2 5518   7.424  11.331   9.218
  370GLN     CD 5519   7.430  11.398   9.023
  370GLN    OE1 5520   7.500  11.354   8.934
  370GLN    NE2 5521   7.313  11.455   9.001
  370GLN   HE21 5522   7.261  11.495   9.077
  370GLN   HE22 5523   7.275  11.459   8.908
  370GLN      C 5524   7.655  11.470   9.401
  370GLN      O 5525   7.554  11.482   9.470
  371LYS      N 5526   7.753  11.560   9.399
  371LYS      H 5527   7.832  11.545   9.340
  371LYS     CA 5528   7.748  11.680   9.480
  371LYS     HA 5529   7.720  11.650   9.571
  371LYS     CB 5530   7.885  11.746   9.486
  371LYS    HB1 5531   7.877  11.832   9.538
  371LYS    HB2 5532   7.914  11.767   9.393
  371LYS     CG 5533   7.991  11.662   9.551
  371LYS    HG1 5534   7.996  11.575   9.503
  371LYS    HG2 5535   7.965  11.646   9.646
  371LYS     CD 5536   8.126  11.729   9.547
  371LYS    HD1 5537   8.120  11.817   9.595
  371LYS    HD2 5538   8.151  11.746   9.452
  371LYS     CE 5539   8.230  11.641   9.613
  371LYS    HE1 5540   8.232  11.553   9.566
  371LYS    HE2 5541   8.204  11.628   9.709
  371LYS     NZ 5542   8.367  11.699   9.609
  371LYS    HZ1 5543   8.430  11.637   9.654
  371LYS    HZ2 5544   8.394  11.713   9.514
  371LYS    HZ3 5545   8.367  11.787   9.656
  371LYS      C 5546   7.646  11.778   9.423
  371LYS      O 5547   7.610  11.773   9.305
  372LEU      N 5548   7.601  11.870   9.508
  372LEU      H 5549   7.619  11.860   9.606
  372LEU     CA 5550   7.525  11.985   9.461
  372LEU     HA 5551   7.458  11.951   9.395
  372LEU     CB 5552   7.451  12.051   9.577
  372LEU    HB1 5553   7.404  12.132   9.541
  372LEU    HB2 5554   7.519  12.079   9.644
  372LEU     CG 5555   7.346  11.966   9.650
  372LEU     HG 5556   7.390  11.882   9.680
  372LEU    CD1 5557   7.293  12.039   9.772
  372LEU   HD11 5558   7.224  11.982   9.818
  372LEU   HD12 5559   7.368  12.058   9.835
  372LEU   HD13 5560   7.250  12.126   9.743
  372LEU    CD2 5561   7.232  11.927   9.559
  372LEU   HD21 5562   7.165  11.872   9.610
  372LEU   HD22 5563   7.187  12.010   9.524
  372LEU   HD23 5564   7.267  11.874   9.482
  372LEU      C 5565   7.620  12.084   9.394
  372LEU      O 5566   7.742  12.068   9.397
  373LEU      N 5567   7.563  12.188   9.333
  373LEU      H 5568   7.464  12.202   9.341
  373LEU     CA 5569   7.642  12.282   9.254
  373LEU     HA 5570   7.696  12.226   9.191
  373LEU     CB 5571   7.550  12.375   9.175
  373LEU    HB1 5572   7.507  12.435   9.243
  373LEU    HB2 5573   7.480  12.316   9.134
  373LEU     CG 5574   7.599  12.468   9.062
  373LEU     HG 5575   7.672  12.420   9.015
  373LEU    CD1 5576   7.485  12.496   8.968
  373LEU   HD11 5577   7.516  12.557   8.894
  373LEU   HD12 5578   7.452  12.410   8.929
  373LEU   HD13 5579   7.410  12.541   9.018
  373LEU    CD2 5580   7.660  12.600   9.108
  373LEU   HD21 5581   7.688  12.654   9.028
  373LEU   HD22 5582   7.592  12.652   9.160
  373LEU   HD23 5583   7.739  12.582   9.166
  373LEU      C 5584   7.737  12.362   9.342
  373LEU      O 5585   7.847  12.399   9.298
  374GLN      N 5586   7.698  12.388   9.467
  374GLN      H 5587   7.609  12.354   9.498
  374GLN     CA 5588   7.780  12.465   9.559
  374GLN     HA 5589   7.806  12.548   9.509
  374GLN     CB 5590   7.699  12.501   9.683
  374GLN    HB1 5591   7.761  12.541   9.750
  374GLN    HB2 5592   7.659  12.417   9.719
  374GLN     CG 5593   7.586  12.600   9.661
  374GLN    HG1 5594   7.616  12.669   9.595
  374GLN    HG2 5595   7.564  12.645   9.748
  374GLN     CD 5596   7.460  12.535   9.608
  374GLN    OE1 5597   7.444  12.413   9.614
  374GLN    NE2 5598   7.368  12.616   9.556
  374GLN   HE21 5599   7.384  12.715   9.553
  374GLN   HE22 5600   7.282  12.579   9.519
  374GLN      C 5601   7.905  12.387   9.598
  374GLN      O 5602   8.014  12.444   9.611
  375GLU      N 5603   7.891  12.256   9.618
  375GLU      H 5604   7.802  12.214   9.601
  375GLU     CA 5605   8.002  12.174   9.664
  375GLU     HA 5606   8.056  12.234   9.724
  375GLU     CB 5607   7.950  12.054   9.741
  375GLU    HB1 5608   8.027  11.995   9.762
  375GLU    HB2 5609   7.885  12.005   9.683
  375GLU     CG 5610   7.880  12.089   9.871
  375GLU    HG1 5611   7.809  12.158   9.852
  375GLU    HG2 5612   7.947  12.127   9.935
  375GLU     CD 5613   7.815  11.968   9.934
  375GLU    OE1 5614   7.811  11.862   9.869
  375GLU    OE2 5615   7.768  11.979  10.050
  375GLU      C 5616   8.088  12.128   9.548
  375GLU      O 5617   8.199  12.076   9.568
  376ALA      N 5618   8.039  12.146   9.425
  376ALA      H 5619   7.956  12.201   9.412
  376ALA     CA 5620   8.105  12.087   9.310
  376ALA     HA 5621   8.131  11.996   9.339
  376ALA     CB 5622   8.008  12.081   9.192
  376ALA    HB1 5623   8.054  12.041   9.113
  376ALA    HB2 5624   7.928  12.026   9.217
  376ALA    HB3 5625   7.977  12.174   9.169
  376ALA      C 5626   8.231  12.162   9.272
  376ALA      O 5627   8.319  12.107   9.206
  377TYR      N 5628   8.242  12.289   9.311
  377TYR      H 5629   8.168  12.330   9.366
  377TYR     CA 5630   8.357  12.371   9.276
  377TYR     HA 5631   8.425  12.311   9.236
  377TYR     CB 5632   8.319  12.475   9.171
  377TYR    HB1 5633   8.400  12.528   9.146
  377TYR    HB2 5634   8.250  12.537   9.210
  377TYR     CG 5635   8.262  12.413   9.046
  377TYR    CD1 5636   8.346  12.362   8.947
  377TYR    HD1 5637   8.445  12.367   8.959
  377TYR    CE1 5638   8.294  12.305   8.833
  377TYR    HE1 5639   8.355  12.270   8.762
  377TYR     CZ 5640   8.157  12.297   8.817
  377TYR     OH 5641   8.104  12.240   8.705
  377TYR     HH 5642   8.004  12.243   8.710
  377TYR    CE2 5643   8.073  12.345   8.914
  377TYR    HE2 5644   7.973  12.339   8.902
  377TYR    CD2 5645   8.125  12.402   9.027
  377TYR    HD2 5646   8.062  12.437   9.097
  377TYR      C 5647   8.409  12.438   9.404
  377TYR      O 5648   8.377  12.554   9.433
  378MET      N 5649   8.490  12.365   9.481
  378MET      H 5650   8.513  12.273   9.451
  378MET     CA 5651   8.546  12.414   9.606
  378MET     HA 5652   8.543  12.514   9.594
  378MET     CB 5653   8.461  12.372   9.727
  378MET    HB1 5654   8.512  12.393   9.810
  378MET    HB2 5655   8.445  12.274   9.721
  378MET     CG 5656   8.325  12.440   9.739
  378MET    HG1 5657   8.280  12.422   9.651
  378MET    HG2 5658   8.346  12.538   9.746
  378MET     SD 5659   8.225  12.383   9.878
  378MET     CE 5660   8.312  12.456  10.016
  378MET    HE1 5661   8.265  12.432  10.101
  378MET    HE2 5662   8.405  12.422  10.018
  378MET    HE3 5663   8.312  12.556  10.006
  378MET      C 5664   8.690  12.368   9.627
  378MET      O 5665   8.736  12.364   9.742
  379THR      N 5666   8.761  12.331   9.520
  379THR      H 5667   8.718  12.335   9.429
  379THR     CA 5668   8.899  12.286   9.533
  379THR     HA 5669   8.941  12.335   9.609
  379THR     CB 5670   8.903  12.135   9.565
  379THR     HB 5671   8.831  12.113   9.631
  379THR    CG2 5672   8.886  12.052   9.442
  379THR   HG21 5673   8.889  11.956   9.466
  379THR   HG22 5674   8.797  12.073   9.399
  379THR   HG23 5675   8.959  12.073   9.377
  379THR    OG1 5676   9.029  12.100   9.623
  379THR    HG1 5677   9.030  12.003   9.643
  379THR      C 5678   8.971  12.321   9.402
  379THR      O 5679   8.903  12.351   9.303
  380PRO      N 5680   9.104  12.325   9.398
  380PRO     CD 5681   9.195  12.349   9.512
  380PRO    HD1 5682   9.229  12.263   9.549
  380PRO    HD2 5683   9.148  12.401   9.584
  380PRO     CG 5684   9.305  12.429   9.451
  380PRO    HG1 5685   9.391  12.413   9.499
  380PRO    HG2 5686   9.283  12.527   9.454
  380PRO     CB 5687   9.315  12.384   9.312
  380PRO    HB1 5688   9.370  12.302   9.307
  380PRO    HB2 5689   9.356  12.456   9.256
  380PRO     CA 5690   9.170  12.357   9.270
  380PRO     HA 5691   9.122  12.434   9.226
  380PRO      C 5692   9.162  12.248   9.165
  380PRO      O 5693   9.190  12.276   9.048
  381LYS      N 5694   9.126  12.125   9.201
  381LYS      H 5695   9.112  12.103   9.297
  381LYS     CA 5696   9.106  12.024   9.098
  381LYS     HA 5697   9.179  12.039   9.032
  381LYS     CB 5698   9.117  11.884   9.157
  381LYS    HB1 5699   9.093  11.818   9.086
  381LYS    HB2 5700   9.052  11.877   9.233
  381LYS     CG 5701   9.255  11.850   9.209
  381LYS    HG1 5702   9.277  11.912   9.284
  381LYS    HG2 5703   9.321  11.862   9.135
  381LYS     CD 5704   9.263  11.708   9.259
  381LYS    HD1 5705   9.358  11.685   9.276
  381LYS    HD2 5706   9.225  11.647   9.189
  381LYS     CE 5707   9.184  11.691   9.388
  381LYS    HE1 5708   9.182  11.595   9.414
  381LYS    HE2 5709   9.090  11.723   9.374
  381LYS     NZ 5710   9.244  11.769   9.500
  381LYS    HZ1 5711   9.189  11.756   9.583
  381LYS    HZ2 5712   9.337  11.738   9.516
  381LYS    HZ3 5713   9.245  11.867   9.476
  381LYS      C 5714   8.972  12.042   9.029
  381LYS      O 5715   8.952  11.995   8.917
  382ASP      N 5716   8.879  12.112   9.094
  382ASP      H 5717   8.899  12.151   9.184
  382ASP     CA 5718   8.748  12.133   9.034
  382ASP     HA 5719   8.728  12.049   8.984
  382ASP     CB 5720   8.644  12.157   9.143
  382ASP    HB1 5721   8.558  12.188   9.100
  382ASP    HB2 5722   8.677  12.228   9.205
  382ASP     CG 5723   8.615  12.033   9.223
  382ASP    OD1 5724   8.633  11.923   9.169
  382ASP    OD2 5725   8.572  12.046   9.340
  382ASP      C 5726   8.748  12.249   8.936
  382ASP      O 5727   8.652  12.268   8.861
  383ASP      N 5728   8.855  12.329   8.936
  383ASP      H 5729   8.931  12.311   8.998
  383ASP     CA 5730   8.861  12.443   8.845
  383ASP     HA 5731   8.766  12.469   8.826
  383ASP     CB 5732   8.933  12.559   8.912
  383ASP    HB1 5733   8.953  12.629   8.843
  383ASP    HB2 5734   9.018  12.526   8.951
  383ASP     CG 5735   8.850  12.622   9.022
  383ASP    OD1 5736   8.726  12.616   9.011
  383ASP    OD2 5737   8.908  12.678   9.117
  383ASP      C 5738   8.927  12.405   8.713
  383ASP      O 5739   8.896  12.464   8.609
  384ILE      N 5740   9.019  12.309   8.716
  384ILE      H 5741   9.051  12.274   8.804
  384ILE     CA 5742   9.074  12.254   8.591
  384ILE     HA 5743   9.103  12.331   8.533
  384ILE     CB 5744   9.197  12.167   8.621
  384ILE     HB 5745   9.168  12.097   8.686
  384ILE    CG2 5746   9.249  12.096   8.497
  384ILE   HG21 5747   9.328  12.041   8.521
  384ILE   HG22 5748   9.177  12.037   8.460
  384ILE   HG23 5749   9.275  12.164   8.428
  384ILE    CG1 5750   9.309  12.253   8.680
  384ILE   HG11 5751   9.271  12.309   8.754
  384ILE   HG12 5752   9.345  12.313   8.608
  384ILE     CD 5753   9.423  12.173   8.735
  384ILE    HD1 5754   9.492  12.235   8.772
  384ILE    HD2 5755   9.389  12.114   8.808
  384ILE    HD3 5756   9.463  12.118   8.662
  384ILE      C 5757   8.965  12.178   8.517
  384ILE      O 5758   8.957  12.183   8.393
  385ARG      N 5759   8.877  12.110   8.590
  385ARG      H 5760   8.889  12.105   8.689
  385ARG     CA 5761   8.763  12.043   8.529
  385ARG     HA 5762   8.801  11.987   8.456
  385ARG     CB 5763   8.692  11.955   8.631
  385ARG    HB1 5764   8.655  12.014   8.703
  385ARG    HB2 5765   8.758  11.892   8.670
  385ARG     CG 5766   8.578  11.875   8.572
  385ARG    HG1 5767   8.614  11.812   8.504
  385ARG    HG2 5768   8.513  11.938   8.528
  385ARG     CD 5769   8.505  11.797   8.677
  385ARG    HD1 5770   8.570  11.742   8.729
  385ARG    HD2 5771   8.437  11.738   8.633
  385ARG     NE 5772   8.435  11.883   8.770
  385ARG     HE 5773   8.357  11.936   8.735
  385ARG     CZ 5774   8.467  11.896   8.897
  385ARG    NH1 5775   8.398  11.978   8.975
  385ARG   HH11 5776   8.321  12.031   8.937
  385ARG   HH12 5777   8.422  11.988   9.071
  385ARG    NH2 5778   8.569  11.828   8.947
  385ARG   HH21 5779   8.621  11.767   8.888
  385ARG   HH22 5780   8.593  11.838   9.043
  385ARG      C 5781   8.665  12.144   8.470
  385ARG      O 5782   8.609  12.120   8.363
  386LEU      N 5783   8.646  12.257   8.538
  386LEU      H 5784   8.696  12.273   8.623
  386LEU     CA 5785   8.552  12.359   8.491
  386LEU     HA 5786   8.465  12.312   8.474
  386LEU     CB 5787   8.536  12.466   8.599
  386LEU    HB1 5788   8.627  12.504   8.617
  386LEU    HB2 5789   8.502  12.420   8.681
  386LEU     CG 5790   8.444  12.585   8.575
  386LEU     HG 5791   8.472  12.633   8.492
  386LEU    CD1 5792   8.301  12.540   8.555
  386LEU   HD11 5793   8.242  12.620   8.539
  386LEU   HD12 5794   8.296  12.480   8.476
  386LEU   HD13 5795   8.269  12.492   8.636
  386LEU    CD2 5796   8.453  12.678   8.694
  386LEU   HD21 5797   8.393  12.757   8.679
  386LEU   HD22 5798   8.424  12.630   8.776
  386LEU   HD23 5799   8.547  12.710   8.704
  386LEU      C 5800   8.598  12.422   8.360
  386LEU      O 5801   8.516  12.466   8.279
  387VAL      N 5802   8.730  12.425   8.337
  387VAL      H 5803   8.793  12.400   8.410
  387VAL     CA 5804   8.783  12.464   8.207
  387VAL     HA 5805   8.743  12.554   8.186
  387VAL     CB 5806   8.937  12.474   8.214
  387VAL     HB 5807   8.975  12.389   8.248
  387VAL    CG1 5808   8.994  12.499   8.076
  387VAL   HG11 5809   9.093  12.506   8.082
  387VAL   HG12 5810   8.968  12.424   8.015
  387VAL   HG13 5811   8.957  12.585   8.040
  387VAL    CG2 5812   8.977  12.585   8.308
  387VAL   HG21 5813   9.076  12.591   8.312
  387VAL   HG22 5814   8.939  12.672   8.275
  387VAL   HG23 5815   8.941  12.566   8.399
  387VAL      C 5816   8.738  12.366   8.100
  387VAL      O 5817   8.686  12.405   7.995
  388GLY      N 5818   8.755  12.236   8.126
  388GLY      H 5819   8.793  12.208   8.214
  388GLY     CA 5820   8.718  12.136   8.027
  388GLY    HA1 5821   8.757  12.049   8.056
  388GLY    HA2 5822   8.758  12.164   7.940
  388GLY      C 5823   8.567  12.121   8.011
  388GLY      O 5824   8.520  12.079   7.905
  389GLU      N 5825   8.492  12.151   8.116
  389GLU      H 5826   8.535  12.178   8.202
  389GLU     CA 5827   8.346  12.145   8.106
  389GLU     HA 5828   8.324  12.057   8.064
  389GLU     CB 5829   8.283  12.152   8.244
  389GLU    HB1 5830   8.185  12.171   8.233
  389GLU    HB2 5831   8.326  12.227   8.294
  389GLU     CG 5832   8.297  12.027   8.326
  389GLU    HG1 5833   8.393  12.003   8.330
  389GLU    HG2 5834   8.245  11.954   8.281
  389GLU     CD 5835   8.244  12.046   8.467
  389GLU    OE1 5836   8.211  12.161   8.503
  389GLU    OE2 5837   8.234  11.946   8.542
  389GLU      C 5838   8.293  12.257   8.018
  389GLU      O 5839   8.198  12.237   7.942
  390LEU      N 5840   8.352  12.376   8.028
  390LEU      H 5841   8.425  12.391   8.095
  390LEU     CA 5842   8.310  12.486   7.941
  390LEU     HA 5843   8.210  12.488   7.945
  390LEU     CB 5844   8.366  12.619   7.992
  390LEU    HB1 5845   8.390  12.674   7.912
  390LEU    HB2 5846   8.448  12.599   8.044
  390LEU     CG 5847   8.277  12.706   8.081
  390LEU     HG 5848   8.332  12.783   8.114
  390LEU    CD1 5849   8.158  12.754   7.999
  390LEU   HD11 5850   8.099  12.811   8.056
  390LEU   HD12 5851   8.190  12.808   7.921
  390LEU   HD13 5852   8.106  12.676   7.966
  390LEU    CD2 5853   8.228  12.635   8.204
  390LEU   HD21 5854   8.170  12.697   8.257
  390LEU   HD22 5855   8.174  12.555   8.177
  390LEU   HD23 5856   8.306  12.606   8.259
  390LEU      C 5857   8.352  12.461   7.797
  390LEU      O 5858   8.277  12.495   7.705
  391VAL      N 5859   8.470  12.403   7.776
  391VAL      H 5860   8.531  12.388   7.854
  391VAL     CA 5861   8.513  12.361   7.643
  391VAL     HA 5862   8.509  12.443   7.585
  391VAL     CB 5863   8.658  12.308   7.648
  391VAL     HB 5864   8.664  12.239   7.720
  391VAL    CG1 5865   8.699  12.242   7.519
  391VAL   HG11 5866   8.793  12.210   7.527
  391VAL   HG12 5867   8.638  12.165   7.500
  391VAL   HG13 5868   8.692  12.309   7.444
  391VAL    CG2 5869   8.753  12.421   7.678
  391VAL   HG21 5870   8.846  12.386   7.681
  391VAL   HG22 5871   8.745  12.491   7.606
  391VAL   HG23 5872   8.729  12.462   7.766
  391VAL      C 5873   8.416  12.259   7.585
  391VAL      O 5874   8.384  12.261   7.465
  392THR      N 5875   8.362  12.173   7.671
  392THR      H 5876   8.389  12.176   7.767
  392THR     CA 5877   8.263  12.076   7.627
  392THR     HA 5878   8.301  12.034   7.545
  392THR     CB 5879   8.243  11.972   7.736
  392THR     HB 5880   8.210  12.014   7.821
  392THR    CG2 5881   8.146  11.870   7.693
  392THR   HG21 5882   8.134  11.803   7.766
  392THR   HG22 5883   8.058  11.914   7.673
  392THR   HG23 5884   8.179  11.825   7.610
  392THR    OG1 5885   8.368  11.908   7.762
  392THR    HG1 5886   8.356  11.840   7.834
  392THR      C 5887   8.130  12.143   7.591
  392THR      O 5888   8.068  12.108   7.491
  393VAL      N 5889   8.088  12.242   7.671
  393VAL      H 5890   8.144  12.269   7.749
  393VAL     CA 5891   7.962  12.312   7.646
  393VAL     HA 5892   7.892  12.241   7.634
  393VAL     CB 5893   7.925  12.400   7.766
  393VAL     HB 5894   8.004  12.457   7.788
  393VAL    CG1 5895   7.810  12.492   7.735
  393VAL   HG11 5896   7.789  12.548   7.815
  393VAL   HG12 5897   7.834  12.552   7.659
  393VAL   HG13 5898   7.729  12.438   7.710
  393VAL    CG2 5899   7.890  12.315   7.886
  393VAL   HG21 5900   7.866  12.375   7.963
  393VAL   HG22 5901   7.812  12.257   7.864
  393VAL   HG23 5902   7.968  12.259   7.910
  393VAL      C 5903   7.970  12.393   7.517
  393VAL      O 5904   7.877  12.391   7.435
  394ILE      N 5905   8.082  12.463   7.497
  394ILE      H 5906   8.154  12.460   7.566
  394ILE     CA 5907   8.101  12.544   7.377
  394ILE     HA 5908   8.021  12.605   7.371
  394ILE     CB 5909   8.228  12.629   7.390
  394ILE     HB 5910   8.303  12.568   7.413
  394ILE    CG2 5911   8.262  12.698   7.260
  394ILE   HG21 5912   8.345  12.753   7.272
  394ILE   HG22 5913   8.277  12.630   7.189
  394ILE   HG23 5914   8.186  12.758   7.233
  394ILE    CG1 5915   8.212  12.734   7.499
  394ILE   HG11 5916   8.174  12.691   7.581
  394ILE   HG12 5917   8.148  12.805   7.467
  394ILE     CD 5918   8.341  12.800   7.536
  394ILE    HD1 5919   8.324  12.868   7.608
  394ILE    HD2 5920   8.405  12.732   7.569
  394ILE    HD3 5921   8.379  12.846   7.455
  394ILE      C 5922   8.105  12.455   7.252
  394ILE      O 5923   8.039  12.485   7.152
  395GLY      N 5924   8.177  12.344   7.259
  395GLY      H 5925   8.226  12.323   7.343
  395GLY     CA 5926   8.185  12.254   7.146
  395GLY    HA1 5927   8.254  12.186   7.167
  395GLY    HA2 5928   8.214  12.308   7.067
  395GLY      C 5929   8.054  12.185   7.114
  395GLY      O 5930   8.032  12.141   7.001
  396ALA      N 5931   7.965  12.174   7.212
  396ALA      H 5932   7.987  12.206   7.304
  396ALA     CA 5933   7.834  12.116   7.184
  396ALA     HA 5934   7.849  12.045   7.116
  396ALA     CB 5935   7.775  12.056   7.311
  396ALA    HB1 5936   7.685  12.017   7.291
  396ALA    HB2 5937   7.835  11.985   7.345
  396ALA    HB3 5938   7.765  12.128   7.380
  396ALA      C 5939   7.740  12.219   7.124
  396ALA      O 5940   7.649  12.184   7.048
  397ILE      N 5941   7.757  12.347   7.159
  397ILE      H 5942   7.826  12.371   7.227
  397ILE     CA 5943   7.676  12.452   7.099
  397ILE     HA 5944   7.581  12.419   7.100
  397ILE     CB 5945   7.685  12.581   7.183
  397ILE     HB 5946   7.781  12.601   7.200
  397ILE    CG2 5947   7.629  12.700   7.110
  397ILE   HG21 5948   7.636  12.782   7.168
  397ILE   HG22 5949   7.680  12.715   7.025
  397ILE   HG23 5950   7.532  12.684   7.088
  397ILE    CG1 5951   7.613  12.564   7.316
  397ILE   HG11 5952   7.643  12.479   7.358
  397ILE   HG12 5953   7.514  12.559   7.298
  397ILE     CD 5954   7.638  12.677   7.414
  397ILE    HD1 5955   7.587  12.660   7.499
  397ILE    HD2 5956   7.735  12.683   7.434
  397ILE    HD3 5957   7.606  12.764   7.374
  397ILE      C 5958   7.716  12.474   6.954
  397ILE      O 5959   7.629  12.489   6.866
  398ILE      N 5960   7.847  12.472   6.925
  398ILE      H 5961   7.912  12.457   6.999
  398ILE     CA 5962   7.898  12.491   6.790
  398ILE     HA 5963   7.858  12.577   6.758
  398ILE     CB 5964   8.052  12.501   6.793
  398ILE     HB 5965   8.084  12.420   6.840
  398ILE    CG2 5966   8.114  12.502   6.655
  398ILE   HG21 5967   8.213  12.509   6.663
  398ILE   HG22 5968   8.090  12.418   6.607
  398ILE   HG23 5969   8.079  12.581   6.603
  398ILE    CG1 5970   8.097  12.627   6.866
  398ILE   HG11 5971   8.050  12.631   6.954
  398ILE   HG12 5972   8.071  12.707   6.811
  398ILE     CD 5973   8.247  12.632   6.890
  398ILE    HD1 5974   8.270  12.717   6.938
  398ILE    HD2 5975   8.274  12.554   6.945
  398ILE    HD3 5976   8.294  12.630   6.802
  398ILE      C 5977   7.850  12.380   6.697
  398ILE      O 5978   7.821  12.404   6.579
  399ILE      N 5979   7.836  12.257   6.749
  399ILE      H 5980   7.870  12.239   6.841
  399ILE     CA 5981   7.771  12.150   6.673
  399ILE     HA 5982   7.819  12.145   6.585
  399ILE     CB 5983   7.784  12.016   6.748
  399ILE     HB 5984   7.753  12.033   6.842
  399ILE    CG2 5985   7.699  11.909   6.684
  399ILE   HG21 5986   7.709  11.824   6.735
  399ILE   HG22 5987   7.603  11.938   6.685
  399ILE   HG23 5988   7.728  11.896   6.589
  399ILE    CG1 5989   7.927  11.965   6.748
  399ILE   HG11 5990   7.987  12.040   6.775
  399ILE   HG12 5991   7.950  11.935   6.655
  399ILE     CD 5992   7.950  11.850   6.842
  399ILE    HD1 5993   8.045  11.822   6.837
  399ILE    HD2 5994   7.928  11.879   6.935
  399ILE    HD3 5995   7.891  11.774   6.816
  399ILE      C 5996   7.626  12.185   6.644
  399ILE      O 5997   7.577  12.169   6.532
  400LEU      N 5998   7.556  12.240   6.743
  400LEU      H 5999   7.597  12.255   6.833
  400LEU     CA 6000   7.418  12.279   6.719
  400LEU     HA 6001   7.379  12.204   6.666
  400LEU     CB 6002   7.343  12.295   6.852
  400LEU    HB1 6003   7.252  12.332   6.832
  400LEU    HB2 6004   7.393  12.360   6.909
  400LEU     CG 6005   7.325  12.167   6.932
  400LEU     HG 6006   7.415  12.130   6.953
  400LEU    CD1 6007   7.252  12.201   7.058
  400LEU   HD11 6008   7.239  12.119   7.112
  400LEU   HD12 6009   7.305  12.268   7.110
  400LEU   HD13 6010   7.162  12.241   7.035
  400LEU    CD2 6011   7.251  12.059   6.856
  400LEU   HD21 6012   7.242  11.978   6.913
  400LEU   HD22 6013   7.160  12.093   6.831
  400LEU   HD23 6014   7.301  12.036   6.773
  400LEU      C 6015   7.408  12.407   6.636
  400LEU      O 6016   7.302  12.437   6.582
  401LEU      N 6017   7.516  12.484   6.626
  401LEU      H 6018   7.600  12.460   6.674
  401LEU     CA 6019   7.510  12.604   6.544
  401LEU     HA 6020   7.416  12.637   6.555
  401LEU     CB 6021   7.608  12.710   6.594
  401LEU    HB1 6022   7.613  12.780   6.522
  401LEU    HB2 6023   7.696  12.665   6.603
  401LEU     CG 6024   7.583  12.784   6.726
  401LEU     HG 6025   7.577  12.716   6.799
  401LEU    CD1 6026   7.699  12.878   6.754
  401LEU   HD11 6027   7.682  12.927   6.840
  401LEU   HD12 6028   7.783  12.826   6.761
  401LEU   HD13 6029   7.706  12.945   6.679
  401LEU    CD2 6030   7.450  12.859   6.729
  401LEU   HD21 6031   7.439  12.905   6.817
  401LEU   HD22 6032   7.448  12.927   6.655
  401LEU   HD23 6033   7.374  12.795   6.716
  401LEU      C 6034   7.537  12.572   6.397
  401LEU      O 6035   7.505  12.652   6.309
  402VAL      N 6036   7.597  12.457   6.368
  402VAL      H 6037   7.617  12.391   6.440
  402VAL     CA 6038   7.633  12.430   6.230
  402VAL     HA 6039   7.610  12.515   6.182
  402VAL     CB 6040   7.783  12.404   6.213
  402VAL     HB 6041   7.803  12.394   6.116
  402VAL    CG1 6042   7.865  12.520   6.271
  402VAL   HG11 6043   7.962  12.502   6.259
  402VAL   HG12 6044   7.841  12.605   6.223
  402VAL   HG13 6045   7.844  12.530   6.368
  402VAL    CG2 6046   7.822  12.277   6.276
  402VAL   HG21 6047   7.920  12.263   6.263
  402VAL   HG22 6048   7.800  12.281   6.374
  402VAL   HG23 6049   7.771  12.202   6.233
  402VAL      C 6050   7.550  12.315   6.174
  402VAL      O 6051   7.540  12.300   6.052
  403GLU      N 6052   7.491  12.232   6.260
  403GLU      H 6053   7.507  12.242   6.358
  403GLU     CA 6054   7.402  12.128   6.211
  403GLU     HA 6055   7.429  12.119   6.115
  403GLU     CB 6056   7.423  11.997   6.286
  403GLU    HB1 6057   7.334  11.952   6.295
  403GLU    HB2 6058   7.459  12.019   6.377
  403GLU     CG 6059   7.519  11.901   6.217
  403GLU    HG1 6060   7.512  11.916   6.118
  403GLU    HG2 6061   7.491  11.808   6.239
  403GLU     CD 6062   7.663  11.916   6.256
  403GLU    OE1 6063   7.695  11.989   6.350
  403GLU    OE2 6064   7.745  11.851   6.189
  403GLU      C 6065   7.255  12.167   6.214
  403GLU      O 6066   7.181  12.142   6.119
  404VAL      N 6067   7.209  12.228   6.324
  404VAL      H 6068   7.272  12.253   6.397
  404VAL     CA 6069   7.065  12.259   6.337
  404VAL     HA 6070   7.016  12.177   6.308
  404VAL     CB 6071   7.031  12.288   6.484
  404VAL     HB 6072   7.092  12.360   6.517
  404VAL    CG1 6073   6.889  12.340   6.502
  404VAL   HG11 6074   6.871  12.358   6.599
  404VAL   HG12 6075   6.877  12.425   6.450
  404VAL   HG13 6076   6.824  12.272   6.468
  404VAL    CG2 6077   7.051  12.163   6.566
  404VAL   HG21 6078   7.028  12.182   6.662
  404VAL   HG22 6079   6.991  12.091   6.531
  404VAL   HG23 6080   7.146  12.134   6.559
  404VAL      C 6081   7.016  12.366   6.240
  404VAL      O 6082   6.910  12.346   6.179
  405PRO      N 6083   7.086  12.481   6.219
  405PRO     CD 6084   7.195  12.546   6.295
  405PRO    HD1 6085   7.284  12.518   6.261
  405PRO    HD2 6086   7.188  12.525   6.392
  405PRO     CG 6087   7.172  12.690   6.270
  405PRO    HG1 6088   7.256  12.743   6.280
  405PRO    HG2 6089   7.102  12.727   6.332
  405PRO     CB 6090   7.125  12.697   6.134
  405PRO    HB1 6091   7.203  12.696   6.072
  405PRO    HB2 6092   7.073  12.782   6.121
  405PRO     CA 6093   7.036  12.573   6.116
  405PRO     HA 6094   6.937  12.587   6.129
  405PRO      C 6095   7.046  12.520   5.975
  405PRO      O 6096   6.952  12.538   5.896
  406ASP      N 6097   7.155  12.450   5.941
  406ASP      H 6098   7.218  12.420   6.012
  406ASP     CA 6099   7.181  12.418   5.801
  406ASP     HA 6100   7.155  12.501   5.750
  406ASP     CB 6101   7.329  12.387   5.781
  406ASP    HB1 6102   7.343  12.355   5.687
  406ASP    HB2 6103   7.356  12.316   5.846
  406ASP     CG 6104   7.416  12.509   5.803
  406ASP    OD1 6105   7.365  12.622   5.787
  406ASP    OD2 6106   7.536  12.492   5.835
  406ASP      C 6107   7.095  12.302   5.752
  406ASP      O 6108   7.098  12.268   5.633
  407ILE      N 6109   7.019  12.238   5.840
  407ILE      H 6110   7.029  12.257   5.938
  407ILE     CA 6111   6.921  12.141   5.794
  407ILE     HA 6112   6.951  12.115   5.702
  407ILE     CB 6113   6.919  12.017   5.886
  407ILE     HB 6114   6.854  11.950   5.852
  407ILE    CG2 6115   7.055  11.951   5.886
  407ILE   HG21 6116   7.053  11.871   5.946
  407ILE   HG22 6117   7.078  11.923   5.793
  407ILE   HG23 6118   7.123  12.016   5.919
  407ILE    CG1 6119   6.874  12.056   6.027
  407ILE   HG11 6120   6.791  12.113   6.019
  407ILE   HG12 6121   6.947  12.109   6.070
  407ILE     CD 6122   6.842  11.938   6.117
  407ILE    HD1 6123   6.813  11.972   6.207
  407ILE    HD2 6124   6.768  11.885   6.076
  407ILE    HD3 6125   6.923  11.881   6.127
  407ILE      C 6126   6.783  12.205   5.784
  407ILE      O 6127   6.692  12.151   5.720
  408PHE      N 6128   6.765  12.321   5.847
  408PHE      H 6129   6.838  12.359   5.903
  408PHE     CA 6130   6.639  12.393   5.834
  408PHE     HA 6131   6.567  12.324   5.842
  408PHE     CB 6132   6.625  12.497   5.946
  408PHE    HB1 6133   6.547  12.558   5.925
  408PHE    HB2 6134   6.709  12.551   5.951
  408PHE     CG 6135   6.601  12.438   6.081
  408PHE    CD1 6136   6.559  12.306   6.097
  408PHE    HD1 6137   6.543  12.249   6.016
  408PHE    CE1 6138   6.538  12.253   6.222
  408PHE    HE1 6139   6.507  12.159   6.232
  408PHE     CZ 6140   6.559  12.331   6.334
  408PHE     HZ 6141   6.544  12.293   6.425
  408PHE    CE2 6142   6.601  12.463   6.320
  408PHE    HE2 6143   6.615  12.521   6.401
  408PHE    CD2 6144   6.622  12.514   6.194
  408PHE    HD2 6145   6.653  12.609   6.184
  408PHE      C 6146   6.628  12.460   5.698
  408PHE      O 6147   6.518  12.475   5.644
  409ARG      N 6148   6.741  12.504   5.642
  409ARG      H 6149   6.826  12.502   5.694
  409ARG     CA 6150   6.741  12.555   5.505
  409ARG     HA 6151   6.662  12.617   5.497
  409ARG     CB 6152   6.870  12.632   5.478
  409ARG    HB1 6153   6.878  12.705   5.546
  409ARG    HB2 6154   6.864  12.673   5.387
  409ARG     CG 6155   6.996  12.547   5.484
  409ARG    HG1 6156   6.991  12.477   5.413
  409ARG    HG2 6157   7.001  12.503   5.573
  409ARG     CD 6158   7.121  12.630   5.463
  409ARG    HD1 6159   7.128  12.699   5.535
  409ARG    HD2 6160   7.116  12.676   5.374
  409ARG     NE 6161   7.241  12.547   5.466
  409ARG     HE 6162   7.230  12.450   5.483
  409ARG     CZ 6163   7.364  12.594   5.447
  409ARG    NH1 6164   7.383  12.723   5.423
  409ARG   HH11 6165   7.304  12.786   5.419
  409ARG   HH12 6166   7.475  12.759   5.409
  409ARG    NH2 6167   7.468  12.511   5.451
  409ARG   HH21 6168   7.453  12.414   5.468
  409ARG   HH22 6169   7.560  12.547   5.437
  409ARG      C 6170   6.723  12.442   5.406
  409ARG      O 6171   6.678  12.464   5.292
  410MET      N 6172   6.757  12.320   5.446
  410MET      H 6173   6.809  12.310   5.531
  410MET     CA 6174   6.721  12.200   5.371
  410MET     HA 6175   6.719  12.222   5.273
  410MET     CB 6176   6.826  12.091   5.392
  410MET    HB1 6177   6.798  12.010   5.340
  410MET    HB2 6178   6.829  12.069   5.489
  410MET     CG 6179   6.966  12.132   5.346
  410MET    HG1 6180   6.994  12.203   5.411
  410MET    HG2 6181   6.952  12.173   5.256
  410MET     SD 6182   7.082  11.994   5.341
  410MET     CE 6183   7.104  11.960   5.515
  410MET    HE1 6184   7.167  11.884   5.526
  410MET    HE2 6185   7.140  12.042   5.560
  410MET    HE3 6186   7.015  11.937   5.556
  410MET      C 6187   6.582  12.157   5.417
  410MET      O 6188   6.508  12.235   5.478
  411GLY      N 6189   6.543  12.035   5.384
  411GLY      H 6190   6.597  11.981   5.320
  411GLY     CA 6191   6.421  11.981   5.440
  411GLY    HA1 6192   6.400  11.896   5.393
  411GLY    HA2 6193   6.347  12.047   5.423
  411GLY      C 6194   6.438  11.957   5.589
  411GLY      O 6195   6.544  11.910   5.631
  412VAL      N 6196   6.336  11.991   5.667
  412VAL      H 6197   6.249  12.020   5.625
  412VAL     CA 6198   6.347  11.987   5.813
  412VAL     HA 6199   6.432  12.034   5.836
  412VAL     CB 6200   6.228  12.061   5.877
  412VAL     HB 6201   6.142  12.020   5.845
  412VAL    CG1 6202   6.232  12.048   6.029
  412VAL   HG11 6203   6.154  12.097   6.069
  412VAL   HG12 6204   6.227  11.952   6.054
  412VAL   HG13 6205   6.317  12.088   6.063
  412VAL    CG2 6206   6.228  12.207   5.835
  412VAL   HG21 6207   6.150  12.254   5.877
  412VAL   HG22 6208   6.313  12.251   5.865
  412VAL   HG23 6209   6.220  12.214   5.735
  412VAL      C 6210   6.356  11.843   5.862
  412VAL      O 6211   6.444  11.808   5.942
  413THR      N 6212   6.267  11.756   5.814
  413THR      H 6213   6.196  11.789   5.751
  413THR     CA 6214   6.270  11.615   5.850
  413THR     HA 6215   6.351  11.607   5.908
  413THR     CB 6216   6.143  11.576   5.927
  413THR     HB 6217   6.142  11.478   5.946
  413THR    CG2 6218   6.132  11.654   6.057
  413THR   HG21 6219   6.048  11.627   6.105
  413THR   HG22 6220   6.211  11.635   6.114
  413THR   HG23 6221   6.128  11.752   6.037
  413THR    OG1 6222   6.028  11.601   5.846
  413THR    HG1 6223   5.945  11.576   5.896
  413THR      C 6224   6.286  11.525   5.728
  413THR      O 6225   6.352  11.421   5.737
  414ARG      N 6226   6.226  11.562   5.614
  414ARG      H 6227   6.182  11.652   5.608
  414ARG     CA 6228   6.224  11.472   5.499
  414ARG     HA 6229   6.205  11.382   5.536
  414ARG     CB 6230   6.114  11.514   5.402
  414ARG    HB1 6231   6.133  11.607   5.371
  414ARG    HB2 6232   6.026  11.513   5.451
  414ARG     CG 6233   6.102  11.424   5.280
  414ARG    HG1 6234   6.191  11.419   5.235
  414ARG    HG2 6235   6.035  11.464   5.217
  414ARG     CD 6236   6.057  11.284   5.321
  414ARG    HD1 6237   5.969  11.290   5.369
  414ARG    HD2 6238   6.125  11.243   5.381
  414ARG     NE 6239   6.040  11.196   5.206
  414ARG     HE 6240   6.046  11.237   5.115
  414ARG     CZ 6241   6.017  11.065   5.214
  414ARG    NH1 6242   6.008  11.007   5.333
  414ARG   HH11 6243   6.018  11.062   5.416
  414ARG   HH12 6244   5.990  10.909   5.339
  414ARG    NH2 6245   6.003  10.992   5.104
  414ARG   HH21 6246   6.009  11.036   5.014
  414ARG   HH22 6247   5.985  10.894   5.111
  414ARG      C 6248   6.359  11.469   5.428
  414ARG      O 6249   6.424  11.364   5.420
  415PHE      N 6250   6.404  11.584   5.376
  415PHE      H 6251   6.349  11.668   5.384
  415PHE     CA 6252   6.533  11.588   5.307
  415PHE     HA 6253   6.533  11.510   5.245
  415PHE     CB 6254   6.546  11.715   5.225
  415PHE    HB1 6255   6.546  11.794   5.287
  415PHE    HB2 6256   6.467  11.722   5.163
  415PHE     CG 6257   6.671  11.721   5.142
  415PHE    CD1 6258   6.682  11.646   5.027
  415PHE    HD1 6259   6.605  11.588   4.998
  415PHE    CE1 6260   6.798  11.650   4.950
  415PHE    HE1 6261   6.805  11.595   4.867
  415PHE     CZ 6262   6.903  11.731   4.989
  415PHE     HZ 6263   6.986  11.735   4.934
  415PHE    CE2 6264   6.893  11.807   5.104
  415PHE    HE2 6265   6.969  11.866   5.132
  415PHE    CD2 6266   6.777  11.802   5.180
  415PHE    HD2 6267   6.769  11.858   5.263
  415PHE      C 6268   6.648  11.576   5.407
  415PHE      O 6269   6.758  11.535   5.371
  416PHE      N 6270   6.623  11.615   5.533
  416PHE      H 6271   6.542  11.672   5.553
  416PHE     CA 6272   6.713  11.575   5.640
  416PHE     HA 6273   6.803  11.609   5.613
  416PHE     CB 6274   6.670  11.638   5.772
  416PHE    HB1 6275   6.574  11.613   5.790
  416PHE    HB2 6276   6.677  11.738   5.764
  416PHE     CG 6277   6.752  11.595   5.890
  416PHE    CD1 6278   6.883  11.639   5.905
  416PHE    HD1 6279   6.922  11.700   5.836
  416PHE    CE1 6280   6.959  11.601   6.014
  416PHE    HE1 6281   7.053  11.633   6.023
  416PHE     CZ 6282   6.903  11.519   6.111
  416PHE     HZ 6283   6.957  11.492   6.190
  416PHE    CE2 6284   6.772  11.475   6.098
  416PHE    HE2 6285   6.732  11.416   6.167
  416PHE    CD2 6286   6.697  11.514   5.989
  416PHE    HD2 6287   6.602  11.484   5.981
  416PHE      C 6288   6.717  11.424   5.653
  416PHE      O 6289   6.826  11.365   5.659
  417GLY      N 6290   6.600  11.359   5.655
  417GLY      H 6291   6.515  11.411   5.646
  417GLY     CA 6292   6.594  11.214   5.670
  417GLY    HA1 6293   6.498  11.189   5.685
  417GLY    HA2 6294   6.648  11.190   5.750
  417GLY      C 6295   6.647  11.140   5.548
  417GLY      O 6296   6.693  11.026   5.559
  418GLN      N 6297   6.643  11.205   5.431
  418GLN      H 6298   6.595  11.293   5.424
  418GLN     CA 6299   6.707  11.148   5.314
  418GLN     HA 6300   6.681  11.052   5.313
  418GLN     CB 6301   6.655  11.217   5.188
  418GLN    HB1 6302   6.711  11.189   5.110
  418GLN    HB2 6303   6.663  11.316   5.200
  418GLN     CG 6304   6.510  11.185   5.156
  418GLN    HG1 6305   6.453  11.210   5.235
  418GLN    HG2 6306   6.502  11.087   5.138
  418GLN     CD 6307   6.459  11.261   5.035
  418GLN    OE1 6308   6.529  11.344   4.978
  418GLN    NE2 6309   6.335  11.232   4.995
  418GLN   HE21 6310   6.281  11.164   5.044
  418GLN   HE22 6311   6.295  11.279   4.916
  418GLN      C 6312   6.859  11.159   5.324
  418GLN      O 6313   6.932  11.086   5.257
  419THR      N 6314   6.908  11.252   5.406
  419THR      H 6315   6.846  11.319   5.448
  419THR     CA 6316   7.050  11.257   5.434
  419THR     HA 6317   7.092  11.220   5.351
  419THR     CB 6318   7.097  11.402   5.458
  419THR     HB 6319   7.192  11.406   5.489
  419THR    CG2 6320   7.083  11.483   5.332
  419THR   HG21 6321   7.113  11.577   5.349
  419THR   HG22 6322   7.138  11.443   5.260
  419THR   HG23 6323   6.987  11.485   5.303
  419THR    OG1 6324   7.019  11.461   5.563
  419THR    HG1 6325   7.049  11.555   5.578
  419THR      C 6326   7.086  11.169   5.554
  419THR      O 6327   7.204  11.160   5.590
  420ILE      N 6328   6.987  11.104   5.615
  420ILE      H 6329   6.892  11.121   5.588
  420ILE     CA 6330   7.018  11.008   5.721
  420ILE     HA 6331   7.102  11.041   5.764
  420ILE     CB 6332   6.905  11.003   5.827
  420ILE     HB 6333   6.822  10.968   5.783
  420ILE    CG2 6334   6.941  10.911   5.943
  420ILE   HG21 6335   6.866  10.911   6.009
  420ILE   HG22 6336   6.956  10.819   5.908
  420ILE   HG23 6337   7.024  10.945   5.987
  420ILE    CG1 6338   6.878  11.143   5.882
  420ILE   HG11 6339   6.816  11.135   5.961
  420ILE   HG12 6340   6.833  11.197   5.810
  420ILE     CD 6341   6.998  11.220   5.927
  420ILE    HD1 6342   6.969  11.310   5.961
  420ILE    HD2 6343   7.044  11.170   6.000
  420ILE    HD3 6344   7.060  11.232   5.850
  420ILE      C 6345   7.043  10.871   5.660
  420ILE      O 6346   7.131  10.796   5.705
  421LEU      N 6347   6.970  10.837   5.553
  421LEU      H 6348   6.893  10.895   5.524
  421LEU     CA 6349   7.001  10.716   5.478
  421LEU     HA 6350   7.011  10.644   5.546
  421LEU     CB 6351   6.886  10.682   5.383
  421LEU    HB1 6352   6.914  10.604   5.328
  421LEU    HB2 6353   6.871  10.761   5.323
  421LEU     CG 6354   6.752  10.648   5.450
  421LEU     HG 6355   6.725  10.724   5.510
  421LEU    CD1 6356   6.642  10.631   5.346
  421LEU   HD11 6357   6.555  10.609   5.392
  421LEU   HD12 6358   6.631  10.716   5.294
  421LEU   HD13 6359   6.666  10.557   5.283
  421LEU    CD2 6360   6.766  10.524   5.536
  421LEU   HD21 6361   6.678  10.504   5.579
  421LEU   HD22 6362   6.794  10.447   5.479
  421LEU   HD23 6363   6.834  10.541   5.607
  421LEU      C 6364   7.132  10.731   5.402
  421LEU      O 6365   7.197  10.632   5.368
  422GLY      N 6366   7.170  10.855   5.372
  422GLY      H 6367   7.105  10.931   5.382
  422GLY     CA 6368   7.305  10.880   5.324
  422GLY    HA1 6369   7.305  10.969   5.278
  422GLY    HA2 6370   7.327  10.809   5.258
  422GLY      C 6371   7.407  10.881   5.437
  422GLY      O 6372   7.510  10.815   5.428
  423GLY      N 6373   7.379  10.956   5.544
  423GLY      H 6374   7.295  11.012   5.545
  423GLY     CA 6375   7.467  10.959   5.659
  423GLY    HA1 6376   7.520  11.044   5.653
  423GLY    HA2 6377   7.527  10.880   5.651
  423GLY      C 6378   7.396  10.955   5.793
  423GLY      O 6379   7.324  11.048   5.830
  424PRO      N 6380   7.419  10.848   5.870
  424PRO     CD 6381   7.485  10.723   5.833
  424PRO    HD1 6382   7.575  10.741   5.795
  424PRO    HD2 6383   7.430  10.673   5.766
  424PRO     CG 6384   7.493  10.649   5.963
  424PRO    HG1 6385   7.578  10.671   6.010
  424PRO    HG2 6386   7.487  10.551   5.948
  424PRO     CB 6387   7.378  10.694   6.043
  424PRO    HB1 6388   7.397  10.683   6.140
  424PRO    HB2 6389   7.296  10.642   6.018
  424PRO     CA 6390   7.363  10.842   6.006
  424PRO     HA 6391   7.269  10.879   6.005
  424PRO      C 6392   7.434  10.929   6.107
  424PRO      O 6393   7.382  10.948   6.216
  425PHE      N 6394   7.552  10.982   6.074
  425PHE      H 6395   7.588  10.969   5.982
  425PHE     CA 6396   7.628  11.060   6.171
  425PHE     HA 6397   7.614  11.014   6.258
  425PHE     CB 6398   7.775  11.061   6.132
  425PHE    HB1 6399   7.823  11.128   6.189
  425PHE    HB2 6400   7.782  11.088   6.036
  425PHE     CG 6401   7.843  10.930   6.149
  425PHE    CD1 6402   7.888  10.889   6.272
  425PHE    HD1 6403   7.874  10.948   6.352
  425PHE    CE1 6404   7.952  10.768   6.287
  425PHE    HE1 6405   7.982  10.739   6.377
  425PHE     CZ 6406   7.973  10.689   6.178
  425PHE     HZ 6407   8.020  10.602   6.188
  425PHE    CE2 6408   7.930  10.729   6.055
  425PHE    HE2 6409   7.945  10.671   5.975
  425PHE    CD2 6410   7.866  10.848   6.040
  425PHE    HD2 6411   7.835  10.877   5.949
  425PHE      C 6412   7.576  11.202   6.184
  425PHE      O 6413   7.628  11.279   6.265
  426HID      N 6414   7.476  11.241   6.104
  426HID      H 6415   7.452  11.186   6.024
  426HID     CA 6416   7.402  11.363   6.132
  426HID     HA 6417   7.471  11.434   6.143
  426HID     CB 6418   7.308  11.395   6.015
  426HID    HB1 6419   7.237  11.458   6.046
  426HID    HB2 6420   7.265  11.311   5.983
  426HID     CG 6421   7.375  11.458   5.898
  426HID    ND1 6422   7.321  11.456   5.772
  426HID    HD1 6423   7.234  11.413   5.747
  426HID    CE1 6424   7.400  11.520   5.688
  426HID    HE1 6425   7.385  11.531   5.590
  426HID    NE2 6426   7.502  11.567   5.757
  426HID    CD2 6427   7.488  11.531   5.889
  426HID    HD2 6428   7.549  11.555   5.964
  426HID      C 6429   7.322  11.351   6.261
  426HID      O 6430   7.326  11.441   6.345
  427VAL      N 6431   7.248  11.241   6.277
  427VAL      H 6432   7.246  11.173   6.204
  427VAL     CA 6433   7.169  11.219   6.398
  427VAL     HA 6434   7.113  11.301   6.411
  427VAL     CB 6435   7.076  11.098   6.380
  427VAL     HB 6436   7.131  11.021   6.350
  427VAL    CG1 6437   7.005  11.063   6.509
  427VAL   HG11 6438   6.945  10.985   6.494
  427VAL   HG12 6439   7.072  11.041   6.579
  427VAL   HG13 6440   6.950  11.141   6.539
  427VAL    CG2 6441   6.973  11.126   6.277
  427VAL   HG21 6442   6.913  11.047   6.267
  427VAL   HG22 6443   6.918  11.205   6.305
  427VAL   HG23 6444   7.017  11.146   6.190
  427VAL      C 6445   7.261  11.203   6.518
  427VAL      O 6446   7.235  11.259   6.625
  428LEU      N 6447   7.372  11.132   6.501
  428LEU      H 6448   7.400  11.107   6.408
  428LEU     CA 6449   7.453  11.090   6.615
  428LEU     HA 6450   7.387  11.057   6.683
  428LEU     CB 6451   7.548  10.979   6.573
  428LEU    HB1 6452   7.632  10.992   6.624
  428LEU    HB2 6453   7.566  10.992   6.475
  428LEU     CG 6454   7.505  10.834   6.593
  428LEU     HG 6455   7.476  10.820   6.688
  428LEU    CD1 6456   7.386  10.795   6.509
  428LEU   HD11 6457   7.362  10.700   6.526
  428LEU   HD12 6458   7.308  10.854   6.532
  428LEU   HD13 6459   7.408  10.807   6.412
  428LEU    CD2 6460   7.623  10.749   6.558
  428LEU   HD21 6461   7.599  10.653   6.570
  428LEU   HD22 6462   7.649  10.766   6.463
  428LEU   HD23 6463   7.699  10.772   6.618
  428LEU      C 6464   7.530  11.205   6.677
  428LEU      O 6465   7.562  11.201   6.796
  429ILE      N 6466   7.563  11.309   6.600
  429ILE      H 6467   7.535  11.314   6.504
  429ILE     CA 6468   7.640  11.416   6.661
  429ILE     HA 6469   7.681  11.377   6.743
  429ILE     CB 6470   7.753  11.463   6.566
  429ILE     HB 6471   7.793  11.385   6.519
  429ILE    CG2 6472   7.700  11.553   6.457
  429ILE   HG21 6473   7.775  11.582   6.398
  429ILE   HG22 6474   7.631  11.504   6.403
  429ILE   HG23 6475   7.657  11.634   6.498
  429ILE    CG1 6476   7.860  11.535   6.648
  429ILE   HG11 6477   7.871  11.489   6.736
  429ILE   HG12 6478   7.831  11.630   6.664
  429ILE     CD 6479   7.992  11.539   6.582
  429ILE    HD1 6480   8.057  11.588   6.640
  429ILE    HD2 6481   8.024  11.446   6.566
  429ILE    HD3 6482   7.984  11.587   6.494
  429ILE      C 6483   7.548  11.529   6.705
  429ILE      O 6484   7.585  11.610   6.792
  430ILE      N 6485   7.426  11.534   6.652
  430ILE      H 6486   7.403  11.477   6.573
  430ILE     CA 6487   7.326  11.623   6.709
  430ILE     HA 6488   7.372  11.710   6.728
  430ILE     CB 6489   7.212  11.646   6.607
  430ILE     HB 6490   7.181  11.557   6.575
  430ILE    CG2 6491   7.092  11.715   6.669
  430ILE   HG21 6492   7.021  11.728   6.599
  430ILE   HG22 6493   7.056  11.659   6.743
  430ILE   HG23 6494   7.119  11.805   6.705
  430ILE    CG1 6495   7.262  11.728   6.489
  430ILE   HG11 6496   7.347  11.689   6.456
  430ILE   HG12 6497   7.277  11.822   6.519
  430ILE     CD 6498   7.166  11.732   6.374
  430ILE    HD1 6499   7.204  11.788   6.300
  430ILE    HD2 6500   7.149  11.639   6.341
  430ILE    HD3 6501   7.079  11.773   6.404
  430ILE      C 6502   7.275  11.568   6.841
  430ILE      O 6503   7.256  11.642   6.938
  431THR      N 6504   7.258  11.436   6.848
  431THR      H 6505   7.277  11.380   6.768
  431THR     CA 6506   7.211  11.373   6.971
  431THR     HA 6507   7.132  11.427   7.001
  431THR     CB 6508   7.170  11.229   6.942
  431THR     HB 6509   7.250  11.174   6.922
  431THR    CG2 6510   7.092  11.171   7.057
  431THR   HG21 6511   7.066  11.077   7.036
  431THR   HG22 6512   7.148  11.173   7.139
  431THR   HG23 6513   7.009  11.226   7.072
  431THR    OG1 6514   7.085  11.227   6.828
  431THR    HG1 6515   7.057  11.133   6.808
  431THR      C 6516   7.319  11.377   7.079
  431THR      O 6517   7.287  11.387   7.198
  432TYR      N 6518   7.446  11.371   7.039
  432TYR      H 6519   7.466  11.351   6.943
  432TYR     CA 6520   7.556  11.394   7.132
  432TYR     HA 6521   7.544  11.325   7.203
  432TYR     CB 6522   7.690  11.376   7.062
  432TYR    HB1 6523   7.687  11.425   6.974
  432TYR    HB2 6524   7.705  11.279   7.046
  432TYR     CG 6525   7.806  11.430   7.143
  432TYR    CD1 6526   7.851  11.365   7.256
  432TYR    HD1 6527   7.807  11.280   7.284
  432TYR    CE1 6528   7.955  11.415   7.330
  432TYR    HE1 6529   7.986  11.367   7.412
  432TYR     CZ 6530   8.016  11.532   7.291
  432TYR     OH 6531   8.120  11.583   7.365
  432TYR     HH 6532   8.152  11.668   7.323
  432TYR    CE2 6533   7.973  11.599   7.179
  432TYR    HE2 6534   8.017  11.685   7.151
  432TYR    CD2 6535   7.869  11.548   7.105
  432TYR    HD2 6536   7.838  11.597   7.023
  432TYR      C 6537   7.549  11.533   7.194
  432TYR      O 6538   7.558  11.547   7.316
  433ALA      N 6539   7.532  11.635   7.110
  433ALA      H 6540   7.515  11.617   7.013
  433ALA     CA 6541   7.537  11.773   7.158
  433ALA     HA 6542   7.617  11.781   7.217
  433ALA     CB 6543   7.549  11.867   7.039
  433ALA    HB1 6544   7.552  11.962   7.071
  433ALA    HB2 6545   7.632  11.847   6.988
  433ALA    HB3 6546   7.469  11.856   6.979
  433ALA      C 6547   7.416  11.807   7.242
  433ALA      O 6548   7.422  11.895   7.329
  434PHE      N 6549   7.304  11.739   7.218
  434PHE      H 6550   7.299  11.677   7.140
  434PHE     CA 6551   7.188  11.755   7.304
  434PHE     HA 6552   7.178  11.854   7.317
  434PHE     CB 6553   7.064  11.697   7.236
  434PHE    HB1 6554   7.078  11.600   7.220
  434PHE    HB2 6555   7.050  11.744   7.148
  434PHE     CG 6556   6.939  11.712   7.316
  434PHE    CD1 6557   6.879  11.837   7.330
  434PHE    HD1 6558   6.920  11.917   7.286
  434PHE    CE1 6559   6.763  11.852   7.403
  434PHE    HE1 6560   6.721  11.943   7.413
  434PHE     CZ 6561   6.704  11.741   7.462
  434PHE     HZ 6562   6.619  11.752   7.515
  434PHE    CE2 6563   6.761  11.616   7.448
  434PHE    HE2 6564   6.718  11.537   7.490
  434PHE    CD2 6565   6.878  11.602   7.375
  434PHE    HD2 6566   6.919  11.512   7.365
  434PHE      C 6567   7.210  11.691   7.440
  434PHE      O 6568   7.174  11.750   7.542
  435MET      N 6569   7.271  11.572   7.444
  435MET      H 6570   7.300  11.529   7.359
  435MET     CA 6571   7.295  11.504   7.571
  435MET     HA 6572   7.206  11.505   7.617
  435MET     CB 6573   7.345  11.361   7.547
  435MET    HB1 6574   7.377  11.324   7.634
  435MET    HB2 6575   7.420  11.365   7.482
  435MET     CG 6576   7.243  11.265   7.492
  435MET    HG1 6577   7.295  11.182   7.473
  435MET    HG2 6578   7.214  11.307   7.406
  435MET     SD 6579   7.105  11.234   7.601
  435MET     CE 6580   7.007  11.130   7.495
  435MET    HE1 6581   6.923  11.104   7.543
  435MET    HE2 6582   6.983  11.181   7.412
  435MET    HE3 6583   7.059  11.049   7.471
  435MET      C 6584   7.396  11.578   7.656
  435MET      O 6585   7.398  11.562   7.779
  436VAL      N 6586   7.483  11.657   7.594
  436VAL      H 6587   7.483  11.662   7.494
  436VAL     CA 6588   7.577  11.737   7.671
  436VAL     HA 6589   7.610  11.678   7.744
  436VAL     CB 6590   7.694  11.781   7.581
  436VAL     HB 6591   7.659  11.827   7.499
  436VAL    CG1 6592   7.782  11.877   7.653
  436VAL   HG11 6593   7.857  11.905   7.593
  436VAL   HG12 6594   7.729  11.958   7.679
  436VAL   HG13 6595   7.818  11.834   7.735
  436VAL    CG2 6596   7.774  11.662   7.541
  436VAL   HG21 6597   7.849  11.691   7.482
  436VAL   HG22 6598   7.810  11.618   7.623
  436VAL   HG23 6599   7.715  11.598   7.491
  436VAL      C 6600   7.507  11.856   7.735
  436VAL      O 6601   7.529  11.886   7.853
  437LEU      N 6602   7.419  11.922   7.661
  437LEU      H 6603   7.398  11.892   7.568
  437LEU     CA 6604   7.352  12.039   7.716
  437LEU     HA 6605   7.422  12.090   7.765
  437LEU     CB 6606   7.296  12.125   7.604
  437LEU    HB1 6607   7.240  12.197   7.645
  437LEU    HB2 6608   7.238  12.068   7.546
  437LEU     CG 6609   7.401  12.191   7.516
  437LEU     HG 6610   7.459  12.122   7.473
  437LEU    CD1 6611   7.331  12.270   7.410
  437LEU   HD11 6612   7.398  12.315   7.351
  437LEU   HD12 6613   7.273  12.209   7.355
  437LEU   HD13 6614   7.273  12.340   7.453
  437LEU    CD2 6615   7.490  12.281   7.597
  437LEU   HD21 6616   7.558  12.324   7.537
  437LEU   HD22 6617   7.434  12.353   7.640
  437LEU   HD23 6618   7.536  12.228   7.667
  437LEU      C 6619   7.243  11.999   7.814
  437LEU      O 6620   7.204  12.080   7.900
  438VAL      N 6621   7.191  11.877   7.804
  438VAL      H 6622   7.211  11.822   7.723
  438VAL     CA 6623   7.105  11.823   7.909
  438VAL     HA 6624   7.034  11.892   7.926
  438VAL     CB 6625   7.037  11.693   7.862
  438VAL     HB 6626   7.106  11.633   7.823
  438VAL    CG1 6627   6.970  11.621   7.976
  438VAL   HG11 6628   6.927  11.538   7.942
  438VAL   HG12 6629   7.038  11.598   8.045
  438VAL   HG13 6630   6.900  11.681   8.016
  438VAL    CG2 6631   6.933  11.724   7.759
  438VAL   HG21 6632   6.889  11.640   7.729
  438VAL   HG22 6633   6.864  11.785   7.798
  438VAL   HG23 6634   6.976  11.769   7.680
  438VAL      C 6635   7.185  11.803   8.037
  438VAL      O 6636   7.139  11.836   8.147
  439THR      N 6637   7.308  11.753   8.024
  439THR      H 6638   7.340  11.726   7.933
  439THR     CA 6639   7.397  11.738   8.139
  439THR     HA 6640   7.345  11.687   8.207
  439THR     CB 6641   7.523  11.661   8.097
  439THR     HB 6642   7.575  11.716   8.032
  439THR    CG2 6643   7.610  11.625   8.216
  439THR   HG21 6644   7.690  11.576   8.184
  439THR   HG22 6645   7.638  11.709   8.263
  439THR   HG23 6646   7.557  11.568   8.279
  439THR    OG1 6647   7.484  11.540   8.032
  439THR    HG1 6648   7.565  11.490   8.004
  439THR      C 6649   7.433  11.873   8.199
  439THR      O 6650   7.454  11.885   8.320
  440MET      N 6651   7.440  11.977   8.116
  440MET      H 6652   7.430  11.962   8.017
  440MET     CA 6653   7.461  12.112   8.166
  440MET     HA 6654   7.541  12.107   8.226
  440MET     CB 6655   7.487  12.207   8.049
  440MET    HB1 6656   7.408  12.205   7.987
  440MET    HB2 6657   7.568  12.177   8.000
  440MET     CG 6658   7.508  12.349   8.091
  440MET    HG1 6659   7.593  12.348   8.143
  440MET    HG2 6660   7.431  12.370   8.152
  440MET     SD 6661   7.515  12.460   7.951
  440MET     CE 6662   7.345  12.454   7.898
  440MET    HE1 6663   7.332  12.513   7.818
  440MET    HE2 6664   7.320  12.360   7.874
  440MET    HE3 6665   7.285  12.486   7.972
  440MET      C 6666   7.341  12.160   8.247
  440MET      O 6667   7.357  12.213   8.357
  441VAL      N 6668   7.220  12.142   8.193
  441VAL      H 6669   7.212  12.096   8.105
  441VAL     CA 6670   7.098  12.188   8.259
  441VAL     HA 6671   7.113  12.284   8.283
  441VAL     CB 6672   6.979  12.179   8.162
  441VAL     HB 6673   6.976  12.087   8.123
  441VAL    CG1 6674   6.846  12.200   8.231
  441VAL   HG11 6675   6.772  12.194   8.164
  441VAL   HG12 6676   6.833  12.131   8.301
  441VAL   HG13 6677   6.844  12.291   8.273
  441VAL    CG2 6678   6.996  12.282   8.052
  441VAL   HG21 6679   6.918  12.277   7.989
  441VAL   HG22 6680   6.999  12.374   8.092
  441VAL   HG23 6681   7.081  12.265   8.002
  441VAL      C 6682   7.074  12.110   8.388
  441VAL      O 6683   7.032  12.167   8.489
  442MET      N 6684   7.106  11.980   8.387
  442MET      H 6685   7.136  11.937   8.302
  442MET     CA 6686   7.097  11.902   8.510
  442MET     HA 6687   7.006  11.924   8.547
  442MET     CB 6688   7.109  11.753   8.479
  442MET    HB1 6689   7.116  11.704   8.565
  442MET    HB2 6690   7.192  11.739   8.425
  442MET     CG 6691   6.991  11.697   8.401
  442MET    HG1 6692   6.989  11.749   8.315
  442MET    HG2 6693   6.910  11.721   8.455
  442MET     SD 6694   7.003  11.521   8.373
  442MET     CE 6695   6.970  11.462   8.537
  442MET    HE1 6696   6.973  11.363   8.538
  442MET    HE2 6697   7.038  11.499   8.600
  442MET    HE3 6698   6.879  11.493   8.566
  442MET      C 6699   7.203  11.943   8.611
  442MET      O 6700   7.185  11.927   8.731
  443ARG      N 6701   7.315  11.997   8.563
  443ARG      H 6702   7.329  12.005   8.464
  443ARG     CA 6703   7.417  12.045   8.656
  443ARG     HA 6704   7.422  11.978   8.729
  443ARG     CB 6705   7.551  12.056   8.584
  443ARG    HB1 6706   7.544  12.129   8.515
  443ARG    HB2 6707   7.569  11.969   8.539
  443ARG     CG 6708   7.668  12.088   8.673
  443ARG    HG1 6709   7.645  12.169   8.728
  443ARG    HG2 6710   7.747  12.108   8.616
  443ARG     CD 6711   7.700  11.973   8.765
  443ARG    HD1 6712   7.618  11.950   8.818
  443ARG    HD2 6713   7.773  12.000   8.827
  443ARG     NE 6714   7.743  11.854   8.692
  443ARG     HE 6715   7.673  11.787   8.667
  443ARG     CZ 6716   7.869  11.830   8.657
  443ARG    NH1 6717   7.965  11.915   8.689
  443ARG   HH11 6718   7.943  11.999   8.740
  443ARG   HH12 6719   8.059  11.897   8.662
  443ARG    NH2 6720   7.899  11.720   8.590
  443ARG   HH21 6721   7.827  11.655   8.566
  443ARG   HH22 6722   7.993  11.702   8.563
  443ARG      C 6723   7.377  12.178   8.717
  443ARG      O 6724   7.411  12.207   8.832
  444LEU      N 6725   7.303  12.260   8.642
  444LEU      H 6726   7.277  12.232   8.549
  444LEU     CA 6727   7.258  12.389   8.691
  444LEU     HA 6728   7.340  12.429   8.731
  444LEU     CB 6729   7.206  12.476   8.577
  444LEU    HB1 6730   7.127  12.527   8.611
  444LEU    HB2 6731   7.176  12.415   8.503
  444LEU     CG 6732   7.302  12.577   8.516
  444LEU     HG 6733   7.255  12.619   8.438
  444LEU    CD1 6734   7.339  12.680   8.621
  444LEU   HD11 6735   7.402  12.747   8.581
  444LEU   HD12 6736   7.256  12.727   8.652
  444LEU   HD13 6737   7.382  12.635   8.698
  444LEU    CD2 6738   7.427  12.516   8.460
  444LEU   HD21 6739   7.485  12.588   8.422
  444LEU   HD22 6740   7.476  12.469   8.533
  444LEU   HD23 6741   7.403  12.451   8.388
  444LEU      C 6742   7.151  12.377   8.798
  444LEU      O 6743   7.163  12.437   8.906
  445ILE      N 6744   7.046  12.300   8.771
  445ILE      H 6745   7.043  12.249   8.685
  445ILE     CA 6746   6.935  12.290   8.864
  445ILE     HA 6747   6.932  12.378   8.911
  445ILE     CB 6748   6.803  12.266   8.789
  445ILE     HB 6749   6.727  12.272   8.854
  445ILE    CG2 6750   6.784  12.372   8.683
  445ILE   HG21 6751   6.698  12.356   8.635
  445ILE   HG22 6752   6.781  12.463   8.726
  445ILE   HG23 6753   6.860  12.369   8.618
  445ILE    CG1 6754   6.800  12.128   8.725
  445ILE   HG11 6755   6.825  12.061   8.794
  445ILE   HG12 6756   6.866  12.126   8.650
  445ILE     CD 6757   6.665  12.091   8.670
  445ILE    HD1 6758   6.669  12.000   8.629
  445ILE    HD2 6759   6.597  12.092   8.744
  445ILE    HD3 6760   6.638  12.158   8.600
  445ILE      C 6761   6.960  12.178   8.964
  445ILE      O 6762   6.873  12.148   9.047
  446SER      N 6763   7.079  12.117   8.957
  446SER      H 6764   7.139  12.142   8.881
  446SER     CA 6765   7.128  12.017   9.053
  446SER     HA 6766   7.215  11.988   9.015
  446SER     CB 6767   7.151  12.078   9.191
  446SER    HB1 6768   7.180  12.008   9.256
  446SER    HB2 6769   7.067  12.122   9.224
  446SER     OG 6770   7.252  12.177   9.187
  446SER     HG 6771   7.264  12.216   9.278
  446SER      C 6772   7.035  11.896   9.062
  446SER      O 6773   6.989  11.858   9.170
  447ALA      N 6774   7.007  11.836   8.947
  447ALA      H 6775   7.049  11.870   8.863
  447ALA     CA 6776   6.916  11.723   8.939
  447ALA     HA 6777   6.851  11.736   9.014
  447ALA     CB 6778   6.840  11.723   8.807
  447ALA    HB1 6779   6.778  11.645   8.804
  447ALA    HB2 6780   6.786  11.808   8.799
  447ALA    HB3 6781   6.904  11.718   8.731
  447ALA      C 6782   6.994  11.592   8.954
  447ALA      O 6783   7.105  11.578   8.902
  448SER      N 6784   6.935  11.498   9.025
  448SER      H 6785   6.847  11.517   9.069
  448SER     CA 6786   6.996  11.367   9.040
  448SER     HA 6787   7.092  11.385   9.061
  448SER     CB 6788   6.932  11.290   9.155
  448SER    HB1 6789   6.937  11.343   9.240
  448SER    HB2 6790   6.977  11.202   9.168
  448SER     OG 6791   6.795  11.264   9.129
  448SER     HG 6792   6.755  11.214   9.206
  448SER      C 6793   6.983  11.288   8.909
  448SER      O 6794   6.887  11.301   8.834
  449GLY      N 6795   7.084  11.206   8.883
  449GLY      H 6796   7.161  11.202   8.947
  449GLY     CA 6797   7.085  11.123   8.764
  449GLY    HA1 6798   6.989  11.109   8.737
  449GLY    HA2 6799   7.126  11.036   8.790
  449GLY      C 6800   7.160  11.179   8.646
  449GLY      O 6801   7.115  11.160   8.532
  450GLU      N 6802   7.273  11.246   8.667
  450GLU      H 6803   7.304  11.263   8.760
  450GLU     CA 6804   7.351  11.296   8.555
  450GLU     HA 6805   7.280  11.336   8.496
  450GLU     CB 6806   7.454  11.399   8.601
  450GLU    HB1 6807   7.514  11.421   8.524
  450GLU    HB2 6808   7.507  11.360   8.675
  450GLU     CG 6809   7.396  11.527   8.650
  450GLU    HG1 6810   7.336  11.508   8.728
  450GLU    HG2 6811   7.342  11.569   8.576
  450GLU     CD 6812   7.504  11.623   8.692
  450GLU    OE1 6813   7.623  11.586   8.683
  450GLU    OE2 6814   7.469  11.733   8.738
  450GLU      C 6815   7.426  11.187   8.481
  450GLU      O 6816   7.482  11.214   8.375
  451VAL      N 6817   7.429  11.065   8.536
  451VAL      H 6818   7.383  11.049   8.623
  451VAL     CA 6819   7.498  10.956   8.470
  451VAL     HA 6820   7.586  10.993   8.440
  451VAL     CB 6821   7.522  10.841   8.569
  451VAL     HB 6822   7.559  10.881   8.653
  451VAL    CG1 6823   7.393  10.771   8.608
  451VAL   HG11 6824   7.413  10.698   8.672
  451VAL   HG12 6825   7.331  10.837   8.651
  451VAL   HG13 6826   7.349  10.734   8.526
  451VAL    CG2 6827   7.625  10.743   8.517
  451VAL   HG21 6828   7.638  10.670   8.584
  451VAL   HG22 6829   7.593  10.704   8.430
  451VAL   HG23 6830   7.711  10.791   8.502
  451VAL      C 6831   7.422  10.912   8.346
  451VAL      O 6832   7.480  10.857   8.253
  452VAL      N 6833   7.291  10.938   8.340
  452VAL      H 6834   7.245  10.986   8.415
  452VAL     CA 6835   7.214  10.896   8.223
  452VAL     HA 6836   7.243  10.803   8.202
  452VAL     CB 6837   7.064  10.892   8.257
  452VAL     HB 6838   7.034  10.980   8.294
  452VAL    CG1 6839   6.984  10.864   8.132
  452VAL   HG11 6840   6.886  10.862   8.154
  452VAL   HG12 6841   7.000  10.937   8.065
  452VAL   HG13 6842   7.011  10.776   8.094
  452VAL    CG2 6843   7.037  10.787   8.361
  452VAL   HG21 6844   6.939  10.786   8.382
  452VAL   HG22 6845   7.065  10.698   8.326
  452VAL   HG23 6846   7.088  10.809   8.444
  452VAL      C 6847   7.249  10.977   8.098
  452VAL      O 6848   7.287  10.916   7.998
  453PRO      N 6849   7.246  11.112   8.098
  453PRO     CD 6850   7.196  11.213   8.193
  453PRO    HD1 6851   7.270  11.251   8.249
  453PRO    HD2 6852   7.125  11.176   8.252
  453PRO     CG 6853   7.141  11.315   8.103
  453PRO    HG1 6854   7.132  11.403   8.150
  453PRO    HG2 6855   7.051  11.287   8.068
  453PRO     CB 6856   7.238  11.324   7.995
  453PRO    HB1 6857   7.312  11.386   8.022
  453PRO    HB2 6858   7.193  11.360   7.913
  453PRO     CA 6859   7.288  11.180   7.974
  453PRO     HA 6860   7.250  11.133   7.894
  453PRO      C 6861   7.437  11.176   7.950
  453PRO      O 6862   7.479  11.191   7.835
  454MET      N 6863   7.518  11.155   8.054
  454MET      H 6864   7.480  11.153   8.147
  454MET     CA 6865   7.661  11.136   8.032
  454MET     HA 6866   7.688  11.213   7.974
  454MET     CB 6867   7.737  11.141   8.163
  454MET    HB1 6868   7.825  11.096   8.149
  454MET    HB2 6869   7.684  11.091   8.231
  454MET     CG 6870   7.765  11.276   8.220
  454MET    HG1 6871   7.675  11.317   8.240
  454MET    HG2 6872   7.810  11.328   8.147
  454MET     SD 6873   7.867  11.255   8.366
  454MET     CE 6874   7.886  11.424   8.419
  454MET    HE1 6875   7.942  11.427   8.501
  454MET    HE2 6876   7.930  11.477   8.346
  454MET    HE3 6877   7.796  11.464   8.438
  454MET      C 6878   7.690  11.004   7.961
  454MET      O 6879   7.770  11.001   7.868
  455SER      N 6880   7.624  10.896   8.002
  455SER      H 6881   7.553  10.905   8.072
  455SER     CA 6882   7.654  10.765   7.945
  455SER     HA 6883   7.753  10.758   7.948
  455SER     CB 6884   7.589  10.654   8.027
  455SER    HB1 6885   7.607  10.565   7.987
  455SER    HB2 6886   7.490  10.668   8.033
  455SER     OG 6887   7.641  10.654   8.158
  455SER     HG 6888   7.597  10.581   8.211
  455SER      C 6889   7.609  10.755   7.801
  455SER      O 6890   7.675  10.688   7.720
  456PHE      N 6891   7.497  10.818   7.765
  456PHE      H 6892   7.437  10.859   7.835
  456PHE     CA 6893   7.461  10.828   7.624
  456PHE     HA 6894   7.461  10.734   7.592
  456PHE     CB 6895   7.323  10.891   7.606
  456PHE    HB1 6896   7.311  10.916   7.510
  456PHE    HB2 6897   7.317  10.974   7.663
  456PHE     CG 6898   7.210  10.802   7.644
  456PHE    CD1 6899   7.181  10.690   7.570
  456PHE    HD1 6900   7.236  10.668   7.490
  456PHE    CE1 6901   7.075  10.608   7.605
  456PHE    HE1 6902   7.057  10.525   7.553
  456PHE     CZ 6903   6.994  10.641   7.710
  456PHE     HZ 6904   6.916  10.583   7.734
  456PHE    CE2 6905   7.019  10.755   7.782
  456PHE    HE2 6906   6.960  10.780   7.859
  456PHE    CD2 6907   7.125  10.836   7.747
  456PHE    HD2 6908   7.140  10.921   7.797
  456PHE      C 6909   7.563  10.910   7.547
  456PHE      O 6910   7.591  10.881   7.431
  457ALA      N 6911   7.622  11.011   7.611
  457ALA      H 6912   7.606  11.025   7.709
  457ALA     CA 6913   7.709  11.101   7.537
  457ALA     HA 6914   7.669  11.107   7.445
  457ALA     CB 6915   7.710  11.238   7.604
  457ALA    HB1 6916   7.769  11.300   7.553
  457ALA    HB2 6917   7.617  11.276   7.605
  457ALA    HB3 6918   7.743  11.229   7.698
  457ALA      C 6919   7.850  11.046   7.524
  457ALA      O 6920   7.918  11.074   7.425
  458LEU      N 6921   7.897  10.969   7.623
  458LEU      H 6922   7.843  10.958   7.707
  458LEU     CA 6923   8.026  10.901   7.610
  458LEU     HA 6924   8.091  10.974   7.589
  458LEU     CB 6925   8.067  10.831   7.739
  458LEU    HB1 6926   8.116  10.749   7.710
  458LEU    HB2 6927   7.981  10.805   7.784
  458LEU     CG 6928   8.153  10.895   7.848
  458LEU     HG 6929   8.184  10.822   7.908
  458LEU    CD1 6930   8.273  10.965   7.788
  458LEU   HD11 6931   8.327  11.006   7.861
  458LEU   HD12 6932   8.328  10.899   7.738
  458LEU   HD13 6933   8.242  11.037   7.725
  458LEU    CD2 6934   8.079  10.982   7.941
  458LEU   HD21 6935   8.142  11.020   8.009
  458LEU   HD22 6936   8.036  11.057   7.890
  458LEU   HD23 6937   8.008  10.929   7.987
  458LEU      C 6938   8.021  10.799   7.498
  458LEU      O 6939   8.117  10.784   7.422
  459VAL      N 6940   7.910  10.727   7.488
  459VAL      H 6941   7.834  10.743   7.552
  459VAL     CA 6942   7.896  10.625   7.385
  459VAL     HA 6943   7.981  10.573   7.383
  459VAL     CB 6944   7.780  10.531   7.421
  459VAL     HB 6945   7.698  10.585   7.442
  459VAL    CG1 6946   7.748  10.442   7.306
  459VAL   HG11 6947   7.672  10.382   7.331
  459VAL   HG12 6948   7.721  10.498   7.227
  459VAL   HG13 6949   7.828  10.388   7.283
  459VAL    CG2 6950   7.818  10.447   7.540
  459VAL   HG21 6951   7.742  10.386   7.563
  459VAL   HG22 6952   7.899  10.393   7.518
  459VAL   HG23 6953   7.837  10.507   7.618
  459VAL      C 6954   7.880  10.689   7.248
  459VAL      O 6955   7.950  10.652   7.153
  460LEU      N 6956   7.790  10.787   7.237
  460LEU      H 6957   7.736  10.815   7.317
  460LEU     CA 6958   7.768  10.855   7.109
  460LEU     HA 6959   7.754  10.783   7.041
  460LEU     CB 6960   7.645  10.944   7.119
  460LEU    HB1 6961   7.663  11.026   7.064
  460LEU    HB2 6962   7.635  10.970   7.215
  460LEU     CG 6963   7.510  10.892   7.075
  460LEU     HG 6964   7.511  10.866   6.978
  460LEU    CD1 6965   7.464  10.771   7.150
  460LEU   HD11 6966   7.374  10.743   7.115
  460LEU   HD12 6967   7.529  10.697   7.137
  460LEU   HD13 6968   7.456  10.793   7.247
  460LEU    CD2 6969   7.419  11.002   7.106
  460LEU   HD21 6970   7.325  10.977   7.080
  460LEU   HD22 6971   7.422  11.022   7.204
  460LEU   HD23 6972   7.446  11.084   7.055
  460LEU      C 6973   7.888  10.937   7.067
  460LEU      O 6974   7.922  10.940   6.949
  461GLY      N 6975   7.953  11.003   7.162
  461GLY      H 6976   7.925  10.994   7.257
  461GLY     CA 6977   8.065  11.089   7.127
  461GLY    HA1 6978   8.087  11.145   7.207
  461GLY    HA2 6979   8.035  11.149   7.052
  461GLY      C 6980   8.187  11.011   7.084
  461GLY      O 6981   8.264  11.057   7.000
  462TRP      N 6982   8.207  10.893   7.141
  462TRP      H 6983   8.145  10.861   7.213
  462TRP     CA 6984   8.319  10.811   7.097
  462TRP     HA 6985   8.392  10.877   7.079
  462TRP     CB 6986   8.363  10.715   7.205
  462TRP    HB1 6987   8.408  10.637   7.163
  462TRP    HB2 6988   8.283  10.684   7.256
  462TRP     CG 6989   8.456  10.776   7.300
  462TRP    CD1 6990   8.429  10.825   7.423
  462TRP    HD1 6991   8.338  10.825   7.466
  462TRP    NE1 6992   8.542  10.875   7.479
  462TRP    HE1 6993   8.548  10.917   7.569
  462TRP    CE2 6994   8.646  10.859   7.392
  462TRP    CZ2 6995   8.779  10.893   7.403
  462TRP    HZ2 6996   8.814  10.937   7.485
  462TRP    CH2 6997   8.861  10.865   7.298
  462TRP    HH2 6998   8.958  10.889   7.303
  462TRP    CZ3 6999   8.812  10.804   7.183
  462TRP    HZ3 7000   8.874  10.786   7.107
  462TRP    CE3 7001   8.680  10.769   7.171
  462TRP    HE3 7002   8.646  10.725   7.088
  462TRP    CD2 7003   8.594  10.797   7.277
  462TRP      C 7004   8.287  10.735   6.970
  462TRP      O 7005   8.373  10.720   6.885
  463CYS      N 7006   8.163  10.691   6.953
  463CYS      H 7007   8.093  10.708   7.023
  463CYS     CA 7008   8.129  10.619   6.832
  463CYS     HA 7009   8.207  10.560   6.815
  463CYS     CB 7010   8.003  10.536   6.854
  463CYS    HB1 7011   7.977  10.507   6.762
  463CYS    HB2 7012   7.936  10.603   6.887
  463CYS     SG 7013   8.020  10.396   6.967
  463CYS     HG 7014   7.932  10.349   6.974
  463CYS      C 7015   8.113  10.712   6.712
  463CYS      O 7016   8.093  10.665   6.600
  464ASN      N 7017   8.120  10.843   6.733
  464ASN      H 7018   8.119  10.879   6.826
  464ASN     CA 7019   8.129  10.936   6.621
  464ASN     HA 7020   8.069  10.895   6.552
  464ASN     CB 7021   8.081  11.075   6.661
  464ASN    HB1 7022   8.118  11.143   6.597
  464ASN    HB2 7023   8.113  11.096   6.753
  464ASN     CG 7024   7.933  11.087   6.660
  464ASN    OD1 7025   7.867  11.039   6.569
  464ASN    ND2 7026   7.878  11.152   6.761
  464ASN   HD21 7027   7.935  11.191   6.833
  464ASN   HD22 7028   7.778  11.163   6.765
  464ASN      C 7029   8.270  10.949   6.567
  464ASN      O 7030   8.289  11.015   6.465
  465VAL      N 7031   8.369  10.890   6.633
  465VAL      H 7032   8.350  10.844   6.720
  465VAL     CA 7033   8.505  10.892   6.580
  465VAL     HA 7034   8.526  10.987   6.554
  465VAL     CB 7035   8.604  10.850   6.689
  465VAL     HB 7036   8.578  10.759   6.719
  465VAL    CG1 7037   8.745  10.843   6.639
  465VAL   HG11 7038   8.805  10.816   6.713
  465VAL   HG12 7039   8.750  10.777   6.565
  465VAL   HG13 7040   8.772  10.933   6.605
  465VAL    CG2 7041   8.599  10.948   6.804
  465VAL   HG21 7042   8.663  10.920   6.875
  465VAL   HG22 7043   8.623  11.040   6.771
  465VAL   HG23 7044   8.506  10.950   6.842
  465VAL      C 7045   8.513  10.807   6.454
  465VAL      O 7046   8.589  10.839   6.361
  466MET      N 7047   8.429  10.704   6.441
  466MET      H 7048   8.365  10.681   6.515
  466MET     CA 7049   8.431  10.627   6.317
  466MET     HA 7050   8.528  10.627   6.293
  466MET     CB 7051   8.380  10.485   6.339
  466MET    HB1 7052   8.439  10.441   6.406
  466MET    HB2 7053   8.385  10.437   6.252
  466MET     CG 7054   8.240  10.470   6.388
  466MET    HG1 7055   8.182  10.513   6.319
  466MET    HG2 7056   8.234  10.523   6.473
  466MET     SD 7057   8.205  10.296   6.411
  466MET     CE 7058   8.316  10.257   6.545
  466MET    HE1 7059   8.306  10.161   6.569
  466MET    HE2 7060   8.410  10.276   6.517
  466MET    HE3 7061   8.293  10.314   6.624
  466MET      C 7062   8.356  10.693   6.203
  466MET      O 7063   8.343  10.631   6.097
  467TYR      N 7064   8.306  10.816   6.220
  467TYR      H 7065   8.285  10.850   6.312
  467TYR     CA 7066   8.282  10.901   6.105
  467TYR     HA 7067   8.220  10.849   6.046
  467TYR     CB 7068   8.217  11.032   6.148
  467TYR    HB1 7069   8.273  11.075   6.218
  467TYR    HB2 7070   8.126  11.012   6.186
  467TYR     CG 7071   8.200  11.131   6.036
  467TYR    CD1 7072   8.100  11.114   5.942
  467TYR    HD1 7073   8.038  11.036   5.950
  467TYR    CE1 7074   8.084  11.202   5.839
  467TYR    HE1 7075   8.010  11.190   5.773
  467TYR     CZ 7076   8.170  11.308   5.827
  467TYR     OH 7077   8.153  11.396   5.723
  467TYR     HH 7078   8.223  11.468   5.728
  467TYR    CE2 7079   8.271  11.327   5.918
  467TYR    HE2 7080   8.333  11.405   5.909
  467TYR    CD2 7081   8.285  11.239   6.021
  467TYR    HD2 7082   8.358  11.253   6.087
  467TYR      C 7083   8.411  10.930   6.031
  467TYR      O 7084   8.412  10.937   5.908
  468PHE      N 7085   8.520  10.948   6.104
  468PHE      H 7086   8.514  10.936   6.203
  468PHE     CA 7087   8.647  10.985   6.045
  468PHE     HA 7088   8.623  11.042   5.966
  468PHE     CB 7089   8.729  11.064   6.146
  468PHE    HB1 7090   8.819  11.083   6.107
  468PHE    HB2 7091   8.738  11.011   6.230
  468PHE     CG 7092   8.667  11.194   6.182
  468PHE    CD1 7093   8.678  11.304   6.098
  468PHE    HD1 7094   8.729  11.297   6.012
  468PHE    CE1 7095   8.619  11.423   6.131
  468PHE    HE1 7096   8.628  11.502   6.070
  468PHE     CZ 7097   8.547  11.434   6.248
  468PHE     HZ 7098   8.504  11.522   6.272
  468PHE    CE2 7099   8.534  11.327   6.331
  468PHE    HE2 7100   8.481  11.336   6.416
  468PHE    CD2 7101   8.593  11.207   6.298
  468PHE    HD2 7102   8.582  11.129   6.359
  468PHE      C 7103   8.725  10.865   5.995
  468PHE      O 7104   8.843  10.880   5.963
  469ALA      N 7105   8.663  10.748   5.988
  469ALA      H 7106   8.570  10.739   6.024
  469ALA     CA 7107   8.729  10.634   5.928
  469ALA     HA 7108   8.824  10.640   5.956
  469ALA     CB 7109   8.664  10.506   5.979
  469ALA    HB1 7110   8.709  10.427   5.938
  469ALA    HB2 7111   8.672  10.502   6.078
  469ALA    HB3 7112   8.567  10.506   5.954
  469ALA      C 7113   8.722  10.640   5.776
  469ALA      O 7114   8.797  10.568   5.710
  470ARG      N 7115   8.636  10.726   5.721
  470ARG      H 7116   8.582  10.787   5.779
  470ARG     CA 7117   8.619  10.732   5.576
  470ARG     HA 7118   8.619  10.638   5.544
  470ARG     CB 7119   8.486  10.797   5.542
  470ARG    HB1 7120   8.413  10.748   5.589
  470ARG    HB2 7121   8.471  10.790   5.443
  470ARG     CG 7122   8.475  10.942   5.580
  470ARG    HG1 7123   8.544  10.995   5.530
  470ARG    HG2 7124   8.490  10.952   5.678
  470ARG     CD 7125   8.339  10.995   5.546
  470ARG    HD1 7126   8.318  10.976   5.450
  470ARG    HD2 7127   8.336  11.094   5.561
  470ARG     NE 7128   8.236  10.933   5.628
  470ARG     HE 7129   8.265  10.877   5.705
  470ARG     CZ 7130   8.106  10.946   5.608
  470ARG    NH1 7131   8.061  11.019   5.506
  470ARG   HH11 7132   8.125  11.065   5.444
  470ARG   HH12 7133   7.962  11.029   5.491
  470ARG    NH2 7134   8.020  10.886   5.688
  470ARG   HH21 7135   8.053  10.831   5.764
  470ARG   HH22 7136   7.921  10.897   5.672
  470ARG      C 7137   8.734  10.806   5.509
  470ARG      O 7138   8.758  10.789   5.389
  471GLY      N 7139   8.804  10.890   5.584
  471GLY      H 7140   8.780  10.903   5.680
  471GLY     CA 7141   8.915  10.963   5.525
  471GLY    HA1 7142   8.934  11.042   5.584
  471GLY    HA2 7143   8.886  10.996   5.435
  471GLY      C 7144   9.039  10.877   5.511
  471GLY      O 7145   9.133  10.913   5.441
  472PHE      N 7146   9.040  10.763   5.577
  472PHE      H 7147   8.960  10.739   5.632
  472PHE     CA 7148   9.153  10.672   5.572
  472PHE     HA 7149   9.231  10.721   5.533
  472PHE     CB 7150   9.190  10.628   5.713
  472PHE    HB1 7151   9.264  10.562   5.708
  472PHE    HB2 7152   9.110  10.586   5.756
  472PHE     CG 7153   9.235  10.741   5.799
  472PHE    CD1 7154   9.365  10.786   5.794
  472PHE    HD1 7155   9.430  10.741   5.734
  472PHE    CE1 7156   9.405  10.892   5.871
  472PHE    HE1 7157   9.500  10.923   5.868
  472PHE     CZ 7158   9.315  10.956   5.952
  472PHE     HZ 7159   9.344  11.034   6.008
  472PHE    CE2 7160   9.185  10.914   5.956
  472PHE    HE2 7161   9.119  10.961   6.015
  472PHE    CD2 7162   9.145  10.808   5.880
  472PHE    HD2 7163   9.049  10.779   5.883
  472PHE      C 7164   9.115  10.555   5.483
  472PHE      O 7165   9.011  10.493   5.502
  473GLN      N 7166   9.201  10.528   5.384
  473GLN      H 7167   9.287  10.578   5.379
  473GLN     CA 7168   9.170  10.428   5.283
  473GLN     HA 7169   9.077  10.450   5.252
  473GLN     CB 7170   9.271  10.438   5.168
  473GLN    HB1 7171   9.271  10.533   5.135
  473GLN    HB2 7172   9.240  10.378   5.094
  473GLN     CG 7173   9.414  10.400   5.204
  473GLN    HG1 7174   9.459  10.367   5.121
  473GLN    HG2 7175   9.411  10.327   5.272
  473GLN     CD 7176   9.495  10.516   5.261
  473GLN    OE1 7177   9.441  10.620   5.301
  473GLN    NE2 7178   9.627  10.498   5.268
  473GLN   HE21 7179   9.667  10.412   5.237
  473GLN   HE22 7180   9.685  10.571   5.304
  473GLN      C 7181   9.168  10.287   5.341
  473GLN      O 7182   9.109  10.196   5.282
  474MET      N 7183   9.230  10.268   5.457
  474MET      H 7184   9.276  10.345   5.501
  474MET     CA 7185   9.231  10.137   5.520
  474MET     HA 7186   9.247  10.071   5.447
  474MET     CB 7187   9.344  10.130   5.622
  474MET    HB1 7188   9.317  10.183   5.703
  474MET    HB2 7189   9.426  10.170   5.581
  474MET     CG 7190   9.376   9.990   5.666
  474MET    HG1 7191   9.398   9.946   5.579
  474MET    HG2 7192   9.287   9.958   5.698
  474MET     SD 7193   9.505   9.963   5.789
  474MET     CE 7194   9.418  10.007   5.939
  474MET    HE1 7195   9.479   9.997   6.017
  474MET    HE2 7196   9.387  10.102   5.933
  474MET    HE3 7197   9.338   9.948   5.950
  474MET      C 7198   9.096  10.108   5.586
  474MET      O 7199   9.039  10.001   5.568
  475LEU      N 7200   9.043  10.206   5.661
  475LEU      H 7201   9.087  10.296   5.661
  475LEU     CA 7202   8.924  10.187   5.742
  475LEU     HA 7203   8.926  10.090   5.762
  475LEU     CB 7204   8.931  10.276   5.866
  475LEU    HB1 7205   8.849  10.259   5.921
  475LEU    HB2 7206   8.930  10.372   5.835
  475LEU     CG 7207   9.051  10.259   5.957
  475LEU     HG 7208   9.136  10.269   5.905
  475LEU    CD1 7209   9.049  10.365   6.064
  475LEU   HD11 7210   9.128  10.354   6.124
  475LEU   HD12 7211   9.052  10.456   6.021
  475LEU   HD13 7212   8.965  10.357   6.118
  475LEU    CD2 7213   9.049  10.122   6.016
  475LEU   HD21 7214   9.128  10.111   6.076
  475LEU   HD22 7215   8.964  10.110   6.069
  475LEU   HD23 7216   9.052  10.055   5.943
  475LEU      C 7217   8.795  10.219   5.670
  475LEU      O 7218   8.689  10.173   5.713
  476GLY      N 7219   8.801  10.297   5.563
  476GLY      H 7220   8.891  10.322   5.528
  476GLY     CA 7221   8.685  10.349   5.494
  476GLY    HA1 7222   8.719  10.406   5.419
  476GLY    HA2 7223   8.636  10.407   5.560
  476GLY      C 7224   8.587  10.249   5.437
  476GLY      O 7225   8.467  10.254   5.469
  477PRO      N 7226   8.633  10.160   5.349
  477PRO     CD 7227   8.757  10.166   5.270
  477PRO    HD1 7228   8.833  10.125   5.319
  477PRO    HD2 7229   8.780  10.261   5.246
  477PRO     CG 7230   8.723  10.088   5.150
  477PRO    HG1 7231   8.804  10.045   5.112
  477PRO    HG2 7232   8.681  10.147   5.080
  477PRO     CB 7233   8.628   9.987   5.192
  477PRO    HB1 7234   8.677   9.909   5.230
  477PRO    HB2 7235   8.573   9.958   5.113
  477PRO     CA 7236   8.542  10.056   5.298
  477PRO     HA 7237   8.457  10.098   5.265
  477PRO      C 7238   8.495   9.958   5.404
  477PRO      O 7239   8.386   9.900   5.389
  478PHE      N 7240   8.573   9.938   5.510
  478PHE      H 7241   8.662   9.983   5.514
  478PHE     CA 7242   8.530   9.853   5.620
  478PHE     HA 7243   8.501   9.767   5.578
  478PHE     CB 7244   8.647   9.833   5.717
  478PHE    HB1 7245   8.674   9.922   5.753
  478PHE    HB2 7246   8.723   9.793   5.667
  478PHE     CG 7247   8.616   9.744   5.833
  478PHE    CD1 7248   8.615   9.606   5.819
  478PHE    HD1 7249   8.634   9.566   5.729
  478PHE    CE1 7250   8.588   9.524   5.926
  478PHE    HE1 7251   8.587   9.425   5.914
  478PHE     CZ 7252   8.562   9.578   6.049
  478PHE     HZ 7253   8.543   9.519   6.127
  478PHE    CE2 7254   8.562   9.715   6.066
  478PHE    HE2 7255   8.541   9.755   6.155
  478PHE    CD2 7256   8.590   9.797   5.958
  478PHE    HD2 7257   8.591   9.897   5.970
  478PHE      C 7258   8.411   9.911   5.693
  478PHE      O 7259   8.324   9.838   5.741
  479THR      N 7260   8.404  10.044   5.702
  479THR      H 7261   8.464  10.101   5.645
  479THR     CA 7262   8.310  10.107   5.793
  479THR     HA 7263   8.300  10.046   5.871
  479THR     CB 7264   8.368  10.242   5.837
  479THR     HB 7265   8.368  10.306   5.760
  479THR    CG2 7266   8.292  10.301   5.953
  479THR   HG21 7267   8.332  10.389   5.978
  479THR   HG22 7268   8.196  10.316   5.926
  479THR   HG23 7269   8.296  10.239   6.031
  479THR    OG1 7270   8.502  10.220   5.883
  479THR    HG1 7271   8.541  10.307   5.912
  479THR      C 7272   8.172  10.122   5.729
  479THR      O 7273   8.071  10.130   5.799
  480ILE      N 7274   8.164  10.122   5.596
  480ILE      H 7275   8.247  10.121   5.541
  480ILE     CA 7276   8.034  10.124   5.530
  480ILE     HA 7277   7.979  10.194   5.577
  480ILE     CB 7278   8.050  10.163   5.382
  480ILE     HB 7279   8.121  10.106   5.342
  480ILE    CG2 7280   7.924  10.139   5.299
  480ILE   HG21 7281   7.940  10.167   5.204
  480ILE   HG22 7282   7.900  10.042   5.302
  480ILE   HG23 7283   7.848  10.194   5.336
  480ILE    CG1 7284   8.089  10.308   5.374
  480ILE   HG11 7285   8.170  10.325   5.430
  480ILE   HG12 7286   8.013  10.366   5.406
  480ILE     CD 7287   8.120  10.349   5.241
  480ILE    HD1 7288   8.145  10.446   5.241
  480ILE    HD2 7289   8.196  10.295   5.206
  480ILE    HD3 7290   8.040  10.336   5.182
  480ILE      C 7291   7.964   9.990   5.547
  480ILE      O 7292   7.841   9.983   5.560
  481MET      N 7293   8.042   9.882   5.555
  481MET      H 7294   8.141   9.893   5.548
  481MET     CA 7295   7.985   9.750   5.574
  481MET     HA 7296   7.913   9.741   5.505
  481MET     CB 7297   8.094   9.645   5.552
  481MET    HB1 7298   8.158   9.651   5.628
  481MET    HB2 7299   8.141   9.666   5.466
  481MET     CG 7300   8.043   9.503   5.544
  481MET    HG1 7301   7.972   9.506   5.473
  481MET    HG2 7302   7.999   9.487   5.633
  481MET     SD 7303   8.172   9.383   5.508
  481MET     CE 7304   8.189   9.407   5.332
  481MET    HE1 7305   8.259   9.346   5.296
  481MET    HE2 7306   8.101   9.388   5.287
  481MET    HE3 7307   8.215   9.502   5.314
  481MET      C 7308   7.920   9.737   5.712
  481MET      O 7309   7.828   9.657   5.730
  482ILE      N 7310   7.963   9.819   5.809
  482ILE      H 7311   8.048   9.870   5.796
  482ILE     CA 7312   7.888   9.836   5.933
  482ILE     HA 7313   7.880   9.745   5.972
  482ILE     CB 7314   7.964   9.929   6.029
  482ILE     HB 7315   7.998  10.006   5.975
  482ILE    CG2 7316   7.874   9.987   6.138
  482ILE   HG21 7317   7.927  10.047   6.197
  482ILE   HG22 7318   7.800  10.040   6.096
  482ILE   HG23 7319   7.834   9.913   6.192
  482ILE    CG1 7320   8.084   9.860   6.089
  482ILE   HG11 7321   8.138   9.819   6.016
  482ILE   HG12 7322   8.053   9.789   6.152
  482ILE     CD 7323   8.170   9.952   6.163
  482ILE    HD1 7324   8.247   9.902   6.201
  482ILE    HD2 7325   8.203  10.024   6.101
  482ILE    HD3 7326   8.117   9.994   6.237
  482ILE      C 7327   7.748   9.890   5.905
  482ILE      O 7328   7.649   9.838   5.957
  483GLN      N 7329   7.739   9.992   5.820
  483GLN      H 7330   7.821  10.024   5.772
  483GLN     CA 7331   7.611  10.058   5.795
  483GLN     HA 7332   7.572  10.076   5.885
  483GLN     CB 7333   7.634  10.188   5.719
  483GLN    HB1 7334   7.673  10.166   5.630
  483GLN    HB2 7335   7.698  10.244   5.771
  483GLN     CG 7336   7.509  10.270   5.696
  483GLN    HG1 7337   7.466  10.290   5.784
  483GLN    HG2 7338   7.445  10.217   5.640
  483GLN     CD 7339   7.536  10.400   5.626
  483GLN    OE1 7340   7.650  10.431   5.592
  483GLN    NE2 7341   7.431  10.477   5.602
  483GLN   HE21 7342   7.339  10.448   5.630
  483GLN   HE22 7343   7.442  10.565   5.555
  483GLN      C 7344   7.515   9.969   5.717
  483GLN      O 7345   7.394   9.973   5.739
  484LYS      N 7346   7.569   9.887   5.627
  484LYS      H 7347   7.667   9.888   5.611
  484LYS     CA 7348   7.484   9.796   5.551
  484LYS     HA 7349   7.410   9.853   5.514
  484LYS     CB 7350   7.562   9.732   5.437
  484LYS    HB1 7351   7.535   9.636   5.429
  484LYS    HB2 7352   7.659   9.738   5.458
  484LYS     CG 7353   7.540   9.796   5.304
  484LYS    HG1 7354   7.442   9.792   5.282
  484LYS    HG2 7355   7.591   9.745   5.235
  484LYS     CD 7356   7.584   9.941   5.301
  484LYS    HD1 7357   7.683   9.947   5.312
  484LYS    HD2 7358   7.539   9.992   5.374
  484LYS     CE 7359   7.546  10.001   5.170
  484LYS    HE1 7360   7.580  10.095   5.164
  484LYS    HE2 7361   7.446  10.002   5.161
  484LYS     NZ 7362   7.606   9.918   5.062
  484LYS    HZ1 7363   7.581   9.957   4.973
  484LYS    HZ2 7364   7.705   9.918   5.072
  484LYS    HZ3 7365   7.571   9.825   5.068
  484LYS      C 7366   7.426   9.688   5.641
  484LYS      O 7367   7.314   9.641   5.619
  485MET      N 7368   7.501   9.647   5.743
  485MET      H 7369   7.585   9.696   5.766
  485MET     CA 7370   7.459   9.532   5.820
  485MET     HA 7371   7.401   9.479   5.758
  485MET     CB 7372   7.579   9.448   5.860
  485MET    HB1 7373   7.548   9.374   5.919
  485MET    HB2 7374   7.644   9.506   5.909
  485MET     CG 7375   7.645   9.391   5.735
  485MET    HG1 7376   7.683   9.472   5.690
  485MET    HG2 7377   7.567   9.357   5.681
  485MET     SD 7378   7.770   9.264   5.759
  485MET     CE 7379   7.890   9.358   5.850
  485MET    HE1 7380   7.968   9.300   5.872
  485MET    HE2 7381   7.920   9.436   5.795
  485MET    HE3 7382   7.848   9.392   5.935
  485MET      C 7383   7.375   9.574   5.941
  485MET      O 7384   7.288   9.498   5.984
  486ILE      N 7385   7.396   9.695   5.994
  486ILE      H 7386   7.473   9.753   5.965
  486ILE     CA 7387   7.301   9.740   6.096
  486ILE     HA 7388   7.289   9.661   6.155
  486ILE     CB 7389   7.355   9.855   6.184
  486ILE     HB 7390   7.439   9.824   6.227
  486ILE    CG2 7391   7.396   9.979   6.107
  486ILE   HG21 7392   7.429  10.049   6.171
  486ILE   HG22 7393   7.468   9.956   6.042
  486ILE   HG23 7394   7.317  10.015   6.057
  486ILE    CG1 7395   7.247   9.891   6.287
  486ILE   HG11 7396   7.210   9.807   6.326
  486ILE   HG12 7397   7.173   9.942   6.241
  486ILE     CD 7398   7.289   9.973   6.399
  486ILE    HD1 7399   7.210   9.990   6.459
  486ILE    HD2 7400   7.360   9.926   6.450
  486ILE    HD3 7401   7.324  10.061   6.365
  486ILE      C 7402   7.167   9.775   6.032
  486ILE      O 7403   7.062   9.735   6.082
  487PHE      N 7404   7.168   9.843   5.918
  487PHE      H 7405   7.254   9.870   5.876
  487PHE     CA 7406   7.042   9.879   5.855
  487PHE     HA 7407   6.982   9.909   5.929
  487PHE     CB 7408   7.062   9.994   5.757
  487PHE    HB1 7409   6.977  10.007   5.705
  487PHE    HB2 7410   7.136   9.971   5.695
  487PHE     CG 7411   7.096  10.126   5.823
  487PHE    CD1 7412   7.072  10.148   5.958
  487PHE    HD1 7413   7.031  10.076   6.013
  487PHE    CE1 7414   7.103  10.268   6.017
  487PHE    HE1 7415   7.085  10.282   6.114
  487PHE     CZ 7416   7.158  10.370   5.942
  487PHE     HZ 7417   7.180  10.458   5.985
  487PHE    CE2 7418   7.182  10.351   5.808
  487PHE    HE2 7419   7.222  10.425   5.753
  487PHE    CD2 7420   7.151  10.230   5.748
  487PHE    HD2 7421   7.168  10.218   5.650
  487PHE      C 7422   6.979   9.759   5.787
  487PHE      O 7423   6.859   9.756   5.762
  488GLY      N 7424   7.061   9.657   5.758
  488GLY      H 7425   7.158   9.667   5.776
  488GLY     CA 7426   7.013   9.534   5.701
  488GLY    HA1 7427   7.073   9.511   5.625
  488GLY    HA2 7428   6.921   9.552   5.666
  488GLY      C 7429   7.009   9.420   5.800
  488GLY      O 7430   6.925   9.421   5.890
  489ASP      N 7431   7.105   9.328   5.789
  489ASP      H 7432   7.190   9.353   5.743
  489ASP     CA 7433   7.090   9.192   5.841
  489ASP     HA 7434   7.002   9.161   5.803
  489ASP     CB 7435   7.205   9.104   5.794
  489ASP    HB1 7436   7.207   9.022   5.850
  489ASP    HB2 7437   7.290   9.155   5.805
  489ASP     CG 7438   7.191   9.063   5.649
  489ASP    OD1 7439   7.076   9.053   5.601
  489ASP    OD2 7440   7.295   9.042   5.584
  489ASP      C 7441   7.081   9.187   5.993
  489ASP      O 7442   7.022   9.094   6.049
  490LEU      N 7443   7.139   9.285   6.063
  490LEU      H 7444   7.186   9.360   6.016
  490LEU     CA 7445   7.131   9.281   6.208
  490LEU     HA 7446   7.147   9.186   6.233
  490LEU     CB 7447   7.240   9.366   6.271
  490LEU    HB1 7448   7.217   9.462   6.252
  490LEU    HB2 7449   7.325   9.343   6.226
  490LEU     CG 7450   7.262   9.353   6.422
  490LEU     HG 7451   7.178   9.377   6.472
  490LEU    CD1 7452   7.301   9.211   6.454
  490LEU   HD11 7453   7.315   9.202   6.552
  490LEU   HD12 7454   7.228   9.150   6.425
  490LEU   HD13 7455   7.385   9.188   6.405
  490LEU    CD2 7456   7.368   9.447   6.467
  490LEU   HD21 7457   7.381   9.438   6.566
  490LEU   HD22 7458   7.453   9.426   6.419
  490LEU   HD23 7459   7.340   9.541   6.446
  490LEU      C 7460   6.992   9.323   6.255
  490LEU      O 7461   6.948   9.280   6.362
  491MET      N 7462   6.919   9.401   6.175
  491MET      H 7463   6.959   9.441   6.092
  491MET     CA 7464   6.779   9.428   6.209
  491MET     HA 7465   6.780   9.449   6.307
  491MET     CB 7466   6.725   9.547   6.130
  491MET    HB1 7467   6.625   9.544   6.131
  491MET    HB2 7468   6.757   9.540   6.035
  491MET     CG 7469   6.767   9.681   6.183
  491MET    HG1 7470   6.724   9.747   6.120
  491MET    HG2 7471   6.866   9.683   6.171
  491MET     SD 7472   6.720   9.711   6.353
  491MET     CE 7473   6.807   9.865   6.381
  491MET    HE1 7474   6.790   9.897   6.474
  491MET    HE2 7475   6.905   9.851   6.367
  491MET    HE3 7476   6.774   9.935   6.316
  491MET      C 7477   6.691   9.307   6.184
  491MET      O 7478   6.596   9.283   6.260
  492ARG      N 7479   6.717   9.230   6.078
  492ARG      H 7480   6.791   9.255   6.016
  492ARG     CA 7481   6.638   9.109   6.052
  492ARG     HA 7482   6.543   9.141   6.048
  492ARG     CB 7483   6.676   9.043   5.919
  492ARG    HB1 7484   6.637   8.951   5.919
  492ARG    HB2 7485   6.775   9.038   5.916
  492ARG     CG 7486   6.631   9.110   5.789
  492ARG    HG1 7487   6.544   9.158   5.803
  492ARG    HG2 7488   6.620   9.042   5.717
  492ARG     CD 7489   6.735   9.209   5.748
  492ARG    HD1 7490   6.822   9.161   5.741
  492ARG    HD2 7491   6.741   9.279   5.819
  492ARG     NE 7492   6.715   9.279   5.622
  492ARG     HE 7493   6.662   9.364   5.624
  492ARG     CZ 7494   6.762   9.238   5.505
  492ARG    NH1 7495   6.740   9.310   5.397
  492ARG   HH11 7496   6.688   9.396   5.403
  492ARG   HH12 7497   6.775   9.280   5.308
  492ARG    NH2 7498   6.832   9.126   5.498
  492ARG   HH21 7499   6.849   9.073   5.581
  492ARG   HH22 7500   6.867   9.095   5.410
  492ARG      C 7501   6.658   9.008   6.164
  492ARG      O 7502   6.566   8.935   6.201
  493PHE      N 7503   6.778   9.005   6.220
  493PHE      H 7504   6.849   9.068   6.187
  493PHE     CA 7505   6.808   8.913   6.328
  493PHE     HA 7506   6.770   8.824   6.302
  493PHE     CB 7507   6.959   8.906   6.344
  493PHE    HB1 7508   6.993   8.997   6.370
  493PHE    HB2 7509   6.999   8.880   6.256
  493PHE     CG 7510   7.004   8.809   6.446
  493PHE    CD1 7511   6.993   8.674   6.423
  493PHE    HD1 7512   6.952   8.642   6.338
  493PHE    CE1 7513   7.037   8.585   6.516
  493PHE    HE1 7514   7.026   8.487   6.500
  493PHE     CZ 7515   7.096   8.629   6.632
  493PHE     HZ 7516   7.129   8.564   6.699
  493PHE    CE2 7517   7.109   8.763   6.655
  493PHE    HE2 7518   7.152   8.796   6.739
  493PHE    CD2 7519   7.063   8.853   6.563
  493PHE    HD2 7520   7.072   8.952   6.580
  493PHE      C 7521   6.741   8.956   6.457
  493PHE      O 7522   6.691   8.873   6.531
  494CYS      N 7523   6.735   9.087   6.482
  494CYS      H 7524   6.759   9.153   6.410
  494CYS     CA 7525   6.693   9.136   6.613
  494CYS     HA 7526   6.734   9.072   6.678
  494CYS     CB 7527   6.746   9.277   6.638
  494CYS    HB1 7528   6.688   9.313   6.712
  494CYS    HB2 7529   6.725   9.327   6.553
  494CYS     SG 7530   6.921   9.285   6.680
  494CYS     HG 7531   6.947   9.381   6.695
  494CYS      C 7532   6.541   9.133   6.629
  494CYS      O 7533   6.492   9.128   6.742
  495TRP      N 7534   6.465   9.136   6.520
  495TRP      H 7535   6.505   9.154   6.430
  495TRP     CA 7536   6.322   9.114   6.533
  495TRP     HA 7537   6.294   9.175   6.608
  495TRP     CB 7538   6.247   9.153   6.406
  495TRP    HB1 7539   6.153   9.118   6.411
  495TRP    HB2 7540   6.293   9.114   6.327
  495TRP     CG 7541   6.238   9.299   6.384
  495TRP    CD1 7542   6.307   9.372   6.294
  495TRP    HD1 7543   6.373   9.335   6.229
  495TRP    NE1 7544   6.274   9.504   6.303
  495TRP    HE1 7545   6.310   9.578   6.246
  495TRP    CE2 7546   6.182   9.519   6.403
  495TRP    CZ2 7547   6.118   9.633   6.450
  495TRP    HZ2 7548   6.136   9.723   6.410
  495TRP    CH2 7549   6.029   9.618   6.553
  495TRP    HH2 7550   5.982   9.699   6.590
  495TRP    CZ3 7551   6.002   9.492   6.608
  495TRP    HZ3 7552   5.935   9.484   6.682
  495TRP    CE3 7553   6.065   9.379   6.561
  495TRP    HE3 7554   6.045   9.290   6.600
  495TRP    CD2 7555   6.157   9.392   6.457
  495TRP      C 7556   6.292   8.969   6.569
  495TRP      O 7557   6.204   8.941   6.650
  496LEU      N 7558   6.365   8.877   6.509
  496LEU      H 7559   6.434   8.905   6.442
  496LEU     CA 7560   6.346   8.736   6.538
  496LEU     HA 7561   6.247   8.726   6.551
  496LEU     CB 7562   6.395   8.651   6.421
  496LEU    HB1 7563   6.424   8.564   6.458
  496LEU    HB2 7564   6.473   8.699   6.380
  496LEU     CG 7565   6.295   8.622   6.309
  496LEU     HG 7566   6.208   8.591   6.349
  496LEU    CD1 7567   6.258   8.742   6.226
  496LEU   HD11 7568   6.192   8.715   6.155
  496LEU   HD12 7569   6.216   8.812   6.285
  496LEU   HD13 7570   6.340   8.780   6.183
  496LEU    CD2 7571   6.356   8.518   6.222
  496LEU   HD21 7572   6.293   8.497   6.147
  496LEU   HD22 7573   6.442   8.553   6.184
  496LEU   HD23 7574   6.373   8.436   6.276
  496LEU      C 7575   6.416   8.694   6.666
  496LEU      O 7576   6.379   8.593   6.725
  497MET      N 7577   6.516   8.770   6.709
  497MET      H 7578   6.549   8.845   6.651
  497MET     CA 7579   6.577   8.747   6.839
  497MET     HA 7580   6.595   8.649   6.844
  497MET     CB 7581   6.707   8.826   6.850
  497MET    HB1 7582   6.685   8.923   6.838
  497MET    HB2 7583   6.767   8.796   6.777
  497MET     CG 7584   6.782   8.812   6.980
  497MET    HG1 7585   6.795   8.714   6.991
  497MET    HG2 7586   6.718   8.845   7.049
  497MET     SD 7587   6.937   8.901   6.984
  497MET     CE 7588   6.878   9.069   6.989
  497MET    HE1 7589   6.955   9.132   6.991
  497MET    HE2 7590   6.823   9.088   6.907
  497MET    HE3 7591   6.821   9.083   7.071
  497MET      C 7592   6.481   8.785   6.951
  497MET      O 7593   6.468   8.711   7.049
  498ALA      N 7594   6.411   8.898   6.937
  498ALA      H 7595   6.416   8.949   6.851
  498ALA     CA 7596   6.327   8.948   7.045
  498ALA     HA 7597   6.382   8.941   7.128
  498ALA     CB 7598   6.288   9.093   7.016
  498ALA    HB1 7599   6.230   9.128   7.090
  498ALA    HB2 7600   6.370   9.149   7.009
  498ALA    HB3 7601   6.237   9.098   6.930
  498ALA      C 7602   6.203   8.863   7.063
  498ALA      O 7603   6.145   8.858   7.171
  499VAL      N 7604   6.162   8.794   6.957
  499VAL      H 7605   6.208   8.807   6.869
  499VAL     CA 7606   6.051   8.701   6.965
  499VAL     HA 7607   5.978   8.745   7.017
  499VAL     CB 7608   6.003   8.671   6.822
  499VAL     HB 7609   6.082   8.664   6.762
  499VAL    CG1 7610   5.934   8.543   6.813
  499VAL   HG11 7611   5.904   8.528   6.719
  499VAL   HG12 7612   5.996   8.470   6.841
  499VAL   HG13 7613   5.854   8.544   6.873
  499VAL    CG2 7614   5.907   8.780   6.776
  499VAL   HG21 7615   5.876   8.761   6.683
  499VAL   HG22 7616   5.828   8.784   6.837
  499VAL   HG23 7617   5.953   8.869   6.777
  499VAL      C 7618   6.091   8.576   7.042
  499VAL      O 7619   6.016   8.527   7.127
  500VAL      N 7620   6.212   8.525   7.015
  500VAL      H 7621   6.269   8.570   6.946
  500VAL     CA 7622   6.262   8.406   7.084
  500VAL     HA 7623   6.188   8.338   7.082
  500VAL     CB 7624   6.384   8.350   7.010
  500VAL     HB 7625   6.450   8.425   6.999
  500VAL    CG1 7626   6.452   8.238   7.086
  500VAL   HG11 7627   6.530   8.206   7.034
  500VAL   HG12 7628   6.482   8.272   7.175
  500VAL   HG13 7629   6.387   8.163   7.100
  500VAL    CG2 7630   6.343   8.299   6.875
  500VAL   HG21 7631   6.423   8.263   6.827
  500VAL   HG22 7632   6.275   8.227   6.886
  500VAL   HG23 7633   6.303   8.374   6.821
  500VAL      C 7634   6.292   8.438   7.230
  500VAL      O 7635   6.267   8.357   7.320
  501ILE      N 7636   6.342   8.559   7.257
  501ILE      H 7637   6.360   8.623   7.182
  501ILE     CA 7638   6.370   8.601   7.394
  501ILE     HA 7639   6.424   8.529   7.435
  501ILE     CB 7640   6.451   8.732   7.394
  501ILE     HB 7641   6.407   8.796   7.330
  501ILE    CG2 7642   6.452   8.799   7.530
  501ILE   HG21 7643   6.505   8.884   7.525
  501ILE   HG22 7644   6.358   8.821   7.557
  501ILE   HG23 7645   6.492   8.738   7.597
  501ILE    CG1 7646   6.594   8.705   7.350
  501ILE   HG11 7647   6.593   8.653   7.264
  501ILE   HG12 7648   6.640   8.653   7.421
  501ILE     CD 7649   6.671   8.829   7.327
  501ILE    HD1 7650   6.763   8.806   7.298
  501ILE    HD2 7651   6.626   8.883   7.255
  501ILE    HD3 7652   6.674   8.883   7.411
  501ILE      C 7653   6.241   8.613   7.474
  501ILE      O 7654   6.234   8.567   7.588
  502LEU      N 7655   6.136   8.670   7.415
  502LEU      H 7656   6.143   8.701   7.320
  502LEU     CA 7657   6.011   8.688   7.487
  502LEU     HA 7658   6.037   8.732   7.573
  502LEU     CB 7659   5.917   8.778   7.408
  502LEU    HB1 7660   5.823   8.760   7.436
  502LEU    HB2 7661   5.927   8.758   7.310
  502LEU     CG 7662   5.945   8.925   7.429
  502LEU     HG 7663   6.042   8.945   7.422
  502LEU    CD1 7664   5.873   9.005   7.324
  502LEU   HD11 7665   5.891   9.103   7.338
  502LEU   HD12 7666   5.905   8.978   7.233
  502LEU   HD13 7667   5.774   8.989   7.331
  502LEU    CD2 7668   5.894   8.962   7.566
  502LEU   HD21 7669   5.911   9.060   7.583
  502LEU   HD22 7670   5.795   8.945   7.571
  502LEU   HD23 7671   5.941   8.908   7.635
  502LEU      C 7672   5.943   8.556   7.519
  502LEU      O 7673   5.869   8.545   7.617
  503GLY      N 7674   5.968   8.453   7.439
  503GLY      H 7675   6.025   8.466   7.358
  503GLY     CA 7676   5.912   8.323   7.470
  503GLY    HA1 7677   5.911   8.269   7.386
  503GLY    HA2 7678   5.817   8.337   7.501
  503GLY      C 7679   5.990   8.250   7.577
  503GLY      O 7680   5.933   8.186   7.665
  504PHE      N 7681   6.123   8.259   7.570
  504PHE      H 7682   6.166   8.318   7.502
  504PHE     CA 7683   6.204   8.182   7.663
  504PHE     HA 7684   6.151   8.100   7.682
  504PHE     CB 7685   6.336   8.145   7.598
  504PHE    HB1 7686   6.402   8.124   7.669
  504PHE    HB2 7687   6.368   8.223   7.544
  504PHE     CG 7688   6.326   8.027   7.507
  504PHE    CD1 7689   6.328   7.900   7.559
  504PHE    HD1 7690   6.336   7.888   7.658
  504PHE    CE1 7691   6.319   7.791   7.477
  504PHE    HE1 7692   6.319   7.699   7.516
  504PHE     CZ 7693   6.309   7.808   7.341
  504PHE     HZ 7694   6.303   7.729   7.281
  504PHE    CE2 7695   6.307   7.934   7.288
  504PHE    HE2 7696   6.298   7.947   7.189
  504PHE    CD2 7697   6.316   8.043   7.370
  504PHE    HD2 7698   6.315   8.135   7.331
  504PHE      C 7699   6.225   8.255   7.795
  504PHE      O 7700   6.240   8.190   7.898
  505ALA      N 7701   6.224   8.388   7.795
  505ALA      H 7702   6.218   8.439   7.709
  505ALA     CA 7703   6.231   8.459   7.922
  505ALA     HA 7704   6.308   8.417   7.970
  505ALA     CB 7705   6.257   8.607   7.902
  505ALA    HB1 7706   6.261   8.653   7.991
  505ALA    HB2 7707   6.343   8.620   7.854
  505ALA    HB3 7708   6.183   8.647   7.848
  505ALA      C 7709   6.104   8.441   8.002
  505ALA      O 7710   6.107   8.441   8.125
  506SER      N 7711   5.991   8.425   7.934
  506SER      H 7712   5.992   8.432   7.834
  506SER     CA 7713   5.866   8.398   8.003
  506SER     HA 7714   5.862   8.461   8.081
  506SER     CB 7715   5.750   8.425   7.909
  506SER    HB1 7716   5.662   8.409   7.955
  506SER    HB2 7717   5.756   8.368   7.827
  506SER     OG 7718   5.752   8.560   7.867
  506SER     HG 7719   5.675   8.577   7.805
  506SER      C 7720   5.862   8.256   8.055
  506SER      O 7721   5.808   8.231   8.163
  507ALA      N 7722   5.917   8.161   7.979
  507ALA      H 7723   5.952   8.185   7.888
  507ALA     CA 7724   5.926   8.024   8.027
  507ALA     HA 7725   5.834   8.002   8.060
  507ALA     CB 7726   5.964   7.931   7.913
  507ALA    HB1 7727   5.969   7.838   7.947
  507ALA    HB2 7728   5.894   7.937   7.841
  507ALA    HB3 7729   6.052   7.959   7.875
  507ALA      C 7730   6.025   8.012   8.142
  507ALA      O 7731   5.996   7.947   8.241
  508PHE      N 7732   6.140   8.077   8.131
  508PHE      H 7733   6.158   8.131   8.048
  508PHE     CA 7734   6.240   8.072   8.237
  508PHE     HA 7735   6.251   7.975   8.257
  508PHE     CB 7736   6.371   8.133   8.189
  508PHE    HB1 7737   6.428   8.152   8.268
  508PHE    HB2 7738   6.351   8.219   8.141
  508PHE     CG 7739   6.448   8.046   8.096
  508PHE    CD1 7740   6.439   7.909   8.103
  508PHE    HD1 7741   6.380   7.867   8.172
  508PHE    CE1 7742   6.510   7.830   8.015
  508PHE    HE1 7743   6.505   7.731   8.022
  508PHE     CZ 7744   6.587   7.888   7.917
  508PHE     HZ 7745   6.637   7.831   7.852
  508PHE    CE2 7746   6.595   8.024   7.908
  508PHE    HE2 7747   6.651   8.067   7.837
  508PHE    CD2 7748   6.525   8.103   7.996
  508PHE    HD2 7749   6.529   8.203   7.988
  508PHE      C 7750   6.193   8.145   8.362
  508PHE      O 7751   6.235   8.111   8.473
  509TYR      N 7752   6.107   8.246   8.346
  509TYR      H 7753   6.079   8.274   8.254
  509TYR     CA 7754   6.053   8.316   8.461
  509TYR     HA 7755   6.133   8.342   8.515
  509TYR     CB 7756   5.978   8.441   8.419
  509TYR    HB1 7757   5.903   8.415   8.357
  509TYR    HB2 7758   6.041   8.502   8.370
  509TYR     CG 7759   5.919   8.517   8.535
  509TYR    CD1 7760   6.000   8.591   8.618
  509TYR    HD1 7761   6.098   8.596   8.600
  509TYR    CE1 7762   5.947   8.658   8.724
  509TYR    HE1 7763   6.006   8.712   8.784
  509TYR     CZ 7764   5.813   8.652   8.748
  509TYR     OH 7765   5.761   8.719   8.854
  509TYR     HH 7766   5.662   8.705   8.857
  509TYR    CE2 7767   5.731   8.579   8.667
  509TYR    HE2 7768   5.632   8.575   8.685
  509TYR    CD2 7769   5.784   8.512   8.561
  509TYR    HD2 7770   5.724   8.459   8.501
  509TYR      C 7771   5.962   8.225   8.542
  509TYR      O 7772   5.972   8.219   8.664
  510ILE      N 7773   5.873   8.152   8.475
  510ILE      H 7774   5.874   8.150   8.375
  510ILE     CA 7775   5.773   8.075   8.548
  510ILE     HA 7776   5.749   8.132   8.627
  510ILE     CB 7777   5.647   8.052   8.462
  510ILE     HB 7778   5.578   8.005   8.517
  510ILE    CG2 7779   5.588   8.183   8.417
  510ILE   HG21 7780   5.506   8.166   8.361
  510ILE   HG22 7781   5.562   8.238   8.497
  510ILE   HG23 7782   5.655   8.233   8.362
  510ILE    CG1 7783   5.679   7.966   8.341
  510ILE   HG11 7784   5.736   7.890   8.370
  510ILE   HG12 7785   5.728   8.022   8.274
  510ILE     CD 7786   5.559   7.910   8.275
  510ILE    HD1 7787   5.586   7.855   8.196
  510ILE    HD2 7788   5.508   7.853   8.340
  510ILE    HD3 7789   5.500   7.985   8.244
  510ILE      C 7790   5.831   7.944   8.598
  510ILE      O 7791   5.780   7.886   8.694
  511ILE      N 7792   5.938   7.895   8.536
  511ILE      H 7793   5.973   7.942   8.454
  511ILE     CA 7794   6.005   7.775   8.585
  511ILE     HA 7795   5.933   7.708   8.603
  511ILE     CB 7796   6.101   7.720   8.477
  511ILE     HB 7797   6.155   7.797   8.444
  511ILE    CG2 7798   6.195   7.616   8.531
  511ILE   HG21 7799   6.254   7.584   8.457
  511ILE   HG22 7800   6.250   7.656   8.604
  511ILE   HG23 7801   6.142   7.540   8.567
  511ILE    CG1 7802   6.022   7.656   8.364
  511ILE   HG11 7803   5.946   7.717   8.339
  511ILE   HG12 7804   5.985   7.569   8.395
  511ILE     CD 7805   6.104   7.631   8.242
  511ILE    HD1 7806   6.046   7.589   8.171
  511ILE    HD2 7807   6.140   7.718   8.208
  511ILE    HD3 7808   6.179   7.570   8.264
  511ILE      C 7809   6.075   7.804   8.717
  511ILE      O 7810   6.072   7.724   8.810
  512PHE      N 7811   6.134   7.922   8.730
  512PHE      H 7812   6.135   7.985   8.652
  512PHE     CA 7813   6.197   7.962   8.854
  512PHE     HA 7814   6.210   7.877   8.903
  512PHE     CB 7815   6.330   8.029   8.826
  512PHE    HB1 7816   6.364   8.070   8.910
  512PHE    HB2 7817   6.316   8.101   8.757
  512PHE     CG 7818   6.432   7.935   8.775
  512PHE    CD1 7819   6.503   7.855   8.862
  512PHE    HD1 7820   6.486   7.862   8.960
  512PHE    CE1 7821   6.596   7.766   8.814
  512PHE    HE1 7822   6.648   7.709   8.877
  512PHE     CZ 7823   6.617   7.756   8.679
  512PHE     HZ 7824   6.685   7.693   8.643
  512PHE    CE2 7825   6.544   7.834   8.592
  512PHE    HE2 7826   6.558   7.826   8.493
  512PHE    CD2 7827   6.453   7.922   8.640
  512PHE    HD2 7828   6.400   7.979   8.576
  512PHE      C 7829   6.109   8.053   8.938
  512PHE      O 7830   6.159   8.121   9.027
  513GLN      N 7831   5.979   8.054   8.913
  513GLN      H 7832   5.941   7.993   8.843
  513GLN     CA 7833   5.891   8.143   8.986
  513GLN     HA 7834   5.939   8.230   8.996
  513GLN     CB 7835   5.763   8.164   8.906
  513GLN    HB1 7836   5.701   8.087   8.923
  513GLN    HB2 7837   5.786   8.168   8.809
  513GLN     CG 7838   5.687   8.287   8.937
  513GLN    HG1 7839   5.748   8.366   8.929
  513GLN    HG2 7840   5.652   8.281   9.030
  513GLN     CD 7841   5.572   8.305   8.843
  513GLN    OE1 7842   5.501   8.404   8.850
  513GLN    NE2 7843   5.553   8.209   8.755
  513GLN   HE21 7844   5.613   8.130   8.753
  513GLN   HE22 7845   5.477   8.216   8.689
  513GLN      C 7846   5.861   8.086   9.124
  513GLN      O 7847   5.835   8.160   9.219
  514THR      N 7848   5.868   7.954   9.136
  514THR      H 7849   5.889   7.899   9.055
  514THR     CA 7850   5.846   7.887   9.263
  514THR     HA 7851   5.787   7.949   9.316
  514THR     CB 7852   5.779   7.752   9.238
  514THR     HB 7853   5.762   7.704   9.324
  514THR    CG2 7854   5.650   7.770   9.162
  514THR   HG21 7855   5.607   7.681   9.146
  514THR   HG22 7856   5.587   7.828   9.215
  514THR   HG23 7857   5.669   7.814   9.074
  514THR    OG1 7858   5.866   7.671   9.160
  514THR    HG1 7859   5.822   7.583   9.143
  514THR      C 7860   5.976   7.867   9.339
  514THR      O 7861   5.974   7.830   9.457
  515GLU      N 7862   6.089   7.889   9.274
  515GLU      H 7863   6.088   7.935   9.185
  515GLU     CA 7864   6.215   7.846   9.334
  515GLU     HA 7865   6.194   7.768   9.392
  515GLU     CB 7866   6.313   7.806   9.225
  515GLU    HB1 7867   6.394   7.767   9.267
  515GLU    HB2 7868   6.338   7.888   9.172
  515GLU     CG 7869   6.255   7.705   9.131
  515GLU    HG1 7870   6.321   7.687   9.059
  515GLU    HG2 7871   6.172   7.744   9.090
  515GLU     CD 7872   6.220   7.575   9.199
  515GLU    OE1 7873   6.296   7.529   9.286
  515GLU    OE2 7874   6.114   7.518   9.166
  515GLU      C 7875   6.273   7.957   9.419
  515GLU      O 7876   6.227   8.072   9.418
  516ASP      N 7877   6.375   7.923   9.495
  516ASP      H 7878   6.407   7.829   9.495
  516ASP     CA 7879   6.441   8.021   9.579
  516ASP     HA 7880   6.369   8.082   9.615
  516ASP     CB 7881   6.511   7.952   9.695
  516ASP    HB1 7882   6.583   7.894   9.659
  516ASP    HB2 7883   6.444   7.896   9.744
  516ASP     CG 7884   6.572   8.049   9.793
  516ASP    OD1 7885   6.500   8.103   9.879
  516ASP    OD2 7886   6.693   8.072   9.784
  516ASP      C 7887   6.540   8.101   9.495
  516ASP      O 7888   6.622   8.043   9.424
  517PRO      N 7889   6.535   8.234   9.500
  517PRO     CD 7890   6.432   8.319   9.562
  517PRO    HD1 7891   6.432   8.309   9.661
  517PRO    HD2 7892   6.341   8.297   9.526
  517PRO     CG 7893   6.473   8.456   9.522
  517PRO    HG1 7894   6.529   8.498   9.593
  517PRO    HG2 7895   6.392   8.513   9.506
  517PRO     CB 7896   6.550   8.445   9.398
  517PRO    HB1 7897   6.613   8.522   9.390
  517PRO    HB2 7898   6.488   8.445   9.319
  517PRO     CA 7899   6.624   8.312   9.413
  517PRO     HA 7900   6.639   8.262   9.328
  517PRO      C 7901   6.764   8.333   9.470
  517PRO      O 7902   6.850   8.386   9.400
  518GLU      N 7903   6.790   8.292   9.594
  518GLU      H 7904   6.719   8.247   9.648
  518GLU     CA 7905   6.923   8.314   9.650
  518GLU     HA 7906   6.949   8.406   9.620
  518GLU     CB 7907   6.919   8.309   9.803
  518GLU    HB1 7908   7.011   8.292   9.836
  518GLU    HB2 7909   6.859   8.234   9.830
  518GLU     CG 7910   6.868   8.437   9.869
  518GLU    HG1 7911   6.899   8.516   9.815
  518GLU    HG2 7912   6.906   8.443   9.961
  518GLU     CD 7913   6.717   8.446   9.880
  518GLU    OE1 7914   6.647   8.349   9.845
  518GLU    OE2 7915   6.667   8.552   9.924
  518GLU      C 7916   7.023   8.214   9.595
  518GLU      O 7917   7.144   8.235   9.607
  519GLU      N 7918   6.976   8.106   9.533
  519GLU      H 7919   6.877   8.087   9.532
  519GLU     CA 7920   7.070   8.016   9.467
  519GLU     HA 7921   7.156   8.029   9.516
  519GLU     CB 7922   7.024   7.871   9.479
  519GLU    HB1 7923   7.075   7.816   9.414
  519GLU    HB2 7924   6.926   7.867   9.457
  519GLU     CG 7925   7.044   7.813   9.617
  519GLU    HG1 7926   7.117   7.863   9.663
  519GLU    HG2 7927   7.068   7.717   9.608
  519GLU     CD 7928   6.921   7.823   9.701
  519GLU    OE1 7929   6.815   7.851   9.643
  519GLU    OE2 7930   6.929   7.807   9.824
  519GLU      C 7931   7.089   8.053   9.320
  519GLU      O 7932   7.202   8.056   9.271
  520LEU      N 7933   6.980   8.082   9.250
  520LEU      H 7934   6.891   8.087   9.297
  520LEU     CA 7935   6.985   8.107   9.106
  520LEU     HA 7936   7.079   8.129   9.081
  520LEU     CB 7937   6.942   7.982   9.029
  520LEU    HB1 7938   6.842   7.975   9.038
  520LEU    HB2 7939   6.985   7.904   9.074
  520LEU     CG 7940   6.973   7.969   8.881
  520LEU     HG 7941   7.053   8.025   8.860
  520LEU    CD1 7942   6.999   7.823   8.850
  520LEU   HD11 7943   7.019   7.813   8.753
  520LEU   HD12 7944   7.076   7.791   8.904
  520LEU   HD13 7945   6.917   7.770   8.873
  520LEU    CD2 7946   6.860   8.021   8.794
  520LEU   HD21 7947   6.884   8.011   8.697
  520LEU   HD22 7948   6.776   7.969   8.813
  520LEU   HD23 7949   6.844   8.118   8.814
  520LEU      C 7950   6.895   8.225   9.076
  520LEU      O 7951   6.776   8.208   9.053
  521GLY      N 7952   6.952   8.345   9.077
  521GLY      H 7953   7.051   8.352   9.086
  521GLY     CA 7954   6.874   8.466   9.065
  521GLY    HA1 7955   6.915   8.534   9.126
  521GLY    HA2 7956   6.781   8.445   9.097
  521GLY      C 7957   6.865   8.525   8.927
  521GLY      O 7958   6.830   8.643   8.916
  522HID      N 7959   6.894   8.448   8.823
  522HID      H 7960   6.915   8.352   8.839
  522HID     CA 7961   6.895   8.499   8.686
  522HID     HA 7962   6.958   8.577   8.686
  522HID     CB 7963   6.942   8.389   8.592
  522HID    HB1 7964   6.935   8.423   8.498
  522HID    HB2 7965   6.882   8.310   8.603
  522HID     CG 7966   7.082   8.344   8.615
  522HID    ND1 7967   7.189   8.395   8.545
  522HID    HD1 7968   7.183   8.466   8.474
  522HID    CE1 7969   7.300   8.337   8.585
  522HID    HE1 7970   7.391   8.355   8.549
  522HID    NE2 7971   7.269   8.251   8.681
  522HID    CD2 7972   7.133   8.255   8.702
  522HID    HD2 7973   7.081   8.202   8.769
  522HID      C 7974   6.758   8.548   8.643
  522HID      O 7975   6.746   8.643   8.565
  523PHE      N 7976   6.653   8.486   8.694
  523PHE      H 7977   6.667   8.419   8.766
  523PHE     CA 7978   6.517   8.512   8.649
  523PHE     HA 7979   6.524   8.589   8.584
  523PHE     CB 7980   6.458   8.389   8.580
  523PHE    HB1 7981   6.375   8.416   8.530
  523PHE    HB2 7982   6.434   8.321   8.649
  523PHE     CG 7983   6.551   8.325   8.483
  523PHE    CD1 7984   6.576   8.381   8.359
  523PHE    HD1 7985   6.529   8.466   8.332
  523PHE    CE1 7986   6.663   8.322   8.273
  523PHE    HE1 7987   6.683   8.365   8.185
  523PHE     CZ 7988   6.723   8.204   8.307
  523PHE     HZ 7989   6.785   8.160   8.243
  523PHE    CE2 7990   6.698   8.146   8.429
  523PHE    HE2 7991   6.741   8.060   8.454
  523PHE    CD2 7992   6.613   8.207   8.516
  523PHE    HD2 7993   6.595   8.166   8.605
  523PHE      C 7994   6.429   8.551   8.766
  523PHE      O 7995   6.319   8.499   8.781
  524TYR      N 7996   6.477   8.640   8.854
  524TYR      H 7997   6.559   8.693   8.833
  524TYR     CA 7998   6.407   8.659   8.981
  524TYR     HA 7999   6.376   8.568   9.008
  524TYR     CB 8000   6.502   8.715   9.088
  524TYR    HB1 8001   6.584   8.659   9.089
  524TYR    HB2 8002   6.456   8.708   9.176
  524TYR     CG 8003   6.547   8.859   9.072
  524TYR    CD1 8004   6.662   8.891   9.001
  524TYR    HD1 8005   6.715   8.818   8.958
  524TYR    CE1 8006   6.704   9.020   8.988
  524TYR    HE1 8007   6.787   9.041   8.936
  524TYR     CZ 8008   6.632   9.121   9.046
  524TYR     OH 8009   6.674   9.251   9.032
  524TYR     HH 8010   6.610   9.312   9.080
  524TYR    CE2 8011   6.518   9.093   9.119
  524TYR    HE2 8012   6.465   9.168   9.161
  524TYR    CD2 8013   6.477   8.963   9.133
  524TYR    HD2 8014   6.395   8.943   9.188
  524TYR      C 8015   6.283   8.745   8.964
  524TYR      O 8016   6.178   8.715   9.022
  525ASP      N 8017   6.291   8.852   8.886
  525ASP      H 8018   6.381   8.886   8.858
  525ASP     CA 8019   6.172   8.921   8.840
  525ASP     HA 8020   6.094   8.870   8.877
  525ASP     CB 8021   6.159   9.064   8.894
  525ASP    HB1 8022   6.145   9.060   8.993
  525ASP    HB2 8023   6.079   9.108   8.851
  525ASP     CG 8024   6.280   9.150   8.867
  525ASP    OD1 8025   6.382   9.097   8.820
  525ASP    OD2 8026   6.274   9.271   8.892
  525ASP      C 8027   6.172   8.918   8.689
  525ASP      O 8028   6.264   8.866   8.626
  526TYR      N 8029   6.066   8.973   8.630
  526TYR      H 8030   5.996   9.019   8.685
  526TYR     CA 8031   6.052   8.966   8.485
  526TYR     HA 8032   6.079   8.872   8.465
  526TYR     CB 8033   5.907   8.991   8.445
  526TYR    HB1 8034   5.886   9.089   8.457
  526TYR    HB2 8035   5.847   8.937   8.504
  526TYR     CG 8036   5.878   8.954   8.302
  526TYR    CD1 8037   5.860   8.822   8.266
  526TYR    HD1 8038   5.865   8.752   8.336
  526TYR    CE1 8039   5.835   8.786   8.137
  526TYR    HE1 8040   5.821   8.690   8.113
  526TYR     CZ 8041   5.828   8.883   8.041
  526TYR     OH 8042   5.803   8.847   7.911
  526TYR     HH 8043   5.801   8.929   7.853
  526TYR    CE2 8044   5.847   9.015   8.073
  526TYR    HE2 8045   5.843   9.086   8.002
  526TYR    CD2 8046   5.871   9.049   8.203
  526TYR    HD2 8047   5.883   9.146   8.227
  526TYR      C 8048   6.147   9.057   8.406
  526TYR      O 8049   6.191   9.013   8.299
  527PRO      N 8050   6.181   9.180   8.447
  527PRO     CD 8051   6.110   9.275   8.536
  527PRO    HD1 8052   6.143   9.268   8.630
  527PRO    HD2 8053   6.011   9.259   8.534
  527PRO     CG 8054   6.143   9.407   8.478
  527PRO    HG1 8055   6.141   9.479   8.548
  527PRO    HG2 8056   6.079   9.431   8.404
  527PRO     CB 8057   6.276   9.394   8.425
  527PRO    HB1 8058   6.342   9.408   8.498
  527PRO    HB2 8059   6.290   9.463   8.354
  527PRO     CA 8060   6.282   9.252   8.368
  527PRO     HA 8061   6.259   9.244   8.271
  527PRO      C 8062   6.422   9.194   8.377
  527PRO      O 8063   6.500   9.211   8.282
  528MET      N 8064   6.458   9.124   8.485
  528MET      H 8065   6.395   9.115   8.562
  528MET     CA 8066   6.590   9.061   8.488
  528MET     HA 8067   6.651   9.125   8.441
  528MET     CB 8068   6.639   9.042   8.631
  528MET    HB1 8069   6.576   8.980   8.677
  528MET    HB2 8070   6.637   9.131   8.676
  528MET     CG 8071   6.779   8.985   8.643
  528MET    HG1 8072   6.772   8.895   8.602
  528MET    HG2 8073   6.793   8.976   8.741
  528MET     SD 8074   6.906   9.085   8.565
  528MET     CE 8075   6.918   9.219   8.681
  528MET    HE1 8076   6.986   9.285   8.649
  528MET    HE2 8077   6.829   9.265   8.688
  528MET    HE3 8078   6.944   9.184   8.770
  528MET      C 8079   6.588   8.929   8.412
  528MET      O 8080   6.688   8.894   8.348
  529ALA      N 8081   6.476   8.857   8.416
  529ALA      H 8082   6.400   8.887   8.474
  529ALA     CA 8083   6.462   8.735   8.337
  529ALA     HA 8084   6.538   8.677   8.363
  529ALA     CB 8085   6.329   8.667   8.368
  529ALA    HB1 8086   6.320   8.584   8.313
  529ALA    HB2 8087   6.325   8.644   8.465
  529ALA    HB3 8088   6.253   8.730   8.346
  529ALA      C 8089   6.470   8.765   8.189
  529ALA      O 8090   6.521   8.685   8.110
  530LEU      N 8091   6.421   8.882   8.151
  530LEU      H 8092   6.381   8.943   8.220
  530LEU     CA 8093   6.423   8.924   8.012
  530LEU     HA 8094   6.395   8.847   7.955
  530LEU     CB 8095   6.325   9.039   7.997
  530LEU    HB1 8096   6.372   9.121   8.029
  530LEU    HB2 8097   6.248   9.019   8.058
  530LEU     CG 8098   6.263   9.077   7.865
  530LEU     HG 8099   6.329   9.102   7.795
  530LEU    CD1 8100   6.183   8.960   7.818
  530LEU   HD11 8101   6.140   8.982   7.730
  530LEU   HD12 8102   6.243   8.881   7.807
  530LEU   HD13 8103   6.112   8.939   7.885
  530LEU    CD2 8104   6.173   9.192   7.893
  530LEU   HD21 8105   6.129   9.222   7.808
  530LEU   HD22 8106   6.103   9.165   7.959
  530LEU   HD23 8107   6.226   9.268   7.931
  530LEU      C 8108   6.563   8.962   7.970
  530LEU      O 8109   6.605   8.937   7.857
  531PHE      N 8110   6.639   9.020   8.063
  531PHE      H 8111   6.601   9.035   8.154
  531PHE     CA 8112   6.775   9.062   8.034
  531PHE     HA 8113   6.774   9.094   7.939
  531PHE     CB 8114   6.814   9.175   8.128
  531PHE    HB1 8115   6.802   9.144   8.222
  531PHE    HB2 8116   6.753   9.253   8.111
  531PHE     CG 8117   6.955   9.222   8.112
  531PHE    CD1 8118   6.994   9.293   8.001
  531PHE    HD1 8119   6.927   9.313   7.929
  531PHE    CE1 8120   7.123   9.337   7.987
  531PHE    HE1 8121   7.150   9.388   7.905
  531PHE     CZ 8122   7.214   9.311   8.086
  531PHE     HZ 8123   7.308   9.342   8.076
  531PHE    CE2 8124   7.177   9.243   8.199
  531PHE    HE2 8125   7.243   9.227   8.272
  531PHE    CD2 8126   7.048   9.198   8.211
  531PHE    HD2 8127   7.021   9.148   8.293
  531PHE      C 8128   6.873   8.946   8.044
  531PHE      O 8129   6.974   8.943   7.973
  532SER      N 8130   6.847   8.851   8.133
  532SER      H 8131   6.769   8.862   8.195
  532SER     CA 8132   6.931   8.732   8.141
  532SER     HA 8133   7.025   8.766   8.148
  532SER     CB 8134   6.896   8.651   8.264
  532SER    HB1 8135   6.949   8.567   8.267
  532SER    HB2 8136   6.798   8.629   8.265
  532SER     OG 8137   6.925   8.724   8.380
  532SER     HG 8138   6.901   8.670   8.460
  532SER      C 8139   6.917   8.647   8.016
  532SER      O 8140   7.016   8.593   7.967
  533THR      N 8141   6.796   8.637   7.961
  533THR      H 8142   6.719   8.687   8.001
  533THR     CA 8143   6.774   8.555   7.843
  533THR     HA 8144   6.818   8.468   7.861
  533THR     CB 8145   6.624   8.536   7.822
  533THR     HB 8146   6.581   8.623   7.795
  533THR    CG2 8147   6.597   8.431   7.719
  533THR   HG21 8148   6.498   8.421   7.707
  533THR   HG22 8149   6.638   8.459   7.632
  533THR   HG23 8150   6.636   8.345   7.749
  533THR    OG1 8151   6.566   8.492   7.945
  533THR    HG1 8152   6.467   8.480   7.933
  533THR      C 8153   6.838   8.618   7.720
  533THR      O 8154   6.886   8.548   7.632
  534PHE      N 8155   6.841   8.751   7.716
  534PHE      H 8156   6.790   8.804   7.785
  534PHE     CA 8157   6.916   8.822   7.613
  534PHE     HA 8158   6.883   8.788   7.525
  534PHE     CB 8159   6.888   8.971   7.624
  534PHE    HB1 8160   6.904   9.001   7.718
  534PHE    HB2 8161   6.792   8.988   7.600
  534PHE     CG 8162   6.972   9.055   7.535
  534PHE    CD1 8163   6.950   9.058   7.399
  534PHE    HD1 8164   6.876   9.004   7.359
  534PHE    CE1 8165   7.029   9.135   7.318
  534PHE    HE1 8166   7.013   9.136   7.219
  534PHE     CZ 8167   7.130   9.211   7.372
  534PHE     HZ 8168   7.186   9.268   7.312
  534PHE    CE2 8169   7.153   9.209   7.507
  534PHE    HE2 8170   7.226   9.264   7.546
  534PHE    CD2 8171   7.075   9.132   7.588
  534PHE    HD2 8172   7.092   9.131   7.686
  534PHE      C 8173   7.065   8.793   7.623
  534PHE      O 8174   7.133   8.777   7.522
  535GLU      N 8175   7.118   8.787   7.745
  535GLU      H 8176   7.060   8.804   7.825
  535GLU     CA 8177   7.259   8.757   7.764
  535GLU     HA 8178   7.308   8.811   7.695
  535GLU     CB 8179   7.301   8.799   7.903
  535GLU    HB1 8180   7.384   8.750   7.926
  535GLU    HB2 8181   7.228   8.774   7.966
  535GLU     CG 8182   7.328   8.944   7.923
  535GLU    HG1 8183   7.249   8.997   7.891
  535GLU    HG2 8184   7.408   8.970   7.870
  535GLU     CD 8185   7.352   8.973   8.068
  535GLU    OE1 8186   7.306   8.894   8.152
  535GLU    OE2 8187   7.425   9.069   8.100
  535GLU      C 8188   7.288   8.609   7.742
  535GLU      O 8189   7.398   8.573   7.700
  536LEU      N 8190   7.192   8.522   7.772
  536LEU      H 8191   7.107   8.554   7.814
  536LEU     CA 8192   7.210   8.381   7.743
  536LEU     HA 8193   7.303   8.361   7.772
  536LEU     CB 8194   7.107   8.298   7.820
  536LEU    HB1 8195   7.109   8.205   7.783
  536LEU    HB2 8196   7.016   8.339   7.804
  536LEU     CG 8197   7.126   8.288   7.970
  536LEU     HG 8198   7.137   8.379   8.011
  536LEU    CD1 8199   7.005   8.225   8.030
  536LEU   HD11 8200   7.016   8.218   8.129
  536LEU   HD12 8201   6.924   8.282   8.010
  536LEU   HD13 8202   6.992   8.134   7.991
  536LEU    CD2 8203   7.249   8.208   8.000
  536LEU   HD21 8204   7.261   8.202   8.099
  536LEU   HD22 8205   7.239   8.117   7.961
  536LEU   HD23 8206   7.328   8.253   7.959
  536LEU      C 8207   7.197   8.353   7.595
  536LEU      O 8208   7.254   8.255   7.545
  537PHE      N 8209   7.121   8.435   7.524
  537PHE      H 8210   7.072   8.510   7.570
  537PHE     CA 8211   7.107   8.419   7.380
  537PHE     HA 8212   7.079   8.324   7.367
  537PHE     CB 8213   6.999   8.512   7.324
  537PHE    HB1 8214   7.031   8.607   7.330
  537PHE    HB2 8215   6.916   8.502   7.379
  537PHE     CG 8216   6.963   8.485   7.182
  537PHE    CD1 8217   6.869   8.389   7.151
  537PHE    HD1 8218   6.825   8.338   7.224
  537PHE    CE1 8219   6.835   8.364   7.020
  537PHE    HE1 8220   6.764   8.297   6.999
  537PHE     CZ 8221   6.898   8.431   6.919
  537PHE     HZ 8222   6.874   8.412   6.824
  537PHE    CE2 8223   6.994   8.525   6.948
  537PHE    HE2 8224   7.040   8.574   6.874
  537PHE    CD2 8225   7.026   8.552   7.078
  537PHE    HD2 8226   7.095   8.621   7.098
  537PHE      C 8227   7.240   8.447   7.310
  537PHE      O 8228   7.284   8.370   7.225
  538LEU      N 8229   7.304   8.557   7.347
  538LEU      H 8230   7.263   8.616   7.417
  538LEU     CA 8231   7.431   8.596   7.289
  538LEU     HA 8232   7.424   8.567   7.194
  538LEU     CB 8233   7.449   8.747   7.301
  538LEU    HB1 8234   7.541   8.770   7.271
  538LEU    HB2 8235   7.437   8.772   7.397
  538LEU     CG 8236   7.352   8.831   7.219
  538LEU     HG 8237   7.258   8.810   7.248
  538LEU    CD1 8238   7.377   8.977   7.243
  538LEU   HD11 8239   7.312   9.032   7.189
  538LEU   HD12 8240   7.364   8.998   7.340
  538LEU   HD13 8241   7.470   9.000   7.216
  538LEU    CD2 8242   7.362   8.800   7.072
  538LEU   HD21 8243   7.297   8.857   7.021
  538LEU   HD22 8244   7.454   8.820   7.040
  538LEU   HD23 8245   7.340   8.704   7.057
  538LEU      C 8246   7.549   8.526   7.354
  538LEU      O 8247   7.663   8.552   7.314
  539THR      N 8248   7.523   8.436   7.450
  539THR      H 8249   7.426   8.422   7.473
  539THR     CA 8250   7.622   8.357   7.524
  539THR     HA 8251   7.566   8.310   7.592
  539THR     CB 8252   7.692   8.253   7.437
  539THR     HB 8253   7.752   8.197   7.493
  539THR    CG2 8254   7.592   8.166   7.367
  539THR   HG21 8255   7.640   8.099   7.311
  539THR   HG22 8256   7.535   8.119   7.435
  539THR   HG23 8257   7.533   8.223   7.309
  539THR    OG1 8258   7.774   8.317   7.339
  539THR    HG1 8259   7.819   8.248   7.283
  539THR      C 8260   7.724   8.445   7.595
  539THR      O 8261   7.841   8.407   7.607
  540ILE      N 8262   7.682   8.561   7.643
  540ILE      H 8263   7.586   8.589   7.632
  540ILE     CA 8264   7.775   8.649   7.712
  540ILE     HA 8265   7.866   8.616   7.687
  540ILE     CB 8266   7.755   8.794   7.664
  540ILE     HB 8267   7.816   8.855   7.715
  540ILE    CG2 8268   7.788   8.804   7.517
  540ILE   HG21 8269   7.774   8.899   7.486
  540ILE   HG22 8270   7.883   8.778   7.502
  540ILE   HG23 8271   7.727   8.744   7.465
  540ILE    CG1 8272   7.614   8.842   7.689
  540ILE   HG11 8273   7.594   8.835   7.787
  540ILE   HG12 8274   7.550   8.785   7.637
  540ILE     CD 8275   7.590   8.982   7.649
  540ILE    HD1 8276   7.495   9.007   7.668
  540ILE    HD2 8277   7.651   9.043   7.700
  540ILE    HD3 8278   7.607   8.993   7.551
  540ILE      C 8279   7.764   8.637   7.863
  540ILE      O 8280   7.841   8.703   7.934
  541ILE      N 8281   7.673   8.555   7.914
  541ILE      H 8282   7.596   8.527   7.856
  541ILE     CA 8283   7.678   8.504   8.050
  541ILE     HA 8284   7.767   8.533   8.085
  541ILE     CB 8285   7.569   8.563   8.143
  541ILE     HB 8286   7.579   8.527   8.235
  541ILE    CG2 8287   7.585   8.713   8.157
  541ILE   HG21 8288   7.513   8.749   8.217
  541ILE   HG22 8289   7.674   8.734   8.196
  541ILE   HG23 8290   7.577   8.756   8.067
  541ILE    CG1 8291   7.430   8.521   8.097
  541ILE   HG11 8292   7.429   8.423   8.080
  541ILE   HG12 8293   7.407   8.570   8.012
  541ILE     CD 8294   7.323   8.549   8.194
  541ILE    HD1 8295   7.235   8.519   8.156
  541ILE    HD2 8296   7.341   8.501   8.279
  541ILE    HD3 8297   7.319   8.648   8.212
  541ILE      C 8298   7.665   8.353   8.043
  541ILE      O 8299   7.614   8.298   7.946
  542ASP      N 8300   7.714   8.286   8.147
  542ASP      H 8301   7.755   8.336   8.223
  542ASP     CA 8302   7.708   8.141   8.150
  542ASP     HA 8303   7.739   8.115   8.059
  542ASP     CB 8304   7.798   8.082   8.258
  542ASP    HB1 8305   7.774   7.986   8.271
  542ASP    HB2 8306   7.783   8.132   8.343
  542ASP     CG 8307   7.943   8.091   8.224
  542ASP    OD1 8308   7.976   8.100   8.104
  542ASP    OD2 8309   8.025   8.085   8.317
  542ASP      C 8310   7.566   8.094   8.178
  542ASP      O 8311   7.484   8.167   8.232
  543GLY      N 8312   7.541   7.969   8.142
  543GLY      H 8313   7.609   7.920   8.088
  543GLY     CA 8314   7.419   7.901   8.177
  543GLY    HA1 8315   7.422   7.809   8.138
  543GLY    HA2 8316   7.342   7.952   8.136
  543GLY      C 8317   7.402   7.893   8.327
  543GLY      O 8318   7.496   7.866   8.401
  544PRO      N 8319   7.282   7.925   8.374
  544PRO     CD 8320   7.175   7.997   8.302
  544PRO    HD1 8321   7.124   7.935   8.242
  544PRO    HD2 8322   7.212   8.073   8.248
  544PRO     CG 8323   7.089   8.048   8.411
  544PRO    HG1 8324   6.993   8.052   8.381
  544PRO    HG2 8325   7.118   8.140   8.439
  544PRO     CB 8326   7.103   7.955   8.522
  544PRO    HB1 8327   7.040   7.879   8.510
  544PRO    HB2 8328   7.082   8.002   8.608
  544PRO     CA 8329   7.249   7.910   8.516
  544PRO     HA 8330   7.311   7.964   8.573
  544PRO      C 8331   7.266   7.767   8.564
  544PRO      O 8332   7.211   7.673   8.506
  545ALA      N 8333   7.344   7.750   8.670
  545ALA      H 8334   7.386   7.831   8.712
  545ALA     CA 8335   7.370   7.619   8.726
  545ALA     HA 8336   7.285   7.567   8.713
  545ALA     CB 8337   7.484   7.547   8.654
  545ALA    HB1 8338   7.498   7.458   8.696
  545ALA    HB2 8339   7.460   7.536   8.557
  545ALA    HB3 8340   7.567   7.602   8.661
  545ALA      C 8341   7.405   7.636   8.873
  545ALA      O 8342   7.466   7.735   8.912
  546ASN      N 8343   7.362   7.540   8.955
  546ASN      H 8344   7.299   7.469   8.922
  546ASN     CA 8345   7.408   7.541   9.093
  546ASN     HA 8346   7.469   7.620   9.098
  546ASN     CB 8347   7.290   7.559   9.189
  546ASN    HB1 8348   7.241   7.473   9.197
  546ASN    HB2 8349   7.228   7.629   9.152
  546ASN     CG 8350   7.335   7.603   9.327
  546ASN    OD1 8351   7.454   7.616   9.354
  546ASN    ND2 8352   7.241   7.629   9.414
  546ASN   HD21 8353   7.144   7.620   9.388
  546ASN   HD22 8354   7.265   7.659   9.506
  546ASN      C 8355   7.487   7.415   9.128
  546ASN      O 8356   7.598   7.424   9.181
  547TYR      N 8357   7.428   7.298   9.102
  547TYR      H 8358   7.338   7.306   9.058
  547TYR     CA 8359   7.471   7.160   9.126
  547TYR     HA 8360   7.402   7.110   9.073
  547TYR     CB 8361   7.612   7.126   9.073
  547TYR    HB1 8362   7.628   7.029   9.085
  547TYR    HB2 8363   7.679   7.178   9.125
  547TYR     CG 8364   7.634   7.157   8.928
  547TYR    CD1 8365   7.568   7.086   8.830
  547TYR    HD1 8366   7.505   7.013   8.855
  547TYR    CE1 8367   7.588   7.115   8.699
  547TYR    HE1 8368   7.538   7.065   8.628
  547TYR     CZ 8369   7.676   7.214   8.664
  547TYR     OH 8370   7.695   7.241   8.531
  547TYR     HH 8371   7.761   7.316   8.521
  547TYR    CE2 8372   7.745   7.284   8.759
  547TYR    HE2 8373   7.809   7.356   8.732
  547TYR    CD2 8374   7.725   7.255   8.890
  547TYR    HD2 8375   7.776   7.305   8.960
  547TYR      C 8376   7.465   7.123   9.273
  547TYR      O 8377   7.478   7.006   9.306
  548ASN      N 8378   7.442   7.218   9.363
  548ASN      H 8379   7.437   7.314   9.332
  548ASN     CA 8380   7.423   7.189   9.503
  548ASN     HA 8381   7.471   7.103   9.516
  548ASN     CB 8382   7.481   7.301   9.590
  548ASN    HB1 8383   7.451   7.289   9.684
  548ASN    HB2 8384   7.448   7.390   9.556
  548ASN     CG 8385   7.630   7.304   9.589
  548ASN    OD1 8386   7.694   7.200   9.590
  548ASN    ND2 8387   7.687   7.423   9.587
  548ASN   HD21 8388   7.630   7.506   9.586
  548ASN   HD22 8389   7.786   7.431   9.586
  548ASN      C 8390   7.278   7.171   9.538
  548ASN      O 8391   7.247   7.123   9.647
  549VAL      N 8392   7.188   7.207   9.448
  549VAL      H 8393   7.219   7.235   9.357
  549VAL     CA 8394   7.046   7.209   9.475
  549VAL     HA 8395   7.026   7.156   9.557
  549VAL     CB 8396   6.998   7.353   9.501
  549VAL     HB 8397   7.070   7.405   9.546
  549VAL    CG1 8398   6.971   7.426   9.372
  549VAL   HG11 8399   6.940   7.519   9.392
  549VAL   HG12 8400   7.054   7.430   9.318
  549VAL   HG13 8401   6.900   7.378   9.320
  549VAL    CG2 8402   6.883   7.357   9.597
  549VAL   HG21 8403   6.854   7.452   9.611
  549VAL   HG22 8404   6.806   7.305   9.559
  549VAL   HG23 8405   6.911   7.318   9.684
  549VAL      C 8406   6.980   7.145   9.355
  549VAL      O 8407   7.042   7.130   9.249
  550ASP      N 8408   6.855   7.104   9.371
  550ASP      H 8409   6.811   7.111   9.461
  550ASP     CA 8410   6.780   7.050   9.259
  550ASP     HA 8411   6.846   7.005   9.199
  550ASP     CB 8412   6.677   6.949   9.308
  550ASP    HB1 8413   6.618   6.924   9.231
  550ASP    HB2 8414   6.621   6.992   9.380
  550ASP     CG 8415   6.740   6.824   9.364
  550ASP    OD1 8416   6.847   6.783   9.314
  550ASP    OD2 8417   6.684   6.767   9.459
  550ASP      C 8418   6.712   7.162   9.184
  550ASP      O 8419   6.638   7.241   9.242
  551LEU      N 8420   6.740   7.172   9.056
  551LEU      H 8421   6.812   7.115   9.018
  551LEU     CA 8422   6.671   7.263   8.966
  551LEU     HA 8423   6.644   7.344   9.018
  551LEU     CB 8424   6.765   7.304   8.853
  551LEU    HB1 8425   6.714   7.362   8.788
  551LEU    HB2 8426   6.796   7.222   8.806
  551LEU     CG 8427   6.887   7.382   8.900
  551LEU     HG 8428   6.941   7.324   8.959
  551LEU    CD1 8429   6.973   7.421   8.783
  551LEU   HD11 8430   7.052   7.473   8.816
  551LEU   HD12 8431   7.003   7.339   8.735
  551LEU   HD13 8432   6.920   7.479   8.720
  551LEU    CD2 8433   6.847   7.503   8.981
  551LEU   HD21 8434   6.929   7.553   9.010
  551LEU   HD22 8435   6.790   7.564   8.925
  551LEU   HD23 8436   6.795   7.474   9.061
  551LEU      C 8437   6.547   7.195   8.913
  551LEU      O 8438   6.534   7.072   8.922
  552PRO      N 8439   6.449   7.271   8.864
  552PRO     CD 8440   6.425   7.415   8.884
  552PRO    HD1 8441   6.479   7.470   8.820
  552PRO    HD2 8442   6.446   7.443   8.978
  552PRO     CG 8443   6.280   7.429   8.856
  552PRO    HG1 8444   6.260   7.519   8.816
  552PRO    HG2 8445   6.226   7.417   8.939
  552PRO     CB 8446   6.245   7.327   8.762
  552PRO    HB1 8447   6.263   7.360   8.669
  552PRO    HB2 8448   6.147   7.306   8.771
  552PRO     CA 8449   6.334   7.208   8.799
  552PRO     HA 8450   6.290   7.142   8.860
  552PRO      C 8451   6.376   7.130   8.676
  552PRO      O 8452   6.472   7.166   8.607
  553PHE      N 8453   6.306   7.019   8.649
  553PHE      H 8454   6.232   6.990   8.709
  553PHE     CA 8455   6.339   6.941   8.530
  553PHE     HA 8456   6.438   6.934   8.531
  553PHE     CB 8457   6.276   6.801   8.536
  553PHE    HB1 8458   6.301   6.759   8.623
  553PHE    HB2 8459   6.311   6.747   8.460
  553PHE     CG 8460   6.126   6.800   8.526
  553PHE    CD1 8461   6.049   6.814   8.640
  553PHE    HD1 8462   6.093   6.827   8.728
  553PHE    CE1 8463   5.911   6.811   8.633
  553PHE    HE1 8464   5.856   6.824   8.716
  553PHE     CZ 8465   5.849   6.791   8.511
  553PHE     HZ 8466   5.749   6.788   8.505
  553PHE    CE2 8467   5.925   6.776   8.397
  553PHE    HE2 8468   5.880   6.764   8.308
  553PHE    CD2 8469   6.062   6.778   8.405
  553PHE    HD2 8470   6.116   6.764   8.322
  553PHE      C 8471   6.296   7.014   8.404
  553PHE      O 8472   6.347   6.985   8.295
  554MET      N 8473   6.203   7.107   8.418
  554MET      H 8474   6.165   7.126   8.509
  554MET     CA 8475   6.155   7.182   8.304
  554MET     HA 8476   6.141   7.117   8.229
  554MET     CB 8477   6.023   7.249   8.342
  554MET    HB1 8478   6.042   7.332   8.394
  554MET    HB2 8479   5.969   7.186   8.398
  554MET     CG 8480   5.940   7.288   8.226
  554MET    HG1 8481   5.995   7.355   8.175
  554MET    HG2 8482   5.860   7.335   8.265
  554MET     SD 8483   5.896   7.144   8.128
  554MET     CE 8484   5.872   7.222   7.971
  554MET    HE1 8485   5.846   7.154   7.903
  554MET    HE2 8486   5.799   7.291   7.978
  554MET    HE3 8487   5.956   7.267   7.942
  554MET      C 8488   6.259   7.283   8.258
  554MET      O 8489   6.257   7.327   8.142
  555TYR      N 8490   6.354   7.318   8.345
  555TYR      H 8491   6.351   7.280   8.437
  555TYR     CA 8492   6.461   7.410   8.311
  555TYR     HA 8493   6.414   7.488   8.269
  555TYR     CB 8494   6.537   7.454   8.436
  555TYR    HB1 8495   6.556   7.374   8.492
  555TYR    HB2 8496   6.480   7.519   8.487
  555TYR     CG 8497   6.668   7.521   8.402
  555TYR    CD1 8498   6.671   7.644   8.337
  555TYR    HD1 8499   6.585   7.690   8.312
  555TYR    CE1 8500   6.790   7.704   8.306
  555TYR    HE1 8501   6.790   7.793   8.259
  555TYR     CZ 8502   6.908   7.643   8.340
  555TYR     OH 8503   7.027   7.703   8.310
  555TYR     HH 8504   7.102   7.646   8.341
  555TYR    CE2 8505   6.908   7.522   8.405
  555TYR    HE2 8506   6.994   7.478   8.429
  555TYR    CD2 8507   6.789   7.462   8.436
  555TYR    HD2 8508   6.789   7.375   8.484
  555TYR      C 8509   6.557   7.350   8.210
  555TYR      O 8510   6.598   7.417   8.115
  556SER      N 8511   6.597   7.225   8.231
  556SER      H 8512   6.559   7.173   8.307
  556SER     CA 8513   6.696   7.164   8.143
  556SER     HA 8514   6.769   7.231   8.133
  556SER     CB 8515   6.750   7.037   8.207
  556SER    HB1 8516   6.792   7.057   8.295
  556SER    HB2 8517   6.816   6.993   8.147
  556SER     OG 8518   6.645   6.946   8.229
  556SER     HG 8519   6.681   6.863   8.271
  556SER      C 8520   6.637   7.136   8.005
  556SER      O 8521   6.705   7.153   7.904
  557ILE      N 8522   6.509   7.099   8.000
  557ILE      H 8523   6.458   7.086   8.085
  557ILE     CA 8524   6.440   7.077   7.874
  557ILE     HA 8525   6.496   7.014   7.821
  557ILE     CB 8526   6.302   7.014   7.900
  557ILE     HB 8527   6.248   7.078   7.955
  557ILE    CG2 8528   6.229   6.989   7.772
  557ILE   HG21 8529   6.139   6.949   7.792
  557ILE   HG22 8530   6.215   7.076   7.723
  557ILE   HG23 8531   6.282   6.927   7.715
  557ILE    CG1 8532   6.316   6.882   7.972
  557ILE   HG11 8533   6.376   6.895   8.051
  557ILE   HG12 8534   6.356   6.816   7.909
  557ILE     CD 8535   6.184   6.827   8.021
  557ILE    HD1 8536   6.199   6.740   8.068
  557ILE    HD2 8537   6.142   6.892   8.084
  557ILE    HD3 8538   6.122   6.813   7.943
  557ILE      C 8539   6.428   7.208   7.797
  557ILE      O 8540   6.449   7.213   7.675
  558THR      N 8541   6.396   7.316   7.867
  558THR      H 8542   6.386   7.310   7.966
  558THR     CA 8543   6.375   7.444   7.801
  558THR     HA 8544   6.321   7.425   7.719
  558THR     CB 8545   6.299   7.537   7.895
  558THR     HB 8546   6.355   7.562   7.974
  558THR    CG2 8547   6.254   7.660   7.824
  558THR   HG21 8548   6.204   7.720   7.888
  558THR   HG22 8549   6.333   7.709   7.788
  558THR   HG23 8550   6.193   7.635   7.748
  558THR    OG1 8551   6.183   7.470   7.941
  558THR    HG1 8552   6.132   7.530   8.003
  558THR      C 8553   6.507   7.507   7.759
  558THR      O 8554   6.517   7.566   7.651
  559TYR      N 8555   6.610   7.495   7.843
  559TYR      H 8556   6.599   7.442   7.927
  559TYR     CA 8557   6.737   7.559   7.812
  559TYR     HA 8558   6.714   7.650   7.776
  559TYR     CB 8559   6.821   7.573   7.938
  559TYR    HB1 8560   6.846   7.482   7.970
  559TYR    HB2 8561   6.766   7.619   8.008
  559TYR     CG 8562   6.947   7.652   7.920
  559TYR    CD1 8563   6.942   7.787   7.894
  559TYR    HD1 8564   6.853   7.833   7.888
  559TYR    CE1 8565   7.056   7.860   7.876
  559TYR    HE1 8566   7.050   7.958   7.855
  559TYR     CZ 8567   7.177   7.799   7.887
  559TYR     OH 8568   7.292   7.873   7.870
  559TYR     HH 8569   7.371   7.814   7.881
  559TYR    CE2 8570   7.185   7.665   7.914
  559TYR    HE2 8571   7.274   7.621   7.921
  559TYR    CD2 8572   7.070   7.592   7.931
  559TYR    HD2 8573   7.075   7.495   7.951
  559TYR      C 8574   6.812   7.482   7.705
  559TYR      O 8575   6.895   7.538   7.634
  560ALA      N 8576   6.781   7.353   7.689
  560ALA      H 8577   6.720   7.308   7.754
  560ALA     CA 8578   6.837   7.280   7.576
  560ALA     HA 8579   6.934   7.304   7.574
  560ALA     CB 8580   6.819   7.130   7.596
  560ALA    HB1 8581   6.857   7.082   7.518
  560ALA    HB2 8582   6.865   7.102   7.680
  560ALA    HB3 8583   6.721   7.109   7.603
  560ALA      C 8584   6.773   7.324   7.446
  560ALA      O 8585   6.842   7.343   7.346
  561ALA      N 8586   6.641   7.344   7.446
  561ALA      H 8587   6.588   7.325   7.528
  561ALA     CA 8588   6.573   7.394   7.328
  561ALA     HA 8589   6.604   7.336   7.253
  561ALA     CB 8590   6.423   7.382   7.345
  561ALA    HB1 8591   6.377   7.417   7.263
  561ALA    HB2 8592   6.398   7.286   7.358
  561ALA    HB3 8593   6.394   7.436   7.424
  561ALA      C 8594   6.611   7.538   7.299
  561ALA      O 8595   6.621   7.579   7.183
  562PHE      N 8596   6.633   7.618   7.404
  562PHE      H 8597   6.616   7.584   7.496
  562PHE     CA 8598   6.680   7.754   7.387
  562PHE     HA 8599   6.614   7.798   7.325
  562PHE     CB 8600   6.680   7.825   7.521
  562PHE    HB1 8601   6.737   7.773   7.584
  562PHE    HB2 8602   6.586   7.829   7.555
  562PHE     CG 8603   6.732   7.965   7.517
  562PHE    CD1 8604   6.659   8.065   7.458
  562PHE    HD1 8605   6.570   8.044   7.417
  562PHE    CE1 8606   6.706   8.193   7.455
  562PHE    HE1 8607   6.653   8.265   7.410
  562PHE     CZ 8608   6.825   8.222   7.514
  562PHE     HZ 8609   6.859   8.316   7.513
  562PHE    CE2 8610   6.898   8.124   7.575
  562PHE    HE2 8611   6.985   8.147   7.618
  562PHE    CD2 8612   6.852   7.997   7.577
  562PHE    HD2 8613   6.905   7.926   7.622
  562PHE      C 8614   6.819   7.758   7.324
  562PHE      O 8615   6.848   7.845   7.243
  563ALA      N 8616   6.905   7.663   7.360
  563ALA      H 8617   6.875   7.591   7.422
  563ALA     CA 8618   7.041   7.663   7.310
  563ALA     HA 8619   7.070   7.759   7.315
  563ALA     CB 8620   7.129   7.574   7.398
  563ALA    HB1 8621   7.222   7.575   7.363
  563ALA    HB2 8622   7.128   7.609   7.492
  563ALA    HB3 8623   7.093   7.481   7.397
  563ALA      C 8624   7.048   7.618   7.165
  563ALA      O 8625   7.138   7.658   7.092
  564ILE      N 8626   6.953   7.535   7.122
  564ILE      H 8627   6.882   7.503   7.185
  564ILE     CA 8628   6.952   7.492   6.983
  564ILE     HA 8629   7.047   7.475   6.959
  564ILE     CB 8630   6.870   7.362   6.967
  564ILE     HB 8631   6.775   7.383   6.993
  564ILE    CG2 8632   6.871   7.314   6.825
  564ILE   HG21 8633   6.817   7.230   6.818
  564ILE   HG22 8634   6.831   7.385   6.766
  564ILE   HG23 8635   6.965   7.296   6.796
  564ILE    CG1 8636   6.928   7.250   7.054
  564ILE   HG11 8637   6.876   7.167   7.037
  564ILE   HG12 8638   6.918   7.277   7.150
  564ILE     CD 8639   7.072   7.219   7.030
  564ILE    HD1 8640   7.100   7.146   7.091
  564ILE    HD2 8641   7.084   7.191   6.935
  564ILE    HD3 8642   7.127   7.301   7.048
  564ILE      C 8643   6.899   7.604   6.893
  564ILE      O 8644   6.953   7.630   6.786
  565ILE      N 8645   6.793   7.672   6.938
  565ILE      H 8646   6.754   7.650   7.027
  565ILE     CA 8647   6.732   7.779   6.859
  565ILE     HA 8648   6.719   7.745   6.766
  565ILE     CB 8649   6.595   7.814   6.920
  565ILE     HB 8650   6.608   7.837   7.016
  565ILE    CG2 8651   6.532   7.935   6.856
  565ILE   HG21 8652   6.443   7.954   6.899
  565ILE   HG22 8653   6.592   8.015   6.868
  565ILE   HG23 8654   6.518   7.918   6.758
  565ILE    CG1 8655   6.501   7.696   6.905
  565ILE   HG11 8656   6.548   7.613   6.933
  565ILE   HG12 8657   6.474   7.689   6.809
  565ILE     CD 8658   6.377   7.707   6.986
  565ILE    HD1 8659   6.320   7.627   6.971
  565ILE    HD2 8660   6.400   7.714   7.083
  565ILE    HD3 8661   6.326   7.789   6.958
  565ILE      C 8662   6.825   7.899   6.849
  565ILE      O 8663   6.831   7.966   6.746
  566ALA      N 8664   6.901   7.927   6.955
  566ALA      H 8665   6.890   7.875   7.039
  566ALA     CA 8666   6.999   8.034   6.948
  566ALA     HA 8667   6.950   8.112   6.908
  566ALA     CB 8668   7.050   8.067   7.088
  566ALA    HB1 8669   7.117   8.141   7.082
  566ALA    HB2 8670   6.973   8.097   7.145
  566ALA    HB3 8671   7.092   7.986   7.128
  566ALA      C 8672   7.115   7.998   6.857
  566ALA      O 8673   7.166   8.084   6.784
  567THR      N 8674   7.159   7.872   6.859
  567THR      H 8675   7.117   7.807   6.923
  567THR     CA 8676   7.266   7.827   6.770
  567THR     HA 8677   7.339   7.895   6.776
  567THR     CB 8678   7.317   7.690   6.816
  567THR     HB 8679   7.242   7.624   6.810
  567THR    CG2 8680   7.435   7.642   6.735
  567THR   HG21 8681   7.464   7.553   6.769
  567THR   HG22 8682   7.408   7.635   6.639
  567THR   HG23 8683   7.510   7.708   6.744
  567THR    OG1 8684   7.359   7.699   6.952
  567THR    HG1 8685   7.392   7.610   6.982
  567THR      C 8686   7.219   7.823   6.626
  567THR      O 8687   7.295   7.850   6.533
  568LEU      N 8688   7.090   7.795   6.606
  568LEU      H 8689   7.034   7.764   6.683
  568LEU     CA 8690   7.029   7.809   6.475
  568LEU     HA 8691   7.084   7.754   6.413
  568LEU     CB 8692   6.886   7.757   6.480
  568LEU    HB1 8693   6.838   7.816   6.546
  568LEU    HB2 8694   6.892   7.664   6.516
  568LEU     CG 8695   6.794   7.748   6.359
  568LEU     HG 8696   6.849   7.741   6.276
  568LEU    CD1 8697   6.705   7.628   6.374
  568LEU   HD11 8698   6.644   7.622   6.295
  568LEU   HD12 8699   6.761   7.546   6.380
  568LEU   HD13 8700   6.650   7.638   6.457
  568LEU    CD2 8701   6.707   7.871   6.350
  568LEU   HD21 8702   6.647   7.864   6.270
  568LEU   HD22 8703   6.651   7.879   6.433
  568LEU   HD23 8704   6.764   7.953   6.341
  568LEU      C 8705   7.031   7.954   6.428
  568LEU      O 8706   7.077   7.983   6.317
  569LEU      N 8707   6.981   8.046   6.510
  569LEU      H 8708   6.952   8.020   6.602
  569LEU     CA 8709   6.967   8.185   6.468
  569LEU     HA 8710   6.921   8.180   6.379
  569LEU     CB 8711   6.881   8.263   6.567
  569LEU    HB1 8712   6.894   8.361   6.548
  569LEU    HB2 8713   6.914   8.242   6.659
  569LEU     CG 8714   6.731   8.236   6.565
  569LEU     HG 8715   6.713   8.140   6.582
  569LEU    CD1 8716   6.661   8.315   6.672
  569LEU   HD11 8717   6.562   8.296   6.669
  569LEU   HD12 8718   6.697   8.290   6.761
  569LEU   HD13 8719   6.676   8.413   6.657
  569LEU    CD2 8720   6.678   8.275   6.431
  569LEU   HD21 8721   6.579   8.258   6.428
  569LEU   HD22 8722   6.695   8.373   6.415
  569LEU   HD23 8723   6.723   8.221   6.360
  569LEU      C 8724   7.103   8.254   6.452
  569LEU      O 8725   7.124   8.327   6.354
  570MET      N 8726   7.196   8.231   6.544
  570MET      H 8727   7.179   8.165   6.617
  570MET     CA 8728   7.323   8.303   6.539
  570MET     HA 8729   7.298   8.398   6.516
  570MET     CB 8730   7.392   8.300   6.674
  570MET    HB1 8731   7.485   8.335   6.662
  570MET    HB2 8732   7.395   8.206   6.705
  570MET     CG 8733   7.324   8.382   6.781
  570MET    HG1 8734   7.232   8.344   6.791
  570MET    HG2 8735   7.317   8.475   6.744
  570MET     SD 8736   7.418   8.375   6.932
  570MET     CE 8737   7.557   8.477   6.887
  570MET    HE1 8738   7.620   8.483   6.964
  570MET    HE2 8739   7.603   8.437   6.808
  570MET    HE3 8740   7.524   8.569   6.863
  570MET      C 8741   7.415   8.247   6.431
  570MET      O 8742   7.521   8.304   6.404
  571LEU      N 8743   7.378   8.133   6.373
  571LEU      H 8744   7.302   8.081   6.411
  571LEU     CA 8745   7.447   8.085   6.255
  571LEU     HA 8746   7.533   8.135   6.251
  571LEU     CB 8747   7.474   7.935   6.268
  571LEU    HB1 8748   7.475   7.899   6.175
  571LEU    HB2 8749   7.395   7.897   6.317
  571LEU     CG 8750   7.599   7.880   6.337
  571LEU     HG 8751   7.589   7.781   6.338
  571LEU    CD1 8752   7.721   7.920   6.259
  571LEU   HD11 8753   7.802   7.884   6.304
  571LEU   HD12 8754   7.715   7.883   6.166
  571LEU   HD13 8755   7.726   8.020   6.254
  571LEU    CD2 8756   7.615   7.921   6.483
  571LEU   HD21 8757   7.698   7.881   6.520
  571LEU   HD22 8758   7.620   8.021   6.489
  571LEU   HD23 8759   7.536   7.889   6.535
  571LEU      C 8760   7.366   8.116   6.129
  571LEU      O 8761   7.422   8.118   6.020
  572ASN      N 8762   7.236   8.140   6.143
  572ASN      H 8763   7.191   8.124   6.231
  572ASN     CA 8764   7.158   8.190   6.031
  572ASN     HA 8765   7.179   8.129   5.955
  572ASN     CB 8766   7.009   8.187   6.065
  572ASN    HB1 8767   6.990   8.256   6.135
  572ASN    HB2 8768   6.985   8.097   6.100
  572ASN     CG 8769   6.921   8.216   5.946
  572ASN    OD1 8770   6.965   8.215   5.831
  572ASN    ND2 8771   6.797   8.250   5.973
  572ASN   HD21 8772   6.766   8.256   6.068
  572ASN   HD22 8773   6.733   8.271   5.898
  572ASN      C 8774   7.197   8.332   5.996
  572ASN      O 8775   7.200   8.369   5.878
  573LEU      N 8776   7.221   8.415   6.097
  573LEU      H 8777   7.203   8.384   6.190
  573LEU     CA 8778   7.272   8.550   6.076
  573LEU     HA 8779   7.205   8.597   6.017
  573LEU     CB 8780   7.283   8.622   6.210
  573LEU    HB1 8781   7.342   8.568   6.269
  573LEU    HB2 8782   7.191   8.627   6.249
  573LEU     CG 8783   7.339   8.763   6.208
  573LEU     HG 8784   7.428   8.762   6.162
  573LEU    CD1 8785   7.250   8.855   6.129
  573LEU   HD11 8786   7.288   8.948   6.129
  573LEU   HD12 8787   7.243   8.822   6.035
  573LEU   HD13 8788   7.159   8.858   6.170
  573LEU    CD2 8789   7.361   8.814   6.348
  573LEU   HD21 8790   7.397   8.907   6.344
  573LEU   HD22 8791   7.274   8.815   6.397
  573LEU   HD23 8792   7.425   8.755   6.395
  573LEU      C 8793   7.407   8.547   6.005
  573LEU      O 8794   7.430   8.622   5.910
  574LEU      N 8795   7.494   8.456   6.048
  574LEU      H 8796   7.466   8.391   6.119
  574LEU     CA 8797   7.630   8.449   5.994
  574LEU     HA 8798   7.668   8.542   5.995
  574LEU     CB 8799   7.712   8.356   6.083
  574LEU    HB1 8800   7.685   8.264   6.057
  574LEU    HB2 8801   7.682   8.375   6.176
  574LEU     CG 8802   7.864   8.355   6.088
  574LEU     HG 8803   7.895   8.450   6.076
  574LEU    CD1 8804   7.908   8.300   6.223
  574LEU   HD11 8805   8.007   8.299   6.227
  574LEU   HD12 8806   7.872   8.359   6.296
  574LEU   HD13 8807   7.873   8.207   6.234
  574LEU    CD2 8808   7.929   8.279   5.975
  574LEU   HD21 8809   8.028   8.283   5.985
  574LEU   HD22 8810   7.898   8.184   5.977
  574LEU   HD23 8811   7.902   8.321   5.888
  574LEU      C 8812   7.629   8.403   5.849
  574LEU      O 8813   7.719   8.437   5.772
  575ILE      N 8814   7.528   8.327   5.809
  575ILE      H 8815   7.464   8.290   5.876
  575ILE     CA 8816   7.509   8.297   5.667
  575ILE     HA 8817   7.600   8.281   5.629
  575ILE     CB 8818   7.422   8.171   5.651
  575ILE     HB 8819   7.336   8.184   5.700
  575ILE    CG2 8820   7.381   8.150   5.507
  575ILE   HG21 8821   7.324   8.068   5.500
  575ILE   HG22 8822   7.328   8.229   5.475
  575ILE   HG23 8823   7.462   8.140   5.450
  575ILE    CG1 8824   7.491   8.049   5.713
  575ILE   HG11 8825   7.439   7.967   5.688
  575ILE   HG12 8826   7.491   8.060   5.812
  575ILE     CD 8827   7.632   8.030   5.668
  575ILE    HD1 8828   7.670   7.949   5.712
  575ILE    HD2 8829   7.634   8.018   5.569
  575ILE    HD3 8830   7.686   8.111   5.693
  575ILE      C 8831   7.448   8.416   5.595
  575ILE      O 8832   7.490   8.452   5.485
  576ALA      N 8833   7.347   8.479   5.656
  576ALA      H 8834   7.316   8.448   5.746
  576ALA     CA 8835   7.281   8.593   5.592
  576ALA     HA 8836   7.256   8.562   5.500
  576ALA     CB 8837   7.156   8.632   5.671
  576ALA    HB1 8838   7.111   8.710   5.627
  576ALA    HB2 8839   7.092   8.555   5.674
  576ALA    HB3 8840   7.182   8.658   5.764
  576ALA      C 8841   7.375   8.712   5.578
  576ALA      O 8842   7.371   8.782   5.476
  577MET      N 8843   7.463   8.733   5.676
  577MET      H 8844   7.463   8.674   5.756
  577MET     CA 8845   7.559   8.843   5.666
  577MET     HA 8846   7.504   8.923   5.639
  577MET     CB 8847   7.628   8.869   5.800
  577MET    HB1 8848   7.701   8.935   5.785
  577MET    HB2 8849   7.666   8.783   5.832
  577MET     CG 8850   7.540   8.924   5.910
  577MET    HG1 8851   7.462   8.862   5.913
  577MET    HG2 8852   7.510   9.013   5.875
  577MET     SD 8853   7.623   8.937   6.070
  577MET     CE 8854   7.688   9.103   6.069
  577MET    HE1 8855   7.736   9.121   6.155
  577MET    HE2 8856   7.751   9.114   5.992
  577MET    HE3 8857   7.612   9.169   6.059
  577MET      C 8858   7.665   8.813   5.561
  577MET      O 8859   7.740   8.903   5.521
  578MET      N 8860   7.676   8.688   5.519
  578MET      H 8861   7.609   8.621   5.550
  578MET     CA 8862   7.781   8.645   5.429
  578MET     HA 8863   7.858   8.706   5.449
  578MET     CB 8864   7.811   8.499   5.458
  578MET    HB1 8865   7.732   8.443   5.433
  578MET    HB2 8866   7.830   8.488   5.555
  578MET     CG 8867   7.924   8.447   5.386
  578MET    HG1 8868   8.002   8.502   5.416
  578MET    HG2 8869   7.905   8.466   5.289
  578MET     SD 8870   7.940   8.275   5.423
  578MET     CE 8871   7.955   8.282   5.600
  578MET    HE1 8872   7.965   8.190   5.636
  578MET    HE2 8873   8.035   8.337   5.624
  578MET    HE3 8874   7.873   8.325   5.639
  578MET      C 8875   7.748   8.664   5.282
  578MET      O 8876   7.811   8.746   5.214
  579GLY      N 8877   7.645   8.594   5.233
  579GLY      H 8878   7.587   8.540   5.295
  579GLY     CA 8879   7.616   8.596   5.091
  579GLY    HA1 8880   7.550   8.523   5.073
  579GLY    HA2 8881   7.701   8.578   5.042
  579GLY      C 8882   7.559   8.728   5.043
  579GLY      O 8883   7.556   8.755   4.923
  580ASP      N 8884   7.515   8.813   5.136
  580ASP      H 8885   7.510   8.785   5.231
  580ASP     CA 8886   7.474   8.947   5.099
  580ASP     HA 8887   7.429   8.937   5.010
  580ASP     CB 8888   7.376   9.003   5.201
[truncated: 16,431,917 more chars]
