# Supplementary material for: Dynamic molecular portraits of ion-conducting pores characterize functional states of TRPV channels
Source: Commun Chem. 2024 Jun 1;7:119. doi: 10.1038/s42004-024-01198-z (PMC11144267; doi:10.1038/s42004-024-01198-z)
Supplement: Supplementary file 3 — Supplementary Data 1 [file 42004_2024_1198_MOESM3_ESM.zip › Supplementary Data 1/alpha_openV1_final.gro]

rv1o22021-2mf_A_rv1o22021-2mf_B_rv1o22021-2mf_C_rv1o22021-2mf_D_POPC_POPE_CHOL_SOL_CL_NA t= 200000.00000 step= 100000000
371584
  193SER      N    1   5.923   4.319   2.761
  193SER     H1    2   5.831   4.361   2.758
  193SER     H2    3   5.924   4.263   2.845
  193SER     H3    4   5.993   4.391   2.764
  193SER     CA    5   5.934   4.242   2.639
  193SER     HA    6   5.939   4.312   2.555
  193SER     CB    7   6.055   4.153   2.635
  193SER    HB1    8   6.058   4.080   2.554
  193SER    HB2    9   6.063   4.099   2.730
  193SER     OG   10   6.156   4.251   2.626
  193SER     HG   11   6.240   4.210   2.645
  193SER      C   12   5.813   4.149   2.614
  193SER      O   13   5.762   4.089   2.711
  194TYR      N   14   5.754   4.143   2.489
  194TYR      H   15   5.801   4.198   2.418
  194TYR     CA   16   5.636   4.073   2.454
  194TYR     HA   17   5.558   4.102   2.525
  194TYR     CB   18   5.591   4.108   2.304
  194TYR    HB1   19   5.501   4.049   2.289
  194TYR    HB2   20   5.669   4.070   2.238
  194TYR     CG   21   5.563   4.252   2.282
  194TYR    CD1   22   5.613   4.322   2.174
  194TYR    HD1   23   5.670   4.271   2.096
  194TYR    CE1   24   5.569   4.450   2.150
  194TYR    HE1   25   5.612   4.502   2.066
  194TYR     CZ   26   5.490   4.523   2.248
  194TYR     OH   27   5.474   4.656   2.239
  194TYR     HH   28   5.529   4.707   2.179
  194TYR    CE2   29   5.439   4.454   2.356
  194TYR    HE2   30   5.385   4.502   2.436
  194TYR    CD2   31   5.473   4.316   2.374
  194TYR    HD2   32   5.437   4.265   2.462
  194TYR      C   33   5.647   3.929   2.475
  194TYR      O   34   5.561   3.850   2.494
  195THR      N   35   5.775   3.888   2.462
  195THR      H   36   5.845   3.960   2.447
  195THR     CA   37   5.822   3.751   2.488
  195THR     HA   38   5.759   3.682   2.431
  195THR     CB   39   5.973   3.731   2.458
  195THR     HB   40   6.010   3.637   2.500
  195THR    CG2   41   5.988   3.732   2.306
  195THR   HG21   42   5.934   3.651   2.257
  195THR   HG22   43   5.963   3.826   2.256
  195THR   HG23   44   6.091   3.708   2.282
  195THR    OG1   45   6.050   3.831   2.515
  195THR    HG1   46   6.142   3.806   2.510
  195THR      C   47   5.804   3.707   2.631
  195THR      O   48   5.797   3.588   2.653
  196ASP      N   49   5.777   3.796   2.727
  196ASP      H   50   5.801   3.890   2.699
  196ASP     CA   51   5.727   3.764   2.862
  196ASP     HA   52   5.756   3.663   2.889
  196ASP     CB   53   5.801   3.852   2.968
  196ASP    HB1   54   5.795   3.958   2.944
  196ASP    HB2   55   5.907   3.829   2.960
  196ASP     CG   56   5.752   3.844   3.115
  196ASP    OD1   57   5.829   3.896   3.199
  196ASP    OD2   58   5.653   3.777   3.152
  196ASP      C   59   5.572   3.773   2.871
  196ASP      O   60   5.519   3.873   2.824
  197SER      N   61   5.510   3.672   2.936
  197SER      H   62   5.567   3.612   2.994
  197SER     CA   63   5.366   3.684   2.973
  197SER     HA   64   5.294   3.633   2.908
  197SER     CB   65   5.352   3.599   3.094
  197SER    HB1   66   5.405   3.643   3.178
  197SER    HB2   67   5.391   3.498   3.084
  197SER     OG   68   5.214   3.593   3.127
  197SER     HG   69   5.207   3.550   3.213
  197SER      C   70   5.305   3.833   3.010
  197SER      O   71   5.198   3.877   2.968
  198TYR      N   72   5.374   3.913   3.090
  198TYR      H   73   5.464   3.879   3.121
  198TYR     CA   74   5.324   4.040   3.149
  198TYR     HA   75   5.242   4.026   3.220
  198TYR     CB   76   5.444   4.106   3.230
  198TYR    HB1   77   5.525   4.103   3.157
  198TYR    HB2   78   5.471   4.036   3.310
  198TYR     CG   79   5.418   4.245   3.293
  198TYR    CD1   80   5.294   4.278   3.355
  198TYR    HD1   81   5.217   4.202   3.355
  198TYR    CE1   82   5.278   4.396   3.424
  198TYR    HE1   83   5.183   4.425   3.466
  198TYR     CZ   84   5.381   4.492   3.427
  198TYR     OH   85   5.361   4.608   3.500
  198TYR     HH   86   5.431   4.673   3.509
  198TYR    CE2   87   5.510   4.464   3.372
  198TYR    HE2   88   5.591   4.535   3.375
  198TYR    CD2   89   5.522   4.340   3.300
  198TYR    HD2   90   5.615   4.317   3.251
  198TYR      C   91   5.269   4.133   3.046
  198TYR      O   92   5.167   4.203   3.062
  199TYR      N   93   5.341   4.144   2.932
  199TYR      H   94   5.413   4.076   2.913
  199TYR     CA   95   5.340   4.260   2.835
  199TYR     HA   96   5.330   4.347   2.899
  199TYR     CB   97   5.484   4.280   2.769
  199TYR    HB1   98   5.469   4.357   2.693
  199TYR    HB2   99   5.507   4.188   2.715
  199TYR     CG  100   5.589   4.317   2.868
  199TYR    CD1  101   5.650   4.218   2.946
  199TYR    HD1  102   5.618   4.116   2.928
  199TYR    CE1  103   5.749   4.248   3.044
  199TYR    HE1  104   5.799   4.176   3.108
  199TYR     CZ  105   5.791   4.386   3.047
  199TYR     OH  106   5.889   4.423   3.137
  199TYR     HH  107   5.896   4.357   3.207
  199TYR    CE2  108   5.746   4.486   2.961
  199TYR    HE2  109   5.782   4.588   2.964
  199TYR    CD2  110   5.641   4.447   2.873
  199TYR    HD2  111   5.610   4.522   2.802
  199TYR      C  112   5.233   4.252   2.727
  199TYR      O  113   5.245   4.312   2.620
  200LYS      N  114   5.125   4.177   2.745
  200LYS      H  115   5.128   4.129   2.834
  200LYS     CA  116   5.003   4.164   2.668
  200LYS     HA  117   5.021   4.220   2.576
  200LYS     CB  118   4.961   4.021   2.626
  200LYS    HB1  119   4.884   4.026   2.549
  200LYS    HB2  120   4.914   3.963   2.705
  200LYS     CG  121   5.080   3.950   2.551
  200LYS    HG1  122   5.143   4.029   2.510
  200LYS    HG2  123   5.042   3.891   2.468
  200LYS     CD  124   5.161   3.861   2.642
  200LYS    HD1  125   5.100   3.801   2.710
  200LYS    HD2  126   5.218   3.928   2.707
  200LYS     CE  127   5.264   3.783   2.561
  200LYS    HE1  128   5.321   3.845   2.492
  200LYS    HE2  129   5.214   3.706   2.501
  200LYS     NZ  130   5.369   3.706   2.635
  200LYS    HZ1  131   5.327   3.651   2.708
  200LYS    HZ2  132   5.408   3.641   2.568
  200LYS    HZ3  133   5.439   3.773   2.664
  200LYS      C  134   4.895   4.244   2.740
  200LYS      O  135   4.902   4.273   2.864
  201GLY      N  136   4.797   4.286   2.661
  201GLY      H  137   4.801   4.259   2.564
  201GLY     CA  138   4.690   4.369   2.707
  201GLY    HA1  139   4.702   4.410   2.807
  201GLY    HA2  140   4.600   4.308   2.704
  201GLY      C  141   4.668   4.503   2.635
  201GLY      O  142   4.603   4.588   2.699
  202GLN      N  143   4.724   4.519   2.517
  202GLN      H  144   4.769   4.438   2.476
  202GLN     CA  145   4.688   4.627   2.428
  202GLN     HA  146   4.601   4.681   2.465
  202GLN     CB  147   4.811   4.717   2.420
  202GLN    HB1  148   4.841   4.750   2.519
  202GLN    HB2  149   4.784   4.811   2.372
  202GLN     CG  150   4.931   4.652   2.343
  202GLN    HG1  151   4.902   4.631   2.240
  202GLN    HG2  152   4.956   4.564   2.403
  202GLN     CD  153   5.059   4.734   2.338
  202GLN    OE1  154   5.062   4.858   2.327
  202GLN    NE2  155   5.170   4.671   2.333
  202GLN   HE21  156   5.173   4.570   2.329
  202GLN   HE22  157   5.254   4.724   2.313
  202GLN      C  158   4.649   4.578   2.284
  202GLN      O  159   4.665   4.460   2.251
  203THR      N  160   4.595   4.670   2.213
  203THR      H  161   4.583   4.761   2.256
  203THR     CA  162   4.548   4.647   2.075
  203THR     HA  163   4.519   4.542   2.072
  203THR     CB  164   4.420   4.723   2.037
  203THR     HB  165   4.394   4.679   1.941
  203THR    CG2  166   4.301   4.709   2.126
  203THR   HG21  167   4.309   4.753   2.226
  203THR   HG22  168   4.215   4.748   2.072
  203THR   HG23  169   4.278   4.603   2.114
  203THR    OG1  170   4.452   4.858   2.024
  203THR    HG1  171   4.514   4.873   2.096
  203THR      C  172   4.663   4.664   1.975
  203THR      O  173   4.758   4.731   2.005
  204ALA      N  174   4.646   4.606   1.857
  204ALA      H  175   4.572   4.538   1.853
  204ALA     CA  176   4.722   4.630   1.734
  204ALA     HA  177   4.815   4.577   1.754
  204ALA     CB  178   4.638   4.575   1.613
  204ALA    HB1  179   4.607   4.472   1.630
  204ALA    HB2  180   4.552   4.635   1.582
  204ALA    HB3  181   4.711   4.578   1.533
  204ALA      C  182   4.763   4.781   1.705
  204ALA      O  183   4.878   4.816   1.671
  205LEU      N  184   4.665   4.869   1.723
  205LEU      H  185   4.576   4.835   1.757
  205LEU     CA  186   4.690   5.013   1.694
  205LEU     HA  187   4.741   5.036   1.601
  205LEU     CB  188   4.547   5.065   1.673
  205LEU    HB1  189   4.496   5.043   1.766
  205LEU    HB2  190   4.495   5.016   1.591
  205LEU     CG  191   4.534   5.218   1.651
  205LEU     HG  192   4.582   5.272   1.732
  205LEU    CD1  193   4.611   5.255   1.527
  205LEU   HD11  194   4.719   5.250   1.542
  205LEU   HD12  195   4.583   5.208   1.433
  205LEU   HD13  196   4.585   5.361   1.518
  205LEU    CD2  197   4.385   5.256   1.642
  205LEU   HD21  198   4.373   5.363   1.626
  205LEU   HD22  199   4.332   5.194   1.570
  205LEU   HD23  200   4.347   5.218   1.737
  205LEU      C  201   4.776   5.087   1.801
  205LEU      O  202   4.836   5.193   1.775
  206HIE      N  203   4.771   5.047   1.930
  206HIE      H  204   4.712   4.969   1.957
  206HIE     CA  205   4.866   5.092   2.028
  206HIE     HA  206   4.848   5.198   2.046
  206HIE     CB  207   4.833   5.014   2.159
  206HIE    HB1  208   4.912   5.032   2.231
  206HIE    HB2  209   4.833   4.907   2.135
  206HIE     CG  210   4.697   5.048   2.228
  206HIE    ND1  211   4.591   4.967   2.255
  206HIE    CE1  212   4.514   5.036   2.344
  206HIE    HE1  213   4.428   4.994   2.393
  206HIE    NE2  214   4.563   5.157   2.367
  206HIE    HE2  215   4.522   5.224   2.430
  206HIE    CD2  216   4.683   5.164   2.301
  206HIE    HD2  217   4.757   5.243   2.295
  206HIE      C  218   5.011   5.067   1.979
  206HIE      O  219   5.086   5.163   1.977
  207ILE      N  220   5.050   4.943   1.942
  207ILE      H  221   4.975   4.875   1.949
  207ILE     CA  222   5.184   4.896   1.898
  207ILE     HA  223   5.249   4.916   1.983
  207ILE     CB  224   5.175   4.741   1.867
  207ILE     HB  225   5.103   4.724   1.786
  207ILE    CG2  226   5.304   4.678   1.805
  207ILE   HG21  227   5.326   4.727   1.711
  207ILE   HG22  228   5.381   4.696   1.880
  207ILE   HG23  229   5.287   4.572   1.785
  207ILE    CG1  230   5.128   4.657   1.986
  207ILE   HG11  231   5.045   4.709   2.035
  207ILE   HG12  232   5.208   4.647   2.060
  207ILE     CD  233   5.078   4.512   1.956
  207ILE    HD1  234   5.153   4.458   1.899
  207ILE    HD2  235   5.057   4.452   2.044
  207ILE    HD3  236   4.983   4.520   1.902
  207ILE      C  237   5.233   4.977   1.781
  207ILE      O  238   5.346   5.017   1.780
  208ALA      N  239   5.142   5.000   1.692
  208ALA      H  240   5.054   4.949   1.690
  208ALA     CA  241   5.178   5.070   1.567
  208ALA     HA  242   5.263   5.023   1.519
  208ALA     CB  243   5.057   5.063   1.474
  208ALA    HB1  244   5.087   5.088   1.373
  208ALA    HB2  245   5.026   4.959   1.475
  208ALA    HB3  246   4.974   5.115   1.522
  208ALA      C  247   5.210   5.218   1.590
  208ALA      O  248   5.286   5.284   1.520
  209ILE      N  249   5.140   5.278   1.684
  209ILE      H  250   5.097   5.217   1.752
  209ILE     CA  251   5.157   5.421   1.734
  209ILE     HA  252   5.190   5.484   1.652
  209ILE     CB  253   5.041   5.487   1.794
  209ILE     HB  254   5.003   5.421   1.873
  209ILE    CG2  255   5.073   5.627   1.857
  209ILE   HG21  256   5.119   5.695   1.785
  209ILE   HG22  257   4.982   5.667   1.903
  209ILE   HG23  258   5.140   5.616   1.942
  209ILE    CG1  259   4.932   5.515   1.689
  209ILE   HG11  260   4.916   5.419   1.640
  209ILE   HG12  261   4.961   5.581   1.607
  209ILE     CD  262   4.797   5.556   1.741
  209ILE    HD1  263   4.801   5.546   1.849
  209ILE    HD2  264   4.775   5.660   1.716
  209ILE    HD3  265   4.714   5.497   1.702
  209ILE      C  266   5.287   5.421   1.824
  209ILE      O  267   5.370   5.509   1.813
  210GLU      N  268   5.303   5.334   1.920
  210GLU      H  269   5.230   5.268   1.943
  210GLU     CA  270   5.440   5.311   1.982
  210GLU     HA  271   5.475   5.388   2.051
  210GLU     CB  272   5.427   5.187   2.066
  210GLU    HB1  273   5.445   5.103   1.998
  210GLU    HB2  274   5.326   5.194   2.105
  210GLU     CG  275   5.538   5.188   2.176
  210GLU    HG1  276   5.519   5.117   2.256
  210GLU    HG2  277   5.527   5.287   2.220
  210GLU     CD  278   5.682   5.150   2.115
  210GLU    OE1  279   5.778   5.220   2.152
  210GLU    OE2  280   5.698   5.060   2.026
  210GLU      C  281   5.550   5.302   1.881
  210GLU      O  282   5.647   5.380   1.896
  211ARG      N  283   5.537   5.226   1.769
  211ARG      H  284   5.473   5.148   1.775
  211ARG     CA  285   5.631   5.235   1.654
  211ARG     HA  286   5.736   5.227   1.682
  211ARG     CB  287   5.607   5.114   1.558
  211ARG    HB1  288   5.657   5.125   1.462
  211ARG    HB2  289   5.502   5.111   1.528
  211ARG     CG  290   5.642   4.976   1.605
  211ARG    HG1  291   5.620   4.907   1.524
  211ARG    HG2  292   5.599   4.940   1.699
  211ARG     CD  293   5.796   4.965   1.646
  211ARG    HD1  294   5.851   5.011   1.564
  211ARG    HD2  295   5.813   4.859   1.662
  211ARG     NE  296   5.825   5.024   1.780
  211ARG     HE  297   5.752   5.057   1.841
  211ARG     CZ  298   5.948   5.036   1.827
  211ARG    NH1  299   6.057   4.999   1.762
  211ARG   HH11  300   6.057   4.940   1.680
  211ARG   HH12  301   6.148   5.020   1.799
  211ARG    NH2  302   5.976   5.095   1.935
  211ARG   HH21  303   5.898   5.117   1.996
  211ARG   HH22  304   6.071   5.106   1.969
  211ARG      C  305   5.638   5.366   1.575
  211ARG      O  306   5.704   5.380   1.472
  212ARG      N  307   5.558   5.465   1.613
  212ARG      H  308   5.510   5.445   1.699
  212ARG     CA  309   5.511   5.586   1.538
  212ARG     HA  310   5.415   5.619   1.577
  212ARG     CB  311   5.596   5.715   1.573
  212ARG    HB1  312   5.586   5.735   1.680
  212ARG    HB2  313   5.551   5.795   1.514
  212ARG     CG  314   5.738   5.702   1.538
  212ARG    HG1  315   5.758   5.683   1.432
  212ARG    HG2  316   5.788   5.622   1.591
  212ARG     CD  317   5.815   5.827   1.580
  212ARG    HD1  318   5.767   5.917   1.542
  212ARG    HD2  319   5.914   5.831   1.533
  212ARG     NE  320   5.853   5.829   1.723
  212ARG     HE  321   5.810   5.752   1.772
  212ARG     CZ  322   5.932   5.922   1.781
  212ARG    NH1  323   5.977   6.030   1.719
  212ARG   HH11  324   5.949   6.035   1.623
  212ARG   HH12  325   6.053   6.088   1.752
  212ARG    NH2  326   5.966   5.904   1.908
  212ARG   HH21  327   5.935   5.826   1.964
  212ARG   HH22  328   6.027   5.971   1.953
  212ARG      C  329   5.492   5.561   1.388
  212ARG      O  330   5.518   5.646   1.308
  213ASN      N  331   5.441   5.441   1.352
  213ASN      H  332   5.396   5.387   1.425
  213ASN     CA  333   5.443   5.380   1.215
  213ASN     HA  334   5.523   5.426   1.158
  213ASN     CB  335   5.466   5.225   1.221
  213ASN    HB1  336   5.376   5.178   1.260
  213ASN    HB2  337   5.541   5.202   1.297
  213ASN     CG  338   5.496   5.160   1.086
  213ASN    OD1  339   5.475   5.218   0.978
  213ASN    ND2  340   5.550   5.038   1.096
  213ASN   HD21  341   5.586   4.993   1.179
  213ASN   HD22  342   5.581   5.004   1.006
  213ASN      C  343   5.323   5.422   1.132
  213ASN      O  344   5.216   5.349   1.130
  214MET      N  345   5.325   5.539   1.082
  214MET      H  346   5.396   5.605   1.113
  214MET     CA  347   5.219   5.591   0.998
  214MET     HA  348   5.133   5.612   1.062
  214MET     CB  349   5.259   5.734   0.946
  214MET    HB1  350   5.339   5.731   0.872
  214MET    HB2  351   5.284   5.800   1.028
  214MET     CG  352   5.140   5.802   0.878
  214MET    HG1  353   5.123   5.747   0.785
  214MET    HG2  354   5.157   5.903   0.840
  214MET     SD  355   4.987   5.794   0.972
  214MET     CE  356   4.908   5.929   0.903
  214MET    HE1  357   4.806   5.927   0.941
  214MET    HE2  358   4.954   6.018   0.947
  214MET    HE3  359   4.920   5.923   0.795
  214MET      C  360   5.167   5.499   0.890
  214MET      O  361   5.044   5.472   0.887
  215THR      N  362   5.256   5.440   0.814
  215THR      H  363   5.351   5.475   0.808
  215THR     CA  364   5.221   5.330   0.714
  215THR     HA  365   5.164   5.367   0.629
  215THR     CB  366   5.352   5.262   0.663
  215THR     HB  367   5.417   5.235   0.745
  215THR    CG2  368   5.321   5.145   0.574
  215THR   HG21  369   5.243   5.077   0.607
  215THR   HG22  370   5.278   5.190   0.484
  215THR   HG23  371   5.418   5.100   0.552
  215THR    OG1  372   5.424   5.356   0.595
  215THR    HG1  373   5.513   5.325   0.612
  215THR      C  374   5.132   5.218   0.777
  215THR      O  375   5.021   5.192   0.725
  216LEU      N  376   5.176   5.164   0.892
  216LEU      H  377   5.269   5.189   0.921
  216LEU     CA  378   5.102   5.057   0.967
  216LEU     HA  379   5.070   4.984   0.893
  216LEU     CB  380   5.206   4.982   1.062
  216LEU    HB1  381   5.246   5.057   1.130
  216LEU    HB2  382   5.291   4.936   1.011
  216LEU     CG  383   5.140   4.874   1.157
  216LEU     HG  384   5.067   4.919   1.223
  216LEU    CD1  385   5.074   4.766   1.076
  216LEU   HD11  386   5.143   4.692   1.036
  216LEU   HD12  387   5.007   4.709   1.141
  216LEU   HD13  388   5.015   4.799   0.991
  216LEU    CD2  389   5.245   4.809   1.250
  216LEU   HD21  390   5.304   4.738   1.191
  216LEU   HD22  391   5.316   4.886   1.283
  216LEU   HD23  392   5.181   4.768   1.327
  216LEU      C  393   4.972   5.105   1.035
  216LEU      O  394   4.868   5.037   1.021
  217VAL      N  395   4.979   5.228   1.094
  217VAL      H  396   5.062   5.285   1.100
  217VAL     CA  397   4.856   5.294   1.152
  217VAL     HA  398   4.828   5.228   1.234
  217VAL     CB  399   4.896   5.430   1.212
  217VAL     HB  400   4.962   5.479   1.140
  217VAL    CG1  401   4.782   5.525   1.252
  217VAL   HG11  402   4.805   5.601   1.327
  217VAL   HG12  403   4.753   5.577   1.160
  217VAL   HG13  404   4.700   5.460   1.282
  217VAL    CG2  405   4.968   5.402   1.342
  217VAL   HG21  406   5.011   5.494   1.381
  217VAL   HG22  407   4.904   5.355   1.417
  217VAL   HG23  408   5.057   5.344   1.314
  217VAL      C  409   4.745   5.318   1.042
  217VAL      O  410   4.628   5.289   1.069
  218THR      N  411   4.789   5.370   0.928
  218THR      H  412   4.887   5.396   0.927
  218THR     CA  413   4.699   5.396   0.813
  218THR     HA  414   4.630   5.478   0.831
  218THR     CB  415   4.786   5.440   0.694
  218THR     HB  416   4.860   5.366   0.663
  218THR    CG2  417   4.695   5.471   0.571
  218THR   HG21  418   4.630   5.385   0.552
  218THR   HG22  419   4.623   5.550   0.587
  218THR   HG23  420   4.759   5.478   0.482
  218THR    OG1  421   4.860   5.557   0.712
  218THR    HG1  422   4.934   5.533   0.769
  218THR      C  423   4.625   5.274   0.770
  218THR      O  424   4.500   5.271   0.761
  219LEU      N  425   4.694   5.163   0.741
  219LEU      H  426   4.794   5.162   0.750
  219LEU     CA  427   4.641   5.031   0.706
  219LEU     HA  428   4.580   5.049   0.617
  219LEU     CB  429   4.756   4.936   0.681
  219LEU    HB1  430   4.813   4.926   0.774
  219LEU    HB2  431   4.815   4.981   0.602
  219LEU     CG  432   4.721   4.791   0.631
  219LEU     HG  433   4.655   4.749   0.706
  219LEU    CD1  434   4.667   4.799   0.491
  219LEU   HD11  435   4.595   4.881   0.485
  219LEU   HD12  436   4.741   4.828   0.417
  219LEU   HD13  437   4.602   4.716   0.464
  219LEU    CD2  438   4.839   4.696   0.616
  219LEU   HD21  439   4.898   4.680   0.706
  219LEU   HD22  440   4.811   4.599   0.575
  219LEU   HD23  441   4.913   4.746   0.553
  219LEU      C  442   4.544   4.976   0.811
  219LEU      O  443   4.437   4.926   0.774
  220LEU      N  444   4.579   4.991   0.936
  220LEU      H  445   4.664   5.046   0.944
  220LEU     CA  446   4.503   4.951   1.055
  220LEU     HA  447   4.478   4.845   1.048
  220LEU     CB  448   4.588   4.959   1.178
  220LEU    HB1  449   4.524   4.955   1.267
  220LEU    HB2  450   4.639   5.055   1.186
  220LEU     CG  451   4.694   4.850   1.179
  220LEU     HG  452   4.743   4.841   1.082
  220LEU    CD1  453   4.790   4.875   1.301
  220LEU   HD11  454   4.882   4.818   1.298
  220LEU   HD12  455   4.826   4.978   1.293
  220LEU   HD13  456   4.732   4.859   1.392
  220LEU    CD2  457   4.634   4.711   1.208
  220LEU   HD21  458   4.711   4.647   1.250
  220LEU   HD22  459   4.564   4.718   1.291
  220LEU   HD23  460   4.598   4.661   1.118
  220LEU      C  461   4.376   5.031   1.075
  220LEU      O  462   4.272   4.967   1.069
  221VAL      N  463   4.379   5.165   1.087
  221VAL      H  464   4.455   5.229   1.100
  221VAL     CA  465   4.250   5.239   1.083
  221VAL     HA  466   4.192   5.221   1.174
  221VAL     CB  467   4.279   5.394   1.087
  221VAL     HB  468   4.373   5.414   1.035
  221VAL    CG1  469   4.167   5.493   1.034
  221VAL   HG11  470   4.134   5.462   0.935
  221VAL   HG12  471   4.081   5.489   1.101
  221VAL   HG13  472   4.200   5.597   1.023
  221VAL    CG2  473   4.302   5.447   1.231
  221VAL   HG21  474   4.209   5.446   1.289
  221VAL   HG22  475   4.372   5.382   1.282
  221VAL   HG23  476   4.337   5.550   1.223
  221VAL      C  477   4.167   5.205   0.958
  221VAL      O  478   4.050   5.182   0.965
  222GLU      N  479   4.223   5.187   0.838
  222GLU      H  480   4.320   5.215   0.832
  222GLU     CA  481   4.153   5.167   0.710
  222GLU     HA  482   4.096   5.258   0.690
  222GLU     CB  483   4.262   5.176   0.598
  222GLU    HB1  484   4.341   5.110   0.632
  222GLU    HB2  485   4.295   5.280   0.595
  222GLU     CG  486   4.212   5.145   0.449
  222GLU    HG1  487   4.131   5.210   0.415
  222GLU    HG2  488   4.173   5.043   0.458
  222GLU     CD  489   4.323   5.168   0.349
  222GLU    OE1  490   4.308   5.138   0.226
  222GLU    OE2  491   4.428   5.223   0.386
  222GLU      C  492   4.072   5.039   0.714
  222GLU      O  493   3.958   5.033   0.672
  223ASN      N  494   4.133   4.930   0.764
  223ASN      H  495   4.231   4.938   0.786
  223ASN     CA  496   4.079   4.792   0.752
  223ASN     HA  497   4.002   4.799   0.675
  223ASN     CB  498   4.190   4.702   0.705
  223ASN    HB1  499   4.154   4.599   0.693
  223ASN    HB2  500   4.275   4.716   0.771
  223ASN     CG  501   4.226   4.741   0.557
  223ASN    OD1  502   4.149   4.721   0.461
  223ASN    ND2  503   4.340   4.803   0.534
  223ASN   HD21  504   4.391   4.841   0.612
  223ASN   HD22  505   4.348   4.824   0.436
  223ASN      C  506   4.017   4.738   0.886
  223ASN      O  507   3.979   4.620   0.891
  224GLY      N  508   4.004   4.828   0.990
  224GLY      H  509   4.048   4.918   0.978
  224GLY     CA  510   3.909   4.802   1.098
  224GLY    HA1  511   3.841   4.718   1.082
  224GLY    HA2  512   3.845   4.890   1.100
  224GLY      C  513   3.965   4.805   1.236
  224GLY      O  514   3.899   4.745   1.324
  225ALA      N  515   4.080   4.864   1.274
  225ALA      H  516   4.123   4.925   1.206
  225ALA     CA  517   4.125   4.891   1.414
  225ALA     HA  518   4.116   4.797   1.468
  225ALA     CB  519   4.274   4.931   1.415
  225ALA    HB1  520   4.273   5.031   1.370
  225ALA    HB2  521   4.315   4.936   1.516
  225ALA    HB3  522   4.329   4.861   1.353
  225ALA      C  523   4.028   4.982   1.486
  225ALA      O  524   4.003   5.092   1.448
  226ASP      N  525   3.972   4.928   1.594
  226ASP      H  526   3.987   4.830   1.613
  226ASP     CA  527   3.895   5.012   1.690
  226ASP     HA  528   3.811   5.055   1.635
  226ASP     CB  529   3.825   4.938   1.806
  226ASP    HB1  530   3.904   4.890   1.865
  226ASP    HB2  531   3.769   4.853   1.767
  226ASP     CG  532   3.726   5.015   1.889
  226ASP    OD1  533   3.653   4.951   1.967
  226ASP    OD2  534   3.702   5.132   1.861
  226ASP      C  535   3.982   5.128   1.746
  226ASP      O  536   4.085   5.103   1.817
  227VAL      N  537   3.947   5.254   1.732
  227VAL      H  538   3.868   5.272   1.672
  227VAL     CA  539   4.025   5.361   1.799
  227VAL     HA  540   4.128   5.327   1.799
  227VAL     CB  541   4.030   5.496   1.718
  227VAL     HB  542   4.114   5.558   1.750
  227VAL    CG1  543   4.050   5.480   1.569
  227VAL   HG11  544   3.955   5.443   1.532
  227VAL   HG12  545   4.069   5.576   1.522
  227VAL   HG13  546   4.135   5.415   1.546
  227VAL    CG2  547   3.905   5.586   1.746
  227VAL   HG21  548   3.900   5.609   1.852
  227VAL   HG22  549   3.898   5.683   1.696
  227VAL   HG23  550   3.818   5.528   1.717
  227VAL      C  551   3.991   5.383   1.948
  227VAL      O  552   4.071   5.448   2.015
  228GLN      N  553   3.875   5.335   1.996
  228GLN      H  554   3.822   5.273   1.936
  228GLN     CA  555   3.828   5.363   2.135
  228GLN     HA  556   3.880   5.444   2.186
  228GLN     CB  557   3.681   5.406   2.124
  228GLN    HB1  558   3.637   5.429   2.221
  228GLN    HB2  559   3.631   5.315   2.090
  228GLN     CG  560   3.659   5.520   2.023
  228GLN    HG1  561   3.552   5.525   2.002
  228GLN    HG2  562   3.705   5.511   1.925
  228GLN     CD  563   3.697   5.653   2.073
  228GLN    OE1  564   3.790   5.723   2.033
  228GLN    NE2  565   3.621   5.701   2.173
  228GLN   HE21  566   3.537   5.651   2.196
  228GLN   HE22  567   3.635   5.796   2.204
  228GLN      C  568   3.848   5.244   2.233
  228GLN      O  569   3.817   5.259   2.351
  229ALA      N  570   3.910   5.138   2.185
  229ALA      H  571   3.952   5.152   2.095
  229ALA     CA  572   3.959   5.027   2.267
  229ALA     HA  573   3.889   5.001   2.346
  229ALA     CB  574   3.973   4.906   2.176
  229ALA    HB1  575   3.877   4.884   2.131
  229ALA    HB2  576   4.050   4.922   2.101
  229ALA    HB3  577   4.002   4.822   2.239
  229ALA      C  578   4.091   5.077   2.325
  229ALA      O  579   4.186   5.105   2.255
  230ALA      N  580   4.099   5.090   2.458
  230ALA      H  581   4.017   5.056   2.506
  230ALA     CA  582   4.206   5.139   2.538
  230ALA     HA  583   4.271   5.189   2.466
  230ALA     CB  584   4.153   5.236   2.639
  230ALA    HB1  585   4.108   5.324   2.593
  230ALA    HB2  586   4.072   5.184   2.690
  230ALA    HB3  587   4.232   5.261   2.709
  230ALA      C  588   4.290   5.019   2.597
  230ALA      O  589   4.246   4.902   2.592
  231ALA      N  590   4.409   5.046   2.642
  231ALA      H  591   4.432   5.142   2.666
  231ALA     CA  592   4.503   4.947   2.690
  231ALA     HA  593   4.494   4.860   2.626
  231ALA     CB  594   4.644   4.993   2.667
  231ALA    HB1  595   4.660   5.010   2.560
  231ALA    HB2  596   4.656   5.085   2.724
  231ALA    HB3  597   4.711   4.910   2.691
  231ALA      C  598   4.469   4.902   2.834
  231ALA      O  599   4.458   4.990   2.921
  232ASN      N  600   4.453   4.773   2.855
  232ASN      H  601   4.459   4.706   2.779
  232ASN     CA  602   4.404   4.705   2.977
  232ASN     HA  603   4.348   4.777   3.036
  232ASN     CB  604   4.313   4.585   2.942
  232ASN    HB1  605   4.369   4.508   2.890
  232ASN    HB2  606   4.232   4.624   2.880
  232ASN     CG  607   4.248   4.526   3.067
  232ASN    OD1  608   4.153   4.585   3.126
  232ASN    ND2  609   4.277   4.409   3.111
  232ASN   HD21  610   4.321   4.341   3.051
  232ASN   HD22  611   4.221   4.375   3.189
  232ASN      C  612   4.515   4.654   3.068
  232ASN      O  613   4.512   4.665   3.193
  233GLY      N  614   4.618   4.591   3.005
  233GLY      H  615   4.628   4.616   2.908
  233GLY     CA  616   4.730   4.523   3.068
  233GLY    HA1  617   4.800   4.483   2.995
  233GLY    HA2  618   4.690   4.433   3.117
  233GLY      C  619   4.795   4.615   3.174
  233GLY      O  620   4.817   4.737   3.152
  234ASP      N  621   4.820   4.554   3.284
  234ASP      H  622   4.779   4.462   3.287
  234ASP     CA  623   4.882   4.629   3.396
  234ASP     HA  624   4.808   4.705   3.420
  234ASP     CB  625   4.903   4.544   3.517
  234ASP    HB1  626   4.936   4.595   3.607
  234ASP    HB2  627   4.982   4.471   3.502
  234ASP     CG  628   4.777   4.461   3.545
  234ASP    OD1  629   4.773   4.344   3.495
  234ASP    OD2  630   4.692   4.513   3.628
  234ASP      C  631   5.008   4.714   3.364
  234ASP      O  632   5.039   4.807   3.441
  235PHE      N  633   5.087   4.684   3.259
  235PHE      H  634   5.059   4.615   3.191
  235PHE     CA  635   5.197   4.760   3.213
  235PHE     HA  636   5.282   4.770   3.279
  235PHE     CB  637   5.260   4.686   3.092
  235PHE    HB1  638   5.180   4.670   3.020
  235PHE    HB2  639   5.287   4.591   3.137
  235PHE     CG  640   5.375   4.761   3.031
  235PHE    CD1  641   5.360   4.874   2.950
  235PHE    HD1  642   5.260   4.900   2.920
  235PHE    CE1  643   5.471   4.949   2.904
  235PHE    HE1  644   5.459   5.036   2.840
  235PHE     CZ  645   5.596   4.917   2.955
  235PHE     HZ  646   5.684   4.978   2.944
  235PHE    CE2  647   5.612   4.809   3.043
  235PHE    HE2  648   5.710   4.789   3.084
  235PHE    CD2  649   5.506   4.726   3.072
  235PHE    HD2  650   5.522   4.640   3.135
  235PHE      C  651   5.153   4.906   3.180
  235PHE      O  652   5.221   5.004   3.213
  236PHE      N  653   5.053   4.921   3.099
  236PHE      H  654   5.008   4.832   3.079
  236PHE     CA  655   4.998   5.046   3.047
  236PHE     HA  656   5.088   5.095   3.009
  236PHE     CB  657   4.916   5.019   2.919
  236PHE    HB1  658   4.908   5.108   2.856
  236PHE    HB2  659   4.810   5.006   2.938
  236PHE     CG  660   4.971   4.900   2.834
  236PHE    CD1  661   5.078   4.919   2.744
  236PHE    HD1  662   5.119   5.019   2.739
  236PHE    CE1  663   5.129   4.812   2.660
  236PHE    HE1  664   5.212   4.832   2.594
  236PHE     CZ  665   5.074   4.686   2.670
  236PHE     HZ  666   5.113   4.605   2.609
  236PHE    CE2  667   4.963   4.667   2.756
  236PHE    HE2  668   4.907   4.575   2.749
  236PHE    CD2  669   4.915   4.773   2.836
  236PHE    HD2  670   4.827   4.764   2.899
  236PHE      C  671   4.921   5.141   3.151
  236PHE      O  672   4.846   5.226   3.104
  237LYS      N  673   4.950   5.125   3.283
  237LYS      H  674   5.021   5.056   3.301
  237LYS     CA  675   4.876   5.188   3.394
  237LYS     HA  676   4.824   5.274   3.353
  237LYS     CB  677   4.782   5.083   3.460
  237LYS    HB1  678   4.750   5.108   3.561
  237LYS    HB2  679   4.833   4.988   3.445
  237LYS     CG  680   4.654   5.082   3.373
  237LYS    HG1  681   4.667   5.090   3.265
  237LYS    HG2  682   4.583   5.156   3.410
  237LYS     CD  683   4.590   4.950   3.392
  237LYS    HD1  684   4.574   4.930   3.498
  237LYS    HD2  685   4.650   4.867   3.353
  237LYS     CE  686   4.442   4.945   3.334
  237LYS    HE1  687   4.399   4.847   3.354
  237LYS    HE2  688   4.451   4.962   3.227
  237LYS     NZ  689   4.352   5.048   3.390
  237LYS    HZ1  690   4.387   5.139   3.364
  237LYS    HZ2  691   4.257   5.041   3.357
  237LYS    HZ3  692   4.346   5.054   3.491
  237LYS      C  693   4.977   5.247   3.494
  237LYS      O  694   5.102   5.231   3.471
  238LYS      N  695   4.930   5.306   3.601
  238LYS      H  696   4.831   5.326   3.608
  238LYS     CA  697   5.018   5.358   3.704
  238LYS     HA  698   5.115   5.376   3.658
  238LYS     CB  699   4.973   5.489   3.757
  238LYS    HB1  700   5.050   5.524   3.826
  238LYS    HB2  701   4.877   5.484   3.809
  238LYS     CG  702   4.974   5.598   3.647
  238LYS    HG1  703   4.880   5.602   3.592
  238LYS    HG2  704   5.052   5.571   3.576
  238LYS     CD  705   5.015   5.736   3.696
  238LYS    HD1  706   5.042   5.802   3.614
  238LYS    HD2  707   5.109   5.717   3.747
  238LYS     CE  708   4.916   5.803   3.788
  238LYS    HE1  709   4.897   5.740   3.875
  238LYS    HE2  710   4.817   5.801   3.742
  238LYS     NZ  711   4.961   5.939   3.826
  238LYS    HZ1  712   5.036   5.937   3.893
  238LYS    HZ2  713   4.979   5.990   3.741
  238LYS    HZ3  714   4.888   5.996   3.868
  238LYS      C  715   5.037   5.252   3.806
  238LYS      O  716   5.013   5.271   3.922
  239THR      N  717   5.072   5.130   3.769
  239THR      H  718   5.075   5.126   3.668
  239THR     CA  719   5.104   5.017   3.857
  239THR     HA  720   5.024   4.991   3.925
  239THR     CB  721   5.127   4.892   3.770
  239THR     HB  722   5.210   4.905   3.700
  239THR    CG2  723   5.149   4.759   3.849
  239THR   HG21  724   5.169   4.682   3.774
  239THR   HG22  725   5.232   4.761   3.919
  239THR   HG23  726   5.064   4.740   3.915
  239THR    OG1  727   5.009   4.875   3.692
  239THR    HG1  728   5.037   4.851   3.603
  239THR      C  729   5.239   5.042   3.936
  239THR      O  730   5.327   5.089   3.866
  240LYS      N  731   5.263   5.008   4.056
  240LYS      H  732   5.192   4.959   4.109
  240LYS     CA  733   5.393   5.038   4.126
  240LYS     HA  734   5.445   5.113   4.068
  240LYS     CB  735   5.362   5.078   4.272
  240LYS    HB1  736   5.453   5.102   4.327
  240LYS    HB2  737   5.296   5.006   4.320
  240LYS     CG  738   5.290   5.214   4.264
  240LYS    HG1  739   5.191   5.198   4.221
  240LYS    HG2  740   5.344   5.292   4.210
  240LYS     CD  741   5.262   5.256   4.409
  240LYS    HD1  742   5.352   5.242   4.468
  240LYS    HD2  743   5.174   5.200   4.441
  240LYS     CE  744   5.220   5.406   4.404
  240LYS    HE1  745   5.124   5.412   4.352
  240LYS    HE2  746   5.291   5.464   4.345
  240LYS     NZ  747   5.211   5.462   4.535
  240LYS    HZ1  748   5.121   5.438   4.575
  240LYS    HZ2  749   5.276   5.426   4.603
  240LYS    HZ3  750   5.216   5.562   4.540
  240LYS      C  751   5.483   4.907   4.131
  240LYS      O  752   5.442   4.797   4.096
  241GLY      N  753   5.616   4.925   4.157
  241GLY      H  754   5.640   5.018   4.189
  241GLY     CA  755   5.714   4.821   4.175
  241GLY    HA1  756   5.699   4.761   4.265
  241GLY    HA2  757   5.811   4.870   4.174
  241GLY      C  758   5.729   4.713   4.065
  241GLY      O  759   5.804   4.614   4.077
  242ARG      N  760   5.667   4.739   3.945
  242ARG      H  761   5.596   4.811   3.945
  242ARG     CA  762   5.700   4.676   3.814
  242ARG     HA  763   5.794   4.622   3.819
  242ARG     CB  764   5.600   4.568   3.766
  242ARG    HB1  765   5.651   4.476   3.736
  242ARG    HB2  766   5.554   4.600   3.673
  242ARG     CG  767   5.483   4.541   3.862
  242ARG    HG1  768   5.425   4.630   3.885
  242ARG    HG2  769   5.516   4.505   3.959
  242ARG     CD  770   5.398   4.428   3.806
  242ARG    HD1  771   5.446   4.330   3.815
  242ARG    HD2  772   5.377   4.450   3.701
  242ARG     NE  773   5.279   4.413   3.893
  242ARG     HE  774   5.283   4.444   3.990
  242ARG     CZ  775   5.167   4.372   3.842
  242ARG    NH1  776   5.159   4.313   3.731
  242ARG   HH11  777   5.240   4.297   3.673
  242ARG   HH12  778   5.074   4.263   3.708
  242ARG    NH2  779   5.065   4.376   3.918
  242ARG   HH21  780   5.083   4.428   4.003
  242ARG   HH22  781   4.976   4.353   3.876
  242ARG      C  782   5.705   4.781   3.708
  242ARG      O  783   5.624   4.878   3.717
  243PRO      N  784   5.784   4.770   3.602
  243PRO     CD  785   5.856   4.653   3.562
  243PRO    HD1  786   5.792   4.567   3.584
  243PRO    HD2  787   5.954   4.654   3.608
  243PRO     CG  788   5.885   4.670   3.414
  243PRO    HG1  789   5.802   4.624   3.359
  243PRO    HG2  790   5.974   4.610   3.394
  243PRO     CB  791   5.898   4.821   3.392
  243PRO    HB1  792   5.868   4.847   3.290
  243PRO    HB2  793   6.001   4.846   3.416
  243PRO     CA  794   5.795   4.868   3.493
  243PRO     HA  795   5.816   4.966   3.536
  243PRO      C  796   5.662   4.886   3.416
  243PRO      O  797   5.578   4.794   3.417
  244GLY      N  798   5.636   5.004   3.354
  244GLY      H  799   5.723   5.055   3.343
  244GLY     CA  800   5.514   5.058   3.273
  244GLY    HA1  801   5.429   5.068   3.340
  244GLY    HA2  802   5.499   4.983   3.195
  244GLY      C  803   5.535   5.198   3.214
  244GLY      O  804   5.613   5.279   3.266
  245PHE      N  805   5.458   5.224   3.105
  245PHE      H  806   5.413   5.145   3.062
  245PHE     CA  807   5.419   5.367   3.063
  245PHE     HA  808   5.469   5.433   3.134
  245PHE     CB  809   5.478   5.391   2.924
  245PHE    HB1  810   5.426   5.324   2.856
  245PHE    HB2  811   5.584   5.368   2.912
  245PHE     CG  812   5.449   5.534   2.871
  245PHE    CD1  813   5.456   5.648   2.954
  245PHE    HD1  814   5.479   5.638   3.059
  245PHE    CE1  815   5.426   5.774   2.901
  245PHE    HE1  816   5.435   5.859   2.967
  245PHE     CZ  817   5.386   5.791   2.771
  245PHE     HZ  818   5.346   5.886   2.736
  245PHE    CE2  819   5.376   5.679   2.689
  245PHE    HE2  820   5.334   5.693   2.591
  245PHE    CD2  821   5.402   5.552   2.737
  245PHE    HD2  822   5.403   5.471   2.666
  245PHE      C  823   5.263   5.391   3.061
  245PHE      O  824   5.182   5.334   2.987
  246TYR      N  825   5.232   5.496   3.143
  246TYR      H  826   5.301   5.549   3.195
  246TYR     CA  827   5.094   5.547   3.147
  246TYR     HA  828   5.026   5.471   3.109
  246TYR     CB  829   5.050   5.562   3.297
  246TYR    HB1  830   5.125   5.616   3.354
  246TYR    HB2  831   5.031   5.461   3.332
  246TYR     CG  832   4.913   5.624   3.308
  246TYR    CD1  833   4.799   5.549   3.271
  246TYR    HD1  834   4.799   5.447   3.235
  246TYR    CE1  835   4.671   5.616   3.288
  246TYR    HE1  836   4.586   5.550   3.283
  246TYR     CZ  837   4.655   5.745   3.334
  246TYR     OH  838   4.545   5.801   3.348
  246TYR     HH  839   4.477   5.734   3.335
  246TYR    CE2  840   4.773   5.814   3.373
  246TYR    HE2  841   4.764   5.912   3.416
  246TYR    CD2  842   4.898   5.758   3.363
  246TYR    HD2  843   4.982   5.814   3.401
  246TYR      C  844   5.080   5.674   3.070
  246TYR      O  845   5.147   5.773   3.092
  247PHE      N  846   4.994   5.662   2.969
  247PHE      H  847   4.952   5.571   2.959
  247PHE     CA  848   4.955   5.765   2.871
  247PHE     HA  849   5.010   5.854   2.902
  247PHE     CB  850   5.013   5.725   2.737
  247PHE    HB1  851   5.120   5.731   2.757
  247PHE    HB2  852   4.974   5.799   2.666
  247PHE     CG  853   4.981   5.581   2.698
  247PHE    CD1  854   5.063   5.480   2.740
  247PHE    HD1  855   5.150   5.497   2.801
  247PHE    CE1  856   5.027   5.346   2.693
  247PHE    HE1  857   5.086   5.262   2.728
  247PHE     CZ  858   4.906   5.319   2.628
  247PHE     HZ  859   4.871   5.222   2.595
  247PHE    CE2  860   4.829   5.433   2.584
  247PHE    HE2  861   4.744   5.432   2.518
  247PHE    CD2  862   4.867   5.561   2.613
  247PHE    HD2  863   4.824   5.650   2.568
  247PHE      C  864   4.799   5.787   2.869
  247PHE      O  865   4.747   5.840   2.771
  248GLY      N  866   4.728   5.749   2.973
  248GLY      H  867   4.767   5.714   3.059
  248GLY     CA  868   4.581   5.761   2.971
  248GLY    HA1  869   4.554   5.862   2.940
  248GLY    HA2  870   4.540   5.750   3.071
  248GLY      C  871   4.518   5.655   2.872
  248GLY      O  872   4.410   5.674   2.827
  249GLU      N  873   4.586   5.544   2.855
  249GLU      H  874   4.673   5.548   2.906
  249GLU     CA  875   4.540   5.416   2.800
  249GLU     HA  876   4.628   5.351   2.797
  249GLU     CB  877   4.441   5.353   2.897
  249GLU    HB1  878   4.421   5.253   2.857
  249GLU    HB2  879   4.344   5.403   2.890
  249GLU     CG  880   4.492   5.343   3.042
  249GLU    HG1  881   4.523   5.442   3.077
  249GLU    HG2  882   4.584   5.285   3.035
  249GLU     CD  883   4.390   5.288   3.139
  249GLU    OE1  884   4.416   5.261   3.260
  249GLU    OE2  885   4.272   5.275   3.100
  249GLU      C  886   4.497   5.410   2.652
  249GLU      O  887   4.508   5.305   2.585
  250LEU      N  888   4.464   5.520   2.584
  250LEU      H  889   4.465   5.604   2.640
  250LEU     CA  890   4.389   5.527   2.454
  250LEU     HA  891   4.330   5.436   2.436
  250LEU     CB  892   4.293   5.644   2.468
  250LEU    HB1  893   4.278   5.683   2.368
  250LEU    HB2  894   4.342   5.731   2.512
  250LEU     CG  895   4.162   5.613   2.539
  250LEU     HG  896   4.169   5.534   2.613
  250LEU    CD1  897   4.112   5.737   2.607
  250LEU   HD11  898   4.182   5.767   2.685
  250LEU   HD12  899   4.093   5.822   2.542
  250LEU   HD13  900   4.017   5.711   2.655
  250LEU    CD2  901   4.067   5.559   2.429
  250LEU   HD21  902   4.061   5.637   2.353
  250LEU   HD22  903   4.115   5.467   2.394
  250LEU   HD23  904   3.973   5.534   2.478
  250LEU      C  905   4.494   5.549   2.340
  250LEU      O  906   4.597   5.613   2.359
  251PRO      N  907   4.465   5.509   2.212
  251PRO     CD  908   4.364   5.407   2.169
  251PRO    HD1  909   4.266   5.453   2.156
  251PRO    HD2  910   4.352   5.331   2.246
  251PRO     CG  911   4.424   5.338   2.044
  251PRO    HG1  912   4.343   5.306   1.979
  251PRO    HG2  913   4.481   5.254   2.084
  251PRO     CB  914   4.513   5.451   1.983
  251PRO    HB1  915   4.457   5.512   1.912
  251PRO    HB2  916   4.602   5.417   1.931
  251PRO     CA  917   4.557   5.539   2.107
  251PRO     HA  918   4.658   5.505   2.129
  251PRO      C  919   4.581   5.689   2.067
  251PRO      O  920   4.693   5.731   2.039
  252LEU      N  921   4.475   5.775   2.069
  252LEU      H  922   4.384   5.736   2.086
  252LEU     CA  923   4.479   5.918   2.055
  252LEU     HA  924   4.522   5.945   1.959
  252LEU     CB  925   4.343   5.978   2.047
  252LEU    HB1  926   4.294   5.950   2.140
  252LEU    HB2  927   4.296   5.925   1.964
  252LEU     CG  928   4.340   6.130   2.027
  252LEU     HG  929   4.388   6.178   2.113
  252LEU    CD1  930   4.409   6.163   1.887
  252LEU   HD11  931   4.514   6.133   1.881
  252LEU   HD12  932   4.348   6.113   1.812
  252LEU   HD13  933   4.400   6.270   1.868
  252LEU    CD2  934   4.192   6.175   2.025
  252LEU   HD21  935   4.138   6.131   1.941
  252LEU   HD22  936   4.157   6.147   2.124
  252LEU   HD23  937   4.182   6.283   2.017
  252LEU      C  938   4.568   5.984   2.166
  252LEU      O  939   4.651   6.072   2.139
  253SER      N  940   4.542   5.948   2.294
  253SER      H  941   4.472   5.876   2.310
  253SER     CA  942   4.624   5.984   2.408
  253SER     HA  943   4.627   6.093   2.408
  253SER     CB  944   4.553   5.947   2.542
  253SER    HB1  945   4.594   6.004   2.626
  253SER    HB2  946   4.559   5.841   2.569
  253SER     OG  947   4.416   5.979   2.529
  253SER     HG  948   4.377   5.972   2.616
  253SER      C  949   4.771   5.939   2.400
  253SER      O  950   4.859   6.013   2.437
  254LEU      N  951   4.801   5.817   2.354
  254LEU      H  952   4.728   5.758   2.318
  254LEU     CA  953   4.938   5.775   2.326
  254LEU     HA  954   4.982   5.774   2.425
  254LEU     CB  955   4.937   5.627   2.263
  254LEU    HB1  956   4.885   5.625   2.167
  254LEU    HB2  957   4.903   5.556   2.337
  254LEU     CG  958   5.081   5.583   2.232
  254LEU     HG  959   5.127   5.653   2.163
  254LEU    CD1  960   5.174   5.576   2.356
  254LEU   HD11  961   5.169   5.677   2.396
  254LEU   HD12  962   5.121   5.514   2.429
  254LEU   HD13  963   5.272   5.541   2.325
  254LEU    CD2  964   5.081   5.437   2.190
  254LEU   HD21  965   5.166   5.412   2.126
  254LEU   HD22  966   5.084   5.362   2.268
  254LEU   HD23  967   4.993   5.413   2.131
  254LEU      C  968   5.009   5.875   2.235
  254LEU      O  969   5.126   5.903   2.265
  255ALA      N  970   4.944   5.903   2.121
  255ALA      H  971   4.859   5.851   2.108
  255ALA     CA  972   4.999   5.986   2.006
  255ALA     HA  973   5.096   5.943   1.982
  255ALA     CB  974   4.896   5.988   1.885
  255ALA    HB1  975   4.806   6.045   1.909
  255ALA    HB2  976   4.929   6.050   1.802
  255ALA    HB3  977   4.876   5.886   1.852
  255ALA      C  978   5.035   6.129   2.058
  255ALA      O  979   5.141   6.188   2.032
  256ALA      N  980   4.943   6.183   2.138
  256ALA      H  981   4.857   6.134   2.157
  256ALA     CA  982   4.957   6.315   2.199
  256ALA     HA  983   4.972   6.384   2.117
  256ALA     CB  984   4.834   6.367   2.272
  256ALA    HB1  985   4.874   6.463   2.307
  256ALA    HB2  986   4.762   6.370   2.190
  256ALA    HB3  987   4.804   6.299   2.352
  256ALA      C  988   5.085   6.324   2.284
  256ALA      O  989   5.174   6.400   2.256
  257CYS      N  990   5.097   6.231   2.378
  257CYS      H  991   5.024   6.162   2.383
  257CYS     CA  992   5.203   6.209   2.479
  257CYS     HA  993   5.216   6.307   2.524
  257CYS     CB  994   5.166   6.115   2.587
  257CYS    HB1  995   5.244   6.077   2.653
  257CYS    HB2  996   5.117   6.028   2.544
  257CYS     SG  997   5.031   6.201   2.682
  257CYS     HG  998   4.956   6.091   2.696
  257CYS      C  999   5.340   6.168   2.420
  257CYS      O 1000   5.445   6.159   2.491
  258THR      N 1001   5.338   6.149   2.286
  258THR      H 1002   5.248   6.141   2.241
  258THR     CA 1003   5.449   6.118   2.203
  258THR     HA 1004   5.544   6.143   2.251
  258THR     CB 1005   5.452   5.969   2.158
  258THR     HB 1006   5.534   5.958   2.087
  258THR    CG2 1007   5.478   5.878   2.273
  258THR   HG21 1008   5.548   5.929   2.339
  258THR   HG22 1009   5.391   5.849   2.332
  258THR   HG23 1010   5.516   5.782   2.237
  258THR    OG1 1011   5.331   5.927   2.104
  258THR    HG1 1012   5.274   5.916   2.181
  258THR      C 1013   5.474   6.212   2.078
  258THR      O 1014   5.541   6.180   1.980
  259ASN      N 1015   5.409   6.330   2.078
  259ASN      H 1016   5.347   6.352   2.154
  259ASN     CA 1017   5.416   6.440   1.983
  259ASN     HA 1018   5.335   6.504   2.021
  259ASN     CB 1019   5.555   6.509   1.989
  259ASN    HB1 1020   5.633   6.440   1.958
  259ASN    HB2 1021   5.567   6.538   2.093
  259ASN     CG 1022   5.577   6.640   1.918
  259ASN    OD1 1023   5.512   6.742   1.941
  259ASN    ND2 1024   5.682   6.651   1.843
  259ASN   HD21 1025   5.733   6.572   1.807
  259ASN   HD22 1026   5.703   6.743   1.806
  259ASN      C 1027   5.377   6.404   1.835
  259ASN      O 1028   5.420   6.478   1.749
  260GLN      N 1029   5.295   6.305   1.806
  260GLN      H 1030   5.267   6.250   1.886
  260GLN     CA 1031   5.264   6.250   1.673
  260GLN     HA 1032   5.356   6.263   1.617
  260GLN     CB 1033   5.224   6.099   1.689
  260GLN    HB1 1034   5.212   6.059   1.589
  260GLN    HB2 1035   5.137   6.092   1.755
  260GLN     CG 1036   5.336   6.021   1.761
  260GLN    HG1 1037   5.310   5.916   1.777
  260GLN    HG2 1038   5.345   6.069   1.858
  260GLN     CD 1039   5.467   6.032   1.674
  260GLN    OE1 1040   5.468   6.018   1.555
  260GLN    NE2 1041   5.579   6.052   1.732
  260GLN   HE21 1042   5.583   6.088   1.826
  260GLN   HE22 1043   5.659   6.059   1.671
  260GLN      C 1044   5.148   6.331   1.608
  260GLN      O 1045   5.034   6.291   1.603
  261LEU      N 1046   5.169   6.459   1.570
  261LEU      H 1047   5.265   6.484   1.586
  261LEU     CA 1048   5.067   6.562   1.524
  261LEU     HA 1049   4.984   6.566   1.595
  261LEU     CB 1050   5.138   6.698   1.509
  261LEU    HB1 1051   5.205   6.684   1.423
  261LEU    HB2 1052   5.201   6.718   1.595
  261LEU     CG 1053   5.046   6.813   1.476
  261LEU     HG 1054   4.994   6.797   1.382
  261LEU    CD1 1055   4.947   6.842   1.585
  261LEU   HD11 1056   4.871   6.765   1.597
  261LEU   HD12 1057   4.998   6.837   1.681
  261LEU   HD13 1058   4.892   6.936   1.578
  261LEU    CD2 1059   5.126   6.939   1.457
  261LEU   HD21 1060   5.068   7.031   1.442
  261LEU   HD22 1061   5.187   6.949   1.546
  261LEU   HD23 1062   5.195   6.923   1.375
  261LEU      C 1063   4.991   6.514   1.394
  261LEU      O 1064   4.872   6.539   1.381
  262ALA      N 1065   5.054   6.450   1.296
  262ALA      H 1066   5.153   6.433   1.288
  262ALA     CA 1067   4.976   6.397   1.185
  262ALA     HA 1068   4.906   6.474   1.154
  262ALA     CB 1069   5.063   6.372   1.063
  262ALA    HB1 1070   5.151   6.314   1.090
  262ALA    HB2 1071   5.008   6.326   0.981
  262ALA    HB3 1072   5.104   6.465   1.024
  262ALA      C 1073   4.893   6.276   1.223
  262ALA      O 1074   4.776   6.263   1.181
  263ILE      N 1075   4.945   6.186   1.302
  263ILE      H 1076   5.044   6.190   1.322
  263ILE     CA 1077   4.858   6.079   1.362
  263ILE     HA 1078   4.800   6.021   1.290
  263ILE     CB 1079   4.945   5.969   1.434
  263ILE     HB 1080   5.016   6.024   1.496
  263ILE    CG2 1081   4.860   5.884   1.531
  263ILE   HG21 1082   4.790   5.824   1.473
  263ILE   HG22 1083   4.926   5.812   1.580
  263ILE   HG23 1084   4.799   5.937   1.603
  263ILE    CG1 1085   5.027   5.879   1.337
  263ILE   HG11 1086   5.079   5.949   1.271
  263ILE   HG12 1087   4.951   5.821   1.284
  263ILE     CD 1088   5.134   5.790   1.395
  263ILE    HD1 1089   5.176   5.734   1.311
  263ILE    HD2 1090   5.201   5.857   1.450
  263ILE    HD3 1091   5.078   5.724   1.461
  263ILE      C 1092   4.753   6.135   1.453
  263ILE      O 1093   4.641   6.081   1.444
  264VAL      N 1094   4.765   6.227   1.546
  264VAL      H 1095   4.862   6.252   1.564
  264VAL     CA 1096   4.644   6.285   1.616
  264VAL     HA 1097   4.599   6.205   1.675
  264VAL     CB 1098   4.696   6.395   1.709
  264VAL     HB 1099   4.765   6.456   1.649
  264VAL    CG1 1100   4.588   6.491   1.764
  264VAL   HG11 1101   4.515   6.431   1.819
  264VAL   HG12 1102   4.637   6.563   1.829
  264VAL   HG13 1103   4.541   6.550   1.686
  264VAL    CG2 1104   4.771   6.335   1.828
  264VAL   HG21 1105   4.767   6.397   1.917
  264VAL   HG22 1106   4.731   6.236   1.852
  264VAL   HG23 1107   4.878   6.326   1.809
  264VAL      C 1108   4.543   6.341   1.515
  264VAL      O 1109   4.422   6.308   1.523
  265LYS      N 1110   4.587   6.420   1.419
  265LYS      H 1111   4.687   6.436   1.417
  265LYS     CA 1112   4.502   6.468   1.299
  265LYS     HA 1113   4.417   6.527   1.333
  265LYS     CB 1114   4.582   6.555   1.193
  265LYS    HB1 1115   4.529   6.548   1.099
  265LYS    HB2 1116   4.687   6.528   1.178
  265LYS     CG 1117   4.591   6.708   1.223
  265LYS    HG1 1118   4.628   6.728   1.323
  265LYS    HG2 1119   4.489   6.746   1.232
  265LYS     CD 1120   4.677   6.774   1.116
  265LYS    HD1 1121   4.628   6.773   1.019
  265LYS    HD2 1122   4.776   6.729   1.109
  265LYS     CE 1123   4.716   6.916   1.154
  265LYS    HE1 1124   4.772   6.922   1.247
  265LYS    HE2 1125   4.621   6.961   1.183
  265LYS     NZ 1126   4.773   6.980   1.036
  265LYS    HZ1 1127   4.814   7.068   1.065
  265LYS    HZ2 1128   4.848   6.927   0.995
  265LYS    HZ3 1129   4.707   6.992   0.960
  265LYS      C 1130   4.432   6.353   1.224
  265LYS      O 1131   4.311   6.353   1.206
  266PHE      N 1132   4.504   6.249   1.190
  266PHE      H 1133   4.605   6.257   1.199
  266PHE     CA 1134   4.452   6.134   1.117
  266PHE     HA 1135   4.404   6.166   1.025
  266PHE     CB 1136   4.573   6.045   1.076
  266PHE    HB1 1137   4.641   6.034   1.160
  266PHE    HB2 1138   4.625   6.088   0.991
  266PHE     CG 1139   4.544   5.908   1.021
  266PHE    CD1 1140   4.496   5.907   0.885
  266PHE    HD1 1141   4.486   5.997   0.825
  266PHE    CE1 1142   4.463   5.785   0.817
  266PHE    HE1 1143   4.435   5.783   0.712
  266PHE     CZ 1144   4.474   5.665   0.888
  266PHE     HZ 1145   4.444   5.574   0.838
  266PHE    CE2 1146   4.515   5.667   1.024
  266PHE    HE2 1147   4.528   5.577   1.082
  266PHE    CD2 1148   4.556   5.787   1.090
  266PHE    HD2 1149   4.594   5.784   1.191
  266PHE      C 1150   4.347   6.056   1.198
  266PHE      O 1151   4.246   6.017   1.144
  267LEU      N 1152   4.377   6.035   1.325
  267LEU      H 1153   4.467   6.070   1.352
  267LEU     CA 1154   4.277   5.966   1.405
  267LEU     HA 1155   4.252   5.871   1.356
  267LEU     CB 1156   4.338   5.944   1.541
  267LEU    HB1 1157   4.254   5.916   1.605
  267LEU    HB2 1158   4.373   6.040   1.579
  267LEU     CG 1159   4.438   5.828   1.548
  267LEU     HG 1160   4.533   5.864   1.510
  267LEU    CD1 1161   4.473   5.796   1.695
  267LEU   HD11 1162   4.389   5.745   1.742
  267LEU   HD12 1163   4.562   5.734   1.690
  267LEU   HD13 1164   4.487   5.892   1.745
  267LEU    CD2 1165   4.406   5.698   1.477
  267LEU   HD21 1166   4.301   5.676   1.498
  267LEU   HD22 1167   4.409   5.719   1.370
  267LEU   HD23 1168   4.468   5.618   1.519
  267LEU      C 1169   4.147   6.052   1.417
  267LEU      O 1170   4.038   5.993   1.427
  268LEU      N 1171   4.153   6.185   1.408
  268LEU      H 1172   4.244   6.224   1.389
  268LEU     CA 1173   4.041   6.275   1.410
  268LEU     HA 1174   3.980   6.243   1.495
  268LEU     CB 1175   4.084   6.422   1.457
  268LEU    HB1 1176   4.006   6.496   1.443
  268LEU    HB2 1177   4.166   6.463   1.399
  268LEU     CG 1178   4.125   6.426   1.610
  268LEU     HG 1179   4.178   6.336   1.639
  268LEU    CD1 1180   4.205   6.559   1.654
  268LEU   HD11 1181   4.238   6.539   1.756
  268LEU   HD12 1182   4.293   6.576   1.593
  268LEU   HD13 1183   4.144   6.650   1.650
  268LEU    CD2 1184   3.993   6.418   1.696
  268LEU   HD21 1185   4.023   6.422   1.801
  268LEU   HD22 1186   3.929   6.502   1.667
  268LEU   HD23 1187   3.936   6.332   1.661
  268LEU      C 1188   3.950   6.281   1.286
  268LEU      O 1189   3.828   6.287   1.302
  269GLN      N 1190   4.010   6.268   1.164
  269GLN      H 1191   4.110   6.253   1.166
  269GLN     CA 1192   3.953   6.306   1.033
  269GLN     HA 1193   3.851   6.339   1.050
  269GLN     CB 1194   4.024   6.426   0.968
  269GLN    HB1 1195   3.964   6.454   0.881
  269GLN    HB2 1196   4.120   6.397   0.926
  269GLN     CG 1197   4.040   6.542   1.063
  269GLN    HG1 1198   4.106   6.513   1.144
  269GLN    HG2 1199   3.943   6.549   1.111
  269GLN     CD 1200   4.095   6.676   1.001
  269GLN    OE1 1201   4.018   6.769   0.979
  269GLN    NE2 1202   4.221   6.680   0.965
  269GLN   HE21 1203   4.282   6.600   0.972
  269GLN   HE22 1204   4.260   6.763   0.924
  269GLN      C 1205   3.929   6.196   0.936
  269GLN      O 1206   3.864   6.218   0.835
  270ASN      N 1207   3.982   6.074   0.960
  270ASN      H 1208   4.032   6.061   1.046
  270ASN     CA 1209   3.987   5.965   0.862
  270ASN     HA 1210   4.039   6.006   0.776
  270ASN     CB 1211   4.070   5.847   0.904
  270ASN    HB1 1212   4.164   5.888   0.940
  270ASN    HB2 1213   4.078   5.772   0.825
  270ASN     CG 1214   3.994   5.774   1.010
  270ASN    OD1 1215   3.920   5.685   0.973
  270ASN    ND2 1216   4.028   5.788   1.134
  270ASN   HD21 1217   4.097   5.861   1.147
  270ASN   HD22 1218   3.971   5.740   1.202
  270ASN      C 1219   3.846   5.925   0.805
  270ASN      O 1220   3.755   5.933   0.880
  271SER      N 1221   3.851   5.876   0.678
  271SER      H 1222   3.937   5.868   0.625
  271SER     CA 1223   3.731   5.824   0.611
  271SER     HA 1224   3.654   5.902   0.605
  271SER     CB 1225   3.757   5.788   0.465
  271SER    HB1 1226   3.662   5.780   0.412
  271SER    HB2 1227   3.792   5.685   0.464
  271SER     OG 1228   3.854   5.869   0.396
  271SER     HG 1229   3.809   5.942   0.352
  271SER      C 1230   3.646   5.707   0.672
  271SER      O 1231   3.553   5.657   0.606
  272TRP      N 1232   3.685   5.647   0.788
  272TRP      H 1233   3.765   5.681   0.841
  272TRP     CA 1234   3.629   5.523   0.838
  272TRP     HA 1235   3.539   5.494   0.785
  272TRP     CB 1236   3.731   5.414   0.801
  272TRP    HB1 1237   3.677   5.322   0.820
  272TRP    HB2 1238   3.819   5.421   0.865
  272TRP     CG 1239   3.764   5.399   0.662
  272TRP    CD1 1240   3.694   5.334   0.567
  272TRP    HD1 1241   3.604   5.281   0.595
  272TRP    NE1 1242   3.752   5.344   0.441
  272TRP    HE1 1243   3.713   5.299   0.360
  272TRP    CE2 1244   3.869   5.410   0.444
  272TRP    CZ2 1245   3.964   5.438   0.345
  272TRP    HZ2 1246   3.954   5.399   0.245
  272TRP    CH2 1247   4.075   5.512   0.390
  272TRP    HH2 1248   4.153   5.535   0.318
  272TRP    CZ3 1249   4.094   5.553   0.522
  272TRP    HZ3 1250   4.179   5.619   0.533
  272TRP    CE3 1251   3.997   5.528   0.620
  272TRP    HE3 1252   4.021   5.565   0.718
  272TRP    CD2 1253   3.880   5.454   0.583
  272TRP      C 1254   3.576   5.526   0.982
  272TRP      O 1255   3.458   5.523   1.008
  273GLN      N 1256   3.670   5.539   1.079
  273GLN      H 1257   3.764   5.559   1.048
  273GLN     CA 1258   3.638   5.572   1.219
  273GLN     HA 1259   3.533   5.597   1.230
  273GLN     CB 1260   3.684   5.450   1.299
  273GLN    HB1 1261   3.789   5.428   1.279
  273GLN    HB2 1262   3.622   5.366   1.269
  273GLN     CG 1263   3.655   5.462   1.450
  273GLN    HG1 1264   3.555   5.503   1.461
  273GLN    HG2 1265   3.729   5.531   1.490
  273GLN     CD 1266   3.670   5.333   1.541
  273GLN    OE1 1267   3.682   5.219   1.501
  273GLN    NE2 1268   3.661   5.359   1.671
  273GLN   HE21 1269   3.650   5.457   1.694
  273GLN   HE22 1270   3.663   5.292   1.747
  273GLN      C 1271   3.710   5.697   1.271
  273GLN      O 1272   3.834   5.684   1.301
  274PRO      N 1273   3.642   5.813   1.278
  274PRO     CD 1274   3.515   5.851   1.207
  274PRO    HD1 1275   3.433   5.782   1.226
  274PRO    HD2 1276   3.528   5.871   1.100
  274PRO     CG 1277   3.476   5.987   1.269
  274PRO    HG1 1278   3.414   5.971   1.357
  274PRO    HG2 1279   3.424   6.050   1.197
  274PRO     CB 1280   3.613   6.045   1.310
  274PRO    HB1 1281   3.621   6.114   1.394
  274PRO    HB2 1282   3.655   6.092   1.222
  274PRO     CA 1283   3.700   5.925   1.350
  274PRO     HA 1284   3.804   5.931   1.318
  274PRO      C 1285   3.689   5.915   1.502
  274PRO      O 1286   3.596   5.855   1.562
  275ALA      N 1287   3.789   5.971   1.569
  275ALA      H 1288   3.854   6.026   1.516
  275ALA     CA 1289   3.800   5.969   1.714
  275ALA     HA 1290   3.758   5.876   1.753
  275ALA     CB 1291   3.941   5.973   1.757
  275ALA    HB1 1292   3.988   6.066   1.726
  275ALA    HB2 1293   3.953   5.953   1.863
  275ALA    HB3 1294   3.995   5.894   1.704
  275ALA      C 1295   3.728   6.091   1.775
  275ALA      O 1296   3.719   6.201   1.720
  276ASP      N 1297   3.677   6.063   1.895
  276ASP      H 1298   3.683   5.966   1.924
  276ASP     CA 1299   3.616   6.160   1.984
  276ASP     HA 1300   3.555   6.234   1.932
  276ASP     CB 1301   3.505   6.090   2.062
  276ASP    HB1 1302   3.550   6.013   2.126
  276ASP    HB2 1303   3.443   6.036   1.991
  276ASP     CG 1304   3.427   6.178   2.158
  276ASP    OD1 1305   3.450   6.301   2.168
  276ASP    OD2 1306   3.339   6.119   2.230
  276ASP      C 1307   3.717   6.228   2.074
  276ASP      O 1308   3.781   6.161   2.157
  277ILE      N 1309   3.729   6.361   2.070
  277ILE      H 1310   3.669   6.409   2.004
  277ILE     CA 1311   3.827   6.436   2.155
  277ILE     HA 1312   3.924   6.387   2.140
  277ILE     CB 1313   3.845   6.577   2.097
  277ILE     HB 1314   3.823   6.569   1.990
  277ILE    CG2 1315   3.744   6.682   2.153
  277ILE   HG21 1316   3.782   6.726   2.246
  277ILE   HG22 1317   3.730   6.764   2.082
  277ILE   HG23 1318   3.646   6.635   2.167
  277ILE    CG1 1319   3.991   6.622   2.124
  277ILE   HG11 1320   4.064   6.557   2.076
  277ILE   HG12 1321   4.003   6.613   2.232
  277ILE     CD 1322   4.029   6.768   2.087
  277ILE    HD1 1323   4.133   6.789   2.109
  277ILE    HD2 1324   4.013   6.779   1.979
  277ILE    HD3 1325   3.979   6.840   2.151
  277ILE      C 1326   3.786   6.423   2.307
  277ILE      O 1327   3.870   6.428   2.397
  278SER      N 1328   3.658   6.400   2.333
  278SER      H 1329   3.594   6.374   2.259
  278SER     CA 1330   3.613   6.383   2.471
  278SER     HA 1331   3.650   6.458   2.542
  278SER     CB 1332   3.462   6.425   2.487
  278SER    HB1 1333   3.446   6.520   2.436
  278SER    HB2 1334   3.446   6.439   2.593
  278SER     OG 1335   3.369   6.328   2.439
  278SER     HG 1336   3.387   6.305   2.348
  278SER      C 1337   3.645   6.246   2.532
  278SER      O 1338   3.610   6.217   2.646
  279ALA      N 1339   3.698   6.152   2.456
  279ALA      H 1340   3.713   6.166   2.357
  279ALA     CA 1341   3.738   6.016   2.504
  279ALA     HA 1342   3.648   5.956   2.514
  279ALA     CB 1343   3.814   5.935   2.401
  279ALA    HB1 1344   3.748   5.886   2.328
  279ALA    HB2 1345   3.894   5.992   2.355
  279ALA    HB3 1346   3.854   5.849   2.454
  279ALA      C 1347   3.808   6.021   2.641
  279ALA      O 1348   3.879   6.116   2.679
  280ARG      N 1349   3.784   5.908   2.722
  280ARG      H 1350   3.735   5.830   2.681
  280ARG     CA 1351   3.823   5.903   2.861
  280ARG     HA 1352   3.885   5.990   2.883
  280ARG     CB 1353   3.699   5.908   2.944
  280ARG    HB1 1354   3.716   5.917   3.052
  280ARG    HB2 1355   3.641   5.817   2.933
  280ARG     CG 1356   3.608   6.025   2.929
  280ARG    HG1 1357   3.552   6.028   2.836
  280ARG    HG2 1358   3.667   6.115   2.911
  280ARG     CD 1359   3.503   6.035   3.045
  280ARG    HD1 1360   3.438   6.122   3.036
  280ARG    HD2 1361   3.560   6.057   3.135
  280ARG     NE 1362   3.420   5.920   3.061
  280ARG     HE 1363   3.437   5.841   3.001
  280ARG     CZ 1364   3.309   5.914   3.135
  280ARG    NH1 1365   3.278   6.007   3.218
  280ARG   HH11 1366   3.341   6.078   3.253
  280ARG   HH12 1367   3.192   6.000   3.271
  280ARG    NH2 1368   3.230   5.812   3.134
  280ARG   HH21 1369   3.240   5.735   3.068
  280ARG   HH22 1370   3.151   5.814   3.196
  280ARG      C 1371   3.897   5.768   2.900
  280ARG      O 1372   3.865   5.657   2.851
  281ASP      N 1373   3.994   5.775   2.989
  281ASP      H 1374   4.034   5.866   3.011
  281ASP     CA 1375   4.069   5.659   3.034
  281ASP     HA 1376   4.086   5.585   2.956
  281ASP     CB 1377   4.214   5.677   3.077
  281ASP    HB1 1378   4.260   5.759   3.023
  281ASP    HB2 1379   4.267   5.588   3.043
  281ASP     CG 1380   4.233   5.709   3.228
  281ASP    OD1 1381   4.147   5.773   3.300
  281ASP    OD2 1382   4.335   5.657   3.283
  281ASP      C 1383   3.985   5.591   3.143
  281ASP      O 1384   3.873   5.632   3.180
  282SER      N 1385   4.035   5.474   3.198
  282SER      H 1386   4.131   5.451   3.175
  282SER     CA 1387   3.970   5.401   3.304
  282SER     HA 1388   3.888   5.344   3.258
  282SER     CB 1389   4.065   5.295   3.362
  282SER    HB1 1390   4.004   5.247   3.439
  282SER    HB2 1391   4.159   5.332   3.404
  282SER     OG 1392   4.085   5.187   3.266
  282SER     HG 1393   4.142   5.225   3.199
  282SER      C 1394   3.901   5.481   3.420
  282SER      O 1395   3.796   5.434   3.468
  283VAL      N 1396   3.959   5.596   3.460
  283VAL      H 1397   4.029   5.637   3.400
  283VAL     CA 1398   3.904   5.679   3.575
  283VAL     HA 1399   3.802   5.645   3.593
  283VAL     CB 1400   3.985   5.667   3.708
  283VAL     HB 1401   3.941   5.745   3.770
  283VAL    CG1 1402   3.979   5.521   3.761
  283VAL   HG11 1403   3.880   5.495   3.799
  283VAL   HG12 1404   4.001   5.450   3.681
  283VAL   HG13 1405   4.047   5.506   3.845
  283VAL    CG2 1406   4.126   5.708   3.686
  283VAL   HG21 1407   4.181   5.695   3.779
  283VAL   HG22 1408   4.166   5.633   3.618
  283VAL   HG23 1409   4.144   5.806   3.641
  283VAL      C 1410   3.880   5.829   3.529
  283VAL      O 1411   3.899   5.928   3.599
  284GLY      N 1412   3.843   5.836   3.399
  284GLY      H 1413   3.828   5.755   3.340
  284GLY     CA 1414   3.806   5.968   3.342
  284GLY    HA1 1415   3.749   6.025   3.416
  284GLY    HA2 1416   3.735   5.947   3.263
  284GLY      C 1417   3.909   6.067   3.289
  284GLY      O 1418   3.874   6.185   3.269
  285ASN      N 1419   4.036   6.027   3.276
  285ASN      H 1420   4.052   5.929   3.294
  285ASN     CA 1421   4.147   6.105   3.227
  285ASN     HA 1422   4.128   6.207   3.261
  285ASN     CB 1423   4.288   6.058   3.279
  285ASN    HB1 1424   4.366   6.119   3.232
  285ASN    HB2 1425   4.312   5.958   3.245
  285ASN     CG 1426   4.314   6.063   3.431
  285ASN    OD1 1427   4.324   6.167   3.497
  285ASN    ND2 1428   4.331   5.950   3.487
  285ASN   HD21 1429   4.330   5.865   3.433
  285ASN   HD22 1430   4.340   5.941   3.588
  285ASN      C 1431   4.137   6.112   3.075
  285ASN      O 1432   4.144   6.013   3.001
  286THR      N 1433   4.111   6.238   3.025
  286THR      H 1434   4.107   6.321   3.082
  286THR     CA 1435   4.110   6.269   2.878
  286THR     HA 1436   4.071   6.186   2.819
  286THR     CB 1437   4.015   6.387   2.853
  286THR     HB 1438   4.002   6.398   2.745
  286THR    CG2 1439   3.881   6.393   2.925
  286THR   HG21 1440   3.818   6.466   2.873
  286THR   HG22 1441   3.827   6.299   2.911
  286THR   HG23 1442   3.887   6.424   3.029
  286THR    OG1 1443   4.075   6.506   2.905
  286THR    HG1 1444   4.007   6.556   2.950
  286THR      C 1445   4.249   6.296   2.822
  286THR      O 1446   4.350   6.285   2.894
  287VAL      N 1447   4.259   6.346   2.692
  287VAL      H 1448   4.177   6.335   2.635
  287VAL     CA 1449   4.381   6.383   2.620
  287VAL     HA 1450   4.448   6.297   2.629
  287VAL     CB 1451   4.365   6.391   2.467
  287VAL     HB 1452   4.323   6.295   2.435
  287VAL    CG1 1453   4.257   6.498   2.419
  287VAL   HG11 1454   4.158   6.489   2.465
  287VAL   HG12 1455   4.302   6.596   2.439
  287VAL   HG13 1456   4.229   6.486   2.315
  287VAL    CG2 1457   4.498   6.411   2.395
  287VAL   HG21 1458   4.535   6.512   2.415
  287VAL   HG22 1459   4.575   6.356   2.448
  287VAL   HG23 1460   4.493   6.382   2.290
  287VAL      C 1461   4.451   6.493   2.697
  287VAL      O 1462   4.571   6.489   2.714
  288LEU      N 1463   4.384   6.600   2.745
  288LEU      H 1464   4.286   6.610   2.725
  288LEU     CA 1465   4.447   6.696   2.835
  288LEU     HA 1466   4.527   6.746   2.780
  288LEU     CB 1467   4.344   6.804   2.865
  288LEU    HB1 1468   4.392   6.879   2.928
  288LEU    HB2 1469   4.264   6.767   2.929
  288LEU     CG 1470   4.282   6.873   2.742
  288LEU     HG 1471   4.217   6.801   2.693
  288LEU    CD1 1472   4.196   6.984   2.781
  288LEU   HD11 1473   4.260   7.065   2.817
  288LEU   HD12 1474   4.135   7.021   2.699
  288LEU   HD13 1475   4.126   6.957   2.860
  288LEU    CD2 1476   4.395   6.932   2.656
  288LEU   HD21 1477   4.417   6.862   2.576
  288LEU   HD22 1478   4.345   7.018   2.611
  288LEU   HD23 1479   4.482   6.958   2.716
  288LEU      C 1480   4.500   6.638   2.967
  288LEU      O 1481   4.611   6.670   3.005
  289HIE      N 1482   4.429   6.547   3.031
  289HIE      H 1483   4.332   6.541   3.002
  289HIE     CA 1484   4.484   6.478   3.150
  289HIE     HA 1485   4.501   6.551   3.229
  289HIE     CB 1486   4.377   6.395   3.213
  289HIE    HB1 1487   4.431   6.335   3.286
  289HIE    HB2 1488   4.334   6.335   3.133
  289HIE     CG 1489   4.258   6.470   3.279
  289HIE    ND1 1490   4.134   6.495   3.228
  289HIE    CE1 1491   4.066   6.562   3.324
  289HIE    HE1 1492   3.971   6.610   3.308
  289HIE    NE2 1493   4.139   6.578   3.433
  289HIE    HE2 1494   4.113   6.624   3.519
  289HIE    CD2 1495   4.259   6.528   3.404
  289HIE    HD2 1496   4.342   6.513   3.471
  289HIE      C 1497   4.610   6.397   3.122
  289HIE      O 1498   4.711   6.415   3.183
  290ALA      N 1499   4.604   6.314   3.021
  290ALA      H 1500   4.523   6.300   2.962
  290ALA     CA 1501   4.717   6.242   2.956
  290ALA     HA 1502   4.753   6.162   3.020
  290ALA     CB 1503   4.670   6.176   2.821
  290ALA    HB1 1504   4.735   6.088   2.813
  290ALA    HB2 1505   4.569   6.135   2.825
  290ALA    HB3 1506   4.685   6.242   2.736
  290ALA      C 1507   4.836   6.341   2.934
  290ALA      O 1508   4.940   6.311   2.988
  291LEU      N 1509   4.828   6.454   2.853
  291LEU      H 1510   4.743   6.485   2.809
  291LEU     CA 1511   4.934   6.554   2.839
  291LEU     HA 1512   5.025   6.511   2.797
  291LEU     CB 1513   4.885   6.667   2.746
  291LEU    HB1 1514   4.935   6.762   2.769
  291LEU    HB2 1515   4.784   6.696   2.778
  291LEU     CG 1516   4.889   6.642   2.598
  291LEU     HG 1517   4.863   6.538   2.578
  291LEU    CD1 1518   4.784   6.743   2.536
  291LEU   HD11 1519   4.680   6.726   2.563
  291LEU   HD12 1520   4.801   6.838   2.586
  291LEU   HD13 1521   4.793   6.764   2.429
  291LEU    CD2 1522   5.034   6.665   2.547
  291LEU   HD21 1523   5.069   6.763   2.579
  291LEU   HD22 1524   5.106   6.595   2.590
  291LEU   HD23 1525   5.037   6.645   2.440
  291LEU      C 1526   4.986   6.605   2.976
  291LEU      O 1527   5.107   6.610   2.999
  292VAL      N 1528   4.903   6.619   3.080
  292VAL      H 1529   4.810   6.578   3.070
  292VAL     CA 1530   4.951   6.672   3.214
  292VAL     HA 1531   5.025   6.748   3.190
  292VAL     CB 1532   4.837   6.744   3.292
  292VAL     HB 1533   4.759   6.669   3.305
  292VAL    CG1 1534   4.876   6.787   3.427
  292VAL   HG11 1535   4.964   6.850   3.443
  292VAL   HG12 1536   4.790   6.840   3.468
  292VAL   HG13 1537   4.892   6.699   3.490
  292VAL    CG2 1538   4.773   6.862   3.219
  292VAL   HG21 1539   4.779   6.840   3.112
  292VAL   HG22 1540   4.668   6.874   3.246
  292VAL   HG23 1541   4.831   6.951   3.244
  292VAL      C 1542   5.016   6.556   3.290
  292VAL      O 1543   5.112   6.584   3.358
  293GLU      N 1544   4.970   6.433   3.273
  293GLU      H 1545   4.885   6.409   3.223
  293GLU     CA 1546   5.031   6.316   3.344
  293GLU     HA 1547   5.038   6.339   3.450
  293GLU     CB 1548   4.944   6.190   3.325
  293GLU    HB1 1549   4.997   6.095   3.332
  293GLU    HB2 1550   4.905   6.185   3.223
  293GLU     CG 1551   4.821   6.189   3.423
  293GLU    HG1 1552   4.730   6.149   3.377
  293GLU    HG2 1553   4.790   6.293   3.436
  293GLU     CD 1554   4.870   6.127   3.555
  293GLU    OE1 1555   4.985   6.148   3.605
  293GLU    OE2 1556   4.794   6.040   3.611
  293GLU      C 1557   5.173   6.301   3.303
  293GLU      O 1558   5.258   6.279   3.389
  294VAL      N 1559   5.211   6.311   3.177
  294VAL      H 1560   5.135   6.325   3.111
  294VAL     CA 1561   5.345   6.291   3.113
  294VAL     HA 1562   5.398   6.220   3.177
  294VAL     CB 1563   5.344   6.238   2.968
  294VAL     HB 1564   5.445   6.213   2.936
  294VAL    CG1 1565   5.254   6.112   2.954
  294VAL   HG11 1566   5.149   6.139   2.942
  294VAL   HG12 1567   5.269   6.060   2.859
  294VAL   HG13 1568   5.254   6.049   3.043
  294VAL    CG2 1569   5.297   6.354   2.871
  294VAL   HG21 1570   5.356   6.446   2.874
  294VAL   HG22 1571   5.294   6.311   2.770
  294VAL   HG23 1572   5.194   6.378   2.896
  294VAL      C 1573   5.430   6.422   3.118
  294VAL      O 1574   5.547   6.412   3.101
  295ALA      N 1575   5.379   6.538   3.151
  295ALA      H 1576   5.279   6.539   3.169
  295ALA     CA 1577   5.464   6.653   3.186
  295ALA     HA 1578   5.520   6.673   3.095
  295ALA     CB 1579   5.382   6.777   3.221
  295ALA    HB1 1580   5.339   6.814   3.127
  295ALA    HB2 1581   5.301   6.741   3.284
  295ALA    HB3 1582   5.444   6.856   3.261
  295ALA      C 1583   5.565   6.630   3.297
  295ALA      O 1584   5.527   6.556   3.391
  296ASP      N 1585   5.684   6.682   3.290
  296ASP      H 1586   5.703   6.739   3.209
  296ASP     CA 1587   5.798   6.651   3.365
  296ASP     HA 1588   5.756   6.602   3.453
  296ASP     CB 1589   5.878   6.539   3.302
  296ASP    HB1 1590   5.947   6.583   3.230
  296ASP    HB2 1591   5.804   6.472   3.258
  296ASP     CG 1592   5.950   6.447   3.402
  296ASP    OD1 1593   6.044   6.381   3.356
  296ASP    OD2 1594   5.926   6.448   3.524
  296ASP      C 1595   5.882   6.765   3.422
  296ASP      O 1596   5.978   6.744   3.503
  297ASN      N 1597   5.846   6.886   3.395
  297ASN      H 1598   5.752   6.901   3.363
  297ASN     CA 1599   5.915   7.009   3.439
  297ASN     HA 1600   5.870   7.097   3.394
  297ASN     CB 1601   5.906   7.032   3.591
  297ASN    HB1 1602   5.939   7.134   3.614
  297ASN    HB2 1603   5.961   6.957   3.649
  297ASN     CG 1604   5.767   7.036   3.649
  297ASN    OD1 1605   5.675   7.053   3.577
  297ASN    ND2 1606   5.748   7.052   3.777
  297ASN   HD21 1607   5.823   7.047   3.844
  297ASN   HD22 1608   5.658   7.030   3.818
  297ASN      C 1609   6.064   7.011   3.383
  297ASN      O 1610   6.151   7.071   3.448
  298THR      N 1611   6.085   6.950   3.263
  298THR      H 1612   6.020   6.884   3.223
  298THR     CA 1613   6.215   6.963   3.194
  298THR     HA 1614   6.274   7.037   3.247
  298THR     CB 1615   6.296   6.832   3.178
  298THR     HB 1616   6.384   6.849   3.116
  298THR    CG2 1617   6.331   6.773   3.315
  298THR   HG21 1618   6.374   6.674   3.301
  298THR   HG22 1619   6.390   6.834   3.383
  298THR   HG23 1620   6.246   6.756   3.380
  298THR    OG1 1621   6.215   6.732   3.118
  298THR    HG1 1622   6.262   6.707   3.039
  298THR      C 1623   6.193   7.019   3.051
  298THR      O 1624   6.089   6.998   2.993
  299VAL      N 1625   6.294   7.091   2.988
  299VAL      H 1626   6.385   7.086   3.032
  299VAL     CA 1627   6.258   7.191   2.881
  299VAL     HA 1628   6.168   7.237   2.922
  299VAL     CB 1629   6.375   7.288   2.862
  299VAL     HB 1630   6.355   7.341   2.769
  299VAL    CG1 1631   6.375   7.387   2.982
  299VAL   HG11 1632   6.277   7.434   2.991
  299VAL   HG12 1633   6.404   7.328   3.068
  299VAL   HG13 1634   6.445   7.467   2.959
  299VAL    CG2 1635   6.515   7.228   2.847
  299VAL   HG21 1636   6.549   7.176   2.937
  299VAL   HG22 1637   6.529   7.163   2.760
  299VAL   HG23 1638   6.590   7.307   2.841
  299VAL      C 1639   6.216   7.120   2.747
  299VAL      O 1640   6.120   7.169   2.690
  300ASP      N 1641   6.279   7.013   2.709
  300ASP      H 1642   6.359   6.989   2.765
  300ASP     CA 1643   6.239   6.935   2.590
  300ASP     HA 1644   6.241   7.006   2.507
  300ASP     CB 1645   6.338   6.829   2.550
  300ASP    HB1 1646   6.301   6.794   2.453
  300ASP    HB2 1647   6.337   6.749   2.623
  300ASP     CG 1648   6.480   6.879   2.531
  300ASP    OD1 1649   6.504   6.958   2.432
  300ASP    OD2 1650   6.558   6.878   2.628
  300ASP      C 1651   6.099   6.864   2.597
  300ASP      O 1652   6.023   6.874   2.503
  301ASN      N 1653   6.064   6.814   2.715
  301ASN      H 1654   6.133   6.823   2.789
  301ASN     CA 1655   5.932   6.769   2.756
  301ASN     HA 1656   5.899   6.685   2.695
  301ASN     CB 1657   5.945   6.705   2.902
  301ASN    HB1 1658   5.990   6.780   2.967
  301ASN    HB2 1659   5.997   6.610   2.901
  301ASN     CG 1660   5.806   6.679   2.957
  301ASN    OD1 1661   5.745   6.763   3.020
  301ASN    ND2 1662   5.747   6.565   2.941
  301ASN   HD21 1663   5.796   6.481   2.911
  301ASN   HD22 1664   5.665   6.549   2.997
  301ASN      C 1665   5.826   6.883   2.753
  301ASN      O 1666   5.741   6.875   2.670
  302THR      N 1667   5.835   6.987   2.830
  302THR      H 1668   5.904   6.996   2.904
  302THR     CA 1669   5.748   7.105   2.823
  302THR     HA 1670   5.646   7.085   2.855
  302THR     CB 1671   5.789   7.222   2.917
  302THR     HB 1672   5.873   7.276   2.873
  302THR    CG2 1673   5.670   7.316   2.926
  302THR   HG21 1674   5.645   7.365   2.832
  302THR   HG22 1675   5.583   7.258   2.958
  302THR   HG23 1676   5.686   7.396   2.998
  302THR    OG1 1677   5.821   7.179   3.042
  302THR    HG1 1678   5.864   7.258   3.076
  302THR      C 1679   5.722   7.159   2.681
  302THR      O 1680   5.608   7.186   2.647
  303LYS      N 1681   5.830   7.170   2.597
  303LYS      H 1682   5.924   7.143   2.625
  303LYS     CA 1683   5.822   7.222   2.457
  303LYS     HA 1684   5.783   7.324   2.462
  303LYS     CB 1685   5.957   7.247   2.397
  303LYS    HB1 1686   6.001   7.147   2.391
  303LYS    HB2 1687   6.018   7.316   2.455
  303LYS     CG 1688   5.948   7.308   2.261
  303LYS    HG1 1689   5.874   7.387   2.247
  303LYS    HG2 1690   5.917   7.233   2.188
  303LYS     CD 1691   6.087   7.343   2.208
  303LYS    HD1 1692   6.136   7.247   2.192
  303LYS    HD2 1693   6.134   7.397   2.290
  303LYS     CE 1694   6.075   7.423   2.084
  303LYS    HE1 1695   6.172   7.467   2.059
  303LYS    HE2 1696   6.011   7.511   2.093
  303LYS     NZ 1697   6.010   7.352   1.971
  303LYS    HZ1 1698   5.986   7.429   1.911
  303LYS    HZ2 1699   6.080   7.291   1.932
  303LYS    HZ3 1700   5.928   7.298   1.996
  303LYS      C 1701   5.728   7.139   2.368
  303LYS      O 1702   5.636   7.196   2.301
  304PHE      N 1703   5.743   7.005   2.367
  304PHE      H 1704   5.823   6.971   2.419
  304PHE     CA 1705   5.659   6.909   2.303
  304PHE     HA 1706   5.643   6.961   2.208
  304PHE     CB 1707   5.716   6.769   2.277
  304PHE    HB1 1708   5.824   6.783   2.274
  304PHE    HB2 1709   5.686   6.741   2.176
  304PHE     CG 1710   5.671   6.664   2.373
  304PHE    CD1 1711   5.756   6.606   2.461
  304PHE    HD1 1712   5.859   6.640   2.466
  304PHE    CE1 1713   5.715   6.508   2.554
  304PHE    HE1 1714   5.774   6.473   2.637
  304PHE     CZ 1715   5.577   6.469   2.562
  304PHE     HZ 1716   5.544   6.396   2.634
  304PHE    CE2 1717   5.496   6.517   2.454
  304PHE    HE2 1718   5.393   6.486   2.445
  304PHE    CD2 1719   5.547   6.607   2.359
  304PHE    HD2 1720   5.492   6.638   2.272
  304PHE      C 1721   5.516   6.910   2.358
  304PHE      O 1722   5.421   6.920   2.279
  305VAL      N 1723   5.509   6.894   2.491
  305VAL      H 1724   5.591   6.882   2.548
  305VAL     CA 1725   5.385   6.881   2.573
  305VAL     HA 1726   5.334   6.791   2.538
  305VAL     CB 1727   5.422   6.849   2.715
  305VAL     HB 1728   5.486   6.931   2.747
  305VAL    CG1 1729   5.301   6.850   2.808
  305VAL   HG11 1730   5.247   6.945   2.806
  305VAL   HG12 1731   5.233   6.767   2.790
  305VAL   HG13 1732   5.332   6.850   2.913
  305VAL    CG2 1733   5.491   6.714   2.738
  305VAL   HG21 1734   5.525   6.704   2.841
  305VAL   HG22 1735   5.417   6.635   2.721
  305VAL   HG23 1736   5.564   6.705   2.658
  305VAL      C 1737   5.287   7.005   2.553
  305VAL      O 1738   5.171   6.984   2.511
  306THR      N 1739   5.343   7.119   2.584
  306THR      H 1740   5.440   7.126   2.609
  306THR     CA 1741   5.263   7.243   2.567
  306THR     HA 1742   5.165   7.229   2.614
  306THR     CB 1743   5.327   7.378   2.603
  306THR     HB 1744   5.268   7.461   2.564
  306THR    CG2 1745   5.339   7.385   2.754
  306THR   HG21 1746   5.376   7.293   2.800
  306THR   HG22 1747   5.410   7.463   2.782
  306THR   HG23 1748   5.243   7.391   2.804
  306THR    OG1 1749   5.455   7.391   2.547
  306THR    HG1 1750   5.508   7.314   2.571
  306THR      C 1751   5.222   7.270   2.423
  306THR      O 1752   5.107   7.301   2.402
  307SER      N 1753   5.309   7.261   2.324
  307SER      H 1754   5.405   7.237   2.345
  307SER     CA 1755   5.272   7.279   2.180
  307SER     HA 1756   5.243   7.381   2.156
  307SER     CB 1757   5.390   7.249   2.097
  307SER    HB1 1758   5.365   7.258   1.991
  307SER    HB2 1759   5.445   7.157   2.118
  307SER     OG 1760   5.482   7.356   2.120
  307SER     HG 1761   5.530   7.345   2.203
  307SER      C 1762   5.159   7.181   2.129
  307SER      O 1763   5.068   7.221   2.057
  308MET      N 1764   5.168   7.050   2.166
  308MET      H 1765   5.253   7.020   2.210
  308MET     CA 1766   5.066   6.948   2.135
  308MET     HA 1767   5.057   6.951   2.026
  308MET     CB 1768   5.121   6.802   2.178
  308MET    HB1 1769   5.177   6.805   2.271
  308MET    HB2 1770   5.187   6.767   2.098
  308MET     CG 1771   5.007   6.699   2.156
  308MET    HG1 1772   4.926   6.722   2.225
  308MET    HG2 1773   5.045   6.602   2.188
  308MET     SD 1774   4.948   6.684   1.983
  308MET     CE 1775   5.081   6.611   1.884
  308MET    HE1 1776   5.101   6.507   1.909
  308MET    HE2 1777   5.046   6.617   1.781
  308MET    HE3 1778   5.175   6.660   1.909
  308MET      C 1779   4.929   6.983   2.207
  308MET      O 1780   4.826   7.005   2.146
  309TYR      N 1781   4.932   7.009   2.335
  309TYR      H 1782   5.014   6.991   2.391
  309TYR     CA 1783   4.830   7.071   2.414
  309TYR     HA 1784   4.750   6.999   2.432
  309TYR     CB 1785   4.885   7.105   2.555
  309TYR    HB1 1786   4.950   7.193   2.554
  309TYR    HB2 1787   4.946   7.020   2.587
  309TYR     CG 1788   4.784   7.135   2.666
  309TYR    CD1 1789   4.683   7.239   2.648
  309TYR    HD1 1790   4.687   7.301   2.560
  309TYR    CE1 1791   4.583   7.254   2.741
  309TYR    HE1 1792   4.503   7.324   2.721
  309TYR     CZ 1793   4.592   7.179   2.858
  309TYR     OH 1794   4.504   7.210   2.958
  309TYR     HH 1795   4.471   7.300   2.952
  309TYR    CE2 1796   4.693   7.088   2.880
  309TYR    HE2 1797   4.691   7.018   2.961
  309TYR    CD2 1798   4.788   7.061   2.778
  309TYR    HD2 1799   4.870   6.992   2.795
  309TYR      C 1800   4.767   7.191   2.344
  309TYR      O 1801   4.643   7.197   2.330
  310ASN      N 1802   4.841   7.291   2.299
  310ASN      H 1803   4.942   7.286   2.306
  310ASN     CA 1804   4.793   7.404   2.219
  310ASN     HA 1805   4.708   7.448   2.270
  310ASN     CB 1806   4.905   7.501   2.198
  310ASN    HB1 1807   4.964   7.465   2.114
  310ASN    HB2 1808   4.980   7.505   2.277
  310ASN     CG 1809   4.848   7.637   2.178
  310ASN    OD1 1810   4.825   7.699   2.280
  310ASN    ND2 1811   4.821   7.684   2.059
  310ASN   HD21 1812   4.848   7.635   1.975
  310ASN   HD22 1813   4.782   7.777   2.062
  310ASN      C 1814   4.725   7.364   2.081
  310ASN      O 1815   4.616   7.420   2.048
  311GLU      N 1816   4.779   7.266   2.009
  311GLU      H 1817   4.862   7.228   2.053
  311GLU     CA 1818   4.712   7.206   1.887
  311GLU     HA 1819   4.688   7.282   1.813
  311GLU     CB 1820   4.810   7.106   1.818
  311GLU    HB1 1821   4.761   7.043   1.745
  311GLU    HB2 1822   4.852   7.037   1.892
  311GLU     CG 1823   4.927   7.173   1.743
  311GLU    HG1 1824   5.008   7.105   1.716
  311GLU    HG2 1825   4.973   7.241   1.814
  311GLU     CD 1826   4.887   7.260   1.627
  311GLU    OE1 1827   4.980   7.343   1.598
  311GLU    OE2 1828   4.786   7.236   1.553
  311GLU      C 1829   4.581   7.126   1.909
  311GLU      O 1830   4.485   7.148   1.837
  312ILE      N 1831   4.586   7.030   2.001
  312ILE      H 1832   4.677   7.005   2.039
  312ILE     CA 1833   4.463   6.961   2.049
  312ILE     HA 1834   4.442   6.890   1.970
  312ILE     CB 1835   4.509   6.880   2.178
  312ILE     HB 1836   4.576   6.939   2.240
  312ILE    CG2 1837   4.399   6.857   2.286
  312ILE   HG21 1838   4.440   6.823   2.381
  312ILE   HG22 1839   4.338   6.945   2.306
  312ILE   HG23 1840   4.325   6.782   2.258
  312ILE    CG1 1841   4.594   6.760   2.131
  312ILE   HG11 1842   4.652   6.725   2.216
  312ILE   HG12 1843   4.670   6.788   2.058
  312ILE     CD 1844   4.500   6.644   2.086
  312ILE    HD1 1845   4.561   6.561   2.050
  312ILE    HD2 1846   4.445   6.610   2.174
  312ILE    HD3 1847   4.431   6.667   2.005
  312ILE      C 1848   4.348   7.059   2.066
  312ILE      O 1849   4.232   7.031   2.034
  313LEU      N 1850   4.370   7.174   2.126
  313LEU      H 1851   4.464   7.207   2.144
  313LEU     CA 1852   4.261   7.269   2.156
  313LEU     HA 1853   4.186   7.211   2.210
  313LEU     CB 1854   4.314   7.374   2.257
  313LEU    HB1 1855   4.239   7.452   2.266
  313LEU    HB2 1856   4.411   7.414   2.227
  313LEU     CG 1857   4.339   7.320   2.397
  313LEU     HG 1858   4.428   7.257   2.393
  313LEU    CD1 1859   4.384   7.446   2.480
  313LEU   HD11 1860   4.401   7.422   2.585
  313LEU   HD12 1861   4.478   7.489   2.445
  313LEU   HD13 1862   4.307   7.523   2.476
  313LEU    CD2 1863   4.232   7.238   2.467
  313LEU   HD21 1864   4.249   7.205   2.570
  313LEU   HD22 1865   4.148   7.307   2.462
  313LEU   HD23 1866   4.206   7.145   2.415
  313LEU      C 1867   4.206   7.336   2.030
  313LEU      O 1868   4.086   7.338   2.001
  314ILE      N 1869   4.295   7.383   1.948
  314ILE      H 1870   4.391   7.378   1.977
  314ILE     CA 1871   4.263   7.450   1.814
  314ILE     HA 1872   4.182   7.522   1.829
  314ILE     CB 1873   4.390   7.527   1.766
  314ILE     HB 1874   4.474   7.461   1.744
  314ILE    CG2 1875   4.350   7.597   1.629
  314ILE   HG21 1876   4.320   7.528   1.550
  314ILE   HG22 1877   4.263   7.660   1.648
  314ILE   HG23 1878   4.439   7.642   1.586
  314ILE    CG1 1879   4.428   7.643   1.862
  314ILE   HG11 1880   4.417   7.617   1.967
  314ILE   HG12 1881   4.349   7.717   1.853
  314ILE     CD 1882   4.569   7.697   1.842
  314ILE    HD1 1883   4.640   7.618   1.868
  314ILE    HD2 1884   4.579   7.727   1.738
  314ILE    HD3 1885   4.585   7.795   1.886
  314ILE      C 1886   4.211   7.346   1.711
  314ILE      O 1887   4.133   7.386   1.626
  315LEU      N 1888   4.242   7.219   1.731
  315LEU      H 1889   4.314   7.201   1.801
  315LEU     CA 1890   4.188   7.108   1.653
  315LEU     HA 1891   4.183   7.139   1.549
  315LEU     CB 1892   4.272   6.979   1.659
  315LEU    HB1 1893   4.214   6.898   1.615
  315LEU    HB2 1894   4.281   6.963   1.767
  315LEU     CG 1895   4.405   6.978   1.576
  315LEU     HG 1896   4.445   7.079   1.591
  315LEU    CD1 1897   4.506   6.885   1.647
  315LEU   HD11 1898   4.450   6.791   1.638
  315LEU   HD12 1899   4.602   6.882   1.596
  315LEU   HD13 1900   4.519   6.913   1.751
  315LEU    CD2 1901   4.391   6.926   1.427
  315LEU   HD21 1902   4.490   6.927   1.384
  315LEU   HD22 1903   4.355   6.823   1.420
  315LEU   HD23 1904   4.339   6.992   1.358
  315LEU      C 1905   4.045   7.079   1.697
  315LEU      O 1906   3.956   7.080   1.614
  316GLY      N 1907   4.020   7.049   1.822
  316GLY      H 1908   4.101   7.031   1.880
  316GLY     CA 1909   3.887   7.011   1.882
  316GLY    HA1 1910   3.892   7.011   1.991
  316GLY    HA2 1911   3.847   6.913   1.855
  316GLY      C 1912   3.785   7.128   1.852
  316GLY      O 1913   3.672   7.101   1.814
  317ALA      N 1914   3.836   7.251   1.845
  317ALA      H 1915   3.933   7.260   1.873
  317ALA     CA 1916   3.763   7.373   1.801
  317ALA     HA 1917   3.666   7.359   1.848
  317ALA     CB 1918   3.833   7.497   1.857
  317ALA    HB1 1919   3.937   7.502   1.827
  317ALA    HB2 1920   3.786   7.591   1.828
  317ALA    HB3 1921   3.816   7.489   1.964
  317ALA      C 1922   3.731   7.382   1.650
  317ALA      O 1923   3.665   7.477   1.613
  318LYS      N 1924   3.763   7.288   1.564
  318LYS      H 1925   3.811   7.208   1.603
  318LYS     CA 1926   3.711   7.276   1.432
  318LYS     HA 1927   3.674   7.374   1.404
  318LYS     CB 1928   3.829   7.232   1.336
  318LYS    HB1 1929   3.816   7.141   1.279
  318LYS    HB2 1930   3.912   7.198   1.399
  318LYS     CG 1931   3.871   7.345   1.251
  318LYS    HG1 1932   3.959   7.319   1.192
  318LYS    HG2 1933   3.894   7.427   1.320
  318LYS     CD 1934   3.762   7.378   1.143
  318LYS    HD1 1935   3.665   7.399   1.188
  318LYS    HD2 1936   3.757   7.285   1.087
  318LYS     CE 1937   3.797   7.498   1.056
  318LYS    HE1 1938   3.899   7.495   1.017
  318LYS    HE2 1939   3.796   7.587   1.118
  318LYS     NZ 1940   3.708   7.512   0.935
  318LYS    HZ1 1941   3.615   7.536   0.967
  318LYS    HZ2 1942   3.741   7.589   0.879
  318LYS    HZ3 1943   3.708   7.429   0.878
  318LYS      C 1944   3.593   7.180   1.423
  318LYS      O 1945   3.513   7.203   1.334
  319LEU      N 1946   3.605   7.063   1.486
  319LEU      H 1947   3.678   7.046   1.553
  319LEU     CA 1948   3.502   6.961   1.492
  319LEU     HA 1949   3.480   6.925   1.392
  319LEU     CB 1950   3.548   6.844   1.594
  319LEU    HB1 1951   3.457   6.790   1.616
  319LEU    HB2 1952   3.587   6.897   1.681
  319LEU     CG 1953   3.654   6.744   1.536
  319LEU     HG 1954   3.627   6.727   1.432
  319LEU    CD1 1955   3.796   6.792   1.535
  319LEU   HD11 1956   3.845   6.753   1.446
  319LEU   HD12 1957   3.797   6.899   1.510
  319LEU   HD13 1958   3.854   6.764   1.622
  319LEU    CD2 1959   3.657   6.613   1.614
  319LEU   HD21 1960   3.557   6.569   1.617
  319LEU   HD22 1961   3.716   6.538   1.561
  319LEU   HD23 1962   3.688   6.611   1.718
  319LEU      C 1963   3.374   7.021   1.545
  319LEU      O 1964   3.266   7.011   1.493
  320HID      N 1965   3.394   7.099   1.651
  320HID      H 1966   3.486   7.103   1.691
  320HID     CA 1967   3.287   7.146   1.737
  320HID     HA 1968   3.195   7.102   1.700
  320HID     CB 1969   3.309   7.081   1.879
  320HID    HB1 1970   3.230   7.111   1.947
  320HID    HB2 1971   3.395   7.129   1.927
  320HID     CG 1972   3.329   6.931   1.879
  320HID    ND1 1973   3.230   6.836   1.857
  320HID    HD1 1974   3.137   6.853   1.820
  320HID    CE1 1975   3.287   6.721   1.876
  320HID    HE1 1976   3.241   6.625   1.856
  320HID    NE2 1977   3.404   6.729   1.932
  320HID    CD2 1978   3.438   6.861   1.923
  320HID    HD2 1979   3.530   6.909   1.952
  320HID      C 1980   3.292   7.302   1.750
  320HID      O 1981   3.401   7.362   1.732
  321PRO      N 1982   3.185   7.377   1.777
  321PRO     CD 1983   3.053   7.328   1.761
  321PRO    HD1 1984   3.019   7.284   1.855
  321PRO    HD2 1985   3.055   7.251   1.684
  321PRO     CG 1986   2.968   7.449   1.727
  321PRO    HG1 1987   2.866   7.442   1.766
  321PRO    HG2 1988   2.977   7.471   1.621
  321PRO     CB 1989   3.044   7.557   1.805
  321PRO    HB1 1990   3.014   7.568   1.909
  321PRO    HB2 1991   3.024   7.654   1.761
  321PRO     CA 1992   3.196   7.518   1.797
  321PRO     HA 1993   3.230   7.555   1.700
  321PRO      C 1994   3.283   7.575   1.906
  321PRO      O 1995   3.372   7.658   1.883
  322THR      N 1996   3.257   7.527   2.028
  322THR      H 1997   3.188   7.454   2.041
  322THR     CA 1998   3.332   7.565   2.145
  322THR     HA 1999   3.409   7.640   2.128
  322THR     CB 2000   3.233   7.628   2.245
  322THR     HB 2001   3.153   7.555   2.255
  322THR    CG2 2002   3.290   7.661   2.378
  322THR   HG21 2003   3.336   7.577   2.430
  322THR   HG22 2004   3.373   7.732   2.366
  322THR   HG23 2005   3.206   7.704   2.432
  322THR    OG1 2006   3.168   7.747   2.200
  322THR    HG1 2007   3.079   7.754   2.234
  322THR      C 2008   3.370   7.432   2.214
  322THR      O 2009   3.290   7.340   2.219
  323LEU      N 2010   3.493   7.425   2.268
  323LEU      H 2011   3.555   7.505   2.262
  323LEU     CA 2012   3.560   7.310   2.325
  323LEU     HA 2013   3.507   7.220   2.294
  323LEU     CB 2014   3.694   7.308   2.258
  323LEU    HB1 2015   3.755   7.387   2.304
  323LEU    HB2 2016   3.688   7.311   2.150
  323LEU     CG 2017   3.778   7.185   2.297
  323LEU     HG 2018   3.788   7.164   2.404
  323LEU    CD1 2019   3.710   7.053   2.248
  323LEU   HD11 2020   3.776   6.968   2.267
  323LEU   HD12 2021   3.619   7.024   2.302
  323LEU   HD13 2022   3.687   7.072   2.143
  323LEU    CD2 2023   3.919   7.188   2.237
  323LEU   HD21 2024   3.912   7.217   2.132
  323LEU   HD22 2025   3.986   7.255   2.292
  323LEU   HD23 2026   3.964   7.089   2.242
  323LEU      C 2027   3.564   7.316   2.479
  323LEU      O 2028   3.642   7.393   2.535
  324LYS      N 2029   3.476   7.242   2.549
  324LYS      H 2030   3.415   7.185   2.492
  324LYS     CA 2031   3.457   7.245   2.693
  324LYS     HA 2032   3.438   7.349   2.721
  324LYS     CB 2033   3.334   7.167   2.730
  324LYS    HB1 2034   3.354   7.060   2.719
  324LYS    HB2 2035   3.254   7.203   2.665
  324LYS     CG 2036   3.291   7.195   2.874
  324LYS    HG1 2037   3.371   7.159   2.939
  324LYS    HG2 2038   3.205   7.129   2.888
  324LYS     CD 2039   3.254   7.339   2.902
  324LYS    HD1 2040   3.192   7.379   2.822
  324LYS    HD2 2041   3.345   7.398   2.896
  324LYS     CE 2042   3.188   7.371   3.032
  324LYS    HE1 2043   3.261   7.359   3.111
  324LYS    HE2 2044   3.108   7.297   3.033
  324LYS     NZ 2045   3.133   7.511   3.042
  324LYS    HZ1 2046   3.081   7.514   3.128
  324LYS    HZ2 2047   3.214   7.569   3.056
  324LYS    HZ3 2048   3.074   7.547   2.968
  324LYS      C 2049   3.586   7.188   2.758
  324LYS      O 2050   3.619   7.237   2.870
  325LEU      N 2051   3.655   7.097   2.691
  325LEU      H 2052   3.622   7.076   2.598
  325LEU     CA 2053   3.750   7.007   2.742
  325LEU     HA 2054   3.687   6.931   2.789
  325LEU     CB 2055   3.822   6.952   2.620
  325LEU    HB1 2056   3.887   7.030   2.582
  325LEU    HB2 2057   3.747   6.928   2.544
  325LEU     CG 2058   3.905   6.822   2.635
  325LEU     HG 2059   3.979   6.829   2.716
  325LEU    CD1 2060   3.822   6.696   2.679
  325LEU   HD11 2061   3.887   6.608   2.688
  325LEU   HD12 2062   3.768   6.728   2.767
  325LEU   HD13 2063   3.750   6.665   2.602
  325LEU    CD2 2064   3.973   6.789   2.506
  325LEU   HD21 2065   4.022   6.875   2.461
  325LEU   HD22 2066   4.057   6.724   2.533
  325LEU   HD23 2067   3.909   6.747   2.428
  325LEU      C 2068   3.841   7.051   2.856
  325LEU      O 2069   3.869   6.967   2.945
  326GLU      N 2070   3.907   7.165   2.857
  326GLU      H 2071   3.900   7.233   2.783
  326GLU     CA 2072   3.995   7.210   2.970
  326GLU     HA 2073   4.066   7.129   2.987
  326GLU     CB 2074   4.079   7.334   2.920
  326GLU    HB1 2075   4.028   7.429   2.903
  326GLU    HB2 2076   4.105   7.291   2.823
  326GLU     CG 2077   4.190   7.350   3.019
  326GLU    HG1 2078   4.245   7.257   3.030
  326GLU    HG2 2079   4.155   7.382   3.117
  326GLU     CD 2080   4.287   7.463   2.976
  326GLU    OE1 2081   4.388   7.432   2.918
  326GLU    OE2 2082   4.255   7.585   2.989
  326GLU      C 2083   3.920   7.230   3.103
  326GLU      O 2084   3.990   7.235   3.208
  327GLU      N 2085   3.787   7.246   3.103
  327GLU      H 2086   3.739   7.259   3.015
  327GLU     CA 2087   3.713   7.259   3.229
  327GLU     HA 2088   3.787   7.272   3.309
  327GLU     CB 2089   3.626   7.382   3.232
  327GLU    HB1 2090   3.545   7.368   3.161
  327GLU    HB2 2091   3.693   7.462   3.201
  327GLU     CG 2092   3.561   7.413   3.369
  327GLU    HG1 2093   3.632   7.386   3.447
  327GLU    HG2 2094   3.470   7.359   3.397
  327GLU     CD 2095   3.534   7.564   3.387
  327GLU    OE1 2096   3.551   7.645   3.294
  327GLU    OE2 2097   3.494   7.610   3.498
  327GLU      C 2098   3.627   7.131   3.249
  327GLU      O 2099   3.552   7.120   3.349
  328ILE      N 2100   3.653   7.027   3.178
  328ILE      H 2101   3.722   7.036   3.105
  328ILE     CA 2102   3.609   6.894   3.208
  328ILE     HA 2103   3.508   6.896   3.249
  328ILE     CB 2104   3.591   6.809   3.084
  328ILE     HB 2105   3.685   6.809   3.029
  328ILE    CG2 2106   3.558   6.660   3.116
  328ILE   HG21 2107   3.647   6.609   3.153
  328ILE   HG22 2108   3.484   6.646   3.194
  328ILE   HG23 2109   3.528   6.610   3.023
  328ILE    CG1 2110   3.486   6.874   2.979
  328ILE   HG11 2111   3.515   6.827   2.886
  328ILE   HG12 2112   3.505   6.979   2.958
  328ILE     CD 2113   3.335   6.861   3.001
  328ILE    HD1 2114   3.275   6.896   2.918
  328ILE    HD2 2115   3.299   6.761   3.024
  328ILE    HD3 2116   3.306   6.923   3.086
  328ILE      C 2117   3.706   6.830   3.312
  328ILE      O 2118   3.833   6.835   3.302
  329THR      N 2119   3.655   6.759   3.410
  329THR      H 2120   3.558   6.733   3.402
  329THR     CA 2121   3.723   6.695   3.527
  329THR     HA 2122   3.822   6.739   3.538
  329THR     CB 2123   3.640   6.721   3.655
  329THR     HB 2124   3.695   6.665   3.731
  329THR    CG2 2125   3.616   6.865   3.696
  329THR   HG21 2126   3.578   6.925   3.613
  329THR   HG22 2127   3.541   6.874   3.774
  329THR   HG23 2128   3.712   6.898   3.736
  329THR    OG1 2129   3.510   6.666   3.652
  329THR    HG1 2130   3.468   6.678   3.738
  329THR      C 2131   3.735   6.541   3.507
  329THR      O 2132   3.667   6.486   3.420
  330ASN      N 2133   3.816   6.475   3.587
  330ASN      H 2134   3.872   6.525   3.654
  330ASN     CA 2135   3.819   6.329   3.590
  330ASN     HA 2136   3.777   6.296   3.495
  330ASN     CB 2137   3.968   6.282   3.588
  330ASN    HB1 2138   4.007   6.318   3.493
  330ASN    HB2 2139   3.978   6.174   3.577
  330ASN     CG 2140   4.052   6.324   3.701
  330ASN    OD1 2141   4.000   6.383   3.792
  330ASN    ND2 2142   4.181   6.299   3.703
  330ASN   HD21 2143   4.232   6.258   3.626
  330ASN   HD22 2144   4.237   6.340   3.776
  330ASN      C 2145   3.739   6.272   3.712
  330ASN      O 2146   3.656   6.339   3.770
  331ARG      N 2147   3.748   6.139   3.740
  331ARG      H 2148   3.802   6.070   3.691
  331ARG     CA 2149   3.682   6.083   3.860
  331ARG     HA 2150   3.576   6.105   3.846
  331ARG     CB 2151   3.709   5.936   3.855
  331ARG    HB1 2152   3.817   5.922   3.844
  331ARG    HB2 2153   3.652   5.880   3.781
  331ARG     CG 2154   3.673   5.868   3.994
  331ARG    HG1 2155   3.746   5.892   4.071
  331ARG    HG2 2156   3.690   5.761   3.988
  331ARG     CD 2157   3.535   5.887   4.048
  331ARG    HD1 2158   3.504   5.991   4.040
  331ARG    HD2 2159   3.539   5.854   4.152
  331ARG     NE 2160   3.434   5.810   3.974
  331ARG     HE 2161   3.464   5.785   3.881
  331ARG     CZ 2162   3.314   5.766   4.009
  331ARG    NH1 2163   3.271   5.767   4.133
  331ARG   HH11 2164   3.335   5.779   4.209
  331ARG   HH12 2165   3.180   5.729   4.156
  331ARG    NH2 2166   3.242   5.712   3.916
  331ARG   HH21 2167   3.278   5.699   3.823
  331ARG   HH22 2168   3.168   5.655   3.953
  331ARG      C 2169   3.730   6.144   3.990
  331ARG      O 2170   3.649   6.178   4.071
  332LYS      N 2171   3.859   6.169   3.999
  332LYS      H 2172   3.907   6.135   3.918
  332LYS     CA 2173   3.915   6.253   4.109
  332LYS     HA 2174   3.892   6.185   4.191
  332LYS     CB 2175   4.065   6.285   4.101
  332LYS    HB1 2176   4.089   6.368   4.034
  332LYS    HB2 2177   4.114   6.197   4.058
  332LYS     CG 2178   4.148   6.331   4.222
  332LYS    HG1 2179   4.095   6.417   4.263
  332LYS    HG2 2180   4.246   6.366   4.191
  332LYS     CD 2181   4.166   6.223   4.332
  332LYS    HD1 2182   4.226   6.140   4.294
  332LYS    HD2 2183   4.072   6.185   4.371
  332LYS     CE 2184   4.233   6.290   4.446
  332LYS    HE1 2185   4.161   6.363   4.482
  332LYS    HE2 2186   4.322   6.346   4.418
  332LYS     NZ 2187   4.265   6.183   4.548
  332LYS    HZ1 2188   4.187   6.124   4.574
  332LYS    HZ2 2189   4.327   6.114   4.509
  332LYS    HZ3 2190   4.314   6.214   4.630
  332LYS      C 2191   3.842   6.388   4.130
  332LYS      O 2192   3.849   6.438   4.238
  333GLY      N 2193   3.777   6.440   4.026
  333GLY      H 2194   3.782   6.385   3.942
  333GLY     CA 2195   3.701   6.571   4.025
  333GLY    HA1 2196   3.673   6.585   4.129
  333GLY    HA2 2197   3.609   6.569   3.967
  333GLY      C 2198   3.792   6.691   3.983
  333GLY      O 2199   3.753   6.810   3.984
  334LEU      N 2200   3.922   6.665   3.956
  334LEU      H 2201   3.956   6.571   3.967
  334LEU     CA 2202   4.024   6.760   3.909
  334LEU     HA 2203   4.005   6.851   3.966
  334LEU     CB 2204   4.168   6.708   3.939
  334LEU    HB1 2205   4.240   6.785   3.912
  334LEU    HB2 2206   4.187   6.617   3.881
  334LEU     CG 2207   4.201   6.681   4.083
  334LEU     HG 2208   4.134   6.607   4.126
  334LEU    CD1 2209   4.346   6.648   4.101
  334LEU   HD11 2210   4.364   6.607   4.201
  334LEU   HD12 2211   4.384   6.573   4.032
  334LEU   HD13 2212   4.403   6.740   4.088
  334LEU    CD2 2213   4.170   6.797   4.171
  334LEU   HD21 2214   4.061   6.804   4.177
  334LEU   HD22 2215   4.212   6.771   4.268
  334LEU   HD23 2216   4.228   6.882   4.136
  334LEU      C 2217   4.006   6.785   3.755
  334LEU      O 2218   4.003   6.695   3.674
  335THR      N 2219   4.005   6.913   3.711
  335THR      H 2220   4.003   6.986   3.780
  335THR     CA 2221   4.044   6.955   3.574
  335THR     HA 2222   3.987   6.891   3.507
  335THR     CB 2223   4.002   7.101   3.546
  335THR     HB 2224   4.034   7.140   3.449
  335THR    CG2 2225   3.861   7.132   3.569
  335THR   HG21 2226   3.810   7.064   3.500
  335THR   HG22 2227   3.823   7.106   3.668
  335THR   HG23 2228   3.838   7.238   3.561
  335THR    OG1 2229   4.064   7.185   3.638
  335THR    HG1 2230   4.063   7.276   3.608
  335THR      C 2231   4.193   6.942   3.533
  335THR      O 2232   4.272   6.902   3.625
  336PRO      N 2233   4.238   6.981   3.409
  336PRO     CD 2234   4.158   6.985   3.290
  336PRO    HD1 2235   4.144   7.091   3.265
  336PRO    HD2 2236   4.065   6.929   3.298
  336PRO     CG 2237   4.243   6.923   3.181
  336PRO    HG1 2238   4.202   6.939   3.082
  336PRO    HG2 2239   4.258   6.816   3.196
  336PRO     CB 2240   4.377   6.996   3.218
  336PRO    HB1 2241   4.369   7.102   3.194
  336PRO    HB2 2242   4.466   6.957   3.168
  336PRO     CA 2243   4.379   6.973   3.369
  336PRO     HA 2244   4.398   6.866   3.381
  336PRO      C 2245   4.476   7.063   3.448
  336PRO      O 2246   4.594   7.022   3.477
  337LEU      N 2247   4.435   7.184   3.474
  337LEU      H 2248   4.337   7.205   3.464
  337LEU     CA 2249   4.496   7.287   3.567
  337LEU     HA 2250   4.597   7.284   3.525
  337LEU     CB 2251   4.438   7.425   3.548
  337LEU    HB1 2252   4.346   7.444   3.604
  337LEU    HB2 2253   4.416   7.432   3.442
  337LEU     CG 2254   4.537   7.536   3.587
  337LEU     HG 2255   4.613   7.521   3.510
  337LEU    CD1 2256   4.477   7.669   3.557
  337LEU   HD11 2257   4.453   7.673   3.451
  337LEU   HD12 2258   4.386   7.671   3.617
  337LEU   HD13 2259   4.532   7.752   3.602
  337LEU    CD2 2260   4.592   7.532   3.717
  337LEU   HD21 2261   4.512   7.521   3.791
  337LEU   HD22 2262   4.649   7.440   3.712
  337LEU   HD23 2263   4.646   7.624   3.741
  337LEU      C 2264   4.491   7.224   3.709
  337LEU      O 2265   4.598   7.203   3.763
  338ALA      N 2266   4.378   7.183   3.761
  338ALA      H 2267   4.291   7.208   3.716
  338ALA     CA 2268   4.370   7.131   3.902
  338ALA     HA 2269   4.406   7.215   3.962
  338ALA     CB 2270   4.222   7.112   3.940
  338ALA    HB1 2271   4.170   7.204   3.913
  338ALA    HB2 2272   4.173   7.040   3.875
  338ALA    HB3 2273   4.207   7.078   4.042
  338ALA      C 2274   4.458   7.003   3.930
  338ALA      O 2275   4.509   6.982   4.039
  339LEU      N 2276   4.472   6.915   3.828
  339LEU      H 2277   4.418   6.935   3.745
  339LEU     CA 2278   4.586   6.817   3.818
  339LEU     HA 2279   4.578   6.762   3.912
  339LEU     CB 2280   4.550   6.718   3.701
  339LEU    HB1 2281   4.526   6.778   3.613
  339LEU    HB2 2282   4.469   6.658   3.740
  339LEU     CG 2283   4.675   6.628   3.669
  339LEU     HG 2284   4.765   6.688   3.655
  339LEU    CD1 2285   4.699   6.535   3.783
  339LEU   HD11 2286   4.725   6.587   3.875
  339LEU   HD12 2287   4.610   6.477   3.809
  339LEU   HD13 2288   4.771   6.459   3.753
  339LEU    CD2 2289   4.626   6.553   3.540
  339LEU   HD21 2290   4.534   6.500   3.561
  339LEU   HD22 2291   4.597   6.623   3.462
  339LEU   HD23 2292   4.710   6.488   3.516
  339LEU      C 2293   4.722   6.883   3.819
  339LEU      O 2294   4.807   6.831   3.892
  340ALA      N 2295   4.752   6.974   3.728
  340ALA      H 2296   4.676   7.010   3.673
  340ALA     CA 2297   4.887   7.026   3.717
  340ALA     HA 2298   4.955   6.941   3.717
  340ALA     CB 2299   4.900   7.107   3.589
  340ALA    HB1 2300   4.829   7.190   3.591
  340ALA    HB2 2301   5.003   7.135   3.568
  340ALA    HB3 2302   4.870   7.042   3.507
  340ALA      C 2303   4.935   7.103   3.841
  340ALA      O 2304   5.056   7.121   3.867
  341ALA      N 2305   4.837   7.135   3.927
  341ALA      H 2306   4.742   7.144   3.893
  341ALA     CA 2307   4.862   7.177   4.059
  341ALA     HA 2308   4.957   7.232   4.062
  341ALA     CB 2309   4.752   7.268   4.107
  341ALA    HB1 2310   4.770   7.316   4.203
  341ALA    HB2 2311   4.738   7.342   4.028
  341ALA    HB3 2312   4.658   7.215   4.121
  341ALA      C 2313   4.887   7.055   4.163
  341ALA      O 2314   4.993   7.041   4.220
  342SER      N 2315   4.791   6.968   4.168
  342SER      H 2316   4.705   6.984   4.118
  342SER     CA 2317   4.801   6.848   4.262
  342SER     HA 2318   4.823   6.886   4.362
  342SER     CB 2319   4.667   6.766   4.263
  342SER    HB1 2320   4.672   6.666   4.306
  342SER    HB2 2321   4.640   6.744   4.160
  342SER     OG 2322   4.569   6.837   4.330
  342SER     HG 2323   4.496   6.785   4.364
  342SER      C 2324   4.918   6.757   4.232
  342SER      O 2325   4.979   6.701   4.321
  343SER      N 2326   4.964   6.743   4.102
  343SER      H 2327   4.901   6.787   4.036
  343SER     CA 2328   5.082   6.671   4.048
  343SER     HA 2329   5.130   6.597   4.112
  343SER     CB 2330   5.038   6.602   3.917
  343SER    HB1 2331   4.941   6.555   3.934
  343SER    HB2 2332   5.113   6.526   3.895
  343SER     OG 2333   5.039   6.688   3.811
  343SER     HG 2334   4.954   6.731   3.801
  343SER      C 2335   5.202   6.758   4.016
  343SER      O 2336   5.313   6.710   3.990
  344GLY      N 2337   5.193   6.890   4.037
  344GLY      H 2338   5.105   6.930   4.067
  344GLY     CA 2339   5.303   6.988   4.047
  344GLY    HA1 2340   5.375   6.955   4.122
  344GLY    HA2 2341   5.268   7.080   4.094
  344GLY      C 2342   5.389   7.018   3.917
  344GLY      O 2343   5.513   7.008   3.923
  345LYS      N 2344   5.325   7.050   3.805
  345LYS      H 2345   5.225   7.060   3.815
  345LYS     CA 2346   5.378   7.054   3.673
  345LYS     HA 2347   5.476   7.009   3.686
  345LYS     CB 2348   5.297   6.974   3.566
  345LYS    HB1 2349   5.359   6.976   3.477
  345LYS    HB2 2350   5.207   7.028   3.537
  345LYS     CG 2351   5.257   6.833   3.589
  345LYS    HG1 2352   5.220   6.800   3.492
  345LYS    HG2 2353   5.185   6.830   3.670
  345LYS     CD 2354   5.377   6.754   3.635
  345LYS    HD1 2355   5.419   6.809   3.719
  345LYS    HD2 2356   5.448   6.738   3.555
  345LYS     CE 2357   5.339   6.616   3.689
  345LYS    HE1 2358   5.244   6.623   3.742
  345LYS    HE2 2359   5.409   6.570   3.758
  345LYS     NZ 2360   5.304   6.512   3.583
  345LYS    HZ1 2361   5.272   6.423   3.618
  345LYS    HZ2 2362   5.240   6.540   3.510
  345LYS    HZ3 2363   5.386   6.486   3.530
  345LYS      C 2364   5.384   7.206   3.636
  345LYS      O 2365   5.290   7.263   3.583
  346ILE      N 2366   5.485   7.281   3.683
  346ILE      H 2367   5.570   7.239   3.717
  346ILE     CA 2368   5.495   7.421   3.674
  346ILE     HA 2369   5.410   7.459   3.730
  346ILE     CB 2370   5.623   7.477   3.743
  346ILE     HB 2371   5.618   7.462   3.850
  346ILE    CG2 2372   5.759   7.416   3.699
  346ILE   HG21 2373   5.802   7.462   3.610
  346ILE   HG22 2374   5.830   7.443   3.777
  346ILE   HG23 2375   5.757   7.308   3.704
  346ILE    CG1 2376   5.619   7.633   3.739
  346ILE   HG11 2377   5.516   7.663   3.758
  346ILE   HG12 2378   5.650   7.674   3.642
  346ILE     CD 2379   5.710   7.692   3.846
  346ILE    HD1 2380   5.809   7.701   3.800
  346ILE    HD2 2381   5.677   7.790   3.881
  346ILE    HD3 2382   5.718   7.625   3.932
  346ILE      C 2383   5.485   7.461   3.528
  346ILE      O 2384   5.421   7.560   3.491
  347GLY      N 2385   5.555   7.390   3.437
  347GLY      H 2386   5.597   7.301   3.457
  347GLY     CA 2387   5.576   7.443   3.300
  347GLY    HA1 2388   5.658   7.378   3.269
  347GLY    HA2 2389   5.621   7.542   3.306
  347GLY      C 2390   5.445   7.446   3.220
  347GLY      O 2391   5.413   7.546   3.143
  348VAL      N 2392   5.363   7.344   3.247
  348VAL      H 2393   5.396   7.269   3.307
  348VAL     CA 2394   5.222   7.330   3.191
  348VAL     HA 2395   5.214   7.365   3.088
  348VAL     CB 2396   5.173   7.186   3.179
  348VAL     HB 2397   5.203   7.137   3.271
  348VAL    CG1 2398   5.020   7.172   3.162
  348VAL   HG11 2399   4.992   7.067   3.156
  348VAL   HG12 2400   4.969   7.221   3.246
  348VAL   HG13 2401   5.000   7.218   3.065
  348VAL    CG2 2402   5.247   7.124   3.054
  348VAL   HG21 2403   5.354   7.130   3.072
  348VAL   HG22 2404   5.231   7.016   3.053
  348VAL   HG23 2405   5.223   7.165   2.956
  348VAL      C 2406   5.131   7.423   3.266
  348VAL      O 2407   5.056   7.500   3.198
  349LEU      N 2408   5.128   7.433   3.401
  349LEU      H 2409   5.191   7.372   3.451
  349LEU     CA 2410   5.039   7.519   3.486
  349LEU     HA 2411   4.937   7.488   3.464
  349LEU     CB 2412   5.076   7.490   3.636
  349LEU    HB1 2413   5.176   7.525   3.656
  349LEU    HB2 2414   5.075   7.382   3.651
  349LEU     CG 2415   4.982   7.558   3.735
  349LEU     HG 2416   4.880   7.532   3.704
  349LEU    CD1 2417   4.990   7.496   3.871
  349LEU   HD11 2418   4.913   7.534   3.938
  349LEU   HD12 2419   4.966   7.390   3.861
  349LEU   HD13 2420   5.093   7.503   3.908
  349LEU    CD2 2421   5.010   7.713   3.758
  349LEU   HD21 2422   4.953   7.752   3.842
  349LEU   HD22 2423   5.118   7.730   3.766
  349LEU   HD23 2424   4.975   7.763   3.668
  349LEU      C 2425   5.056   7.672   3.451
  349LEU      O 2426   4.960   7.743   3.420
  350ALA      N 2427   5.179   7.723   3.448
  350ALA      H 2428   5.257   7.660   3.454
  350ALA     CA 2429   5.213   7.858   3.393
  350ALA     HA 2430   5.158   7.933   3.449
  350ALA     CB 2431   5.370   7.876   3.406
  350ALA    HB1 2432   5.422   7.805   3.341
  350ALA    HB2 2433   5.403   7.978   3.387
  350ALA    HB3 2434   5.395   7.850   3.509
  350ALA      C 2435   5.179   7.873   3.243
  350ALA      O 2436   5.133   7.977   3.202
  351TYR      N 2437   5.213   7.779   3.156
  351TYR      H 2438   5.252   7.693   3.193
  351TYR     CA 2439   5.166   7.782   3.020
  351TYR     HA 2440   5.210   7.871   2.975
  351TYR     CB 2441   5.212   7.658   2.934
  351TYR    HB1 2442   5.224   7.569   2.995
  351TYR    HB2 2443   5.307   7.682   2.888
  351TYR     CG 2444   5.114   7.617   2.822
  351TYR    CD1 2445   5.133   7.661   2.691
  351TYR    HD1 2446   5.211   7.731   2.667
  351TYR    CE1 2447   5.045   7.625   2.586
  351TYR    HE1 2448   5.049   7.686   2.497
  351TYR     CZ 2449   4.937   7.535   2.606
  351TYR     OH 2450   4.833   7.518   2.512
  351TYR     HH 2451   4.872   7.558   2.434
  351TYR    CE2 2452   4.923   7.479   2.735
  351TYR    HE2 2453   4.846   7.406   2.756
  351TYR    CD2 2454   5.016   7.510   2.838
  351TYR    HD2 2455   5.018   7.462   2.934
  351TYR      C 2456   5.016   7.809   3.012
  351TYR      O 2457   4.983   7.900   2.937
  352ILE      N 2458   4.927   7.734   3.080
  352ILE      H 2459   4.966   7.669   3.147
  352ILE     CA 2460   4.787   7.757   3.081
  352ILE     HA 2461   4.756   7.752   2.976
  352ILE     CB 2462   4.721   7.646   3.166
  352ILE     HB 2463   4.768   7.632   3.264
  352ILE    CG2 2464   4.573   7.681   3.199
  352ILE   HG21 2465   4.513   7.591   3.207
  352ILE   HG22 2466   4.564   7.751   3.282
  352ILE   HG23 2467   4.530   7.745   3.122
  352ILE    CG1 2468   4.724   7.513   3.093
  352ILE   HG11 2469   4.816   7.495   3.037
  352ILE   HG12 2470   4.652   7.522   3.012
  352ILE     CD 2471   4.704   7.393   3.192
  352ILE    HD1 2472   4.604   7.396   3.235
  352ILE    HD2 2473   4.698   7.299   3.138
  352ILE    HD3 2474   4.776   7.379   3.273
  352ILE      C 2475   4.747   7.900   3.131
  352ILE      O 2476   4.670   7.965   3.063
  353LEU      N 2477   4.795   7.943   3.249
  353LEU      H 2478   4.843   7.877   3.308
  353LEU     CA 2479   4.771   8.078   3.310
  353LEU     HA 2480   4.669   8.075   3.348
  353LEU     CB 2481   4.871   8.091   3.429
  353LEU    HB1 2482   4.971   8.088   3.386
  353LEU    HB2 2483   4.849   8.006   3.494
  353LEU     CG 2484   4.871   8.226   3.508
  353LEU     HG 2485   4.856   8.315   3.446
  353LEU    CD1 2486   4.765   8.229   3.621
  353LEU   HD11 2487   4.788   8.141   3.681
  353LEU   HD12 2488   4.752   8.318   3.683
  353LEU   HD13 2489   4.669   8.205   3.576
  353LEU    CD2 2490   5.013   8.235   3.578
  353LEU   HD21 2491   5.015   8.319   3.648
  353LEU   HD22 2492   5.036   8.148   3.639
  353LEU   HD23 2493   5.083   8.250   3.496
  353LEU      C 2494   4.805   8.193   3.211
  353LEU      O 2495   4.736   8.291   3.210
  354GLN      N 2496   4.913   8.187   3.137
  354GLN      H 2497   4.971   8.104   3.143
  354GLN     CA 2498   4.961   8.291   3.037
  354GLN     HA 2499   4.902   8.379   3.065
  354GLN     CB 2500   5.116   8.300   3.050
  354GLN    HB1 2501   5.147   8.398   3.014
  354GLN    HB2 2502   5.157   8.213   2.999
  354GLN     CG 2503   5.180   8.307   3.183
  354GLN    HG1 2504   5.149   8.222   3.244
  354GLN    HG2 2505   5.161   8.402   3.233
  354GLN     CD 2506   5.328   8.285   3.166
  354GLN    OE1 2507   5.395   8.381   3.121
  354GLN    NE2 2508   5.382   8.161   3.192
  354GLN   HE21 2509   5.324   8.092   3.237
  354GLN   HE22 2510   5.482   8.150   3.206
  354GLN      C 2511   4.926   8.273   2.893
  354GLN      O 2512   4.995   8.323   2.804
  355ARG      N 2513   4.818   8.195   2.858
  355ARG      H 2514   4.764   8.150   2.930
  355ARG     CA 2515   4.789   8.153   2.716
  355ARG     HA 2516   4.886   8.135   2.671
  355ARG     CB 2517   4.708   8.016   2.718
  355ARG    HB1 2518   4.611   8.028   2.765
  355ARG    HB2 2519   4.778   7.947   2.765
  355ARG     CG 2520   4.676   7.957   2.581
  355ARG    HG1 2521   4.768   7.968   2.523
  355ARG    HG2 2522   4.599   8.013   2.527
  355ARG     CD 2523   4.627   7.805   2.592
  355ARG    HD1 2524   4.704   7.746   2.642
  355ARG    HD2 2525   4.635   7.769   2.490
  355ARG     NE 2526   4.491   7.792   2.638
  355ARG     HE 2527   4.417   7.844   2.594
  355ARG     CZ 2528   4.453   7.710   2.730
  355ARG    NH1 2529   4.536   7.633   2.799
  355ARG   HH11 2530   4.636   7.634   2.785
  355ARG   HH12 2531   4.486   7.562   2.851
  355ARG    NH2 2532   4.328   7.690   2.748
  355ARG   HH21 2533   4.248   7.734   2.703
  355ARG   HH22 2534   4.299   7.637   2.829
  355ARG      C 2535   4.726   8.268   2.641
  355ARG      O 2536   4.616   8.307   2.681
  356GLU      N 2537   4.791   8.297   2.529
  356GLU      H 2538   4.879   8.247   2.522
  356GLU     CA 2539   4.740   8.389   2.429
  356GLU     HA 2540   4.651   8.438   2.468
  356GLU     CB 2541   4.843   8.503   2.418
  356GLU    HB1 2542   4.938   8.454   2.400
  356GLU    HB2 2543   4.844   8.545   2.519
  356GLU     CG 2544   4.807   8.612   2.310
  356GLU    HG1 2545   4.699   8.628   2.310
  356GLU    HG2 2546   4.839   8.574   2.213
  356GLU     CD 2547   4.875   8.745   2.321
  356GLU    OE1 2548   4.974   8.757   2.394
  356GLU    OE2 2549   4.818   8.841   2.266
  356GLU      C 2550   4.710   8.328   2.284
  356GLU      O 2551   4.801   8.296   2.208
  357ILE      N 2552   4.585   8.320   2.249
  357ILE      H 2553   4.515   8.348   2.317
  357ILE     CA 2554   4.538   8.275   2.120
  357ILE     HA 2555   4.621   8.261   2.051
  357ILE     CB 2556   4.465   8.140   2.141
  357ILE     HB 2557   4.395   8.148   2.224
  357ILE    CG2 2558   4.378   8.111   2.017
  357ILE   HG21 2559   4.437   8.136   1.929
  357ILE   HG22 2560   4.344   8.007   2.015
  357ILE   HG23 2561   4.288   8.171   2.014
  357ILE    CG1 2562   4.566   8.031   2.171
  357ILE   HG11 2563   4.628   8.062   2.255
  357ILE   HG12 2564   4.628   8.011   2.083
  357ILE     CD 2565   4.511   7.901   2.217
  357ILE    HD1 2566   4.579   7.816   2.216
  357ILE    HD2 2567   4.480   7.919   2.320
  357ILE    HD3 2568   4.420   7.865   2.170
  357ILE      C 2569   4.441   8.376   2.053
  357ILE      O 2570   4.341   8.419   2.113
  358HIE      N 2571   4.480   8.418   1.933
  358HIE      H 2572   4.560   8.367   1.897
  358HIE     CA 2573   4.397   8.502   1.847
  358HIE     HA 2574   4.311   8.545   1.898
  358HIE     CB 2575   4.492   8.610   1.779
  358HIE    HB1 2576   4.448   8.677   1.705
  358HIE    HB2 2577   4.576   8.562   1.728
  358HIE     CG 2578   4.531   8.703   1.895
  358HIE    ND1 2579   4.444   8.796   1.955
  358HIE    CE1 2580   4.514   8.847   2.059
  358HIE    HE1 2581   4.477   8.924   2.125
  358HIE    NE2 2582   4.636   8.788   2.065
  358HIE    HE2 2583   4.703   8.824   2.132
  358HIE    CD2 2584   4.648   8.697   1.963
  358HIE    HD2 2585   4.735   8.634   1.952
  358HIE      C 2586   4.332   8.422   1.728
  358HIE      O 2587   4.263   8.486   1.649
  359GLU      N 2588   4.353   8.289   1.716
  359GLU      H 2589   4.433   8.250   1.763
  359GLU     CA 2590   4.302   8.210   1.602
  359GLU     HA 2591   4.365   8.248   1.521
  359GLU     CB 2592   4.322   8.061   1.610
  359GLU    HB1 2593   4.273   8.016   1.523
  359GLU    HB2 2594   4.274   8.021   1.699
  359GLU     CG 2595   4.464   8.009   1.622
  359GLU    HG1 2596   4.454   7.900   1.617
  359GLU    HG2 2597   4.516   8.034   1.715
  359GLU     CD 2598   4.551   8.066   1.514
  359GLU    OE1 2599   4.556   8.004   1.404
  359GLU    OE2 2600   4.609   8.178   1.534
  359GLU      C 2601   4.152   8.228   1.569
  359GLU      O 2602   4.073   8.225   1.657
  360PRO      N 2603   4.109   8.245   1.443
  360PRO     CD 2604   4.179   8.264   1.321
  360PRO    HD1 2605   4.215   8.172   1.273
  360PRO    HD2 2606   4.266   8.322   1.354
  360PRO     CG 2607   4.096   8.349   1.228
  360PRO    HG1 2608   4.116   8.344   1.121
  360PRO    HG2 2609   4.103   8.455   1.254
  360PRO     CB 2610   3.960   8.288   1.254
  360PRO    HB1 2611   3.926   8.197   1.204
  360PRO    HB2 2612   3.883   8.363   1.238
  360PRO     CA 2613   3.967   8.266   1.404
  360PRO     HA 2614   3.928   8.356   1.452
  360PRO      C 2615   3.876   8.159   1.440
  360PRO      O 2616   3.913   8.040   1.431
  361GLU      N 2617   3.756   8.189   1.488
  361GLU      H 2618   3.736   8.287   1.480
  361GLU     CA 2619   3.653   8.123   1.566
  361GLU     HA 2620   3.589   8.200   1.610
  361GLU     CB 2621   3.567   8.035   1.473
  361GLU    HB1 2622   3.477   8.001   1.523
  361GLU    HB2 2623   3.628   7.945   1.465
  361GLU     CG 2624   3.528   8.079   1.329
  361GLU    HG1 2625   3.501   7.992   1.269
  361GLU    HG2 2626   3.612   8.132   1.283
  361GLU     CD 2627   3.416   8.183   1.330
  361GLU    OE1 2628   3.328   8.186   1.419
  361GLU    OE2 2629   3.417   8.271   1.240
  361GLU      C 2630   3.704   8.043   1.696
  361GLU      O 2631   3.633   7.969   1.758
  362CYS      N 2632   3.832   8.058   1.729
  362CYS      H 2633   3.875   8.112   1.654
  362CYS     CA 2634   3.917   7.980   1.823
  362CYS     HA 2635   3.858   7.900   1.868
  362CYS     CB 2636   4.030   7.920   1.743
  362CYS    HB1 2637   4.113   7.896   1.810
  362CYS    HB2 2638   4.060   7.996   1.671
  362CYS     SG 2639   3.970   7.773   1.658
  362CYS     HG 2640   3.889   7.829   1.567
  362CYS      C 2641   3.962   8.072   1.941
  362CYS      O 2642   4.010   8.018   2.041
  363ARG      N 2643   3.936   8.208   1.939
  363ARG      H 2644   3.880   8.245   1.863
  363ARG     CA 2645   3.971   8.309   2.044
  363ARG     HA 2646   4.076   8.335   2.041
  363ARG     CB 2647   3.917   8.450   2.014
  363ARG    HB1 2648   3.966   8.521   2.082
  363ARG    HB2 2649   3.808   8.458   2.015
  363ARG     CG 2650   3.972   8.496   1.880
  363ARG    HG1 2651   3.916   8.438   1.807
  363ARG    HG2 2652   4.077   8.468   1.869
  363ARG     CD 2653   3.947   8.641   1.850
  363ARG    HD1 2654   3.997   8.700   1.926
  363ARG    HD2 2655   3.845   8.677   1.834
  363ARG     NE 2656   4.030   8.671   1.732
  363ARG     HE 2657   4.119   8.719   1.742
  363ARG     CZ 2658   3.978   8.669   1.610
  363ARG    NH1 2659   3.866   8.608   1.570
  363ARG   HH11 2660   3.809   8.552   1.632
  363ARG   HH12 2661   3.837   8.621   1.475
  363ARG    NH2 2662   4.043   8.728   1.515
  363ARG   HH21 2663   4.119   8.790   1.538
  363ARG   HH22 2664   4.003   8.736   1.422
  363ARG      C 2665   3.931   8.277   2.185
  363ARG      O 2666   4.005   8.300   2.282
  364HID      N 2667   3.814   8.215   2.198
  364HID      H 2668   3.757   8.194   2.117
  364HID     CA 2669   3.775   8.158   2.328
  364HID     HA 2670   3.759   8.245   2.390
  364HID     CB 2671   3.644   8.081   2.313
  364HID    HB1 2672   3.572   8.151   2.270
  364HID    HB2 2673   3.610   8.039   2.408
  364HID     CG 2674   3.652   7.960   2.226
  364HID    ND1 2675   3.643   7.943   2.094
  364HID    HD1 2676   3.644   8.017   2.025
  364HID    CE1 2677   3.638   7.812   2.071
  364HID    HE1 2678   3.628   7.770   1.972
  364HID    NE2 2679   3.651   7.737   2.181
  364HID    CD2 2680   3.656   7.834   2.279
  364HID    HD2 2681   3.663   7.824   2.386
  364HID      C 2682   3.880   8.075   2.401
  364HID      O 2683   3.872   8.077   2.524
  365LEU      N 2684   3.969   8.006   2.330
  365LEU      H 2685   3.955   8.011   2.230
  365LEU     CA 2686   4.075   7.923   2.384
  365LEU     HA 2687   4.032   7.849   2.451
  365LEU     CB 2688   4.130   7.844   2.266
  365LEU    HB1 2689   4.215   7.788   2.306
  365LEU    HB2 2690   4.178   7.913   2.197
  365LEU     CG 2691   4.043   7.736   2.195
  365LEU     HG 2692   3.960   7.800   2.165
  365LEU    CD1 2693   4.107   7.679   2.076
  365LEU   HD11 2694   4.181   7.603   2.098
  365LEU   HD12 2695   4.034   7.637   2.006
  365LEU   HD13 2696   4.159   7.764   2.030
  365LEU    CD2 2697   3.995   7.620   2.288
  365LEU   HD21 2698   4.079   7.576   2.340
  365LEU   HD22 2699   3.919   7.659   2.356
  365LEU   HD23 2700   3.946   7.540   2.232
  365LEU      C 2701   4.181   7.999   2.464
  365LEU      O 2702   4.265   7.944   2.532
  366SER      N 2703   4.168   8.126   2.461
  366SER      H 2704   4.097   8.159   2.397
  366SER     CA 2705   4.260   8.226   2.517
  366SER     HA 2706   4.362   8.189   2.508
  366SER     CB 2707   4.255   8.358   2.443
  366SER    HB1 2708   4.169   8.419   2.470
  366SER    HB2 2709   4.247   8.335   2.337
  366SER     OG 2710   4.371   8.430   2.467
  366SER     HG 2711   4.367   8.511   2.417
  366SER      C 2712   4.232   8.252   2.669
  366SER      O 2713   4.123   8.223   2.712
  367ARG      N 2714   4.329   8.297   2.746
  367ARG      H 2715   4.413   8.326   2.698
  367ARG     CA 2716   4.329   8.315   2.889
  367ARG     HA 2717   4.226   8.337   2.918
  367ARG     CB 2718   4.384   8.190   2.950
  367ARG    HB1 2719   4.411   8.200   3.055
  367ARG    HB2 2720   4.471   8.157   2.893
  367ARG     CG 2721   4.279   8.077   2.949
  367ARG    HG1 2722   4.269   8.043   2.846
  367ARG    HG2 2723   4.184   8.112   2.989
  367ARG     CD 2724   4.322   7.960   3.029
  367ARG    HD1 2725   4.423   7.940   2.994
  367ARG    HD2 2726   4.256   7.880   2.996
  367ARG     NE 2727   4.323   7.969   3.176
  367ARG     HE 2728   4.353   8.055   3.219
  367ARG     CZ 2729   4.294   7.871   3.258
  367ARG    NH1 2730   4.256   7.752   3.226
  367ARG   HH11 2731   4.261   7.714   3.133
  367ARG   HH12 2732   4.207   7.701   3.298
  367ARG    NH2 2733   4.299   7.887   3.386
  367ARG   HH21 2734   4.348   7.969   3.418
  367ARG   HH22 2735   4.249   7.828   3.450
  367ARG      C 2736   4.407   8.442   2.935
  367ARG      O 2737   4.374   8.498   3.042
  368LYS      N 2738   4.500   8.488   2.854
  368LYS      H 2739   4.522   8.436   2.770
  368LYS     CA 2740   4.581   8.605   2.871
  368LYS     HA 2741   4.580   8.642   2.973
  368LYS     CB 2742   4.732   8.583   2.837
  368LYS    HB1 2743   4.736   8.554   2.732
  368LYS    HB2 2744   4.749   8.486   2.883
  368LYS     CG 2745   4.832   8.697   2.874
  368LYS    HG1 2746   4.829   8.704   2.983
  368LYS    HG2 2747   4.798   8.789   2.826
  368LYS     CD 2748   4.974   8.664   2.834
  368LYS    HD1 2749   4.977   8.643   2.727
  368LYS    HD2 2750   5.008   8.578   2.892
  368LYS     CE 2751   5.062   8.786   2.865
  368LYS    HE1 2752   5.058   8.805   2.973
  368LYS    HE2 2753   5.031   8.877   2.814
  368LYS     NZ 2754   5.205   8.757   2.827
  368LYS    HZ1 2755   5.207   8.725   2.731
  368LYS    HZ2 2756   5.253   8.846   2.829
  368LYS    HZ3 2757   5.256   8.691   2.883
  368LYS      C 2758   4.526   8.701   2.776
  368LYS      O 2759   4.504   8.662   2.659
  369PHE      N 2760   4.498   8.819   2.826
  369PHE      H 2761   4.516   8.833   2.925
  369PHE     CA 2762   4.434   8.925   2.761
  369PHE     HA 2763   4.404   8.891   2.662
  369PHE     CB 2764   4.291   8.947   2.819
  369PHE    HB1 2765   4.243   9.015   2.749
  369PHE    HB2 2766   4.298   9.003   2.912
  369PHE     CG 2767   4.211   8.816   2.835
  369PHE    CD1 2768   4.147   8.786   2.958
  369PHE    HD1 2769   4.150   8.859   3.038
  369PHE    CE1 2770   4.086   8.659   2.976
  369PHE    HE1 2771   4.038   8.627   3.068
  369PHE     CZ 2772   4.092   8.566   2.872
  369PHE     HZ 2773   4.044   8.471   2.891
  369PHE    CE2 2774   4.139   8.609   2.744
  369PHE    HE2 2775   4.147   8.542   2.659
  369PHE    CD2 2776   4.201   8.729   2.728
  369PHE    HD2 2777   4.228   8.747   2.625
  369PHE      C 2778   4.511   9.057   2.762
  369PHE      O 2779   4.573   9.085   2.869
  370THR      N 2780   4.487   9.145   2.663
  370THR      H 2781   4.449   9.117   2.574
  370THR     CA 2782   4.541   9.279   2.667
  370THR     HA 2783   4.620   9.292   2.742
  370THR     CB 2784   4.618   9.322   2.538
  370THR     HB 2785   4.544   9.326   2.458
  370THR    CG2 2786   4.686   9.461   2.565
  370THR   HG21 2787   4.755   9.500   2.490
  370THR   HG22 2788   4.621   9.544   2.593
  370THR   HG23 2789   4.760   9.452   2.645
  370THR    OG1 2790   4.723   9.244   2.514
  370THR    HG1 2791   4.705   9.152   2.491
  370THR      C 2792   4.428   9.374   2.701
  370THR      O 2793   4.329   9.386   2.633
  371GLU      N 2794   4.452   9.455   2.799
  371GLU      H 2795   4.542   9.441   2.843
  371GLU     CA 2796   4.363   9.561   2.845
  371GLU     HA 2797   4.260   9.528   2.830
  371GLU     CB 2798   4.384   9.590   2.988
  371GLU    HB1 2799   4.488   9.609   3.016
  371GLU    HB2 2800   4.355   9.500   3.043
  371GLU     CG 2801   4.301   9.706   3.040
  371GLU    HG1 2802   4.200   9.683   3.007
  371GLU    HG2 2803   4.337   9.790   2.981
  371GLU     CD 2804   4.304   9.739   3.186
  371GLU    OE1 2805   4.197   9.750   3.254
  371GLU    OE2 2806   4.411   9.771   3.239
  371GLU      C 2807   4.397   9.692   2.769
  371GLU      O 2808   4.306   9.748   2.709
  372TRP      N 2809   4.524   9.728   2.767
  372TRP      H 2810   4.593   9.663   2.802
  372TRP     CA 2811   4.566   9.840   2.686
  372TRP     HA 2812   4.510   9.838   2.592
  372TRP     CB 2813   4.530   9.984   2.751
  372TRP    HB1 2814   4.421   9.993   2.745
  372TRP    HB2 2815   4.562  10.066   2.687
  372TRP     CG 2816   4.581  10.002   2.887
  372TRP    CD1 2817   4.519   9.998   3.012
  372TRP    HD1 2818   4.413   9.980   3.024
  372TRP    NE1 2819   4.612  10.031   3.111
  372TRP    HE1 2820   4.582  10.021   3.207
  372TRP    CE2 2821   4.732  10.053   3.062
  372TRP    CZ2 2822   4.861  10.069   3.118
  372TRP    HZ2 2823   4.876  10.054   3.224
  372TRP    CH2 2824   4.971  10.102   3.038
  372TRP    HH2 2825   5.067  10.128   3.081
  372TRP    CZ3 2826   4.949  10.113   2.895
  372TRP    HZ3 2827   5.025  10.157   2.833
  372TRP    CE3 2828   4.825  10.082   2.836
  372TRP    HE3 2829   4.800  10.101   2.733
  372TRP    CD2 2830   4.718  10.043   2.919
  372TRP      C 2831   4.714   9.821   2.661
  372TRP      O 2832   4.787   9.754   2.737
  373ALA      N 2833   4.761   9.881   2.556
  373ALA      H 2834   4.701   9.937   2.499
  373ALA     CA 2835   4.900   9.889   2.522
  373ALA     HA 2836   4.961   9.868   2.610
  373ALA     CB 2837   4.935   9.788   2.412
  373ALA    HB1 2838   4.898   9.817   2.314
  373ALA    HB2 2839   5.043   9.780   2.414
  373ALA    HB3 2840   4.893   9.688   2.424
  373ALA      C 2841   4.933  10.033   2.479
  373ALA      O 2842   4.860  10.084   2.394
  374TYR      N 2843   5.041  10.096   2.525
  374TYR      H 2844   5.099  10.053   2.596
  374TYR     CA 2845   5.061  10.237   2.486
  374TYR     HA 2846   5.045  10.250   2.379
  374TYR     CB 2847   4.978  10.335   2.569
  374TYR    HB1 2848   5.004  10.319   2.674
  374TYR    HB2 2849   4.873  10.319   2.547
  374TYR     CG 2850   5.009  10.478   2.546
  374TYR    CD1 2851   4.913  10.556   2.472
  374TYR    HD1 2852   4.830  10.502   2.430
  374TYR    CE1 2853   4.920  10.694   2.473
  374TYR    HE1 2854   4.838  10.750   2.428
  374TYR     CZ 2855   5.037  10.754   2.527
  374TYR     OH 2856   5.050  10.890   2.519
  374TYR     HH 2857   4.980  10.931   2.469
  374TYR    CE2 2858   5.143  10.679   2.589
  374TYR    HE2 2859   5.221  10.737   2.634
  374TYR    CD2 2860   5.125  10.542   2.600
  374TYR    HD2 2861   5.198  10.489   2.659
  374TYR      C 2862   5.208  10.262   2.515
  374TYR      O 2863   5.251  10.239   2.631
  375GLY      N 2864   5.282  10.314   2.419
  375GLY      H 2865   5.232  10.356   2.342
  375GLY     CA 2866   5.429  10.332   2.421
  375GLY    HA1 2867   5.438  10.405   2.502
  375GLY    HA2 2868   5.462  10.373   2.326
  375GLY      C 2869   5.507  10.207   2.461
  375GLY      O 2870   5.481  10.098   2.405
  376PRO      N 2871   5.615  10.223   2.545
  376PRO     CD 2872   5.684  10.349   2.586
  376PRO    HD1 2873   5.621  10.389   2.666
  376PRO    HD2 2874   5.684  10.421   2.505
  376PRO     CG 2875   5.827  10.303   2.620
  376PRO    HG1 2876   5.866  10.359   2.705
  376PRO    HG2 2877   5.885  10.316   2.528
  376PRO     CB 2878   5.817  10.154   2.662
  376PRO    HB1 2879   5.813  10.151   2.770
  376PRO    HB2 2880   5.902  10.097   2.624
  376PRO     CA 2881   5.690  10.103   2.592
  376PRO     HA 2882   5.716  10.048   2.501
  376PRO      C 2883   5.619  10.008   2.696
  376PRO      O 2884   5.686   9.922   2.744
  377VAL      N 2885   5.494  10.016   2.728
  377VAL      H 2886   5.442  10.098   2.698
  377VAL     CA 2887   5.424   9.937   2.833
  377VAL     HA 2888   5.484   9.849   2.856
  377VAL     CB 2889   5.403  10.013   2.969
  377VAL     HB 2890   5.333   9.958   3.032
  377VAL    CG1 2891   5.544  10.011   3.043
  377VAL   HG11 2892   5.536  10.078   3.128
  377VAL   HG12 2893   5.573   9.916   3.086
  377VAL   HG13 2894   5.625  10.054   2.984
  377VAL    CG2 2895   5.355  10.162   2.971
  377VAL   HG21 2896   5.334  10.198   3.071
  377VAL   HG22 2897   5.435  10.225   2.933
  377VAL   HG23 2898   5.268  10.174   2.906
  377VAL      C 2899   5.286   9.893   2.781
  377VAL      O 2900   5.217   9.964   2.703
  378HID      N 2901   5.241   9.780   2.840
  378HID      H 2902   5.297   9.748   2.917
  378HID     CA 2903   5.108   9.719   2.832
  378HID     HA 2904   5.044   9.790   2.780
  378HID     CB 2905   5.108   9.602   2.738
  378HID    HB1 2906   5.136   9.643   2.641
  378HID    HB2 2907   5.008   9.559   2.738
  378HID     CG 2908   5.201   9.484   2.764
  378HID    ND1 2909   5.336   9.483   2.743
  378HID    HD1 2910   5.396   9.565   2.746
  378HID    CE1 2911   5.381   9.353   2.747
  378HID    HE1 2912   5.483   9.320   2.729
  378HID    NE2 2913   5.283   9.269   2.777
  378HID    CD2 2914   5.172   9.353   2.790
  378HID    HD2 2915   5.072   9.314   2.805
  378HID      C 2916   5.044   9.688   2.965
  378HID      O 2917   5.113   9.658   3.063
  379SER      N 2918   4.909   9.685   2.962
  379SER      H 2919   4.862   9.719   2.880
  379SER     CA 2920   4.833   9.628   3.077
  379SER     HA 2921   4.895   9.608   3.164
  379SER     CB 2922   4.724   9.729   3.121
  379SER    HB1 2923   4.654   9.747   3.039
  379SER    HB2 2924   4.784   9.812   3.160
  379SER     OG 2925   4.646   9.678   3.230
  379SER     HG 2926   4.558   9.718   3.226
  379SER      C 2927   4.772   9.494   3.029
  379SER      O 2928   4.726   9.481   2.912
  380SER      N 2929   4.799   9.392   3.113
  380SER      H 2930   4.860   9.398   3.193
  380SER     CA 2931   4.766   9.250   3.077
  380SER     HA 2932   4.719   9.244   2.979
  380SER     CB 2933   4.897   9.166   3.063
  380SER    HB1 2934   4.946   9.204   2.974
  380SER    HB2 2935   4.879   9.061   3.042
  380SER     OG 2936   4.994   9.165   3.170
  380SER     HG 2937   4.980   9.236   3.232
  380SER      C 2938   4.673   9.184   3.183
  380SER      O 2939   4.710   9.163   3.297
  381LEU      N 2940   4.562   9.135   3.134
  381LEU      H 2941   4.572   9.105   3.038
  381LEU     CA 2942   4.449   9.077   3.218
  381LEU     HA 2943   4.458   9.097   3.324
  381LEU     CB 2944   4.311   9.136   3.182
  381LEU    HB1 2945   4.239   9.082   3.243
  381LEU    HB2 2946   4.299   9.120   3.074
  381LEU     CG 2947   4.289   9.291   3.215
  381LEU     HG 2948   4.378   9.352   3.197
  381LEU    CD1 2949   4.162   9.337   3.131
  381LEU   HD11 2950   4.073   9.278   3.154
  381LEU   HD12 2951   4.134   9.438   3.161
  381LEU   HD13 2952   4.184   9.339   3.024
  381LEU    CD2 2953   4.263   9.310   3.368
  381LEU   HD21 2954   4.340   9.256   3.423
  381LEU   HD22 2955   4.254   9.417   3.385
  381LEU   HD23 2956   4.166   9.264   3.389
  381LEU      C 2957   4.443   8.916   3.210
  381LEU      O 2958   4.465   8.859   3.100
  382TYR      N 2959   4.420   8.842   3.319
  382TYR      H 2960   4.403   8.901   3.399
  382TYR     CA 2961   4.440   8.696   3.327
  382TYR     HA 2962   4.466   8.664   3.227
  382TYR     CB 2963   4.550   8.670   3.428
  382TYR    HB1 2964   4.543   8.571   3.473
  382TYR    HB2 2965   4.530   8.736   3.513
  382TYR     CG 2966   4.693   8.691   3.391
  382TYR    CD1 2967   4.744   8.813   3.347
  382TYR    HD1 2968   4.686   8.903   3.358
  382TYR    CE1 2969   4.874   8.821   3.287
  382TYR    HE1 2970   4.918   8.917   3.264
  382TYR     CZ 2971   4.944   8.699   3.265
  382TYR     OH 2972   5.069   8.700   3.218
  382TYR     HH 2973   5.086   8.790   3.190
  382TYR    CE2 2974   4.888   8.573   3.295
  382TYR    HE2 2975   4.930   8.476   3.275
  382TYR    CD2 2976   4.764   8.574   3.358
  382TYR    HD2 2977   4.725   8.475   3.377
  382TYR      C 2978   4.306   8.631   3.370
  382TYR      O 2979   4.251   8.677   3.470
  383ASP      N 2980   4.257   8.524   3.300
  383ASP      H 2981   4.305   8.498   3.215
  383ASP     CA 2982   4.142   8.442   3.343
  383ASP     HA 2983   4.051   8.501   3.352
  383ASP     CB 2984   4.118   8.327   3.242
  383ASP    HB1 2985   4.206   8.264   3.240
  383ASP    HB2 2986   4.096   8.365   3.142
  383ASP     CG 2987   3.998   8.238   3.276
  383ASP    OD1 2988   3.970   8.153   3.187
  383ASP    OD2 2989   3.927   8.261   3.377
  383ASP      C 2990   4.160   8.387   3.489
  383ASP      O 2991   4.252   8.311   3.511
  384LEU      N 2992   4.066   8.403   3.584
  384LEU      H 2993   3.985   8.456   3.557
  384LEU     CA 2994   4.086   8.348   3.718
  384LEU     HA 2995   4.193   8.333   3.727
  384LEU     CB 2996   4.056   8.456   3.816
  384LEU    HB1 2997   4.078   8.407   3.910
  384LEU    HB2 2998   3.951   8.484   3.825
  384LEU     CG 2999   4.145   8.585   3.820
  384LEU     HG 3000   4.131   8.643   3.729
  384LEU    CD1 3001   4.103   8.669   3.945
  384LEU   HD11 3002   4.147   8.769   3.940
  384LEU   HD12 3003   3.994   8.675   3.955
  384LEU   HD13 3004   4.149   8.623   4.032
  384LEU    CD2 3005   4.304   8.552   3.828
  384LEU   HD21 3006   4.335   8.531   3.726
  384LEU   HD22 3007   4.344   8.638   3.881
  384LEU   HD23 3008   4.310   8.465   3.893
  384LEU      C 3009   4.022   8.210   3.738
  384LEU      O 3010   4.020   8.160   3.850
  385SER      N 3011   3.979   8.144   3.626
  385SER      H 3012   3.975   8.198   3.541
  385SER     CA 3013   3.942   8.001   3.629
  385SER     HA 3014   3.842   7.998   3.672
  385SER     CB 3015   3.924   7.939   3.490
  385SER    HB1 3016   3.908   7.831   3.498
  385SER    HB2 3017   4.011   7.950   3.426
  385SER     OG 3018   3.813   8.006   3.434
  385SER     HG 3019   3.840   8.097   3.420
  385SER      C 3020   4.044   7.911   3.698
  385SER      O 3021   4.161   7.910   3.659
  386CYS      N 3022   4.000   7.831   3.796
  386CYS      H 3023   3.905   7.843   3.829
  386CYS     CA 3024   4.087   7.745   3.884
  386CYS     HA 3025   4.009   7.710   3.951
  386CYS     CB 3026   4.154   7.636   3.805
  386CYS    HB1 3027   4.227   7.582   3.867
  386CYS    HB2 3028   4.196   7.685   3.718
  386CYS     SG 3029   4.042   7.511   3.734
  386CYS     HG 3030   3.981   7.493   3.852
  386CYS      C 3031   4.197   7.816   3.972
  386CYS      O 3032   4.269   7.749   4.056
  387ILE      N 3033   4.214   7.949   3.960
  387ILE      H 3034   4.155   7.998   3.894
  387ILE     CA 3035   4.320   8.024   4.027
  387ILE     HA 3036   4.408   7.960   4.040
  387ILE     CB 3037   4.372   8.145   3.944
  387ILE     HB 3038   4.291   8.216   3.923
  387ILE    CG2 3039   4.500   8.208   4.002
  387ILE   HG21 3040   4.589   8.147   3.988
  387ILE   HG22 3041   4.523   8.311   3.973
  387ILE   HG23 3042   4.483   8.225   4.108
  387ILE    CG1 3043   4.414   8.112   3.800
  387ILE   HG11 3044   4.461   8.198   3.752
  387ILE   HG12 3045   4.328   8.097   3.735
  387ILE     CD 3046   4.513   8.000   3.776
  387ILE    HD1 3047   4.604   8.021   3.832
  387ILE    HD2 3048   4.475   7.907   3.818
  387ILE    HD3 3049   4.529   7.990   3.669
  387ILE      C 3050   4.269   8.058   4.171
  387ILE      O 3051   4.306   7.994   4.273
  388ASP      N 3052   4.185   8.158   4.184
  388ASP      H 3053   4.162   8.208   4.099
  388ASP     CA 3054   4.174   8.231   4.314
  388ASP     HA 3055   4.272   8.254   4.355
  388ASP     CB 3056   4.116   8.368   4.294
  388ASP    HB1 3057   4.008   8.354   4.288
  388ASP    HB2 3058   4.150   8.398   4.195
  388ASP     CG 3059   4.160   8.479   4.391
  388ASP    OD1 3060   4.139   8.599   4.358
  388ASP    OD2 3061   4.209   8.452   4.506
  388ASP      C 3062   4.097   8.146   4.415
  388ASP      O 3063   4.013   8.069   4.373
  389THR      N 3064   4.118   8.173   4.541
  389THR      H 3065   4.194   8.238   4.555
  389THR     CA 3066   4.057   8.115   4.662
  389THR     HA 3067   4.100   8.019   4.690
  389THR     CB 3068   4.068   8.213   4.782
  389THR     HB 3069   4.014   8.181   4.871
  389THR    CG2 3070   4.207   8.228   4.817
  389THR   HG21 3071   4.268   8.275   4.740
  389THR   HG22 3072   4.223   8.281   4.911
  389THR   HG23 3073   4.252   8.129   4.825
  389THR    OG1 3074   4.023   8.340   4.749
  389THR    HG1 3075   3.969   8.363   4.825
  389THR      C 3076   3.909   8.081   4.649
  389THR      O 3077   3.870   7.976   4.699
  390CYS      N 3078   3.836   8.164   4.571
  390CYS      H 3079   3.888   8.243   4.535
  390CYS     CA 3080   3.692   8.154   4.550
  390CYS     HA 3081   3.641   8.116   4.638
  390CYS     CB 3082   3.637   8.298   4.507
  390CYS    HB1 3083   3.666   8.376   4.577
  390CYS    HB2 3084   3.528   8.288   4.504
  390CYS     SG 3085   3.696   8.319   4.330
  390CYS     HG 3086   3.638   8.209   4.281
  390CYS      C 3087   3.648   8.047   4.451
  390CYS      O 3088   3.527   8.033   4.435
  391GLU      N 3089   3.741   7.978   4.386
  391GLU      H 3090   3.840   7.989   4.400
  391GLU     CA 3091   3.700   7.878   4.292
  391GLU     HA 3092   3.616   7.906   4.229
  391GLU     CB 3093   3.816   7.861   4.192
  391GLU    HB1 3094   3.812   7.760   4.151
  391GLU    HB2 3095   3.912   7.870   4.243
  391GLU     CG 3096   3.806   7.959   4.078
  391GLU    HG1 3097   3.897   7.957   4.019
  391GLU    HG2 3098   3.798   8.062   4.115
  391GLU     CD 3099   3.693   7.919   3.978
  391GLU    OE1 3100   3.578   7.964   3.988
  391GLU    OE2 3101   3.724   7.846   3.884
  391GLU      C 3102   3.671   7.740   4.357
  391GLU      O 3103   3.724   7.711   4.469
  392LYS      N 3104   3.595   7.655   4.287
  392LYS      H 3105   3.538   7.703   4.220
  392LYS     CA 3106   3.562   7.515   4.327
  392LYS     HA 3107   3.519   7.532   4.426
  392LYS     CB 3108   3.439   7.466   4.247
  392LYS    HB1 3109   3.475   7.411   4.160
  392LYS    HB2 3110   3.393   7.559   4.214
  392LYS     CG 3111   3.349   7.380   4.339
  392LYS    HG1 3112   3.292   7.440   4.410
  392LYS    HG2 3113   3.407   7.312   4.402
  392LYS     CD 3114   3.241   7.302   4.271
  392LYS    HD1 3115   3.301   7.248   4.197
  392LYS    HD2 3116   3.168   7.367   4.222
  392LYS     CE 3117   3.176   7.201   4.370
  392LYS    HE1 3118   3.236   7.191   4.460
  392LYS    HE2 3119   3.179   7.105   4.318
  392LYS     NZ 3120   3.034   7.219   4.399
  392LYS    HZ1 3121   3.027   7.309   4.445
  392LYS    HZ2 3122   2.970   7.220   4.321
  392LYS    HZ3 3123   2.995   7.151   4.463
  392LYS      C 3124   3.681   7.431   4.335
  392LYS      O 3125   3.701   7.350   4.422
  393ASN      N 3126   3.773   7.452   4.237
  393ASN      H 3127   3.745   7.508   4.159
  393ASN     CA 3128   3.904   7.391   4.221
  393ASN     HA 3129   3.922   7.327   4.307
  393ASN     CB 3130   3.905   7.306   4.093
  393ASN    HB1 3131   4.005   7.281   4.057
  393ASN    HB2 3132   3.876   7.372   4.011
  393ASN     CG 3133   3.804   7.191   4.091
  393ASN    OD1 3134   3.688   7.200   4.056
  393ASN    ND2 3135   3.858   7.083   4.141
  393ASN   HD21 3136   3.951   7.093   4.179
  393ASN   HD22 3137   3.805   6.997   4.144
  393ASN      C 3138   4.012   7.501   4.211
  393ASN      O 3139   4.089   7.514   4.116
  394SER      N 3140   4.007   7.583   4.318
  394SER      H 3141   3.937   7.574   4.390
  394SER     CA 3142   4.113   7.678   4.356
  394SER     HA 3143   4.140   7.747   4.276
  394SER     CB 3144   4.073   7.755   4.484
  394SER    HB1 3145   4.053   7.692   4.570
  394SER    HB2 3146   3.981   7.806   4.454
  394SER     OG 3147   4.177   7.846   4.508
  394SER     HG 3148   4.165   7.908   4.436
  394SER      C 3149   4.241   7.597   4.384
  394SER      O 3150   4.243   7.518   4.481
  395VAL      N 3151   4.347   7.613   4.302
  395VAL      H 3152   4.337   7.662   4.214
  395VAL     CA 3153   4.478   7.550   4.324
  395VAL     HA 3154   4.452   7.446   4.347
  395VAL     CB 3155   4.560   7.553   4.190
  395VAL     HB 3156   4.657   7.505   4.205
  395VAL    CG1 3157   4.481   7.476   4.079
  395VAL   HG11 3158   4.402   7.540   4.041
  395VAL   HG12 3159   4.551   7.465   3.996
  395VAL   HG13 3160   4.446   7.380   4.115
  395VAL    CG2 3161   4.593   7.695   4.134
  395VAL   HG21 3162   4.506   7.761   4.127
  395VAL   HG22 3163   4.658   7.751   4.200
  395VAL   HG23 3164   4.650   7.683   4.042
  395VAL      C 3165   4.562   7.604   4.435
  395VAL      O 3166   4.652   7.532   4.475
  396LEU      N 3167   4.544   7.727   4.478
  396LEU      H 3168   4.468   7.779   4.436
  396LEU     CA 3169   4.606   7.790   4.598
  396LEU     HA 3170   4.715   7.795   4.588
  396LEU     CB 3171   4.553   7.928   4.626
  396LEU    HB1 3172   4.608   7.959   4.714
  396LEU    HB2 3173   4.447   7.929   4.651
  396LEU     CG 3174   4.597   8.024   4.512
  396LEU     HG 3175   4.580   7.987   4.411
  396LEU    CD1 3176   4.529   8.152   4.546
  396LEU   HD11 3177   4.543   8.178   4.650
  396LEU   HD12 3178   4.582   8.219   4.478
  396LEU   HD13 3179   4.428   8.130   4.511
  396LEU    CD2 3180   4.751   8.035   4.515
  396LEU   HD21 3181   4.793   7.938   4.488
  396LEU   HD22 3182   4.777   8.106   4.437
  396LEU   HD23 3183   4.800   8.062   4.608
  396LEU      C 3184   4.588   7.702   4.723
  396LEU      O 3185   4.676   7.672   4.799
  397GLU      N 3186   4.468   7.644   4.729
  397GLU      H 3187   4.400   7.673   4.660
  397GLU     CA 3188   4.420   7.555   4.838
  397GLU     HA 3189   4.457   7.597   4.932
  397GLU     CB 3190   4.260   7.562   4.844
  397GLU    HB1 3191   4.224   7.491   4.918
  397GLU    HB2 3192   4.221   7.538   4.745
  397GLU     CG 3193   4.197   7.705   4.874
  397GLU    HG1 3194   4.216   7.763   4.784
  397GLU    HG2 3195   4.248   7.750   4.958
  397GLU     CD 3196   4.050   7.695   4.898
  397GLU    OE1 3197   3.978   7.617   4.835
  397GLU    OE2 3198   4.006   7.758   5.001
  397GLU      C 3199   4.475   7.412   4.821
  397GLU      O 3200   4.479   7.334   4.923
  398VAL      N 3201   4.503   7.377   4.697
  398VAL      H 3202   4.507   7.455   4.634
  398VAL     CA 3203   4.579   7.257   4.669
  398VAL     HA 3204   4.538   7.174   4.727
  398VAL     CB 3205   4.573   7.224   4.517
  398VAL     HB 3206   4.593   7.311   4.454
  398VAL    CG1 3207   4.681   7.121   4.487
  398VAL   HG11 3208   4.668   7.029   4.543
  398VAL   HG12 3209   4.666   7.094   4.382
  398VAL   HG13 3210   4.784   7.157   4.490
  398VAL    CG2 3211   4.434   7.178   4.474
  398VAL   HG21 3212   4.369   7.261   4.503
  398VAL   HG22 3213   4.421   7.170   4.366
  398VAL   HG23 3214   4.406   7.083   4.519
  398VAL      C 3215   4.720   7.274   4.726
  398VAL      O 3216   4.759   7.219   4.830
  399ILE      N 3217   4.786   7.374   4.671
  399ILE      H 3218   4.746   7.424   4.593
  399ILE     CA 3219   4.926   7.397   4.691
  399ILE     HA 3220   4.975   7.301   4.674
  399ILE     CB 3221   4.981   7.494   4.582
  399ILE     HB 3222   4.941   7.592   4.606
  399ILE    CG2 3223   5.134   7.501   4.593
  399ILE   HG21 3224   5.174   7.562   4.512
  399ILE   HG22 3225   5.173   7.539   4.688
  399ILE   HG23 3226   5.184   7.405   4.579
  399ILE    CG1 3227   4.947   7.453   4.433
  399ILE   HG11 3228   4.842   7.424   4.423
  399ILE   HG12 3229   4.994   7.358   4.406
  399ILE     CD 3230   4.970   7.565   4.330
  399ILE    HD1 3231   5.075   7.591   4.314
  399ILE    HD2 3232   4.924   7.540   4.234
  399ILE    HD3 3233   4.919   7.651   4.372
  399ILE      C 3234   4.975   7.430   4.834
  399ILE      O 3235   5.083   7.394   4.874
  400ALA      N 3236   4.892   7.502   4.910
  400ALA      H 3237   4.811   7.538   4.862
  400ALA     CA 3238   4.928   7.544   5.051
  400ALA     HA 3239   5.032   7.576   5.053
  400ALA     CB 3240   4.845   7.656   5.104
  400ALA    HB1 3241   4.842   7.735   5.030
  400ALA    HB2 3242   4.752   7.600   5.117
  400ALA    HB3 3243   4.884   7.699   5.197
  400ALA      C 3244   4.926   7.422   5.140
  400ALA      O 3245   5.016   7.419   5.226
  401TYR      N 3246   4.836   7.325   5.126
  401TYR      H 3247   4.767   7.335   5.053
  401TYR     CA 3248   4.827   7.213   5.221
  401TYR     HA 3249   4.887   7.218   5.312
  401TYR     CB 3250   4.683   7.193   5.271
  401TYR    HB1 3251   4.691   7.112   5.344
  401TYR    HB2 3252   4.623   7.157   5.187
  401TYR     CG 3253   4.614   7.321   5.328
  401TYR    CD1 3254   4.651   7.371   5.454
  401TYR    HD1 3255   4.726   7.325   5.517
  401TYR    CE1 3256   4.600   7.497   5.501
  401TYR    HE1 3257   4.634   7.529   5.599
  401TYR     CZ 3258   4.506   7.563   5.422
  401TYR     OH 3259   4.451   7.687   5.455
  401TYR     HH 3260   4.480   7.720   5.540
  401TYR    CE2 3261   4.461   7.503   5.308
  401TYR    HE2 3262   4.391   7.558   5.246
  401TYR    CD2 3263   4.523   7.392   5.255
  401TYR    HD2 3264   4.500   7.353   5.157
  401TYR      C 3265   4.879   7.079   5.160
  401TYR      O 3266   4.901   6.986   5.237
  402SER      N 3267   4.909   7.071   5.029
  402SER      H 3268   4.887   7.150   4.970
  402SER     CA 3269   4.988   6.961   4.971
  402SER     HA 3270   4.929   6.870   4.966
  402SER     CB 3271   5.017   6.991   4.822
  402SER    HB1 3272   5.098   6.922   4.799
  402SER    HB2 3273   5.045   7.095   4.807
  402SER     OG 3274   4.911   6.956   4.736
  402SER     HG 3275   4.938   6.987   4.649
  402SER      C 3276   5.118   6.942   5.045
  402SER      O 3277   5.175   7.042   5.093
  403SER      N 3278   5.168   6.818   5.064
  403SER      H 3279   5.124   6.740   5.018
  403SER     CA 3280   5.289   6.781   5.147
  403SER     HA 3281   5.254   6.789   5.250
  403SER     CB 3282   5.325   6.641   5.118
  403SER    HB1 3283   5.345   6.632   5.011
  403SER    HB2 3284   5.239   6.576   5.129
  403SER     OG 3285   5.435   6.602   5.207
  403SER     HG 3286   5.438   6.506   5.196
  403SER      C 3287   5.408   6.866   5.120
  403SER      O 3288   5.441   6.894   5.006
  404SER      N 3289   5.495   6.885   5.223
  404SER      H 3290   5.458   6.855   5.312
  404SER     CA 3291   5.629   6.943   5.217
  404SER     HA 3292   5.613   7.039   5.168
  404SER     CB 3293   5.700   6.971   5.351
  404SER    HB1 3294   5.634   7.041   5.403
  404SER    HB2 3295   5.787   7.034   5.331
  404SER     OG 3296   5.740   6.857   5.430
  404SER     HG 3297   5.805   6.804   5.383
  404SER      C 3298   5.728   6.858   5.134
  404SER      O 3299   5.843   6.899   5.110
  405GLU      N 3300   5.681   6.739   5.087
  405GLU      H 3301   5.594   6.703   5.123
  405GLU     CA 3302   5.756   6.649   4.994
  405GLU     HA 3303   5.864   6.663   5.006
  405GLU     CB 3304   5.735   6.507   5.043
  405GLU    HB1 3305   5.739   6.503   5.151
  405GLU    HB2 3306   5.811   6.434   5.015
  405GLU     CG 3307   5.602   6.447   4.989
  405GLU    HG1 3308   5.595   6.421   4.884
  405GLU    HG2 3309   5.521   6.519   5.003
  405GLU     CD 3310   5.570   6.325   5.079
  405GLU    OE1 3311   5.462   6.329   5.147
  405GLU    OE2 3312   5.647   6.229   5.087
  405GLU      C 3313   5.726   6.665   4.849
  405GLU      O 3314   5.787   6.600   4.767
  406THR      N 3315   5.639   6.759   4.811
  406THR      H 3316   5.588   6.802   4.886
  406THR     CA 3317   5.610   6.781   4.674
  406THR     HA 3318   5.600   6.684   4.627
  406THR     CB 3319   5.464   6.836   4.657
  406THR     HB 3320   5.451   6.867   4.553
  406THR    CG2 3321   5.356   6.732   4.695
  406THR   HG21 3322   5.258   6.780   4.691
  406THR   HG22 3323   5.360   6.643   4.632
  406THR   HG23 3324   5.349   6.692   4.796
  406THR    OG1 3325   5.428   6.943   4.731
  406THR    HG1 3326   5.449   6.942   4.824
  406THR      C 3327   5.722   6.856   4.604
  406THR      O 3328   5.772   6.953   4.665
  407PRO      N 3329   5.775   6.812   4.490
  407PRO     CD 3330   5.740   6.695   4.411
  407PRO    HD1 3331   5.673   6.722   4.330
  407PRO    HD2 3332   5.688   6.620   4.471
  407PRO     CG 3333   5.877   6.642   4.365
  407PRO    HG1 3334   5.848   6.588   4.274
  407PRO    HG2 3335   5.907   6.571   4.442
  407PRO     CB 3336   5.962   6.772   4.342
  407PRO    HB1 3337   5.951   6.806   4.240
  407PRO    HB2 3338   6.067   6.757   4.367
  407PRO     CA 3339   5.909   6.861   4.449
  407PRO     HA 3340   5.981   6.853   4.530
  407PRO      C 3341   5.917   7.006   4.398
  407PRO      O 3342   6.030   7.063   4.375
  408ASN      N 3343   5.800   7.070   4.371
  408ASN      H 3344   5.714   7.017   4.381
  408ASN     CA 3345   5.785   7.203   4.312
  408ASN     HA 3346   5.879   7.254   4.335
  408ASN     CB 3347   5.768   7.183   4.157
  408ASN    HB1 3348   5.742   7.277   4.108
  408ASN    HB2 3349   5.687   7.110   4.151
  408ASN     CG 3350   5.884   7.129   4.077
  408ASN    OD1 3351   5.880   7.017   4.025
  408ASN    ND2 3352   5.995   7.204   4.068
  408ASN   HD21 3353   6.006   7.286   4.127
  408ASN   HD22 3354   6.078   7.175   4.019
  408ASN      C 3355   5.676   7.297   4.365
  408ASN      O 3356   5.645   7.398   4.307
  409ARG      N 3357   5.633   7.273   4.490
  409ARG      H 3358   5.673   7.198   4.545
  409ARG     CA 3359   5.534   7.345   4.569
  409ARG     HA 3360   5.441   7.334   4.513
  409ARG     CB 3361   5.527   7.281   4.709
  409ARG    HB1 3362   5.613   7.304   4.772
  409ARG    HB2 3363   5.512   7.174   4.700
  409ARG     CG 3364   5.401   7.319   4.788
  409ARG    HG1 3365   5.322   7.291   4.719
  409ARG    HG2 3366   5.408   7.425   4.815
  409ARG     CD 3367   5.378   7.248   4.921
  409ARG    HD1 3368   5.384   7.142   4.893
  409ARG    HD2 3369   5.276   7.268   4.954
  409ARG     NE 3370   5.485   7.287   5.013
  409ARG     HE 3371   5.572   7.316   4.970
  409ARG     CZ 3372   5.490   7.271   5.146
  409ARG    NH1 3373   5.395   7.213   5.210
  409ARG   HH11 3374   5.312   7.178   5.163
  409ARG   HH12 3375   5.417   7.190   5.306
  409ARG    NH2 3376   5.598   7.291   5.208
  409ARG   HH21 3377   5.671   7.344   5.163
  409ARG   HH22 3378   5.597   7.274   5.307
  409ARG      C 3379   5.548   7.494   4.575
  409ARG      O 3380   5.441   7.560   4.576
  410HID      N 3381   5.667   7.542   4.600
  410HID      H 3382   5.746   7.480   4.593
  410HID     CA 3383   5.701   7.687   4.614
  410HID     HA 3384   5.614   7.736   4.657
  410HID     CB 3385   5.815   7.699   4.714
  410HID    HB1 3386   5.811   7.802   4.748
  410HID    HB2 3387   5.907   7.682   4.659
  410HID     CG 3388   5.809   7.594   4.824
  410HID    ND1 3389   5.883   7.477   4.820
  410HID    HD1 3390   5.938   7.452   4.739
  410HID    CE1 3391   5.828   7.390   4.912
  410HID    HE1 3392   5.849   7.284   4.914
  410HID    NE2 3393   5.731   7.447   4.977
  410HID    CD2 3394   5.716   7.578   4.922
  410HID    HD2 3395   5.631   7.642   4.943
  410HID      C 3396   5.733   7.749   4.479
  410HID      O 3397   5.692   7.865   4.456
  411ASP      N 3398   5.791   7.678   4.377
  411ASP      H 3399   5.803   7.579   4.397
  411ASP     CA 3400   5.833   7.738   4.252
  411ASP     HA 3401   5.900   7.823   4.262
  411ASP     CB 3402   5.897   7.636   4.155
  411ASP    HB1 3403   5.919   7.680   4.057
  411ASP    HB2 3404   5.822   7.558   4.143
  411ASP     CG 3405   6.026   7.564   4.208
  411ASP    OD1 3406   6.027   7.438   4.197
  411ASP    OD2 3407   6.121   7.622   4.258
  411ASP      C 3408   5.712   7.805   4.182
  411ASP      O 3409   5.720   7.915   4.130
  412MET      N 3410   5.598   7.730   4.183
  412MET      H 3411   5.604   7.633   4.211
  412MET     CA 3412   5.473   7.777   4.132
  412MET     HA 3413   5.477   7.797   4.025
  412MET     CB 3414   5.365   7.666   4.156
  412MET    HB1 3415   5.267   7.708   4.132
  412MET    HB2 3416   5.360   7.640   4.261
  412MET     CG 3417   5.406   7.541   4.082
  412MET    HG1 3418   5.505   7.506   4.111
  412MET    HG2 3419   5.411   7.561   3.975
  412MET     SD 3420   5.284   7.404   4.092
  412MET     CE 3421   5.316   7.337   4.257
  412MET    HE1 3422   5.307   7.418   4.329
  412MET    HE2 3423   5.240   7.263   4.284
  412MET    HE3 3424   5.417   7.295   4.255
  412MET      C 3425   5.418   7.912   4.184
  412MET      O 3426   5.339   7.985   4.128
  413LEU      N 3427   5.454   7.940   4.310
  413LEU      H 3428   5.526   7.884   4.354
  413LEU     CA 3429   5.414   8.065   4.382
  413LEU     HA 3430   5.318   8.105   4.349
  413LEU     CB 3431   5.373   8.047   4.529
  413LEU    HB1 3432   5.303   8.128   4.549
  413LEU    HB2 3433   5.454   8.048   4.601
  413LEU     CG 3434   5.288   7.913   4.558
  413LEU     HG 3435   5.344   7.820   4.558
  413LEU    CD1 3436   5.221   7.929   4.693
  413LEU   HD11 3437   5.283   7.987   4.761
  413LEU   HD12 3438   5.128   7.986   4.691
  413LEU   HD13 3439   5.206   7.830   4.738
  413LEU    CD2 3440   5.166   7.893   4.471
  413LEU   HD21 3441   5.097   7.977   4.470
  413LEU   HD22 3442   5.211   7.876   4.374
  413LEU   HD23 3443   5.133   7.791   4.493
  413LEU      C 3444   5.509   8.186   4.357
  413LEU      O 3445   5.486   8.289   4.411
  414LEU      N 3446   5.611   8.165   4.276
  414LEU      H 3447   5.626   8.072   4.241
  414LEU     CA 3448   5.715   8.268   4.232
  414LEU     HA 3449   5.704   8.358   4.292
  414LEU     CB 3450   5.862   8.211   4.246
  414LEU    HB1 3451   5.937   8.284   4.216
  414LEU    HB2 3452   5.871   8.134   4.169
  414LEU     CG 3453   5.900   8.147   4.380
  414LEU     HG 3454   5.819   8.082   4.414
  414LEU    CD1 3455   6.035   8.074   4.362
  414LEU   HD11 3456   6.028   8.002   4.281
  414LEU   HD12 3457   6.112   8.142   4.326
  414LEU   HD13 3458   6.075   8.023   4.450
  414LEU    CD2 3459   5.913   8.251   4.487
  414LEU   HD21 3460   6.006   8.306   4.475
  414LEU   HD22 3461   5.826   8.316   4.486
  414LEU   HD23 3462   5.902   8.199   4.583
  414LEU      C 3463   5.684   8.321   4.087
  414LEU      O 3464   5.744   8.417   4.035
  415VAL      N 3465   5.592   8.250   4.027
  415VAL      H 3466   5.538   8.192   4.089
  415VAL     CA 3467   5.540   8.276   3.894
  415VAL     HA 3468   5.626   8.294   3.829
  415VAL     CB 3469   5.453   8.157   3.850
  415VAL     HB 3470   5.380   8.156   3.931
  415VAL    CG1 3471   5.383   8.171   3.718
  415VAL   HG11 3472   5.312   8.094   3.688
  415VAL   HG12 3473   5.314   8.256   3.719
  415VAL   HG13 3474   5.457   8.192   3.641
  415VAL    CG2 3475   5.522   8.021   3.845
  415VAL   HG21 3476   5.449   7.947   3.810
  415VAL   HG22 3477   5.614   8.025   3.788
  415VAL   HG23 3478   5.565   7.991   3.941
  415VAL      C 3479   5.469   8.412   3.894
  415VAL      O 3480   5.379   8.441   3.976
  416GLU      N 3481   5.515   8.504   3.808
  416GLU      H 3482   5.577   8.471   3.735
  416GLU     CA 3483   5.505   8.644   3.841
  416GLU     HA 3484   5.553   8.664   3.937
  416GLU     CB 3485   5.584   8.729   3.738
  416GLU    HB1 3486   5.521   8.742   3.650
  416GLU    HB2 3487   5.682   8.690   3.712
  416GLU     CG 3488   5.603   8.877   3.791
  416GLU    HG1 3489   5.503   8.918   3.803
  416GLU    HG2 3490   5.654   8.927   3.709
  416GLU     CD 3491   5.692   8.889   3.922
  416GLU    OE1 3492   5.645   8.909   4.033
  416GLU    OE2 3493   5.815   8.858   3.904
  416GLU      C 3494   5.361   8.694   3.850
  416GLU      O 3495   5.334   8.775   3.941
  417PRO      N 3496   5.258   8.658   3.768
  417PRO     CD 3497   5.270   8.590   3.639
  417PRO    HD1 3498   5.238   8.486   3.648
  417PRO    HD2 3499   5.375   8.601   3.612
  417PRO     CG 3500   5.176   8.665   3.549
  417PRO    HG1 3501   5.157   8.611   3.456
  417PRO    HG2 3502   5.209   8.767   3.530
  417PRO     CB 3503   5.051   8.679   3.646
  417PRO    HB1 3504   5.012   8.578   3.663
  417PRO    HB2 3505   4.970   8.747   3.619
  417PRO     CA 3506   5.120   8.709   3.785
  417PRO     HA 3507   5.129   8.817   3.792
  417PRO      C 3508   5.055   8.661   3.923
  417PRO      O 3509   4.999   8.741   3.999
  418LEU      N 3510   5.059   8.528   3.949
  418LEU      H 3511   5.105   8.468   3.882
  418LEU     CA 3512   5.026   8.464   4.075
  418LEU     HA 3513   4.919   8.465   4.098
  418LEU     CB 3514   5.066   8.310   4.079
  418LEU    HB1 3515   5.035   8.280   4.179
  418LEU    HB2 3516   5.173   8.287   4.076
  418LEU     CG 3517   5.000   8.223   3.966
  418LEU     HG 3518   5.033   8.257   3.868
  418LEU    CD1 3519   5.035   8.078   3.977
  418LEU   HD11 3520   4.990   8.017   3.899
  418LEU   HD12 3521   5.142   8.057   3.979
  418LEU   HD13 3522   5.008   8.038   4.075
  418LEU    CD2 3523   4.847   8.231   3.970
  418LEU   HD21 3524   4.800   8.208   4.066
  418LEU   HD22 3525   4.816   8.331   3.940
  418LEU   HD23 3526   4.794   8.159   3.908
  418LEU      C 3527   5.099   8.532   4.193
  418LEU      O 3528   5.041   8.552   4.298
  419ASN      N 3529   5.230   8.564   4.176
  419ASN      H 3530   5.277   8.518   4.100
  419ASN     CA 3531   5.302   8.627   4.283
  419ASN     HA 3532   5.298   8.567   4.374
  419ASN     CB 3533   5.444   8.635   4.232
  419ASN    HB1 3534   5.453   8.705   4.149
  419ASN    HB2 3535   5.473   8.534   4.203
  419ASN     CG 3536   5.545   8.691   4.338
  419ASN    OD1 3537   5.554   8.644   4.452
  419ASN    ND2 3538   5.596   8.805   4.305
  419ASN   HD21 3539   5.568   8.852   4.220
  419ASN   HD22 3540   5.654   8.860   4.368
  419ASN      C 3541   5.261   8.779   4.314
  419ASN      O 3542   5.264   8.831   4.429
  420ARG      N 3543   5.226   8.854   4.208
  420ARG      H 3544   5.234   8.804   4.121
  420ARG     CA 3545   5.159   8.983   4.215
  420ARG     HA 3546   5.216   9.051   4.277
  420ARG     CB 3547   5.156   9.044   4.071
  420ARG    HB1 3548   5.089   9.129   4.083
  420ARG    HB2 3549   5.125   8.976   3.992
  420ARG     CG 3550   5.291   9.115   4.042
  420ARG    HG1 3551   5.364   9.035   4.051
  420ARG    HG2 3552   5.309   9.188   4.121
  420ARG     CD 3553   5.309   9.187   3.908
  420ARG    HD1 3554   5.273   9.115   3.835
  420ARG    HD2 3555   5.413   9.218   3.899
  420ARG     NE 3556   5.219   9.303   3.904
  420ARG     HE 3557   5.140   9.310   3.967
  420ARG     CZ 3558   5.240   9.411   3.830
  420ARG    NH1 3559   5.343   9.421   3.747
  420ARG   HH11 3560   5.424   9.361   3.756
  420ARG   HH12 3561   5.338   9.502   3.687
  420ARG    NH2 3562   5.155   9.511   3.832
  420ARG   HH21 3563   5.080   9.488   3.896
  420ARG   HH22 3564   5.172   9.599   3.786
  420ARG      C 3565   5.019   8.981   4.279
  420ARG      O 3566   4.985   9.068   4.356
  421LEU      N 3567   4.944   8.869   4.251
  421LEU      H 3568   4.984   8.805   4.184
  421LEU     CA 3569   4.808   8.848   4.296
  421LEU     HA 3570   4.758   8.942   4.275
  421LEU     CB 3571   4.747   8.741   4.204
  421LEU    HB1 3572   4.821   8.664   4.181
  421LEU    HB2 3573   4.721   8.788   4.110
  421LEU     CG 3574   4.622   8.671   4.259
  421LEU     HG 3575   4.651   8.607   4.342
  421LEU    CD1 3576   4.506   8.766   4.287
  421LEU   HD11 3577   4.532   8.854   4.347
  421LEU   HD12 3578   4.475   8.803   4.189
  421LEU   HD13 3579   4.429   8.702   4.329
  421LEU    CD2 3580   4.580   8.577   4.149
  421LEU   HD21 3581   4.667   8.515   4.130
  421LEU   HD22 3582   4.501   8.517   4.195
  421LEU   HD23 3583   4.532   8.624   4.062
  421LEU      C 3584   4.806   8.816   4.448
  421LEU      O 3585   4.751   8.890   4.524
  422LEU      N 3586   4.884   8.716   4.495
  422LEU      H 3587   4.937   8.659   4.431
  422LEU     CA 3588   4.894   8.685   4.637
  422LEU     HA 3589   4.796   8.664   4.681
  422LEU     CB 3590   4.987   8.565   4.659
  422LEU    HB1 3591   5.020   8.574   4.762
  422LEU    HB2 3592   5.079   8.574   4.601
  422LEU     CG 3593   4.926   8.428   4.627
  422LEU     HG 3594   4.874   8.437   4.532
  422LEU    CD1 3595   5.033   8.316   4.620
  422LEU   HD11 3596   4.990   8.220   4.590
  422LEU   HD12 3597   5.106   8.313   4.540
  422LEU   HD13 3598   5.094   8.320   4.709
  422LEU    CD2 3599   4.829   8.384   4.733
  422LEU   HD21 3600   4.869   8.366   4.833
  422LEU   HD22 3601   4.744   8.452   4.737
  422LEU   HD23 3602   4.808   8.283   4.699
  422LEU      C 3603   4.960   8.809   4.710
  422LEU      O 3604   4.938   8.823   4.830
  423GLN      N 3605   5.042   8.896   4.648
  423GLN      H 3606   5.067   8.883   4.551
  423GLN     CA 3607   5.096   9.014   4.712
  423GLN     HA 3608   5.130   8.997   4.814
  423GLN     CB 3609   5.214   9.052   4.631
  423GLN    HB1 3610   5.180   9.074   4.530
  423GLN    HB2 3611   5.280   8.965   4.629
  423GLN     CG 3612   5.299   9.173   4.675
  423GLN    HG1 3613   5.335   9.161   4.777
  423GLN    HG2 3614   5.239   9.264   4.682
  423GLN     CD 3615   5.408   9.201   4.573
  423GLN    OE1 3616   5.510   9.132   4.566
  423GLN    NE2 3617   5.384   9.297   4.484
  423GLN   HE21 3618   5.296   9.345   4.482
  423GLN   HE22 3619   5.448   9.300   4.405
  423GLN      C 3620   4.992   9.127   4.724
  423GLN      O 3621   4.987   9.196   4.828
  424ASP      N 3622   4.906   9.151   4.625
  424ASP      H 3623   4.924   9.097   4.541
  424ASP     CA 3624   4.791   9.242   4.624
  424ASP     HA 3625   4.823   9.341   4.656
  424ASP     CB 3626   4.740   9.223   4.481
  424ASP    HB1 3627   4.720   9.118   4.458
  424ASP    HB2 3628   4.812   9.254   4.406
  424ASP     CG 3629   4.620   9.316   4.458
  424ASP    OD1 3630   4.643   9.427   4.418
  424ASP    OD2 3631   4.504   9.283   4.502
  424ASP      C 3632   4.677   9.192   4.718
  424ASP      O 3633   4.612   9.276   4.778
  425LYS      N 3634   4.654   9.060   4.732
  425LYS      H 3635   4.712   9.005   4.670
  425LYS     CA 3636   4.551   9.003   4.820
  425LYS     HA 3637   4.467   9.072   4.816
  425LYS     CB 3638   4.500   8.870   4.754
  425LYS    HB1 3639   4.569   8.792   4.787
  425LYS    HB2 3640   4.505   8.887   4.646
  425LYS     CG 3641   4.357   8.844   4.806
  425LYS    HG1 3642   4.295   8.933   4.794
  425LYS    HG2 3643   4.359   8.831   4.914
  425LYS     CD 3644   4.293   8.727   4.725
  425LYS    HD1 3645   4.347   8.636   4.748
  425LYS    HD2 3646   4.305   8.735   4.617
  425LYS     CE 3647   4.141   8.730   4.749
  425LYS    HE1 3648   4.107   8.815   4.691
  425LYS    HE2 3649   4.121   8.743   4.855
  425LYS     NZ 3650   4.085   8.605   4.706
  425LYS    HZ1 3651   4.135   8.557   4.633
  425LYS    HZ2 3652   4.074   8.543   4.785
  425LYS    HZ3 3653   3.995   8.617   4.662
  425LYS      C 3654   4.599   8.992   4.964
  425LYS      O 3655   4.529   9.031   5.053
  426TRP      N 3656   4.725   8.973   4.987
  426TRP      H 3657   4.794   8.953   4.916
  426TRP     CA 3658   4.789   9.014   5.113
  426TRP     HA 3659   4.744   8.963   5.199
  426TRP     CB 3660   4.937   8.990   5.110
  426TRP    HB1 3661   4.983   9.023   5.016
  426TRP    HB2 3662   4.964   8.885   5.110
  426TRP     CG 3663   5.017   9.043   5.226
  426TRP    CD1 3664   5.101   9.149   5.213
  426TRP    HD1 3665   5.127   9.200   5.121
  426TRP    NE1 3666   5.141   9.189   5.336
  426TRP    HE1 3667   5.207   9.263   5.354
  426TRP    CE2 3668   5.073   9.120   5.434
  426TRP    CZ2 3669   5.089   9.131   5.571
  426TRP    HZ2 3670   5.153   9.206   5.615
  426TRP    CH2 3671   5.006   9.043   5.648
  426TRP    HH2 3672   5.001   9.039   5.755
  426TRP    CZ3 3673   4.934   8.941   5.582
  426TRP    HZ3 3674   4.878   8.867   5.638
  426TRP    CE3 3675   4.917   8.934   5.447
  426TRP    HE3 3676   4.870   8.848   5.402
  426TRP    CD2 3677   4.991   9.029   5.369
  426TRP      C 3678   4.765   9.159   5.140
  426TRP      O 3679   4.707   9.190   5.244
  427ASP      N 3680   4.809   9.249   5.056
  427ASP      H 3681   4.863   9.210   4.980
  427ASP     CA 3682   4.816   9.393   5.089
  427ASP     HA 3683   4.868   9.394   5.185
  427ASP     CB 3684   4.897   9.464   4.981
  427ASP    HB1 3685   4.839   9.458   4.889
  427ASP    HB2 3686   4.991   9.410   4.971
  427ASP     CG 3687   4.920   9.617   5.014
  427ASP    OD1 3688   5.025   9.628   5.074
  427ASP    OD2 3689   4.855   9.713   4.974
  427ASP      C 3690   4.678   9.465   5.113
  427ASP      O 3691   4.662   9.532   5.217
  428ARG      N 3692   4.580   9.447   5.019
  428ARG      H 3693   4.606   9.389   4.940
  428ARG     CA 3694   4.456   9.521   5.009
  428ARG     HA 3695   4.472   9.618   5.056
  428ARG     CB 3696   4.421   9.549   4.862
  428ARG    HB1 3697   4.334   9.614   4.859
  428ARG    HB2 3698   4.380   9.457   4.820
  428ARG     CG 3699   4.546   9.616   4.803
  428ARG    HG1 3700   4.628   9.546   4.792
  428ARG    HG2 3701   4.578   9.696   4.869
  428ARG     CD 3702   4.514   9.680   4.667
  428ARG    HD1 3703   4.606   9.718   4.623
  428ARG    HD2 3704   4.440   9.759   4.679
  428ARG     NE 3705   4.441   9.587   4.576
  428ARG     HE 3706   4.484   9.497   4.566
  428ARG     CZ 3707   4.349   9.609   4.487
  428ARG    NH1 3708   4.287   9.721   4.468
  428ARG   HH11 3709   4.309   9.805   4.521
  428ARG   HH12 3710   4.219   9.722   4.394
  428ARG    NH2 3711   4.316   9.510   4.415
  428ARG   HH21 3712   4.384   9.434   4.414
  428ARG   HH22 3713   4.237   9.518   4.353
  428ARG      C 3714   4.337   9.457   5.072
  428ARG      O 3715   4.260   9.537   5.138
  429PHE      N 3716   4.329   9.327   5.076
  429PHE      H 3717   4.397   9.282   5.017
  429PHE     CA 3718   4.217   9.241   5.111
  429PHE     HA 3719   4.128   9.302   5.123
  429PHE     CB 3720   4.202   9.137   4.997
  429PHE    HB1 3721   4.294   9.079   4.985
  429PHE    HB2 3722   4.187   9.198   4.909
  429PHE     CG 3723   4.081   9.048   5.003
  429PHE    CD1 3724   3.956   9.112   5.004
  429PHE    HD1 3725   3.959   9.216   4.974
  429PHE    CE1 3726   3.838   9.048   5.034
  429PHE    HE1 3727   3.748   9.107   5.025
  429PHE     CZ 3728   3.837   8.914   5.066
  429PHE     HZ 3729   3.745   8.860   5.086
  429PHE    CE2 3730   3.967   8.850   5.074
  429PHE    HE2 3731   3.963   8.745   5.098
  429PHE    CD2 3732   4.087   8.912   5.041
  429PHE    HD2 3733   4.180   8.860   5.059
  429PHE      C 3734   4.242   9.164   5.246
  429PHE      O 3735   4.140   9.147   5.317
  430VAL      N 3736   4.361   9.121   5.283
  430VAL      H 3737   4.443   9.162   5.241
  430VAL     CA 3738   4.383   9.040   5.400
  430VAL     HA 3739   4.289   8.999   5.439
  430VAL     CB 3740   4.464   8.912   5.364
  430VAL     HB 3741   4.545   8.945   5.299
  430VAL    CG1 3742   4.539   8.838   5.479
  430VAL   HG11 3743   4.488   8.846   5.575
  430VAL   HG12 3744   4.563   8.735   5.455
  430VAL   HG13 3745   4.632   8.893   5.494
  430VAL    CG2 3746   4.384   8.809   5.283
  430VAL   HG21 3747   4.281   8.836   5.260
  430VAL   HG22 3748   4.442   8.791   5.192
  430VAL   HG23 3749   4.378   8.708   5.324
  430VAL      C 3750   4.457   9.115   5.515
  430VAL      O 3751   4.403   9.107   5.625
  431LYS      N 3752   4.573   9.182   5.497
  431LYS      H 3753   4.621   9.176   5.408
  431LYS     CA 3754   4.648   9.253   5.608
  431LYS     HA 3755   4.691   9.171   5.666
  431LYS     CB 3756   4.755   9.351   5.543
  431LYS    HB1 3757   4.705   9.439   5.502
  431LYS    HB2 3758   4.800   9.290   5.465
  431LYS     CG 3759   4.858   9.390   5.643
  431LYS    HG1 3760   4.892   9.315   5.714
  431LYS    HG2 3761   4.815   9.468   5.705
  431LYS     CD 3762   4.988   9.442   5.568
  431LYS    HD1 3763   5.021   9.370   5.494
  431LYS    HD2 3764   5.074   9.464   5.631
  431LYS     CE 3765   4.954   9.568   5.484
  431LYS    HE1 3766   4.881   9.637   5.526
  431LYS    HE2 3767   4.902   9.534   5.394
  431LYS     NZ 3768   5.069   9.650   5.454
  431LYS    HZ1 3769   5.118   9.673   5.540
  431LYS    HZ2 3770   5.136   9.601   5.398
  431LYS    HZ3 3771   5.041   9.736   5.408
  431LYS      C 3772   4.556   9.321   5.713
  431LYS      O 3773   4.582   9.315   5.836
  432ARG      N 3774   4.452   9.396   5.675
  432ARG      H 3775   4.447   9.414   5.575
  432ARG     CA 3776   4.359   9.450   5.771
  432ARG     HA 3777   4.417   9.516   5.836
  432ARG     CB 3778   4.244   9.518   5.696
  432ARG    HB1 3779   4.286   9.612   5.659
  432ARG    HB2 3780   4.167   9.543   5.769
  432ARG     CG 3781   4.161   9.440   5.590
  432ARG    HG1 3782   4.089   9.381   5.648
  432ARG    HG2 3783   4.231   9.382   5.530
  432ARG     CD 3784   4.076   9.522   5.488
  432ARG    HD1 3785   4.020   9.593   5.550
  432ARG    HD2 3786   4.014   9.451   5.434
  432ARG     NE 3787   4.160   9.604   5.397
  432ARG     HE 3788   4.243   9.568   5.353
  432ARG     CZ 3789   4.125   9.726   5.356
  432ARG    NH1 3790   4.013   9.786   5.403
  432ARG   HH11 3791   3.949   9.739   5.465
  432ARG   HH12 3792   3.998   9.886   5.396
  432ARG    NH2 3793   4.205   9.799   5.276
  432ARG   HH21 3794   4.286   9.757   5.233
  432ARG   HH22 3795   4.156   9.880   5.241
  432ARG      C 3796   4.305   9.346   5.874
  432ARG      O 3797   4.301   9.365   5.993
  433ILE      N 3798   4.242   9.234   5.832
  433ILE      H 3799   4.245   9.211   5.733
  433ILE     CA 3800   4.187   9.126   5.909
  433ILE     HA 3801   4.099   9.149   5.970
  433ILE     CB 3802   4.150   9.005   5.815
  433ILE     HB 3803   4.240   8.979   5.759
  433ILE    CG2 3804   4.110   8.878   5.896
  433ILE   HG21 3805   4.197   8.825   5.936
  433ILE   HG22 3806   4.045   8.906   5.978
  433ILE   HG23 3807   4.061   8.804   5.833
  433ILE    CG1 3808   4.039   9.045   5.720
  433ILE   HG11 3809   4.070   9.144   5.684
  433ILE   HG12 3810   3.945   9.062   5.771
  433ILE     CD 3811   3.996   8.963   5.602
  433ILE    HD1 3812   4.076   8.965   5.528
  433ILE    HD2 3813   3.980   8.857   5.623
  433ILE    HD3 3814   3.908   9.014   5.564
  433ILE      C 3815   4.301   9.069   5.994
  433ILE      O 3816   4.286   9.033   6.106
  434PHE      N 3817   4.427   9.057   5.944
  434PHE      H 3818   4.439   9.074   5.845
  434PHE     CA 3819   4.543   9.001   6.024
  434PHE     HA 3820   4.508   8.909   6.071
  434PHE     CB 3821   4.659   8.968   5.927
  434PHE    HB1 3822   4.711   9.062   5.911
  434PHE    HB2 3823   4.623   8.930   5.832
  434PHE     CG 3824   4.754   8.857   5.972
  434PHE    CD1 3825   4.709   8.726   5.997
  434PHE    HD1 3826   4.603   8.709   6.000
  434PHE    CE1 3827   4.799   8.626   6.043
  434PHE    HE1 3828   4.777   8.525   6.072
  434PHE     CZ 3829   4.937   8.663   6.054
  434PHE     HZ 3830   5.007   8.586   6.083
  434PHE    CE2 3831   4.980   8.794   6.041
  434PHE    HE2 3832   5.085   8.817   6.042
  434PHE    CD2 3833   4.889   8.889   5.994
  434PHE    HD2 3834   4.921   8.992   5.995
  434PHE      C 3835   4.584   9.093   6.137
  434PHE      O 3836   4.593   9.043   6.247
  435TYR      N 3837   4.596   9.224   6.113
  435TYR      H 3838   4.593   9.252   6.015
  435TYR     CA 3839   4.608   9.326   6.211
  435TYR     HA 3840   4.701   9.323   6.267
  435TYR     CB 3841   4.603   9.467   6.149
  435TYR    HB1 3842   4.559   9.534   6.224
  435TYR    HB2 3843   4.537   9.462   6.063
  435TYR     CG 3844   4.732   9.532   6.094
  435TYR    CD1 3845   4.835   9.562   6.184
  435TYR    HD1 3846   4.827   9.530   6.287
  435TYR    CE1 3847   4.956   9.626   6.136
  435TYR    HE1 3848   5.036   9.655   6.202
  435TYR     CZ 3849   4.970   9.672   6.005
  435TYR     OH 3850   5.082   9.729   5.952
  435TYR     HH 3851   5.076   9.755   5.860
  435TYR    CE2 3852   4.862   9.638   5.916
  435TYR    HE2 3853   4.878   9.662   5.812
  435TYR    CD2 3854   4.745   9.578   5.961
  435TYR    HD2 3855   4.658   9.568   5.898
  435TYR      C 3856   4.496   9.316   6.315
  435TYR      O 3857   4.536   9.330   6.432
  436PHE      N 3858   4.369   9.309   6.275
  436PHE      H 3859   4.342   9.308   6.177
  436PHE     CA 3860   4.272   9.293   6.375
  436PHE     HA 3861   4.302   9.362   6.454
  436PHE     CB 3862   4.137   9.325   6.313
  436PHE    HB1 3863   4.052   9.322   6.380
  436PHE    HB2 3864   4.118   9.262   6.226
  436PHE     CG 3865   4.116   9.465   6.265
  436PHE    CD1 3866   4.159   9.575   6.343
  436PHE    HD1 3867   4.216   9.562   6.434
  436PHE    CE1 3868   4.133   9.709   6.300
  436PHE    HE1 3869   4.158   9.789   6.369
  436PHE     CZ 3870   4.056   9.731   6.186
  436PHE     HZ 3871   4.027   9.832   6.161
  436PHE    CE2 3872   4.026   9.616   6.102
  436PHE    HE2 3873   3.969   9.628   6.011
  436PHE    CD2 3874   4.062   9.482   6.136
  436PHE    HD2 3875   4.045   9.403   6.065
  436PHE      C 3876   4.273   9.159   6.452
  436PHE      O 3877   4.233   9.164   6.570
  437ASN      N 3878   4.306   9.045   6.396
  437ASN      H 3879   4.298   9.042   6.296
  437ASN     CA 3880   4.341   8.929   6.472
  437ASN     HA 3881   4.252   8.903   6.529
  437ASN     CB 3882   4.363   8.818   6.374
  437ASN    HB1 3883   4.429   8.742   6.415
  437ASN    HB2 3884   4.425   8.844   6.288
  437ASN     CG 3885   4.238   8.740   6.324
  437ASN    OD1 3886   4.186   8.650   6.390
  437ASN    ND2 3887   4.185   8.786   6.215
  437ASN   HD21 3888   4.227   8.868   6.175
  437ASN   HD22 3889   4.092   8.756   6.187
  437ASN      C 3890   4.455   8.953   6.582
  437ASN      O 3891   4.427   8.944   6.704
  438PHE      N 3892   4.576   8.986   6.537
  438PHE      H 3893   4.594   8.985   6.438
  438PHE     CA 3894   4.685   9.021   6.622
  438PHE     HA 3895   4.714   8.928   6.670
  438PHE     CB 3896   4.792   9.073   6.529
  438PHE    HB1 3897   4.751   9.158   6.476
  438PHE    HB2 3898   4.805   9.001   6.448
  438PHE     CG 3899   4.930   9.101   6.588
  438PHE    CD1 3900   5.021   9.166   6.498
  438PHE    HD1 3901   4.999   9.182   6.394
  438PHE    CE1 3902   5.145   9.205   6.543
  438PHE    HE1 3903   5.210   9.254   6.472
  438PHE     CZ 3904   5.199   9.172   6.665
  438PHE     HZ 3905   5.302   9.189   6.694
  438PHE    CE2 3906   5.114   9.094   6.745
  438PHE    HE2 3907   5.147   9.058   6.841
  438PHE    CD2 3908   4.982   9.063   6.712
  438PHE    HD2 3909   4.917   9.007   6.779
  438PHE      C 3910   4.653   9.117   6.732
  438PHE      O 3911   4.683   9.080   6.849
  439PHE      N 3912   4.581   9.231   6.702
  439PHE      H 3913   4.551   9.245   6.606
  439PHE     CA 3914   4.528   9.330   6.798
  439PHE     HA 3915   4.615   9.369   6.850
  439PHE     CB 3916   4.437   9.437   6.730
  439PHE    HB1 3917   4.351   9.396   6.678
  439PHE    HB2 3918   4.502   9.485   6.656
  439PHE     CG 3919   4.384   9.535   6.828
  439PHE    CD1 3920   4.474   9.608   6.903
  439PHE    HD1 3921   4.579   9.591   6.889
  439PHE    CE1 3922   4.440   9.709   6.995
  439PHE    HE1 3923   4.514   9.768   7.047
  439PHE     CZ 3924   4.304   9.724   7.032
  439PHE     HZ 3925   4.273   9.792   7.110
  439PHE    CE2 3926   4.211   9.646   6.967
  439PHE    HE2 3927   4.104   9.646   6.984
  439PHE    CD2 3928   4.247   9.562   6.853
  439PHE    HD2 3929   4.175   9.507   6.794
  439PHE      C 3930   4.442   9.261   6.914
  439PHE      O 3931   4.470   9.279   7.034
  440VAL      N 3932   4.337   9.198   6.873
  440VAL      H 3933   4.322   9.193   6.773
  440VAL     CA 3934   4.250   9.132   6.968
  440VAL     HA 3935   4.244   9.209   7.045
  440VAL     CB 3936   4.116   9.089   6.905
  440VAL     HB 3937   4.134   9.015   6.827
  440VAL    CG1 3938   4.015   9.032   7.008
  440VAL   HG11 3939   4.000   9.100   7.092
  440VAL   HG12 3940   3.915   9.008   6.972
  440VAL   HG13 3941   4.048   8.931   7.029
  440VAL    CG2 3942   4.055   9.215   6.841
  440VAL   HG21 3943   4.018   9.289   6.913
  440VAL   HG22 3944   4.129   9.272   6.785
  440VAL   HG23 3945   3.975   9.179   6.776
  440VAL      C 3946   4.307   9.008   7.038
  440VAL      O 3947   4.277   8.979   7.159
  441TYR      N 3948   4.407   8.938   6.979
  441TYR      H 3949   4.424   8.954   6.881
  441TYR     CA 3950   4.484   8.833   7.047
  441TYR     HA 3951   4.417   8.763   7.096
  441TYR     CB 3952   4.558   8.753   6.941
  441TYR    HB1 3953   4.634   8.821   6.901
  441TYR    HB2 3954   4.494   8.724   6.858
  441TYR     CG 3955   4.634   8.632   6.990
  441TYR    CD1 3956   4.559   8.520   7.031
  441TYR    HD1 3957   4.452   8.518   7.013
  441TYR    CE1 3958   4.624   8.409   7.091
  441TYR    HE1 3959   4.574   8.314   7.107
  441TYR     CZ 3960   4.759   8.420   7.109
  441TYR     OH 3961   4.812   8.313   7.170
  441TYR     HH 3962   4.908   8.309   7.177
  441TYR    CE2 3963   4.839   8.535   7.077
  441TYR    HE2 3964   4.945   8.535   7.101
  441TYR    CD2 3965   4.776   8.639   7.019
  441TYR    HD2 3966   4.833   8.726   6.988
  441TYR      C 3967   4.573   8.888   7.156
  441TYR      O 3968   4.578   8.827   7.265
  442CYS      N 3969   4.645   9.001   7.132
  442CYS      H 3970   4.625   9.049   7.045
  442CYS     CA 3971   4.708   9.074   7.240
  442CYS     HA 3972   4.786   9.010   7.281
  442CYS     CB 3973   4.772   9.198   7.181
  442CYS    HB1 3974   4.799   9.267   7.260
  442CYS    HB2 3975   4.706   9.238   7.105
  442CYS     SG 3976   4.922   9.151   7.102
  442CYS     HG 3977   4.870   9.071   7.009
  442CYS      C 3978   4.611   9.111   7.356
  442CYS      O 3979   4.639   9.070   7.469
  443LEU      N 3980   4.491   9.167   7.329
  443LEU      H 3981   4.482   9.203   7.235
  443LEU     CA 3982   4.391   9.194   7.436
  443LEU     HA 3983   4.447   9.255   7.506
  443LEU     CB 3984   4.276   9.271   7.377
  443LEU    HB1 3985   4.193   9.276   7.449
  443LEU    HB2 3986   4.250   9.227   7.281
  443LEU     CG 3987   4.313   9.407   7.335
  443LEU     HG 3988   4.397   9.414   7.266
  443LEU    CD1 3989   4.193   9.468   7.266
  443LEU   HD11 3990   4.108   9.475   7.334
  443LEU   HD12 3991   4.225   9.562   7.221
  443LEU   HD13 3992   4.154   9.396   7.195
  443LEU    CD2 3993   4.347   9.501   7.459
  443LEU   HD21 3994   4.360   9.602   7.421
  443LEU   HD22 3995   4.277   9.500   7.542
  443LEU   HD23 3996   4.440   9.466   7.504
  443LEU      C 3997   4.341   9.064   7.511
  443LEU      O 3998   4.311   9.076   7.630
  444TYR      N 3999   4.341   8.947   7.445
  444TYR      H 4000   4.353   8.942   7.345
  444TYR     CA 4001   4.322   8.818   7.520
  444TYR     HA 4002   4.236   8.828   7.586
  444TYR     CB 4003   4.278   8.707   7.420
  444TYR    HB1 4004   4.318   8.735   7.322
  444TYR    HB2 4005   4.174   8.722   7.390
  444TYR     CG 4006   4.313   8.567   7.450
  444TYR    CD1 4007   4.242   8.482   7.539
  444TYR    HD1 4008   4.152   8.528   7.576
  444TYR    CE1 4009   4.285   8.353   7.575
  444TYR    HE1 4010   4.225   8.292   7.641
  444TYR     CZ 4011   4.397   8.297   7.511
  444TYR     OH 4012   4.440   8.167   7.541
  444TYR     HH 4013   4.382   8.108   7.589
  444TYR    CE2 4014   4.461   8.373   7.411
  444TYR    HE2 4015   4.547   8.342   7.354
  444TYR    CD2 4016   4.420   8.501   7.381
  444TYR    HD2 4017   4.471   8.557   7.303
  444TYR      C 4018   4.447   8.769   7.600
  444TYR      O 4019   4.419   8.710   7.704
  445MET      N 4020   4.566   8.790   7.545
  445MET      H 4021   4.567   8.829   7.452
  445MET     CA 4022   4.684   8.749   7.617
  445MET     HA 4023   4.671   8.651   7.663
  445MET     CB 4024   4.811   8.746   7.523
  445MET    HB1 4025   4.900   8.753   7.586
  445MET    HB2 4026   4.807   8.837   7.464
  445MET     CG 4027   4.828   8.625   7.428
  445MET    HG1 4028   4.924   8.633   7.377
  445MET    HG2 4029   4.761   8.633   7.342
  445MET     SD 4030   4.804   8.458   7.495
  445MET     CE 4031   4.928   8.458   7.633
  445MET    HE1 4032   4.925   8.540   7.704
  445MET    HE2 4033   4.930   8.370   7.698
  445MET    HE3 4034   5.023   8.474   7.582
  445MET      C 4035   4.717   8.833   7.738
  445MET      O 4036   4.766   8.786   7.840
  446ILE      N 4037   4.690   8.962   7.728
  446ILE      H 4038   4.647   9.004   7.647
  446ILE     CA 4039   4.706   9.053   7.835
  446ILE     HA 4040   4.800   9.044   7.889
  446ILE     CB 4041   4.679   9.201   7.793
  446ILE     HB 4042   4.590   9.209   7.731
  446ILE    CG2 4043   4.664   9.303   7.906
  446ILE   HG21 4044   4.747   9.285   7.974
  446ILE   HG22 4045   4.649   9.407   7.878
  446ILE   HG23 4046   4.573   9.271   7.957
  446ILE    CG1 4047   4.786   9.245   7.698
  446ILE   HG11 4048   4.809   9.172   7.620
  446ILE   HG12 4049   4.880   9.261   7.750
  446ILE     CD 4050   4.751   9.370   7.621
  446ILE    HD1 4051   4.658   9.365   7.563
  446ILE    HD2 4052   4.742   9.456   7.687
  446ILE    HD3 4053   4.840   9.389   7.561
  446ILE      C 4054   4.607   9.013   7.945
  446ILE      O 4055   4.652   8.988   8.062
  447ILE      N 4056   4.472   9.013   7.914
  447ILE      H 4057   4.436   9.043   7.824
  447ILE     CA 4058   4.374   8.955   8.005
  447ILE     HA 4059   4.372   9.022   8.092
  447ILE     CB 4060   4.235   8.954   7.940
  447ILE     HB 4061   4.245   8.917   7.838
  447ILE    CG2 4062   4.145   8.856   8.015
  447ILE   HG21 4063   4.040   8.862   7.986
  447ILE   HG22 4064   4.178   8.755   7.991
  447ILE   HG23 4065   4.143   8.886   8.120
  447ILE    CG1 4066   4.182   9.102   7.947
  447ILE   HG11 4067   4.262   9.157   7.898
  447ILE   HG12 4068   4.178   9.132   8.051
  447ILE     CD 4069   4.048   9.133   7.888
  447ILE    HD1 4070   3.966   9.074   7.929
  447ILE    HD2 4071   4.020   9.238   7.894
  447ILE    HD3 4072   4.058   9.098   7.785
  447ILE      C 4073   4.407   8.824   8.069
  447ILE      O 4074   4.399   8.822   8.192
  448PHE      N 4075   4.451   8.724   7.994
  448PHE      H 4076   4.460   8.745   7.895
  448PHE     CA 4077   4.495   8.597   8.054
  448PHE     HA 4078   4.408   8.559   8.108
  448PHE     CB 4079   4.525   8.498   7.935
  448PHE    HB1 4080   4.607   8.539   7.875
  448PHE    HB2 4081   4.442   8.494   7.865
  448PHE     CG 4082   4.569   8.353   7.956
  448PHE    CD1 4083   4.565   8.305   8.085
  448PHE    HD1 4084   4.533   8.359   8.173
  448PHE    CE1 4085   4.615   8.177   8.105
  448PHE    HE1 4086   4.617   8.138   8.206
  448PHE     CZ 4087   4.663   8.101   7.996
  448PHE     HZ 4088   4.708   8.005   8.016
  448PHE    CE2 4089   4.670   8.154   7.866
  448PHE    HE2 4090   4.703   8.092   7.784
  448PHE    CD2 4091   4.626   8.281   7.849
  448PHE    HD2 4092   4.620   8.330   7.753
  448PHE      C 4093   4.614   8.619   8.153
  448PHE      O 4094   4.596   8.592   8.269
  449THR      N 4095   4.731   8.678   8.110
  449THR      H 4096   4.751   8.686   8.012
  449THR     CA 4097   4.846   8.710   8.200
  449THR     HA 4098   4.891   8.614   8.227
  449THR     CB 4099   4.961   8.785   8.129
  449THR     HB 4100   4.916   8.879   8.097
  449THR    CG2 4101   5.095   8.800   8.201
  449THR   HG21 4102   5.168   8.858   8.146
  449THR   HG22 4103   5.069   8.850   8.295
  449THR   HG23 4104   5.138   8.705   8.233
  449THR    OG1 4105   4.993   8.722   8.005
  449THR    HG1 4106   4.919   8.752   7.953
  449THR      C 4107   4.805   8.783   8.335
  449THR      O 4108   4.844   8.746   8.440
  450ALA      N 4109   4.714   8.881   8.334
  450ALA      H 4110   4.679   8.923   8.249
  450ALA     CA 4111   4.662   8.935   8.460
  450ALA     HA 4112   4.744   8.975   8.520
  450ALA     CB 4113   4.580   9.052   8.418
  450ALA    HB1 4114   4.644   9.127   8.371
  450ALA    HB2 4115   4.506   9.030   8.342
  450ALA    HB3 4116   4.521   9.095   8.499
  450ALA      C 4117   4.584   8.830   8.540
  450ALA      O 4118   4.614   8.807   8.653
  451ALA      N 4119   4.482   8.771   8.479
  451ALA      H 4120   4.465   8.799   8.383
  451ALA     CA 4121   4.394   8.677   8.542
  451ALA     HA 4122   4.357   8.735   8.627
  451ALA     CB 4123   4.289   8.625   8.444
  451ALA    HB1 4124   4.226   8.544   8.479
  451ALA    HB2 4125   4.217   8.701   8.415
  451ALA    HB3 4126   4.342   8.598   8.353
  451ALA      C 4127   4.466   8.560   8.605
  451ALA      O 4128   4.419   8.499   8.705
  452ALA      N 4129   4.583   8.527   8.550
  452ALA      H 4130   4.602   8.573   8.463
  452ALA     CA 4131   4.674   8.428   8.598
  452ALA     HA 4132   4.607   8.353   8.641
  452ALA     CB 4133   4.751   8.376   8.477
  452ALA    HB1 4134   4.693   8.325   8.400
  452ALA    HB2 4135   4.795   8.456   8.417
  452ALA    HB3 4136   4.825   8.301   8.509
  452ALA      C 4137   4.769   8.478   8.713
  452ALA      O 4138   4.793   8.413   8.812
  453TYR      N 4139   4.822   8.596   8.690
  453TYR      H 4140   4.780   8.650   8.616
  453TYR     CA 4141   4.900   8.668   8.789
  453TYR     HA 4142   4.984   8.601   8.806
  453TYR     CB 4143   4.939   8.798   8.727
  453TYR    HB1 4144   4.851   8.855   8.698
  453TYR    HB2 4145   4.997   8.773   8.638
  453TYR     CG 4146   5.036   8.876   8.816
  453TYR    CD1 4147   4.984   8.956   8.919
  453TYR    HD1 4148   4.879   8.976   8.934
  453TYR    CE1 4149   5.076   9.029   8.998
  453TYR    HE1 4150   5.032   9.087   9.077
  453TYR     CZ 4151   5.215   9.017   8.977
  453TYR     OH 4152   5.301   9.094   9.053
  453TYR     HH 4153   5.250   9.120   9.130
  453TYR    CE2 4154   5.265   8.929   8.878
  453TYR    HE2 4155   5.372   8.914   8.876
  453TYR    CD2 4156   5.177   8.865   8.794
  453TYR    HD2 4157   5.228   8.804   8.721
  453TYR      C 4158   4.818   8.688   8.923
  453TYR      O 4159   4.879   8.663   9.028
  454TYR      N 4160   4.690   8.732   8.925
  454TYR      H 4161   4.648   8.741   8.833
  454TYR     CA 4162   4.611   8.755   9.032
  454TYR     HA 4163   4.681   8.776   9.112
  454TYR     CB 4164   4.531   8.891   9.003
  454TYR    HB1 4165   4.458   8.891   9.084
  454TYR    HB2 4166   4.478   8.875   8.910
  454TYR     CG 4167   4.610   9.023   9.002
  454TYR    CD1 4168   4.609   9.087   8.876
  454TYR    HD1 4169   4.569   9.037   8.789
  454TYR    CE1 4170   4.692   9.197   8.865
  454TYR    HE1 4171   4.705   9.248   8.771
  454TYR     CZ 4172   4.750   9.257   8.978
  454TYR     OH 4173   4.824   9.372   8.966
  454TYR     HH 4174   4.883   9.396   9.038
  454TYR    CE2 4175   4.741   9.193   9.106
  454TYR    HE2 4176   4.780   9.243   9.193
  454TYR    CD2 4177   4.673   9.073   9.113
  454TYR    HD2 4178   4.662   9.019   9.206
  454TYR      C 4179   4.519   8.635   9.053
  454TYR      O 4180   4.408   8.661   9.104
  455ARG      N 4181   4.561   8.512   9.038
  455ARG      H 4182   4.654   8.490   9.004
  455ARG     CA 4183   4.484   8.391   9.059
  455ARG     HA 4184   4.387   8.411   9.013
  455ARG     CB 4185   4.548   8.273   8.986
  455ARG    HB1 4186   4.559   8.299   8.881
  455ARG    HB2 4187   4.480   8.188   8.990
  455ARG     CG 4188   4.674   8.228   9.057
  455ARG    HG1 4189   4.652   8.190   9.157
  455ARG    HG2 4190   4.746   8.306   9.080
  455ARG     CD 4191   4.754   8.119   8.981
  455ARG    HD1 4192   4.777   8.150   8.879
  455ARG    HD2 4193   4.689   8.032   8.969
  455ARG     NE 4194   4.873   8.097   9.054
  455ARG     HE 4195   4.952   8.155   9.028
  455ARG     CZ 4196   4.898   7.998   9.139
  455ARG    NH1 4197   4.813   7.907   9.163
  455ARG   HH11 4198   4.717   7.927   9.139
  455ARG   HH12 4199   4.834   7.830   9.226
  455ARG    NH2 4200   5.010   7.972   9.196
  455ARG   HH21 4201   5.092   8.020   9.162
  455ARG   HH22 4202   5.007   7.906   9.273
  455ARG      C 4203   4.454   8.364   9.204
  455ARG      O 4204   4.537   8.405   9.288
  456PRO      N 4205   4.337   8.299   9.241
  456PRO     CD 4206   4.251   8.224   9.149
  456PRO    HD1 4207   4.293   8.124   9.139
  456PRO    HD2 4208   4.223   8.283   9.061
  456PRO     CG 4209   4.121   8.214   9.229
  456PRO    HG1 4210   4.081   8.116   9.204
  456PRO    HG2 4211   4.057   8.301   9.218
  456PRO     CB 4212   4.161   8.214   9.378
  456PRO    HB1 4213   4.172   8.114   9.421
  456PRO    HB2 4214   4.094   8.272   9.440
  456PRO     CA 4215   4.304   8.272   9.383
  456PRO     HA 4216   4.291   8.366   9.436
  456PRO      C 4217   4.409   8.184   9.454
  456PRO      O 4218   4.482   8.113   9.387
  457VAL      N 4219   4.417   8.194   9.588
  457VAL      H 4220   4.343   8.237   9.642
  457VAL     CA 4221   4.528   8.131   9.664
  457VAL     HA 4222   4.586   8.072   9.594
  457VAL     CB 4223   4.626   8.238   9.727
  457VAL     HB 4224   4.698   8.186   9.790
  457VAL    CG1 4225   4.699   8.320   9.623
  457VAL   HG11 4226   4.626   8.389   9.580
  457VAL   HG12 4227   4.779   8.379   9.667
  457VAL   HG13 4228   4.733   8.248   9.548
  457VAL    CG2 4229   4.553   8.329   9.821
  457VAL   HG21 4230   4.608   8.420   9.842
  457VAL   HG22 4231   4.454   8.355   9.783
  457VAL   HG23 4232   4.537   8.285   9.920
  457VAL      C 4233   4.488   8.034   9.774
  457VAL      O 4234   4.553   7.931   9.805
  458GLU      N 4235   4.375   8.060   9.845
  458GLU      H 4236   4.317   8.135   9.810
  458GLU     CA 4237   4.350   7.988   9.968
  458GLU     HA 4238   4.442   7.960  10.019
  458GLU     CB 4239   4.270   8.072  10.070
  458GLU    HB1 4240   4.167   8.077  10.036
  458GLU    HB2 4241   4.301   8.176  10.070
  458GLU     CG 4242   4.265   8.010  10.216
  458GLU    HG1 4243   4.366   7.978  10.240
  458GLU    HG2 4244   4.204   7.920  10.210
  458GLU     CD 4245   4.198   8.111  10.312
  458GLU    OE1 4246   4.226   8.233  10.314
  458GLU    OE2 4247   4.118   8.062  10.394
  458GLU      C 4248   4.274   7.854   9.943
  458GLU      O 4249   4.159   7.851   9.890
  459GLY      N 4250   4.327   7.743   9.989
  459GLY      H 4251   4.402   7.755  10.055
  459GLY     CA 4252   4.279   7.603   9.969
  459GLY    HA1 4253   4.173   7.607   9.998
  459GLY    HA2 4254   4.338   7.529  10.023
  459GLY      C 4255   4.290   7.566   9.816
  459GLY      O 4256   4.381   7.611   9.753
  460LEU      N 4257   4.210   7.468   9.771
  460LEU      H 4258   4.144   7.446   9.845
  460LEU     CA 4259   4.193   7.406   9.637
  460LEU     HA 4260   4.280   7.431   9.576
  460LEU     CB 4261   4.194   7.249   9.641
  460LEU    HB1 4262   4.186   7.198   9.546
  460LEU    HB2 4263   4.101   7.225   9.693
  460LEU     CG 4264   4.315   7.182   9.711
  460LEU     HG 4265   4.338   7.218   9.811
  460LEU    CD1 4266   4.299   7.033   9.711
  460LEU   HD11 4267   4.383   6.978   9.753
  460LEU   HD12 4268   4.211   6.992   9.760
  460LEU   HD13 4269   4.282   7.002   9.609
  460LEU    CD2 4270   4.438   7.226   9.632
  460LEU   HD21 4271   4.464   7.332   9.636
  460LEU   HD22 4272   4.518   7.170   9.680
  460LEU   HD23 4273   4.430   7.196   9.527
  460LEU      C 4274   4.069   7.465   9.573
  460LEU      O 4275   3.989   7.526   9.644
  461PRO      N 4276   4.051   7.438   9.442
  461PRO     CD 4277   4.145   7.387   9.342
  461PRO    HD1 4278   4.191   7.291   9.365
  461PRO    HD2 4279   4.227   7.458   9.335
  461PRO     CG 4280   4.085   7.390   9.205
  461PRO    HG1 4281   4.047   7.293   9.172
  461PRO    HG2 4282   4.159   7.424   9.132
  461PRO     CB 4283   3.979   7.494   9.228
  461PRO    HB1 4284   3.903   7.477   9.152
  461PRO    HB2 4285   4.018   7.594   9.208
  461PRO     CA 4286   3.939   7.485   9.375
  461PRO     HA 4287   3.921   7.582   9.420
  461PRO      C 4288   3.807   7.410   9.407
  461PRO      O 4289   3.800   7.313   9.487
  462PRO      N 4290   3.693   7.452   9.351
  462PRO     CD 4291   3.571   7.381   9.357
  462PRO    HD1 4292   3.547   7.341   9.455
  462PRO    HD2 4293   3.573   7.307   9.277
  462PRO     CG 4294   3.459   7.474   9.313
  462PRO    HG1 4295   3.418   7.524   9.401
  462PRO    HG2 4296   3.378   7.428   9.257
  462PRO     CB 4297   3.533   7.583   9.229
  462PRO    HB1 4298   3.488   7.682   9.236
  462PRO    HB2 4299   3.543   7.550   9.126
  462PRO     CA 4300   3.674   7.584   9.290
  462PRO     HA 4301   3.758   7.600   9.223
  462PRO      C 4302   3.684   7.699   9.393
  462PRO      O 4303   3.649   7.673   9.511
  463TYR      N 4304   3.734   7.818   9.356
  463TYR      H 4305   3.733   7.842   9.258
  463TYR     CA 4306   3.763   7.927   9.450
  463TYR     HA 4307   3.775   7.885   9.550
  463TYR     CB 4308   3.891   7.992   9.404
  463TYR    HB1 4309   3.897   8.083   9.463
  463TYR    HB2 4310   3.887   8.015   9.297
  463TYR     CG 4311   4.017   7.912   9.429
  463TYR    CD1 4312   4.080   7.910   9.555
  463TYR    HD1 4313   4.037   7.962   9.640
  463TYR    CE1 4314   4.206   7.838   9.569
  463TYR    HE1 4315   4.255   7.828   9.665
  463TYR     CZ 4316   4.259   7.769   9.461
  463TYR     OH 4317   4.360   7.684   9.479
  463TYR     HH 4318   4.373   7.676   9.574
  463TYR    CE2 4319   4.187   7.765   9.340
  463TYR    HE2 4320   4.215   7.704   9.255
  463TYR    CD2 4321   4.066   7.833   9.321
  463TYR    HD2 4322   4.021   7.829   9.223
  463TYR      C 4323   3.644   8.020   9.443
  463TYR      O 4324   3.581   8.045   9.345
  464LYS      N 4325   3.606   8.063   9.565
  464LYS      H 4326   3.658   8.032   9.646
  464LYS     CA 4327   3.484   8.145   9.582
  464LYS     HA 4328   3.404   8.124   9.510
  464LYS     CB 4329   3.423   8.134   9.724
  464LYS    HB1 4330   3.351   8.216   9.726
  464LYS    HB2 4331   3.504   8.143   9.797
  464LYS     CG 4332   3.347   8.011   9.747
  464LYS    HG1 4333   3.417   7.928   9.751
  464LYS    HG2 4334   3.281   7.994   9.662
  464LYS     CD 4335   3.256   8.017   9.869
  464LYS    HD1 4336   3.180   8.092   9.849
  464LYS    HD2 4337   3.305   8.050   9.961
  464LYS     CE 4338   3.185   7.881   9.889
  464LYS    HE1 4339   3.111   7.889   9.968
  464LYS    HE2 4340   3.263   7.810   9.917
  464LYS     NZ 4341   3.109   7.835   9.772
  464LYS    HZ1 4342   3.075   7.742   9.791
  464LYS    HZ2 4343   3.028   7.891   9.752
  464LYS    HZ3 4344   3.167   7.834   9.689
  464LYS      C 4345   3.533   8.290   9.555
  464LYS      O 4346   3.652   8.323   9.566
  465LEU      N 4347   3.437   8.381   9.532
  465LEU      H 4348   3.339   8.355   9.530
  465LEU     CA 4349   3.471   8.521   9.507
  465LEU     HA 4350   3.570   8.515   9.462
  465LEU     CB 4351   3.369   8.582   9.410
  465LEU    HB1 4352   3.307   8.657   9.460
  465LEU    HB2 4353   3.301   8.501   9.383
  465LEU     CG 4354   3.439   8.646   9.289
  465LEU     HG 4355   3.532   8.687   9.328
  465LEU    CD1 4356   3.465   8.540   9.171
  465LEU   HD11 4357   3.369   8.491   9.154
  465LEU   HD12 4358   3.493   8.591   9.079
  465LEU   HD13 4359   3.535   8.463   9.203
  465LEU    CD2 4360   3.357   8.767   9.222
  465LEU   HD21 4361   3.369   8.850   9.291
  465LEU   HD22 4362   3.406   8.790   9.127
  465LEU   HD23 4363   3.255   8.731   9.210
  465LEU      C 4364   3.489   8.600   9.635
  465LEU      O 4365   3.422   8.575   9.736
  466LYS      N 4366   3.581   8.698   9.627
  466LYS      H 4367   3.643   8.690   9.548
  466LYS     CA 4368   3.598   8.819   9.715
  466LYS     HA 4369   3.590   8.794   9.820
  466LYS     CB 4370   3.744   8.878   9.701
  466LYS    HB1 4371   3.737   8.954   9.623
  466LYS    HB2 4372   3.814   8.797   9.680
  466LYS     CG 4373   3.790   8.936   9.836
  466LYS    HG1 4374   3.791   8.859   9.913
  466LYS    HG2 4375   3.726   9.016   9.871
  466LYS     CD 4376   3.934   8.985   9.822
  466LYS    HD1 4377   3.942   9.044   9.730
  466LYS    HD2 4378   4.004   8.906   9.798
  466LYS     CE 4379   3.969   9.075   9.942
  466LYS    HE1 4380   3.949   9.020  10.035
  466LYS    HE2 4381   3.898   9.156   9.960
  466LYS     NZ 4382   4.110   9.108   9.934
  466LYS    HZ1 4383   4.141   9.170  10.007
  466LYS    HZ2 4384   4.160   9.021   9.948
  466LYS    HZ3 4385   4.133   9.133   9.839
  466LYS      C 4386   3.478   8.916   9.692
  466LYS      O 4387   3.454   8.950   9.578
  467ASN      N 4388   3.436   8.980   9.801
  467ASN      H 4389   3.479   8.964   9.891
  467ASN     CA 4390   3.355   9.104   9.800
  467ASN     HA 4391   3.282   9.082   9.722
  467ASN     CB 4392   3.282   9.116   9.933
  467ASN    HB1 4393   3.205   9.194   9.934
  467ASN    HB2 4394   3.357   9.151  10.004
  467ASN     CG 4395   3.217   8.994   9.996
  467ASN    OD1 4396   3.280   8.922  10.075
  467ASN    ND2 4397   3.090   8.970   9.962
  467ASN   HD21 4398   3.037   9.032   9.902
  467ASN   HD22 4399   3.040   8.903  10.020
  467ASN      C 4400   3.405   9.238   9.736
  467ASN      O 4401   3.344   9.344   9.768
  468THR      N 4402   3.507   9.231   9.655
  468THR      H 4403   3.533   9.138   9.623
  468THR     CA 4404   3.571   9.348   9.594
  468THR     HA 4405   3.523   9.435   9.639
  468THR     CB 4406   3.716   9.369   9.643
  468THR     HB 4407   3.762   9.453   9.591
  468THR    CG2 4408   3.718   9.399   9.791
  468THR   HG21 4409   3.656   9.329   9.848
  468THR   HG22 4410   3.815   9.405   9.840
  468THR   HG23 4411   3.669   9.496   9.804
  468THR    OG1 4412   3.794   9.247   9.624
  468THR    HG1 4413   3.883   9.281   9.610
  468THR      C 4414   3.567   9.355   9.436
  468THR      O 4415   3.541   9.257   9.367
  469VAL      N 4416   3.587   9.477   9.383
  469VAL      H 4417   3.619   9.553   9.440
  469VAL     CA 4418   3.573   9.506   9.240
  469VAL     HA 4419   3.476   9.472   9.203
  469VAL     CB 4420   3.568   9.656   9.215
  469VAL     HB 4421   3.663   9.702   9.239
  469VAL    CG1 4422   3.534   9.685   9.068
  469VAL   HG11 4423   3.626   9.667   9.013
  469VAL   HG12 4424   3.452   9.619   9.037
  469VAL   HG13 4425   3.515   9.791   9.057
  469VAL    CG2 4426   3.460   9.727   9.301
  469VAL   HG21 4427   3.466   9.722   9.409
  469VAL   HG22 4428   3.461   9.830   9.265
  469VAL   HG23 4429   3.362   9.685   9.279
  469VAL      C 4430   3.685   9.435   9.166
  469VAL      O 4431   3.650   9.363   9.076
  470GLY      N 4432   3.810   9.439   9.210
  470GLY      H 4433   3.821   9.481   9.301
  470GLY     CA 4434   3.926   9.359   9.169
  470GLY    HA1 4435   4.002   9.376   9.246
  470GLY    HA2 4436   3.952   9.399   9.071
  470GLY      C 4437   3.913   9.209   9.151
  470GLY      O 4438   3.961   9.165   9.048
  471ASP      N 4439   3.857   9.133   9.244
  471ASP      H 4440   3.818   9.178   9.325
  471ASP     CA 4441   3.829   8.989   9.215
  471ASP     HA 4442   3.920   8.950   9.170
  471ASP     CB 4443   3.805   8.908   9.338
  471ASP    HB1 4444   3.697   8.917   9.352
  471ASP    HB2 4445   3.844   8.963   9.423
  471ASP     CG 4446   3.853   8.763   9.328
  471ASP    OD1 4447   3.773   8.677   9.367
  471ASP    OD2 4448   3.962   8.734   9.277
  471ASP      C 4449   3.720   8.968   9.109
  471ASP      O 4450   3.724   8.868   9.039
  472TYR      N 4451   3.624   9.062   9.090
  472TYR      H 4452   3.633   9.151   9.138
  472TYR     CA 4453   3.511   9.050   8.994
  472TYR     HA 4454   3.461   8.954   8.999
  472TYR     CB 4455   3.397   9.149   9.041
  472TYR    HB1 4456   3.416   9.243   8.990
  472TYR    HB2 4457   3.408   9.170   9.148
  472TYR     CG 4458   3.256   9.118   9.003
  472TYR    CD1 4459   3.209   9.140   8.868
  472TYR    HD1 4460   3.276   9.190   8.800
  472TYR    CE1 4461   3.080   9.108   8.834
  472TYR    HE1 4462   3.046   9.123   8.733
  472TYR     CZ 4463   2.992   9.036   8.927
  472TYR     OH 4464   2.863   8.992   8.891
  472TYR     HH 4465   2.811   8.982   8.971
  472TYR    CE2 4466   3.046   9.002   9.054
  472TYR    HE2 4467   2.986   8.950   9.128
  472TYR    CD2 4468   3.168   9.053   9.095
  472TYR    HD2 4469   3.194   9.027   9.196
  472TYR      C 4470   3.563   9.078   8.852
  472TYR      O 4471   3.539   9.001   8.754
  473PHE      N 4472   3.646   9.187   8.840
  473PHE      H 4473   3.673   9.246   8.917
  473PHE     CA 4474   3.730   9.201   8.724
  473PHE     HA 4475   3.662   9.202   8.639
  473PHE     CB 4476   3.810   9.335   8.727
  473PHE    HB1 4477   3.893   9.325   8.657
  473PHE    HB2 4478   3.852   9.361   8.824
  473PHE     CG 4479   3.727   9.453   8.678
  473PHE    CD1 4480   3.618   9.502   8.750
  473PHE    HD1 4481   3.585   9.467   8.847
  473PHE    CE1 4482   3.542   9.609   8.696
  473PHE    HE1 4483   3.456   9.644   8.752
  473PHE     CZ 4484   3.581   9.665   8.567
  473PHE     HZ 4485   3.532   9.758   8.541
  473PHE    CE2 4486   3.698   9.616   8.502
  473PHE    HE2 4487   3.734   9.663   8.411
  473PHE    CD2 4488   3.772   9.508   8.556
  473PHE    HD2 4489   3.865   9.477   8.510
  473PHE      C 4490   3.823   9.079   8.697
  473PHE      O 4491   3.831   9.037   8.582
  474ARG      N 4492   3.889   9.028   8.803
  474ARG      H 4493   3.890   9.079   8.889
  474ARG     CA 4494   3.981   8.911   8.790
  474ARG     HA 4495   4.059   8.943   8.721
  474ARG     CB 4496   4.040   8.867   8.922
  474ARG    HB1 4497   3.958   8.843   8.990
  474ARG    HB2 4498   4.087   8.951   8.973
  474ARG     CG 4499   4.148   8.754   8.916
  474ARG    HG1 4500   4.217   8.763   9.000
  474ARG    HG2 4501   4.201   8.761   8.821
  474ARG     CD 4502   4.091   8.615   8.915
  474ARG    HD1 4503   4.162   8.534   8.902
  474ARG    HD2 4504   4.008   8.621   8.844
  474ARG     NE 4505   4.018   8.585   9.036
  474ARG     HE 4506   4.012   8.658   9.105
  474ARG     CZ 4507   3.920   8.493   9.055
  474ARG    NH1 4508   3.901   8.409   8.963
  474ARG   HH11 4509   3.968   8.392   8.890
  474ARG   HH12 4510   3.841   8.328   8.973
  474ARG    NH2 4511   3.836   8.498   9.154
  474ARG   HH21 4512   3.842   8.570   9.224
  474ARG   HH22 4513   3.766   8.426   9.164
  474ARG      C 4514   3.902   8.792   8.718
  474ARG      O 4515   3.954   8.731   8.624
  475VAL      N 4516   3.776   8.769   8.760
  475VAL      H 4517   3.737   8.811   8.843
  475VAL     CA 4518   3.697   8.660   8.702
  475VAL     HA 4519   3.770   8.586   8.668
  475VAL     CB 4520   3.606   8.596   8.803
  475VAL     HB 4521   3.648   8.617   8.901
  475VAL    CG1 4522   3.462   8.654   8.796
  475VAL   HG11 4523   3.452   8.762   8.785
  475VAL   HG12 4524   3.410   8.607   8.713
  475VAL   HG13 4525   3.413   8.637   8.892
  475VAL    CG2 4526   3.586   8.441   8.796
  475VAL   HG21 4527   3.522   8.413   8.880
  475VAL   HG22 4528   3.536   8.414   8.704
  475VAL   HG23 4529   3.683   8.392   8.808
  475VAL      C 4530   3.632   8.686   8.571
  475VAL      O 4531   3.623   8.594   8.487
  476THR      N 4532   3.587   8.811   8.548
  476THR      H 4533   3.578   8.882   8.619
  476THR     CA 4534   3.556   8.861   8.408
  476THR     HA 4535   3.463   8.823   8.366
  476THR     CB 4536   3.542   9.012   8.409
  476THR     HB 4537   3.639   9.059   8.428
  476THR    CG2 4538   3.488   9.058   8.270
  476THR   HG21 4539   3.387   9.018   8.262
  476THR   HG22 4540   3.479   9.167   8.264
  476THR   HG23 4541   3.539   9.009   8.187
  476THR    OG1 4542   3.447   9.055   8.503
  476THR    HG1 4543   3.475   9.018   8.587
  476THR      C 4544   3.673   8.819   8.313
  476THR      O 4545   3.650   8.756   8.208
  477GLY      N 4546   3.794   8.845   8.361
  477GLY      H 4547   3.796   8.892   8.450
  477GLY     CA 4548   3.921   8.807   8.299
  477GLY    HA1 4549   3.994   8.848   8.369
  477GLY    HA2 4550   3.931   8.863   8.207
  477GLY      C 4551   3.943   8.653   8.279
  477GLY      O 4552   3.978   8.603   8.173
  478GLU      N 4553   3.907   8.569   8.373
  478GLU      H 4554   3.877   8.605   8.462
  478GLU     CA 4555   3.911   8.423   8.362
  478GLU     HA 4556   4.010   8.397   8.324
  478GLU     CB 4557   3.900   8.368   8.505
  478GLU    HB1 4558   3.794   8.352   8.526
  478GLU    HB2 4559   3.944   8.449   8.563
  478GLU     CG 4560   3.970   8.236   8.537
  478GLU    HG1 4561   4.062   8.228   8.480
  478GLU    HG2 4562   3.913   8.153   8.495
  478GLU     CD 4563   4.003   8.211   8.686
  478GLU    OE1 4564   3.985   8.098   8.738
  478GLU    OE2 4565   4.048   8.303   8.757
  478GLU      C 4566   3.806   8.368   8.268
  478GLU      O 4567   3.835   8.310   8.166
  479ILE      N 4568   3.675   8.395   8.288
  479ILE      H 4569   3.650   8.447   8.371
  479ILE     CA 4570   3.565   8.384   8.188
  479ILE     HA 4571   3.528   8.282   8.188
  479ILE     CB 4572   3.441   8.466   8.236
  479ILE     HB 4573   3.472   8.563   8.275
  479ILE    CG2 4574   3.328   8.497   8.134
  479ILE   HG21 4575   3.267   8.575   8.178
  479ILE   HG22 4576   3.365   8.537   8.039
  479ILE   HG23 4577   3.264   8.412   8.112
  479ILE    CG1 4578   3.374   8.401   8.366
  479ILE   HG11 4579   3.444   8.399   8.449
  479ILE   HG12 4580   3.350   8.297   8.341
  479ILE     CD 4581   3.257   8.477   8.428
  479ILE    HD1 4582   3.167   8.488   8.367
  479ILE    HD2 4583   3.232   8.426   8.521
  479ILE    HD3 4584   3.290   8.575   8.461
  479ILE      C 4585   3.601   8.420   8.042
  479ILE      O 4586   3.585   8.338   7.953
  480LEU      N 4587   3.659   8.541   8.017
  480LEU      H 4588   3.653   8.617   8.083
  480LEU     CA 4589   3.702   8.580   7.887
  480LEU     HA 4590   3.616   8.559   7.823
  480LEU     CB 4591   3.720   8.738   7.888
  480LEU    HB1 4592   3.783   8.757   7.801
  480LEU    HB2 4593   3.781   8.768   7.973
  480LEU     CG 4594   3.588   8.819   7.892
  480LEU     HG 4595   3.519   8.797   7.973
  480LEU    CD1 4596   3.631   8.958   7.913
  480LEU   HD11 4597   3.695   8.969   8.001
  480LEU   HD12 4598   3.691   8.992   7.829
  480LEU   HD13 4599   3.542   9.020   7.909
  480LEU    CD2 4600   3.505   8.819   7.768
  480LEU   HD21 4601   3.440   8.732   7.780
  480LEU   HD22 4602   3.448   8.911   7.755
  480LEU   HD23 4603   3.560   8.816   7.673
  480LEU      C 4604   3.827   8.502   7.835
  480LEU      O 4605   3.834   8.472   7.717
  481SER      N 4606   3.918   8.456   7.923
  481SER      H 4607   3.910   8.474   8.022
  481SER     CA 4608   4.034   8.367   7.890
  481SER     HA 4609   4.098   8.413   7.814
  481SER     CB 4610   4.117   8.348   8.017
  481SER    HB1 4611   4.195   8.275   7.994
  481SER    HB2 4612   4.054   8.306   8.096
  481SER     OG 4613   4.172   8.468   8.072
  481SER     HG 4614   4.099   8.523   8.103
  481SER      C 4615   3.977   8.233   7.834
  481SER      O 4616   4.002   8.192   7.722
  482VAL      N 4617   3.883   8.171   7.910
  482VAL      H 4618   3.857   8.208   8.000
  482VAL     CA 4619   3.808   8.051   7.870
  482VAL     HA 4620   3.878   7.971   7.846
  482VAL     CB 4621   3.721   7.992   7.988
  482VAL     HB 4622   3.648   8.067   8.018
  482VAL    CG1 4623   3.651   7.871   7.935
  482VAL   HG11 4624   3.598   7.824   8.017
  482VAL   HG12 4625   3.572   7.906   7.869
  482VAL   HG13 4626   3.728   7.809   7.888
  482VAL    CG2 4627   3.792   7.962   8.123
  482VAL   HG21 4628   3.849   8.049   8.155
  482VAL   HG22 4629   3.720   7.931   8.198
  482VAL   HG23 4630   3.871   7.887   8.115
  482VAL      C 4631   3.728   8.071   7.740
  482VAL      O 4632   3.734   7.975   7.659
  483SER      N 4633   3.661   8.187   7.718
  483SER      H 4634   3.649   8.252   7.794
  483SER     CA 4635   3.588   8.215   7.589
  483SER     HA 4636   3.505   8.146   7.577
  483SER     CB 4637   3.512   8.348   7.587
  483SER    HB1 4638   3.469   8.357   7.487
  483SER    HB2 4639   3.588   8.426   7.594
  483SER     OG 4640   3.408   8.353   7.690
  483SER     HG 4641   3.437   8.323   7.776
  483SER      C 4642   3.681   8.209   7.466
  483SER      O 4643   3.646   8.150   7.364
  484GLY      N 4644   3.796   8.277   7.485
  484GLY      H 4645   3.807   8.339   7.564
  484GLY     CA 4646   3.901   8.274   7.384
  484GLY    HA1 4647   3.983   8.342   7.407
  484GLY    HA2 4648   3.859   8.314   7.292
  484GLY      C 4649   3.968   8.136   7.358
  484GLY      O 4650   3.998   8.102   7.241
  485GLY      N 4651   3.977   8.051   7.459
  485GLY      H 4652   3.958   8.092   7.549
  485GLY     CA 4653   4.012   7.908   7.456
  485GLY    HA1 4654   4.002   7.855   7.551
  485GLY    HA2 4655   4.114   7.907   7.418
  485GLY      C 4656   3.913   7.834   7.365
  485GLY      O 4657   3.952   7.757   7.273
  486VAL      N 4658   3.783   7.857   7.390
  486VAL      H 4659   3.758   7.934   7.451
  486VAL     CA 4660   3.674   7.794   7.304
  486VAL     HA 4661   3.693   7.687   7.319
  486VAL     CB 4662   3.533   7.810   7.353
  486VAL     HB 4663   3.509   7.916   7.364
  486VAL    CG1 4664   3.426   7.748   7.259
  486VAL   HG11 4665   3.440   7.804   7.166
  486VAL   HG12 4666   3.451   7.645   7.236
  486VAL   HG13 4667   3.328   7.757   7.307
  486VAL    CG2 4668   3.512   7.746   7.495
  486VAL   HG21 4669   3.408   7.739   7.526
  486VAL   HG22 4670   3.560   7.649   7.507
  486VAL   HG23 4671   3.553   7.814   7.570
  486VAL      C 4672   3.695   7.826   7.158
  486VAL      O 4673   3.696   7.741   7.074
  487TYR      N 4674   3.731   7.950   7.125
  487TYR      H 4675   3.746   8.014   7.201
  487TYR     CA 4676   3.755   7.996   6.990
  487TYR     HA 4677   3.664   7.976   6.933
  487TYR     CB 4678   3.777   8.151   6.993
  487TYR    HB1 4679   3.858   8.184   7.058
  487TYR    HB2 4680   3.684   8.197   7.027
  487TYR     CG 4681   3.819   8.205   6.855
  487TYR    CD1 4682   3.724   8.222   6.757
  487TYR    HD1 4683   3.618   8.214   6.776
  487TYR    CE1 4684   3.755   8.268   6.625
  487TYR    HE1 4685   3.685   8.277   6.544
  487TYR     CZ 4686   3.889   8.281   6.596
  487TYR     OH 4687   3.921   8.315   6.468
  487TYR     HH 4688   4.009   8.352   6.462
  487TYR    CE2 4689   3.990   8.246   6.692
  487TYR    HE2 4690   4.093   8.271   6.673
  487TYR    CD2 4691   3.960   8.212   6.821
  487TYR    HD2 4692   4.034   8.190   6.896
  487TYR      C 4693   3.876   7.912   6.922
  487TYR      O 4694   3.859   7.850   6.819
  488PHE      N 4695   3.996   7.911   6.986
  488PHE      H 4696   4.012   7.969   7.067
  488PHE     CA 4697   4.106   7.839   6.930
  488PHE     HA 4698   4.107   7.874   6.826
  488PHE     CB 4699   4.234   7.892   6.990
  488PHE    HB1 4700   4.312   7.824   6.955
  488PHE    HB2 4701   4.226   7.882   7.098
  488PHE     CG 4702   4.259   8.031   6.952
  488PHE    CD1 4703   4.269   8.132   7.048
  488PHE    HD1 4704   4.253   8.104   7.151
  488PHE    CE1 4705   4.296   8.269   7.008
  488PHE    HE1 4706   4.292   8.337   7.092
  488PHE     CZ 4707   4.327   8.298   6.871
  488PHE     HZ 4708   4.358   8.392   6.829
  488PHE    CE2 4709   4.327   8.185   6.784
  488PHE    HE2 4710   4.362   8.199   6.683
  488PHE    CD2 4711   4.286   8.063   6.819
  488PHE    HD2 4712   4.293   7.989   6.740
  488PHE      C 4713   4.099   7.690   6.936
  488PHE      O 4714   4.171   7.614   6.878
  489PHE      N 4715   3.995   7.645   7.009
  489PHE      H 4716   3.945   7.708   7.070
  489PHE     CA 4717   3.953   7.504   7.005
  489PHE     HA 4718   4.040   7.444   6.978
  489PHE     CB 4719   3.894   7.460   7.137
  489PHE    HB1 4720   3.825   7.541   7.164
  489PHE    HB2 4721   3.987   7.468   7.193
  489PHE     CG 4722   3.828   7.323   7.145
  489PHE    CD1 4723   3.699   7.311   7.210
  489PHE    HD1 4724   3.642   7.396   7.245
  489PHE    CE1 4725   3.640   7.183   7.234
  489PHE    HE1 4726   3.550   7.175   7.292
  489PHE     CZ 4727   3.718   7.078   7.184
  489PHE     HZ 4728   3.685   6.975   7.196
  489PHE    CE2 4729   3.845   7.091   7.124
  489PHE    HE2 4730   3.908   7.010   7.090
  489PHE    CD2 4731   3.903   7.215   7.102
  489PHE    HD2 4732   3.994   7.221   7.044
  489PHE      C 4733   3.850   7.471   6.884
  489PHE      O 4734   3.881   7.382   6.802
  490PHE      N 4735   3.744   7.549   6.870
  490PHE      H 4736   3.733   7.620   6.941
  490PHE     CA 4737   3.642   7.543   6.766
  490PHE     HA 4738   3.576   7.458   6.782
  490PHE     CB 4739   3.552   7.664   6.778
  490PHE    HB1 4740   3.606   7.754   6.751
  490PHE    HB2 4741   3.529   7.683   6.883
  490PHE     CG 4742   3.427   7.650   6.693
  490PHE    CD1 4743   3.309   7.592   6.743
  490PHE    HD1 4744   3.312   7.573   6.849
  490PHE    CE1 4745   3.198   7.570   6.661
  490PHE    HE1 4746   3.104   7.530   6.695
  490PHE     CZ 4747   3.198   7.609   6.522
  490PHE     HZ 4748   3.112   7.594   6.458
  490PHE    CE2 4749   3.315   7.671   6.468
  490PHE    HE2 4750   3.335   7.708   6.369
  490PHE    CD2 4751   3.424   7.687   6.555
  490PHE    HD2 4752   3.507   7.744   6.515
  490PHE      C 4753   3.715   7.546   6.626
  490PHE      O 4754   3.704   7.457   6.544
  491ARG      N 4755   3.801   7.644   6.613
  491ARG      H 4756   3.800   7.711   6.688
  491ARG     CA 4757   3.880   7.667   6.494
  491ARG     HA 4758   3.820   7.657   6.404
  491ARG     CB 4759   3.944   7.812   6.504
  491ARG    HB1 4760   4.002   7.831   6.595
  491ARG    HB2 4761   3.862   7.884   6.496
  491ARG     CG 4762   4.054   7.854   6.405
  491ARG    HG1 4763   4.010   7.862   6.305
  491ARG    HG2 4764   4.135   7.781   6.403
  491ARG     CD 4765   4.108   7.993   6.448
  491ARG    HD1 4766   4.136   7.988   6.553
  491ARG    HD2 4767   4.031   8.069   6.431
  491ARG     NE 4768   4.232   8.031   6.372
  491ARG     HE 4769   4.211   8.081   6.286
  491ARG     CZ 4770   4.351   7.977   6.379
  491ARG    NH1 4771   4.388   7.902   6.477
  491ARG   HH11 4772   4.324   7.864   6.546
  491ARG   HH12 4773   4.470   7.848   6.457
  491ARG    NH2 4774   4.442   7.995   6.289
  491ARG   HH21 4775   4.423   8.056   6.211
  491ARG   HH22 4776   4.514   7.925   6.277
  491ARG      C 4777   3.994   7.567   6.485
  491ARG      O 4778   4.035   7.530   6.373
  492GLY      N 4779   4.049   7.519   6.599
  492GLY      H 4780   4.032   7.573   6.682
  492GLY     CA 4781   4.160   7.425   6.601
  492GLY    HA1 4782   4.187   7.396   6.702
  492GLY    HA2 4783   4.243   7.473   6.548
  492GLY      C 4784   4.118   7.293   6.538
  492GLY      O 4785   4.177   7.244   6.439
  493ILE      N 4786   4.009   7.243   6.594
  493ILE      H 4787   3.981   7.300   6.673
  493ILE     CA 4788   3.939   7.125   6.543
  493ILE     HA 4789   4.006   7.040   6.537
  493ILE     CB 4790   3.824   7.070   6.637
  493ILE     HB 4791   3.763   7.154   6.671
  493ILE    CG2 4792   3.729   6.966   6.579
  493ILE   HG21 4793   3.783   6.882   6.534
  493ILE   HG22 4794   3.666   6.918   6.653
  493ILE   HG23 4795   3.665   7.020   6.509
  493ILE    CG1 4796   3.886   7.019   6.765
  493ILE   HG11 4797   3.809   7.004   6.840
  493ILE   HG12 4798   3.945   7.099   6.808
  493ILE     CD 4799   3.967   6.886   6.751
  493ILE    HD1 4800   3.912   6.808   6.697
  493ILE    HD2 4801   4.057   6.913   6.694
  493ILE    HD3 4802   3.993   6.841   6.847
  493ILE      C 4803   3.889   7.139   6.394
  493ILE      O 4804   3.891   7.047   6.316
  494GLN      N 4805   3.846   7.255   6.351
  494GLN      H 4806   3.833   7.317   6.430
  494GLN     CA 4807   3.810   7.296   6.216
  494GLN     HA 4808   3.734   7.220   6.193
  494GLN     CB 4809   3.738   7.433   6.212
  494GLN    HB1 4810   3.818   7.501   6.241
  494GLN    HB2 4811   3.657   7.431   6.285
  494GLN     CG 4812   3.671   7.465   6.084
  494GLN    HG1 4813   3.597   7.388   6.060
  494GLN    HG2 4814   3.742   7.481   6.003
  494GLN     CD 4815   3.588   7.594   6.081
  494GLN    OE1 4816   3.582   7.669   6.174
  494GLN    NE2 4817   3.524   7.620   5.977
  494GLN   HE21 4818   3.524   7.553   5.902
  494GLN   HE22 4819   3.470   7.705   5.979
  494GLN      C 4820   3.916   7.290   6.101
  494GLN      O 4821   3.880   7.243   5.994
  495TYR      N 4822   4.038   7.322   6.130
  495TYR      H 4823   4.046   7.337   6.230
  495TYR     CA 4824   4.151   7.282   6.049
  495TYR     HA 4825   4.143   7.336   5.954
  495TYR     CB 4826   4.283   7.335   6.123
  495TYR    HB1 4827   4.302   7.276   6.213
  495TYR    HB2 4828   4.259   7.436   6.155
  495TYR     CG 4829   4.408   7.338   6.041
  495TYR    CD1 4830   4.421   7.442   5.947
  495TYR    HD1 4831   4.344   7.516   5.936
  495TYR    CE1 4832   4.533   7.449   5.860
  495TYR    HE1 4833   4.536   7.520   5.779
  495TYR     CZ 4834   4.637   7.365   5.872
  495TYR     OH 4835   4.741   7.387   5.789
  495TYR     HH 4836   4.813   7.324   5.784
  495TYR    CE2 4837   4.635   7.263   5.974
  495TYR    HE2 4838   4.720   7.199   5.990
  495TYR    CD2 4839   4.518   7.247   6.050
  495TYR    HD2 4840   4.513   7.163   6.118
  495TYR      C 4841   4.150   7.132   6.019
  495TYR      O 4842   4.151   7.083   5.906
  496PHE      N 4843   4.143   7.055   6.127
  496PHE      H 4844   4.146   7.098   6.219
  496PHE     CA 4845   4.161   6.909   6.128
  496PHE     HA 4846   4.251   6.884   6.071
  496PHE     CB 4847   4.172   6.858   6.269
  496PHE    HB1 4848   4.178   6.750   6.259
  496PHE    HB2 4849   4.083   6.876   6.329
  496PHE     CG 4850   4.291   6.907   6.352
  496PHE    CD1 4851   4.404   6.976   6.298
  496PHE    HD1 4852   4.408   6.993   6.191
  496PHE    CE1 4853   4.508   7.016   6.387
  496PHE    HE1 4854   4.589   7.080   6.354
  496PHE     CZ 4855   4.497   6.993   6.524
  496PHE     HZ 4856   4.576   7.038   6.583
  496PHE    CE2 4857   4.386   6.921   6.580
  496PHE    HE2 4858   4.370   6.906   6.685
  496PHE    CD2 4859   4.282   6.878   6.493
  496PHE    HD2 4860   4.199   6.819   6.530
  496PHE      C 4861   4.050   6.829   6.066
  496PHE      O 4862   4.066   6.717   6.024
  497LEU      N 4863   3.929   6.890   6.051
  497LEU      H 4864   3.912   6.972   6.107
  497LEU     CA 4865   3.827   6.841   5.962
  497LEU     HA 4866   3.827   6.732   5.955
  497LEU     CB 4867   3.692   6.886   6.017
  497LEU    HB1 4868   3.613   6.859   5.946
  497LEU    HB2 4869   3.687   6.995   6.016
  497LEU     CG 4870   3.667   6.829   6.160
  497LEU     HG 4871   3.759   6.811   6.217
  497LEU    CD1 4872   3.580   6.931   6.230
  497LEU   HD11 4873   3.632   7.027   6.223
  497LEU   HD12 4874   3.489   6.936   6.171
  497LEU   HD13 4875   3.549   6.907   6.332
  497LEU    CD2 4876   3.596   6.696   6.148
  497LEU   HD21 4877   3.510   6.707   6.082
  497LEU   HD22 4878   3.651   6.617   6.096
  497LEU   HD23 4879   3.571   6.664   6.249
  497LEU      C 4880   3.849   6.893   5.815
  497LEU      O 4881   3.841   6.818   5.719
  498GLN      N 4882   3.875   7.028   5.799
  498GLN      H 4883   3.872   7.092   5.878
  498GLN     CA 4884   3.856   7.093   5.670
  498GLN     HA 4885   3.787   7.030   5.614
  498GLN     CB 4886   3.783   7.226   5.682
  498GLN    HB1 4887   3.766   7.261   5.580
  498GLN    HB2 4888   3.846   7.301   5.728
  498GLN     CG 4889   3.652   7.220   5.752
  498GLN    HG1 4890   3.665   7.219   5.860
  498GLN    HG2 4891   3.605   7.122   5.747
  498GLN     CD 4892   3.564   7.342   5.712
  498GLN    OE1 4893   3.594   7.455   5.752
  498GLN    NE2 4894   3.454   7.331   5.643
  498GLN   HE21 4895   3.420   7.236   5.635
  498GLN   HE22 4896   3.383   7.398   5.619
  498GLN      C 4897   3.986   7.114   5.585
  498GLN      O 4898   3.993   7.056   5.472
  499ARG      N 4899   4.092   7.176   5.642
  499ARG      H 4900   4.085   7.227   5.729
  499ARG     CA 4901   4.214   7.197   5.554
  499ARG     HA 4902   4.171   7.213   5.455
  499ARG     CB 4903   4.299   7.313   5.604
  499ARG    HB1 4904   4.384   7.313   5.537
  499ARG    HB2 4905   4.326   7.301   5.709
  499ARG     CG 4906   4.232   7.455   5.605
  499ARG    HG1 4907   4.307   7.533   5.612
  499ARG    HG2 4908   4.158   7.462   5.685
  499ARG     CD 4909   4.157   7.481   5.469
  499ARG    HD1 4910   4.070   7.419   5.449
  499ARG    HD2 4911   4.222   7.460   5.385
  499ARG     NE 4912   4.115   7.622   5.462
  499ARG     HE 4913   4.101   7.676   5.546
  499ARG     CZ 4914   4.089   7.687   5.349
  499ARG    NH1 4915   4.087   7.634   5.230
  499ARG   HH11 4916   4.091   7.535   5.210
  499ARG   HH12 4917   4.076   7.701   5.154
  499ARG    NH2 4918   4.066   7.813   5.366
  499ARG   HH21 4919   4.084   7.855   5.456
  499ARG   HH22 4920   4.061   7.866   5.281
  499ARG      C 4921   4.302   7.069   5.551
  499ARG      O 4922   4.363   7.043   5.451
  500ARG      N 4923   4.297   6.981   5.660
  500ARG      H 4924   4.235   7.020   5.730
  500ARG     CA 4925   4.361   6.855   5.680
  500ARG     HA 4926   4.401   6.840   5.780
  500ARG     CB 4927   4.258   6.743   5.665
  500ARG    HB1 4928   4.178   6.767   5.736
  500ARG    HB2 4929   4.309   6.650   5.687
  500ARG     CG 4930   4.186   6.731   5.523
  500ARG    HG1 4931   4.256   6.701   5.445
  500ARG    HG2 4932   4.138   6.824   5.495
  500ARG     CD 4933   4.076   6.627   5.526
  500ARG    HD1 4934   4.005   6.658   5.449
  500ARG    HD2 4935   4.021   6.626   5.620
  500ARG     NE 4936   4.124   6.488   5.509
  500ARG     HE 4937   4.223   6.469   5.516
  500ARG     CZ 4938   4.045   6.384   5.502
  500ARG    NH1 4939   3.915   6.399   5.504
  500ARG   HH11 4940   3.884   6.494   5.489
  500ARG   HH12 4941   3.856   6.319   5.485
  500ARG    NH2 4942   4.093   6.270   5.495
  500ARG   HH21 4943   4.192   6.249   5.484
  500ARG   HH22 4944   4.029   6.203   5.457
  500ARG      C 4945   4.492   6.836   5.594
  500ARG      O 4946   4.492   6.771   5.490
  501PRO      N 4947   4.612   6.892   5.636
  501PRO     CD 4948   4.620   7.014   5.711
  501PRO    HD1 4949   4.571   6.997   5.807
  501PRO    HD2 4950   4.569   7.091   5.653
  501PRO     CG 4951   4.768   7.037   5.734
  501PRO    HG1 4952   4.808   6.979   5.818
  501PRO    HG2 4953   4.781   7.145   5.745
  501PRO     CB 4954   4.836   6.983   5.605
  501PRO    HB1 4955   4.939   6.952   5.625
  501PRO    HB2 4956   4.838   7.056   5.525
  501PRO     CA 4957   4.742   6.868   5.567
  501PRO     HA 4958   4.720   6.901   5.466
  501PRO      C 4959   4.790   6.720   5.584
  501PRO      O 4960   4.737   6.645   5.663
  502SER      N 4961   4.871   6.677   5.485
  502SER      H 4962   4.909   6.749   5.426
  502SER     CA 4963   4.939   6.545   5.491
  502SER     HA 4964   4.869   6.462   5.494
  502SER     CB 4965   5.026   6.529   5.362
  502SER    HB1 4966   5.089   6.441   5.365
  502SER    HB2 4967   5.073   6.624   5.335
  502SER     OG 4968   4.942   6.490   5.255
  502SER     HG 4969   4.902   6.404   5.266
  502SER      C 4970   5.027   6.536   5.617
  502SER      O 4971   5.068   6.638   5.667
  503LEU      N 4972   5.044   6.413   5.671
  503LEU      H 4973   4.991   6.344   5.620
  503LEU     CA 4974   5.098   6.383   5.806
  503LEU     HA 4975   5.028   6.401   5.887
  503LEU     CB 4976   5.120   6.230   5.824
  503LEU    HB1 4977   5.163   6.228   5.924
  503LEU    HB2 4978   5.188   6.188   5.750
  503LEU     CG 4979   4.983   6.155   5.824
  503LEU     HG 4980   4.942   6.161   5.723
  503LEU    CD1 4981   5.023   6.012   5.861
  503LEU   HD11 4982   5.071   6.007   5.959
  503LEU   HD12 4983   4.940   5.941   5.864
  503LEU   HD13 4984   5.093   5.979   5.785
  503LEU    CD2 4985   4.881   6.205   5.918
  503LEU   HD21 4986   4.912   6.215   6.022
  503LEU   HD22 4987   4.835   6.298   5.886
  503LEU   HD23 4988   4.803   6.129   5.923
  503LEU      C 4989   5.229   6.454   5.825
  503LEU      O 4990   5.270   6.503   5.926
  504LYS      N 4991   5.313   6.443   5.718
  504LYS      H 4992   5.285   6.388   5.638
  504LYS     CA 4993   5.442   6.506   5.702
  504LYS     HA 4994   5.516   6.471   5.774
  504LYS     CB 4995   5.498   6.474   5.560
  504LYS    HB1 4996   5.445   6.538   5.490
  504LYS    HB2 4997   5.477   6.369   5.537
  504LYS     CG 4998   5.652   6.501   5.551
  504LYS    HG1 4999   5.695   6.460   5.642
  504LYS    HG2 5000   5.669   6.608   5.551
  504LYS     CD 5001   5.715   6.431   5.427
  504LYS    HD1 5002   5.821   6.452   5.418
  504LYS    HD2 5003   5.649   6.455   5.343
  504LYS     CE 5004   5.725   6.278   5.432
  504LYS    HE1 5005   5.627   6.232   5.423
  504LYS    HE2 5006   5.756   6.236   5.528
  504LYS     NZ 5007   5.815   6.210   5.334
  504LYS    HZ1 5008   5.793   6.248   5.243
  504LYS    HZ2 5009   5.913   6.214   5.357
  504LYS    HZ3 5010   5.798   6.110   5.331
  504LYS      C 5011   5.433   6.658   5.734
  504LYS      O 5012   5.483   6.701   5.837
  505SER      N 5013   5.354   6.728   5.651
  505SER      H 5014   5.340   6.687   5.560
  505SER     CA 5015   5.323   6.872   5.668
  505SER     HA 5016   5.415   6.930   5.664
  505SER     CB 5017   5.233   6.918   5.557
  505SER    HB1 5018   5.197   7.017   5.584
  505SER    HB2 5019   5.152   6.845   5.548
  505SER     OG 5020   5.306   6.919   5.438
  505SER     HG 5021   5.373   6.988   5.451
  505SER      C 5022   5.262   6.911   5.801
  505SER      O 5023   5.293   7.023   5.835
  506LEU      N 5024   5.186   6.830   5.870
  506LEU      H 5025   5.163   6.743   5.825
  506LEU     CA 5026   5.129   6.864   6.002
  506LEU     HA 5027   5.069   6.954   5.993
  506LEU     CB 5028   5.057   6.749   6.073
  506LEU    HB1 5029   5.042   6.775   6.178
  506LEU    HB2 5030   5.127   6.666   6.067
  506LEU     CG 5031   4.920   6.700   6.023
  506LEU     HG 5032   4.927   6.682   5.916
  506LEU    CD1 5033   4.882   6.561   6.079
  506LEU   HD11 5034   4.971   6.499   6.067
  506LEU   HD12 5035   4.863   6.566   6.186
  506LEU   HD13 5036   4.798   6.518   6.025
  506LEU    CD2 5037   4.810   6.806   6.056
  506LEU   HD21 5038   4.809   6.838   6.161
  506LEU   HD22 5039   4.840   6.898   6.006
  506LEU   HD23 5040   4.711   6.784   6.016
  506LEU      C 5041   5.245   6.899   6.100
  506LEU      O 5042   5.225   7.000   6.174
  507PHE      N 5043   5.359   6.826   6.099
  507PHE      H 5044   5.363   6.744   6.040
  507PHE     CA 5045   5.485   6.847   6.180
  507PHE     HA 5046   5.469   6.883   6.281
  507PHE     CB 5047   5.557   6.710   6.184
  507PHE    HB1 5048   5.663   6.733   6.198
  507PHE    HB2 5049   5.539   6.659   6.090
  507PHE     CG 5050   5.501   6.636   6.308
  507PHE    CD1 5051   5.553   6.663   6.437
  507PHE    HD1 5052   5.639   6.728   6.446
  507PHE    CE1 5053   5.489   6.613   6.552
  507PHE    HE1 5054   5.526   6.638   6.650
  507PHE     CZ 5055   5.383   6.519   6.535
  507PHE     HZ 5056   5.330   6.477   6.619
  507PHE    CE2 5057   5.326   6.497   6.408
  507PHE    HE2 5058   5.234   6.441   6.401
  507PHE    CD2 5059   5.384   6.554   6.296
  507PHE    HD2 5060   5.356   6.533   6.194
  507PHE      C 5061   5.571   6.957   6.114
  507PHE      O 5062   5.639   7.039   6.183
  508VAL      N 5063   5.581   6.970   5.978
  508VAL      H 5064   5.531   6.904   5.921
  508VAL     CA 5065   5.691   7.049   5.909
  508VAL     HA 5066   5.776   7.058   5.976
  508VAL     CB 5067   5.740   6.971   5.785
  508VAL     HB 5068   5.657   6.966   5.715
  508VAL    CG1 5069   5.849   7.034   5.719
  508VAL   HG11 5070   5.894   6.977   5.638
  508VAL   HG12 5071   5.812   7.123   5.668
  508VAL   HG13 5072   5.926   7.074   5.785
  508VAL    CG2 5073   5.801   6.832   5.823
  508VAL   HG21 5074   5.724   6.779   5.879
  508VAL   HG22 5075   5.830   6.764   5.743
  508VAL   HG23 5076   5.892   6.845   5.882
  508VAL      C 5077   5.644   7.186   5.867
  508VAL      O 5078   5.716   7.286   5.881
  509ASP      N 5079   5.517   7.204   5.825
  509ASP      H 5080   5.459   7.122   5.838
  509ASP     CA 5081   5.453   7.332   5.775
  509ASP     HA 5082   5.524   7.413   5.758
  509ASP     CB 5083   5.378   7.309   5.644
  509ASP    HB1 5084   5.352   7.405   5.598
  509ASP    HB2 5085   5.287   7.252   5.660
  509ASP     CG 5086   5.454   7.239   5.530
  509ASP    OD1 5087   5.565   7.289   5.490
  509ASP    OD2 5088   5.408   7.135   5.475
  509ASP      C 5089   5.347   7.384   5.867
  509ASP      O 5090   5.339   7.506   5.878
  510SER      N 5091   5.268   7.304   5.938
  510SER      H 5092   5.283   7.204   5.943
  510SER     CA 5093   5.150   7.347   6.011
  510SER     HA 5094   5.123   7.447   5.976
  510SER     CB 5095   5.034   7.258   5.977
  510SER    HB1 5096   4.944   7.306   6.016
  510SER    HB2 5097   5.033   7.160   6.024
  510SER     OG 5098   5.017   7.241   5.837
  510SER     HG 5099   5.042   7.323   5.795
  510SER      C 5100   5.171   7.347   6.170
  510SER      O 5101   5.078   7.364   6.248
  511TYR      N 5102   5.297   7.332   6.213
  511TYR      H 5103   5.373   7.321   6.147
  511TYR     CA 5104   5.337   7.318   6.357
  511TYR     HA 5105   5.284   7.232   6.397
  511TYR     CB 5106   5.491   7.286   6.374
  511TYR    HB1 5107   5.557   7.371   6.354
  511TYR    HB2 5108   5.505   7.202   6.306
  511TYR     CG 5109   5.527   7.218   6.510
  511TYR    CD1 5110   5.601   7.289   6.604
  511TYR    HD1 5111   5.640   7.387   6.584
  511TYR    CE1 5112   5.625   7.232   6.727
  511TYR    HE1 5113   5.680   7.287   6.802
  511TYR     CZ 5114   5.572   7.104   6.763
  511TYR     OH 5115   5.586   7.045   6.880
  511TYR     HH 5116   5.547   6.958   6.871
  511TYR    CE2 5117   5.483   7.044   6.670
  511TYR    HE2 5118   5.418   6.964   6.703
  511TYR    CD2 5119   5.462   7.100   6.545
  511TYR    HD2 5120   5.390   7.054   6.478
  511TYR      C 5121   5.294   7.439   6.440
  511TYR      O 5122   5.263   7.425   6.558
  512SER      N 5123   5.285   7.563   6.381
  512SER      H 5124   5.340   7.570   6.297
  512SER     CA 5125   5.227   7.681   6.439
  512SER     HA 5126   5.280   7.718   6.526
  512SER     CB 5127   5.245   7.796   6.336
  512SER    HB1 5128   5.345   7.838   6.334
  512SER    HB2 5129   5.179   7.875   6.371
  512SER     OG 5130   5.203   7.755   6.207
  512SER     HG 5131   5.274   7.709   6.161
  512SER      C 5132   5.075   7.672   6.473
  512SER      O 5133   5.030   7.723   6.577
  513GLU      N 5134   5.003   7.598   6.394
  513GLU      H 5135   5.053   7.566   6.313
  513GLU     CA 5136   4.861   7.563   6.408
  513GLU     HA 5137   4.810   7.652   6.446
  513GLU     CB 5138   4.806   7.517   6.267
  513GLU    HB1 5139   4.837   7.417   6.236
  513GLU    HB2 5140   4.861   7.574   6.192
  513GLU     CG 5141   4.656   7.542   6.252
  513GLU    HG1 5142   4.596   7.478   6.316
  513GLU    HG2 5143   4.625   7.501   6.156
  513GLU     CD 5144   4.625   7.692   6.272
  513GLU    OE1 5145   4.591   7.761   6.174
  513GLU    OE2 5146   4.616   7.735   6.388
  513GLU      C 5147   4.839   7.454   6.512
  513GLU      O 5148   4.740   7.454   6.594
  514ILE      N 5149   4.930   7.361   6.509
  514ILE      H 5150   5.010   7.369   6.448
  514ILE     CA 5151   4.932   7.263   6.621
  514ILE     HA 5152   4.832   7.223   6.635
  514ILE     CB 5153   5.032   7.144   6.590
  514ILE     HB 5154   5.132   7.187   6.599
  514ILE    CG2 5155   5.025   7.030   6.688
  514ILE   HG21 5156   5.106   6.958   6.674
  514ILE   HG22 5157   5.043   7.070   6.788
  514ILE   HG23 5158   4.929   6.978   6.684
  514ILE    CG1 5159   5.017   7.092   6.444
  514ILE   HG11 5160   5.090   7.013   6.427
  514ILE   HG12 5161   5.043   7.166   6.369
  514ILE     CD 5162   4.875   7.040   6.411
  514ILE    HD1 5163   4.869   6.976   6.323
  514ILE    HD2 5164   4.819   6.993   6.492
  514ILE    HD3 5165   4.828   7.134   6.383
  514ILE      C 5166   4.970   7.334   6.761
  514ILE      O 5167   4.917   7.290   6.867
  515LEU      N 5168   5.054   7.433   6.762
  515LEU      H 5169   5.118   7.457   6.688
  515LEU     CA 5170   5.080   7.504   6.894
  515LEU     HA 5171   5.097   7.431   6.974
  515LEU     CB 5172   5.200   7.594   6.892
  515LEU    HB1 5173   5.211   7.637   6.992
  515LEU    HB2 5174   5.178   7.676   6.824
  515LEU     CG 5175   5.337   7.526   6.870
  515LEU     HG 5176   5.331   7.459   6.785
  515LEU    CD1 5177   5.439   7.632   6.832
  515LEU   HD11 5178   5.468   7.696   6.915
  515LEU   HD12 5179   5.535   7.589   6.801
  515LEU   HD13 5180   5.393   7.689   6.751
  515LEU    CD2 5181   5.393   7.443   6.991
  515LEU   HD21 5182   5.401   7.514   7.074
  515LEU   HD22 5183   5.322   7.364   7.014
  515LEU   HD23 5184   5.490   7.406   6.959
  515LEU      C 5185   4.953   7.573   6.939
  515LEU      O 5186   4.917   7.563   7.054
  516PHE      N 5187   4.880   7.640   6.850
  516PHE      H 5188   4.919   7.655   6.758
  516PHE     CA 5189   4.753   7.706   6.889
  516PHE     HA 5190   4.782   7.775   6.968
  516PHE     CB 5191   4.704   7.790   6.770
  516PHE    HB1 5192   4.596   7.796   6.782
  516PHE    HB2 5193   4.742   7.742   6.680
  516PHE     CG 5194   4.749   7.934   6.754
  516PHE    CD1 5195   4.840   7.971   6.653
  516PHE    HD1 5196   4.856   7.909   6.566
  516PHE    CE1 5197   4.892   8.100   6.654
  516PHE    HE1 5198   4.955   8.128   6.571
  516PHE     CZ 5199   4.846   8.201   6.738
  516PHE     HZ 5200   4.881   8.303   6.729
  516PHE    CE2 5201   4.746   8.163   6.832
  516PHE    HE2 5202   4.718   8.242   6.900
  516PHE    CD2 5203   4.700   8.031   6.847
  516PHE    HD2 5204   4.624   8.009   6.921
  516PHE      C 5205   4.652   7.610   6.941
  516PHE      O 5206   4.563   7.637   7.021
  517PHE      N 5207   4.659   7.478   6.892
  517PHE      H 5208   4.740   7.461   6.835
  517PHE     CA 5209   4.570   7.373   6.932
  517PHE     HA 5210   4.466   7.407   6.933
  517PHE     CB 5211   4.572   7.259   6.836
  517PHE    HB1 5212   4.675   7.222   6.826
  517PHE    HB2 5213   4.544   7.283   6.734
  517PHE     CG 5214   4.486   7.141   6.868
  517PHE    CD1 5215   4.350   7.155   6.854
  517PHE    HD1 5216   4.309   7.243   6.807
  517PHE    CE1 5217   4.268   7.060   6.908
  517PHE    HE1 5218   4.162   7.072   6.889
  517PHE     CZ 5219   4.314   6.947   6.979
  517PHE     HZ 5220   4.239   6.888   7.029
  517PHE    CE2 5221   4.452   6.924   6.980
  517PHE    HE2 5222   4.492   6.844   7.041
  517PHE    CD2 5223   4.538   7.020   6.923
  517PHE    HD2 5224   4.645   7.016   6.937
  517PHE      C 5225   4.603   7.316   7.076
  517PHE      O 5226   4.508   7.284   7.150
  518VAL      N 5227   4.727   7.307   7.124
  518VAL      H 5228   4.805   7.337   7.067
  518VAL     CA 5229   4.764   7.260   7.260
  518VAL     HA 5230   4.689   7.194   7.303
  518VAL     CB 5231   4.902   7.190   7.257
  518VAL     HB 5232   4.982   7.261   7.238
  518VAL    CG1 5233   4.936   7.116   7.393
  518VAL   HG11 5234   4.861   7.040   7.417
  518VAL   HG12 5235   5.036   7.074   7.384
  518VAL   HG13 5236   4.935   7.181   7.480
  518VAL    CG2 5237   4.901   7.081   7.149
  518VAL   HG21 5238   4.826   7.003   7.159
  518VAL   HG22 5239   4.889   7.126   7.050
  518VAL   HG23 5240   5.003   7.041   7.147
  518VAL      C 5241   4.766   7.371   7.367
  518VAL      O 5242   4.743   7.347   7.488
  519GLN      N 5243   4.766   7.498   7.315
  519GLN      H 5244   4.786   7.509   7.217
  519GLN     CA 5245   4.719   7.607   7.400
  519GLN     HA 5246   4.769   7.607   7.497
  519GLN     CB 5247   4.757   7.742   7.324
  519GLN    HB1 5248   4.693   7.744   7.236
  519GLN    HB2 5249   4.861   7.746   7.293
  519GLN     CG 5250   4.722   7.878   7.392
  519GLN    HG1 5251   4.794   7.888   7.474
  519GLN    HG2 5252   4.625   7.886   7.441
  519GLN     CD 5253   4.717   8.001   7.308
  519GLN    OE1 5254   4.760   7.998   7.193
  519GLN    NE2 5255   4.684   8.117   7.351
  519GLN   HE21 5256   4.642   8.130   7.442
  519GLN   HE22 5257   4.714   8.195   7.293
  519GLN      C 5258   4.567   7.604   7.428
  519GLN      O 5259   4.527   7.611   7.546
  520SER      N 5260   4.479   7.580   7.333
  520SER      H 5261   4.501   7.595   7.235
  520SER     CA 5262   4.340   7.571   7.359
  520SER     HA 5263   4.319   7.657   7.422
  520SER     CB 5264   4.265   7.591   7.228
  520SER    HB1 5265   4.298   7.685   7.185
  520SER    HB2 5266   4.160   7.593   7.258
  520SER     OG 5267   4.277   7.485   7.134
  520SER     HG 5268   4.258   7.522   7.047
  520SER      C 5269   4.294   7.438   7.434
  520SER      O 5270   4.195   7.449   7.507
  521LEU      N 5271   4.376   7.333   7.422
  521LEU      H 5272   4.443   7.344   7.348
  521LEU     CA 5273   4.361   7.212   7.494
  521LEU     HA 5274   4.255   7.188   7.489
  521LEU     CB 5275   4.454   7.106   7.426
  521LEU    HB1 5276   4.553   7.132   7.464
  521LEU    HB2 5277   4.461   7.120   7.318
  521LEU     CG 5278   4.424   6.952   7.450
  521LEU     HG 5279   4.331   6.939   7.394
  521LEU    CD1 5280   4.532   6.870   7.379
  521LEU   HD11 5281   4.613   6.860   7.452
  521LEU   HD12 5282   4.500   6.772   7.344
  521LEU   HD13 5283   4.572   6.927   7.295
  521LEU    CD2 5284   4.404   6.898   7.593
  521LEU   HD21 5285   4.492   6.900   7.658
  521LEU   HD22 5286   4.333   6.957   7.650
  521LEU   HD23 5287   4.363   6.797   7.591
  521LEU      C 5288   4.394   7.229   7.641
  521LEU      O 5289   4.303   7.219   7.725
  522PHE      N 5290   4.517   7.264   7.677
  522PHE      H 5291   4.578   7.286   7.599
  522PHE     CA 5292   4.547   7.282   7.819
  522PHE     HA 5293   4.538   7.191   7.878
  522PHE     CB 5294   4.700   7.322   7.839
  522PHE    HB1 5295   4.719   7.358   7.940
  522PHE    HB2 5296   4.723   7.413   7.785
  522PHE     CG 5297   4.810   7.219   7.804
  522PHE    CD1 5298   4.803   7.083   7.840
  522PHE    HD1 5299   4.713   7.055   7.893
  522PHE    CE1 5300   4.906   6.993   7.824
  522PHE    HE1 5301   4.888   6.892   7.859
  522PHE     CZ 5302   5.026   7.033   7.760
  522PHE     HZ 5303   5.105   6.961   7.745
  522PHE    CE2 5304   5.040   7.168   7.726
  522PHE    HE2 5305   5.134   7.216   7.701
  522PHE    CD2 5306   4.934   7.260   7.749
  522PHE    HD2 5307   4.951   7.366   7.743
  522PHE      C 5308   4.471   7.394   7.890
  522PHE      O 5309   4.439   7.379   8.006
  523MET      N 5310   4.433   7.500   7.816
  523MET      H 5311   4.469   7.499   7.722
  523MET     CA 5312   4.343   7.601   7.868
  523MET     HA 5313   4.392   7.658   7.947
  523MET     CB 5314   4.332   7.716   7.765
  523MET    HB1 5315   4.303   7.693   7.662
  523MET    HB2 5316   4.427   7.770   7.758
  523MET     CG 5317   4.220   7.821   7.799
  523MET    HG1 5318   4.235   7.851   7.903
  523MET    HG2 5319   4.121   7.777   7.786
  523MET     SD 5320   4.242   7.983   7.712
  523MET     CE 5321   4.352   8.063   7.834
  523MET    HE1 5322   4.449   8.015   7.827
  523MET    HE2 5323   4.350   8.169   7.809
  523MET    HE3 5324   4.329   8.042   7.939
  523MET      C 5325   4.210   7.541   7.908
  523MET      O 5326   4.163   7.566   8.021
  524LEU      N 5327   4.144   7.460   7.817
  524LEU      H 5328   4.186   7.436   7.728
  524LEU     CA 5329   4.017   7.391   7.856
  524LEU     HA 5330   3.958   7.470   7.902
  524LEU     CB 5331   3.934   7.346   7.728
  524LEU    HB1 5332   3.857   7.275   7.759
  524LEU    HB2 5333   4.006   7.284   7.676
  524LEU     CG 5334   3.886   7.459   7.636
  524LEU     HG 5335   3.972   7.512   7.596
  524LEU    CD1 5336   3.820   7.400   7.517
  524LEU   HD11 5337   3.901   7.343   7.472
  524LEU   HD12 5338   3.731   7.351   7.555
  524LEU   HD13 5339   3.774   7.476   7.454
  524LEU    CD2 5340   3.791   7.564   7.696
  524LEU   HD21 5341   3.758   7.631   7.616
  524LEU   HD22 5342   3.712   7.508   7.746
  524LEU   HD23 5343   3.844   7.627   7.768
  524LEU      C 5344   4.022   7.282   7.963
  524LEU      O 5345   3.928   7.269   8.035
  525VAL      N 5346   4.135   7.211   7.967
  525VAL      H 5347   4.208   7.217   7.897
  525VAL     CA 5348   4.166   7.118   8.075
  525VAL     HA 5349   4.090   7.040   8.073
  525VAL     CB 5350   4.292   7.044   8.040
  525VAL     HB 5351   4.366   7.119   8.014
  525VAL    CG1 5352   4.345   6.970   8.162
  525VAL   HG11 5353   4.385   7.042   8.233
  525VAL   HG12 5354   4.265   6.909   8.205
  525VAL   HG13 5355   4.432   6.909   8.140
  525VAL    CG2 5356   4.270   6.949   7.924
  525VAL   HG21 5357   4.362   6.904   7.888
  525VAL   HG22 5358   4.207   6.868   7.961
  525VAL   HG23 5359   4.221   7.007   7.845
  525VAL      C 5360   4.169   7.189   8.210
  525VAL      O 5361   4.108   7.137   8.307
  526SER      N 5362   4.235   7.302   8.219
  526SER      H 5363   4.273   7.341   8.135
  526SER     CA 5364   4.228   7.377   8.341
  526SER     HA 5365   4.290   7.328   8.415
  526SER     CB 5366   4.282   7.523   8.321
  526SER    HB1 5367   4.283   7.585   8.411
  526SER    HB2 5368   4.218   7.561   8.242
  526SER     OG 5369   4.416   7.522   8.272
  526SER     HG 5370   4.404   7.485   8.184
  526SER      C 5371   4.083   7.389   8.401
  526SER      O 5372   4.075   7.397   8.527
  527VAL      N 5373   3.978   7.404   8.324
  527VAL      H 5374   3.994   7.400   8.224
  527VAL     CA 5375   3.842   7.416   8.377
  527VAL     HA 5376   3.838   7.484   8.461
  527VAL     CB 5377   3.742   7.464   8.265
  527VAL     HB 5378   3.720   7.377   8.203
  527VAL    CG1 5379   3.609   7.531   8.317
  527VAL   HG11 5380   3.631   7.605   8.394
  527VAL   HG12 5381   3.546   7.576   8.240
  527VAL   HG13 5382   3.556   7.447   8.362
  527VAL    CG2 5383   3.803   7.567   8.163
  527VAL   HG21 5384   3.830   7.652   8.225
  527VAL   HG22 5385   3.892   7.525   8.117
  527VAL   HG23 5386   3.729   7.602   8.090
  527VAL      C 5387   3.782   7.282   8.444
  527VAL      O 5388   3.743   7.286   8.558
  528VAL      N 5389   3.787   7.173   8.371
  528VAL      H 5390   3.804   7.192   8.273
  528VAL     CA 5391   3.752   7.043   8.423
  528VAL     HA 5392   3.647   7.051   8.451
  528VAL     CB 5393   3.750   6.932   8.316
  528VAL     HB 5394   3.702   6.848   8.365
  528VAL    CG1 5395   3.672   6.972   8.189
  528VAL   HG11 5396   3.727   7.048   8.132
  528VAL   HG12 5397   3.660   6.881   8.130
  528VAL   HG13 5398   3.574   7.012   8.214
  528VAL    CG2 5399   3.888   6.881   8.278
  528VAL   HG21 5400   3.941   6.863   8.372
  528VAL   HG22 5401   3.884   6.783   8.230
  528VAL   HG23 5402   3.932   6.947   8.203
  528VAL      C 5403   3.821   6.990   8.547
  528VAL      O 5404   3.759   6.928   8.637
  529LEU      N 5405   3.955   7.019   8.554
  529LEU      H 5406   3.997   7.063   8.473
  529LEU     CA 5407   4.042   6.999   8.673
  529LEU     HA 5408   4.020   6.895   8.701
  529LEU     CB 5409   4.193   7.020   8.639
  529LEU    HB1 5410   4.245   7.010   8.734
  529LEU    HB2 5411   4.214   7.121   8.602
  529LEU     CG 5412   4.259   6.923   8.536
  529LEU     HG 5413   4.201   6.935   8.445
  529LEU    CD1 5414   4.400   6.970   8.504
  529LEU   HD11 5415   4.466   6.950   8.588
  529LEU   HD12 5416   4.446   6.915   8.421
  529LEU   HD13 5417   4.407   7.073   8.469
  529LEU    CD2 5418   4.263   6.780   8.584
  529LEU   HD21 5419   4.334   6.761   8.664
  529LEU   HD22 5420   4.166   6.738   8.610
  529LEU   HD23 5421   4.304   6.722   8.502
  529LEU      C 5422   4.000   7.092   8.793
  529LEU      O 5423   3.991   7.045   8.906
  530TYR      N 5424   3.975   7.223   8.770
  530TYR      H 5425   4.000   7.264   8.681
  530TYR     CA 5426   3.938   7.322   8.870
  530TYR     HA 5427   4.014   7.340   8.946
  530TYR     CB 5428   3.930   7.457   8.796
  530TYR    HB1 5429   3.874   7.450   8.703
  530TYR    HB2 5430   4.034   7.484   8.774
  530TYR     CG 5431   3.860   7.565   8.872
  530TYR    CD1 5432   3.925   7.673   8.940
  530TYR    HD1 5433   4.033   7.666   8.947
  530TYR    CE1 5434   3.853   7.789   8.980
  530TYR    HE1 5435   3.910   7.869   9.026
  530TYR     CZ 5436   3.716   7.793   8.979
  530TYR     OH 5437   3.645   7.885   9.046
  530TYR     HH 5438   3.550   7.870   9.044
  530TYR    CE2 5439   3.649   7.684   8.918
  530TYR    HE2 5440   3.542   7.692   8.905
  530TYR    CD2 5441   3.725   7.578   8.856
  530TYR    HD2 5442   3.674   7.502   8.799
  530TYR      C 5443   3.801   7.288   8.933
  530TYR      O 5444   3.791   7.286   9.053
  531PHE      N 5445   3.711   7.231   8.854
  531PHE      H 5446   3.726   7.223   8.754
  531PHE     CA 5447   3.587   7.191   8.915
  531PHE     HA 5448   3.566   7.261   8.996
  531PHE     CB 5449   3.479   7.182   8.808
  531PHE    HB1 5450   3.394   7.132   8.854
  531PHE    HB2 5451   3.525   7.136   8.721
  531PHE     CG 5452   3.431   7.320   8.769
  531PHE    CD1 5453   3.376   7.399   8.876
  531PHE    HD1 5454   3.362   7.356   8.974
  531PHE    CE1 5455   3.311   7.518   8.843
  531PHE    HE1 5456   3.264   7.576   8.921
  531PHE     CZ 5457   3.329   7.579   8.713
  531PHE     HZ 5458   3.298   7.680   8.690
  531PHE    CE2 5459   3.387   7.503   8.613
  531PHE    HE2 5460   3.394   7.556   8.519
  531PHE    CD2 5461   3.445   7.373   8.639
  531PHE    HD2 5462   3.494   7.320   8.558
  531PHE      C 5463   3.600   7.057   8.995
  531PHE      O 5464   3.545   7.040   9.106
  532SER      N 5465   3.679   6.959   8.939
  532SER      H 5466   3.721   6.986   8.851
  532SER     CA 5467   3.727   6.831   8.999
  532SER     HA 5468   3.639   6.776   9.031
  532SER     CB 5469   3.808   6.751   8.896
  532SER    HB1 5470   3.846   6.656   8.934
  532SER    HB2 5471   3.893   6.809   8.861
  532SER     OG 5472   3.725   6.712   8.778
  532SER     HG 5473   3.726   6.789   8.721
  532SER      C 5474   3.825   6.855   9.117
  532SER      O 5475   3.876   6.753   9.166
  533GLN      N 5476   3.845   6.980   9.161
  533GLN      H 5477   3.798   7.053   9.109
  533GLN     CA 5478   3.920   7.022   9.281
  533GLN     HA 5479   3.928   7.130   9.283
  533GLN     CB 5480   3.853   6.987   9.413
  533GLN    HB1 5481   3.884   7.054   9.493
  533GLN    HB2 5482   3.890   6.888   9.441
  533GLN     CG 5483   3.700   6.990   9.406
  533GLN    HG1 5484   3.650   6.920   9.339
  533GLN    HG2 5485   3.667   7.086   9.367
  533GLN     CD 5486   3.647   6.976   9.542
  533GLN    OE1 5487   3.707   6.952   9.645
  533GLN    NE2 5488   3.515   6.988   9.558
  533GLN   HE21 5489   3.450   7.020   9.487
  533GLN   HE22 5490   3.476   6.970   9.650
  533GLN      C 5491   4.068   6.972   9.284
  533GLN      O 5492   4.137   6.963   9.390
  534ARG      N 5493   4.121   6.952   9.162
  534ARG      H 5494   4.048   6.966   9.094
  534ARG     CA 5495   4.260   6.915   9.132
  534ARG     HA 5496   4.299   6.846   9.207
  534ARG     CB 5497   4.259   6.828   9.008
  534ARG    HB1 5498   4.360   6.800   8.977
  534ARG    HB2 5499   4.208   6.877   8.925
  534ARG     CG 5500   4.179   6.697   9.025
  534ARG    HG1 5501   4.198   6.631   8.940
  534ARG    HG2 5502   4.072   6.713   9.038
  534ARG     CD 5503   4.220   6.613   9.145
  534ARG    HD1 5504   4.176   6.513   9.147
  534ARG    HD2 5505   4.194   6.667   9.235
  534ARG     NE 5506   4.368   6.595   9.135
  534ARG     HE 5507   4.424   6.674   9.109
  534ARG     CZ 5508   4.433   6.506   9.203
  534ARG    NH1 5509   4.382   6.410   9.270
  534ARG   HH11 5510   4.284   6.393   9.282
  534ARG   HH12 5511   4.437   6.346   9.326
  534ARG    NH2 5512   4.563   6.520   9.208
  534ARG   HH21 5513   4.599   6.608   9.174
  534ARG   HH22 5514   4.630   6.462   9.257
  534ARG      C 5515   4.358   7.034   9.138
  534ARG      O 5516   4.351   7.125   9.051
  535LYS      N 5517   4.461   7.030   9.226
  535LYS      H 5518   4.476   6.955   9.291
  535LYS     CA 5519   4.574   7.132   9.219
  535LYS     HA 5520   4.540   7.235   9.230
  535LYS     CB 5521   4.665   7.111   9.339
  535LYS    HB1 5522   4.743   7.045   9.301
  535LYS    HB2 5523   4.605   7.059   9.414
  535LYS     CG 5524   4.716   7.240   9.399
  535LYS    HG1 5525   4.623   7.298   9.411
  535LYS    HG2 5526   4.781   7.296   9.332
  535LYS     CD 5527   4.784   7.222   9.536
  535LYS    HD1 5528   4.880   7.171   9.521
  535LYS    HD2 5529   4.726   7.162   9.606
  535LYS     CE 5530   4.801   7.359   9.603
  535LYS    HE1 5531   4.705   7.401   9.633
  535LYS    HE2 5532   4.846   7.417   9.523
  535LYS     NZ 5533   4.901   7.361   9.715
  535LYS    HZ1 5534   4.988   7.320   9.684
  535LYS    HZ2 5535   4.923   7.453   9.750
  535LYS    HZ3 5536   4.865   7.299   9.786
  535LYS      C 5537   4.649   7.137   9.086
  535LYS      O 5538   4.690   7.249   9.050
  536GLU      N 5539   4.653   7.030   9.012
  536GLU      H 5540   4.622   6.940   9.044
  536GLU     CA 5541   4.715   7.026   8.877
  536GLU     HA 5542   4.821   7.046   8.889
  536GLU     CB 5543   4.693   6.878   8.818
  536GLU    HB1 5544   4.716   6.884   8.711
  536GLU    HB2 5545   4.593   6.839   8.804
  536GLU     CG 5546   4.777   6.767   8.883
  536GLU    HG1 5547   4.881   6.797   8.894
  536GLU    HG2 5548   4.775   6.680   8.817
  536GLU     CD 5549   4.722   6.722   9.016
  536GLU    OE1 5550   4.614   6.761   9.055
  536GLU    OE2 5551   4.793   6.648   9.086
  536GLU      C 5552   4.667   7.126   8.777
  536GLU      O 5553   4.740   7.142   8.675
  537TYR      N 5554   4.549   7.193   8.797
  537TYR      H 5555   4.488   7.162   8.871
  537TYR     CA 5556   4.503   7.291   8.697
  537TYR     HA 5557   4.492   7.237   8.603
  537TYR     CB 5558   4.363   7.339   8.734
  537TYR    HB1 5559   4.303   7.261   8.781
  537TYR    HB2 5560   4.305   7.364   8.645
  537TYR     CG 5561   4.356   7.468   8.809
  537TYR    CD1 5562   4.372   7.467   8.948
  537TYR    HD1 5563   4.383   7.372   8.999
  537TYR    CE1 5564   4.351   7.579   9.029
  537TYR    HE1 5565   4.366   7.574   9.136
  537TYR     CZ 5566   4.322   7.701   8.967
  537TYR     OH 5567   4.299   7.808   9.041
  537TYR     HH 5568   4.262   7.880   8.989
  537TYR    CE2 5569   4.327   7.708   8.827
  537TYR    HE2 5570   4.323   7.808   8.786
  537TYR    CD2 5571   4.336   7.595   8.748
  537TYR    HD2 5572   4.327   7.604   8.641
  537TYR      C 5573   4.611   7.408   8.687
  537TYR      O 5574   4.623   7.462   8.581
  538VAL      N 5575   4.688   7.446   8.792
  538VAL      H 5576   4.660   7.398   8.876
  538VAL     CA 5577   4.789   7.550   8.791
  538VAL     HA 5578   4.745   7.649   8.776
  538VAL     CB 5579   4.852   7.567   8.929
  538VAL     HB 5580   4.898   7.476   8.968
  538VAL    CG1 5581   4.955   7.681   8.946
  538VAL   HG11 5582   4.913   7.773   8.907
  538VAL   HG12 5583   4.984   7.681   9.052
  538VAL   HG13 5584   5.044   7.662   8.886
  538VAL    CG2 5585   4.733   7.601   9.030
  538VAL   HG21 5586   4.663   7.519   9.047
  538VAL   HG22 5587   4.772   7.617   9.131
  538VAL   HG23 5588   4.676   7.690   9.002
  538VAL      C 5589   4.897   7.520   8.684
  538VAL      O 5590   4.941   7.608   8.611
  539ALA      N 5591   4.941   7.395   8.680
  539ALA      H 5592   4.892   7.322   8.730
  539ALA     CA 5593   5.022   7.351   8.573
  539ALA     HA 5594   5.105   7.422   8.574
  539ALA     CB 5595   5.080   7.213   8.599
  539ALA    HB1 5596   4.997   7.142   8.592
  539ALA    HB2 5597   5.150   7.191   8.519
  539ALA    HB3 5598   5.116   7.207   8.701
  539ALA      C 5599   4.962   7.372   8.433
  539ALA      O 5600   5.023   7.440   8.342
  540SER      N 5601   4.842   7.320   8.409
  540SER      H 5602   4.803   7.266   8.484
  540SER     CA 5603   4.765   7.340   8.282
  540SER     HA 5604   4.816   7.293   8.198
  540SER     CB 5605   4.626   7.278   8.284
  540SER    HB1 5606   4.590   7.306   8.184
  540SER    HB2 5607   4.568   7.321   8.365
  540SER     OG 5608   4.633   7.141   8.286
  540SER     HG 5609   4.676   7.121   8.369
  540SER      C 5610   4.753   7.488   8.245
  540SER      O 5611   4.763   7.519   8.125
  541MET      N 5612   4.728   7.574   8.345
  541MET      H 5613   4.719   7.543   8.441
  541MET     CA 5614   4.722   7.721   8.329
  541MET     HA 5615   4.650   7.750   8.253
  541MET     CB 5616   4.681   7.794   8.457
  541MET    HB1 5617   4.766   7.792   8.525
  541MET    HB2 5618   4.596   7.739   8.497
  541MET     CG 5619   4.648   7.947   8.434
  541MET    HG1 5620   4.558   7.946   8.372
  541MET    HG2 5621   4.733   7.983   8.375
  541MET     SD 5622   4.635   8.044   8.585
  541MET     CE 5623   4.491   7.980   8.671
  541MET    HE1 5624   4.402   7.992   8.608
  541MET    HE2 5625   4.504   7.872   8.678
  541MET    HE3 5626   4.494   8.037   8.764
  541MET      C 5627   4.857   7.774   8.274
  541MET      O 5628   4.858   7.829   8.164
  542VAL      N 5629   4.968   7.744   8.337
  542VAL      H 5630   4.955   7.685   8.418
  542VAL     CA 5631   5.096   7.797   8.296
  542VAL     HA 5632   5.071   7.902   8.278
  542VAL     CB 5633   5.200   7.815   8.414
  542VAL     HB 5634   5.283   7.874   8.374
  542VAL    CG1 5635   5.131   7.900   8.520
  542VAL   HG11 5636   5.212   7.927   8.587
  542VAL   HG12 5637   5.087   7.987   8.470
  542VAL   HG13 5638   5.056   7.840   8.572
  542VAL    CG2 5639   5.247   7.679   8.461
  542VAL   HG21 5640   5.317   7.695   8.543
  542VAL   HG22 5641   5.168   7.614   8.498
  542VAL   HG23 5642   5.295   7.636   8.373
  542VAL      C 5643   5.152   7.745   8.164
  542VAL      O 5644   5.214   7.820   8.086
  543PHE      N 5645   5.141   7.616   8.138
  543PHE      H 5646   5.102   7.551   8.204
  543PHE     CA 5647   5.174   7.569   7.997
  543PHE     HA 5648   5.271   7.605   7.963
  543PHE     CB 5649   5.159   7.419   7.993
  543PHE    HB1 5650   5.184   7.383   7.893
  543PHE    HB2 5651   5.056   7.387   8.007
  543PHE     CG 5652   5.239   7.334   8.087
  543PHE    CD1 5653   5.371   7.362   8.118
  543PHE    HD1 5654   5.412   7.458   8.091
  543PHE    CE1 5655   5.460   7.283   8.197
  543PHE    HE1 5656   5.558   7.318   8.226
  543PHE     CZ 5657   5.412   7.159   8.235
  543PHE     HZ 5658   5.459   7.098   8.310
  543PHE    CE2 5659   5.281   7.131   8.207
  543PHE    HE2 5660   5.250   7.036   8.247
  543PHE    CD2 5661   5.185   7.214   8.144
  543PHE    HD2 5662   5.085   7.177   8.129
  543PHE      C 5663   5.082   7.621   7.882
  543PHE      O 5664   5.145   7.653   7.776
  544SER      N 5665   4.957   7.654   7.902
  544SER      H 5666   4.925   7.639   7.997
  544SER     CA 5667   4.879   7.735   7.804
  544SER     HA 5668   4.906   7.699   7.705
  544SER     CB 5669   4.733   7.725   7.827
  544SER    HB1 5670   4.688   7.643   7.770
  544SER    HB2 5671   4.696   7.816   7.779
  544SER     OG 5672   4.683   7.727   7.962
  544SER     HG 5673   4.724   7.662   8.019
  544SER      C 5674   4.922   7.887   7.801
  544SER      O 5675   4.950   7.936   7.688
  545LEU      N 5676   4.947   7.956   7.916
  545LEU      H 5677   4.903   7.916   7.997
  545LEU     CA 5678   5.009   8.094   7.920
  545LEU     HA 5679   4.941   8.156   7.863
  545LEU     CB 5680   5.026   8.131   8.069
  545LEU    HB1 5681   5.113   8.088   8.119
  545LEU    HB2 5682   4.940   8.117   8.134
  545LEU     CG 5683   5.054   8.282   8.083
  545LEU     HG 5684   5.129   8.318   8.013
  545LEU    CD1 5685   4.933   8.379   8.075
  545LEU   HD11 5686   4.877   8.387   7.981
  545LEU   HD12 5687   4.855   8.352   8.147
  545LEU   HD13 5688   4.969   8.481   8.086
  545LEU    CD2 5689   5.102   8.306   8.227
  545LEU   HD21 5690   5.031   8.265   8.298
  545LEU   HD22 5691   5.195   8.254   8.251
  545LEU   HD23 5692   5.108   8.413   8.250
  545LEU      C 5693   5.141   8.103   7.842
  545LEU      O 5694   5.144   8.181   7.745
  546ALA      N 5695   5.243   8.020   7.866
  546ALA      H 5696   5.227   7.950   7.938
  546ALA     CA 5697   5.373   8.042   7.809
  546ALA     HA 5698   5.405   8.146   7.813
  546ALA     CB 5699   5.477   7.960   7.888
  546ALA    HB1 5700   5.432   7.861   7.893
  546ALA    HB2 5701   5.569   7.962   7.829
  546ALA    HB3 5702   5.502   7.999   7.987
  546ALA      C 5703   5.366   8.012   7.657
  546ALA      O 5704   5.422   8.085   7.571
  547MET      N 5705   5.292   7.905   7.627
  547MET      H 5706   5.259   7.836   7.693
  547MET     CA 5707   5.275   7.871   7.490
  547MET     HA 5708   5.374   7.862   7.446
  547MET     CB 5709   5.208   7.738   7.478
  547MET    HB1 5710   5.104   7.753   7.507
  547MET    HB2 5711   5.256   7.662   7.541
  547MET     CG 5712   5.222   7.685   7.337
  547MET    HG1 5713   5.327   7.661   7.324
  547MET    HG2 5714   5.195   7.760   7.263
  547MET     SD 5715   5.127   7.533   7.304
  547MET     CE 5716   5.236   7.418   7.396
  547MET    HE1 5717   5.253   7.437   7.502
  547MET    HE2 5718   5.210   7.315   7.376
  547MET    HE3 5719   5.335   7.426   7.350
  547MET      C 5720   5.201   7.979   7.414
  547MET      O 5721   5.243   8.015   7.301
  548GLY      N 5722   5.093   8.032   7.468
  548GLY      H 5723   5.065   7.993   7.557
  548GLY     CA 5724   5.012   8.143   7.407
  548GLY    HA1 5725   4.929   8.167   7.473
  548GLY    HA2 5726   4.969   8.103   7.315
  548GLY      C 5727   5.101   8.264   7.373
  548GLY      O 5728   5.088   8.318   7.263
  549TRP      N 5729   5.205   8.298   7.461
  549TRP      H 5730   5.192   8.263   7.554
  549TRP     CA 5731   5.305   8.398   7.433
  549TRP     HA 5732   5.251   8.487   7.401
  549TRP     CB 5733   5.374   8.436   7.569
  549TRP    HB1 5734   5.474   8.474   7.549
  549TRP    HB2 5735   5.385   8.343   7.624
  549TRP     CG 5736   5.301   8.540   7.649
  549TRP    CD1 5737   5.231   8.511   7.762
  549TRP    HD1 5738   5.219   8.418   7.816
  549TRP    NE1 5739   5.182   8.633   7.813
  549TRP    HE1 5740   5.135   8.644   7.902
  549TRP    CE2 5741   5.189   8.735   7.724
  549TRP    CZ2 5742   5.137   8.870   7.726
  549TRP    HZ2 5743   5.074   8.907   7.806
  549TRP    CH2 5744   5.185   8.956   7.618
  549TRP    HH2 5745   5.165   9.062   7.614
  549TRP    CZ3 5746   5.267   8.906   7.517
  549TRP    HZ3 5747   5.305   8.972   7.441
  549TRP    CE3 5748   5.313   8.775   7.520
  549TRP    HE3 5749   5.373   8.738   7.438
  549TRP    CD2 5750   5.282   8.682   7.628
  549TRP      C 5751   5.397   8.366   7.317
  549TRP      O 5752   5.416   8.449   7.236
  550THR      N 5753   5.427   8.242   7.291
  550THR      H 5754   5.405   8.173   7.362
  550THR     CA 5755   5.518   8.202   7.180
  550THR     HA 5756   5.608   8.263   7.179
  550THR     CB 5757   5.550   8.051   7.201
  550THR     HB 5758   5.461   7.990   7.212
  550THR    CG2 5759   5.629   7.983   7.088
  550THR   HG21 5760   5.693   8.057   7.040
  550THR   HG22 5761   5.684   7.902   7.135
  550THR   HG23 5762   5.556   7.941   7.018
  550THR    OG1 5763   5.626   8.041   7.314
  550THR    HG1 5764   5.563   8.041   7.387
  550THR      C 5765   5.448   8.213   7.046
  550THR      O 5766   5.518   8.253   6.955
  551ASN      N 5767   5.318   8.176   7.052
  551ASN      H 5768   5.275   8.159   7.142
  551ASN     CA 5769   5.226   8.182   6.934
  551ASN     HA 5770   5.280   8.137   6.851
  551ASN     CB 5771   5.096   8.100   6.960
  551ASN    HB1 5772   5.036   8.095   6.868
  551ASN    HB2 5773   5.038   8.135   7.045
  551ASN     CG 5774   5.140   7.955   6.979
  551ASN    OD1 5775   5.235   7.914   6.915
  551ASN    ND2 5776   5.072   7.879   7.063
  551ASN   HD21 5777   4.994   7.923   7.110
  551ASN   HD22 5778   5.097   7.783   7.083
  551ASN      C 5779   5.203   8.324   6.882
  551ASN      O 5780   5.150   8.345   6.771
  552MET      N 5781   5.251   8.428   6.948
  552MET      H 5782   5.305   8.416   7.032
  552MET     CA 5783   5.241   8.567   6.890
  552MET     HA 5784   5.136   8.587   6.869
  552MET     CB 5785   5.284   8.671   6.989
  552MET    HB1 5786   5.303   8.764   6.934
  552MET    HB2 5787   5.381   8.642   7.028
  552MET     CG 5788   5.178   8.697   7.095
  552MET    HG1 5789   5.177   8.620   7.173
  552MET    HG2 5790   5.084   8.705   7.039
  552MET     SD 5791   5.202   8.863   7.149
  552MET     CE 5792   5.049   8.905   7.250
  552MET    HE1 5793   5.056   9.011   7.276
  552MET    HE2 5794   4.954   8.887   7.200
  552MET    HE3 5795   5.048   8.839   7.337
  552MET      C 5796   5.322   8.591   6.769
  552MET      O 5797   5.294   8.677   6.681
  553LEU      N 5798   5.436   8.522   6.776
  553LEU      H 5799   5.446   8.453   6.849
  553LEU     CA 5800   5.527   8.507   6.667
  553LEU     HA 5801   5.568   8.605   6.642
  553LEU     CB 5802   5.636   8.407   6.708
  553LEU    HB1 5803   5.579   8.314   6.715
  553LEU    HB2 5804   5.680   8.440   6.802
  553LEU     CG 5805   5.751   8.398   6.609
  553LEU     HG 5806   5.714   8.395   6.507
  553LEU    CD1 5807   5.841   8.527   6.624
  553LEU   HD11 5808   5.916   8.523   6.545
  553LEU   HD12 5809   5.791   8.622   6.607
  553LEU   HD13 5810   5.883   8.524   6.724
  553LEU    CD2 5811   5.834   8.266   6.631
  553LEU   HD21 5812   5.914   8.264   6.557
  553LEU   HD22 5813   5.876   8.267   6.732
  553LEU   HD23 5814   5.764   8.184   6.617
  553LEU      C 5815   5.455   8.466   6.532
  553LEU      O 5816   5.506   8.500   6.424
  554TYR      N 5817   5.335   8.407   6.539
  554TYR      H 5818   5.297   8.394   6.631
  554TYR     CA 5819   5.257   8.374   6.417
  554TYR     HA 5820   5.327   8.331   6.345
  554TYR     CB 5821   5.138   8.280   6.450
  554TYR    HB1 5822   5.085   8.305   6.542
  554TYR    HB2 5823   5.179   8.182   6.474
  554TYR     CG 5824   5.043   8.250   6.331
  554TYR    CD1 5825   5.072   8.162   6.231
  554TYR    HD1 5826   5.164   8.107   6.234
  554TYR    CE1 5827   4.966   8.125   6.138
  554TYR    HE1 5828   4.976   8.049   6.062
  554TYR     CZ 5829   4.843   8.194   6.144
  554TYR     OH 5830   4.749   8.162   6.049
  554TYR     HH 5831   4.675   8.223   6.045
  554TYR    CE2 5832   4.818   8.286   6.243
  554TYR    HE2 5833   4.722   8.333   6.262
  554TYR    CD2 5834   4.916   8.315   6.333
  554TYR    HD2 5835   4.886   8.371   6.420
  554TYR      C 5836   5.214   8.494   6.332
  554TYR      O 5837   5.208   8.485   6.209
  555TYR      N 5838   5.185   8.611   6.394
  555TYR      H 5839   5.189   8.603   6.495
  555TYR     CA 5840   5.148   8.735   6.338
  555TYR     HA 5841   5.093   8.710   6.247
  555TYR     CB 5842   5.050   8.806   6.438
  555TYR    HB1 5843   5.010   8.896   6.392
  555TYR    HB2 5844   5.113   8.840   6.520
  555TYR     CG 5845   4.930   8.734   6.488
  555TYR    CD1 5846   4.813   8.716   6.410
  555TYR    HD1 5847   4.809   8.769   6.316
  555TYR    CE1 5848   4.718   8.626   6.454
  555TYR    HE1 5849   4.631   8.614   6.390
  555TYR     CZ 5850   4.736   8.564   6.583
  555TYR     OH 5851   4.634   8.486   6.633
  555TYR     HH 5852   4.660   8.424   6.702
  555TYR    CE2 5853   4.855   8.581   6.662
  555TYR    HE2 5854   4.873   8.528   6.754
  555TYR    CD2 5855   4.954   8.666   6.611
  555TYR    HD2 5856   5.037   8.678   6.679
  555TYR      C 5857   5.279   8.810   6.291
  555TYR      O 5858   5.262   8.937   6.268
  556THR      N 5859   5.396   8.748   6.281
  556THR      H 5860   5.409   8.658   6.325
  556THR     CA 5861   5.504   8.800   6.196
  556THR     HA 5862   5.507   8.909   6.194
  556THR     CB 5863   5.644   8.770   6.252
  556THR     HB 5864   5.715   8.819   6.186
  556THR    CG2 5865   5.673   8.811   6.394
  556THR   HG21 5866   5.776   8.783   6.416
  556THR   HG22 5867   5.653   8.918   6.406
  556THR   HG23 5868   5.612   8.763   6.471
  556THR    OG1 5869   5.665   8.634   6.246
  556THR    HG1 5870   5.631   8.595   6.326
  556THR      C 5871   5.505   8.762   6.045
  556THR      O 5872   5.572   8.824   5.964
  557ARG      N 5873   5.437   8.651   6.011
  557ARG      H 5874   5.376   8.602   6.075
  557ARG     CA 5875   5.423   8.611   5.870
  557ARG     HA 5876   5.524   8.595   5.831
  557ARG     CB 5877   5.338   8.485   5.873
  557ARG    HB1 5878   5.341   8.464   5.766
  557ARG    HB2 5879   5.236   8.519   5.892
  557ARG     CG 5880   5.373   8.356   5.954
  557ARG    HG1 5881   5.381   8.377   6.060
  557ARG    HG2 5882   5.469   8.328   5.908
  557ARG     CD 5883   5.271   8.239   5.933
  557ARG    HD1 5884   5.231   8.243   5.832
  557ARG    HD2 5885   5.184   8.252   5.997
  557ARG     NE 5886   5.329   8.107   5.954
  557ARG     HE 5887   5.422   8.099   5.994
  557ARG     CZ 5888   5.277   7.991   5.920
  557ARG    NH1 5889   5.156   7.976   5.874
  557ARG   HH11 5890   5.095   8.055   5.860
  557ARG   HH12 5891   5.117   7.890   5.839
  557ARG    NH2 5892   5.334   7.879   5.925
  557ARG   HH21 5893   5.419   7.870   5.979
  557ARG   HH22 5894   5.281   7.802   5.886
  557ARG      C 5895   5.358   8.720   5.787
  557ARG      O 5896   5.291   8.811   5.840
  558GLY      N 5897   5.369   8.715   5.652
  558GLY      H 5898   5.402   8.627   5.614
  558GLY     CA 5899   5.292   8.797   5.565
  558GLY    HA1 5900   5.194   8.816   5.608
  558GLY    HA2 5901   5.289   8.752   5.466
  558GLY      C 5902   5.343   8.938   5.544
  558GLY      O 5903   5.347   8.987   5.431
  559PHE      N 5904   5.386   9.004   5.651
  559PHE      H 5905   5.365   8.965   5.741
  559PHE     CA 5906   5.478   9.121   5.640
  559PHE     HA 5907   5.422   9.197   5.585
  559PHE     CB 5908   5.499   9.193   5.774
  559PHE    HB1 5909   5.554   9.286   5.767
  559PHE    HB2 5910   5.561   9.131   5.839
  559PHE     CG 5911   5.374   9.221   5.855
  559PHE    CD1 5912   5.325   9.134   5.955
  559PHE    HD1 5913   5.381   9.045   5.980
  559PHE    CE1 5914   5.198   9.152   6.014
  559PHE    HE1 5915   5.154   9.084   6.085
  559PHE     CZ 5916   5.126   9.264   5.979
  559PHE     HZ 5917   5.033   9.291   6.027
  559PHE    CE2 5918   5.178   9.354   5.881
  559PHE    HE2 5919   5.126   9.447   5.863
  559PHE    CD2 5920   5.301   9.331   5.816
  559PHE    HD2 5921   5.339   9.398   5.740
  559PHE      C 5922   5.618   9.085   5.577
  559PHE      O 5923   5.662   8.978   5.614
  560GLN      N 5924   5.681   9.166   5.491
  560GLN      H 5925   5.631   9.251   5.471
  560GLN     CA 5926   5.796   9.123   5.416
  560GLN     HA 5927   5.792   9.022   5.376
  560GLN     CB 5928   5.815   9.212   5.292
  560GLN    HB1 5929   5.833   9.314   5.325
  560GLN    HB2 5930   5.719   9.217   5.240
  560GLN     CG 5931   5.927   9.177   5.189
  560GLN    HG1 5932   5.886   9.094   5.131
  560GLN    HG2 5933   6.009   9.133   5.245
  560GLN     CD 5934   5.970   9.288   5.092
  560GLN    OE1 5935   6.055   9.370   5.116
  560GLN    NE2 5936   5.924   9.283   4.974
  560GLN   HE21 5937   5.845   9.224   4.951
  560GLN   HE22 5938   5.960   9.351   4.908
  560GLN      C 5939   5.915   9.113   5.506
  560GLN      O 5940   5.964   9.005   5.531
  561GLN      N 5941   5.958   9.227   5.545
  561GLN      H 5942   5.894   9.301   5.522
  561GLN     CA 5943   6.087   9.247   5.605
  561GLN     HA 5944   6.165   9.204   5.542
  561GLN     CB 5945   6.113   9.398   5.627
  561GLN    HB1 5946   6.198   9.412   5.694
  561GLN    HB2 5947   6.028   9.444   5.677
  561GLN     CG 5948   6.129   9.486   5.494
  561GLN    HG1 5949   6.033   9.484   5.443
  561GLN    HG2 5950   6.199   9.440   5.425
  561GLN     CD 5951   6.170   9.630   5.526
  561GLN    OE1 5952   6.101   9.730   5.492
  561GLN    NE2 5953   6.281   9.654   5.595
  561GLN   HE21 5954   6.342   9.579   5.621
  561GLN   HE22 5955   6.305   9.750   5.616
  561GLN      C 5956   6.088   9.175   5.746
  561GLN      O 5957   6.198   9.135   5.793
  562MET      N 5958   5.978   9.172   5.821
  562MET      H 5959   5.896   9.224   5.792
  562MET     CA 5960   5.969   9.102   5.950
  562MET     HA 5961   6.064   9.120   6.001
  562MET     CB 5962   5.857   9.163   6.036
  562MET    HB1 5963   5.761   9.156   5.984
  562MET    HB2 5964   5.886   9.268   6.038
  562MET     CG 5965   5.831   9.119   6.184
  562MET    HG1 5966   5.806   9.013   6.180
  562MET    HG2 5967   5.749   9.179   6.223
  562MET     SD 5968   5.974   9.159   6.287
  562MET     CE 5969   6.056   9.006   6.325
  562MET    HE1 5970   6.142   9.025   6.389
  562MET    HE2 5971   5.998   8.930   6.377
  562MET    HE3 5972   6.086   8.959   6.231
  562MET      C 5973   5.955   8.949   5.942
  562MET      O 5974   6.017   8.871   6.009
  563GLY      N 5975   5.868   8.911   5.849
  563GLY      H 5976   5.814   8.984   5.804
  563GLY     CA 5977   5.844   8.771   5.814
  563GLY    HA1 5978   5.762   8.757   5.743
  563GLY    HA2 5979   5.832   8.715   5.907
  563GLY      C 5980   5.964   8.698   5.763
  563GLY      O 5981   5.995   8.582   5.806
  564ILE      N 5982   6.043   8.761   5.669
  564ILE      H 5983   6.002   8.844   5.628
  564ILE     CA 5984   6.162   8.699   5.610
  564ILE     HA 5985   6.139   8.606   5.557
  564ILE     CB 5986   6.231   8.796   5.516
  564ILE     HB 5987   6.239   8.891   5.568
  564ILE    CG2 5988   6.379   8.764   5.477
  564ILE   HG21 5989   6.418   8.849   5.419
  564ILE   HG22 5990   6.440   8.769   5.567
  564ILE   HG23 5991   6.394   8.668   5.427
  564ILE    CG1 5992   6.151   8.800   5.381
  564ILE   HG11 5993   6.047   8.825   5.400
  564ILE   HG12 5994   6.160   8.706   5.327
  564ILE     CD 5995   6.198   8.913   5.288
  564ILE    HD1 5996   6.287   8.873   5.239
  564ILE    HD2 5997   6.123   8.934   5.212
  564ILE    HD3 5998   6.215   8.999   5.352
  564ILE      C 5999   6.265   8.665   5.716
  564ILE      O 6000   6.332   8.568   5.702
  565TYR      N 6001   6.273   8.739   5.828
  565TYR      H 6002   6.220   8.824   5.828
  565TYR     CA 6003   6.356   8.712   5.944
  565TYR     HA 6004   6.456   8.680   5.916
  565TYR     CB 6005   6.366   8.840   6.026
  565TYR    HB1 6006   6.266   8.868   6.061
  565TYR    HB2 6007   6.396   8.931   5.975
  565TYR     CG 6008   6.451   8.836   6.150
  565TYR    CD1 6009   6.387   8.818   6.273
  565TYR    HD1 6010   6.279   8.817   6.283
  565TYR    CE1 6011   6.463   8.814   6.394
  565TYR    HE1 6012   6.413   8.807   6.489
  565TYR     CZ 6013   6.600   8.815   6.381
  565TYR     OH 6014   6.682   8.789   6.486
  565TYR     HH 6015   6.773   8.814   6.468
  565TYR    CE2 6016   6.663   8.837   6.255
  565TYR    HE2 6017   6.768   8.821   6.239
  565TYR    CD2 6018   6.588   8.851   6.136
  565TYR    HD2 6019   6.637   8.868   6.041
  565TYR      C 6020   6.299   8.598   6.034
  565TYR      O 6021   6.383   8.519   6.085
  566ALA      N 6022   6.169   8.577   6.047
  566ALA      H 6023   6.100   8.634   6.001
  566ALA     CA 6024   6.116   8.488   6.147
  566ALA     HA 6025   6.194   8.477   6.222
  566ALA     CB 6026   6.010   8.570   6.217
  566ALA    HB1 6027   5.931   8.593   6.147
  566ALA    HB2 6028   5.967   8.523   6.305
  566ALA    HB3 6029   6.057   8.661   6.255
  566ALA      C 6030   6.062   8.351   6.094
  566ALA      O 6031   6.014   8.266   6.174
  567VAL      N 6032   6.062   8.337   5.959
  567VAL      H 6033   6.084   8.419   5.903
  567VAL     CA 6034   5.999   8.224   5.885
  567VAL     HA 6035   5.893   8.210   5.911
  567VAL     CB 6036   6.017   8.242   5.728
  567VAL     HB 6037   5.957   8.330   5.704
  567VAL    CG1 6038   6.162   8.273   5.680
  567VAL   HG11 6039   6.201   8.361   5.731
  567VAL   HG12 6040   6.225   8.185   5.696
  567VAL   HG13 6041   6.162   8.302   5.575
  567VAL    CG2 6042   5.971   8.123   5.643
  567VAL   HG21 6043   5.991   8.133   5.537
  567VAL   HG22 6044   6.032   8.035   5.661
  567VAL   HG23 6045   5.867   8.095   5.661
  567VAL      C 6046   6.062   8.095   5.932
  567VAL      O 6047   5.987   8.001   5.952
  568MET      N 6048   6.190   8.089   5.963
  568MET      H 6049   6.232   8.181   5.958
  568MET     CA 6050   6.268   7.971   6.013
  568MET     HA 6051   6.221   7.880   5.974
  568MET     CB 6052   6.414   7.960   5.959
  568MET    HB1 6053   6.443   7.856   5.974
  568MET    HB2 6054   6.478   8.018   6.026
  568MET     CG 6055   6.424   7.971   5.800
  568MET    HG1 6056   6.526   7.952   5.767
  568MET    HG2 6057   6.400   8.072   5.767
  568MET     SD 6058   6.322   7.861   5.696
  568MET     CE 6059   6.401   7.888   5.534
  568MET    HE1 6060   6.357   7.818   5.464
  568MET    HE2 6061   6.391   7.989   5.494
  568MET    HE3 6062   6.508   7.873   5.547
  568MET      C 6063   6.258   7.942   6.167
  568MET      O 6064   6.270   7.828   6.212
  569ILE      N 6065   6.218   8.042   6.244
  569ILE      H 6066   6.219   8.130   6.195
  569ILE     CA 6067   6.204   8.024   6.391
  569ILE     HA 6068   6.296   7.989   6.437
  569ILE     CB 6069   6.167   8.154   6.465
  569ILE     HB 6070   6.072   8.189   6.424
  569ILE    CG2 6071   6.141   8.129   6.614
  569ILE   HG21 6072   6.112   8.225   6.657
  569ILE   HG22 6073   6.064   8.054   6.626
  569ILE   HG23 6074   6.236   8.101   6.661
  569ILE    CG1 6075   6.277   8.265   6.438
  569ILE   HG11 6076   6.279   8.284   6.331
  569ILE   HG12 6077   6.376   8.230   6.468
  569ILE     CD 6078   6.259   8.404   6.500
  569ILE    HD1 6079   6.157   8.438   6.484
  569ILE    HD2 6080   6.282   8.407   6.607
  569ILE    HD3 6081   6.339   8.464   6.458
  569ILE      C 6082   6.105   7.910   6.424
  569ILE      O 6083   6.134   7.820   6.499
  570GLU      N 6084   5.985   7.913   6.366
  570GLU      H 6085   5.965   8.002   6.322
  570GLU     CA 6086   5.874   7.814   6.382
  570GLU     HA 6087   5.869   7.806   6.491
  570GLU     CB 6088   5.742   7.875   6.327
  570GLU    HB1 6089   5.714   7.964   6.384
  570GLU    HB2 6090   5.660   7.804   6.334
  570GLU     CG 6091   5.759   7.905   6.185
  570GLU    HG1 6092   5.817   7.827   6.136
  570GLU    HG2 6093   5.819   7.995   6.174
  570GLU     CD 6094   5.629   7.915   6.105
  570GLU    OE1 6095   5.577   8.030   6.091
  570GLU    OE2 6096   5.568   7.814   6.068
  570GLU      C 6097   5.909   7.673   6.326
  570GLU      O 6098   5.829   7.580   6.339
  571LYS      N 6099   6.025   7.658   6.265
  571LYS      H 6100   6.086   7.738   6.264
  571LYS     CA 6101   6.071   7.542   6.183
  571LYS     HA 6102   5.995   7.463   6.179
  571LYS     CB 6103   6.101   7.582   6.040
  571LYS    HB1 6104   6.163   7.504   5.996
  571LYS    HB2 6105   6.162   7.671   6.044
  571LYS     CG 6106   5.979   7.620   5.951
  571LYS    HG1 6107   5.920   7.699   5.997
  571LYS    HG2 6108   5.920   7.528   5.955
  571LYS     CD 6109   5.997   7.640   5.800
  571LYS    HD1 6110   6.047   7.733   5.773
  571LYS    HD2 6111   5.899   7.639   5.751
  571LYS     CE 6112   6.082   7.531   5.734
  571LYS    HE1 6113   6.179   7.525   5.783
  571LYS    HE2 6114   6.090   7.565   5.631
  571LYS     NZ 6115   6.020   7.392   5.742
  571LYS    HZ1 6116   5.926   7.404   5.707
  571LYS    HZ2 6117   6.074   7.322   5.694
  571LYS    HZ3 6118   5.997   7.363   5.837
  571LYS      C 6119   6.189   7.474   6.250
  571LYS      O 6120   6.174   7.358   6.287
  572MET      N 6121   6.304   7.541   6.264
  572MET      H 6122   6.306   7.641   6.250
  572MET     CA 6123   6.439   7.490   6.310
  572MET     HA 6124   6.491   7.444   6.227
  572MET     CB 6125   6.517   7.616   6.329
  572MET    HB1 6126   6.468   7.671   6.409
  572MET    HB2 6127   6.503   7.663   6.232
  572MET     CG 6128   6.669   7.594   6.340
  572MET    HG1 6129   6.702   7.552   6.245
  572MET    HG2 6130   6.694   7.520   6.416
  572MET     SD 6131   6.746   7.749   6.370
  572MET     CE 6132   6.732   7.834   6.209
  572MET    HE1 6133   6.811   7.907   6.189
  572MET    HE2 6134   6.740   7.742   6.151
  572MET    HE3 6135   6.634   7.881   6.207
  572MET      C 6136   6.436   7.406   6.438
  572MET      O 6137   6.514   7.318   6.454
  573ILE      N 6138   6.346   7.439   6.528
  573ILE      H 6139   6.284   7.515   6.502
  573ILE     CA 6140   6.310   7.356   6.642
  573ILE     HA 6141   6.390   7.372   6.714
  573ILE     CB 6142   6.177   7.399   6.715
  573ILE     HB 6143   6.086   7.366   6.664
  573ILE    CG2 6144   6.169   7.334   6.855
  573ILE   HG21 6145   6.087   7.371   6.917
  573ILE   HG22 6146   6.152   7.229   6.832
  573ILE   HG23 6147   6.263   7.352   6.907
  573ILE    CG1 6148   6.166   7.556   6.732
  573ILE   HG11 6149   6.179   7.585   6.628
  573ILE   HG12 6150   6.245   7.589   6.799
  573ILE     CD 6151   6.040   7.621   6.787
  573ILE    HD1 6152   5.950   7.609   6.728
  573ILE    HD2 6153   6.035   7.600   6.894
  573ILE    HD3 6154   6.058   7.729   6.784
  573ILE      C 6155   6.292   7.205   6.613
  573ILE      O 6156   6.349   7.119   6.676
  574LEU      N 6157   6.202   7.163   6.523
  574LEU      H 6158   6.133   7.231   6.496
  574LEU     CA 6159   6.174   7.022   6.481
  574LEU     HA 6160   6.187   6.955   6.566
  574LEU     CB 6161   6.025   7.017   6.444
  574LEU    HB1 6162   6.009   6.932   6.378
  574LEU    HB2 6163   5.992   7.107   6.392
  574LEU     CG 6164   5.935   6.971   6.560
  574LEU     HG 6165   5.961   6.869   6.590
  574LEU    CD1 6166   5.942   7.056   6.689
  574LEU   HD11 6167   5.863   7.009   6.748
  574LEU   HD12 6168   6.039   7.048   6.738
  574LEU   HD13 6169   5.914   7.160   6.671
  574LEU    CD2 6170   5.796   6.964   6.501
  574LEU   HD21 6171   5.795   6.923   6.400
  574LEU   HD22 6172   5.739   6.895   6.563
  574LEU   HD23 6173   5.743   7.059   6.509
  574LEU      C 6174   6.256   6.981   6.359
  574LEU      O 6175   6.311   6.871   6.350
  575ARG      N 6176   6.279   7.078   6.267
  575ARG      H 6177   6.228   7.163   6.283
  575ARG     CA 6178   6.371   7.054   6.159
  575ARG     HA 6179   6.316   6.978   6.104
  575ARG     CB 6180   6.377   7.178   6.074
  575ARG    HB1 6181   6.437   7.254   6.126
  575ARG    HB2 6182   6.281   7.227   6.063
  575ARG     CG 6183   6.425   7.159   5.931
  575ARG    HG1 6184   6.362   7.090   5.876
  575ARG    HG2 6185   6.531   7.138   5.946
  575ARG     CD 6186   6.430   7.290   5.851
  575ARG    HD1 6187   6.328   7.329   5.857
  575ARG    HD2 6188   6.451   7.272   5.746
  575ARG     NE 6189   6.532   7.378   5.909
  575ARG     HE 6190   6.581   7.339   5.988
  575ARG     CZ 6191   6.562   7.502   5.881
  575ARG    NH1 6192   6.510   7.574   5.790
  575ARG   HH11 6193   6.447   7.538   5.719
  575ARG   HH12 6194   6.564   7.655   5.762
  575ARG    NH2 6195   6.648   7.561   5.958
  575ARG   HH21 6196   6.692   7.503   6.029
  575ARG   HH22 6197   6.664   7.659   5.941
  575ARG      C 6198   6.510   6.998   6.201
  575ARG      O 6199   6.551   6.891   6.151
  576ASP      N 6200   6.584   7.075   6.280
  576ASP      H 6201   6.534   7.160   6.302
  576ASP     CA 6202   6.725   7.050   6.314
  576ASP     HA 6203   6.762   6.968   6.253
  576ASP     CB 6204   6.797   7.178   6.266
  576ASP    HB1 6205   6.905   7.164   6.266
  576ASP    HB2 6206   6.787   7.260   6.337
  576ASP     CG 6207   6.760   7.214   6.123
  576ASP    OD1 6208   6.788   7.134   6.029
  576ASP    OD2 6209   6.706   7.324   6.105
  576ASP      C 6210   6.766   7.027   6.454
  576ASP      O 6211   6.864   6.960   6.487
  577LEU      N 6212   6.695   7.100   6.538
  577LEU      H 6213   6.618   7.160   6.510
  577LEU     CA 6214   6.732   7.101   6.677
  577LEU     HA 6215   6.840   7.098   6.686
  577LEU     CB 6216   6.684   7.234   6.730
  577LEU    HB1 6217   6.577   7.251   6.717
  577LEU    HB2 6218   6.729   7.319   6.678
  577LEU     CG 6219   6.721   7.251   6.878
  577LEU     HG 6220   6.694   7.159   6.930
  577LEU    CD1 6221   6.867   7.280   6.888
  577LEU   HD11 6222   6.883   7.377   6.841
  577LEU   HD12 6223   6.894   7.291   6.993
  577LEU   HD13 6224   6.930   7.199   6.853
  577LEU    CD2 6225   6.639   7.351   6.951
  577LEU   HD21 6226   6.685   7.450   6.951
  577LEU   HD22 6227   6.538   7.362   6.910
  577LEU   HD23 6228   6.634   7.317   7.054
  577LEU      C 6229   6.681   6.978   6.759
  577LEU      O 6230   6.764   6.930   6.838
  578CYS      N 6231   6.557   6.926   6.739
  578CYS      H 6232   6.497   6.965   6.669
  578CYS     CA 6233   6.516   6.800   6.811
  578CYS     HA 6234   6.523   6.822   6.918
  578CYS     CB 6235   6.372   6.767   6.774
  578CYS    HB1 6236   6.351   6.660   6.783
  578CYS    HB2 6237   6.363   6.798   6.670
  578CYS     SG 6238   6.267   6.885   6.869
  578CYS     HG 6239   6.321   6.996   6.819
  578CYS      C 6240   6.610   6.678   6.786
  578CYS      O 6241   6.624   6.595   6.875
  579ARG      N 6242   6.675   6.670   6.673
  579ARG      H 6243   6.636   6.722   6.595
  579ARG     CA 6244   6.782   6.569   6.647
  579ARG     HA 6245   6.727   6.476   6.660
  579ARG     CB 6246   6.828   6.578   6.493
  579ARG    HB1 6247   6.872   6.675   6.469
  579ARG    HB2 6248   6.738   6.580   6.431
  579ARG     CG 6249   6.924   6.465   6.453
  579ARG    HG1 6250   6.860   6.377   6.448
  579ARG    HG2 6251   6.985   6.437   6.539
  579ARG     CD 6252   7.015   6.486   6.334
  579ARG    HD1 6253   7.063   6.391   6.312
  579ARG    HD2 6254   7.091   6.562   6.350
  579ARG     NE 6255   6.938   6.527   6.216
  579ARG     HE 6256   6.886   6.454   6.170
  579ARG     CZ 6257   6.925   6.645   6.155
  579ARG    NH1 6258   6.993   6.756   6.185
  579ARG   HH11 6259   7.047   6.755   6.271
  579ARG   HH12 6260   6.979   6.848   6.147
  579ARG    NH2 6261   6.849   6.645   6.050
  579ARG   HH21 6262   6.789   6.566   6.029
  579ARG   HH22 6263   6.846   6.728   5.992
  579ARG      C 6264   6.901   6.573   6.741
  579ARG      O 6265   6.936   6.470   6.798
  580PHE      N 6266   6.962   6.691   6.764
  580PHE      H 6267   6.930   6.769   6.708
  580PHE     CA 6268   7.050   6.731   6.869
  580PHE     HA 6269   7.136   6.668   6.846
  580PHE     CB 6270   7.111   6.869   6.850
  580PHE    HB1 6271   7.026   6.934   6.826
  580PHE    HB2 6272   7.188   6.861   6.772
  580PHE     CG 6273   7.174   6.919   6.985
  580PHE    CD1 6274   7.307   6.890   7.015
  580PHE    HD1 6275   7.372   6.848   6.940
  580PHE    CE1 6276   7.362   6.913   7.144
  580PHE    HE1 6277   7.461   6.880   7.174
  580PHE     CZ 6278   7.275   6.972   7.238
  580PHE     HZ 6279   7.312   6.996   7.336
  580PHE    CE2 6280   7.149   7.020   7.199
  580PHE    HE2 6281   7.098   7.086   7.269
  580PHE    CD2 6282   7.095   6.990   7.076
  580PHE    HD2 6283   6.993   7.023   7.060
  580PHE      C 6284   6.995   6.688   7.008
  580PHE      O 6285   7.067   6.621   7.082
  581MET      N 6286   6.866   6.715   7.041
  581MET      H 6287   6.802   6.759   6.975
  581MET     CA 6288   6.805   6.669   7.173
  581MET     HA 6289   6.873   6.696   7.253
  581MET     CB 6290   6.669   6.741   7.193
  581MET    HB1 6291   6.618   6.708   7.283
  581MET    HB2 6292   6.604   6.712   7.110
  581MET     CG 6293   6.693   6.894   7.205
  581MET    HG1 6294   6.705   6.940   7.107
  581MET    HG2 6295   6.781   6.908   7.267
  581MET     SD 6296   6.558   6.979   7.295
  581MET     CE 6297   6.438   7.001   7.155
  581MET    HE1 6298   6.483   7.063   7.078
  581MET    HE2 6299   6.413   6.904   7.111
  581MET    HE3 6300   6.355   7.057   7.200
  581MET      C 6301   6.797   6.517   7.188
  581MET      O 6302   6.817   6.473   7.299
  582PHE      N 6303   6.755   6.439   7.085
  582PHE      H 6304   6.731   6.496   7.005
  582PHE     CA 6305   6.775   6.291   7.077
  582PHE     HA 6306   6.716   6.246   7.157
  582PHE     CB 6307   6.706   6.256   6.948
  582PHE    HB1 6308   6.747   6.314   6.865
  582PHE    HB2 6309   6.603   6.288   6.964
  582PHE     CG 6310   6.715   6.110   6.902
  582PHE    CD1 6311   6.648   6.005   6.975
  582PHE    HD1 6312   6.588   6.031   7.061
  582PHE    CE1 6313   6.662   5.876   6.923
  582PHE    HE1 6314   6.605   5.793   6.961
  582PHE     CZ 6315   6.756   5.848   6.818
  582PHE     HZ 6316   6.774   5.751   6.773
  582PHE    CE2 6317   6.825   5.953   6.753
  582PHE    HE2 6318   6.896   5.932   6.674
  582PHE    CD2 6319   6.807   6.086   6.799
  582PHE    HD2 6320   6.859   6.170   6.754
  582PHE      C 6321   6.918   6.238   7.093
  582PHE      O 6322   6.946   6.162   7.186
  583VAL      N 6323   7.014   6.299   7.020
  583VAL      H 6324   6.993   6.349   6.935
  583VAL     CA 6325   7.150   6.242   7.028
  583VAL     HA 6326   7.140   6.134   7.014
  583VAL     CB 6327   7.235   6.300   6.918
  583VAL     HB 6328   7.229   6.409   6.915
  583VAL    CG1 6329   7.386   6.264   6.930
  583VAL   HG11 6330   7.406   6.157   6.927
  583VAL   HG12 6331   7.434   6.317   6.848
  583VAL   HG13 6332   7.433   6.310   7.017
  583VAL    CG2 6333   7.180   6.249   6.785
  583VAL   HG21 6334   7.237   6.291   6.703
  583VAL   HG22 6335   7.197   6.141   6.776
  583VAL   HG23 6336   7.073   6.262   6.765
  583VAL      C 6337   7.210   6.271   7.171
  583VAL      O 6338   7.271   6.181   7.234
  584TYR      N 6339   7.194   6.401   7.203
  584TYR      H 6340   7.135   6.461   7.147
  584TYR     CA 6341   7.247   6.458   7.334
  584TYR     HA 6342   7.351   6.429   7.318
  584TYR     CB 6343   7.221   6.610   7.339
  584TYR    HB1 6344   7.113   6.618   7.329
  584TYR    HB2 6345   7.258   6.658   7.249
  584TYR     CG 6346   7.273   6.683   7.461
  584TYR    CD1 6347   7.185   6.773   7.524
  584TYR    HD1 6348   7.088   6.803   7.485
  584TYR    CE1 6349   7.236   6.843   7.638
  584TYR    HE1 6350   7.171   6.916   7.683
  584TYR     CZ 6351   7.360   6.814   7.691
  584TYR     OH 6352   7.398   6.880   7.808
  584TYR     HH 6353   7.490   6.861   7.829
  584TYR    CE2 6354   7.444   6.726   7.627
  584TYR    HE2 6355   7.546   6.716   7.659
  584TYR    CD2 6356   7.398   6.663   7.511
  584TYR    HD2 6357   7.470   6.597   7.465
  584TYR      C 6358   7.175   6.390   7.449
  584TYR      O 6359   7.248   6.340   7.537
  585LEU      N 6360   7.041   6.381   7.457
  585LEU      H 6361   6.980   6.429   7.392
  585LEU     CA 6362   6.973   6.306   7.562
  585LEU     HA 6363   6.991   6.367   7.651
  585LEU     CB 6364   6.826   6.307   7.522
  585LEU    HB1 6365   6.823   6.251   7.429
  585LEU    HB2 6366   6.794   6.411   7.528
  585LEU     CG 6367   6.734   6.223   7.618
  585LEU     HG 6368   6.761   6.118   7.623
  585LEU    CD1 6369   6.735   6.279   7.760
  585LEU   HD11 6370   6.695   6.380   7.763
  585LEU   HD12 6371   6.689   6.204   7.824
  585LEU   HD13 6372   6.840   6.281   7.790
  585LEU    CD2 6373   6.594   6.227   7.577
  585LEU   HD21 6374   6.535   6.172   7.650
  585LEU   HD22 6375   6.555   6.329   7.575
  585LEU   HD23 6376   6.573   6.190   7.477
  585LEU      C 6377   7.027   6.167   7.583
  585LEU      O 6378   7.047   6.135   7.700
  586VAL      N 6379   7.052   6.075   7.487
  586VAL      H 6380   7.012   6.101   7.398
  586VAL     CA 6381   7.116   5.945   7.506
  586VAL     HA 6382   7.055   5.897   7.582
  586VAL     CB 6383   7.104   5.862   7.380
  586VAL     HB 6384   7.171   5.910   7.308
  586VAL    CG1 6385   7.164   5.725   7.408
  586VAL   HG11 6386   7.153   5.690   7.305
  586VAL   HG12 6387   7.270   5.715   7.434
  586VAL   HG13 6388   7.104   5.661   7.472
  586VAL    CG2 6389   6.949   5.841   7.344
  586VAL   HG21 6390   6.945   5.759   7.273
  586VAL   HG22 6391   6.890   5.816   7.432
  586VAL   HG23 6392   6.914   5.931   7.293
  586VAL      C 6393   7.253   5.953   7.562
  586VAL      O 6394   7.284   5.880   7.653
  587PHE      N 6395   7.337   6.043   7.514
  587PHE      H 6396   7.307   6.108   7.442
  587PHE     CA 6397   7.479   6.050   7.564
  587PHE     HA 6398   7.523   5.951   7.571
  587PHE     CB 6399   7.550   6.126   7.451
  587PHE    HB1 6400   7.497   6.218   7.427
  587PHE    HB2 6401   7.536   6.065   7.362
  587PHE     CG 6402   7.694   6.147   7.474
  587PHE    CD1 6403   7.787   6.052   7.425
  587PHE    HD1 6404   7.744   5.968   7.372
  587PHE    CE1 6405   7.924   6.061   7.443
  587PHE    HE1 6406   7.995   5.986   7.411
  587PHE     CZ 6407   7.972   6.183   7.503
  587PHE     HZ 6408   8.078   6.186   7.522
  587PHE    CE2 6409   7.877   6.281   7.546
  587PHE    HE2 6410   7.913   6.367   7.602
  587PHE    CD2 6411   7.740   6.257   7.546
  587PHE    HD2 6412   7.669   6.334   7.572
  587PHE      C 6413   7.490   6.113   7.705
  587PHE      O 6414   7.557   6.056   7.790
  588LEU      N 6415   7.414   6.213   7.729
  588LEU      H 6416   7.357   6.243   7.652
  588LEU     CA 6417   7.392   6.278   7.865
  588LEU     HA 6418   7.480   6.323   7.912
  588LEU     CB 6419   7.292   6.394   7.855
  588LEU    HB1 6420   7.203   6.345   7.816
  588LEU    HB2 6421   7.328   6.465   7.781
  588LEU     CG 6422   7.264   6.459   7.990
  588LEU     HG 6423   7.232   6.392   8.069
  588LEU    CD1 6424   7.390   6.533   8.038
  588LEU   HD11 6425   7.482   6.478   8.052
  588LEU   HD12 6426   7.414   6.613   7.967
  588LEU   HD13 6427   7.369   6.583   8.133
  588LEU    CD2 6428   7.153   6.570   7.976
  588LEU   HD21 6429   7.062   6.516   7.949
  588LEU   HD22 6430   7.147   6.626   8.070
  588LEU   HD23 6431   7.178   6.645   7.902
  588LEU      C 6432   7.354   6.166   7.972
  588LEU      O 6433   7.422   6.151   8.070
  589PHE      N 6434   7.245   6.099   7.952
  589PHE      H 6435   7.190   6.101   7.868
  589PHE     CA 6436   7.218   5.982   8.032
  589PHE     HA 6437   7.207   5.997   8.140
  589PHE     CB 6438   7.090   5.921   7.970
  589PHE    HB1 6439   7.097   5.932   7.862
  589PHE    HB2 6440   7.014   5.988   8.008
  589PHE     CG 6441   7.044   5.790   8.013
  589PHE    CD1 6442   6.995   5.768   8.142
  589PHE    HD1 6443   6.991   5.841   8.222
  589PHE    CE1 6444   6.966   5.633   8.186
  589PHE    HE1 6445   6.938   5.619   8.290
  589PHE     CZ 6446   6.968   5.532   8.086
  589PHE     HZ 6447   6.946   5.430   8.114
  589PHE    CE2 6448   7.020   5.553   7.957
  589PHE    HE2 6449   7.023   5.478   7.880
  589PHE    CD2 6450   7.062   5.682   7.924
  589PHE    HD2 6451   7.097   5.691   7.822
  589PHE      C 6452   7.330   5.877   8.025
  589PHE      O 6453   7.354   5.823   8.133
  590GLY      N 6454   7.382   5.836   7.910
  590GLY      H 6455   7.341   5.870   7.824
  590GLY     CA 6456   7.500   5.745   7.900
  590GLY    HA1 6457   7.544   5.760   7.801
  590GLY    HA2 6458   7.462   5.645   7.922
  590GLY      C 6459   7.617   5.772   7.999
  590GLY      O 6460   7.665   5.675   8.055
  591PHE      N 6461   7.656   5.899   8.019
  591PHE      H 6462   7.631   5.970   7.952
  591PHE     CA 6463   7.760   5.936   8.109
  591PHE     HA 6464   7.833   5.855   8.115
  591PHE     CB 6465   7.830   6.054   8.049
  591PHE    HB1 6466   7.871   6.117   8.128
  591PHE    HB2 6467   7.762   6.121   7.996
  591PHE     CG 6468   7.936   6.013   7.951
  591PHE    CD1 6469   7.899   5.961   7.823
  591PHE    HD1 6470   7.799   5.973   7.785
  591PHE    CE1 6471   7.999   5.910   7.739
  591PHE    HE1 6472   7.975   5.893   7.636
  591PHE     CZ 6473   8.127   5.898   7.784
  591PHE     HZ 6474   8.201   5.852   7.720
  591PHE    CE2 6475   8.165   5.945   7.912
  591PHE    HE2 6476   8.271   5.932   7.932
  591PHE    CD2 6477   8.070   6.008   7.993
  591PHE    HD2 6478   8.107   6.047   8.086
  591PHE      C 6479   7.705   5.955   8.248
  591PHE      O 6480   7.773   5.935   8.343
  592SER      N 6481   7.576   5.994   8.259
  592SER      H 6482   7.531   6.028   8.175
  592SER     CA 6483   7.503   6.021   8.389
  592SER     HA 6484   7.567   6.088   8.447
  592SER     CB 6485   7.368   6.089   8.372
  592SER    HB1 6486   7.324   6.107   8.471
  592SER    HB2 6487   7.286   6.032   8.329
  592SER     OG 6488   7.362   6.215   8.306
  592SER     HG 6489   7.388   6.198   8.215
  592SER      C 6490   7.488   5.896   8.464
  592SER      O 6491   7.508   5.886   8.583
  593THR      N 6492   7.453   5.787   8.396
  593THR      H 6493   7.440   5.791   8.296
  593THR     CA 6494   7.438   5.654   8.458
  593THR     HA 6495   7.378   5.665   8.548
  593THR     CB 6496   7.358   5.556   8.367
  593THR     HB 6497   7.379   5.451   8.384
  593THR    CG2 6498   7.209   5.581   8.363
  593THR   HG21 6499   7.169   5.564   8.463
  593THR   HG22 6500   7.203   5.685   8.330
  593THR   HG23 6501   7.172   5.518   8.282
  593THR    OG1 6502   7.398   5.573   8.231
  593THR    HG1 6503   7.370   5.658   8.196
  593THR      C 6504   7.574   5.601   8.498
  593THR      O 6505   7.586   5.570   8.615
  594ALA      N 6506   7.678   5.605   8.415
  594ALA      H 6507   7.664   5.644   8.323
  594ALA     CA 6508   7.819   5.571   8.443
  594ALA     HA 6509   7.803   5.465   8.463
  594ALA     CB 6510   7.905   5.602   8.319
  594ALA    HB1 6511   7.942   5.705   8.325
  594ALA    HB2 6512   7.985   5.530   8.309
  594ALA    HB3 6513   7.848   5.580   8.228
  594ALA      C 6514   7.858   5.644   8.572
  594ALA      O 6515   7.903   5.587   8.666
  595VAL      N 6516   7.827   5.776   8.585
  595VAL      H 6517   7.800   5.836   8.508
  595VAL     CA 6518   7.862   5.855   8.702
  595VAL     HA 6519   7.970   5.850   8.719
  595VAL     CB 6520   7.841   6.008   8.664
  595VAL     HB 6521   7.748   6.014   8.608
  595VAL    CG1 6522   7.825   6.108   8.775
  595VAL   HG11 6523   7.902   6.103   8.852
  595VAL   HG12 6524   7.828   6.209   8.734
  595VAL   HG13 6525   7.729   6.090   8.824
  595VAL    CG2 6526   7.966   6.059   8.582
  595VAL   HG21 6527   8.057   6.063   8.644
  595VAL   HG22 6528   7.981   5.991   8.499
  595VAL   HG23 6529   7.957   6.164   8.554
  595VAL      C 6530   7.790   5.804   8.832
  595VAL      O 6531   7.854   5.774   8.930
  596VAL      N 6532   7.659   5.784   8.831
  596VAL      H 6533   7.610   5.811   8.747
  596VAL     CA 6534   7.595   5.720   8.943
  596VAL     HA 6535   7.617   5.773   9.036
  596VAL     CB 6536   7.445   5.734   8.924
  596VAL     HB 6537   7.410   5.687   8.833
  596VAL    CG1 6538   7.366   5.667   9.043
  596VAL   HG11 6539   7.422   5.669   9.136
  596VAL   HG12 6540   7.275   5.726   9.051
  596VAL   HG13 6541   7.344   5.564   9.015
  596VAL    CG2 6542   7.391   5.873   8.900
  596VAL   HG21 6543   7.458   5.932   8.838
  596VAL   HG22 6544   7.298   5.859   8.846
  596VAL   HG23 6545   7.372   5.932   8.990
  596VAL      C 6546   7.625   5.571   8.967
  596VAL      O 6547   7.614   5.520   9.080
  597THR      N 6548   7.667   5.498   8.866
  597THR      H 6549   7.659   5.547   8.778
  597THR     CA 6550   7.747   5.370   8.878
  597THR     HA 6551   7.696   5.294   8.937
  597THR     CB 6552   7.746   5.296   8.745
  597THR     HB 6553   7.812   5.347   8.675
  597THR    CG2 6554   7.799   5.151   8.754
  597THR   HG21 6555   7.742   5.095   8.828
  597THR   HG22 6556   7.799   5.106   8.655
  597THR   HG23 6557   7.904   5.156   8.784
  597THR    OG1 6558   7.611   5.284   8.704
  597THR    HG1 6559   7.580   5.373   8.687
  597THR      C 6560   7.888   5.382   8.937
  597THR      O 6561   7.947   5.286   8.990
  598LEU      N 6562   7.935   5.506   8.947
  598LEU      H 6563   7.882   5.584   8.910
  598LEU     CA 6564   8.058   5.539   9.014
  598LEU     HA 6565   8.113   5.447   9.032
  598LEU     CB 6566   8.147   5.634   8.930
  598LEU    HB1 6567   8.101   5.729   8.902
  598LEU    HB2 6568   8.172   5.599   8.830
  598LEU     CG 6569   8.279   5.661   9.007
  598LEU     HG 6570   8.258   5.706   9.104
  598LEU    CD1 6571   8.367   5.533   9.023
  598LEU   HD11 6572   8.325   5.482   9.109
  598LEU   HD12 6573   8.364   5.473   8.932
  598LEU   HD13 6574   8.468   5.563   9.051
  598LEU    CD2 6575   8.359   5.763   8.933
  598LEU   HD21 6576   8.446   5.790   8.993
  598LEU   HD22 6577   8.392   5.723   8.837
  598LEU   HD23 6578   8.295   5.847   8.911
  598LEU      C 6579   8.031   5.589   9.163
  598LEU      O 6580   8.065   5.522   9.262
  599ILE      N 6581   7.970   5.712   9.185
  599ILE      H 6582   7.949   5.765   9.102
  599ILE     CA 6583   7.975   5.794   9.309
  599ILE     HA 6584   8.075   5.777   9.348
  599ILE     CB 6585   7.953   5.941   9.275
  599ILE     HB 6586   7.852   5.937   9.235
  599ILE    CG2 6587   7.939   6.033   9.399
  599ILE   HG21 6588   7.852   6.005   9.459
  599ILE   HG22 6589   8.032   6.018   9.452
  599ILE   HG23 6590   7.945   6.139   9.374
  599ILE    CG1 6591   8.044   6.003   9.165
  599ILE   HG11 6592   8.013   6.105   9.140
  599ILE   HG12 6593   8.046   5.944   9.073
  599ILE     CD 6594   8.197   6.005   9.199
  599ILE    HD1 6595   8.222   5.899   9.204
  599ILE    HD2 6596   8.253   6.027   9.108
  599ILE    HD3 6597   8.232   6.065   9.282
  599ILE      C 6598   7.874   5.744   9.412
  599ILE      O 6599   7.754   5.725   9.384
  600GLU      N 6600   7.913   5.708   9.533
  600GLU      H 6601   8.012   5.725   9.545
  600GLU     CA 6602   7.845   5.627   9.635
  600GLU     HA 6603   7.773   5.570   9.576
  600GLU     CB 6604   7.942   5.526   9.706
  600GLU    HB1 6605   7.904   5.492   9.803
  600GLU    HB2 6606   8.042   5.567   9.716
  600GLU     CG 6607   7.940   5.391   9.632
  600GLU    HG1 6608   7.954   5.418   9.527
  600GLU    HG2 6609   7.844   5.338   9.631
  600GLU     CD 6610   8.040   5.292   9.683
  600GLU    OE1 6611   8.045   5.256   9.805
  600GLU    OE2 6612   8.123   5.253   9.593
  600GLU      C 6613   7.772   5.717   9.733
  600GLU      O 6614   7.698   5.676   9.819
  601ASP      N 6615   7.784   5.849   9.721
  601ASP      H 6616   7.833   5.879   9.638
  601ASP     CA 6617   7.735   5.950   9.817
  601ASP     HA 6618   7.644   5.915   9.865
  601ASP     CB 6619   7.841   5.963   9.931
  601ASP    HB1 6620   7.927   6.019   9.894
  601ASP    HB2 6621   7.877   5.864   9.960
  601ASP     CG 6622   7.793   6.047  10.051
  601ASP    OD1 6623   7.674   6.053  10.074
  601ASP    OD2 6624   7.888   6.103  10.122
  601ASP      C 6625   7.708   6.087   9.748
  601ASP      O 6626   7.764   6.122   9.644
  602GLY      N 6627   7.631   6.175   9.814
  602GLY      H 6628   7.611   6.156   9.911
  602GLY     CA 6629   7.597   6.313   9.773
  602GLY    HA1 6630   7.692   6.364   9.754
  602GLY    HA2 6631   7.539   6.359   9.853
  602GLY      C 6632   7.511   6.320   9.644
  602GLY      O 6633   7.428   6.239   9.609
  603LYS      N 6634   7.521   6.433   9.573
  603LYS      H 6635   7.582   6.502   9.615
  603LYS     CA 6636   7.446   6.479   9.445
  603LYS     HA 6637   7.339   6.479   9.466
  603LYS     CB 6638   7.468   6.630   9.404
  603LYS    HB1 6639   7.441   6.692   9.490
  603LYS    HB2 6640   7.394   6.656   9.328
  603LYS     CG 6641   7.614   6.650   9.360
  603LYS    HG1 6642   7.622   6.605   9.262
  603LYS    HG2 6643   7.684   6.598   9.426
  603LYS     CD 6644   7.657   6.797   9.348
  603LYS    HD1 6645   7.665   6.844   9.446
  603LYS    HD2 6646   7.579   6.848   9.292
  603LYS     CE 6647   7.784   6.805   9.269
  603LYS    HE1 6648   7.767   6.764   9.169
  603LYS    HE2 6649   7.866   6.756   9.320
  603LYS     NZ 6650   7.822   6.944   9.269
  603LYS    HZ1 6651   7.815   6.972   9.366
  603LYS    HZ2 6652   7.920   6.963   9.250
  603LYS    HZ3 6653   7.761   6.996   9.207
  603LYS      C 6654   7.459   6.392   9.327
  603LYS      O 6655   7.358   6.370   9.249
  627TYR      N 6656   7.572   6.330   9.310
  627TYR      H 6657   7.652   6.359   9.365
  627TYR     CA 6658   7.608   6.245   9.198
  627TYR     HA 6659   7.554   6.277   9.109
  627TYR     CB 6660   7.758   6.259   9.161
  627TYR    HB1 6661   7.783   6.174   9.096
  627TYR    HB2 6662   7.822   6.267   9.249
  627TYR     CG 6663   7.778   6.373   9.070
  627TYR    CD1 6664   7.849   6.486   9.105
  627TYR    HD1 6665   7.900   6.487   9.201
  627TYR    CE1 6666   7.888   6.584   9.013
  627TYR    HE1 6667   7.961   6.658   9.043
  627TYR     CZ 6668   7.846   6.574   8.877
  627TYR     OH 6669   7.883   6.670   8.791
  627TYR     HH 6670   7.950   6.735   8.812
  627TYR    CE2 6671   7.761   6.469   8.845
  627TYR    HE2 6672   7.715   6.466   8.747
  627TYR    CD2 6673   7.725   6.368   8.936
  627TYR    HD2 6674   7.668   6.279   8.916
  627TYR      C 6675   7.566   6.100   9.219
  627TYR      O 6676   7.578   6.013   9.132
  628ASN      N 6677   7.496   6.057   9.328
  628ASN      H 6678   7.475   6.128   9.398
  628ASN     CA 6679   7.467   5.915   9.357
  628ASN     HA 6680   7.539   5.853   9.306
  628ASN     CB 6681   7.494   5.896   9.516
  628ASN    HB1 6682   7.447   5.978   9.571
  628ASN    HB2 6683   7.598   5.928   9.530
  628ASN     CG 6684   7.466   5.759   9.574
  628ASN    OD1 6685   7.401   5.754   9.678
  628ASN    ND2 6686   7.508   5.649   9.517
  628ASN   HD21 6687   7.562   5.661   9.432
  628ASN   HD22 6688   7.498   5.560   9.564
  628ASN      C 6689   7.332   5.867   9.311
  628ASN      O 6690   7.292   5.757   9.335
  629SER      N 6691   7.262   5.952   9.239
  629SER      H 6692   7.313   6.039   9.246
  629SER     CA 6693   7.126   5.949   9.196
  629SER     HA 6694   7.093   5.845   9.193
  629SER     CB 6695   7.039   6.006   9.313
  629SER    HB1 6696   7.054   6.114   9.312
  629SER    HB2 6697   7.072   5.969   9.409
  629SER     OG 6698   6.907   5.974   9.292
  629SER     HG 6699   6.894   5.882   9.316
  629SER      C 6700   7.097   6.010   9.057
  629SER      O 6701   7.133   6.126   9.020
  630LEU      N 6702   7.022   5.943   8.971
  630LEU      H 6703   6.982   5.855   8.999
  630LEU     CA 6704   7.013   5.979   8.827
  630LEU     HA 6705   7.117   5.991   8.796
  630LEU     CB 6706   6.952   5.856   8.750
  630LEU    HB1 6707   6.847   5.841   8.774
  630LEU    HB2 6708   7.003   5.762   8.771
  630LEU     CG 6709   6.956   5.871   8.593
  630LEU     HG 6710   6.911   5.968   8.570
  630LEU    CD1 6711   7.105   5.869   8.553
  630LEU   HD11 6712   7.110   5.871   8.444
  630LEU   HD12 6713   7.158   5.960   8.582
  630LEU   HD13 6714   7.149   5.774   8.582
  630LEU    CD2 6715   6.889   5.760   8.519
  630LEU   HD21 6716   6.790   5.751   8.564
  630LEU   HD22 6717   6.870   5.795   8.417
  630LEU   HD23 6718   6.936   5.663   8.536
  630LEU      C 6719   6.951   6.116   8.798
  630LEU      O 6720   6.999   6.184   8.707
  631TYR      N 6721   6.846   6.156   8.871
  631TYR      H 6722   6.811   6.104   8.950
  631TYR     CA 6723   6.776   6.275   8.839
  631TYR     HA 6724   6.758   6.275   8.731
  631TYR     CB 6725   6.652   6.283   8.923
  631TYR    HB1 6726   6.693   6.275   9.023
  631TYR    HB2 6727   6.596   6.190   8.908
  631TYR     CG 6728   6.583   6.418   8.909
  631TYR    CD1 6729   6.542   6.469   8.789
  631TYR    HD1 6730   6.553   6.423   8.691
  631TYR    CE1 6731   6.469   6.590   8.788
  631TYR    HE1 6732   6.418   6.633   8.703
  631TYR     CZ 6733   6.438   6.655   8.906
  631TYR     OH 6734   6.367   6.773   8.906
  631TYR     HH 6735   6.366   6.806   8.996
  631TYR    CE2 6736   6.478   6.601   9.025
  631TYR    HE2 6737   6.461   6.647   9.121
  631TYR    CD2 6738   6.551   6.479   9.030
  631TYR    HD2 6739   6.556   6.440   9.131
  631TYR      C 6740   6.863   6.400   8.852
  631TYR      O 6741   6.890   6.478   8.765
  632SER      N 6742   6.918   6.420   8.976
  632SER      H 6743   6.902   6.347   9.044
  632SER     CA 6744   7.017   6.520   9.016
  632SER     HA 6745   6.975   6.620   9.005
  632SER     CB 6746   7.033   6.510   9.167
  632SER    HB1 6747   6.941   6.542   9.215
  632SER    HB2 6748   7.118   6.574   9.190
  632SER     OG 6749   7.071   6.375   9.209
  632SER     HG 6750   7.166   6.368   9.205
  632SER      C 6751   7.144   6.508   8.935
  632SER      O 6752   7.207   6.616   8.921
  633THR      N 6753   7.185   6.388   8.890
  633THR      H 6754   7.134   6.303   8.912
  633THR     CA 6755   7.309   6.382   8.809
  633THR     HA 6756   7.388   6.432   8.865
  633THR     CB 6757   7.345   6.233   8.796
  633THR     HB 6758   7.256   6.177   8.767
  633THR    CG2 6759   7.472   6.208   8.712
  633THR   HG21 6760   7.507   6.107   8.735
  633THR   HG22 6761   7.453   6.225   8.606
  633THR   HG23 6762   7.548   6.282   8.734
  633THR    OG1 6763   7.384   6.201   8.928
  633THR    HG1 6764   7.303   6.169   8.968
  633THR      C 6765   7.297   6.434   8.670
  633THR      O 6766   7.387   6.511   8.622
  634CYS      N 6767   7.187   6.409   8.597
  634CYS      H 6768   7.111   6.354   8.634
  634CYS     CA 6769   7.163   6.467   8.468
  634CYS     HA 6770   7.252   6.449   8.408
  634CYS     CB 6771   7.036   6.414   8.409
  634CYS    HB1 6772   7.027   6.457   8.309
  634CYS    HB2 6773   6.946   6.440   8.464
  634CYS     SG 6774   7.051   6.237   8.394
  634CYS     HG 6775   7.166   6.242   8.328
  634CYS      C 6776   7.152   6.623   8.477
  634CYS      O 6777   7.215   6.683   8.392
  635LEU      N 6778   7.087   6.679   8.580
  635LEU      H 6779   7.038   6.616   8.643
  635LEU     CA 6780   7.081   6.828   8.592
  635LEU     HA 6781   7.022   6.873   8.513
  635LEU     CB 6782   7.014   6.866   8.718
  635LEU    HB1 6783   7.006   6.973   8.738
  635LEU    HB2 6784   7.074   6.823   8.799
  635LEU     CG 6785   6.865   6.822   8.731
  635LEU     HG 6786   6.872   6.714   8.717
  635LEU    CD1 6787   6.818   6.859   8.868
  635LEU   HD11 6788   6.841   6.964   8.886
  635LEU   HD12 6789   6.711   6.860   8.887
  635LEU   HD13 6790   6.867   6.807   8.949
  635LEU    CD2 6791   6.776   6.885   8.618
  635LEU   HD21 6792   6.798   6.855   8.515
  635LEU   HD22 6793   6.678   6.842   8.641
  635LEU   HD23 6794   6.770   6.993   8.634
  635LEU      C 6795   7.224   6.880   8.608
  635LEU      O 6796   7.259   6.985   8.548
  636GLU      N 6797   7.309   6.812   8.688
  636GLU      H 6798   7.275   6.726   8.731
  636GLU     CA 6799   7.438   6.871   8.727
  636GLU     HA 6800   7.418   6.969   8.770
  636GLU     CB 6801   7.510   6.777   8.831
  636GLU    HB1 6802   7.567   6.700   8.778
  636GLU    HB2 6803   7.444   6.734   8.905
  636GLU     CG 6804   7.623   6.844   8.911
  636GLU    HG1 6805   7.691   6.901   8.847
  636GLU    HG2 6806   7.690   6.778   8.967
  636GLU     CD 6807   7.583   6.946   9.015
  636GLU    OE1 6808   7.462   6.959   9.044
  636GLU    OE2 6809   7.670   7.027   9.060
  636GLU      C 6810   7.525   6.884   8.600
  636GLU      O 6811   7.596   6.990   8.592
  637LEU      N 6812   7.526   6.783   8.518
  637LEU      H 6813   7.482   6.697   8.547
  637LEU     CA 6814   7.603   6.789   8.392
  637LEU     HA 6815   7.703   6.826   8.418
  637LEU     CB 6816   7.612   6.648   8.319
  637LEU    HB1 6817   7.652   6.668   8.220
  637LEU    HB2 6818   7.510   6.610   8.311
  637LEU     CG 6819   7.690   6.530   8.393
  637LEU     HG 6820   7.624   6.519   8.479
  637LEU    CD1 6821   7.683   6.408   8.295
  637LEU   HD11 6822   7.583   6.383   8.259
  637LEU   HD12 6823   7.745   6.420   8.206
  637LEU   HD13 6824   7.731   6.325   8.347
  637LEU    CD2 6825   7.831   6.560   8.421
  637LEU   HD21 6826   7.825   6.658   8.470
  637LEU   HD22 6827   7.866   6.483   8.490
  637LEU   HD23 6828   7.895   6.561   8.333
  637LEU      C 6829   7.544   6.897   8.298
  637LEU      O 6830   7.623   6.978   8.248
  638PHE      N 6831   7.417   6.895   8.261
  638PHE      H 6832   7.371   6.807   8.284
  638PHE     CA 6833   7.357   6.993   8.178
  638PHE     HA 6834   7.398   6.987   8.077
  638PHE     CB 6835   7.202   6.969   8.174
  638PHE    HB1 6836   7.166   6.982   8.276
  638PHE    HB2 6837   7.187   6.864   8.153
  638PHE     CG 6838   7.112   7.052   8.090
  638PHE    CD1 6839   7.077   6.999   7.961
  638PHE    HD1 6840   7.110   6.898   7.940
  638PHE    CE1 6841   6.992   7.066   7.872
  638PHE    HE1 6842   6.960   7.038   7.773
  638PHE     CZ 6843   6.949   7.194   7.913
  638PHE     HZ 6844   6.895   7.251   7.839
  638PHE    CE2 6845   6.991   7.253   8.033
  638PHE    HE2 6846   6.964   7.355   8.060
  638PHE    CD2 6847   7.066   7.182   8.127
  638PHE    HD2 6848   7.093   7.217   8.225
  638PHE      C 6849   7.384   7.134   8.230
  638PHE      O 6850   7.422   7.220   8.149
  639LYS      N 6851   7.386   7.168   8.362
  639LYS      H 6852   7.352   7.101   8.429
  639LYS     CA 6853   7.409   7.301   8.417
  639LYS     HA 6854   7.333   7.374   8.389
  639LYS     CB 6855   7.395   7.276   8.569
  639LYS    HB1 6856   7.459   7.195   8.603
  639LYS    HB2 6857   7.292   7.247   8.589
  639LYS     CG 6858   7.421   7.394   8.659
  639LYS    HG1 6859   7.352   7.473   8.627
  639LYS    HG2 6860   7.522   7.429   8.640
  639LYS     CD 6861   7.397   7.365   8.809
  639LYS    HD1 6862   7.293   7.333   8.816
  639LYS    HD2 6863   7.404   7.458   8.865
  639LYS     CE 6864   7.483   7.253   8.865
  639LYS    HE1 6865   7.583   7.255   8.822
  639LYS    HE2 6866   7.437   7.160   8.831
  639LYS     NZ 6867   7.473   7.244   9.013
  639LYS    HZ1 6868   7.380   7.218   9.043
  639LYS    HZ2 6869   7.541   7.173   9.040
  639LYS    HZ3 6870   7.495   7.329   9.063
  639LYS      C 6871   7.538   7.369   8.382
  639LYS      O 6872   7.529   7.483   8.335
  640PHE      N 6873   7.654   7.305   8.405
  640PHE      H 6874   7.643   7.210   8.438
  640PHE     CA 6875   7.780   7.362   8.349
  640PHE     HA 6876   7.781   7.467   8.380
  640PHE     CB 6877   7.912   7.307   8.403
  640PHE    HB1 6878   7.917   7.323   8.511
  640PHE    HB2 6879   7.994   7.372   8.372
  640PHE     CG 6880   7.938   7.160   8.360
  640PHE    CD1 6881   7.995   7.133   8.235
  640PHE    HD1 6882   8.021   7.218   8.174
  640PHE    CE1 6883   8.024   7.001   8.200
  640PHE    HE1 6884   8.074   6.981   8.106
  640PHE     CZ 6885   8.004   6.896   8.293
  640PHE     HZ 6886   8.021   6.796   8.258
  640PHE    CE2 6887   7.947   6.921   8.417
  640PHE    HE2 6888   7.935   6.841   8.489
  640PHE    CD2 6889   7.919   7.051   8.450
  640PHE    HD2 6890   7.882   7.068   8.550
  640PHE      C 6891   7.783   7.369   8.197
  640PHE      O 6892   7.844   7.461   8.135
  641THR      N 6893   7.706   7.286   8.125
  641THR      H 6894   7.637   7.233   8.177
  641THR     CA 6895   7.712   7.268   7.978
  641THR     HA 6896   7.818   7.268   7.951
  641THR     CB 6897   7.650   7.143   7.926
  641THR     HB 6898   7.543   7.154   7.943
  641THR    CG2 6899   7.685   7.122   7.780
  641THR   HG21 6900   7.790   7.138   7.753
  641THR   HG22 6901   7.671   7.016   7.761
  641THR   HG23 6902   7.624   7.177   7.709
  641THR    OG1 6903   7.695   7.026   7.989
  641THR    HG1 6904   7.668   7.031   8.080
  641THR      C 6905   7.664   7.400   7.910
  641THR      O 6906   7.730   7.454   7.824
  642ILE      N 6907   7.539   7.449   7.928
  642ILE      H 6908   7.483   7.405   8.000
  642ILE     CA 6909   7.482   7.566   7.864
  642ILE     HA 6910   7.545   7.585   7.777
  642ILE     CB 6911   7.340   7.551   7.804
  642ILE     HB 6912   7.309   7.645   7.758
  642ILE    CG2 6913   7.324   7.438   7.702
  642ILE   HG21 6914   7.420   7.440   7.649
  642ILE   HG22 6915   7.322   7.340   7.749
  642ILE   HG23 6916   7.237   7.453   7.638
  642ILE    CG1 6917   7.233   7.528   7.915
  642ILE   HG11 6918   7.239   7.615   7.981
  642ILE   HG12 6919   7.244   7.432   7.964
  642ILE     CD 6920   7.087   7.514   7.865
  642ILE    HD1 6921   7.026   7.526   7.954
  642ILE    HD2 6922   7.052   7.586   7.791
  642ILE    HD3 6923   7.071   7.419   7.814
  642ILE      C 6924   7.489   7.698   7.946
  642ILE      O 6925   7.422   7.793   7.920
  643GLY      N 6926   7.584   7.698   8.044
  643GLY      H 6927   7.640   7.614   8.056
  643GLY     CA 6928   7.626   7.815   8.117
  643GLY    HA1 6929   7.639   7.896   8.045
  643GLY    HA2 6930   7.722   7.799   8.167
  643GLY      C 6931   7.532   7.863   8.227
  643GLY      O 6932   7.539   7.974   8.273
  644MET      N 6933   7.433   7.779   8.272
  644MET      H 6934   7.431   7.684   8.237
  644MET     CA 6935   7.362   7.800   8.404
  644MET     HA 6936   7.324   7.902   8.395
  644MET     CB 6937   7.246   7.703   8.402
  644MET    HB1 6938   7.191   7.702   8.495
  644MET    HB2 6939   7.292   7.604   8.403
  644MET     CG 6940   7.146   7.718   8.288
  644MET    HG1 6941   7.196   7.719   8.191
  644MET    HG2 6942   7.087   7.808   8.305
  644MET     SD 6943   7.022   7.589   8.283
  644MET     CE 6944   6.891   7.685   8.204
  644MET    HE1 6945   6.819   7.616   8.160
  644MET    HE2 6946   6.839   7.748   8.277
  644MET    HE3 6947   6.925   7.747   8.122
  644MET      C 6948   7.443   7.780   8.533
  644MET      O 6949   7.389   7.804   8.645
  645GLY      N 6950   7.564   7.734   8.516
  645GLY      H 6951   7.593   7.722   8.420
  645GLY     CA 6952   7.660   7.700   8.621
  645GLY    HA1 6953   7.640   7.613   8.683
  645GLY    HA2 6954   7.655   7.785   8.688
  645GLY      C 6955   7.803   7.683   8.561
  645GLY      O 6956   7.818   7.714   8.443
  646ASP      N 6957   7.895   7.639   8.643
  646ASP      H 6958   7.865   7.633   8.739
  646ASP     CA 6959   8.040   7.636   8.619
  646ASP     HA 6960   8.059   7.677   8.520
  646ASP     CB 6961   8.105   7.726   8.730
  646ASP    HB1 6962   8.066   7.827   8.715
  646ASP    HB2 6963   8.211   7.722   8.707
  646ASP     CG 6964   8.079   7.689   8.873
  646ASP    OD1 6965   8.170   7.683   8.955
  646ASP    OD2 6966   7.963   7.658   8.920
  646ASP      C 6967   8.097   7.490   8.635
  646ASP      O 6968   8.059   7.419   8.730
  647LEU      N 6969   8.194   7.435   8.553
  647LEU      H 6970   8.246   7.501   8.496
  647LEU     CA 6971   8.243   7.293   8.555
  647LEU     HA 6972   8.162   7.220   8.545
  647LEU     CB 6973   8.314   7.279   8.417
  647LEU    HB1 6974   8.377   7.368   8.405
  647LEU    HB2 6975   8.232   7.282   8.345
  647LEU     CG 6976   8.403   7.158   8.395
  647LEU     HG 6977   8.494   7.165   8.455
  647LEU    CD1 6978   8.333   7.023   8.421
  647LEU   HD11 6979   8.280   7.014   8.516
  647LEU   HD12 6980   8.255   7.021   8.344
  647LEU   HD13 6981   8.395   6.934   8.409
  647LEU    CD2 6982   8.459   7.154   8.254
  647LEU   HD21 6983   8.504   7.247   8.219
  647LEU   HD22 6984   8.536   7.080   8.234
  647LEU   HD23 6985   8.378   7.144   8.181
  647LEU      C 6986   8.325   7.266   8.684
  647LEU      O 6987   8.420   7.339   8.711
  648GLU      N 6988   8.297   7.162   8.758
  648GLU      H 6989   8.234   7.094   8.718
  648GLU     CA 6990   8.380   7.109   8.868
  648GLU     HA 6991   8.470   7.169   8.877
  648GLU     CB 6992   8.294   7.131   8.994
  648GLU    HB1 6993   8.195   7.088   8.989
  648GLU    HB2 6994   8.286   7.240   9.001
  648GLU     CG 6995   8.364   7.096   9.123
  648GLU    HG1 6996   8.365   6.988   9.138
  648GLU    HG2 6997   8.302   7.128   9.207
  648GLU     CD 6998   8.499   7.149   9.138
  648GLU    OE1 6999   8.510   7.264   9.180
  648GLU    OE2 7000   8.599   7.086   9.098
  648GLU      C 7001   8.409   6.956   8.852
  648GLU      O 7002   8.321   6.888   8.799
  649PHE      N 7003   8.528   6.911   8.900
  649PHE      H 7004   8.587   6.978   8.948
  649PHE     CA 7005   8.585   6.776   8.890
  649PHE     HA 7006   8.519   6.706   8.838
  649PHE     CB 7007   8.726   6.782   8.815
  649PHE    HB1 7008   8.771   6.683   8.810
  649PHE    HB2 7009   8.792   6.849   8.870
  649PHE     CG 7010   8.721   6.829   8.669
  649PHE    CD1 7011   8.663   6.740   8.573
  649PHE    HD1 7012   8.623   6.644   8.601
  649PHE    CE1 7013   8.654   6.781   8.439
  649PHE    HE1 7014   8.629   6.706   8.365
  649PHE     CZ 7015   8.697   6.909   8.407
  649PHE     HZ 7016   8.696   6.941   8.304
  649PHE    CE2 7017   8.748   6.992   8.502
  649PHE    HE2 7018   8.792   7.082   8.461
  649PHE    CD2 7019   8.758   6.959   8.641
  649PHE    HD2 7020   8.794   7.025   8.718
  649PHE      C 7021   8.604   6.719   9.030
  649PHE      O 7022   8.616   6.601   9.044
  650THR      N 7023   8.605   6.804   9.140
  650THR      H 7024   8.603   6.904   9.123
  650THR     CA 7025   8.631   6.771   9.278
  650THR     HA 7026   8.704   6.691   9.282
  650THR     CB 7027   8.684   6.896   9.353
  650THR     HB 7028   8.598   6.962   9.367
  650THR    CG2 7029   8.738   6.850   9.486
  650THR   HG21 7030   8.815   6.774   9.468
  650THR   HG22 7031   8.770   6.936   9.544
  650THR   HG23 7032   8.660   6.796   9.540
  650THR    OG1 7033   8.787   6.961   9.267
  650THR    HG1 7034   8.740   6.990   9.188
  650THR      C 7035   8.501   6.712   9.339
  650THR      O 7036   8.401   6.779   9.352
  651GLU      N 7037   8.506   6.585   9.377
  651GLU      H 7038   8.598   6.543   9.370
  651GLU     CA 7039   8.386   6.515   9.424
  651GLU     HA 7040   8.323   6.591   9.470
  651GLU     CB 7041   8.320   6.444   9.303
  651GLU    HB1 7042   8.372   6.353   9.273
  651GLU    HB2 7043   8.329   6.507   9.215
  651GLU     CG 7044   8.173   6.418   9.317
  651GLU    HG1 7045   8.172   6.330   9.382
  651GLU    HG2 7046   8.138   6.394   9.217
  651GLU     CD 7047   8.091   6.526   9.394
  651GLU    OE1 7048   8.065   6.637   9.339
  651GLU    OE2 7049   8.047   6.501   9.511
  651GLU      C 7050   8.416   6.407   9.525
  651GLU      O 7051   8.529   6.359   9.525
  652ASN      N 7052   8.314   6.349   9.588
  652ASN      H 7053   8.227   6.399   9.574
  652ASN     CA 7054   8.316   6.232   9.674
  652ASN     HA 7055   8.382   6.245   9.759
  652ASN     CB 7056   8.177   6.229   9.736
  652ASN    HB1 7057   8.152   6.145   9.801
  652ASN    HB2 7058   8.106   6.230   9.654
  652ASN     CG 7059   8.166   6.342   9.832
  652ASN    OD1 7060   8.219   6.338   9.944
  652ASN    ND2 7061   8.089   6.448   9.793
  652ASN   HD21 7062   8.055   6.460   9.698
  652ASN   HD22 7063   8.066   6.520   9.859
  652ASN      C 7064   8.354   6.096   9.592
  652ASN      O 7065   8.274   6.014   9.560
  653TYR      N 7066   8.486   6.068   9.576
  653TYR      H 7067   8.552   6.140   9.603
  653TYR     CA 7068   8.546   5.944   9.534
  653TYR     HA 7069   8.479   5.862   9.562
  653TYR     CB 7070   8.547   5.939   9.383
  653TYR    HB1 7071   8.447   5.932   9.340
  653TYR    HB2 7072   8.589   5.843   9.352
  653TYR     CG 7073   8.628   6.051   9.317
  653TYR    CD1 7074   8.768   6.064   9.327
  653TYR    HD1 7075   8.827   5.993   9.382
  653TYR    CE1 7076   8.830   6.171   9.255
  653TYR    HE1 7077   8.936   6.187   9.272
  653TYR     CZ 7078   8.761   6.264   9.176
  653TYR     OH 7079   8.820   6.368   9.116
  653TYR     HH 7080   8.747   6.425   9.090
  653TYR    CE2 7081   8.622   6.252   9.171
  653TYR    HE2 7082   8.559   6.309   9.105
  653TYR    CD2 7083   8.555   6.142   9.240
  653TYR    HD2 7084   8.449   6.137   9.222
  653TYR      C 7085   8.681   5.916   9.595
  653TYR      O 7086   8.748   6.002   9.656
  654ASP      N 7087   8.730   5.798   9.568
  654ASP      H 7088   8.671   5.747   9.503
  654ASP     CA 7089   8.849   5.731   9.628
  654ASP     HA 7090   8.920   5.814   9.631
  654ASP     CB 7091   8.824   5.668   9.770
  654ASP    HB1 7092   8.834   5.747   9.845
  654ASP    HB2 7093   8.908   5.603   9.793
  654ASP     CG 7094   8.691   5.589   9.774
  654ASP    OD1 7095   8.683   5.481   9.713
  654ASP    OD2 7096   8.597   5.634   9.845
  654ASP      C 7097   8.926   5.644   9.530
  654ASP      O 7098   9.047   5.639   9.536
  655PHE      N 7099   8.855   5.596   9.427
  655PHE      H 7100   8.754   5.603   9.425
  655PHE     CA 7101   8.922   5.557   9.301
  655PHE     HA 7102   9.025   5.528   9.318
  655PHE     CB 7103   8.838   5.453   9.217
  655PHE    HB1 7104   8.880   5.450   9.116
  655PHE    HB2 7105   8.745   5.507   9.197
  655PHE     CG 7106   8.810   5.328   9.286
  655PHE    CD1 7107   8.680   5.302   9.336
  655PHE    HD1 7108   8.602   5.373   9.316
  655PHE    CE1 7109   8.663   5.191   9.418
  655PHE    HE1 7110   8.564   5.165   9.451
  655PHE     CZ 7111   8.774   5.107   9.455
  655PHE     HZ 7112   8.764   5.036   9.536
  655PHE    CE2 7113   8.896   5.132   9.400
  655PHE    HE2 7114   8.982   5.082   9.441
  655PHE    CD2 7115   8.916   5.243   9.316
  655PHE    HD2 7116   9.015   5.272   9.285
  655PHE      C 7117   8.948   5.684   9.221
  655PHE      O 7118   8.855   5.736   9.176
  656LYS      N 7119   9.073   5.745   9.221
  656LYS      H 7120   9.141   5.679   9.257
  656LYS     CA 7121   9.107   5.872   9.151
  656LYS     HA 7122   9.036   5.951   9.175
  656LYS     CB 7123   9.249   5.920   9.195
  656LYS    HB1 7124   9.271   6.014   9.145
  656LYS    HB2 7125   9.324   5.847   9.163
  656LYS     CG 7126   9.251   5.956   9.346
  656LYS    HG1 7127   9.236   5.866   9.405
  656LYS    HG2 7128   9.165   6.014   9.380
  656LYS     CD 7129   9.386   6.011   9.388
  656LYS    HD1 7130   9.394   6.111   9.346
  656LYS    HD2 7131   9.461   5.944   9.345
  656LYS     CE 7132   9.414   6.025   9.538
  656LYS    HE1 7133   9.377   5.936   9.589
  656LYS    HE2 7134   9.357   6.110   9.576
  656LYS     NZ 7135   9.557   6.052   9.571
  656LYS    HZ1 7136   9.584   6.055   9.668
  656LYS    HZ2 7137   9.608   5.973   9.533
  656LYS    HZ3 7138   9.597   6.127   9.516
  656LYS      C 7139   9.099   5.850   9.004
  656LYS      O 7140   9.099   5.735   8.960
  657ALA      N 7141   9.107   5.952   8.926
  657ALA      H 7142   9.087   6.041   8.970
  657ALA     CA 7143   9.100   5.968   8.777
  657ALA     HA 7144   9.093   6.076   8.762
  657ALA     CB 7145   9.236   5.926   8.713
  657ALA    HB1 7146   9.262   5.821   8.730
  657ALA    HB2 7147   9.225   5.930   8.604
  657ALA    HB3 7148   9.318   5.991   8.743
  657ALA      C 7149   8.972   5.912   8.704
  657ALA      O 7150   8.935   5.969   8.602
  658VAL      N 7151   8.898   5.814   8.761
  658VAL      H 7152   8.943   5.780   8.845
  658VAL     CA 7153   8.777   5.752   8.709
  658VAL     HA 7154   8.801   5.702   8.615
  658VAL     CB 7155   8.714   5.647   8.801
  658VAL     HB 7156   8.668   5.697   8.886
  658VAL    CG1 7157   8.610   5.558   8.724
  658VAL   HG11 7158   8.529   5.624   8.693
  658VAL   HG12 7159   8.654   5.499   8.643
  658VAL   HG13 7160   8.571   5.481   8.791
  658VAL    CG2 7161   8.818   5.560   8.861
  658VAL   HG21 7162   8.772   5.489   8.930
  658VAL   HG22 7163   8.881   5.504   8.791
  658VAL   HG23 7164   8.884   5.617   8.925
  658VAL      C 7165   8.677   5.864   8.667
  658VAL      O 7166   8.634   5.866   8.550
  659PHE      N 7167   8.646   5.954   8.759
  659PHE      H 7168   8.692   5.946   8.849
  659PHE     CA 7169   8.550   6.065   8.737
  659PHE     HA 7170   8.464   6.020   8.688
  659PHE     CB 7171   8.532   6.138   8.871
  659PHE    HB1 7172   8.623   6.189   8.902
  659PHE    HB2 7173   8.507   6.060   8.943
  659PHE     CG 7174   8.412   6.227   8.877
  659PHE    CD1 7175   8.288   6.164   8.877
  659PHE    HD1 7176   8.285   6.056   8.877
  659PHE    CE1 7177   8.167   6.240   8.894
  659PHE    HE1 7178   8.067   6.202   8.906
  659PHE     CZ 7179   8.184   6.382   8.911
  659PHE     HZ 7180   8.099   6.442   8.941
  659PHE    CE2 7181   8.303   6.447   8.900
  659PHE    HE2 7182   8.300   6.555   8.904
  659PHE    CD2 7183   8.421   6.365   8.867
  659PHE    HD2 7184   8.519   6.408   8.855
  659PHE      C 7185   8.605   6.174   8.640
  659PHE      O 7186   8.527   6.230   8.563
  660ILE      N 7187   8.731   6.203   8.648
  660ILE      H 7188   8.783   6.161   8.724
  660ILE     CA 7189   8.796   6.299   8.557
  660ILE     HA 7190   8.733   6.388   8.553
  660ILE     CB 7191   8.940   6.328   8.612
  660ILE     HB 7192   8.976   6.233   8.650
  660ILE    CG2 7193   9.034   6.389   8.511
  660ILE   HG21 7194   8.996   6.482   8.469
  660ILE   HG22 7195   9.123   6.413   8.569
  660ILE   HG23 7196   9.062   6.317   8.435
  660ILE    CG1 7197   8.939   6.426   8.739
  660ILE   HG11 7198   8.870   6.380   8.809
  660ILE   HG12 7199   8.905   6.524   8.707
  660ILE     CD 7200   9.077   6.425   8.809
  660ILE    HD1 7201   9.053   6.440   8.915
  660ILE    HD2 7202   9.127   6.328   8.805
  660ILE    HD3 7203   9.142   6.507   8.780
  660ILE      C 7204   8.784   6.252   8.411
  660ILE      O 7205   8.739   6.331   8.325
  661ILE      N 7206   8.834   6.132   8.387
  661ILE      H 7207   8.888   6.080   8.455
  661ILE     CA 7208   8.827   6.067   8.252
  661ILE     HA 7209   8.887   6.123   8.180
  661ILE     CB 7210   8.884   5.919   8.271
  661ILE     HB 7211   8.836   5.877   8.360
  661ILE    CG2 7212   8.852   5.839   8.151
  661ILE   HG21 7213   8.897   5.739   8.157
  661ILE   HG22 7214   8.744   5.831   8.141
  661ILE   HG23 7215   8.876   5.887   8.056
  661ILE    CG1 7216   9.039   5.929   8.296
  661ILE   HG11 7217   9.058   6.010   8.367
  661ILE   HG12 7218   9.086   5.959   8.203
  661ILE     CD 7219   9.108   5.806   8.363
  661ILE    HD1 7220   9.069   5.791   8.464
  661ILE    HD2 7221   9.098   5.720   8.297
  661ILE    HD3 7222   9.214   5.832   8.370
  661ILE      C 7223   8.682   6.088   8.200
  661ILE      O 7224   8.657   6.152   8.101
  662LEU      N 7225   8.585   6.032   8.269
  662LEU      H 7226   8.606   5.991   8.359
  662LEU     CA 7227   8.442   6.049   8.238
  662LEU     HA 7228   8.426   5.992   8.146
  662LEU     CB 7229   8.360   5.984   8.347
  662LEU    HB1 7230   8.259   6.016   8.324
  662LEU    HB2 7231   8.388   6.023   8.445
  662LEU     CG 7232   8.374   5.837   8.367
  662LEU     HG 7233   8.476   5.804   8.386
  662LEU    CD1 7234   8.282   5.778   8.474
  662LEU   HD11 7235   8.274   5.844   8.560
  662LEU   HD12 7236   8.180   5.767   8.438
  662LEU   HD13 7237   8.328   5.686   8.510
  662LEU    CD2 7238   8.338   5.753   8.237
  662LEU   HD21 7239   8.230   5.768   8.231
  662LEU   HD22 7240   8.385   5.785   8.144
  662LEU   HD23 7241   8.367   5.651   8.259
  662LEU      C 7242   8.383   6.186   8.208
  662LEU      O 7243   8.317   6.211   8.109
  663LEU      N 7244   8.405   6.282   8.298
  663LEU      H 7245   8.460   6.257   8.380
  663LEU     CA 7246   8.359   6.422   8.275
  663LEU     HA 7247   8.254   6.436   8.247
  663LEU     CB 7248   8.396   6.504   8.398
  663LEU    HB1 7249   8.416   6.607   8.370
  663LEU    HB2 7250   8.489   6.472   8.444
  663LEU     CG 7251   8.283   6.503   8.508
  663LEU     HG 7252   8.327   6.535   8.602
  663LEU    CD1 7253   8.172   6.603   8.472
  663LEU   HD11 7254   8.121   6.560   8.386
  663LEU   HD12 7255   8.107   6.612   8.559
  663LEU   HD13 7256   8.207   6.704   8.449
  663LEU    CD2 7257   8.226   6.367   8.540
  663LEU   HD21 7258   8.157   6.384   8.623
  663LEU   HD22 7259   8.173   6.319   8.458
  663LEU   HD23 7260   8.307   6.304   8.577
  663LEU      C 7261   8.440   6.486   8.160
  663LEU      O 7262   8.383   6.559   8.083
  664LEU      N 7263   8.572   6.454   8.150
  664LEU      H 7264   8.608   6.381   8.209
  664LEU     CA 7265   8.652   6.515   8.036
  664LEU     HA 7266   8.623   6.620   8.034
  664LEU     CB 7267   8.802   6.503   8.059
  664LEU    HB1 7268   8.849   6.527   7.963
  664LEU    HB2 7269   8.828   6.404   8.095
  664LEU     CG 7270   8.855   6.607   8.159
  664LEU     HG 7271   8.800   6.585   8.251
  664LEU    CD1 7272   9.005   6.568   8.192
  664LEU   HD11 7273   9.024   6.615   8.289
  664LEU   HD12 7274   9.016   6.461   8.207
  664LEU   HD13 7275   9.066   6.604   8.110
  664LEU    CD2 7276   8.832   6.755   8.113
  664LEU   HD21 7277   8.726   6.781   8.120
  664LEU   HD22 7278   8.898   6.826   8.161
  664LEU   HD23 7279   8.851   6.761   8.006
  664LEU      C 7280   8.595   6.459   7.905
  664LEU      O 7281   8.576   6.523   7.804
  665ALA      N 7282   8.571   6.327   7.908
  665ALA      H 7283   8.608   6.271   7.983
  665ALA     CA 7284   8.506   6.252   7.803
  665ALA     HA 7285   8.571   6.259   7.716
  665ALA     CB 7286   8.499   6.101   7.830
  665ALA    HB1 7287   8.477   6.039   7.743
  665ALA    HB2 7288   8.596   6.056   7.854
  665ALA    HB3 7289   8.436   6.086   7.917
  665ALA      C 7290   8.369   6.304   7.759
  665ALA      O 7291   8.356   6.339   7.638
  666TYR      N 7292   8.271   6.320   7.855
  666TYR      H 7293   8.287   6.277   7.945
  666TYR     CA 7294   8.137   6.383   7.835
  666TYR     HA 7295   8.070   6.330   7.767
  666TYR     CB 7296   8.067   6.399   7.974
  666TYR    HB1 7297   8.134   6.425   8.055
  666TYR    HB2 7298   8.042   6.304   8.021
  666TYR     CG 7299   7.946   6.483   7.974
  666TYR    CD1 7300   7.821   6.441   7.919
  666TYR    HD1 7301   7.805   6.341   7.883
  666TYR    CE1 7302   7.722   6.541   7.904
  666TYR    HE1 7303   7.624   6.520   7.862
  666TYR     CZ 7304   7.733   6.676   7.946
  666TYR     OH 7305   7.631   6.763   7.926
  666TYR     HH 7306   7.663   6.849   7.953
  666TYR    CE2 7307   7.856   6.712   8.004
  666TYR    HE2 7308   7.869   6.811   8.046
  666TYR    CD2 7309   7.960   6.616   8.019
  666TYR    HD2 7310   8.056   6.646   8.058
  666TYR      C 7311   8.159   6.520   7.768
  666TYR      O 7312   8.083   6.558   7.680
  667VAL      N 7313   8.242   6.605   7.824
  667VAL      H 7314   8.302   6.573   7.899
  667VAL     CA 7315   8.243   6.747   7.790
  667VAL     HA 7316   8.137   6.767   7.778
  667VAL     CB 7317   8.298   6.841   7.903
  667VAL     HB 7318   8.247   6.806   7.993
  667VAL    CG1 7319   8.451   6.826   7.912
  667VAL   HG11 7320   8.490   6.864   8.007
  667VAL   HG12 7321   8.472   6.719   7.917
  667VAL   HG13 7322   8.503   6.870   7.827
  667VAL    CG2 7323   8.264   6.988   7.880
  667VAL   HG21 7324   8.299   7.010   7.779
  667VAL   HG22 7325   8.156   7.001   7.889
  667VAL   HG23 7326   8.310   7.048   7.959
  667VAL      C 7327   8.311   6.768   7.654
  667VAL      O 7328   8.266   6.849   7.571
  668ILE      N 7329   8.426   6.706   7.625
  668ILE      H 7330   8.465   6.648   7.697
  668ILE     CA 7331   8.494   6.711   7.493
  668ILE     HA 7332   8.523   6.814   7.471
  668ILE     CB 7333   8.626   6.627   7.509
  668ILE     HB 7334   8.602   6.525   7.536
  668ILE    CG2 7335   8.700   6.628   7.369
  668ILE   HG21 7336   8.718   6.730   7.335
  668ILE   HG22 7337   8.782   6.558   7.359
  668ILE   HG23 7338   8.633   6.588   7.292
  668ILE    CG1 7339   8.718   6.693   7.612
  668ILE   HG11 7340   8.668   6.732   7.701
  668ILE   HG12 7341   8.755   6.788   7.574
  668ILE     CD 7342   8.840   6.610   7.651
  668ILE    HD1 7343   8.879   6.645   7.747
  668ILE    HD2 7344   8.810   6.506   7.659
  668ILE    HD3 7345   8.913   6.624   7.571
  668ILE      C 7346   8.409   6.663   7.379
  668ILE      O 7347   8.403   6.723   7.266
  669LEU      N 7348   8.345   6.552   7.396
  669LEU      H 7349   8.355   6.498   7.481
  669LEU     CA 7350   8.252   6.499   7.293
  669LEU     HA 7351   8.293   6.494   7.192
  669LEU     CB 7352   8.212   6.357   7.334
  669LEU    HB1 7353   8.130   6.324   7.270
  669LEU    HB2 7354   8.196   6.359   7.442
  669LEU     CG 7355   8.328   6.264   7.300
  669LEU     HG 7356   8.420   6.304   7.343
  669LEU    CD1 7357   8.299   6.129   7.366
  669LEU   HD11 7358   8.202   6.082   7.346
  669LEU   HD12 7359   8.380   6.059   7.348
  669LEU   HD13 7360   8.308   6.134   7.475
  669LEU    CD2 7361   8.351   6.245   7.152
  669LEU   HD21 7362   8.258   6.223   7.099
  669LEU   HD22 7363   8.394   6.334   7.105
  669LEU   HD23 7364   8.416   6.159   7.142
  669LEU      C 7365   8.137   6.592   7.279
  669LEU      O 7366   8.094   6.621   7.164
  670THR      N 7367   8.067   6.636   7.381
  670THR      H 7368   8.090   6.603   7.474
  670THR     CA 7369   7.954   6.733   7.374
  670THR     HA 7370   7.872   6.693   7.315
  670THR     CB 7371   7.899   6.759   7.517
  670THR     HB 7372   7.978   6.796   7.582
  670THR    CG2 7373   7.774   6.860   7.513
  670THR   HG21 7374   7.710   6.843   7.599
  670THR   HG22 7375   7.812   6.962   7.512
  670THR   HG23 7376   7.715   6.852   7.422
  670THR    OG1 7377   7.843   6.639   7.554
  670THR    HG1 7378   7.854   6.610   7.644
  670THR      C 7379   7.997   6.862   7.310
  670THR      O 7380   7.921   6.913   7.232
  671TYR      N 7381   8.123   6.912   7.334
  671TYR      H 7382   8.187   6.859   7.390
  671TYR     CA 7383   8.182   7.027   7.263
  671TYR     HA 7384   8.124   7.119   7.277
  671TYR     CB 7385   8.323   7.048   7.314
  671TYR    HB1 7386   8.370   6.951   7.332
  671TYR    HB2 7387   8.306   7.106   7.405
  671TYR     CG 7388   8.411   7.139   7.231
  671TYR    CD1 7389   8.499   7.082   7.142
  671TYR    HD1 7390   8.517   6.975   7.144
  671TYR    CE1 7391   8.594   7.161   7.072
  671TYR    HE1 7392   8.669   7.117   7.008
  671TYR     CZ 7393   8.576   7.301   7.076
  671TYR     OH 7394   8.657   7.377   6.997
  671TYR     HH 7395   8.612   7.460   6.978
  671TYR    CE2 7396   8.466   7.363   7.144
  671TYR    HE2 7397   8.453   7.470   7.143
  671TYR    CD2 7398   8.390   7.273   7.231
  671TYR    HD2 7399   8.315   7.322   7.292
  671TYR      C 7400   8.171   7.008   7.111
  671TYR      O 7401   8.131   7.104   7.040
  672ILE      N 7402   8.209   6.890   7.058
  672ILE      H 7403   8.257   6.832   7.125
  672ILE     CA 7404   8.199   6.866   6.916
  672ILE     HA 7405   8.243   6.951   6.863
  672ILE     CB 7406   8.267   6.730   6.881
  672ILE     HB 7407   8.214   6.657   6.942
  672ILE    CG2 7408   8.246   6.680   6.737
  672ILE   HG21 7409   8.140   6.664   6.717
  672ILE   HG22 7410   8.273   6.742   6.652
  672ILE   HG23 7411   8.263   6.572   6.732
  672ILE    CG1 7412   8.411   6.723   6.907
  672ILE   HG11 7413   8.437   6.620   6.883
  672ILE   HG12 7414   8.435   6.730   7.014
  672ILE     CD 7415   8.502   6.824   6.830
  672ILE    HD1 7416   8.608   6.814   6.856
  672ILE    HD2 7417   8.487   6.813   6.723
  672ILE    HD3 7418   8.483   6.929   6.855
  672ILE      C 7419   8.050   6.864   6.879
  672ILE      O 7420   8.011   6.913   6.776
  673LEU      N 7421   7.963   6.803   6.962
  673LEU      H 7422   7.992   6.760   7.049
  673LEU     CA 7423   7.829   6.775   6.920
  673LEU     HA 7424   7.831   6.723   6.824
  673LEU     CB 7425   7.772   6.670   7.022
  673LEU    HB1 7426   7.808   6.697   7.121
  673LEU    HB2 7427   7.812   6.571   7.000
  673LEU     CG 7428   7.621   6.652   7.014
  673LEU     HG 7429   7.579   6.749   7.042
  673LEU    CD1 7430   7.573   6.613   6.879
  673LEU   HD11 7431   7.625   6.525   6.841
  673LEU   HD12 7432   7.465   6.597   6.879
  673LEU   HD13 7433   7.580   6.694   6.807
  673LEU    CD2 7434   7.576   6.554   7.123
  673LEU   HD21 7435   7.627   6.463   7.094
  673LEU   HD22 7436   7.614   6.595   7.217
  673LEU   HD23 7437   7.468   6.537   7.122
  673LEU      C 7438   7.748   6.910   6.911
  673LEU      O 7439   7.671   6.934   6.817
  674LEU      N 7440   7.777   7.000   7.003
  674LEU      H 7441   7.829   6.967   7.083
  674LEU     CA 7442   7.730   7.144   6.999
  674LEU     HA 7443   7.622   7.139   6.982
  674LEU     CB 7444   7.759   7.213   7.138
  674LEU    HB1 7445   7.750   7.322   7.139
  674LEU    HB2 7446   7.860   7.179   7.162
  674LEU     CG 7447   7.657   7.175   7.250
  674LEU     HG 7448   7.635   7.068   7.239
  674LEU    CD1 7449   7.696   7.192   7.403
  674LEU   HD11 7450   7.623   7.147   7.470
  674LEU   HD12 7451   7.790   7.142   7.423
  674LEU   HD13 7452   7.721   7.296   7.428
  674LEU    CD2 7453   7.523   7.252   7.241
  674LEU   HD21 7454   7.451   7.213   7.312
  674LEU   HD22 7455   7.534   7.360   7.256
  674LEU   HD23 7456   7.480   7.229   7.144
  674LEU      C 7457   7.800   7.224   6.891
  674LEU      O 7458   7.736   7.319   6.847
  675LEU      N 7459   7.917   7.178   6.834
  675LEU      H 7460   7.976   7.117   6.889
  675LEU     CA 7461   7.979   7.241   6.718
  675LEU     HA 7462   7.949   7.345   6.723
  675LEU     CB 7463   8.129   7.219   6.715
  675LEU    HB1 7464   8.154   7.139   6.646
  675LEU    HB2 7465   8.163   7.195   6.815
  675LEU     CG 7466   8.220   7.340   6.682
  675LEU     HG 7467   8.193   7.424   6.746
  675LEU    CD1 7468   8.366   7.301   6.693
  675LEU   HD11 7469   8.420   7.385   6.649
  675LEU   HD12 7470   8.406   7.294   6.795
  675LEU   HD13 7471   8.399   7.218   6.630
  675LEU    CD2 7472   8.200   7.375   6.534
  675LEU   HD21 7473   8.206   7.291   6.464
  675LEU   HD22 7474   8.100   7.418   6.521
  675LEU   HD23 7475   8.265   7.453   6.496
  675LEU      C 7476   7.896   7.192   6.597
  675LEU      O 7477   7.845   7.269   6.518
  676ASN      N 7478   7.879   7.062   6.575
  676ASN      H 7479   7.912   6.997   6.646
  676ASN     CA 7480   7.805   7.001   6.469
  676ASN     HA 7481   7.843   7.042   6.376
  676ASN     CB 7482   7.826   6.854   6.481
  676ASN    HB1 7483   7.760   6.811   6.556
  676ASN    HB2 7484   7.929   6.851   6.519
  676ASN     CG 7485   7.825   6.789   6.347
  676ASN    OD1 7486   7.912   6.813   6.265
  676ASN    ND2 7487   7.721   6.715   6.317
  676ASN   HD21 7488   7.652   6.686   6.384
  676ASN   HD22 7489   7.713   6.676   6.224
  676ASN      C 7490   7.658   7.042   6.452
  676ASN      O 7491   7.611   7.031   6.338
  677MET      N 7492   7.584   7.061   6.563
  677MET      H 7493   7.628   7.048   6.654
  677MET     CA 7494   7.452   7.119   6.555
  677MET     HA 7495   7.395   7.035   6.517
  677MET     CB 7496   7.401   7.158   6.692
  677MET    HB1 7497   7.467   7.230   6.742
  677MET    HB2 7498   7.399   7.074   6.761
  677MET     CG 7499   7.256   7.231   6.696
  677MET    HG1 7500   7.270   7.338   6.680
  677MET    HG2 7501   7.227   7.228   6.801
  677MET     SD 7502   7.126   7.144   6.602
  677MET     CE 7503   7.009   7.278   6.562
  677MET    HE1 7504   7.057   7.347   6.493
  677MET    HE2 7505   6.918   7.239   6.517
  677MET    HE3 7506   6.980   7.328   6.654
  677MET      C 7507   7.446   7.245   6.460
  677MET      O 7508   7.364   7.249   6.369
  678LEU      N 7509   7.536   7.347   6.486
  678LEU      H 7510   7.604   7.337   6.560
  678LEU     CA 7511   7.549   7.465   6.399
  678LEU     HA 7512   7.452   7.511   6.384
  678LEU     CB 7513   7.624   7.574   6.485
  678LEU    HB1 7514   7.714   7.522   6.517
  678LEU    HB2 7515   7.578   7.588   6.584
  678LEU     CG 7516   7.679   7.712   6.435
  678LEU     HG 7517   7.709   7.767   6.524
  678LEU    CD1 7518   7.797   7.700   6.338
  678LEU   HD11 7519   7.844   7.798   6.326
  678LEU   HD12 7520   7.879   7.644   6.384
  678LEU   HD13 7521   7.771   7.657   6.241
  678LEU    CD2 7522   7.572   7.783   6.361
  678LEU   HD21 7523   7.602   7.885   6.340
  678LEU   HD22 7524   7.558   7.735   6.264
  678LEU   HD23 7525   7.484   7.784   6.426
  678LEU      C 7526   7.618   7.439   6.263
  678LEU      O 7527   7.563   7.490   6.164
  679ILE      N 7528   7.722   7.361   6.253
  679ILE      H 7529   7.764   7.325   6.338
  679ILE     CA 7530   7.795   7.339   6.128
  679ILE     HA 7531   7.801   7.432   6.072
  679ILE     CB 7532   7.941   7.291   6.157
  679ILE     HB 7533   7.935   7.210   6.230
  679ILE    CG2 7534   8.004   7.227   6.030
  679ILE   HG21 7535   8.111   7.206   6.039
  679ILE   HG22 7536   7.958   7.128   6.020
  679ILE   HG23 7537   7.990   7.289   5.942
  679ILE    CG1 7538   8.026   7.393   6.226
  679ILE   HG11 7539   8.114   7.337   6.259
  679ILE   HG12 7540   7.973   7.423   6.316
  679ILE     CD 7541   8.059   7.516   6.146
  679ILE    HD1 7542   8.123   7.497   6.060
  679ILE    HD2 7543   7.965   7.560   6.112
  679ILE    HD3 7544   8.107   7.587   6.214
  679ILE      C 7545   7.722   7.244   6.023
  679ILE      O 7546   7.711   7.283   5.903
  680ALA      N 7547   7.648   7.138   6.066
  680ALA      H 7548   7.658   7.104   6.160
  680ALA     CA 7549   7.556   7.064   5.976
  680ALA     HA 7550   7.619   7.028   5.894
  680ALA     CB 7551   7.504   6.936   6.048
  680ALA    HB1 7552   7.585   6.867   6.069
  680ALA    HB2 7553   7.438   6.959   6.132
  680ALA    HB3 7554   7.439   6.891   5.973
  680ALA      C 7555   7.442   7.149   5.926
  680ALA      O 7556   7.407   7.125   5.812
  681LEU      N 7557   7.392   7.245   6.006
  681LEU      H 7558   7.434   7.254   6.097
  681LEU     CA 7559   7.287   7.332   5.960
  681LEU     HA 7560   7.215   7.272   5.904
  681LEU     CB 7561   7.224   7.392   6.085
  681LEU    HB1 7562   7.309   7.427   6.144
  681LEU    HB2 7563   7.169   7.310   6.132
  681LEU     CG 7564   7.136   7.514   6.065
  681LEU     HG 7565   7.191   7.593   6.014
  681LEU    CD1 7566   7.010   7.486   5.992
  681LEU   HD11 7567   6.969   7.385   5.996
  681LEU   HD12 7568   6.935   7.561   6.016
  681LEU   HD13 7569   7.028   7.498   5.885
  681LEU    CD2 7570   7.097   7.572   6.203
  681LEU   HD21 7571   7.021   7.650   6.195
  681LEU   HD22 7572   7.062   7.486   6.260
  681LEU   HD23 7573   7.185   7.605   6.258
  681LEU      C 7574   7.341   7.431   5.858
  681LEU      O 7575   7.277   7.447   5.752
  682MET      N 7576   7.454   7.493   5.882
  682MET      H 7577   7.496   7.473   5.972
  682MET     CA 7578   7.517   7.579   5.784
  682MET     HA 7579   7.450   7.664   5.773
  682MET     CB 7580   7.648   7.640   5.833
  682MET    HB1 7581   7.715   7.559   5.861
  682MET    HB2 7582   7.621   7.696   5.923
  682MET     CG 7583   7.730   7.736   5.742
  682MET    HG1 7584   7.668   7.822   5.715
  682MET    HG2 7585   7.757   7.686   5.649
  682MET     SD 7586   7.882   7.803   5.811
  682MET     CE 7587   7.934   7.907   5.673
  682MET    HE1 7588   8.042   7.924   5.665
  682MET    HE2 7589   7.890   7.875   5.579
  682MET    HE3 7590   7.887   8.004   5.685
  682MET      C 7591   7.534   7.502   5.650
  682MET      O 7592   7.485   7.538   5.550
  683GLY      N 7593   7.587   7.377   5.664
  683GLY      H 7594   7.631   7.359   5.753
  683GLY     CA 7595   7.597   7.277   5.561
  683GLY    HA1 7596   7.635   7.187   5.610
  683GLY    HA2 7597   7.658   7.316   5.479
  683GLY      C 7598   7.468   7.233   5.490
  683GLY      O 7599   7.480   7.170   5.383
  684GLU      N 7600   7.350   7.281   5.530
  684GLU      H 7601   7.338   7.320   5.622
  684GLU     CA 7602   7.225   7.272   5.449
  684GLU     HA 7603   7.248   7.214   5.360
  684GLU     CB 7604   7.115   7.191   5.514
  684GLU    HB1 7605   7.089   7.244   5.605
  684GLU    HB2 7606   7.156   7.093   5.538
  684GLU     CG 7607   6.990   7.157   5.429
  684GLU    HG1 7608   7.013   7.129   5.327
  684GLU    HG2 7609   6.923   7.243   5.435
  684GLU     CD 7610   6.913   7.035   5.483
  684GLU    OE1 7611   6.885   7.032   5.602
  684GLU    OE2 7612   6.882   6.940   5.405
  684GLU      C 7613   7.180   7.407   5.393
  684GLU      O 7614   7.101   7.415   5.299
  685THR      N 7615   7.228   7.510   5.459
  685THR      H 7616   7.299   7.507   5.531
  685THR     CA 7617   7.180   7.645   5.436
  685THR     HA 7618   7.082   7.633   5.388
  685THR     CB 7619   7.151   7.730   5.569
  685THR     HB 7620   7.144   7.832   5.531
  685THR    CG2 7621   7.020   7.695   5.634
  685THR   HG21 7622   7.012   7.742   5.732
  685THR   HG22 7623   6.943   7.748   5.579
  685THR   HG23 7624   6.996   7.590   5.651
  685THR    OG1 7625   7.247   7.716   5.673
  685THR    HG1 7626   7.253   7.622   5.691
  685THR      C 7627   7.266   7.726   5.330
  685THR      O 7628   7.211   7.814   5.263
  686VAL      N 7629   7.393   7.694   5.319
  686VAL      H 7630   7.422   7.628   5.390
  686VAL     CA 7631   7.490   7.770   5.235
  686VAL     HA 7632   7.498   7.869   5.279
  686VAL     CB 7633   7.629   7.707   5.249
  686VAL     HB 7634   7.694   7.754   5.175
  686VAL    CG1 7635   7.685   7.748   5.375
  686VAL   HG11 7636   7.612   7.724   5.452
  686VAL   HG12 7637   7.779   7.696   5.393
  686VAL   HG13 7638   7.708   7.855   5.376
  686VAL    CG2 7639   7.631   7.554   5.225
  686VAL   HG21 7640   7.585   7.503   5.310
  686VAL   HG22 7641   7.577   7.523   5.136
  686VAL   HG23 7642   7.735   7.522   5.230
  686VAL      C 7643   7.452   7.786   5.092
  686VAL      O 7644   7.413   7.693   5.024
  687ASN      N 7645   7.441   7.904   5.038
  687ASN      H 7646   7.476   7.977   5.099
  687ASN     CA 7647   7.388   7.942   4.900
  687ASN     HA 7648   7.373   8.050   4.901
  687ASN     CB 7649   7.494   7.921   4.793
  687ASN    HB1 7650   7.448   7.951   4.699
  687ASN    HB2 7651   7.515   7.815   4.789
  687ASN     CG 7652   7.622   7.996   4.826
  687ASN    OD1 7653   7.618   8.102   4.884
  687ASN    ND2 7654   7.736   7.948   4.801
  687ASN   HD21 7655   7.744   7.853   4.767
  687ASN   HD22 7656   7.812   8.009   4.829
  687ASN      C 7657   7.239   7.893   4.867
  687ASN      O 7658   7.197   7.892   4.753
  688LYS      N 7659   7.164   7.853   4.974
  688LYS      H 7660   7.202   7.857   5.068
  688LYS     CA 7661   7.020   7.834   4.964
  688LYS     HA 7662   6.998   7.853   4.859
  688LYS     CB 7663   7.001   7.686   4.979
  688LYS    HB1 7664   7.013   7.642   5.078
  688LYS    HB2 7665   7.076   7.636   4.917
  688LYS     CG 7666   6.866   7.644   4.943
  688LYS    HG1 7667   6.838   7.676   4.843
  688LYS    HG2 7668   6.790   7.676   5.013
  688LYS     CD 7669   6.859   7.487   4.943
  688LYS    HD1 7670   6.940   7.448   4.881
  688LYS    HD2 7671   6.766   7.455   4.895
  688LYS     CE 7672   6.876   7.431   5.083
  688LYS    HE1 7673   6.795   7.479   5.139
  688LYS    HE2 7674   6.976   7.461   5.113
  688LYS     NZ 7675   6.871   7.287   5.104
  688LYS    HZ1 7676   6.948   7.245   5.053
  688LYS    HZ2 7677   6.876   7.272   5.204
  688LYS    HZ3 7678   6.781   7.251   5.076
  688LYS      C 7679   6.927   7.921   5.048
  688LYS      O 7680   6.818   7.956   4.995
  689ILE      N 7681   6.970   7.955   5.169
  689ILE      H 7682   7.051   7.905   5.202
  689ILE     CA 7683   6.882   8.030   5.265
  689ILE     HA 7684   6.788   7.977   5.277
  689ILE     CB 7685   6.942   8.036   5.410
  689ILE     HB 7686   6.950   7.930   5.437
  689ILE    CG2 7687   7.084   8.101   5.415
  689ILE   HG21 7688   7.118   8.086   5.517
  689ILE   HG22 7689   7.138   8.054   5.334
  689ILE   HG23 7690   7.066   8.205   5.387
  689ILE    CG1 7691   6.866   8.083   5.533
  689ILE   HG11 7692   6.860   8.192   5.531
  689ILE   HG12 7693   6.917   8.058   5.626
  689ILE     CD 7694   6.730   8.020   5.532
  689ILE    HD1 7695   6.657   8.061   5.462
  689ILE    HD2 7696   6.731   7.913   5.508
  689ILE    HD3 7697   6.694   8.037   5.633
  689ILE      C 7698   6.838   8.168   5.212
  689ILE      O 7699   6.717   8.197   5.218
  690ALA      N 7700   6.923   8.240   5.136
  690ALA      H 7701   7.015   8.204   5.116
  690ALA     CA 7702   6.874   8.372   5.093
  690ALA     HA 7703   6.823   8.417   5.178
  690ALA     CB 7704   6.989   8.469   5.065
  690ALA    HB1 7705   6.980   8.549   5.139
  690ALA    HB2 7706   7.086   8.420   5.072
  690ALA    HB3 7707   7.000   8.512   4.966
  690ALA      C 7708   6.781   8.358   4.967
  690ALA      O 7709   6.740   8.462   4.909
  691GLN      N 7710   6.747   8.234   4.929
  691GLN      H 7711   6.788   8.156   4.979
  691GLN     CA 7712   6.631   8.200   4.844
  691GLN     HA 7713   6.588   8.291   4.802
  691GLN     CB 7714   6.667   8.109   4.723
  691GLN    HB1 7715   6.582   8.083   4.660
  691GLN    HB2 7716   6.720   8.024   4.766
  691GLN     CG 7717   6.759   8.173   4.624
  691GLN    HG1 7718   6.724   8.272   4.596
  691GLN    HG2 7719   6.764   8.109   4.536
  691GLN     CD 7720   6.902   8.191   4.675
  691GLN    OE1 7721   6.956   8.299   4.689
  691GLN    NE2 7722   6.965   8.087   4.712
  691GLN   HE21 7723   6.933   7.995   4.684
  691GLN   HE22 7724   7.063   8.098   4.734
  691GLN      C 7725   6.520   8.136   4.935
  691GLN      O 7726   6.409   8.195   4.953
  692GLU      N 7727   6.552   8.028   5.011
  692GLU      H 7728   6.643   7.986   4.996
  692GLU     CA 7729   6.452   7.952   5.085
  692GLU     HA 7730   6.385   7.902   5.015
  692GLU     CB 7731   6.521   7.835   5.151
  692GLU    HB1 7732   6.558   7.859   5.250
  692GLU    HB2 7733   6.594   7.790   5.084
  692GLU     CG 7734   6.424   7.718   5.190
  692GLU    HG1 7735   6.365   7.679   5.108
  692GLU    HG2 7736   6.347   7.738   5.265
  692GLU     CD 7737   6.502   7.595   5.234
  692GLU    OE1 7738   6.568   7.606   5.334
  692GLU    OE2 7739   6.487   7.490   5.170
  692GLU      C 7740   6.371   8.030   5.191
  692GLU      O 7741   6.246   8.020   5.191
  693SER      N 7742   6.438   8.119   5.271
  693SER      H 7743   6.538   8.123   5.257
  693SER     CA 7744   6.379   8.228   5.348
  693SER     HA 7745   6.339   8.182   5.439
  693SER     CB 7746   6.479   8.329   5.391
  693SER    HB1 7747   6.549   8.273   5.454
  693SER    HB2 7748   6.422   8.403   5.447
  693SER     OG 7749   6.556   8.396   5.298
  693SER     HG 7750   6.595   8.325   5.246
  693SER      C 7751   6.261   8.293   5.272
  693SER      O 7752   6.151   8.294   5.325
  694LYS      N 7753   6.283   8.360   5.160
  694LYS      H 7754   6.376   8.351   5.124
  694LYS     CA 7755   6.172   8.422   5.084
  694LYS     HA 7756   6.119   8.483   5.157
  694LYS     CB 7757   6.229   8.514   4.974
  694LYS    HB1 7758   6.148   8.535   4.904
  694LYS    HB2 7759   6.308   8.457   4.926
  694LYS     CG 7760   6.283   8.645   5.027
  694LYS    HG1 7761   6.365   8.627   5.096
  694LYS    HG2 7762   6.203   8.690   5.087
  694LYS     CD 7763   6.332   8.730   4.916
  694LYS    HD1 7764   6.246   8.756   4.856
  694LYS    HD2 7765   6.400   8.670   4.855
  694LYS     CE 7766   6.409   8.860   4.944
  694LYS    HE1 7767   6.496   8.825   4.998
  694LYS    HE2 7768   6.346   8.928   5.002
  694LYS     NZ 7769   6.448   8.929   4.821
  694LYS    HZ1 7770   6.488   9.020   4.836
  694LYS    HZ2 7771   6.512   8.878   4.762
  694LYS    HZ3 7772   6.363   8.941   4.767
  694LYS      C 7773   6.071   8.320   5.027
  694LYS      O 7774   5.947   8.345   5.032
  695ASN      N 7775   6.115   8.206   4.973
  695ASN      H 7776   6.213   8.186   4.989
  695ASN     CA 7777   6.023   8.104   4.915
  695ASN     HA 7778   5.960   8.162   4.847
  695ASN     CB 7779   6.103   8.014   4.817
  695ASN    HB1 7780   6.032   7.952   4.763
  695ASN    HB2 7781   6.176   7.957   4.875
  695ASN     CG 7782   6.186   8.089   4.713
  695ASN    OD1 7783   6.169   8.200   4.677
  695ASN    ND2 7784   6.276   8.023   4.650
  695ASN   HD21 7785   6.299   7.926   4.664
  695ASN   HD22 7786   6.322   8.078   4.579
  695ASN      C 7787   5.927   8.029   5.002
  695ASN      O 7788   5.811   8.005   4.963
  696ILE      N 7789   5.976   8.016   5.123
  696ILE      H 7790   6.074   8.041   5.132
  696ILE     CA 7791   5.895   7.959   5.230
  696ILE     HA 7792   5.816   7.898   5.186
  696ILE     CB 7793   5.976   7.869   5.321
  696ILE     HB 7794   6.056   7.927   5.368
  696ILE    CG2 7795   5.884   7.819   5.433
  696ILE   HG21 7796   5.935   7.756   5.506
  696ILE   HG22 7797   5.849   7.904   5.491
  696ILE   HG23 7798   5.788   7.778   5.403
  696ILE    CG1 7799   6.053   7.757   5.250
  696ILE   HG11 7800   6.103   7.697   5.326
  696ILE   HG12 7801   6.132   7.803   5.191
  696ILE     CD 7802   5.966   7.669   5.166
  696ILE    HD1 7803   6.015   7.574   5.142
  696ILE    HD2 7804   5.885   7.636   5.231
  696ILE    HD3 7805   5.929   7.723   5.079
  696ILE      C 7806   5.817   8.072   5.297
  696ILE      O 7807   5.700   8.056   5.319
  697TRP      N 7808   5.867   8.195   5.318
  697TRP      H 7809   5.964   8.210   5.295
  697TRP     CA 7810   5.783   8.312   5.363
  697TRP     HA 7811   5.741   8.295   5.462
  697TRP     CB 7812   5.876   8.436   5.369
  697TRP    HB1 7813   5.931   8.444   5.274
  697TRP    HB2 7814   5.943   8.425   5.454
  697TRP     CG 7815   5.797   8.563   5.383
  697TRP    CD1 7816   5.754   8.610   5.501
  697TRP    HD1 7817   5.769   8.554   5.592
  697TRP    NE1 7818   5.687   8.728   5.481
  697TRP    HE1 7819   5.656   8.787   5.558
  697TRP    CE2 7820   5.681   8.755   5.343
  697TRP    CZ2 7821   5.624   8.859   5.275
  697TRP    HZ2 7822   5.568   8.936   5.326
  697TRP    CH2 7823   5.654   8.870   5.140
  697TRP    HH2 7824   5.610   8.956   5.092
  697TRP    CZ3 7825   5.736   8.780   5.071
  697TRP    HZ3 7826   5.763   8.801   4.969
  697TRP    CE3 7827   5.801   8.674   5.139
  697TRP    HE3 7828   5.868   8.608   5.087
  697TRP    CD2 7829   5.768   8.662   5.276
  697TRP      C 7830   5.663   8.338   5.269
  697TRP      O 7831   5.555   8.371   5.315
  698LYS      N 7832   5.678   8.318   5.135
  698LYS      H 7833   5.769   8.305   5.093
  698LYS     CA 7834   5.572   8.326   5.029
  698LYS     HA 7835   5.507   8.413   5.039
  698LYS     CB 7836   5.631   8.329   4.881
  698LYS    HB1 7837   5.550   8.301   4.814
  698LYS    HB2 7838   5.719   8.265   4.866
  698LYS     CG 7839   5.664   8.469   4.820
  698LYS    HG1 7840   5.724   8.516   4.898
  698LYS    HG2 7841   5.568   8.519   4.804
  698LYS     CD 7842   5.744   8.475   4.694
  698LYS    HD1 7843   5.673   8.451   4.615
  698LYS    HD2 7844   5.830   8.408   4.701
  698LYS     CE 7845   5.798   8.618   4.675
  698LYS    HE1 7846   5.835   8.645   4.774
  698LYS    HE2 7847   5.715   8.680   4.639
  698LYS     NZ 7848   5.899   8.617   4.572
  698LYS    HZ1 7849   5.963   8.541   4.591
  698LYS    HZ2 7850   5.850   8.614   4.483
  698LYS    HZ3 7851   5.952   8.703   4.564
  698LYS      C 7852   5.476   8.210   5.045
  698LYS      O 7853   5.355   8.228   5.036
  699LEU      N 7854   5.524   8.089   5.076
  699LEU      H 7855   5.618   8.080   5.110
  699LEU     CA 7856   5.421   7.981   5.108
  699LEU     HA 7857   5.350   7.978   5.025
  699LEU     CB 7858   5.509   7.854   5.122
  699LEU    HB1 7859   5.581   7.877   5.200
  699LEU    HB2 7860   5.558   7.827   5.029
  699LEU     CG 7861   5.433   7.739   5.193
  699LEU     HG 7862   5.387   7.775   5.285
  699LEU    CD1 7863   5.327   7.692   5.089
  699LEU   HD11 7864   5.276   7.604   5.129
  699LEU   HD12 7865   5.252   7.771   5.077
  699LEU   HD13 7866   5.361   7.657   4.991
  699LEU    CD2 7867   5.530   7.634   5.233
  699LEU   HD21 7868   5.584   7.599   5.145
  699LEU   HD22 7869   5.600   7.680   5.304
  699LEU   HD23 7870   5.472   7.563   5.291
  699LEU      C 7871   5.339   8.016   5.237
  699LEU      O 7872   5.220   8.017   5.235
  700GLN      N 7873   5.405   8.059   5.349
  700GLN      H 7874   5.505   8.049   5.344
  700GLN     CA 7875   5.340   8.110   5.472
  700GLN     HA 7876   5.268   8.035   5.504
  700GLN     CB 7877   5.449   8.136   5.579
  700GLN    HB1 7878   5.399   8.182   5.664
  700GLN    HB2 7879   5.523   8.198   5.528
  700GLN     CG 7880   5.508   8.004   5.623
  700GLN    HG1 7881   5.554   7.953   5.538
  700GLN    HG2 7882   5.432   7.935   5.658
  700GLN     CD 7883   5.611   8.027   5.734
  700GLN    OE1 7884   5.627   8.138   5.779
  700GLN    NE2 7885   5.692   7.935   5.775
  700GLN   HE21 7886   5.679   7.852   5.719
  700GLN   HE22 7887   5.764   7.954   5.844
  700GLN      C 7888   5.254   8.235   5.454
  700GLN      O 7889   5.158   8.259   5.527
  701ARG      N 7890   5.278   8.316   5.344
  701ARG      H 7891   5.361   8.294   5.291
  701ARG     CA 7892   5.186   8.424   5.303
  701ARG     HA 7893   5.163   8.482   5.392
  701ARG     CB 7894   5.270   8.514   5.213
  701ARG    HB1 7895   5.285   8.455   5.122
  701ARG    HB2 7896   5.370   8.537   5.249
  701ARG     CG 7897   5.176   8.639   5.189
  701ARG    HG1 7898   5.170   8.681   5.289
  701ARG    HG2 7899   5.080   8.611   5.145
  701ARG     CD 7900   5.246   8.748   5.107
  701ARG    HD1 7901   5.327   8.792   5.164
  701ARG    HD2 7902   5.167   8.822   5.095
  701ARG     NE 7903   5.289   8.698   4.971
  701ARG     HE 7904   5.248   8.609   4.946
  701ARG     CZ 7905   5.360   8.762   4.876
  701ARG    NH1 7906   5.420   8.869   4.911
  701ARG   HH11 7907   5.415   8.903   5.006
  701ARG   HH12 7908   5.485   8.909   4.846
  701ARG    NH2 7909   5.375   8.713   4.758
  701ARG   HH21 7910   5.338   8.621   4.738
  701ARG   HH22 7911   5.429   8.767   4.691
  701ARG      C 7912   5.057   8.369   5.246
  701ARG      O 7913   4.949   8.414   5.291
  702ALA      N 7914   5.066   8.274   5.155
  702ALA      H 7915   5.158   8.251   5.121
  702ALA     CA 7916   4.948   8.199   5.108
  702ALA     HA 7917   4.872   8.268   5.070
  702ALA     CB 7918   4.982   8.094   4.997
  702ALA    HB1 7919   5.006   8.148   4.906
  702ALA    HB2 7920   5.067   8.037   5.034
  702ALA    HB3 7921   4.893   8.035   4.975
  702ALA      C 7922   4.874   8.135   5.227
  702ALA      O 7923   4.749   8.151   5.239
  703ILE      N 7924   4.947   8.061   5.312
  703ILE      H 7925   5.048   8.057   5.310
  703ILE     CA 7926   4.871   7.995   5.423
  703ILE     HA 7927   4.801   7.930   5.371
  703ILE     CB 7928   4.964   7.905   5.500
  703ILE     HB 7929   5.055   7.955   5.535
  703ILE    CG2 7930   4.907   7.855   5.632
  703ILE   HG21 7931   4.903   7.935   5.705
  703ILE   HG22 7932   4.812   7.803   5.623
  703ILE   HG23 7933   4.963   7.768   5.667
  703ILE    CG1 7934   5.014   7.794   5.405
  703ILE   HG11 7935   5.046   7.836   5.309
  703ILE   HG12 7936   4.932   7.724   5.394
  703ILE     CD 7937   5.128   7.709   5.456
  703ILE    HD1 7938   5.116   7.679   5.560
  703ILE    HD2 7939   5.131   7.625   5.387
  703ILE    HD3 7940   5.223   7.762   5.444
  703ILE      C 7941   4.800   8.094   5.510
  703ILE      O 7942   4.690   8.070   5.564
  704THR      N 7943   4.855   8.213   5.531
  704THR      H 7944   4.950   8.233   5.503
  704THR     CA 7945   4.789   8.323   5.603
  704THR     HA 7946   4.749   8.283   5.696
  704THR     CB 7947   4.881   8.451   5.630
  704THR     HB 7948   4.910   8.504   5.539
  704THR    CG2 7949   4.815   8.553   5.725
  704THR   HG21 7950   4.769   8.494   5.804
  704THR   HG22 7951   4.888   8.620   5.771
  704THR   HG23 7952   4.737   8.610   5.675
  704THR    OG1 7953   4.998   8.408   5.700
  704THR    HG1 7954   5.062   8.389   5.631
  704THR      C 7955   4.667   8.373   5.527
  704THR      O 7956   4.565   8.392   5.586
  705ILE      N 7957   4.680   8.402   5.399
  705ILE      H 7958   4.773   8.398   5.361
  705ILE     CA 7959   4.564   8.438   5.315
  705ILE     HA 7960   4.521   8.527   5.361
  705ILE     CB 7961   4.610   8.472   5.167
  705ILE     HB 7962   4.669   8.385   5.140
  705ILE    CG2 7963   4.488   8.490   5.076
  705ILE   HG21 7964   4.431   8.398   5.059
  705ILE   HG22 7965   4.427   8.572   5.114
  705ILE   HG23 7966   4.536   8.526   4.986
  705ILE    CG1 7967   4.706   8.603   5.170
  705ILE   HG11 7968   4.763   8.595   5.263
  705ILE   HG12 7969   4.643   8.692   5.171
  705ILE     CD 7970   4.795   8.597   5.049
  705ILE    HD1 7971   4.862   8.683   5.055
  705ILE    HD2 7972   4.843   8.501   5.035
  705ILE    HD3 7973   4.734   8.604   4.959
  705ILE      C 7974   4.452   8.329   5.314
  705ILE      O 7975   4.338   8.372   5.290
  706LEU      N 7976   4.488   8.206   5.337
  706LEU      H 7977   4.585   8.186   5.355
  706LEU     CA 7978   4.386   8.099   5.337
  706LEU     HA 7979   4.305   8.133   5.273
  706LEU     CB 7980   4.454   7.972   5.287
  706LEU    HB1 7981   4.388   7.888   5.306
  706LEU    HB2 7982   4.545   7.950   5.343
  706LEU     CG 7983   4.498   7.971   5.148
  706LEU     HG 7984   4.578   8.040   5.122
  706LEU    CD1 7985   4.555   7.834   5.129
  706LEU   HD11 7986   4.595   7.825   5.029
  706LEU   HD12 7987   4.636   7.823   5.201
  706LEU   HD13 7988   4.478   7.757   5.140
  706LEU    CD2 7989   4.384   7.989   5.043
  706LEU   HD21 7990   4.353   8.093   5.038
  706LEU   HD22 7991   4.419   7.958   4.944
  706LEU   HD23 7992   4.298   7.925   5.063
  706LEU      C 7993   4.321   8.082   5.481
  706LEU      O 7994   4.200   8.069   5.500
  707ASP      N 7995   4.396   8.079   5.593
  707ASP      H 7996   4.495   8.079   5.573
  707ASP     CA 7997   4.353   8.096   5.736
  707ASP     HA 7998   4.309   8.004   5.776
  707ASP     CB 7999   4.483   8.121   5.816
  707ASP    HB1 8000   4.546   8.198   5.771
  707ASP    HB2 8001   4.546   8.033   5.807
  707ASP     CG 8002   4.454   8.162   5.959
  707ASP    OD1 8003   4.369   8.096   6.025
  707ASP    OD2 8004   4.503   8.269   6.005
  707ASP      C 8005   4.255   8.210   5.758
  707ASP      O 8006   4.143   8.191   5.806
  708THR      N 8007   4.304   8.332   5.719
  708THR      H 8008   4.398   8.330   5.681
  708THR     CA 8009   4.223   8.458   5.737
  708THR     HA 8010   4.192   8.456   5.842
  708THR     CB 8011   4.309   8.576   5.702
  708THR     HB 8012   4.240   8.660   5.694
  708THR    CG2 8013   4.411   8.603   5.812
  708THR   HG21 8014   4.364   8.640   5.904
  708THR   HG22 8015   4.454   8.510   5.851
  708THR   HG23 8016   4.483   8.678   5.778
  708THR    OG1 8017   4.374   8.553   5.577
  708THR    HG1 8018   4.454   8.502   5.594
  708THR      C 8019   4.086   8.461   5.662
  708THR      O 8020   4.005   8.541   5.704
  709GLU      N 8021   4.058   8.382   5.560
  709GLU      H 8022   4.118   8.302   5.565
  709GLU     CA 8023   3.922   8.354   5.514
  709GLU     HA 8024   3.891   8.447   5.465
  709GLU     CB 8025   3.920   8.239   5.411
  709GLU    HB1 8026   3.924   8.148   5.471
  709GLU    HB2 8027   4.009   8.246   5.349
  709GLU     CG 8028   3.801   8.230   5.311
  709GLU    HG1 8029   3.800   8.318   5.246
  709GLU    HG2 8030   3.704   8.252   5.356
  709GLU     CD 8031   3.796   8.114   5.214
  709GLU    OE1 8032   3.816   8.136   5.092
  709GLU    OE2 8033   3.752   8.002   5.254
  709GLU      C 8034   3.814   8.331   5.625
  709GLU      O 8035   3.725   8.409   5.636
  710LYS      N 8036   3.839   8.233   5.714
  710LYS      H 8037   3.933   8.196   5.720
  710LYS     CA 8038   3.749   8.205   5.827
  710LYS     HA 8039   3.645   8.204   5.794
  710LYS     CB 8040   3.786   8.074   5.889
  710LYS    HB1 8041   3.748   8.058   5.990
  710LYS    HB2 8042   3.895   8.078   5.896
  710LYS     CG 8043   3.740   7.959   5.797
  710LYS    HG1 8044   3.786   7.965   5.698
  710LYS    HG2 8045   3.632   7.946   5.792
  710LYS     CD 8046   3.782   7.827   5.851
  710LYS    HD1 8047   3.712   7.786   5.923
  710LYS    HD2 8048   3.873   7.836   5.909
  710LYS     CE 8049   3.803   7.726   5.739
  710LYS    HE1 8050   3.827   7.632   5.789
  710LYS    HE2 8051   3.887   7.763   5.680
  710LYS     NZ 8052   3.678   7.712   5.659
  710LYS    HZ1 8053   3.635   7.802   5.643
  710LYS    HZ2 8054   3.686   7.665   5.570
  710LYS    HZ3 8055   3.600   7.666   5.705
  710LYS      C 8056   3.755   8.316   5.935
  710LYS      O 8057   3.654   8.358   5.983
  711SER      N 8058   3.870   8.368   5.965
  711SER      H 8059   3.938   8.342   5.895
  711SER     CA 8060   3.901   8.480   6.063
  711SER     HA 8061   3.868   8.452   6.163
  711SER     CB 8062   4.051   8.504   6.072
  711SER    HB1 8063   4.060   8.552   6.169
  711SER    HB2 8064   4.082   8.578   5.998
  711SER     OG 8065   4.122   8.387   6.075
  711SER     HG 8066   4.215   8.404   6.091
  711SER      C 8067   3.839   8.614   6.031
  711SER      O 8068   3.816   8.685   6.121
  712PHE      N 8069   3.788   8.632   5.909
  712PHE      H 8070   3.813   8.574   5.830
  712PHE     CA 8071   3.688   8.734   5.869
  712PHE     HA 8072   3.725   8.834   5.887
  712PHE     CB 8073   3.681   8.719   5.722
  712PHE    HB1 8074   3.625   8.628   5.701
  712PHE    HB2 8075   3.773   8.691   5.670
  712PHE     CG 8076   3.615   8.839   5.649
  712PHE    CD1 8077   3.517   8.826   5.549
  712PHE    HD1 8078   3.492   8.724   5.523
  712PHE    CE1 8079   3.446   8.940   5.505
  712PHE    HE1 8080   3.373   8.921   5.427
  712PHE     CZ 8081   3.494   9.069   5.534
  712PHE     HZ 8082   3.450   9.152   5.482
  712PHE    CE2 8083   3.597   9.088   5.632
  712PHE    HE2 8084   3.644   9.183   5.656
  712PHE    CD2 8085   3.659   8.972   5.683
  712PHE    HD2 8086   3.738   8.981   5.756
  712PHE      C 8087   3.554   8.719   5.941
  712PHE      O 8088   3.484   8.816   5.958
  713LEU      N 8089   3.519   8.595   5.980
  713LEU      H 8090   3.584   8.523   5.952
  713LEU     CA 8091   3.390   8.540   6.043
  713LEU     HA 8092   3.409   8.437   6.072
  713LEU     CB 8093   3.368   8.617   6.175
  713LEU    HB1 8094   3.290   8.562   6.228
  713LEU    HB2 8095   3.325   8.715   6.155
  713LEU     CG 8096   3.488   8.628   6.274
  713LEU     HG 8097   3.568   8.693   6.238
  713LEU    CD1 8098   3.447   8.705   6.398
  713LEU   HD11 8099   3.517   8.699   6.482
  713LEU   HD12 8100   3.414   8.808   6.384
  713LEU   HD13 8101   3.368   8.644   6.442
  713LEU    CD2 8102   3.536   8.484   6.320
  713LEU   HD21 8103   3.502   8.400   6.259
  713LEU   HD22 8104   3.644   8.494   6.325
  713LEU   HD23 8105   3.493   8.451   6.414
  713LEU      C 8106   3.265   8.549   5.948
  713LEU      O 8107   3.187   8.455   5.946
  714LYS      N 8108   3.255   8.662   5.883
  714LYS      H 8109   3.335   8.722   5.899
  714LYS     CA 8110   3.158   8.697   5.769
  714LYS     HA 8111   3.059   8.687   5.815
  714LYS     CB 8112   3.178   8.847   5.737
  714LYS    HB1 8113   3.104   8.864   5.659
  714LYS    HB2 8114   3.283   8.857   5.707
  714LYS     CG 8115   3.141   8.940   5.845
  714LYS    HG1 8116   3.172   8.897   5.941
  714LYS    HG2 8117   3.033   8.941   5.830
  714LYS     CD 8118   3.207   9.078   5.820
  714LYS    HD1 8119   3.313   9.064   5.844
  714LYS    HD2 8120   3.171   9.150   5.894
  714LYS     CE 8121   3.191   9.143   5.684
  714LYS    HE1 8122   3.229   9.082   5.602
  714LYS    HE2 8123   3.258   9.227   5.700
  714LYS     NZ 8124   3.051   9.191   5.649
  714LYS    HZ1 8125   2.995   9.116   5.611
  714LYS    HZ2 8126   3.005   9.224   5.732
  714LYS    HZ3 8127   3.055   9.259   5.574
  714LYS      C 8128   3.173   8.607   5.642
  714LYS      O 8129   3.282   8.561   5.610
  715CYS      N 8130   3.072   8.596   5.565
  715CYS      H 8131   2.998   8.663   5.583
  715CYS     CA 8132   3.074   8.541   5.427
  715CYS     HA 8133   3.160   8.478   5.405
  715CYS     CB 8134   2.953   8.452   5.414
  715CYS    HB1 8135   2.928   8.427   5.311
  715CYS    HB2 8136   2.870   8.510   5.455
  715CYS     SG 8137   2.986   8.300   5.514
  715CYS     HG 8138   2.860   8.261   5.535
  715CYS      C 8139   3.079   8.655   5.320
  715CYS      O 8140   2.988   8.737   5.319
  716MET      N 8141   3.177   8.653   5.235
  716MET      H 8142   3.253   8.589   5.256
  716MET     CA 8143   3.203   8.758   5.134
  716MET     HA 8144   3.230   8.850   5.187
  716MET     CB 8145   3.330   8.739   5.043
  716MET    HB1 8146   3.342   8.818   4.969
  716MET    HB2 8147   3.319   8.643   4.992
  716MET     CG 8148   3.474   8.715   5.111
  716MET    HG1 8149   3.524   8.802   5.153
  716MET    HG2 8150   3.542   8.692   5.028
  716MET     SD 8151   3.488   8.574   5.225
  716MET     CE 8152   3.668   8.584   5.224
  716MET    HE1 8153   3.699   8.678   5.179
  716MET    HE2 8154   3.720   8.579   5.319
  716MET    HE3 8155   3.700   8.502   5.160
  716MET      C 8156   3.086   8.793   5.045
  716MET      O 8157   3.018   8.699   5.006
  717ARG      N 8158   3.042   8.918   5.022
  717ARG      H 8159   3.098   8.996   5.054
  717ARG     CA 8160   2.930   8.956   4.940
  717ARG     HA 8161   2.844   8.901   4.978
  717ARG     CB 8162   2.891   9.105   4.961
  717ARG    HB1 8163   2.798   9.118   4.905
  717ARG    HB2 8164   2.971   9.167   4.920
  717ARG     CG 8165   2.866   9.152   5.105
  717ARG    HG1 8166   2.961   9.142   5.158
  717ARG    HG2 8167   2.793   9.088   5.153
  717ARG     CD 8168   2.818   9.292   5.114
  717ARG    HD1 8169   2.721   9.301   5.065
  717ARG    HD2 8170   2.885   9.368   5.072
  717ARG     NE 8171   2.799   9.326   5.259
  717ARG     HE 8172   2.871   9.379   5.306
  717ARG     CZ 8173   2.697   9.297   5.340
  717ARG    NH1 8174   2.581   9.244   5.304
  717ARG   HH11 8175   2.565   9.226   5.206
  717ARG   HH12 8176   2.505   9.253   5.370
  717ARG    NH2 8177   2.705   9.327   5.462
  717ARG   HH21 8178   2.794   9.348   5.506
  717ARG   HH22 8179   2.619   9.337   5.514
  717ARG      C 8180   2.935   8.928   4.790
  717ARG      O 8181   2.840   8.876   4.736
  718LYS      N 8182   3.052   8.928   4.729
  718LYS      H 8183   3.127   8.979   4.773
  718LYS     CA 8184   3.087   8.863   4.601
  718LYS     HA 8185   3.010   8.790   4.575
  718LYS     CB 8186   3.084   8.962   4.482
  718LYS    HB1 8187   2.976   8.970   4.464
  718LYS    HB2 8188   3.124   8.916   4.392
  718LYS     CG 8189   3.152   9.098   4.520
  718LYS    HG1 8190   3.253   9.077   4.556
  718LYS    HG2 8191   3.107   9.148   4.605
  718LYS     CD 8192   3.172   9.198   4.407
  718LYS    HD1 8193   3.218   9.280   4.463
  718LYS    HD2 8194   3.076   9.225   4.364
  718LYS     CE 8195   3.262   9.138   4.294
  718LYS    HE1 8196   3.196   9.057   4.263
  718LYS    HE2 8197   3.356   9.095   4.329
  718LYS     NZ 8198   3.298   9.228   4.179
  718LYS    HZ1 8199   3.212   9.261   4.137
  718LYS    HZ2 8200   3.354   9.304   4.214
  718LYS    HZ3 8201   3.363   9.187   4.113
  718LYS      C 8202   3.215   8.788   4.605
  718LYS      O 8203   3.310   8.822   4.679
  719ALA      N 8204   3.212   8.671   4.529
  719ALA      H 8205   3.131   8.644   4.475
  719ALA     CA 8206   3.327   8.582   4.510
  719ALA     HA 8207   3.357   8.535   4.604
  719ALA     CB 8208   3.277   8.468   4.419
  719ALA    HB1 8209   3.192   8.418   4.466
  719ALA    HB2 8210   3.231   8.501   4.326
  719ALA    HB3 8211   3.355   8.403   4.381
  719ALA      C 8212   3.460   8.645   4.464
  719ALA      O 8213   3.563   8.643   4.531
  720PHE      N 8214   3.453   8.704   4.345
  720PHE      H 8215   3.369   8.694   4.289
  720PHE     CA 8216   3.570   8.770   4.283
  720PHE     HA 8217   3.655   8.703   4.294
  720PHE     CB 8218   3.558   8.756   4.131
  720PHE    HB1 8219   3.645   8.803   4.085
  720PHE    HB2 8220   3.469   8.809   4.097
  720PHE     CG 8221   3.560   8.608   4.097
  720PHE    CD1 8222   3.443   8.539   4.056
  720PHE    HD1 8223   3.350   8.595   4.054
  720PHE    CE1 8224   3.451   8.413   4.005
  720PHE    HE1 8225   3.358   8.363   3.980
  720PHE     CZ 8226   3.572   8.347   3.977
  720PHE     HZ 8227   3.578   8.257   3.917
  720PHE    CE2 8228   3.692   8.414   4.014
  720PHE    HE2 8229   3.784   8.358   4.003
  720PHE    CD2 8230   3.683   8.544   4.075
  720PHE    HD2 8231   3.776   8.578   4.118
  720PHE      C 8232   3.599   8.913   4.339
  720PHE      O 8233   3.535   8.963   4.431
  721ARG      N 8234   3.691   8.984   4.274
  721ARG      H 8235   3.743   8.939   4.200
  721ARG     CA 8236   3.732   9.124   4.305
  721ARG     HA 8237   3.666   9.161   4.383
  721ARG     CB 8238   3.875   9.114   4.367
  721ARG    HB1 8239   3.922   9.213   4.372
  721ARG    HB2 8240   3.940   9.045   4.313
  721ARG     CG 8241   3.869   9.063   4.510
  721ARG    HG1 8242   3.876   8.954   4.508
  721ARG    HG2 8243   3.777   9.091   4.561
  721ARG     CD 8244   3.983   9.106   4.608
  721ARG    HD1 8245   3.970   9.069   4.709
  721ARG    HD2 8246   3.971   9.212   4.630
  721ARG     NE 8247   4.113   9.058   4.559
  721ARG     HE 8248   4.109   8.982   4.492
  721ARG     CZ 8249   4.229   9.118   4.553
  721ARG    NH1 8250   4.261   9.228   4.616
  721ARG   HH11 8251   4.197   9.286   4.669
  721ARG   HH12 8252   4.351   9.267   4.591
  721ARG    NH2 8253   4.327   9.067   4.485
  721ARG   HH21 8254   4.313   8.980   4.436
  721ARG   HH22 8255   4.418   9.110   4.488
  721ARG      C 8256   3.726   9.221   4.199
  721ARG      O 8257   3.736   9.342   4.216
  722SER      N 8258   3.707   9.168   4.082
  722SER      H 8259   3.685   9.069   4.078
  722SER     CA 8260   3.695   9.240   3.952
  722SER     HA 8261   3.730   9.343   3.959
  722SER     CB 8262   3.795   9.177   3.840
  722SER    HB1 8263   3.814   9.252   3.763
  722SER    HB2 8264   3.762   9.082   3.798
  722SER     OG 8265   3.921   9.138   3.902
  722SER     HG 8266   3.986   9.136   3.831
  722SER      C 8267   3.547   9.244   3.913
  722SER      O 8268   3.463   9.172   3.961
  723GLY      N 8269   3.515   9.321   3.809
  723GLY      H 8270   3.587   9.389   3.788
  723GLY     CA 8271   3.411   9.311   3.714
  723GLY    HA1 8272   3.440   9.386   3.640
  723GLY    HA2 8273   3.313   9.316   3.761
  723GLY      C 8274   3.418   9.167   3.645
  723GLY      O 8275   3.520   9.098   3.652
  724LYS      N 8276   3.308   9.136   3.583
  724LYS      H 8277   3.225   9.192   3.598
  724LYS     CA 8278   3.281   9.006   3.534
  724LYS     HA 8279   3.308   8.929   3.606
  724LYS     CB 8280   3.128   8.986   3.515
  724LYS    HB1 8281   3.075   8.993   3.611
  724LYS    HB2 8282   3.122   8.880   3.488
  724LYS     CG 8283   3.060   9.080   3.410
  724LYS    HG1 8284   3.119   9.069   3.319
  724LYS    HG2 8285   3.072   9.184   3.437
  724LYS     CD 8286   2.910   9.061   3.382
  724LYS    HD1 8287   2.884   8.956   3.395
  724LYS    HD2 8288   2.889   9.080   3.277
  724LYS     CE 8289   2.827   9.161   3.464
  724LYS    HE1 8290   2.723   9.154   3.430
  724LYS    HE2 8291   2.866   9.261   3.445
  724LYS     NZ 8292   2.829   9.136   3.609
  724LYS    HZ1 8293   2.763   9.198   3.652
  724LYS    HZ2 8294   2.802   9.040   3.622
  724LYS    HZ3 8295   2.921   9.153   3.648
  724LYS      C 8296   3.361   8.974   3.408
  724LYS      O 8297   3.390   8.858   3.384
  725LEU      N 8298   3.387   9.072   3.319
  725LEU      H 8299   3.333   9.157   3.320
  725LEU     CA 8300   3.497   9.075   3.219
  725LEU     HA 8301   3.483   9.163   3.156
  725LEU     CB 8302   3.636   9.093   3.281
  725LEU    HB1 8303   3.712   9.107   3.205
  725LEU    HB2 8304   3.656   9.005   3.342
  725LEU     CG 8305   3.649   9.214   3.372
  725LEU     HG 8306   3.567   9.225   3.443
  725LEU    CD1 8307   3.786   9.211   3.445
  725LEU   HD11 8308   3.803   9.303   3.501
  725LEU   HD12 8309   3.784   9.121   3.505
  725LEU   HD13 8310   3.869   9.206   3.374
  725LEU    CD2 8311   3.641   9.341   3.293
  725LEU   HD21 8312   3.701   9.335   3.202
  725LEU   HD22 8313   3.538   9.356   3.261
  725LEU   HD23 8314   3.674   9.431   3.345
  725LEU      C 8315   3.493   8.958   3.120
  725LEU      O 8316   3.555   8.858   3.139
  726LEU      N 8317   3.415   8.970   3.015
  726LEU      H 8318   3.371   9.061   3.005
  726LEU     CA 8319   3.401   8.880   2.894
  726LEU     HA 8320   3.391   8.775   2.919
  726LEU     CB 8321   3.261   8.922   2.835
  726LEU    HB1 8322   3.260   9.028   2.809
  726LEU    HB2 8323   3.185   8.909   2.911
  726LEU     CG 8324   3.202   8.840   2.720
  726LEU     HG 8325   3.293   8.809   2.667
  726LEU    CD1 8326   3.125   8.711   2.763
  726LEU   HD11 8327   3.188   8.641   2.817
  726LEU   HD12 8328   3.043   8.730   2.832
  726LEU   HD13 8329   3.097   8.656   2.673
  726LEU    CD2 8330   3.104   8.920   2.630
  726LEU   HD21 8331   3.021   8.962   2.687
  726LEU   HD22 8332   3.167   8.998   2.587
  726LEU   HD23 8333   3.068   8.858   2.547
  726LEU      C 8334   3.514   8.917   2.790
  726LEU      O 8335   3.487   8.978   2.684
  727GLN      N 8336   3.643   8.893   2.820
  727GLN      H 8337   3.665   8.827   2.893
  727GLN     CA 8338   3.757   8.952   2.747
  727GLN     HA 8339   3.723   9.055   2.736
  727GLN     CB 8340   3.883   8.946   2.832
  727GLN    HB1 8341   3.976   8.968   2.780
  727GLN    HB2 8342   3.904   8.844   2.862
  727GLN     CG 8343   3.871   9.035   2.952
  727GLN    HG1 8344   3.969   9.030   3.001
  727GLN    HG2 8345   3.797   8.992   3.020
  727GLN     CD 8346   3.842   9.178   2.927
  727GLN    OE1 8347   3.735   9.226   2.964
  727GLN    NE2 8348   3.931   9.256   2.868
  727GLN   HE21 8349   4.007   9.224   2.810
  727GLN   HE22 8350   3.902   9.353   2.869
  727GLN      C 8351   3.773   8.899   2.604
  727GLN      O 8352   3.827   8.977   2.523
  728VAL      N 8353   3.725   8.783   2.577
  728VAL      H 8354   3.697   8.733   2.660
  728VAL     CA 8355   3.729   8.713   2.444
  728VAL     HA 8356   3.768   8.791   2.379
  728VAL     CB 8357   3.814   8.585   2.450
  728VAL     HB 8358   3.773   8.523   2.371
  728VAL    CG1 8359   3.955   8.613   2.412
  728VAL   HG11 8360   4.008   8.523   2.383
  728VAL   HG12 8361   3.966   8.667   2.319
  728VAL   HG13 8362   4.006   8.662   2.495
  728VAL    CG2 8363   3.812   8.503   2.580
  728VAL   HG21 8364   3.887   8.425   2.568
  728VAL   HG22 8365   3.818   8.559   2.673
  728VAL   HG23 8366   3.720   8.446   2.596
  728VAL      C 8367   3.587   8.692   2.393
  728VAL      O 8368   3.567   8.628   2.292
  729GLY      N 8369   3.485   8.753   2.458
  729GLY      H 8370   3.492   8.799   2.547
  729GLY     CA 8371   3.356   8.760   2.399
  729GLY    HA1 8372   3.369   8.777   2.292
  729GLY    HA2 8373   3.309   8.844   2.449
  729GLY      C 8374   3.270   8.635   2.427
  729GLY      O 8375   3.320   8.532   2.472
  730PHE      N 8376   3.141   8.647   2.398
  730PHE      H 8377   3.118   8.723   2.336
  730PHE     CA 8378   3.052   8.529   2.395
  730PHE     HA 8379   3.023   8.500   2.496
  730PHE     CB 8380   2.913   8.560   2.331
  730PHE    HB1 8381   2.872   8.472   2.282
  730PHE    HB2 8382   2.936   8.628   2.249
  730PHE     CG 8383   2.798   8.613   2.417
  730PHE    CD1 8384   2.777   8.755   2.423
  730PHE    HD1 8385   2.856   8.817   2.384
  730PHE    CE1 8386   2.673   8.795   2.508
  730PHE    HE1 8387   2.667   8.902   2.519
  730PHE     CZ 8388   2.594   8.703   2.586
  730PHE     HZ 8389   2.517   8.739   2.652
  730PHE    CE2 8390   2.618   8.567   2.573
  730PHE    HE2 8391   2.556   8.496   2.625
  730PHE    CD2 8392   2.717   8.519   2.486
  730PHE    HD2 8393   2.732   8.413   2.469
  730PHE      C 8394   3.122   8.419   2.315
  730PHE      O 8395   3.184   8.449   2.214
  731THR      N 8396   3.114   8.292   2.366
  731THR      H 8397   3.060   8.277   2.450
  731THR     CA 8398   3.175   8.176   2.296
  731THR     HA 8399   3.283   8.188   2.304
  731THR     CB 8400   3.156   8.048   2.380
  731THR     HB 8401   3.219   7.970   2.338
  731THR    CG2 8402   3.195   8.069   2.522
  731THR   HG21 8403   3.295   8.111   2.526
  731THR   HG22 8404   3.123   8.129   2.578
  731THR   HG23 8405   3.188   7.969   2.566
  731THR    OG1 8406   3.019   8.016   2.369
  731THR    HG1 8407   3.009   7.926   2.402
  731THR      C 8408   3.117   8.167   2.156
  731THR      O 8409   3.008   8.220   2.136
  732PRO      N 8410   3.182   8.089   2.066
  732PRO     CD 8411   3.313   8.037   2.068
  732PRO    HD1 8412   3.329   7.952   2.135
  732PRO    HD2 8413   3.381   8.116   2.101
  732PRO     CG 8414   3.347   7.994   1.925
  732PRO    HG1 8415   3.426   7.920   1.935
  732PRO    HG2 8416   3.373   8.080   1.863
  732PRO     CB 8417   3.210   7.942   1.883
  732PRO    HB1 8418   3.198   7.842   1.924
  732PRO    HB2 8419   3.197   7.936   1.775
  732PRO     CA 8420   3.122   8.049   1.941
  732PRO     HA 8421   3.127   8.132   1.870
  732PRO      C 8422   2.976   8.007   1.952
  732PRO      O 8423   2.899   8.069   1.882
  733ASP      N 8424   2.935   7.909   2.031
  733ASP      H 8425   2.999   7.868   2.097
  733ASP     CA 8426   2.793   7.870   2.040
  733ASP     HA 8427   2.752   7.871   1.939
  733ASP     CB 8428   2.782   7.720   2.087
  733ASP    HB1 8429   2.816   7.653   2.008
  733ASP    HB2 8430   2.677   7.694   2.101
  733ASP     CG 8431   2.851   7.679   2.217
  733ASP    OD1 8432   2.930   7.756   2.275
  733ASP    OD2 8433   2.829   7.566   2.260
  733ASP      C 8434   2.695   7.963   2.114
  733ASP      O 8435   2.580   7.922   2.142
  734GLY      N 8436   2.736   8.089   2.139
  734GLY      H 8437   2.830   8.109   2.108
  734GLY     CA 8438   2.658   8.194   2.200
  734GLY    HA1 8439   2.565   8.213   2.147
  734GLY    HA2 8440   2.718   8.285   2.193
  734GLY      C 8441   2.624   8.173   2.349
  734GLY      O 8442   2.515   8.204   2.393
  735LYS      N 8443   2.730   8.130   2.418
  735LYS      H 8444   2.816   8.100   2.374
  735LYS     CA 8445   2.726   8.121   2.568
  735LYS     HA 8446   2.626   8.147   2.601
  735LYS     CB 8447   2.765   7.983   2.623
  735LYS    HB1 8448   2.740   7.983   2.729
  735LYS    HB2 8449   2.873   7.973   2.607
  735LYS     CG 8450   2.701   7.860   2.560
  735LYS    HG1 8451   2.730   7.868   2.455
  735LYS    HG2 8452   2.593   7.869   2.571
  735LYS     CD 8453   2.746   7.726   2.612
  735LYS    HD1 8454   2.771   7.746   2.716
  735LYS    HD2 8455   2.839   7.701   2.561
  735LYS     CE 8456   2.648   7.609   2.593
  735LYS    HE1 8457   2.550   7.641   2.631
  735LYS    HE2 8458   2.677   7.528   2.659
  735LYS     NZ 8459   2.634   7.561   2.458
  735LYS    HZ1 8460   2.582   7.475   2.451
  735LYS    HZ2 8461   2.583   7.622   2.395
  735LYS    HZ3 8462   2.713   7.532   2.402
  735LYS      C 8463   2.813   8.223   2.637
  735LYS      O 8464   2.915   8.270   2.585
  736ASP      N 8465   2.760   8.276   2.749
  736ASP      H 8466   2.672   8.246   2.788
  736ASP     CA 8467   2.830   8.369   2.833
  736ASP     HA 8468   2.865   8.458   2.780
  736ASP     CB 8469   2.739   8.430   2.943
  736ASP    HB1 8470   2.660   8.485   2.891
  736ASP    HB2 8471   2.793   8.502   3.003
  736ASP     CG 8472   2.674   8.332   3.043
  736ASP    OD1 8473   2.724   8.322   3.155
  736ASP    OD2 8474   2.571   8.277   3.007
  736ASP      C 8475   2.957   8.299   2.902
  736ASP      O 8476   2.958   8.178   2.942
  737ASP      N 8477   3.065   8.376   2.905
  737ASP      H 8478   3.060   8.475   2.882
  737ASP     CA 8479   3.202   8.332   2.932
  737ASP     HA 8480   3.200   8.238   2.986
  737ASP     CB 8481   3.275   8.303   2.801
  737ASP    HB1 8482   3.275   8.391   2.735
  737ASP    HB2 8483   3.220   8.220   2.756
  737ASP     CG 8484   3.421   8.254   2.826
  737ASP    OD1 8485   3.512   8.308   2.750
  737ASP    OD2 8486   3.439   8.161   2.905
  737ASP      C 8487   3.282   8.440   3.009
  737ASP      O 8488   3.363   8.517   2.969
  738TYR      N 8489   3.235   8.456   3.137
  738TYR      H 8490   3.169   8.389   3.174
  738TYR     CA 8491   3.279   8.561   3.231
  738TYR     HA 8492   3.304   8.649   3.174
  738TYR     CB 8493   3.167   8.600   3.329
  738TYR    HB1 8494   3.206   8.670   3.401
  738TYR    HB2 8495   3.127   8.514   3.382
  738TYR     CG 8496   3.051   8.670   3.259
  738TYR    CD1 8497   2.921   8.617   3.273
  738TYR    HD1 8498   2.913   8.524   3.327
  738TYR    CE1 8499   2.806   8.680   3.212
  738TYR    HE1 8500   2.706   8.640   3.221
  738TYR     CZ 8501   2.826   8.795   3.125
  738TYR     OH 8502   2.725   8.861   3.051
  738TYR     HH 8503   2.743   8.954   3.036
  738TYR    CE2 8504   2.956   8.851   3.117
  738TYR    HE2 8505   2.977   8.940   3.059
  738TYR    CD2 8506   3.064   8.790   3.185
  738TYR    HD2 8507   3.162   8.831   3.164
  738TYR      C 8508   3.414   8.532   3.303
  738TYR      O 8509   3.422   8.430   3.378
  739ARG      N 8510   3.522   8.605   3.263
  739ARG      H 8511   3.513   8.680   3.196
  739ARG     CA 8512   3.663   8.568   3.309
  739ARG     HA 8513   3.660   8.462   3.334
  739ARG     CB 8514   3.766   8.592   3.197
  739ARG    HB1 8515   3.863   8.568   3.239
  739ARG    HB2 8516   3.758   8.698   3.173
  739ARG     CG 8517   3.756   8.509   3.058
  739ARG    HG1 8518   3.847   8.528   3.000
  739ARG    HG2 8519   3.678   8.548   2.992
  739ARG     CD 8520   3.727   8.360   3.083
  739ARG    HD1 8521   3.646   8.338   3.152
  739ARG    HD2 8522   3.819   8.319   3.125
  739ARG     NE 8523   3.702   8.301   2.951
  739ARG     HE 8524   3.612   8.309   2.907
  739ARG     CZ 8525   3.792   8.239   2.872
  739ARG    NH1 8526   3.921   8.217   2.907
  739ARG   HH11 8527   3.947   8.204   3.003
  739ARG   HH12 8528   3.986   8.191   2.834
  739ARG    NH2 8529   3.769   8.210   2.744
  739ARG   HH21 8530   3.671   8.208   2.722
  739ARG   HH22 8531   3.834   8.182   2.672
  739ARG      C 8532   3.709   8.635   3.437
  739ARG      O 8533   3.812   8.593   3.484
  740TRP      N 8534   3.642   8.728   3.501
  740TRP      H 8535   3.557   8.757   3.456
  740TRP     CA 8536   3.671   8.786   3.637
  740TRP     HA 8537   3.610   8.876   3.649
  740TRP     CB 8538   3.628   8.690   3.749
  740TRP    HB1 8539   3.646   8.740   3.844
  740TRP    HB2 8540   3.701   8.609   3.741
  740TRP     CG 8541   3.484   8.656   3.754
  740TRP    CD1 8542   3.427   8.541   3.708
  740TRP    HD1 8543   3.473   8.459   3.656
  740TRP    NE1 8544   3.295   8.547   3.720
  740TRP    HE1 8545   3.234   8.475   3.685
  740TRP    CE2 8546   3.253   8.675   3.754
  740TRP    CZ2 8547   3.127   8.726   3.778
  740TRP    HZ2 8548   3.037   8.670   3.756
  740TRP    CH2 8549   3.113   8.849   3.838
  740TRP    HH2 8550   3.018   8.893   3.865
  740TRP    CZ3 8551   3.228   8.920   3.877
  740TRP    HZ3 8552   3.211   9.011   3.932
  740TRP    CE3 8553   3.355   8.868   3.849
  740TRP    HE3 8554   3.448   8.919   3.873
  740TRP    CD2 8555   3.371   8.743   3.789
  740TRP      C 8556   3.816   8.832   3.658
  740TRP      O 8557   3.877   8.799   3.766
  741CYS      N 8558   3.877   8.895   3.555
  741CYS      H 8559   3.822   8.887   3.471
  741CYS     CA 8560   4.020   8.900   3.541
  741CYS     HA 8561   4.046   8.794   3.546
  741CYS     CB 8562   4.064   8.947   3.404
  741CYS    HB1 8563   4.169   8.922   3.396
  741CYS    HB2 8564   4.045   9.054   3.393
  741CYS     SG 8565   3.986   8.842   3.285
  741CYS     HG 8566   3.999   8.726   3.351
  741CYS      C 8567   4.098   8.984   3.640
  741CYS      O 8568   4.057   9.098   3.673
  742PHE      N 8569   4.211   8.928   3.694
  742PHE      H 8570   4.230   8.832   3.672
  742PHE     CA 8571   4.312   9.009   3.758
  742PHE     HA 8572   4.260   9.078   3.824
  742PHE     CB 8573   4.398   8.921   3.847
  742PHE    HB1 8574   4.444   8.838   3.794
  742PHE    HB2 8575   4.335   8.876   3.924
  742PHE     CG 8576   4.503   8.992   3.927
  742PHE    CD1 8577   4.467   9.086   4.024
  742PHE    HD1 8578   4.365   9.116   4.044
  742PHE    CE1 8579   4.565   9.146   4.105
  742PHE    HE1 8580   4.536   9.226   4.171
  742PHE     CZ 8581   4.702   9.126   4.079
  742PHE     HZ 8582   4.781   9.181   4.129
  742PHE    CE2 8583   4.737   9.030   3.983
  742PHE    HE2 8584   4.843   9.022   3.966
  742PHE    CD2 8585   4.643   8.961   3.908
  742PHE    HD2 8586   4.668   8.886   3.835
  742PHE      C 8587   4.405   9.080   3.661
  742PHE      O 8588   4.406   9.044   3.544
  743ARG      N 8589   4.473   9.187   3.700
  743ARG      H 8590   4.445   9.220   3.791
  743ARG     CA 8591   4.559   9.272   3.614
  743ARG     HA 8592   4.552   9.236   3.511
  743ARG     CB 8593   4.498   9.413   3.612
  743ARG    HB1 8594   4.507   9.436   3.718
  743ARG    HB2 8595   4.394   9.416   3.581
  743ARG     CG 8596   4.581   9.514   3.522
  743ARG    HG1 8597   4.547   9.491   3.421
  743ARG    HG2 8598   4.690   9.514   3.523
  743ARG     CD 8599   4.534   9.657   3.550
  743ARG    HD1 8600   4.603   9.730   3.507
  743ARG    HD2 8601   4.546   9.662   3.658
  743ARG     NE 8602   4.398   9.681   3.504
  743ARG     HE 8603   4.384   9.693   3.405
  743ARG     CZ 8604   4.298   9.689   3.585
  743ARG    NH1 8605   4.309   9.693   3.710
  743ARG   HH11 8606   4.402   9.701   3.748
  743ARG   HH12 8607   4.227   9.702   3.768
  743ARG    NH2 8608   4.186   9.701   3.529
  743ARG   HH21 8609   4.182   9.689   3.429
  743ARG   HH22 8610   4.100   9.683   3.578
  743ARG      C 8611   4.703   9.270   3.656
  743ARG      O 8612   4.731   9.277   3.779
  744VAL      N 8613   4.797   9.272   3.566
  744VAL      H 8614   4.765   9.253   3.472
  744VAL     CA 8615   4.940   9.305   3.584
  744VAL     HA 8616   4.953   9.376   3.665
  744VAL     CB 8617   5.031   9.184   3.620
  744VAL     HB 8618   5.125   9.215   3.665
  744VAL    CG1 8619   4.975   9.090   3.729
  744VAL   HG11 8620   4.881   9.042   3.702
  744VAL   HG12 8621   5.045   9.008   3.747
  744VAL   HG13 8622   4.954   9.147   3.819
  744VAL    CG2 8623   5.056   9.096   3.495
  744VAL   HG21 8624   4.956   9.063   3.468
  744VAL   HG22 8625   5.090   9.159   3.413
  744VAL   HG23 8626   5.133   9.020   3.502
  744VAL      C 8627   4.989   9.387   3.463
  744VAL      O 8628   4.947   9.368   3.347
  745ASP      N 8629   5.086   9.474   3.494
  745ASP      H 8630   5.105   9.488   3.592
  745ASP     CA 8631   5.141   9.568   3.398
  745ASP     HA 8632   5.078   9.546   3.311
  745ASP     CB 8633   5.138   9.715   3.439
  745ASP    HB1 8634   5.038   9.756   3.427
  745ASP    HB2 8635   5.208   9.761   3.369
  745ASP     CG 8636   5.178   9.723   3.591
  745ASP    OD1 8637   5.282   9.672   3.639
  745ASP    OD2 8638   5.106   9.781   3.675
  745ASP      C 8639   5.282   9.525   3.353
  745ASP      O 8640   5.352   9.462   3.433
  746GLU      N 8641   5.315   9.555   3.227
  746GLU      H 8642   5.251   9.601   3.165
  746GLU     CA 8643   5.422   9.485   3.154
  746GLU     HA 8644   5.499   9.450   3.224
  746GLU     CB 8645   5.375   9.364   3.070
  746GLU    HB1 8646   5.465   9.328   3.021
  746GLU    HB2 8647   5.300   9.398   2.998
  746GLU     CG 8648   5.316   9.254   3.155
  746GLU    HG1 8649   5.245   9.211   3.083
  746GLU    HG2 8650   5.241   9.291   3.225
  746GLU     CD 8651   5.425   9.155   3.205
  746GLU    OE1 8652   5.411   9.036   3.174
  746GLU    OE2 8653   5.529   9.196   3.273
  746GLU      C 8654   5.506   9.583   3.067
  746GLU      O 8655   5.447   9.686   3.027
  747VAL      N 8656   5.628   9.555   3.033
  747VAL      H 8657   5.663   9.465   3.064
  747VAL     CA 8658   5.716   9.646   2.969
  747VAL     HA 8659   5.667   9.732   2.925
  747VAL     CB 8660   5.811   9.706   3.079
  747VAL     HB 8661   5.744   9.742   3.158
  747VAL    CG1 8662   5.913   9.611   3.129
  747VAL   HG11 8663   5.981   9.575   3.052
  747VAL   HG12 8664   5.970   9.667   3.204
  747VAL   HG13 8665   5.864   9.531   3.184
  747VAL    CG2 8666   5.886   9.828   3.026
  747VAL   HG21 8667   5.817   9.902   2.986
  747VAL   HG22 8668   5.933   9.876   3.112
  747VAL   HG23 8669   5.964   9.803   2.954
  747VAL      C 8670   5.788   9.578   2.846
  747VAL      O 8671   5.814   9.460   2.837
  748ASN      N 8672   5.828   9.658   2.744
  748ASN      H 8673   5.799   9.755   2.736
  748ASN     CA 8674   5.916   9.631   2.635
  748ASN     HA 8675   5.988   9.558   2.671
  748ASN     CB 8676   5.829   9.582   2.524
  748ASN    HB1 8677   5.774   9.668   2.488
  748ASN    HB2 8678   5.752   9.511   2.556
  748ASN     CG 8679   5.909   9.510   2.415
  748ASN    OD1 8680   5.974   9.571   2.330
  748ASN    ND2 8681   5.914   9.379   2.408
  748ASN   HD21 8682   5.897   9.323   2.491
  748ASN   HD22 8683   5.975   9.348   2.333
  748ASN      C 8684   5.986   9.758   2.588
  748ASN      O 8685   5.934   9.851   2.528
  749TRP      N 8686   6.114   9.749   2.594
  749TRP      H 8687   6.159   9.669   2.637
  749TRP     CA 8688   6.205   9.855   2.540
  749TRP     HA 8689   6.142   9.940   2.514
  749TRP     CB 8690   6.300   9.888   2.653
  749TRP    HB1 8691   6.371   9.967   2.629
  749TRP    HB2 8692   6.373   9.809   2.670
  749TRP     CG 8693   6.254   9.902   2.794
  749TRP    CD1 8694   6.266   9.810   2.898
  749TRP    HD1 8695   6.310   9.711   2.895
  749TRP    NE1 8696   6.217   9.859   3.015
  749TRP    HE1 8697   6.217   9.808   3.102
  749TRP    CE2 8698   6.182   9.993   2.999
  749TRP    CZ2 8699   6.142  10.083   3.094
  749TRP    HZ2 8700   6.138  10.051   3.197
  749TRP    CH2 8701   6.119  10.209   3.053
  749TRP    HH2 8702   6.093  10.288   3.121
  749TRP    CZ3 8703   6.133  10.246   2.916
  749TRP    HZ3 8704   6.116  10.350   2.893
  749TRP    CE3 8705   6.178  10.151   2.826
  749TRP    HE3 8706   6.181  10.186   2.724
  749TRP    CD2 8707   6.202  10.018   2.861
  749TRP      C 8708   6.280   9.820   2.411
  749TRP      O 8709   6.349   9.904   2.360
  750THR      N 8710   6.275   9.695   2.367
  750THR      H 8711   6.203   9.641   2.413
  750THR     CA 8712   6.326   9.658   2.234
  750THR     HA 8713   6.419   9.715   2.228
  750THR     CB 8714   6.370   9.507   2.228
  750THR     HB 8715   6.403   9.493   2.125
  750THR    CG2 8716   6.495   9.481   2.318
  750THR   HG21 8717   6.588   9.527   2.287
  750THR   HG22 8718   6.456   9.510   2.416
  750THR   HG23 8719   6.505   9.372   2.327
  750THR    OG1 8720   6.267   9.422   2.263
  750THR    HG1 8721   6.285   9.379   2.347
  750THR      C 8722   6.238   9.696   2.111
  750THR      O 8723   6.283   9.696   1.998
  751THR      N 8724   6.110   9.732   2.131
  751THR      H 8725   6.073   9.713   2.224
  751THR     CA 8726   6.019   9.763   2.025
  751THR     HA 8727   6.042   9.698   1.941
  751THR     CB 8728   5.874   9.726   2.073
  751THR     HB 8729   5.852   9.775   2.168
  751THR    CG2 8730   5.765   9.765   1.968
  751THR   HG21 8731   5.801   9.726   1.873
  751THR   HG22 8732   5.670   9.714   1.984
  751THR   HG23 8733   5.765   9.873   1.954
  751THR    OG1 8734   5.868   9.591   2.096
  751THR    HG1 8735   5.927   9.569   2.169
  751THR      C 8736   6.022   9.902   1.968
  751THR    OC1 8737   6.036   9.921   1.846
  751THR    OC2 8738   6.014   9.994   2.051
  193SER      N 8739  12.261   5.404   3.096
  193SER     H1 8740  12.348   5.371   3.137
  193SER     H2 8741  12.201   5.326   3.075
  193SER     H3 8742  12.280   5.460   3.014
  193SER     CA 8743  12.200   5.500   3.194
  193SER     HA 8744  12.194   5.446   3.289
  193SER     CB 8745  12.289   5.620   3.215
  193SER    HB1 8746  12.244   5.695   3.281
  193SER    HB2 8747  12.303   5.658   3.113
  193SER     OG 8748  12.413   5.580   3.273
  193SER     HG 8749  12.472   5.655   3.265
  193SER      C 8750  12.059   5.547   3.149
  193SER      O 8751  12.015   5.502   3.048
  194TYR      N 8752  11.992   5.631   3.230
  194TYR      H 8753  12.034   5.672   3.312
  194TYR     CA 8754  11.854   5.674   3.195
  194TYR     HA 8755  11.802   5.578   3.186
  194TYR     CB 8756  11.798   5.758   3.306
  194TYR    HB1 8757  11.743   5.842   3.263
  194TYR    HB2 8758  11.877   5.800   3.368
  194TYR     CG 8759  11.699   5.679   3.388
  194TYR    CD1 8760  11.723   5.646   3.519
  194TYR    HD1 8761  11.818   5.671   3.564
  194TYR    CE1 8762  11.638   5.557   3.589
  194TYR    HE1 8763  11.655   5.519   3.689
  194TYR     CZ 8764  11.528   5.498   3.522
  194TYR     OH 8765  11.449   5.401   3.578
  194TYR     HH 8766  11.368   5.395   3.527
  194TYR    CE2 8767  11.497   5.536   3.388
  194TYR    HE2 8768  11.416   5.485   3.337
  194TYR    CD2 8769  11.578   5.633   3.328
  194TYR    HD2 8770  11.546   5.660   3.229
  194TYR      C 8771  11.848   5.740   3.055
  194TYR      O 8772  11.767   5.692   2.978
  195THR      N 8773  11.942   5.831   3.022
  195THR      H 8774  11.993   5.870   3.101
  195THR     CA 8775  11.955   5.908   2.900
  195THR     HA 8776  11.853   5.936   2.875
  195THR     CB 8777  12.034   6.035   2.924
  195THR     HB 8778  12.068   6.081   2.831
  195THR    CG2 8779  11.943   6.130   3.001
  195THR   HG21 8780  11.993   6.226   3.004
  195THR   HG22 8781  11.859   6.135   2.932
  195THR   HG23 8782  11.914   6.094   3.100
  195THR    OG1 8783  12.144   6.013   3.011
  195THR    HG1 8784  12.202   5.951   2.966
  195THR      C 8785  11.999   5.834   2.774
  195THR      O 8786  12.030   5.892   2.671
  196ASP      N 8787  12.005   5.697   2.788
  196ASP      H 8788  11.992   5.647   2.875
  196ASP     CA 8789  12.027   5.606   2.670
  196ASP     HA 8790  11.991   5.657   2.581
  196ASP     CB 8791  12.177   5.563   2.662
  196ASP    HB1 8792  12.232   5.654   2.638
  196ASP    HB2 8793  12.181   5.488   2.582
  196ASP     CG 8794  12.227   5.502   2.793
  196ASP    OD1 8795  12.204   5.384   2.819
  196ASP    OD2 8796  12.290   5.576   2.870
  196ASP      C 8797  11.939   5.480   2.675
  196ASP      O 8798  11.916   5.414   2.575
  197SER      N 8799  11.876   5.444   2.790
  197SER      H 8800  11.883   5.503   2.872
  197SER     CA 8801  11.783   5.332   2.808
  197SER     HA 8802  11.830   5.234   2.802
  197SER     CB 8803  11.717   5.337   2.943
  197SER    HB1 8804  11.639   5.261   2.930
  197SER    HB2 8805  11.676   5.435   2.965
  197SER     OG 8806  11.803   5.286   3.039
  197SER     HG 8807  11.753   5.282   3.121
  197SER      C 8808  11.680   5.322   2.702
  197SER      O 8809  11.647   5.211   2.653
  198TYR      N 8810  11.626   5.438   2.671
  198TYR      H 8811  11.658   5.521   2.719
  198TYR     CA 8812  11.505   5.460   2.584
  198TYR     HA 8813  11.427   5.402   2.633
  198TYR     CB 8814  11.477   5.614   2.583
  198TYR    HB1 8815  11.489   5.651   2.685
  198TYR    HB2 8816  11.373   5.637   2.558
  198TYR     CG 8817  11.556   5.695   2.486
  198TYR    CD1 8818  11.508   5.738   2.362
  198TYR    HD1 8819  11.412   5.699   2.332
  198TYR    CE1 8820  11.593   5.804   2.271
  198TYR    HE1 8821  11.549   5.841   2.180
  198TYR     CZ 8822  11.723   5.852   2.318
  198TYR     OH 8823  11.806   5.931   2.242
  198TYR     HH 8824  11.875   5.973   2.295
  198TYR    CE2 8825  11.764   5.817   2.446
  198TYR    HE2 8826  11.859   5.856   2.480
  198TYR    CD2 8827  11.686   5.744   2.530
  198TYR    HD2 8828  11.721   5.727   2.630
  198TYR      C 8829  11.523   5.411   2.431
  198TYR      O 8830  11.429   5.402   2.353
  199TYR      N 8831  11.647   5.363   2.393
  199TYR      H 8832  11.729   5.393   2.445
  199TYR     CA 8833  11.666   5.284   2.268
  199TYR     HA 8834  11.570   5.268   2.220
  199TYR     CB 8835  11.739   5.364   2.165
  199TYR    HB1 8836  11.681   5.457   2.158
  199TYR    HB2 8837  11.733   5.298   2.079
  199TYR     CG 8838  11.887   5.390   2.198
  199TYR    CD1 8839  11.929   5.518   2.231
  199TYR    HD1 8840  11.860   5.600   2.243
  199TYR    CE1 8841  12.061   5.542   2.268
  199TYR    HE1 8842  12.085   5.639   2.309
  199TYR     CZ 8843  12.163   5.446   2.258
  199TYR     OH 8844  12.295   5.486   2.278
  199TYR     HH 8845  12.299   5.569   2.327
  199TYR    CE2 8846  12.120   5.319   2.216
  199TYR    HE2 8847  12.192   5.238   2.212
  199TYR    CD2 8848  11.985   5.283   2.193
  199TYR    HD2 8849  11.951   5.182   2.180
  199TYR      C 8850  11.723   5.138   2.287
  199TYR      O 8851  11.728   5.061   2.191
  200LYS      N 8852  11.755   5.101   2.411
  200LYS      H 8853  11.726   5.170   2.479
  200LYS     CA 8854  11.809   4.976   2.470
  200LYS     HA 8855  11.848   4.920   2.385
  200LYS     CB 8856  11.932   5.006   2.553
  200LYS    HB1 8857  11.981   4.916   2.590
  200LYS    HB2 8858  11.897   5.059   2.641
  200LYS     CG 8859  12.041   5.095   2.491
  200LYS    HG1 8860  11.988   5.188   2.471
  200LYS    HG2 8861  12.070   5.041   2.400
  200LYS     CD 8862  12.164   5.104   2.582
  200LYS    HD1 8863  12.208   5.005   2.596
  200LYS    HD2 8864  12.128   5.136   2.680
  200LYS     CE 8865  12.271   5.196   2.529
  200LYS    HE1 8866  12.222   5.288   2.497
  200LYS    HE2 8867  12.319   5.158   2.439
  200LYS     NZ 8868  12.362   5.233   2.635
  200LYS    HZ1 8869  12.322   5.295   2.704
  200LYS    HZ2 8870  12.401   5.155   2.687
  200LYS    HZ3 8871  12.438   5.288   2.597
  200LYS      C 8872  11.707   4.883   2.538
  200LYS      O 8873  11.596   4.933   2.560
  201GLY      N 8874  11.739   4.760   2.557
  201GLY      H 8875  11.836   4.743   2.533
  201GLY     CA 8876  11.660   4.652   2.627
  201GLY    HA1 8877  11.664   4.675   2.733
  201GLY    HA2 8878  11.708   4.555   2.613
  201GLY      C 8879  11.522   4.641   2.572
  201GLY      O 8880  11.424   4.615   2.642
  202GLN      N 8881  11.511   4.675   2.443
  202GLN      H 8882  11.592   4.708   2.393
  202GLN     CA 8883  11.387   4.673   2.361
  202GLN     HA 8884  11.320   4.596   2.398
  202GLN     CB 8885  11.309   4.802   2.364
  202GLN    HB1 8886  11.289   4.840   2.464
[truncated: 16,321,442 more chars]
