# Supplementary material for: Dynamic molecular portraits of ion-conducting pores characterize functional states of TRPV channels
Source: Commun Chem. 2024 Jun 1;7:119. doi: 10.1038/s42004-024-01198-z (PMC11144267; doi:10.1038/s42004-024-01198-z)
Supplement: Supplementary file 3 — Supplementary Data 1 [file 42004_2024_1198_MOESM3_ESM.zip › Supplementary Data 1/alpha_openV1_init.gro]

 frame t=0
371584
  193SER      N    1   4.743   3.896   1.528
  193SER     H1    2   4.794   3.823   1.482
  193SER     H2    3   4.662   3.857   1.572
  193SER     H3    4   4.716   3.965   1.462
  193SER     CA    5   4.828   3.957   1.630
  193SER     HA    6   4.907   3.996   1.582
  193SER     CB    7   4.754   4.069   1.704
  193SER    HB1    8   4.719   4.137   1.640
  193SER    HB2    9   4.815   4.113   1.770
  193SER     OG   10   4.643   4.018   1.776
  193SER     HG   11   4.597   4.093   1.823
  193SER      C   12   4.874   3.850   1.727
  193SER      O   13   4.822   3.738   1.729
  194TYR      N   14   4.973   3.885   1.808
  194TYR      H   15   5.016   3.974   1.797
  194TYR     CA   16   5.020   3.796   1.913
  194TYR     HA   17   5.044   3.710   1.867
  194TYR     CB   18   5.143   3.854   1.982
  194TYR    HB1   19   5.157   3.805   2.068
  194TYR    HB2   20   5.126   3.950   2.001
  194TYR     CG   21   5.271   3.845   1.903
  194TYR    CD1   22   5.308   3.946   1.815
  194TYR    HD1   23   5.249   4.025   1.804
  194TYR    CE1   24   5.426   3.938   1.743
  194TYR    HE1   25   5.451   4.011   1.680
  194TYR     CZ   26   5.509   3.829   1.759
  194TYR     OH   27   5.626   3.821   1.688
  194TYR     HH   28   5.674   3.736   1.712
  194TYR    CE2   29   5.475   3.729   1.847
  194TYR    HE2   30   5.536   3.650   1.860
  194TYR    CD2   31   5.357   3.737   1.918
  194TYR    HD2   32   5.333   3.663   1.982
  194TYR      C   33   4.910   3.772   2.016
  194TYR      O   34   4.832   3.862   2.047
  195THR      N   35   4.905   3.650   2.068
  195THR      H   36   4.966   3.579   2.031
  195THR     CA   37   4.815   3.614   2.177
  195THR     HA   38   4.751   3.690   2.181
  195THR     CB   39   4.745   3.481   2.146
  195THR     HB   40   4.691   3.451   2.225
  195THR    CG2   41   4.656   3.494   2.023
  195THR   HG21   42   4.612   3.406   2.005
  195THR   HG22   43   4.586   3.564   2.040
  195THR   HG23   44   4.712   3.520   1.944
  195THR    OG1   45   4.843   3.379   2.123
  195THR    HG1   46   4.797   3.292   2.103
  195THR      C   47   4.885   3.604   2.312
  195THR      O   48   4.817   3.604   2.415
  196ASP      N   49   5.018   3.595   2.314
  196ASP      H   50   5.068   3.589   2.228
  196ASP     CA   51   5.091   3.593   2.439
  196ASP     HA   52   5.051   3.518   2.493
  196ASP     CB   53   5.240   3.566   2.413
  196ASP    HB1   54   5.279   3.644   2.365
  196ASP    HB2   55   5.249   3.484   2.356
  196ASP     CG   56   5.320   3.544   2.540
  196ASP    OD1   57   5.324   3.635   2.627
  196ASP    OD2   58   5.380   3.436   2.554
  196ASP      C   59   5.073   3.726   2.512
  196ASP      O   60   5.069   3.833   2.450
  197SER      N   61   5.063   3.719   2.645
  197SER      H   62   5.076   3.631   2.691
  197SER     CA   63   5.033   3.837   2.725
  197SER     HA   64   4.950   3.874   2.684
  197SER     CB   65   5.009   3.798   2.870
  197SER    HB1   66   4.935   3.731   2.877
  197SER    HB2   67   4.987   3.878   2.925
  197SER     OG   68   5.125   3.739   2.926
  197SER     HG   69   5.107   3.714   3.021
  197SER      C   70   5.144   3.942   2.718
  197SER      O   71   5.118   4.060   2.745
  198TYR      N   72   5.267   3.902   2.684
  198TYR      H   73   5.284   3.806   2.660
  198TYR     CA   74   5.377   3.998   2.682
  198TYR     HA   75   5.366   4.054   2.764
  198TYR     CB   76   5.510   3.922   2.685
  198TYR    HB1   77   5.518   3.869   2.600
  198TYR    HB2   78   5.509   3.859   2.763
  198TYR     CG   79   5.633   4.011   2.698
  198TYR    CD1   80   5.649   4.095   2.807
  198TYR    HD1   81   5.579   4.097   2.878
  198TYR    CE1   82   5.761   4.175   2.819
  198TYR    HE1   83   5.771   4.236   2.898
  198TYR     CZ   84   5.859   4.171   2.723
  198TYR     OH   85   5.971   4.250   2.734
  198TYR     HH   86   6.031   4.234   2.656
  198TYR    CE2   87   5.845   4.087   2.614
  198TYR    HE2   88   5.916   4.083   2.544
  198TYR    CD2   89   5.733   4.008   2.602
  198TYR    HD2   90   5.724   3.947   2.523
  198TYR      C   91   5.369   4.090   2.561
  198TYR      O   92   5.399   4.209   2.572
  199TYR      N   93   5.330   4.036   2.445
  199TYR      H   94   5.309   3.938   2.443
  199TYR     CA   95   5.316   4.112   2.321
  199TYR     HA   96   5.345   4.205   2.345
  199TYR     CB   97   5.406   4.053   2.213
  199TYR    HB1   98   5.384   4.097   2.126
  199TYR    HB2   99   5.387   3.955   2.207
  199TYR     CG  100   5.555   4.070   2.237
  199TYR    CD1  101   5.612   4.196   2.245
  199TYR    HD1  102   5.554   4.276   2.236
  199TYR    CE1  103   5.747   4.212   2.266
  199TYR    HE1  104   5.786   4.303   2.274
  199TYR     CZ  105   5.828   4.101   2.277
  199TYR     OH  106   5.963   4.116   2.297
  199TYR     HH  107   6.006   4.026   2.303
  199TYR    CE2  108   5.774   3.974   2.267
  199TYR    HE2  109   5.833   3.893   2.274
  199TYR    CD2  110   5.638   3.959   2.247
  199TYR    HD2  111   5.599   3.867   2.240
  199TYR      C  112   5.172   4.117   2.272
  199TYR      O  113   5.150   4.143   2.153
  200LYS      N  114   5.074   4.093   2.359
  200LYS      H  115   5.097   4.082   2.456
  200LYS     CA  116   4.934   4.081   2.318
  200LYS     HA  117   4.931   4.000   2.259
  200LYS     CB  118   4.845   4.061   2.440
  200LYS    HB1  119   4.850   4.144   2.496
  200LYS    HB2  120   4.881   3.983   2.492
  200LYS     CG  121   4.698   4.033   2.408
  200LYS    HG1  122   4.692   3.954   2.347
  200LYS    HG2  123   4.658   4.113   2.363
  200LYS     CD  124   4.618   4.003   2.533
  200LYS    HD1  125   4.628   4.079   2.597
  200LYS    HD2  126   4.654   3.919   2.575
  200LYS     CE  127   4.470   3.983   2.501
  200LYS    HE1  128   4.460   3.905   2.440
  200LYS    HE2  129   4.434   4.065   2.457
  200LYS     NZ  130   4.389   3.957   2.624
  200LYS    HZ1  131   4.293   3.944   2.599
  200LYS    HZ2  132   4.423   3.874   2.669
  200LYS    HZ3  133   4.397   4.034   2.687
  200LYS      C  134   4.887   4.203   2.239
  200LYS      O  135   4.910   4.317   2.279
  201GLY      N  136   4.822   4.177   2.125
  201GLY      H  137   4.814   4.082   2.095
  201GLY     CA  138   4.763   4.281   2.044
  201GLY    HA1  139   4.734   4.353   2.107
  201GLY    HA2  140   4.683   4.241   2.000
  201GLY      C  141   4.853   4.340   1.938
  201GLY      O  142   4.804   4.417   1.854
  202GLN      N  143   4.982   4.307   1.937
  202GLN      H  144   5.017   4.242   2.005
  202GLN     CA  145   5.073   4.364   1.839
  202GLN     HA  146   5.057   4.462   1.839
  202GLN     CB  147   5.217   4.338   1.879
  202GLN    HB1  148   5.236   4.240   1.867
  202GLN    HB2  149   5.228   4.362   1.976
  202GLN     CG  150   5.319   4.417   1.799
  202GLN    HG1  151   5.300   4.514   1.811
  202GLN    HG2  152   5.310   4.392   1.703
  202GLN     CD  153   5.462   4.390   1.843
  202GLN    OE1  154   5.495   4.279   1.887
  202GLN    NE2  155   5.547   4.491   1.833
  202GLN   HE21  156   5.516   4.579   1.798
  202GLN   HE22  157   5.642   4.479   1.861
  202GLN      C  158   5.043   4.303   1.702
  202GLN      O  159   5.063   4.183   1.681
  203THR      N  160   4.996   4.387   1.609
  203THR      H  161   4.987   4.483   1.633
  203THR     CA  162   4.958   4.345   1.475
  203THR     HA  163   4.966   4.245   1.474
  203THR     CB  164   4.813   4.384   1.445
  203THR     HB  165   4.753   4.349   1.518
  203THR    CG2  166   4.797   4.535   1.432
  203THR   HG21  167   4.701   4.556   1.413
  203THR   HG22  168   4.824   4.579   1.518
  203THR   HG23  169   4.855   4.568   1.358
  203THR    OG1  170   4.771   4.322   1.323
  203THR    HG1  171   4.676   4.347   1.304
  203THR      C  172   5.054   4.407   1.373
  203THR      O  173   5.152   4.473   1.407
  204ALA      N  174   5.023   4.383   1.245
  204ALA      H  175   4.938   4.335   1.223
  204ALA     CA  176   5.113   4.426   1.138
  204ALA     HA  177   5.202   4.387   1.163
  204ALA     CB  178   5.064   4.372   1.003
  204ALA    HB1  179   5.126   4.402   0.931
  204ALA    HB2  180   5.062   4.272   1.006
  204ALA    HB3  181   4.972   4.406   0.985
  204ALA      C  182   5.128   4.577   1.132
  204ALA      O  183   5.235   4.627   1.096
  205LEU      N  184   5.023   4.652   1.165
  205LEU      H  185   4.938   4.608   1.192
  205LEU     CA  186   5.031   4.798   1.162
  205LEU     HA  187   5.061   4.821   1.070
  205LEU     CB  188   4.894   4.859   1.190
  205LEU    HB1  189   4.906   4.957   1.200
  205LEU    HB2  190   4.861   4.820   1.276
  205LEU     CG  191   4.786   4.836   1.084
  205LEU     HG  192   4.787   4.739   1.059
  205LEU    CD1  193   4.649   4.868   1.139
  205LEU   HD11  194   4.580   4.852   1.068
  205LEU   HD12  195   4.630   4.809   1.218
  205LEU   HD13  196   4.646   4.963   1.168
  205LEU    CD2  197   4.814   4.920   0.960
  205LEU   HD21  198   4.743   4.903   0.892
  205LEU   HD22  199   4.815   5.017   0.985
  205LEU   HD23  200   4.903   4.894   0.922
  205LEU      C  201   5.133   4.850   1.263
  205LEU      O  202   5.208   4.944   1.233
  206HIE      N  203   5.138   4.790   1.382
  206HIE      H  204   5.075   4.715   1.403
  206HIE     CA  205   5.235   4.833   1.482
  206HIE     HA  206   5.220   4.931   1.493
  206HIE     CB  207   5.210   4.760   1.614
  206HIE    HB1  208   5.286   4.778   1.676
  206HIE    HB2  209   5.205   4.661   1.596
  206HIE     CG  210   5.084   4.801   1.683
  206HIE    ND1  211   4.970   4.722   1.682
  206HIE    CE1  212   4.875   4.783   1.750
  206HIE    HE1  213   4.782   4.748   1.765
  206HIE    NE2  214   4.922   4.897   1.795
  206HIE    HE2  215   4.871   4.963   1.850
  206HIE    CD2  216   5.052   4.911   1.755
  206HIE    HD2  217   5.112   4.988   1.775
  206HIE      C  218   5.378   4.809   1.434
  206HIE      O  219   5.465   4.895   1.450
  207ILE      N  220   5.403   4.693   1.373
  207ILE      H  221   5.330   4.625   1.364
  207ILE     CA  222   5.536   4.664   1.320
  207ILE     HA  223   5.600   4.680   1.395
  207ILE     CB  224   5.543   4.517   1.274
  207ILE     HB  225   5.473   4.502   1.204
  207ILE    CG2  226   5.680   4.488   1.212
  207ILE   HG21  227   5.684   4.392   1.183
  207ILE   HG22  228   5.694   4.548   1.133
  207ILE   HG23  229   5.752   4.504   1.280
  207ILE    CG1  230   5.512   4.420   1.390
  207ILE   HG11  231   5.518   4.326   1.355
  207ILE   HG12  232   5.419   4.438   1.422
  207ILE     CD  233   5.606   4.431   1.510
  207ILE    HD1  234   5.579   4.365   1.580
  207ILE    HD2  235   5.700   4.411   1.481
  207ILE    HD3  236   5.601   4.523   1.548
  207ILE      C  237   5.570   4.759   1.206
  207ILE      O  238   5.683   4.808   1.197
  208ALA      N  239   5.474   4.787   1.118
  208ALA      H  240   5.384   4.744   1.129
  208ALA     CA  241   5.498   4.878   1.007
  208ALA     HA  242   5.577   4.840   0.959
  208ALA     CB  243   5.376   4.882   0.915
  208ALA    HB1  244   5.394   4.944   0.839
  208ALA    HB2  245   5.358   4.790   0.879
  208ALA    HB3  246   5.296   4.913   0.967
  208ALA      C  247   5.533   5.018   1.056
  208ALA      O  248   5.624   5.082   1.003
  209ILE      N  249   5.462   5.066   1.159
  209ILE      H  250   5.389   5.011   1.200
  209ILE     CA  251   5.492   5.199   1.212
  209ILE     HA  252   5.498   5.260   1.133
  209ILE     CB  253   5.379   5.246   1.306
  209ILE     HB  254   5.363   5.176   1.376
  209ILE    CG2  255   5.420   5.376   1.376
  209ILE   HG21  256   5.346   5.405   1.437
  209ILE   HG22  257   5.503   5.360   1.430
  209ILE   HG23  258   5.437   5.446   1.308
  209ILE    CG1  259   5.249   5.265   1.228
  209ILE   HG11  260   5.236   5.185   1.169
  209ILE   HG12  261   5.258   5.347   1.172
  209ILE     CD  262   5.125   5.281   1.314
  209ILE    HD1  263   5.045   5.292   1.255
  209ILE    HD2  264   5.113   5.199   1.371
  209ILE    HD3  265   5.135   5.361   1.373
  209ILE      C  266   5.627   5.199   1.282
  209ILE      O  267   5.703   5.295   1.272
  210GLU      N  268   5.657   5.092   1.356
  210GLU      H  269   5.593   5.015   1.360
  210GLU     CA  270   5.782   5.085   1.431
  210GLU     HA  271   5.781   5.165   1.491
  210GLU     CB  272   5.787   4.956   1.513
  210GLU    HB1  273   5.882   4.939   1.541
  210GLU    HB2  274   5.755   4.880   1.456
  210GLU     CG  275   5.702   4.960   1.638
  210GLU    HG1  276   5.615   5.003   1.616
  210GLU    HG2  277   5.750   5.014   1.708
  210GLU     CD  278   5.675   4.822   1.694
  210GLU    OE1  279   5.752   4.729   1.665
  210GLU    OE2  280   5.576   4.807   1.769
  210GLU      C  281   5.903   5.094   1.339
  210GLU      O  282   6.003   5.159   1.372
  211ARG      N  283   5.896   5.031   1.222
  211ARG      H  284   5.812   4.981   1.200
  211ARG     CA  285   6.005   5.032   1.126
  211ARG     HA  286   6.087   5.037   1.184
  211ARG     CB  287   6.003   4.904   1.042
  211ARG    HB1  288   6.047   4.923   0.954
  211ARG    HB2  289   5.908   4.878   1.027
  211ARG     CG  290   6.075   4.785   1.105
  211ARG    HG1  291   6.170   4.810   1.122
  211ARG    HG2  292   6.071   4.708   1.042
  211ARG     CD  293   6.013   4.742   1.237
  211ARG    HD1  294   5.916   4.723   1.225
  211ARG    HD2  295   6.025   4.814   1.305
  211ARG     NE  296   6.075   4.621   1.289
  211ARG     HE  297   6.145   4.576   1.233
  211ARG     CZ  298   6.045   4.565   1.406
  211ARG    NH1  299   5.954   4.616   1.487
  211ARG   HH11  300   5.905   4.699   1.461
  211ARG   HH12  301   5.934   4.571   1.574
  211ARG    NH2  302   6.109   4.453   1.442
  211ARG   HH21  303   6.178   4.413   1.382
  211ARG   HH22  304   6.088   4.409   1.530
  211ARG      C  305   6.002   5.153   1.034
  211ARG      O  306   6.092   5.167   0.949
  212ARG      N  307   5.904   5.242   1.048
  212ARG      H  308   5.836   5.226   1.119
  212ARG     CA  309   5.891   5.362   0.965
  212ARG     HA  310   5.805   5.405   0.993
  212ARG     CB  311   6.006   5.459   0.991
  212ARG    HB1  312   5.995   5.538   0.932
  212ARG    HB2  313   6.092   5.413   0.969
  212ARG     CG  314   6.013   5.507   1.134
  212ARG    HG1  315   6.033   5.429   1.193
  212ARG    HG2  316   5.925   5.546   1.159
  212ARG     CD  317   6.121   5.612   1.153
  212ARG    HD1  318   6.106   5.687   1.090
  212ARG    HD2  319   6.211   5.571   1.136
  212ARG     NE  320   6.121   5.666   1.289
  212ARG     HE  321   6.053   5.630   1.353
  212ARG     CZ  322   6.204   5.759   1.334
  212ARG    NH1  323   6.297   5.813   1.256
  212ARG   HH11  324   6.306   5.783   1.161
  212ARG   HH12  325   6.358   5.883   1.293
  212ARG    NH2  326   6.193   5.800   1.460
  212ARG   HH21  327   6.123   5.760   1.520
  212ARG   HH22  328   6.255   5.870   1.496
  212ARG      C  329   5.883   5.325   0.817
  212ARG      O  330   5.950   5.383   0.731
  213ASN      N  331   5.799   5.225   0.787
  213ASN      H  332   5.751   5.179   0.862
  213ASN     CA  333   5.773   5.179   0.651
  213ASN     HA  334   5.839   5.223   0.590
  213ASN     CB  335   5.794   5.028   0.640
  213ASN    HB1  336   5.719   4.981   0.687
  213ASN    HB2  337   5.881   5.004   0.684
  213ASN     CG  338   5.798   4.979   0.496
  213ASN    OD1  339   5.742   5.043   0.406
  213ASN    ND2  340   5.864   4.866   0.474
  213ASN   HD21  341   5.908   4.818   0.550
  213ASN   HD22  342   5.870   4.829   0.382
  213ASN      C  343   5.629   5.219   0.617
  213ASN      O  344   5.535   5.144   0.639
  214MET      N  345   5.614   5.341   0.564
  214MET      H  346   5.694   5.397   0.545
  214MET     CA  347   5.480   5.392   0.535
  214MET     HA  348   5.427   5.376   0.619
  214MET     CB  349   5.487   5.541   0.501
  214MET    HB1  350   5.535   5.551   0.414
  214MET    HB2  351   5.538   5.587   0.574
  214MET     CG  352   5.351   5.608   0.488
  214MET    HG1  353   5.302   5.582   0.571
  214MET    HG2  354   5.308   5.564   0.409
  214MET     SD  355   5.364   5.787   0.469
  214MET     CE  356   5.190   5.832   0.471
  214MET    HE1  357   5.181   5.931   0.461
  214MET    HE2  358   5.143   5.786   0.396
  214MET    HE3  359   5.149   5.803   0.558
  214MET      C  360   5.415   5.316   0.420
  214MET      O  361   5.291   5.307   0.414
  215THR      N  362   5.494   5.261   0.328
  215THR      H  363   5.593   5.274   0.334
  215THR     CA  364   5.438   5.182   0.219
  215THR     HA  365   5.372   5.242   0.173
  215THR     CB  366   5.547   5.141   0.121
  215THR     HB  367   5.618   5.088   0.169
  215THR    CG2  368   5.489   5.059   0.006
  215THR   HG21  369   5.562   5.033  -0.057
  215THR   HG22  370   5.446   4.976   0.043
  215THR   HG23  371   5.421   5.113  -0.043
  215THR    OG1  372   5.612   5.258   0.069
  215THR    HG1  373   5.684   5.230   0.005
  215THR      C  374   5.366   5.059   0.273
  215THR      O  375   5.256   5.024   0.228
  216LEU      N  376   5.427   4.992   0.371
  216LEU      H  377   5.518   5.020   0.402
  216LEU     CA  378   5.361   4.877   0.433
  216LEU     HA  379   5.336   4.815   0.358
  216LEU     CB  380   5.457   4.807   0.529
  216LEU    HB1  381   5.484   4.874   0.598
  216LEU    HB2  382   5.537   4.779   0.476
  216LEU     CG  383   5.405   4.683   0.603
  216LEU     HG  384   5.328   4.710   0.661
  216LEU    CD1  385   5.354   4.577   0.506
  216LEU   HD11  386   5.321   4.498   0.558
  216LEU   HD12  387   5.279   4.615   0.452
  216LEU   HD13  388   5.428   4.548   0.446
  216LEU    CD2  389   5.514   4.626   0.691
  216LEU   HD21  390   5.479   4.545   0.739
  216LEU   HD22  391   5.592   4.600   0.635
  216LEU   HD23  392   5.542   4.694   0.758
  216LEU      C  393   5.234   4.919   0.505
  216LEU      O  394   5.134   4.846   0.503
  217VAL      N  395   5.235   5.036   0.569
  217VAL      H  396   5.319   5.090   0.572
  217VAL     CA  397   5.115   5.086   0.635
  217VAL     HA  398   5.088   5.014   0.700
  217VAL     CB  399   5.145   5.217   0.711
  217VAL     HB  400   5.185   5.283   0.648
  217VAL    CG1  401   5.016   5.277   0.766
  217VAL   HG11  402   5.037   5.361   0.815
  217VAL   HG12  403   4.954   5.296   0.691
  217VAL   HG13  404   4.973   5.212   0.829
  217VAL    CG2  405   5.245   5.191   0.824
  217VAL   HG21  406   5.264   5.276   0.873
  217VAL   HG22  407   5.207   5.124   0.888
  217VAL   HG23  408   5.330   5.155   0.786
  217VAL      C  409   5.003   5.106   0.533
  217VAL      O  410   4.888   5.067   0.556
  218THR      N  411   5.036   5.168   0.420
  218THR      H  412   5.130   5.199   0.406
  218THR     CA  413   4.935   5.191   0.316
  218THR     HA  414   4.860   5.240   0.360
  218THR     CB  415   4.995   5.275   0.203
  218THR     HB  416   5.075   5.229   0.164
  218THR    CG2  417   4.891   5.301   0.095
  218THR   HG21  418   4.932   5.356   0.022
  218THR   HG22  419   4.859   5.214   0.058
  218THR   HG23  420   4.814   5.350   0.135
  218THR    OG1  421   5.042   5.400   0.255
  218THR    HG1  422   5.081   5.454   0.181
  218THR      C  423   4.881   5.059   0.263
  218THR      O  424   4.760   5.043   0.244
  219LEU      N  425   4.970   4.963   0.238
  219LEU      H  426   5.067   4.980   0.254
  219LEU     CA  427   4.927   4.833   0.188
  219LEU     HA  428   4.874   4.853   0.106
  219LEU     CB  429   5.048   4.747   0.152
  219LEU    HB1  430   5.015   4.655   0.131
  219LEU    HB2  431   5.108   4.743   0.232
  219LEU     CG  432   5.132   4.795   0.033
  219LEU     HG  433   5.156   4.891   0.048
  219LEU    CD1  434   5.260   4.714   0.023
  219LEU   HD11  435   5.314   4.746  -0.055
  219LEU   HD12  436   5.313   4.725   0.107
  219LEU   HD13  437   5.237   4.617   0.010
  219LEU    CD2  438   5.054   4.787  -0.097
  219LEU   HD21  439   5.112   4.819  -0.172
  219LEU   HD22  440   5.027   4.692  -0.113
  219LEU   HD23  441   4.973   4.844  -0.090
  219LEU      C  442   4.838   4.761   0.289
  219LEU      O  443   4.737   4.700   0.251
  220LEU      N  444   4.874   4.766   0.417
  220LEU      H  445   4.958   4.814   0.443
  220LEU     CA  446   4.792   4.702   0.520
  220LEU     HA  447   4.780   4.607   0.491
  220LEU     CB  448   4.864   4.709   0.655
  220LEU    HB1  449   4.798   4.683   0.726
  220LEU    HB2  450   4.893   4.803   0.669
  220LEU     CG  451   4.987   4.620   0.672
  220LEU     HG  452   5.046   4.633   0.593
  220LEU    CD1  453   5.064   4.659   0.798
  220LEU   HD11  454   5.144   4.600   0.808
  220LEU   HD12  455   5.094   4.754   0.791
  220LEU   HD13  456   5.005   4.648   0.878
  220LEU    CD2  457   4.948   4.473   0.678
  220LEU   HD21  458   5.030   4.417   0.689
  220LEU   HD22  459   4.887   4.458   0.756
  220LEU   HD23  460   4.902   4.447   0.594
  220LEU      C  461   4.655   4.766   0.529
  220LEU      O  462   4.554   4.696   0.543
  221VAL      N  463   4.648   4.900   0.522
  221VAL      H  464   4.732   4.954   0.514
  221VAL     CA  465   4.519   4.967   0.526
  221VAL     HA  466   4.472   4.932   0.608
  221VAL     CB  467   4.539   5.120   0.538
  221VAL     HB  468   4.603   5.150   0.468
  221VAL    CG1  469   4.407   5.193   0.517
  221VAL   HG11  470   4.422   5.291   0.525
  221VAL   HG12  471   4.371   5.172   0.426
  221VAL   HG13  472   4.341   5.163   0.586
  221VAL    CG2  473   4.597   5.155   0.674
  221VAL   HG21  474   4.609   5.254   0.681
  221VAL   HG22  475   4.534   5.124   0.746
  221VAL   HG23  476   4.685   5.109   0.686
  221VAL      C  477   4.436   4.930   0.403
  221VAL      O  478   4.314   4.911   0.413
  222GLU      N  479   4.500   4.921   0.287
  222GLU      H  480   4.598   4.940   0.283
  222GLU     CA  481   4.428   4.883   0.165
  222GLU     HA  482   4.353   4.948   0.156
  222GLU     CB  483   4.522   4.891   0.045
  222GLU    HB1  484   4.482   4.838  -0.030
  222GLU    HB2  485   4.610   4.850   0.071
  222GLU     CG  486   4.547   5.033  -0.004
  222GLU    HG1  487   4.581   5.088   0.073
  222GLU    HG2  488   4.461   5.071  -0.037
  222GLU     CD  489   4.648   5.040  -0.116
  222GLU    OE1  490   4.693   4.933  -0.162
  222GLU    OE2  491   4.682   5.152  -0.159
  222GLU      C  492   4.368   4.744   0.176
  222GLU      O  493   4.262   4.718   0.118
  223ASN      N  494   4.433   4.653   0.248
  223ASN      H  495   4.517   4.680   0.295
  223ASN     CA  496   4.387   4.516   0.262
  223ASN     HA  497   4.339   4.498   0.176
  223ASN     CB  498   4.507   4.422   0.280
  223ASN    HB1  499   4.474   4.330   0.301
  223ASN    HB2  500   4.563   4.454   0.356
  223ASN     CG  501   4.594   4.415   0.156
  223ASN    OD1  502   4.546   4.425   0.044
  223ASN    ND2  503   4.724   4.398   0.177
  223ASN   HD21  504   4.759   4.390   0.271
  223ASN   HD22  505   4.787   4.392   0.100
  223ASN      C  506   4.288   4.497   0.377
  223ASN      O  507   4.260   4.382   0.414
  224GLY      N  508   4.235   4.605   0.433
  224GLY      H  509   4.265   4.695   0.403
  224GLY     CA  510   4.134   4.595   0.537
  224GLY    HA1  511   4.077   4.516   0.515
  224GLY    HA2  512   4.079   4.678   0.533
  224GLY      C  513   4.188   4.579   0.677
  224GLY      O  514   4.117   4.525   0.763
  225ALA      N  515   4.310   4.624   0.704
  225ALA      H  516   4.365   4.665   0.631
  225ALA     CA  517   4.366   4.615   0.838
  225ALA     HA  518   4.360   4.518   0.863
  225ALA     CB  519   4.512   4.659   0.839
  225ALA    HB1  520   4.548   4.652   0.932
  225ALA    HB2  521   4.565   4.600   0.778
  225ALA    HB3  522   4.519   4.753   0.808
  225ALA      C  523   4.285   4.701   0.935
  225ALA      O  524   4.232   4.807   0.899
  226ASP      N  525   4.275   4.654   1.059
  226ASP      H  526   4.323   4.569   1.083
  226ASP     CA  527   4.197   4.722   1.162
  226ASP     HA  528   4.116   4.761   1.118
  226ASP     CB  529   4.148   4.624   1.267
  226ASP    HB1  530   4.227   4.591   1.320
  226ASP    HB2  531   4.105   4.546   1.221
  226ASP     CG  532   4.048   4.685   1.363
  226ASP    OD1  533   4.008   4.802   1.342
  226ASP    OD2  534   4.008   4.617   1.460
  226ASP      C  535   4.285   4.831   1.224
  226ASP      O  536   4.376   4.801   1.302
  227VAL      N  537   4.257   4.956   1.189
  227VAL      H  538   4.183   4.973   1.124
  227VAL     CA  539   4.333   5.068   1.244
  227VAL     HA  540   4.428   5.037   1.234
  227VAL     CB  541   4.305   5.198   1.165
  227VAL     HB  542   4.363   5.271   1.202
  227VAL    CG1  543   4.342   5.181   1.019
  227VAL   HG11  544   4.323   5.266   0.970
  227VAL   HG12  545   4.439   5.159   1.012
  227VAL   HG13  546   4.288   5.106   0.980
  227VAL    CG2  547   4.159   5.242   1.180
  227VAL   HG21  548   4.144   5.326   1.128
  227VAL   HG22  549   4.099   5.170   1.146
  227VAL   HG23  550   4.139   5.258   1.277
  227VAL      C  551   4.305   5.093   1.392
  227VAL      O  552   4.379   5.168   1.456
  228GLN      N  553   4.200   5.031   1.448
  228GLN      H  554   4.143   4.971   1.391
  228GLN     CA  555   4.165   5.046   1.588
  228GLN     HA  556   4.209   5.132   1.614
  228GLN     CB  557   4.012   5.051   1.604
  228GLN    HB1  558   3.991   5.059   1.702
  228GLN    HB2  559   3.974   4.965   1.569
  228GLN     CG  560   3.944   5.167   1.531
  228GLN    HG1  561   3.845   5.157   1.541
  228GLN    HG2  562   3.969   5.163   1.434
  228GLN     CD  563   3.984   5.303   1.585
  228GLN    OE1  564   4.025   5.391   1.510
  228GLN    NE2  565   3.971   5.321   1.716
  228GLN   HE21  566   3.936   5.247   1.774
  228GLN   HE22  567   3.996   5.408   1.757
  228GLN      C  568   4.222   4.936   1.676
  228GLN      O  569   4.186   4.927   1.794
  229ALA      N  570   4.309   4.851   1.622
  229ALA      H  571   4.334   4.861   1.526
  229ALA     CA  572   4.368   4.743   1.701
  229ALA     HA  573   4.291   4.690   1.739
  229ALA     CB  574   4.454   4.654   1.612
  229ALA    HB1  575   4.494   4.580   1.667
  229ALA    HB2  576   4.397   4.614   1.540
  229ALA    HB3  577   4.527   4.708   1.571
  229ALA      C  578   4.451   4.799   1.815
  229ALA      O  579   4.524   4.898   1.798
  230ALA      N  580   4.441   4.736   1.931
  230ALA      H  581   4.385   4.653   1.935
  230ALA     CA  582   4.507   4.781   2.053
  230ALA     HA  583   4.548   4.869   2.032
  230ALA     CB  584   4.405   4.795   2.167
  230ALA    HB1  585   4.452   4.826   2.250
  230ALA    HB2  586   4.335   4.861   2.141
  230ALA    HB3  587   4.362   4.706   2.184
  230ALA      C  588   4.615   4.681   2.093
  230ALA      O  589   4.589   4.561   2.103
  231ALA      N  590   4.736   4.732   2.114
  231ALA      H  591   4.751   4.829   2.097
  231ALA     CA  592   4.848   4.650   2.161
  231ALA     HA  593   4.838   4.558   2.123
  231ALA     CB  594   4.981   4.707   2.112
  231ALA    HB1  595   5.056   4.649   2.145
  231ALA    HB2  596   4.982   4.708   2.012
  231ALA    HB3  597   4.992   4.800   2.147
  231ALA      C  598   4.842   4.647   2.313
  231ALA      O  599   4.901   4.729   2.383
  232ASN      N  600   4.771   4.547   2.366
  232ASN      H  601   4.738   4.475   2.306
  232ASN     CA  602   4.740   4.538   2.508
  232ASN     HA  603   4.744   4.633   2.539
  232ASN     CB  604   4.601   4.478   2.528
  232ASN    HB1  605   4.586   4.462   2.626
  232ASN    HB2  606   4.596   4.391   2.479
  232ASN     CG  607   4.491   4.568   2.477
  232ASN    OD1  608   4.485   4.686   2.512
  232ASN    ND2  609   4.403   4.514   2.393
  232ASN   HD21  610   4.412   4.418   2.367
  232ASN   HD22  611   4.328   4.569   2.357
  232ASN      C  612   4.843   4.457   2.587
  232ASN      O  613   4.820   4.429   2.705
  233GLY      N  614   4.955   4.420   2.526
  233GLY      H  615   4.971   4.446   2.431
  233GLY     CA  616   5.054   4.342   2.596
  233GLY    HA1  617   5.122   4.312   2.529
  233GLY    HA2  618   5.008   4.262   2.635
  233GLY      C  619   5.122   4.420   2.707
  233GLY      O  620   5.126   4.543   2.707
  234ASP      N  621   5.176   4.346   2.804
  234ASP      H  622   5.171   4.246   2.799
  234ASP     CA  623   5.243   4.409   2.918
  234ASP     HA  624   5.175   4.470   2.959
  234ASP     CB  625   5.287   4.302   3.018
  234ASP    HB1  626   5.342   4.345   3.090
  234ASP    HB2  627   5.343   4.234   2.970
  234ASP     CG  628   5.170   4.231   3.083
  234ASP    OD1  629   5.061   4.292   3.093
  234ASP    OD2  630   5.187   4.115   3.125
  234ASP      C  631   5.363   4.491   2.874
  234ASP      O  632   5.397   4.591   2.939
  235PHE      N  633   5.429   4.453   2.764
  235PHE      H  634   5.399   4.371   2.714
  235PHE     CA  635   5.543   4.528   2.716
  235PHE     HA  636   5.604   4.530   2.795
  235PHE     CB  637   5.606   4.457   2.595
  235PHE    HB1  638   5.538   4.451   2.522
  235PHE    HB2  639   5.633   4.364   2.622
  235PHE     CG  640   5.727   4.525   2.540
  235PHE    CD1  641   5.850   4.512   2.603
  235PHE    HD1  642   5.858   4.456   2.686
  235PHE    CE1  643   5.962   4.575   2.553
  235PHE    HE1  644   6.050   4.564   2.600
  235PHE     CZ  645   5.953   4.652   2.439
  235PHE     HZ  646   6.034   4.698   2.403
  235PHE    CE2  647   5.831   4.665   2.375
  235PHE    HE2  648   5.824   4.720   2.292
  235PHE    CD2  649   5.719   4.602   2.426
  235PHE    HD2  650   5.631   4.612   2.380
  235PHE      C  651   5.507   4.671   2.677
  235PHE      O  652   5.594   4.759   2.681
  236PHE      N  653   5.381   4.686   2.651
  236PHE      H  654   5.318   4.609   2.666
  236PHE     CA  655   5.331   4.813   2.601
  236PHE     HA  656   5.415   4.862   2.578
  236PHE     CB  657   5.242   4.792   2.478
  236PHE    HB1  658   5.221   4.881   2.438
  236PHE    HB2  659   5.157   4.747   2.507
  236PHE     CG  660   5.305   4.707   2.371
  236PHE    CD1  661   5.412   4.753   2.297
  236PHE    HD1  662   5.449   4.844   2.316
  236PHE    CE1  663   5.468   4.675   2.198
  236PHE    HE1  664   5.545   4.709   2.145
  236PHE     CZ  665   5.418   4.550   2.173
  236PHE     HZ  666   5.460   4.493   2.102
  236PHE    CE2  667   5.311   4.503   2.245
  236PHE    HE2  668   5.274   4.412   2.226
  236PHE    CD2  669   5.255   4.581   2.344
  236PHE    HD2  670   5.178   4.546   2.397
  236PHE      C  671   5.253   4.892   2.706
  236PHE      O  672   5.152   4.954   2.672
  237LYS      N  673   5.297   4.891   2.832
  237LYS      H  674   5.380   4.840   2.856
  237LYS     CA  675   5.224   4.963   2.936
  237LYS     HA  676   5.188   5.045   2.893
  237LYS     CB  677   5.107   4.878   2.989
  237LYS    HB1  678   5.047   4.855   2.912
  237LYS    HB2  679   5.056   4.932   3.056
  237LYS     CG  680   5.148   4.748   3.057
  237LYS    HG1  681   5.213   4.768   3.130
  237LYS    HG2  682   5.191   4.688   2.990
  237LYS     CD  683   5.027   4.676   3.117
  237LYS    HD1  684   4.974   4.741   3.172
  237LYS    HD2  685   5.059   4.601   3.176
  237LYS     CE  686   4.937   4.618   3.009
  237LYS    HE1  687   4.991   4.560   2.949
  237LYS    HE2  688   4.896   4.692   2.956
  237LYS     NZ  689   4.827   4.536   3.066
  237LYS    HZ1  690   4.770   4.500   2.992
  237LYS    HZ2  691   4.866   4.460   3.119
  237LYS    HZ3  692   4.771   4.592   3.126
  237LYS      C  693   5.319   5.004   3.048
  237LYS      O  694   5.440   4.983   3.041
  238LYS      N  695   5.260   5.065   3.151
  238LYS      H  696   5.161   5.075   3.148
  238LYS     CA  697   5.329   5.117   3.268
  238LYS     HA  698   5.414   5.157   3.235
  238LYS     CB  699   5.245   5.226   3.335
  238LYS    HB1  700   5.295   5.260   3.415
  238LYS    HB2  701   5.158   5.185   3.365
  238LYS     CG  702   5.214   5.344   3.244
  238LYS    HG1  703   5.156   5.313   3.169
  238LYS    HG2  704   5.300   5.380   3.208
  238LYS     CD  705   5.142   5.453   3.321
  238LYS    HD1  706   5.195   5.475   3.403
  238LYS    HD2  707   5.052   5.419   3.349
  238LYS     CE  708   5.124   5.578   3.238
  238LYS    HE1  709   5.074   5.555   3.155
  238LYS    HE2  710   5.214   5.614   3.214
  238LYS     NZ  711   5.048   5.683   3.311
  238LYS    HZ1  712   5.038   5.763   3.253
  238LYS    HZ2  713   4.957   5.648   3.335
  238LYS    HZ3  714   5.097   5.707   3.395
  238LYS      C  715   5.361   5.002   3.365
  238LYS      O  716   5.363   4.886   3.323
  239THR      N  717   5.386   5.034   3.493
  239THR      H  718   5.358   5.124   3.526
  239THR     CA  719   5.452   4.944   3.588
  239THR     HA  720   5.450   4.989   3.677
  239THR     CB  721   5.377   4.811   3.601
  239THR     HB  722   5.393   4.753   3.521
  239THR    CG2  723   5.419   4.739   3.729
  239THR   HG21  724   5.369   4.652   3.737
  239THR   HG22  725   5.517   4.721   3.727
  239THR   HG23  726   5.398   4.796   3.808
  239THR    OG1  727   5.236   4.835   3.605
  239THR    HG1  728   5.188   4.748   3.614
  239THR      C  729   5.596   4.923   3.545
  239THR      O  730   5.638   4.811   3.514
  240LYS      N  731   5.673   5.032   3.544
  240LYS      H  732   5.634   5.117   3.578
  240LYS     CA  733   5.811   5.033   3.496
  240LYS     HA  734   5.812   4.978   3.412
  240LYS     CB  735   5.855   5.175   3.464
  240LYS    HB1  736   5.949   5.171   3.430
  240LYS    HB2  737   5.852   5.228   3.549
  240LYS     CG  738   5.769   5.245   3.360
  240LYS    HG1  739   5.674   5.246   3.392
  240LYS    HG2  740   5.775   5.195   3.274
  240LYS     CD  741   5.816   5.388   3.338
  240LYS    HD1  742   5.912   5.386   3.311
  240LYS    HD2  743   5.806   5.439   3.424
  240LYS     CE  744   5.736   5.458   3.230
  240LYS    HE1  745   5.640   5.461   3.258
  240LYS    HE2  746   5.744   5.406   3.145
  240LYS     NZ  747   5.783   5.597   3.206
  240LYS    HZ1  748   5.728   5.639   3.134
  240LYS    HZ2  749   5.774   5.650   3.291
  240LYS    HZ3  750   5.879   5.595   3.178
  240LYS      C  751   5.904   4.969   3.599
  240LYS      O  752   5.987   5.034   3.663
  241GLY      N  753   5.887   4.837   3.616
  241GLY      H  754   5.803   4.794   3.583
  241GLY     CA  755   5.986   4.753   3.681
  241GLY    HA1  756   5.938   4.697   3.749
  241GLY    HA2  757   6.051   4.813   3.727
  241GLY      C  758   6.060   4.663   3.584
  241GLY      O  759   6.125   4.568   3.628
  242ARG      N  760   6.053   4.691   3.454
  242ARG      H  761   6.011   4.777   3.426
  242ARG     CA  762   6.104   4.602   3.350
  242ARG     HA  763   6.196   4.572   3.377
  242ARG     CB  764   6.017   4.477   3.337
  242ARG    HB1  765   6.003   4.441   3.430
  242ARG    HB2  766   6.069   4.410   3.283
  242ARG     CG  767   5.877   4.493   3.271
  242ARG    HG1  768   5.840   4.402   3.252
  242ARG    HG2  769   5.887   4.543   3.186
  242ARG     CD  770   5.776   4.568   3.358
  242ARG    HD1  771   5.813   4.657   3.384
  242ARG    HD2  772   5.756   4.515   3.441
  242ARG     NE  773   5.650   4.590   3.287
  242ARG     HE  774   5.576   4.525   3.304
  242ARG     CZ  775   5.627   4.689   3.202
  242ARG    NH1  776   5.720   4.779   3.171
  242ARG   HH11  777   5.811   4.773   3.213
  242ARG   HH12  778   5.699   4.852   3.107
  242ARG    NH2  779   5.507   4.699   3.145
  242ARG   HH21  780   5.436   4.632   3.167
  242ARG   HH22  781   5.488   4.773   3.081
  242ARG      C  782   6.109   4.681   3.220
  242ARG      O  783   6.057   4.793   3.214
  243PRO      N  784   6.171   4.629   3.114
  243PRO     CD  785   6.257   4.509   3.109
  243PRO    HD1  786   6.202   4.426   3.102
  243PRO    HD2  787   6.315   4.503   3.191
  243PRO     CG  788   6.339   4.531   2.986
  243PRO    HG1  789   6.362   4.443   2.944
  243PRO    HG2  790   6.423   4.580   3.009
  243PRO     CB  791   6.255   4.612   2.894
  243PRO    HB1  792   6.198   4.552   2.838
  243PRO    HB2  793   6.313   4.667   2.835
  243PRO     CA  794   6.169   4.700   2.985
  243PRO     HA  795   6.204   4.793   2.996
  243PRO      C  796   6.027   4.714   2.931
  243PRO      O  797   5.941   4.629   2.953
  244GLY      N  798   6.005   4.824   2.860
  244GLY      H  799   6.078   4.890   2.848
  244GLY     CA  800   5.875   4.848   2.800
  244GLY    HA1  801   5.806   4.841   2.872
  244GLY    HA2  802   5.859   4.777   2.731
  244GLY      C  803   5.871   4.986   2.736
  244GLY      O  804   5.965   5.064   2.745
  245PHE      N  805   5.754   5.015   2.677
  245PHE      H  806   5.679   4.949   2.676
  245PHE     CA  807   5.741   5.147   2.615
  245PHE     HA  808   5.785   5.214   2.675
  245PHE     CB  809   5.813   5.152   2.481
  245PHE    HB1  810   5.773   5.083   2.420
  245PHE    HB2  811   5.910   5.130   2.496
  245PHE     CG  812   5.805   5.285   2.413
  245PHE    CD1  813   5.886   5.390   2.452
  245PHE    HD1  814   5.951   5.376   2.527
  245PHE    CE1  815   5.879   5.513   2.390
  245PHE    HE1  816   5.938   5.588   2.420
  245PHE     CZ  817   5.790   5.532   2.286
  245PHE     HZ  818   5.785   5.620   2.240
  245PHE    CE2  819   5.708   5.429   2.246
  245PHE    HE2  820   5.643   5.443   2.172
  245PHE    CD2  821   5.716   5.306   2.309
  245PHE    HD2  822   5.657   5.231   2.279
  245PHE      C  823   5.592   5.175   2.599
  245PHE      O  824   5.526   5.112   2.515
  246TYR      N  825   5.540   5.269   2.677
  246TYR      H  826   5.599   5.315   2.743
  246TYR     CA  827   5.399   5.307   2.670
  246TYR     HA  828   5.349   5.225   2.641
  246TYR     CB  829   5.348   5.352   2.807
  246TYR    HB1  830   5.410   5.422   2.843
  246TYR    HB2  831   5.347   5.273   2.869
  246TYR     CG  832   5.208   5.410   2.802
  246TYR    CD1  833   5.098   5.327   2.790
  246TYR    HD1  834   5.111   5.228   2.785
  246TYR    CE1  835   4.970   5.380   2.785
  246TYR    HE1  836   4.891   5.319   2.776
  246TYR     CZ  837   4.952   5.516   2.793
  246TYR     OH  838   4.825   5.569   2.788
  246TYR     HH  839   4.830   5.668   2.795
  246TYR    CE2  840   5.061   5.600   2.805
  246TYR    HE2  841   5.048   5.699   2.811
  246TYR    CD2  842   5.188   5.547   2.809
  246TYR    HD2  843   5.267   5.608   2.817
  246TYR      C  844   5.381   5.418   2.568
  246TYR      O  845   5.450   5.520   2.574
  247PHE      N  846   5.287   5.398   2.475
  247PHE      H  847   5.234   5.313   2.478
  247PHE     CA  848   5.260   5.495   2.370
  247PHE     HA  849   5.299   5.579   2.407
  247PHE     CB  850   5.327   5.451   2.239
  247PHE    HB1  851   5.426   5.450   2.252
  247PHE    HB2  852   5.303   5.516   2.167
  247PHE     CG  853   5.286   5.314   2.193
  247PHE    CD1  854   5.354   5.202   2.235
  247PHE    HD1  855   5.432   5.211   2.297
  247PHE    CE1  856   5.316   5.077   2.193
  247PHE    HE1  857   5.366   4.996   2.225
  247PHE     CZ  858   5.209   5.062   2.107
  247PHE     HZ  859   5.181   4.970   2.077
  247PHE    CE2  860   5.141   5.173   2.063
  247PHE    HE2  861   5.064   5.163   2.000
  247PHE    CD2  862   5.179   5.298   2.106
  247PHE    HD2  863   5.129   5.378   2.074
  247PHE      C  864   5.111   5.517   2.345
  247PHE      O  865   5.078   5.602   2.262
  248GLY      N  866   5.022   5.444   2.412
  248GLY      H  867   5.053   5.385   2.487
  248GLY     CA  868   4.881   5.447   2.379
  248GLY    HA1  869   4.859   5.536   2.341
  248GLY    HA2  870   4.828   5.432   2.463
  248GLY      C  871   4.851   5.338   2.278
  248GLY      O  872   4.897   5.346   2.164
  249GLU      N  873   4.770   5.240   2.317
  249GLU      H  874   4.709   5.255   2.395
  249GLU     CA  875   4.768   5.110   2.250
  249GLU     HA  876   4.862   5.077   2.260
  249GLU     CB  877   4.669   5.017   2.319
  249GLU    HB1  878   4.655   4.937   2.260
  249GLU    HB2  879   4.583   5.066   2.330
  249GLU     CG  880   4.713   4.967   2.456
  249GLU    HG1  881   4.812   4.949   2.454
  249GLU    HG2  882   4.665   4.881   2.476
  249GLU     CD  883   4.684   5.066   2.568
  249GLU    OE1  884   4.719   5.184   2.553
  249GLU    OE2  885   4.625   5.024   2.670
  249GLU      C  886   4.734   5.118   2.101
  249GLU      O  887   4.771   5.027   2.026
  250LEU      N  888   4.665   5.222   2.056
  250LEU      H  889   4.642   5.297   2.118
  250LEU     CA  890   4.623   5.227   1.917
  250LEU     HA  891   4.596   5.133   1.894
  250LEU     CB  892   4.505   5.321   1.901
  250LEU    HB1  893   4.478   5.319   1.805
  250LEU    HB2  894   4.536   5.413   1.925
  250LEU     CG  895   4.382   5.288   1.987
  250LEU     HG  896   4.410   5.281   2.083
  250LEU    CD1  897   4.279   5.398   1.975
  250LEU   HD11  898   4.200   5.375   2.032
  250LEU   HD12  899   4.319   5.484   2.007
  250LEU   HD13  900   4.251   5.407   1.880
  250LEU    CD2  901   4.322   5.154   1.948
  250LEU   HD21  902   4.242   5.135   2.006
  250LEU   HD22  903   4.294   5.156   1.852
  250LEU   HD23  904   4.390   5.082   1.961
  250LEU      C  905   4.738   5.273   1.827
  250LEU      O  906   4.826   5.347   1.871
  251PRO      N  907   4.741   5.230   1.700
  251PRO     CD  908   4.643   5.146   1.627
  251PRO    HD1  909   4.550   5.177   1.644
  251PRO    HD2  910   4.651   5.050   1.654
  251PRO     CG  911   4.681   5.165   1.484
  251PRO    HG1  912   4.633   5.243   1.445
  251PRO    HG2  913   4.660   5.083   1.431
  251PRO     CB  914   4.826   5.190   1.484
  251PRO    HB1  915   4.852   5.242   1.403
  251PRO    HB2  916   4.876   5.103   1.484
  251PRO     CA  917   4.852   5.269   1.612
  251PRO     HA  918   4.939   5.248   1.658
  251PRO      C  919   4.859   5.418   1.584
  251PRO      O  920   4.967   5.468   1.551
  252LEU      N  921   4.748   5.491   1.594
  252LEU      H  922   4.661   5.446   1.616
  252LEU     CA  923   4.752   5.635   1.574
  252LEU     HA  924   4.794   5.648   1.485
  252LEU     CB  925   4.610   5.692   1.575
  252LEU    HB1  926   4.570   5.670   1.665
  252LEU    HB2  927   4.559   5.644   1.504
  252LEU     CG  928   4.591   5.842   1.552
  252LEU     HG  929   4.647   5.890   1.619
  252LEU    CD1  930   4.638   5.884   1.413
  252LEU   HD11  931   4.624   5.982   1.402
  252LEU   HD12  932   4.735   5.862   1.403
  252LEU   HD13  933   4.586   5.834   1.344
  252LEU    CD2  934   4.446   5.881   1.573
  252LEU   HD21  935   4.435   5.979   1.558
  252LEU   HD22  936   4.388   5.830   1.509
  252LEU   HD23  937   4.419   5.858   1.667
  252LEU      C  938   4.838   5.703   1.681
  252LEU      O  939   4.918   5.791   1.650
  253SER      N  940   4.822   5.661   1.806
  253SER      H  941   4.752   5.593   1.828
  253SER     CA  942   4.907   5.714   1.912
  253SER     HA  943   4.900   5.813   1.904
  253SER     CB  944   4.856   5.668   2.048
  253SER    HB1  945   4.905   5.714   2.122
  253SER    HB2  946   4.866   5.569   2.058
  253SER     OG  947   4.719   5.698   2.063
  253SER     HG  948   4.688   5.667   2.153
  253SER      C  949   5.053   5.672   1.893
  253SER      O  950   5.143   5.747   1.930
  254LEU      N  951   5.077   5.553   1.838
  254LEU      H  952   5.001   5.491   1.818
  254LEU     CA  953   5.213   5.512   1.807
  254LEU     HA  954   5.264   5.520   1.893
  254LEU     CB  955   5.215   5.367   1.758
  254LEU    HB1  956   5.163   5.363   1.673
  254LEU    HB2  957   5.169   5.311   1.827
  254LEU     CG  958   5.353   5.304   1.732
  254LEU     HG  959   5.400   5.360   1.664
  254LEU    CD1  960   5.441   5.302   1.857
  254LEU   HD11  961   5.529   5.260   1.835
  254LEU   HD12  962   5.456   5.395   1.889
  254LEU   HD13  963   5.396   5.248   1.929
  254LEU    CD2  964   5.336   5.164   1.677
  254LEU   HD21  965   5.426   5.123   1.661
  254LEU   HD22  966   5.286   5.108   1.743
  254LEU   HD23  967   5.285   5.168   1.591
  254LEU      C  968   5.275   5.604   1.703
  254LEU      O  969   5.390   5.647   1.716
  255ALA      N  970   5.200   5.634   1.596
  255ALA      H  971   5.109   5.593   1.586
  255ALA     CA  972   5.250   5.725   1.494
  255ALA     HA  973   5.337   5.686   1.464
  255ALA     CB  974   5.152   5.733   1.377
  255ALA    HB1  975   5.188   5.795   1.308
  255ALA    HB2  976   5.141   5.642   1.337
  255ALA    HB3  977   5.064   5.766   1.410
  255ALA      C  978   5.276   5.863   1.552
  255ALA      O  979   5.376   5.928   1.519
  256ALA      N  980   5.186   5.910   1.639
  256ALA      H  981   5.105   5.855   1.662
  256ALA     CA  982   5.205   6.041   1.701
  256ALA     HA  983   5.220   6.104   1.626
  256ALA     CB  984   5.080   6.080   1.780
  256ALA    HB1  985   5.094   6.169   1.822
  256ALA    HB2  986   5.001   6.084   1.719
  256ALA    HB3  987   5.063   6.012   1.852
  256ALA      C  988   5.328   6.043   1.791
  256ALA      O  989   5.403   6.141   1.792
  257CYS      N  990   5.350   5.935   1.867
  257CYS      H  991   5.290   5.855   1.858
  257CYS     CA  992   5.460   5.931   1.963
  257CYS     HA  993   5.458   6.020   2.007
  257CYS     CB  994   5.437   5.820   2.064
  257CYS    HB1  995   5.527   5.805   2.105
  257CYS    HB2  996   5.412   5.741   2.008
  257CYS     SG  997   5.312   5.856   2.189
  257CYS     HG  998   5.303   5.778   2.251
  257CYS      C  999   5.596   5.912   1.896
  257CYS      O 1000   5.697   5.947   1.957
  258THR      N 1001   5.600   5.859   1.774
  258THR      H 1002   5.514   5.833   1.730
  258THR     CA 1003   5.725   5.837   1.702
  258THR     HA 1004   5.794   5.837   1.774
  258THR     CB 1005   5.722   5.703   1.629
  258THR     HB 1006   5.803   5.693   1.571
  258THR    CG2 1007   5.714   5.588   1.728
  258THR   HG21 1008   5.712   5.501   1.679
  258THR   HG22 1009   5.794   5.590   1.788
  258THR   HG23 1010   5.631   5.596   1.783
  258THR    OG1 1011   5.608   5.698   1.542
  258THR    HG1 1012   5.606   5.610   1.495
  258THR      C 1013   5.757   5.949   1.603
  258THR      O 1014   5.849   5.934   1.522
  259ASN      N 1015   5.683   6.060   1.608
  259ASN      H 1016   5.606   6.063   1.672
  259ASN     CA 1017   5.709   6.177   1.524
  259ASN     HA 1018   5.639   6.243   1.550
  259ASN     CB 1019   5.849   6.233   1.552
  259ASN    HB1 1020   5.916   6.178   1.503
  259ASN    HB2 1021   5.867   6.227   1.650
  259ASN     CG 1022   5.864   6.378   1.509
  259ASN    OD1 1023   5.767   6.454   1.507
  259ASN    ND2 1024   5.986   6.416   1.475
  259ASN   HD21 1025   6.062   6.350   1.479
  259ASN   HD22 1026   6.003   6.510   1.446
  259ASN      C 1027   5.694   6.144   1.375
  259ASN      O 1028   5.760   6.203   1.289
  260GLN      N 1029   5.605   6.049   1.344
  260GLN      H 1030   5.557   6.002   1.418
  260GLN     CA 1031   5.575   6.011   1.206
  260GLN     HA 1032   5.652   6.039   1.149
  260GLN     CB 1033   5.562   5.860   1.193
  260GLN    HB1 1034   5.545   5.838   1.097
  260GLN    HB2 1035   5.484   5.830   1.249
  260GLN     CG 1036   5.685   5.782   1.238
  260GLN    HG1 1037   5.665   5.684   1.233
  260GLN    HG2 1038   5.706   5.806   1.333
  260GLN     CD 1039   5.807   5.811   1.153
  260GLN    OE1 1040   5.816   5.769   1.038
  260GLN    NE2 1041   5.902   5.885   1.210
  260GLN   HE21 1042   5.890   5.918   1.304
  260GLN   HE22 1043   5.985   5.907   1.159
  260GLN      C 1044   5.446   6.083   1.165
  260GLN      O 1045   5.337   6.027   1.164
  261LEU      N 1046   5.462   6.212   1.132
  261LEU      H 1047   5.554   6.250   1.126
  261LEU     CA 1048   5.346   6.296   1.105
  261LEU     HA 1049   5.287   6.285   1.185
  261LEU     CB 1050   5.392   6.441   1.088
  261LEU    HB1 1051   5.455   6.443   1.011
  261LEU    HB2 1052   5.441   6.466   1.172
  261LEU     CG 1053   5.286   6.548   1.063
  261LEU     HG 1054   5.239   6.525   0.978
  261LEU    CD1 1055   5.182   6.551   1.175
  261LEU   HD11 1056   5.114   6.622   1.156
  261LEU   HD12 1057   5.137   6.462   1.181
  261LEU   HD13 1058   5.227   6.571   1.262
  261LEU    CD2 1059   5.352   6.684   1.049
  261LEU   HD21 1060   5.282   6.753   1.033
  261LEU   HD22 1061   5.402   6.705   1.133
  261LEU   HD23 1062   5.416   6.682   0.972
  261LEU      C 1063   5.268   6.250   0.981
  261LEU      O 1064   5.145   6.255   0.979
  262ALA      N 1065   5.339   6.206   0.877
  262ALA      H 1066   5.439   6.203   0.883
  262ALA     CA 1067   5.272   6.162   0.755
  262ALA     HA 1068   5.215   6.238   0.727
  262ALA     CB 1069   5.375   6.130   0.647
  262ALA    HB1 1070   5.328   6.100   0.564
  262ALA    HB2 1071   5.429   6.211   0.627
  262ALA    HB3 1072   5.436   6.057   0.679
  262ALA      C 1073   5.184   6.040   0.782
  262ALA      O 1074   5.072   6.031   0.731
  263ILE      N 1075   5.233   5.946   0.863
  263ILE      H 1076   5.326   5.955   0.900
  263ILE     CA 1077   5.152   5.830   0.898
  263ILE     HA 1078   5.120   5.791   0.812
  263ILE     CB 1079   5.236   5.724   0.971
  263ILE     HB 1080   5.281   5.766   1.050
  263ILE    CG2 1081   5.146   5.611   1.022
  263ILE   HG21 1082   5.202   5.542   1.070
  263ILE   HG22 1083   5.078   5.648   1.086
  263ILE   HG23 1084   5.099   5.568   0.945
  263ILE    CG1 1085   5.344   5.668   0.877
  263ILE   HG11 1086   5.388   5.744   0.831
  263ILE   HG12 1087   5.300   5.609   0.810
  263ILE     CD 1088   5.452   5.586   0.947
  263ILE    HD1 1089   5.518   5.553   0.880
  263ILE    HD2 1090   5.499   5.643   1.015
  263ILE    HD3 1091   5.410   5.507   0.993
  263ILE      C 1092   5.032   5.874   0.981
  263ILE      O 1093   4.923   5.817   0.969
  264VAL      N 1094   5.050   5.973   1.069
  264VAL      H 1095   5.141   6.012   1.082
  264VAL     CA 1096   4.938   6.025   1.147
  264VAL     HA 1097   4.902   5.946   1.198
  264VAL     CB 1098   4.986   6.133   1.246
  264VAL     HB 1099   5.042   6.199   1.196
  264VAL    CG1 1100   4.868   6.207   1.308
  264VAL   HG11 1101   4.902   6.276   1.372
  264VAL   HG12 1102   4.815   6.251   1.236
  264VAL   HG13 1103   4.810   6.142   1.357
  264VAL    CG2 1104   5.072   6.071   1.355
  264VAL   HG21 1105   5.102   6.142   1.418
  264VAL   HG22 1106   5.019   6.002   1.405
  264VAL   HG23 1107   5.152   6.027   1.314
  264VAL      C 1108   4.829   6.079   1.055
  264VAL      O 1109   4.711   6.046   1.070
  265LYS      N 1110   4.868   6.161   0.957
  265LYS      H 1111   4.965   6.184   0.947
  265LYS     CA 1112   4.770   6.217   0.864
  265LYS     HA 1113   4.703   6.264   0.921
  265LYS     CB 1114   4.837   6.316   0.769
  265LYS    HB1 1115   4.771   6.340   0.698
  265LYS    HB2 1116   4.916   6.271   0.728
  265LYS     CG 1117   4.885   6.445   0.835
  265LYS    HG1 1118   4.951   6.423   0.907
  265LYS    HG2 1119   4.807   6.492   0.875
  265LYS     CD 1120   4.951   6.535   0.732
  265LYS    HD1 1121   4.885   6.555   0.660
  265LYS    HD2 1122   5.030   6.487   0.693
  265LYS     CE 1123   4.998   6.666   0.794
  265LYS    HE1 1124   5.063   6.646   0.868
  265LYS    HE2 1125   4.919   6.715   0.831
  265LYS     NZ 1126   5.066   6.755   0.695
  265LYS    HZ1 1127   5.095   6.839   0.741
  265LYS    HZ2 1128   5.146   6.708   0.658
  265LYS    HZ3 1129   5.003   6.777   0.621
  265LYS      C 1130   4.701   6.107   0.785
  265LYS      O 1131   4.577   6.106   0.772
  266PHE      N 1132   4.779   6.012   0.733
  266PHE      H 1133   4.878   6.014   0.750
  266PHE     CA 1134   4.721   5.905   0.652
  266PHE     HA 1135   4.670   5.950   0.579
  266PHE     CB 1136   4.833   5.817   0.594
  266PHE    HB1 1137   4.891   5.784   0.669
  266PHE    HB2 1138   4.888   5.871   0.531
  266PHE     CG 1139   4.783   5.697   0.520
  266PHE    CD1 1140   4.733   5.708   0.392
  266PHE    HD1 1141   4.730   5.797   0.348
  266PHE    CE1 1142   4.687   5.597   0.324
  266PHE    HE1 1143   4.651   5.606   0.231
  266PHE     CZ 1144   4.690   5.473   0.384
  266PHE     HZ 1145   4.656   5.392   0.335
  266PHE    CE2 1146   4.740   5.460   0.512
  266PHE    HE2 1147   4.743   5.370   0.556
  266PHE    CD2 1148   4.786   5.572   0.580
  266PHE    HD2 1149   4.822   5.562   0.673
  266PHE      C 1150   4.623   5.821   0.733
  266PHE      O 1151   4.509   5.798   0.690
  267LEU      N 1152   4.664   5.777   0.852
  267LEU      H 1153   4.756   5.799   0.884
  267LEU     CA 1154   4.575   5.697   0.936
  267LEU     HA 1155   4.546   5.620   0.879
  267LEU     CB 1156   4.651   5.648   1.060
  267LEU    HB1 1157   4.585   5.603   1.120
  267LEU    HB2 1158   4.689   5.728   1.106
  267LEU     CG 1159   4.766   5.550   1.036
  267LEU     HG 1160   4.828   5.589   0.968
  267LEU    CD1 1161   4.844   5.528   1.165
  267LEU   HD11 1162   4.919   5.464   1.148
  267LEU   HD12 1163   4.881   5.615   1.197
  267LEU   HD13 1164   4.783   5.490   1.235
  267LEU    CD2 1165   4.714   5.417   0.982
  267LEU   HD21 1166   4.791   5.354   0.967
  267LEU   HD22 1167   4.651   5.376   1.048
  267LEU   HD23 1168   4.666   5.432   0.896
  267LEU      C 1169   4.452   5.777   0.978
  267LEU      O 1170   4.345   5.719   0.998
  268LEU      N 1171   4.465   5.909   0.993
  268LEU      H 1172   4.553   5.953   0.974
  268LEU     CA 1173   4.351   5.988   1.037
  268LEU     HA 1174   4.308   5.934   1.109
  268LEU     CB 1175   4.400   6.123   1.091
  268LEU    HB1 1176   4.441   6.173   1.015
  268LEU    HB2 1177   4.470   6.104   1.160
  268LEU     CG 1178   4.294   6.214   1.156
  268LEU     HG 1179   4.221   6.231   1.090
  268LEU    CD1 1180   4.231   6.147   1.277
  268LEU   HD11 1181   4.163   6.208   1.317
  268LEU   HD12 1182   4.187   6.061   1.249
  268LEU   HD13 1183   4.302   6.127   1.345
  268LEU    CD2 1184   4.356   6.347   1.195
  268LEU   HD21 1185   4.286   6.405   1.237
  268LEU   HD22 1186   4.430   6.331   1.260
  268LEU   HD23 1187   4.392   6.392   1.114
  268LEU      C 1188   4.249   6.008   0.926
  268LEU      O 1189   4.128   6.005   0.952
  269GLN      N 1190   4.294   6.029   0.802
  269GLN      H 1191   4.392   6.021   0.784
  269GLN     CA 1192   4.204   6.063   0.692
  269GLN     HA 1193   4.114   6.032   0.724
  269GLN     CB 1194   4.200   6.214   0.667
  269GLN    HB1 1195   4.160   6.258   0.748
  269GLN    HB2 1196   4.142   6.231   0.588
  269GLN     CG 1197   4.335   6.279   0.641
  269GLN    HG1 1198   4.376   6.237   0.560
  269GLN    HG2 1199   4.394   6.263   0.720
  269GLN     CD 1200   4.322   6.429   0.618
  269GLN    OE1 1201   4.247   6.497   0.689
  269GLN    NE2 1202   4.395   6.481   0.520
  269GLN   HE21 1203   4.455   6.422   0.466
  269GLN   HE22 1204   4.390   6.579   0.501
  269GLN      C 1205   4.240   5.988   0.564
  269GLN      O 1206   4.257   6.048   0.457
  270ASN      N 1207   4.251   5.855   0.572
  270ASN      H 1208   4.256   5.812   0.662
  270ASN     CA 1209   4.256   5.771   0.454
  270ASN     HA 1210   4.303   5.827   0.386
  270ASN     CB 1211   4.336   5.643   0.479
  270ASN    HB1 1212   4.429   5.667   0.505
  270ASN    HB2 1213   4.338   5.589   0.395
  270ASN     CG 1214   4.277   5.558   0.589
  270ASN    OD1 1215   4.190   5.475   0.564
  270ASN    ND2 1216   4.323   5.578   0.712
  270ASN   HD21 1217   4.394   5.647   0.729
  270ASN   HD22 1218   4.287   5.524   0.788
  270ASN      C 1219   4.114   5.735   0.409
  270ASN      O 1220   4.018   5.749   0.484
  271SER      N 1221   4.103   5.688   0.285
  271SER      H 1222   4.185   5.673   0.231
  271SER     CA 1223   3.972   5.658   0.228
  271SER     HA 1224   3.915   5.736   0.253
  271SER     CB 1225   3.982   5.645   0.076
  271SER    HB1 1226   3.892   5.625   0.036
  271SER    HB2 1227   4.046   5.572   0.051
  271SER     OG 1228   4.029   5.766   0.019
  271SER     HG 1229   4.035   5.756  -0.080
  271SER      C 1230   3.912   5.531   0.288
  271SER      O 1231   3.790   5.522   0.308
  272TRP      N 1232   3.996   5.431   0.317
  272TRP      H 1233   4.095   5.447   0.317
  272TRP     CA 1234   3.945   5.298   0.349
  272TRP     HA 1235   3.864   5.286   0.292
  272TRP     CB 1236   4.051   5.193   0.316
  272TRP    HB1 1237   4.014   5.102   0.336
  272TRP    HB2 1238   4.131   5.209   0.374
  272TRP     CG 1239   4.095   5.196   0.172
  272TRP    CD1 1240   4.038   5.131   0.067
  272TRP    HD1 1241   3.958   5.071   0.074
  272TRP    NE1 1242   4.106   5.158  -0.049
  272TRP    HE1 1243   4.084   5.121  -0.139
  272TRP    CE2 1244   4.209   5.243  -0.020
  272TRP    CZ2 1245   4.306   5.299  -0.104
  272TRP    HZ2 1246   4.307   5.279  -0.202
  272TRP    CH2 1247   4.399   5.382  -0.047
  272TRP    HH2 1248   4.470   5.423  -0.104
  272TRP    CZ3 1249   4.397   5.410   0.090
  272TRP    HZ3 1250   4.466   5.471   0.129
  272TRP    CE3 1251   4.302   5.354   0.173
  272TRP    HE3 1252   4.302   5.374   0.271
  272TRP    CD2 1253   4.206   5.269   0.118
  272TRP      C 1254   3.903   5.286   0.495
  272TRP      O 1255   3.790   5.244   0.524
  273GLN      N 1256   3.991   5.323   0.588
  273GLN      H 1257   4.076   5.366   0.559
  273GLN     CA 1258   3.968   5.302   0.731
  273GLN     HA 1259   3.869   5.295   0.744
  273GLN     CB 1260   4.032   5.172   0.779
  273GLN    HB1 1261   4.031   5.172   0.879
  273GLN    HB2 1262   4.127   5.169   0.746
  273GLN     CG 1263   3.962   5.045   0.731
  273GLN    HG1 1264   4.018   4.966   0.756
  273GLN    HG2 1265   3.952   5.049   0.632
  273GLN     CD 1266   3.825   5.027   0.792
  273GLN    OE1 1267   3.812   4.978   0.904
  273GLN    NE2 1268   3.722   5.066   0.719
  273GLN   HE21 1269   3.737   5.105   0.628
  273GLN   HE22 1270   3.629   5.056   0.755
  273GLN      C 1271   4.025   5.420   0.808
  273GLN      O 1272   4.133   5.412   0.867
  274PRO      N 1273   3.954   5.533   0.810
  274PRO     CD 1274   3.830   5.566   0.738
  274PRO    HD1 1275   3.763   5.493   0.749
  274PRO    HD2 1276   3.849   5.580   0.641
  274PRO     CG 1277   3.784   5.693   0.804
  274PRO    HG1 1278   3.724   5.673   0.881
  274PRO    HG2 1279   3.736   5.751   0.739
  274PRO     CB 1280   3.906   5.760   0.852
  274PRO    HB1 1281   3.884   5.817   0.931
  274PRO    HB2 1282   3.945   5.816   0.779
  274PRO     CA 1283   4.001   5.646   0.891
  274PRO     HA 1284   4.097   5.665   0.873
  274PRO      C 1285   3.992   5.615   1.040
  274PRO      O 1286   3.897   5.550   1.086
  275ALA      N 1287   4.091   5.662   1.114
  275ALA      H 1288   4.163   5.716   1.071
  275ALA     CA 1289   4.098   5.637   1.257
  275ALA     HA 1290   4.069   5.541   1.268
  275ALA     CB 1291   4.241   5.657   1.308
  275ALA    HB1 1292   4.244   5.639   1.407
  275ALA    HB2 1293   4.302   5.593   1.261
  275ALA    HB3 1294   4.270   5.751   1.290
  275ALA      C 1295   4.003   5.728   1.334
  275ALA      O 1296   3.968   5.837   1.288
  276ASP      N 1297   3.961   5.682   1.451
  276ASP      H 1298   3.991   5.591   1.481
  276ASP     CA 1299   3.872   5.759   1.538
  276ASP     HA 1300   3.813   5.814   1.480
  276ASP     CB 1301   3.784   5.666   1.621
  276ASP    HB1 1302   3.841   5.618   1.688
  276ASP    HB2 1303   3.741   5.599   1.560
  276ASP     CG 1304   3.675   5.740   1.696
  276ASP    OD1 1305   3.659   5.862   1.673
  276ASP    OD2 1306   3.606   5.677   1.779
  276ASP      C 1307   3.957   5.848   1.627
  276ASP      O 1308   4.028   5.799   1.716
  277ILE      N 1309   3.950   5.979   1.605
  277ILE      H 1310   3.886   6.013   1.536
  277ILE     CA 1311   4.033   6.073   1.679
  277ILE     HA 1312   4.126   6.035   1.673
  277ILE     CB 1313   4.024   6.213   1.614
  277ILE     HB 1314   4.030   6.204   1.515
  277ILE    CG2 1315   3.890   6.278   1.647
  277ILE   HG21 1316   3.885   6.368   1.605
  277ILE   HG22 1317   3.816   6.221   1.612
  277ILE   HG23 1318   3.881   6.287   1.746
  277ILE    CG1 1319   4.140   6.301   1.661
  277ILE   HG11 1320   4.225   6.250   1.649
  277ILE   HG12 1321   4.127   6.321   1.758
  277ILE     CD 1322   4.152   6.432   1.586
  277ILE    HD1 1323   4.230   6.484   1.622
  277ILE    HD2 1324   4.166   6.413   1.489
  277ILE    HD3 1325   4.068   6.485   1.598
  277ILE      C 1326   3.997   6.079   1.826
  277ILE      O 1327   4.080   6.120   1.908
  278SER      N 1328   3.875   6.040   1.863
  278SER      H 1329   3.812   6.007   1.793
  278SER     CA 1330   3.829   6.043   2.001
  278SER     HA 1331   3.891   6.107   2.046
  278SER     CB 1332   3.683   6.090   2.007
  278SER    HB1 1333   3.672   6.176   1.959
  278SER    HB2 1334   3.653   6.100   2.102
  278SER     OG 1335   3.597   5.997   1.946
  278SER     HG 1336   3.503   6.030   1.952
  278SER      C 1337   3.841   5.907   2.070
  278SER      O 1338   3.783   5.888   2.177
  279ALA      N 1339   3.914   5.813   2.011
  279ALA      H 1340   3.962   5.834   1.926
  279ALA     CA 1341   3.926   5.680   2.068
  279ALA     HA 1342   3.832   5.648   2.081
  279ALA     CB 1343   4.002   5.587   1.972
  279ALA    HB1 1344   4.009   5.496   2.013
  279ALA    HB2 1345   3.953   5.581   1.886
  279ALA    HB3 1346   4.094   5.623   1.956
  279ALA      C 1347   3.998   5.685   2.203
  279ALA      O 1348   4.077   5.776   2.231
  280ARG      N 1349   3.968   5.586   2.287
  280ARG      H 1350   3.905   5.515   2.256
  280ARG     CA 1351   4.023   5.576   2.422
  280ARG     HA 1352   4.088   5.651   2.431
  280ARG     CB 1353   3.914   5.590   2.528
  280ARG    HB1 1354   3.957   5.586   2.618
  280ARG    HB2 1355   3.851   5.513   2.519
  280ARG     CG 1356   3.833   5.719   2.519
  280ARG    HG1 1357   3.808   5.735   2.424
  280ARG    HG2 1358   3.889   5.795   2.553
  280ARG     CD 1359   3.706   5.710   2.602
  280ARG    HD1 1360   3.654   5.629   2.575
  280ARG    HD2 1361   3.650   5.791   2.587
  280ARG     NE 1362   3.733   5.700   2.745
  280ARG     HE 1363   3.738   5.608   2.785
  280ARG     CZ 1364   3.751   5.802   2.827
  280ARG    NH1 1365   3.748   5.928   2.784
  280ARG   HH11 1366   3.732   5.947   2.688
  280ARG   HH12 1367   3.762   6.003   2.849
  280ARG    NH2 1368   3.772   5.779   2.956
  280ARG   HH21 1369   3.774   5.685   2.991
  280ARG   HH22 1370   3.786   5.855   3.019
  280ARG      C 1371   4.092   5.441   2.438
  280ARG      O 1372   4.044   5.339   2.388
  281ASP      N 1373   4.204   5.441   2.510
  281ASP      H 1374   4.238   5.527   2.546
  281ASP     CA 1375   4.278   5.319   2.538
  281ASP     HA 1376   4.266   5.258   2.460
  281ASP     CB 1377   4.427   5.350   2.553
  281ASP    HB1 1378   4.457   5.401   2.473
  281ASP    HB2 1379   4.478   5.264   2.558
  281ASP     CG 1380   4.458   5.431   2.677
  281ASP    OD1 1381   4.367   5.496   2.732
  281ASP    OD2 1382   4.576   5.431   2.719
  281ASP      C 1383   4.220   5.253   2.663
  281ASP      O 1384   4.111   5.290   2.710
  282SER      N 1385   4.292   5.156   2.719
  282SER      H 1386   4.383   5.134   2.683
  282SER     CA 1387   4.240   5.081   2.833
  282SER     HA 1388   4.150   5.049   2.804
  282SER     CB 1389   4.333   4.965   2.864
  282SER    HB1 1390   4.347   4.909   2.783
  282SER    HB2 1391   4.295   4.908   2.937
  282SER     OG 1392   4.460   5.012   2.907
  282SER     HG 1393   4.519   4.934   2.927
  282SER      C 1394   4.222   5.167   2.957
  282SER      O 1395   4.140   5.132   3.043
  283VAL      N 1396   4.295   5.277   2.970
  283VAL      H 1397   4.356   5.302   2.895
  283VAL     CA 1398   4.291   5.364   3.088
  283VAL     HA 1399   4.236   5.313   3.155
  283VAL     CB 1400   4.432   5.387   3.145
  283VAL     HB 1401   4.424   5.448   3.224
  283VAL    CG1 1402   4.492   5.256   3.193
  283VAL   HG11 1403   4.584   5.272   3.230
  283VAL   HG12 1404   4.434   5.217   3.265
  283VAL   HG13 1405   4.498   5.192   3.117
  283VAL    CG2 1406   4.524   5.454   3.043
  283VAL   HG21 1407   4.615   5.467   3.084
  283VAL   HG22 1408   4.532   5.396   2.962
  283VAL   HG23 1409   4.486   5.542   3.017
  283VAL      C 1410   4.221   5.496   3.059
  283VAL      O 1411   4.231   5.590   3.138
  284GLY      N 1412   4.151   5.507   2.946
  284GLY      H 1413   4.147   5.428   2.884
  284GLY     CA 1414   4.080   5.628   2.910
  284GLY    HA1 1415   4.043   5.666   2.995
  284GLY    HA2 1416   4.005   5.601   2.850
  284GLY      C 1417   4.163   5.734   2.841
  284GLY      O 1418   4.109   5.840   2.810
  285ASN      N 1419   4.291   5.708   2.816
  285ASN      H 1420   4.328   5.618   2.841
  285ASN     CA 1421   4.378   5.806   2.754
  285ASN     HA 1422   4.349   5.894   2.791
  285ASN     CB 1423   4.524   5.779   2.790
  285ASN    HB1 1424   4.583   5.836   2.733
  285ASN    HB2 1425   4.545   5.682   2.772
  285ASN     CG 1426   4.555   5.808   2.935
  285ASN    OD1 1427   4.486   5.886   3.001
  285ASN    ND2 1428   4.660   5.745   2.987
  285ASN   HD21 1429   4.714   5.682   2.931
  285ASN   HD22 1430   4.685   5.760   3.083
  285ASN      C 1431   4.361   5.803   2.603
  285ASN      O 1432   4.366   5.696   2.542
  286THR      N 1433   4.342   5.921   2.544
  286THR      H 1434   4.330   6.001   2.602
  286THR     CA 1435   4.338   5.938   2.399
  286THR     HA 1436   4.316   5.849   2.359
  286THR     CB 1437   4.227   6.036   2.359
  286THR     HB 1438   4.140   6.009   2.401
  286THR    CG2 1439   4.262   6.179   2.399
  286THR   HG21 1440   4.188   6.240   2.372
  286THR   HG22 1441   4.274   6.183   2.498
  286THR   HG23 1442   4.347   6.206   2.354
  286THR    OG1 1443   4.207   6.030   2.218
  286THR    HG1 1444   4.135   6.094   2.192
  286THR      C 1445   4.476   5.983   2.351
  286THR      O 1446   4.574   5.981   2.426
  287VAL      N 1447   4.484   6.024   2.224
  287VAL      H 1448   4.401   6.031   2.169
  287VAL     CA 1449   4.613   6.058   2.165
  287VAL     HA 1450   4.669   5.976   2.179
  287VAL     CB 1451   4.598   6.088   2.014
  287VAL     HB 1452   4.550   6.011   1.971
  287VAL    CG1 1453   4.515   6.214   1.991
  287VAL   HG11 1454   4.507   6.231   1.893
  287VAL   HG12 1455   4.424   6.201   2.031
  287VAL   HG13 1456   4.560   6.292   2.035
  287VAL    CG2 1457   4.735   6.102   1.948
  287VAL   HG21 1458   4.723   6.121   1.851
  287VAL   HG22 1459   4.785   6.177   1.991
  287VAL   HG23 1460   4.786   6.016   1.959
  287VAL      C 1461   4.679   6.175   2.238
  287VAL      O 1462   4.801   6.178   2.254
  288LEU      N 1463   4.600   6.273   2.283
  288LEU      H 1464   4.501   6.268   2.268
  288LEU     CA 1465   4.656   6.387   2.354
  288LEU     HA 1466   4.730   6.421   2.296
  288LEU     CB 1467   4.550   6.495   2.373
  288LEU    HB1 1468   4.593   6.571   2.421
  288LEU    HB2 1469   4.478   6.456   2.431
  288LEU     CG 1470   4.484   6.550   2.246
  288LEU     HG 1471   4.451   6.473   2.191
  288LEU    CD1 1472   4.366   6.638   2.282
  288LEU   HD11 1473   4.324   6.673   2.199
  288LEU   HD12 1474   4.299   6.584   2.333
  288LEU   HD13 1475   4.397   6.714   2.338
  288LEU    CD2 1476   4.584   6.627   2.162
  288LEU   HD21 1477   4.539   6.661   2.080
  288LEU   HD22 1478   4.620   6.703   2.215
  288LEU   HD23 1479   4.659   6.566   2.136
  288LEU      C 1480   4.714   6.345   2.489
  288LEU      O 1481   4.822   6.390   2.528
  289HIE      N 1482   4.643   6.259   2.562
  289HIE      H 1483   4.556   6.224   2.528
  289HIE     CA 1484   4.693   6.215   2.692
  289HIE     HA 1485   4.713   6.299   2.743
  289HIE     CB 1486   4.586   6.132   2.764
  289HIE    HB1 1487   4.627   6.089   2.845
  289HIE    HB2 1488   4.553   6.061   2.702
  289HIE     CG 1489   4.468   6.211   2.810
  289HIE    ND1 1490   4.474   6.298   2.916
  289HIE    CE1 1491   4.355   6.353   2.934
  289HIE    HE1 1492   4.331   6.419   3.005
  289HIE    NE2 1493   4.273   6.305   2.843
  289HIE    HE2 1494   4.177   6.330   2.833
  289HIE    CD2 1495   4.341   6.215   2.765
  289HIE    HD2 1496   4.303   6.162   2.689
  289HIE      C 1497   4.822   6.135   2.678
  289HIE      O 1498   4.917   6.154   2.754
  290ALA      N 1499   4.827   6.044   2.580
  290ALA      H 1500   4.747   6.028   2.523
  290ALA     CA 1501   4.949   5.968   2.557
  290ALA     HA 1502   4.973   5.928   2.646
  290ALA     CB 1503   4.923   5.858   2.454
  290ALA    HB1 1504   5.007   5.806   2.439
  290ALA    HB2 1505   4.852   5.796   2.488
  290ALA    HB3 1506   4.893   5.899   2.368
  290ALA      C 1507   5.063   6.058   2.511
  290ALA      O 1508   5.178   6.037   2.548
  291LEU      N 1509   5.031   6.159   2.429
  291LEU      H 1510   4.936   6.171   2.400
  291LEU     CA 1511   5.135   6.251   2.382
  291LEU     HA 1512   5.209   6.194   2.346
  291LEU     CB 1513   5.078   6.340   2.272
  291LEU    HB1 1514   5.005   6.395   2.313
  291LEU    HB2 1515   5.039   6.280   2.202
  291LEU     CG 1516   5.175   6.436   2.202
  291LEU     HG 1517   5.215   6.498   2.270
  291LEU    CD1 1518   5.291   6.362   2.138
  291LEU   HD11 1519   5.352   6.427   2.094
  291LEU   HD12 1520   5.342   6.312   2.209
  291LEU   HD13 1521   5.256   6.297   2.070
  291LEU    CD2 1522   5.099   6.517   2.099
  291LEU   HD21 1523   5.162   6.579   2.053
  291LEU   HD22 1524   5.058   6.455   2.032
  291LEU   HD23 1525   5.027   6.569   2.145
  291LEU      C 1526   5.191   6.334   2.497
  291LEU      O 1527   5.310   6.366   2.499
  292VAL      N 1528   5.105   6.373   2.592
  292VAL      H 1529   5.007   6.355   2.581
  292VAL     CA 1530   5.154   6.441   2.711
  292VAL     HA 1531   5.213   6.514   2.679
  292VAL     CB 1532   5.036   6.500   2.791
  292VAL     HB 1533   4.968   6.428   2.806
  292VAL    CG1 1534   5.082   6.550   2.927
  292VAL   HG11 1535   5.004   6.587   2.977
  292VAL   HG12 1536   5.121   6.474   2.979
  292VAL   HG13 1537   5.151   6.621   2.915
  292VAL    CG2 1538   4.970   6.613   2.714
  292VAL   HG21 1539   4.894   6.649   2.768
  292VAL   HG22 1540   5.037   6.685   2.697
  292VAL   HG23 1541   4.936   6.578   2.627
  292VAL      C 1542   5.237   6.346   2.796
  292VAL      O 1543   5.339   6.386   2.854
  293GLU      N 1544   5.194   6.220   2.807
  293GLU      H 1545   5.116   6.189   2.753
  293GLU     CA 1546   5.259   6.126   2.897
  293GLU     HA 1547   5.256   6.170   2.987
  293GLU     CB 1548   5.182   5.993   2.898
  293GLU    HB1 1549   5.190   5.952   2.807
  293GLU    HB2 1550   5.086   6.013   2.918
  293GLU     CG 1551   5.230   5.890   3.000
  293GLU    HG1 1552   5.327   5.871   2.984
  293GLU    HG2 1553   5.177   5.806   2.988
  293GLU     CD 1554   5.214   5.936   3.143
  293GLU    OE1 1555   5.140   6.034   3.167
  293GLU    OE2 1556   5.275   5.874   3.232
  293GLU      C 1557   5.405   6.102   2.859
  293GLU      O 1558   5.491   6.088   2.947
  294VAL      N 1559   5.436   6.098   2.729
  294VAL      H 1560   5.365   6.116   2.661
  294VAL     CA 1561   5.572   6.067   2.685
  294VAL     HA 1562   5.598   5.994   2.749
  294VAL     CB 1563   5.575   6.020   2.538
  294VAL     HB 1564   5.670   6.002   2.513
  294VAL    CG1 1565   5.496   5.891   2.522
  294VAL   HG11 1566   5.499   5.861   2.427
  294VAL   HG12 1567   5.536   5.820   2.580
  294VAL   HG13 1568   5.401   5.906   2.550
  294VAL    CG2 1569   5.523   6.127   2.442
  294VAL   HG21 1570   5.527   6.092   2.349
  294VAL   HG22 1571   5.429   6.149   2.466
  294VAL   HG23 1572   5.580   6.209   2.450
  294VAL      C 1573   5.669   6.183   2.701
  294VAL      O 1574   5.787   6.168   2.668
  295ALA      N 1575   5.624   6.298   2.751
  295ALA      H 1576   5.528   6.306   2.779
  295ALA     CA 1577   5.713   6.412   2.766
  295ALA     HA 1578   5.767   6.415   2.682
  295ALA     CB 1579   5.633   6.541   2.781
  295ALA    HB1 1580   5.696   6.618   2.791
  295ALA    HB2 1581   5.576   6.554   2.700
  295ALA    HB3 1582   5.575   6.534   2.862
  295ALA      C 1583   5.805   6.392   2.886
  295ALA      O 1584   5.768   6.330   2.986
  296ASP      N 1585   5.927   6.446   2.876
  296ASP      H 1586   5.953   6.489   2.790
  296ASP     CA 1587   6.024   6.445   2.985
  296ASP     HA 1588   5.968   6.427   3.066
  296ASP     CB 1589   6.128   6.334   2.963
  296ASP    HB1 1590   6.082   6.245   2.965
  296ASP    HB2 1591   6.196   6.338   3.036
  296ASP     CG 1592   6.200   6.346   2.832
  296ASP    OD1 1593   6.173   6.442   2.757
  296ASP    OD2 1594   6.285   6.260   2.803
  296ASP      C 1595   6.094   6.579   3.005
  296ASP      O 1596   6.196   6.584   3.074
  297ASN      N 1597   6.042   6.687   2.946
  297ASN      H 1598   5.968   6.674   2.881
  297ASN     CA 1599   6.088   6.823   2.972
  297ASN     HA 1600   6.027   6.878   2.916
  297ASN     CB 1601   6.073   6.859   3.120
  297ASN    HB1 1602   6.104   6.953   3.134
  297ASN    HB2 1603   6.130   6.797   3.174
  297ASN     CG 1604   5.929   6.847   3.168
  297ASN    OD1 1605   5.838   6.899   3.105
  297ASN    ND2 1606   5.910   6.779   3.280
  297ASN   HD21 1607   5.988   6.739   3.328
  297ASN   HD22 1608   5.818   6.767   3.317
  297ASN      C 1609   6.231   6.849   2.926
  297ASN      O 1610   6.298   6.938   2.979
  298THR      N 1611   6.281   6.772   2.829
  298THR      H 1612   6.232   6.688   2.804
  298THR     CA 1613   6.404   6.805   2.759
  298THR     HA 1614   6.460   6.854   2.826
  298THR     CB 1615   6.479   6.679   2.716
  298THR     HB 1616   6.560   6.703   2.664
  298THR    CG2 1617   6.516   6.594   2.838
  298THR   HG21 1618   6.565   6.512   2.808
  298THR   HG22 1619   6.575   6.647   2.899
  298THR   HG23 1620   6.433   6.567   2.887
  298THR    OG1 1621   6.399   6.602   2.627
  298THR    HG1 1622   6.449   6.520   2.600
  298THR      C 1623   6.373   6.894   2.638
  298THR      O 1624   6.257   6.913   2.601
  299VAL      N 1625   6.478   6.949   2.578
  299VAL      H 1626   6.570   6.922   2.606
  299VAL     CA 1627   6.460   7.048   2.472
  299VAL     HA 1628   6.397   7.116   2.509
  299VAL     CB 1629   6.594   7.115   2.438
  299VAL     HB 1630   6.660   7.044   2.412
  299VAL    CG1 1631   6.579   7.209   2.320
  299VAL   HG11 1632   6.667   7.251   2.300
  299VAL   HG12 1633   6.548   7.157   2.240
  299VAL   HG13 1634   6.512   7.280   2.343
  299VAL    CG2 1635   6.649   7.189   2.560
  299VAL   HG21 1636   6.736   7.232   2.537
  299VAL   HG22 1637   6.584   7.259   2.589
  299VAL   HG23 1638   6.663   7.124   2.635
  299VAL      C 1639   6.396   6.984   2.348
  299VAL      O 1640   6.292   7.029   2.299
  300ASP      N 1641   6.457   6.876   2.298
  300ASP      H 1642   6.537   6.838   2.345
  300ASP     CA 1643   6.408   6.813   2.176
  300ASP     HA 1644   6.399   6.886   2.109
  300ASP     CB 1645   6.508   6.709   2.127
  300ASP    HB1 1646   6.476   6.672   2.040
  300ASP    HB2 1647   6.513   6.635   2.194
  300ASP     CG 1648   6.647   6.766   2.108
  300ASP    OD1 1649   6.658   6.884   2.071
  300ASP    OD2 1650   6.745   6.692   2.129
  300ASP      C 1651   6.272   6.750   2.198
  300ASP      O 1652   6.184   6.757   2.112
  301ASN      N 1653   6.253   6.687   2.314
  301ASN      H 1654   6.329   6.679   2.379
  301ASN     CA 1655   6.124   6.629   2.348
  301ASN     HA 1656   6.102   6.564   2.275
  301ASN     CB 1657   6.133   6.555   2.481
  301ASN    HB1 1658   6.169   6.617   2.551
  301ASN    HB2 1659   6.195   6.477   2.471
  301ASN     CG 1660   5.999   6.504   2.528
  301ASN    OD1 1661   5.919   6.579   2.583
  301ASN    ND2 1662   5.974   6.376   2.506
  301ASN   HD21 1663   6.042   6.318   2.461
  301ASN   HD22 1664   5.887   6.336   2.535
  301ASN      C 1665   6.017   6.737   2.354
  301ASN      O 1666   5.905   6.717   2.305
  302THR      N 1667   6.049   6.851   2.415
  302THR      H 1668   6.140   6.861   2.456
  302THR     CA 1669   5.953   6.960   2.422
  302THR     HA 1670   5.873   6.921   2.468
  302THR     CB 1671   6.011   7.076   2.503
  302THR     HB 1672   6.098   7.105   2.464
  302THR    CG2 1673   5.915   7.193   2.507
  302THR   HG21 1674   5.955   7.267   2.561
  302THR   HG22 1675   5.897   7.224   2.414
  302THR   HG23 1676   5.829   7.164   2.550
  302THR    OG1 1677   6.038   7.032   2.637
  302THR    HG1 1678   6.076   7.108   2.690
  302THR      C 1679   5.913   7.008   2.283
  302THR      O 1680   5.793   7.024   2.254
  303LYS      N 1681   6.011   7.027   2.194
  303LYS      H 1682   6.106   7.011   2.221
  303LYS     CA 1683   5.981   7.071   2.058
  303LYS     HA 1684   5.932   7.157   2.068
  303LYS     CB 1685   6.111   7.091   1.980
  303LYS    HB1 1686   6.088   7.109   1.885
  303LYS    HB2 1687   6.164   7.006   1.986
  303LYS     CG 1688   6.198   7.205   2.030
  303LYS    HG1 1689   6.219   7.189   2.127
  303LYS    HG2 1690   6.148   7.291   2.020
  303LYS     CD 1691   6.328   7.214   1.951
  303LYS    HD1 1692   6.306   7.222   1.854
  303LYS    HD2 1693   6.381   7.130   1.967
  303LYS     CE 1694   6.411   7.334   1.993
  303LYS    HE1 1695   6.431   7.327   2.091
  303LYS    HE2 1696   6.359   7.417   1.975
  303LYS     NZ 1697   6.540   7.343   1.920
  303LYS    HZ1 1698   6.591   7.423   1.952
  303LYS    HZ2 1699   6.594   7.260   1.938
  303LYS    HZ3 1700   6.522   7.351   1.822
  303LYS      C 1701   5.892   6.970   1.986
  303LYS      O 1702   5.789   7.006   1.927
  304PHE      N 1703   5.929   6.842   1.993
  304PHE      H 1704   6.008   6.816   2.049
  304PHE     CA 1705   5.856   6.738   1.921
  304PHE     HA 1706   5.853   6.767   1.826
  304PHE     CB 1707   5.931   6.605   1.932
  304PHE    HB1 1708   5.990   6.608   2.013
  304PHE    HB2 1709   5.988   6.593   1.851
  304PHE     CG 1710   5.844   6.484   1.944
  304PHE    CD1 1711   5.772   6.437   1.836
  304PHE    HD1 1712   5.778   6.484   1.748
  304PHE    CE1 1713   5.692   6.325   1.848
  304PHE    HE1 1714   5.640   6.292   1.770
  304PHE     CZ 1715   5.685   6.259   1.969
  304PHE     HZ 1716   5.627   6.178   1.978
  304PHE    CE2 1717   5.757   6.304   2.077
  304PHE    HE2 1718   5.752   6.255   2.165
  304PHE    CD2 1719   5.836   6.416   2.064
  304PHE    HD2 1720   5.888   6.448   2.143
  304PHE      C 1721   5.713   6.726   1.973
  304PHE      O 1722   5.617   6.724   1.895
  305VAL      N 1723   5.697   6.720   2.106
  305VAL      H 1724   5.777   6.726   2.166
  305VAL     CA 1725   5.565   6.704   2.165
  305VAL     HA 1726   5.525   6.622   2.123
  305VAL     CB 1727   5.577   6.683   2.317
  305VAL     HB 1728   5.635   6.755   2.354
  305VAL    CG1 1729   5.441   6.691   2.384
  305VAL   HG11 1730   5.452   6.677   2.483
  305VAL   HG12 1731   5.401   6.781   2.367
  305VAL   HG13 1732   5.381   6.620   2.347
  305VAL    CG2 1733   5.641   6.548   2.348
  305VAL   HG21 1734   5.648   6.536   2.447
  305VAL   HG22 1735   5.585   6.474   2.310
  305VAL   HG23 1736   5.732   6.544   2.308
  305VAL      C 1737   5.477   6.824   2.132
  305VAL      O 1738   5.359   6.808   2.098
  306THR      N 1739   5.532   6.946   2.142
  306THR      H 1740   5.628   6.955   2.170
  306THR     CA 1741   5.452   7.064   2.113
  306THR     HA 1742   5.372   7.057   2.173
  306THR     CB 1743   5.533   7.190   2.144
  306THR     HB 1744   5.620   7.188   2.094
  306THR    CG2 1745   5.455   7.315   2.108
  306THR   HG21 1746   5.510   7.395   2.129
  306THR   HG22 1747   5.434   7.314   2.011
  306THR   HG23 1748   5.370   7.317   2.161
  306THR    OG1 1749   5.565   7.193   2.284
  306THR    HG1 1750   5.618   7.275   2.305
  306THR      C 1751   5.406   7.065   1.967
  306THR      O 1752   5.289   7.092   1.938
  307SER      N 1753   5.497   7.036   1.874
  307SER      H 1754   5.591   7.013   1.901
  307SER     CA 1755   5.460   7.038   1.733
  307SER     HA 1756   5.422   7.129   1.717
  307SER     CB 1757   5.584   7.014   1.646
  307SER    HB1 1758   5.623   6.923   1.665
  307SER    HB2 1759   5.653   7.084   1.663
  307SER     OG 1760   5.550   7.019   1.508
  307SER     HG 1761   5.632   7.003   1.453
  307SER      C 1762   5.353   6.934   1.702
  307SER      O 1763   5.253   6.964   1.635
  308MET      N 1764   5.370   6.812   1.753
  308MET      H 1765   5.449   6.792   1.811
  308MET     CA 1766   5.273   6.707   1.725
  308MET     HA 1767   5.263   6.703   1.626
  308MET     CB 1768   5.325   6.573   1.775
  308MET    HB1 1769   5.330   6.577   1.875
  308MET    HB2 1770   5.417   6.559   1.738
  308MET     CG 1771   5.240   6.452   1.736
  308MET    HG1 1772   5.152   6.468   1.780
  308MET    HG2 1773   5.285   6.374   1.781
  308MET     SD 1774   5.224   6.427   1.558
  308MET     CE 1775   5.389   6.373   1.515
  308MET    HE1 1776   5.394   6.355   1.417
  308MET    HE2 1777   5.455   6.444   1.540
  308MET    HE3 1778   5.411   6.289   1.565
  308MET      C 1779   5.138   6.741   1.788
  308MET      O 1780   5.032   6.716   1.727
  309TYR      N 1781   5.139   6.797   1.909
  309TYR      H 1782   5.226   6.811   1.956
  309TYR     CA 1783   5.015   6.838   1.974
  309TYR     HA 1784   4.957   6.756   1.981
  309TYR     CB 1785   5.048   6.893   2.113
  309TYR    HB1 1786   5.102   6.976   2.101
  309TYR    HB2 1787   5.103   6.824   2.161
  309TYR     CG 1788   4.930   6.927   2.202
  309TYR    CD1 1789   4.865   7.048   2.190
  309TYR    HD1 1790   4.896   7.113   2.121
  309TYR    CE1 1791   4.759   7.081   2.271
  309TYR    HE1 1792   4.713   7.169   2.260
  309TYR     CZ 1793   4.717   6.992   2.367
  309TYR     OH 1794   4.610   7.024   2.448
  309TYR     HH 1795   4.593   6.949   2.512
  309TYR    CE2 1796   4.780   6.871   2.382
  309TYR    HE2 1797   4.749   6.806   2.452
  309TYR    CD2 1798   4.887   6.839   2.300
  309TYR    HD2 1799   4.934   6.751   2.312
  309TYR      C 1800   4.941   6.941   1.890
  309TYR      O 1801   4.819   6.929   1.868
  310ASN      N 1802   5.012   7.043   1.842
  310ASN      H 1803   5.110   7.048   1.861
  310ASN     CA 1804   4.948   7.147   1.763
  310ASN     HA 1805   4.874   7.182   1.821
  310ASN     CB 1806   5.048   7.258   1.731
  310ASN    HB1 1807   5.118   7.221   1.670
  310ASN    HB2 1808   5.091   7.288   1.816
  310ASN     CG 1809   4.982   7.377   1.664
  310ASN    OD1 1810   4.876   7.422   1.706
  310ASN    ND2 1811   5.045   7.427   1.559
  310ASN   HD21 1812   5.131   7.386   1.528
  310ASN   HD22 1813   5.007   7.505   1.511
  310ASN      C 1814   4.890   7.090   1.634
  310ASN      O 1815   4.776   7.124   1.596
  311GLU      N 1816   4.965   7.004   1.565
  311GLU      H 1817   5.055   6.977   1.600
  311GLU     CA 1818   4.916   6.948   1.439
  311GLU     HA 1819   4.890   7.025   1.382
  311GLU     CB 1820   5.027   6.868   1.371
  311GLU    HB1 1821   4.989   6.823   1.291
  311GLU    HB2 1822   5.060   6.799   1.436
  311GLU     CG 1823   5.146   6.951   1.326
  311GLU    HG1 1824   5.218   6.889   1.294
  311GLU    HG2 1825   5.180   7.003   1.404
  311GLU     CD 1826   5.112   7.047   1.214
  311GLU    OE1 1827   5.017   7.019   1.137
  311GLU    OE2 1828   5.180   7.151   1.202
  311GLU      C 1829   4.793   6.862   1.462
  311GLU      O 1830   4.696   6.869   1.385
  312ILE      N 1831   4.793   6.780   1.568
  312ILE      H 1832   4.873   6.776   1.628
  312ILE     CA 1833   4.678   6.696   1.597
  312ILE     HA 1834   4.661   6.644   1.513
  312ILE     CB 1835   4.708   6.598   1.712
  312ILE     HB 1836   4.747   6.648   1.789
  312ILE    CG2 1837   4.578   6.530   1.758
  312ILE   HG21 1838   4.598   6.466   1.833
  312ILE   HG22 1839   4.514   6.599   1.790
  312ILE   HG23 1840   4.538   6.479   1.682
  312ILE    CG1 1841   4.811   6.494   1.668
  312ILE   HG11 1842   4.885   6.541   1.620
  312ILE   HG12 1843   4.766   6.429   1.606
  312ILE     CD 1844   4.873   6.415   1.782
  312ILE    HD1 1845   4.939   6.349   1.745
  312ILE    HD2 1846   4.920   6.477   1.845
  312ILE    HD3 1847   4.801   6.366   1.832
  312ILE      C 1848   4.556   6.782   1.627
  312ILE      O 1849   4.445   6.753   1.583
  313LEU      N 1850   4.575   6.889   1.706
  313LEU      H 1851   4.666   6.910   1.741
  313LEU     CA 1852   4.461   6.974   1.740
  313LEU     HA 1853   4.392   6.912   1.778
  313LEU     CB 1854   4.501   7.078   1.844
  313LEU    HB1 1855   4.568   7.139   1.802
  313LEU    HB2 1856   4.544   7.029   1.920
  313LEU     CG 1857   4.387   7.164   1.901
  313LEU     HG 1858   4.344   7.212   1.825
  313LEU    CD1 1859   4.278   7.080   1.967
  313LEU   HD11 1860   4.206   7.140   2.003
  313LEU   HD12 1861   4.239   7.017   1.900
  313LEU   HD13 1862   4.318   7.027   2.043
  313LEU    CD2 1863   4.442   7.266   1.999
  313LEU   HD21 1864   4.367   7.321   2.036
  313LEU   HD22 1865   4.488   7.218   2.074
  313LEU   HD23 1866   4.507   7.325   1.952
  313LEU      C 1867   4.403   7.041   1.617
  313LEU      O 1868   4.280   7.048   1.601
  314ILE      N 1869   4.488   7.090   1.526
  314ILE      H 1870   4.587   7.081   1.540
  314ILE     CA 1871   4.437   7.156   1.407
  314ILE     HA 1872   4.372   7.224   1.441
  314ILE     CB 1873   4.550   7.227   1.330
  314ILE     HB 1874   4.624   7.162   1.315
  314ILE    CG2 1875   4.500   7.276   1.194
  314ILE   HG21 1876   4.575   7.321   1.146
  314ILE   HG22 1877   4.468   7.198   1.140
  314ILE   HG23 1878   4.425   7.340   1.208
  314ILE    CG1 1879   4.604   7.344   1.412
  314ILE   HG11 1880   4.614   7.313   1.507
  314ILE   HG12 1881   4.537   7.418   1.408
  314ILE     CD 1882   4.738   7.398   1.365
  314ILE    HD1 1883   4.766   7.474   1.424
  314ILE    HD2 1884   4.807   7.325   1.370
  314ILE    HD3 1885   4.730   7.430   1.271
  314ILE      C 1886   4.362   7.057   1.318
  314ILE      O 1887   4.253   7.087   1.267
  315LEU      N 1888   4.418   6.937   1.298
  315LEU      H 1889   4.507   6.915   1.340
  315LEU     CA 1890   4.350   6.838   1.216
  315LEU     HA 1891   4.331   6.884   1.130
  315LEU     CB 1892   4.441   6.716   1.194
  315LEU    HB1 1893   4.387   6.645   1.150
  315LEU    HB2 1894   4.471   6.683   1.284
  315LEU     CG 1895   4.566   6.739   1.109
  315LEU     HG 1896   4.615   6.817   1.147
  315LEU    CD1 1897   4.657   6.618   1.115
  315LEU   HD11 1898   4.738   6.634   1.059
  315LEU   HD12 1899   4.685   6.601   1.210
  315LEU   HD13 1900   4.608   6.538   1.080
  315LEU    CD2 1901   4.529   6.770   0.964
  315LEU   HD21 1902   4.612   6.784   0.911
  315LEU   HD22 1903   4.478   6.693   0.926
  315LEU   HD23 1904   4.473   6.852   0.961
  315LEU      C 1905   4.218   6.796   1.278
  315LEU      O 1906   4.117   6.780   1.208
  316GLY      N 1907   4.215   6.778   1.410
  316GLY      H 1908   4.299   6.788   1.464
  316GLY     CA 1909   4.091   6.743   1.477
  316GLY    HA1 1910   4.112   6.727   1.574
  316GLY    HA2 1911   4.057   6.658   1.436
  316GLY      C 1912   3.986   6.852   1.464
  316GLY      O 1913   3.867   6.824   1.446
  317ALA      N 1914   4.028   6.978   1.475
  317ALA      H 1915   4.124   6.996   1.497
  317ALA     CA 1916   3.936   7.089   1.456
  317ALA     HA 1917   3.862   7.073   1.522
  317ALA     CB 1918   4.005   7.221   1.485
  317ALA    HB1 1919   3.940   7.296   1.472
  317ALA    HB2 1920   4.037   7.221   1.580
  317ALA    HB3 1921   4.083   7.232   1.423
  317ALA      C 1922   3.879   7.090   1.315
  317ALA      O 1923   3.760   7.119   1.296
  318LYS      N 1924   3.962   7.061   1.214
  318LYS      H 1925   4.057   7.034   1.233
  318LYS     CA 1926   3.913   7.069   1.077
  318LYS     HA 1927   3.858   7.152   1.076
  318LYS     CB 1928   4.031   7.077   0.979
  318LYS    HB1 1929   3.999   7.051   0.888
  318LYS    HB2 1930   4.102   7.012   1.009
  318LYS     CG 1931   4.094   7.215   0.970
  318LYS    HG1 1932   4.132   7.239   1.060
  318LYS    HG2 1933   4.023   7.281   0.945
  318LYS     CD 1934   4.205   7.221   0.867
  318LYS    HD1 1935   4.167   7.203   0.777
  318LYS    HD2 1936   4.273   7.151   0.889
  318LYS     CE 1937   4.272   7.357   0.867
  318LYS    HE1 1938   4.303   7.378   0.960
  318LYS    HE2 1939   4.206   7.425   0.838
  318LYS     NZ 1940   4.390   7.364   0.776
  318LYS    HZ1 1941   4.430   7.455   0.780
  318LYS    HZ2 1942   4.458   7.296   0.805
  318LYS    HZ3 1943   4.361   7.344   0.683
  318LYS      C 1944   3.823   6.952   1.040
  318LYS      O 1945   3.722   6.971   0.971
  319LEU      N 1946   3.855   6.831   1.087
  319LEU      H 1947   3.934   6.820   1.148
  319LEU     CA 1948   3.775   6.715   1.050
  319LEU     HA 1949   3.752   6.730   0.954
  319LEU     CB 1950   3.857   6.587   1.070
  319LEU    HB1 1951   3.795   6.509   1.058
  319LEU    HB2 1952   3.892   6.587   1.164
  319LEU     CG 1953   3.977   6.567   0.976
  319LEU     HG 1954   4.034   6.649   0.980
  319LEU    CD1 1955   4.061   6.449   1.021
  319LEU   HD11 1956   4.138   6.437   0.959
  319LEU   HD12 1957   4.095   6.465   1.114
  319LEU   HD13 1958   4.005   6.366   1.021
  319LEU    CD2 1959   3.932   6.548   0.832
  319LEU   HD21 1960   4.012   6.535   0.774
  319LEU   HD22 1961   3.873   6.467   0.826
  319LEU   HD23 1962   3.881   6.628   0.802
  319LEU      C 1963   3.645   6.706   1.128
  319LEU      O 1964   3.543   6.662   1.072
  320HID      N 1965   3.645   6.747   1.254
  320HID      H 1966   3.730   6.785   1.291
  320HID     CA 1967   3.528   6.739   1.342
  320HID     HA 1968   3.449   6.717   1.285
  320HID     CB 1969   3.544   6.627   1.445
  320HID    HB1 1970   3.461   6.621   1.500
  320HID    HB2 1971   3.622   6.648   1.504
  320HID     CG 1972   3.568   6.492   1.384
  320HID    ND1 1973   3.465   6.414   1.335
  320HID    HD1 1974   3.368   6.439   1.335
  320HID    CE1 1975   3.515   6.301   1.288
  320HID    HE1 1976   3.463   6.226   1.248
  320HID    NE2 1977   3.646   6.304   1.304
  320HID    CD2 1978   3.682   6.422   1.363
  320HID    HD2 1979   3.775   6.451   1.386
  320HID      C 1980   3.511   6.874   1.411
  320HID      O 1981   3.550   6.891   1.527
  321PRO      N 1982   3.453   6.973   1.342
  321PRO     CD 1983   3.404   6.972   1.203
  321PRO    HD1 1984   3.312   6.932   1.198
  321PRO    HD2 1985   3.466   6.920   1.144
  321PRO     CG 1986   3.402   7.117   1.166
  321PRO    HG1 1987   3.330   7.135   1.099
  321PRO    HG2 1988   3.491   7.145   1.129
  321PRO     CB 1989   3.374   7.190   1.292
  321PRO    HB1 1990   3.275   7.196   1.306
  321PRO    HB2 1991   3.413   7.282   1.287
  321PRO     CA 1992   3.441   7.107   1.403
  321PRO     HA 1993   3.531   7.137   1.433
  321PRO      C 1994   3.358   7.111   1.530
  321PRO      O 1995   3.377   7.202   1.611
  322THR      N 1996   3.268   7.015   1.551
  322THR      H 1997   3.258   6.942   1.483
  322THR     CA 1998   3.183   7.012   1.670
  322THR     HA 1999   3.178   7.107   1.699
  322THR     CB 2000   3.046   6.955   1.634
  322THR     HB 2001   2.989   6.947   1.716
  322THR    CG2 2002   2.976   7.042   1.531
  322THR   HG21 2003   2.887   7.002   1.509
  322THR   HG22 2004   2.964   7.134   1.568
  322THR   HG23 2005   3.032   7.046   1.448
  322THR    OG1 2006   3.061   6.822   1.582
  322THR    HG1 2007   2.971   6.785   1.559
  322THR      C 2008   3.242   6.932   1.785
  322THR      O 2009   3.179   6.923   1.890
  323LEU      N 2010   3.361   6.874   1.768
  323LEU      H 2011   3.410   6.888   1.682
  323LEU     CA 2012   3.423   6.791   1.871
  323LEU     HA 2013   3.349   6.755   1.928
  323LEU     CB 2014   3.498   6.674   1.808
  323LEU    HB1 2015   3.567   6.712   1.747
  323LEU    HB2 2016   3.432   6.621   1.755
  323LEU     CG 2017   3.569   6.577   1.902
  323LEU     HG 2018   3.633   6.629   1.958
  323LEU    CD1 2019   3.471   6.509   1.996
  323LEU   HD11 2020   3.521   6.446   2.056
  323LEU   HD12 2021   3.424   6.578   2.051
  323LEU   HD13 2022   3.404   6.457   1.943
  323LEU    CD2 2023   3.646   6.473   1.822
  323LEU   HD21 2024   3.692   6.410   1.885
  323LEU   HD22 2025   3.583   6.421   1.764
  323LEU   HD23 2026   3.714   6.518   1.765
  323LEU      C 2027   3.517   6.877   1.955
  323LEU      O 2028   3.610   6.938   1.902
  324LYS      N 2029   3.492   6.880   2.086
  324LYS      H 2030   3.409   6.836   2.120
  324LYS     CA 2031   3.582   6.945   2.182
  324LYS     HA 2032   3.630   7.019   2.136
  324LYS     CB 2033   3.503   7.006   2.297
  324LYS    HB1 2034   3.568   7.046   2.362
  324LYS    HB2 2035   3.452   6.933   2.343
  324LYS     CG 2036   3.405   7.113   2.254
  324LYS    HG1 2037   3.338   7.072   2.192
  324LYS    HG2 2038   3.455   7.185   2.206
  324LYS     CD 2039   3.332   7.174   2.372
  324LYS    HD1 2040   3.399   7.216   2.433
  324LYS    HD2 2041   3.284   7.101   2.421
  324LYS     CE 2042   3.232   7.279   2.328
  324LYS    HE1 2043   3.164   7.236   2.269
  324LYS    HE2 2044   3.280   7.350   2.278
  324LYS     NZ 2045   3.161   7.342   2.442
  324LYS    HZ1 2046   3.097   7.410   2.408
  324LYS    HZ2 2047   3.111   7.272   2.493
  324LYS    HZ3 2048   3.227   7.386   2.502
  324LYS      C 2049   3.681   6.840   2.231
  324LYS      O 2050   3.665   6.778   2.336
  325LEU      N 2051   3.786   6.819   2.150
  325LEU      H 2052   3.801   6.880   2.073
  325LEU     CA 2053   3.878   6.709   2.173
  325LEU     HA 2054   3.821   6.626   2.177
  325LEU     CB 2055   3.978   6.701   2.058
  325LEU    HB1 2056   4.035   6.783   2.063
  325LEU    HB2 2057   3.926   6.701   1.973
  325LEU     CG 2058   4.072   6.580   2.054
  325LEU     HG 2059   4.121   6.573   2.141
  325LEU    CD1 2060   3.993   6.451   2.035
  325LEU   HD11 2061   4.056   6.373   2.033
  325LEU   HD12 2062   3.929   6.439   2.111
  325LEU   HD13 2063   3.942   6.455   1.949
  325LEU    CD2 2064   4.174   6.597   1.943
  325LEU   HD21 2065   4.235   6.517   1.941
  325LEU   HD22 2066   4.127   6.604   1.855
  325LEU   HD23 2067   4.228   6.679   1.960
  325LEU      C 2068   3.951   6.724   2.306
  325LEU      O 2069   3.973   6.625   2.377
  326GLU      N 2070   3.990   6.847   2.342
  326GLU      H 2071   3.964   6.925   2.286
  326GLU     CA 2072   4.070   6.867   2.462
  326GLU     HA 2073   4.140   6.795   2.456
  326GLU     CB 2074   4.131   7.008   2.462
  326GLU    HB1 2075   4.185   7.017   2.379
  326GLU    HB2 2076   4.191   7.015   2.542
  326GLU     CG 2077   4.033   7.126   2.467
  326GLU    HG1 2078   4.078   7.203   2.512
  326GLU    HG2 2079   3.953   7.099   2.521
  326GLU     CD 2080   3.986   7.171   2.330
  326GLU    OE1 2081   3.998   7.093   2.233
  326GLU    OE2 2082   3.936   7.286   2.319
  326GLU      C 2083   3.992   6.845   2.591
  326GLU      O 2084   4.053   6.842   2.698
  327GLU      N 2085   3.859   6.831   2.585
  327GLU      H 2086   3.815   6.832   2.496
  327GLU     CA 2087   3.776   6.814   2.703
  327GLU     HA 2088   3.832   6.852   2.777
  327GLU     CB 2089   3.644   6.889   2.684
  327GLU    HB1 2090   3.584   6.866   2.761
  327GLU    HB2 2091   3.602   6.858   2.599
  327GLU     CG 2092   3.659   7.040   2.678
  327GLU    HG1 2093   3.711   7.064   2.596
  327GLU    HG2 2094   3.709   7.070   2.759
  327GLU     CD 2095   3.527   7.112   2.673
  327GLU    OE1 2096   3.424   7.046   2.650
  327GLU    OE2 2097   3.525   7.235   2.692
  327GLU      C 2098   3.748   6.669   2.738
  327GLU      O 2099   3.674   6.643   2.834
  328ILE      N 2100   3.804   6.573   2.665
  328ILE      H 2101   3.864   6.598   2.589
  328ILE     CA 2102   3.780   6.431   2.694
  328ILE     HA 2103   3.684   6.420   2.719
  328ILE     CB 2104   3.806   6.344   2.570
  328ILE     HB 2105   3.897   6.364   2.535
  328ILE    CG2 2106   3.799   6.196   2.609
  328ILE   HG21 2107   3.816   6.139   2.529
  328ILE   HG22 2108   3.868   6.176   2.679
  328ILE   HG23 2109   3.708   6.175   2.646
  328ILE    CG1 2110   3.706   6.376   2.459
  328ILE   HG11 2111   3.698   6.475   2.451
  328ILE   HG12 2112   3.617   6.337   2.485
  328ILE     CD 2113   3.745   6.320   2.323
  328ILE    HD1 2114   3.675   6.344   2.256
  328ILE    HD2 2115   3.833   6.358   2.296
  328ILE    HD3 2116   3.752   6.220   2.329
  328ILE      C 2117   3.871   6.391   2.810
  328ILE      O 2118   3.993   6.404   2.802
  329THR      N 2119   3.810   6.340   2.917
  329THR      H 2120   3.711   6.327   2.914
  329THR     CA 2121   3.882   6.302   3.038
  329THR     HA 2122   3.969   6.350   3.033
  329THR     CB 2123   3.805   6.345   3.163
  329THR     HB 2124   3.853   6.315   3.246
  329THR    CG2 2125   3.786   6.496   3.165
  329THR   HG21 2126   3.736   6.522   3.248
  329THR   HG22 2127   3.875   6.540   3.165
  329THR   HG23 2128   3.735   6.524   3.084
  329THR    OG1 2129   3.676   6.281   3.164
  329THR    HG1 2130   3.626   6.309   3.246
  329THR      C 2131   3.906   6.152   3.042
  329THR      O 2132   3.826   6.073   2.991
  330ASN      N 2133   4.017   6.114   3.104
  330ASN      H 2134   4.080   6.183   3.139
  330ASN     CA 2135   4.050   5.973   3.123
  330ASN     HA 2136   4.020   5.923   3.042
  330ASN     CB 2137   4.202   5.956   3.136
  330ASN    HB1 2138   4.245   5.988   3.052
  330ASN    HB2 2139   4.222   5.859   3.149
  330ASN     CG 2140   4.261   6.034   3.253
  330ASN    OD1 2141   4.189   6.095   3.332
  330ASN    ND2 2142   4.393   6.033   3.263
  330ASN   HD21 2143   4.448   5.983   3.196
  330ASN   HD22 2144   4.438   6.082   3.338
  330ASN      C 2145   3.973   5.919   3.244
  330ASN      O 2146   3.882   5.984   3.295
  331ARG      N 2147   4.009   5.799   3.289
  331ARG      H 2148   4.085   5.750   3.246
  331ARG     CA 2149   3.938   5.738   3.401
  331ARG     HA 2150   3.842   5.737   3.373
  331ARG     CB 2151   3.990   5.596   3.425
  331ARG    HB1 2152   3.952   5.562   3.512
  331ARG    HB2 2153   4.090   5.599   3.432
  331ARG     CG 2154   3.953   5.497   3.315
  331ARG    HG1 2155   3.993   5.527   3.229
  331ARG    HG2 2156   3.854   5.493   3.306
  331ARG     CD 2157   4.004   5.358   3.347
  331ARG    HD1 2158   3.962   5.325   3.432
  331ARG    HD2 2159   4.103   5.360   3.359
  331ARG     NE 2160   3.973   5.263   3.241
  331ARG     HE 2161   4.046   5.240   3.177
  331ARG     CZ 2162   3.856   5.204   3.223
  331ARG    NH1 2163   3.752   5.229   3.301
  331ARG   HH11 2164   3.761   5.294   3.377
  331ARG   HH12 2165   3.665   5.182   3.285
  331ARG    NH2 2166   3.842   5.117   3.123
  331ARG   HH21 2167   3.919   5.097   3.063
  331ARG   HH22 2168   3.754   5.071   3.108
  331ARG      C 2169   3.950   5.820   3.529
  331ARG      O 2170   3.857   5.821   3.610
  332LYS      N 2171   4.062   5.888   3.549
  332LYS      H 2172   4.135   5.883   3.481
  332LYS     CA 2173   4.081   5.970   3.668
  332LYS     HA 2174   4.040   5.915   3.741
  332LYS     CB 2175   4.230   5.995   3.693
  332LYS    HB1 2176   4.239   6.063   3.766
  332LYS    HB2 2177   4.271   6.030   3.609
  332LYS     CG 2178   4.308   5.872   3.734
  332LYS    HG1 2179   4.305   5.805   3.660
  332LYS    HG2 2180   4.266   5.832   3.816
  332LYS     CD 2181   4.453   5.906   3.764
  332LYS    HD1 2182   4.456   5.974   3.837
  332LYS    HD2 2183   4.495   5.943   3.682
  332LYS     CE 2184   4.531   5.783   3.809
  332LYS    HE1 2185   4.527   5.713   3.738
  332LYS    HE2 2186   4.491   5.747   3.894
  332LYS     NZ 2187   4.674   5.814   3.835
  332LYS    HZ1 2188   4.721   5.731   3.864
  332LYS    HZ2 2189   4.716   5.848   3.752
  332LYS    HZ3 2190   4.681   5.883   3.907
  332LYS      C 2191   4.008   6.103   3.662
  332LYS      O 2192   4.008   6.176   3.762
  333GLY      N 2193   3.946   6.137   3.549
  333GLY      H 2194   3.945   6.073   3.472
  333GLY     CA 2195   3.880   6.266   3.536
  333GLY    HA1 2196   3.833   6.284   3.622
  333GLY    HA2 2197   3.813   6.258   3.462
  333GLY      C 2198   3.974   6.380   3.506
  333GLY      O 2199   3.944   6.494   3.542
  334LEU      N 2200   4.087   6.353   3.441
  334LEU      H 2201   4.104   6.258   3.412
  334LEU     CA 2202   4.188   6.454   3.410
  334LEU     HA 2203   4.166   6.534   3.465
  334LEU     CB 2204   4.327   6.403   3.446
  334LEU    HB1 2205   4.392   6.475   3.423
  334LEU    HB2 2206   4.345   6.322   3.389
  334LEU     CG 2207   4.352   6.363   3.592
  334LEU     HG 2208   4.283   6.296   3.621
  334LEU    CD1 2209   4.488   6.298   3.606
  334LEU   HD11 2210   4.503   6.272   3.702
  334LEU   HD12 2211   4.492   6.216   3.549
  334LEU   HD13 2212   4.559   6.362   3.577
  334LEU    CD2 2213   4.341   6.484   3.683
  334LEU   HD21 2214   4.358   6.456   3.778
  334LEU   HD22 2215   4.409   6.552   3.656
  334LEU   HD23 2216   4.249   6.523   3.676
  334LEU      C 2217   4.182   6.488   3.262
  334LEU      O 2218   4.175   6.399   3.177
  335THR      N 2219   4.184   6.618   3.233
  335THR      H 2220   4.170   6.684   3.307
  335THR     CA 2221   4.206   6.666   3.097
  335THR     HA 2222   4.162   6.600   3.036
  335THR     CB 2223   4.143   6.804   3.080
  335THR     HB 2224   4.165   6.840   2.990
  335THR    CG2 2225   3.992   6.797   3.099
  335THR   HG21 2226   3.953   6.888   3.088
  335THR   HG22 2227   3.953   6.735   3.031
  335THR   HG23 2228   3.972   6.763   3.191
  335THR    OG1 2229   4.198   6.895   3.177
  335THR    HG1 2230   4.156   6.985   3.166
  335THR      C 2231   4.355   6.672   3.068
  335THR      O 2232   4.437   6.659   3.160
  336PRO      N 2233   4.395   6.686   2.942
  336PRO     CD 2234   4.315   6.682   2.818
  336PRO    HD1 2235   4.268   6.768   2.804
  336PRO    HD2 2236   4.248   6.607   2.822
  336PRO     CG 2237   4.418   6.658   2.711
  336PRO    HG1 2238   4.391   6.701   2.625
  336PRO    HG2 2239   4.432   6.560   2.696
  336PRO     CB 2240   4.542   6.719   2.761
  336PRO    HB1 2241   4.544   6.816   2.738
  336PRO    HB2 2242   4.621   6.673   2.720
  336PRO     CA 2243   4.539   6.698   2.913
  336PRO     HA 2244   4.587   6.616   2.946
  336PRO      C 2245   4.607   6.813   2.986
  336PRO      O 2246   4.722   6.799   3.028
  337LEU      N 2247   4.538   6.925   3.004
  337LEU      H 2248   4.447   6.934   2.965
  337LEU     CA 2249   4.595   7.035   3.081
  337LEU     HA 2250   4.685   7.052   3.041
  337LEU     CB 2251   4.507   7.159   3.068
  337LEU    HB1 2252   4.415   7.133   3.098
  337LEU    HB2 2253   4.505   7.184   2.971
  337LEU     CG 2254   4.547   7.284   3.147
  337LEU     HG 2255   4.545   7.261   3.245
  337LEU    CD1 2256   4.688   7.328   3.110
  337LEU   HD11 2257   4.712   7.409   3.163
  337LEU   HD12 2258   4.752   7.254   3.131
  337LEU   HD13 2259   4.692   7.349   3.013
  337LEU    CD2 2260   4.449   7.397   3.123
  337LEU   HD21 2261   4.477   7.477   3.176
  337LEU   HD22 2262   4.448   7.419   3.026
  337LEU   HD23 2263   4.358   7.368   3.152
  337LEU      C 2264   4.612   6.996   3.228
  337LEU      O 2265   4.717   7.020   3.288
  338ALA      N 2266   4.509   6.935   3.286
  338ALA      H 2267   4.425   6.920   3.235
  338ALA     CA 2268   4.518   6.890   3.424
  338ALA     HA 2269   4.545   6.971   3.476
  338ALA     CB 2270   4.382   6.838   3.472
  338ALA    HB1 2271   4.390   6.807   3.567
  338ALA    HB2 2272   4.314   6.911   3.466
  338ALA    HB3 2273   4.353   6.761   3.415
  338ALA      C 2274   4.624   6.781   3.440
  338ALA      O 2275   4.697   6.779   3.540
  339LEU      N 2276   4.635   6.691   3.342
  339LEU      H 2277   4.572   6.694   3.264
  339LEU     CA 2278   4.738   6.588   3.348
  339LEU     HA 2279   4.727   6.542   3.437
  339LEU     CB 2280   4.718   6.489   3.232
  339LEU    HB1 2281   4.722   6.541   3.147
  339LEU    HB2 2282   4.627   6.449   3.243
  339LEU     CG 2283   4.817   6.373   3.218
  339LEU     HG 2284   4.909   6.410   3.210
  339LEU    CD1 2285   4.815   6.284   3.340
  339LEU   HD11 2286   4.881   6.209   3.328
  339LEU   HD12 2287   4.840   6.337   3.421
  339LEU   HD13 2288   4.723   6.246   3.352
  339LEU    CD2 2289   4.787   6.293   3.093
  339LEU   HD21 2290   4.852   6.217   3.085
  339LEU   HD22 2291   4.694   6.256   3.099
  339LEU   HD23 2292   4.795   6.352   3.013
  339LEU      C 2293   4.877   6.649   3.344
  339LEU      O 2294   4.966   6.610   3.421
  340ALA      N 2295   4.899   6.744   3.253
  340ALA      H 2296   4.825   6.771   3.192
  340ALA     CA 2297   5.029   6.809   3.242
  340ALA     HA 2298   5.095   6.734   3.229
  340ALA     CB 2299   5.032   6.903   3.122
  340ALA    HB1 2300   5.122   6.946   3.116
  340ALA    HB2 2301   5.015   6.851   3.039
  340ALA    HB3 2302   4.962   6.973   3.133
  340ALA      C 2303   5.064   6.884   3.370
  340ALA      O 2304   5.178   6.881   3.416
  341ALA      N 2305   4.966   6.954   3.428
  341ALA      H 2306   4.875   6.956   3.387
  341ALA     CA 2307   4.991   7.027   3.552
  341ALA     HA 2308   5.073   7.081   3.535
  341ALA     CB 2309   4.873   7.118   3.584
  341ALA    HB1 2310   4.891   7.167   3.669
  341ALA    HB2 2311   4.860   7.183   3.510
  341ALA    HB3 2312   4.790   7.062   3.595
  341ALA      C 2313   5.018   6.932   3.668
  341ALA      O 2314   5.103   6.961   3.754
  342SER      N 2315   4.947   6.819   3.673
  342SER      H 2316   4.882   6.798   3.600
  342SER     CA 2317   4.964   6.726   3.784
  342SER     HA 2318   4.961   6.781   3.867
  342SER     CB 2319   4.850   6.625   3.784
  342SER    HB1 2320   4.848   6.574   3.698
  342SER    HB2 2321   4.762   6.671   3.798
  342SER     OG 2322   4.866   6.531   3.889
  342SER     HG 2323   4.790   6.465   3.887
  342SER      C 2324   5.099   6.655   3.777
  342SER      O 2325   5.167   6.640   3.879
  343SER      N 2326   5.139   6.610   3.658
  343SER      H 2327   5.084   6.630   3.577
  343SER     CA 2328   5.261   6.531   3.643
  343SER     HA 2329   5.266   6.478   3.728
  343SER     CB 2330   5.250   6.442   3.519
  343SER    HB1 2331   5.334   6.389   3.506
  343SER    HB2 2332   5.232   6.497   3.438
  343SER     OG 2333   5.144   6.349   3.532
  343SER     HG 2334   5.139   6.292   3.450
  343SER      C 2335   5.387   6.614   3.635
  343SER      O 2336   5.497   6.557   3.630
  344GLY      N 2337   5.377   6.747   3.633
  344GLY      H 2338   5.287   6.789   3.636
  344GLY     CA 2339   5.495   6.830   3.627
  344GLY    HA1 2340   5.564   6.787   3.686
  344GLY    HA2 2341   5.470   6.919   3.665
  344GLY      C 2342   5.552   6.848   3.488
  344GLY      O 2343   5.671   6.878   3.475
  345LYS      N 2344   5.471   6.831   3.384
  345LYS      H 2345   5.377   6.802   3.400
  345LYS     CA 2346   5.516   6.853   3.246
  345LYS     HA 2347   5.609   6.816   3.236
  345LYS     CB 2348   5.427   6.778   3.148
  345LYS    HB1 2349   5.471   6.781   3.058
  345LYS    HB2 2350   5.339   6.825   3.144
  345LYS     CG 2351   5.400   6.632   3.182
  345LYS    HG1 2352   5.340   6.593   3.112
  345LYS    HG2 2353   5.354   6.627   3.271
  345LYS     CD 2354   5.528   6.549   3.189
  345LYS    HD1 2355   5.584   6.581   3.266
  345LYS    HD2 2356   5.579   6.560   3.104
  345LYS     CE 2357   5.496   6.402   3.209
  345LYS    HE1 2358   5.438   6.370   3.134
  345LYS    HE2 2359   5.447   6.390   3.296
  345LYS     NZ 2360   5.617   6.317   3.213
  345LYS    HZ1 2361   5.590   6.221   3.227
  345LYS    HZ2 2362   5.667   6.326   3.127
  345LYS    HZ3 2363   5.676   6.346   3.289
  345LYS      C 2364   5.515   7.003   3.221
  345LYS      O 2365   5.421   7.060   3.164
  346ILE      N 2366   5.622   7.069   3.266
  346ILE      H 2367   5.701   7.017   3.301
  346ILE     CA 2368   5.626   7.215   3.266
  346ILE     HA 2369   5.541   7.244   3.311
  346ILE     CB 2370   5.750   7.264   3.345
  346ILE     HB 2371   5.752   7.219   3.435
  346ILE    CG2 2372   5.879   7.228   3.271
  346ILE   HG21 2373   5.958   7.260   3.324
  346ILE   HG22 2374   5.885   7.128   3.261
  346ILE   HG23 2375   5.879   7.271   3.181
  346ILE    CG1 2376   5.742   7.415   3.367
  346ILE   HG11 2377   5.651   7.438   3.401
  346ILE   HG12 2378   5.758   7.461   3.280
  346ILE     CD 2379   5.842   7.466   3.466
  346ILE    HD1 2380   5.832   7.565   3.476
  346ILE    HD2 2381   5.827   7.422   3.555
  346ILE    HD3 2382   5.934   7.445   3.434
  346ILE      C 2383   5.624   7.271   3.125
  346ILE      O 2384   5.559   7.373   3.099
  347GLY      N 2385   5.694   7.206   3.031
  347GLY      H 2386   5.744   7.122   3.055
  347GLY     CA 2387   5.698   7.256   2.895
  347GLY    HA1 2388   5.764   7.200   2.845
  347GLY    HA2 2389   5.731   7.350   2.899
  347GLY      C 2390   5.562   7.251   2.826
  347GLY      O 2391   5.523   7.345   2.756
  348VAL      N 2392   5.489   7.142   2.846
  348VAL      H 2393   5.525   7.068   2.904
  348VAL     CA 2394   5.357   7.129   2.785
  348VAL     HA 2395   5.369   7.149   2.688
  348VAL     CB 2396   5.305   6.985   2.803
  348VAL     HB 2397   5.305   6.962   2.901
  348VAL    CG1 2398   5.162   6.973   2.754
  348VAL   HG11 2399   5.130   6.879   2.767
  348VAL   HG12 2400   5.104   7.035   2.806
  348VAL   HG13 2401   5.158   6.997   2.657
  348VAL    CG2 2402   5.396   6.886   2.730
  348VAL   HG21 2403   5.361   6.793   2.743
  348VAL   HG22 2404   5.398   6.908   2.633
  348VAL   HG23 2405   5.489   6.892   2.768
  348VAL      C 2406   5.260   7.231   2.843
  348VAL      O 2407   5.180   7.291   2.771
  349LEU      N 2408   5.265   7.251   2.975
  349LEU      H 2409   5.327   7.195   3.031
  349LEU     CA 2410   5.181   7.353   3.038
  349LEU     HA 2411   5.087   7.330   3.014
  349LEU     CB 2412   5.199   7.348   3.189
  349LEU    HB1 2413   5.296   7.366   3.208
  349LEU    HB2 2414   5.176   7.255   3.219
  349LEU     CG 2415   5.117   7.444   3.275
  349LEU     HG 2416   5.132   7.537   3.243
  349LEU    CD1 2417   4.969   7.417   3.262
  349LEU   HD11 2418   4.918   7.481   3.320
  349LEU   HD12 2419   4.941   7.428   3.167
  349LEU   HD13 2420   4.950   7.323   3.292
  349LEU    CD2 2421   5.161   7.433   3.420
  349LEU   HD21 2422   5.107   7.496   3.476
  349LEU   HD22 2423   5.147   7.339   3.452
  349LEU   HD23 2424   5.258   7.456   3.428
  349LEU      C 2425   5.215   7.492   2.985
  349LEU      O 2426   5.125   7.572   2.955
  350ALA      N 2427   5.344   7.522   2.973
  350ALA      H 2428   5.413   7.454   2.999
  350ALA     CA 2429   5.386   7.653   2.923
  350ALA     HA 2430   5.343   7.721   2.982
  350ALA     CB 2431   5.538   7.666   2.931
  350ALA    HB1 2432   5.566   7.755   2.897
  350ALA    HB2 2433   5.567   7.656   3.026
  350ALA    HB3 2434   5.581   7.594   2.876
  350ALA      C 2435   5.338   7.674   2.781
  350ALA      O 2436   5.296   7.785   2.745
  351TYR      N 2437   5.342   7.570   2.698
  351TYR      H 2438   5.382   7.483   2.729
  351TYR     CA 2439   5.289   7.581   2.563
  351TYR     HA 2440   5.335   7.660   2.523
  351TYR     CB 2441   5.321   7.456   2.483
  351TYR    HB1 2442   5.305   7.375   2.541
  351TYR    HB2 2443   5.417   7.458   2.456
  351TYR     CG 2444   5.236   7.445   2.359
  351TYR    CD1 2445   5.252   7.533   2.254
  351TYR    HD1 2446   5.321   7.604   2.261
  351TYR    CE1 2447   5.174   7.524   2.140
  351TYR    HE1 2448   5.188   7.587   2.064
  351TYR     CZ 2449   5.077   7.426   2.132
  351TYR     OH 2450   4.999   7.416   2.020
  351TYR     HH 2451   4.935   7.340   2.031
  351TYR    CE2 2452   5.059   7.338   2.236
  351TYR    HE2 2453   4.989   7.267   2.230
  351TYR    CD2 2454   5.137   7.347   2.348
  351TYR    HD2 2455   5.123   7.282   2.423
  351TYR      C 2456   5.138   7.604   2.565
  351TYR      O 2457   5.087   7.696   2.499
  352ILE      N 2458   5.065   7.520   2.639
  352ILE      H 2459   5.111   7.454   2.699
  352ILE     CA 2460   4.919   7.523   2.633
  352ILE     HA 2461   4.895   7.512   2.537
  352ILE     CB 2462   4.860   7.407   2.716
  352ILE     HB 2463   4.903   7.405   2.806
  352ILE    CG2 2464   4.710   7.427   2.737
  352ILE   HG21 2465   4.674   7.351   2.791
  352ILE   HG22 2466   4.694   7.513   2.786
  352ILE   HG23 2467   4.664   7.430   2.648
  352ILE    CG1 2468   4.888   7.274   2.646
  352ILE   HG11 2469   4.983   7.274   2.615
  352ILE   HG12 2470   4.827   7.266   2.567
  352ILE     CD 2471   4.867   7.152   2.734
  352ILE    HD1 2472   4.887   7.069   2.682
  352ILE    HD2 2473   4.928   7.157   2.813
  352ILE    HD3 2474   4.772   7.149   2.766
  352ILE      C 2475   4.866   7.657   2.680
  352ILE      O 2476   4.779   7.717   2.616
  353LEU      N 2477   4.918   7.709   2.792
  353LEU      H 2478   4.996   7.664   2.837
  353LEU     CA 2479   4.861   7.830   2.849
  353LEU     HA 2480   4.763   7.811   2.848
  353LEU     CB 2481   4.915   7.852   2.991
  353LEU    HB1 2482   4.884   7.942   3.022
  353LEU    HB2 2483   5.015   7.851   2.986
  353LEU     CG 2484   4.874   7.751   3.098
  353LEU     HG 2485   4.906   7.660   3.070
  353LEU    CD1 2486   4.939   7.788   3.229
  353LEU   HD11 2487   4.912   7.722   3.300
  353LEU   HD12 2488   5.038   7.787   3.219
  353LEU   HD13 2489   4.909   7.879   3.256
  353LEU    CD2 2490   4.723   7.742   3.115
  353LEU   HD21 2491   4.701   7.674   3.186
  353LEU   HD22 2492   4.687   7.831   3.142
  353LEU   HD23 2493   4.681   7.713   3.029
  353LEU      C 2494   4.888   7.955   2.766
  353LEU      O 2495   4.829   8.060   2.796
  354GLN      N 2496   4.974   7.948   2.663
  354GLN      H 2497   5.014   7.859   2.641
  354GLN     CA 2498   5.011   8.064   2.583
  354GLN     HA 2499   4.944   8.133   2.610
  354GLN     CB 2500   5.153   8.110   2.616
  354GLN    HB1 2501   5.172   8.193   2.564
  354GLN    HB2 2502   5.217   8.038   2.588
  354GLN     CG 2503   5.178   8.140   2.763
  354GLN    HG1 2504   5.150   8.061   2.818
  354GLN    HG2 2505   5.124   8.219   2.790
  354GLN     CD 2506   5.323   8.169   2.791
  354GLN    OE1 2507   5.367   8.284   2.788
  354GLN    NE2 2508   5.400   8.065   2.819
  354GLN   HE21 2509   5.361   7.973   2.821
  354GLN   HE22 2510   5.497   8.078   2.839
  354GLN      C 2511   5.000   8.038   2.433
  354GLN      O 2512   5.058   8.112   2.354
  355ARG      N 2513   4.926   7.935   2.392
  355ARG      H 2514   4.873   7.881   2.458
  355ARG     CA 2515   4.922   7.900   2.250
  355ARG     HA 2516   5.017   7.906   2.218
  355ARG     CB 2517   4.869   7.758   2.232
  355ARG    HB1 2518   4.912   7.699   2.302
  355ARG    HB2 2519   4.895   7.726   2.141
  355ARG     CG 2520   4.718   7.744   2.245
  355ARG    HG1 2521   4.674   7.781   2.163
  355ARG    HG2 2522   4.687   7.794   2.326
  355ARG     CD 2523   4.678   7.599   2.260
  355ARG    HD1 2524   4.715   7.562   2.346
  355ARG    HD2 2525   4.714   7.546   2.184
  355ARG     NE 2526   4.533   7.583   2.262
  355ARG     HE 2527   4.478   7.663   2.240
  355ARG     CZ 2528   4.469   7.471   2.291
  355ARG    NH1 2529   4.534   7.360   2.322
  355ARG   HH11 2530   4.634   7.359   2.324
  355ARG   HH12 2531   4.483   7.276   2.344
  355ARG    NH2 2532   4.336   7.470   2.289
  355ARG   HH21 2533   4.286   7.553   2.266
  355ARG   HH22 2534   4.286   7.386   2.311
  355ARG      C 2535   4.835   7.998   2.172
  355ARG      O 2536   4.733   8.048   2.222
  356GLU      N 2537   4.876   8.025   2.048
  356GLU      H 2538   4.964   7.987   2.018
  356GLU     CA 2539   4.799   8.106   1.955
  356GLU     HA 2540   4.704   8.102   1.986
  356GLU     CB 2541   4.844   8.252   1.957
  356GLU    HB1 2542   4.825   8.289   2.048
  356GLU    HB2 2543   4.791   8.302   1.889
  356GLU     CG 2544   4.992   8.273   1.927
  356GLU    HG1 2545   5.010   8.245   1.833
  356GLU    HG2 2546   5.046   8.216   1.989
  356GLU     CD 2547   5.035   8.417   1.944
  356GLU    OE1 2548   4.947   8.504   1.956
  356GLU    OE2 2549   5.157   8.443   1.946
  356GLU      C 2550   4.815   8.047   1.815
  356GLU      O 2551   4.925   8.006   1.778
  357ILE      N 2552   4.705   8.043   1.740
  357ILE      H 2553   4.620   8.080   1.778
  357ILE     CA 2554   4.702   7.987   1.605
  357ILE     HA 2555   4.796   7.965   1.579
  357ILE     CB 2556   4.621   7.856   1.598
  357ILE     HB 2557   4.527   7.874   1.625
  357ILE    CG2 2558   4.623   7.802   1.454
  357ILE   HG21 2559   4.570   7.717   1.450
  357ILE   HG22 2560   4.582   7.869   1.393
  357ILE   HG23 2561   4.718   7.784   1.427
  357ILE    CG1 2562   4.677   7.752   1.695
  357ILE   HG11 2563   4.689   7.795   1.785
  357ILE   HG12 2564   4.766   7.722   1.661
  357ILE     CD 2565   4.589   7.629   1.713
  357ILE    HD1 2566   4.632   7.566   1.778
  357ILE    HD2 2567   4.500   7.656   1.749
  357ILE    HD3 2568   4.577   7.583   1.625
  357ILE      C 2569   4.642   8.094   1.515
  357ILE      O 2570   4.521   8.117   1.518
  358HIE      N 2571   4.726   8.159   1.435
  358HIE      H 2572   4.823   8.135   1.438
  358HIE     CA 2573   4.682   8.264   1.342
  358HIE     HA 2574   4.600   8.306   1.381
  358HIE     CB 2575   4.788   8.372   1.329
  358HIE    HB1 2576   4.760   8.435   1.257
  358HIE    HB2 2577   4.875   8.328   1.304
  358HIE     CG 2578   4.811   8.451   1.454
  358HIE    ND1 2579   4.754   8.575   1.475
  358HIE    CE1 2580   4.792   8.621   1.593
  358HIE    HE1 2581   4.766   8.709   1.633
  358HIE    NE2 2582   4.870   8.531   1.650
  358HIE    HE2 2583   4.912   8.539   1.741
  358HIE    CD2 2584   4.884   8.424   1.565
  358HIE    HD2 2585   4.938   8.341   1.582
  358HIE      C 2586   4.649   8.201   1.207
  358HIE      O 2587   4.720   8.217   1.108
  359GLU      N 2588   4.538   8.127   1.205
  359GLU      H 2589   4.486   8.116   1.290
  359GLU     CA 2590   4.489   8.061   1.085
  359GLU     HA 2591   4.533   8.108   1.009
  359GLU     CB 2592   4.527   7.912   1.083
  359GLU    HB1 2593   4.493   7.871   0.999
  359GLU    HB2 2594   4.484   7.867   1.162
  359GLU     CG 2595   4.676   7.886   1.090
  359GLU    HG1 2596   4.711   7.924   1.175
  359GLU    HG2 2597   4.720   7.931   1.013
  359GLU     CD 2598   4.710   7.738   1.086
  359GLU    OE1 2599   4.637   7.663   1.018
  359GLU    OE2 2600   4.808   7.698   1.151
  359GLU      C 2601   4.337   8.075   1.079
  359GLU      O 2602   4.272   8.089   1.184
  360PRO      N 2603   4.277   8.072   0.960
  360PRO     CD 2604   4.337   8.061   0.825
  360PRO    HD1 2605   4.406   7.988   0.823
  360PRO    HD2 2606   4.379   8.147   0.798
  360PRO     CG 2607   4.221   8.027   0.737
  360PRO    HG1 2608   4.211   7.927   0.730
  360PRO    HG2 2609   4.233   8.066   0.646
  360PRO     CB 2610   4.102   8.086   0.802
  360PRO    HB1 2611   4.020   8.034   0.777
  360PRO    HB2 2612   4.091   8.181   0.774
  360PRO     CA 2613   4.131   8.075   0.952
  360PRO     HA 2614   4.095   8.151   1.005
  360PRO      C 2615   4.070   7.949   1.012
  360PRO      O 2616   4.125   7.839   0.998
  361GLU      N 2617   3.956   7.965   1.079
  361GLU      H 2618   3.919   8.057   1.086
  361GLU     CA 2619   3.881   7.858   1.144
  361GLU     HA 2620   3.802   7.906   1.182
  361GLU     CB 2621   3.838   7.750   1.043
  361GLU    HB1 2622   3.780   7.683   1.091
  361GLU    HB2 2623   3.920   7.704   1.009
  361GLU     CG 2624   3.760   7.803   0.923
  361GLU    HG1 2625   3.742   7.727   0.861
  361GLU    HG2 2626   3.815   7.872   0.877
  361GLU     CD 2627   3.628   7.866   0.963
  361GLU    OE1 2628   3.580   7.840   1.075
  361GLU    OE2 2629   3.572   7.943   0.881
  361GLU      C 2630   3.957   7.793   1.259
  361GLU      O 2631   3.915   7.686   1.306
  362CYS      N 2632   4.067   7.853   1.304
  362CYS      H 2633   4.099   7.934   1.257
  362CYS     CA 2634   4.143   7.806   1.419
  362CYS     HA 2635   4.088   7.731   1.457
  362CYS     CB 2636   4.282   7.758   1.374
  362CYS    HB1 2637   4.327   7.727   1.458
  362CYS    HB2 2638   4.327   7.840   1.340
  362CYS     SG 2639   4.277   7.627   1.249
  362CYS     HG 2640   4.370   7.600   1.225
  362CYS      C 2641   4.158   7.913   1.526
  362CYS      O 2642   4.228   7.889   1.625
  363ARG      N 2643   4.095   8.029   1.509
  363ARG      H 2644   4.039   8.043   1.428
  363ARG     CA 2645   4.107   8.136   1.608
  363ARG     HA 2646   4.205   8.153   1.619
  363ARG     CB 2647   4.036   8.261   1.556
  363ARG    HB1 2648   3.939   8.238   1.544
  363ARG    HB2 2649   4.076   8.284   1.468
  363ARG     CG 2650   4.044   8.385   1.646
  363ARG    HG1 2651   4.005   8.362   1.735
  363ARG    HG2 2652   3.991   8.458   1.604
  363ARG     CD 2653   4.187   8.434   1.667
  363ARG    HD1 2654   4.242   8.361   1.710
  363ARG    HD2 2655   4.187   8.514   1.726
  363ARG     NE 2656   4.252   8.471   1.542
  363ARG     HE 2657   4.195   8.477   1.460
  363ARG     CZ 2658   4.382   8.497   1.529
  363ARG    NH1 2659   4.466   8.487   1.631
  363ARG   HH11 2660   4.432   8.459   1.721
  363ARG   HH12 2661   4.563   8.507   1.618
  363ARG    NH2 2662   4.428   8.534   1.410
  363ARG   HH21 2663   4.365   8.541   1.333
  363ARG   HH22 2664   4.525   8.554   1.398
  363ARG      C 2665   4.050   8.093   1.743
  363ARG      O 2666   4.106   8.127   1.848
  364HID      N 2667   3.940   8.018   1.742
  364HID      H 2668   3.902   7.988   1.655
  364HID     CA 2669   3.874   7.979   1.866
  364HID     HA 2670   3.868   8.064   1.917
  364HID     CB 2671   3.736   7.919   1.836
  364HID    HB1 2672   3.683   7.984   1.782
  364HID    HB2 2673   3.689   7.901   1.923
  364HID     CG 2674   3.742   7.790   1.760
  364HID    ND1 2675   3.767   7.784   1.625
  364HID    HD1 2676   3.784   7.863   1.566
  364HID    CE1 2677   3.765   7.658   1.585
  364HID    HE1 2678   3.780   7.626   1.492
  364HID    NE2 2679   3.740   7.582   1.690
  364HID    CD2 2680   3.724   7.662   1.801
  364HID    HD2 2681   3.703   7.631   1.894
  364HID      C 2682   3.955   7.881   1.949
  364HID      O 2683   3.921   7.860   2.066
  365LEU      N 2684   4.061   7.821   1.894
  365LEU      H 2685   4.084   7.840   1.799
  365LEU     CA 2686   4.144   7.728   1.969
  365LEU     HA 2687   4.080   7.682   2.031
  365LEU     CB 2688   4.212   7.631   1.873
  365LEU    HB1 2689   4.268   7.569   1.928
  365LEU    HB2 2690   4.271   7.684   1.813
  365LEU     CG 2691   4.121   7.545   1.785
  365LEU     HG 2692   4.054   7.604   1.741
  365LEU    CD1 2693   4.202   7.476   1.677
  365LEU   HD11 2694   4.141   7.420   1.621
  365LEU   HD12 2695   4.247   7.544   1.620
  365LEU   HD13 2696   4.271   7.417   1.720
  365LEU    CD2 2697   4.044   7.444   1.868
  365LEU   HD21 2698   3.986   7.389   1.808
  365LEU   HD22 2699   4.108   7.384   1.916
  365LEU   HD23 2700   3.987   7.492   1.935
  365LEU      C 2701   4.250   7.797   2.053
  365LEU      O 2702   4.310   7.732   2.139
  366SER      N 2703   4.276   7.925   2.030
  366SER      H 2704   4.221   7.975   1.963
  366SER     CA 2705   4.383   7.994   2.101
  366SER     HA 2706   4.459   7.929   2.103
  366SER     CB 2707   4.424   8.121   2.027
  366SER    HB1 2708   4.499   8.166   2.075
  366SER    HB2 2709   4.347   8.183   2.020
  366SER     OG 2710   4.468   8.093   1.896
  366SER     HG 2711   4.494   8.178   1.851
  366SER      C 2712   4.341   8.028   2.244
  366SER      O 2713   4.223   8.035   2.276
  367ARG      N 2714   4.442   8.048   2.329
  367ARG      H 2715   4.535   8.028   2.298
  367ARG     CA 2716   4.423   8.097   2.465
  367ARG     HA 2717   4.324   8.106   2.473
  367ARG     CB 2718   4.480   7.997   2.566
  367ARG    HB1 2719   4.478   8.039   2.657
  367ARG    HB2 2720   4.575   7.976   2.541
  367ARG     CG 2721   4.403   7.866   2.573
  367ARG    HG1 2722   4.412   7.818   2.486
  367ARG    HG2 2723   4.307   7.885   2.591
  367ARG     CD 2724   4.456   7.777   2.684
  367ARG    HD1 2725   4.556   7.776   2.682
  367ARG    HD2 2726   4.422   7.684   2.672
  367ARG     NE 2727   4.415   7.822   2.816
  367ARG     HE 2728   4.475   7.887   2.863
  367ARG     CZ 2729   4.305   7.784   2.879
  367ARG    NH1 2730   4.218   7.699   2.826
  367ARG   HH11 2731   4.234   7.661   2.735
  367ARG   HH12 2732   4.136   7.673   2.877
  367ARG    NH2 2733   4.280   7.833   3.001
  367ARG   HH21 2734   4.344   7.897   3.043
  367ARG   HH22 2735   4.197   7.805   3.050
  367ARG      C 2736   4.487   8.233   2.489
  367ARG      O 2737   4.446   8.302   2.583
  368LYS      N 2738   4.584   8.274   2.407
  368LYS      H 2739   4.615   8.211   2.336
  368LYS     CA 2740   4.648   8.405   2.415
  368LYS     HA 2741   4.617   8.449   2.499
  368LYS     CB 2742   4.800   8.391   2.422
  368LYS    HB1 2743   4.831   8.342   2.341
  368LYS    HB2 2744   4.823   8.338   2.504
  368LYS     CG 2745   4.875   8.523   2.429
  368LYS    HG1 2746   4.845   8.573   2.510
  368LYS    HG2 2747   4.855   8.576   2.347
  368LYS     CD 2748   5.025   8.500   2.438
  368LYS    HD1 2749   5.053   8.441   2.362
  368LYS    HD2 2750   5.046   8.454   2.525
  368LYS     CE 2751   5.103   8.630   2.431
  368LYS    HE1 2752   5.079   8.686   2.510
  368LYS    HE2 2753   5.079   8.678   2.347
  368LYS     NZ 2754   5.250   8.608   2.432
  368LYS    HZ1 2755   5.297   8.696   2.428
  368LYS    HZ2 2756   5.276   8.560   2.516
  368LYS    HZ3 2757   5.276   8.552   2.353
  368LYS      C 2758   4.606   8.485   2.292
  368LYS      O 2759   4.628   8.442   2.179
  369PHE      N 2760   4.547   8.602   2.316
  369PHE      H 2761   4.536   8.631   2.411
  369PHE     CA 2762   4.497   8.690   2.211
  369PHE     HA 2763   4.526   8.649   2.125
  369PHE     CB 2764   4.344   8.698   2.216
  369PHE    HB1 2765   4.313   8.757   2.142
  369PHE    HB2 2766   4.317   8.737   2.304
  369PHE     CG 2767   4.275   8.565   2.201
  369PHE    CD1 2768   4.259   8.481   2.309
  369PHE    HD1 2769   4.295   8.508   2.398
  369PHE    CE1 2770   4.194   8.360   2.296
  369PHE    HE1 2771   4.183   8.300   2.376
  369PHE     CZ 2772   4.144   8.322   2.173
  369PHE     HZ 2773   4.097   8.234   2.163
  369PHE    CE2 2774   4.159   8.405   2.064
  369PHE    HE2 2775   4.124   8.377   1.975
  369PHE    CD2 2776   4.223   8.526   2.079
  369PHE    HD2 2777   4.232   8.586   2.000
  369PHE      C 2778   4.557   8.829   2.228
  369PHE      O 2779   4.623   8.859   2.327
  370THR      N 2780   4.533   8.913   2.128
  370THR      H 2781   4.485   8.878   2.048
  370THR     CA 2782   4.573   9.053   2.130
  370THR     HA 2783   4.625   9.065   2.215
  370THR     CB 2784   4.662   9.087   2.010
  370THR     HB 2785   4.614   9.066   1.925
  370THR    CG2 2786   4.705   9.234   2.014
  370THR   HG21 2787   4.763   9.254   1.935
  370THR   HG22 2788   4.624   9.292   2.012
  370THR   HG23 2789   4.756   9.251   2.098
  370THR    OG1 2790   4.779   9.004   2.013
  370THR    HG1 2791   4.837   9.026   1.935
  370THR      C 2792   4.448   9.141   2.129
  370THR      O 2793   4.363   9.127   2.041
  371GLU      N 2794   4.438   9.230   2.228
  371GLU      H 2795   4.511   9.236   2.296
  371GLU     CA 2796   4.322   9.318   2.239
  371GLU     HA 2797   4.245   9.264   2.205
  371GLU     CB 2798   4.299   9.358   2.385
  371GLU    HB1 2799   4.374   9.418   2.414
  371GLU    HB2 2800   4.300   9.275   2.441
  371GLU     CG 2801   4.168   9.431   2.410
  371GLU    HG1 2802   4.092   9.370   2.386
  371GLU    HG2 2803   4.165   9.512   2.353
  371GLU     CD 2804   4.151   9.473   2.554
  371GLU    OE1 2805   4.252   9.478   2.627
  371GLU    OE2 2806   4.037   9.502   2.595
  371GLU      C 2807   4.337   9.442   2.152
  371GLU      O 2808   4.247   9.475   2.074
  372TRP      N 2809   4.449   9.512   2.165
  372TRP      H 2810   4.519   9.480   2.230
  372TRP     CA 2811   4.473   9.633   2.088
  372TRP     HA 2812   4.441   9.614   1.995
  372TRP     CB 2813   4.393   9.751   2.142
  372TRP    HB1 2814   4.296   9.728   2.137
  372TRP    HB2 2815   4.412   9.831   2.085
  372TRP     CG 2816   4.425   9.787   2.284
  372TRP    CD1 2817   4.357   9.747   2.396
  372TRP    HD1 2818   4.276   9.688   2.397
  372TRP    NE1 2819   4.417   9.800   2.508
  372TRP    HE1 2820   4.387   9.785   2.602
  372TRP    CE2 2821   4.524   9.876   2.471
  372TRP    CZ2 2822   4.615   9.948   2.548
  372TRP    HZ2 2823   4.608   9.950   2.648
  372TRP    CH2 2824   4.714  10.015   2.482
  372TRP    HH2 2825   4.780  10.068   2.535
  372TRP    CZ3 2826   4.725  10.011   2.343
  372TRP    HZ3 2827   4.799  10.061   2.299
  372TRP    CE3 2828   4.636   9.940   2.266
  372TRP    HE3 2829   4.645   9.938   2.167
  372TRP    CD2 2830   4.533   9.870   2.330
  372TRP      C 2831   4.622   9.662   2.089
  372TRP      O 2832   4.698   9.607   2.169
  373ALA      N 2833   4.662   9.752   2.000
  373ALA      H 2834   4.594   9.793   1.940
  373ALA     CA 2835   4.800   9.792   1.987
  373ALA     HA 2836   4.840   9.769   2.076
  373ALA     CB 2837   4.872   9.715   1.875
  373ALA    HB1 2838   4.967   9.745   1.870
  373ALA    HB2 2839   4.870   9.617   1.895
  373ALA    HB3 2840   4.826   9.732   1.788
  373ALA      C 2841   4.808   9.942   1.959
  373ALA      O 2842   4.713  10.003   1.910
  374TYR      N 2843   4.923   9.998   1.994
  374TYR      H 2844   4.991   9.939   2.038
  374TYR     CA 2845   4.959  10.137   1.975
  374TYR     HA 2846   4.900  10.178   1.906
  374TYR     CB 2847   4.938  10.222   2.102
  374TYR    HB1 2848   5.019  10.212   2.161
  374TYR    HB2 2849   4.858  10.188   2.151
  374TYR     CG 2850   4.917  10.370   2.074
  374TYR    CD1 2851   4.811  10.413   1.996
  374TYR    HD1 2852   4.748  10.345   1.959
  374TYR    CE1 2853   4.791  10.547   1.969
  374TYR    HE1 2854   4.714  10.576   1.912
  374TYR     CZ 2855   4.877  10.640   2.021
  374TYR     OH 2856   4.856  10.773   1.994
  374TYR     HH 2857   4.927  10.827   2.039
  374TYR    CE2 2858   4.983  10.601   2.101
  374TYR    HE2 2859   5.045  10.669   2.140
  374TYR    CD2 2860   5.003  10.467   2.127
  374TYR    HD2 2861   5.080  10.438   2.185
  374TYR      C 2862   5.104  10.129   1.931
  374TYR      O 2863   5.141  10.031   1.866
  375GLY      N 2864   5.187  10.228   1.962
  375GLY      H 2865   5.154  10.307   2.013
  375GLY     CA 2866   5.325  10.220   1.922
  375GLY    HA1 2867   5.366  10.310   1.933
  375GLY    HA2 2868   5.329  10.193   1.826
  375GLY      C 2869   5.396  10.118   2.009
  375GLY      O 2870   5.365   9.999   2.000
  376PRO      N 2871   5.492  10.158   2.093
  376PRO     CD 2872   5.549  10.292   2.116
  376PRO    HD1 2873   5.491  10.345   2.177
  376PRO    HD2 2874   5.560  10.341   2.030
  376PRO     CG 2875   5.681  10.264   2.179
  376PRO    HG1 2876   5.707  10.338   2.241
  376PRO    HG2 2877   5.752  10.253   2.109
  376PRO     CB 2878   5.665  10.139   2.254
  376PRO    HB1 2879   5.630  10.158   2.346
  376PRO    HB2 2880   5.753  10.092   2.262
  376PRO     CA 2881   5.565  10.056   2.172
  376PRO     HA 2882   5.606   9.989   2.110
  376PRO      C 2883   5.477   9.971   2.263
  376PRO      O 2884   5.518   9.859   2.297
  377VAL      N 2885   5.357  10.017   2.298
  377VAL      H 2886   5.324  10.100   2.254
  377VAL     CA 2887   5.271   9.952   2.397
  377VAL     HA 2888   5.329   9.888   2.448
  377VAL     CB 2889   5.212  10.055   2.495
  377VAL     HB 2890   5.289  10.101   2.539
  377VAL    CG1 2891   5.127  10.161   2.423
  377VAL   HG11 2892   5.091  10.225   2.490
  377VAL   HG12 2893   5.184  10.210   2.357
  377VAL   HG13 2894   5.051  10.116   2.376
  377VAL    CG2 2895   5.130   9.986   2.603
  377VAL   HG21 2896   5.093  10.054   2.666
  377VAL   HG22 2897   5.055   9.935   2.561
  377VAL   HG23 2898   5.188   9.922   2.654
  377VAL      C 2899   5.161   9.875   2.326
  377VAL      O 2900   5.104   9.924   2.227
  378HID      N 2901   5.132   9.755   2.375
  378HID      H 2902   5.190   9.716   2.447
  378HID     CA 2903   5.017   9.678   2.327
  378HID     HA 2904   4.950   9.744   2.292
  378HID     CB 2905   5.055   9.585   2.212
  378HID    HB1 2906   5.094   9.639   2.138
  378HID    HB2 2907   4.973   9.538   2.180
  378HID     CG 2908   5.155   9.480   2.249
  378HID    ND1 2909   5.290   9.498   2.233
  378HID    HD1 2910   5.334   9.580   2.197
  378HID    CE1 2911   5.354   9.389   2.274
  378HID    HE1 2912   5.453   9.375   2.274
  378HID    NE2 2913   5.264   9.301   2.315
  378HID    CD2 2914   5.139   9.356   2.300
  378HID    HD2 2915   5.052   9.312   2.323
  378HID      C 2916   4.959   9.600   2.444
  378HID      O 2917   5.020   9.589   2.551
  379SER      N 2918   4.838   9.547   2.424
  379SER      H 2919   4.796   9.555   2.334
  379SER     CA 2920   4.764   9.477   2.528
  379SER     HA 2921   4.825   9.470   2.607
  379SER     CB 2922   4.639   9.555   2.567
  379SER    HB1 2923   4.580   9.567   2.488
  379SER    HB2 2924   4.664   9.644   2.605
  379SER     OG 2925   4.564   9.486   2.666
  379SER     HG 2926   4.483   9.539   2.690
  379SER      C 2927   4.728   9.338   2.480
  379SER      O 2928   4.659   9.323   2.379
  380SER      N 2929   4.773   9.236   2.553
  380SER      H 2930   4.835   9.256   2.629
  380SER     CA 2931   4.737   9.097   2.529
  380SER     HA 2932   4.702   9.093   2.436
  380SER     CB 2933   4.859   9.006   2.541
  380SER    HB1 2934   4.929   9.031   2.474
  380SER    HB2 2935   4.833   8.910   2.528
  380SER     OG 2936   4.918   9.016   2.669
  380SER     HG 2937   4.997   8.955   2.674
  380SER      C 2938   4.630   9.054   2.629
  380SER      O 2939   4.611   9.114   2.735
  381LEU      N 2940   4.560   8.946   2.593
  381LEU      H 2941   4.590   8.893   2.514
  381LEU     CA 2942   4.441   8.902   2.666
  381LEU     HA 2943   4.444   8.942   2.758
  381LEU     CB 2944   4.314   8.949   2.592
  381LEU    HB1 2945   4.312   8.901   2.504
  381LEU    HB2 2946   4.323   9.047   2.577
  381LEU     CG 2947   4.178   8.927   2.658
  381LEU     HG 2948   4.167   8.829   2.676
  381LEU    CD1 2949   4.169   9.000   2.791
  381LEU   HD11 2950   4.079   8.984   2.832
  381LEU   HD12 2951   4.240   8.966   2.853
  381LEU   HD13 2952   4.182   9.098   2.776
  381LEU    CD2 2953   4.067   8.973   2.566
  381LEU   HD21 2954   3.979   8.958   2.611
  381LEU   HD22 2955   4.078   9.070   2.546
  381LEU   HD23 2956   4.071   8.921   2.481
  381LEU      C 2957   4.445   8.751   2.677
  381LEU      O 2958   4.432   8.680   2.576
  382TYR      N 2959   4.463   8.700   2.799
  382TYR      H 2960   4.467   8.763   2.877
  382TYR     CA 2961   4.477   8.558   2.825
  382TYR     HA 2962   4.510   8.520   2.739
  382TYR     CB 2963   4.578   8.531   2.936
  382TYR    HB1 2964   4.573   8.434   2.960
  382TYR    HB2 2965   4.553   8.586   3.015
  382TYR     CG 2966   4.722   8.562   2.902
  382TYR    CD1 2967   4.773   8.690   2.920
  382TYR    HD1 2968   4.714   8.762   2.956
  382TYR    CE1 2969   4.904   8.719   2.889
  382TYR    HE1 2970   4.940   8.811   2.902
  382TYR     CZ 2971   4.986   8.619   2.840
  382TYR     OH 2972   5.117   8.646   2.809
  382TYR     HH 2973   5.161   8.562   2.775
  382TYR    CE2 2974   4.937   8.492   2.821
  382TYR    HE2 2975   4.996   8.420   2.785
  382TYR    CD2 2976   4.806   8.464   2.852
  382TYR    HD2 2977   4.771   8.371   2.838
  382TYR      C 2978   4.343   8.498   2.865
  382TYR      O 2979   4.264   8.562   2.933
  383ASP      N 2980   4.320   8.374   2.823
  383ASP      H 2981   4.387   8.331   2.762
  383ASP     CA 2982   4.202   8.298   2.862
  383ASP     HA 2983   4.128   8.364   2.877
  383ASP     CB 2984   4.160   8.202   2.751
  383ASP    HB1 2985   4.225   8.125   2.748
  383ASP    HB2 2986   4.162   8.250   2.664
  383ASP     CG 2987   4.021   8.146   2.771
  383ASP    OD1 2988   3.973   8.140   2.886
  383ASP    OD2 2989   3.957   8.108   2.670
  383ASP      C 2990   4.233   8.222   2.991
  383ASP      O 2991   4.325   8.139   2.993
  384LEU      N 2992   4.157   8.250   3.096
  384LEU      H 2993   4.086   8.319   3.086
  384LEU     CA 2994   4.172   8.184   3.226
  384LEU     HA 2995   4.259   8.135   3.220
  384LEU     CB 2996   4.176   8.288   3.338
  384LEU    HB1 2997   4.181   8.238   3.425
  384LEU    HB2 2998   4.091   8.339   3.334
  384LEU     CG 2999   4.291   8.389   3.337
  384LEU     HG 3000   4.285   8.442   3.253
  384LEU    CD1 3001   4.278   8.482   3.456
  384LEU   HD11 3002   4.353   8.548   3.455
  384LEU   HD12 3003   4.191   8.530   3.451
  384LEU   HD13 3004   4.281   8.428   3.541
  384LEU    CD2 3005   4.427   8.321   3.338
  384LEU   HD21 3006   4.499   8.390   3.338
  384LEU   HD22 3007   4.436   8.265   3.421
  384LEU   HD23 3008   4.436   8.263   3.257
  384LEU      C 3009   4.062   8.082   3.252
  384LEU      O 3010   4.032   8.053   3.368
  385SER      N 3011   4.000   8.029   3.148
  385SER      H 3012   4.020   8.062   3.056
  385SER     CA 3013   3.903   7.922   3.167
  385SER     HA 3014   3.835   7.957   3.232
  385SER     CB 3015   3.836   7.887   3.034
  385SER    HB1 3016   3.904   7.861   2.966
  385SER    HB2 3017   3.782   7.964   3.000
  385SER     OG 3018   3.748   7.777   3.050
  385SER     HG 3019   3.705   7.755   2.962
  385SER      C 3020   3.971   7.799   3.226
  385SER      O 3021   4.076   7.756   3.177
  386CYS      N 3022   3.911   7.744   3.331
  386CYS      H 3023   3.827   7.785   3.365
  386CYS     CA 3024   3.962   7.626   3.400
  386CYS     HA 3025   3.895   7.612   3.473
  386CYS     CB 3026   3.966   7.504   3.307
  386CYS    HB1 3027   3.992   7.427   3.366
  386CYS    HB2 3028   4.040   7.523   3.243
  386CYS     SG 3029   3.811   7.472   3.222
  386CYS     HG 3030   3.821   7.391   3.164
  386CYS      C 3031   4.100   7.649   3.462
  386CYS      O 3032   4.179   7.554   3.473
  387ILE      N 3033   4.130   7.772   3.501
  387ILE      H 3034   4.068   7.846   3.476
  387ILE     CA 3035   4.249   7.805   3.579
  387ILE     HA 3036   4.306   7.722   3.576
  387ILE     CB 3037   4.326   7.923   3.516
  387ILE     HB 3038   4.268   8.004   3.521
  387ILE    CG2 3039   4.453   7.952   3.595
  387ILE   HG21 3040   4.502   8.028   3.553
  387ILE   HG22 3041   4.429   7.975   3.689
  387ILE   HG23 3042   4.512   7.871   3.595
  387ILE    CG1 3043   4.357   7.898   3.368
  387ILE   HG11 3044   4.408   7.976   3.333
  387ILE   HG12 3045   4.270   7.889   3.319
  387ILE     CD 3046   4.439   7.774   3.340
  387ILE    HD1 3047   4.454   7.765   3.242
  387ILE    HD2 3048   4.527   7.781   3.387
  387ILE    HD3 3049   4.390   7.693   3.373
  387ILE      C 3050   4.212   7.835   3.724
  387ILE      O 3051   4.270   7.778   3.816
  388ASP      N 3052   4.118   7.926   3.745
  388ASP      H 3053   4.075   7.972   3.667
  388ASP     CA 3054   4.076   7.960   3.881
  388ASP     HA 3055   4.160   7.958   3.936
  388ASP     CB 3056   4.013   8.100   3.884
  388ASP    HB1 3057   4.081   8.166   3.852
  388ASP    HB2 3058   3.987   8.121   3.978
  388ASP     CG 3059   3.889   8.111   3.796
  388ASP    OD1 3060   3.857   8.015   3.723
  388ASP    OD2 3061   3.823   8.217   3.801
  388ASP      C 3062   3.980   7.856   3.938
  388ASP      O 3063   3.992   7.818   4.055
  389THR      N 3064   3.884   7.810   3.858
  389THR      H 3065   3.876   7.845   3.765
  389THR     CA 3066   3.791   7.709   3.904
  389THR     HA 3067   3.847   7.643   3.954
  389THR     CB 3068   3.686   7.768   3.999
  389THR     HB 3069   3.731   7.805   4.080
  389THR    CG2 3070   3.602   7.876   3.930
  389THR   HG21 3071   3.535   7.912   3.995
  389THR   HG22 3072   3.662   7.950   3.899
  389THR   HG23 3073   3.555   7.836   3.852
  389THR    OG1 3074   3.599   7.664   4.045
  389THR    HG1 3075   3.531   7.702   4.107
  389THR      C 3076   3.722   7.644   3.784
  389THR      O 3077   3.690   7.711   3.686
  390CYS      N 3078   3.702   7.512   3.795
  390CYS      H 3079   3.744   7.461   3.871
  390CYS     CA 3080   3.619   7.441   3.698
  390CYS     HA 3081   3.562   7.512   3.657
  390CYS     CB 3082   3.706   7.373   3.592
  390CYS    HB1 3083   3.758   7.447   3.551
  390CYS    HB2 3084   3.641   7.336   3.526
  390CYS     SG 3085   3.814   7.244   3.658
  390CYS     HG 3086   3.868   7.204   3.584
  390CYS      C 3087   3.530   7.337   3.765
  390CYS      O 3088   3.475   7.252   3.693
  391GLU      N 3089   3.518   7.337   3.898
  391GLU      H 3090   3.574   7.402   3.949
  391GLU     CA 3091   3.430   7.250   3.976
  391GLU     HA 3092   3.436   7.290   4.068
  391GLU     CB 3093   3.286   7.253   3.921
  391GLU    HB1 3094   3.228   7.196   3.980
  391GLU    HB2 3095   3.287   7.214   3.829
  391GLU     CG 3096   3.224   7.392   3.914
  391GLU    HG1 3097   3.135   7.385   3.869
  391GLU    HG2 3098   3.285   7.451   3.861
  391GLU     CD 3099   3.203   7.455   4.051
  391GLU    OE1 3100   3.210   7.382   4.152
  391GLU    OE2 3101   3.181   7.577   4.057
  391GLU      C 3102   3.478   7.105   3.984
  391GLU      O 3103   3.419   7.026   4.059
  392LYS      N 3104   3.582   7.068   3.909
  392LYS      H 3105   3.621   7.133   3.845
  392LYS     CA 3106   3.641   6.934   3.918
  392LYS     HA 3107   3.589   6.885   3.988
  392LYS     CB 3108   3.628   6.862   3.784
  392LYS    HB1 3109   3.662   6.768   3.796
  392LYS    HB2 3110   3.685   6.910   3.718
  392LYS     CG 3111   3.487   6.854   3.727
  392LYS    HG1 3112   3.492   6.816   3.635
  392LYS    HG2 3113   3.448   6.946   3.724
  392LYS     CD 3114   3.396   6.766   3.811
  392LYS    HD1 3115   3.384   6.808   3.901
  392LYS    HD2 3116   3.439   6.676   3.822
  392LYS     CE 3117   3.260   6.748   3.746
  392LYS    HE1 3118   3.272   6.708   3.655
  392LYS    HE2 3119   3.216   6.837   3.738
  392LYS     NZ 3120   3.170   6.658   3.824
  392LYS    HZ1 3121   3.082   6.649   3.777
  392LYS    HZ2 3122   3.212   6.567   3.832
  392LYS    HZ3 3123   3.155   6.696   3.915
  392LYS      C 3124   3.787   6.941   3.963
  392LYS      O 3125   3.819   6.890   4.070
  393ASN      N 3126   3.875   7.005   3.885
  393ASN      H 3127   3.843   7.049   3.801
  393ASN     CA 3128   4.017   7.012   3.920
  393ASN     HA 3129   4.024   7.030   4.018
  393ASN     CB 3130   4.086   6.879   3.893
  393ASN    HB1 3131   4.093   6.865   3.794
  393ASN    HB2 3132   4.031   6.805   3.933
  393ASN     CG 3133   4.225   6.873   3.953
  393ASN    OD1 3134   4.262   6.956   4.035
  393ASN    ND2 3135   4.302   6.772   3.913
  393ASN   HD21 3136   4.267   6.705   3.847
  393ASN   HD22 3137   4.395   6.762   3.949
  393ASN      C 3138   4.080   7.126   3.840
  393ASN      O 3139   4.103   7.112   3.720
  394SER      N 3140   4.107   7.238   3.907
  394SER      H 3141   4.085   7.243   4.005
  394SER     CA 3142   4.167   7.353   3.842
  394SER     HA 3143   4.132   7.351   3.748
  394SER     CB 3144   4.124   7.482   3.913
  394SER    HB1 3145   4.024   7.488   3.917
  394SER    HB2 3146   4.161   7.562   3.866
  394SER     OG 3147   4.172   7.485   4.046
  394SER     HG 3148   4.143   7.570   4.090
  394SER      C 3149   4.320   7.341   3.841
  394SER      O 3150   4.379   7.258   3.910
  395VAL      N 3151   4.384   7.426   3.760
  395VAL      H 3152   4.332   7.492   3.707
  395VAL     CA 3153   4.529   7.423   3.749
  395VAL     HA 3154   4.553   7.326   3.739
  395VAL     CB 3155   4.575   7.502   3.625
  395VAL     HB 3156   4.538   7.594   3.629
  395VAL    CG1 3157   4.727   7.512   3.622
  395VAL   HG11 3158   4.755   7.563   3.541
  395VAL   HG12 3159   4.759   7.559   3.705
  395VAL   HG13 3160   4.766   7.420   3.619
  395VAL    CG2 3161   4.523   7.437   3.498
  395VAL   HG21 3162   4.554   7.489   3.419
  395VAL   HG22 3163   4.558   7.343   3.492
  395VAL   HG23 3164   4.423   7.435   3.500
  395VAL      C 3165   4.595   7.475   3.876
  395VAL      O 3166   4.694   7.419   3.924
  396LEU      N 3167   4.543   7.585   3.931
  396LEU      H 3168   4.464   7.629   3.889
  396LEU     CA 3169   4.601   7.640   4.053
  396LEU     HA 3170   4.698   7.654   4.034
  396LEU     CB 3171   4.535   7.773   4.088
  396LEU    HB1 3172   4.566   7.798   4.180
  396LEU    HB2 3173   4.436   7.758   4.089
  396LEU     CG 3174   4.563   7.891   3.995
  396LEU     HG 3175   4.541   7.862   3.902
  396LEU    CD1 3176   4.475   8.010   4.031
  396LEU   HD11 3177   4.495   8.086   3.969
  396LEU   HD12 3178   4.379   7.984   4.023
  396LEU   HD13 3179   4.494   8.038   4.125
  396LEU    CD2 3180   4.710   7.931   3.999
  396LEU   HD21 3181   4.725   8.008   3.938
  396LEU   HD22 3182   4.735   7.957   4.092
  396LEU   HD23 3183   4.766   7.853   3.970
  396LEU      C 3184   4.586   7.541   4.168
  396LEU      O 3185   4.678   7.527   4.250
  397GLU      N 3186   4.473   7.472   4.176
  397GLU      H 3187   4.401   7.485   4.108
  397GLU     CA 3188   4.453   7.376   4.284
  397GLU     HA 3189   4.483   7.422   4.368
  397GLU     CB 3190   4.305   7.338   4.293
  397GLU    HB1 3191   4.296   7.258   4.354
  397GLU    HB2 3192   4.272   7.314   4.202
  397GLU     CG 3193   4.218   7.449   4.347
  397GLU    HG1 3194   4.225   7.527   4.286
  397GLU    HG2 3195   4.251   7.474   4.438
  397GLU     CD 3196   4.073   7.409   4.358
  397GLU    OE1 3197   4.039   7.296   4.318
  397GLU    OE2 3198   3.992   7.490   4.407
  397GLU      C 3199   4.539   7.252   4.264
  397GLU      O 3200   4.596   7.200   4.361
  398VAL      N 3201   4.548   7.202   4.141
  398VAL      H 3202   4.502   7.247   4.065
  398VAL     CA 3203   4.625   7.080   4.118
  398VAL     HA 3204   4.597   7.016   4.190
  398VAL     CB 3205   4.591   7.020   3.980
  398VAL     HB 3206   4.493   7.034   3.964
  398VAL    CG1 3207   4.665   7.089   3.867
  398VAL   HG11 3208   4.640   7.046   3.780
  398VAL   HG12 3209   4.641   7.186   3.866
  398VAL   HG13 3210   4.764   7.079   3.881
  398VAL    CG2 3211   4.619   6.871   3.978
  398VAL   HG21 3212   4.596   6.834   3.888
  398VAL   HG22 3213   4.716   6.855   3.997
  398VAL   HG23 3214   4.563   6.825   4.048
  398VAL      C 3215   4.775   7.106   4.134
  398VAL      O 3216   4.850   7.014   4.168
  399ILE      N 3217   4.820   7.229   4.111
  399ILE      H 3218   4.758   7.299   4.075
  399ILE     CA 3219   4.960   7.262   4.139
  399ILE     HA 3220   5.013   7.182   4.110
  399ILE     CB 3221   5.003   7.386   4.059
  399ILE     HB 3222   4.937   7.459   4.075
  399ILE    CG2 3223   5.142   7.434   4.106
  399ILE   HG21 3224   5.169   7.514   4.054
  399ILE   HG22 3225   5.138   7.457   4.203
  399ILE   HG23 3226   5.209   7.361   4.092
  399ILE    CG1 3227   5.003   7.355   3.909
  399ILE   HG11 3228   4.917   7.309   3.886
  399ILE   HG12 3229   5.080   7.294   3.889
  399ILE     CD 3230   5.016   7.477   3.820
  399ILE    HD1 3231   5.015   7.448   3.724
  399ILE    HD2 3232   4.939   7.539   3.837
  399ILE    HD3 3233   5.102   7.524   3.840
  399ILE      C 3234   4.981   7.284   4.289
  399ILE      O 3235   5.076   7.232   4.348
  400ALA      N 3236   4.894   7.363   4.352
  400ALA      H 3237   4.813   7.396   4.303
  400ALA     CA 3238   4.914   7.402   4.491
  400ALA     HA 3239   5.007   7.439   4.496
  400ALA     CB 3240   4.811   7.507   4.530
  400ALA    HB1 3241   4.825   7.533   4.626
  400ALA    HB2 3242   4.821   7.587   4.471
  400ALA    HB3 3243   4.719   7.469   4.519
  400ALA      C 3244   4.907   7.283   4.585
  400ALA      O 3245   4.991   7.268   4.674
  401TYR      N 3246   4.807   7.196   4.567
  401TYR      H 3247   4.747   7.208   4.488
  401TYR     CA 3248   4.782   7.084   4.657
  401TYR     HA 3249   4.830   7.109   4.742
  401TYR     CB 3250   4.632   7.068   4.681
  401TYR    HB1 3251   4.618   6.990   4.743
  401TYR    HB2 3252   4.588   7.049   4.594
  401TYR     CG 3253   4.566   7.190   4.742
  401TYR    CD1 3254   4.582   7.219   4.876
  401TYR    HD1 3255   4.638   7.159   4.933
  401TYR    CE1 3256   4.522   7.330   4.932
  401TYR    HE1 3257   4.535   7.350   5.029
  401TYR     CZ 3258   4.445   7.413   4.854
  401TYR     OH 3259   4.385   7.524   4.910
  401TYR     HH 3260   4.333   7.573   4.840
  401TYR    CE2 3261   4.428   7.386   4.720
  401TYR    HE2 3262   4.373   7.446   4.663
  401TYR    CD2 3263   4.488   7.275   4.665
  401TYR    HD2 3264   4.475   7.255   4.568
  401TYR      C 3265   4.841   6.953   4.606
  401TYR      O 3266   4.782   6.847   4.626
  402SER      N 3267   4.956   6.960   4.539
  402SER      H 3268   4.998   7.049   4.522
  402SER     CA 3269   5.021   6.839   4.490
  402SER     HA 3270   4.950   6.783   4.446
  402SER     CB 3271   5.127   6.875   4.387
  402SER    HB1 3272   5.087   6.928   4.312
  402SER    HB2 3273   5.170   6.792   4.350
  402SER     OG 3274   5.229   6.954   4.446
  402SER     HG 3275   5.298   6.976   4.377
  402SER      C 3276   5.080   6.760   4.606
  402SER      O 3277   5.077   6.802   4.722
  403SER      N 3278   5.137   6.644   4.574
  403SER      H 3279   5.147   6.621   4.477
  403SER     CA 3280   5.186   6.549   4.672
  403SER     HA 3281   5.131   6.569   4.753
  403SER     CB 3282   5.165   6.406   4.621
  403SER    HB1 3283   5.068   6.388   4.603
  403SER    HB2 3284   5.199   6.339   4.688
  403SER     OG 3285   5.236   6.385   4.500
  403SER     HG 3286   5.221   6.291   4.469
  403SER      C 3287   5.333   6.569   4.709
  403SER      O 3288   5.390   6.483   4.777
  404SER      N 3289   5.396   6.678   4.664
  404SER      H 3290   5.343   6.742   4.609
  404SER     CA 3291   5.536   6.711   4.688
  404SER     HA 3292   5.540   6.804   4.654
  404SER     CB 3293   5.574   6.704   4.837
  404SER    HB1 3294   5.662   6.748   4.854
  404SER    HB2 3295   5.578   6.609   4.869
  404SER     OG 3296   5.478   6.770   4.916
  404SER     HG 3297   5.505   6.764   5.013
  404SER      C 3298   5.633   6.623   4.610
  404SER      O 3299   5.755   6.640   4.624
  405GLU      N 3300   5.584   6.529   4.528
  405GLU      H 3301   5.485   6.516   4.523
  405GLU     CA 3302   5.669   6.444   4.446
  405GLU     HA 3303   5.757   6.443   4.495
  405GLU     CB 3304   5.608   6.304   4.435
  405GLU    HB1 3305   5.664   6.250   4.372
  405GLU    HB2 3306   5.515   6.312   4.399
  405GLU     CG 3307   5.601   6.230   4.568
  405GLU    HG1 3308   5.547   6.284   4.633
  405GLU    HG2 3309   5.694   6.218   4.604
  405GLU     CD 3310   5.537   6.094   4.555
  405GLU    OE1 3311   5.501   6.055   4.442
  405GLU    OE2 3312   5.522   6.025   4.658
  405GLU      C 3313   5.690   6.500   4.306
  405GLU      O 3314   5.780   6.453   4.235
  406THR      N 3315   5.611   6.598   4.264
  406THR      H 3316   5.541   6.633   4.326
  406THR     CA 3317   5.623   6.656   4.132
  406THR     HA 3318   5.614   6.580   4.067
  406THR     CB 3319   5.512   6.760   4.111
  406THR     HB 3320   5.520   6.835   4.177
  406THR    CG2 3321   5.516   6.814   3.970
  406THR   HG21 3322   5.443   6.881   3.958
  406THR   HG22 3323   5.605   6.857   3.954
  406THR   HG23 3324   5.503   6.739   3.905
  406THR    OG1 3325   5.385   6.699   4.134
  406THR    HG1 3326   5.313   6.766   4.121
  406THR      C 3327   5.760   6.721   4.117
  406THR      O 3328   5.797   6.804   4.200
  407PRO      N 3329   5.841   6.685   4.015
  407PRO     CD 3330   5.819   6.586   3.908
  407PRO    HD1 3331   5.766   6.625   3.833
  407PRO    HD2 3332   5.772   6.505   3.944
  407PRO     CG 3333   5.957   6.552   3.864
  407PRO    HG1 3334   5.958   6.524   3.768
  407PRO    HG2 3335   5.995   6.478   3.920
  407PRO     CB 3336   6.036   6.675   3.882
  407PRO    HB1 3337   6.026   6.733   3.802
  407PRO    HB2 3338   6.133   6.652   3.895
  407PRO     CA 3339   5.977   6.741   4.008
  407PRO     HA 3340   6.025   6.721   4.094
  407PRO      C 3341   5.982   6.893   3.997
  407PRO      O 3342   6.074   6.954   4.052
  408ASN      N 3343   5.886   6.955   3.928
  408ASN      H 3344   5.810   6.900   3.893
  408ASN     CA 3345   5.886   7.099   3.901
  408ASN     HA 3346   5.972   7.133   3.939
  408ASN     CB 3347   5.881   7.125   3.751
  408ASN    HB1 3348   5.880   7.223   3.736
  408ASN    HB2 3349   5.798   7.084   3.714
  408ASN     CG 3350   5.999   7.067   3.677
  408ASN    OD1 3351   5.989   6.961   3.615
  408ASN    ND2 3352   6.113   7.135   3.684
  408ASN   HD21 3353   6.117   7.220   3.737
  408ASN   HD22 3354   6.194   7.101   3.637
  408ASN      C 3355   5.771   7.169   3.971
  408ASN      O 3356   5.708   7.258   3.914
  409ARG      N 3357   5.740   7.128   4.095
  409ARG      H 3358   5.794   7.055   4.138
  409ARG     CA 3359   5.630   7.188   4.168
  409ARG     HA 3360   5.550   7.173   4.111
  409ARG     CB 3361   5.614   7.119   4.303
  409ARG    HB1 3362   5.692   7.143   4.361
  409ARG    HB2 3363   5.614   7.020   4.288
  409ARG     CG 3364   5.487   7.156   4.377
  409ARG    HG1 3365   5.408   7.123   4.326
  409ARG    HG2 3366   5.482   7.255   4.387
  409ARG     CD 3367   5.486   7.093   4.514
  409ARG    HD1 3368   5.569   7.119   4.564
  409ARG    HD2 3369   5.483   6.993   4.505
  409ARG     NE 3370   5.370   7.135   4.592
  409ARG     HE 3371   5.296   7.182   4.544
  409ARG     CZ 3372   5.355   7.115   4.722
  409ARG    NH1 3373   5.448   7.055   4.794
  409ARG   HH11 3374   5.532   7.023   4.751
  409ARG   HH12 3375   5.434   7.041   4.892
  409ARG    NH2 3376   5.244   7.157   4.782
  409ARG   HH21 3377   5.173   7.203   4.729
  409ARG   HH22 3378   5.232   7.142   4.880
  409ARG      C 3379   5.652   7.338   4.189
  409ARG      O 3380   5.559   7.418   4.172
  410HID      N 3381   5.773   7.377   4.226
  410HID      H 3382   5.847   7.309   4.234
  410HID     CA 3383   5.800   7.518   4.255
  410HID     HA 3384   5.719   7.549   4.305
  410HID     CB 3385   5.928   7.530   4.339
  410HID    HB1 3386   5.942   7.626   4.363
  410HID    HB2 3387   6.006   7.497   4.285
  410HID     CG 3388   5.924   7.451   4.466
  410HID    ND1 3389   5.984   7.328   4.479
  410HID    HD1 3390   6.035   7.280   4.407
  410HID    CE1 3391   5.964   7.283   4.602
  410HID    HE1 3392   5.997   7.195   4.638
  410HID    NE2 3393   5.894   7.372   4.669
  410HID    CD2 3394   5.867   7.478   4.586
  410HID    HD2 3395   5.815   7.560   4.610
  410HID      C 3396   5.814   7.602   4.129
  410HID      O 3397   5.776   7.719   4.129
  411ASP      N 3398   5.867   7.544   4.021
  411ASP      H 3399   5.885   7.445   4.023
  411ASP     CA 3400   5.900   7.620   3.901
  411ASP     HA 3401   5.927   7.709   3.936
  411ASP     CB 3402   6.013   7.551   3.826
  411ASP    HB1 3403   6.028   7.599   3.740
  411ASP    HB2 3404   5.986   7.456   3.808
  411ASP     CG 3405   6.143   7.550   3.904
  411ASP    OD1 3406   6.184   7.658   3.951
  411ASP    OD2 3407   6.203   7.442   3.919
  411ASP      C 3408   5.782   7.640   3.808
  411ASP      O 3409   5.772   7.744   3.743
  412MET      N 3410   5.691   7.542   3.799
  412MET      H 3411   5.699   7.461   3.858
  412MET     CA 3412   5.580   7.552   3.705
  412MET     HA 3413   5.623   7.582   3.620
  412MET     CB 3414   5.513   7.416   3.688
  412MET    HB1 3415   5.584   7.348   3.668
  412MET    HB2 3416   5.449   7.421   3.611
  412MET     CG 3417   5.436   7.368   3.809
  412MET    HG1 3418   5.351   7.420   3.808
  412MET    HG2 3419   5.491   7.396   3.888
  412MET     SD 3420   5.408   7.190   3.806
  412MET     CE 3421   5.318   7.171   3.653
  412MET    HE1 3422   5.296   7.074   3.639
  412MET    HE2 3423   5.234   7.224   3.657
  412MET    HE3 3424   5.374   7.203   3.577
  412MET      C 3425   5.476   7.656   3.747
  412MET      O 3426   5.385   7.684   3.668
  413LEU      N 3427   5.487   7.712   3.867
  413LEU      H 3428   5.558   7.679   3.930
  413LEU     CA 3429   5.399   7.820   3.910
  413LEU     HA 3430   5.311   7.797   3.870
  413LEU     CB 3431   5.393   7.823   4.063
  413LEU    HB1 3432   5.481   7.858   4.095
  413LEU    HB2 3433   5.382   7.728   4.094
  413LEU     CG 3434   5.285   7.905   4.133
  413LEU     HG 3435   5.290   7.999   4.102
  413LEU    CD1 3436   5.147   7.854   4.099
  413LEU   HD11 3437   5.078   7.909   4.146
  413LEU   HD12 3438   5.133   7.860   4.000
  413LEU   HD13 3439   5.139   7.758   4.128
  413LEU    CD2 3440   5.308   7.902   4.282
  413LEU   HD21 3441   5.237   7.955   4.328
  413LEU   HD22 3442   5.304   7.807   4.315
  413LEU   HD23 3443   5.398   7.940   4.303
  413LEU      C 3444   5.443   7.957   3.858
  413LEU      O 3445   5.371   8.054   3.878
  414LEU      N 3446   5.559   7.966   3.792
  414LEU      H 3447   5.609   7.881   3.772
  414LEU     CA 3448   5.616   8.092   3.748
  414LEU     HA 3449   5.573   8.159   3.808
  414LEU     CB 3450   5.768   8.088   3.764
  414LEU    HB1 3451   5.803   8.178   3.742
  414LEU    HB2 3452   5.804   8.021   3.699
  414LEU     CG 3453   5.823   8.051   3.901
  414LEU     HG 3454   5.787   7.961   3.926
  414LEU    CD1 3455   5.975   8.043   3.897
  414LEU   HD11 3456   6.010   8.018   3.988
  414LEU   HD12 3457   6.003   7.973   3.831
  414LEU   HD13 3458   6.012   8.131   3.870
  414LEU    CD2 3459   5.778   8.150   4.007
  414LEU   HD21 3460   5.816   8.123   4.096
  414LEU   HD22 3461   5.811   8.241   3.983
  414LEU   HD23 3462   5.678   8.150   4.012
  414LEU      C 3463   5.581   8.128   3.604
  414LEU      O 3464   5.639   8.223   3.550
  415VAL      N 3465   5.489   8.055   3.540
  415VAL      H 3466   5.445   7.977   3.586
  415VAL     CA 3467   5.453   8.089   3.403
  415VAL     HA 3468   5.540   8.096   3.354
  415VAL     CB 3469   5.367   7.979   3.339
  415VAL     HB 3470   5.351   8.002   3.243
  415VAL    CG1 3471   5.440   7.847   3.341
  415VAL   HG11 3472   5.383   7.776   3.299
  415VAL   HG12 3473   5.525   7.855   3.290
  415VAL   HG13 3474   5.460   7.821   3.436
  415VAL    CG2 3475   5.231   7.968   3.408
  415VAL   HG21 3476   5.177   7.895   3.365
  415VAL   HG22 3477   5.244   7.946   3.505
  415VAL   HG23 3478   5.183   8.055   3.400
  415VAL      C 3479   5.381   8.223   3.400
  415VAL      O 3480   5.340   8.278   3.503
  416GLU      N 3481   5.367   8.277   3.279
  416GLU      H 3482   5.383   8.221   3.198
  416GLU     CA 3483   5.328   8.417   3.263
  416GLU     HA 3484   5.394   8.468   3.318
  416GLU     CB 3485   5.338   8.456   3.116
  416GLU    HB1 3486   5.275   8.398   3.065
  416GLU    HB2 3487   5.432   8.438   3.086
  416GLU     CG 3488   5.305   8.602   3.085
  416GLU    HG1 3489   5.209   8.618   3.108
  416GLU    HG2 3490   5.319   8.618   2.988
  416GLU     CD 3491   5.390   8.701   3.162
  416GLU    OE1 3492   5.506   8.668   3.196
  416GLU    OE2 3493   5.342   8.813   3.189
  416GLU      C 3494   5.190   8.449   3.321
  416GLU      O 3495   5.180   8.545   3.399
  417PRO      N 3496   5.082   8.376   3.290
  417PRO     CD 3497   5.068   8.267   3.192
  417PRO    HD1 3498   5.136   8.195   3.209
  417PRO    HD2 3499   5.078   8.301   3.099
  417PRO     CG 3500   4.929   8.218   3.217
  417PRO    HG1 3501   4.928   8.149   3.290
  417PRO    HG2 3502   4.890   8.179   3.134
  417PRO     CB 3503   4.852   8.335   3.259
  417PRO    HB1 3504   4.773   8.306   3.313
  417PRO    HB2 3505   4.821   8.385   3.179
  417PRO     CA 3506   4.951   8.417   3.343
  417PRO     HA 3507   4.942   8.516   3.335
  417PRO      C 3508   4.933   8.391   3.492
  417PRO      O 3509   4.869   8.472   3.560
  418LEU      N 3510   4.988   8.281   3.546
  418LEU      H 3511   5.050   8.224   3.492
  418LEU     CA 3512   4.957   8.245   3.684
  418LEU     HA 3513   4.858   8.256   3.692
  418LEU     CB 3514   4.997   8.100   3.711
  418LEU    HB1 3515   4.964   8.076   3.803
  418LEU    HB2 3516   5.097   8.095   3.709
  418LEU     CG 3517   4.944   7.994   3.614
  418LEU     HG 3518   4.974   8.018   3.522
  418LEU    CD1 3519   5.000   7.857   3.649
  418LEU   HD11 3520   4.965   7.789   3.585
  418LEU   HD12 3521   5.100   7.859   3.643
  418LEU   HD13 3522   4.973   7.832   3.742
  418LEU    CD2 3523   4.792   7.990   3.617
  418LEU   HD21 3524   4.759   7.920   3.553
  418LEU   HD22 3525   4.761   7.967   3.710
  418LEU   HD23 3526   4.756   8.079   3.591
  418LEU      C 3527   5.024   8.338   3.784
  418LEU      O 3528   4.964   8.371   3.887
  419ASN      N 3529   5.147   8.382   3.756
  419ASN      H 3530   5.192   8.353   3.672
  419ASN     CA 3531   5.215   8.472   3.849
  419ASN     HA 3532   5.215   8.425   3.938
  419ASN     CB 3533   5.358   8.496   3.801
  419ASN    HB1 3534   5.355   8.538   3.711
  419ASN    HB2 3535   5.405   8.408   3.795
  419ASN     CG 3536   5.436   8.586   3.894
  419ASN    OD1 3537   5.454   8.554   4.011
  419ASN    ND2 3538   5.482   8.699   3.842
  419ASN   HD21 3539   5.464   8.720   3.746
  419ASN   HD22 3540   5.534   8.762   3.899
  419ASN      C 3541   5.140   8.605   3.862
  419ASN      O 3542   5.117   8.653   3.974
  420ARG      N 3543   5.099   8.663   3.750
  420ARG      H 3544   5.120   8.621   3.662
  420ARG     CA 3545   5.023   8.788   3.755
  420ARG     HA 3546   5.075   8.848   3.815
  420ARG     CB 3547   5.011   8.849   3.615
  420ARG    HB1 3548   4.949   8.927   3.620
  420ARG    HB2 3549   4.972   8.779   3.554
  420ARG     CG 3550   5.143   8.897   3.555
  420ARG    HG1 3551   5.206   8.819   3.548
  420ARG    HG2 3552   5.183   8.967   3.615
  420ARG     CD 3553   5.120   8.956   3.417
  420ARG    HD1 3554   5.052   9.029   3.423
  420ARG    HD2 3555   5.087   8.884   3.356
  420ARG     NE 3556   5.242   9.013   3.359
  420ARG     HE 3557   5.294   8.955   3.296
  420ARG     CZ 3558   5.289   9.134   3.384
  420ARG    NH1 3559   5.228   9.216   3.469
  420ARG   HH11 3560   5.145   9.186   3.516
  420ARG   HH12 3561   5.266   9.307   3.487
  420ARG    NH2 3562   5.400   9.175   3.323
  420ARG   HH21 3563   5.447   9.114   3.259
  420ARG   HH22 3564   5.436   9.266   3.342
  420ARG      C 3565   4.885   8.766   3.815
  420ARG      O 3566   4.835   8.853   3.887
  421LEU      N 3567   4.822   8.652   3.787
  421LEU      H 3568   4.864   8.585   3.726
  421LEU     CA 3569   4.691   8.625   3.846
  421LEU     HA 3570   4.633   8.702   3.822
  421LEU     CB 3571   4.635   8.495   3.788
  421LEU    HB1 3572   4.699   8.421   3.812
  421LEU    HB2 3573   4.632   8.505   3.689
  421LEU     CG 3574   4.496   8.452   3.834
  421LEU     HG 3575   4.497   8.438   3.933
  421LEU    CD1 3576   4.391   8.558   3.804
  421LEU   HD11 3577   4.302   8.526   3.836
  421LEU   HD12 3578   4.415   8.642   3.852
  421LEU   HD13 3579   4.388   8.574   3.706
  421LEU    CD2 3580   4.460   8.322   3.768
  421LEU   HD21 3581   4.369   8.293   3.798
  421LEU   HD22 3582   4.460   8.333   3.669
  421LEU   HD23 3583   4.527   8.252   3.794
  421LEU      C 3584   4.700   8.616   3.998
  421LEU      O 3585   4.616   8.674   4.069
  422LEU      N 3586   4.801   8.547   4.050
  422LEU      H 3587   4.867   8.501   3.990
  422LEU     CA 3588   4.817   8.537   4.195
  422LEU     HA 3589   4.728   8.508   4.231
  422LEU     CB 3590   4.923   8.433   4.229
  422LEU    HB1 3591   4.941   8.438   4.327
  422LEU    HB2 3592   5.006   8.456   4.179
  422LEU     CG 3593   4.888   8.288   4.196
  422LEU     HG 3594   4.858   8.283   4.101
  422LEU    CD1 3595   5.010   8.201   4.212
  422LEU   HD11 3596   4.987   8.106   4.191
  422LEU   HD12 3597   5.082   8.232   4.150
  422LEU   HD13 3598   5.043   8.206   4.307
  422LEU    CD2 3599   4.775   8.237   4.285
  422LEU   HD21 3600   4.754   8.142   4.262
  422LEU   HD22 3601   4.803   8.242   4.381
  422LEU   HD23 3602   4.694   8.293   4.271
  422LEU      C 3603   4.852   8.672   4.256
  422LEU      O 3604   4.801   8.707   4.363
  423GLN      N 3605   4.939   8.749   4.191
  423GLN      H 3606   4.981   8.716   4.106
  423GLN     CA 3607   4.973   8.881   4.244
  423GLN     HA 3608   5.004   8.865   4.338
  423GLN     CB 3609   5.085   8.944   4.162
  423GLN    HB1 3610   5.053   8.953   4.068
  423GLN    HB2 3611   5.164   8.882   4.165
  423GLN     CG 3612   5.131   9.081   4.209
  423GLN    HG1 3613   5.055   9.145   4.200
  423GLN    HG2 3614   5.207   9.111   4.151
  423GLN     CD 3615   5.178   9.082   4.353
  423GLN    OE1 3616   5.241   8.987   4.399
  423GLN    NE2 3617   5.147   9.189   4.425
  423GLN   HE21 3618   5.095   9.263   4.384
  423GLN   HE22 3619   5.176   9.195   4.521
  423GLN      C 3620   4.851   8.972   4.247
  423GLN      O 3621   4.832   9.049   4.342
  424ASP      N 3622   4.767   8.966   4.143
  424ASP      H 3623   4.788   8.905   4.066
  424ASP     CA 3624   4.646   9.047   4.141
  424ASP     HA 3625   4.675   9.140   4.163
  424ASP     CB 3626   4.583   9.044   4.002
  424ASP    HB1 3627   4.495   9.091   4.005
  424ASP    HB2 3628   4.569   8.949   3.975
  424ASP     CG 3629   4.670   9.112   3.899
  424ASP    OD1 3630   4.781   9.155   3.934
  424ASP    OD2 3631   4.627   9.122   3.782
  424ASP      C 3632   4.547   9.001   4.247
  424ASP      O 3633   4.479   9.084   4.309
  425LYS      N 3634   4.535   8.870   4.267
  425LYS      H 3635   4.584   8.805   4.208
  425LYS     CA 3636   4.450   8.820   4.375
  425LYS     HA 3637   4.358   8.855   4.357
  425LYS     CB 3638   4.448   8.667   4.374
  425LYS    HB1 3639   4.423   8.635   4.466
  425LYS    HB2 3640   4.540   8.634   4.351
  425LYS     CG 3641   4.350   8.607   4.275
  425LYS    HG1 3642   4.381   8.628   4.183
  425LYS    HG2 3643   4.260   8.647   4.291
  425LYS     CD 3644   4.339   8.456   4.289
  425LYS    HD1 3645   4.305   8.434   4.381
  425LYS    HD2 3646   4.430   8.415   4.277
  425LYS     CE 3647   4.244   8.398   4.186
  425LYS    HE1 3648   4.248   8.298   4.192
  425LYS    HE2 3649   4.273   8.427   4.095
  425LYS     NZ 3650   4.102   8.440   4.205
  425LYS    HZ1 3651   4.045   8.398   4.134
  425LYS    HZ2 3652   4.070   8.410   4.295
  425LYS    HZ3 3653   4.096   8.539   4.199
  425LYS      C 3654   4.498   8.872   4.510
  425LYS      O 3655   4.416   8.910   4.594
  426TRP      N 3656   4.629   8.874   4.531
  426TRP      H 3657   4.691   8.840   4.461
  426TRP     CA 3658   4.683   8.926   4.657
  426TRP     HA 3659   4.637   8.875   4.730
  426TRP     CB 3660   4.834   8.902   4.663
  426TRP    HB1 3661   4.878   8.949   4.587
  426TRP    HB2 3662   4.852   8.804   4.656
  426TRP     CG 3663   4.895   8.952   4.790
  426TRP    CD1 3664   4.966   9.067   4.806
  426TRP    HD1 3665   4.986   9.132   4.734
  426TRP    NE1 3666   5.006   9.079   4.937
  426TRP    HE1 3667   5.060   9.154   4.975
  426TRP    CE2 3668   4.960   8.971   5.007
  426TRP    CZ2 3669   4.975   8.939   5.142
  426TRP    HZ2 3670   5.025   8.998   5.205
  426TRP    CH2 3671   4.918   8.822   5.185
  426TRP    HH2 3672   4.928   8.795   5.281
  426TRP    CZ3 3673   4.847   8.739   5.098
  426TRP    HZ3 3674   4.806   8.655   5.133
  426TRP    CE3 3675   4.833   8.771   4.965
  426TRP    HE3 3676   4.783   8.710   4.903
  426TRP    CD2 3677   4.890   8.889   4.918
  426TRP      C 3678   4.653   9.075   4.672
  426TRP      O 3679   4.605   9.119   4.777
  427ASP      N 3680   4.680   9.153   4.567
  427ASP      H 3681   4.712   9.112   4.482
  427ASP     CA 3682   4.663   9.298   4.577
  427ASP     HA 3683   4.709   9.324   4.662
  427ASP     CB 3684   4.727   9.367   4.457
  427ASP    HB1 3685   4.692   9.460   4.451
  427ASP    HB2 3686   4.702   9.316   4.374
  427ASP     CG 3687   4.878   9.374   4.465
  427ASP    OD1 3688   4.932   9.386   4.577
  427ASP    OD2 3689   4.944   9.369   4.359
  427ASP      C 3690   4.517   9.337   4.588
  427ASP      O 3691   4.486   9.444   4.643
  428ARG      N 3692   4.425   9.255   4.536
  428ARG      H 3693   4.451   9.164   4.504
  428ARG     CA 3694   4.286   9.299   4.526
  428ARG     HA 3695   4.288   9.392   4.492
  428ARG     CB 3696   4.211   9.209   4.428
  428ARG    HB1 3697   4.200   9.118   4.470
  428ARG    HB2 3698   4.266   9.200   4.345
  428ARG     CG 3699   4.074   9.259   4.389
  428ARG    HG1 3700   4.082   9.353   4.358
  428ARG    HG2 3701   4.014   9.255   4.469
  428ARG     CD 3702   4.015   9.174   4.278
  428ARG    HD1 3703   4.011   9.078   4.307
  428ARG    HD2 3704   4.072   9.181   4.196
  428ARG     NE 3705   3.880   9.216   4.243
  428ARG     HE 3706   3.844   9.298   4.287
  428ARG     CZ 3707   3.801   9.152   4.157
  428ARG    NH1 3708   3.840   9.042   4.095
  428ARG   HH11 3709   3.931   9.004   4.112
  428ARG   HH12 3710   3.778   8.996   4.031
  428ARG    NH2 3711   3.680   9.201   4.133
  428ARG   HH21 3712   3.650   9.284   4.179
  428ARG   HH22 3713   3.619   9.154   4.069
  428ARG      C 3714   4.219   9.300   4.663
  428ARG      O 3715   4.179   9.406   4.712
  429PHE      N 3716   4.203   9.182   4.725
  429PHE      H 3717   4.243   9.099   4.684
  429PHE     CA 3718   4.129   9.171   4.851
  429PHE     HA 3719   4.128   9.264   4.888
  429PHE     CB 3720   3.989   9.118   4.821
  429PHE    HB1 3721   3.944   9.180   4.758
  429PHE    HB2 3722   3.937   9.114   4.907
  429PHE     CG 3723   3.988   8.981   4.760
  429PHE    CD1 3724   3.996   8.965   4.623
  429PHE    HD1 3725   4.003   9.045   4.564
  429PHE    CE1 3726   3.994   8.838   4.566
  429PHE    HE1 3727   4.000   8.827   4.467
  429PHE     CZ 3728   3.984   8.727   4.647
  429PHE     HZ 3729   3.983   8.635   4.607
  429PHE    CE2 3730   3.976   8.742   4.783
  429PHE    HE2 3731   3.969   8.661   4.842
  429PHE    CD2 3732   3.977   8.868   4.839
  429PHE    HD2 3733   3.970   8.877   4.938
  429PHE      C 3734   4.196   9.085   4.957
  429PHE      O 3735   4.168   9.101   5.076
  430VAL      N 3736   4.284   8.993   4.917
  430VAL      H 3737   4.315   8.991   4.822
  430VAL     CA 3738   4.336   8.894   5.012
  430VAL     HA 3739   4.257   8.858   5.061
  430VAL     CB 3740   4.406   8.779   4.937
  430VAL     HB 3741   4.476   8.816   4.877
  430VAL    CG1 3742   4.473   8.685   5.036
  430VAL   HG11 3743   4.518   8.610   4.987
  430VAL   HG12 3744   4.541   8.735   5.089
  430VAL   HG13 3745   4.404   8.646   5.098
  430VAL    CG2 3746   4.307   8.703   4.851
  430VAL   HG21 3747   4.354   8.629   4.804
  430VAL   HG22 3748   4.235   8.664   4.909
  430VAL   HG23 3749   4.266   8.765   4.784
  430VAL      C 3750   4.428   8.960   5.114
  430VAL      O 3751   4.435   8.918   5.230
  431LYS      N 3752   4.504   9.061   5.071
  431LYS      H 3753   4.496   9.091   4.976
  431LYS     CA 3754   4.599   9.129   5.159
  431LYS     HA 3755   4.666   9.060   5.187
  431LYS     CB 3756   4.666   9.242   5.082
  431LYS    HB1 3757   4.595   9.306   5.053
  431LYS    HB2 3758   4.710   9.202   5.002
  431LYS     CG 3759   4.770   9.321   5.157
  431LYS    HG1 3760   4.839   9.258   5.194
  431LYS    HG2 3761   4.726   9.370   5.233
  431LYS     CD 3762   4.837   9.421   5.063
  431LYS    HD1 3763   4.767   9.478   5.022
  431LYS    HD2 3764   4.886   9.370   4.992
  431LYS     CE 3765   4.936   9.510   5.135
  431LYS    HE1 3766   5.009   9.453   5.174
  431LYS    HE2 3767   4.889   9.559   5.208
  431LYS     NZ 3768   4.997   9.609   5.042
  431LYS    HZ1 3769   5.062   9.666   5.092
  431LYS    HZ2 3770   5.045   9.560   4.969
  431LYS    HZ3 3771   4.925   9.666   5.003
  431LYS      C 3772   4.532   9.182   5.285
  431LYS      O 3773   4.582   9.163   5.397
  432ARG      N 3774   4.418   9.249   5.269
  432ARG      H 3775   4.379   9.259   5.178
  432ARG     CA 3776   4.349   9.308   5.383
  432ARG     HA 3777   4.417   9.363   5.431
  432ARG     CB 3778   4.234   9.396   5.334
  432ARG    HB1 3779   4.188   9.435   5.414
  432ARG    HB2 3780   4.170   9.338   5.284
  432ARG     CG 3781   4.277   9.511   5.242
  432ARG    HG1 3782   4.333   9.474   5.168
  432ARG    HG2 3783   4.331   9.576   5.295
  432ARG     CD 3784   4.157   9.584   5.182
  432ARG    HD1 3785   4.102   9.520   5.128
  432ARG    HD2 3786   4.189   9.659   5.124
  432ARG     NE 3787   4.070   9.641   5.284
  432ARG     HE 3788   3.989   9.588   5.310
  432ARG     CZ 3789   4.089   9.756   5.346
  432ARG    NH1 3790   4.195   9.832   5.321
  432ARG   HH11 3791   4.263   9.802   5.254
  432ARG   HH12 3792   4.207   9.918   5.370
  432ARG    NH2 3793   4.001   9.798   5.436
  432ARG   HH21 3794   3.920   9.742   5.457
  432ARG   HH22 3795   4.015   9.885   5.483
  432ARG      C 3796   4.297   9.200   5.477
  432ARG      O 3797   4.304   9.217   5.600
  433ILE      N 3798   4.247   9.090   5.423
  433ILE      H 3799   4.243   9.081   5.324
  433ILE     CA 3800   4.197   8.981   5.507
  433ILE     HA 3801   4.131   9.022   5.570
  433ILE     CB 3802   4.127   8.874   5.421
  433ILE     HB 3803   4.190   8.844   5.349
  433ILE    CG2 3804   4.091   8.753   5.506
  433ILE   HG21 3805   4.046   8.684   5.449
  433ILE   HG22 3806   4.174   8.714   5.546
  433ILE   HG23 3807   4.029   8.781   5.580
  433ILE    CG1 3808   4.001   8.932   5.356
  433ILE   HG11 3809   4.022   9.024   5.323
  433ILE   HG12 3810   3.929   8.937   5.426
  433ILE     CD 3811   3.948   8.851   5.239
  433ILE    HD1 3812   3.866   8.895   5.203
  433ILE    HD2 3813   4.018   8.845   5.168
  433ILE    HD3 3814   3.925   8.758   5.270
  433ILE      C 3815   4.312   8.920   5.588
  433ILE      O 3816   4.297   8.890   5.707
  434PHE      N 3817   4.427   8.900   5.523
  434PHE      H 3818   4.434   8.923   5.426
  434PHE     CA 3819   4.542   8.844   5.594
  434PHE     HA 3820   4.512   8.757   5.633
  434PHE     CB 3821   4.656   8.819   5.497
  434PHE    HB1 3822   4.683   8.906   5.457
  434PHE    HB2 3823   4.624   8.757   5.425
  434PHE     CG 3824   4.777   8.757   5.560
  434PHE    CD1 3825   4.783   8.621   5.583
  434PHE    HD1 3826   4.705   8.563   5.557
  434PHE    CE1 3827   4.894   8.563   5.641
  434PHE    HE1 3828   4.896   8.464   5.658
  434PHE     CZ 3829   5.002   8.642   5.676
  434PHE     HZ 3830   5.083   8.600   5.718
  434PHE    CE2 3831   4.998   8.777   5.653
  434PHE    HE2 3832   5.076   8.834   5.678
  434PHE    CD2 3833   4.886   8.834   5.595
  434PHE    HD2 3834   4.884   8.932   5.578
  434PHE      C 3835   4.586   8.936   5.707
  434PHE      O 3836   4.613   8.891   5.819
  435TYR      N 3837   4.595   9.067   5.679
  435TYR      H 3838   4.575   9.100   5.587
  435TYR     CA 3839   4.635   9.161   5.784
  435TYR     HA 3840   4.721   9.126   5.821
  435TYR     CB 3841   4.655   9.301   5.724
  435TYR    HB1 3842   4.665   9.365   5.800
  435TYR    HB2 3843   4.573   9.324   5.672
  435TYR     CG 3844   4.775   9.318   5.632
  435TYR    CD1 3845   4.863   9.213   5.606
  435TYR    HD1 3846   4.847   9.124   5.649
  435TYR    CE1 3847   4.971   9.229   5.524
  435TYR    HE1 3848   5.032   9.152   5.507
  435TYR     CZ 3849   4.995   9.351   5.466
  435TYR     OH 3850   5.103   9.367   5.383
  435TYR     HH 3851   5.106   9.461   5.350
  435TYR    CE2 3852   4.910   9.457   5.490
  435TYR    HE2 3853   4.927   9.545   5.448
  435TYR    CD2 3854   4.801   9.440   5.573
  435TYR    HD2 3855   4.740   9.517   5.591
  435TYR      C 3856   4.534   9.164   5.897
  435TYR      O 3857   4.571   9.175   6.014
  436PHE      N 3858   4.405   9.155   5.864
  436PHE      H 3859   4.379   9.150   5.768
  436PHE     CA 3860   4.301   9.152   5.967
  436PHE     HA 3861   4.313   9.234   6.022
  436PHE     CB 3862   4.164   9.152   5.900
  436PHE    HB1 3863   4.161   9.077   5.833
  436PHE    HB2 3864   4.151   9.239   5.854
  436PHE     CG 3865   4.050   9.133   5.995
  436PHE    CD1 3866   4.006   9.237   6.074
  436PHE    HD1 3867   4.051   9.326   6.068
  436PHE    CE1 3868   3.901   9.219   6.161
  436PHE    HE1 3869   3.870   9.295   6.218
  436PHE     CZ 3870   3.839   9.097   6.170
  436PHE     HZ 3871   3.763   9.084   6.234
  436PHE    CE2 3872   3.882   8.992   6.091
  436PHE    HE2 3873   3.837   8.903   6.097
  436PHE    CD2 3874   3.987   9.010   6.004
  436PHE    HD2 3875   4.018   8.934   5.947
  436PHE      C 3876   4.317   9.031   6.058
  436PHE      O 3877   4.310   9.042   6.181
  437ASN      N 3878   4.340   8.913   5.999
  437ASN      H 3879   4.345   8.907   5.900
  437ASN     CA 3880   4.358   8.793   6.080
  437ASN     HA 3881   4.278   8.787   6.140
  437ASN     CB 3882   4.366   8.670   5.990
  437ASN    HB1 3883   4.398   8.592   6.044
  437ASN    HB2 3884   4.431   8.688   5.916
  437ASN     CG 3885   4.232   8.634   5.929
  437ASN    OD1 3886   4.127   8.666   5.984
  437ASN    ND2 3887   4.235   8.565   5.816
  437ASN   HD21 3888   4.323   8.539   5.776
  437ASN   HD22 3889   4.150   8.538   5.772
  437ASN      C 3890   4.483   8.804   6.166
  437ASN      O 3891   4.484   8.759   6.282
  438PHE      N 3892   4.590   8.862   6.112
  438PHE      H 3893   4.587   8.891   6.017
  438PHE     CA 3894   4.712   8.883   6.190
  438PHE     HA 3895   4.741   8.793   6.223
  438PHE     CB 3896   4.820   8.943   6.100
  438PHE    HB1 3897   4.784   9.026   6.058
  438PHE    HB2 3898   4.843   8.876   6.029
  438PHE     CG 3899   4.947   8.979   6.171
  438PHE    CD1 3900   5.011   8.888   6.252
  438PHE    HD1 3901   4.972   8.796   6.264
  438PHE    CE1 3902   5.128   8.921   6.317
  438PHE    HE1 3903   5.173   8.854   6.377
  438PHE     CZ 3904   5.183   9.046   6.300
  438PHE     HZ 3905   5.268   9.070   6.346
  438PHE    CE2 3906   5.120   9.138   6.219
  438PHE    HE2 3907   5.159   9.229   6.208
  438PHE    CD2 3908   5.003   9.104   6.154
  438PHE    HD2 3909   4.959   9.170   6.094
  438PHE      C 3910   4.685   8.973   6.311
  438PHE      O 3911   4.730   8.944   6.422
  439PHE      N 3912   4.610   9.081   6.290
  439PHE      H 3913   4.577   9.101   6.198
  439PHE     CA 3914   4.575   9.171   6.400
  439PHE     HA 3915   4.661   9.201   6.441
  439PHE     CB 3916   4.497   9.290   6.344
  439PHE    HB1 3917   4.420   9.255   6.291
  439PHE    HB2 3918   4.558   9.343   6.285
  439PHE     CG 3919   4.442   9.383   6.448
  439PHE    CD1 3920   4.523   9.479   6.507
  439PHE    HD1 3921   4.619   9.486   6.481
  439PHE    CE1 3922   4.472   9.565   6.602
  439PHE    HE1 3923   4.531   9.633   6.644
  439PHE     CZ 3924   4.339   9.556   6.639
  439PHE     HZ 3925   4.302   9.618   6.708
  439PHE    CE2 3926   4.258   9.461   6.580
  439PHE    HE2 3927   4.162   9.454   6.607
  439PHE    CD2 3928   4.309   9.376   6.485
  439PHE    HD2 3929   4.249   9.308   6.442
  439PHE      C 3930   4.494   9.098   6.507
  439PHE      O 3931   4.519   9.114   6.627
  440VAL      N 3932   4.397   9.017   6.465
  440VAL      H 3933   4.381   9.005   6.367
  440VAL     CA 3934   4.314   8.945   6.562
  440VAL     HA 3935   4.277   9.014   6.624
  440VAL     CB 3936   4.198   8.873   6.491
  440VAL     HB 3937   4.234   8.816   6.418
  440VAL    CG1 3938   4.124   8.784   6.589
  440VAL   HG11 3939   4.049   8.737   6.542
  440VAL   HG12 3940   4.187   8.715   6.627
  440VAL   HG13 3941   4.087   8.839   6.664
  440VAL    CG2 3942   4.103   8.973   6.429
  440VAL   HG21 3943   4.029   8.924   6.384
  440VAL   HG22 3944   4.066   9.032   6.501
  440VAL   HG23 3945   4.152   9.028   6.362
  440VAL      C 3946   4.399   8.848   6.643
  440VAL      O 3947   4.381   8.835   6.765
  441TYR      N 3948   4.489   8.776   6.577
  441TYR      H 3949   4.498   8.785   6.478
  441TYR     CA 3950   4.576   8.683   6.650
  441TYR     HA 3951   4.515   8.621   6.700
  441TYR     CB 3952   4.661   8.602   6.553
  441TYR    HB1 3953   4.722   8.664   6.504
  441TYR    HB2 3954   4.601   8.556   6.488
  441TYR     CG 3955   4.745   8.497   6.621
  441TYR    CD1 3956   4.690   8.378   6.665
  441TYR    HD1 3957   4.592   8.361   6.652
  441TYR    CE1 3958   4.768   8.282   6.727
  441TYR    HE1 3959   4.727   8.196   6.759
  441TYR     CZ 3960   4.902   8.304   6.745
  441TYR     OH 3961   4.980   8.210   6.807
  441TYR     HH 3962   5.074   8.242   6.812
  441TYR    CE2 3963   4.959   8.421   6.702
  441TYR    HE2 3964   5.057   8.436   6.715
  441TYR    CD2 3965   4.881   8.517   6.641
  441TYR    HD2 3966   4.923   8.602   6.611
  441TYR      C 3967   4.665   8.758   6.749
  441TYR      O 3968   4.690   8.709   6.859
  442CYS      N 3969   4.716   8.875   6.709
  442CYS      H 3970   4.700   8.907   6.616
  442CYS     CA 3971   4.796   8.955   6.803
  442CYS     HA 3972   4.873   8.897   6.832
  442CYS     CB 3973   4.847   9.080   6.733
  442CYS    HB1 3974   4.869   9.143   6.808
  442CYS    HB2 3975   4.768   9.114   6.683
  442CYS     SG 3976   4.989   9.052   6.625
  442CYS     HG 3977   5.016   9.138   6.583
  442CYS      C 3978   4.715   8.992   6.926
  442CYS      O 3979   4.765   8.985   7.039
  443LEU      N 3980   4.589   9.033   6.907
  443LEU      H 3981   4.553   9.041   6.814
  443LEU     CA 3982   4.504   9.065   7.021
  443LEU     HA 3983   4.553   9.136   7.071
  443LEU     CB 3984   4.369   9.117   6.974
  443LEU    HB1 3985   4.307   9.111   7.053
  443LEU    HB2 3986   4.337   9.054   6.903
  443LEU     CG 3987   4.359   9.259   6.918
  443LEU     HG 3988   4.422   9.267   6.841
  443LEU    CD1 3989   4.216   9.285   6.871
  443LEU   HD11 3990   4.209   9.377   6.835
  443LEU   HD12 3991   4.192   9.219   6.800
  443LEU   HD13 3992   4.153   9.275   6.948
  443LEU    CD2 3993   4.401   9.363   7.020
  443LEU   HD21 3994   4.393   9.454   6.980
  443LEU   HD22 3995   4.342   9.356   7.101
  443LEU   HD23 3996   4.496   9.346   7.047
  443LEU      C 3997   4.484   8.942   7.110
  443LEU      O 3998   4.486   8.952   7.233
  444TYR      N 3999   4.464   8.826   7.048
  444TYR      H 4000   4.461   8.823   6.948
  444TYR     CA 4001   4.446   8.703   7.124
  444TYR     HA 4002   4.367   8.719   7.184
  444TYR     CB 4003   4.419   8.586   7.029
  444TYR    HB1 4004   4.488   8.586   6.957
  444TYR    HB2 4005   4.328   8.597   6.989
  444TYR     CG 4006   4.424   8.452   7.097
  444TYR    CD1 4007   4.323   8.411   7.181
  444TYR    HD1 4008   4.245   8.471   7.198
  444TYR    CE1 4009   4.327   8.288   7.243
  444TYR    HE1 4010   4.253   8.260   7.305
  444TYR     CZ 4011   4.433   8.204   7.220
  444TYR     OH 4012   4.437   8.082   7.282
  444TYR     HH 4013   4.520   8.033   7.255
  444TYR    CE2 4014   4.535   8.242   7.136
  444TYR    HE2 4015   4.612   8.180   7.120
  444TYR    CD2 4016   4.530   8.365   7.075
  444TYR    HD2 4017   4.604   8.392   7.014
  444TYR      C 4018   4.568   8.673   7.210
  444TYR      O 4019   4.556   8.638   7.327
  445MET      N 4020   4.687   8.686   7.152
  445MET      H 4021   4.693   8.715   7.057
  445MET     CA 4022   4.808   8.657   7.228
  445MET     HA 4023   4.792   8.567   7.269
  445MET     CB 4024   4.930   8.652   7.136
  445MET    HB1 4025   5.012   8.658   7.193
  445MET    HB2 4026   4.926   8.731   7.075
  445MET     CG 4027   4.942   8.526   7.050
  445MET    HG1 4028   5.027   8.539   7.000
  445MET    HG2 4029   4.865   8.532   6.987
  445MET     SD 4030   4.942   8.369   7.141
  445MET     CE 4031   5.076   8.394   7.256
  445MET    HE1 4032   5.086   8.312   7.313
  445MET    HE2 4033   5.161   8.410   7.206
  445MET    HE3 4034   5.056   8.473   7.314
  445MET      C 4035   4.830   8.759   7.339
  445MET      O 4036   4.879   8.722   7.447
  446ILE      N 4037   4.794   8.885   7.317
  446ILE      H 4038   4.758   8.912   7.228
  446ILE     CA 4039   4.807   8.984   7.424
  446ILE     HA 4040   4.902   8.978   7.456
  446ILE     CB 4041   4.777   9.126   7.370
  446ILE     HB 4042   4.691   9.125   7.319
  446ILE    CG2 4043   4.763   9.224   7.486
  446ILE   HG21 4044   4.744   9.315   7.451
  446ILE   HG22 4045   4.688   9.195   7.546
  446ILE   HG23 4046   4.848   9.226   7.539
  446ILE    CG1 4047   4.888   9.171   7.276
  446ILE   HG11 4048   4.912   9.094   7.217
  446ILE   HG12 4049   4.967   9.197   7.331
  446ILE     CD 4050   4.850   9.289   7.188
  446ILE    HD1 4051   4.927   9.313   7.129
  446ILE    HD2 4052   4.771   9.264   7.132
  446ILE    HD3 4053   4.826   9.367   7.246
  446ILE      C 4054   4.715   8.949   7.540
  446ILE      O 4055   4.756   8.953   7.657
  447ILE      N 4056   4.590   8.913   7.510
  447ILE      H 4057   4.560   8.910   7.415
  447ILE     CA 4058   4.497   8.877   7.617
  447ILE     HA 4059   4.498   8.953   7.681
  447ILE     CB 4060   4.355   8.859   7.561
  447ILE     HB 4061   4.359   8.800   7.480
  447ILE    CG2 4062   4.264   8.791   7.665
  447ILE   HG21 4063   4.172   8.780   7.627
  447ILE   HG22 4064   4.301   8.701   7.689
  447ILE   HG23 4065   4.259   8.847   7.748
  447ILE    CG1 4066   4.298   8.994   7.518
  447ILE   HG11 4067   4.368   9.043   7.467
  447ILE   HG12 4068   4.274   9.046   7.600
  447ILE     CD 4069   4.175   8.985   7.432
  447ILE    HD1 4070   4.144   9.077   7.409
  447ILE    HD2 4071   4.196   8.934   7.349
  447ILE    HD3 4072   4.103   8.937   7.482
  447ILE      C 4073   4.545   8.751   7.690
  447ILE      O 4074   4.538   8.744   7.813
  448PHE      N 4075   4.591   8.651   7.615
  448PHE      H 4076   4.594   8.660   7.516
  448PHE     CA 4077   4.638   8.527   7.678
  448PHE     HA 4078   4.563   8.492   7.734
  448PHE     CB 4079   4.674   8.425   7.570
  448PHE    HB1 4080   4.749   8.462   7.516
  448PHE    HB2 4081   4.594   8.411   7.512
  448PHE     CG 4082   4.717   8.289   7.623
  448PHE    CD1 4083   4.681   8.243   7.749
  448PHE    HD1 4084   4.624   8.300   7.808
  448PHE    CE1 4085   4.722   8.120   7.794
  448PHE    HE1 4086   4.695   8.088   7.885
  448PHE     CZ 4087   4.800   8.040   7.714
  448PHE     HZ 4088   4.830   7.950   7.747
  448PHE    CE2 4089   4.837   8.083   7.589
  448PHE    HE2 4090   4.894   8.024   7.531
  448PHE    CD2 4091   4.796   8.207   7.544
  448PHE    HD2 4092   4.824   8.238   7.453
  448PHE      C 4093   4.756   8.555   7.769
  448PHE      O 4094   4.763   8.503   7.882
  449THR      N 4095   4.852   8.635   7.722
  449THR      H 4096   4.844   8.674   7.631
  449THR     CA 4097   4.969   8.666   7.803
  449THR     HA 4098   5.009   8.577   7.827
  449THR     CB 4099   5.068   8.750   7.722
  449THR     HB 4100   5.027   8.836   7.693
  449THR    CG2 4101   5.193   8.776   7.804
  449THR   HG21 4102   5.257   8.831   7.751
  449THR   HG22 4103   5.169   8.825   7.888
  449THR   HG23 4104   5.236   8.689   7.828
  449THR    OG1 4105   5.103   8.679   7.603
  449THR    HG1 4106   5.168   8.733   7.550
  449THR      C 4107   4.930   8.741   7.930
  449THR      O 4108   4.979   8.710   8.039
  450ALA      N 4109   4.841   8.840   7.917
  450ALA      H 4110   4.803   8.862   7.827
  450ALA     CA 4111   4.799   8.916   8.034
  450ALA     HA 4112   4.884   8.949   8.076
  450ALA     CB 4113   4.711   9.033   7.992
  450ALA    HB1 4114   4.683   9.084   8.073
  450ALA    HB2 4115   4.762   9.093   7.931
  450ALA    HB3 4116   4.630   8.998   7.945
  450ALA      C 4117   4.726   8.828   8.135
  450ALA      O 4118   4.747   8.841   8.256
  451ALA      N 4119   4.639   8.738   8.087
  451ALA      H 4120   4.624   8.731   7.989
  451ALA     CA 4121   4.567   8.650   8.178
  451ALA     HA 4122   4.527   8.710   8.247
  451ALA     CB 4123   4.459   8.574   8.101
  451ALA    HB1 4124   4.410   8.513   8.164
  451ALA    HB2 4125   4.395   8.639   8.060
  451ALA    HB3 4126   4.502   8.519   8.029
  451ALA      C 4127   4.660   8.553   8.248
  451ALA      O 4128   4.645   8.527   8.367
  452ALA      N 4129   4.757   8.497   8.175
  452ALA      H 4130   4.767   8.520   8.079
  452ALA     CA 4131   4.849   8.401   8.236
  452ALA     HA 4132   4.791   8.336   8.286
  452ALA     CB 4133   4.929   8.328   8.128
  452ALA    HB1 4134   4.991   8.262   8.171
  452ALA    HB2 4135   4.866   8.279   8.068
  452ALA    HB3 4136   4.982   8.394   8.075
  452ALA      C 4137   4.942   8.468   8.335
  452ALA      O 4138   4.977   8.410   8.438
  453TYR      N 4139   4.985   8.591   8.305
  453TYR      H 4140   4.952   8.635   8.222
  453TYR     CA 4141   5.080   8.662   8.392
  453TYR     HA 4142   5.161   8.604   8.399
  453TYR     CB 4143   5.116   8.796   8.329
  453TYR    HB1 4144   5.034   8.853   8.329
  453TYR    HB2 4145   5.145   8.779   8.235
  453TYR     CG 4146   5.226   8.873   8.399
  453TYR    CD1 4147   5.197   8.961   8.501
  453TYR    HD1 4148   5.102   8.973   8.530
  453TYR    CE1 4149   5.297   9.032   8.565
  453TYR    HE1 4150   5.275   9.094   8.640
  453TYR     CZ 4151   5.428   9.016   8.525
  453TYR     OH 4152   5.527   9.086   8.588
  453TYR     HH 4153   5.615   9.063   8.547
  453TYR    CE2 4154   5.459   8.929   8.423
  453TYR    HE2 4155   5.554   8.916   8.395
  453TYR    CD2 4156   5.359   8.859   8.360
  453TYR    HD2 4157   5.382   8.797   8.285
  453TYR      C 4158   5.024   8.681   8.532
  453TYR      O 4159   5.094   8.662   8.631
  454TYR      N 4160   4.896   8.719   8.542
  454TYR      H 4161   4.841   8.723   8.459
  454TYR     CA 4162   4.832   8.754   8.668
  454TYR     HA 4163   4.908   8.775   8.730
  454TYR     CB 4164   4.742   8.876   8.650
  454TYR    HB1 4165   4.687   8.888   8.733
  454TYR    HB2 4166   4.682   8.860   8.572
  454TYR     CG 4167   4.817   9.004   8.625
  454TYR    CD1 4168   4.879   9.071   8.729
  454TYR    HD1 4169   4.874   9.033   8.822
  454TYR    CE1 4170   4.948   9.188   8.707
  454TYR    HE1 4171   4.992   9.235   8.783
  454TYR     CZ 4172   4.956   9.239   8.579
  454TYR     OH 4173   5.024   9.356   8.556
  454TYR     HH 4174   5.020   9.378   8.459
  454TYR    CE2 4175   4.895   9.175   8.474
  454TYR    HE2 4176   4.901   9.213   8.382
  454TYR    CD2 4177   4.826   9.058   8.497
  454TYR    HD2 4178   4.782   9.011   8.421
  454TYR      C 4179   4.753   8.637   8.727
  454TYR      O 4180   4.648   8.659   8.788
  455ARG      N 4181   4.801   8.514   8.711
  455ARG      H 4182   4.886   8.499   8.660
  455ARG     CA 4183   4.730   8.401   8.768
  455ARG     HA 4184   4.636   8.408   8.735
  455ARG     CB 4185   4.792   8.269   8.720
  455ARG    HB1 4186   4.797   8.271   8.620
  455ARG    HB2 4187   4.733   8.194   8.749
  455ARG     CG 4188   4.932   8.242   8.774
  455ARG    HG1 4189   4.926   8.223   8.872
  455ARG    HG2 4190   4.989   8.322   8.759
  455ARG     CD 4191   4.995   8.123   8.705
  455ARG    HD1 4192   5.001   8.140   8.607
  455ARG    HD2 4193   4.939   8.041   8.721
  455ARG     NE 4194   5.130   8.097   8.755
  455ARG     HE 4195   5.207   8.133   8.702
  455ARG     CZ 4196   5.158   8.029   8.866
  455ARG    NH1 4197   5.063   7.980   8.944
  455ARG   HH11 4198   4.967   7.993   8.920
  455ARG   HH12 4199   5.087   7.929   9.027
  455ARG    NH2 4200   5.285   8.012   8.901
  455ARG   HH21 4201   5.358   8.050   8.845
  455ARG   HH22 4202   5.308   7.961   8.984
  455ARG      C 4203   4.735   8.409   8.921
  455ARG      O 4204   4.827   8.468   8.977
  456PRO      N 4205   4.637   8.352   8.990
  456PRO     CD 4206   4.514   8.285   8.942
  456PRO    HD1 4207   4.535   8.219   8.870
  456PRO    HD2 4208   4.448   8.352   8.908
  456PRO     CG 4209   4.463   8.216   9.064
  456PRO    HG1 4210   4.502   8.124   9.072
  456PRO    HG2 4211   4.363   8.209   9.062
  456PRO     CB 4212   4.505   8.298   9.178
  456PRO    HB1 4213   4.509   8.242   9.261
  456PRO    HB2 4214   4.441   8.373   9.192
  456PRO     CA 4215   4.644   8.348   9.137
  456PRO     HA 4216   4.668   8.437   9.174
  456PRO      C 4217   4.753   8.254   9.185
  456PRO      O 4218   4.791   8.159   9.117
  457VAL      N 4219   4.803   8.283   9.305
  457VAL      H 4220   4.762   8.358   9.357
  457VAL     CA 4221   4.915   8.210   9.365
  457VAL     HA 4222   4.947   8.150   9.292
  457VAL     CB 4223   5.027   8.306   9.408
  457VAL     HB 4224   5.099   8.252   9.453
  457VAL    CG1 4225   5.085   8.375   9.286
  457VAL   HG11 4226   5.158   8.437   9.315
  457VAL   HG12 4227   5.122   8.306   9.224
  457VAL   HG13 4228   5.013   8.426   9.240
  457VAL    CG2 4229   4.977   8.410   9.509
  457VAL   HG21 4230   5.052   8.470   9.535
  457VAL   HG22 4231   4.904   8.464   9.468
  457VAL   HG23 4232   4.943   8.363   9.591
  457VAL      C 4233   4.871   8.123   9.483
  457VAL      O 4234   4.956   8.066   9.551
  458GLU      N 4235   4.740   8.111   9.508
  458GLU      H 4236   4.675   8.165   9.456
  458GLU     CA 4237   4.692   8.020   9.610
  458GLU     HA 4238   4.754   8.029   9.688
  458GLU     CB 4239   4.550   8.059   9.653
  458GLU    HB1 4240   4.516   7.988   9.715
  458GLU    HB2 4241   4.493   8.062   9.572
  458GLU     CG 4242   4.538   8.193   9.724
  458GLU    HG1 4243   4.615   8.202   9.787
  458GLU    HG2 4244   4.452   8.194   9.776
  458GLU     CD 4245   4.539   8.311   9.628
  458GLU    OE1 4246   4.570   8.290   9.509
  458GLU    OE2 4247   4.510   8.424   9.672
  458GLU      C 4248   4.697   7.877   9.558
  458GLU      O 4249   4.732   7.852   9.442
  459GLY      N 4250   4.662   7.781   9.644
  459GLY      H 4251   4.633   7.807   9.736
  459GLY     CA 4252   4.665   7.641   9.609
  459GLY    HA1 4253   4.703   7.591   9.687
  459GLY    HA2 4254   4.726   7.631   9.531
  459GLY      C 4255   4.527   7.585   9.575
  459GLY      O 4256   4.424   7.647   9.598
  460LEU      N 4257   4.529   7.463   9.520
  460LEU      H 4258   4.617   7.425   9.490
  460LEU     CA 4259   4.408   7.382   9.502
  460LEU     HA 4260   4.440   7.298   9.458
  460LEU     CB 4261   4.345   7.350   9.637
  460LEU    HB1 4262   4.267   7.290   9.620
  460LEU    HB2 4263   4.313   7.436   9.677
  460LEU     CG 4264   4.436   7.281   9.740
  460LEU     HG 4265   4.516   7.338   9.757
  460LEU    CD1 4266   4.361   7.262   9.871
  460LEU   HD11 4267   4.421   7.217   9.938
  460LEU   HD12 4268   4.333   7.351   9.907
  460LEU   HD13 4269   4.280   7.205   9.855
  460LEU    CD2 4270   4.486   7.147   9.687
  460LEU   HD21 4271   4.545   7.104   9.756
  460LEU   HD22 4272   4.408   7.087   9.668
  460LEU   HD23 4273   4.538   7.161   9.603
  460LEU      C 4274   4.305   7.451   9.412
  460LEU      O 4275   4.202   7.497   9.462
  461PRO      N 4276   4.329   7.459   9.281
  461PRO     CD 4277   4.450   7.421   9.208
  461PRO    HD1 4278   4.484   7.332   9.239
  461PRO    HD2 4279   4.522   7.489   9.220
  461PRO     CG 4280   4.404   7.415   9.066
  461PRO    HG1 4281   4.369   7.324   9.044
  461PRO    HG2 4282   4.479   7.438   9.004
  461PRO     CB 4283   4.296   7.515   9.055
  461PRO    HB1 4284   4.234   7.490   8.981
  461PRO    HB2 4285   4.335   7.605   9.037
  461PRO     CA 4286   4.225   7.511   9.191
  461PRO     HA 4287   4.190   7.599   9.222
  461PRO      C 4288   4.105   7.418   9.188
  461PRO      O 4289   4.114   7.303   9.233
  462PRO      N 4290   3.989   7.464   9.137
  462PRO     CD 4291   3.877   7.371   9.124
  462PRO    HD1 4292   3.860   7.324   9.211
  462PRO    HD2 4293   3.896   7.303   9.053
  462PRO     CG 4294   3.762   7.459   9.086
  462PRO    HG1 4295   3.713   7.489   9.168
  462PRO    HG2 4296   3.699   7.410   9.025
  462PRO     CB 4297   3.822   7.575   9.016
  462PRO    HB1 4298   3.763   7.655   9.026
  462PRO    HB2 4299   3.834   7.554   8.919
  462PRO     CA 4300   3.956   7.597   9.085
  462PRO     HA 4301   4.029   7.629   9.025
  462PRO      C 4302   3.943   7.701   9.196
  462PRO      O 4303   3.919   7.664   9.311
  463TYR      N 4304   3.957   7.828   9.161
  463TYR      H 4305   3.966   7.850   9.064
  463TYR     CA 4306   3.960   7.937   9.258
  463TYR     HA 4307   3.978   7.893   9.346
  463TYR     CB 4308   4.071   8.037   9.224
  463TYR    HB1 4309   4.077   8.105   9.297
  463TYR    HB2 4310   4.049   8.082   9.138
  463TYR     CG 4311   4.206   7.972   9.210
  463TYR    CD1 4312   4.285   7.948   9.321
  463TYR    HD1 4313   4.252   7.974   9.412
  463TYR    CE1 4314   4.409   7.888   9.309
  463TYR    HE1 4315   4.465   7.870   9.390
  463TYR     CZ 4316   4.455   7.853   9.184
  463TYR     OH 4317   4.579   7.794   9.171
  463TYR     HH 4318   4.597   7.775   9.075
  463TYR    CE2 4319   4.379   7.877   9.072
  463TYR    HE2 4320   4.413   7.851   8.982
  463TYR    CD2 4321   4.255   7.936   9.085
  463TYR    HD2 4322   4.200   7.953   9.004
  463TYR      C 4323   3.826   8.009   9.262
  463TYR      O 4324   3.754   8.016   9.162
  464LYS      N 4325   3.793   8.061   9.380
  464LYS      H 4326   3.853   8.046   9.459
  464LYS     CA 4327   3.671   8.138   9.396
  464LYS     HA 4328   3.598   8.080   9.360
  464LYS     CB 4329   3.646   8.168   9.544
  464LYS    HB1 4330   3.722   8.223   9.578
  464LYS    HB2 4331   3.644   8.081   9.594
  464LYS     CG 4332   3.515   8.243   9.573
  464LYS    HG1 4333   3.438   8.191   9.535
  464LYS    HG2 4334   3.519   8.333   9.531
  464LYS     CD 4335   3.493   8.260   9.722
  464LYS    HD1 4336   3.572   8.307   9.762
  464LYS    HD2 4337   3.484   8.169   9.764
  464LYS     CE 4338   3.367   8.341   9.750
  464LYS    HE1 4339   3.288   8.292   9.714
  464LYS    HE2 4340   3.375   8.430   9.706
  464LYS     NZ 4341   3.345   8.363   9.896
  464LYS    HZ1 4342   3.262   8.416   9.910
  464LYS    HZ2 4343   3.336   8.274   9.942
  464LYS    HZ3 4344   3.423   8.412   9.935
  464LYS      C 4345   3.680   8.268   9.317
  464LYS      O 4346   3.786   8.331   9.312
  465LEU      N 4347   3.569   8.307   9.256
  465LEU      H 4348   3.488   8.249   9.262
  465LEU     CA 4349   3.562   8.432   9.180
  465LEU     HA 4350   3.653   8.449   9.142
  465LEU     CB 4351   3.462   8.419   9.065
  465LEU    HB1 4352   3.374   8.393   9.105
  465LEU    HB2 4353   3.494   8.345   9.005
  465LEU     CG 4354   3.439   8.543   8.978
  465LEU     HG 4355   3.407   8.617   9.037
  465LEU    CD1 4356   3.567   8.590   8.912
  465LEU   HD11 4357   3.548   8.670   8.857
  465LEU   HD12 4358   3.634   8.613   8.983
  465LEU   HD13 4359   3.603   8.517   8.854
  465LEU    CD2 4360   3.333   8.514   8.873
  465LEU   HD21 4361   3.319   8.595   8.817
  465LEU   HD22 4362   3.363   8.438   8.815
  465LEU   HD23 4363   3.247   8.489   8.918
  465LEU      C 4364   3.521   8.544   9.275
  465LEU      O 4365   3.409   8.546   9.326
  466LYS      N 4366   3.612   8.639   9.297
  466LYS      H 4367   3.702   8.631   9.255
  466LYS     CA 4368   3.583   8.754   9.381
  466LYS     HA 4369   3.528   8.719   9.457
  466LYS     CB 4370   3.713   8.815   9.434
  466LYS    HB1 4371   3.690   8.894   9.491
  466LYS    HB2 4372   3.768   8.844   9.356
  466LYS     CG 4373   3.796   8.719   9.518
  466LYS    HG1 4374   3.817   8.638   9.464
  466LYS    HG2 4375   3.743   8.692   9.599
  466LYS     CD 4376   3.926   8.782   9.564
  466LYS    HD1 4377   3.905   8.863   9.618
  466LYS    HD2 4378   3.979   8.808   9.484
  466LYS     CE 4379   4.008   8.686   9.649
  466LYS    HE1 4380   4.028   8.603   9.596
  466LYS    HE2 4381   3.956   8.661   9.731
  466LYS     NZ 4382   4.137   8.746   9.693
  466LYS    HZ1 4383   4.187   8.679   9.749
  466LYS    HZ2 4384   4.191   8.770   9.613
  466LYS    HZ3 4385   4.119   8.828   9.748
  466LYS      C 4386   3.504   8.858   9.302
  466LYS      O 4387   3.495   8.853   9.179
  467ASN      N 4388   3.446   8.952   9.376
  467ASN      H 4389   3.465   8.954   9.474
  467ASN     CA 4390   3.356   9.052   9.319
  467ASN     HA 4391   3.325   9.010   9.234
  467ASN     CB 4392   3.239   9.078   9.414
  467ASN    HB1 4393   3.192   8.991   9.432
  467ASN    HB2 4394   3.176   9.142   9.371
  467ASN     CG 4395   3.284   9.136   9.547
  467ASN    OD1 4396   3.401   9.127   9.584
  467ASN    ND2 4397   3.190   9.196   9.619
  467ASN   HD21 4398   3.096   9.201   9.585
  467ASN   HD22 4399   3.213   9.236   9.708
  467ASN      C 4400   3.426   9.184   9.285
  467ASN      O 4401   3.358   9.283   9.260
  468THR      N 4402   3.559   9.187   9.285
  468THR      H 4403   3.610   9.104   9.309
  468THR     CA 4404   3.633   9.308   9.251
  468THR     HA 4405   3.573   9.384   9.277
  468THR     CB 4406   3.763   9.317   9.330
  468THR     HB 4407   3.744   9.306   9.428
  468THR    CG2 4408   3.863   9.211   9.287
  468THR   HG21 4409   3.947   9.220   9.341
  468THR   HG22 4410   3.824   9.120   9.302
  468THR   HG23 4411   3.884   9.222   9.190
  468THR    OG1 4412   3.821   9.447   9.311
  468THR    HG1 4413   3.906   9.453   9.363
  468THR      C 4414   3.662   9.312   9.101
  468THR      O 4415   3.647   9.214   9.028
  469VAL      N 4416   3.706   9.430   9.055
  469VAL      H 4417   3.733   9.501   9.120
  469VAL     CA 4418   3.716   9.457   8.912
  469VAL     HA 4419   3.628   9.432   8.872
  469VAL     CB 4420   3.746   9.607   8.891
  469VAL     HB 4421   3.829   9.631   8.942
  469VAL    CG1 4422   3.773   9.636   8.746
  469VAL   HG11 4423   3.792   9.733   8.735
  469VAL   HG12 4424   3.852   9.582   8.716
  469VAL   HG13 4425   3.693   9.611   8.692
  469VAL    CG2 4426   3.631   9.693   8.942
  469VAL   HG21 4427   3.653   9.789   8.928
  469VAL   HG22 4428   3.547   9.669   8.893
  469VAL   HG23 4429   3.618   9.676   9.040
  469VAL      C 4430   3.822   9.369   8.847
  469VAL      O 4431   3.800   9.311   8.739
  470GLY      N 4432   3.939   9.360   8.910
  470GLY      H 4433   3.951   9.404   8.999
  470GLY     CA 4434   4.050   9.286   8.852
  470GLY    HA1 4435   4.127   9.293   8.915
  470GLY    HA2 4436   4.074   9.329   8.765
  470GLY      C 4437   4.018   9.140   8.828
  470GLY      O 4438   4.060   9.083   8.727
  471ASP      N 4439   3.940   9.078   8.916
  471ASP      H 4440   3.905   9.128   8.995
  471ASP     CA 4441   3.905   8.938   8.898
  471ASP     HA 4442   3.990   8.893   8.869
  471ASP     CB 4443   3.855   8.880   9.031
  471ASP    HB1 4444   3.811   8.792   9.014
  471ASP    HB2 4445   3.789   8.943   9.071
  471ASP     CG 4446   3.967   8.858   9.131
  471ASP    OD1 4447   4.056   8.776   9.102
  471ASP    OD2 4448   3.966   8.924   9.236
  471ASP      C 4449   3.802   8.918   8.788
  471ASP      O 4450   3.806   8.816   8.718
  472TYR      N 4451   3.712   9.015   8.767
  472TYR      H 4452   3.705   9.091   8.832
  472TYR     CA 4453   3.624   9.010   8.651
  472TYR     HA 4454   3.576   8.922   8.659
  472TYR     CB 4455   3.524   9.126   8.654
  472TYR    HB1 4456   3.477   9.129   8.566
  472TYR    HB2 4457   3.575   9.211   8.669
  472TYR     CG 4458   3.419   9.116   8.762
  472TYR    CD1 4459   3.332   9.008   8.768
  472TYR    HD1 4460   3.340   8.934   8.701
  472TYR    CE1 4461   3.235   9.000   8.866
  472TYR    HE1 4462   3.174   8.921   8.870
  472TYR     CZ 4463   3.223   9.101   8.959
  472TYR     OH 4464   3.127   9.094   9.056
  472TYR     HH 4465   3.133   9.175   9.115
  472TYR    CE2 4466   3.307   9.211   8.954
  472TYR    HE2 4467   3.298   9.284   9.022
  472TYR    CD2 4468   3.403   9.218   8.855
  472TYR    HD2 4469   3.462   9.298   8.850
  472TYR      C 4470   3.705   9.015   8.521
  472TYR      O 4471   3.682   8.935   8.430
  473PHE      N 4472   3.801   9.107   8.513
  473PHE      H 4473   3.816   9.171   8.588
  473PHE     CA 4474   3.885   9.112   8.393
  473PHE     HA 4475   3.822   9.122   8.316
  473PHE     CB 4476   3.979   9.232   8.398
  473PHE    HB1 4477   4.051   9.218   8.331
  473PHE    HB2 4478   4.019   9.237   8.490
  473PHE     CG 4479   3.912   9.364   8.369
  473PHE    CD1 4480   3.849   9.387   8.247
  473PHE    HD1 4481   3.847   9.314   8.178
  473PHE    CE1 4482   3.789   9.508   8.220
  473PHE    HE1 4483   3.743   9.522   8.133
  473PHE     CZ 4484   3.792   9.609   8.314
  473PHE     HZ 4485   3.749   9.697   8.295
  473PHE    CE2 4486   3.854   9.588   8.434
  473PHE    HE2 4487   3.855   9.660   8.503
  473PHE    CD2 4488   3.915   9.467   8.461
  473PHE    HD2 4489   3.962   9.453   8.549
  473PHE      C 4490   3.964   8.983   8.376
  473PHE      O 4491   3.979   8.932   8.264
  474ARG      N 4492   4.015   8.929   8.487
  474ARG      H 4493   3.999   8.973   8.575
  474ARG     CA 4494   4.094   8.806   8.482
  474ARG     HA 4495   4.170   8.822   8.420
  474ARG     CB 4496   4.144   8.775   8.623
  474ARG    HB1 4497   4.065   8.751   8.680
  474ARG    HB2 4498   4.188   8.857   8.660
  474ARG     CG 4499   4.243   8.661   8.631
  474ARG    HG1 4500   4.317   8.677   8.566
  474ARG    HG2 4501   4.196   8.575   8.608
  474ARG     CD 4502   4.302   8.650   8.771
  474ARG    HD1 4503   4.352   8.733   8.793
  474ARG    HD2 4504   4.364   8.572   8.775
  474ARG     NE 4505   4.200   8.631   8.874
  474ARG     HE 4506   4.174   8.710   8.929
  474ARG     CZ 4507   4.139   8.516   8.900
  474ARG    NH1 4508   4.164   8.406   8.831
  474ARG   HH11 4509   4.231   8.407   8.757
  474ARG   HH12 4510   4.116   8.321   8.854
  474ARG    NH2 4511   4.048   8.512   8.997
  474ARG   HH21 4512   4.027   8.594   9.049
  474ARG   HH22 4513   4.001   8.426   9.018
  474ARG      C 4514   4.013   8.690   8.426
  474ARG      O 4515   4.058   8.619   8.335
  475VAL      N 4516   3.892   8.669   8.480
  475VAL      H 4517   3.857   8.730   8.550
  475VAL     CA 4518   3.813   8.555   8.435
  475VAL     HA 4519   3.874   8.476   8.437
  475VAL     CB 4520   3.697   8.528   8.532
  475VAL     HB 4521   3.734   8.533   8.625
  475VAL    CG1 4522   3.587   8.633   8.521
  475VAL   HG11 4523   3.514   8.611   8.586
  475VAL   HG12 4524   3.625   8.723   8.542
  475VAL   HG13 4525   3.550   8.633   8.428
  475VAL    CG2 4526   3.640   8.388   8.510
  475VAL   HG21 4527   3.565   8.372   8.574
  475VAL   HG22 4528   3.606   8.380   8.416
  475VAL   HG23 4529   3.712   8.320   8.526
  475VAL      C 4530   3.767   8.575   8.291
  475VAL      O 4531   3.757   8.479   8.213
  476THR      N 4532   3.740   8.700   8.251
  476THR      H 4533   3.742   8.774   8.318
  476THR     CA 4534   3.708   8.728   8.111
  476THR     HA 4535   3.627   8.673   8.090
  476THR     CB 4536   3.677   8.877   8.093
  476THR     HB 4537   3.753   8.933   8.127
  476THR    CG2 4538   3.649   8.909   7.947
  476THR   HG21 4539   3.629   9.006   7.938
  476THR   HG22 4540   3.729   8.885   7.892
  476THR   HG23 4541   3.570   8.855   7.916
  476THR    OG1 4542   3.563   8.912   8.172
  476THR    HG1 4543   3.543   9.009   8.160
  476THR      C 4544   3.824   8.686   8.020
  476THR      O 4545   3.803   8.621   7.916
  477GLY      N 4546   3.947   8.722   8.058
  477GLY      H 4547   3.960   8.775   8.142
  477GLY     CA 4548   4.061   8.683   7.977
  477GLY    HA1 4549   4.143   8.723   8.018
  477GLY    HA2 4550   4.047   8.720   7.886
  477GLY      C 4551   4.078   8.532   7.968
  477GLY      O 4552   4.110   8.479   7.861
  478GLU      N 4553   4.057   8.462   8.080
  478GLU      H 4554   4.034   8.509   8.165
  478GLU     CA 4555   4.068   8.317   8.078
  478GLU     HA 4556   4.160   8.298   8.044
  478GLU     CB 4557   4.052   8.261   8.219
  478GLU    HB1 4558   4.050   8.161   8.214
  478GLU    HB2 4559   3.965   8.293   8.257
  478GLU     CG 4560   4.164   8.302   8.314
  478GLU    HG1 4561   4.171   8.401   8.314
  478GLU    HG2 4562   4.250   8.262   8.282
  478GLU     CD 4563   4.141   8.256   8.457
  478GLU    OE1 4564   4.033   8.202   8.486
  478GLU    OE2 4565   4.232   8.274   8.540
  478GLU      C 4566   3.965   8.254   7.984
  478GLU      O 4567   3.997   8.162   7.907
  479ILE      N 4568   3.842   8.305   7.987
  479ILE      H 4569   3.821   8.380   8.050
  479ILE     CA 4570   3.737   8.253   7.900
  479ILE     HA 4571   3.731   8.155   7.919
  479ILE     CB 4572   3.602   8.319   7.932
  479ILE     HB 4573   3.614   8.418   7.932
  479ILE    CG2 4574   3.498   8.284   7.826
  479ILE   HG21 4575   3.411   8.328   7.849
  479ILE   HG22 4576   3.529   8.316   7.737
  479ILE   HG23 4577   3.486   8.184   7.823
  479ILE    CG1 4578   3.553   8.276   8.071
  479ILE   HG11 4579   3.631   8.277   8.134
  479ILE   HG12 4580   3.517   8.183   8.065
  479ILE     CD 4581   3.444   8.366   8.129
  479ILE    HD1 4582   3.417   8.332   8.219
  479ILE    HD2 4583   3.479   8.459   8.138
  479ILE    HD3 4584   3.365   8.365   8.068
  479ILE      C 4585   3.775   8.273   7.754
  479ILE      O 4586   3.760   8.183   7.670
  480LEU      N 4587   3.825   8.393   7.720
  480LEU      H 4588   3.835   8.464   7.790
  480LEU     CA 4589   3.864   8.419   7.582
  480LEU     HA 4590   3.783   8.397   7.528
  480LEU     CB 4591   3.903   8.566   7.565
  480LEU    HB1 4592   3.938   8.577   7.472
  480LEU    HB2 4593   3.975   8.586   7.631
  480LEU     CG 4594   3.790   8.668   7.586
  480LEU     HG 4595   3.747   8.649   7.674
  480LEU    CD1 4596   3.846   8.809   7.587
  480LEU   HD11 4597   3.772   8.874   7.601
  480LEU   HD12 4598   3.912   8.818   7.662
  480LEU   HD13 4599   3.891   8.827   7.500
  480LEU    CD2 4600   3.683   8.655   7.480
  480LEU   HD21 4601   3.611   8.722   7.497
  480LEU   HD22 4602   3.723   8.670   7.390
  480LEU   HD23 4603   3.644   8.563   7.484
  480LEU      C 4604   3.977   8.328   7.537
  480LEU      O 4605   3.977   8.278   7.423
  481SER      N 4606   4.075   8.303   7.625
  481SER      H 4607   4.072   8.344   7.716
  481SER     CA 4608   4.186   8.215   7.589
  481SER     HA 4609   4.226   8.253   7.506
  481SER     CB 4610   4.289   8.213   7.702
  481SER    HB1 4611   4.370   8.160   7.676
  481SER    HB2 4612   4.250   8.174   7.785
  481SER     OG 4613   4.332   8.344   7.733
  481SER     HG 4614   4.399   8.340   7.807
  481SER      C 4615   4.138   8.074   7.558
  481SER      O 4616   4.180   8.012   7.459
  482VAL      N 4617   4.049   8.020   7.642
  482VAL      H 4618   4.017   8.072   7.721
  482VAL     CA 4619   3.999   7.885   7.618
  482VAL     HA 4620   4.080   7.826   7.608
  482VAL     CB 4621   3.917   7.836   7.738
  482VAL     HB 4622   3.843   7.900   7.756
  482VAL    CG1 4623   3.856   7.700   7.708
  482VAL   HG11 4624   3.803   7.669   7.787
  482VAL   HG12 4625   3.796   7.707   7.628
  482VAL   HG13 4626   3.929   7.634   7.689
  482VAL    CG2 4627   4.005   7.828   7.862
  482VAL   HG21 4628   3.951   7.796   7.940
  482VAL   HG22 4629   4.080   7.764   7.846
  482VAL   HG23 4630   4.042   7.918   7.883
  482VAL      C 4631   3.919   7.880   7.488
  482VAL      O 4632   3.928   7.783   7.411
  483SER      N 4633   3.838   7.984   7.462
  483SER      H 4634   3.830   8.058   7.529
  483SER     CA 4635   3.762   7.989   7.337
  483SER     HA 4636   3.704   7.907   7.337
  483SER     CB 4637   3.677   8.115   7.334
  483SER    HB1 4638   3.735   8.196   7.343
  483SER    HB2 4639   3.610   8.114   7.408
  483SER     OG 4640   3.606   8.124   7.211
  483SER     HG 4641   3.551   8.207   7.211
  483SER      C 4642   3.854   7.984   7.215
  483SER      O 4643   3.827   7.912   7.118
  484GLY      N 4644   3.963   8.061   7.219
  484GLY      H 4645   3.980   8.120   7.298
  484GLY     CA 4646   4.058   8.058   7.108
  484GLY    HA1 4647   4.130   8.125   7.127
  484GLY    HA2 4648   4.009   8.084   7.025
  484GLY      C 4649   4.120   7.921   7.089
  484GLY      O 4650   4.137   7.874   6.976
  485GLY      N 4651   4.154   7.854   7.199
  485GLY      H 4652   4.142   7.896   7.289
  485GLY     CA 4653   4.208   7.719   7.189
  485GLY    HA1 4654   4.228   7.687   7.282
  485GLY    HA2 4655   4.293   7.724   7.137
  485GLY      C 4656   4.111   7.623   7.121
  485GLY      O 4657   4.150   7.542   7.036
  486VAL      N 4658   3.982   7.632   7.157
  486VAL      H 4659   3.954   7.698   7.227
  486VAL     CA 4660   3.882   7.546   7.095
  486VAL     HA 4661   3.915   7.452   7.108
  486VAL     CB 4662   3.746   7.563   7.165
  486VAL     HB 4663   3.723   7.660   7.169
  486VAL    CG1 4664   3.637   7.491   7.088
  486VAL   HG11 4665   3.550   7.503   7.135
  486VAL   HG12 4666   3.631   7.529   6.996
  486VAL   HG13 4667   3.659   7.393   7.083
  486VAL    CG2 4668   3.752   7.512   7.307
  486VAL   HG21 4669   3.663   7.524   7.351
  486VAL   HG22 4670   3.776   7.415   7.307
  486VAL   HG23 4671   3.821   7.563   7.358
  486VAL      C 4672   3.872   7.574   6.945
  486VAL      O 4673   3.859   7.482   6.863
  487TYR      N 4674   3.874   7.703   6.908
  487TYR      H 4675   3.879   7.774   6.978
  487TYR     CA 4676   3.869   7.740   6.767
  487TYR     HA 4677   3.781   7.706   6.733
  487TYR     CB 4678   3.877   7.892   6.754
  487TYR    HB1 4679   3.957   7.923   6.805
  487TYR    HB2 4680   3.795   7.931   6.795
  487TYR     CG 4681   3.888   7.942   6.611
  487TYR    CD1 4682   3.775   7.960   6.533
  487TYR    HD1 4683   3.685   7.940   6.572
  487TYR    CE1 4684   3.785   8.005   6.403
  487TYR    HE1 4685   3.703   8.017   6.348
  487TYR     CZ 4686   3.909   8.033   6.350
  487TYR     OH 4687   3.920   8.078   6.220
  487TYR     HH 4688   4.016   8.093   6.198
  487TYR    CE2 4689   4.022   8.016   6.425
  487TYR    HE2 4690   4.112   8.036   6.386
  487TYR    CD2 4691   4.012   7.971   6.555
  487TYR    HD2 4692   4.095   7.959   6.610
  487TYR      C 4693   3.983   7.674   6.689
  487TYR      O 4694   3.961   7.615   6.583
  488PHE      N 4695   4.106   7.686   6.740
  488PHE      H 4696   4.120   7.734   6.827
  488PHE     CA 4697   4.219   7.628   6.668
  488PHE     HA 4698   4.213   7.664   6.575
  488PHE     CB 4699   4.350   7.670   6.735
  488PHE    HB1 4700   4.422   7.606   6.707
  488PHE    HB2 4701   4.338   7.665   6.834
  488PHE     CG 4702   4.395   7.809   6.700
  488PHE    CD1 4703   4.445   7.836   6.574
  488PHE    HD1 4704   4.452   7.762   6.507
  488PHE    CE1 4705   4.485   7.963   6.541
  488PHE    HE1 4706   4.520   7.981   6.450
  488PHE     CZ 4707   4.477   8.065   6.633
  488PHE     HZ 4708   4.507   8.157   6.609
  488PHE    CE2 4709   4.427   8.039   6.759
  488PHE    HE2 4710   4.420   8.112   6.826
  488PHE    CD2 4711   4.387   7.911   6.792
  488PHE    HD2 4712   4.352   7.892   6.884
  488PHE      C 4713   4.209   7.476   6.660
  488PHE      O 4714   4.244   7.417   6.557
  489PHE      N 4715   4.159   7.412   6.766
  489PHE      H 4716   4.134   7.464   6.848
  489PHE     CA 4717   4.140   7.267   6.765
  489PHE     HA 4718   4.230   7.226   6.749
  489PHE     CB 4719   4.085   7.224   6.901
  489PHE    HB1 4720   4.000   7.274   6.919
  489PHE    HB2 4721   4.152   7.247   6.972
  489PHE     CG 4722   4.055   7.077   6.912
  489PHE    CD1 4723   4.157   6.984   6.927
  489PHE    HD1 4724   4.252   7.014   6.929
  489PHE    CE1 4725   4.128   6.850   6.939
  489PHE    HE1 4726   4.203   6.784   6.949
  489PHE     CZ 4727   3.998   6.806   6.938
  489PHE     HZ 4728   3.978   6.708   6.948
  489PHE    CE2 4729   3.895   6.897   6.924
  489PHE    HE2 4730   3.800   6.865   6.923
  489PHE    CD2 4731   3.924   7.032   6.912
  489PHE    HD2 4732   3.849   7.098   6.903
  489PHE      C 4733   4.047   7.224   6.651
  489PHE      O 4734   4.080   7.134   6.571
  490PHE      N 4735   3.931   7.289   6.641
  490PHE      H 4736   3.909   7.363   6.704
  490PHE     CA 4737   3.837   7.249   6.537
  490PHE     HA 4738   3.831   7.149   6.547
  490PHE     CB 4739   3.700   7.312   6.560
  490PHE    HB1 4740   3.649   7.309   6.474
  490PHE    HB2 4741   3.713   7.407   6.588
  490PHE     CG 4742   3.618   7.242   6.666
  490PHE    CD1 4743   3.581   7.109   6.651
  490PHE    HD1 4744   3.609   7.058   6.570
  490PHE    CE1 4745   3.506   7.046   6.748
  490PHE    HE1 4746   3.481   6.950   6.737
  490PHE     CZ 4747   3.466   7.115   6.860
  490PHE     HZ 4748   3.411   7.069   6.930
  490PHE    CE2 4749   3.502   7.247   6.876
  490PHE    HE2 4750   3.474   7.297   6.958
  490PHE    CD2 4751   3.577   7.310   6.779
  490PHE    HD2 4752   3.602   7.406   6.791
  490PHE      C 4753   3.888   7.283   6.397
  490PHE      O 4754   3.863   7.208   6.303
  491ARG      N 4755   3.960   7.395   6.382
  491ARG      H 4756   3.973   7.457   6.459
  491ARG     CA 4757   4.019   7.424   6.252
  491ARG     HA 4758   3.942   7.424   6.189
  491ARG     CB 4759   4.087   7.561   6.253
  491ARG    HB1 4760   4.145   7.567   6.172
  491ARG    HB2 4761   4.144   7.567   6.335
  491ARG     CG 4762   3.991   7.680   6.253
  491ARG    HG1 4763   4.045   7.763   6.265
  491ARG    HG2 4764   3.928   7.669   6.330
  491ARG     CD 4765   3.909   7.693   6.124
  491ARG    HD1 4766   3.859   7.779   6.124
  491ARG    HD2 4767   3.844   7.617   6.118
  491ARG     NE 4768   3.992   7.690   6.004
  491ARG     HE 4769   3.995   7.604   5.952
  491ARG     CZ 4770   4.064   7.791   5.959
  491ARG    NH1 4771   4.069   7.908   6.023
  491ARG   HH11 4772   4.017   7.921   6.108
  491ARG   HH12 4773   4.125   7.982   5.987
  491ARG    NH2 4774   4.136   7.776   5.848
  491ARG   HH21 4775   4.135   7.688   5.800
  491ARG   HH22 4776   4.191   7.852   5.814
  491ARG      C 4777   4.119   7.316   6.211
  491ARG      O 4778   4.126   7.278   6.094
  492GLY      N 4779   4.198   7.267   6.306
  492GLY      H 4780   4.195   7.305   6.399
  492GLY     CA 4781   4.289   7.158   6.275
  492GLY    HA1 4782   4.341   7.137   6.358
  492GLY    HA2 4783   4.351   7.189   6.204
  492GLY      C 4784   4.217   7.034   6.228
  492GLY      O 4785   4.258   6.969   6.130
  493ILE      N 4786   4.106   6.998   6.295
  493ILE      H 4787   4.076   7.050   6.375
  493ILE     CA 4788   4.029   6.882   6.251
  493ILE     HA 4789   4.094   6.805   6.250
  493ILE     CB 4790   3.915   6.851   6.350
  493ILE     HB 4791   3.868   6.936   6.375
  493ILE    CG2 4792   3.812   6.756   6.286
  493ILE   HG21 4793   3.739   6.737   6.352
  493ILE   HG22 4794   3.773   6.799   6.205
  493ILE   HG23 4795   3.857   6.670   6.261
  493ILE    CG1 4796   3.973   6.789   6.477
  493ILE   HG11 4797   4.053   6.842   6.505
  493ILE   HG12 4798   4.001   6.695   6.457
  493ILE     CD 4799   3.878   6.784   6.593
  493ILE    HD1 4800   3.924   6.742   6.672
  493ILE    HD2 4801   3.849   6.876   6.617
  493ILE    HD3 4802   3.798   6.729   6.568
  493ILE      C 4803   3.976   6.903   6.110
  493ILE      O 4804   3.980   6.811   6.026
  494GLN      N 4805   3.924   7.022   6.082
  494GLN      H 4806   3.922   7.093   6.152
  494GLN     CA 4807   3.869   7.049   5.949
  494GLN     HA 4808   3.799   6.978   5.935
  494GLN     CB 4809   3.806   7.188   5.944
  494GLN    HB1 4810   3.794   7.214   5.848
  494GLN    HB2 4811   3.868   7.252   5.989
  494GLN     CG 4812   3.671   7.196   6.013
  494GLN    HG1 4813   3.683   7.173   6.110
  494GLN    HG2 4814   3.609   7.130   5.971
  494GLN     CD 4815   3.610   7.334   6.003
  494GLN    OE1 4816   3.661   7.421   5.933
  494GLN    NE2 4817   3.499   7.355   6.074
  494GLN   HE21 4818   3.461   7.281   6.130
  494GLN   HE22 4819   3.454   7.444   6.072
  494GLN      C 4820   3.977   7.038   5.842
  494GLN      O 4821   3.952   6.981   5.734
  495TYR      N 4822   4.096   7.091   5.869
  495TYR      H 4823   4.111   7.139   5.956
  495TYR     CA 4824   4.205   7.079   5.772
  495TYR     HA 4825   4.171   7.122   5.689
  495TYR     CB 4826   4.330   7.151   5.820
  495TYR    HB1 4827   4.346   7.127   5.916
  495TYR    HB2 4828   4.316   7.249   5.812
  495TYR     CG 4829   4.452   7.112   5.739
  495TYR    CD1 4830   4.469   7.160   5.610
  495TYR    HD1 4831   4.401   7.222   5.572
  495TYR    CE1 4832   4.578   7.124   5.534
  495TYR    HE1 4833   4.589   7.159   5.442
  495TYR     CZ 4834   4.672   7.038   5.587
  495TYR     OH 4835   4.781   7.002   5.512
  495TYR     HH 4836   4.839   6.939   5.565
  495TYR    CE2 4837   4.658   6.989   5.715
  495TYR    HE2 4838   4.727   6.927   5.754
  495TYR    CD2 4839   4.548   7.025   5.790
  495TYR    HD2 4840   4.537   6.988   5.883
  495TYR      C 4841   4.238   6.933   5.745
  495TYR      O 4842   4.251   6.892   5.629
  496PHE      N 4843   4.253   6.853   5.851
  496PHE      H 4844   4.238   6.888   5.944
  496PHE     CA 4845   4.292   6.714   5.831
  496PHE     HA 4846   4.375   6.718   5.775
  496PHE     CB 4847   4.322   6.646   5.965
  496PHE    HB1 4848   4.325   6.547   5.951
  496PHE    HB2 4849   4.249   6.668   6.029
  496PHE     CG 4850   4.453   6.688   6.028
  496PHE    CD1 4851   4.573   6.671   5.961
  496PHE    HD1 4852   4.573   6.629   5.870
  496PHE    CE1 4853   4.692   6.710   6.018
  496PHE    HE1 4854   4.778   6.698   5.968
  496PHE     CZ 4855   4.693   6.765   6.145
  496PHE     HZ 4856   4.779   6.793   6.187
  496PHE    CE2 4857   4.575   6.781   6.213
  496PHE    HE2 4858   4.576   6.820   6.305
  496PHE    CD2 4859   4.455   6.743   6.155
  496PHE    HD2 4860   4.369   6.755   6.205
  496PHE      C 4861   4.186   6.637   5.755
  496PHE      O 4862   4.218   6.553   5.670
  497LEU      N 4863   4.058   6.665   5.782
  497LEU      H 4864   4.035   6.735   5.849
  497LEU     CA 4865   3.953   6.591   5.712
  497LEU     HA 4866   3.981   6.495   5.718
  497LEU     CB 4867   3.818   6.611   5.781
  497LEU    HB1 4868   3.747   6.575   5.720
  497LEU    HB2 4869   3.805   6.709   5.794
  497LEU     CG 4870   3.801   6.543   5.917
  497LEU     HG 4871   3.876   6.573   5.976
  497LEU    CD1 4872   3.669   6.583   5.979
  497LEU   HD11 4873   3.659   6.538   6.068
  497LEU   HD12 4874   3.667   6.682   5.992
  497LEU   HD13 4875   3.594   6.555   5.919
  497LEU    CD2 4876   3.810   6.392   5.907
  497LEU   HD21 4877   3.798   6.351   5.998
  497LEU   HD22 4878   3.738   6.358   5.846
  497LEU   HD23 4879   3.899   6.366   5.871
  497LEU      C 4880   3.944   6.633   5.565
  497LEU      O 4881   3.927   6.547   5.478
  498GLN      N 4882   3.955   6.763   5.536
  498GLN      H 4883   3.975   6.829   5.608
  498GLN     CA 4884   3.937   6.806   5.398
  498GLN     HA 4885   3.862   6.748   5.366
  498GLN     CB 4886   3.903   6.956   5.393
  498GLN    HB1 4887   3.904   6.985   5.298
  498GLN    HB2 4888   3.973   7.006   5.444
  498GLN     CG 4889   3.767   6.991   5.452
  498GLN    HG1 4890   3.758   7.090   5.454
  498GLN    HG2 4891   3.763   6.955   5.546
  498GLN     CD 4892   3.651   6.933   5.372
  498GLN    OE1 4893   3.648   6.943   5.249
  498GLN    NE2 4894   3.557   6.870   5.441
  498GLN   HE21 4895   3.565   6.862   5.541
  498GLN   HE22 4896   3.479   6.830   5.394
  498GLN      C 4897   4.058   6.779   5.310
  498GLN      O 4898   4.042   6.748   5.191
  499ARG      N 4899   4.179   6.788   5.365
  499ARG      H 4900   4.188   6.805   5.463
  499ARG     CA 4901   4.299   6.772   5.282
  499ARG     HA 4902   4.276   6.811   5.193
  499ARG     CB 4903   4.416   6.847   5.346
  499ARG    HB1 4904   4.430   6.809   5.438
  499ARG    HB2 4905   4.391   6.943   5.353
  499ARG     CG 4906   4.549   6.839   5.271
  499ARG    HG1 4907   4.574   6.742   5.261
  499ARG    HG2 4908   4.619   6.885   5.325
  499ARG     CD 4909   4.544   6.903   5.133
  499ARG    HD1 4910   4.523   7.000   5.141
  499ARG    HD2 4911   4.474   6.858   5.077
  499ARG     NE 4912   4.673   6.889   5.066
  499ARG     HE 4913   4.734   6.968   5.065
  499ARG     CZ 4914   4.715   6.778   5.006
  499ARG    NH1 4915   4.641   6.669   5.000
  499ARG   HH11 4916   4.550   6.668   5.042
  499ARG   HH12 4917   4.676   6.587   4.954
  499ARG    NH2 4918   4.837   6.777   4.951
  499ARG   HH21 4919   4.895   6.858   4.956
  499ARG   HH22 4920   4.871   6.694   4.906
  499ARG      C 4921   4.335   6.626   5.260
  499ARG      O 4922   4.380   6.591   5.150
  500ARG      N 4923   4.316   6.540   5.360
  500ARG      H 4924   4.274   6.573   5.444
  500ARG     CA 4925   4.354   6.399   5.353
  500ARG     HA 4926   4.337   6.362   5.445
  500ARG     CB 4927   4.269   6.325   5.248
  500ARG    HB1 4928   4.295   6.228   5.249
  500ARG    HB2 4929   4.289   6.363   5.158
  500ARG     CG 4930   4.119   6.333   5.269
  500ARG    HG1 4931   4.074   6.286   5.193
  500ARG    HG2 4932   4.092   6.429   5.271
  500ARG     CD 4933   4.075   6.268   5.399
  500ARG    HD1 4934   4.114   6.318   5.477
  500ARG    HD2 4935   4.107   6.173   5.402
  500ARG     NE 4936   3.930   6.267   5.414
  500ARG     HE 4937   3.889   6.342   5.466
  500ARG     CZ 4938   3.848   6.175   5.365
  500ARG    NH1 4939   3.893   6.072   5.295
  500ARG   HH11 4940   3.991   6.062   5.278
  500ARG   HH12 4941   3.829   6.004   5.259
  500ARG    NH2 4942   3.717   6.186   5.387
  500ARG   HH21 4943   3.682   6.263   5.440
  500ARG   HH22 4944   3.654   6.117   5.351
  500ARG      C 4945   4.502   6.384   5.320
  500ARG      O 4946   4.536   6.337   5.210
  501PRO      N 4947   4.592   6.422   5.410
  501PRO     CD 4948   4.568   6.487   5.540
  501PRO    HD1 4949   4.500   6.436   5.593
  501PRO    HD2 4950   4.537   6.581   5.527
  501PRO     CG 4951   4.703   6.482   5.606
  501PRO    HG1 4952   4.712   6.399   5.662
  501PRO    HG2 4953   4.717   6.562   5.664
  501PRO     CB 4954   4.803   6.480   5.497
  501PRO    HB1 4955   4.886   6.433   5.528
  501PRO    HB2 4956   4.826   6.573   5.470
  501PRO     CA 4957   4.735   6.404   5.383
  501PRO     HA 4958   4.758   6.438   5.292
  501PRO      C 4959   4.774   6.257   5.382
  501PRO      O 4960   4.700   6.169   5.426
  502SER      N 4961   4.894   6.231   5.330
  502SER      H 4962   4.953   6.308   5.306
  502SER     CA 4963   4.943   6.096   5.307
  502SER     HA 4964   4.859   6.042   5.294
  502SER     CB 4965   5.032   6.093   5.183
  502SER    HB1 4966   4.984   6.131   5.104
  502SER    HB2 4967   5.061   5.999   5.163
  502SER     OG 4968   5.149   6.170   5.203
  502SER     HG 4969   5.206   6.166   5.121
  502SER      C 4970   5.021   6.039   5.426
  502SER      O 4971   5.087   5.936   5.410
  503LEU      N 4972   5.019   6.105   5.542
  503LEU      H 4973   4.965   6.189   5.546
  503LEU     CA 4974   5.088   6.065   5.664
  503LEU     HA 4975   5.049   6.130   5.729
  503LEU     CB 4976   5.058   5.920   5.705
  503LEU    HB1 4977   5.098   5.905   5.796
  503LEU    HB2 4978   5.102   5.859   5.639
  503LEU     CG 4979   4.910   5.881   5.712
  503LEU     HG 4980   4.866   5.901   5.625
  503LEU    CD1 4981   4.897   5.732   5.739
  503LEU   HD11 4982   4.800   5.707   5.744
  503LEU   HD12 4983   4.941   5.680   5.666
  503LEU   HD13 4984   4.941   5.710   5.826
  503LEU    CD2 4985   4.838   5.962   5.818
  503LEU   HD21 4986   4.742   5.935   5.821
  503LEU   HD22 4987   4.880   5.945   5.907
  503LEU   HD23 4988   4.845   6.059   5.796
  503LEU      C 4989   5.240   6.082   5.657
  503LEU      O 4990   5.308   6.051   5.756
  504LYS      N 4991   5.295   6.128   5.545
  504LYS      H 4992   5.236   6.141   5.466
  504LYS     CA 4993   5.437   6.160   5.532
  504LYS     HA 4994   5.474   6.150   5.624
  504LYS     CB 4995   5.504   6.063   5.434
  504LYS    HB1 4996   5.598   6.092   5.419
  504LYS    HB2 4997   5.454   6.065   5.348
  504LYS     CG 4998   5.507   5.919   5.482
  504LYS    HG1 4999   5.413   5.886   5.494
  504LYS    HG2 5000   5.555   5.914   5.570
  504LYS     CD 5001   5.578   5.830   5.381
  504LYS    HD1 5002   5.671   5.864   5.368
  504LYS    HD2 5003   5.529   5.834   5.294
  504LYS     CE 5004   5.585   5.685   5.427
  504LYS    HE1 5005   5.492   5.651   5.444
  504LYS    HE2 5006   5.638   5.679   5.512
  504LYS     NZ 5007   5.650   5.597   5.326
  504LYS    HZ1 5008   5.652   5.503   5.361
  504LYS    HZ2 5009   5.598   5.600   5.241
  504LYS    HZ3 5010   5.743   5.628   5.309
  504LYS      C 5011   5.459   6.303   5.486
  504LYS      O 5012   5.552   6.369   5.534
  505SER      N 5013   5.377   6.353   5.393
  505SER      H 5014   5.302   6.297   5.358
  505SER     CA 5015   5.396   6.488   5.342
  505SER     HA 5016   5.493   6.493   5.320
  505SER     CB 5017   5.311   6.509   5.217
  505SER    HB1 5018   5.335   6.442   5.147
  505SER    HB2 5019   5.323   6.601   5.182
  505SER     OG 5020   5.173   6.492   5.246
  505SER     HG 5021   5.119   6.506   5.163
  505SER      C 5022   5.362   6.594   5.447
  505SER      O 5023   5.416   6.705   5.441
  506LEU      N 5024   5.274   6.563   5.542
  506LEU      H 5025   5.236   6.470   5.546
  506LEU     CA 5026   5.233   6.663   5.640
  506LEU     HA 5027   5.202   6.739   5.583
  506LEU     CB 5028   5.119   6.612   5.728
  506LEU    HB1 5029   5.051   6.572   5.666
  506LEU    HB2 5030   5.080   6.692   5.773
  506LEU     CG 5031   5.144   6.508   5.838
  506LEU     HG 5032   5.219   6.538   5.896
  506LEU    CD1 5033   5.019   6.492   5.922
  506LEU   HD11 5034   5.035   6.424   5.994
  506LEU   HD12 5035   4.996   6.579   5.964
  506LEU   HD13 5036   4.944   6.461   5.864
  506LEU    CD2 5037   5.184   6.375   5.779
  506LEU   HD21 5038   5.200   6.309   5.853
  506LEU   HD22 5039   5.111   6.341   5.720
  506LEU   HD23 5040   5.268   6.386   5.726
  506LEU      C 5041   5.349   6.710   5.728
  506LEU      O 5042   5.341   6.818   5.786
  507PHE      N 5043   5.456   6.631   5.739
  507PHE      H 5044   5.455   6.542   5.693
  507PHE     CA 5045   5.574   6.669   5.815
  507PHE     HA 5046   5.538   6.731   5.884
  507PHE     CB 5047   5.638   6.545   5.878
  507PHE    HB1 5048   5.722   6.572   5.925
  507PHE    HB2 5049   5.660   6.479   5.806
  507PHE     CG 5050   5.550   6.475   5.978
  507PHE    CD1 5051   5.538   6.524   6.107
  507PHE    HD1 5052   5.588   6.606   6.134
  507PHE    CE1 5053   5.457   6.460   6.199
  507PHE    HE1 5054   5.450   6.495   6.293
  507PHE     CZ 5055   5.386   6.347   6.162
  507PHE     HZ 5056   5.327   6.301   6.229
  507PHE    CE2 5057   5.397   6.298   6.034
  507PHE    HE2 5058   5.346   6.216   6.007
  507PHE    CD2 5059   5.479   6.362   5.942
  507PHE    HD2 5060   5.487   6.326   5.849
  507PHE      C 5061   5.678   6.743   5.731
  507PHE      O 5062   5.782   6.782   5.785
  508VAL      N 5063   5.652   6.762   5.601
  508VAL      H 5064   5.574   6.714   5.561
  508VAL     CA 5065   5.733   6.849   5.516
  508VAL     HA 5066   5.806   6.882   5.575
  508VAL     CB 5067   5.792   6.770   5.397
  508VAL     HB 5068   5.718   6.731   5.343
  508VAL    CG1 5069   5.872   6.863   5.306
  508VAL   HG11 5070   5.910   6.810   5.230
  508VAL   HG12 5071   5.812   6.935   5.271
  508VAL   HG13 5072   5.947   6.904   5.358
  508VAL    CG2 5073   5.878   6.654   5.447
  508VAL   HG21 5074   5.915   6.604   5.369
  508VAL   HG22 5075   5.953   6.689   5.503
  508VAL   HG23 5076   5.822   6.592   5.503
  508VAL      C 5077   5.651   6.967   5.466
  508VAL      O 5078   5.691   7.083   5.483
  509ASP      N 5079   5.536   6.940   5.404
  509ASP      H 5080   5.514   6.844   5.384
  509ASP     CA 5081   5.441   7.042   5.365
  509ASP     HA 5082   5.494   7.126   5.358
  509ASP     CB 5083   5.377   7.007   5.230
  509ASP    HB1 5084   5.320   6.925   5.242
  509ASP    HB2 5085   5.450   6.988   5.164
  509ASP     CG 5086   5.290   7.119   5.175
  509ASP    OD1 5087   5.282   7.226   5.238
  509ASP    OD2 5088   5.228   7.098   5.068
  509ASP      C 5089   5.332   7.055   5.472
  509ASP      O 5090   5.298   6.959   5.540
  510SER      N 5091   5.278   7.177   5.484
  510SER      H 5092   5.311   7.250   5.425
  510SER     CA 5093   5.172   7.206   5.581
  510SER     HA 5094   5.160   7.305   5.579
  510SER     CB 5095   5.042   7.136   5.540
  510SER    HB1 5096   4.967   7.160   5.602
  510SER    HB2 5097   5.054   7.036   5.540
  510SER     OG 5098   5.003   7.174   5.410
  510SER     HG 5099   4.918   7.127   5.386
  510SER      C 5100   5.213   7.167   5.722
  510SER      O 5101   5.137   7.103   5.796
  511TYR      N 5102   5.335   7.203   5.760
  511TYR      H 5103   5.395   7.250   5.696
  511TYR     CA 5104   5.384   7.174   5.895
  511TYR     HA 5105   5.355   7.080   5.916
  511TYR     CB 5106   5.536   7.184   5.897
  511TYR    HB1 5107   5.560   7.276   5.927
  511TYR    HB2 5108   5.568   7.169   5.804
  511TYR     CG 5109   5.610   7.086   5.988
  511TYR    CD1 5110   5.554   7.039   6.106
  511TYR    HD1 5111   5.463   7.069   6.133
  511TYR    CE1 5112   5.623   6.950   6.188
  511TYR    HE1 5113   5.582   6.917   6.273
  511TYR     CZ 5114   5.749   6.908   6.151
  511TYR     OH 5115   5.818   6.819   6.232
  511TYR     HH 5116   5.907   6.799   6.191
  511TYR    CE2 5117   5.807   6.953   6.035
  511TYR    HE2 5118   5.899   6.922   6.009
  511TYR    CD2 5119   5.737   7.042   5.954
  511TYR    HD2 5120   5.779   7.075   5.870
  511TYR      C 5121   5.322   7.267   5.999
  511TYR      O 5122   5.307   7.227   6.115
  512SER      N 5123   5.286   7.390   5.961
  512SER      H 5124   5.292   7.416   5.865
  512SER     CA 5125   5.238   7.486   6.060
  512SER     HA 5126   5.308   7.486   6.132
  512SER     CB 5127   5.223   7.624   5.995
  512SER    HB1 5128   5.312   7.658   5.964
  512SER    HB2 5129   5.183   7.689   6.059
  512SER     OG 5130   5.138   7.617   5.882
  512SER     HG 5131   5.130   7.707   5.841
  512SER      C 5132   5.105   7.443   6.121
  512SER      O 5133   5.076   7.478   6.237
  513GLU      N 5134   5.024   7.368   6.047
  513GLU      H 5135   5.051   7.342   5.954
  513GLU     CA 5136   4.896   7.322   6.100
  513GLU     HA 5137   4.847   7.404   6.129
  513GLU     CB 5138   4.817   7.248   5.992
  513GLU    HB1 5139   4.728   7.222   6.031
  513GLU    HB2 5140   4.868   7.165   5.968
  513GLU     CG 5141   4.792   7.328   5.864
  513GLU    HG1 5142   4.761   7.265   5.793
  513GLU    HG2 5143   4.878   7.371   5.836
  513GLU     CD 5144   4.687   7.437   5.880
  513GLU    OE1 5145   4.604   7.427   5.972
  513GLU    OE2 5146   4.689   7.532   5.799
  513GLU      C 5147   4.918   7.231   6.220
  513GLU      O 5148   4.842   7.236   6.317
  514ILE      N 5149   5.023   7.149   6.216
  514ILE      H 5150   5.081   7.148   6.135
  514ILE     CA 5151   5.055   7.060   6.327
  514ILE     HA 5152   4.972   7.008   6.348
  514ILE     CB 5153   5.166   6.962   6.286
  514ILE     HB 5154   5.244   7.013   6.250
  514ILE    CG2 5155   5.215   6.883   6.407
  514ILE   HG21 5156   5.287   6.819   6.379
  514ILE   HG22 5157   5.251   6.946   6.476
  514ILE   HG23 5158   5.139   6.831   6.446
  514ILE    CG1 5159   5.115   6.868   6.176
  514ILE   HG11 5160   5.063   6.921   6.110
  514ILE   HG12 5161   5.055   6.799   6.218
  514ILE     CD 5162   5.224   6.795   6.101
  514ILE    HD1 5163   5.183   6.736   6.032
  514ILE    HD2 5164   5.284   6.861   6.057
  514ILE    HD3 5165   5.277   6.739   6.165
  514ILE      C 5166   5.093   7.142   6.450
  514ILE      O 5167   5.054   7.108   6.562
  515LEU      N 5168   5.171   7.248   6.432
  515LEU      H 5169   5.202   7.271   6.340
  515LEU     CA 5170   5.212   7.331   6.545
  515LEU     HA 5171   5.251   7.267   6.612
  515LEU     CB 5172   5.317   7.432   6.500
  515LEU    HB1 5173   5.338   7.491   6.578
  515LEU    HB2 5174   5.277   7.487   6.427
  515LEU     CG 5175   5.448   7.372   6.449
  515LEU     HG 5176   5.427   7.299   6.384
  515LEU    CD1 5177   5.528   7.478   6.378
  515LEU   HD11 5178   5.614   7.438   6.345
  515LEU   HD12 5179   5.475   7.513   6.301
  515LEU   HD13 5180   5.548   7.552   6.442
  515LEU    CD2 5181   5.529   7.311   6.563
  515LEU   HD21 5182   5.614   7.272   6.527
  515LEU   HD22 5183   5.551   7.381   6.631
  515LEU   HD23 5184   5.476   7.238   6.607
  515LEU      C 5185   5.093   7.402   6.609
  515LEU      O 5186   5.080   7.405   6.732
  516PHE      N 5187   5.003   7.459   6.527
  516PHE      H 5188   5.018   7.459   6.428
  516PHE     CA 5189   4.884   7.521   6.584
  516PHE     HA 5190   4.918   7.587   6.650
  516PHE     CB 5191   4.804   7.592   6.476
  516PHE    HB1 5192   4.710   7.601   6.508
  516PHE    HB2 5193   4.806   7.536   6.393
  516PHE     CG 5194   4.855   7.729   6.441
  516PHE    CD1 5195   4.815   7.839   6.514
  516PHE    HD1 5196   4.752   7.827   6.591
  516PHE    CE1 5197   4.861   7.965   6.483
  516PHE    HE1 5198   4.832   8.043   6.538
  516PHE     CZ 5199   4.946   7.983   6.377
  516PHE     HZ 5200   4.979   8.074   6.354
  516PHE    CE2 5201   4.986   7.874   6.303
  516PHE    HE2 5202   5.049   7.886   6.226
  516PHE    CD2 5203   4.940   7.748   6.335
  516PHE    HD2 5204   4.969   7.669   6.281
  516PHE      C 5205   4.797   7.418   6.656
  516PHE      O 5206   4.742   7.445   6.763
  517PHE      N 5207   4.785   7.298   6.598
  517PHE      H 5208   4.831   7.280   6.511
  517PHE     CA 5209   4.706   7.193   6.660
  517PHE     HA 5210   4.615   7.231   6.674
  517PHE     CB 5211   4.698   7.073   6.567
  517PHE    HB1 5212   4.788   7.029   6.564
  517PHE    HB2 5213   4.673   7.105   6.476
  517PHE     CG 5214   4.598   6.970   6.609
  517PHE    CD1 5215   4.463   6.997   6.602
  517PHE    HD1 5216   4.432   7.085   6.568
  517PHE    CE1 5217   4.371   6.903   6.641
  517PHE    HE1 5218   4.273   6.923   6.636
  517PHE     CZ 5219   4.413   6.781   6.687
  517PHE     HZ 5220   4.346   6.712   6.716
  517PHE    CE2 5221   4.547   6.753   6.694
  517PHE    HE2 5222   4.578   6.664   6.728
  517PHE    CD2 5223   4.639   6.847   6.655
  517PHE    HD2 5224   4.737   6.826   6.660
  517PHE      C 5225   4.765   7.153   6.795
  517PHE      O 5226   4.692   7.133   6.893
  518VAL      N 5227   4.898   7.139   6.803
  518VAL      H 5228   4.955   7.155   6.722
  518VAL     CA 5229   4.961   7.100   6.928
  518VAL     HA 5230   4.912   7.018   6.959
  518VAL     CB 5231   5.110   7.066   6.905
  518VAL     HB 5232   5.154   7.141   6.856
  518VAL    CG1 5233   5.181   7.047   7.037
  518VAL   HG11 5234   5.277   7.025   7.021
  518VAL   HG12 5235   5.175   7.131   7.091
  518VAL   HG13 5236   5.138   6.972   7.088
  518VAL    CG2 5237   5.123   6.940   6.822
  518VAL   HG21 5238   5.220   6.919   6.808
  518VAL   HG22 5239   5.079   6.864   6.870
  518VAL   HG23 5240   5.079   6.953   6.734
  518VAL      C 5241   4.943   7.209   7.033
  518VAL      O 5242   4.924   7.179   7.152
  519GLN      N 5243   4.953   7.336   6.993
  519GLN      H 5244   4.981   7.356   6.899
  519GLN     CA 5245   4.924   7.445   7.085
  519GLN     HA 5246   4.990   7.436   7.160
  519GLN     CB 5247   4.941   7.579   7.012
  519GLN    HB1 5248   4.876   7.581   6.936
  519GLN    HB2 5249   5.034   7.583   6.977
  519GLN     CG 5250   4.918   7.704   7.095
  519GLN    HG1 5251   4.994   7.714   7.159
  519GLN    HG2 5252   4.833   7.693   7.147
  519GLN     CD 5253   4.908   7.829   7.010
  519GLN    OE1 5254   4.950   7.830   6.894
  519GLN    NE2 5255   4.851   7.934   7.066
  519GLN   HE21 5256   4.817   7.928   7.160
  519GLN   HE22 5257   4.842   8.019   7.015
  519GLN      C 5258   4.783   7.432   7.143
  519GLN      O 5259   4.763   7.443   7.265
  520SER      N 5260   4.685   7.405   7.057
  520SER      H 5261   4.705   7.395   6.960
  520SER     CA 5262   4.548   7.390   7.107
  520SER     HA 5263   4.530   7.472   7.161
  520SER     CB 5264   4.451   7.380   6.990
  520SER    HB1 5265   4.466   7.455   6.926
  520SER    HB2 5266   4.356   7.382   7.023
  520SER     OG 5267   4.469   7.259   6.919
  520SER     HG 5268   4.404   7.255   6.843
  520SER      C 5269   4.534   7.268   7.198
  520SER      O 5270   4.459   7.273   7.296
  521LEU      N 5271   4.605   7.159   7.167
  521LEU      H 5272   4.661   7.157   7.084
  521LEU     CA 5273   4.601   7.042   7.254
  521LEU     HA 5274   4.504   7.017   7.261
  521LEU     CB 5275   4.683   6.928   7.192
  521LEU    HB1 5276   4.696   6.858   7.263
  521LEU    HB2 5277   4.772   6.966   7.167
  521LEU     CG 5278   4.629   6.856   7.069
  521LEU     HG 5279   4.613   6.923   6.997
  521LEU    CD1 5280   4.731   6.754   7.022
  521LEU   HD11 5281   4.696   6.706   6.942
  521LEU   HD12 5282   4.816   6.800   6.999
  521LEU   HD13 5283   4.748   6.687   7.095
  521LEU    CD2 5284   4.496   6.789   7.096
  521LEU   HD21 5285   4.464   6.743   7.013
  521LEU   HD22 5286   4.507   6.721   7.169
  521LEU   HD23 5287   4.429   6.858   7.124
  521LEU      C 5288   4.654   7.074   7.393
  521LEU      O 5289   4.597   7.032   7.494
  522PHE      N 5290   4.764   7.150   7.399
  522PHE      H 5291   4.809   7.179   7.315
  522PHE     CA 5292   4.818   7.191   7.529
  522PHE     HA 5293   4.835   7.106   7.580
  522PHE     CB 5294   4.948   7.268   7.511
  522PHE    HB1 5295   4.964   7.323   7.593
  522PHE    HB2 5296   4.938   7.328   7.432
  522PHE     CG 5297   5.069   7.182   7.489
  522PHE    CD1 5298   5.112   7.095   7.586
  522PHE    HD1 5299   5.061   7.088   7.672
  522PHE    CE1 5300   5.224   7.016   7.567
  522PHE    HE1 5301   5.254   6.952   7.639
  522PHE     CZ 5302   5.294   7.025   7.449
  522PHE     HZ 5303   5.375   6.968   7.435
  522PHE    CE2 5304   5.253   7.112   7.351
  522PHE    HE2 5305   5.304   7.118   7.266
  522PHE    CD2 5306   5.141   7.190   7.371
  522PHE    HD2 5307   5.111   7.253   7.300
  522PHE      C 5308   4.717   7.276   7.604
  522PHE      O 5309   4.701   7.261   7.726
  523MET      N 5310   4.648   7.366   7.534
  523MET      H 5311   4.666   7.377   7.436
  523MET     CA 5312   4.546   7.448   7.601
  523MET     HA 5313   4.592   7.495   7.676
  523MET     CB 5314   4.489   7.550   7.503
  523MET    HB1 5315   4.448   7.500   7.427
  523MET    HB2 5316   4.565   7.606   7.469
  523MET     CG 5317   4.383   7.643   7.562
  523MET    HG1 5318   4.310   7.582   7.594
  523MET    HG2 5319   4.350   7.697   7.485
  523MET     SD 5320   4.446   7.747   7.694
  523MET     CE 5321   4.502   7.889   7.600
  523MET    HE1 5322   4.541   7.957   7.663
  523MET    HE2 5323   4.572   7.860   7.535
  523MET    HE3 5324   4.425   7.929   7.551
  523MET      C 5325   4.435   7.361   7.659
  523MET      O 5326   4.390   7.383   7.773
  524LEU      N 5327   4.387   7.263   7.583
  524LEU      H 5328   4.426   7.246   7.493
  524LEU     CA 5329   4.277   7.180   7.632
  524LEU     HA 5330   4.207   7.244   7.663
  524LEU     CB 5331   4.221   7.094   7.520
  524LEU    HB1 5332   4.150   7.035   7.559
  524LEU    HB2 5333   4.296   7.037   7.485
  524LEU     CG 5334   4.160   7.171   7.402
  524LEU     HG 5335   4.228   7.236   7.369
  524LEU    CD1 5336   4.126   7.075   7.289
  524LEU   HD11 5337   4.086   7.126   7.213
  524LEU   HD12 5338   4.209   7.028   7.259
  524LEU   HD13 5339   4.060   7.007   7.322
  524LEU    CD2 5340   4.037   7.251   7.444
  524LEU   HD21 5341   4.000   7.299   7.365
  524LEU   HD22 5342   3.968   7.188   7.480
  524LEU   HD23 5343   4.063   7.317   7.515
  524LEU      C 5344   4.321   7.094   7.750
  524LEU      O 5345   4.245   7.075   7.846
  525VAL      N 5346   4.443   7.040   7.745
  525VAL      H 5347   4.500   7.051   7.664
  525VAL     CA 5348   4.494   6.964   7.859
  525VAL     HA 5349   4.426   6.893   7.877
  525VAL     CB 5350   4.630   6.899   7.825
  525VAL     HB 5351   4.694   6.969   7.794
  525VAL    CG1 5352   4.688   6.832   7.948
  525VAL   HG11 5353   4.776   6.790   7.925
  525VAL   HG12 5354   4.701   6.900   8.020
  525VAL   HG13 5355   4.625   6.761   7.981
  525VAL    CG2 5356   4.613   6.796   7.714
  525VAL   HG21 5357   4.702   6.754   7.693
  525VAL   HG22 5358   4.549   6.725   7.744
  525VAL   HG23 5359   4.577   6.840   7.632
  525VAL      C 5360   4.506   7.054   7.982
  525VAL      O 5361   4.480   7.011   8.095
  526SER      N 5362   4.545   7.180   7.961
  526SER      H 5363   4.573   7.209   7.870
  526SER     CA 5364   4.547   7.275   8.072
  526SER     HA 5365   4.607   7.234   8.141
  526SER     CB 5366   4.602   7.410   8.025
  526SER    HB1 5367   4.547   7.446   7.951
  526SER    HB2 5368   4.697   7.401   7.995
  526SER     OG 5369   4.600   7.505   8.130
  526SER     HG 5370   4.636   7.592   8.097
  526SER      C 5371   4.409   7.292   8.133
  526SER      O 5372   4.395   7.296   8.255
  527VAL      N 5373   4.305   7.303   8.049
  527VAL      H 5374   4.320   7.301   7.950
  527VAL     CA 5375   4.169   7.318   8.102
  527VAL     HA 5376   4.171   7.398   8.162
  527VAL     CB 5377   4.069   7.341   7.987
  527VAL     HB 5378   4.079   7.268   7.919
  527VAL    CG1 5379   3.927   7.337   8.039
  527VAL   HG11 5380   3.863   7.352   7.964
  527VAL   HG12 5381   3.909   7.247   8.081
  527VAL   HG13 5382   3.915   7.408   8.108
  527VAL    CG2 5383   4.097   7.474   7.919
  527VAL   HG21 5384   4.032   7.487   7.845
  527VAL   HG22 5385   4.088   7.548   7.986
  527VAL   HG23 5386   4.190   7.473   7.882
  527VAL      C 5387   4.130   7.195   8.184
  527VAL      O 5388   4.074   7.207   8.295
  528VAL      N 5389   4.158   7.076   8.131
  528VAL      H 5390   4.206   7.071   8.044
  528VAL     CA 5391   4.119   6.952   8.199
  528VAL     HA 5392   4.020   6.957   8.214
  528VAL     CB 5393   4.151   6.830   8.111
  528VAL     HB 5394   4.246   6.834   8.082
  528VAL    CG1 5395   4.134   6.701   8.189
  528VAL   HG11 5396   4.155   6.623   8.130
  528VAL   HG12 5397   4.196   6.701   8.268
  528VAL   HG13 5398   4.040   6.693   8.221
  528VAL    CG2 5399   4.061   6.830   7.988
  528VAL   HG21 5400   4.082   6.750   7.931
  528VAL   HG22 5401   3.965   6.826   8.017
  528VAL   HG23 5402   4.076   6.913   7.936
  528VAL      C 5403   4.189   6.943   8.334
  528VAL      O 5404   4.129   6.906   8.435
  529LEU      N 5405   4.319   6.975   8.338
  529LEU      H 5406   4.366   7.001   8.254
  529LEU     CA 5407   4.392   6.972   8.464
  529LEU     HA 5408   4.373   6.882   8.504
  529LEU     CB 5409   4.542   6.987   8.439
  529LEU    HB1 5410   4.587   7.002   8.528
  529LEU    HB2 5411   4.556   7.067   8.381
  529LEU     CG 5412   4.611   6.869   8.372
  529LEU     HG 5413   4.560   6.847   8.289
  529LEU    CD1 5414   4.754   6.905   8.336
  529LEU   HD11 5415   4.798   6.826   8.292
  529LEU   HD12 5416   4.754   6.982   8.273
  529LEU   HD13 5417   4.804   6.929   8.419
  529LEU    CD2 5418   4.610   6.746   8.461
  529LEU   HD21 5419   4.656   6.670   8.414
  529LEU   HD22 5420   4.658   6.766   8.547
  529LEU   HD23 5421   4.516   6.720   8.481
  529LEU      C 5422   4.341   7.079   8.560
  529LEU      O 5423   4.342   7.059   8.682
  530TYR      N 5424   4.300   7.195   8.507
  530TYR      H 5425   4.306   7.209   8.409
  530TYR     CA 5426   4.247   7.300   8.594
  530TYR     HA 5427   4.320   7.319   8.660
  530TYR     CB 5428   4.215   7.425   8.513
  530TYR    HB1 5429   4.150   7.400   8.441
  530TYR    HB2 5430   4.300   7.459   8.472
  530TYR     CG 5431   4.155   7.536   8.596
  530TYR    CD1 5432   4.235   7.615   8.677
  530TYR    HD1 5433   4.334   7.598   8.680
  530TYR    CE1 5434   4.181   7.717   8.754
  530TYR    HE1 5435   4.240   7.773   8.812
  530TYR     CZ 5436   4.046   7.740   8.750
  530TYR     OH 5437   3.992   7.841   8.826
  530TYR     HH 5438   3.893   7.844   8.812
  530TYR    CE2 5439   3.964   7.663   8.670
  530TYR    HE2 5440   3.866   7.680   8.667
  530TYR    CD2 5441   4.019   7.562   8.594
  530TYR    HD2 5442   3.959   7.506   8.536
  530TYR      C 5443   4.123   7.253   8.668
  530TYR      O 5444   4.112   7.270   8.789
  531PHE      N 5445   4.029   7.192   8.595
  531PHE      H 5446   4.043   7.176   8.497
  531PHE     CA 5447   3.906   7.149   8.661
  531PHE     HA 5448   3.893   7.216   8.734
  531PHE     CB 5449   3.790   7.149   8.560
  531PHE    HB1 5450   3.716   7.093   8.597
  531PHE    HB2 5451   3.822   7.110   8.474
  531PHE     CG 5452   3.735   7.286   8.531
  531PHE    CD1 5453   3.666   7.356   8.629
  531PHE    HD1 5454   3.652   7.314   8.719
  531PHE    CE1 5455   3.616   7.482   8.603
  531PHE    HE1 5456   3.568   7.532   8.675
  531PHE     CZ 5457   3.633   7.538   8.479
  531PHE     HZ 5458   3.596   7.628   8.460
  531PHE    CE2 5459   3.702   7.469   8.381
  531PHE    HE2 5460   3.716   7.510   8.291
  531PHE    CD2 5461   3.752   7.344   8.407
  531PHE    HD2 5462   3.801   7.294   8.336
  531PHE      C 5463   3.917   7.014   8.730
  531PHE      O 5464   3.819   6.969   8.790
  532SER      N 5465   4.033   6.948   8.723
  532SER      H 5466   4.105   6.983   8.664
  532SER     CA 5467   4.058   6.826   8.799
  532SER     HA 5468   3.967   6.788   8.815
  532SER     CB 5469   4.146   6.731   8.718
  532SER    HB1 5470   4.168   6.649   8.771
  532SER    HB2 5471   4.231   6.776   8.691
  532SER     OG 5472   4.080   6.689   8.600
  532SER     HG 5473   4.140   6.627   8.549
  532SER      C 5474   4.125   6.852   8.934
  532SER      O 5475   4.163   6.756   9.002
  533GLN      N 5476   4.141   6.978   8.974
  533GLN      H 5477   4.108   7.051   8.915
  533GLN     CA 5478   4.204   7.014   9.101
  533GLN     HA 5479   4.199   7.113   9.103
  533GLN     CB 5480   4.128   6.957   9.221
  533GLN    HB1 5481   4.171   6.991   9.305
  533GLN    HB2 5482   4.136   6.857   9.219
  533GLN     CG 5483   3.980   6.993   9.225
  533GLN    HG1 5484   3.936   6.960   9.142
  533GLN    HG2 5485   3.971   7.092   9.231
  533GLN     CD 5486   3.910   6.931   9.344
  533GLN    OE1 5487   3.948   6.953   9.459
  533GLN    NE2 5488   3.807   6.852   9.317
  533GLN   HE21 5489   3.780   6.836   9.222
  533GLN   HE22 5490   3.757   6.808   9.392
  533GLN      C 5491   4.350   6.969   9.105
  533GLN      O 5492   4.393   6.898   9.196
  534ARG      N 5493   4.427   7.011   9.005
  534ARG      H 5494   4.385   7.063   8.931
  534ARG     CA 5495   4.570   6.984   8.998
  534ARG     HA 5496   4.596   6.950   9.089
  534ARG     CB 5497   4.602   6.876   8.894
  534ARG    HB1 5498   4.701   6.862   8.893
  534ARG    HB2 5499   4.572   6.908   8.805
  534ARG     CG 5500   4.536   6.741   8.920
  534ARG    HG1 5501   4.550   6.682   8.840
  534ARG    HG2 5502   4.438   6.755   8.934
  534ARG     CD 5503   4.593   6.670   9.043
  534ARG    HD1 5504   4.544   6.584   9.058
  534ARG    HD2 5505   4.583   6.728   9.124
  534ARG     NE 5506   4.735   6.639   9.028
  534ARG     HE 5507   4.801   6.703   9.068
  534ARG     CZ 5508   4.784   6.532   8.966
  534ARG    NH1 5509   4.704   6.442   8.909
  534ARG   HH11 5510   4.605   6.454   8.913
  534ARG   HH12 5511   4.743   6.362   8.863
  534ARG    NH2 5512   4.915   6.515   8.960
  534ARG   HH21 5513   4.976   6.582   9.002
  534ARG   HH22 5514   4.953   6.435   8.914
  534ARG      C 5515   4.643   7.113   8.964
  534ARG      O 5516   4.591   7.200   8.895
  535LYS      N 5517   4.766   7.124   9.016
  535LYS      H 5518   4.800   7.051   9.076
  535LYS     CA 5519   4.852   7.238   8.988
  535LYS     HA 5520   4.788   7.313   8.978
  535LYS     CB 5521   4.950   7.260   9.103
  535LYS    HB1 5522   5.016   7.330   9.075
  535LYS    HB2 5523   4.998   7.174   9.121
  535LYS     CG 5524   4.885   7.305   9.233
  535LYS    HG1 5525   4.809   7.243   9.255
  535LYS    HG2 5526   4.850   7.398   9.221
  535LYS     CD 5527   4.984   7.304   9.349
  535LYS    HD1 5528   5.030   7.215   9.352
  535LYS    HD2 5529   4.934   7.318   9.435
  535LYS     CE 5530   5.090   7.413   9.336
  535LYS    HE1 5531   5.045   7.502   9.329
  535LYS    HE2 5532   5.144   7.396   9.254
  535LYS     NZ 5533   5.182   7.416   9.453
  535LYS    HZ1 5534   5.250   7.488   9.441
  535LYS    HZ2 5535   5.130   7.433   9.537
  535LYS    HZ3 5536   5.229   7.328   9.461
  535LYS      C 5537   4.930   7.224   8.859
  535LYS      O 5538   4.986   7.323   8.811
  536GLU      N 5539   4.937   7.104   8.802
  536GLU      H 5540   4.886   7.027   8.842
  536GLU     CA 5541   5.018   7.082   8.682
  536GLU     HA 5542   5.107   7.121   8.707
  536GLU     CB 5543   5.028   6.933   8.650
  536GLU    HB1 5544   5.059   6.923   8.556
  536GLU    HB2 5545   4.937   6.892   8.660
  536GLU     CG 5546   5.124   6.855   8.739
  536GLU    HG1 5547   5.210   6.906   8.747
  536GLU    HG2 5548   5.142   6.766   8.697
  536GLU     CD 5549   5.069   6.832   8.879
  536GLU    OE1 5550   4.960   6.884   8.909
  536GLU    OE2 5551   5.135   6.762   8.958
  536GLU      C 5552   4.964   7.154   8.559
  536GLU      O 5553   5.035   7.159   8.458
  537TYR      N 5554   4.842   7.209   8.564
  537TYR      H 5555   4.787   7.201   8.648
  537TYR     CA 5556   4.789   7.280   8.449
  537TYR     HA 5557   4.788   7.212   8.375
  537TYR     CB 5558   4.647   7.331   8.479
  537TYR    HB1 5559   4.599   7.261   8.532
  537TYR    HB2 5560   4.600   7.345   8.392
  537TYR     CG 5561   4.640   7.460   8.557
  537TYR    CD1 5562   4.651   7.461   8.695
  537TYR    HD1 5563   4.664   7.374   8.744
  537TYR    CE1 5564   4.644   7.579   8.766
  537TYR    HE1 5565   4.653   7.578   8.866
  537TYR     CZ 5566   4.625   7.698   8.700
  537TYR     OH 5567   4.618   7.815   8.770
  537TYR     HH 5568   4.604   7.891   8.707
  537TYR    CE2 5569   4.613   7.699   8.563
  537TYR    HE2 5570   4.599   7.785   8.515
  537TYR    CD2 5571   4.620   7.581   8.493
  537TYR    HD2 5572   4.610   7.582   8.394
  537TYR      C 5573   4.879   7.395   8.408
  537TYR      O 5574   4.895   7.422   8.288
  538VAL      N 5575   4.945   7.459   8.505
  538VAL      H 5576   4.930   7.432   8.601
  538VAL     CA 5577   5.039   7.567   8.474
  538VAL     HA 5578   4.987   7.637   8.425
  538VAL     CB 5579   5.097   7.627   8.604
  538VAL     HB 5580   5.142   7.555   8.657
  538VAL    CG1 5581   5.200   7.732   8.570
  538VAL   HG11 5582   5.237   7.770   8.655
  538VAL   HG12 5583   5.274   7.690   8.517
  538VAL   HG13 5584   5.157   7.804   8.516
  538VAL    CG2 5585   4.987   7.686   8.691
  538VAL   HG21 5586   5.027   7.724   8.775
  538VAL   HG22 5587   4.940   7.758   8.641
  538VAL   HG23 5588   4.922   7.614   8.716
  538VAL      C 5589   5.149   7.515   8.383
  538VAL      O 5590   5.185   7.580   8.284
  539ALA      N 5591   5.200   7.395   8.412
  539ALA      H 5592   5.166   7.344   8.492
  539ALA     CA 5593   5.305   7.337   8.328
  539ALA     HA 5594   5.382   7.401   8.332
  539ALA     CB 5595   5.348   7.201   8.383
  539ALA    HB1 5596   5.420   7.162   8.325
  539ALA    HB2 5597   5.383   7.212   8.476
  539ALA    HB3 5598   5.269   7.139   8.385
  539ALA      C 5599   5.258   7.324   8.184
  539ALA      O 5600   5.335   7.348   8.091
  540SER      N 5601   5.131   7.287   8.163
  540SER      H 5602   5.072   7.261   8.240
  540SER     CA 5603   5.080   7.284   8.027
  540SER     HA 5604   5.148   7.233   7.974
  540SER     CB 5605   4.947   7.211   8.022
  540SER    HB1 5606   4.909   7.213   7.930
  540SER    HB2 5607   4.882   7.252   8.086
  540SER     OG 5608   4.963   7.075   8.058
  540SER     HG 5609   4.874   7.028   8.054
  540SER      C 5610   5.066   7.425   7.971
  540SER      O 5611   5.111   7.454   7.860
  541MET      N 5612   5.009   7.516   8.052
  541MET      H 5613   4.996   7.494   8.149
  541MET     CA 5614   4.966   7.646   8.002
  541MET     HA 5615   4.900   7.627   7.929
  541MET     CB 5616   4.900   7.725   8.115
  541MET    HB1 5617   4.967   7.736   8.188
  541MET    HB2 5618   4.823   7.671   8.149
  541MET     CG 5619   4.848   7.863   8.079
  541MET    HG1 5620   4.783   7.848   8.005
  541MET    HG2 5621   4.928   7.913   8.045
  541MET     SD 5622   4.772   7.944   8.220
  541MET     CE 5623   4.914   7.974   8.325
  541MET    HE1 5624   4.884   8.019   8.409
  541MET    HE2 5625   4.957   7.887   8.348
  541MET    HE3 5626   4.980   8.032   8.277
  541MET      C 5627   5.083   7.723   7.943
  541MET      O 5628   5.078   7.770   7.829
  542VAL      N 5629   5.194   7.727   8.017
  542VAL      H 5630   5.197   7.677   8.104
  542VAL     CA 5631   5.311   7.803   7.973
  542VAL     HA 5632   5.280   7.896   7.957
  542VAL     CB 5633   5.418   7.804   8.083
  542VAL     HB 5634   5.496   7.858   8.051
  542VAL    CG1 5635   5.362   7.868   8.210
  542VAL   HG11 5636   5.432   7.868   8.281
  542VAL   HG12 5637   5.334   7.962   8.191
  542VAL   HG13 5638   5.283   7.815   8.242
  542VAL    CG2 5639   5.471   7.664   8.112
  542VAL   HG21 5640   5.540   7.668   8.184
  542VAL   HG22 5641   5.396   7.605   8.142
  542VAL   HG23 5642   5.512   7.626   8.029
  542VAL      C 5643   5.364   7.747   7.842
  542VAL      O 5644   5.403   7.825   7.754
  543PHE      N 5645   5.360   7.615   7.823
  543PHE      H 5646   5.325   7.554   7.895
  543PHE     CA 5647   5.407   7.560   7.696
  543PHE     HA 5648   5.501   7.591   7.686
  543PHE     CB 5649   5.404   7.407   7.697
  543PHE    HB1 5650   5.404   7.374   7.603
  543PHE    HB2 5651   5.320   7.377   7.743
  543PHE     CG 5652   5.520   7.342   7.767
  543PHE    CD1 5653   5.651   7.373   7.734
  543PHE    HD1 5654   5.669   7.440   7.663
  543PHE    CE1 5655   5.756   7.313   7.798
  543PHE    HE1 5656   5.850   7.336   7.773
  543PHE     CZ 5657   5.733   7.220   7.897
  543PHE     HZ 5658   5.810   7.176   7.944
  543PHE    CE2 5659   5.604   7.188   7.931
  543PHE    HE2 5660   5.587   7.121   8.003
  543PHE    CD2 5661   5.498   7.248   7.866
  543PHE    HD2 5662   5.404   7.223   7.891
  543PHE      C 5663   5.323   7.613   7.582
  543PHE      O 5664   5.378   7.659   7.481
  544SER      N 5665   5.191   7.615   7.599
  544SER      H 5666   5.151   7.576   7.682
  544SER     CA 5667   5.106   7.674   7.497
  544SER     HA 5668   5.122   7.622   7.413
  544SER     CB 5669   4.960   7.662   7.537
  544SER    HB1 5670   4.943   7.711   7.623
  544SER    HB2 5671   4.934   7.566   7.548
  544SER     OG 5672   4.876   7.718   7.438
  544SER     HG 5673   4.781   7.709   7.467
  544SER      C 5674   5.144   7.819   7.474
  544SER      O 5675   5.165   7.862   7.360
  545LEU      N 5676   5.164   7.894   7.583
  545LEU      H 5677   5.149   7.854   7.674
  545LEU     CA 5678   5.208   8.032   7.571
  545LEU     HA 5679   5.139   8.079   7.516
  545LEU     CB 5680   5.216   8.096   7.710
  545LEU    HB1 5681   5.286   8.046   7.762
  545LEU    HB2 5682   5.127   8.083   7.754
  545LEU     CG 5683   5.250   8.244   7.722
  545LEU     HG 5684   5.339   8.261   7.680
  545LEU    CD1 5685   5.152   8.331   7.648
  545LEU   HD11 5686   5.178   8.427   7.659
  545LEU   HD12 5687   5.153   8.306   7.551
  545LEU   HD13 5688   5.060   8.317   7.686
  545LEU    CD2 5689   5.252   8.280   7.869
  545LEU   HD21 5690   5.274   8.377   7.880
  545LEU   HD22 5691   5.162   8.262   7.909
  545LEU   HD23 5692   5.321   8.225   7.916
  545LEU      C 5693   5.343   8.038   7.500
  545LEU      O 5694   5.361   8.115   7.406
  546ALA      N 5695   5.435   7.949   7.539
  546ALA      H 5696   5.413   7.883   7.611
  546ALA     CA 5697   5.567   7.948   7.477
  546ALA     HA 5698   5.604   8.040   7.488
  546ALA     CB 5699   5.657   7.847   7.548
  546ALA    HB1 5700   5.747   7.846   7.505
  546ALA    HB2 5701   5.666   7.872   7.645
  546ALA    HB3 5702   5.617   7.755   7.541
  546ALA      C 5703   5.557   7.917   7.329
  546ALA      O 5704   5.640   7.963   7.250
  547MET      N 5705   5.457   7.837   7.290
  547MET      H 5706   5.396   7.795   7.358
  547MET     CA 5707   5.437   7.811   7.148
  547MET     HA 5708   5.529   7.804   7.110
  547MET     CB 5709   5.360   7.680   7.128
  547MET    HB1 5710   5.338   7.670   7.031
  547MET    HB2 5711   5.275   7.684   7.181
  547MET     CG 5712   5.438   7.558   7.172
  547MET    HG1 5713   5.456   7.573   7.270
  547MET    HG2 5714   5.524   7.563   7.122
  547MET     SD 5715   5.351   7.404   7.142
  547MET     CE 5716   5.362   7.393   6.964
  547MET    HE1 5717   5.316   7.309   6.933
  547MET    HE2 5718   5.318   7.472   6.923
  547MET    HE3 5719   5.458   7.390   6.937
  547MET      C 5720   5.363   7.925   7.081
  547MET      O 5721   5.392   7.958   6.965
  548GLY      N 5722   5.270   7.989   7.152
  548GLY      H 5723   5.261   7.970   7.250
  548GLY     CA 5724   5.182   8.086   7.088
  548GLY    HA1 5725   5.118   8.119   7.157
  548GLY    HA2 5726   5.131   8.038   7.016
  548GLY      C 5727   5.257   8.203   7.028
  548GLY      O 5728   5.219   8.256   6.925
  549TRP      N 5729   5.366   8.243   7.093
  549TRP      H 5730   5.391   8.200   7.180
  549TRP     CA 5731   5.449   8.349   7.038
  549TRP     HA 5732   5.385   8.417   7.003
  549TRP     CB 5733   5.536   8.409   7.148
  549TRP    HB1 5734   5.607   8.465   7.106
  549TRP    HB2 5735   5.579   8.334   7.200
  549TRP     CG 5736   5.459   8.495   7.244
  549TRP    CD1 5737   5.418   8.461   7.369
  549TRP    HD1 5738   5.435   8.372   7.413
  549TRP    NE1 5739   5.350   8.565   7.426
  549TRP    HE1 5740   5.310   8.565   7.518
  549TRP    CE2 5741   5.345   8.669   7.337
  549TRP    CZ2 5742   5.288   8.795   7.349
  549TRP    HZ2 5743   5.241   8.823   7.433
  549TRP    CH2 5744   5.299   8.879   7.242
  549TRP    HH2 5745   5.259   8.970   7.248
  549TRP    CZ3 5746   5.365   8.841   7.125
  549TRP    HZ3 5747   5.371   8.905   7.049
  549TRP    CE3 5748   5.422   8.717   7.113
  549TRP    HE3 5749   5.469   8.690   7.029
  549TRP    CD2 5750   5.413   8.628   7.221
  549TRP      C 5751   5.535   8.299   6.923
  549TRP      O 5752   5.552   8.369   6.823
  550THR      N 5753   5.589   8.177   6.934
  550THR      H 5754   5.570   8.121   7.015
  550THR     CA 5755   5.675   8.125   6.828
  550THR     HA 5756   5.747   8.193   6.816
  550THR     CB 5757   5.736   7.992   6.870
  550THR     HB 5758   5.664   7.925   6.889
  550THR    CG2 5759   5.829   7.940   6.763
  550THR   HG21 5760   5.868   7.852   6.793
  550THR   HG22 5761   5.778   7.926   6.678
  550THR   HG23 5762   5.903   8.006   6.748
  550THR    OG1 5763   5.811   8.011   6.991
  550THR    HG1 5764   5.851   7.924   7.019
  550THR      C 5765   5.598   8.110   6.697
  550THR      O 5766   5.648   8.147   6.590
  551ASN      N 5767   5.474   8.063   6.704
  551ASN      H 5768   5.436   8.036   6.793
  551ASN     CA 5769   5.392   8.050   6.584
  551ASN     HA 5770   5.448   7.997   6.521
  551ASN     CB 5771   5.263   7.977   6.617
  551ASN    HB1 5772   5.208   7.970   6.534
  551ASN    HB2 5773   5.213   8.029   6.687
  551ASN     CG 5774   5.288   7.837   6.670
  551ASN    OD1 5775   5.392   7.778   6.644
  551ASN    ND2 5776   5.193   7.784   6.745
  551ASN   HD21 5777   5.110   7.836   6.765
  551ASN   HD22 5778   5.204   7.692   6.783
  551ASN      C 5779   5.359   8.185   6.521
  551ASN      O 5780   5.305   8.187   6.410
  552MET      N 5781   5.392   8.297   6.587
  552MET      H 5782   5.423   8.291   6.682
  552MET     CA 5783   5.383   8.427   6.522
  552MET     HA 5784   5.287   8.438   6.498
  552MET     CB 5785   5.428   8.536   6.619
  552MET    HB1 5786   5.528   8.535   6.623
  552MET    HB2 5787   5.391   8.514   6.710
  552MET     CG 5788   5.384   8.677   6.583
  552MET    HG1 5789   5.407   8.687   6.486
  552MET    HG2 5790   5.443   8.737   6.638
  552MET     SD 5791   5.210   8.706   6.615
  552MET     CE 5792   5.208   8.717   6.793
  552MET    HE1 5793   5.115   8.733   6.825
  552MET    HE2 5794   5.242   8.631   6.832
  552MET    HE3 5795   5.267   8.792   6.823
  552MET      C 5796   5.466   8.432   6.394
  552MET      O 5797   5.431   8.507   6.302
  553LEU      N 5798   5.572   8.351   6.384
  553LEU      H 5799   5.598   8.292   6.461
  553LEU     CA 5800   5.650   8.348   6.260
  553LEU     HA 5801   5.681   8.442   6.249
  553LEU     CB 5802   5.768   8.252   6.272
  553LEU    HB1 5803   5.800   8.234   6.179
  553LEU    HB2 5804   5.733   8.167   6.312
  553LEU     CG 5805   5.890   8.291   6.354
  553LEU     HG 5806   5.862   8.301   6.450
  553LEU    CD1 5807   5.995   8.182   6.341
  553LEU   HD11 5808   6.076   8.206   6.395
  553LEU   HD12 5809   5.958   8.095   6.375
  553LEU   HD13 5810   6.021   8.171   6.245
  553LEU    CD2 5811   5.948   8.424   6.310
  553LEU   HD21 5812   6.028   8.445   6.367
  553LEU   HD22 5813   5.976   8.418   6.214
  553LEU   HD23 5814   5.879   8.495   6.321
  553LEU      C 5815   5.566   8.307   6.140
  553LEU      O 5816   5.601   8.343   6.027
  554TYR      N 5817   5.455   8.235   6.162
  554TYR      H 5818   5.433   8.205   6.255
  554TYR     CA 5819   5.366   8.200   6.052
  554TYR     HA 5820   5.420   8.140   5.993
  554TYR     CB 5821   5.242   8.127   6.105
  554TYR    HB1 5822   5.205   8.178   6.183
  554TYR    HB2 5823   5.269   8.035   6.135
  554TYR     CG 5824   5.132   8.112   6.003
  554TYR    CD1 5825   5.134   8.010   5.910
  554TYR    HD1 5826   5.210   7.945   5.911
  554TYR    CE1 5827   5.034   7.996   5.817
  554TYR    HE1 5828   5.037   7.921   5.751
  554TYR     CZ 5829   4.929   8.085   5.816
  554TYR     OH 5830   4.829   8.072   5.723
  554TYR     HH 5831   4.761   8.144   5.737
  554TYR    CE2 5832   4.925   8.187   5.907
  554TYR    HE2 5833   4.849   8.252   5.906
  554TYR    CD2 5834   5.025   8.200   6.000
  554TYR    HD2 5835   5.021   8.274   6.067
  554TYR      C 5836   5.323   8.324   5.974
  554TYR      O 5837   5.311   8.319   5.851
  555TYR      N 5838   5.302   8.435   6.043
  555TYR      H 5839   5.320   8.436   6.142
  555TYR     CA 5840   5.253   8.555   5.977
  555TYR     HA 5841   5.193   8.520   5.905
  555TYR     CB 5842   5.176   8.641   6.078
  555TYR    HB1 5843   5.154   8.728   6.036
  555TYR    HB2 5844   5.234   8.656   6.159
  555TYR     CG 5845   5.047   8.575   6.123
  555TYR    CD1 5846   4.935   8.575   6.041
  555TYR    HD1 5847   4.940   8.619   5.952
  555TYR    CE1 5848   4.818   8.515   6.081
  555TYR    HE1 5849   4.738   8.515   6.021
  555TYR     CZ 5850   4.812   8.454   6.204
  555TYR     OH 5851   4.695   8.394   6.244
  555TYR     HH 5852   4.707   8.354   6.335
  555TYR    CE2 5853   4.921   8.452   6.287
  555TYR    HE2 5854   4.916   8.407   6.376
  555TYR    CD2 5855   5.038   8.513   6.246
  555TYR    HD2 5856   5.118   8.512   6.307
  555TYR      C 5857   5.363   8.636   5.910
  555TYR      O 5858   5.336   8.749   5.869
  556THR      N 5859   5.484   8.581   5.895
  556THR      H 5860   5.505   8.492   5.937
  556THR     CA 5861   5.585   8.652   5.817
  556THR     HA 5862   5.577   8.746   5.849
  556THR     CB 5863   5.725   8.596   5.845
  556THR     HB 5864   5.791   8.634   5.781
  556THR    CG2 5865   5.767   8.626   5.988
  556THR   HG21 5866   5.858   8.588   6.005
  556THR   HG22 5867   5.768   8.725   6.003
  556THR   HG23 5868   5.702   8.584   6.052
  556THR    OG1 5869   5.727   8.454   5.824
  556THR    HG1 5870   5.819   8.418   5.843
  556THR      C 5871   5.558   8.646   5.667
  556THR      O 5872   5.610   8.729   5.593
  557ARG      N 5873   5.479   8.549   5.621
  557ARG      H 5874   5.446   8.477   5.683
  557ARG     CA 5875   5.440   8.546   5.481
  557ARG     HA 5876   5.526   8.552   5.430
  557ARG     CB 5877   5.370   8.415   5.446
  557ARG    HB1 5878   5.432   8.339   5.468
  557ARG    HB2 5879   5.350   8.415   5.348
  557ARG     CG 5880   5.240   8.391   5.520
  557ARG    HG1 5881   5.171   8.455   5.486
  557ARG    HG2 5882   5.255   8.407   5.618
  557ARG     CD 5883   5.190   8.249   5.500
  557ARG    HD1 5884   5.185   8.228   5.402
  557ARG    HD2 5885   5.099   8.239   5.541
  557ARG     NE 5886   5.278   8.150   5.562
  557ARG     HE 5887   5.356   8.184   5.616
  557ARG     CZ 5888   5.263   8.019   5.553
  557ARG    NH1 5889   5.164   7.964   5.485
  557ARG   HH11 5890   5.097   8.022   5.438
  557ARG   HH12 5891   5.156   7.864   5.481
  557ARG    NH2 5892   5.351   7.940   5.614
  557ARG   HH21 5893   5.427   7.980   5.666
  557ARG   HH22 5894   5.341   7.840   5.609
  557ARG      C 5895   5.350   8.665   5.448
  557ARG      O 5896   5.277   8.716   5.534
  558GLY      N 5897   5.357   8.710   5.323
  558GLY      H 5898   5.410   8.657   5.257
  558GLY     CA 5899   5.292   8.830   5.279
  558GLY    HA1 5900   5.214   8.845   5.340
  558GLY    HA2 5901   5.259   8.813   5.186
  558GLY      C 5902   5.384   8.951   5.280
  558GLY      O 5903   5.363   9.045   5.204
  559PHE      N 5904   5.487   8.948   5.365
  559PHE      H 5905   5.492   8.873   5.431
  559PHE     CA 5906   5.592   9.049   5.366
  559PHE     HA 5907   5.557   9.130   5.320
  559PHE     CB 5908   5.629   9.087   5.509
  559PHE    HB1 5909   5.700   9.157   5.507
  559PHE    HB2 5910   5.664   9.006   5.556
  559PHE     CG 5911   5.513   9.141   5.588
  559PHE    CD1 5912   5.481   9.276   5.584
  559PHE    HD1 5913   5.536   9.338   5.529
  559PHE    CE1 5914   5.374   9.325   5.656
  559PHE    HE1 5915   5.352   9.422   5.652
  559PHE     CZ 5916   5.298   9.240   5.733
  559PHE     HZ 5917   5.221   9.275   5.786
  559PHE    CE2 5918   5.328   9.106   5.737
  559PHE    HE2 5919   5.272   9.044   5.792
  559PHE    CD2 5920   5.435   9.057   5.665
  559PHE    HD2 5921   5.456   8.959   5.669
  559PHE      C 5922   5.712   8.991   5.292
  559PHE      O 5923   5.765   8.886   5.331
  560GLN      N 5924   5.754   9.059   5.185
  560GLN      H 5925   5.715   9.148   5.165
  560GLN     CA 5926   5.857   9.004   5.097
  560GLN     HA 5927   5.823   8.915   5.067
  560GLN     CB 5928   5.877   9.098   4.978
  560GLN    HB1 5929   5.910   9.185   5.013
  560GLN    HB2 5930   5.788   9.111   4.934
  560GLN     CG 5931   5.976   9.049   4.872
  560GLN    HG1 5932   6.063   9.028   4.916
  560GLN    HG2 5933   5.989   9.121   4.804
  560GLN     CD 5934   5.928   8.925   4.801
  560GLN    OE1 5935   5.835   8.930   4.720
  560GLN    NE2 5936   5.990   8.811   4.831
  560GLN   HE21 5937   6.065   8.810   4.898
  560GLN   HE22 5938   5.962   8.725   4.787
  560GLN      C 5939   5.989   8.984   5.172
  560GLN      O 5940   6.058   8.884   5.150
  561GLN      N 5941   6.025   9.078   5.259
  561GLN      H 5942   5.962   9.152   5.281
  561GLN     CA 5943   6.156   9.074   5.322
  561GLN     HA 5944   6.219   9.053   5.248
  561GLN     CB 5945   6.188   9.210   5.386
  561GLN    HB1 5946   6.272   9.200   5.440
  561GLN    HB2 5947   6.112   9.234   5.447
  561GLN     CG 5948   6.208   9.324   5.286
  561GLN    HG1 5949   6.259   9.289   5.208
  561GLN    HG2 5950   6.261   9.396   5.331
  561GLN     CD 5951   6.078   9.384   5.235
  561GLN    OE1 5952   5.971   9.364   5.293
  561GLN    NE2 5953   6.086   9.460   5.126
  561GLN   HE21 5954   6.175   9.475   5.082
  561GLN   HE22 5955   6.004   9.502   5.088
  561GLN      C 5956   6.166   8.963   5.426
  561GLN      O 5957   6.264   8.887   5.428
  562MET      N 5958   6.066   8.950   5.513
  562MET      H 5959   5.985   9.007   5.503
  562MET     CA 5960   6.072   8.855   5.623
  562MET     HA 5961   6.167   8.860   5.653
  562MET     CB 5962   5.975   8.896   5.734
  562MET    HB1 5963   5.984   8.830   5.809
  562MET    HB2 5964   5.882   8.891   5.698
  562MET     CG 5965   5.996   9.035   5.791
  562MET    HG1 5966   5.924   9.045   5.860
  562MET    HG2 5967   5.978   9.096   5.714
  562MET     SD 5968   6.160   9.061   5.861
  562MET     CE 5969   6.161   8.944   5.996
  562MET    HE1 5970   6.249   8.949   6.044
  562MET    HE2 5971   6.087   8.966   6.060
  562MET    HE3 5972   6.148   8.851   5.960
  562MET      C 5973   6.041   8.712   5.580
  562MET      O 5974   6.090   8.617   5.643
  563GLY      N 5975   5.958   8.694   5.477
  563GLY      H 5976   5.923   8.773   5.427
  563GLY     CA 5977   5.919   8.560   5.437
  563GLY    HA1 5978   5.851   8.568   5.364
  563GLY    HA2 5979   5.877   8.515   5.517
  563GLY      C 5980   6.035   8.476   5.388
  563GLY      O 5981   6.044   8.357   5.419
  564ILE      N 5982   6.125   8.536   5.310
  564ILE      H 5983   6.112   8.631   5.284
  564ILE     CA 5984   6.243   8.463   5.263
  564ILE     HA 5985   6.209   8.380   5.218
  564ILE     CB 5986   6.323   8.548   5.162
  564ILE     HB 5987   6.360   8.628   5.210
  564ILE    CG2 5988   6.441   8.468   5.108
  564ILE   HG21 5989   6.492   8.524   5.043
  564ILE   HG22 5990   6.501   8.442   5.184
  564ILE   HG23 5991   6.407   8.385   5.062
  564ILE    CG1 5992   6.234   8.601   5.049
  564ILE   HG11 5993   6.291   8.652   4.985
  564ILE   HG12 5994   6.165   8.661   5.089
  564ILE     CD 5995   6.162   8.496   4.970
  564ILE    HD1 5996   6.107   8.539   4.899
  564ILE    HD2 5997   6.229   8.434   4.928
  564ILE    HD3 5998   6.103   8.443   5.031
  564ILE      C 5999   6.330   8.423   5.382
  564ILE      O 6000   6.385   8.312   5.386
  565TYR      N 6001   6.344   8.512   5.480
  565TYR      H 6002   6.300   8.601   5.471
  565TYR     CA 6003   6.421   8.483   5.600
  565TYR     HA 6004   6.513   8.456   5.571
  565TYR     CB 6005   6.427   8.610   5.685
  565TYR    HB1 6006   6.333   8.634   5.710
  565TYR    HB2 6007   6.467   8.682   5.629
  565TYR     CG 6008   6.507   8.603   5.813
  565TYR    CD1 6009   6.646   8.600   5.811
  565TYR    HD1 6010   6.694   8.600   5.723
  565TYR    CE1 6011   6.719   8.596   5.928
  565TYR    HE1 6012   6.819   8.592   5.925
  565TYR     CZ 6013   6.653   8.597   6.049
  565TYR     OH 6014   6.725   8.593   6.166
  565TYR     HH 6015   6.662   8.594   6.244
  565TYR    CE2 6016   6.516   8.603   6.054
  565TYR    HE2 6017   6.469   8.605   6.142
  565TYR    CD2 6018   6.444   8.606   5.937
  565TYR    HD2 6019   6.344   8.610   5.941
  565TYR      C 6020   6.362   8.365   5.676
  565TYR      O 6021   6.434   8.273   5.718
  566ALA      N 6022   6.229   8.365   5.693
  566ALA      H 6023   6.174   8.441   5.658
  566ALA     CA 6024   6.164   8.254   5.763
  566ALA     HA 6025   6.211   8.245   5.851
  566ALA     CB 6026   6.016   8.286   5.785
  566ALA    HB1 6027   5.972   8.210   5.833
  566ALA    HB2 6028   6.008   8.369   5.840
  566ALA    HB3 6029   5.971   8.300   5.697
  566ALA      C 6030   6.179   8.124   5.685
  566ALA      O 6031   6.199   8.017   5.745
  567VAL      N 6032   6.167   8.130   5.552
  567VAL      H 6033   6.146   8.217   5.508
  567VAL     CA 6034   6.184   8.010   5.471
  567VAL     HA 6035   6.121   7.941   5.508
  567VAL     CB 6036   6.149   8.041   5.324
  567VAL     HB 6037   6.196   8.125   5.298
  567VAL    CG1 6038   6.195   7.928   5.232
  567VAL   HG11 6039   6.171   7.950   5.138
  567VAL   HG12 6040   6.294   7.917   5.240
  567VAL   HG13 6041   6.150   7.843   5.259
  567VAL    CG2 6042   6.000   8.062   5.308
  567VAL   HG21 6043   5.979   8.082   5.212
  567VAL   HG22 6044   5.952   7.979   5.336
  567VAL   HG23 6045   5.971   8.138   5.365
  567VAL      C 6046   6.326   7.956   5.485
  567VAL      O 6047   6.346   7.834   5.495
  568MET      N 6048   6.425   8.044   5.486
  568MET      H 6049   6.405   8.141   5.473
  568MET     CA 6050   6.563   8.001   5.506
  568MET     HA 6051   6.581   7.933   5.435
  568MET     CB 6052   6.658   8.120   5.492
  568MET    HB1 6053   6.746   8.095   5.534
  568MET    HB2 6054   6.618   8.198   5.541
  568MET     CG 6055   6.684   8.162   5.348
  568MET    HG1 6056   6.597   8.199   5.316
  568MET    HG2 6057   6.704   8.076   5.300
  568MET     SD 6058   6.818   8.281   5.332
  568MET     CE 6059   6.752   8.423   5.419
  568MET    HE1 6060   6.819   8.497   5.417
  568MET    HE2 6061   6.668   8.453   5.375
  568MET    HE3 6062   6.733   8.398   5.514
  568MET      C 6063   6.581   7.934   5.641
  568MET      O 6064   6.651   7.833   5.652
  569ILE      N 6065   6.518   7.988   5.746
  569ILE      H 6066   6.465   8.072   5.735
  569ILE     CA 6067   6.527   7.924   5.878
  569ILE     HA 6068   6.625   7.917   5.899
  569ILE     CB 6069   6.457   8.009   5.986
  569ILE     HB 6070   6.366   8.034   5.953
  569ILE    CG2 6071   6.442   7.928   6.116
  569ILE   HG21 6072   6.397   7.984   6.185
  569ILE   HG22 6073   6.387   7.846   6.098
  569ILE   HG23 6074   6.532   7.901   6.149
  569ILE    CG1 6075   6.534   8.138   6.012
  569ILE   HG11 6076   6.558   8.178   5.924
  569ILE   HG12 6077   6.618   8.115   6.062
  569ILE     CD 6078   6.458   8.241   6.092
  569ILE    HD1 6079   6.515   8.322   6.105
  569ILE    HD2 6080   6.375   8.266   6.043
  569ILE    HD3 6081   6.434   8.202   6.182
  569ILE      C 6082   6.469   7.784   5.873
  569ILE      O 6083   6.528   7.687   5.922
  570GLU      N 6084   6.349   7.771   5.814
  570GLU      H 6085   6.306   7.850   5.771
  570GLU     CA 6086   6.281   7.642   5.812
  570GLU     HA 6087   6.275   7.613   5.908
  570GLU     CB 6088   6.142   7.658   5.753
  570GLU    HB1 6089   6.098   7.568   5.753
  570GLU    HB2 6090   6.152   7.690   5.659
  570GLU     CG 6091   6.051   7.755   5.828
  570GLU    HG1 6092   6.108   7.822   5.875
  570GLU    HG2 6093   5.998   7.703   5.896
  570GLU     CD 6094   5.955   7.828   5.736
  570GLU    OE1 6095   5.922   7.774   5.628
  570GLU    OE2 6096   5.912   7.940   5.772
  570GLU      C 6097   6.361   7.538   5.733
  570GLU      O 6098   6.377   7.424   5.777
  571LYS      N 6099   6.412   7.577   5.616
  571LYS      H 6100   6.397   7.670   5.584
  571LYS     CA 6101   6.490   7.484   5.535
  571LYS     HA 6102   6.434   7.401   5.528
  571LYS     CB 6103   6.515   7.542   5.396
  571LYS    HB1 6104   6.573   7.477   5.346
  571LYS    HB2 6105   6.563   7.628   5.408
  571LYS     CG 6106   6.389   7.568   5.312
  571LYS    HG1 6107   6.417   7.607   5.224
  571LYS    HG2 6108   6.331   7.633   5.361
  571LYS     CD 6109   6.307   7.442   5.285
  571LYS    HD1 6110   6.365   7.362   5.300
  571LYS    HD2 6111   6.276   7.443   5.190
  571LYS     CE 6112   6.185   7.433   5.377
  571LYS    HE1 6113   6.130   7.515   5.367
  571LYS    HE2 6114   6.216   7.425   5.472
  571LYS     NZ 6115   6.098   7.315   5.347
  571LYS    HZ1 6116   6.020   7.314   5.410
  571LYS    HZ2 6117   6.065   7.321   5.253
  571LYS    HZ3 6118   6.151   7.231   5.358
  571LYS      C 6119   6.621   7.448   5.603
  571LYS      O 6120   6.666   7.333   5.596
  572MET      N 6121   6.685   7.545   5.670
  572MET      H 6122   6.649   7.638   5.670
  572MET     CA 6123   6.808   7.514   5.744
  572MET     HA 6124   6.871   7.472   5.679
  572MET     CB 6125   6.867   7.643   5.802
  572MET    HB1 6126   6.806   7.677   5.873
  572MET    HB2 6127   6.874   7.710   5.729
  572MET     CG 6128   7.005   7.625   5.863
  572MET    HG1 6129   7.062   7.592   5.788
  572MET    HG2 6130   6.994   7.552   5.931
  572MET     SD 6131   7.068   7.777   5.935
  572MET     CE 6132   6.971   7.784   6.085
  572MET    HE1 6133   6.996   7.865   6.137
  572MET    HE2 6134   6.874   7.787   6.062
  572MET    HE3 6135   6.989   7.702   6.140
  572MET      C 6136   6.781   7.414   5.855
  572MET      O 6137   6.861   7.321   5.876
  573ILE      N 6138   6.671   7.431   5.928
  573ILE      H 6139   6.610   7.508   5.910
  573ILE     CA 6140   6.639   7.337   6.035
  573ILE     HA 6141   6.720   7.333   6.094
  573ILE     CB 6142   6.518   7.387   6.116
  573ILE     HB 6143   6.445   7.413   6.053
  573ILE    CG2 6144   6.462   7.276   6.206
  573ILE   HG21 6145   6.384   7.311   6.258
  573ILE   HG22 6146   6.433   7.198   6.150
  573ILE   HG23 6147   6.533   7.245   6.270
  573ILE    CG1 6148   6.557   7.510   6.198
  573ILE   HG11 6149   6.607   7.573   6.139
  573ILE   HG12 6150   6.617   7.480   6.273
  573ILE     CD 6151   6.441   7.586   6.259
  573ILE    HD1 6152   6.476   7.664   6.311
  573ILE    HD2 6153   6.380   7.618   6.187
  573ILE    HD3 6154   6.390   7.525   6.321
  573ILE      C 6155   6.613   7.198   5.978
  573ILE      O 6156   6.671   7.099   6.024
  574LEU      N 6157   6.528   7.190   5.876
  574LEU      H 6158   6.493   7.273   5.833
  574LEU     CA 6159   6.486   7.059   5.828
  574LEU     HA 6160   6.475   7.006   5.913
  574LEU     CB 6161   6.355   7.072   5.748
  574LEU    HB1 6162   6.336   6.983   5.706
  574LEU    HB2 6163   6.369   7.140   5.677
  574LEU     CG 6164   6.231   7.113   5.828
  574LEU     HG 6165   6.251   7.199   5.874
  574LEU    CD1 6166   6.112   7.132   5.735
  574LEU   HD11 6167   6.032   7.158   5.789
  574LEU   HD12 6168   6.133   7.203   5.669
  574LEU   HD13 6169   6.093   7.046   5.687
  574LEU    CD2 6170   6.197   7.010   5.935
  574LEU   HD21 6171   6.116   7.039   5.986
  574LEU   HD22 6172   6.179   6.921   5.892
  574LEU   HD23 6173   6.274   7.001   5.999
  574LEU      C 6174   6.591   6.988   5.743
  574LEU      O 6175   6.583   6.866   5.728
  575ARG      N 6176   6.688   7.061   5.689
  575ARG      H 6177   6.695   7.158   5.712
  575ARG     CA 6178   6.785   7.002   5.597
  575ARG     HA 6179   6.739   6.921   5.560
  575ARG     CB 6180   6.819   7.102   5.486
  575ARG    HB1 6181   6.862   7.181   5.528
  575ARG    HB2 6182   6.734   7.129   5.442
  575ARG     CG 6183   6.913   7.049   5.378
  575ARG    HG1 6184   6.876   6.963   5.341
  575ARG    HG2 6185   7.003   7.031   5.419
  575ARG     CD 6186   6.929   7.148   5.265
  575ARG    HD1 6187   6.997   7.114   5.200
  575ARG    HD2 6188   6.959   7.236   5.302
  575ARG     NE 6189   6.804   7.169   5.194
  575ARG     HE 6190   6.726   7.112   5.220
  575ARG     CZ 6191   6.786   7.259   5.097
  575ARG    NH1 6192   6.884   7.338   5.056
  575ARG   HH11 6193   6.975   7.331   5.098
  575ARG   HH12 6194   6.868   7.404   4.983
  575ARG    NH2 6195   6.666   7.269   5.039
  575ARG   HH21 6196   6.591   7.209   5.069
  575ARG   HH22 6197   6.651   7.336   4.966
  575ARG      C 6198   6.913   6.957   5.668
  575ARG      O 6199   6.946   6.838   5.668
  576ASP      N 6200   6.983   7.051   5.731
  576ASP      H 6201   6.940   7.139   5.750
  576ASP     CA 6202   7.121   7.029   5.774
  576ASP     HA 6203   7.150   6.949   5.722
  576ASP     CB 6204   7.204   7.154   5.744
  576ASP    HB1 6205   7.297   7.139   5.777
  576ASP    HB2 6206   7.163   7.232   5.792
  576ASP     CG 6207   7.210   7.186   5.596
  576ASP    OD1 6208   7.227   7.092   5.516
  576ASP    OD2 6209   7.196   7.305   5.560
  576ASP      C 6210   7.135   6.994   5.921
  576ASP      O 6211   7.217   6.909   5.956
  577LEU      N 6212   7.057   7.057   6.009
  577LEU      H 6213   6.986   7.120   5.977
  577LEU     CA 6214   7.075   7.034   6.152
  577LEU     HA 6215   7.174   7.035   6.165
  577LEU     CB 6216   7.008   7.145   6.232
  577LEU    HB1 6217   7.019   7.123   6.329
  577LEU    HB2 6218   6.911   7.145   6.209
  577LEU     CG 6219   7.062   7.286   6.208
  577LEU     HG 6220   7.060   7.303   6.110
  577LEU    CD1 6221   6.975   7.389   6.277
  577LEU   HD11 6222   7.012   7.480   6.260
  577LEU   HD12 6223   6.882   7.383   6.241
  577LEU   HD13 6224   6.974   7.371   6.376
  577LEU    CD2 6225   7.206   7.299   6.255
  577LEU   HD21 6226   7.238   7.392   6.238
  577LEU   HD22 6227   7.211   7.279   6.353
  577LEU   HD23 6228   7.263   7.234   6.205
  577LEU      C 6229   7.023   6.898   6.198
  577LEU      O 6230   7.063   6.851   6.305
  578CYS      N 6231   6.935   6.834   6.120
  578CYS      H 6232   6.907   6.874   6.033
  578CYS     CA 6233   6.881   6.706   6.163
  578CYS     HA 6234   6.853   6.721   6.258
  578CYS     CB 6235   6.761   6.667   6.077
  578CYS    HB1 6236   6.759   6.567   6.082
  578CYS    HB2 6237   6.787   6.695   5.985
  578CYS     SG 6238   6.604   6.740   6.128
  578CYS     HG 6239   6.531   6.709   6.067
  578CYS      C 6240   6.986   6.595   6.160
  578CYS      O 6241   6.976   6.499   6.237
  579ARG      N 6242   7.085   6.606   6.072
  579ARG      H 6243   7.083   6.679   6.004
  579ARG     CA 6244   7.197   6.512   6.073
  579ARG     HA 6245   7.155   6.422   6.086
  579ARG     CB 6246   7.274   6.519   5.941
  579ARG    HB1 6247   7.342   6.445   5.941
  579ARG    HB2 6248   7.320   6.607   5.937
  579ARG     CG 6249   7.188   6.504   5.816
  579ARG    HG1 6250   7.119   6.576   5.815
  579ARG    HG2 6251   7.143   6.414   5.818
  579ARG     CD 6252   7.272   6.514   5.689
  579ARG    HD1 6253   7.224   6.470   5.613
  579ARG    HD2 6254   7.360   6.469   5.703
  579ARG     NE 6255   7.298   6.652   5.651
  579ARG     HE 6256   7.250   6.723   5.702
  579ARG     CZ 6257   7.380   6.690   5.554
  579ARG    NH1 6258   7.449   6.603   5.483
  579ARG   HH11 6259   7.440   6.505   5.502
  579ARG   HH12 6260   7.510   6.635   5.411
  579ARG    NH2 6261   7.395   6.820   5.529
  579ARG   HH21 6262   7.345   6.887   5.583
  579ARG   HH22 6263   7.457   6.850   5.456
  579ARG      C 6264   7.292   6.541   6.188
  579ARG      O 6265   7.339   6.449   6.258
  580PHE      N 6266   7.322   6.670   6.208
  580PHE      H 6267   7.280   6.740   6.150
  580PHE     CA 6268   7.415   6.710   6.313
  580PHE     HA 6269   7.499   6.659   6.296
  580PHE     CB 6270   7.439   6.861   6.306
  580PHE    HB1 6271   7.351   6.908   6.308
  580PHE    HB2 6272   7.487   6.882   6.221
  580PHE     CG 6273   7.521   6.913   6.420
  580PHE    CD1 6274   7.658   6.899   6.421
  580PHE    HD1 6275   7.703   6.853   6.345
  580PHE    CE1 6276   7.734   6.947   6.526
  580PHE    HE1 6277   7.833   6.934   6.526
  580PHE     CZ 6278   7.672   7.012   6.631
  580PHE     HZ 6279   7.727   7.047   6.707
  580PHE    CE2 6280   7.535   7.028   6.631
  580PHE    HE2 6281   7.490   7.075   6.707
  580PHE    CD2 6282   7.460   6.979   6.526
  580PHE    HD2 6283   7.361   6.991   6.526
  580PHE      C 6284   7.364   6.671   6.450
  580PHE      O 6285   7.442   6.625   6.534
  581MET      N 6286   7.235   6.692   6.477
  581MET      H 6287   7.175   6.731   6.408
  581MET     CA 6288   7.183   6.657   6.608
  581MET     HA 6289   7.242   6.706   6.673
  581MET     CB 6290   7.038   6.703   6.623
  581MET    HB1 6291   7.000   6.659   6.705
  581MET    HB2 6292   6.987   6.673   6.542
  581MET     CG 6293   7.021   6.855   6.637
  581MET    HG1 6294   6.922   6.867   6.645
  581MET    HG2 6295   7.053   6.890   6.549
  581MET     SD 6296   7.108   6.933   6.775
  581MET     CE 6297   7.042   6.846   6.916
  581MET    HE1 6298   7.084   6.881   7.000
  581MET    HE2 6299   6.943   6.859   6.920
  581MET    HE3 6300   7.062   6.748   6.908
  581MET      C 6301   7.193   6.507   6.633
  581MET      O 6302   7.226   6.466   6.745
  582PHE      N 6303   7.166   6.424   6.532
  582PHE      H 6304   7.136   6.461   6.444
  582PHE     CA 6305   7.180   6.280   6.549
  582PHE     HA 6306   7.121   6.255   6.626
  582PHE     CB 6307   7.134   6.209   6.421
  582PHE    HB1 6308   7.185   6.246   6.344
  582PHE    HB2 6309   7.036   6.225   6.408
  582PHE     CG 6310   7.155   6.061   6.422
  582PHE    CD1 6311   7.065   5.977   6.486
  582PHE    HD1 6312   6.986   6.016   6.533
  582PHE    CE1 6313   7.083   5.840   6.486
  582PHE    HE1 6314   7.018   5.780   6.533
  582PHE     CZ 6315   7.192   5.786   6.421
  582PHE     HZ 6316   7.206   5.687   6.421
  582PHE    CE2 6317   7.282   5.868   6.357
  582PHE    HE2 6318   7.361   5.828   6.311
  582PHE    CD2 6319   7.263   6.004   6.357
  582PHE    HD2 6320   7.328   6.062   6.309
  582PHE      C 6321   7.324   6.242   6.584
  582PHE      O 6322   7.349   6.171   6.683
  583VAL      N 6323   7.420   6.293   6.506
  583VAL      H 6324   7.396   6.355   6.432
  583VAL     CA 6325   7.560   6.259   6.529
  583VAL     HA 6326   7.565   6.159   6.526
  583VAL     CB 6327   7.648   6.318   6.418
  583VAL     HB 6328   7.630   6.416   6.412
  583VAL    CG1 6329   7.795   6.301   6.450
  583VAL   HG11 6330   7.850   6.340   6.376
  583VAL   HG12 6331   7.816   6.348   6.536
  583VAL   HG13 6332   7.816   6.203   6.459
  583VAL    CG2 6333   7.615   6.253   6.284
  583VAL   HG21 6334   7.673   6.292   6.213
  583VAL   HG22 6335   7.631   6.154   6.290
  583VAL   HG23 6336   7.519   6.269   6.262
  583VAL      C 6337   7.605   6.308   6.667
  583VAL      O 6338   7.668   6.235   6.744
  584TYR      N 6339   7.571   6.433   6.699
  584TYR      H 6340   7.516   6.486   6.635
  584TYR     CA 6341   7.612   6.493   6.826
  584TYR     HA 6342   7.712   6.484   6.830
  584TYR     CB 6343   7.572   6.640   6.829
  584TYR    HB1 6344   7.475   6.647   6.806
  584TYR    HB2 6345   7.626   6.689   6.761
  584TYR     CG 6346   7.593   6.706   6.963
  584TYR    CD1 6347   7.719   6.748   7.002
  584TYR    HD1 6348   7.797   6.735   6.941
  584TYR    CE1 6349   7.738   6.807   7.125
  584TYR    HE1 6350   7.830   6.836   7.153
  584TYR     CZ 6351   7.631   6.826   7.209
  584TYR     OH 6352   7.650   6.886   7.331
  584TYR     HH 6353   7.563   6.892   7.379
  584TYR    CE2 6354   7.505   6.786   7.172
  584TYR    HE2 6355   7.427   6.800   7.234
  584TYR    CD2 6356   7.487   6.726   7.049
  584TYR    HD2 6357   7.395   6.696   7.022
  584TYR      C 6358   7.552   6.418   6.944
  584TYR      O 6359   7.619   6.395   7.044
  585LEU      N 6360   7.423   6.382   6.935
  585LEU      H 6361   7.371   6.402   6.852
  585LEU     CA 6362   7.359   6.314   7.046
  585LEU     HA 6363   7.377   6.372   7.126
  585LEU     CB 6364   7.209   6.302   7.021
  585LEU    HB1 6365   7.172   6.236   7.087
  585LEU    HB2 6366   7.196   6.266   6.929
  585LEU     CG 6367   7.128   6.431   7.033
  585LEU     HG 6368   7.174   6.501   6.979
  585LEU    CD1 6369   6.988   6.410   6.979
  585LEU   HD11 6370   6.936   6.495   6.988
  585LEU   HD12 6371   6.993   6.383   6.883
  585LEU   HD13 6372   6.943   6.337   7.032
  585LEU    CD2 6373   7.122   6.482   7.176
  585LEU   HD21 6374   7.068   6.566   7.179
  585LEU   HD22 6375   7.079   6.413   7.235
  585LEU   HD23 6376   7.215   6.500   7.209
  585LEU      C 6377   7.419   6.176   7.070
  585LEU      O 6378   7.438   6.135   7.185
  586VAL      N 6379   7.450   6.103   6.963
  586VAL      H 6380   7.431   6.137   6.871
  586VAL     CA 6381   7.512   5.972   6.983
  586VAL     HA 6382   7.453   5.923   7.047
  586VAL     CB 6383   7.520   5.895   6.849
  586VAL     HB 6384   7.567   5.951   6.781
  586VAL    CG1 6385   7.598   5.766   6.867
  586VAL   HG11 6386   7.602   5.717   6.780
  586VAL   HG12 6387   7.691   5.787   6.898
  586VAL   HG13 6388   7.552   5.708   6.935
  586VAL    CG2 6389   7.380   5.864   6.798
  586VAL   HG21 6390   7.386   5.814   6.712
  586VAL   HG22 6391   7.332   5.808   6.865
  586VAL   HG23 6392   7.330   5.949   6.784
  586VAL      C 6393   7.650   5.987   7.047
  586VAL      O 6394   7.686   5.914   7.140
  587PHE      N 6395   7.728   6.084   6.998
  587PHE      H 6396   7.696   6.139   6.922
  587PHE     CA 6397   7.860   6.110   7.055
  587PHE     HA 6398   7.912   6.025   7.049
  587PHE     CB 6399   7.927   6.220   6.973
  587PHE    HB1 6400   7.868   6.300   6.973
  587PHE    HB2 6401   7.939   6.187   6.879
  587PHE     CG 6402   8.060   6.262   7.023
  587PHE    CD1 6403   8.174   6.192   6.988
  587PHE    HD1 6404   8.166   6.111   6.930
  587PHE    CE1 6405   8.297   6.232   7.032
  587PHE    HE1 6406   8.379   6.181   7.006
  587PHE     CZ 6407   8.308   6.343   7.113
  587PHE     HZ 6408   8.398   6.371   7.147
  587PHE    CE2 6409   8.196   6.414   7.147
  587PHE    HE2 6410   8.204   6.495   7.205
  587PHE    CD2 6411   8.073   6.374   7.103
  587PHE    HD2 6412   7.992   6.426   7.129
  587PHE      C 6413   7.850   6.148   7.203
  587PHE      O 6414   7.926   6.098   7.288
  588LEU      N 6415   7.756   6.237   7.235
  588LEU      H 6416   7.698   6.274   7.163
  588LEU     CA 6417   7.735   6.281   7.372
  588LEU     HA 6418   7.823   6.316   7.403
  588LEU     CB 6419   7.628   6.391   7.376
  588LEU    HB1 6420   7.548   6.356   7.328
  588LEU    HB2 6421   7.665   6.470   7.327
  588LEU     CG 6422   7.580   6.442   7.511
  588LEU     HG 6423   7.542   6.365   7.562
  588LEU    CD1 6424   7.694   6.498   7.592
  588LEU   HD11 6425   7.660   6.530   7.680
  588LEU   HD12 6426   7.762   6.426   7.608
  588LEU   HD13 6427   7.736   6.574   7.543
  588LEU    CD2 6428   7.472   6.547   7.492
  588LEU   HD21 6429   7.441   6.579   7.582
  588LEU   HD22 6430   7.509   6.623   7.440
  588LEU   HD23 6431   7.395   6.506   7.443
  588LEU      C 6432   7.696   6.165   7.462
  588LEU      O 6433   7.744   6.154   7.575
  589PHE      N 6434   7.605   6.079   7.415
  589PHE      H 6435   7.565   6.093   7.325
  589PHE     CA 6436   7.564   5.964   7.495
  589PHE     HA 6437   7.531   6.001   7.582
  589PHE     CB 6438   7.452   5.888   7.424
  589PHE    HB1 6439   7.484   5.861   7.333
  589PHE    HB2 6440   7.373   5.948   7.416
  589PHE     CG 6441   7.408   5.763   7.496
  589PHE    CD1 6442   7.322   5.770   7.603
  589PHE    HD1 6443   7.289   5.859   7.634
  589PHE    CE1 6444   7.281   5.656   7.669
  589PHE    HE1 6445   7.219   5.662   7.747
  589PHE     CZ 6446   7.326   5.533   7.627
  589PHE     HZ 6447   7.296   5.450   7.674
  589PHE    CE2 6448   7.412   5.524   7.521
  589PHE    HE2 6449   7.445   5.434   7.491
  589PHE    CD2 6450   7.453   5.639   7.455
  589PHE    HD2 6451   7.516   5.632   7.378
  589PHE      C 6452   7.682   5.872   7.524
  589PHE      O 6453   7.699   5.825   7.637
  590GLY      N 6454   7.765   5.846   7.423
  590GLY      H 6455   7.748   5.885   7.333
  590GLY     CA 6456   7.880   5.760   7.445
  590GLY    HA1 6457   7.928   5.750   7.358
  590GLY    HA2 6458   7.846   5.670   7.475
  590GLY      C 6459   7.975   5.815   7.549
  590GLY      O 6460   8.014   5.745   7.644
  591PHE      N 6461   8.012   5.943   7.536
  591PHE      H 6462   7.975   5.999   7.462
  591PHE     CA 6463   8.107   6.000   7.632
  591PHE     HA 6464   8.181   5.933   7.640
  591PHE     CB 6465   8.162   6.132   7.580
  591PHE    HB1 6466   8.176   6.193   7.658
  591PHE    HB2 6467   8.095   6.172   7.518
  591PHE     CG 6468   8.292   6.118   7.507
  591PHE    CD1 6469   8.294   6.087   7.373
  591PHE    HD1 6470   8.208   6.073   7.324
  591PHE    CE1 6471   8.413   6.074   7.306
  591PHE    HE1 6472   8.414   6.052   7.209
  591PHE     CZ 6473   8.531   6.091   7.373
  591PHE     HZ 6474   8.618   6.081   7.324
  591PHE    CE2 6475   8.531   6.121   7.506
  591PHE    HE2 6476   8.618   6.132   7.555
  591PHE    CD2 6477   8.412   6.135   7.573
  591PHE    HD2 6478   8.412   6.157   7.671
  591PHE      C 6479   8.045   6.016   7.770
  591PHE      O 6480   8.114   6.002   7.872
  592SER      N 6481   7.915   6.044   7.776
  592SER      H 6482   7.863   6.057   7.692
  592SER     CA 6483   7.847   6.055   7.905
  592SER     HA 6484   7.900   6.121   7.959
  592SER     CB 6485   7.704   6.105   7.884
  592SER    HB1 6486   7.652   6.041   7.828
  592SER    HB2 6487   7.704   6.195   7.841
  592SER     OG 6488   7.637   6.117   8.007
  592SER     HG 6489   7.544   6.149   7.991
  592SER      C 6490   7.846   5.921   7.978
  592SER      O 6491   7.869   5.916   8.099
  593THR      N 6492   7.817   5.812   7.907
  593THR      H 6493   7.791   5.820   7.811
  593THR     CA 6494   7.823   5.681   7.971
  593THR     HA 6495   7.763   5.689   8.051
  593THR     CB 6496   7.771   5.572   7.878
  593THR     HB 6497   7.792   5.481   7.916
  593THR    CG2 6498   7.621   5.587   7.856
  593THR   HG21 6499   7.589   5.514   7.795
  593THR   HG22 6500   7.574   5.580   7.944
  593THR   HG23 6501   7.602   5.676   7.815
  593THR    OG1 6502   7.839   5.578   7.753
  593THR    HG1 6503   7.804   5.506   7.693
  593THR      C 6504   7.964   5.647   8.017
  593THR      O 6505   7.981   5.589   8.125
  594ALA      N 6506   8.065   5.682   7.937
  594ALA      H 6507   8.047   5.723   7.848
  594ALA     CA 6508   8.203   5.659   7.981
  594ALA     HA 6509   8.210   5.560   7.999
  594ALA     CB 6510   8.300   5.699   7.871
  594ALA    HB1 6511   8.394   5.683   7.902
  594ALA    HB2 6512   8.282   5.644   7.789
  594ALA    HB3 6513   8.288   5.796   7.850
  594ALA      C 6514   8.234   5.735   8.110
  594ALA      O 6515   8.294   5.680   8.203
  595VAL      N 6516   8.193   5.862   8.117
  595VAL      H 6517   8.142   5.902   8.041
  595VAL     CA 6518   8.222   5.943   8.235
  595VAL     HA 6519   8.320   5.933   8.252
  595VAL     CB 6520   8.189   6.091   8.208
  595VAL     HB 6521   8.097   6.097   8.171
  595VAL    CG1 6522   8.193   6.171   8.336
  595VAL   HG11 6523   8.171   6.266   8.316
  595VAL   HG12 6524   8.126   6.134   8.401
  595VAL   HG13 6525   8.284   6.165   8.376
  595VAL    CG2 6526   8.288   6.149   8.108
  595VAL   HG21 6527   8.266   6.245   8.091
  595VAL   HG22 6528   8.381   6.142   8.145
  595VAL   HG23 6529   8.283   6.098   8.022
  595VAL      C 6530   8.147   5.890   8.357
  595VAL      O 6531   8.203   5.885   8.467
  596VAL      N 6532   8.021   5.852   8.341
  596VAL      H 6533   7.978   5.861   8.252
  596VAL     CA 6534   7.945   5.797   8.453
  596VAL     HA 6535   7.952   5.865   8.526
  596VAL     CB 6536   7.797   5.777   8.415
  596VAL     HB 6537   7.792   5.725   8.330
  596VAL    CG1 6538   7.724   5.699   8.523
  596VAL   HG11 6539   7.628   5.687   8.497
  596VAL   HG12 6540   7.767   5.609   8.534
  596VAL   HG13 6541   7.729   5.749   8.610
  596VAL    CG2 6542   7.730   5.910   8.394
  596VAL   HG21 6543   7.634   5.895   8.370
  596VAL   HG22 6544   7.735   5.963   8.479
  596VAL   HG23 6545   7.776   5.959   8.321
  596VAL      C 6546   8.008   5.667   8.502
  596VAL      O 6547   8.012   5.640   8.622
  597THR      N 6548   8.056   5.584   8.409
  597THR      H 6549   8.046   5.606   8.312
  597THR     CA 6550   8.123   5.460   8.449
  597THR     HA 6551   8.059   5.411   8.508
  597THR     CB 6552   8.156   5.376   8.326
  597THR     HB 6553   8.211   5.428   8.261
  597THR    CG2 6554   8.229   5.250   8.367
  597THR   HG21 6555   8.250   5.195   8.286
  597THR   HG22 6556   8.314   5.274   8.414
  597THR   HG23 6557   8.171   5.196   8.429
  597THR    OG1 6558   8.035   5.341   8.258
  597THR    HG1 6559   8.057   5.286   8.178
  597THR      C 6560   8.250   5.490   8.527
  597THR      O 6561   8.281   5.421   8.626
  598LEU      N 6562   8.327   5.590   8.485
  598LEU      H 6563   8.297   5.648   8.410
  598LEU     CA 6564   8.456   5.615   8.549
  598LEU     HA 6565   8.500   5.525   8.557
  598LEU     CB 6566   8.540   5.708   8.462
  598LEU    HB1 6567   8.493   5.796   8.458
  598LEU    HB2 6568   8.544   5.667   8.371
  598LEU     CG 6569   8.684   5.735   8.508
  598LEU     HG 6570   8.683   5.775   8.600
  598LEU    CD1 6571   8.764   5.606   8.515
  598LEU   HD11 6572   8.857   5.626   8.545
  598LEU   HD12 6573   8.721   5.543   8.580
  598LEU   HD13 6574   8.767   5.563   8.425
  598LEU    CD2 6575   8.750   5.834   8.416
  598LEU   HD21 6576   8.844   5.851   8.447
  598LEU   HD22 6577   8.752   5.797   8.323
  598LEU   HD23 6578   8.699   5.919   8.417
  598LEU      C 6579   8.439   5.673   8.689
  598LEU      O 6580   8.508   5.632   8.783
  599ILE      N 6581   8.348   5.768   8.705
  599ILE      H 6582   8.288   5.789   8.628
  599ILE     CA 6583   8.331   5.844   8.830
  599ILE     HA 6584   8.393   5.804   8.898
  599ILE     CB 6585   8.369   5.992   8.812
  599ILE     HB 6586   8.317   6.030   8.736
  599ILE    CG2 6587   8.334   6.072   8.938
  599ILE   HG21 6588   8.359   6.167   8.925
  599ILE   HG22 6589   8.236   6.065   8.956
  599ILE   HG23 6590   8.384   6.034   9.016
  599ILE    CG1 6591   8.518   6.004   8.778
  599ILE   HG11 6592   8.540   5.939   8.705
  599ILE   HG12 6593   8.572   5.981   8.860
  599ILE     CD 6594   8.559   6.141   8.732
  599ILE    HD1 6595   8.657   6.141   8.712
  599ILE    HD2 6596   8.508   6.165   8.650
  599ILE    HD3 6597   8.540   6.207   8.804
  599ILE      C 6598   8.186   5.830   8.874
  599ILE      O 6599   8.098   5.897   8.819
  600GLU      N 6600   8.162   5.746   8.973
  600GLU      H 6601   8.239   5.695   9.013
  600GLU     CA 6602   8.027   5.724   9.027
  600GLU     HA 6603   7.964   5.753   8.956
  600GLU     CB 6604   8.007   5.576   9.056
  600GLU    HB1 6605   7.915   5.563   9.093
  600GLU    HB2 6606   8.075   5.547   9.124
  600GLU     CG 6607   8.022   5.488   8.934
  600GLU    HG1 6608   8.112   5.504   8.895
  600GLU    HG2 6609   7.952   5.513   8.868
  600GLU     CD 6610   8.008   5.340   8.966
  600GLU    OE1 6611   8.062   5.296   9.069
  600GLU    OE2 6612   7.943   5.269   8.886
  600GLU      C 6613   8.000   5.809   9.151
  600GLU      O 6614   7.958   5.758   9.254
  601ASP      N 6615   8.023   5.940   9.143
  601ASP      H 6616   8.065   5.976   9.060
  601ASP     CA 6617   7.990   6.032   9.251
  601ASP     HA 6618   7.895   6.013   9.274
  601ASP     CB 6619   8.076   6.008   9.376
  601ASP    HB1 6620   8.165   6.052   9.363
  601ASP    HB2 6621   8.090   5.909   9.388
  601ASP     CG 6622   8.014   6.062   9.503
  601ASP    OD1 6623   7.912   6.135   9.494
  601ASP    OD2 6624   8.066   6.033   9.613
  601ASP      C 6625   8.008   6.175   9.201
  601ASP      O 6626   8.065   6.198   9.094
  602GLY      N 6627   7.960   6.270   9.280
  602GLY      H 6628   7.899   6.244   9.355
  602GLY     CA 6629   7.993   6.410   9.261
  602GLY    HA1 6630   8.093   6.416   9.262
  602GLY    HA2 6631   7.956   6.459   9.340
  602GLY      C 6632   7.941   6.473   9.134
  602GLY      O 6633   8.019   6.526   9.055
  603LYS      N 6634   7.809   6.468   9.113
  603LYS      H 6635   7.754   6.425   9.185
  603LYS     CA 6636   7.736   6.518   8.996
  603LYS     HA 6637   7.642   6.516   9.029
  603LYS     CB 6638   7.777   6.660   8.955
  603LYS    HB1 6639   7.713   6.692   8.885
  603LYS    HB2 6640   7.869   6.656   8.917
  603LYS     CG 6641   7.777   6.762   9.068
  603LYS    HG1 6642   7.844   6.733   9.137
  603LYS    HG2 6643   7.686   6.765   9.109
  603LYS     CD 6644   7.813   6.901   9.020
  603LYS    HD1 6645   7.790   6.966   9.092
  603LYS    HD2 6646   7.760   6.921   8.938
  603LYS     CE 6647   7.962   6.913   8.988
  603LYS    HE1 6648   7.984   6.856   8.908
  603LYS    HE2 6649   8.016   6.881   9.067
  603LYS     NZ 6650   8.001   7.053   8.958
  603LYS    HZ1 6651   8.099   7.056   8.938
  603LYS    HZ2 6652   7.949   7.085   8.879
  603LYS    HZ3 6653   7.981   7.110   9.037
  603LYS      C 6654   7.751   6.428   8.875
  603LYS      O 6655   7.689   6.457   8.772
  627TYR      N 6656   7.830   6.321   8.882
  627TYR      H 6657   7.881   6.305   8.967
  627TYR     CA 6658   7.847   6.225   8.773
  627TYR     HA 6659   7.789   6.258   8.699
  627TYR     CB 6660   7.994   6.220   8.730
  627TYR    HB1 6661   8.003   6.157   8.652
  627TYR    HB2 6662   8.049   6.185   8.807
  627TYR     CG 6663   8.050   6.354   8.689
  627TYR    CD1 6664   8.015   6.412   8.568
  627TYR    HD1 6665   7.952   6.364   8.507
  627TYR    CE1 6666   8.066   6.535   8.530
  627TYR    HE1 6667   8.039   6.576   8.443
  627TYR     CZ 6668   8.154   6.600   8.613
  627TYR     OH 6669   8.206   6.722   8.577
  627TYR     HH 6670   8.268   6.754   8.649
  627TYR    CE2 6671   8.191   6.544   8.733
  627TYR    HE2 6672   8.255   6.591   8.793
  627TYR    CD2 6673   8.139   6.422   8.770
  627TYR    HD2 6674   8.166   6.381   8.858
  627TYR      C 6675   7.798   6.087   8.812
  627TYR      O 6676   7.847   5.987   8.760
  628ASN      N 6677   7.702   6.079   8.904
  628ASN      H 6678   7.669   6.163   8.946
  628ASN     CA 6679   7.642   5.953   8.947
  628ASN     HA 6680   7.710   5.884   8.923
  628ASN     CB 6681   7.616   5.956   9.098
  628ASN    HB1 6682   7.702   5.975   9.145
  628ASN    HB2 6683   7.582   5.866   9.127
  628ASN     CG 6684   7.514   6.061   9.138
  628ASN    OD1 6685   7.482   6.151   9.060
  628ASN    ND2 6686   7.463   6.050   9.260
  628ASN   HD21 6687   7.492   5.975   9.320
  628ASN   HD22 6688   7.395   6.116   9.292
  628ASN      C 6689   7.513   5.920   8.873
  628ASN      O 6690   7.444   5.825   8.911
  629SER      N 6691   7.479   5.997   8.770
  629SER      H 6692   7.537   6.074   8.746
  629SER     CA 6693   7.359   5.971   8.691
  629SER     HA 6694   7.344   5.872   8.694
  629SER     CB 6695   7.236   6.040   8.750
  629SER    HB1 6696   7.218   6.007   8.843
  629SER    HB2 6697   7.156   6.024   8.693
  629SER     OG 6698   7.255   6.180   8.758
  629SER     HG 6699   7.173   6.222   8.797
  629SER      C 6700   7.383   6.017   8.549
  629SER      O 6701   7.471   6.100   8.522
  630LEU      N 6702   7.304   5.962   8.457
  630LEU      H 6703   7.232   5.898   8.486
  630LEU     CA 6704   7.320   5.993   8.315
  630LEU     HA 6705   7.418   5.993   8.298
  630LEU     CB 6706   7.252   5.885   8.232
  630LEU    HB1 6707   7.154   5.889   8.253
  630LEU    HB2 6708   7.289   5.797   8.263
  630LEU     CG 6709   7.266   5.889   8.080
  630LEU     HG 6710   7.237   5.978   8.046
  630LEU    CD1 6711   7.409   5.872   8.038
  630LEU   HD11 6712   7.415   5.875   7.938
  630LEU   HD12 6713   7.464   5.945   8.077
  630LEU   HD13 6714   7.443   5.784   8.071
  630LEU    CD2 6715   7.179   5.781   8.020
  630LEU   HD21 6716   7.188   5.782   7.921
  630LEU   HD22 6717   7.208   5.691   8.055
  630LEU   HD23 6718   7.084   5.797   8.046
  630LEU      C 6719   7.265   6.131   8.281
  630LEU      O 6720   7.322   6.202   8.198
  631TYR      N 6721   7.154   6.170   8.344
  631TYR      H 6722   7.113   6.110   8.413
  631TYR     CA 6723   7.092   6.299   8.314
  631TYR     HA 6724   7.079   6.303   8.215
  631TYR     CB 6725   6.957   6.306   8.386
  631TYR    HB1 6726   6.974   6.302   8.485
  631TYR    HB2 6727   6.903   6.226   8.359
  631TYR     CG 6728   6.873   6.429   8.359
  631TYR    CD1 6729   6.789   6.434   8.249
  631TYR    HD1 6730   6.785   6.356   8.186
  631TYR    CE1 6731   6.710   6.546   8.225
  631TYR    HE1 6732   6.650   6.549   8.145
  631TYR     CZ 6733   6.715   6.652   8.312
  631TYR     OH 6734   6.637   6.763   8.289
  631TYR     HH 6735   6.653   6.830   8.362
  631TYR    CE2 6736   6.797   6.648   8.423
  631TYR    HE2 6737   6.800   6.725   8.487
  631TYR    CD2 6738   6.875   6.537   8.446
  631TYR    HD2 6739   6.934   6.534   8.527
  631TYR      C 6740   7.184   6.414   8.355
  631TYR      O 6741   7.210   6.506   8.276
  632SER      N 6742   7.236   6.409   8.478
  632SER      H 6743   7.214   6.332   8.538
  632SER     CA 6744   7.324   6.515   8.525
  632SER     HA 6745   7.273   6.599   8.511
  632SER     CB 6746   7.356   6.494   8.673
  632SER    HB1 6747   7.401   6.405   8.687
  632SER    HB2 6748   7.273   6.498   8.728
  632SER     OG 6749   7.444   6.594   8.721
  632SER     HG 6750   7.463   6.578   8.818
  632SER      C 6751   7.453   6.521   8.444
  632SER      O 6752   7.501   6.630   8.411
  633THR      N 6753   7.511   6.405   8.413
  633THR      H 6754   7.471   6.319   8.445
  633THR     CA 6755   7.633   6.403   8.332
  633THR     HA 6756   7.698   6.462   8.380
  633THR     CB 6757   7.688   6.261   8.323
  633THR     HB 6758   7.624   6.201   8.274
  633THR    CG2 6759   7.823   6.261   8.255
  633THR   HG21 6760   7.858   6.167   8.250
  633THR   HG22 6761   7.814   6.298   8.163
  633THR   HG23 6762   7.887   6.317   8.308
  633THR    OG1 6763   7.702   6.206   8.454
  633THR    HG1 6764   7.738   6.113   8.448
  633THR      C 6765   7.609   6.460   8.193
  633THR      O 6766   7.692   6.534   8.140
  634CYS      N 6767   7.495   6.426   8.133
  634CYS      H 6768   7.432   6.362   8.178
  634CYS     CA 6769   7.461   6.481   8.002
  634CYS     HA 6770   7.537   6.457   7.942
  634CYS     CB 6771   7.332   6.418   7.950
  634CYS    HB1 6772   7.295   6.486   7.887
  634CYS    HB2 6773   7.273   6.412   8.031
  634CYS     SG 6774   7.353   6.258   7.871
  634CYS     HG 6775   7.264   6.224   7.840
  634CYS      C 6776   7.449   6.632   8.007
  634CYS      O 6777   7.498   6.702   7.917
  635LEU      N 6778   7.383   6.686   8.110
  635LEU      H 6779   7.342   6.627   8.180
  635LEU     CA 6780   7.372   6.832   8.120
  635LEU     HA 6781   7.334   6.862   8.033
  635LEU     CB 6782   7.279   6.869   8.235
  635LEU    HB1 6783   7.289   6.967   8.251
  635LEU    HB2 6784   7.310   6.818   8.316
  635LEU     CG 6785   7.130   6.841   8.218
  635LEU     HG 6786   7.118   6.745   8.193
  635LEU    CD1 6787   7.058   6.868   8.348
  635LEU   HD11 6788   6.960   6.849   8.337
  635LEU   HD12 6789   7.095   6.808   8.420
  635LEU   HD13 6790   7.071   6.963   8.374
  635LEU    CD2 6791   7.070   6.926   8.108
  635LEU   HD21 6792   6.973   6.905   8.100
  635LEU   HD22 6793   7.082   7.022   8.131
  635LEU   HD23 6794   7.116   6.906   8.022
  635LEU      C 6795   7.509   6.897   8.141
  635LEU      O 6796   7.539   7.000   8.080
  636GLU      N 6797   7.592   6.837   8.226
  636GLU      H 6798   7.564   6.752   8.271
  636GLU     CA 6799   7.724   6.894   8.254
  636GLU     HA 6800   7.709   6.988   8.283
  636GLU     CB 6801   7.791   6.818   8.367
  636GLU    HB1 6802   7.886   6.848   8.374
  636GLU    HB2 6803   7.789   6.720   8.345
  636GLU     CG 6804   7.725   6.838   8.502
  636GLU    HG1 6805   7.759   6.768   8.565
  636GLU    HG2 6806   7.626   6.827   8.491
  636GLU     CD 6807   7.753   6.975   8.561
  636GLU    OE1 6808   7.865   7.027   8.544
  636GLU    OE2 6809   7.661   7.032   8.625
  636GLU      C 6810   7.811   6.893   8.129
  636GLU      O 6811   7.890   6.986   8.107
  637LEU      N 6812   7.801   6.788   8.048
  637LEU      H 6813   7.741   6.711   8.073
  637LEU     CA 6814   7.877   6.784   7.923
  637LEU     HA 6815   7.969   6.816   7.947
  637LEU     CB 6816   7.882   6.641   7.869
  637LEU    HB1 6817   7.919   6.645   7.777
  637LEU    HB2 6818   7.788   6.607   7.866
  637LEU     CG 6819   7.964   6.537   7.945
  637LEU     HG 6820   7.929   6.531   8.039
  637LEU    CD1 6821   7.950   6.403   7.877
  637LEU   HD11 6822   8.004   6.334   7.927
  637LEU   HD12 6823   7.854   6.375   7.877
  637LEU   HD13 6824   7.983   6.409   7.783
  637LEU    CD2 6825   8.111   6.575   7.954
  637LEU   HD21 6826   8.161   6.504   8.005
  637LEU   HD22 6827   8.149   6.583   7.862
  637LEU   HD23 6828   8.120   6.662   8.002
  637LEU      C 6829   7.818   6.877   7.818
  637LEU      O 6830   7.893   6.933   7.737
  638PHE      N 6831   7.686   6.894   7.816
  638PHE      H 6832   7.629   6.842   7.880
  638PHE     CA 6833   7.624   6.987   7.722
  638PHE     HA 6834   7.655   6.958   7.632
  638PHE     CB 6835   7.472   6.977   7.730
  638PHE    HB1 6836   7.444   6.982   7.826
  638PHE    HB2 6837   7.444   6.889   7.692
  638PHE     CG 6838   7.400   7.085   7.655
  638PHE    CD1 6839   7.397   7.085   7.516
  638PHE    HD1 6840   7.443   7.012   7.466
  638PHE    CE1 6841   7.331   7.184   7.447
  638PHE    HE1 6842   7.330   7.182   7.347
  638PHE     CZ 6843   7.267   7.285   7.515
  638PHE     HZ 6844   7.219   7.356   7.465
  638PHE    CE2 6845   7.269   7.287   7.653
  638PHE    HE2 6846   7.223   7.360   7.703
  638PHE    CD2 6847   7.335   7.187   7.722
  638PHE    HD2 6848   7.336   7.188   7.822
  638PHE      C 6849   7.670   7.130   7.748
  638PHE      O 6850   7.692   7.206   7.653
  639LYS      N 6851   7.681   7.168   7.875
  639LYS      H 6852   7.662   7.102   7.948
  639LYS     CA 6853   7.721   7.305   7.909
  639LYS     HA 6854   7.649   7.363   7.871
  639LYS     CB 6855   7.730   7.321   8.061
  639LYS    HB1 6856   7.782   7.404   8.081
  639LYS    HB2 6857   7.778   7.242   8.099
  639LYS     CG 6858   7.595   7.331   8.130
  639LYS    HG1 6859   7.556   7.239   8.138
  639LYS    HG2 6860   7.535   7.388   8.075
  639LYS     CD 6861   7.607   7.392   8.269
  639LYS    HD1 6862   7.515   7.406   8.306
  639LYS    HD2 6863   7.654   7.480   8.262
  639LYS     CE 6864   7.685   7.304   8.365
  639LYS    HE1 6865   7.778   7.291   8.331
  639LYS    HE2 6866   7.640   7.215   8.373
  639LYS     NZ 6867   7.693   7.364   8.501
  639LYS    HZ1 6868   7.745   7.303   8.561
  639LYS    HZ2 6869   7.739   7.452   8.496
  639LYS    HZ3 6870   7.601   7.376   8.538
  639LYS      C 6871   7.853   7.345   7.844
  639LYS      O 6872   7.873   7.463   7.814
  640PHE      N 6873   7.943   7.250   7.821
  640PHE      H 6874   7.925   7.156   7.852
  640PHE     CA 6875   8.068   7.280   7.751
  640PHE     HA 6876   8.112   7.351   7.805
  640PHE     CB 6877   8.157   7.157   7.745
  640PHE    HB1 6878   8.226   7.170   7.674
  640PHE    HB2 6879   8.100   7.077   7.723
  640PHE     CG 6880   8.229   7.128   7.874
  640PHE    CD1 6881   8.161   7.076   7.982
  640PHE    HD1 6882   8.063   7.057   7.975
  640PHE    CE1 6883   8.227   7.049   8.100
  640PHE    HE1 6884   8.177   7.012   8.178
  640PHE     CZ 6885   8.362   7.073   8.110
  640PHE     HZ 6886   8.410   7.053   8.196
  640PHE    CE2 6887   8.431   7.124   8.002
  640PHE    HE2 6888   8.529   7.141   8.009
  640PHE    CD2 6889   8.364   7.151   7.885
  640PHE    HD2 6890   8.414   7.188   7.807
  640PHE      C 6891   8.041   7.331   7.610
  640PHE      O 6892   8.111   7.419   7.560
  641THR      N 6893   7.939   7.275   7.543
  641THR      H 6894   7.882   7.206   7.588
  641THR     CA 6895   7.911   7.313   7.405
  641THR     HA 6896   7.997   7.298   7.357
  641THR     CB 6897   7.798   7.225   7.349
  641THR     HB 6898   7.716   7.232   7.406
  641THR    CG2 6899   7.765   7.263   7.205
  641THR   HG21 6900   7.691   7.204   7.171
  641THR   HG22 6901   7.736   7.358   7.202
  641THR   HG23 6902   7.846   7.251   7.148
  641THR    OG1 6903   7.838   7.088   7.353
  641THR    HG1 6904   7.765   7.030   7.317
  641THR      C 6905   7.874   7.460   7.391
  641THR      O 6906   7.892   7.517   7.282
  642ILE      N 6907   7.825   7.524   7.498
  642ILE      H 6908   7.815   7.473   7.584
  642ILE     CA 6909   7.786   7.664   7.496
  642ILE     HA 6910   7.795   7.691   7.400
  642ILE     CB 6911   7.640   7.681   7.541
  642ILE     HB 6912   7.620   7.779   7.545
  642ILE    CG2 6913   7.547   7.613   7.442
  642ILE   HG21 6914   7.452   7.624   7.472
  642ILE   HG22 6915   7.559   7.654   7.352
  642ILE   HG23 6916   7.569   7.515   7.438
  642ILE    CG1 6917   7.616   7.622   7.680
  642ILE   HG11 6918   7.686   7.657   7.743
  642ILE   HG12 6919   7.624   7.522   7.675
  642ILE     CD 6920   7.481   7.655   7.737
  642ILE    HD1 6921   7.472   7.613   7.828
  642ILE    HD2 6922   7.471   7.754   7.745
  642ILE    HD3 6923   7.410   7.619   7.677
  642ILE      C 6924   7.881   7.750   7.580
  642ILE      O 6925   7.847   7.862   7.616
  643GLY      N 6926   7.999   7.699   7.613
  643GLY      H 6927   8.019   7.603   7.594
  643GLY     CA 6928   8.100   7.781   7.677
  643GLY    HA1 6929   8.098   7.870   7.632
  643GLY    HA2 6930   8.188   7.736   7.660
  643GLY      C 6931   8.084   7.802   7.826
  643GLY      O 6932   8.138   7.899   7.879
  644MET      N 6933   8.012   7.714   7.895
  644MET      H 6934   7.976   7.634   7.847
  644MET     CA 6935   7.983   7.727   8.037
  644MET     HA 6936   8.027   7.812   8.065
  644MET     CB 6937   7.833   7.737   8.061
  644MET    HB1 6938   7.817   7.747   8.160
  644MET    HB2 6939   7.790   7.652   8.029
  644MET     CG 6940   7.767   7.854   7.990
  644MET    HG1 6941   7.795   7.845   7.895
  644MET    HG2 6942   7.810   7.935   8.030
  644MET     SD 6943   7.588   7.855   8.009
  644MET     CE 6944   7.573   7.877   8.185
  644MET    HE1 6945   7.476   7.879   8.210
  644MET    HE2 6946   7.618   7.801   8.232
  644MET    HE3 6947   7.617   7.963   8.212
  644MET      C 6948   8.041   7.609   8.115
  644MET      O 6949   7.979   7.557   8.208
  645GLY      N 6950   8.163   7.568   8.081
  645GLY      H 6951   8.214   7.619   8.013
  645GLY     CA 6952   8.223   7.451   8.141
  645GLY    HA1 6953   8.302   7.424   8.085
  645GLY    HA2 6954   8.155   7.377   8.140
  645GLY      C 6955   8.268   7.477   8.284
  645GLY      O 6956   8.261   7.588   8.336
  646ASP      N 6957   8.314   7.369   8.347
  646ASP      H 6958   8.319   7.282   8.297
  646ASP     CA 6959   8.357   7.371   8.487
  646ASP     HA 6960   8.371   7.466   8.513
  646ASP     CB 6961   8.248   7.313   8.576
  646ASP    HB1 6962   8.242   7.214   8.559
  646ASP    HB2 6963   8.161   7.356   8.553
  646ASP     CG 6964   8.275   7.335   8.724
  646ASP    OD1 6965   8.356   7.423   8.758
  646ASP    OD2 6966   8.215   7.263   8.807
  646ASP      C 6967   8.489   7.295   8.501
  646ASP      O 6968   8.506   7.210   8.588
  647LEU      N 6969   8.585   7.325   8.413
  647LEU      H 6970   8.566   7.392   8.342
  647LEU     CA 6971   8.717   7.262   8.419
  647LEU     HA 6972   8.703   7.164   8.434
  647LEU     CB 6973   8.792   7.282   8.287
  647LEU    HB1 6974   8.884   7.245   8.300
  647LEU    HB2 6975   8.798   7.380   8.271
  647LEU     CG 6976   8.735   7.219   8.160
  647LEU     HG 6977   8.643   7.255   8.146
  647LEU    CD1 6978   8.822   7.254   8.041
  647LEU   HD11 6979   8.784   7.212   7.959
  647LEU   HD12 6980   8.825   7.353   8.030
  647LEU   HD13 6981   8.915   7.219   8.056
  647LEU    CD2 6982   8.722   7.070   8.172
  647LEU   HD21 6983   8.685   7.033   8.087
  647LEU   HD22 6984   8.812   7.030   8.189
  647LEU   HD23 6985   8.661   7.048   8.248
  647LEU      C 6986   8.795   7.322   8.536
  647LEU      O 6987   8.888   7.401   8.519
  648GLU      N 6988   8.755   7.282   8.656
  648GLU      H 6989   8.677   7.219   8.662
  648GLU     CA 6990   8.818   7.324   8.780
  648GLU     HA 6991   8.884   7.393   8.751
  648GLU     CB 6992   8.711   7.378   8.877
  648GLU    HB1 6993   8.756   7.403   8.963
  648GLU    HB2 6994   8.645   7.305   8.895
  648GLU     CG 6995   8.635   7.500   8.825
  648GLU    HG1 6996   8.559   7.519   8.887
  648GLU    HG2 6997   8.600   7.479   8.734
  648GLU     CD 6998   8.721   7.623   8.816
  648GLU    OE1 6999   8.825   7.629   8.884
  648GLU    OE2 7000   8.685   7.715   8.739
  648GLU      C 7001   8.894   7.213   8.849
  648GLU      O 7002   9.005   7.236   8.898
  649PHE      N 7003   8.838   7.092   8.852
  649PHE      H 7004   8.747   7.080   8.812
  649PHE     CA 7005   8.903   6.975   8.911
  649PHE     HA 7006   8.836   6.901   8.905
  649PHE     CB 7007   9.027   6.936   8.832
  649PHE    HB1 7008   9.061   6.848   8.867
  649PHE    HB2 7009   9.097   7.006   8.845
  649PHE     CG 7010   9.002   6.921   8.684
  649PHE    CD1 7011   8.931   6.813   8.635
  649PHE    HD1 7012   8.897   6.744   8.699
  649PHE    CE1 7013   8.907   6.799   8.500
  649PHE    HE1 7014   8.855   6.720   8.466
  649PHE     CZ 7015   8.955   6.894   8.412
  649PHE     HZ 7016   8.938   6.884   8.314
  649PHE    CE2 7017   9.026   7.002   8.459
  649PHE    HE2 7018   9.061   7.070   8.395
  649PHE    CD2 7019   9.049   7.016   8.595
  649PHE    HD2 7020   9.100   7.095   8.629
  649PHE      C 7021   8.937   6.999   9.058
  649PHE      O 7022   9.049   6.972   9.103
  650THR      N 7023   8.841   7.051   9.134
  650THR      H 7024   8.754   7.077   9.092
  650THR     CA 7025   8.860   7.071   9.277
  650THR     HA 7026   8.957   7.094   9.284
  650THR     CB 7027   8.770   7.184   9.328
  650THR     HB 7028   8.771   7.186   9.428
  650THR    CG2 7029   8.815   7.318   9.271
  650THR   HG21 7030   8.755   7.390   9.305
  650THR   HG22 7031   8.909   7.336   9.299
  650THR   HG23 7032   8.810   7.315   9.171
  650THR    OG1 7033   8.634   7.159   9.290
  650THR    HG1 7034   8.576   7.233   9.324
  650THR      C 7035   8.831   6.945   9.359
  650THR      O 7036   8.880   6.934   9.471
  651GLU      N 7037   8.753   6.851   9.305
  651GLU      H 7038   8.720   6.863   9.212
  651GLU     CA 7039   8.715   6.732   9.379
  651GLU     HA 7040   8.705   6.760   9.475
  651GLU     CB 7041   8.582   6.678   9.327
  651GLU    HB1 7042   8.594   6.654   9.231
  651GLU    HB2 7043   8.514   6.751   9.336
  651GLU     CG 7044   8.527   6.554   9.399
  651GLU    HG1 7045   8.589   6.477   9.383
  651GLU    HG2 7046   8.437   6.532   9.362
  651GLU     CD 7047   8.513   6.573   9.549
  651GLU    OE1 7048   8.615   6.564   9.620
  651GLU    OE2 7049   8.399   6.597   9.595
  651GLU      C 7050   8.824   6.626   9.368
  651GLU      O 7051   8.900   6.619   9.271
  652ASN      N 7052   8.831   6.541   9.471
  652ASN      H 7053   8.765   6.550   9.546
  652ASN     CA 7054   8.931   6.434   9.480
  652ASN     HA 7055   9.009   6.459   9.423
  652ASN     CB 7056   8.979   6.418   9.624
  652ASN    HB1 7057   9.044   6.342   9.628
  652ASN    HB2 7058   8.900   6.397   9.683
  652ASN     CG 7059   9.047   6.542   9.677
  652ASN    OD1 7060   9.136   6.598   9.613
  652ASN    ND2 7061   9.006   6.587   9.796
  652ASN   HD21 7062   8.934   6.539   9.846
  652ASN   HD22 7063   9.048   6.668   9.836
  652ASN      C 7064   8.869   6.306   9.428
  652ASN      O 7065   8.816   6.225   9.503
  653TYR      N 7066   8.876   6.287   9.296
  653TYR      H 7067   8.916   6.358   9.239
  653TYR     CA 7068   8.828   6.166   9.233
  653TYR     HA 7069   8.749   6.138   9.288
  653TYR     CB 7070   8.786   6.193   9.088
  653TYR    HB1 7071   8.755   6.107   9.047
  653TYR    HB2 7072   8.865   6.227   9.038
  653TYR     CG 7073   8.675   6.294   9.074
  653TYR    CD1 7074   8.551   6.272   9.133
  653TYR    HD1 7075   8.536   6.188   9.186
  653TYR    CE1 7076   8.449   6.364   9.120
  653TYR    HE1 7077   8.361   6.347   9.165
  653TYR     CZ 7078   8.469   6.478   9.046
  653TYR     OH 7079   8.367   6.570   9.033
  653TYR     HH 7080   8.398   6.646   8.977
  653TYR    CE2 7081   8.591   6.502   8.986
  653TYR    HE2 7082   8.605   6.585   8.934
  653TYR    CD2 7083   8.693   6.410   8.999
  653TYR    HD2 7084   8.781   6.426   8.954
  653TYR      C 7085   8.935   6.058   9.236
  653TYR      O 7086   9.055   6.087   9.246
  654ASP      N 7087   8.892   5.932   9.229
  654ASP      H 7088   8.794   5.913   9.227
  654ASP     CA 7089   8.987   5.822   9.225
  654ASP     HA 7090   9.049   5.839   9.302
  654ASP     CB 7091   8.915   5.688   9.241
  654ASP    HB1 7092   8.982   5.614   9.231
  654ASP    HB2 7093   8.845   5.680   9.170
  654ASP     CG 7094   8.848   5.674   9.376
  654ASP    OD1 7095   8.897   5.734   9.473
  654ASP    OD2 7096   8.748   5.600   9.385
  654ASP      C 7097   9.066   5.821   9.095
  654ASP      O 7098   9.186   5.793   9.097
  655PHE      N 7099   9.001   5.852   8.984
  655PHE      H 7100   8.907   5.885   8.993
  655PHE     CA 7101   9.058   5.841   8.850
  655PHE     HA 7102   9.149   5.800   8.863
  655PHE     CB 7103   8.974   5.749   8.763
  655PHE    HB1 7104   9.002   5.760   8.668
  655PHE    HB2 7105   8.878   5.775   8.773
  655PHE     CG 7106   8.987   5.603   8.798
  655PHE    CD1 7107   9.099   5.532   8.757
  655PHE    HD1 7108   9.171   5.578   8.705
  655PHE    CE1 7109   9.111   5.399   8.788
  655PHE    HE1 7110   9.192   5.348   8.758
  655PHE     CZ 7111   9.013   5.335   8.860
  655PHE     HZ 7112   9.023   5.238   8.884
  655PHE    CE2 7113   8.901   5.405   8.900
  655PHE    HE2 7114   8.829   5.358   8.952
  655PHE    CD2 7115   8.889   5.538   8.869
  655PHE    HD2 7116   8.808   5.588   8.899
  655PHE      C 7117   9.074   5.978   8.785
  655PHE      O 7118   9.042   5.998   8.668
  656LYS      N 7119   9.121   6.076   8.862
  656LYS      H 7120   9.126   6.063   8.961
  656LYS     CA 7121   9.165   6.201   8.802
  656LYS     HA 7122   9.091   6.231   8.742
  656LYS     CB 7123   9.190   6.306   8.911
  656LYS    HB1 7124   9.267   6.275   8.968
  656LYS    HB2 7125   9.108   6.313   8.968
  656LYS     CG 7126   9.223   6.445   8.859
  656LYS    HG1 7127   9.144   6.480   8.809
  656LYS    HG2 7128   9.302   6.438   8.798
  656LYS     CD 7129   9.256   6.542   8.971
  656LYS    HD1 7130   9.297   6.624   8.932
  656LYS    HD2 7131   9.321   6.498   9.034
  656LYS     CE 7132   9.132   6.581   9.049
  656LYS    HE1 7133   9.094   6.500   9.094
  656LYS    HE2 7134   9.064   6.619   8.987
  656LYS     NZ 7135   9.163   6.682   9.153
  656LYS    HZ1 7136   9.079   6.705   9.203
  656LYS    HZ2 7137   9.230   6.644   9.217
  656LYS    HZ3 7138   9.200   6.764   9.110
  656LYS      C 7139   9.290   6.177   8.719
  656LYS      O 7140   9.365   6.082   8.743
  657ALA      N 7141   9.309   6.261   8.617
  657ALA      H 7142   9.246   6.338   8.610
  657ALA     CA 7143   9.413   6.250   8.515
  657ALA     HA 7144   9.411   6.340   8.473
  657ALA     CB 7145   9.551   6.221   8.576
  657ALA    HB1 7146   9.619   6.214   8.503
  657ALA    HB2 7147   9.576   6.295   8.638
  657ALA    HB3 7148   9.548   6.134   8.627
  657ALA      C 7149   9.382   6.145   8.409
  657ALA      O 7150   9.454   6.135   8.309
  658VAL      N 7151   9.276   6.067   8.429
  658VAL      H 7152   9.243   6.052   8.523
  658VAL     CA 7153   9.206   6.002   8.318
  658VAL     HA 7154   9.269   6.001   8.240
  658VAL     CB 7155   9.169   5.857   8.356
  658VAL     HB 7156   9.110   5.857   8.437
  658VAL    CG1 7157   9.092   5.792   8.243
  658VAL   HG11 7158   9.068   5.698   8.269
  658VAL   HG12 7159   9.008   5.844   8.226
  658VAL   HG13 7160   9.148   5.791   8.161
  658VAL    CG2 7161   9.293   5.777   8.391
  658VAL   HG21 7162   9.267   5.683   8.415
  658VAL   HG22 7163   9.355   5.775   8.313
  658VAL   HG23 7164   9.339   5.819   8.469
  658VAL      C 7165   9.083   6.083   8.281
  658VAL      O 7166   9.052   6.102   8.162
  659PHE      N 7167   9.010   6.130   8.382
  659PHE      H 7168   9.035   6.103   8.475
  659PHE     CA 7169   8.896   6.218   8.363
  659PHE     HA 7170   8.827   6.167   8.311
  659PHE     CB 7171   8.842   6.256   8.500
  659PHE    HB1 7172   8.915   6.302   8.551
  659PHE    HB2 7173   8.816   6.172   8.548
  659PHE     CG 7174   8.723   6.347   8.499
  659PHE    CD1 7175   8.605   6.308   8.438
  659PHE    HD1 7176   8.599   6.219   8.393
  659PHE    CE1 7177   8.496   6.391   8.439
  659PHE    HE1 7178   8.412   6.362   8.394
  659PHE     CZ 7179   8.502   6.513   8.502
  659PHE     HZ 7180   8.422   6.573   8.503
  659PHE    CE2 7181   8.619   6.552   8.564
  659PHE    HE2 7182   8.624   6.640   8.610
  659PHE    CD2 7183   8.728   6.469   8.563
  659PHE    HD2 7184   8.812   6.497   8.609
  659PHE      C 7185   8.935   6.341   8.282
  659PHE      O 7186   8.860   6.386   8.194
  660ILE      N 7187   9.053   6.397   8.310
  660ILE      H 7188   9.110   6.358   8.383
  660ILE     CA 7189   9.101   6.514   8.236
  660ILE     HA 7190   9.031   6.584   8.244
  660ILE     CB 7191   9.232   6.565   8.298
  660ILE     HB 7192   9.296   6.488   8.305
  660ILE    CG2 7193   9.295   6.671   8.209
  660ILE   HG21 7194   9.380   6.703   8.251
  660ILE   HG22 7195   9.315   6.631   8.119
  660ILE   HG23 7196   9.232   6.747   8.199
  660ILE    CG1 7197   9.207   6.620   8.439
  660ILE   HG11 7198   9.144   6.558   8.486
  660ILE   HG12 7199   9.166   6.710   8.431
  660ILE     CD 7200   9.332   6.633   8.524
  660ILE    HD1 7201   9.308   6.669   8.614
  660ILE    HD2 7202   9.375   6.543   8.535
  660ILE    HD3 7203   9.396   6.695   8.480
  660ILE      C 7204   9.117   6.481   8.089
  660ILE      O 7205   9.078   6.559   8.001
  661ILE      N 7206   9.177   6.366   8.059
  661ILE      H 7207   9.207   6.305   8.133
  661ILE     CA 7208   9.199   6.327   7.920
  661ILE     HA 7209   9.248   6.403   7.877
  661ILE     CB 7210   9.287   6.201   7.913
  661ILE     HB 7211   9.248   6.132   7.974
  661ILE    CG2 7212   9.289   6.143   7.772
  661ILE   HG21 7213   9.347   6.061   7.771
  661ILE   HG22 7214   9.196   6.118   7.745
  661ILE   HG23 7215   9.326   6.211   7.709
  661ILE    CG1 7216   9.429   6.232   7.960
  661ILE   HG11 7217   9.424   6.291   8.041
  661ILE   HG12 7218   9.477   6.279   7.887
  661ILE     CD 7219   9.510   6.111   7.997
  661ILE    HD1 7220   9.601   6.139   8.027
  661ILE    HD2 7221   9.465   6.062   8.072
  661ILE    HD3 7222   9.518   6.050   7.918
  661ILE      C 7223   9.065   6.308   7.848
  661ILE      O 7224   9.048   6.351   7.734
  662LEU      N 7225   8.969   6.244   7.916
  662LEU      H 7226   8.987   6.208   8.008
  662LEU     CA 7227   8.837   6.226   7.855
  662LEU     HA 7228   8.855   6.178   7.769
  662LEU     CB 7229   8.747   6.142   7.946
  662LEU    HB1 7230   8.654   6.152   7.912
  662LEU    HB2 7231   8.754   6.181   8.038
  662LEU     CG 7232   8.772   5.992   7.961
  662LEU     HG 7233   8.867   5.976   7.988
  662LEU    CD1 7234   8.681   5.937   8.068
  662LEU   HD11 7235   8.697   5.838   8.078
  662LEU   HD12 7236   8.700   5.983   8.155
  662LEU   HD13 7237   8.586   5.952   8.042
  662LEU    CD2 7238   8.750   5.920   7.830
  662LEU   HD21 7239   8.767   5.822   7.843
  662LEU   HD22 7240   8.656   5.934   7.800
  662LEU   HD23 7241   8.813   5.956   7.761
  662LEU      C 7242   8.770   6.359   7.825
  662LEU      O 7243   8.713   6.378   7.717
  663LEU      N 7244   8.776   6.454   7.920
  663LEU      H 7245   8.824   6.436   8.006
  663LEU     CA 7246   8.712   6.583   7.897
  663LEU     HA 7247   8.618   6.561   7.871
  663LEU     CB 7248   8.713   6.666   8.025
  663LEU    HB1 7249   8.693   6.760   7.999
  663LEU    HB2 7250   8.806   6.660   8.063
  663LEU     CG 7251   8.616   6.628   8.137
  663LEU     HG 7252   8.628   6.531   8.162
  663LEU    CD1 7253   8.645   6.715   8.257
  663LEU   HD11 7254   8.582   6.691   8.331
  663LEU   HD12 7255   8.739   6.700   8.287
  663LEU   HD13 7256   8.633   6.811   8.233
  663LEU    CD2 7257   8.472   6.644   8.093
  663LEU   HD21 7258   8.411   6.618   8.168
  663LEU   HD22 7259   8.455   6.739   8.068
  663LEU   HD23 7260   8.454   6.584   8.015
  663LEU      C 7261   8.779   6.659   7.783
  663LEU      O 7262   8.710   6.720   7.700
  664LEU      N 7263   8.912   6.658   7.778
  664LEU      H 7264   8.964   6.609   7.848
  664LEU     CA 7265   8.982   6.728   7.671
  664LEU     HA 7266   8.950   6.822   7.676
  664LEU     CB 7267   9.133   6.722   7.693
  664LEU    HB1 7268   9.177   6.759   7.611
  664LEU    HB2 7269   9.158   6.625   7.704
  664LEU     CG 7270   9.190   6.797   7.813
  664LEU     HG 7271   9.138   6.772   7.895
  664LEU    CD1 7272   9.336   6.758   7.832
  664LEU   HD11 7273   9.374   6.807   7.911
  664LEU   HD12 7274   9.342   6.659   7.848
  664LEU   HD13 7275   9.388   6.782   7.750
  664LEU    CD2 7276   9.177   6.946   7.796
  664LEU   HD21 7277   9.215   6.992   7.876
  664LEU   HD22 7278   9.227   6.974   7.714
  664LEU   HD23 7279   9.080   6.970   7.787
  664LEU      C 7280   8.947   6.669   7.535
  664LEU      O 7281   8.922   6.742   7.438
  665ALA      N 7282   8.944   6.535   7.525
  665ALA      H 7283   8.966   6.478   7.605
  665ALA     CA 7284   8.909   6.472   7.399
  665ALA     HA 7285   8.972   6.510   7.332
  665ALA     CB 7286   8.928   6.321   7.410
  665ALA    HB1 7287   8.904   6.278   7.323
  665ALA    HB2 7288   9.024   6.301   7.432
  665ALA    HB3 7289   8.869   6.285   7.483
  665ALA      C 7290   8.766   6.505   7.358
  665ALA      O 7291   8.739   6.532   7.240
  666TYR      N 7292   8.673   6.504   7.454
  666TYR      H 7293   8.698   6.478   7.548
  666TYR     CA 7294   8.535   6.540   7.423
  666TYR     HA 7295   8.506   6.476   7.352
  666TYR     CB 7296   8.447   6.525   7.547
  666TYR    HB1 7297   8.491   6.573   7.623
  666TYR    HB2 7298   8.440   6.427   7.570
  666TYR     CG 7299   8.307   6.580   7.530
  666TYR    CD1 7300   8.208   6.504   7.469
  666TYR    HD1 7301   8.229   6.411   7.437
  666TYR    CE1 7302   8.081   6.554   7.452
  666TYR    HE1 7303   8.011   6.498   7.408
  666TYR     CZ 7304   8.050   6.680   7.496
  666TYR     OH 7305   7.923   6.730   7.479
  666TYR     HH 7306   7.918   6.822   7.517
  666TYR    CE2 7307   8.146   6.757   7.557
  666TYR    HE2 7308   8.124   6.849   7.589
  666TYR    CD2 7309   8.274   6.707   7.574
  666TYR    HD2 7310   8.344   6.763   7.619
  666TYR      C 7311   8.526   6.681   7.368
  666TYR      O 7312   8.460   6.705   7.266
  667VAL      N 7313   8.590   6.777   7.435
  667VAL      H 7314   8.645   6.753   7.515
  667VAL     CA 7315   8.581   6.917   7.393
  667VAL     HA 7316   8.484   6.939   7.391
  667VAL     CB 7317   8.651   7.009   7.494
  667VAL     HB 7318   8.744   6.975   7.509
  667VAL    CG1 7319   8.658   7.150   7.440
  667VAL   HG11 7320   8.704   7.209   7.507
  667VAL   HG12 7321   8.710   7.150   7.355
  667VAL   HG13 7322   8.565   7.184   7.424
  667VAL    CG2 7323   8.578   7.009   7.627
  667VAL   HG21 7324   8.625   7.069   7.691
  667VAL   HG22 7325   8.484   7.041   7.614
  667VAL   HG23 7326   8.576   6.916   7.664
  667VAL      C 7327   8.638   6.934   7.253
  667VAL      O 7328   8.579   7.002   7.167
  668ILE      N 7329   8.755   6.874   7.228
  668ILE      H 7330   8.799   6.818   7.298
  668ILE     CA 7331   8.818   6.891   7.097
  668ILE     HA 7332   8.824   6.989   7.080
  668ILE     CB 7333   8.960   6.831   7.099
  668ILE     HB 7334   8.955   6.736   7.131
  668ILE    CG2 7335   9.019   6.830   6.959
  668ILE   HG21 7336   9.111   6.791   6.962
  668ILE   HG22 7337   8.961   6.775   6.899
  668ILE   HG23 7338   9.024   6.923   6.924
  668ILE    CG1 7339   9.051   6.910   7.194
  668ILE   HG11 7340   8.999   6.933   7.276
  668ILE   HG12 7341   9.081   6.993   7.148
  668ILE     CD 7342   9.174   6.835   7.237
  668ILE    HD1 7343   9.228   6.892   7.299
  668ILE    HD2 7344   9.147   6.751   7.285
  668ILE    HD3 7345   9.229   6.811   7.157
  668ILE      C 7346   8.731   6.830   6.988
  668ILE      O 7347   8.712   6.891   6.881
  669LEU      N 7348   8.676   6.711   7.012
  669LEU      H 7349   8.692   6.665   7.100
  669LEU     CA 7350   8.593   6.647   6.910
  669LEU     HA 7351   8.648   6.647   6.827
  669LEU     CB 7352   8.561   6.504   6.950
  669LEU    HB1 7353   8.491   6.469   6.887
  669LEU    HB2 7354   8.524   6.506   7.043
  669LEU     CG 7355   8.679   6.406   6.948
  669LEU     HG 7356   8.750   6.443   7.008
  669LEU    CD1 7357   8.641   6.271   7.003
  669LEU   HD11 7358   8.720   6.210   7.000
  669LEU   HD12 7359   8.610   6.281   7.098
  669LEU   HD13 7360   8.567   6.232   6.948
  669LEU    CD2 7361   8.735   6.390   6.807
  669LEU   HD21 7362   8.812   6.325   6.809
  669LEU   HD22 7363   8.664   6.355   6.747
  669LEU   HD23 7364   8.767   6.478   6.774
  669LEU      C 7365   8.465   6.726   6.884
  669LEU      O 7366   8.422   6.740   6.769
  670THR      N 7367   8.403   6.781   6.989
  670THR      H 7368   8.438   6.768   7.082
  670THR     CA 7369   8.282   6.860   6.964
  670THR     HA 7370   8.227   6.800   6.906
  670THR     CB 7371   8.209   6.893   7.094
  670THR     HB 7372   8.137   6.959   7.077
  670THR    CG2 7373   8.150   6.768   7.156
  670THR   HG21 7374   8.103   6.792   7.241
  670THR   HG22 7375   8.085   6.726   7.092
  670THR   HG23 7376   8.223   6.703   7.176
  670THR    OG1 7377   8.299   6.955   7.187
  670THR    HG1 7378   8.250   6.976   7.272
  670THR      C 7379   8.311   6.990   6.891
  670THR      O 7380   8.229   7.031   6.807
  671TYR      N 7381   8.426   7.052   6.913
  671TYR      H 7382   8.491   7.016   6.980
  671TYR     CA 7383   8.456   7.173   6.838
  671TYR     HA 7384   8.371   7.225   6.840
  671TYR     CB 7385   8.569   7.251   6.906
  671TYR    HB1 7386   8.599   7.323   6.844
  671TYR    HB2 7387   8.645   7.187   6.923
  671TYR     CG 7388   8.533   7.317   7.039
  671TYR    CD1 7389   8.402   7.319   7.086
  671TYR    HD1 7390   8.330   7.275   7.032
  671TYR    CE1 7391   8.369   7.379   7.205
  671TYR    HE1 7392   8.274   7.379   7.237
  671TYR     CZ 7393   8.468   7.438   7.280
  671TYR     OH 7394   8.433   7.497   7.399
  671TYR     HH 7395   8.515   7.535   7.443
  671TYR    CE2 7396   8.599   7.437   7.236
  671TYR    HE2 7397   8.671   7.480   7.291
  671TYR    CD2 7398   8.631   7.377   7.117
  671TYR    HD2 7399   8.726   7.376   7.086
  671TYR      C 7400   8.493   7.142   6.693
  671TYR      O 7401   8.459   7.220   6.604
  672ILE      N 7402   8.556   7.027   6.668
  672ILE      H 7403   8.590   6.971   6.744
  672ILE     CA 7404   8.575   6.983   6.530
  672ILE     HA 7405   8.623   7.057   6.483
  672ILE     CB 7406   8.661   6.855   6.527
  672ILE     HB 7407   8.626   6.788   6.593
  672ILE    CG2 7408   8.654   6.790   6.388
  672ILE   HG21 7409   8.710   6.707   6.387
  672ILE   HG22 7410   8.559   6.766   6.367
  672ILE   HG23 7411   8.688   6.854   6.320
  672ILE    CG1 7412   8.805   6.889   6.567
  672ILE   HG11 7413   8.803   6.942   6.652
  672ILE   HG12 7414   8.847   6.943   6.494
  672ILE     CD 7415   8.892   6.769   6.591
  672ILE    HD1 7416   8.984   6.799   6.617
  672ILE    HD2 7417   8.853   6.714   6.665
  672ILE    HD3 7418   8.897   6.714   6.508
  672ILE      C 7419   8.440   6.961   6.462
  672ILE      O 7420   8.421   7.001   6.346
  673LEU      N 7421   8.346   6.897   6.531
  673LEU      H 7422   8.365   6.865   6.624
  673LEU     CA 7423   8.214   6.873   6.471
  673LEU     HA 7424   8.232   6.823   6.386
  673LEU     CB 7425   8.128   6.788   6.564
  673LEU    HB1 7426   8.034   6.793   6.531
  673LEU    HB2 7427   8.133   6.829   6.655
  673LEU     CG 7428   8.163   6.640   6.579
  673LEU     HG 7429   8.260   6.631   6.601
  673LEU    CD1 7430   8.083   6.579   6.691
  673LEU   HD11 7431   8.107   6.482   6.700
  673LEU   HD12 7432   8.104   6.626   6.777
  673LEU   HD13 7433   7.985   6.587   6.671
  673LEU    CD2 7434   8.136   6.565   6.450
  673LEU   HD21 7435   8.160   6.468   6.462
  673LEU   HD22 7436   8.039   6.573   6.427
  673LEU   HD23 7437   8.192   6.604   6.377
  673LEU      C 7438   8.143   7.004   6.439
  673LEU      O 7439   8.083   7.018   6.332
  674LEU      N 7440   8.147   7.100   6.531
  674LEU      H 7441   8.196   7.085   6.617
  674LEU     CA 7442   8.080   7.228   6.506
  674LEU     HA 7443   7.986   7.204   6.481
  674LEU     CB 7444   8.081   7.315   6.632
  674LEU    HB1 7445   8.052   7.406   6.606
  674LEU    HB2 7446   8.175   7.318   6.666
  674LEU     CG 7447   7.992   7.269   6.748
  674LEU     HG 7448   8.005   7.170   6.760
  674LEU    CD1 7449   8.032   7.339   6.876
  674LEU   HD11 7450   7.973   7.308   6.951
  674LEU   HD12 7451   8.127   7.317   6.898
  674LEU   HD13 7452   8.022   7.437   6.865
  674LEU    CD2 7453   7.845   7.293   6.719
  674LEU   HD21 7454   7.790   7.262   6.797
  674LEU   HD22 7455   7.829   7.390   6.705
  674LEU   HD23 7456   7.819   7.242   6.637
  674LEU      C 7457   8.144   7.302   6.390
  674LEU      O 7458   8.074   7.359   6.305
  675LEU      N 7459   8.277   7.303   6.383
  675LEU      H 7460   8.331   7.259   6.455
  675LEU     CA 7461   8.345   7.368   6.271
  675LEU     HA 7462   8.312   7.462   6.268
  675LEU     CB 7463   8.496   7.366   6.294
  675LEU    HB1 7464   8.525   7.270   6.296
  675LEU    HB2 7465   8.513   7.407   6.384
  675LEU     CG 7466   8.584   7.438   6.193
  675LEU     HG 7467   8.567   7.399   6.103
  675LEU    CD1 7468   8.550   7.587   6.189
  675LEU   HD11 7469   8.609   7.632   6.122
  675LEU   HD12 7470   8.454   7.598   6.163
  675LEU   HD13 7471   8.565   7.627   6.280
  675LEU    CD2 7472   8.730   7.417   6.226
  675LEU   HD21 7473   8.787   7.464   6.159
  675LEU   HD22 7474   8.749   7.453   6.318
  675LEU   HD23 7475   8.751   7.319   6.224
  675LEU      C 7476   8.309   7.301   6.140
  675LEU      O 7477   8.288   7.369   6.038
  676ASN      N 7478   8.302   7.168   6.139
  676ASN      H 7479   8.323   7.116   6.223
  676ASN     CA 7480   8.264   7.096   6.018
  676ASN     HA 7481   8.328   7.125   5.948
  676ASN     CB 7482   8.277   6.946   6.039
  676ASN    HB1 7483   8.206   6.916   6.102
  676ASN    HB2 7484   8.367   6.926   6.079
  676ASN     CG 7485   8.263   6.869   5.909
  676ASN    OD1 7486   8.161   6.807   5.883
  676ASN    ND2 7487   8.368   6.872   5.828
  676ASN   HD21 7488   8.450   6.923   5.854
  676ASN   HD22 7489   8.365   6.823   5.741
  676ASN      C 7490   8.122   7.132   5.976
  676ASN      O 7491   8.095   7.149   5.856
  677MET      N 7492   8.029   7.141   6.071
  677MET      H 7493   8.053   7.120   6.166
  677MET     CA 7494   7.892   7.181   6.038
  677MET     HA 7495   7.858   7.113   5.973
  677MET     CB 7496   7.805   7.181   6.164
  677MET    HB1 7497   7.842   7.248   6.228
  677MET    HB2 7498   7.810   7.090   6.206
  677MET     CG 7499   7.657   7.214   6.140
  677MET    HG1 7500   7.623   7.139   6.083
  677MET    HG2 7501   7.658   7.298   6.087
  677MET     SD 7502   7.563   7.231   6.293
  677MET     CE 7503   7.631   7.383   6.358
  677MET    HE1 7504   7.587   7.405   6.445
  677MET    HE2 7505   7.729   7.372   6.373
  677MET    HE3 7506   7.615   7.457   6.293
  677MET      C 7507   7.891   7.319   5.974
  677MET      O 7508   7.825   7.341   5.872
  678LEU      N 7509   7.964   7.413   6.033
  678LEU      H 7510   8.017   7.391   6.115
  678LEU     CA 7511   7.967   7.548   5.979
  678LEU     HA 7512   7.873   7.581   5.982
  678LEU     CB 7513   8.058   7.638   6.063
  678LEU    HB1 7514   8.126   7.679   6.002
  678LEU    HB2 7515   8.104   7.580   6.131
  678LEU     CG 7516   7.989   7.751   6.138
  678LEU     HG 7517   8.059   7.813   6.174
  678LEU    CD1 7518   7.901   7.831   6.044
  678LEU   HD11 7519   7.856   7.904   6.095
  678LEU   HD12 7520   7.957   7.870   5.971
  678LEU   HD13 7521   7.832   7.771   6.005
  678LEU    CD2 7522   7.908   7.695   6.255
  678LEU   HD21 7523   7.863   7.770   6.304
  678LEU   HD22 7524   7.839   7.631   6.221
  678LEU   HD23 7525   7.969   7.646   6.318
  678LEU      C 7526   8.017   7.544   5.837
  678LEU      O 7527   7.953   7.599   5.748
  679ILE      N 7528   8.130   7.479   5.814
  679ILE      H 7529   8.176   7.431   5.889
  679ILE     CA 7530   8.188   7.477   5.679
  679ILE     HA 7531   8.200   7.572   5.652
  679ILE     CB 7532   8.325   7.408   5.680
  679ILE     HB 7533   8.316   7.321   5.729
  679ILE    CG2 7534   8.372   7.379   5.538
  679ILE   HG21 7535   8.461   7.334   5.541
  679ILE   HG22 7536   8.306   7.319   5.493
  679ILE   HG23 7537   8.380   7.464   5.487
  679ILE    CG1 7538   8.428   7.496   5.752
  679ILE   HG11 7539   8.385   7.536   5.833
  679ILE   HG12 7540   8.457   7.568   5.690
  679ILE     CD 7541   8.552   7.422   5.798
  679ILE    HD1 7542   8.614   7.486   5.844
  679ILE    HD2 7543   8.526   7.349   5.862
  679ILE    HD3 7544   8.598   7.381   5.719
  679ILE      C 7545   8.092   7.411   5.581
  679ILE      O 7546   8.075   7.459   5.468
  680ALA      N 7547   8.029   7.300   5.620
  680ALA      H 7548   8.045   7.263   5.712
  680ALA     CA 7549   7.937   7.232   5.531
  680ALA     HA 7550   7.991   7.214   5.449
  680ALA     CB 7551   7.888   7.102   5.595
  680ALA    HB1 7552   7.825   7.056   5.533
  680ALA    HB2 7553   7.966   7.042   5.613
  680ALA    HB3 7554   7.841   7.122   5.681
  680ALA      C 7555   7.818   7.319   5.495
  680ALA      O 7556   7.763   7.307   5.385
  681LEU      N 7557   7.775   7.407   5.586
  681LEU      H 7558   7.818   7.411   5.676
  681LEU     CA 7559   7.665   7.497   5.553
  681LEU     HA 7560   7.594   7.436   5.517
  681LEU     CB 7561   7.617   7.571   5.678
  681LEU    HB1 7562   7.559   7.646   5.648
  681LEU    HB2 7563   7.698   7.607   5.725
  681LEU     CG 7564   7.538   7.488   5.780
  681LEU     HG 7565   7.591   7.406   5.802
  681LEU    CD1 7566   7.516   7.569   5.906
  681LEU   HD11 7567   7.465   7.514   5.972
  681LEU   HD12 7568   7.604   7.594   5.946
  681LEU   HD13 7569   7.465   7.651   5.884
  681LEU    CD2 7570   7.404   7.442   5.725
  681LEU   HD21 7571   7.356   7.388   5.795
  681LEU   HD22 7572   7.349   7.521   5.701
  681LEU   HD23 7573   7.419   7.385   5.644
  681LEU      C 7574   7.702   7.598   5.445
  681LEU      O 7575   7.612   7.654   5.381
  682MET      N 7576   7.831   7.624   5.424
  682MET      H 7577   7.900   7.579   5.481
  682MET     CA 7578   7.872   7.717   5.319
  682MET     HA 7579   7.810   7.795   5.331
  682MET     CB 7580   8.019   7.757   5.338
  682MET    HB1 7581   8.072   7.719   5.262
  682MET    HB2 7582   8.052   7.717   5.424
  682MET     CG 7583   8.043   7.907   5.343
  682MET    HG1 7584   8.016   7.938   5.252
  682MET    HG2 7585   8.142   7.914   5.353
  682MET     SD 7586   7.956   7.997   5.474
  682MET     CE 7587   7.981   7.893   5.617
  682MET    HE1 7588   7.936   7.934   5.697
  682MET    HE2 7589   7.942   7.802   5.600
  682MET    HE3 7590   8.079   7.884   5.635
  682MET      C 7591   7.853   7.660   5.179
  682MET      O 7592   7.863   7.736   5.082
  683GLY      N 7593   7.826   7.530   5.165
  683GLY      H 7594   7.827   7.469   5.245
  683GLY     CA 7595   7.795   7.476   5.034
  683GLY    HA1 7596   7.802   7.376   5.041
  683GLY    HA2 7597   7.864   7.510   4.971
  683GLY      C 7598   7.658   7.512   4.982
  683GLY      O 7599   7.631   7.491   4.863
  684GLU      N 7600   7.572   7.566   5.067
  684GLU      H 7601   7.600   7.577   5.163
  684GLU     CA 7602   7.439   7.609   5.027
  684GLU     HA 7603   7.414   7.544   4.955
  684GLU     CB 7604   7.343   7.602   5.146
  684GLU    HB1 7605   7.253   7.634   5.117
  684GLU    HB2 7606   7.378   7.661   5.219
  684GLU     CG 7607   7.327   7.462   5.203
  684GLU    HG1 7608   7.271   7.467   5.286
  684GLU    HG2 7609   7.417   7.426   5.227
  684GLU     CD 7610   7.261   7.367   5.105
  684GLU    OE1 7611   7.151   7.399   5.057
  684GLU    OE2 7612   7.321   7.262   5.075
  684GLU      C 7613   7.437   7.750   4.969
  684GLU      O 7614   7.354   7.779   4.882
  685THR      N 7615   7.527   7.838   5.013
  685THR      H 7616   7.592   7.809   5.084
  685THR     CA 7617   7.534   7.975   4.962
  685THR     HA 7618   7.440   8.002   4.941
  685THR     CB 7619   7.590   8.068   5.068
  685THR     HB 7620   7.603   8.159   5.030
  685THR    CG2 7621   7.498   8.072   5.190
  685THR   HG21 7622   7.536   8.133   5.259
  685THR   HG22 7623   7.408   8.104   5.163
  685THR   HG23 7624   7.490   7.980   5.229
  685THR    OG1 7625   7.720   8.025   5.108
  685THR    HG1 7626   7.756   8.087   5.178
  685THR      C 7627   7.619   7.980   4.835
  685THR      O 7628   7.718   8.054   4.825
  686VAL      N 7629   7.579   7.900   4.736
  686VAL      H 7630   7.501   7.840   4.753
  686VAL     CA 7631   7.643   7.895   4.605
  686VAL     HA 7632   7.712   7.967   4.605
  686VAL     CB 7633   7.713   7.759   4.581
  686VAL     HB 7634   7.754   7.759   4.490
  686VAL    CG1 7635   7.824   7.739   4.683
  686VAL   HG11 7636   7.869   7.651   4.667
  686VAL   HG12 7637   7.891   7.812   4.674
  686VAL   HG13 7638   7.785   7.740   4.775
  686VAL    CG2 7639   7.613   7.643   4.587
  686VAL   HG21 7640   7.661   7.556   4.571
  686VAL   HG22 7641   7.570   7.641   4.677
  686VAL   HG23 7642   7.543   7.655   4.517
  686VAL      C 7643   7.538   7.923   4.498
  686VAL      O 7644   7.545   7.868   4.388
  687ASN      N 7645   7.440   8.008   4.531
  687ASN      H 7646   7.448   8.052   4.621
  687ASN     CA 7647   7.323   8.043   4.451
  687ASN     HA 7648   7.291   8.126   4.496
  687ASN     CB 7649   7.359   8.071   4.304
  687ASN    HB1 7650   7.366   7.984   4.256
  687ASN    HB2 7651   7.447   8.118   4.301
  687ASN     CG 7652   7.256   8.157   4.233
  687ASN    OD1 7653   7.192   8.242   4.294
  687ASN    ND2 7654   7.241   8.135   4.103
  687ASN   HD21 7655   7.296   8.065   4.058
  687ASN   HD22 7656   7.175   8.188   4.051
  687ASN      C 7657   7.214   7.937   4.458
  687ASN      O 7658   7.120   7.941   4.378
  688LYS      N 7659   7.223   7.842   4.552
  688LYS      H 7660   7.304   7.838   4.611
  688LYS     CA 7661   7.116   7.744   4.569
  688LYS     HA 7662   7.083   7.722   4.477
  688LYS     CB 7663   7.170   7.618   4.635
  688LYS    HB1 7664   7.093   7.564   4.668
  688LYS    HB2 7665   7.227   7.645   4.713
  688LYS     CG 7666   7.253   7.531   4.542
  688LYS    HG1 7667   7.332   7.583   4.511
  688LYS    HG2 7668   7.197   7.504   4.464
  688LYS     CD 7669   7.301   7.406   4.612
  688LYS    HD1 7670   7.222   7.351   4.639
  688LYS    HD2 7671   7.352   7.432   4.694
  688LYS     CE 7672   7.390   7.323   4.523
  688LYS    HE1 7673   7.468   7.378   4.494
  688LYS    HE2 7674   7.338   7.293   4.443
  688LYS     NZ 7675   7.440   7.203   4.594
  688LYS    HZ1 7676   7.499   7.150   4.533
  688LYS    HZ2 7677   7.493   7.231   4.674
  688LYS    HZ3 7678   7.363   7.146   4.623
  688LYS      C 7679   7.002   7.803   4.652
  688LYS      O 7680   6.885   7.790   4.616
  689ILE      N 7681   7.036   7.866   4.765
  689ILE      H 7682   7.132   7.872   4.791
  689ILE     CA 7683   6.934   7.926   4.851
  689ILE     HA 7684   6.869   7.853   4.874
  689ILE     CB 7685   7.000   7.981   4.980
  689ILE     HB 7686   7.081   8.034   4.955
  689ILE    CG2 7687   6.903   8.074   5.055
  689ILE   HG21 7688   6.947   8.108   5.138
  689ILE   HG22 7689   6.878   8.150   4.996
  689ILE   HG23 7690   6.821   8.023   5.080
  689ILE    CG1 7691   7.047   7.866   5.070
  689ILE   HG11 7692   7.091   7.796   5.013
  689ILE   HG12 7693   6.967   7.826   5.116
  689ILE     CD 7694   7.146   7.908   5.177
  689ILE    HD1 7695   7.172   7.828   5.232
  689ILE    HD2 7696   7.227   7.946   5.134
  689ILE    HD3 7697   7.104   7.976   5.237
  689ILE      C 7698   6.858   8.035   4.776
  689ILE      O 7699   6.737   8.053   4.798
  690ALA      N 7700   6.927   8.108   4.688
  690ALA      H 7701   7.019   8.078   4.664
  690ALA     CA 7702   6.874   8.229   4.626
  690ALA     HA 7703   6.864   8.292   4.703
  690ALA     CB 7704   6.973   8.279   4.520
  690ALA    HB1 7705   6.937   8.362   4.478
  690ALA    HB2 7706   7.061   8.299   4.564
  690ALA    HB3 7707   6.986   8.208   4.451
  690ALA      C 7708   6.736   8.212   4.563
  690ALA      O 7709   6.644   8.291   4.590
  691GLN      N 7710   6.718   8.108   4.481
  691GLN      H 7711   6.793   8.044   4.466
  691GLN     CA 7712   6.591   8.086   4.413
  691GLN     HA 7713   6.547   8.175   4.418
  691GLN     CB 7714   6.617   8.038   4.269
  691GLN    HB1 7715   6.529   8.023   4.224
  691GLN    HB2 7716   6.668   7.952   4.273
  691GLN     CG 7717   6.697   8.136   4.184
  691GLN    HG1 7718   6.711   8.095   4.094
  691GLN    HG2 7719   6.786   8.151   4.228
  691GLN     CD 7720   6.627   8.270   4.167
  691GLN    OE1 7721   6.511   8.276   4.126
  691GLN    NE2 7722   6.697   8.378   4.200
  691GLN   HE21 7723   6.791   8.368   4.234
  691GLN   HE22 7724   6.656   8.468   4.191
  691GLN      C 7725   6.500   7.986   4.483
  691GLN      O 7726   6.378   7.995   4.468
  692GLU      N 7727   6.556   7.891   4.559
  692GLU      H 7728   6.656   7.881   4.562
  692GLU     CA 7729   6.472   7.802   4.637
  692GLU     HA 7730   6.411   7.759   4.571
  692GLU     CB 7731   6.556   7.696   4.708
  692GLU    HB1 7732   6.496   7.645   4.770
  692GLU    HB2 7733   6.626   7.743   4.761
  692GLU     CG 7734   6.626   7.594   4.618
  692GLU    HG1 7735   6.684   7.642   4.553
  692GLU    HG2 7736   6.557   7.541   4.568
  692GLU     CD 7737   6.712   7.497   4.695
  692GLU    OE1 7738   6.711   7.502   4.820
  692GLU    OE2 7739   6.782   7.415   4.632
  692GLU      C 7740   6.391   7.880   4.739
  692GLU      O 7741   6.268   7.869   4.745
  693SER      N 7742   6.460   7.962   4.820
  693SER      H 7743   6.560   7.964   4.812
  693SER     CA 7744   6.395   8.047   4.919
  693SER     HA 7745   6.316   7.998   4.956
  693SER     CB 7746   6.489   8.075   5.035
  693SER    HB1 7747   6.442   8.127   5.107
  693SER    HB2 7748   6.570   8.125   5.004
  693SER     OG 7749   6.534   7.954   5.093
  693SER     HG 7750   6.596   7.974   5.169
  693SER      C 7751   6.351   8.174   4.848
  693SER      O 7752   6.411   8.281   4.860
  694LYS      N 7753   6.242   8.160   4.773
  694LYS      H 7754   6.196   8.071   4.776
  694LYS     CA 7755   6.184   8.263   4.687
  694LYS     HA 7756   6.151   8.337   4.745
  694LYS     CB 7757   6.288   8.321   4.590
  694LYS    HB1 7758   6.318   8.248   4.529
  694LYS    HB2 7759   6.366   8.354   4.643
  694LYS     CG 7760   6.236   8.436   4.505
  694LYS    HG1 7761   6.199   8.507   4.565
  694LYS    HG2 7762   6.164   8.402   4.445
  694LYS     CD 7763   6.347   8.496   4.420
  694LYS    HD1 7764   6.389   8.423   4.365
  694LYS    HD2 7765   6.416   8.536   4.481
  694LYS     CE 7766   6.294   8.604   4.327
  694LYS    HE1 7767   6.221   8.566   4.271
  694LYS    HE2 7768   6.368   8.636   4.268
  694LYS     NZ 7769   6.240   8.721   4.402
  694LYS    HZ1 7770   6.206   8.789   4.338
  694LYS    HZ2 7771   6.165   8.691   4.461
  694LYS    HZ3 7772   6.313   8.761   4.458
  694LYS      C 7773   6.072   8.195   4.610
  694LYS      O 7774   5.955   8.235   4.622
  695ASN      N 7775   6.104   8.089   4.535
  695ASN      H 7776   6.200   8.065   4.520
  695ASN     CA 7777   5.999   8.008   4.476
  695ASN     HA 7778   5.942   8.070   4.423
  695ASN     CB 7779   6.061   7.902   4.385
  695ASN    HB1 7780   5.988   7.846   4.346
  695ASN    HB2 7781   6.122   7.844   4.440
  695ASN     CG 7782   6.141   7.963   4.271
  695ASN    OD1 7783   6.123   8.079   4.236
  695ASN    ND2 7784   6.230   7.883   4.213
  695ASN   HD21 7785   6.241   7.789   4.245
  695ASN   HD22 7786   6.286   7.917   4.138
  695ASN      C 7787   5.914   7.943   4.584
  695ASN      O 7788   5.791   7.935   4.571
  696ILE      N 7789   5.976   7.896   4.693
  696ILE      H 7790   6.076   7.901   4.699
  696ILE     CA 7791   5.900   7.837   4.803
  696ILE     HA 7792   5.843   7.764   4.764
  696ILE     CB 7793   5.995   7.775   4.906
  696ILE     HB 7794   6.061   7.844   4.934
  696ILE    CG2 7795   5.918   7.730   5.030
  696ILE   HG21 7796   5.982   7.690   5.096
  696ILE   HG22 7797   5.872   7.808   5.072
  696ILE   HG23 7798   5.850   7.662   5.004
  696ILE    CG1 7799   6.070   7.656   4.845
  696ILE   HG11 7800   6.094   7.678   4.751
  696ILE   HG12 7801   6.009   7.576   4.846
  696ILE     CD 7802   6.197   7.618   4.918
  696ILE    HD1 7803   6.240   7.540   4.872
  696ILE    HD2 7804   6.260   7.695   4.918
  696ILE    HD3 7805   6.175   7.593   5.013
  696ILE      C 7806   5.809   7.942   4.866
  696ILE      O 7807   5.694   7.913   4.902
  697TRP      N 7808   5.859   8.065   4.883
  697TRP      H 7809   5.954   8.084   4.857
  697TRP     CA 7810   5.777   8.171   4.939
  697TRP     HA 7811   5.746   8.136   5.028
  697TRP     CB 7812   5.860   8.297   4.959
  697TRP    HB1 7813   5.903   8.321   4.873
  697TRP    HB2 7814   5.931   8.279   5.028
  697TRP     CG 7815   5.778   8.413   5.005
  697TRP    CD1 7816   5.733   8.437   5.131
  697TRP    HD1 7817   5.751   8.378   5.210
  697TRP    NE1 7818   5.660   8.553   5.135
  697TRP    HE1 7819   5.616   8.591   5.216
  697TRP    CE2 7820   5.658   8.607   5.009
  697TRP    CZ2 7821   5.597   8.724   4.963
  697TRP    HZ2 7822   5.545   8.783   5.025
  697TRP    CH2 7823   5.611   8.754   4.831
  697TRP    HH2 7824   5.569   8.837   4.795
  697TRP    CZ3 7825   5.683   8.671   4.745
  697TRP    HZ3 7826   5.691   8.695   4.649
  697TRP    CE3 7827   5.743   8.556   4.790
  697TRP    HE3 7828   5.794   8.497   4.727
  697TRP    CD2 7829   5.731   8.522   4.925
  697TRP      C 7830   5.656   8.200   4.851
  697TRP      O 7831   5.544   8.217   4.900
  698LYS      N 7832   5.678   8.207   4.719
  698LYS      H 7833   5.771   8.197   4.684
  698LYS     CA 7834   5.567   8.229   4.627
  698LYS     HA 7835   5.524   8.314   4.656
  698LYS     CB 7836   5.619   8.242   4.484
  698LYS    HB1 7837   5.541   8.237   4.422
  698LYS    HB2 7838   5.681   8.165   4.466
  698LYS     CG 7839   5.694   8.371   4.456
  698LYS    HG1 7840   5.774   8.376   4.516
  698LYS    HG2 7841   5.634   8.448   4.475
  698LYS     CD 7842   5.740   8.377   4.311
  698LYS    HD1 7843   5.661   8.362   4.252
  698LYS    HD2 7844   5.807   8.304   4.296
  698LYS     CE 7845   5.803   8.511   4.277
  698LYS    HE1 7846   5.880   8.527   4.339
  698LYS    HE2 7847   5.735   8.583   4.289
  698LYS     NZ 7848   5.853   8.516   4.136
  698LYS    HZ1 7849   5.894   8.605   4.118
  698LYS    HZ2 7850   5.922   8.445   4.123
  698LYS    HZ3 7851   5.777   8.500   4.073
  698LYS      C 7852   5.465   8.117   4.637
  698LYS      O 7853   5.344   8.141   4.633
  699LEU      N 7854   5.512   7.993   4.650
  699LEU      H 7855   5.611   7.977   4.650
  699LEU     CA 7856   5.421   7.880   4.664
  699LEU     HA 7857   5.359   7.885   4.586
  699LEU     CB 7858   5.500   7.749   4.661
  699LEU    HB1 7859   5.566   7.753   4.736
  699LEU    HB2 7860   5.548   7.745   4.574
  699LEU     CG 7861   5.426   7.617   4.675
  699LEU     HG 7862   5.382   7.615   4.765
  699LEU    CD1 7863   5.317   7.603   4.570
  699LEU   HD11 7864   5.270   7.515   4.582
  699LEU   HD12 7865   5.251   7.677   4.580
  699LEU   HD13 7866   5.358   7.607   4.479
  699LEU    CD2 7867   5.525   7.502   4.663
  699LEU   HD21 7868   5.476   7.415   4.672
  699LEU   HD22 7869   5.570   7.505   4.574
  699LEU   HD23 7870   5.594   7.509   4.735
  699LEU      C 7871   5.338   7.891   4.792
  699LEU      O 7872   5.216   7.865   4.791
  700GLN      N 7873   5.401   7.930   4.902
  700GLN      H 7874   5.499   7.948   4.899
  700GLN     CA 7875   5.329   7.947   5.028
  700GLN     HA 7876   5.285   7.859   5.044
  700GLN     CB 7877   5.426   7.981   5.141
  700GLN    HB1 7878   5.373   8.008   5.221
  700GLN    HB2 7879   5.483   8.057   5.112
  700GLN     CG 7880   5.517   7.867   5.182
  700GLN    HG1 7881   5.569   7.837   5.102
  700GLN    HG2 7882   5.461   7.791   5.215
  700GLN     CD 7883   5.614   7.906   5.291
  700GLN    OE1 7884   5.613   8.019   5.339
  700GLN    NE2 7885   5.698   7.812   5.332
  700GLN   HE21 7886   5.695   7.721   5.291
  700GLN   HE22 7887   5.764   7.832   5.404
  700GLN      C 7888   5.223   8.055   5.018
  700GLN      O 7889   5.110   8.039   5.067
  701ARG      N 7890   5.256   8.168   4.954
  701ARG      H 7891   5.348   8.180   4.918
  701ARG     CA 7892   5.157   8.273   4.938
  701ARG     HA 7893   5.121   8.290   5.030
  701ARG     CB 7894   5.223   8.399   4.882
  701ARG    HB1 7895   5.236   8.387   4.784
  701ARG    HB2 7896   5.312   8.410   4.926
  701ARG     CG 7897   5.141   8.525   4.905
  701ARG    HG1 7898   5.135   8.542   5.004
  701ARG    HG2 7899   5.049   8.511   4.868
  701ARG     CD 7900   5.203   8.646   4.838
  701ARG    HD1 7901   5.296   8.658   4.872
  701ARG    HD2 7902   5.149   8.727   4.859
  701ARG     NE 7903   5.209   8.632   4.693
  701ARG     HE 7904   5.188   8.542   4.654
  701ARG     CZ 7905   5.240   8.730   4.609
  701ARG    NH1 7906   5.267   8.852   4.651
  701ARG   HH11 7907   5.265   8.873   4.749
  701ARG   HH12 7908   5.290   8.923   4.585
  701ARG    NH2 7909   5.245   8.703   4.479
  701ARG   HH21 7910   5.226   8.610   4.447
  701ARG   HH22 7911   5.268   8.775   4.414
  701ARG      C 7912   5.043   8.228   4.849
  701ARG      O 7913   4.927   8.263   4.873
  702ALA      N 7914   5.073   8.149   4.745
  702ALA      H 7915   5.169   8.126   4.726
  702ALA     CA 7916   4.967   8.095   4.660
  702ALA     HA 7917   4.917   8.175   4.627
  702ALA     CB 7918   5.028   8.016   4.544
  702ALA    HB1 7919   4.955   7.979   4.487
  702ALA    HB2 7920   5.086   8.076   4.490
  702ALA    HB3 7921   5.083   7.940   4.580
  702ALA      C 7922   4.871   8.006   4.739
  702ALA      O 7923   4.749   8.014   4.722
  703ILE      N 7924   4.926   7.921   4.826
  703ILE      H 7925   5.025   7.916   4.836
  703ILE     CA 7926   4.840   7.834   4.908
  703ILE     HA 7927   4.780   7.784   4.846
  703ILE     CB 7928   4.926   7.733   4.987
  703ILE     HB 7929   4.997   7.782   5.038
  703ILE    CG2 7930   4.838   7.657   5.086
  703ILE   HG21 7931   4.894   7.591   5.137
  703ILE   HG22 7932   4.796   7.721   5.150
  703ILE   HG23 7933   4.767   7.608   5.036
  703ILE    CG1 7934   4.996   7.636   4.892
  703ILE   HG11 7935   5.032   7.688   4.815
  703ILE   HG12 7936   4.929   7.569   4.860
  703ILE     CD 7937   5.111   7.560   4.956
  703ILE    HD1 7938   5.152   7.498   4.889
  703ILE    HD2 7939   5.180   7.625   4.989
  703ILE    HD3 7940   5.077   7.506   5.033
  703ILE      C 7941   4.753   7.919   5.000
  703ILE      O 7942   4.634   7.890   5.019
  704THR      N 7943   4.812   8.023   5.060
  704THR      H 7944   4.910   8.039   5.047
  704THR     CA 7945   4.735   8.113   5.145
  704THR     HA 7946   4.699   8.054   5.218
  704THR     CB 7947   4.826   8.223   5.201
  704THR     HB 7948   4.869   8.274   5.127
  704THR    CG2 7949   4.747   8.317   5.290
  704THR   HG21 7950   4.808   8.388   5.326
  704THR   HG22 7951   4.674   8.359   5.237
  704THR   HG23 7952   4.708   8.265   5.366
  704THR    OG1 7953   4.932   8.163   5.277
  704THR    HG1 7954   4.991   8.234   5.314
  704THR      C 7955   4.619   8.177   5.069
  704THR      O 7956   4.506   8.183   5.119
  705ILE      N 7957   4.647   8.224   4.947
  705ILE      H 7958   4.740   8.215   4.911
  705ILE     CA 7959   4.543   8.288   4.866
  705ILE     HA 7960   4.506   8.362   4.922
  705ILE     CB 7961   4.604   8.344   4.736
  705ILE     HB 7962   4.659   8.272   4.693
  705ILE    CG2 7963   4.494   8.385   4.639
  705ILE   HG21 7964   4.535   8.421   4.556
  705ILE   HG22 7965   4.438   8.305   4.617
  705ILE   HG23 7966   4.437   8.455   4.681
  705ILE    CG1 7967   4.696   8.463   4.766
  705ILE   HG11 7968   4.750   8.441   4.848
  705ILE   HG12 7969   4.639   8.543   4.784
  705ILE     CD 7970   4.792   8.497   4.654
  705ILE    HD1 7971   4.848   8.575   4.681
  705ILE    HD2 7972   4.851   8.418   4.636
  705ILE    HD3 7973   4.740   8.520   4.572
  705ILE      C 7974   4.431   8.190   4.836
  705ILE      O 7975   4.312   8.223   4.845
  706LEU      N 7976   4.468   8.067   4.799
  706LEU      H 7977   4.565   8.042   4.795
  706LEU     CA 7978   4.366   7.968   4.764
  706LEU     HA 7979   4.309   8.010   4.694
  706LEU     CB 7980   4.432   7.842   4.709
  706LEU    HB1 7981   4.362   7.770   4.705
  706LEU    HB2 7982   4.503   7.814   4.774
  706LEU     CG 7983   4.496   7.854   4.570
  706LEU     HG 7984   4.561   7.929   4.570
  706LEU    CD1 7985   4.569   7.726   4.538
  706LEU   HD11 7986   4.611   7.733   4.448
  706LEU   HD12 7987   4.640   7.710   4.607
  706LEU   HD13 7988   4.504   7.649   4.539
  706LEU    CD2 7989   4.393   7.885   4.463
  706LEU   HD21 7990   4.438   7.892   4.374
  706LEU   HD22 7991   4.325   7.811   4.460
  706LEU   HD23 7992   4.348   7.971   4.485
  706LEU      C 7993   4.278   7.936   4.883
  706LEU      O 7994   4.155   7.932   4.870
  707ASP      N 7995   4.337   7.917   5.002
  707ASP      H 7996   4.437   7.922   5.010
  707ASP     CA 7997   4.255   7.888   5.120
  707ASP     HA 7998   4.199   7.809   5.095
  707ASP     CB 7999   4.344   7.854   5.239
  707ASP    HB1 8000   4.286   7.836   5.319
  707ASP    HB2 8001   4.404   7.931   5.258
  707ASP     CG 8002   4.429   7.732   5.214
  707ASP    OD1 8003   4.391   7.648   5.130
  707ASP    OD2 8004   4.534   7.719   5.281
  707ASP      C 8005   4.165   8.006   5.155
  707ASP      O 8006   4.047   7.987   5.190
  708THR      N 8007   4.218   8.129   5.145
  708THR      H 8008   4.312   8.140   5.112
  708THR     CA 8009   4.140   8.247   5.182
  708THR     HA 8010   4.108   8.230   5.276
  708THR     CB 8011   4.228   8.372   5.177
  708THR     HB 8012   4.272   8.381   5.088
  708THR    CG2 8013   4.146   8.496   5.208
  708THR   HG21 8014   4.205   8.576   5.205
  708THR   HG22 8015   4.073   8.505   5.141
  708THR   HG23 8016   4.106   8.487   5.300
  708THR    OG1 8017   4.334   8.360   5.272
  708THR    HG1 8018   4.391   8.442   5.269
  708THR      C 8019   4.019   8.263   5.091
  708THR      O 8020   3.908   8.292   5.139
  709GLU      N 8021   4.037   8.245   4.960
  709GLU      H 8022   4.128   8.228   4.923
  709GLU     CA 8023   3.921   8.250   4.872
  709GLU     HA 8024   3.868   8.327   4.908
  709GLU     CB 8025   3.964   8.274   4.726
  709GLU    HB1 8026   4.028   8.350   4.726
  709GLU    HB2 8027   3.882   8.299   4.674
  709GLU     CG 8028   4.031   8.157   4.653
  709GLU    HG1 8029   3.969   8.078   4.654
  709GLU    HG2 8030   4.116   8.133   4.701
  709GLU     CD 8031   4.064   8.191   4.509
  709GLU    OE1 8032   4.074   8.311   4.476
  709GLU    OE2 8033   4.078   8.097   4.427
  709GLU      C 8034   3.835   8.125   4.881
  709GLU      O 8035   3.719   8.127   4.838
  710LYS      N 8036   3.888   8.015   4.937
  710LYS      H 8037   3.982   8.016   4.970
  710LYS     CA 8038   3.809   7.893   4.950
  710LYS     HA 8039   3.760   7.883   4.864
  710LYS     CB 8040   3.902   7.774   4.975
  710LYS    HB1 8041   3.950   7.790   5.061
  710LYS    HB2 8042   3.968   7.770   4.900
  710LYS     CG 8043   3.832   7.637   4.984
  710LYS    HG1 8044   3.762   7.641   5.055
  710LYS    HG2 8045   3.900   7.568   5.009
  710LYS     CD 8046   3.765   7.593   4.854
  710LYS    HD1 8047   3.704   7.665   4.823
  710LYS    HD2 8048   3.712   7.509   4.871
  710LYS     CE 8049   3.867   7.565   4.745
  710LYS    HE1 8050   3.937   7.502   4.780
  710LYS    HE2 8051   3.910   7.650   4.718
  710LYS     NZ 8052   3.804   7.503   4.625
  710LYS    HZ1 8053   3.874   7.486   4.556
  710LYS    HZ2 8054   3.761   7.416   4.651
  710LYS    HZ3 8055   3.735   7.565   4.588
  710LYS      C 8056   3.707   7.904   5.062
  710LYS      O 8057   3.594   7.856   5.048
  711SER      N 8058   3.744   7.965   5.175
  711SER      H 8059   3.835   8.004   5.185
  711SER     CA 8060   3.648   7.972   5.284
  711SER     HA 8061   3.607   7.881   5.289
  711SER     CB 8062   3.719   8.005   5.415
  711SER    HB1 8063   3.797   7.943   5.430
  711SER    HB2 8064   3.656   7.998   5.492
  711SER     OG 8065   3.769   8.137   5.413
  711SER     HG 8066   3.815   8.156   5.500
  711SER      C 8067   3.539   8.075   5.255
  711SER      O 8068   3.422   8.040   5.237
  712PHE      N 8069   3.576   8.203   5.261
  712PHE      H 8070   3.659   8.220   5.315
  712PHE     CA 8071   3.514   8.322   5.201
  712PHE     HA 8072   3.577   8.392   5.234
  712PHE     CB 8073   3.506   8.307   5.046
  712PHE    HB1 8074   3.594   8.272   5.014
  712PHE    HB2 8075   3.489   8.397   5.007
  712PHE     CG 8076   3.397   8.213   4.993
  712PHE    CD1 8077   3.265   8.253   4.980
  712PHE    HD1 8078   3.239   8.345   5.008
  712PHE    CE1 8079   3.168   8.168   4.930
  712PHE    HE1 8080   3.073   8.198   4.925
  712PHE     CZ 8081   3.203   8.042   4.887
  712PHE     HZ 8082   3.134   7.980   4.850
  712PHE    CE2 8083   3.334   8.001   4.896
  712PHE    HE2 8084   3.360   7.909   4.867
  712PHE    CD2 8085   3.431   8.087   4.946
  712PHE    HD2 8086   3.527   8.057   4.948
  712PHE      C 8087   3.376   8.362   5.253
  712PHE      O 8088   3.340   8.480   5.243
  713LEU      N 8089   3.298   8.269   5.307
  713LEU      H 8090   3.321   8.173   5.289
  713LEU     CA 8091   3.180   8.295   5.391
  713LEU     HA 8092   3.130   8.208   5.382
  713LEU     CB 8093   3.228   8.329   5.533
  713LEU    HB1 8094   3.147   8.354   5.587
  713LEU    HB2 8095   3.289   8.408   5.526
  713LEU     CG 8096   3.303   8.221   5.612
  713LEU     HG 8097   3.390   8.204   5.566
  713LEU    CD1 8098   3.331   8.269   5.753
  713LEU   HD11 8099   3.380   8.197   5.804
  713LEU   HD12 8100   3.387   8.351   5.750
  713LEU   HD13 8101   3.245   8.289   5.799
  713LEU    CD2 8102   3.227   8.089   5.616
  713LEU   HD21 8103   3.280   8.022   5.669
  713LEU   HD22 8104   3.138   8.103   5.660
  713LEU   HD23 8105   3.214   8.055   5.523
  713LEU      C 8106   3.080   8.402   5.345
  713LEU      O 8107   2.984   8.430   5.419
  714LYS      N 8108   3.096   8.463   5.227
  714LYS      H 8109   3.164   8.427   5.163
  714LYS     CA 8110   3.017   8.580   5.188
  714LYS     HA 8111   2.930   8.568   5.236
  714LYS     CB 8112   3.085   8.709   5.233
  714LYS    HB1 8113   3.033   8.786   5.197
  714LYS    HB2 8114   3.177   8.710   5.195
  714LYS     CG 8115   3.097   8.728   5.383
  714LYS    HG1 8116   3.158   8.657   5.420
  714LYS    HG2 8117   3.006   8.718   5.424
  714LYS     CD 8118   3.153   8.865   5.418
  714LYS    HD1 8119   3.094   8.935   5.379
  714LYS    HD2 8120   3.245   8.873   5.380
  714LYS     CE 8121   3.161   8.887   5.568
  714LYS    HE1 8122   3.219   8.816   5.609
  714LYS    HE2 8123   3.069   8.881   5.608
  714LYS     NZ 8124   3.218   9.021   5.600
  714LYS    HZ1 8125   3.222   9.032   5.699
  714LYS    HZ2 8126   3.310   9.028   5.562
  714LYS    HZ3 8127   3.160   9.092   5.561
  714LYS      C 8128   2.991   8.584   5.038
  714LYS      O 8129   2.978   8.691   4.979
  715CYS      N 8130   2.980   8.467   4.974
  715CYS      H 8131   2.990   8.383   5.028
  715CYS     CA 8132   2.954   8.455   4.830
  715CYS     HA 8133   2.969   8.358   4.807
  715CYS     CB 8134   2.809   8.492   4.798
  715CYS    HB1 8135   2.801   8.588   4.825
  715CYS    HB2 8136   2.755   8.435   4.860
  715CYS     SG 8137   2.763   8.467   4.625
  715CYS     HG 8138   2.667   8.493   4.612
  715CYS      C 8139   3.052   8.541   4.750
  715CYS      O 8140   3.015   8.637   4.682
  716MET      N 8141   3.179   8.504   4.760
  716MET      H 8142   3.200   8.416   4.804
  716MET     CA 8143   3.290   8.584   4.710
  716MET     HA 8144   3.271   8.679   4.735
  716MET     CB 8145   3.420   8.541   4.777
  716MET    HB1 8146   3.436   8.445   4.755
  716MET    HB2 8147   3.409   8.550   4.876
  716MET     CG 8148   3.543   8.620   4.736
  716MET    HG1 8149   3.519   8.716   4.751
  716MET    HG2 8150   3.554   8.603   4.638
  716MET     SD 8151   3.688   8.570   4.831
  716MET     CE 8152   3.655   8.647   4.989
  716MET    HE1 8153   3.730   8.626   5.053
  716MET    HE2 8154   3.648   8.746   4.977
  716MET    HE3 8155   3.569   8.611   5.026
  716MET      C 8156   3.298   8.571   4.558
  716MET      O 8157   3.376   8.493   4.502
  717ARG      N 8158   3.216   8.651   4.490
  717ARG      H 8159   3.149   8.706   4.540
  717ARG     CA 8160   3.221   8.660   4.345
  717ARG     HA 8161   3.228   8.564   4.316
  717ARG     CB 8162   3.094   8.727   4.292
  717ARG    HB1 8163   3.107   8.748   4.195
  717ARG    HB2 8164   3.079   8.812   4.343
  717ARG     CG 8165   2.969   8.640   4.306
  717ARG    HG1 8166   2.953   8.621   4.403
  717ARG    HG2 8167   2.983   8.553   4.258
  717ARG     CD 8168   2.847   8.709   4.248
  717ARG    HD1 8169   2.861   8.724   4.150
  717ARG    HD2 8170   2.833   8.797   4.294
  717ARG     NE 8171   2.725   8.630   4.265
  717ARG     HE 8172   2.666   8.652   4.343
  717ARG     CZ 8173   2.687   8.530   4.185
  717ARG    NH1 8174   2.759   8.493   4.081
  717ARG   HH11 8175   2.845   8.540   4.060
  717ARG   HH12 8176   2.728   8.417   4.023
  717ARG    NH2 8177   2.574   8.466   4.212
  717ARG   HH21 8178   2.519   8.493   4.291
  717ARG   HH22 8179   2.544   8.391   4.154
  717ARG      C 8180   3.343   8.735   4.294
  717ARG      O 8181   3.366   8.738   4.173
  718LYS      N 8182   3.422   8.796   4.383
  718LYS      H 8183   3.397   8.793   4.480
  718LYS     CA 8184   3.544   8.866   4.342
  718LYS     HA 8185   3.513   8.929   4.271
  718LYS     CB 8186   3.604   8.941   4.461
  718LYS    HB1 8187   3.693   8.978   4.434
  718LYS    HB2 8188   3.617   8.876   4.537
  718LYS     CG 8189   3.519   9.055   4.511
  718LYS    HG1 8190   3.428   9.020   4.534
  718LYS    HG2 8191   3.511   9.123   4.439
  718LYS     CD 8192   3.580   9.120   4.634
  718LYS    HD1 8193   3.671   9.155   4.611
  718LYS    HD2 8194   3.589   9.051   4.706
  718LYS     CE 8195   3.494   9.234   4.685
  718LYS    HE1 8196   3.403   9.199   4.707
  718LYS    HE2 8197   3.487   9.304   4.614
  718LYS     NZ 8198   3.551   9.297   4.808
  718LYS    HZ1 8199   3.491   9.371   4.838
  718LYS    HZ2 8200   3.558   9.228   4.881
  718LYS    HZ3 8201   3.642   9.333   4.788
  718LYS      C 8202   3.649   8.773   4.282
  718LYS      O 8203   3.746   8.822   4.224
  719ALA      N 8204   3.633   8.641   4.297
  719ALA      H 8205   3.555   8.606   4.349
  719ALA     CA 8206   3.729   8.547   4.238
  719ALA     HA 8207   3.817   8.569   4.280
  719ALA     CB 8208   3.688   8.403   4.271
  719ALA    HB1 8209   3.754   8.339   4.231
  719ALA    HB2 8210   3.687   8.390   4.370
  719ALA    HB3 8211   3.597   8.385   4.234
  719ALA      C 8212   3.740   8.565   4.087
  719ALA      O 8213   3.848   8.543   4.030
  720PHE      N 8214   3.632   8.605   4.021
  720PHE      H 8215   3.545   8.614   4.069
  720PHE     CA 8216   3.640   8.635   3.879
  720PHE     HA 8217   3.683   8.555   3.836
  720PHE     CB 8218   3.500   8.656   3.821
  720PHE    HB1 8219   3.508   8.700   3.732
  720PHE    HB2 8220   3.448   8.714   3.883
  720PHE     CG 8221   3.423   8.528   3.802
  720PHE    CD1 8222   3.456   8.441   3.700
  720PHE    HD1 8223   3.531   8.463   3.639
  720PHE    CE1 8224   3.386   8.323   3.682
  720PHE    HE1 8225   3.411   8.260   3.609
  720PHE     CZ 8226   3.281   8.292   3.766
  720PHE     HZ 8227   3.229   8.207   3.753
  720PHE    CE2 8228   3.248   8.379   3.869
  720PHE    HE2 8229   3.173   8.356   3.931
  720PHE    CD2 8230   3.318   8.496   3.886
  720PHE    HD2 8231   3.293   8.558   3.960
  720PHE      C 8232   3.727   8.758   3.857
  720PHE      O 8233   3.711   8.859   3.926
  721ARG      N 8234   3.818   8.750   3.760
  721ARG      H 8235   3.814   8.675   3.694
  721ARG     CA 8236   3.924   8.850   3.750
  721ARG     HA 8237   3.946   8.876   3.844
  721ARG     CB 8238   4.046   8.788   3.681
  721ARG    HB1 8239   4.017   8.754   3.592
  721ARG    HB2 8240   4.077   8.711   3.737
  721ARG     CG 8241   4.165   8.882   3.659
  721ARG    HG1 8242   4.135   8.957   3.601
  721ARG    HG2 8243   4.237   8.831   3.613
  721ARG     CD 8244   4.222   8.940   3.789
  721ARG    HD1 8245   4.268   8.868   3.841
  721ARG    HD2 8246   4.148   8.979   3.845
  721ARG     NE 8247   4.319   9.046   3.762
  721ARG     HE 8248   4.416   9.021   3.766
  721ARG     CZ 8249   4.289   9.171   3.733
  721ARG    NH1 8250   4.164   9.213   3.724
  721ARG   HH11 8251   4.089   9.149   3.740
  721ARG   HH12 8252   4.145   9.308   3.702
  721ARG    NH2 8253   4.387   9.259   3.712
  721ARG   HH21 8254   4.483   9.230   3.719
  721ARG   HH22 8255   4.365   9.354   3.690
  721ARG      C 8256   3.878   8.976   3.678
  721ARG      O 8257   3.877   9.085   3.737
  722SER      N 8258   3.841   8.965   3.550
  722SER      H 8259   3.829   8.873   3.512
  722SER     CA 8260   3.817   9.081   3.464
  722SER     HA 8261   3.799   9.156   3.527
  722SER     CB 8262   3.940   9.111   3.379
  722SER    HB1 8263   3.923   9.190   3.320
  722SER    HB2 8264   3.964   9.032   3.323
  722SER     OG 8265   4.053   9.141   3.459
  722SER     HG 8266   4.132   9.160   3.400
  722SER      C 8267   3.695   9.063   3.376
  722SER      O 8268   3.697   9.093   3.257
  723GLY      N 8269   3.586   9.012   3.433
  723GLY      H 8270   3.594   8.966   3.522
  723GLY     CA 8271   3.456   9.022   3.369
  723GLY    HA1 8272   3.445   9.116   3.337
  723GLY    HA2 8273   3.387   9.002   3.439
  723GLY      C 8274   3.440   8.926   3.252
  723GLY      O 8275   3.534   8.865   3.202
  724LYS      N 8276   3.314   8.915   3.207
  724LYS      H 8277   3.243   8.971   3.249
  724LYS     CA 8278   3.276   8.824   3.100
  724LYS     HA 8279   3.335   8.743   3.107
  724LYS     CB 8280   3.131   8.780   3.118
  724LYS    HB1 8281   3.072   8.860   3.108
  724LYS    HB2 8282   3.121   8.742   3.210
  724LYS     CG 8283   3.084   8.675   3.020
  724LYS    HG1 8284   3.146   8.596   3.024
  724LYS    HG2 8285   3.085   8.713   2.928
  724LYS     CD 8286   2.943   8.629   3.053
  724LYS    HD1 8287   2.882   8.708   3.052
  724LYS    HD2 8288   2.943   8.588   3.145
  724LYS     CE 8289   2.892   8.526   2.954
  724LYS    HE1 8290   2.949   8.444   2.960
  724LYS    HE2 8291   2.897   8.564   2.862
  724LYS     NZ 8292   2.751   8.486   2.981
  724LYS    HZ1 8293   2.722   8.418   2.914
  724LYS    HZ2 8294   2.745   8.446   3.073
  724LYS    HZ3 8295   2.692   8.566   2.975
  724LYS      C 8296   3.298   8.892   2.965
  724LYS      O 8297   3.204   8.934   2.895
  725LEU      N 8298   3.425   8.903   2.928
  725LEU      H 8299   3.497   8.863   2.986
  725LEU     CA 8300   3.462   8.971   2.805
  725LEU     HA 8301   3.403   9.052   2.802
  725LEU     CB 8302   3.610   9.010   2.808
  725LEU    HB1 8303   3.630   9.059   2.724
  725LEU    HB2 8304   3.664   8.925   2.811
  725LEU     CG 8305   3.655   9.098   2.925
  725LEU     HG 8306   3.630   9.054   3.011
  725LEU    CD1 8307   3.806   9.115   2.923
  725LEU   HD11 8308   3.834   9.172   3.000
  725LEU   HD12 8309   3.850   9.025   2.931
  725LEU   HD13 8310   3.834   9.158   2.837
  725LEU    CD2 8311   3.586   9.233   2.919
  725LEU   HD21 8312   3.616   9.289   2.996
  725LEU   HD22 8313   3.609   9.278   2.833
  725LEU   HD23 8314   3.487   9.220   2.924
  725LEU      C 8315   3.435   8.884   2.683
  725LEU      O 8316   3.440   8.761   2.690
  726LEU      N 8317   3.405   8.949   2.571
  726LEU      H 8318   3.394   9.048   2.575
  726LEU     CA 8319   3.387   8.882   2.443
  726LEU     HA 8320   3.352   8.790   2.462
  726LEU     CB 8321   3.286   8.958   2.356
  726LEU    HB1 8322   3.329   9.044   2.329
  726LEU    HB2 8323   3.206   8.977   2.413
  726LEU     CG 8324   3.235   8.890   2.228
  726LEU     HG 8325   3.227   8.792   2.246
  726LEU    CD1 8326   3.098   8.944   2.191
  726LEU   HD11 8327   3.066   8.899   2.108
  726LEU   HD12 8328   3.034   8.926   2.266
  726LEU   HD13 8329   3.104   9.042   2.176
  726LEU    CD2 8330   3.332   8.907   2.112
  726LEU   HD21 8331   3.295   8.861   2.031
  726LEU   HD22 8332   3.344   9.004   2.093
  726LEU   HD23 8333   3.420   8.866   2.136
  726LEU      C 8334   3.522   8.873   2.374
  726LEU      O 8335   3.584   8.976   2.345
  727GLN      N 8336   3.567   8.751   2.346
  727GLN      H 8337   3.507   8.672   2.361
  727GLN     CA 8338   3.702   8.729   2.294
  727GLN     HA 8339   3.758   8.803   2.331
  727GLN     CB 8340   3.755   8.594   2.342
  727GLN    HB1 8341   3.696   8.522   2.305
  727GLN    HB2 8342   3.751   8.592   2.442
  727GLN     CG 8343   3.899   8.563   2.300
  727GLN    HG1 8344   3.903   8.558   2.200
  727GLN    HG2 8345   3.926   8.475   2.339
  727GLN     CD 8346   3.997   8.668   2.347
  727GLN    OE1 8347   4.049   8.661   2.458
  727GLN    NE2 8348   4.024   8.766   2.261
  727GLN   HE21 8349   3.980   8.767   2.171
  727GLN   HE22 8350   4.088   8.838   2.287
  727GLN      C 8351   3.705   8.738   2.142
  727GLN      O 8352   3.776   8.822   2.085
  728VAL      N 8353   3.630   8.651   2.074
  728VAL      H 8354   3.574   8.586   2.126
  728VAL     CA 8355   3.625   8.644   1.929
  728VAL     HA 8356   3.692   8.712   1.899
  728VAL     CB 8357   3.665   8.504   1.878
  728VAL     HB 8358   3.593   8.438   1.903
  728VAL    CG1 8359   3.678   8.504   1.725
  728VAL   HG11 8360   3.704   8.412   1.694
  728VAL   HG12 8361   3.590   8.529   1.684
  728VAL   HG13 8362   3.748   8.569   1.698
  728VAL    CG2 8363   3.793   8.456   1.945
  728VAL   HG21 8364   3.817   8.365   1.911
  728VAL   HG22 8365   3.867   8.520   1.925
  728VAL   HG23 8366   3.779   8.451   2.044
  728VAL      C 8367   3.488   8.683   1.876
  728VAL      O 8368   3.476   8.765   1.784
  729GLY      N 8369   3.383   8.625   1.932
  729GLY      H 8370   3.398   8.565   2.011
  729GLY     CA 8371   3.248   8.645   1.884
  729GLY    HA1 8372   3.239   8.742   1.862
  729GLY    HA2 8373   3.186   8.622   1.960
  729GLY      C 8374   3.211   8.562   1.763
  729GLY      O 8375   3.100   8.576   1.712
  730PHE      N 8376   3.302   8.475   1.716
  730PHE      H 8377   3.389   8.466   1.764
  730PHE     CA 8378   3.279   8.391   1.597
  730PHE     HA 8379   3.182   8.392   1.575
  730PHE     CB 8380   3.353   8.447   1.476
  730PHE    HB1 8381   3.331   8.390   1.397
  730PHE    HB2 8382   3.451   8.443   1.494
  730PHE     CG 8383   3.318   8.589   1.443
  730PHE    CD1 8384   3.207   8.618   1.364
  730PHE    HD1 8385   3.150   8.543   1.328
  730PHE    CE1 8386   3.175   8.749   1.335
  730PHE    HE1 8387   3.095   8.769   1.279
  730PHE     CZ 8388   3.252   8.852   1.383
  730PHE     HZ 8389   3.228   8.946   1.361
  730PHE    CE2 8390   3.362   8.825   1.462
  730PHE    HE2 8391   3.418   8.899   1.498
  730PHE    CD2 8392   3.394   8.694   1.491
  730PHE    HD2 8393   3.474   8.674   1.548
  730PHE      C 8394   3.323   8.249   1.631
  730PHE      O 8395   3.437   8.209   1.608
  731THR      N 8396   3.229   8.171   1.685
  731THR      H 8397   3.141   8.211   1.711
  731THR     CA 8398   3.250   8.030   1.708
  731THR     HA 8399   3.342   8.019   1.747
  731THR     CB 8400   3.146   7.978   1.808
  731THR     HB 8401   3.156   7.879   1.823
  731THR    CG2 8402   3.159   8.052   1.940
  731THR   HG21 8403   3.091   8.017   2.005
  731THR   HG22 8404   3.251   8.037   1.978
  731THR   HG23 8405   3.144   8.149   1.925
  731THR    OG1 8406   3.015   7.996   1.755
  731THR    HG1 8407   2.948   7.962   1.821
  731THR      C 8408   3.242   7.956   1.575
  731THR      O 8409   3.215   8.017   1.471
  732PRO      N 8410   3.270   7.825   1.572
  732PRO     CD 8411   3.345   7.745   1.672
  732PRO    HD1 8412   3.286   7.720   1.750
  732PRO    HD2 8413   3.425   7.795   1.705
  732PRO     CG 8414   3.386   7.623   1.594
  732PRO    HG1 8415   3.388   7.542   1.653
  732PRO    HG2 8416   3.476   7.636   1.552
  732PRO     CB 8417   3.283   7.606   1.489
  732PRO    HB1 8418   3.203   7.558   1.526
  732PRO    HB2 8419   3.320   7.553   1.412
  732PRO     CA 8420   3.249   7.749   1.448
  732PRO     HA 8421   3.306   7.785   1.375
  732PRO      C 8422   3.108   7.762   1.393
  732PRO      O 8423   3.088   7.760   1.271
  733ASP      N 8424   3.009   7.773   1.481
  733ASP      H 8425   3.030   7.759   1.578
  733ASP     CA 8426   2.872   7.804   1.443
  733ASP     HA 8427   2.859   7.774   1.349
  733ASP     CB 8428   2.773   7.726   1.531
  733ASP    HB1 8429   2.783   7.628   1.512
  733ASP    HB2 8430   2.680   7.755   1.509
  733ASP     CG 8431   2.795   7.748   1.680
  733ASP    OD1 8432   2.879   7.833   1.717
  733ASP    OD2 8433   2.729   7.679   1.761
  733ASP      C 8434   2.852   7.956   1.452
  733ASP      O 8435   2.946   8.031   1.477
  734GLY      N 8436   2.729   8.001   1.431
  734GLY      H 8437   2.654   7.935   1.418
  734GLY     CA 8438   2.701   8.143   1.427
  734GLY    HA1 8439   2.611   8.153   1.384
  734GLY    HA2 8440   2.771   8.184   1.369
  734GLY      C 8441   2.700   8.215   1.560
  734GLY      O 8442   2.684   8.337   1.563
  735LYS      N 8443   2.717   8.143   1.670
  735LYS      H 8444   2.736   8.045   1.662
  735LYS     CA 8445   2.709   8.203   1.803
  735LYS     HA 8446   2.634   8.268   1.799
  735LYS     CB 8447   2.679   8.096   1.908
  735LYS    HB1 8448   2.683   8.138   1.999
  735LYS    HB2 8449   2.749   8.024   1.902
  735LYS     CG 8450   2.543   8.031   1.891
  735LYS    HG1 8451   2.544   7.976   1.808
  735LYS    HG2 8452   2.474   8.102   1.883
  735LYS     CD 8453   2.508   7.941   2.010
  735LYS    HD1 8454   2.411   7.917   2.005
  735LYS    HD2 8455   2.526   7.991   2.095
  735LYS     CE 8456   2.589   7.812   2.013
  735LYS    HE1 8457   2.571   7.763   2.099
  735LYS    HE2 8458   2.686   7.834   2.008
  735LYS     NZ 8459   2.556   7.721   1.900
  735LYS    HZ1 8460   2.612   7.638   1.907
  735LYS    HZ2 8461   2.459   7.696   1.904
  735LYS    HZ3 8462   2.575   7.767   1.814
  735LYS      C 8463   2.840   8.275   1.837
  735LYS      O 8464   2.944   8.257   1.773
  736ASP      N 8465   2.832   8.357   1.941
  736ASP      H 8466   2.743   8.369   1.985
  736ASP     CA 8467   2.947   8.430   1.994
  736ASP     HA 8468   3.014   8.440   1.920
  736ASP     CB 8469   2.905   8.570   2.039
  736ASP    HB1 8470   2.869   8.619   1.960
  736ASP    HB2 8471   2.985   8.617   2.075
  736ASP     CG 8472   2.798   8.567   2.147
  736ASP    OD1 8473   2.742   8.458   2.173
  736ASP    OD2 8474   2.768   8.674   2.204
  736ASP      C 8475   3.010   8.348   2.106
  736ASP      O 8476   2.970   8.235   2.134
  737ASP      N 8477   3.111   8.405   2.173
  737ASP      H 8478   3.141   8.497   2.148
  737ASP     CA 8479   3.178   8.336   2.282
  737ASP     HA 8480   3.109   8.274   2.321
  737ASP     CB 8481   3.297   8.253   2.232
  737ASP    HB1 8482   3.263   8.174   2.181
  737ASP    HB2 8483   3.350   8.221   2.311
  737ASP     CG 8484   3.389   8.332   2.141
  737ASP    OD1 8485   3.361   8.452   2.119
  737ASP    OD2 8486   3.488   8.275   2.092
  737ASP      C 8487   3.225   8.438   2.385
  737ASP      O 8488   3.257   8.552   2.353
  738TYR      N 8489   3.230   8.393   2.511
  738TYR      H 8490   3.199   8.300   2.530
  738TYR     CA 8491   3.279   8.473   2.623
  738TYR     HA 8492   3.332   8.548   2.585
  738TYR     CB 8493   3.164   8.532   2.704
  738TYR    HB1 8494   3.202   8.589   2.777
  738TYR    HB2 8495   3.112   8.457   2.745
  738TYR     CG 8496   3.069   8.617   2.622
  738TYR    CD1 8497   2.961   8.560   2.556
  738TYR    HD1 8498   2.946   8.461   2.563
  738TYR    CE1 8499   2.875   8.637   2.482
  738TYR    HE1 8500   2.798   8.594   2.436
  738TYR     CZ 8501   2.895   8.772   2.472
  738TYR     OH 8502   2.808   8.849   2.397
  738TYR     HH 8503   2.837   8.944   2.401
  738TYR    CE2 8504   3.001   8.832   2.536
  738TYR    HE2 8505   3.016   8.930   2.529
  738TYR    CD2 8506   3.087   8.754   2.611
  738TYR    HD2 8507   3.164   8.797   2.659
  738TYR      C 8508   3.364   8.382   2.710
  738TYR      O 8509   3.325   8.270   2.741
  739ARG      N 8510   3.481   8.433   2.751
  739ARG      H 8511   3.495   8.532   2.747
  739ARG     CA 8512   3.588   8.348   2.801
  739ARG     HA 8513   3.543   8.258   2.806
  739ARG     CB 8514   3.707   8.353   2.704
  739ARG    HB1 8515   3.781   8.297   2.742
  739ARG    HB2 8516   3.737   8.448   2.696
  739ARG     CG 8517   3.678   8.302   2.564
  739ARG    HG1 8518   3.759   8.317   2.507
  739ARG    HG2 8519   3.601   8.353   2.527
  739ARG     CD 8520   3.644   8.154   2.562
  739ARG    HD1 8521   3.554   8.139   2.603
  739ARG    HD2 8522   3.712   8.103   2.614
  739ARG     NE 8523   3.642   8.101   2.426
  739ARG     HE 8524   3.553   8.092   2.381
  739ARG     CZ 8525   3.750   8.063   2.358
  739ARG    NH1 8526   3.872   8.071   2.409
  739ARG   HH11 8527   3.885   8.106   2.502
  739ARG   HH12 8528   3.951   8.041   2.355
  739ARG    NH2 8529   3.735   8.015   2.235
  739ARG   HH21 8530   3.644   8.008   2.195
  739ARG   HH22 8531   3.815   7.986   2.183
  739ARG      C 8532   3.638   8.382   2.941
  739ARG      O 8533   3.717   8.304   2.995
  740TRP      N 8534   3.596   8.494   3.001
  740TRP      H 8535   3.528   8.550   2.955
  740TRP     CA 8536   3.646   8.537   3.132
  740TRP     HA 8537   3.603   8.625   3.149
  740TRP     CB 8538   3.604   8.439   3.243
  740TRP    HB1 8539   3.655   8.460   3.326
  740TRP    HB2 8540   3.626   8.346   3.214
  740TRP     CG 8541   3.458   8.443   3.277
  740TRP    CD1 8542   3.362   8.356   3.236
  740TRP    HD1 8543   3.378   8.277   3.176
  740TRP    NE1 8544   3.240   8.391   3.289
  740TRP    HE1 8545   3.154   8.342   3.274
  740TRP    CE2 8546   3.257   8.504   3.366
  740TRP    CZ2 8547   3.164   8.577   3.439
  740TRP    HZ2 8548   3.068   8.550   3.441
  740TRP    CH2 8549   3.209   8.686   3.508
  740TRP    HH2 8550   3.145   8.740   3.562
  740TRP    CZ3 8551   3.344   8.723   3.504
  740TRP    HZ3 8552   3.374   8.803   3.555
  740TRP    CE3 8553   3.436   8.651   3.432
  740TRP    HE3 8554   3.532   8.678   3.431
  740TRP    CD2 8555   3.393   8.539   3.361
  740TRP      C 8556   3.799   8.553   3.129
  740TRP      O 8557   3.873   8.480   3.195
  741CYS      N 8558   3.844   8.650   3.050
  741CYS      H 8559   3.778   8.712   3.009
  741CYS     CA 8560   3.986   8.668   3.022
  741CYS     HA 8561   4.027   8.577   3.031
  741CYS     CB 8562   4.005   8.721   2.881
  741CYS    HB1 8563   4.102   8.746   2.877
  741CYS    HB2 8564   3.949   8.803   2.878
  741CYS     SG 8565   3.961   8.604   2.752
  741CYS     HG 8566   3.976   8.646   2.663
  741CYS      C 8567   4.051   8.763   3.123
  741CYS      O 8568   3.986   8.819   3.211
  742PHE      N 8569   4.183   8.777   3.109
  742PHE      H 8570   4.228   8.728   3.034
  742PHE     CA 8571   4.266   8.860   3.197
  742PHE     HA 8572   4.205   8.922   3.247
  742PHE     CB 8573   4.341   8.772   3.298
  742PHE    HB1 8574   4.377   8.691   3.251
  742PHE    HB2 8575   4.277   8.742   3.369
  742PHE     CG 8576   4.456   8.839   3.366
  742PHE    CD1 8577   4.436   8.945   3.452
  742PHE    HD1 8578   4.343   8.978   3.469
  742PHE    CE1 8579   4.543   9.006   3.515
  742PHE    HE1 8580   4.528   9.084   3.575
  742PHE     CZ 8581   4.670   8.959   3.495
  742PHE     HZ 8582   4.747   9.002   3.542
  742PHE    CE2 8583   4.692   8.853   3.411
  742PHE    HE2 8584   4.785   8.819   3.396
  742PHE    CD2 8585   4.585   8.793   3.347
  742PHE    HD2 8586   4.601   8.715   3.286
  742PHE      C 8587   4.363   8.940   3.111
  742PHE      O 8588   4.429   8.884   3.023
  743ARG      N 8589   4.371   9.071   3.135
  743ARG      H 8590   4.323   9.108   3.214
  743ARG     CA 8591   4.447   9.162   3.051
  743ARG     HA 8592   4.448   9.118   2.961
  743ARG     CB 8593   4.378   9.299   3.045
  743ARG    HB1 8594   4.379   9.339   3.137
  743ARG    HB2 8595   4.283   9.285   3.016
  743ARG     CG 8596   4.444   9.398   2.949
  743ARG    HG1 8597   4.444   9.358   2.857
  743ARG    HG2 8598   4.538   9.413   2.979
  743ARG     CD 8599   4.372   9.533   2.944
  743ARG    HD1 8600   4.424   9.596   2.886
  743ARG    HD2 8601   4.365   9.570   3.037
  743ARG     NE 8602   4.237   9.525   2.890
  743ARG     HE 8603   4.228   9.524   2.791
  743ARG     CZ 8604   4.125   9.518   2.961
  743ARG    NH1 8605   4.126   9.515   3.093
  743ARG   HH11 8606   4.213   9.518   3.143
  743ARG   HH12 8607   4.040   9.509   3.144
  743ARG    NH2 8608   4.008   9.513   2.897
  743ARG   HH21 8609   4.006   9.514   2.797
  743ARG   HH22 8610   3.923   9.507   2.949
  743ARG      C 8611   4.590   9.179   3.102
  743ARG      O 8612   4.613   9.187   3.223
  744VAL      N 8613   4.685   9.184   3.009
  744VAL      H 8614   4.659   9.170   2.914
  744VAL     CA 8615   4.826   9.209   3.041
  744VAL     HA 8616   4.829   9.245   3.134
  744VAL     CB 8617   4.908   9.079   3.036
  744VAL     HB 8618   4.902   9.041   2.944
  744VAL    CG1 8619   5.055   9.107   3.067
  744VAL   HG11 8620   5.107   9.021   3.064
  744VAL   HG12 8621   5.092   9.171   3.000
  744VAL   HG13 8622   5.063   9.146   3.159
  744VAL    CG2 8623   4.851   8.975   3.132
  744VAL   HG21 8624   4.906   8.891   3.127
  744VAL   HG22 8625   4.853   9.011   3.226
  744VAL   HG23 8626   4.757   8.954   3.107
  744VAL      C 8627   4.881   9.310   2.941
  744VAL      O 8628   4.868   9.292   2.820
  745ASP      N 8629   4.944   9.415   2.993
  745ASP      H 8630   4.949   9.424   3.093
  745ASP     CA 8631   5.006   9.518   2.909
  745ASP     HA 8632   4.958   9.516   2.822
  745ASP     CB 8633   4.990   9.656   2.972
  745ASP    HB1 8634   5.040   9.722   2.917
  745ASP    HB2 8635   5.028   9.653   3.065
  745ASP     CG 8636   4.845   9.700   2.981
  745ASP    OD1 8637   4.768   9.668   2.889
  745ASP    OD2 8638   4.809   9.767   3.080
  745ASP      C 8639   5.153   9.486   2.888
  745ASP      O 8640   5.222   9.442   2.981
  746GLU      N 8641   5.201   9.508   2.766
  746GLU      H 8642   5.140   9.545   2.696
  746GLU     CA 8643   5.340   9.480   2.731
  746GLU     HA 8644   5.389   9.472   2.818
  746GLU     CB 8645   5.353   9.348   2.654
  746GLU    HB1 8646   5.448   9.338   2.624
  746GLU    HB2 8647   5.293   9.351   2.574
  746GLU     CG 8648   5.316   9.225   2.734
  746GLU    HG1 8649   5.221   9.234   2.765
  746GLU    HG2 8650   5.376   9.219   2.814
  746GLU     CD 8651   5.329   9.097   2.655
  746GLU    OE1 8652   5.328   9.104   2.531
  746GLU    OE2 8653   5.339   8.989   2.717
  746GLU      C 8654   5.395   9.595   2.647
  746GLU      O 8655   5.320   9.668   2.582
  747VAL      N 8656   5.528   9.609   2.651
  747VAL      H 8657   5.581   9.545   2.708
  747VAL     CA 8658   5.600   9.712   2.577
  747VAL     HA 8659   5.534   9.752   2.514
  747VAL     CB 8660   5.654   9.822   2.670
  747VAL     HB 8661   5.715   9.780   2.738
  747VAL    CG1 8662   5.735   9.924   2.591
  747VAL   HG11 8663   5.769   9.994   2.653
  747VAL   HG12 8664   5.812   9.878   2.547
  747VAL   HG13 8665   5.677   9.966   2.522
  747VAL    CG2 8666   5.539   9.890   2.744
  747VAL   HG21 8667   5.576   9.961   2.804
  747VAL   HG22 8668   5.476   9.931   2.678
  747VAL   HG23 8669   5.490   9.822   2.799
  747VAL      C 8670   5.714   9.646   2.501
  747VAL      O 8671   5.790   9.567   2.558
  748ASN      N 8672   5.726   9.679   2.372
  748ASN      H 8673   5.659   9.740   2.332
  748ASN     CA 8674   5.834   9.628   2.289
  748ASN     HA 8675   5.911   9.610   2.351
  748ASN     CB 8676   5.794   9.497   2.219
  748ASN    HB1 8677   5.732   9.518   2.144
  748ASN    HB2 8678   5.748   9.437   2.285
  748ASN     CG 8679   5.913   9.422   2.163
  748ASN    OD1 8680   6.013   9.481   2.122
  748ASN    ND2 8681   5.904   9.289   2.162
  748ASN   HD21 8682   5.822   9.244   2.197
  748ASN   HD22 8683   5.980   9.234   2.126
  748ASN      C 8684   5.869   9.734   2.186
  748ASN      O 8685   5.780   9.792   2.123
  749TRP      N 8686   5.999   9.761   2.170
  749TRP      H 8687   6.066   9.705   2.219
  749TRP     CA 8688   6.046   9.868   2.084
  749TRP     HA 8689   5.974   9.937   2.092
  749TRP     CB 8690   6.181   9.919   2.134
  749TRP    HB1 8691   6.216   9.989   2.072
  749TRP    HB2 8692   6.246   9.843   2.138
  749TRP     CG 8693   6.170   9.979   2.270
  749TRP    CD1 8694   6.217   9.927   2.387
  749TRP    HD1 8695   6.266   9.840   2.395
  749TRP    NE1 8696   6.188  10.010   2.492
  749TRP    HE1 8697   6.212   9.993   2.588
  749TRP    CE2 8698   6.120  10.119   2.444
  749TRP    CZ2 8699   6.069  10.230   2.511
  749TRP    HZ2 8700   6.079  10.240   2.610
  749TRP    CH2 8701   6.005  10.325   2.436
  749TRP    HH2 8702   5.968  10.406   2.481
  749TRP    CZ3 8703   5.990  10.311   2.298
  749TRP    HZ3 8704   5.942  10.382   2.247
  749TRP    CE3 8705   6.040  10.201   2.231
  749TRP    HE3 8706   6.028  10.192   2.132
  749TRP    CD2 8707   6.107  10.103   2.304
  749TRP      C 8708   6.059   9.827   1.937
  749TRP      O 8709   6.081   9.914   1.853
  750THR      N 8710   6.045   9.698   1.904
  750THR      H 8711   6.029   9.630   1.977
  750THR     CA 8712   6.052   9.653   1.765
  750THR     HA 8713   6.121   9.709   1.720
  750THR     CB 8714   6.098   9.508   1.757
  750THR     HB 8715   6.099   9.477   1.662
  750THR    CG2 8716   6.236   9.491   1.819
  750THR   HG21 8717   6.264   9.395   1.813
  750THR   HG22 8718   6.302   9.548   1.770
  750THR   HG23 8719   6.233   9.518   1.915
  750THR    OG1 8720   6.004   9.424   1.826
  750THR    HG1 8721   6.034   9.328   1.821
  750THR      C 8722   5.915   9.672   1.699
  750THR      O 8723   5.846   9.577   1.662
  751THR      N 8724   5.878   9.799   1.684
  751THR      H 8725   5.939   9.871   1.715
  751THR     CA 8726   5.750   9.835   1.623
  751THR     HA 8727   5.688   9.760   1.648
  751THR     CB 8728   5.698   9.970   1.678
  751THR     HB 8729   5.616  10.000   1.630
  751THR    CG2 8730   5.669   9.959   1.827
  751THR   HG21 8731   5.636  10.047   1.861
  751THR   HG22 8732   5.600   9.888   1.843
  751THR   HG23 8733   5.753   9.934   1.876
  751THR    OG1 8734   5.796  10.072   1.655
  751THR    HG1 8735   5.762  10.159   1.691
  751THR      C 8736   5.762   9.843   1.472
  751THR    OC1 8737   5.851   9.863   1.431
  751THR    OC2 8738   5.665   9.825   1.399
  944SER      N 8739  12.539   4.808   1.434
  944SER     H1 8740  12.578   4.896   1.407
  944SER     H2 8741  12.613   4.742   1.448
  944SER     H3 8742  12.478   4.774   1.362
  944SER     CA 8743  12.464   4.824   1.558
  944SER     HA 8744  12.391   4.888   1.537
  944SER     CB 8745  12.404   4.691   1.602
  944SER    HB1 8746  12.353   4.702   1.688
  944SER    HB2 8747  12.476   4.622   1.615
  944SER     OG 8748  12.314   4.641   1.505
  944SER     HG 8749  12.276   4.554   1.537
  944SER      C 8750  12.553   4.881   1.668
  944SER      O 8751  12.668   4.840   1.683
  945TYR      N 8752  12.499   4.976   1.744
  945TYR      H 8753  12.405   5.005   1.727
  945TYR     CA 8754  12.575   5.037   1.852
  945TYR     HA 8755  12.661   5.066   1.811
  945TYR     CB 8756  12.500   5.157   1.909
  945TYR    HB1 8757  12.542   5.181   1.996
  945TYR    HB2 8758  12.405   5.130   1.925
  945TYR     CG 8759  12.500   5.280   1.820
  945TYR    CD1 8760  12.602   5.374   1.830
  945TYR    HD1 8761  12.676   5.360   1.896
  945TYR    CE1 8762  12.603   5.486   1.750
  945TYR    HE1 8763  12.677   5.552   1.758
  945TYR     CZ 8764  12.502   5.506   1.659
  945TYR     OH 8765  12.503   5.618   1.579
  945TYR     HH 8766  12.423   5.617   1.519
  945TYR    CE2 8767  12.400   5.414   1.647
  945TYR    HE2 8768  12.327   5.428   1.580
  945TYR    CD2 8769  12.399   5.302   1.728
  945TYR    HD2 8770  12.324   5.236   1.720
  945TYR      C 8771  12.601   4.936   1.963
  945TYR      O 8772  12.513   4.857   1.999
  946THR      N 8773  12.724   4.939   2.016
  946THR      H 8774  12.792   5.001   1.977
  946THR     CA 8775  12.763   4.855   2.129
  946THR     HA 8776  12.686   4.792   2.138
  946THR     CB 8777  12.896   4.784   2.098
  946THR     HB 8778  12.929   4.735   2.179
  946THR    CG2 8779  12.880   4.688   1.981
  946THR   HG21 8780  12.967   4.643   1.963
  946THR   HG22 8781  12.811   4.619   2.004
  946THR   HG23 8782  12.851   4.738   1.900
  946THR    OG1 8783  12.997   4.880   2.067
  946THR    HG1 8784  13.083   4.832   2.047
  946THR      C 8785  12.778   4.931   2.260
  946THR      O 8786  12.783   4.867   2.365
  947ASP      N 8787  12.785   5.064   2.256
  947ASP      H 8788  12.784   5.110   2.168
  947ASP     CA 8789  12.794   5.142   2.378
  947ASP     HA 8790  12.874   5.107   2.428
  947ASP     CB 8791  12.813   5.290   2.344
  947ASP    HB1 8792  12.730   5.323   2.301
  947ASP    HB2 8793  12.890   5.298   2.281
  947ASP     CG 8794  12.842   5.376   2.467
  947ASP    OD1 8795  12.758   5.381   2.559
  947ASP    OD2 8796  12.949   5.440   2.471
  947ASP      C 8797  12.668   5.123   2.462
  947ASP      O 8798  12.557   5.112   2.409
  948SER      N 8799  12.686   5.119   2.594
  948SER      H 8800  12.777   5.134   2.632
  948SER     CA 8801  12.575   5.092   2.685
  948SER     HA 8802  12.537   5.005   2.653
  948SER     CB 8803  12.626   5.081   2.829
  948SER    HB1 8804  12.699   5.012   2.836
  948SER    HB2 8805  12.551   5.056   2.891
  948SER     OG 8806  12.680   5.205   2.873
  948SER     HG 8807  12.713   5.195   2.967
  948SER      C 8808  12.466   5.198   2.678
  948SER      O 8809  12.351   5.169   2.712
  949TYR      N 8810  12.499   5.320   2.635
  949TYR      H 8811  12.593   5.339   2.608
  949TYR     CA 8812  12.398   5.425   2.627
  949TYR     HA 8813  12.345   5.417   2.711
  949TYR     CB 8814  12.466   5.562   2.618
  949TYR    HB1 8815  12.510   5.569   2.529
  949TYR    HB2 8816  12.535   5.567   2.690
  949TYR     CG 8817  12.372   5.680   2.634
  949TYR    CD1 8818  12.325   5.717   2.759
  949TYR    HD1 8819  12.353   5.665   2.840
  949TYR    CE1 8820  12.239   5.825   2.773
  949TYR    HE1 8821  12.205   5.850   2.864
  949TYR     CZ 8822  12.201   5.897   2.662
  949TYR     OH 8823  12.116   6.004   2.676
  949TYR     HH 8824  12.099   6.044   2.587
  949TYR    CE2 8825  12.247   5.862   2.537
  949TYR    HE2 8826  12.219   5.914   2.457
  949TYR    CD2 8827  12.332   5.754   2.524
  949TYR    HD2 8828  12.365   5.728   2.433
  949TYR      C 8829  12.306   5.404   2.507
  949TYR      O 8830  12.184   5.424   2.519
  950TYR      N 8831  12.361   5.363   2.393
  950TYR      H 8832  12.460   5.348   2.391
  950TYR     CA 8833  12.286   5.338   2.271
  950TYR     HA 8834  12.193   5.367   2.293
  950TYR     CB 8835  12.346   5.419   2.156
  950TYR    HB1 8836  12.303   5.389   2.071
  950TYR    HB2 8837  12.444   5.400   2.152
  950TYR     CG 8838  12.328   5.569   2.167
  950TYR    CD1 8839  12.201   5.626   2.165
  950TYR    HD1 8840  12.121   5.567   2.156
  950TYR    CE1 8841  12.184   5.763   2.175
  950TYR    HE1 8842  12.092   5.802   2.175
  950TYR     CZ 8843  12.295   5.845   2.186
  950TYR     OH 8844  12.278   5.981   2.196
  950TYR     HH 8845  12.367   6.025   2.203
  950TYR    CE2 8846  12.421   5.791   2.188
  950TYR    HE2 8847  12.501   5.850   2.197
  950TYR    CD2 8848  12.437   5.654   2.178
  950TYR    HD2 8849  12.529   5.615   2.179
  950TYR      C 8850  12.282   5.190   2.233
  950TYR      O 8851  12.255   5.159   2.117
  951LYS      N 8852  12.308   5.100   2.328
  951LYS      H 8853  12.320   5.131   2.423
  951LYS     CA 8854  12.320   4.957   2.298
  951LYS     HA 8855  12.398   4.949   2.236
  951LYS     CB 8856  12.343   4.878   2.428
  951LYS    HB1 8857  12.261   4.885   2.485
  951LYS    HB2 8858  12.421   4.918   2.477
  951LYS     CG 8859  12.372   4.730   2.406
  951LYS    HG1 8860  12.451   4.721   2.345
  951LYS    HG2 8861  12.292   4.687   2.364
  951LYS     CD 8862  12.403   4.660   2.538
  951LYS    HD1 8863  12.327   4.675   2.602
  951LYS    HD2 8864  12.487   4.698   2.576
  951LYS     CE 8865  12.422   4.510   2.520
  951LYS    HE1 8866  12.500   4.493   2.460
  951LYS    HE2 8867  12.340   4.470   2.479
  951LYS     NZ 8868  12.447   4.441   2.649
  951LYS    HZ1 8869  12.459   4.343   2.633
  951LYS    HZ2 8870  12.530   4.478   2.691
  951LYS    HZ3 8871  12.369   4.455   2.710
  951LYS      C 8872  12.197   4.904   2.227
  951LYS      O 8873  12.083   4.926   2.271
  952GLY      N 8874  12.220   4.834   2.115
  952GLY      H 8875  12.314   4.825   2.082
  952GLY     CA 8876  12.114   4.770   2.040
  952GLY    HA1 8877  12.043   4.745   2.106
  952GLY    HA2 8878  12.153   4.687   2.000
  952GLY      C 8879  12.053   4.854   1.930
  952GLY      O 8880  11.979   4.799   1.847
  953GLN      N 8881  12.079   4.985   1.927
  953GLN      H 8882  12.139   5.025   1.997
  953GLN     CA 8883  12.021   5.070   1.824
  953GLN     HA 8884  11.923   5.052   1.826
  953GLN     CB 8885  12.050   5.217   1.855
  953GLN    HB1 8886  12.149   5.231   1.850
  953GLN    HB2 8887  12.018   5.236   1.948
  953GLN     CG 8888  11.983   5.316   1.760
[truncated: 16,321,352 more chars]
