# Supplementary material for: Dynamic molecular portraits of ion-conducting pores characterize functional states of TRPV channels
Source: Commun Chem. 2024 Jun 1;7:119. doi: 10.1038/s42004-024-01198-z (PMC11144267; doi:10.1038/s42004-024-01198-z)
Supplement: Supplementary file 3 — Supplementary Data 1 [file 42004_2024_1198_MOESM3_ESM.zip › Supplementary Data 1/pi_closedV1_final.gro]

rv1c02021-2mf_A_rv1c02021-2mf_B_rv1c02021-2mf_C_rv1c02021-2mf_D_POPC_POPE_CHOL_SOL_CL_NA t= 200000.00000 step= 100000000
373876
  198TYR      N    1   4.298   5.336   2.293
  198TYR     H1    2   4.323   5.321   2.196
  198TYR     H2    3   4.315   5.249   2.342
  198TYR     H3    4   4.198   5.351   2.291
  198TYR     CA    5   4.374   5.448   2.354
  198TYR     HA    6   4.354   5.473   2.458
  198TYR     CB    7   4.530   5.431   2.348
  198TYR    HB1    8   4.560   5.428   2.243
  198TYR    HB2    9   4.563   5.329   2.368
  198TYR     CG   10   4.614   5.526   2.433
  198TYR    CD1   11   4.562   5.594   2.541
  198TYR    HD1   12   4.456   5.581   2.559
  198TYR    CE1   13   4.644   5.677   2.623
  198TYR    HE1   14   4.607   5.730   2.709
  198TYR     CZ   15   4.775   5.706   2.585
  198TYR     OH   16   4.846   5.798   2.653
  198TYR     HH   17   4.795   5.847   2.717
  198TYR    CE2   18   4.833   5.642   2.475
  198TYR    HE2   19   4.935   5.663   2.447
  198TYR    CD2   20   4.752   5.546   2.400
  198TYR    HD2   21   4.805   5.481   2.333
  198TYR      C   22   4.322   5.571   2.276
  198TYR      O   23   4.246   5.653   2.336
  199TYR      N   24   4.367   5.583   2.153
  199TYR      H   25   4.406   5.502   2.108
  199TYR     CA   26   4.352   5.700   2.067
  199TYR     HA   27   4.350   5.788   2.131
  199TYR     CB   28   4.474   5.719   1.974
  199TYR    HB1   29   4.456   5.792   1.895
  199TYR    HB2   30   4.494   5.622   1.927
  199TYR     CG   31   4.605   5.761   2.051
  199TYR    CD1   32   4.707   5.666   2.074
  199TYR    HD1   33   4.701   5.568   2.030
  199TYR    CE1   34   4.823   5.706   2.141
  199TYR    HE1   35   4.903   5.634   2.154
  199TYR     CZ   36   4.845   5.837   2.183
  199TYR     OH   37   4.962   5.874   2.241
  199TYR     HH   38   5.021   5.799   2.254
  199TYR    CE2   39   4.740   5.931   2.168
  199TYR    HE2   40   4.762   6.031   2.204
  199TYR    CD2   41   4.621   5.894   2.095
  199TYR    HD2   42   4.543   5.968   2.089
  199TYR      C   43   4.229   5.698   1.969
  199TYR      O   44   4.172   5.803   1.949
  200LYS      N   45   4.196   5.583   1.904
  200LYS      H   46   4.246   5.506   1.945
  200LYS     CA   47   4.086   5.562   1.806
  200LYS     HA   48   4.086   5.655   1.749
  200LYS     CB   49   4.115   5.445   1.711
  200LYS    HB1   50   4.048   5.444   1.625
  200LYS    HB2   51   4.108   5.349   1.762
  200LYS     CG   52   4.249   5.461   1.645
  200LYS    HG1   53   4.322   5.458   1.725
  200LYS    HG2   54   4.256   5.560   1.600
  200LYS     CD   55   4.273   5.346   1.545
  200LYS    HD1   56   4.184   5.330   1.484
  200LYS    HD2   57   4.293   5.249   1.591
  200LYS     CE   58   4.388   5.357   1.444
  200LYS    HE1   59   4.486   5.351   1.493
  200LYS    HE2   60   4.383   5.457   1.402
  200LYS     NZ   61   4.383   5.246   1.346
  200LYS    HZ1   62   4.412   5.157   1.386
  200LYS    HZ2   63   4.294   5.237   1.298
  200LYS    HZ3   64   4.446   5.266   1.270
  200LYS      C   65   3.947   5.544   1.866
  200LYS      O   66   3.931   5.485   1.976
  201GLY      N   67   3.842   5.590   1.796
  201GLY      H   68   3.865   5.630   1.706
  201GLY     CA   69   3.707   5.610   1.855
  201GLY    HA1   70   3.710   5.613   1.964
  201GLY    HA2   71   3.646   5.525   1.824
  201GLY      C   72   3.631   5.732   1.797
  201GLY      O   73   3.545   5.771   1.872
  202GLN      N   74   3.656   5.782   1.677
  202GLN      H   75   3.738   5.742   1.635
  202GLN     CA   76   3.603   5.906   1.609
  202GLN     HA   77   3.527   5.946   1.676
  202GLN     CB   78   3.724   6.009   1.598
  202GLN    HB1   79   3.681   6.090   1.540
  202GLN    HB2   80   3.805   5.953   1.552
  202GLN     CG   81   3.774   6.072   1.729
  202GLN    HG1   82   3.683   6.109   1.775
  202GLN    HG2   83   3.841   6.158   1.719
  202GLN     CD   84   3.850   5.974   1.823
  202GLN    OE1   85   3.811   5.933   1.929
  202GLN    NE2   86   3.970   5.938   1.782
  202GLN   HE21   87   4.005   5.979   1.696
  202GLN   HE22   88   4.018   5.872   1.841
  202GLN      C   89   3.548   5.877   1.469
  202GLN      O   90   3.580   5.776   1.410
  203THR      N   91   3.452   5.961   1.423
  203THR      H   92   3.420   6.037   1.480
  203THR     CA   93   3.403   5.967   1.279
  203THR     HA   94   3.402   5.870   1.228
  203THR     CB   95   3.258   6.012   1.268
  203THR     HB   96   3.222   6.011   1.165
  203THR    CG2   97   3.162   5.938   1.362
  203THR   HG21   98   3.180   5.946   1.469
  203THR   HG22   99   3.059   5.970   1.345
  203THR   HG23  100   3.163   5.831   1.341
  203THR    OG1  101   3.258   6.149   1.302
  203THR    HG1  102   3.170   6.185   1.289
  203THR      C  103   3.500   6.038   1.184
  203THR      O  104   3.589   6.106   1.231
  204ALA      N  105   3.484   6.024   1.054
  204ALA      H  106   3.425   5.946   1.030
  204ALA     CA  107   3.575   6.090   0.956
  204ALA     HA  108   3.672   6.046   0.976
  204ALA     CB  109   3.535   6.042   0.814
  204ALA    HB1  110   3.610   6.081   0.745
  204ALA    HB2  111   3.540   5.935   0.795
  204ALA    HB3  112   3.434   6.077   0.793
  204ALA      C  113   3.587   6.246   0.975
  204ALA      O  114   3.696   6.300   0.969
  205LEU      N  115   3.480   6.315   0.998
  205LEU      H  116   3.388   6.274   0.993
  205LEU     CA  117   3.482   6.461   1.024
  205LEU     HA  118   3.522   6.520   0.942
  205LEU     CB  119   3.339   6.510   1.040
  205LEU    HB1  120   3.294   6.434   1.103
  205LEU    HB2  121   3.290   6.512   0.942
  205LEU     CG  122   3.314   6.643   1.111
  205LEU     HG  123   3.371   6.661   1.202
  205LEU    CD1  124   3.338   6.766   1.017
  205LEU   HD11  125   3.284   6.854   1.052
  205LEU   HD12  126   3.444   6.790   1.004
  205LEU   HD13  127   3.301   6.738   0.919
  205LEU    CD2  128   3.171   6.644   1.162
  205LEU   HD21  129   3.155   6.543   1.201
  205LEU   HD22  130   3.154   6.728   1.229
  205LEU   HD23  131   3.093   6.663   1.089
  205LEU      C  132   3.562   6.496   1.159
  205LEU      O  133   3.650   6.580   1.148
  206HID      N  134   3.531   6.430   1.271
  206HID      H  135   3.460   6.359   1.274
  206HID     CA  136   3.609   6.436   1.392
  206HID     HA  137   3.604   6.537   1.433
  206HID     CB  138   3.539   6.335   1.492
  206HID    HB1  139   3.577   6.235   1.472
  206HID    HB2  140   3.430   6.338   1.489
  206HID     CG  141   3.577   6.370   1.632
  206HID    ND1  142   3.483   6.396   1.732
  206HID    HD1  143   3.384   6.377   1.729
  206HID    CE1  144   3.536   6.434   1.844
  206HID    HE1  145   3.482   6.454   1.936
  206HID    NE2  146   3.672   6.438   1.826
  206HID    CD2  147   3.691   6.398   1.691
  206HID    HD2  148   3.790   6.383   1.649
  206HID      C  149   3.760   6.409   1.369
  206HID      O  150   3.847   6.487   1.418
  207ILE      N  151   3.800   6.311   1.289
  207ILE      H  152   3.728   6.253   1.248
  207ILE     CA  153   3.948   6.283   1.251
  207ILE     HA  154   4.003   6.292   1.344
  207ILE     CB  155   3.961   6.139   1.186
  207ILE     HB  156   3.886   6.119   1.109
  207ILE    CG2  157   4.099   6.108   1.132
  207ILE   HG21  158   4.142   6.197   1.086
  207ILE   HG22  159   4.163   6.067   1.211
  207ILE   HG23  160   4.096   6.024   1.063
  207ILE    CG1  161   3.919   6.029   1.294
  207ILE   HG11  162   3.817   6.047   1.330
  207ILE   HG12  163   3.997   6.027   1.369
  207ILE     CD  164   3.903   5.882   1.241
  207ILE    HD1  165   3.846   5.885   1.148
  207ILE    HD2  166   4.004   5.848   1.219
  207ILE    HD3  167   3.841   5.826   1.310
  207ILE      C  168   4.001   6.404   1.161
  207ILE      O  169   4.112   6.448   1.189
  208ALA      N  170   3.920   6.457   1.067
  208ALA      H  171   3.832   6.415   1.042
  208ALA     CA  172   3.975   6.567   0.993
  208ALA     HA  173   4.071   6.536   0.951
  208ALA     CB  174   3.879   6.595   0.865
  208ALA    HB1  175   3.924   6.674   0.806
  208ALA    HB2  176   3.856   6.509   0.802
  208ALA    HB3  177   3.788   6.636   0.908
  208ALA      C  178   3.991   6.700   1.070
  208ALA      O  179   4.084   6.775   1.043
  209ILE      N  180   3.909   6.724   1.171
  209ILE      H  181   3.821   6.674   1.178
  209ILE     CA  182   3.929   6.834   1.267
  209ILE     HA  183   3.949   6.923   1.208
  209ILE     CB  184   3.796   6.862   1.344
  209ILE     HB  185   3.775   6.763   1.386
  209ILE    CG2  186   3.813   6.963   1.458
  209ILE   HG21  187   3.886   6.923   1.529
  209ILE   HG22  188   3.837   7.063   1.423
  209ILE   HG23  189   3.719   6.978   1.510
  209ILE    CG1  190   3.676   6.895   1.253
  209ILE   HG11  191   3.678   6.835   1.162
  209ILE   HG12  192   3.685   6.995   1.211
  209ILE     CD  193   3.539   6.873   1.304
  209ILE    HD1  194   3.518   6.767   1.297
  209ILE    HD2  195   3.523   6.921   1.400
  209ILE    HD3  196   3.475   6.929   1.236
  209ILE      C  197   4.050   6.818   1.358
  209ILE      O  198   4.120   6.915   1.386
  210GLU      N  199   4.086   6.693   1.382
  210GLU      H  200   4.022   6.626   1.342
  210GLU     CA  201   4.206   6.642   1.453
  210GLU     HA  202   4.222   6.707   1.538
  210GLU     CB  203   4.182   6.501   1.509
  210GLU    HB1  204   4.196   6.426   1.431
  210GLU    HB2  205   4.079   6.495   1.544
  210GLU     CG  206   4.273   6.458   1.620
  210GLU    HG1  207   4.217   6.418   1.704
  210GLU    HG2  208   4.334   6.538   1.663
  210GLU     CD  209   4.372   6.342   1.575
  210GLU    OE1  210   4.321   6.227   1.557
  210GLU    OE2  211   4.498   6.365   1.563
  210GLU      C  212   4.332   6.663   1.358
  210GLU      O  213   4.434   6.725   1.392
  211ARG      N  214   4.324   6.622   1.229
  211ARG      H  215   4.255   6.552   1.209
  211ARG     CA  216   4.425   6.647   1.133
  211ARG     HA  217   4.525   6.644   1.178
  211ARG     CB  218   4.431   6.534   1.028
  211ARG    HB1  219   4.501   6.546   0.945
  211ARG    HB2  220   4.331   6.528   0.984
  211ARG     CG  221   4.458   6.390   1.086
  211ARG    HG1  222   4.381   6.376   1.161
  211ARG    HG2  223   4.554   6.392   1.138
  211ARG     CD  224   4.462   6.278   0.983
  211ARG    HD1  225   4.553   6.297   0.925
  211ARG    HD2  226   4.374   6.281   0.920
  211ARG     NE  227   4.468   6.142   1.045
  211ARG     HE  228   4.476   6.128   1.145
  211ARG     CZ  229   4.454   6.028   0.976
  211ARG    NH1  230   4.445   6.031   0.843
  211ARG   HH11  231   4.444   6.122   0.801
  211ARG   HH12  232   4.432   5.949   0.785
  211ARG    NH2  233   4.455   5.911   1.033
  211ARG   HH21  234   4.442   5.909   1.133
  211ARG   HH22  235   4.459   5.829   0.974
  211ARG      C  236   4.427   6.782   1.075
  211ARG      O  237   4.499   6.806   0.973
  212ARG      N  238   4.360   6.878   1.136
  212ARG      H  239   4.309   6.855   1.221
  212ARG     CA  240   4.377   7.023   1.115
  212ARG     HA  241   4.303   7.076   1.174
  212ARG     CB  242   4.513   7.078   1.165
  212ARG    HB1  243   4.499   7.184   1.185
  212ARG    HB2  244   4.587   7.064   1.086
  212ARG     CG  245   4.575   7.027   1.296
  212ARG    HG1  246   4.665   7.085   1.314
  212ARG    HG2  247   4.606   6.923   1.285
  212ARG     CD  248   4.494   7.049   1.424
  212ARG    HD1  249   4.421   6.969   1.426
  212ARG    HD2  250   4.436   7.141   1.424
  212ARG     NE  251   4.581   7.044   1.546
  212ARG     HE  252   4.601   7.136   1.582
  212ARG     CZ  253   4.606   6.939   1.629
  212ARG    NH1  254   4.582   6.814   1.597
  212ARG   HH11  255   4.544   6.785   1.508
  212ARG   HH12  256   4.598   6.746   1.670
  212ARG    NH2  257   4.660   6.959   1.744
  212ARG   HH21  258   4.694   7.052   1.767
  212ARG   HH22  259   4.684   6.878   1.799
  212ARG      C  260   4.333   7.069   0.971
  212ARG      O  261   4.403   7.146   0.910
  213ASN      N  262   4.230   7.009   0.913
  213ASN      H  263   4.180   6.947   0.975
  213ASN     CA  264   4.197   7.005   0.770
  213ASN     HA  265   4.277   7.054   0.715
  213ASN     CB  266   4.211   6.858   0.714
  213ASN    HB1  267   4.141   6.786   0.757
  213ASN    HB2  268   4.309   6.824   0.744
  213ASN     CG  269   4.208   6.853   0.564
  213ASN    OD1  270   4.134   6.926   0.503
  213ASN    ND2  271   4.292   6.784   0.497
  213ASN   HD21  272   4.363   6.733   0.549
  213ASN   HD22  273   4.292   6.788   0.396
  213ASN      C  274   4.064   7.076   0.739
  213ASN      O  275   3.959   7.011   0.734
  214MET      N  276   4.069   7.204   0.708
  214MET      H  277   4.161   7.245   0.702
  214MET     CA  278   3.954   7.280   0.654
  214MET     HA  279   3.877   7.276   0.731
  214MET     CB  280   3.988   7.431   0.644
  214MET    HB1  281   4.050   7.438   0.554
  214MET    HB2  282   4.057   7.475   0.715
  214MET     CG  283   3.863   7.528   0.612
  214MET    HG1  284   3.803   7.477   0.536
  214MET    HG2  285   3.898   7.622   0.568
  214MET     SD  286   3.760   7.566   0.756
  214MET     CE  287   3.653   7.690   0.686
  214MET    HE1  288   3.612   7.758   0.761
  214MET    HE2  289   3.705   7.757   0.618
  214MET    HE3  290   3.578   7.636   0.628
  214MET      C  291   3.886   7.216   0.533
  214MET      O  292   3.769   7.194   0.545
  215THR      N  293   3.958   7.181   0.426
  215THR      H  294   4.055   7.209   0.428
  215THR     CA  295   3.895   7.134   0.302
  215THR     HA  296   3.822   7.212   0.278
  215THR     CB  297   3.995   7.105   0.186
  215THR     HB  298   4.032   7.003   0.197
  215THR    CG2  299   3.931   7.112   0.047
  215THR   HG21  300   3.877   7.205   0.033
  215THR   HG22  301   3.999   7.105  -0.038
  215THR   HG23  302   3.872   7.020   0.039
  215THR    OG1  303   4.107   7.193   0.178
  215THR    HG1  304   4.170   7.174   0.249
  215THR      C  305   3.828   7.000   0.322
  215THR      O  306   3.715   6.980   0.278
  216LEU      N  307   3.884   6.905   0.393
  216LEU      H  308   3.975   6.912   0.436
  216LEU     CA  309   3.809   6.775   0.434
  216LEU     HA  310   3.774   6.725   0.344
  216LEU     CB  311   3.892   6.669   0.518
  216LEU    HB1  312   3.830   6.615   0.589
  216LEU    HB2  313   3.968   6.730   0.567
  216LEU     CG  314   3.960   6.567   0.427
  216LEU     HG  315   4.004   6.618   0.341
  216LEU    CD1  316   4.057   6.471   0.512
  216LEU   HD11  317   3.999   6.401   0.572
  216LEU   HD12  318   4.125   6.423   0.442
  216LEU   HD13  319   4.123   6.526   0.580
  216LEU    CD2  320   3.860   6.464   0.360
  216LEU   HD21  321   3.772   6.496   0.305
  216LEU   HD22  322   3.918   6.412   0.283
  216LEU   HD23  323   3.819   6.398   0.436
  216LEU      C  324   3.689   6.810   0.526
  216LEU      O  325   3.589   6.742   0.524
  217VAL      N  326   3.690   6.907   0.616
  217VAL      H  327   3.779   6.953   0.627
  217VAL     CA  328   3.575   6.946   0.703
  217VAL     HA  329   3.539   6.851   0.744
  217VAL     CB  330   3.624   7.043   0.813
  217VAL     HB  331   3.693   7.117   0.772
  217VAL    CG1  332   3.514   7.121   0.881
  217VAL   HG11  333   3.443   7.062   0.939
  217VAL   HG12  334   3.563   7.190   0.950
  217VAL   HG13  335   3.448   7.171   0.810
  217VAL    CG2  336   3.688   6.958   0.926
  217VAL   HG21  337   3.733   7.026   0.998
  217VAL   HG22  338   3.605   6.903   0.971
  217VAL   HG23  339   3.761   6.890   0.882
  217VAL      C  340   3.458   7.003   0.622
  217VAL      O  341   3.348   6.949   0.625
  218THR      N  342   3.489   7.104   0.533
  218THR      H  343   3.582   7.140   0.542
  218THR     CA  344   3.394   7.165   0.434
  218THR     HA  345   3.308   7.202   0.489
  218THR     CB  346   3.453   7.287   0.367
  218THR     HB  347   3.380   7.331   0.299
  218THR    CG2  348   3.493   7.392   0.474
  218THR   HG21  349   3.559   7.350   0.550
  218THR   HG22  350   3.549   7.476   0.433
  218THR   HG23  351   3.403   7.435   0.518
  218THR    OG1  352   3.577   7.258   0.304
  218THR    HG1  353   3.641   7.210   0.359
  218THR      C  354   3.336   7.070   0.338
  218THR      O  355   3.219   7.076   0.303
  219LEU      N  356   3.414   6.969   0.304
  219LEU      H  357   3.513   6.977   0.318
  219LEU     CA  358   3.370   6.853   0.216
  219LEU     HA  359   3.315   6.880   0.126
  219LEU     CB  360   3.495   6.765   0.183
  219LEU    HB1  361   3.521   6.703   0.269
  219LEU    HB2  362   3.583   6.819   0.147
  219LEU     CG  363   3.459   6.658   0.080
  219LEU     HG  364   3.363   6.609   0.099
  219LEU    CD1  365   3.468   6.711  -0.068
  219LEU   HD11  366   3.420   6.635  -0.130
  219LEU   HD12  367   3.415   6.806  -0.075
  219LEU   HD13  368   3.571   6.737  -0.090
  219LEU    CD2  369   3.554   6.537   0.092
  219LEU   HD21  370   3.654   6.579   0.090
  219LEU   HD22  371   3.538   6.469   0.176
  219LEU   HD23  372   3.535   6.480   0.001
  219LEU      C  373   3.258   6.768   0.283
  219LEU      O  374   3.153   6.739   0.226
  220LEU      N  375   3.297   6.721   0.402
  220LEU      H  376   3.387   6.746   0.441
  220LEU     CA  377   3.230   6.611   0.470
  220LEU     HA  378   3.203   6.534   0.398
  220LEU     CB  379   3.317   6.547   0.578
  220LEU    HB1  380   3.247   6.489   0.638
  220LEU    HB2  381   3.374   6.619   0.636
  220LEU     CG  382   3.430   6.458   0.524
  220LEU     HG  383   3.497   6.516   0.461
  220LEU    CD1  384   3.519   6.391   0.632
  220LEU   HD11  385   3.576   6.307   0.590
  220LEU   HD12  386   3.582   6.473   0.665
  220LEU   HD13  387   3.459   6.361   0.717
  220LEU    CD2  388   3.379   6.337   0.452
  220LEU   HD21  389   3.460   6.277   0.411
  220LEU   HD22  390   3.323   6.283   0.528
  220LEU   HD23  391   3.311   6.358   0.369
  220LEU      C  392   3.099   6.663   0.536
  220LEU      O  393   2.996   6.597   0.529
  221VAL      N  394   3.097   6.783   0.593
  221VAL      H  395   3.179   6.841   0.584
  221VAL     CA  396   2.973   6.846   0.648
  221VAL     HA  397   2.946   6.775   0.727
  221VAL     CB  398   3.001   6.979   0.730
  221VAL     HB  399   3.041   7.059   0.667
  221VAL    CG1  400   2.878   7.034   0.797
  221VAL   HG11  401   2.860   6.970   0.884
  221VAL   HG12  402   2.908   7.133   0.831
  221VAL   HG13  403   2.797   7.030   0.725
  221VAL    CG2  404   3.110   6.951   0.835
  221VAL   HG21  405   3.090   6.869   0.905
  221VAL   HG22  406   3.202   6.911   0.793
  221VAL   HG23  407   3.133   7.043   0.888
  221VAL      C  408   2.863   6.854   0.532
  221VAL      O  409   2.752   6.812   0.558
  222GLU      N  410   2.901   6.908   0.416
  222GLU      H  411   2.996   6.939   0.401
  222GLU     CA  412   2.814   6.909   0.299
  222GLU     HA  413   2.725   6.970   0.317
  222GLU     CB  414   2.894   6.975   0.185
  222GLU    HB1  415   2.982   6.912   0.171
  222GLU    HB2  416   2.935   7.073   0.207
  222GLU     CG  417   2.810   7.002   0.060
  222GLU    HG1  418   2.714   7.050   0.081
  222GLU    HG2  419   2.785   6.900   0.030
  222GLU     CD  420   2.888   7.082  -0.047
  222GLU    OE1  421   3.010   7.092  -0.048
  222GLU    OE2  422   2.824   7.108  -0.148
  222GLU      C  423   2.764   6.763   0.264
  222GLU      O  424   2.644   6.742   0.247
  223ASN      N  425   2.850   6.663   0.262
  223ASN      H  426   2.947   6.678   0.286
  223ASN     CA  427   2.818   6.522   0.236
  223ASN     HA  428   2.759   6.527   0.145
  223ASN     CB  429   2.954   6.451   0.212
  223ASN    HB1  430   3.005   6.450   0.308
  223ASN    HB2  431   3.021   6.507   0.146
  223ASN     CG  432   2.953   6.310   0.158
  223ASN    OD1  433   2.945   6.211   0.224
  223ASN    ND2  434   2.959   6.296   0.026
  223ASN   HD21  435   2.958   6.381  -0.028
  223ASN   HD22  436   2.903   6.219  -0.007
  223ASN      C  437   2.733   6.452   0.348
  223ASN      O  438   2.718   6.327   0.338
  224GLY      N  439   2.705   6.529   0.458
  224GLY      H  440   2.741   6.623   0.470
  224GLY     CA  441   2.615   6.474   0.556
  224GLY    HA1  442   2.575   6.380   0.517
  224GLY    HA2  443   2.528   6.535   0.576
  224GLY      C  444   2.684   6.421   0.679
  224GLY      O  445   2.629   6.337   0.749
  225ALA      N  446   2.809   6.456   0.699
  225ALA      H  447   2.868   6.508   0.636
  225ALA     CA  448   2.873   6.420   0.829
  225ALA     HA  449   2.852   6.313   0.837
  225ALA     CB  450   3.027   6.443   0.822
  225ALA    HB1  451   3.083   6.426   0.914
  225ALA    HB2  452   3.066   6.376   0.745
  225ALA    HB3  453   3.058   6.547   0.808
  225ALA      C  454   2.812   6.494   0.948
  225ALA      O  455   2.799   6.617   0.940
  226ASP      N  456   2.782   6.417   1.052
  226ASP      H  457   2.806   6.319   1.045
  226ASP     CA  458   2.719   6.461   1.176
  226ASP     HA  459   2.638   6.528   1.148
  226ASP     CB  460   2.655   6.343   1.248
  226ASP    HB1  461   2.725   6.263   1.272
  226ASP    HB2  462   2.578   6.306   1.180
  226ASP     CG  463   2.574   6.376   1.373
  226ASP    OD1  464   2.562   6.497   1.411
  226ASP    OD2  465   2.504   6.288   1.428
  226ASP      C  466   2.822   6.542   1.261
  226ASP      O  467   2.914   6.476   1.315
  227VAL      N  468   2.798   6.676   1.280
  227VAL      H  469   2.706   6.715   1.267
  227VAL     CA  470   2.876   6.756   1.372
  227VAL     HA  471   2.977   6.725   1.350
  227VAL     CB  472   2.863   6.904   1.344
  227VAL     HB  473   2.938   6.960   1.400
  227VAL    CG1  474   2.888   6.938   1.195
  227VAL   HG11  475   2.992   6.909   1.175
  227VAL   HG12  476   2.815   6.881   1.138
  227VAL   HG13  477   2.871   7.044   1.178
  227VAL    CG2  478   2.719   6.956   1.369
  227VAL   HG21  479   2.717   7.065   1.363
  227VAL   HG22  480   2.640   6.909   1.311
  227VAL   HG23  481   2.692   6.936   1.472
  227VAL      C  482   2.865   6.734   1.522
  227VAL      O  483   2.946   6.792   1.600
  228GLN      N  484   2.781   6.642   1.565
  228GLN      H  485   2.716   6.609   1.495
  228GLN     CA  486   2.760   6.602   1.710
  228GLN     HA  487   2.811   6.684   1.761
  228GLN     CB  488   2.615   6.601   1.746
  228GLN    HB1  489   2.596   6.543   1.836
  228GLN    HB2  490   2.557   6.566   1.660
  228GLN     CG  491   2.554   6.747   1.749
  228GLN    HG1  492   2.454   6.745   1.793
  228GLN    HG2  493   2.517   6.777   1.651
  228GLN     CD  494   2.633   6.869   1.804
  228GLN    OE1  495   2.657   6.972   1.739
  228GLN    NE2  496   2.672   6.854   1.932
  228GLN   HE21  497   2.634   6.780   1.989
  228GLN   HE22  498   2.713   6.934   1.979
  228GLN      C  499   2.835   6.477   1.759
  228GLN      O  500   2.808   6.422   1.866
  229ALA      N  501   2.939   6.426   1.694
  229ALA      H  502   2.977   6.472   1.613
  229ALA     CA  503   2.994   6.292   1.720
  229ALA     HA  504   2.915   6.227   1.755
  229ALA     CB  505   3.034   6.237   1.588
  229ALA    HB1  506   3.067   6.134   1.602
  229ALA    HB2  507   2.950   6.233   1.519
  229ALA    HB3  508   3.114   6.299   1.546
  229ALA      C  509   3.108   6.278   1.822
  229ALA      O  510   3.224   6.311   1.791
  230ALA      N  511   3.079   6.219   1.935
  230ALA      H  512   2.981   6.198   1.945
  230ALA     CA  513   3.166   6.210   2.055
  230ALA     HA  514   3.207   6.311   2.066
  230ALA     CB  515   3.074   6.185   2.175
  230ALA    HB1  516   3.032   6.085   2.181
  230ALA    HB2  517   3.128   6.198   2.269
  230ALA    HB3  518   3.000   6.265   2.167
  230ALA      C  519   3.290   6.122   2.037
  230ALA      O  520   3.274   6.012   1.989
  231ALA      N  521   3.409   6.172   2.071
  231ALA      H  522   3.415   6.261   2.120
  231ALA     CA  523   3.539   6.098   2.075
  231ALA     HA  524   3.558   6.047   1.980
  231ALA     CB  525   3.658   6.201   2.098
  231ALA    HB1  526   3.687   6.257   2.008
  231ALA    HB2  527   3.644   6.266   2.184
  231ALA    HB3  528   3.752   6.149   2.115
  231ALA      C  529   3.528   5.990   2.179
  231ALA      O  530   3.499   6.020   2.295
  232ASN      N  531   3.538   5.863   2.136
  232ASN      H  532   3.553   5.834   2.040
  232ASN     CA  533   3.529   5.753   2.226
  232ASN     HA  534   3.474   5.775   2.317
  232ASN     CB  535   3.441   5.644   2.154
  232ASN    HB1  536   3.429   5.550   2.208
  232ASN    HB2  537   3.487   5.603   2.063
  232ASN     CG  538   3.313   5.701   2.115
  232ASN    OD1  539   3.264   5.786   2.187
  232ASN    ND2  540   3.255   5.652   2.011
  232ASN   HD21  541   3.287   5.574   1.957
  232ASN   HD22  542   3.159   5.682   2.000
  232ASN      C  543   3.668   5.699   2.275
  232ASN      O  544   3.683   5.617   2.369
  233GLY      N  545   3.775   5.761   2.222
  233GLY      H  546   3.757   5.843   2.166
  233GLY     CA  547   3.920   5.747   2.266
  233GLY    HA1  548   3.980   5.811   2.201
  233GLY    HA2  549   3.951   5.644   2.246
  233GLY      C  550   3.955   5.784   2.410
  233GLY      O  551   3.924   5.896   2.457
  234ASP      N  552   4.017   5.687   2.490
  234ASP      H  553   4.057   5.606   2.445
  234ASP     CA  554   4.042   5.705   2.633
  234ASP     HA  555   3.955   5.736   2.690
  234ASP     CB  556   4.066   5.567   2.702
  234ASP    HB1  557   3.966   5.524   2.698
  234ASP    HB2  558   4.091   5.571   2.808
  234ASP     CG  559   4.168   5.472   2.642
  234ASP    OD1  560   4.132   5.416   2.534
  234ASP    OD2  561   4.277   5.459   2.697
  234ASP      C  562   4.149   5.806   2.668
  234ASP      O  563   4.151   5.870   2.770
  235PHE      N  564   4.236   5.828   2.569
  235PHE      H  565   4.222   5.773   2.485
  235PHE     CA  566   4.323   5.945   2.556
  235PHE     HA  567   4.390   5.942   2.642
  235PHE     CB  568   4.410   5.934   2.427
  235PHE    HB1  569   4.343   5.926   2.341
  235PHE    HB2  570   4.457   5.836   2.435
  235PHE     CG  571   4.514   6.043   2.417
  235PHE    CD1  572   4.638   6.035   2.473
  235PHE    HD1  573   4.672   5.944   2.520
  235PHE    CE1  574   4.737   6.136   2.459
  235PHE    HE1  575   4.835   6.117   2.501
  235PHE     CZ  576   4.701   6.265   2.409
  235PHE     HZ  577   4.772   6.347   2.410
  235PHE    CE2  578   4.574   6.275   2.352
  235PHE    HE2  579   4.539   6.369   2.314
  235PHE    CD2  580   4.486   6.163   2.353
  235PHE    HD2  581   4.389   6.171   2.306
  235PHE      C  582   4.258   6.087   2.548
  235PHE      O  583   4.312   6.183   2.597
  236PHE      N  584   4.141   6.091   2.489
  236PHE      H  585   4.105   6.005   2.449
  236PHE     CA  586   4.063   6.213   2.453
  236PHE     HA  587   4.117   6.308   2.459
  236PHE     CB  588   4.007   6.190   2.310
  236PHE    HB1  589   3.926   6.263   2.300
  236PHE    HB2  590   3.956   6.094   2.297
  236PHE     CG  591   4.112   6.211   2.203
  236PHE    CD1  592   4.176   6.331   2.187
  236PHE    HD1  593   4.165   6.416   2.252
  236PHE    CE1  594   4.280   6.342   2.092
  236PHE    HE1  595   4.334   6.435   2.082
  236PHE     CZ  596   4.299   6.238   2.005
  236PHE     HZ  597   4.381   6.241   1.934
  236PHE    CE2  598   4.227   6.120   2.012
  236PHE    HE2  599   4.243   6.049   1.932
  236PHE    CD2  600   4.130   6.102   2.109
  236PHE    HD2  601   4.077   6.008   2.115
  236PHE      C  602   3.956   6.236   2.552
  236PHE      O  603   3.881   6.334   2.536
  237LYS      N  604   3.946   6.155   2.660
  237LYS      H  605   4.018   6.084   2.667
  237LYS     CA  606   3.847   6.163   2.760
  237LYS     HA  607   3.765   6.225   2.724
  237LYS     CB  608   3.777   6.026   2.777
  237LYS    HB1  609   3.741   6.009   2.879
  237LYS    HB2  610   3.851   5.947   2.767
  237LYS     CG  611   3.669   6.003   2.667
  237LYS    HG1  612   3.706   6.025   2.566
  237LYS    HG2  613   3.580   6.062   2.687
  237LYS     CD  614   3.624   5.858   2.677
  237LYS    HD1  615   3.585   5.816   2.770
  237LYS    HD2  616   3.706   5.794   2.644
  237LYS     CE  617   3.524   5.848   2.562
  237LYS    HE1  618   3.506   5.742   2.545
  237LYS    HE2  619   3.568   5.895   2.475
  237LYS     NZ  620   3.398   5.918   2.602
  237LYS    HZ1  621   3.410   6.018   2.591
  237LYS    HZ2  622   3.324   5.900   2.537
  237LYS    HZ3  623   3.373   5.912   2.700
  237LYS      C  624   3.895   6.217   2.893
  237LYS      O  625   4.014   6.197   2.921
  238LYS      N  626   3.806   6.271   2.974
  238LYS      H  627   3.711   6.270   2.941
  238LYS     CA  628   3.831   6.322   3.111
  238LYS     HA  629   3.932   6.362   3.119
  238LYS     CB  630   3.739   6.446   3.122
  238LYS    HB1  631   3.633   6.420   3.110
  238LYS    HB2  632   3.768   6.516   3.044
  238LYS     CG  633   3.750   6.523   3.257
  238LYS    HG1  634   3.709   6.457   3.334
  238LYS    HG2  635   3.679   6.605   3.263
  238LYS     CD  636   3.893   6.571   3.296
  238LYS    HD1  637   3.920   6.634   3.211
  238LYS    HD2  638   3.971   6.496   3.284
  238LYS     CE  639   3.899   6.652   3.429
  238LYS    HE1  640   3.834   6.738   3.416
  238LYS    HE2  641   4.001   6.692   3.436
  238LYS     NZ  642   3.855   6.570   3.548
  238LYS    HZ1  643   3.850   6.622   3.634
  238LYS    HZ2  644   3.760   6.541   3.535
  238LYS    HZ3  645   3.916   6.490   3.552
  238LYS      C  646   3.805   6.217   3.221
  238LYS      O  647   3.872   6.219   3.323
  239THR      N  648   3.707   6.126   3.197
  239THR      H  649   3.647   6.121   3.116
  239THR     CA  650   3.691   6.013   3.291
  239THR     HA  651   3.669   6.049   3.391
  239THR     CB  652   3.583   5.912   3.242
  239THR     HB  653   3.574   5.825   3.308
  239THR    CG2  654   3.452   5.987   3.238
  239THR   HG21  655   3.385   5.908   3.202
  239THR   HG22  656   3.432   6.030   3.336
  239THR   HG23  657   3.453   6.070   3.167
  239THR    OG1  658   3.608   5.878   3.111
  239THR    HG1  659   3.681   5.816   3.117
  239THR      C  660   3.822   5.936   3.302
  239THR      O  661   3.912   5.941   3.216
  240LYS      N  662   3.843   5.856   3.408
  240LYS      H  663   3.768   5.846   3.475
  240LYS     CA  664   3.973   5.787   3.429
  240LYS     HA  665   4.045   5.867   3.445
  240LYS     CB  666   3.966   5.686   3.551
  240LYS    HB1  667   3.938   5.734   3.645
  240LYS    HB2  668   4.062   5.644   3.581
  240LYS     CG  669   3.861   5.577   3.537
  240LYS    HG1  670   3.874   5.519   3.446
  240LYS    HG2  671   3.765   5.627   3.544
  240LYS     CD  672   3.857   5.477   3.660
  240LYS    HD1  673   3.819   5.520   3.753
  240LYS    HD2  674   3.959   5.440   3.665
  240LYS     CE  675   3.763   5.362   3.622
  240LYS    HE1  676   3.671   5.394   3.573
  240LYS    HE2  677   3.728   5.316   3.714
  240LYS     NZ  678   3.820   5.268   3.530
  240LYS    HZ1  679   3.905   5.224   3.564
  240LYS    HZ2  680   3.754   5.196   3.506
  240LYS    HZ3  681   3.847   5.307   3.440
  240LYS      C  682   4.029   5.713   3.310
  240LYS      O  683   3.950   5.644   3.242
  241GLY      N  684   4.161   5.725   3.280
  241GLY      H  685   4.218   5.778   3.344
  241GLY     CA  686   4.228   5.658   3.171
  241GLY    HA1  687   4.188   5.693   3.076
  241GLY    HA2  688   4.199   5.554   3.183
  241GLY      C  689   4.383   5.675   3.173
  241GLY      O  690   4.441   5.743   3.258
  242ARG      N  691   4.451   5.601   3.089
  242ARG      H  692   4.398   5.533   3.037
  242ARG     CA  693   4.585   5.619   3.053
  242ARG     HA  694   4.647   5.598   3.140
  242ARG     CB  695   4.632   5.524   2.947
  242ARG    HB1  696   4.578   5.538   2.854
  242ARG    HB2  697   4.614   5.424   2.986
  242ARG     CG  698   4.777   5.532   2.920
  242ARG    HG1  699   4.829   5.516   3.015
  242ARG    HG2  700   4.803   5.629   2.878
  242ARG     CD  701   4.809   5.430   2.810
  242ARG    HD1  702   4.736   5.454   2.733
  242ARG    HD2  703   4.809   5.328   2.848
  242ARG     NE  704   4.943   5.454   2.755
  242ARG     HE  705   5.005   5.520   2.799
  242ARG     CZ  706   4.985   5.403   2.637
  242ARG    NH1  707   4.924   5.309   2.576
  242ARG   HH11  708   4.845   5.266   2.623
  242ARG   HH12  709   4.962   5.276   2.489
  242ARG    NH2  710   5.100   5.434   2.588
  242ARG   HH21  711   5.150   5.511   2.630
  242ARG   HH22  712   5.152   5.377   2.523
  242ARG      C  713   4.609   5.765   3.014
  242ARG      O  714   4.517   5.821   2.953
  243PRO      N  715   4.720   5.830   3.050
  243PRO     CD  716   4.835   5.770   3.125
  243PRO    HD1  717   4.913   5.743   3.053
  243PRO    HD2  718   4.814   5.691   3.197
  243PRO     CG  719   4.885   5.892   3.209
  243PRO    HG1  720   4.990   5.886   3.239
  243PRO    HG2  721   4.811   5.924   3.282
  243PRO     CB  722   4.877   6.002   3.102
  243PRO    HB1  723   4.950   5.996   3.021
  243PRO    HB2  724   4.879   6.099   3.152
  243PRO     CA  725   4.739   5.978   3.037
  243PRO     HA  726   4.680   6.032   3.111
  243PRO      C  727   4.735   6.051   2.903
  243PRO      O  728   4.779   5.987   2.808
  244GLY      N  729   4.672   6.170   2.890
  244GLY      H  730   4.638   6.211   2.976
  244GLY     CA  731   4.642   6.238   2.762
  244GLY    HA1  732   4.552   6.184   2.732
  244GLY    HA2  733   4.728   6.229   2.696
  244GLY      C  734   4.607   6.384   2.761
  244GLY      O  735   4.658   6.463   2.837
  245PHE      N  736   4.522   6.426   2.669
  245PHE      H  737   4.489   6.360   2.601
  245PHE     CA  738   4.465   6.560   2.657
  245PHE     HA  739   4.470   6.613   2.752
  245PHE     CB  740   4.553   6.639   2.555
  245PHE    HB1  741   4.604   6.572   2.485
  245PHE    HB2  742   4.637   6.678   2.612
  245PHE     CG  743   4.497   6.757   2.478
  245PHE    CD1  744   4.486   6.875   2.544
  245PHE    HD1  745   4.522   6.884   2.646
  245PHE    CE1  746   4.441   6.993   2.480
  245PHE    HE1  747   4.424   7.085   2.534
  245PHE     CZ  748   4.401   6.983   2.341
  245PHE     HZ  749   4.369   7.070   2.286
  245PHE    CE2  750   4.417   6.861   2.274
  245PHE    HE2  751   4.389   6.854   2.170
  245PHE    CD2  752   4.463   6.745   2.342
  245PHE    HD2  753   4.461   6.646   2.298
  245PHE      C  754   4.314   6.560   2.614
  245PHE      O  755   4.275   6.528   2.498
  246TYR      N  756   4.225   6.594   2.712
  246TYR      H  757   4.256   6.599   2.808
  246TYR     CA  758   4.092   6.635   2.693
  246TYR     HA  759   4.045   6.562   2.627
  246TYR     CB  760   4.021   6.617   2.829
  246TYR    HB1  761   4.086   6.662   2.904
  246TYR    HB2  762   4.027   6.509   2.843
  246TYR     CG  763   3.872   6.664   2.835
  246TYR    CD1  764   3.778   6.592   2.762
  246TYR    HD1  765   3.814   6.503   2.713
  246TYR    CE1  766   3.641   6.628   2.765
  246TYR    HE1  767   3.569   6.581   2.699
  246TYR     CZ  768   3.595   6.739   2.842
  246TYR     OH  769   3.462   6.776   2.842
  246TYR     HH  770   3.399   6.716   2.802
  246TYR    CE2  771   3.691   6.808   2.916
  246TYR    HE2  772   3.669   6.900   2.968
  246TYR    CD2  773   3.824   6.772   2.911
  246TYR    HD2  774   3.905   6.831   2.951
  246TYR      C  775   4.077   6.774   2.634
  246TYR      O  776   4.150   6.868   2.665
  247PHE      N  777   3.986   6.792   2.538
  247PHE      H  778   3.922   6.717   2.516
  247PHE     CA  779   3.951   6.917   2.474
  247PHE     HA  780   4.002   6.997   2.528
  247PHE     CB  781   4.000   6.914   2.331
  247PHE    HB1  782   4.106   6.888   2.330
  247PHE    HB2  783   3.998   7.010   2.279
  247PHE     CG  784   3.928   6.802   2.248
  247PHE    CD1  785   3.794   6.813   2.219
  247PHE    HD1  786   3.735   6.902   2.234
  247PHE    CE1  787   3.728   6.705   2.145
  247PHE    HE1  788   3.627   6.708   2.107
  247PHE     CZ  789   3.809   6.596   2.099
  247PHE     HZ  790   3.769   6.517   2.037
  247PHE    CE2  791   3.944   6.588   2.139
  247PHE    HE2  792   3.998   6.501   2.104
  247PHE    CD2  793   4.004   6.684   2.220
  247PHE    HD2  794   4.104   6.669   2.259
  247PHE      C  795   3.800   6.956   2.477
  247PHE      O  796   3.773   7.069   2.445
  248GLY      N  797   3.714   6.871   2.520
  248GLY      H  798   3.742   6.775   2.534
  248GLY     CA  799   3.574   6.890   2.532
  248GLY    HA1  800   3.536   6.983   2.490
  248GLY    HA2  801   3.546   6.887   2.637
  248GLY      C  802   3.489   6.783   2.457
  248GLY      O  803   3.371   6.808   2.439
  249GLU      N  804   3.542   6.664   2.417
  249GLU      H  805   3.642   6.662   2.430
  249GLU     CA  806   3.482   6.543   2.349
  249GLU     HA  807   3.565   6.476   2.329
  249GLU     CB  808   3.394   6.474   2.454
  249GLU    HB1  809   3.297   6.522   2.444
  249GLU    HB2  810   3.426   6.491   2.557
  249GLU     CG  811   3.381   6.324   2.439
  249GLU    HG1  812   3.477   6.278   2.463
  249GLU    HG2  813   3.351   6.297   2.338
  249GLU     CD  814   3.277   6.260   2.535
  249GLU    OE1  815   3.155   6.298   2.541
  249GLU    OE2  816   3.320   6.179   2.615
  249GLU      C  817   3.402   6.561   2.216
  249GLU      O  818   3.378   6.461   2.144
  250LEU      N  819   3.361   6.684   2.190
  250LEU      H  820   3.367   6.753   2.263
  250LEU     CA  821   3.274   6.721   2.076
  250LEU     HA  822   3.227   6.629   2.042
  250LEU     CB  823   3.163   6.821   2.117
  250LEU    HB1  824   3.101   6.852   2.033
  250LEU    HB2  825   3.209   6.913   2.152
  250LEU     CG  826   3.064   6.771   2.225
  250LEU     HG  827   3.125   6.727   2.304
  250LEU    CD1  828   2.982   6.886   2.293
  250LEU   HD11  829   2.915   6.860   2.374
  250LEU   HD12  830   3.054   6.965   2.317
  250LEU   HD13  831   2.912   6.927   2.220
  250LEU    CD2  832   2.967   6.663   2.161
  250LEU   HD21  833   2.909   6.715   2.086
  250LEU   HD22  834   3.027   6.585   2.114
  250LEU   HD23  835   2.901   6.635   2.244
  250LEU      C  836   3.361   6.790   1.966
  250LEU      O  837   3.458   6.863   1.997
  251PRO      N  838   3.319   6.760   1.840
  251PRO     CD  839   3.225   6.659   1.794
  251PRO    HD1  840   3.123   6.691   1.816
  251PRO    HD2  841   3.249   6.556   1.820
  251PRO     CG  842   3.247   6.638   1.644
  251PRO    HG1  843   3.162   6.604   1.585
  251PRO    HG2  844   3.318   6.558   1.622
  251PRO     CB  845   3.282   6.781   1.604
  251PRO    HB1  846   3.191   6.841   1.606
  251PRO    HB2  847   3.322   6.791   1.503
  251PRO     CA  848   3.381   6.816   1.721
  251PRO     HA  849   3.479   6.769   1.719
  251PRO      C  850   3.401   6.967   1.730
  251PRO      O  851   3.510   7.019   1.700
  252LEU      N  852   3.296   7.045   1.760
  252LEU      H  853   3.201   7.011   1.772
  252LEU     CA  854   3.315   7.187   1.765
  252LEU     HA  855   3.357   7.224   1.672
  252LEU     CB  856   3.179   7.262   1.792
  252LEU    HB1  857   3.130   7.236   1.885
  252LEU    HB2  858   3.118   7.227   1.708
  252LEU     CG  859   3.195   7.416   1.786
  252LEU     HG  860   3.270   7.454   1.854
  252LEU    CD1  861   3.236   7.469   1.649
  252LEU   HD11  862   3.218   7.576   1.649
  252LEU   HD12  863   3.340   7.443   1.633
  252LEU   HD13  864   3.176   7.420   1.572
  252LEU    CD2  865   3.066   7.474   1.826
  252LEU   HD21  866   3.049   7.448   1.930
  252LEU   HD22  867   3.063   7.583   1.815
  252LEU   HD23  868   2.991   7.430   1.761
  252LEU      C  869   3.414   7.226   1.876
  252LEU      O  870   3.494   7.315   1.856
  253SER      N  871   3.408   7.167   1.992
  253SER      H  872   3.325   7.113   2.009
  253SER     CA  873   3.496   7.190   2.111
  253SER     HA  874   3.487   7.289   2.155
  253SER     CB  875   3.459   7.102   2.241
  253SER    HB1  876   3.517   7.126   2.330
  253SER    HB2  877   3.454   6.996   2.214
  253SER     OG  878   3.323   7.137   2.260
  253SER     HG  879   3.301   7.106   2.349
  253SER      C  880   3.643   7.162   2.074
  253SER      O  881   3.731   7.253   2.096
  254LEU      N  882   3.679   7.053   2.005
  254LEU      H  883   3.613   6.981   1.980
  254LEU     CA  884   3.819   7.031   1.953
  254LEU     HA  885   3.889   7.011   2.034
  254LEU     CB  886   3.807   6.898   1.872
  254LEU    HB1  887   3.776   6.924   1.771
  254LEU    HB2  888   3.733   6.829   1.911
  254LEU     CG  889   3.938   6.817   1.840
  254LEU     HG  890   3.979   6.781   1.935
  254LEU    CD1  891   3.902   6.692   1.766
  254LEU   HD11  892   3.854   6.625   1.838
  254LEU   HD12  893   3.834   6.719   1.686
  254LEU   HD13  894   3.991   6.640   1.729
  254LEU    CD2  895   4.049   6.904   1.765
  254LEU   HD21  896   4.005   6.975   1.695
  254LEU   HD22  897   4.107   6.963   1.836
  254LEU   HD23  898   4.108   6.842   1.697
  254LEU      C  899   3.868   7.148   1.869
  254LEU      O  900   3.989   7.192   1.891
  255ALA      N  901   3.779   7.201   1.780
  255ALA      H  902   3.685   7.165   1.774
  255ALA     CA  903   3.821   7.312   1.696
  255ALA     HA  904   3.906   7.292   1.631
  255ALA     CB  905   3.707   7.336   1.593
  255ALA    HB1  906   3.625   7.391   1.638
  255ALA    HB2  907   3.747   7.409   1.522
  255ALA    HB3  908   3.667   7.245   1.548
  255ALA      C  909   3.840   7.447   1.772
  255ALA      O  910   3.933   7.518   1.739
  256ALA      N  911   3.758   7.476   1.871
  256ALA      H  912   3.694   7.406   1.905
  256ALA     CA  913   3.781   7.584   1.965
  256ALA     HA  914   3.805   7.670   1.901
  256ALA     CB  915   3.659   7.621   2.045
  256ALA    HB1  916   3.570   7.606   1.984
  256ALA    HB2  917   3.653   7.555   2.131
  256ALA    HB3  918   3.665   7.718   2.094
  256ALA      C  919   3.906   7.571   2.054
  256ALA      O  920   3.991   7.655   2.057
  257CYS      N  921   3.931   7.459   2.107
  257CYS      H  922   3.863   7.386   2.094
  257CYS     CA  923   4.046   7.426   2.186
  257CYS     HA  924   4.073   7.505   2.257
  257CYS     CB  925   4.000   7.308   2.277
  257CYS    HB1  926   4.087   7.280   2.336
  257CYS    HB2  927   3.967   7.229   2.210
  257CYS     SG  928   3.873   7.359   2.392
  257CYS     HG  929   3.783   7.261   2.380
  257CYS      C  930   4.176   7.396   2.109
  257CYS      O  931   4.275   7.362   2.169
  258THR      N  932   4.179   7.402   1.974
  258THR      H  933   4.091   7.428   1.931
  258THR     CA  934   4.308   7.397   1.895
  258THR     HA  935   4.389   7.388   1.968
  258THR     CB  936   4.318   7.271   1.810
  258THR     HB  937   4.400   7.274   1.738
  258THR    CG2  938   4.332   7.145   1.895
  258THR   HG21  939   4.403   7.170   1.973
  258THR   HG22  940   4.234   7.126   1.938
  258THR   HG23  941   4.365   7.054   1.843
  258THR    OG1  942   4.196   7.260   1.742
  258THR    HG1  943   4.128   7.239   1.807
  258THR      C  944   4.342   7.524   1.825
  258THR      O  945   4.431   7.537   1.742
  259ASN      N  946   4.267   7.623   1.859
  259ASN      H  947   4.205   7.607   1.937
  259ASN     CA  948   4.250   7.757   1.798
  259ASN     HA  949   4.162   7.790   1.853
  259ASN     CB  950   4.355   7.855   1.859
  259ASN    HB1  951   4.454   7.823   1.827
  259ASN    HB2  952   4.355   7.843   1.967
  259ASN     CG  953   4.338   7.998   1.820
  259ASN    OD1  954   4.227   8.040   1.791
  259ASN    ND2  955   4.434   8.087   1.817
  259ASN   HD21  956   4.529   8.067   1.844
  259ASN   HD22  957   4.409   8.182   1.791
  259ASN      C  958   4.220   7.761   1.649
  259ASN      O  959   4.293   7.829   1.572
  260GLN      N  960   4.124   7.677   1.605
  260GLN      H  961   4.062   7.633   1.671
  260GLN     CA  962   4.092   7.658   1.459
  260GLN     HA  963   4.171   7.708   1.404
  260GLN     CB  964   4.083   7.512   1.413
  260GLN    HB1  965   4.038   7.499   1.315
  260GLN    HB2  966   4.026   7.442   1.474
  260GLN     CG  967   4.221   7.451   1.415
  260GLN    HG1  968   4.255   7.472   1.517
  260GLN    HG2  969   4.283   7.504   1.343
  260GLN     CD  970   4.225   7.303   1.377
  260GLN    OE1  971   4.265   7.272   1.270
  260GLN    NE2  972   4.201   7.207   1.465
  260GLN   HE21  973   4.182   7.227   1.562
  260GLN   HE22  974   4.216   7.113   1.433
  260GLN      C  975   3.965   7.735   1.427
  260GLN      O  976   3.857   7.684   1.395
  261LEU      N  977   3.978   7.869   1.426
  261LEU      H  978   4.073   7.902   1.424
  261LEU     CA  979   3.879   7.973   1.408
  261LEU     HA  980   3.802   7.970   1.485
  261LEU     CB  981   3.952   8.108   1.389
  261LEU    HB1  982   4.015   8.101   1.301
  261LEU    HB2  983   4.025   8.124   1.469
  261LEU     CG  984   3.857   8.233   1.375
  261LEU     HG  985   3.821   8.226   1.273
  261LEU    CD1  986   3.746   8.243   1.481
  261LEU   HD11  987   3.680   8.330   1.473
  261LEU   HD12  988   3.689   8.152   1.499
  261LEU   HD13  989   3.791   8.261   1.578
  261LEU    CD2  990   3.936   8.365   1.387
  261LEU   HD21  991   4.028   8.365   1.329
  261LEU   HD22  992   3.869   8.441   1.349
  261LEU   HD23  993   3.968   8.378   1.491
  261LEU      C  994   3.799   7.950   1.275
  261LEU      O  995   3.681   7.953   1.282
  262ALA      N  996   3.863   7.939   1.160
  262ALA      H  997   3.964   7.948   1.159
  262ALA     CA  998   3.800   7.904   1.031
  262ALA     HA  999   3.755   7.998   1.001
  262ALA     CB 1000   3.897   7.860   0.919
  262ALA    HB1 1001   3.840   7.826   0.833
  262ALA    HB2 1002   3.956   7.946   0.887
  262ALA    HB3 1003   3.960   7.783   0.962
  262ALA      C 1004   3.694   7.794   1.044
  262ALA      O 1005   3.580   7.819   1.006
  263ILE      N 1006   3.738   7.669   1.072
  263ILE      H 1007   3.833   7.657   1.102
  263ILE     CA 1008   3.653   7.552   1.105
  263ILE     HA 1009   3.608   7.517   1.012
  263ILE     CB 1010   3.735   7.434   1.162
  263ILE     HB 1011   3.795   7.471   1.245
  263ILE    CG2 1012   3.648   7.323   1.221
  263ILE   HG21 1013   3.710   7.236   1.242
  263ILE   HG22 1014   3.611   7.361   1.317
  263ILE   HG23 1015   3.566   7.288   1.157
  263ILE    CG1 1016   3.842   7.391   1.057
  263ILE   HG11 1017   3.912   7.474   1.055
  263ILE   HG12 1018   3.782   7.373   0.968
  263ILE     CD 1019   3.924   7.264   1.090
  263ILE    HD1 1020   3.857   7.178   1.089
  263ILE    HD2 1021   4.010   7.258   1.022
  263ILE    HD3 1022   3.965   7.279   1.190
  263ILE      C 1023   3.532   7.593   1.191
  263ILE      O 1024   3.420   7.583   1.151
  264VAL      N 1025   3.558   7.646   1.315
  264VAL      H 1026   3.656   7.659   1.336
  264VAL     CA 1027   3.459   7.696   1.410
  264VAL     HA 1028   3.408   7.608   1.447
  264VAL     CB 1029   3.523   7.773   1.527
  264VAL     HB 1030   3.588   7.850   1.485
  264VAL    CG1 1031   3.427   7.850   1.625
  264VAL   HG11 1032   3.485   7.892   1.707
  264VAL   HG12 1033   3.365   7.920   1.569
  264VAL   HG13 1034   3.359   7.787   1.683
  264VAL    CG2 1035   3.603   7.684   1.622
  264VAL   HG21 1036   3.669   7.743   1.685
  264VAL   HG22 1037   3.551   7.611   1.683
  264VAL   HG23 1038   3.672   7.627   1.560
  264VAL      C 1039   3.354   7.783   1.344
  264VAL      O 1040   3.237   7.754   1.356
  265LYS      N 1041   3.391   7.894   1.277
  265LYS      H 1042   3.490   7.912   1.272
  265LYS     CA 1043   3.299   7.979   1.199
  265LYS     HA 1044   3.234   8.027   1.272
  265LYS     CB 1045   3.388   8.093   1.134
  265LYS    HB1 1046   3.462   8.038   1.075
  265LYS    HB2 1047   3.452   8.151   1.200
  265LYS     CG 1048   3.299   8.189   1.048
  265LYS    HG1 1049   3.252   8.271   1.102
  265LYS    HG2 1050   3.229   8.119   1.003
  265LYS     CD 1051   3.378   8.257   0.937
  265LYS    HD1 1052   3.308   8.318   0.879
  265LYS    HD2 1053   3.411   8.177   0.871
  265LYS     CE 1054   3.493   8.345   0.989
  265LYS    HE1 1055   3.548   8.385   0.904
  265LYS    HE2 1056   3.563   8.281   1.042
  265LYS     NZ 1057   3.453   8.456   1.079
  265LYS    HZ1 1058   3.375   8.508   1.039
  265LYS    HZ2 1059   3.417   8.429   1.169
  265LYS    HZ3 1060   3.533   8.518   1.089
  265LYS      C 1061   3.219   7.895   1.099
  265LYS      O 1062   3.098   7.899   1.111
  266PHE      N 1063   3.278   7.823   1.008
  266PHE      H 1064   3.377   7.811   1.023
  266PHE     CA 1065   3.206   7.748   0.907
  266PHE     HA 1066   3.151   7.821   0.848
  266PHE     CB 1067   3.309   7.678   0.810
  266PHE    HB1 1068   3.402   7.644   0.856
  266PHE    HB2 1069   3.351   7.755   0.747
  266PHE     CG 1070   3.252   7.558   0.740
  266PHE    CD1 1071   3.164   7.584   0.638
  266PHE    HD1 1072   3.131   7.683   0.613
  266PHE    CE1 1073   3.098   7.477   0.580
  266PHE    HE1 1074   3.031   7.492   0.497
  266PHE     CZ 1075   3.119   7.344   0.619
  266PHE     HZ 1076   3.087   7.261   0.558
  266PHE    CE2 1077   3.204   7.319   0.724
  266PHE    HE2 1078   3.217   7.214   0.747
  266PHE    CD2 1079   3.270   7.423   0.786
  266PHE    HD2 1080   3.338   7.400   0.866
  266PHE      C 1081   3.105   7.652   0.980
  266PHE      O 1082   2.986   7.653   0.947
  267LEU      N 1083   3.145   7.574   1.080
  267LEU      H 1084   3.244   7.574   1.098
  267LEU     CA 1085   3.064   7.480   1.157
  267LEU     HA 1086   3.030   7.408   1.082
  267LEU     CB 1087   3.144   7.410   1.261
  267LEU    HB1 1088   3.080   7.364   1.337
  267LEU    HB2 1089   3.211   7.480   1.312
  267LEU     CG 1090   3.228   7.295   1.204
  267LEU     HG 1091   3.302   7.330   1.132
  267LEU    CD1 1092   3.302   7.236   1.320
  267LEU   HD11 1093   3.373   7.157   1.292
  267LEU   HD12 1094   3.348   7.322   1.370
  267LEU   HD13 1095   3.234   7.189   1.391
  267LEU    CD2 1096   3.141   7.194   1.126
  267LEU   HD21 1097   3.129   7.234   1.026
  267LEU   HD22 1098   3.200   7.104   1.111
  267LEU   HD23 1099   3.045   7.182   1.177
  267LEU      C 1100   2.941   7.545   1.223
  267LEU      O 1101   2.852   7.471   1.261
  268LEU      N 1102   2.934   7.681   1.232
  268LEU      H 1103   3.006   7.728   1.179
  268LEU     CA 1104   2.819   7.754   1.287
  268LEU     HA 1105   2.748   7.687   1.335
  268LEU     CB 1106   2.874   7.854   1.386
  268LEU    HB1 1107   2.789   7.908   1.429
  268LEU    HB2 1108   2.945   7.916   1.332
  268LEU     CG 1109   2.946   7.789   1.507
  268LEU     HG 1110   3.025   7.720   1.478
  268LEU    CD1 1111   3.012   7.896   1.597
  268LEU   HD11 1112   2.946   7.983   1.604
  268LEU   HD12 1113   3.029   7.861   1.699
  268LEU   HD13 1114   3.105   7.932   1.552
  268LEU    CD2 1115   2.848   7.706   1.594
  268LEU   HD21 1116   2.902   7.642   1.664
  268LEU   HD22 1117   2.777   7.771   1.645
  268LEU   HD23 1118   2.795   7.630   1.537
  268LEU      C 1119   2.737   7.823   1.176
  268LEU      O 1120   2.613   7.825   1.166
  269GLN      N 1121   2.806   7.877   1.076
  269GLN      H 1122   2.907   7.865   1.079
  269GLN     CA 1123   2.745   7.949   0.962
  269GLN     HA 1124   2.658   8.000   1.003
  269GLN     CB 1125   2.856   8.053   0.911
  269GLN    HB1 1126   2.824   8.103   0.820
  269GLN    HB2 1127   2.943   7.992   0.889
  269GLN     CG 1128   2.888   8.157   1.020
  269GLN    HG1 1129   2.985   8.134   1.064
  269GLN    HG2 1130   2.812   8.168   1.097
  269GLN     CD 1131   2.909   8.304   0.961
  269GLN    OE1 1132   2.854   8.396   1.016
  269GLN    NE2 1133   2.985   8.330   0.853
  269GLN   HE21 1134   3.029   8.255   0.800
  269GLN   HE22 1135   2.988   8.423   0.815
  269GLN      C 1136   2.700   7.869   0.832
  269GLN      O 1137   2.638   7.925   0.744
  270ASN      N 1138   2.739   7.746   0.817
  270ASN      H 1139   2.788   7.716   0.900
  270ASN     CA 1140   2.701   7.645   0.718
  270ASN     HA 1141   2.714   7.689   0.619
  270ASN     CB 1142   2.791   7.519   0.721
  270ASN    HB1 1143   2.892   7.555   0.742
  270ASN    HB2 1144   2.785   7.484   0.618
  270ASN     CG 1145   2.742   7.418   0.825
  270ASN    OD1 1146   2.646   7.351   0.790
  270ASN    ND2 1147   2.802   7.406   0.942
  270ASN   HD21 1148   2.869   7.480   0.962
  270ASN   HD22 1149   2.774   7.337   1.010
  270ASN      C 1150   2.549   7.616   0.715
  270ASN      O 1151   2.465   7.653   0.800
  271SER      N 1152   2.521   7.554   0.602
  271SER      H 1153   2.593   7.537   0.534
  271SER     CA 1154   2.381   7.534   0.564
  271SER     HA 1155   2.322   7.597   0.630
  271SER     CB 1156   2.366   7.573   0.413
  271SER    HB1 1157   2.260   7.567   0.388
  271SER    HB2 1158   2.427   7.508   0.350
  271SER     OG 1159   2.386   7.712   0.400
  271SER     HG 1160   2.459   7.729   0.340
  271SER      C 1161   2.340   7.390   0.576
  271SER      O 1162   2.221   7.358   0.555
  272TRP      N 1163   2.435   7.299   0.603
  272TRP      H 1164   2.526   7.325   0.639
  272TRP     CA 1165   2.404   7.153   0.601
  272TRP     HA 1166   2.311   7.141   0.546
  272TRP     CB 1167   2.512   7.086   0.508
  272TRP    HB1 1168   2.472   6.992   0.472
  272TRP    HB2 1169   2.599   7.060   0.569
  272TRP     CG 1170   2.542   7.165   0.380
  272TRP    CD1 1171   2.455   7.180   0.283
  272TRP    HD1 1172   2.355   7.140   0.286
  272TRP    NE1 1173   2.506   7.247   0.178
  272TRP    HE1 1174   2.453   7.256   0.093
  272TRP    CE2 1175   2.628   7.303   0.211
  272TRP    CZ2 1176   2.724   7.390   0.148
  272TRP    HZ2 1177   2.685   7.446   0.064
  272TRP    CH2 1178   2.850   7.406   0.212
  272TRP    HH2 1179   2.922   7.473   0.167
  272TRP    CZ3 1180   2.879   7.336   0.332
  272TRP    HZ3 1181   2.981   7.335   0.368
  272TRP    CE3 1182   2.784   7.250   0.394
  272TRP    HE3 1183   2.809   7.197   0.485
  272TRP    CD2 1184   2.659   7.232   0.336
  272TRP      C 1185   2.387   7.078   0.729
  272TRP      O 1186   2.273   7.035   0.748
  273GLN      N 1187   2.487   7.084   0.819
  273GLN      H 1188   2.574   7.127   0.791
  273GLN     CA 1189   2.481   7.049   0.959
  273GLN     HA 1190   2.377   7.057   0.990
  273GLN     CB 1191   2.538   6.907   0.998
  273GLN    HB1 1192   2.551   6.907   1.107
  273GLN    HB2 1193   2.643   6.904   0.967
  273GLN     CG 1194   2.468   6.777   0.954
  273GLN    HG1 1195   2.360   6.787   0.959
  273GLN    HG2 1196   2.505   6.689   1.007
  273GLN     CD 1197   2.484   6.752   0.803
  273GLN    OE1 1198   2.401   6.771   0.719
  273GLN    NE2 1199   2.604   6.718   0.766
  273GLN   HE21 1200   2.667   6.679   0.835
  273GLN   HE22 1201   2.637   6.732   0.672
  273GLN      C 1202   2.554   7.157   1.044
  273GLN      O 1203   2.677   7.153   1.057
  274PRO      N 1204   2.490   7.257   1.109
  274PRO     CD 1205   2.368   7.324   1.061
  274PRO    HD1 1206   2.283   7.301   1.126
  274PRO    HD2 1207   2.333   7.283   0.966
  274PRO     CG 1208   2.398   7.471   1.069
  274PRO    HG1 1209   2.307   7.527   1.088
  274PRO    HG2 1210   2.457   7.511   0.987
  274PRO     CB 1211   2.475   7.482   1.204
  274PRO    HB1 1212   2.406   7.492   1.288
  274PRO    HB2 1213   2.536   7.572   1.214
  274PRO     CA 1214   2.559   7.350   1.204
  274PRO     HA 1215   2.661   7.362   1.168
  274PRO      C 1216   2.565   7.286   1.341
  274PRO      O 1217   2.487   7.199   1.379
  275ALA      N 1218   2.669   7.318   1.418
  275ALA      H 1219   2.731   7.390   1.383
  275ALA     CA 1220   2.700   7.272   1.554
  275ALA     HA 1221   2.665   7.171   1.573
  275ALA     CB 1222   2.851   7.271   1.585
  275ALA    HB1 1223   2.888   7.372   1.571
  275ALA    HB2 1224   2.872   7.239   1.687
  275ALA    HB3 1225   2.908   7.215   1.511
  275ALA      C 1226   2.618   7.353   1.652
  275ALA      O 1227   2.579   7.464   1.624
  276ASP      N 1228   2.583   7.290   1.766
  276ASP      H 1229   2.618   7.195   1.766
  276ASP     CA 1230   2.493   7.339   1.876
  276ASP     HA 1231   2.431   7.419   1.835
  276ASP     CB 1232   2.404   7.223   1.920
  276ASP    HB1 1233   2.467   7.141   1.955
  276ASP    HB2 1234   2.350   7.183   1.834
  276ASP     CG 1235   2.307   7.273   2.034
  276ASP    OD1 1236   2.249   7.187   2.100
  276ASP    OD2 1237   2.302   7.393   2.065
  276ASP      C 1238   2.584   7.408   1.979
  276ASP      O 1239   2.642   7.334   2.061
  277ILE      N 1240   2.610   7.541   1.975
  277ILE      H 1241   2.571   7.589   1.895
  277ILE     CA 1242   2.681   7.615   2.074
  277ILE     HA 1243   2.785   7.584   2.063
  277ILE     CB 1244   2.676   7.767   2.049
  277ILE     HB 1245   2.570   7.795   2.050
  277ILE    CG2 1246   2.751   7.840   2.157
  277ILE   HG21 1247   2.755   7.947   2.142
  277ILE   HG22 1248   2.705   7.829   2.255
  277ILE   HG23 1249   2.853   7.804   2.168
  277ILE    CG1 1250   2.735   7.802   1.910
  277ILE   HG11 1251   2.697   7.733   1.835
  277ILE   HG12 1252   2.844   7.794   1.917
  277ILE     CD 1253   2.692   7.945   1.871
  277ILE    HD1 1254   2.726   8.018   1.945
  277ILE    HD2 1255   2.741   7.966   1.775
  277ILE    HD3 1256   2.584   7.950   1.872
  277ILE      C 1257   2.637   7.570   2.215
  277ILE      O 1258   2.722   7.564   2.301
  278SER      N 1259   2.504   7.565   2.231
  278SER      H 1260   2.436   7.575   2.158
  278SER     CA 1261   2.440   7.552   2.358
  278SER     HA 1262   2.478   7.628   2.427
  278SER     CB 1263   2.292   7.582   2.340
  278SER    HB1 1264   2.276   7.664   2.270
  278SER    HB2 1265   2.255   7.614   2.438
  278SER     OG 1266   2.216   7.464   2.305
  278SER     HG 1267   2.258   7.425   2.227
  278SER      C 1268   2.465   7.413   2.422
  278SER      O 1269   2.422   7.391   2.535
  279ALA      N 1270   2.504   7.317   2.345
  279ALA      H 1271   2.539   7.334   2.251
  279ALA     CA 1272   2.516   7.173   2.383
  279ALA     HA 1273   2.417   7.139   2.413
  279ALA     CB 1274   2.548   7.087   2.256
  279ALA    HB1 1275   2.535   6.980   2.273
  279ALA    HB2 1276   2.481   7.114   2.175
  279ALA    HB3 1277   2.649   7.107   2.221
  279ALA      C 1278   2.612   7.144   2.497
  279ALA      O 1279   2.718   7.202   2.504
  280ARG      N 1280   2.581   7.033   2.576
  280ARG      H 1281   2.504   6.972   2.553
  280ARG     CA 1282   2.681   6.982   2.671
  280ARG     HA 1283   2.768   7.048   2.666
  280ARG     CB 1284   2.633   6.984   2.819
  280ARG    HB1 1285   2.699   6.920   2.877
  280ARG    HB2 1286   2.528   6.954   2.825
  280ARG     CG 1287   2.631   7.115   2.892
  280ARG    HG1 1288   2.561   7.175   2.834
  280ARG    HG2 1289   2.727   7.163   2.904
  280ARG     CD 1290   2.570   7.084   3.030
  280ARG    HD1 1291   2.601   7.150   3.112
  280ARG    HD2 1292   2.604   6.986   3.063
  280ARG     NE 1293   2.422   7.090   3.024
  280ARG     HE 1294   2.376   7.022   2.965
  280ARG     CZ 1295   2.334   7.181   3.069
  280ARG    NH1 1296   2.367   7.278   3.152
  280ARG   HH11 1297   2.461   7.287   3.188
  280ARG   HH12 1298   2.296   7.343   3.183
  280ARG    NH2 1299   2.210   7.169   3.033
  280ARG   HH21 1300   2.184   7.084   2.985
  280ARG   HH22 1301   2.147   7.243   3.063
  280ARG      C 1302   2.739   6.844   2.634
  280ARG      O 1303   2.672   6.752   2.589
  281ASP      N 1304   2.865   6.822   2.663
  281ASP      H 1305   2.922   6.896   2.701
  281ASP     CA 1306   2.930   6.693   2.657
  281ASP     HA 1307   2.902   6.637   2.568
  281ASP     CB 1308   3.084   6.708   2.640
  281ASP    HB1 1309   3.100   6.802   2.588
  281ASP    HB2 1310   3.123   6.623   2.584
  281ASP     CG 1311   3.166   6.698   2.770
  281ASP    OD1 1312   3.128   6.757   2.874
  281ASP    OD2 1313   3.262   6.620   2.767
  281ASP      C 1314   2.901   6.600   2.774
  281ASP      O 1315   2.834   6.636   2.878
  282SER      N 1316   2.950   6.474   2.760
  282SER      H 1317   2.988   6.439   2.674
  282SER     CA 1318   2.924   6.370   2.861
  282SER     HA 1319   2.816   6.361   2.873
  282SER     CB 1320   2.976   6.232   2.822
  282SER    HB1 1321   2.941   6.192   2.727
  282SER    HB2 1322   2.940   6.155   2.889
  282SER     OG 1323   3.116   6.233   2.817
  282SER     HG 1324   3.135   6.260   2.726
  282SER      C 1325   2.975   6.398   3.000
  282SER      O 1326   2.908   6.359   3.092
  283VAL      N 1327   3.081   6.479   3.024
  283VAL      H 1328   3.137   6.497   2.942
  283VAL     CA 1329   3.135   6.527   3.158
  283VAL     HA 1330   3.092   6.457   3.230
  283VAL     CB 1331   3.286   6.510   3.171
  283VAL     HB 1332   3.303   6.549   3.271
  283VAL    CG1 1333   3.339   6.368   3.164
  283VAL   HG11 1334   3.430   6.342   3.220
  283VAL   HG12 1335   3.266   6.311   3.221
  283VAL   HG13 1336   3.330   6.326   3.064
  283VAL    CG2 1337   3.365   6.597   3.073
  283VAL   HG21 1338   3.472   6.590   3.095
  283VAL   HG22 1339   3.356   6.545   2.978
  283VAL   HG23 1340   3.329   6.700   3.070
  283VAL      C 1341   3.076   6.665   3.195
  283VAL      O 1342   3.102   6.720   3.301
  284GLY      N 1343   3.001   6.735   3.106
  284GLY      H 1344   2.993   6.704   3.010
  284GLY     CA 1345   2.903   6.839   3.135
  284GLY    HA1 1346   2.883   6.858   3.240
  284GLY    HA2 1347   2.807   6.809   3.094
  284GLY      C 1348   2.939   6.980   3.080
  284GLY      O 1349   2.904   7.078   3.142
  285ASN      N 1350   3.003   6.996   2.967
  285ASN      H 1351   3.036   6.908   2.930
  285ASN     CA 1352   3.066   7.116   2.914
  285ASN     HA 1353   3.049   7.193   2.988
  285ASN     CB 1354   3.219   7.096   2.896
  285ASN    HB1 1355   3.238   7.194   2.852
  285ASN    HB2 1356   3.246   7.024   2.819
  285ASN     CG 1357   3.290   7.080   3.027
  285ASN    OD1 1358   3.304   7.174   3.104
  285ASN    ND2 1359   3.326   6.953   3.052
  285ASN   HD21 1360   3.310   6.879   2.985
  285ASN   HD22 1361   3.371   6.933   3.140
  285ASN      C 1362   2.999   7.156   2.780
  285ASN      O 1363   2.995   7.075   2.689
  286THR      N 1364   2.971   7.287   2.772
  286THR      H 1365   2.991   7.344   2.853
  286THR     CA 1366   2.966   7.360   2.642
  286THR     HA 1367   2.928   7.292   2.566
  286THR     CB 1368   2.877   7.489   2.645
  286THR     HB 1369   2.861   7.527   2.545
  286THR    CG2 1370   2.743   7.466   2.708
  286THR   HG21 1371   2.749   7.409   2.801
  286THR   HG22 1372   2.703   7.567   2.724
  286THR   HG23 1373   2.688   7.406   2.635
  286THR    OG1 1374   2.939   7.593   2.722
  286THR    HG1 1375   2.926   7.571   2.814
  286THR      C 1376   3.106   7.386   2.590
  286THR      O 1377   3.209   7.370   2.664
  287VAL      N 1378   3.119   7.425   2.466
  287VAL      H 1379   3.035   7.434   2.410
  287VAL     CA 1380   3.252   7.477   2.410
  287VAL     HA 1381   3.330   7.402   2.429
  287VAL     CB 1382   3.235   7.505   2.252
  287VAL     HB 1383   3.212   7.415   2.196
  287VAL    CG1 1384   3.132   7.615   2.227
  287VAL   HG11 1385   3.115   7.606   2.119
  287VAL   HG12 1386   3.036   7.591   2.271
  287VAL   HG13 1387   3.158   7.716   2.257
  287VAL    CG2 1388   3.364   7.565   2.200
  287VAL   HG21 1389   3.357   7.596   2.095
  287VAL   HG22 1390   3.393   7.650   2.262
  287VAL   HG23 1391   3.439   7.485   2.200
  287VAL      C 1392   3.288   7.608   2.488
  287VAL      O 1393   3.405   7.634   2.513
  288LEU      N 1394   3.189   7.687   2.533
  288LEU      H 1395   3.092   7.670   2.509
  288LEU     CA 1396   3.217   7.804   2.621
  288LEU     HA 1397   3.299   7.859   2.575
  288LEU     CB 1398   3.095   7.907   2.624
  288LEU    HB1 1399   3.129   7.994   2.681
  288LEU    HB2 1400   3.026   7.860   2.694
  288LEU     CG 1401   3.011   7.954   2.504
  288LEU     HG 1402   2.961   7.876   2.446
  288LEU    CD1 1403   2.902   8.051   2.542
  288LEU   HD11 1404   2.835   7.994   2.607
  288LEU   HD12 1405   2.940   8.143   2.586
  288LEU   HD13 1406   2.848   8.071   2.449
  288LEU    CD2 1407   3.105   8.034   2.410
  288LEU   HD21 1408   3.052   8.087   2.331
  288LEU   HD22 1409   3.154   8.112   2.470
  288LEU   HD23 1410   3.177   7.979   2.350
  288LEU      C 1411   3.270   7.767   2.759
  288LEU      O 1412   3.365   7.832   2.802
  289HIE      N 1413   3.227   7.650   2.817
  289HIE      H 1414   3.155   7.592   2.776
  289HIE     CA 1415   3.297   7.587   2.932
  289HIE     HA 1416   3.331   7.668   2.997
  289HIE     CB 1417   3.217   7.483   3.003
  289HIE    HB1 1418   3.278   7.451   3.087
  289HIE    HB2 1419   3.204   7.397   2.937
  289HIE     CG 1420   3.082   7.524   3.063
  289HIE    ND1 1421   2.962   7.505   2.995
  289HIE    CE1 1422   2.870   7.564   3.072
  289HIE    HE1 1423   2.765   7.560   3.046
  289HIE    NE2 1424   2.922   7.620   3.184
  289HIE    HE2 1425   2.876   7.673   3.256
  289HIE    CD2 1426   3.061   7.596   3.177
  289HIE    HD2 1427   3.131   7.638   3.248
  289HIE      C 1428   3.432   7.514   2.910
  289HIE      O 1429   3.526   7.540   2.986
  290ALA      N 1430   3.449   7.440   2.803
  290ALA      H 1431   3.374   7.431   2.736
  290ALA     CA 1432   3.576   7.377   2.759
  290ALA     HA 1433   3.617   7.323   2.845
  290ALA     CB 1434   3.538   7.280   2.645
  290ALA    HB1 1435   3.461   7.209   2.676
  290ALA    HB2 1436   3.492   7.347   2.572
  290ALA    HB3 1437   3.624   7.225   2.610
  290ALA      C 1438   3.682   7.483   2.723
  290ALA      O 1439   3.804   7.457   2.732
  291LEU      N 1440   3.642   7.608   2.692
  291LEU      H 1441   3.543   7.623   2.681
  291LEU     CA 1442   3.726   7.723   2.668
  291LEU     HA 1443   3.809   7.682   2.610
  291LEU     CB 1444   3.656   7.831   2.589
  291LEU    HB1 1445   3.696   7.930   2.612
  291LEU    HB2 1446   3.555   7.834   2.628
  291LEU     CG 1447   3.668   7.815   2.431
  291LEU     HG 1448   3.642   7.711   2.413
  291LEU    CD1 1449   3.562   7.903   2.366
  291LEU   HD11 1450   3.556   7.878   2.260
  291LEU   HD12 1451   3.463   7.877   2.404
  291LEU   HD13 1452   3.577   8.011   2.379
  291LEU    CD2 1453   3.806   7.831   2.365
  291LEU   HD21 1454   3.801   7.797   2.262
  291LEU   HD22 1455   3.839   7.935   2.371
  291LEU   HD23 1456   3.876   7.762   2.412
  291LEU      C 1457   3.790   7.761   2.801
  291LEU      O 1458   3.907   7.797   2.808
  292VAL      N 1459   3.706   7.766   2.904
  292VAL      H 1460   3.607   7.745   2.897
  292VAL     CA 1461   3.755   7.809   3.041
  292VAL     HA 1462   3.816   7.898   3.032
  292VAL     CB 1463   3.638   7.846   3.125
  292VAL     HB 1464   3.582   7.757   3.153
  292VAL    CG1 1465   3.695   7.910   3.258
  292VAL   HG11 1466   3.757   7.837   3.311
  292VAL   HG12 1467   3.761   7.993   3.234
  292VAL   HG13 1468   3.608   7.937   3.319
  292VAL    CG2 1469   3.543   7.947   3.058
  292VAL   HG21 1470   3.585   8.047   3.061
  292VAL   HG22 1471   3.531   7.927   2.952
  292VAL   HG23 1472   3.442   7.933   3.098
  292VAL      C 1473   3.850   7.695   3.094
  292VAL      O 1474   3.961   7.719   3.141
  293GLU      N 1475   3.818   7.568   3.077
  293GLU      H 1476   3.729   7.546   3.035
  293GLU     CA 1477   3.899   7.448   3.105
  293GLU     HA 1478   3.922   7.467   3.210
  293GLU     CB 1479   3.808   7.319   3.073
  293GLU    HB1 1480   3.869   7.230   3.091
  293GLU    HB2 1481   3.785   7.324   2.967
  293GLU     CG 1482   3.684   7.313   3.161
  293GLU    HG1 1483   3.597   7.259   3.122
  293GLU    HG2 1484   3.645   7.413   3.182
  293GLU     CD 1485   3.704   7.247   3.299
  293GLU    OE1 1486   3.819   7.243   3.347
  293GLU    OE2 1487   3.604   7.186   3.354
  293GLU      C 1488   4.035   7.438   3.027
  293GLU      O 1489   4.116   7.355   3.061
  294VAL      N 1490   4.048   7.516   2.919
  294VAL      H 1491   3.963   7.564   2.892
  294VAL     CA 1492   4.170   7.531   2.836
  294VAL     HA 1493   4.242   7.457   2.871
  294VAL     CB 1494   4.146   7.496   2.685
  294VAL     HB 1495   4.074   7.414   2.679
  294VAL    CG1 1496   4.088   7.611   2.603
  294VAL   HG11 1497   4.040   7.576   2.511
  294VAL   HG12 1498   4.015   7.646   2.676
  294VAL   HG13 1499   4.158   7.693   2.589
  294VAL    CG2 1500   4.271   7.450   2.611
  294VAL   HG21 1501   4.347   7.528   2.616
  294VAL   HG22 1502   4.313   7.354   2.643
  294VAL   HG23 1503   4.236   7.441   2.508
  294VAL      C 1504   4.249   7.665   2.864
  294VAL      O 1505   4.362   7.684   2.820
  295ALA      N 1506   4.186   7.756   2.937
  295ALA      H 1507   4.100   7.730   2.981
  295ALA     CA 1508   4.247   7.890   2.961
  295ALA     HA 1509   4.305   7.921   2.874
  295ALA     CB 1510   4.134   7.988   2.974
  295ALA    HB1 1511   4.063   7.954   3.048
  295ALA    HB2 1512   4.174   8.086   3.001
  295ALA    HB3 1513   4.081   7.994   2.879
  295ALA      C 1514   4.359   7.899   3.076
  295ALA      O 1515   4.372   7.812   3.162
  296ASP      N 1516   4.446   7.996   3.065
  296ASP      H 1517   4.451   8.045   2.977
  296ASP     CA 1518   4.547   8.046   3.161
  296ASP     HA 1519   4.500   8.043   3.259
  296ASP     CB 1520   4.674   7.950   3.158
  296ASP    HB1 1521   4.742   7.995   3.086
  296ASP    HB2 1522   4.639   7.850   3.130
  296ASP     CG 1523   4.738   7.931   3.296
  296ASP    OD1 1524   4.702   8.003   3.390
  296ASP    OD2 1525   4.826   7.846   3.299
  296ASP      C 1526   4.582   8.192   3.141
  296ASP      O 1527   4.563   8.254   3.035
  297ASN      N 1528   4.643   8.248   3.250
  297ASN      H 1529   4.662   8.192   3.332
  297ASN     CA 1530   4.669   8.399   3.245
  297ASN     HA 1531   4.591   8.446   3.185
  297ASN     CB 1532   4.663   8.454   3.389
  297ASN    HB1 1533   4.673   8.562   3.381
  297ASN    HB2 1534   4.746   8.421   3.450
  297ASN     CG 1535   4.535   8.402   3.458
  297ASN    OD1 1536   4.425   8.413   3.404
  297ASN    ND2 1537   4.544   8.348   3.578
  297ASN   HD21 1538   4.636   8.349   3.620
  297ASN   HD22 1539   4.468   8.300   3.624
  297ASN      C 1540   4.799   8.427   3.170
  297ASN      O 1541   4.848   8.539   3.192
  298THR      N 1542   4.854   8.340   3.082
  298THR      H 1543   4.803   8.253   3.071
  298THR     CA 1544   4.967   8.366   2.989
  298THR     HA 1545   5.041   8.426   3.041
  298THR     CB 1546   5.037   8.239   2.935
  298THR     HB 1547   5.080   8.254   2.836
  298THR    CG2 1548   5.148   8.190   3.029
  298THR   HG21 1549   5.226   8.262   3.005
  298THR   HG22 1550   5.117   8.179   3.133
  298THR   HG23 1551   5.185   8.096   2.989
  298THR    OG1 1552   4.941   8.137   2.920
  298THR    HG1 1553   4.984   8.070   2.866
  298THR      C 1554   4.921   8.456   2.868
  298THR      O 1555   4.818   8.413   2.814
  299VAL      N 1556   4.987   8.564   2.826
  299VAL      H 1557   5.084   8.576   2.850
  299VAL     CA 1558   4.931   8.668   2.744
  299VAL     HA 1559   4.845   8.709   2.798
  299VAL     CB 1560   5.043   8.772   2.720
  299VAL     HB 1561   5.134   8.719   2.691
  299VAL    CG1 1562   5.012   8.879   2.610
  299VAL   HG11 1563   4.989   8.835   2.513
  299VAL   HG12 1564   4.926   8.942   2.634
  299VAL   HG13 1565   5.093   8.952   2.605
  299VAL    CG2 1566   5.061   8.843   2.854
  299VAL   HG21 1567   5.078   8.777   2.939
  299VAL   HG22 1568   5.153   8.902   2.844
  299VAL   HG23 1569   4.981   8.915   2.873
  299VAL      C 1570   4.879   8.616   2.618
  299VAL      O 1571   4.777   8.667   2.578
  300ASP      N 1572   4.950   8.519   2.558
  300ASP      H 1573   5.042   8.499   2.596
  300ASP     CA 1574   4.910   8.457   2.435
  300ASP     HA 1575   4.872   8.535   2.368
  300ASP     CB 1576   5.029   8.396   2.356
  300ASP    HB1 1577   4.980   8.380   2.260
  300ASP    HB2 1578   5.055   8.299   2.398
  300ASP     CG 1579   5.143   8.496   2.356
  300ASP    OD1 1580   5.131   8.613   2.313
  300ASP    OD2 1581   5.252   8.451   2.395
  300ASP      C 1582   4.796   8.347   2.452
  300ASP      O 1583   4.708   8.341   2.367
  301ASN      N 1584   4.790   8.277   2.563
  301ASN      H 1585   4.855   8.285   2.640
  301ASN     CA 1586   4.662   8.202   2.587
  301ASN     HA 1587   4.642   8.135   2.504
  301ASN     CB 1588   4.683   8.100   2.695
  301ASN    HB1 1589   4.706   8.159   2.784
  301ASN    HB2 1590   4.768   8.042   2.660
  301ASN     CG 1591   4.549   8.034   2.725
  301ASN    OD1 1592   4.465   8.088   2.801
  301ASN    ND2 1593   4.531   7.921   2.663
  301ASN   HD21 1594   4.584   7.898   2.580
  301ASN   HD22 1595   4.444   7.869   2.673
  301ASN      C 1596   4.547   8.296   2.602
  301ASN      O 1597   4.439   8.276   2.546
  302THR      N 1598   4.566   8.407   2.675
  302THR      H 1599   4.662   8.426   2.700
  302THR     CA 1600   4.467   8.515   2.693
  302THR     HA 1601   4.380   8.478   2.746
  302THR     CB 1602   4.522   8.626   2.783
  302THR     HB 1603   4.597   8.682   2.728
  302THR    CG2 1604   4.412   8.712   2.847
  302THR   HG21 1605   4.455   8.787   2.915
  302THR   HG22 1606   4.351   8.768   2.776
  302THR   HG23 1607   4.342   8.650   2.903
  302THR    OG1 1608   4.592   8.582   2.894
  302THR    HG1 1609   4.635   8.498   2.875
  302THR      C 1610   4.422   8.578   2.563
  302THR      O 1611   4.299   8.587   2.546
  303LYS      N 1612   4.508   8.615   2.465
  303LYS      H 1613   4.606   8.627   2.486
  303LYS     CA 1614   4.475   8.652   2.324
  303LYS     HA 1615   4.438   8.754   2.338
  303LYS     CB 1616   4.605   8.649   2.238
  303LYS    HB1 1617   4.645   8.551   2.215
  303LYS    HB2 1618   4.672   8.706   2.302
  303LYS     CG 1619   4.571   8.699   2.097
  303LYS    HG1 1620   4.525   8.796   2.115
  303LYS    HG2 1621   4.496   8.635   2.051
  303LYS     CD 1622   4.702   8.709   2.021
  303LYS    HD1 1623   4.747   8.610   2.010
  303LYS    HD2 1624   4.763   8.781   2.075
  303LYS     CE 1625   4.665   8.753   1.879
  303LYS    HE1 1626   4.623   8.854   1.882
  303LYS    HE2 1627   4.603   8.670   1.845
  303LYS     NZ 1628   4.792   8.760   1.794
  303LYS    HZ1 1629   4.767   8.748   1.697
  303LYS    HZ2 1630   4.831   8.853   1.803
  303LYS    HZ3 1631   4.862   8.690   1.812
  303LYS      C 1632   4.376   8.557   2.267
  303LYS      O 1633   4.273   8.597   2.219
  304PHE      N 1634   4.403   8.427   2.255
  304PHE      H 1635   4.489   8.388   2.289
  304PHE     CA 1636   4.328   8.325   2.175
  304PHE     HA 1637   4.327   8.354   2.070
  304PHE     CB 1638   4.415   8.192   2.185
  304PHE    HB1 1639   4.493   8.204   2.260
  304PHE    HB2 1640   4.463   8.183   2.088
  304PHE     CG 1641   4.341   8.064   2.202
  304PHE    CD1 1642   4.372   7.973   2.304
  304PHE    HD1 1643   4.447   7.995   2.379
  304PHE    CE1 1644   4.304   7.848   2.315
  304PHE    HE1 1645   4.318   7.770   2.389
  304PHE     CZ 1646   4.193   7.824   2.226
  304PHE     HZ 1647   4.136   7.736   2.249
  304PHE    CE2 1648   4.157   7.919   2.127
  304PHE    HE2 1649   4.068   7.912   2.066
  304PHE    CD2 1650   4.236   8.031   2.111
  304PHE    HD2 1651   4.212   8.096   2.029
  304PHE      C 1652   4.189   8.312   2.237
  304PHE      O 1653   4.091   8.318   2.166
  305VAL      N 1654   4.183   8.274   2.365
  305VAL      H 1655   4.266   8.274   2.422
  305VAL     CA 1656   4.056   8.243   2.441
  305VAL     HA 1657   4.015   8.154   2.394
  305VAL     CB 1658   4.087   8.206   2.586
  305VAL     HB 1659   4.165   8.263   2.636
  305VAL    CG1 1660   3.965   8.199   2.676
  305VAL   HG11 1661   3.927   8.300   2.685
  305VAL   HG12 1662   3.895   8.127   2.633
  305VAL   HG13 1663   3.998   8.165   2.774
  305VAL    CG2 1664   4.154   8.070   2.579
  305VAL   HG21 1665   4.079   8.002   2.537
  305VAL   HG22 1666   4.248   8.067   2.524
  305VAL   HG23 1667   4.179   8.036   2.680
  305VAL      C 1668   3.958   8.360   2.432
  305VAL      O 1669   3.852   8.330   2.381
  306THR      N 1670   4.002   8.486   2.454
  306THR      H 1671   4.097   8.499   2.485
  306THR     CA 1672   3.915   8.606   2.444
  306THR     HA 1673   3.830   8.587   2.509
  306THR     CB 1674   3.984   8.732   2.514
  306THR     HB 1675   3.934   8.829   2.510
  306THR    CG2 1676   4.021   8.703   2.655
  306THR   HG21 1677   4.088   8.618   2.663
  306THR   HG22 1678   4.068   8.786   2.709
  306THR   HG23 1679   3.939   8.670   2.718
  306THR    OG1 1680   4.107   8.755   2.453
  306THR    HG1 1681   4.164   8.703   2.509
  306THR      C 1682   3.866   8.633   2.297
  306THR      O 1683   3.752   8.670   2.277
  307SER      N 1684   3.956   8.609   2.201
  307SER      H 1685   4.045   8.576   2.234
  307SER     CA 1686   3.929   8.623   2.062
  307SER     HA 1687   3.890   8.724   2.050
  307SER     CB 1688   4.065   8.614   1.977
  307SER    HB1 1689   4.045   8.638   1.872
  307SER    HB2 1690   4.109   8.514   1.989
  307SER     OG 1691   4.149   8.720   2.022
  307SER     HG 1692   4.214   8.675   2.077
  307SER      C 1693   3.825   8.517   2.019
  307SER      O 1694   3.718   8.550   1.972
  308MET      N 1695   3.850   8.390   2.044
  308MET      H 1696   3.944   8.362   2.069
  308MET     CA 1697   3.764   8.280   2.008
  308MET     HA 1698   3.751   8.289   1.900
  308MET     CB 1699   3.847   8.157   2.048
  308MET    HB1 1700   3.859   8.143   2.155
  308MET    HB2 1701   3.946   8.169   2.003
  308MET     CG 1702   3.794   8.023   2.007
  308MET    HG1 1703   3.702   8.001   2.061
  308MET    HG2 1704   3.869   7.950   2.037
  308MET     SD 1705   3.763   7.976   1.834
  308MET     CE 1706   3.934   7.977   1.775
  308MET    HE1 1707   3.987   7.900   1.832
  308MET    HE2 1708   3.933   7.959   1.667
  308MET    HE3 1709   3.967   8.077   1.803
  308MET      C 1710   3.625   8.277   2.075
  308MET      O 1711   3.526   8.265   2.001
  309TYR      N 1712   3.621   8.287   2.209
  309TYR      H 1713   3.704   8.313   2.259
  309TYR     CA 1714   3.496   8.289   2.287
  309TYR     HA 1715   3.459   8.188   2.269
  309TYR     CB 1716   3.532   8.315   2.436
  309TYR    HB1 1717   3.569   8.417   2.446
  309TYR    HB2 1718   3.605   8.239   2.464
  309TYR     CG 1719   3.419   8.308   2.545
  309TYR    CD1 1720   3.324   8.414   2.548
  309TYR    HD1 1721   3.325   8.497   2.479
  309TYR    CE1 1722   3.226   8.411   2.649
  309TYR    HE1 1723   3.153   8.491   2.653
  309TYR     CZ 1724   3.212   8.313   2.746
  309TYR     OH 1725   3.106   8.321   2.836
  309TYR     HH 1726   3.059   8.405   2.843
  309TYR    CE2 1727   3.304   8.207   2.739
  309TYR    HE2 1728   3.293   8.130   2.815
  309TYR    CD2 1729   3.407   8.203   2.638
  309TYR    HD2 1730   3.475   8.120   2.650
  309TYR      C 1731   3.409   8.400   2.226
  309TYR      O 1732   3.292   8.376   2.212
  310ASN      N 1733   3.473   8.516   2.196
  310ASN      H 1734   3.570   8.539   2.213
  310ASN     CA 1735   3.400   8.632   2.156
  310ASN     HA 1736   3.315   8.646   2.223
  310ASN     CB 1737   3.488   8.752   2.161
  310ASN    HB1 1738   3.561   8.749   2.080
  310ASN    HB2 1739   3.535   8.742   2.259
  310ASN     CG 1740   3.423   8.883   2.159
  310ASN    OD1 1741   3.366   8.929   2.261
  310ASN    ND2 1742   3.426   8.951   2.050
  310ASN   HD21 1743   3.487   8.917   1.977
  310ASN   HD22 1744   3.372   9.036   2.055
  310ASN      C 1745   3.336   8.611   2.019
  310ASN      O 1746   3.218   8.646   1.996
  311GLU      N 1747   3.407   8.545   1.929
  311GLU      H 1748   3.498   8.509   1.954
  311GLU     CA 1749   3.359   8.529   1.795
  311GLU     HA 1750   3.332   8.623   1.747
  311GLU     CB 1751   3.466   8.461   1.708
  311GLU    HB1 1752   3.429   8.399   1.627
  311GLU    HB2 1753   3.528   8.389   1.762
  311GLU     CG 1754   3.564   8.567   1.650
  311GLU    HG1 1755   3.643   8.506   1.607
  311GLU    HG2 1756   3.599   8.622   1.737
  311GLU     CD 1757   3.511   8.664   1.547
  311GLU    OE1 1758   3.452   8.626   1.444
  311GLU    OE2 1759   3.524   8.786   1.566
  311GLU      C 1760   3.243   8.428   1.792
  311GLU      O 1761   3.144   8.459   1.724
  312ILE      N 1762   3.255   8.318   1.862
  312ILE      H 1763   3.343   8.306   1.910
  312ILE     CA 1764   3.148   8.225   1.890
  312ILE     HA 1765   3.112   8.187   1.795
  312ILE     CB 1766   3.200   8.110   1.977
  312ILE     HB 1767   3.258   8.159   2.055
  312ILE    CG2 1768   3.077   8.030   2.033
  312ILE   HG21 1769   3.021   8.102   2.094
  312ILE   HG22 1770   3.018   7.997   1.947
  312ILE   HG23 1771   3.109   7.938   2.080
  312ILE    CG1 1772   3.299   8.018   1.899
  312ILE   HG11 1773   3.389   8.069   1.867
  312ILE   HG12 1774   3.247   7.989   1.807
  312ILE     CD 1775   3.353   7.904   1.987
  312ILE    HD1 1776   3.451   7.866   1.955
  312ILE    HD2 1777   3.371   7.953   2.082
  312ILE    HD3 1778   3.289   7.815   1.991
  312ILE      C 1779   3.026   8.302   1.943
  312ILE      O 1780   2.916   8.268   1.901
  313LEU      N 1781   3.040   8.392   2.047
  313LEU      H 1782   3.123   8.396   2.104
  313LEU     CA 1783   2.919   8.429   2.123
  313LEU     HA 1784   2.863   8.337   2.138
  313LEU     CB 1785   2.967   8.491   2.255
  313LEU    HB1 1786   3.030   8.576   2.226
  313LEU    HB2 1787   3.031   8.422   2.310
  313LEU     CG 1788   2.857   8.549   2.343
  313LEU     HG 1789   2.803   8.626   2.288
  313LEU    CD1 1790   2.769   8.425   2.385
  313LEU   HD11 1791   2.839   8.344   2.405
  313LEU   HD12 1792   2.708   8.455   2.471
  313LEU   HD13 1793   2.693   8.402   2.311
  313LEU    CD2 1794   2.921   8.609   2.463
  313LEU   HD21 1795   2.978   8.528   2.508
  313LEU   HD22 1796   3.007   8.673   2.440
  313LEU   HD23 1797   2.844   8.650   2.528
  313LEU      C 1798   2.834   8.526   2.035
  313LEU      O 1799   2.712   8.524   2.035
  314ILE      N 1800   2.900   8.613   1.960
  314ILE      H 1801   2.997   8.626   1.982
  314ILE     CA 1802   2.848   8.699   1.856
  314ILE     HA 1803   2.782   8.770   1.906
  314ILE     CB 1804   2.957   8.795   1.787
  314ILE     HB 1805   3.037   8.722   1.779
  314ILE    CG2 1806   2.905   8.858   1.655
  314ILE   HG21 1807   2.819   8.925   1.666
  314ILE   HG22 1808   2.976   8.925   1.608
  314ILE   HG23 1809   2.874   8.785   1.581
  314ILE    CG1 1810   2.988   8.904   1.893
  314ILE   HG11 1811   3.019   8.862   1.989
  314ILE   HG12 1812   2.897   8.959   1.917
  314ILE     CD 1813   3.098   8.998   1.850
  314ILE    HD1 1814   3.188   8.940   1.835
  314ILE    HD2 1815   3.069   9.050   1.758
  314ILE    HD3 1816   3.107   9.075   1.927
  314ILE      C 1817   2.770   8.619   1.748
  314ILE      O 1818   2.663   8.657   1.710
  315LEU      N 1819   2.833   8.510   1.702
  315LEU      H 1820   2.924   8.492   1.742
  315LEU     CA 1821   2.775   8.414   1.607
  315LEU     HA 1822   2.759   8.466   1.513
  315LEU     CB 1823   2.892   8.311   1.576
  315LEU    HB1 1824   2.841   8.216   1.557
  315LEU    HB2 1825   2.956   8.295   1.662
  315LEU     CG 1826   2.988   8.354   1.457
  315LEU     HG 1827   3.022   8.456   1.479
  315LEU    CD1 1828   3.119   8.273   1.445
  315LEU   HD11 1829   3.183   8.296   1.530
  315LEU   HD12 1830   3.081   8.171   1.443
  315LEU   HD13 1831   3.179   8.280   1.355
  315LEU    CD2 1832   2.935   8.350   1.315
  315LEU   HD21 1833   3.014   8.341   1.241
  315LEU   HD22 1834   2.884   8.254   1.306
  315LEU   HD23 1835   2.859   8.427   1.300
  315LEU      C 1836   2.650   8.352   1.664
  315LEU      O 1837   2.540   8.360   1.609
  316GLY      N 1838   2.659   8.290   1.781
  316GLY      H 1839   2.752   8.287   1.820
  316GLY     CA 1840   2.552   8.230   1.853
  316GLY    HA1 1841   2.583   8.213   1.956
  316GLY    HA2 1842   2.513   8.143   1.801
  316GLY      C 1843   2.430   8.321   1.874
  316GLY      O 1844   2.314   8.282   1.838
  317ALA      N 1845   2.451   8.448   1.912
  317ALA      H 1846   2.542   8.472   1.950
  317ALA     CA 1847   2.355   8.551   1.921
  317ALA     HA 1848   2.282   8.508   1.989
  317ALA     CB 1849   2.427   8.665   1.988
  317ALA    HB1 1850   2.518   8.705   1.942
  317ALA    HB2 1851   2.363   8.751   2.004
  317ALA    HB3 1852   2.448   8.635   2.091
  317ALA      C 1853   2.279   8.592   1.791
  317ALA      O 1854   2.172   8.648   1.799
  318LYS      N 1855   2.338   8.562   1.669
  318LYS      H 1856   2.434   8.534   1.673
  318LYS     CA 1857   2.264   8.568   1.541
  318LYS     HA 1858   2.195   8.652   1.549
  318LYS     CB 1859   2.360   8.606   1.430
  318LYS    HB1 1860   2.318   8.575   1.334
  318LYS    HB2 1861   2.451   8.548   1.444
  318LYS     CG 1862   2.389   8.756   1.427
  318LYS    HG1 1863   2.403   8.798   1.527
  318LYS    HG2 1864   2.303   8.817   1.397
  318LYS     CD 1865   2.514   8.788   1.342
  318LYS    HD1 1866   2.511   8.754   1.238
  318LYS    HD2 1867   2.594   8.731   1.390
  318LYS     CE 1868   2.558   8.933   1.347
  318LYS    HE1 1869   2.590   8.962   1.447
  318LYS    HE2 1870   2.472   8.994   1.321
  318LYS     NZ 1871   2.675   8.963   1.257
  318LYS    HZ1 1872   2.643   8.972   1.161
  318LYS    HZ2 1873   2.700   9.057   1.283
  318LYS    HZ3 1874   2.758   8.906   1.268
  318LYS      C 1875   2.186   8.442   1.500
  318LYS      O 1876   2.087   8.458   1.431
  319LEU      N 1877   2.236   8.322   1.538
  319LEU      H 1878   2.320   8.322   1.594
  319LEU     CA 1879   2.173   8.193   1.512
  319LEU     HA 1880   2.148   8.178   1.407
  319LEU     CB 1881   2.271   8.078   1.559
  319LEU    HB1 1882   2.217   7.985   1.545
  319LEU    HB2 1883   2.294   8.086   1.666
  319LEU     CG 1884   2.405   8.072   1.480
  319LEU     HG 1885   2.461   8.164   1.499
  319LEU    CD1 1886   2.487   7.955   1.531
  319LEU   HD11 1887   2.580   7.941   1.478
  319LEU   HD12 1888   2.507   7.976   1.636
  319LEU   HD13 1889   2.436   7.858   1.522
  319LEU    CD2 1890   2.388   8.053   1.330
  319LEU   HD21 1891   2.345   8.148   1.296
  319LEU   HD22 1892   2.481   8.027   1.281
  319LEU   HD23 1893   2.321   7.968   1.320
  319LEU      C 1894   2.040   8.178   1.599
  319LEU      O 1895   1.934   8.145   1.547
  320HID      N 1896   2.051   8.205   1.728
  320HID      H 1897   2.141   8.233   1.764
  320HID     CA 1898   1.944   8.193   1.830
  320HID     HA 1899   1.845   8.189   1.784
  320HID     CB 1900   1.947   8.054   1.902
  320HID    HB1 1901   1.894   7.972   1.853
  320HID    HB2 1902   1.889   8.057   1.995
  320HID     CG 1903   2.082   7.997   1.922
  320HID    ND1 1904   2.191   8.059   1.982
  320HID    HD1 1905   2.171   8.136   2.045
  320HID    CE1 1906   2.297   7.983   1.967
  320HID    HE1 1907   2.394   7.997   2.012
  320HID    NE2 1908   2.261   7.878   1.886
  320HID    CD2 1909   2.128   7.890   1.855
  320HID    HD2 1910   2.081   7.830   1.778
  320HID      C 1911   1.934   8.311   1.928
  320HID      O 1912   1.977   8.293   2.039
  321PRO      N 1913   1.892   8.428   1.883
  321PRO     CD 1914   1.813   8.447   1.755
  321PRO    HD1 1915   1.713   8.409   1.776
  321PRO    HD2 1916   1.854   8.384   1.676
  321PRO     CG 1917   1.801   8.591   1.723
  321PRO    HG1 1918   1.712   8.599   1.660
  321PRO    HG2 1919   1.882   8.630   1.661
  321PRO     CB 1920   1.800   8.648   1.866
  321PRO    HB1 1921   1.701   8.634   1.912
  321PRO    HB2 1922   1.830   8.752   1.875
  321PRO     CA 1923   1.888   8.558   1.957
  321PRO     HA 1924   1.985   8.607   1.959
  321PRO      C 1925   1.833   8.558   2.099
  321PRO      O 1926   1.880   8.625   2.189
  322THR      N 1927   1.736   8.469   2.121
  322THR      H 1928   1.689   8.423   2.044
  322THR     CA 1929   1.659   8.450   2.244
  322THR     HA 1930   1.652   8.548   2.289
  322THR     CB 1931   1.512   8.412   2.213
  322THR     HB 1932   1.453   8.380   2.299
  322THR    CG2 1933   1.438   8.521   2.133
  322THR   HG21 1934   1.444   8.612   2.192
  322THR   HG22 1935   1.481   8.528   2.033
  322THR   HG23 1936   1.331   8.507   2.125
  322THR    OG1 1937   1.512   8.295   2.122
  322THR    HG1 1938   1.502   8.222   2.183
  322THR      C 1939   1.712   8.346   2.342
  322THR      O 1940   1.662   8.329   2.453
  323LEU      N 1941   1.826   8.275   2.305
  323LEU      H 1942   1.859   8.294   2.211
  323LEU     CA 1943   1.880   8.178   2.392
  323LEU     HA 1944   1.815   8.152   2.475
  323LEU     CB 1945   1.909   8.045   2.315
  323LEU    HB1 1946   1.947   8.078   2.219
  323LEU    HB2 1947   1.809   8.004   2.301
  323LEU     CG 1948   1.994   7.936   2.385
  323LEU     HG 1949   2.093   7.975   2.409
  323LEU    CD1 1950   1.934   7.882   2.516
  323LEU   HD11 1951   1.829   7.869   2.493
  323LEU   HD12 1952   1.962   7.778   2.530
  323LEU   HD13 1953   1.939   7.954   2.598
  323LEU    CD2 1954   2.002   7.815   2.293
  323LEU   HD21 1955   2.051   7.847   2.201
  323LEU   HD22 1956   2.053   7.731   2.341
  323LEU   HD23 1957   1.903   7.779   2.266
  323LEU      C 1958   2.006   8.239   2.462
  323LEU      O 1959   2.101   8.268   2.391
  324LYS      N 1960   2.008   8.251   2.597
  324LYS      H 1961   1.927   8.217   2.646
  324LYS     CA 1962   2.122   8.298   2.676
  324LYS     HA 1963   2.180   8.369   2.616
  324LYS     CB 1964   2.076   8.374   2.797
  324LYS    HB1 1965   2.159   8.410   2.859
  324LYS    HB2 1966   2.034   8.300   2.865
  324LYS     CG 1967   1.984   8.494   2.768
  324LYS    HG1 1968   1.902   8.472   2.699
  324LYS    HG2 1969   2.044   8.565   2.711
  324LYS     CD 1970   1.929   8.568   2.886
  324LYS    HD1 1971   1.880   8.654   2.838
  324LYS    HD2 1972   2.011   8.604   2.947
  324LYS     CE 1973   1.818   8.495   2.966
  324LYS    HE1 1974   1.873   8.413   3.012
  324LYS    HE2 1975   1.748   8.449   2.896
  324LYS     NZ 1976   1.750   8.584   3.065
  324LYS    HZ1 1977   1.720   8.674   3.029
  324LYS    HZ2 1978   1.667   8.536   3.098
  324LYS    HZ3 1979   1.816   8.598   3.140
  324LYS      C 1980   2.229   8.188   2.706
  324LYS      O 1981   2.217   8.124   2.814
  325LEU      N 1982   2.316   8.155   2.609
  325LEU      H 1983   2.299   8.205   2.523
  325LEU     CA 1984   2.425   8.057   2.608
  325LEU     HA 1985   2.384   7.956   2.610
  325LEU     CB 1986   2.499   8.080   2.476
  325LEU    HB1 1987   2.584   8.013   2.476
  325LEU    HB2 1988   2.540   8.181   2.487
  325LEU     CG 1989   2.413   8.072   2.345
  325LEU     HG 1990   2.317   8.122   2.358
  325LEU    CD1 1991   2.495   8.138   2.233
  325LEU   HD11 1992   2.579   8.082   2.192
  325LEU   HD12 1993   2.420   8.161   2.157
  325LEU   HD13 1994   2.520   8.241   2.254
  325LEU    CD2 1995   2.384   7.926   2.303
  325LEU   HD21 1996   2.321   7.917   2.215
  325LEU   HD22 1997   2.477   7.872   2.285
  325LEU   HD23 1998   2.331   7.880   2.387
  325LEU      C 1999   2.524   8.077   2.724
  325LEU      O 2000   2.570   7.980   2.783
  326GLU      N 2001   2.552   8.207   2.766
  326GLU      H 2002   2.519   8.286   2.712
  326GLU     CA 2003   2.643   8.241   2.876
  326GLU     HA 2004   2.727   8.172   2.871
  326GLU     CB 2005   2.697   8.381   2.841
  326GLU    HB1 2006   2.619   8.455   2.826
  326GLU    HB2 2007   2.746   8.377   2.744
  326GLU     CG 2008   2.804   8.436   2.930
  326GLU    HG1 2009   2.884   8.368   2.959
  326GLU    HG2 2010   2.764   8.467   3.027
  326GLU     CD 2011   2.862   8.563   2.872
  326GLU    OE1 2012   2.792   8.670   2.869
  326GLU    OE2 2013   2.967   8.557   2.807
  326GLU      C 2014   2.585   8.211   3.018
  326GLU      O 2015   2.647   8.222   3.120
  327GLU      N 2016   2.463   8.170   3.025
  327GLU      H 2017   2.412   8.173   2.938
  327GLU     CA 2018   2.390   8.134   3.148
  327GLU     HA 2019   2.447   8.156   3.238
  327GLU     CB 2020   2.251   8.211   3.146
  327GLU    HB1 2021   2.207   8.207   3.246
  327GLU    HB2 2022   2.188   8.163   3.071
  327GLU     CG 2023   2.263   8.359   3.119
  327GLU    HG1 2024   2.304   8.386   3.021
  327GLU    HG2 2025   2.337   8.378   3.196
  327GLU     CD 2026   2.141   8.443   3.159
  327GLU    OE1 2027   2.039   8.394   3.210
  327GLU    OE2 2028   2.147   8.566   3.152
  327GLU      C 2029   2.375   7.983   3.162
  327GLU      O 2030   2.320   7.938   3.260
  328ILE      N 2031   2.432   7.904   3.070
  328ILE      H 2032   2.490   7.940   2.995
  328ILE     CA 2033   2.426   7.753   3.076
  328ILE     HA 2034   2.329   7.729   3.118
  328ILE     CB 2035   2.423   7.689   2.933
  328ILE     HB 2036   2.514   7.717   2.880
  328ILE    CG2 2037   2.430   7.533   2.937
  328ILE   HG21 2038   2.444   7.485   2.840
  328ILE   HG22 2039   2.515   7.494   2.992
  328ILE   HG23 2040   2.339   7.496   2.985
  328ILE    CG1 2041   2.299   7.727   2.847
  328ILE   HG11 2042   2.303   7.834   2.829
  328ILE   HG12 2043   2.206   7.705   2.900
  328ILE     CD 2044   2.294   7.664   2.711
  328ILE    HD1 2045   2.390   7.660   2.660
  328ILE    HD2 2046   2.267   7.558   2.719
  328ILE    HD3 2047   2.217   7.712   2.651
  328ILE      C 2048   2.526   7.705   3.181
  328ILE      O 2049   2.637   7.763   3.184
  329THR      N 2050   2.494   7.602   3.258
  329THR      H 2051   2.398   7.571   3.248
  329THR     CA 2052   2.579   7.542   3.366
  329THR     HA 2053   2.657   7.610   3.398
  329THR     CB 2054   2.486   7.500   3.486
  329THR     HB 2055   2.544   7.437   3.553
  329THR    CG2 2056   2.450   7.626   3.568
  329THR   HG21 2057   2.531   7.665   3.631
  329THR   HG22 2058   2.419   7.703   3.497
  329THR   HG23 2059   2.368   7.603   3.635
  329THR    OG1 2060   2.359   7.433   3.443
  329THR    HG1 2061   2.284   7.491   3.425
  329THR      C 2062   2.662   7.416   3.332
  329THR      O 2063   2.615   7.330   3.258
  330ASN      N 2064   2.783   7.409   3.386
  330ASN      H 2065   2.809   7.490   3.442
  330ASN     CA 2066   2.866   7.287   3.389
  330ASN     HA 2067   2.867   7.250   3.287
  330ASN     CB 2068   3.013   7.327   3.412
  330ASN    HB1 2069   3.051   7.403   3.343
  330ASN    HB2 2070   3.069   7.243   3.370
  330ASN     CG 2071   3.059   7.349   3.552
  330ASN    OD1 2072   2.985   7.367   3.648
  330ASN    ND2 2073   3.192   7.352   3.582
  330ASN   HD21 2074   3.258   7.318   3.514
  330ASN   HD22 2075   3.224   7.377   3.674
  330ASN      C 2076   2.805   7.180   3.483
  330ASN      O 2077   2.710   7.209   3.552
  331ARG      N 2078   2.859   7.056   3.483
  331ARG      H 2079   2.955   7.039   3.455
  331ARG     CA 2080   2.810   6.955   3.574
  331ARG     HA 2081   2.713   6.922   3.537
  331ARG     CB 2082   2.909   6.836   3.566
  331ARG    HB1 2083   3.005   6.859   3.613
  331ARG    HB2 2084   2.939   6.817   3.463
  331ARG     CG 2085   2.859   6.696   3.616
  331ARG    HG1 2086   2.848   6.702   3.725
  331ARG    HG2 2087   2.943   6.630   3.598
  331ARG     CD 2088   2.723   6.642   3.564
  331ARG    HD1 2089   2.655   6.718   3.603
  331ARG    HD2 2090   2.710   6.547   3.615
  331ARG     NE 2091   2.716   6.639   3.421
  331ARG     HE 2092   2.658   6.710   3.380
  331ARG     CZ 2093   2.759   6.546   3.338
  331ARG    NH1 2094   2.842   6.454   3.362
  331ARG   HH11 2095   2.885   6.439   3.452
  331ARG   HH12 2096   2.846   6.377   3.297
  331ARG    NH2 2097   2.720   6.547   3.217
  331ARG   HH21 2098   2.643   6.607   3.190
  331ARG   HH22 2099   2.754   6.475   3.156
  331ARG      C 2100   2.799   6.997   3.718
  331ARG      O 2101   2.694   6.976   3.783
  332LYS      N 2102   2.892   7.073   3.772
  332LYS      H 2103   2.975   7.094   3.720
  332LYS     CA 2104   2.888   7.125   3.909
  332LYS     HA 2105   2.870   7.050   3.987
  332LYS     CB 2106   3.030   7.187   3.941
  332LYS    HB1 2107   3.047   7.274   3.876
  332LYS    HB2 2108   3.100   7.106   3.922
  332LYS     CG 2109   3.042   7.216   4.092
  332LYS    HG1 2110   3.001   7.135   4.152
  332LYS    HG2 2111   2.975   7.300   4.111
  332LYS     CD 2112   3.186   7.255   4.134
  332LYS    HD1 2113   3.220   7.334   4.066
  332LYS    HD2 2114   3.250   7.168   4.125
  332LYS     CE 2115   3.186   7.294   4.284
  332LYS    HE1 2116   3.165   7.205   4.343
  332LYS    HE2 2117   3.097   7.354   4.304
  332LYS     NZ 2118   3.318   7.358   4.311
  332LYS    HZ1 2119   3.332   7.452   4.277
  332LYS    HZ2 2120   3.338   7.363   4.410
  332LYS    HZ3 2121   3.396   7.307   4.270
  332LYS      C 2122   2.771   7.227   3.931
  332LYS      O 2123   2.708   7.206   4.033
  333GLY      N 2124   2.735   7.302   3.833
  333GLY      H 2125   2.787   7.287   3.748
  333GLY     CA 2126   2.633   7.406   3.852
  333GLY    HA1 2127   2.579   7.398   3.946
  333GLY    HA2 2128   2.558   7.412   3.774
  333GLY      C 2129   2.706   7.541   3.843
  333GLY      O 2130   2.660   7.638   3.905
  334LEU      N 2131   2.806   7.559   3.758
  334LEU      H 2132   2.835   7.477   3.708
  334LEU     CA 2133   2.873   7.688   3.730
  334LEU     HA 2134   2.828   7.765   3.792
  334LEU     CB 2135   3.027   7.687   3.763
  334LEU    HB1 2136   3.070   7.784   3.741
  334LEU    HB2 2137   3.073   7.608   3.703
  334LEU     CG 2138   3.056   7.660   3.916
  334LEU     HG 2139   3.004   7.571   3.952
  334LEU    CD1 2140   3.203   7.642   3.938
  334LEU   HD11 2141   3.227   7.547   3.890
  334LEU   HD12 2142   3.258   7.726   3.893
  334LEU   HD13 2143   3.224   7.628   4.044
  334LEU    CD2 2144   3.019   7.775   4.013
  334LEU   HD21 2145   3.036   7.754   4.118
  334LEU   HD22 2146   3.071   7.865   3.980
  334LEU   HD23 2147   2.912   7.790   3.995
  334LEU      C 2148   2.861   7.726   3.585
  334LEU      O 2149   2.873   7.645   3.493
  335THR      N 2150   2.847   7.858   3.559
  335THR      H 2151   2.821   7.916   3.638
  335THR     CA 2152   2.845   7.929   3.433
  335THR     HA 2153   2.804   7.867   3.353
  335THR     CB 2154   2.774   8.063   3.442
  335THR     HB 2155   2.763   8.104   3.341
  335THR    CG2 2156   2.632   8.046   3.512
  335THR   HG21 2157   2.582   7.951   3.494
  335THR   HG22 2158   2.643   8.066   3.618
  335THR   HG23 2159   2.569   8.129   3.481
  335THR    OG1 2160   2.845   8.161   3.513
  335THR    HG1 2161   2.824   8.244   3.470
  335THR      C 2162   2.986   7.958   3.387
  335THR      O 2163   3.080   7.953   3.465
  336PRO      N 2164   3.011   7.993   3.261
  336PRO     CD 2165   2.937   7.966   3.143
  336PRO    HD1 2166   2.866   8.048   3.126
  336PRO    HD2 2167   2.877   7.876   3.152
  336PRO     CG 2168   3.028   7.949   3.020
  336PRO    HG1 2169   2.974   7.988   2.933
  336PRO    HG2 2170   3.063   7.846   3.015
  336PRO     CB 2171   3.141   8.042   3.063
  336PRO    HB1 2172   3.109   8.145   3.046
  336PRO    HB2 2173   3.237   8.011   3.023
  336PRO     CA 2174   3.148   8.031   3.215
  336PRO     HA 2175   3.214   7.946   3.232
  336PRO      C 2176   3.218   8.140   3.291
  336PRO      O 2177   3.339   8.121   3.305
  337LEU      N 2178   3.151   8.239   3.348
  337LEU      H 2179   3.050   8.236   3.339
  337LEU     CA 2180   3.208   8.339   3.439
  337LEU     HA 2181   3.299   8.375   3.392
  337LEU     CB 2182   3.108   8.449   3.464
  337LEU    HB1 2183   3.028   8.396   3.517
  337LEU    HB2 2184   3.078   8.489   3.367
  337LEU     CG 2185   3.150   8.567   3.552
  337LEU     HG 2186   3.176   8.528   3.651
  337LEU    CD1 2187   3.273   8.634   3.480
  337LEU   HD11 2188   3.297   8.725   3.535
  337LEU   HD12 2189   3.354   8.563   3.496
  337LEU   HD13 2190   3.259   8.652   3.374
  337LEU    CD2 2191   3.044   8.679   3.572
  337LEU   HD21 2192   2.949   8.627   3.580
  337LEU   HD22 2193   3.057   8.751   3.653
  337LEU   HD23 2194   3.038   8.753   3.492
  337LEU      C 2195   3.250   8.278   3.576
  337LEU      O 2196   3.361   8.292   3.626
  338ALA      N 2197   3.159   8.215   3.646
  338ALA      H 2198   3.063   8.210   3.613
  338ALA     CA 2199   3.180   8.155   3.784
  338ALA     HA 2200   3.232   8.229   3.844
  338ALA     CB 2201   3.044   8.128   3.850
  338ALA    HB1 2202   2.975   8.212   3.842
  338ALA    HB2 2203   2.993   8.054   3.788
  338ALA    HB3 2204   3.049   8.096   3.954
  338ALA      C 2205   3.268   8.027   3.784
  338ALA      O 2206   3.326   7.994   3.889
  339LEU      N 2207   3.285   7.953   3.674
  339LEU      H 2208   3.224   7.987   3.601
  339LEU     CA 2209   3.398   7.865   3.642
  339LEU     HA 2210   3.393   7.801   3.730
  339LEU     CB 2211   3.352   7.787   3.518
  339LEU    HB1 2212   3.323   7.857   3.440
  339LEU    HB2 2213   3.261   7.727   3.530
  339LEU     CG 2214   3.473   7.698   3.479
  339LEU     HG 2215   3.560   7.760   3.456
  339LEU    CD1 2216   3.516   7.591   3.584
  339LEU   HD11 2217   3.571   7.636   3.667
  339LEU   HD12 2218   3.435   7.525   3.615
  339LEU   HD13 2219   3.594   7.534   3.532
  339LEU    CD2 2220   3.429   7.629   3.349
  339LEU   HD21 2221   3.407   7.704   3.273
  339LEU   HD22 2222   3.511   7.567   3.316
  339LEU   HD23 2223   3.341   7.567   3.367
  339LEU      C 2224   3.534   7.938   3.630
  339LEU      O 2225   3.629   7.889   3.696
  340ALA      N 2226   3.540   8.054   3.557
  340ALA      H 2227   3.452   8.076   3.512
  340ALA     CA 2228   3.653   8.146   3.543
  340ALA     HA 2229   3.738   8.092   3.501
  340ALA     CB 2230   3.630   8.254   3.432
  340ALA    HB1 2231   3.594   8.214   3.337
  340ALA    HB2 2232   3.555   8.329   3.457
  340ALA    HB3 2233   3.726   8.303   3.414
  340ALA      C 2234   3.706   8.198   3.676
  340ALA      O 2235   3.823   8.192   3.697
  341ALA      N 2236   3.615   8.230   3.767
  341ALA      H 2237   3.522   8.235   3.728
  341ALA     CA 2238   3.643   8.278   3.903
  341ALA     HA 2239   3.712   8.362   3.900
  341ALA     CB 2240   3.523   8.336   3.973
  341ALA    HB1 2241   3.432   8.277   3.970
  341ALA    HB2 2242   3.541   8.337   4.080
  341ALA    HB3 2243   3.491   8.435   3.940
  341ALA      C 2244   3.700   8.160   3.990
  341ALA      O 2245   3.814   8.174   4.045
  342SER      N 2246   3.624   8.053   4.010
  342SER      H 2247   3.528   8.050   3.981
  342SER     CA 2248   3.677   7.944   4.088
  342SER     HA 2249   3.697   7.984   4.187
  342SER     CB 2250   3.571   7.833   4.088
  342SER    HB1 2251   3.602   7.759   4.162
  342SER    HB2 2252   3.572   7.781   3.992
  342SER     OG 2253   3.438   7.877   4.105
  342SER     HG 2254   3.391   7.921   4.033
  342SER      C 2255   3.807   7.876   4.039
  342SER      O 2256   3.888   7.847   4.131
  343SER      N 2257   3.826   7.855   3.910
  343SER      H 2258   3.753   7.876   3.843
  343SER     CA 2259   3.957   7.804   3.865
  343SER     HA 2260   3.997   7.745   3.948
  343SER     CB 2261   3.936   7.715   3.739
  343SER    HB1 2262   4.035   7.672   3.727
  343SER    HB2 2263   3.918   7.771   3.647
  343SER     OG 2264   3.840   7.609   3.761
  343SER     HG 2265   3.809   7.572   3.678
  343SER      C 2266   4.059   7.914   3.837
  343SER      O 2267   4.158   7.885   3.765
  344GLY      N 2268   4.045   8.037   3.894
  344GLY      H 2269   3.963   8.057   3.950
  344GLY     CA 2270   4.145   8.143   3.888
  344GLY    HA1 2271   4.236   8.114   3.940
  344GLY    HA2 2272   4.103   8.228   3.942
  344GLY      C 2273   4.183   8.191   3.746
  344GLY      O 2274   4.301   8.213   3.716
  345LYS      N 2275   4.093   8.191   3.647
  345LYS      H 2276   3.993   8.185   3.665
  345LYS     CA 2277   4.119   8.233   3.505
  345LYS     HA 2278   4.223   8.214   3.479
  345LYS     CB 2279   4.027   8.142   3.415
  345LYS    HB1 2280   4.054   8.166   3.312
  345LYS    HB2 2281   3.921   8.165   3.426
  345LYS     CG 2282   4.045   7.991   3.424
  345LYS    HG1 2283   3.966   7.948   3.362
  345LYS    HG2 2284   4.022   7.975   3.529
  345LYS     CD 2285   4.178   7.938   3.374
  345LYS    HD1 2286   4.254   8.015   3.383
  345LYS    HD2 2287   4.179   7.918   3.267
  345LYS     CE 2288   4.211   7.816   3.459
  345LYS    HE1 2289   4.128   7.745   3.447
  345LYS    HE2 2290   4.204   7.851   3.561
  345LYS     NZ 2291   4.350   7.775   3.435
  345LYS    HZ1 2292   4.359   7.724   3.348
  345LYS    HZ2 2293   4.418   7.850   3.432
  345LYS    HZ3 2294   4.393   7.708   3.498
  345LYS      C 2295   4.083   8.377   3.496
  345LYS      O 2296   3.985   8.413   3.433
  346ILE      N 2297   4.173   8.465   3.547
  346ILE      H 2298   4.259   8.432   3.588
  346ILE     CA 2299   4.165   8.610   3.543
  346ILE     HA 2300   4.079   8.639   3.603
  346ILE     CB 2301   4.292   8.677   3.608
  346ILE     HB 2302   4.372   8.632   3.549
  346ILE    CG2 2303   4.302   8.830   3.600
  346ILE   HG21 2304   4.392   8.864   3.652
  346ILE   HG22 2305   4.315   8.851   3.494
  346ILE   HG23 2306   4.218   8.871   3.656
  346ILE    CG1 2307   4.291   8.640   3.759
  346ILE   HG11 2308   4.266   8.535   3.773
  346ILE   HG12 2309   4.205   8.689   3.804
  346ILE     CD 2310   4.414   8.685   3.843
  346ILE    HD1 2311   4.396   8.790   3.869
  346ILE    HD2 2312   4.413   8.641   3.943
  346ILE    HD3 2313   4.508   8.667   3.791
  346ILE      C 2314   4.137   8.665   3.402
  346ILE      O 2315   4.043   8.739   3.371
  347GLY      N 2316   4.215   8.615   3.304
  347GLY      H 2317   4.297   8.562   3.330
  347GLY     CA 2318   4.212   8.645   3.164
  347GLY    HA1 2319   4.271   8.576   3.104
  347GLY    HA2 2320   4.262   8.739   3.141
  347GLY      C 2321   4.072   8.636   3.096
  347GLY      O 2322   4.041   8.723   3.017
  348VAL      N 2323   3.985   8.537   3.127
  348VAL      H 2324   4.014   8.457   3.181
  348VAL     CA 2325   3.842   8.528   3.075
  348VAL     HA 2326   3.844   8.557   2.971
  348VAL     CB 2327   3.799   8.378   3.076
  348VAL     HB 2328   3.795   8.358   3.184
  348VAL    CG1 2329   3.665   8.359   3.014
  348VAL   HG11 2330   3.664   8.405   2.915
  348VAL   HG12 2331   3.642   8.254   2.993
  348VAL   HG13 2332   3.589   8.394   3.084
  348VAL    CG2 2333   3.894   8.286   3.010
  348VAL   HG21 2334   3.992   8.280   3.057
  348VAL   HG22 2335   3.850   8.189   2.988
  348VAL   HG23 2336   3.927   8.333   2.917
  348VAL      C 2337   3.745   8.612   3.150
  348VAL      O 2338   3.669   8.690   3.090
  349LEU      N 2339   3.754   8.625   3.281
  349LEU      H 2340   3.828   8.577   3.330
  349LEU     CA 2341   3.669   8.705   3.363
  349LEU     HA 2342   3.561   8.690   3.356
  349LEU     CB 2343   3.694   8.664   3.514
  349LEU    HB1 2344   3.798   8.687   3.539
  349LEU    HB2 2345   3.694   8.555   3.519
  349LEU     CG 2346   3.606   8.718   3.623
  349LEU     HG 2347   3.513   8.767   3.593
  349LEU    CD1 2348   3.585   8.616   3.736
  349LEU   HD11 2349   3.546   8.661   3.827
  349LEU   HD12 2350   3.509   8.547   3.699
  349LEU   HD13 2351   3.680   8.570   3.762
  349LEU    CD2 2352   3.678   8.838   3.697
  349LEU   HD21 2353   3.630   8.877   3.787
  349LEU   HD22 2354   3.780   8.809   3.723
  349LEU   HD23 2355   3.677   8.928   3.635
  349LEU      C 2356   3.696   8.860   3.343
  349LEU      O 2357   3.596   8.928   3.337
  350ALA      N 2358   3.820   8.902   3.336
  350ALA      H 2359   3.899   8.842   3.357
  350ALA     CA 2360   3.850   9.045   3.313
  350ALA     HA 2361   3.791   9.104   3.384
  350ALA     CB 2362   3.997   9.081   3.333
  350ALA    HB1 2363   4.019   9.188   3.329
  350ALA    HB2 2364   4.028   9.033   3.426
  350ALA    HB3 2365   4.048   9.028   3.253
  350ALA      C 2366   3.793   9.085   3.177
  350ALA      O 2367   3.733   9.190   3.163
  351TYR      N 2368   3.805   8.996   3.076
  351TYR      H 2369   3.869   8.920   3.088
  351TYR     CA 2370   3.735   9.008   2.946
  351TYR     HA 2371   3.770   9.099   2.896
  351TYR     CB 2372   3.780   8.891   2.848
  351TYR    HB1 2373   3.795   8.808   2.917
  351TYR    HB2 2374   3.875   8.914   2.800
  351TYR     CG 2375   3.689   8.854   2.737
  351TYR    CD1 2376   3.619   8.731   2.749
  351TYR    HD1 2377   3.645   8.666   2.831
  351TYR    CE1 2378   3.514   8.701   2.663
  351TYR    HE1 2379   3.457   8.610   2.675
  351TYR     CZ 2380   3.486   8.783   2.553
  351TYR     OH 2381   3.382   8.759   2.467
  351TYR     HH 2382   3.361   8.826   2.401
  351TYR    CE2 2383   3.544   8.908   2.543
  351TYR    HE2 2384   3.511   8.978   2.469
  351TYR    CD2 2385   3.649   8.944   2.635
  351TYR    HD2 2386   3.695   9.042   2.629
  351TYR      C 2387   3.584   9.025   2.960
  351TYR      O 2388   3.535   9.135   2.933
  352ILE      N 2389   3.516   8.925   3.027
  352ILE      H 2390   3.572   8.845   3.055
  352ILE     CA 2391   3.377   8.924   3.036
  352ILE     HA 2392   3.342   8.930   2.933
  352ILE     CB 2393   3.322   8.785   3.103
  352ILE     HB 2394   3.374   8.760   3.195
  352ILE    CG2 2395   3.175   8.789   3.135
  352ILE   HG21 2396   3.117   8.802   3.044
  352ILE   HG22 2397   3.146   8.694   3.180
  352ILE   HG23 2398   3.156   8.862   3.214
  352ILE    CG1 2399   3.355   8.677   2.997
  352ILE   HG11 2400   3.459   8.676   2.966
  352ILE   HG12 2401   3.295   8.677   2.906
  352ILE     CD 2402   3.329   8.535   3.046
  352ILE    HD1 2403   3.386   8.458   2.993
  352ILE    HD2 2404   3.370   8.524   3.147
  352ILE    HD3 2405   3.224   8.508   3.053
  352ILE      C 2406   3.317   9.047   3.103
  352ILE      O 2407   3.234   9.110   3.045
  353LEU      N 2408   3.361   9.080   3.228
  353LEU      H 2409   3.427   9.018   3.274
  353LEU     CA 2410   3.316   9.199   3.298
  353LEU     HA 2411   3.215   9.179   3.333
  353LEU     CB 2412   3.402   9.218   3.418
  353LEU    HB1 2413   3.359   9.307   3.464
  353LEU    HB2 2414   3.506   9.241   3.395
  353LEU     CG 2415   3.410   9.106   3.529
  353LEU     HG 2416   3.472   9.023   3.498
  353LEU    CD1 2417   3.483   9.164   3.645
  353LEU   HD11 2418   3.480   9.085   3.721
  353LEU   HD12 2419   3.584   9.178   3.608
  353LEU   HD13 2420   3.440   9.258   3.679
  353LEU    CD2 2421   3.271   9.050   3.564
  353LEU   HD21 2422   3.230   9.009   3.471
  353LEU   HD22 2423   3.288   8.973   3.639
  353LEU   HD23 2424   3.205   9.131   3.592
  353LEU      C 2425   3.327   9.331   3.217
  353LEU      O 2426   3.236   9.418   3.231
  354GLN      N 2427   3.431   9.346   3.138
  354GLN      H 2428   3.480   9.263   3.108
  354GLN     CA 2429   3.469   9.463   3.071
  354GLN     HA 2430   3.417   9.544   3.124
  354GLN     CB 2431   3.616   9.484   3.088
  354GLN    HB1 2432   3.646   9.570   3.028
  354GLN    HB2 2433   3.662   9.399   3.037
  354GLN     CG 2434   3.663   9.497   3.235
  354GLN    HG1 2435   3.629   9.416   3.299
  354GLN    HG2 2436   3.614   9.580   3.285
  354GLN     CD 2437   3.813   9.536   3.259
  354GLN    OE1 2438   3.851   9.647   3.279
  354GLN    NE2 2439   3.888   9.434   3.240
  354GLN   HE21 2440   3.857   9.339   3.227
  354GLN   HE22 2441   3.986   9.448   3.260
  354GLN      C 2442   3.426   9.455   2.927
  354GLN      O 2443   3.465   9.540   2.846
  355ARG      N 2444   3.349   9.354   2.881
  355ARG      H 2445   3.319   9.278   2.942
  355ARG     CA 2446   3.318   9.334   2.738
  355ARG     HA 2447   3.419   9.333   2.695
  355ARG     CB 2448   3.254   9.192   2.713
  355ARG    HB1 2449   3.162   9.178   2.769
  355ARG    HB2 2450   3.311   9.111   2.759
  355ARG     CG 2451   3.246   9.158   2.569
  355ARG    HG1 2452   3.344   9.170   2.523
  355ARG    HG2 2453   3.179   9.224   2.514
  355ARG     CD 2454   3.192   9.016   2.539
  355ARG    HD1 2455   3.277   8.955   2.571
  355ARG    HD2 2456   3.187   9.008   2.430
  355ARG     NE 2457   3.066   8.975   2.599
  355ARG     HE 2458   2.989   9.041   2.599
  355ARG     CZ 2459   3.046   8.866   2.671
  355ARG    NH1 2460   3.125   8.761   2.683
  355ARG   HH11 2461   3.214   8.750   2.638
  355ARG   HH12 2462   3.083   8.688   2.739
  355ARG    NH2 2463   2.938   8.863   2.742
  355ARG   HH21 2464   2.871   8.935   2.719
  355ARG   HH22 2465   2.907   8.780   2.790
  355ARG      C 2466   3.234   9.446   2.666
  355ARG      O 2467   3.128   9.472   2.717
  356GLU      N 2468   3.283   9.499   2.557
  356GLU      H 2469   3.367   9.457   2.518
  356GLU     CA 2470   3.220   9.594   2.463
  356GLU     HA 2471   3.123   9.625   2.502
  356GLU     CB 2472   3.296   9.729   2.445
  356GLU    HB1 2473   3.245   9.790   2.371
  356GLU    HB2 2474   3.396   9.716   2.403
  356GLU     CG 2475   3.296   9.808   2.576
  356GLU    HG1 2476   3.329   9.756   2.666
  356GLU    HG2 2477   3.196   9.845   2.599
  356GLU     CD 2478   3.387   9.929   2.555
  356GLU    OE1 2479   3.344  10.045   2.538
  356GLU    OE2 2480   3.512   9.918   2.560
  356GLU      C 2481   3.205   9.530   2.326
  356GLU      O 2482   3.304   9.473   2.277
  357ILE      N 2483   3.083   9.528   2.276
  357ILE      H 2484   3.027   9.596   2.327
  357ILE     CA 2485   3.032   9.494   2.146
  357ILE     HA 2486   3.110   9.494   2.070
  357ILE     CB 2487   2.979   9.346   2.154
  357ILE     HB 2488   2.913   9.346   2.241
  357ILE    CG2 2489   2.897   9.299   2.033
  357ILE   HG21 2490   2.961   9.281   1.947
  357ILE   HG22 2491   2.846   9.205   2.054
  357ILE   HG23 2492   2.814   9.366   2.013
  357ILE    CG1 2493   3.088   9.238   2.187
  357ILE   HG11 2494   3.149   9.272   2.271
  357ILE   HG12 2495   3.147   9.225   2.097
  357ILE     CD 2496   3.037   9.096   2.225
  357ILE    HD1 2497   2.989   9.089   2.323
  357ILE    HD2 2498   2.969   9.056   2.150
  357ILE    HD3 2499   3.127   9.034   2.226
  357ILE      C 2500   2.933   9.602   2.096
  357ILE      O 2501   2.836   9.624   2.164
  358HID      N 2502   2.947   9.653   1.975
  358HID      H 2503   3.033   9.630   1.927
  358HID     CA 2504   2.854   9.755   1.914
  358HID     HA 2505   2.783   9.800   1.984
  358HID     CB 2506   2.944   9.869   1.879
  358HID    HB1 2507   2.904   9.920   1.791
  358HID    HB2 2508   3.042   9.828   1.856
  358HID     CG 2509   2.961   9.977   1.980
  358HID    ND1 2510   3.044   9.978   2.095
  358HID    HD1 2511   3.120   9.913   2.111
  358HID    CE1 2512   3.009  10.086   2.169
  358HID    HE1 2513   3.068  10.113   2.256
  358HID    NE2 2514   2.911  10.156   2.109
  358HID    CD2 2515   2.877  10.088   1.998
  358HID    HD2 2516   2.793  10.114   1.935
  358HID      C 2517   2.773   9.689   1.803
  358HID      O 2518   2.691   9.767   1.753
  359GLU      N 2519   2.793   9.566   1.771
  359GLU      H 2520   2.866   9.512   1.815
  359GLU     CA 2521   2.720   9.499   1.664
  359GLU     HA 2522   2.745   9.566   1.582
  359GLU     CB 2523   2.781   9.353   1.654
  359GLU    HB1 2524   2.768   9.295   1.746
  359GLU    HB2 2525   2.885   9.380   1.634
  359GLU     CG 2526   2.740   9.257   1.546
  359GLU    HG1 2527   2.633   9.242   1.559
  359GLU    HG2 2528   2.790   9.161   1.556
  359GLU     CD 2529   2.765   9.308   1.394
  359GLU    OE1 2530   2.805   9.426   1.373
  359GLU    OE2 2531   2.740   9.230   1.298
  359GLU      C 2532   2.568   9.498   1.683
  359GLU      O 2533   2.526   9.440   1.783
  360PRO      N 2534   2.487   9.553   1.598
  360PRO     CD 2535   2.535   9.624   1.478
  360PRO    HD1 2536   2.619   9.567   1.439
  360PRO    HD2 2537   2.555   9.729   1.501
  360PRO     CG 2538   2.416   9.614   1.388
  360PRO    HG1 2539   2.403   9.511   1.355
  360PRO    HG2 2540   2.415   9.675   1.297
  360PRO     CB 2541   2.301   9.642   1.478
  360PRO    HB1 2542   2.213   9.584   1.450
  360PRO    HB2 2543   2.275   9.748   1.489
  360PRO     CA 2544   2.346   9.586   1.617
  360PRO     HA 2545   2.327   9.667   1.687
  360PRO      C 2546   2.259   9.456   1.648
  360PRO      O 2547   2.276   9.359   1.582
  361GLU      N 2548   2.177   9.464   1.748
  361GLU      H 2549   2.174   9.551   1.799
  361GLU     CA 2550   2.093   9.353   1.789
  361GLU     HA 2551   2.033   9.386   1.874
  361GLU     CB 2552   1.990   9.320   1.677
  361GLU    HB1 2553   1.921   9.250   1.722
  361GLU    HB2 2554   2.041   9.278   1.590
  361GLU     CG 2555   1.905   9.445   1.631
  361GLU    HG1 2556   1.856   9.419   1.537
  361GLU    HG2 2557   1.966   9.531   1.605
  361GLU     CD 2558   1.792   9.479   1.728
  361GLU    OE1 2559   1.817   9.545   1.829
  361GLU    OE2 2560   1.673   9.440   1.704
  361GLU      C 2561   2.172   9.238   1.845
  361GLU      O 2562   2.124   9.130   1.879
  362CYS      N 2563   2.303   9.255   1.867
  362CYS      H 2564   2.343   9.342   1.835
  362CYS     CA 2565   2.389   9.177   1.948
  362CYS     HA 2566   2.332   9.097   1.995
  362CYS     CB 2567   2.497   9.112   1.860
  362CYS    HB1 2568   2.552   9.050   1.931
  362CYS    HB2 2569   2.567   9.192   1.837
  362CYS     SG 2570   2.430   9.016   1.720
  362CYS     HG 2571   2.408   8.889   1.754
  362CYS      C 2572   2.446   9.264   2.062
  362CYS      O 2573   2.533   9.221   2.132
  363ARG      N 2574   2.409   9.393   2.074
  363ARG      H 2575   2.323   9.422   2.030
  363ARG     CA 2576   2.462   9.500   2.165
  363ARG     HA 2577   2.568   9.523   2.151
  363ARG     CB 2578   2.390   9.625   2.134
  363ARG    HB1 2579   2.423   9.703   2.204
  363ARG    HB2 2580   2.282   9.619   2.149
  363ARG     CG 2581   2.409   9.684   1.994
  363ARG    HG1 2582   2.370   9.609   1.926
  363ARG    HG2 2583   2.518   9.693   1.989
  363ARG     CD 2584   2.339   9.820   1.983
  363ARG    HD1 2585   2.396   9.891   2.042
  363ARG    HD2 2586   2.245   9.823   2.037
  363ARG     NE 2587   2.325   9.855   1.843
  363ARG     HE 2588   2.246   9.814   1.796
  363ARG     CZ 2589   2.398   9.945   1.776
  363ARG    NH1 2590   2.506   9.994   1.826
  363ARG   HH11 2591   2.526   9.970   1.922
  363ARG   HH12 2592   2.559  10.066   1.779
  363ARG    NH2 2593   2.381   9.980   1.656
  363ARG   HH21 2594   2.298   9.962   1.601
  363ARG   HH22 2595   2.455  10.024   1.603
  363ARG      C 2596   2.454   9.455   2.304
  363ARG      O 2597   2.555   9.468   2.376
  364HID      N 2598   2.343   9.387   2.340
  364HID      H 2599   2.273   9.366   2.271
  364HID     CA 2600   2.319   9.314   2.468
  364HID     HA 2601   2.325   9.389   2.547
  364HID     CB 2602   2.185   9.245   2.465
  364HID    HB1 2603   2.099   9.309   2.446
  364HID    HB2 2604   2.152   9.206   2.561
  364HID     CG 2605   2.186   9.131   2.363
  364HID    ND1 2606   2.132   9.128   2.238
  364HID    HD1 2607   2.095   9.205   2.184
  364HID    CE1 2608   2.156   9.005   2.182
  364HID    HE1 2609   2.135   8.982   2.079
  364HID    NE2 2610   2.209   8.923   2.277
  364HID    CD2 2611   2.232   9.002   2.390
  364HID    HD2 2612   2.287   8.965   2.476
  364HID      C 2613   2.425   9.210   2.509
  364HID      O 2614   2.414   9.155   2.617
  365LEU      N 2615   2.530   9.188   2.431
  365LEU      H 2616   2.549   9.242   2.348
  365LEU     CA 2617   2.651   9.111   2.474
  365LEU     HA 2618   2.618   9.036   2.545
  365LEU     CB 2619   2.713   9.048   2.348
  365LEU    HB1 2620   2.802   8.989   2.370
  365LEU    HB2 2621   2.731   9.124   2.271
  365LEU     CG 2622   2.617   8.944   2.291
  365LEU     HG 2623   2.526   8.999   2.267
  365LEU    CD1 2624   2.677   8.881   2.165
  365LEU   HD11 2625   2.721   8.956   2.099
  365LEU   HD12 2626   2.748   8.801   2.184
  365LEU   HD13 2627   2.591   8.832   2.119
  365LEU    CD2 2628   2.586   8.814   2.382
  365LEU   HD21 2629   2.535   8.737   2.325
  365LEU   HD22 2630   2.670   8.768   2.434
  365LEU   HD23 2631   2.524   8.857   2.461
  365LEU      C 2632   2.764   9.197   2.538
  365LEU      O 2633   2.854   9.149   2.608
  366SER      N 2634   2.756   9.329   2.531
  366SER      H 2635   2.681   9.379   2.485
  366SER     CA 2636   2.829   9.421   2.623
  366SER     HA 2637   2.935   9.407   2.603
  366SER     CB 2638   2.792   9.564   2.584
  366SER    HB1 2639   2.855   9.633   2.640
  366SER    HB2 2640   2.683   9.577   2.588
  366SER     OG 2641   2.820   9.584   2.449
  366SER     HG 2642   2.753   9.534   2.402
  366SER      C 2643   2.801   9.390   2.769
  366SER      O 2644   2.683   9.378   2.805
  367ARG      N 2645   2.897   9.388   2.851
  367ARG      H 2646   2.988   9.402   2.808
  367ARG     CA 2647   2.891   9.418   2.993
  367ARG     HA 2648   2.785   9.423   3.017
  367ARG     CB 2649   2.956   9.300   3.068
  367ARG    HB1 2650   2.936   9.315   3.174
  367ARG    HB2 2651   3.057   9.309   3.030
  367ARG     CG 2652   2.893   9.162   3.033
  367ARG    HG1 2653   2.957   9.122   2.955
  367ARG    HG2 2654   2.790   9.178   2.999
  367ARG     CD 2655   2.888   9.065   3.154
  367ARG    HD1 2656   2.812   9.105   3.221
  367ARG    HD2 2657   2.986   9.048   3.199
  367ARG     NE 2658   2.835   8.937   3.117
  367ARG     HE 2659   2.822   8.928   3.017
  367ARG     CZ 2660   2.784   8.842   3.196
  367ARG    NH1 2661   2.783   8.850   3.328
  367ARG   HH11 2662   2.826   8.927   3.378
  367ARG   HH12 2663   2.717   8.788   3.373
  367ARG    NH2 2664   2.742   8.735   3.134
  367ARG   HH21 2665   2.743   8.748   3.034
  367ARG   HH22 2666   2.685   8.665   3.178
  367ARG      C 2667   2.944   9.555   3.037
  367ARG      O 2668   2.917   9.591   3.147
  368LYS      N 2669   3.024   9.615   2.955
  368LYS      H 2670   3.061   9.570   2.873
  368LYS     CA 2671   3.070   9.752   2.980
  368LYS     HA 2672   3.034   9.790   3.075
  368LYS     CB 2673   3.224   9.755   2.984
  368LYS    HB1 2674   3.258   9.725   2.885
  368LYS    HB2 2675   3.267   9.687   3.057
  368LYS     CG 2676   3.280   9.895   3.006
  368LYS    HG1 2677   3.265   9.939   3.105
  368LYS    HG2 2678   3.233   9.964   2.936
  368LYS     CD 2679   3.429   9.889   2.977
  368LYS    HD1 2680   3.442   9.856   2.873
  368LYS    HD2 2681   3.476   9.820   3.047
  368LYS     CE 2682   3.480  10.028   2.992
  368LYS    HE1 2683   3.450  10.062   3.092
  368LYS    HE2 2684   3.438  10.098   2.920
  368LYS     NZ 2685   3.624  10.029   2.977
  368LYS    HZ1 2686   3.649  10.031   2.880
  368LYS    HZ2 2687   3.671  10.108   3.019
  368LYS    HZ3 2688   3.660   9.940   3.010
  368LYS      C 2689   3.012   9.842   2.865
  368LYS      O 2690   3.003   9.798   2.751
  369PHE      N 2691   2.974   9.962   2.901
  369PHE      H 2692   2.972   9.981   3.000
  369PHE     CA 2693   2.905  10.065   2.821
  369PHE     HA 2694   2.898  10.032   2.717
  369PHE     CB 2695   2.759  10.068   2.868
  369PHE    HB1 2696   2.694  10.115   2.794
  369PHE    HB2 2697   2.757  10.131   2.957
  369PHE     CG 2698   2.703   9.927   2.906
  369PHE    CD1 2699   2.650   9.838   2.811
  369PHE    HD1 2700   2.646   9.868   2.708
  369PHE    CE1 2701   2.596   9.710   2.853
  369PHE    HE1 2702   2.555   9.640   2.781
  369PHE     CZ 2703   2.593   9.670   2.984
  369PHE     HZ 2704   2.559   9.571   3.013
  369PHE    CE2 2705   2.649   9.759   3.082
  369PHE    HE2 2706   2.650   9.732   3.186
  369PHE    CD2 2707   2.696   9.888   3.042
  369PHE    HD2 2708   2.729   9.964   3.111
  369PHE      C 2709   2.965  10.213   2.840
  369PHE      O 2710   3.001  10.252   2.953
  370THR      N 2711   2.970  10.292   2.734
  370THR      H 2712   2.929  10.256   2.649
  370THR     CA 2713   3.026  10.428   2.741
  370THR     HA 2714   3.089  10.435   2.830
  370THR     CB 2715   3.126  10.448   2.626
  370THR     HB 2716   3.066  10.461   2.536
  370THR    CG2 2717   3.223  10.563   2.652
  370THR   HG21 2718   3.184  10.664   2.657
  370THR   HG22 2719   3.286  10.535   2.736
  370THR   HG23 2720   3.289  10.578   2.567
  370THR    OG1 2721   3.208  10.330   2.607
  370THR    HG1 2722   3.256  10.311   2.688
  370THR      C 2723   2.924  10.537   2.758
  370THR      O 2724   2.838  10.554   2.673
  371GLU      N 2725   2.933  10.617   2.864
  371GLU      H 2726   3.021  10.619   2.912
  371GLU     CA 2727   2.835  10.727   2.882
  371GLU     HA 2728   2.736  10.692   2.855
  371GLU     CB 2729   2.832  10.772   3.027
  371GLU    HB1 2730   2.932  10.805   3.055
  371GLU    HB2 2731   2.820  10.684   3.090
  371GLU     CG 2732   2.734  10.884   3.072
  371GLU    HG1 2733   2.636  10.844   3.044
  371GLU    HG2 2734   2.746  10.975   3.013
  371GLU     CD 2735   2.737  10.904   3.220
  371GLU    OE1 2736   2.847  10.921   3.277
  371GLU    OE2 2737   2.625  10.897   3.281
  371GLU      C 2738   2.877  10.836   2.787
  371GLU      O 2739   2.795  10.885   2.710
  372TRP      N 2740   3.003  10.870   2.796
  372TRP      H 2741   3.061  10.814   2.856
  372TRP     CA 2742   3.060  10.976   2.711
  372TRP     HA 2743   3.020  10.962   2.610
  372TRP     CB 2744   3.003  11.113   2.757
  372TRP    HB1 2745   2.896  11.100   2.768
  372TRP    HB2 2746   3.013  11.184   2.675
  372TRP     CG 2747   3.053  11.169   2.889
  372TRP    CD1 2748   2.986  11.180   3.004
  372TRP    HD1 2749   2.884  11.144   3.009
  372TRP    NE1 2750   3.070  11.212   3.104
  372TRP    HE1 2751   3.041  11.213   3.200
  372TRP    CE2 2752   3.194  11.259   3.060
  372TRP    CZ2 2753   3.305  11.316   3.118
  372TRP    HZ2 2754   3.314  11.343   3.222
  372TRP    CH2 2755   3.418  11.342   3.038
  372TRP    HH2 2756   3.507  11.375   3.089
  372TRP    CZ3 2757   3.417  11.297   2.908
  372TRP    HZ3 2758   3.509  11.304   2.851
  372TRP    CE3 2759   3.302  11.257   2.848
  372TRP    HE3 2760   3.310  11.231   2.744
  372TRP    CD2 2761   3.186  11.226   2.920
  372TRP      C 2762   3.213  10.981   2.700
  372TRP      O 2763   3.282  10.946   2.794
  373ALA      N 2764   3.265  11.018   2.587
  373ALA      H 2765   3.194  11.037   2.517
  373ALA     CA 2766   3.411  11.028   2.554
  373ALA     HA 2767   3.462  11.035   2.650
  373ALA     CB 2768   3.433  10.904   2.475
  373ALA    HB1 2769   3.396  10.817   2.529
  373ALA    HB2 2770   3.397  10.913   2.372
  373ALA    HB3 2771   3.538  10.884   2.456
  373ALA      C 2772   3.440  11.162   2.483
  373ALA      O 2773   3.386  11.189   2.377
  374TYR      N 2774   3.526  11.243   2.547
  374TYR      H 2775   3.569  11.213   2.633
  374TYR     CA 2776   3.573  11.368   2.495
  374TYR     HA 2777   3.543  11.376   2.390
  374TYR     CB 2778   3.504  11.481   2.567
  374TYR    HB1 2779   3.542  11.489   2.669
  374TYR    HB2 2780   3.397  11.468   2.582
  374TYR     CG 2781   3.527  11.614   2.499
  374TYR    CD1 2782   3.429  11.672   2.427
  374TYR    HD1 2783   3.330  11.630   2.417
  374TYR    CE1 2784   3.440  11.797   2.370
  374TYR    HE1 2785   3.360  11.836   2.309
  374TYR     CZ 2786   3.545  11.882   2.408
  374TYR     OH 2787   3.554  12.003   2.349
  374TYR     HH 2788   3.480  12.013   2.288
  374TYR    CE2 2789   3.653  11.821   2.477
  374TYR    HE2 2790   3.739  11.885   2.486
  374TYR    CD2 2791   3.644  11.687   2.519
  374TYR    HD2 2792   3.725  11.641   2.573
  374TYR      C 2793   3.727  11.377   2.502
  374TYR      O 2794   3.781  11.365   2.611
  375GLY      N 2795   3.785  11.405   2.383
  375GLY      H 2796   3.733  11.400   2.297
  375GLY     CA 2797   3.929  11.418   2.386
  375GLY    HA1 2798   3.955  11.501   2.452
  375GLY    HA2 2799   3.977  11.453   2.294
  375GLY      C 2800   3.999  11.291   2.430
  375GLY      O 2801   3.959  11.183   2.393
  376PRO      N 2802   4.102  11.308   2.517
  376PRO     CD 2803   4.174  11.430   2.531
  376PRO    HD1 2804   4.126  11.499   2.602
  376PRO    HD2 2805   4.183  11.474   2.432
  376PRO     CG 2806   4.317  11.402   2.584
  376PRO    HG1 2807   4.356  11.485   2.642
  376PRO    HG2 2808   4.385  11.376   2.503
  376PRO     CB 2809   4.291  11.273   2.662
  376PRO    HB1 2810   4.255  11.300   2.761
  376PRO    HB2 2811   4.384  11.217   2.678
  376PRO     CA 2812   4.179  11.206   2.589
  376PRO     HA 2813   4.211  11.136   2.512
  376PRO      C 2814   4.093  11.106   2.676
  376PRO      O 2815   4.124  10.986   2.690
  377VAL      N 2816   3.990  11.159   2.747
  377VAL      H 2817   3.974  11.258   2.737
  377VAL     CA 2818   3.907  11.097   2.858
  377VAL     HA 2819   3.965  11.016   2.902
  377VAL     CB 2820   3.895  11.201   2.976
  377VAL     HB 2821   3.854  11.147   3.062
  377VAL    CG1 2822   4.030  11.255   3.028
  377VAL   HG11 2823   4.100  11.171   3.040
  377VAL   HG12 2824   4.071  11.318   2.949
  377VAL   HG13 2825   4.020  11.309   3.122
  377VAL    CG2 2826   3.809  11.319   2.934
  377VAL   HG21 2827   3.788  11.384   3.020
  377VAL   HG22 2828   3.871  11.374   2.864
  377VAL   HG23 2829   3.710  11.283   2.904
  377VAL      C 2830   3.761  11.050   2.830
  377VAL      O 2831   3.695  11.086   2.735
  378HIE      N 2832   3.711  10.955   2.908
  378HIE      H 2833   3.755  10.941   2.998
  378HIE     CA 2834   3.575  10.903   2.890
  378HIE     HA 2835   3.509  10.981   2.853
  378HIE     CB 2836   3.562  10.792   2.789
  378HIE    HB1 2837   3.577  10.836   2.690
  378HIE    HB2 2838   3.457  10.765   2.785
  378HIE     CG 2839   3.652  10.666   2.805
  378HIE    ND1 2840   3.802  10.667   2.798
  378HIE    CE1 2841   3.837  10.538   2.812
  378HIE    HE1 2842   3.940  10.509   2.794
  378HIE    NE2 2843   3.725  10.460   2.815
  378HIE    HE2 2844   3.729  10.359   2.822
  378HIE    CD2 2845   3.611  10.534   2.818
  378HIE    HD2 2846   3.509  10.499   2.812
  378HIE      C 2847   3.519  10.859   3.028
  378HIE      O 2848   3.595  10.843   3.125
  379SER      N 2849   3.390  10.855   3.037
  379SER      H 2850   3.343  10.889   2.955
  379SER     CA 2851   3.316  10.800   3.146
  379SER     HA 2852   3.384  10.780   3.228
  379SER     CB 2853   3.211  10.903   3.193
  379SER    HB1 2854   3.144  10.932   3.111
  379SER    HB2 2855   3.276  10.987   3.216
  379SER     OG 2856   3.135  10.856   3.306
  379SER     HG 2857   3.048  10.852   3.264
  379SER      C 2858   3.255  10.672   3.110
  379SER      O 2859   3.180  10.667   3.009
  380SER      N 2860   3.277  10.567   3.197
  380SER      H 2861   3.331  10.580   3.281
  380SER     CA 2862   3.222  10.436   3.176
  380SER     HA 2863   3.168  10.446   3.082
  380SER     CB 2864   3.333  10.332   3.155
  380SER    HB1 2865   3.282  10.241   3.123
  380SER    HB2 2866   3.382  10.320   3.251
  380SER     OG 2867   3.443  10.363   3.060
  380SER     HG 2868   3.526  10.327   3.093
  380SER      C 2869   3.131  10.383   3.290
  380SER      O 2870   3.160  10.394   3.409
  381LEU      N 2871   3.020  10.323   3.246
  381LEU      H 2872   3.008  10.322   3.146
  381LEU     CA 2873   2.916  10.250   3.312
  381LEU     HA 2874   2.917  10.282   3.416
  381LEU     CB 2875   2.783  10.309   3.260
  381LEU    HB1 2876   2.704  10.258   3.315
  381LEU    HB2 2877   2.770  10.279   3.156
  381LEU     CG 2878   2.776  10.466   3.277
  381LEU     HG 2879   2.849  10.510   3.209
  381LEU    CD1 2880   2.639  10.506   3.242
  381LEU   HD11 2881   2.613  10.474   3.141
  381LEU   HD12 2882   2.559  10.460   3.300
  381LEU   HD13 2883   2.636  10.613   3.262
  381LEU    CD2 2884   2.808  10.525   3.414
  381LEU   HD21 2885   2.760  10.622   3.427
  381LEU   HD22 2886   2.766  10.453   3.483
  381LEU   HD23 2887   2.915  10.528   3.436
  381LEU      C 2888   2.922  10.095   3.310
  381LEU      O 2889   2.936  10.031   3.204
  382TYR      N 2890   2.904  10.037   3.425
  382TYR      H 2891   2.906  10.095   3.507
  382TYR     CA 2892   2.897   9.899   3.455
  382TYR     HA 2893   2.897   9.834   3.368
  382TYR     CB 2894   3.021   9.871   3.539
  382TYR    HB1 2895   3.033   9.768   3.572
  382TYR    HB2 2896   3.033   9.945   3.618
  382TYR     CG 2897   3.149   9.876   3.463
  382TYR    CD1 2898   3.247   9.973   3.483
  382TYR    HD1 2899   3.221  10.062   3.538
  382TYR    CE1 2900   3.377   9.965   3.424
  382TYR    HE1 2901   3.460  10.031   3.445
  382TYR     CZ 2902   3.402   9.852   3.345
  382TYR     OH 2903   3.533   9.823   3.299
  382TYR     HH 2904   3.589   9.899   3.318
  382TYR    CE2 2905   3.306   9.753   3.328
  382TYR    HE2 2906   3.330   9.658   3.282
  382TYR    CD2 2907   3.178   9.767   3.382
  382TYR    HD2 2908   3.100   9.693   3.369
  382TYR      C 2909   2.759   9.880   3.527
  382TYR      O 2910   2.738   9.946   3.625
  383ASP      N 2911   2.677   9.789   3.481
  383ASP      H 2912   2.703   9.731   3.403
  383ASP     CA 2913   2.556   9.744   3.551
  383ASP     HA 2914   2.531   9.827   3.616
  383ASP     CB 2915   2.437   9.721   3.453
  383ASP    HB1 2916   2.395   9.813   3.411
  383ASP    HB2 2917   2.351   9.679   3.504
  383ASP     CG 2918   2.483   9.623   3.338
  383ASP    OD1 2919   2.410   9.600   3.237
  383ASP    OD2 2920   2.589   9.556   3.359
  383ASP      C 2921   2.590   9.614   3.633
  383ASP      O 2922   2.511   9.583   3.718
  384LEU      N 2923   2.715   9.560   3.629
  384LEU      H 2924   2.779   9.583   3.554
  384LEU     CA 2925   2.763   9.456   3.717
  384LEU     HA 2926   2.847   9.411   3.664
  384LEU     CB 2927   2.813   9.518   3.851
  384LEU    HB1 2928   2.849   9.448   3.926
  384LEU    HB2 2929   2.729   9.573   3.895
  384LEU     CG 2930   2.926   9.622   3.828
  384LEU     HG 2931   2.916   9.671   3.731
  384LEU    CD1 2932   2.925   9.732   3.942
  384LEU   HD11 2933   2.864   9.820   3.920
  384LEU   HD12 2934   2.875   9.682   4.025
  384LEU   HD13 2935   3.028   9.758   3.967
  384LEU    CD2 2936   3.063   9.558   3.833
  384LEU   HD21 2937   3.136   9.633   3.805
  384LEU   HD22 2938   3.085   9.539   3.938
  384LEU   HD23 2939   3.056   9.473   3.764
  384LEU      C 2940   2.664   9.339   3.726
  384LEU      O 2941   2.633   9.291   3.838
  385SER      N 2942   2.616   9.289   3.610
  385SER      H 2943   2.628   9.347   3.528
  385SER     CA 2944   2.524   9.172   3.611
  385SER     HA 2945   2.431   9.201   3.658
  385SER     CB 2946   2.477   9.132   3.476
  385SER    HB1 2947   2.413   9.044   3.483
  385SER    HB2 2948   2.561   9.107   3.410
  385SER     OG 2949   2.407   9.239   3.426
  385SER     HG 2950   2.356   9.280   3.496
  385SER      C 2951   2.589   9.052   3.685
  385SER      O 2952   2.709   9.019   3.661
  386CYS      N 2953   2.519   8.995   3.781
  386CYS      H 2954   2.439   9.047   3.814
  386CYS     CA 2955   2.563   8.896   3.875
  386CYS     HA 2956   2.476   8.886   3.939
  386CYS     CB 2957   2.580   8.766   3.798
  386CYS    HB1 2958   2.612   8.687   3.865
  386CYS    HB2 2959   2.655   8.777   3.721
  386CYS     SG 2960   2.430   8.712   3.713
  386CYS     HG 2961   2.353   8.709   3.823
  386CYS      C 2962   2.690   8.924   3.959
  386CYS      O 2963   2.759   8.840   4.020
  387ILE      N 2964   2.727   9.051   3.975
  387ILE      H 2965   2.682   9.115   3.911
  387ILE     CA 2966   2.842   9.104   4.058
  387ILE     HA 2967   2.895   9.031   4.119
  387ILE     CB 2968   2.950   9.158   3.959
  387ILE     HB 2969   2.893   9.218   3.888
  387ILE    CG2 2970   3.051   9.247   4.033
  387ILE   HG21 2971   3.125   9.287   3.964
  387ILE   HG22 2972   2.998   9.332   4.076
  387ILE   HG23 2973   3.092   9.190   4.116
  387ILE    CG1 2974   3.023   9.053   3.872
  387ILE   HG11 2975   3.088   9.107   3.803
  387ILE   HG12 2976   2.949   8.999   3.813
  387ILE     CD 2977   3.109   8.952   3.946
  387ILE    HD1 2978   3.173   8.998   4.021
  387ILE    HD2 2979   3.044   8.887   4.004
  387ILE    HD3 2980   3.167   8.890   3.878
  387ILE      C 2981   2.787   9.203   4.164
  387ILE      O 2982   2.829   9.192   4.282
  388ASP      N 2983   2.693   9.292   4.133
  388ASP      H 2984   2.675   9.299   4.034
  388ASP     CA 2985   2.637   9.390   4.229
  388ASP     HA 2986   2.659   9.352   4.329
  388ASP     CB 2987   2.706   9.529   4.226
  388ASP    HB1 2988   2.673   9.569   4.129
  388ASP    HB2 2989   2.814   9.514   4.219
  388ASP     CG 2990   2.667   9.625   4.339
  388ASP    OD1 2991   2.668   9.581   4.458
  388ASP    OD2 2992   2.643   9.740   4.305
  388ASP      C 2993   2.489   9.412   4.206
  388ASP      O 2994   2.441   9.399   4.090
  389THR      N 2995   2.417   9.466   4.305
  389THR      H 2996   2.460   9.483   4.395
  389THR     CA 2997   2.270   9.478   4.311
  389THR     HA 2998   2.226   9.501   4.408
  389THR     CB 2999   2.207   9.597   4.227
  389THR     HB 3000   2.100   9.600   4.248
  389THR    CG2 3001   2.272   9.728   4.263
  389THR   HG21 3002   2.219   9.815   4.226
  389THR   HG22 3003   2.270   9.732   4.372
  389THR   HG23 3004   2.373   9.737   4.224
  389THR    OG1 3005   2.226   9.584   4.088
  389THR    HG1 3006   2.317   9.561   4.067
  389THR      C 3007   2.208   9.343   4.286
  389THR      O 3008   2.129   9.332   4.200
  390CYS      N 3009   2.254   9.240   4.355
  390CYS      H 3010   2.312   9.258   4.436
  390CYS     CA 3011   2.201   9.103   4.349
  390CYS     HA 3012   2.132   9.109   4.265
  390CYS     CB 3013   2.310   9.001   4.324
  390CYS    HB1 3014   2.263   8.904   4.312
  390CYS    HB2 3015   2.373   8.980   4.411
  390CYS     SG 3016   2.423   9.032   4.177
  390CYS     HG 3017   2.365   9.142   4.129
  390CYS      C 3018   2.106   9.070   4.468
  390CYS      O 3019   2.139   9.117   4.575
  391GLU      N 3020   2.000   8.989   4.445
  391GLU      H 3021   1.979   8.967   4.348
  391GLU     CA 3022   1.930   8.919   4.559
  391GLU     HA 3023   1.955   8.971   4.651
  391GLU     CB 3024   1.778   8.915   4.542
  391GLU    HB1 3025   1.749   9.019   4.533
  391GLU    HB2 3026   1.745   8.873   4.637
  391GLU     CG 3027   1.723   8.841   4.420
  391GLU    HG1 3028   1.742   8.735   4.431
  391GLU    HG2 3029   1.775   8.876   4.331
  391GLU     CD 3030   1.568   8.866   4.406
  391GLU    OE1 3031   1.522   8.965   4.469
  391GLU    OE2 3032   1.489   8.791   4.343
  391GLU      C 3033   1.993   8.783   4.567
  391GLU      O 3034   2.004   8.738   4.682
  392LYS      N 3035   2.040   8.717   4.457
  392LYS      H 3036   2.037   8.758   4.365
  392LYS     CA 3037   2.117   8.587   4.458
  392LYS     HA 3038   2.072   8.535   4.543
  392LYS     CB 3039   2.100   8.520   4.325
  392LYS    HB1 3040   2.156   8.427   4.335
  392LYS    HB2 3041   2.151   8.578   4.249
  392LYS     CG 3042   1.954   8.503   4.286
  392LYS    HG1 3043   1.906   8.596   4.256
  392LYS    HG2 3044   1.906   8.448   4.367
  392LYS     CD 3045   1.926   8.399   4.175
  392LYS    HD1 3046   1.819   8.388   4.160
  392LYS    HD2 3047   1.973   8.303   4.195
  392LYS     CE 3048   1.981   8.448   4.044
  392LYS    HE1 3049   2.082   8.486   4.058
  392LYS    HE2 3050   1.922   8.536   4.019
  392LYS     NZ 3051   1.965   8.349   3.938
  392LYS    HZ1 3052   2.023   8.379   3.861
  392LYS    HZ2 3053   1.995   8.254   3.957
  392LYS    HZ3 3054   1.868   8.354   3.907
  392LYS      C 3055   2.266   8.596   4.495
  392LYS      O 3056   2.312   8.708   4.482
  393ASN      N 3057   2.337   8.499   4.543
  393ASN      H 3058   2.297   8.407   4.552
  393ASN     CA 3059   2.481   8.514   4.569
  393ASN     HA 3060   2.496   8.595   4.640
  393ASN     CB 3061   2.534   8.380   4.627
  393ASN    HB1 3062   2.641   8.385   4.648
  393ASN    HB2 3063   2.524   8.300   4.553
  393ASN     CG 3064   2.473   8.335   4.765
  393ASN    OD1 3065   2.388   8.249   4.782
  393ASN    ND2 3066   2.510   8.402   4.873
  393ASN   HD21 3067   2.567   8.484   4.855
  393ASN   HD22 3068   2.468   8.370   4.959
  393ASN      C 3069   2.558   8.554   4.447
  393ASN      O 3070   2.553   8.485   4.346
  394SER      N 3071   2.624   8.668   4.448
  394SER      H 3072   2.626   8.723   4.532
  394SER     CA 3073   2.695   8.725   4.337
  394SER     HA 3074   2.619   8.732   4.259
  394SER     CB 3075   2.745   8.864   4.365
  394SER    HB1 3076   2.660   8.926   4.391
  394SER    HB2 3077   2.792   8.909   4.278
  394SER     OG 3078   2.832   8.860   4.477
  394SER     HG 3079   2.779   8.831   4.552
  394SER      C 3080   2.819   8.636   4.299
  394SER      O 3081   2.871   8.569   4.394
  395VAL      N 3082   2.861   8.637   4.171
  395VAL      H 3083   2.817   8.698   4.105
  395VAL     CA 3084   2.996   8.574   4.136
  395VAL     HA 3085   2.987   8.472   4.173
  395VAL     CB 3086   3.025   8.585   3.989
  395VAL     HB 3087   3.055   8.686   3.961
  395VAL    CG1 3088   3.138   8.487   3.943
  395VAL   HG11 3089   3.127   8.465   3.837
  395VAL   HG12 3090   3.232   8.539   3.963
  395VAL   HG13 3091   3.130   8.395   4.002
  395VAL    CG2 3092   2.902   8.544   3.908
  395VAL   HG21 3093   2.910   8.547   3.799
  395VAL   HG22 3094   2.883   8.442   3.940
  395VAL   HG23 3095   2.817   8.610   3.922
  395VAL      C 3096   3.114   8.640   4.216
  395VAL      O 3097   3.212   8.567   4.252
  396LEU      N 3098   3.111   8.770   4.243
  396LEU      H 3099   3.029   8.824   4.224
  396LEU     CA 3100   3.197   8.834   4.338
  396LEU     HA 3101   3.296   8.843   4.293
  396LEU     CB 3102   3.152   8.973   4.361
  396LEU    HB1 3103   3.051   8.971   4.404
  396LEU    HB2 3104   3.145   9.029   4.268
  396LEU     CG 3105   3.224   9.061   4.458
  396LEU     HG 3106   3.223   9.026   4.562
  396LEU    CD1 3107   3.369   9.087   4.402
  396LEU   HD11 3108   3.400   9.191   4.416
  396LEU   HD12 3109   3.442   9.020   4.447
  396LEU   HD13 3110   3.384   9.065   4.297
  396LEU    CD2 3111   3.159   9.197   4.452
  396LEU   HD21 3112   3.187   9.262   4.535
  396LEU   HD22 3113   3.179   9.251   4.360
  396LEU   HD23 3114   3.050   9.197   4.445
  396LEU      C 3115   3.205   8.757   4.471
  396LEU      O 3116   3.317   8.737   4.524
  397GLU      N 3117   3.099   8.700   4.531
  397GLU      H 3118   3.009   8.707   4.485
  397GLU     CA 3119   3.093   8.630   4.662
  397GLU     HA 3120   3.141   8.688   4.741
  397GLU     CB 3121   2.954   8.611   4.705
  397GLU    HB1 3122   2.960   8.556   4.799
  397GLU    HB2 3123   2.889   8.552   4.640
  397GLU     CG 3124   2.886   8.739   4.756
  397GLU    HG1 3125   2.920   8.827   4.702
  397GLU    HG2 3126   2.927   8.763   4.854
  397GLU     CD 3127   2.739   8.715   4.761
  397GLU    OE1 3128   2.676   8.792   4.683
  397GLU    OE2 3129   2.685   8.628   4.833
  397GLU      C 3130   3.157   8.488   4.650
  397GLU      O 3131   3.182   8.425   4.749
  398VAL      N 3132   3.181   8.442   4.524
  398VAL      H 3133   3.154   8.499   4.446
  398VAL     CA 3134   3.257   8.314   4.494
  398VAL     HA 3135   3.237   8.239   4.571
  398VAL     CB 3136   3.215   8.251   4.348
  398VAL     HB 3137   3.224   8.328   4.272
  398VAL    CG1 3138   3.300   8.134   4.292
  398VAL   HG11 3139   3.397   8.163   4.252
  398VAL   HG12 3140   3.321   8.062   4.371
  398VAL   HG13 3141   3.243   8.095   4.207
  398VAL    CG2 3142   3.065   8.191   4.352
  398VAL   HG21 3143   3.044   8.163   4.248
  398VAL   HG22 3144   3.082   8.109   4.423
  398VAL   HG23 3145   2.994   8.262   4.393
  398VAL      C 3146   3.406   8.347   4.495
  398VAL      O 3147   3.481   8.271   4.560
  399ILE      N 3148   3.444   8.458   4.434
  399ILE      H 3149   3.377   8.512   4.381
  399ILE     CA 3150   3.588   8.504   4.443
  399ILE     HA 3151   3.655   8.423   4.417
  399ILE     CB 3152   3.619   8.631   4.358
  399ILE     HB 3153   3.572   8.713   4.413
  399ILE    CG2 3154   3.772   8.648   4.343
  399ILE   HG21 3155   3.821   8.650   4.440
  399ILE   HG22 3156   3.805   8.567   4.277
  399ILE   HG23 3157   3.800   8.748   4.310
  399ILE    CG1 3158   3.554   8.616   4.218
  399ILE   HG11 3159   3.450   8.584   4.208
  399ILE   HG12 3160   3.603   8.538   4.159
  399ILE     CD 3161   3.552   8.759   4.162
  399ILE    HD1 3162   3.477   8.763   4.083
  399ILE    HD2 3163   3.540   8.837   4.237
  399ILE    HD3 3164   3.647   8.780   4.114
  399ILE      C 3165   3.618   8.538   4.590
  399ILE      O 3166   3.723   8.495   4.632
  400ALA      N 3167   3.528   8.610   4.662
  400ALA      H 3168   3.455   8.659   4.612
  400ALA     CA 3169   3.555   8.653   4.796
  400ALA     HA 3170   3.649   8.708   4.800
  400ALA     CB 3171   3.450   8.757   4.821
  400ALA    HB1 3172   3.449   8.842   4.753
  400ALA    HB2 3173   3.348   8.720   4.811
  400ALA    HB3 3174   3.477   8.801   4.918
  400ALA      C 3175   3.548   8.544   4.900
  400ALA      O 3176   3.627   8.540   4.997
  401TYR      N 3177   3.446   8.452   4.894
  401TYR      H 3178   3.379   8.452   4.818
  401TYR     CA 3179   3.430   8.342   4.993
  401TYR     HA 3180   3.493   8.361   5.080
  401TYR     CB 3181   3.291   8.330   5.061
  401TYR    HB1 3182   3.292   8.234   5.113
  401TYR    HB2 3183   3.217   8.315   4.982
  401TYR     CG 3184   3.236   8.442   5.144
  401TYR    CD1 3185   3.282   8.459   5.274
  401TYR    HD1 3186   3.349   8.393   5.328
  401TYR    CE1 3187   3.230   8.573   5.340
  401TYR    HE1 3188   3.259   8.587   5.443
  401TYR     CZ 3189   3.140   8.664   5.283
  401TYR     OH 3190   3.106   8.775   5.342
  401TYR     HH 3191   3.156   8.779   5.424
  401TYR    CE2 3192   3.081   8.634   5.162
  401TYR    HE2 3193   2.998   8.694   5.128
  401TYR    CD2 3194   3.131   8.519   5.092
  401TYR    HD2 3195   3.083   8.495   4.999
  401TYR      C 3196   3.492   8.212   4.937
  401TYR      O 3197   3.445   8.097   4.968
  402SER      N 3198   3.606   8.220   4.862
  402SER      H 3199   3.644   8.309   4.833
  402SER     CA 3200   3.686   8.108   4.812
  402SER     HA 3201   3.611   8.034   4.783
  402SER     CB 3202   3.765   8.156   4.690
  402SER    HB1 3203   3.711   8.205   4.608
  402SER    HB2 3204   3.822   8.076   4.644
  402SER     OG 3205   3.866   8.251   4.723
  402SER     HG 3206   3.825   8.338   4.727
  402SER      C 3207   3.777   8.045   4.915
  402SER      O 3208   3.809   8.112   5.011
  403SER      N 3209   3.828   7.921   4.897
  403SER      H 3210   3.789   7.863   4.825
  403SER     CA 3211   3.946   7.867   4.969
  403SER     HA 3212   3.923   7.851   5.074
  403SER     CB 3213   3.983   7.726   4.911
  403SER    HB1 3214   4.016   7.729   4.807
  403SER    HB2 3215   3.898   7.659   4.901
  403SER     OG 3216   4.077   7.662   4.998
  403SER     HG 3217   4.105   7.587   4.946
  403SER      C 3218   4.075   7.954   4.957
  403SER      O 3219   4.123   7.977   4.845
  404SER      N 3220   4.143   7.978   5.061
  404SER      H 3221   4.098   7.952   5.148
  404SER     CA 3222   4.283   8.035   5.069
  404SER     HA 3223   4.285   8.132   5.020
  404SER     CB 3224   4.301   8.077   5.214
  404SER    HB1 3225   4.400   8.124   5.214
  404SER    HB2 3226   4.293   7.984   5.270
  404SER     OG 3227   4.209   8.171   5.271
  404SER     HG 3228   4.250   8.248   5.312
  404SER      C 3229   4.394   7.947   5.009
  404SER      O 3230   4.509   7.983   5.016
  405GLU      N 3231   4.364   7.831   4.947
  405GLU      H 3232   4.267   7.801   4.940
  405GLU     CA 3233   4.475   7.751   4.881
  405GLU     HA 3234   4.552   7.729   4.955
  405GLU     CB 3235   4.414   7.624   4.815
  405GLU    HB1 3236   4.490   7.589   4.745
  405GLU    HB2 3237   4.315   7.640   4.773
  405GLU     CG 3238   4.377   7.515   4.907
  405GLU    HG1 3239   4.347   7.558   5.003
  405GLU    HG2 3240   4.471   7.461   4.925
  405GLU     CD 3241   4.275   7.415   4.848
  405GLU    OE1 3242   4.310   7.303   4.815
  405GLU    OE2 3243   4.156   7.456   4.831
  405GLU      C 3244   4.554   7.812   4.767
  405GLU      O 3245   4.671   7.779   4.756
  406THR      N 3246   4.494   7.886   4.680
  406THR      H 3247   4.395   7.902   4.689
  406THR     CA 3248   4.561   7.962   4.567
  406THR     HA 3249   4.663   7.924   4.573
  406THR     CB 3250   4.499   7.935   4.430
  406THR     HB 3251   4.545   7.992   4.350
  406THR    CG2 3252   4.504   7.784   4.392
  406THR   HG21 3253   4.605   7.764   4.357
  406THR   HG22 3254   4.471   7.712   4.466
  406THR   HG23 3255   4.438   7.778   4.305
  406THR    OG1 3256   4.360   7.972   4.430
  406THR    HG1 3257   4.321   7.933   4.509
  406THR      C 3258   4.558   8.116   4.597
  406THR      O 3259   4.455   8.168   4.649
  407PRO      N 3260   4.661   8.188   4.550
  407PRO     CD 3261   4.776   8.124   4.480
  407PRO    HD1 3262   4.747   8.049   4.405
  407PRO    HD2 3263   4.846   8.079   4.551
  407PRO     CG 3264   4.835   8.244   4.401
  407PRO    HG1 3265   4.781   8.270   4.310
  407PRO    HG2 3266   4.939   8.234   4.368
  407PRO     CB 3267   4.820   8.362   4.494
  407PRO    HB1 3268   4.821   8.456   4.440
  407PRO    HB2 3269   4.891   8.366   4.577
  407PRO     CA 3270   4.674   8.337   4.547
  407PRO     HA 3271   4.667   8.377   4.648
  407PRO      C 3272   4.573   8.410   4.467
  407PRO      O 3273   4.548   8.523   4.494
  408ASN      N 3274   4.512   8.344   4.369
  408ASN      H 3275   4.540   8.248   4.356
  408ASN     CA 3276   4.446   8.412   4.254
  408ASN     HA 3277   4.522   8.474   4.207
  408ASN     CB 3278   4.412   8.312   4.144
  408ASN    HB1 3279   4.355   8.354   4.061
  408ASN    HB2 3280   4.346   8.234   4.182
  408ASN     CG 3281   4.536   8.245   4.089
  408ASN    OD1 3282   4.586   8.142   4.135
  408ASN    ND2 3283   4.589   8.300   3.989
  408ASN   HD21 3284   4.575   8.394   3.954
  408ASN   HD22 3285   4.671   8.259   3.946
  408ASN      C 3286   4.329   8.495   4.299
  408ASN      O 3287   4.316   8.607   4.261
  409ARG      N 3288   4.240   8.444   4.381
  409ARG      H 3289   4.247   8.344   4.386
  409ARG     CA 3290   4.138   8.516   4.455
  409ARG     HA 3291   4.047   8.521   4.396
  409ARG     CB 3292   4.106   8.433   4.586
  409ARG    HB1 3293   4.051   8.341   4.563
  409ARG    HB2 3294   4.020   8.484   4.630
  409ARG     CG 3295   4.232   8.409   4.681
  409ARG    HG1 3296   4.242   8.498   4.743
  409ARG    HG2 3297   4.322   8.385   4.625
  409ARG     CD 3298   4.213   8.292   4.783
  409ARG    HD1 3299   4.301   8.286   4.847
  409ARG    HD2 3300   4.202   8.197   4.731
  409ARG     NE 3301   4.096   8.304   4.872
  409ARG     HE 3302   4.020   8.245   4.842
  409ARG     CZ 3303   4.085   8.348   5.004
  409ARG    NH1 3304   4.175   8.420   5.056
  409ARG   HH11 3305   4.258   8.448   5.005
  409ARG   HH12 3306   4.170   8.448   5.153
  409ARG    NH2 3307   3.979   8.317   5.074
  409ARG   HH21 3308   3.917   8.244   5.041
  409ARG   HH22 3309   3.965   8.334   5.172
  409ARG      C 3310   4.185   8.663   4.497
  409ARG      O 3311   4.130   8.763   4.462
  410HID      N 3312   4.300   8.681   4.571
  410HID      H 3313   4.357   8.602   4.598
  410HID     CA 3314   4.339   8.820   4.616
  410HID     HA 3315   4.250   8.858   4.667
  410HID     CB 3316   4.444   8.800   4.723
  410HID    HB1 3317   4.447   8.889   4.786
  410HID    HB2 3318   4.533   8.799   4.659
  410HID     CG 3319   4.453   8.670   4.807
  410HID    ND1 3320   4.550   8.572   4.787
  410HID    HD1 3321   4.618   8.573   4.712
  410HID    CE1 3322   4.537   8.477   4.885
  410HID    HE1 3323   4.607   8.398   4.904
  410HID    NE2 3324   4.435   8.513   4.966
  410HID    CD2 3325   4.387   8.638   4.918
  410HID    HD2 3326   4.317   8.704   4.966
  410HID      C 3327   4.386   8.913   4.498
  410HID      O 3328   4.357   9.034   4.497
  411ASP      N 3329   4.456   8.857   4.396
  411ASP      H 3330   4.507   8.770   4.405
  411ASP     CA 3331   4.479   8.924   4.268
  411ASP     HA 3332   4.521   9.021   4.292
  411ASP     CB 3333   4.575   8.841   4.183
  411ASP    HB1 3334   4.599   8.905   4.098
  411ASP    HB2 3335   4.526   8.753   4.144
  411ASP     CG 3336   4.702   8.806   4.264
  411ASP    OD1 3337   4.767   8.890   4.331
  411ASP    OD2 3338   4.753   8.692   4.246
  411ASP      C 3339   4.353   8.947   4.184
  411ASP      O 3340   4.343   9.051   4.121
  412MET      N 3341   4.255   8.858   4.179
  412MET      H 3342   4.268   8.769   4.225
  412MET     CA 3343   4.145   8.860   4.082
  412MET     HA 3344   4.190   8.880   3.984
  412MET     CB 3345   4.075   8.718   4.083
  412MET    HB1 3346   4.036   8.688   4.181
  412MET    HB2 3347   4.148   8.644   4.051
  412MET     CG 3348   3.962   8.717   3.977
  412MET    HG1 3349   4.005   8.739   3.879
  412MET    HG2 3350   3.898   8.799   4.008
  412MET     SD 3351   3.884   8.556   3.976
  412MET     CE 3352   3.987   8.455   3.861
  412MET    HE1 3353   3.954   8.352   3.875
  412MET    HE2 3354   3.960   8.489   3.761
  412MET    HE3 3355   4.092   8.463   3.888
  412MET      C 3356   4.052   8.978   4.114
  412MET      O 3357   3.993   9.033   4.024
  413LEU      N 3358   4.039   9.018   4.241
  413LEU      H 3359   4.082   8.958   4.309
  413LEU     CA 3360   3.980   9.146   4.279
  413LEU     HA 3361   3.877   9.145   4.243
  413LEU     CB 3362   3.962   9.156   4.429
  413LEU    HB1 3363   3.906   9.244   4.462
  413LEU    HB2 3364   4.063   9.177   4.466
  413LEU     CG 3365   3.888   9.049   4.503
  413LEU     HG 3366   3.922   8.946   4.490
  413LEU    CD1 3367   3.892   9.076   4.654
  413LEU   HD11 3368   3.996   9.075   4.686
  413LEU   HD12 3369   3.843   9.171   4.672
  413LEU   HD13 3370   3.841   8.996   4.708
  413LEU    CD2 3371   3.742   9.045   4.452
  413LEU   HD21 3372   3.668   9.002   4.519
  413LEU   HD22 3373   3.716   9.150   4.434
  413LEU   HD23 3374   3.744   8.995   4.356
  413LEU      C 3375   4.031   9.279   4.219
  413LEU      O 3376   3.958   9.372   4.223
  414LEU      N 3377   4.153   9.281   4.163
  414LEU      H 3378   4.202   9.193   4.163
  414LEU     CA 3379   4.224   9.397   4.118
  414LEU     HA 3380   4.199   9.473   4.191
  414LEU     CB 3381   4.374   9.364   4.141
  414LEU    HB1 3382   4.437   9.452   4.125
  414LEU    HB2 3383   4.399   9.281   4.075
  414LEU     CG 3384   4.418   9.310   4.280
  414LEU     HG 3385   4.377   9.212   4.300
  414LEU    CD1 3386   4.568   9.294   4.278
  414LEU   HD11 3387   4.605   9.254   4.184
  414LEU   HD12 3388   4.612   9.394   4.281
  414LEU   HD13 3389   4.593   9.226   4.360
  414LEU    CD2 3390   4.373   9.410   4.385
  414LEU   HD21 3391   4.393   9.513   4.355
  414LEU   HD22 3392   4.267   9.406   4.411
  414LEU   HD23 3393   4.424   9.398   4.480
  414LEU      C 3394   4.182   9.434   3.971
  414LEU      O 3395   4.257   9.505   3.899
  415VAL      N 3396   4.076   9.374   3.913
  415VAL      H 3397   4.009   9.336   3.978
  415VAL     CA 3398   4.022   9.409   3.780
  415VAL     HA 3399   4.101   9.430   3.708
  415VAL     CB 3400   3.945   9.283   3.726
  415VAL     HB 3401   3.868   9.254   3.798
  415VAL    CG1 3402   3.878   9.319   3.593
  415VAL   HG11 3403   3.960   9.346   3.527
  415VAL   HG12 3404   3.826   9.228   3.564
  415VAL   HG13 3405   3.798   9.390   3.616
  415VAL    CG2 3406   4.037   9.162   3.706
  415VAL   HG21 3407   3.990   9.075   3.659
  415VAL   HG22 3408   4.125   9.178   3.644
  415VAL   HG23 3409   4.073   9.131   3.804
  415VAL      C 3410   3.940   9.533   3.792
  415VAL      O 3411   3.856   9.534   3.885
  416GLU      N 3412   3.966   9.635   3.709
  416GLU      H 3413   4.006   9.608   3.620
  416GLU     CA 3414   3.927   9.775   3.730
  416GLU     HA 3415   3.994   9.807   3.810
  416GLU     CB 3416   3.962   9.862   3.613
  416GLU    HB1 3417   3.903   9.953   3.623
  416GLU    HB2 3418   3.912   9.816   3.527
  416GLU     CG 3419   4.113   9.897   3.596
  416GLU    HG1 3420   4.180   9.812   3.613
  416GLU    HG2 3421   4.146   9.959   3.679
  416GLU     CD 3422   4.130   9.953   3.455
  416GLU    OE1 3423   4.176   9.871   3.376
  416GLU    OE2 3424   4.107  10.073   3.433
  416GLU      C 3425   3.778   9.790   3.779
  416GLU      O 3426   3.757   9.854   3.881
  417PRO      N 3427   3.676   9.728   3.718
  417PRO     CD 3428   3.675   9.648   3.596
  417PRO    HD1 3429   3.763   9.583   3.598
  417PRO    HD2 3430   3.675   9.713   3.508
  417PRO     CG 3431   3.549   9.560   3.593
  417PRO    HG1 3432   3.570   9.461   3.633
  417PRO    HG2 3433   3.511   9.553   3.491
  417PRO     CB 3434   3.453   9.647   3.675
  417PRO    HB1 3435   3.382   9.585   3.730
  417PRO    HB2 3436   3.403   9.715   3.606
  417PRO     CA 3437   3.543   9.731   3.768
  417PRO     HA 3438   3.510   9.835   3.769
  417PRO      C 3439   3.533   9.685   3.915
  417PRO      O 3440   3.463   9.760   3.989
  418LEU      N 3441   3.587   9.569   3.952
  418LEU      H 3442   3.643   9.520   3.884
  418LEU     CA 3443   3.580   9.527   4.092
  418LEU     HA 3444   3.474   9.528   4.118
  418LEU     CB 3445   3.632   9.382   4.111
  418LEU    HB1 3446   3.627   9.359   4.217
  418LEU    HB2 3447   3.739   9.382   4.088
  418LEU     CG 3448   3.562   9.271   4.027
  418LEU     HG 3449   3.582   9.293   3.922
  418LEU    CD1 3450   3.615   9.127   4.064
  418LEU   HD11 3451   3.617   9.112   4.172
  418LEU   HD12 3452   3.552   9.056   4.009
  418LEU   HD13 3453   3.719   9.138   4.036
  418LEU    CD2 3454   3.405   9.269   4.045
  418LEU   HD21 3455   3.359   9.367   4.031
  418LEU   HD22 3456   3.360   9.221   3.959
  418LEU   HD23 3457   3.372   9.223   4.139
  418LEU      C 3458   3.649   9.623   4.186
  418LEU      O 3459   3.586   9.675   4.278
  419ASN      N 3460   3.775   9.653   4.155
  419ASN      H 3461   3.815   9.619   4.068
  419ASN     CA 3462   3.864   9.730   4.241
  419ASN     HA 3463   3.885   9.673   4.331
  419ASN     CB 3464   3.998   9.745   4.179
  419ASN    HB1 3465   3.982   9.802   4.087
  419ASN    HB2 3466   4.030   9.645   4.153
  419ASN     CG 3467   4.099   9.814   4.266
  419ASN    OD1 3468   4.161   9.750   4.352
  419ASN    ND2 3469   4.126   9.940   4.250
  419ASN   HD21 3470   4.088   9.996   4.175
  419ASN   HD22 3471   4.200   9.975   4.309
  419ASN      C 3472   3.795   9.871   4.275
  419ASN      O 3473   3.792   9.906   4.389
  420ARG      N 3474   3.737   9.937   4.172
  420ARG      H 3475   3.742   9.895   4.080
  420ARG     CA 3476   3.655  10.060   4.182
  420ARG     HA 3477   3.716  10.131   4.238
  420ARG     CB 3478   3.628  10.121   4.041
  420ARG    HB1 3479   3.539  10.184   4.042
  420ARG    HB2 3480   3.589  10.040   3.980
  420ARG     CG 3481   3.746  10.193   3.980
  420ARG    HG1 3482   3.727  10.186   3.873
  420ARG    HG2 3483   3.842  10.147   4.003
  420ARG     CD 3484   3.761  10.335   4.031
  420ARG    HD1 3485   3.813  10.331   4.127
  420ARG    HD2 3486   3.661  10.379   4.031
  420ARG     NE 3487   3.850  10.414   3.948
  420ARG     HE 3488   3.922  10.361   3.901
  420ARG     CZ 3489   3.838  10.534   3.904
  420ARG    NH1 3490   3.726  10.605   3.932
  420ARG   HH11 3491   3.644  10.570   3.979
  420ARG   HH12 3492   3.699  10.691   3.887
  420ARG    NH2 3493   3.921  10.592   3.831
  420ARG   HH21 3494   4.004  10.550   3.790
  420ARG   HH22 3495   3.893  10.685   3.803
  420ARG      C 3496   3.529  10.035   4.266
  420ARG      O 3497   3.500  10.111   4.359
  421LEU      N 3498   3.447   9.929   4.230
  421LEU      H 3499   3.485   9.874   4.154
  421LEU     CA 3500   3.312   9.892   4.291
  421LEU     HA 3501   3.240   9.970   4.267
  421LEU     CB 3502   3.267   9.759   4.230
  421LEU    HB1 3503   3.345   9.683   4.222
  421LEU    HB2 3504   3.225   9.769   4.130
  421LEU     CG 3505   3.139   9.704   4.301
  421LEU     HG 3506   3.154   9.706   4.409
  421LEU    CD1 3507   3.023   9.799   4.283
  421LEU   HD11 3508   2.927   9.750   4.267
  421LEU   HD12 3509   3.015   9.861   4.372
  421LEU   HD13 3510   3.047   9.850   4.189
  421LEU    CD2 3511   3.099   9.560   4.265
  421LEU   HD21 3512   3.077   9.546   4.159
  421LEU   HD22 3513   3.185   9.501   4.297
  421LEU   HD23 3514   3.019   9.537   4.336
  421LEU      C 3515   3.328   9.883   4.440
  421LEU      O 3516   3.246   9.937   4.516
  422LEU      N 3517   3.429   9.809   4.491
  422LEU      H 3518   3.486   9.763   4.421
  422LEU     CA 3519   3.463   9.786   4.628
  422LEU     HA 3520   3.373   9.763   4.685
  422LEU     CB 3521   3.558   9.666   4.636
  422LEU    HB1 3522   3.594   9.658   4.739
  422LEU    HB2 3523   3.651   9.684   4.582
  422LEU     CG 3524   3.495   9.529   4.609
  422LEU     HG 3525   3.449   9.531   4.510
  422LEU    CD1 3526   3.609   9.425   4.587
  422LEU   HD11 3527   3.665   9.415   4.680
  422LEU   HD12 3528   3.575   9.333   4.539
  422LEU   HD13 3529   3.686   9.460   4.518
  422LEU    CD2 3530   3.386   9.458   4.697
  422LEU   HD21 3531   3.298   9.521   4.686
  422LEU   HD22 3532   3.378   9.361   4.649
  422LEU   HD23 3533   3.426   9.461   4.798
  422LEU      C 3534   3.519   9.918   4.689
  422LEU      O 3535   3.476   9.949   4.800
  423GLN      N 3536   3.612   9.996   4.634
  423GLN      H 3537   3.657   9.952   4.555
  423GLN     CA 3538   3.658  10.130   4.663
  423GLN     HA 3539   3.703  10.124   4.762
  423GLN     CB 3540   3.754  10.184   4.555
  423GLN    HB1 3541   3.711  10.145   4.463
  423GLN    HB2 3542   3.852  10.138   4.564
  423GLN     CG 3543   3.766  10.333   4.546
  423GLN    HG1 3544   3.812  10.358   4.642
  423GLN    HG2 3545   3.669  10.383   4.537
  423GLN     CD 3546   3.849  10.380   4.433
  423GLN    OE1 3547   3.920  10.301   4.374
  423GLN    NE2 3548   3.868  10.511   4.414
  423GLN   HE21 3549   3.807  10.580   4.455
  423GLN   HE22 3550   3.919  10.542   4.333
  423GLN      C 3551   3.545  10.223   4.695
  423GLN      O 3552   3.548  10.286   4.802
  424ASP      N 3553   3.451  10.231   4.603
  424ASP      H 3554   3.465  10.179   4.517
  424ASP     CA 3555   3.334  10.317   4.616
  424ASP     HA 3556   3.369  10.418   4.635
  424ASP     CB 3557   3.252  10.319   4.486
  424ASP    HB1 3558   3.206  10.226   4.455
  424ASP    HB2 3559   3.328  10.356   4.418
  424ASP     CG 3560   3.150  10.425   4.483
  424ASP    OD1 3561   3.183  10.541   4.459
  424ASP    OD2 3562   3.034  10.389   4.501
  424ASP      C 3563   3.246  10.270   4.733
  424ASP      O 3564   3.217  10.351   4.817
  425LYS      N 3565   3.216  10.139   4.740
  425LYS      H 3566   3.255  10.083   4.666
  425LYS     CA 3567   3.124  10.069   4.832
  425LYS     HA 3568   3.038  10.135   4.826
  425LYS     CB 3569   3.084   9.932   4.768
  425LYS    HB1 3570   3.175   9.871   4.771
  425LYS    HB2 3571   3.053   9.946   4.665
  425LYS     CG 3572   2.968   9.869   4.850
  425LYS    HG1 3573   2.890   9.943   4.865
  425LYS    HG2 3574   3.016   9.844   4.945
  425LYS     CD 3575   2.923   9.746   4.761
  425LYS    HD1 3576   2.859   9.681   4.820
  425LYS    HD2 3577   3.019   9.697   4.745
  425LYS     CE 3578   2.863   9.753   4.619
  425LYS    HE1 3579   2.854   9.656   4.571
  425LYS    HE2 3580   2.921   9.821   4.555
  425LYS     NZ 3581   2.725   9.808   4.613
  425LYS    HZ1 3582   2.661   9.768   4.680
  425LYS    HZ2 3583   2.726   9.906   4.635
  425LYS    HZ3 3584   2.677   9.810   4.524
  425LYS      C 3585   3.163  10.079   4.978
  425LYS      O 3586   3.083  10.076   5.072
  426TRP      N 3587   3.297  10.081   4.986
  426TRP      H 3588   3.347  10.077   4.898
  426TRP     CA 3589   3.360  10.118   5.105
  426TRP     HA 3590   3.308  10.069   5.187
  426TRP     CB 3591   3.505  10.080   5.107
  426TRP    HB1 3592   3.552  10.124   5.019
  426TRP    HB2 3593   3.508   9.972   5.094
  426TRP     CG 3594   3.591  10.118   5.220
  426TRP    CD1 3595   3.670  10.232   5.225
  426TRP    HD1 3596   3.697  10.298   5.144
  426TRP    NE1 3597   3.729  10.230   5.348
  426TRP    HE1 3598   3.791  10.301   5.385
  426TRP    CE2 3599   3.675  10.128   5.434
  426TRP    CZ2 3600   3.685  10.103   5.572
  426TRP    HZ2 3601   3.747  10.170   5.630
  426TRP    CH2 3602   3.623   9.990   5.629
  426TRP    HH2 3603   3.628   9.968   5.735
  426TRP    CZ3 3604   3.541   9.911   5.544
  426TRP    HZ3 3605   3.483   9.832   5.589
  426TRP    CE3 3606   3.533   9.937   5.406
  426TRP    HE3 3607   3.476   9.873   5.340
  426TRP    CD2 3608   3.591  10.051   5.346
  426TRP      C 3609   3.341  10.268   5.132
  426TRP      O 3610   3.272  10.301   5.228
  427ASP      N 3611   3.409  10.355   5.051
  427ASP      H 3612   3.461  10.319   4.972
  427ASP     CA 3613   3.429  10.497   5.081
  427ASP     HA 3614   3.495  10.509   5.167
  427ASP     CB 3615   3.499  10.550   4.959
  427ASP    HB1 3616   3.441  10.554   4.867
  427ASP    HB2 3617   3.595  10.499   4.949
  427ASP     CG 3618   3.542  10.695   4.976
  427ASP    OD1 3619   3.522  10.776   4.885
  427ASP    OD2 3620   3.587  10.736   5.086
  427ASP      C 3621   3.298  10.569   5.101
  427ASP      O 3622   3.279  10.633   5.202
  428ARG      N 3623   3.205  10.563   5.006
  428ARG      H 3624   3.219  10.488   4.939
  428ARG     CA 3625   3.073  10.621   5.025
  428ARG     HA 3626   3.103  10.714   5.074
  428ARG     CB 3627   3.013  10.638   4.881
  428ARG    HB1 3628   2.925  10.703   4.890
  428ARG    HB2 3629   2.983  10.540   4.843
  428ARG     CG 3630   3.098  10.712   4.773
  428ARG    HG1 3631   3.039  10.701   4.683
  428ARG    HG2 3632   3.194  10.664   4.755
  428ARG     CD 3633   3.117  10.863   4.794
  428ARG    HD1 3634   3.031  10.919   4.831
  428ARG    HD2 3635   3.141  10.907   4.697
  428ARG     NE 3636   3.240  10.877   4.885
  428ARG     HE 3637   3.318  10.815   4.865
  428ARG     CZ 3638   3.252  10.946   4.995
  428ARG    NH1 3639   3.154  11.019   5.047
  428ARG   HH11 3640   3.067  11.029   4.996
  428ARG   HH12 3641   3.168  11.073   5.132
  428ARG    NH2 3642   3.361  10.940   5.056
  428ARG   HH21 3643   3.439  10.891   5.016
  428ARG   HH22 3644   3.374  10.985   5.146
  428ARG      C 3645   2.972  10.553   5.111
  428ARG      O 3646   2.870  10.622   5.126
  429PHE      N 3647   2.995  10.426   5.156
  429PHE      H 3648   3.084  10.381   5.137
  429PHE     CA 3649   2.899  10.354   5.235
  429PHE     HA 3650   2.834  10.434   5.270
  429PHE     CB 3651   2.812  10.258   5.150
  429PHE    HB1 3652   2.879  10.197   5.089
  429PHE    HB2 3653   2.759  10.319   5.077
  429PHE     CG 3654   2.717  10.179   5.229
  429PHE    CD1 3655   2.625  10.251   5.316
  429PHE    HD1 3656   2.620  10.359   5.309
  429PHE    CE1 3657   2.535  10.171   5.395
  429PHE    HE1 3658   2.467  10.223   5.461
  429PHE     CZ 3659   2.554  10.029   5.400
  429PHE     HZ 3660   2.489   9.960   5.453
  429PHE    CE2 3661   2.648   9.965   5.321
  429PHE    HE2 3662   2.651   9.857   5.310
  429PHE    CD2 3663   2.721  10.039   5.225
  429PHE    HD2 3664   2.797   9.991   5.166
  429PHE      C 3665   2.959  10.292   5.353
  429PHE      O 3666   2.973  10.358   5.452
  430VAL      N 3667   3.019  10.173   5.337
  430VAL      H 3668   3.028  10.147   5.240
  430VAL     CA 3669   3.067  10.090   5.452
  430VAL     HA 3670   2.978  10.065   5.510
  430VAL     CB 3671   3.141   9.962   5.417
  430VAL     HB 3672   3.228   9.980   5.355
  430VAL    CG1 3673   3.189   9.897   5.542
  430VAL   HG11 3674   3.102   9.879   5.605
  430VAL   HG12 3675   3.235   9.800   5.525
  430VAL   HG13 3676   3.273   9.946   5.591
  430VAL    CG2 3677   3.040   9.867   5.347
  430VAL   HG21 3678   3.011   9.900   5.247
  430VAL   HG22 3679   3.094   9.775   5.324
  430VAL   HG23 3680   2.956   9.854   5.416
  430VAL      C 3681   3.153  10.165   5.551
  430VAL      O 3682   3.133  10.147   5.671
  431LYS      N 3683   3.256  10.241   5.515
  431LYS      H 3684   3.266  10.264   5.418
  431LYS     CA 3685   3.352  10.320   5.601
  431LYS     HA 3686   3.431  10.260   5.645
  431LYS     CB 3687   3.417  10.421   5.502
  431LYS    HB1 3688   3.337  10.480   5.459
  431LYS    HB2 3689   3.469  10.366   5.423
  431LYS     CG 3690   3.537  10.496   5.565
  431LYS    HG1 3691   3.608  10.422   5.600
  431LYS    HG2 3692   3.499  10.549   5.652
  431LYS     CD 3693   3.596  10.610   5.475
  431LYS    HD1 3694   3.641  10.568   5.385
  431LYS    HD2 3695   3.676  10.667   5.522
  431LYS     CE 3696   3.480  10.708   5.433
  431LYS    HE1 3697   3.439  10.754   5.523
  431LYS    HE2 3698   3.402  10.655   5.378
  431LYS     NZ 3699   3.530  10.820   5.353
  431LYS    HZ1 3700   3.611  10.873   5.382
  431LYS    HZ2 3701   3.555  10.792   5.259
  431LYS    HZ3 3702   3.460  10.892   5.344
  431LYS      C 3703   3.282  10.393   5.722
  431LYS      O 3704   3.331  10.388   5.836
  432ARG      N 3705   3.163  10.447   5.692
  432ARG      H 3706   3.118  10.435   5.602
  432ARG     CA 3707   3.080  10.512   5.793
  432ARG     HA 3708   3.134  10.589   5.846
  432ARG     CB 3709   2.950  10.571   5.730
  432ARG    HB1 3710   2.896  10.616   5.814
  432ARG    HB2 3711   2.894  10.492   5.680
  432ARG     CG 3712   2.988  10.676   5.629
  432ARG    HG1 3713   3.026  10.617   5.546
  432ARG    HG2 3714   3.060  10.750   5.665
  432ARG     CD 3715   2.862  10.739   5.577
  432ARG    HD1 3716   2.810  10.807   5.645
  432ARG    HD2 3717   2.793  10.657   5.558
  432ARG     NE 3718   2.891  10.809   5.452
  432ARG     HE 3719   2.986  10.794   5.422
  432ARG     CZ 3720   2.814  10.883   5.372
  432ARG    NH1 3721   2.692  10.908   5.389
  432ARG   HH11 3722   2.645  10.878   5.473
  432ARG   HH12 3723   2.653  10.985   5.337
  432ARG    NH2 3724   2.884  10.922   5.268
  432ARG   HH21 3725   2.976  10.881   5.256
  432ARG   HH22 3726   2.824  10.971   5.202
  432ARG      C 3727   3.039  10.415   5.905
  432ARG      O 3728   3.029  10.459   6.019
  433ILE      N 3729   3.002  10.292   5.871
  433ILE      H 3730   3.035  10.267   5.779
  433ILE     CA 3731   2.946  10.185   5.957
  433ILE     HA 3732   2.865  10.219   6.022
  433ILE     CB 3733   2.883  10.072   5.873
  433ILE     HB 3734   2.957  10.029   5.806
  433ILE    CG2 3735   2.826   9.964   5.967
  433ILE   HG21 3736   2.781   9.882   5.911
  433ILE   HG22 3737   2.910   9.914   6.017
  433ILE   HG23 3738   2.764  10.011   6.044
  433ILE    CG1 3739   2.770  10.140   5.784
  433ILE   HG11 3740   2.819  10.196   5.705
  433ILE   HG12 3741   2.716  10.217   5.839
  433ILE     CD 3742   2.672  10.055   5.710
  433ILE    HD1 3743   2.721   9.970   5.661
  433ILE    HD2 3744   2.617  10.004   5.789
  433ILE    HD3 3745   2.617  10.130   5.653
  433ILE      C 3746   3.064  10.129   6.033
  433ILE      O 3747   3.048  10.128   6.154
  434PHE      N 3748   3.171  10.101   5.966
  434PHE      H 3749   3.153  10.100   5.867
  434PHE     CA 3750   3.292  10.046   6.027
  434PHE     HA 3751   3.271   9.953   6.079
  434PHE     CB 3752   3.398  10.024   5.918
  434PHE    HB1 3753   3.425  10.122   5.878
  434PHE    HB2 3754   3.345   9.977   5.834
  434PHE     CG 3755   3.521   9.947   5.960
  434PHE    CD1 3756   3.612  10.012   6.043
  434PHE    HD1 3757   3.609  10.116   6.071
  434PHE    CE1 3758   3.711   9.930   6.105
  434PHE    HE1 3759   3.783   9.976   6.170
  434PHE     CZ 3760   3.715   9.790   6.085
  434PHE     HZ 3761   3.792   9.734   6.137
  434PHE    CE2 3762   3.624   9.731   5.995
  434PHE    HE2 3763   3.635   9.627   5.966
  434PHE    CD2 3764   3.526   9.810   5.939
  434PHE    HD2 3765   3.450   9.756   5.884
  434PHE      C 3766   3.341  10.146   6.148
  434PHE      O 3767   3.348  10.099   6.258
  435TYR      N 3768   3.353  10.278   6.130
  435TYR      H 3769   3.338  10.318   6.039
  435TYR     CA 3770   3.377  10.362   6.243
  435TYR     HA 3771   3.471  10.320   6.278
  435TYR     CB 3772   3.412  10.511   6.201
  435TYR    HB1 3773   3.448  10.557   6.293
  435TYR    HB2 3774   3.314  10.552   6.178
  435TYR     CG 3775   3.508  10.546   6.095
  435TYR    CD1 3776   3.478  10.664   6.023
  435TYR    HD1 3777   3.405  10.735   6.059
  435TYR    CE1 3778   3.555  10.698   5.907
  435TYR    HE1 3779   3.555  10.793   5.856
  435TYR     CZ 3780   3.666  10.614   5.874
  435TYR     OH 3781   3.741  10.657   5.775
  435TYR     HH 3782   3.813  10.596   5.758
  435TYR    CE2 3783   3.708  10.508   5.952
  435TYR    HE2 3784   3.798  10.454   5.927
  435TYR    CD2 3785   3.625  10.464   6.064
  435TYR    HD2 3786   3.646  10.378   6.126
  435TYR      C 3787   3.284  10.361   6.361
  435TYR      O 3788   3.326  10.363   6.480
  436PHE      N 3789   3.152  10.364   6.335
  436PHE      H 3790   3.116  10.376   6.241
  436PHE     CA 3791   3.052  10.354   6.440
  436PHE     HA 3792   3.072  10.433   6.513
  436PHE     CB 3793   2.911  10.379   6.375
  436PHE    HB1 3794   2.908  10.312   6.288
  436PHE    HB2 3795   2.911  10.485   6.349
  436PHE     CG 3796   2.794  10.345   6.475
  436PHE    CD1 3797   2.730  10.222   6.497
  436PHE    HD1 3798   2.766  10.141   6.435
  436PHE    CE1 3799   2.628  10.199   6.589
  436PHE    HE1 3800   2.593  10.098   6.603
  436PHE     CZ 3801   2.572  10.309   6.653
  436PHE     HZ 3802   2.478  10.297   6.705
  436PHE    CE2 3803   2.640  10.432   6.645
  436PHE    HE2 3804   2.596  10.517   6.694
  436PHE    CD2 3805   2.755  10.453   6.556
  436PHE    HD2 3806   2.789  10.550   6.521
  436PHE      C 3807   3.049  10.215   6.508
  436PHE      O 3808   3.037  10.209   6.628
  437ASN      N 3809   3.077  10.114   6.429
  437ASN      H 3810   3.098  10.139   6.333
  437ASN     CA 3811   3.096   9.975   6.471
  437ASN     HA 3812   3.009   9.943   6.529
  437ASN     CB 3813   3.090   9.878   6.353
  437ASN    HB1 3814   3.186   9.882   6.302
  437ASN    HB2 3815   3.003   9.909   6.293
  437ASN     CG 3816   3.063   9.732   6.385
  437ASN    OD1 3817   3.032   9.659   6.299
  437ASN    ND2 3818   3.066   9.693   6.508
  437ASN   HD21 3819   3.122   9.754   6.566
  437ASN   HD22 3820   3.043   9.596   6.529
  437ASN      C 3821   3.221   9.968   6.565
  437ASN      O 3822   3.208   9.906   6.668
  438PHE      N 3823   3.330  10.029   6.525
  438PHE      H 3824   3.328  10.081   6.439
  438PHE     CA 3825   3.451  10.050   6.606
  438PHE     HA 3826   3.487   9.951   6.635
  438PHE     CB 3827   3.562  10.122   6.525
  438PHE    HB1 3828   3.526  10.224   6.514
  438PHE    HB2 3829   3.575  10.080   6.425
  438PHE     CG 3830   3.695  10.129   6.588
  438PHE    CD1 3831   3.790  10.215   6.523
  438PHE    HD1 3832   3.768  10.266   6.430
  438PHE    CE1 3833   3.922  10.220   6.571
  438PHE    HE1 3834   3.998  10.291   6.543
  438PHE     CZ 3835   3.959  10.145   6.686
  438PHE     HZ 3836   4.055  10.153   6.734
  438PHE    CE2 3837   3.866  10.059   6.752
  438PHE    HE2 3838   3.893  10.005   6.841
  438PHE    CD2 3839   3.737  10.053   6.700
  438PHE    HD2 3840   3.670   9.979   6.742
  438PHE      C 3841   3.414  10.118   6.738
  438PHE      O 3842   3.433  10.049   6.845
  439PHE      N 3843   3.363  10.238   6.741
  439PHE      H 3844   3.350  10.274   6.647
  439PHE     CA 3845   3.303  10.313   6.859
  439PHE     HA 3846   3.386  10.356   6.915
  439PHE     CB 3847   3.214  10.430   6.812
  439PHE    HB1 3848   3.137  10.389   6.747
  439PHE    HB2 3849   3.279  10.492   6.751
  439PHE     CG 3850   3.146  10.511   6.915
  439PHE    CD1 3851   3.002  10.511   6.922
  439PHE    HD1 3852   2.941  10.440   6.870
  439PHE    CE1 3853   2.930  10.600   7.001
  439PHE    HE1 3854   2.822  10.602   7.007
  439PHE     CZ 3855   3.009  10.689   7.079
  439PHE     HZ 3856   2.955  10.767   7.131
  439PHE    CE2 3857   3.148  10.685   7.081
  439PHE    HE2 3858   3.206  10.747   7.148
  439PHE    CD2 3859   3.217  10.609   6.989
  439PHE    HD2 3860   3.320  10.631   6.966
  439PHE      C 3861   3.226  10.229   6.961
  439PHE      O 3862   3.252  10.228   7.079
  440VAL      N 3863   3.132  10.142   6.910
  440VAL      H 3864   3.114  10.149   6.811
  440VAL     CA 3865   3.039  10.062   6.996
  440VAL     HA 3866   3.025  10.115   7.091
  440VAL     CB 3867   2.902  10.034   6.940
  440VAL     HB 3868   2.849   9.980   7.018
  440VAL    CG1 3869   2.816  10.160   6.923
  440VAL   HG11 3870   2.825  10.227   7.009
  440VAL   HG12 3871   2.843  10.226   6.841
  440VAL   HG13 3872   2.711  10.131   6.923
  440VAL    CG2 3873   2.903   9.960   6.801
  440VAL   HG21 3874   2.991   9.897   6.792
  440VAL   HG22 3875   2.820   9.890   6.792
  440VAL   HG23 3876   2.901  10.029   6.716
  440VAL      C 3877   3.096   9.931   7.041
  440VAL      O 3878   3.064   9.885   7.152
  441TYR      N 3879   3.182   9.863   6.967
  441TYR      H 3880   3.188   9.896   6.872
  441TYR     CA 3881   3.261   9.753   7.020
  441TYR     HA 3882   3.186   9.683   7.057
  441TYR     CB 3883   3.333   9.688   6.900
  441TYR    HB1 3884   3.404   9.767   6.876
  441TYR    HB2 3885   3.250   9.658   6.835
  441TYR     CG 3886   3.406   9.558   6.939
  441TYR    CD1 3887   3.327   9.444   6.953
  441TYR    HD1 3888   3.221   9.444   6.929
  441TYR    CE1 3889   3.397   9.333   7.008
  441TYR    HE1 3890   3.347   9.237   7.013
  441TYR     CZ 3891   3.539   9.339   7.040
  441TYR     OH 3892   3.605   9.231   7.093
  441TYR     HH 3893   3.697   9.254   7.105
  441TYR    CE2 3894   3.611   9.453   7.021
  441TYR    HE2 3895   3.718   9.460   7.031
  441TYR    CD2 3896   3.543   9.569   6.976
  441TYR    HD2 3897   3.589   9.667   6.983
  441TYR      C 3898   3.358   9.804   7.129
  441TYR      O 3899   3.381   9.733   7.229
  442CYS      N 3900   3.419   9.924   7.114
  442CYS      H 3901   3.422   9.980   7.030
  442CYS     CA 3902   3.495   9.987   7.225
  442CYS     HA 3903   3.574   9.915   7.247
  442CYS     CB 3904   3.557  10.120   7.186
  442CYS    HB1 3905   3.613  10.159   7.270
  442CYS    HB2 3906   3.476  10.189   7.160
  442CYS     SG 3907   3.667  10.108   7.044
  442CYS     HG 3908   3.566  10.081   6.961
  442CYS      C 3909   3.415   9.988   7.353
  442CYS      O 3910   3.444   9.914   7.450
  443LEU      N 3911   3.302  10.055   7.342
  443LEU      H 3912   3.290  10.118   7.265
  443LEU     CA 3913   3.197  10.083   7.442
  443LEU     HA 3914   3.239  10.133   7.529
  443LEU     CB 3915   3.081  10.162   7.392
  443LEU    HB1 3916   3.005  10.161   7.469
  443LEU    HB2 3917   3.034  10.121   7.302
  443LEU     CG 3918   3.112  10.320   7.379
  443LEU     HG 3919   3.215  10.335   7.347
  443LEU    CD1 3920   3.014  10.380   7.274
  443LEU   HD11 3921   2.910  10.391   7.304
  443LEU   HD12 3922   3.043  10.484   7.259
  443LEU   HD13 3923   3.025  10.322   7.182
  443LEU    CD2 3924   3.084  10.379   7.515
  443LEU   HD21 3925   3.109  10.485   7.510
  443LEU   HD22 3926   2.977  10.382   7.537
  443LEU   HD23 3927   3.133  10.324   7.596
  443LEU      C 3928   3.156   9.947   7.510
  443LEU      O 3929   3.158   9.941   7.629
  444TYR      N 3930   3.121   9.841   7.432
  444TYR      H 3931   3.130   9.853   7.332
  444TYR     CA 3932   3.098   9.705   7.483
  444TYR     HA 3933   3.009   9.695   7.546
  444TYR     CB 3934   3.078   9.615   7.363
  444TYR    HB1 3935   3.169   9.626   7.303
  444TYR    HB2 3936   2.997   9.659   7.304
  444TYR     CG 3937   3.052   9.474   7.402
  444TYR    CD1 3938   2.941   9.432   7.484
  444TYR    HD1 3939   2.874   9.504   7.528
  444TYR    CE1 3940   2.912   9.299   7.501
  444TYR    HE1 3941   2.828   9.272   7.563
  444TYR     CZ 3942   2.999   9.201   7.451
  444TYR     OH 3943   2.981   9.071   7.488
  444TYR     HH 3944   2.903   9.065   7.544
  444TYR    CE2 3945   3.107   9.242   7.374
  444TYR    HE2 3946   3.180   9.171   7.338
  444TYR    CD2 3947   3.133   9.375   7.341
  444TYR    HD2 3948   3.216   9.398   7.277
  444TYR      C 3949   3.216   9.660   7.575
  444TYR      O 3950   3.192   9.632   7.697
  445MET      N 3951   3.338   9.656   7.523
  445MET      H 3952   3.339   9.674   7.423
  445MET     CA 3953   3.460   9.609   7.586
  445MET     HA 3954   3.444   9.505   7.616
  445MET     CB 3955   3.573   9.609   7.479
  445MET    HB1 3956   3.669   9.579   7.521
  445MET    HB2 3957   3.587   9.709   7.438
  445MET     CG 3958   3.546   9.502   7.374
  445MET    HG1 3959   3.630   9.494   7.305
  445MET    HG2 3960   3.472   9.539   7.303
  445MET     SD 3961   3.509   9.336   7.413
  445MET     CE 3962   3.619   9.296   7.549
  445MET    HE1 3963   3.594   9.379   7.616
  445MET    HE2 3964   3.575   9.208   7.596
  445MET    HE3 3965   3.725   9.303   7.522
  445MET      C 3966   3.502   9.691   7.714
  445MET      O 3967   3.567   9.644   7.808
  446ILE      N 3968   3.463   9.820   7.717
  446ILE      H 3969   3.436   9.858   7.627
  446ILE     CA 3970   3.484   9.917   7.831
  446ILE     HA 3971   3.582   9.902   7.875
  446ILE     CB 3972   3.479  10.065   7.786
  446ILE     HB 3973   3.381  10.084   7.741
  446ILE    CG2 3974   3.483  10.159   7.909
  446ILE   HG21 3975   3.405  10.134   7.981
  446ILE   HG22 3976   3.583  10.153   7.952
  446ILE   HG23 3977   3.473  10.263   7.877
  446ILE    CG1 3978   3.588  10.107   7.683
  446ILE   HG11 3979   3.583  10.039   7.599
  446ILE   HG12 3980   3.685  10.089   7.729
  446ILE     CD 3981   3.579  10.248   7.623
  446ILE    HD1 3982   3.581  10.322   7.702
  446ILE    HD2 3983   3.669  10.254   7.562
  446ILE    HD3 3984   3.485  10.253   7.567
  446ILE      C 3985   3.385   9.898   7.942
  446ILE      O 3986   3.421   9.882   8.058
  447ILE      N 3987   3.257   9.883   7.900
  447ILE      H 3988   3.228   9.892   7.804
  447ILE     CA 3989   3.140   9.845   7.989
  447ILE     HA 3990   3.136   9.924   8.064
  447ILE     CB 3991   3.014   9.851   7.897
  447ILE     HB 3992   3.040   9.802   7.804
  447ILE    CG2 3993   2.890   9.782   7.956
  447ILE   HG21 3994   2.851   9.842   8.038
  447ILE   HG22 3995   2.812   9.787   7.880
  447ILE   HG23 3996   2.916   9.682   7.991
  447ILE    CG1 3997   2.990   9.997   7.862
  447ILE   HG11 3998   3.080  10.044   7.823
  447ILE   HG12 3999   2.965  10.053   7.952
  447ILE     CD 4000   2.875  10.013   7.760
  447ILE    HD1 4001   2.873   9.929   7.690
  447ILE    HD2 4002   2.779  10.021   7.811
  447ILE    HD3 4003   2.902  10.105   7.707
  447ILE      C 4004   3.160   9.712   8.059
  447ILE      O 4005   3.153   9.701   8.183
  448PHE      N 4006   3.192   9.607   7.976
  448PHE      H 4007   3.188   9.626   7.877
  448PHE     CA 4008   3.254   9.474   8.011
  448PHE     HA 4009   3.170   9.430   8.065
  448PHE     CB 4010   3.279   9.382   7.892
  448PHE    HB1 4011   3.361   9.422   7.833
  448PHE    HB2 4012   3.189   9.389   7.830
  448PHE     CG 4013   3.289   9.237   7.918
  448PHE    CD1 4014   3.345   9.161   7.812
  448PHE    HD1 4015   3.357   9.207   7.715
  448PHE    CE1 4016   3.371   9.022   7.823
  448PHE    HE1 4017   3.409   8.980   7.731
  448PHE     CZ 4018   3.343   8.957   7.950
  448PHE     HZ 4019   3.367   8.854   7.972
  448PHE    CE2 4020   3.294   9.034   8.057
  448PHE    HE2 4021   3.274   8.993   8.155
  448PHE    CD2 4022   3.264   9.173   8.039
  448PHE    HD2 4023   3.211   9.223   8.119
  448PHE      C 4024   3.372   9.489   8.111
  448PHE      O 4025   3.357   9.443   8.223
  449THR      N 4026   3.482   9.559   8.073
  449THR      H 4027   3.491   9.588   7.977
  449THR     CA 4028   3.594   9.580   8.167
  449THR     HA 4029   3.651   9.490   8.189
  449THR     CB 4030   3.686   9.689   8.116
  449THR     HB 4031   3.631   9.782   8.109
  449THR    CG2 4032   3.812   9.704   8.203
  449THR   HG21 4033   3.870   9.784   8.158
  449THR   HG22 4034   3.783   9.711   8.308
  449THR   HG23 4035   3.866   9.609   8.205
  449THR    OG1 4036   3.746   9.663   7.992
  449THR    HG1 4037   3.675   9.652   7.928
  449THR      C 4038   3.550   9.635   8.303
  449THR      O 4039   3.577   9.574   8.407
  450ALA      N 4040   3.477   9.747   8.309
  450ALA      H 4041   3.460   9.797   8.223
  450ALA     CA 4042   3.440   9.801   8.436
  450ALA     HA 4043   3.532   9.816   8.492
  450ALA     CB 4044   3.378   9.939   8.408
  450ALA    HB1 4045   3.456  10.005   8.370
  450ALA    HB2 4046   3.293   9.934   8.340
  450ALA    HB3 4047   3.334   9.970   8.504
  450ALA      C 4048   3.347   9.705   8.517
  450ALA      O 4049   3.364   9.681   8.636
  451ALA      N 4050   3.253   9.631   8.453
  451ALA      H 4051   3.258   9.625   8.352
  451ALA     CA 4052   3.160   9.536   8.510
  451ALA     HA 4053   3.104   9.581   8.592
  451ALA     CB 4054   3.055   9.500   8.398
  451ALA    HB1 4055   2.980   9.578   8.379
  451ALA    HB2 4056   3.103   9.471   8.305
  451ALA    HB3 4057   3.004   9.410   8.432
  451ALA      C 4058   3.238   9.412   8.564
  451ALA      O 4059   3.209   9.365   8.673
  452ALA      N 4060   3.331   9.357   8.490
  452ALA      H 4061   3.342   9.403   8.400
  452ALA     CA 4062   3.413   9.244   8.537
  452ALA     HA 4063   3.349   9.165   8.575
  452ALA     CB 4064   3.506   9.204   8.417
  452ALA    HB1 4065   3.452   9.167   8.331
  452ALA    HB2 4066   3.578   9.283   8.394
  452ALA    HB3 4067   3.558   9.115   8.451
  452ALA      C 4068   3.500   9.282   8.658
  452ALA      O 4069   3.511   9.211   8.757
  453TYR      N 4070   3.567   9.401   8.651
  453TYR      H 4071   3.559   9.458   8.569
  453TYR     CA 4072   3.676   9.438   8.750
  453TYR     HA 4073   3.747   9.356   8.760
  453TYR     CB 4074   3.753   9.557   8.692
  453TYR    HB1 4075   3.686   9.639   8.664
  453TYR    HB2 4076   3.814   9.521   8.610
  453TYR     CG 4077   3.859   9.616   8.788
  453TYR    CD1 4078   3.852   9.752   8.818
  453TYR    HD1 4079   3.766   9.804   8.778
  453TYR    CE1 4080   3.954   9.813   8.904
  453TYR    HE1 4081   3.941   9.914   8.942
  453TYR     CZ 4082   4.062   9.734   8.940
  453TYR     OH 4083   4.169   9.788   9.000
  453TYR     HH 4084   4.239   9.722   9.007
  453TYR    CE2 4085   4.070   9.595   8.915
  453TYR    HE2 4086   4.151   9.544   8.965
  453TYR    CD2 4087   3.963   9.536   8.849
  453TYR    HD2 4088   3.961   9.430   8.831
  453TYR      C 4089   3.605   9.472   8.884
  453TYR      O 4090   3.660   9.431   8.984
  454TYR      N 4091   3.492   9.535   8.884
  454TYR      H 4092   3.448   9.568   8.799
  454TYR     CA 4093   3.421   9.584   9.008
  454TYR     HA 4094   3.497   9.591   9.087
  454TYR     CB 4095   3.351   9.717   8.990
  454TYR    HB1 4096   3.287   9.744   9.073
  454TYR    HB2 4097   3.300   9.724   8.894
  454TYR     CG 4098   3.454   9.823   8.991
  454TYR    CD1 4099   3.514   9.866   9.110
  454TYR    HD1 4100   3.490   9.811   9.200
  454TYR    CE1 4101   3.611   9.968   9.110
  454TYR    HE1 4102   3.642  10.001   9.208
  454TYR     CZ 4103   3.655  10.026   8.985
  454TYR     OH 4104   3.740  10.126   8.985
  454TYR     HH 4105   3.764  10.155   9.073
  454TYR    CE2 4106   3.596   9.978   8.863
  454TYR    HE2 4107   3.634  10.011   8.767
  454TYR    CD2 4108   3.489   9.883   8.871
  454TYR    HD2 4109   3.436   9.865   8.779
  454TYR      C 4110   3.324   9.475   9.063
  454TYR      O 4111   3.222   9.507   9.122
  455ARG      N 4112   3.362   9.343   9.058
  455ARG      H 4113   3.452   9.318   9.021
  455ARG     CA 4114   3.286   9.228   9.099
  455ARG     HA 4115   3.186   9.246   9.060
  455ARG     CB 4116   3.334   9.095   9.037
  455ARG    HB1 4117   3.317   9.100   8.929
  455ARG    HB2 4118   3.264   9.014   9.059
  455ARG     CG 4119   3.482   9.050   9.055
  455ARG    HG1 4120   3.506   9.027   9.159
  455ARG    HG2 4121   3.549   9.132   9.029
  455ARG     CD 4122   3.528   8.934   8.961
  455ARG    HD1 4123   3.510   8.972   8.860
  455ARG    HD2 4124   3.468   8.844   8.969
  455ARG     NE 4125   3.664   8.894   8.996
  455ARG     HE 4126   3.742   8.949   8.962
  455ARG     CZ 4127   3.694   8.802   9.079
  455ARG    NH1 4128   3.612   8.729   9.141
  455ARG   HH11 4129   3.512   8.746   9.140
  455ARG   HH12 4130   3.648   8.662   9.208
  455ARG    NH2 4131   3.819   8.778   9.105
  455ARG   HH21 4132   3.886   8.838   9.059
  455ARG   HH22 4133   3.844   8.704   9.169
  455ARG      C 4134   3.258   9.211   9.251
  455ARG      O 4135   3.347   9.232   9.336
  456PRO      N 4136   3.141   9.170   9.297
  456PRO     CD 4137   3.015   9.159   9.225
  456PRO    HD1 4138   3.013   9.066   9.168
  456PRO    HD2 4139   2.996   9.246   9.161
  456PRO     CG 4140   2.910   9.152   9.339
  456PRO    HG1 4141   2.825   9.097   9.297
  456PRO    HG2 4142   2.877   9.251   9.370
  456PRO     CB 4143   2.988   9.071   9.443
  456PRO    HB1 4144   2.962   8.968   9.422
  456PRO    HB2 4145   2.955   9.084   9.546
  456PRO     CA 4146   3.138   9.093   9.424
  456PRO     HA 4147   3.178   9.148   9.509
  456PRO      C 4148   3.212   8.962   9.424
  456PRO      O 4149   3.230   8.899   9.322
  457VAL      N 4150   3.254   8.923   9.545
  457VAL      H 4151   3.236   8.988   9.620
  457VAL     CA 4152   3.340   8.805   9.578
  457VAL     HA 4153   3.336   8.729   9.501
  457VAL     CB 4154   3.486   8.846   9.583
  457VAL     HB 4155   3.546   8.756   9.599
  457VAL    CG1 4156   3.545   8.909   9.453
  457VAL   HG11 4157   3.495   9.002   9.428
  457VAL   HG12 4158   3.653   8.923   9.459
  457VAL   HG13 4159   3.527   8.843   9.367
  457VAL    CG2 4160   3.525   8.930   9.704
  457VAL   HG21 4161   3.634   8.932   9.698
  457VAL   HG22 4162   3.476   9.027   9.703
  457VAL   HG23 4163   3.487   8.885   9.795
  457VAL      C 4164   3.298   8.730   9.707
  457VAL      O 4165   3.358   8.628   9.742
  458GLU      N 4166   3.207   8.778   9.794
  458GLU      H 4167   3.169   8.872   9.787
  458GLU     CA 4168   3.168   8.700   9.916
  458GLU     HA 4169   3.258   8.686   9.976
  458GLU     CB 4170   3.078   8.790   9.995
  458GLU    HB1 4171   2.974   8.787   9.962
  458GLU    HB2 4172   3.111   8.894   9.985
  458GLU     CG 4173   3.074   8.751  10.143
  458GLU    HG1 4174   3.168   8.758  10.198
  458GLU    HG2 4175   3.052   8.645  10.155
  458GLU     CD 4176   2.966   8.826  10.210
  458GLU    OE1 4177   2.878   8.759  10.271
  458GLU    OE2 4178   2.969   8.950  10.210
  458GLU      C 4179   3.107   8.559   9.886
  458GLU      O 4180   2.988   8.542   9.845
  459GLY      N 4181   3.187   8.456   9.916
  459GLY      H 4182   3.276   8.476   9.959
  459GLY     CA 4183   3.159   8.315   9.882
  459GLY    HA1 4184   3.073   8.289   9.943
  459GLY    HA2 4185   3.242   8.252   9.915
  459GLY      C 4186   3.132   8.293   9.735
  459GLY      O 4187   3.196   8.347   9.645
  460LEU      N 4188   3.047   8.193   9.712
  460LEU      H 4189   3.003   8.168   9.799
  460LEU     CA 4190   3.018   8.139   9.582
  460LEU     HA 4191   3.106   8.145   9.517
  460LEU     CB 4192   2.975   7.991   9.601
  460LEU    HB1 4193   2.961   7.958   9.498
  460LEU    HB2 4194   2.873   7.987   9.637
  460LEU     CG 4195   3.078   7.907   9.672
  460LEU     HG 4196   3.122   7.948   9.763
  460LEU    CD1 4197   3.016   7.774   9.709
  460LEU   HD11 4198   2.992   7.721   9.616
  460LEU   HD12 4199   3.086   7.704   9.755
  460LEU   HD13 4200   2.938   7.796   9.782
  460LEU    CD2 4201   3.197   7.889   9.576
  460LEU   HD21 4202   3.274   7.834   9.631
  460LEU   HD22 4203   3.168   7.828   9.491
  460LEU   HD23 4204   3.244   7.980   9.541
  460LEU      C 4205   2.909   8.225   9.529
  460LEU      O 4206   2.822   8.266   9.602
  461PRO      N 4207   2.908   8.253   9.395
  461PRO     CD 4208   3.003   8.203   9.297
  461PRO    HD1 4209   3.027   8.097   9.311
  461PRO    HD2 4210   3.090   8.268   9.296
  461PRO     CG 4211   2.927   8.212   9.165
  461PRO    HG1 4212   2.871   8.119   9.151
  461PRO    HG2 4213   2.996   8.221   9.081
  461PRO     CB 4214   2.839   8.335   9.187
  461PRO    HB1 4215   2.756   8.331   9.117
  461PRO    HB2 4216   2.901   8.425   9.181
  461PRO     CA 4217   2.790   8.316   9.330
  461PRO     HA 4218   2.770   8.415   9.371
  461PRO      C 4219   2.654   8.240   9.342
  461PRO      O 4220   2.651   8.124   9.397
  462PRO      N 4221   2.540   8.287   9.286
  462PRO     CD 4222   2.421   8.203   9.260
  462PRO    HD1 4223   2.402   8.144   9.350
  462PRO    HD2 4224   2.441   8.138   9.176
  462PRO     CG 4225   2.305   8.301   9.244
  462PRO    HG1 4226   2.256   8.318   9.340
  462PRO    HG2 4227   2.227   8.265   9.176
  462PRO     CB 4228   2.381   8.424   9.186
  462PRO    HB1 4229   2.325   8.516   9.200
  462PRO    HB2 4230   2.400   8.403   9.081
  462PRO     CA 4231   2.515   8.425   9.244
  462PRO     HA 4232   2.590   8.455   9.171
  462PRO      C 4233   2.519   8.522   9.356
  462PRO      O 4234   2.499   8.489   9.468
  463TYR      N 4235   2.537   8.651   9.327
  463TYR      H 4236   2.545   8.668   9.228
  463TYR     CA 4237   2.558   8.751   9.431
  463TYR     HA 4238   2.561   8.708   9.532
  463TYR     CB 4239   2.695   8.818   9.402
  463TYR    HB1 4240   2.714   8.893   9.479
  463TYR    HB2 4241   2.694   8.870   9.307
  463TYR     CG 4242   2.818   8.730   9.401
  463TYR    CD1 4243   2.844   8.648   9.516
  463TYR    HD1 4244   2.788   8.646   9.608
  463TYR    CE1 4245   2.952   8.559   9.515
  463TYR    HE1 4246   2.964   8.491   9.598
  463TYR     CZ 4247   3.038   8.562   9.405
  463TYR     OH 4248   3.154   8.488   9.404
  463TYR     HH 4249   3.170   8.449   9.490
  463TYR    CE2 4250   3.020   8.645   9.295
  463TYR    HE2 4251   3.096   8.647   9.218
  463TYR    CD2 4252   2.910   8.733   9.294
  463TYR    HD2 4253   2.901   8.796   9.207
  463TYR      C 4254   2.438   8.849   9.437
  463TYR      O 4255   2.373   8.892   9.334
  464LYS      N 4256   2.397   8.880   9.561
  464LYS      H 4257   2.429   8.825   9.640
  464LYS     CA 4258   2.288   8.979   9.591
  464LYS     HA 4259   2.201   8.976   9.526
  464LYS     CB 4260   2.258   8.977   9.746
  464LYS    HB1 4261   2.223   9.069   9.791
  464LYS    HB2 4262   2.347   8.946   9.801
  464LYS     CG 4263   2.145   8.877   9.770
  464LYS    HG1 4264   2.185   8.784   9.730
  464LYS    HG2 4265   2.062   8.916   9.710
  464LYS     CD 4266   2.093   8.869   9.913
  464LYS    HD1 4267   2.054   8.966   9.942
  464LYS    HD2 4268   2.165   8.820   9.979
  464LYS     CE 4269   1.974   8.782   9.911
  464LYS    HE1 4270   2.000   8.682   9.875
  464LYS    HE2 4271   1.902   8.819   9.839
  464LYS     NZ 4272   1.910   8.760  10.044
  464LYS    HZ1 4273   1.832   8.697  10.036
  464LYS    HZ2 4274   1.967   8.701  10.104
  464LYS    HZ3 4275   1.879   8.841  10.096
  464LYS      C 4276   2.341   9.126   9.567
  464LYS      O 4277   2.465   9.156   9.584
  465LEU      N 4278   2.252   9.223   9.534
  465LEU      H 4279   2.155   9.196   9.527
  465LEU     CA 4280   2.276   9.363   9.521
  465LEU     HA 4281   2.382   9.384   9.505
  465LEU     CB 4282   2.188   9.420   9.410
  465LEU    HB1 4283   2.216   9.525   9.402
  465LEU    HB2 4284   2.084   9.429   9.443
  465LEU     CG 4285   2.197   9.374   9.265
  465LEU     HG 4286   2.301   9.373   9.232
  465LEU    CD1 4287   2.135   9.240   9.226
  465LEU   HD11 4288   2.151   9.221   9.120
  465LEU   HD12 4289   2.151   9.157   9.294
  465LEU   HD13 4290   2.026   9.246   9.230
  465LEU    CD2 4291   2.131   9.485   9.174
  465LEU   HD21 4292   2.143   9.460   9.069
  465LEU   HD22 4293   2.028   9.492   9.208
  465LEU   HD23 4294   2.174   9.584   9.190
  465LEU      C 4295   2.241   9.435   9.660
  465LEU      O 4296   2.126   9.445   9.705
  466LYS      N 4297   2.347   9.494   9.717
  466LYS      H 4298   2.437   9.502   9.672
  466LYS     CA 4299   2.343   9.547   9.853
  466LYS     HA 4300   2.240   9.552   9.887
  466LYS     CB 4301   2.427   9.462   9.947
  466LYS    HB1 4302   2.402   9.485  10.051
  466LYS    HB2 4303   2.535   9.477   9.936
  466LYS     CG 4304   2.395   9.305   9.940
  466LYS    HG1 4305   2.437   9.266   9.847
  466LYS    HG2 4306   2.286   9.295   9.943
  466LYS     CD 4307   2.451   9.234  10.065
  466LYS    HD1 4308   2.386   9.257  10.149
  466LYS    HD2 4309   2.553   9.265  10.088
  466LYS     CE 4310   2.444   9.086  10.046
  466LYS    HE1 4311   2.499   9.061   9.955
  466LYS    HE2 4312   2.340   9.059  10.032
  466LYS     NZ 4313   2.518   9.015  10.151
  466LYS    HZ1 4314   2.475   8.923  10.157
  466LYS    HZ2 4315   2.617   9.006  10.133
  466LYS    HZ3 4316   2.502   9.069  10.234
  466LYS      C 4317   2.386   9.695   9.870
  466LYS      O 4318   2.344   9.761   9.966
  467ASN      N 4319   2.458   9.750   9.773
  467ASN      H 4320   2.486   9.698   9.691
  467ASN     CA 4321   2.506   9.886   9.772
  467ASN     HA 4322   2.534   9.920   9.872
  467ASN     CB 4323   2.634   9.891   9.689
  467ASN    HB1 4324   2.665   9.996   9.689
  467ASN    HB2 4325   2.616   9.856   9.588
  467ASN     CG 4326   2.746   9.798   9.736
  467ASN    OD1 4327   2.787   9.804   9.845
  467ASN    ND2 4328   2.786   9.701   9.653
  467ASN   HD21 4329   2.738   9.689   9.565
  467ASN   HD22 4330   2.851   9.629   9.682
  467ASN      C 4331   2.396   9.987   9.717
  467ASN      O 4332   2.308   9.946   9.642
  468THR      N 4333   2.400  10.116   9.750
  468THR      H 4334   2.476  10.147   9.808
  468THR     CA 4335   2.305  10.218   9.714
  468THR     HA 4336   2.216  10.203   9.777
  468THR     CB 4337   2.356  10.351   9.773
  468THR     HB 4338   2.442  10.387   9.716
  468THR    CG2 4339   2.253  10.463   9.772
  468THR   HG21 4340   2.192  10.477   9.683
  468THR   HG22 4341   2.192  10.441   9.859
  468THR   HG23 4342   2.306  10.551   9.808
  468THR    OG1 4343   2.400  10.338   9.911
  468THR    HG1 4344   2.478  10.281   9.910
  468THR      C 4345   2.268  10.218   9.567
  468THR      O 4346   2.146  10.198   9.536
  469VAL      N 4347   2.361  10.250   9.478
  469VAL      H 4348   2.445  10.286   9.521
  469VAL     CA 4349   2.353  10.234   9.333
  469VAL     HA 4350   2.266  10.172   9.311
  469VAL     CB 4351   2.329  10.375   9.265
  469VAL     HB 4352   2.313  10.365   9.158
  469VAL    CG1 4353   2.213  10.464   9.319
  469VAL   HG11 4354   2.189  10.547   9.253
  469VAL   HG12 4355   2.125  10.408   9.349
  469VAL   HG13 4356   2.255  10.512   9.408
  469VAL    CG2 4357   2.456  10.463   9.268
  469VAL   HG21 4358   2.535  10.408   9.216
  469VAL   HG22 4359   2.434  10.563   9.231
  469VAL   HG23 4360   2.488  10.476   9.372
  469VAL      C 4361   2.469  10.160   9.266
  469VAL      O 4362   2.458  10.119   9.149
  470GLY      N 4363   2.582  10.139   9.341
  470GLY      H 4364   2.576  10.174   9.436
  470GLY     CA 4365   2.695  10.063   9.290
  470GLY    HA1 4366   2.764  10.037   9.370
  470GLY    HA2 4367   2.759  10.127   9.228
  470GLY      C 4368   2.663   9.930   9.219
  470GLY      O 4369   2.741   9.898   9.134
  471ASP      N 4370   2.555   9.861   9.257
  471ASP      H 4371   2.472   9.906   9.292
  471ASP     CA 4372   2.527   9.728   9.200
  471ASP     HA 4373   2.622   9.695   9.157
  471ASP     CB 4374   2.474   9.629   9.311
  471ASP    HB1 4375   2.458   9.529   9.270
  471ASP    HB2 4376   2.384   9.673   9.354
  471ASP     CG 4377   2.576   9.604   9.424
  471ASP    OD1 4378   2.533   9.607   9.542
  471ASP    OD2 4379   2.691   9.563   9.398
  471ASP      C 4380   2.427   9.739   9.079
  471ASP      O 4381   2.440   9.665   8.986
  472TYR      N 4382   2.336   9.838   9.084
  472TYR      H 4383   2.338   9.900   9.164
  472TYR     CA 4384   2.250   9.874   8.969
  472TYR     HA 4385   2.194   9.783   8.946
  472TYR     CB 4386   2.144   9.978   9.010
  472TYR    HB1 4387   2.092   9.995   8.916
  472TYR    HB2 4388   2.203  10.066   9.039
  472TYR     CG 4389   2.057   9.945   9.127
  472TYR    CD1 4390   2.026  10.051   9.219
  472TYR    HD1 4391   2.073  10.147   9.205
  472TYR    CE1 4392   1.938  10.025   9.327
  472TYR    HE1 4393   1.907  10.100   9.399
  472TYR     CZ 4394   1.866   9.902   9.332
  472TYR     OH 4395   1.786   9.879   9.442
  472TYR     HH 4396   1.779   9.961   9.492
  472TYR    CE2 4397   1.911   9.797   9.244
  472TYR    HE2 4398   1.866   9.700   9.261
  472TYR    CD2 4399   1.990   9.819   9.135
  472TYR    HD2 4400   2.010   9.735   9.070
  472TYR      C 4401   2.328   9.928   8.847
  472TYR      O 4402   2.310   9.866   8.741
  473PHE      N 4403   2.419  10.026   8.854
  473PHE      H 4404   2.436  10.068   8.945
  473PHE     CA 4405   2.510  10.049   8.745
  473PHE     HA 4406   2.449  10.087   8.663
  473PHE     CB 4407   2.617  10.153   8.784
  473PHE    HB1 4408   2.698  10.151   8.711
  473PHE    HB2 4409   2.665  10.137   8.880
  473PHE     CG 4410   2.584  10.300   8.784
  473PHE    CD1 4411   2.543  10.359   8.908
  473PHE    HD1 4412   2.525  10.292   8.991
  473PHE    CE1 4413   2.513  10.498   8.915
  473PHE    HE1 4414   2.481  10.535   9.012
  473PHE     CZ 4415   2.526  10.575   8.799
  473PHE     HZ 4416   2.501  10.680   8.798
  473PHE    CE2 4417   2.566  10.514   8.679
  473PHE    HE2 4418   2.567  10.582   8.595
  473PHE    CD2 4419   2.599  10.380   8.668
  473PHE    HD2 4420   2.643  10.337   8.580
  473PHE      C 4421   2.581   9.920   8.693
  473PHE      O 4422   2.576   9.893   8.574
  474ARG      N 4423   2.643   9.845   8.788
  474ARG      H 4424   2.637   9.873   8.884
  474ARG     CA 4425   2.713   9.723   8.754
  474ARG     HA 4426   2.793   9.746   8.683
  474ARG     CB 4427   2.780   9.658   8.881
  474ARG    HB1 4428   2.703   9.621   8.949
  474ARG    HB2 4429   2.836   9.729   8.943
  474ARG     CG 4430   2.873   9.541   8.845
  474ARG    HG1 4431   2.949   9.570   8.773
  474ARG    HG2 4432   2.812   9.460   8.804
  474ARG     CD 4433   2.941   9.485   8.973
  474ARG    HD1 4434   3.004   9.566   9.009
  474ARG    HD2 4435   3.003   9.399   8.947
  474ARG     NE 4436   2.843   9.459   9.083
  474ARG     HE 4437   2.855   9.516   9.166
  474ARG     CZ 4438   2.753   9.357   9.094
  474ARG    NH1 4439   2.743   9.256   9.009
  474ARG   HH11 4440   2.801   9.255   8.927
  474ARG   HH12 4441   2.668   9.189   9.022
  474ARG    NH2 4442   2.671   9.368   9.196
  474ARG   HH21 4443   2.694   9.431   9.271
  474ARG   HH22 4444   2.595   9.303   9.211
  474ARG      C 4445   2.629   9.622   8.671
  474ARG      O 4446   2.664   9.584   8.559
  475VAL      N 4447   2.513   9.579   8.724
  475VAL      H 4448   2.487   9.610   8.816
  475VAL     CA 4449   2.428   9.477   8.657
  475VAL     HA 4450   2.489   9.392   8.626
  475VAL     CB 4451   2.309   9.423   8.743
  475VAL     HB 4452   2.263   9.345   8.682
  475VAL    CG1 4453   2.350   9.357   8.873
  475VAL   HG11 4454   2.428   9.287   8.844
  475VAL   HG12 4455   2.389   9.431   8.943
  475VAL   HG13 4456   2.272   9.310   8.934
  475VAL    CG2 4457   2.195   9.521   8.767
  475VAL   HG21 4458   2.240   9.606   8.817
  475VAL   HG22 4459   2.168   9.565   8.671
  475VAL   HG23 4460   2.109   9.477   8.818
  475VAL      C 4461   2.378   9.541   8.527
  475VAL      O 4462   2.337   9.470   8.436
  476THR      N 4463   2.380   9.670   8.509
  476THR      H 4464   2.416   9.728   8.583
  476THR     CA 4465   2.337   9.724   8.380
  476THR     HA 4466   2.257   9.666   8.333
  476THR     CB 4467   2.287   9.872   8.378
  476THR     HB 4468   2.370   9.932   8.416
  476THR    CG2 4469   2.222   9.928   8.249
  476THR   HG21 4470   2.199  10.031   8.275
  476THR   HG22 4471   2.297   9.939   8.170
  476THR   HG23 4472   2.136   9.863   8.231
  476THR    OG1 4473   2.185   9.882   8.479
  476THR    HG1 4474   2.219   9.889   8.568
  476THR      C 4475   2.450   9.695   8.285
  476THR      O 4476   2.429   9.648   8.174
  477GLY      N 4477   2.574   9.712   8.332
  477GLY      H 4478   2.589   9.749   8.424
  477GLY     CA 4479   2.693   9.680   8.243
  477GLY    HA1 4480   2.786   9.717   8.288
  477GLY    HA2 4481   2.675   9.736   8.151
  477GLY      C 4482   2.697   9.528   8.207
  477GLY      O 4483   2.714   9.495   8.088
  478GLU      N 4484   2.665   9.431   8.295
  478GLU      H 4485   2.619   9.459   8.380
  478GLU     CA 4486   2.662   9.285   8.273
  478GLU     HA 4487   2.753   9.247   8.227
  478GLU     CB 4488   2.645   9.220   8.418
  478GLU    HB1 4489   2.644   9.111   8.407
  478GLU    HB2 4490   2.553   9.250   8.466
  478GLU     CG 4491   2.764   9.241   8.513
  478GLU    HG1 4492   2.770   9.348   8.532
  478GLU    HG2 4493   2.859   9.210   8.469
  478GLU     CD 4494   2.752   9.185   8.648
  478GLU    OE1 4495   2.833   9.212   8.735
  478GLU    OE2 4496   2.657   9.112   8.681
  478GLU      C 4497   2.548   9.238   8.192
  478GLU      O 4498   2.565   9.149   8.109
  479ILE      N 4499   2.431   9.297   8.206
  479ILE      H 4500   2.412   9.377   8.265
  479ILE     CA 4501   2.319   9.280   8.107
  479ILE     HA 4502   2.305   9.172   8.102
  479ILE     CB 4503   2.186   9.347   8.140
  479ILE     HB 4504   2.201   9.452   8.167
  479ILE    CG2 4505   2.085   9.345   8.021
  479ILE   HG21 4506   2.130   9.408   7.944
  479ILE   HG22 4507   2.062   9.245   7.983
  479ILE   HG23 4508   1.994   9.398   8.049
  479ILE    CG1 4509   2.120   9.279   8.262
  479ILE   HG11 4510   2.195   9.241   8.332
  479ILE   HG12 4511   2.065   9.194   8.223
  479ILE     CD 4512   2.024   9.372   8.338
  479ILE    HD1 4513   2.085   9.456   8.373
  479ILE    HD2 4514   1.945   9.415   8.277
  479ILE    HD3 4515   1.985   9.317   8.424
  479ILE      C 4516   2.367   9.331   7.969
  479ILE      O 4517   2.338   9.264   7.873
  480LEU      N 4518   2.437   9.445   7.950
  480LEU      H 4519   2.458   9.502   8.030
  480LEU     CA 4520   2.492   9.474   7.813
  480LEU     HA 4521   2.409   9.461   7.743
  480LEU     CB 4522   2.550   9.623   7.802
  480LEU    HB1 4523   2.595   9.639   7.704
  480LEU    HB2 4524   2.625   9.644   7.879
  480LEU     CG 4525   2.436   9.722   7.818
  480LEU     HG 4526   2.387   9.707   7.915
  480LEU    CD1 4527   2.497   9.858   7.826
  480LEU   HD11 4528   2.536   9.874   7.726
  480LEU   HD12 4529   2.424   9.933   7.857
  480LEU   HD13 4530   2.577   9.862   7.900
  480LEU    CD2 4531   2.330   9.720   7.713
  480LEU   HD21 4532   2.274   9.628   7.726
  480LEU   HD22 4533   2.257   9.800   7.726
  480LEU   HD23 4534   2.373   9.719   7.613
  480LEU      C 4535   2.595   9.369   7.768
  480LEU      O 4536   2.587   9.325   7.652
  481SER      N 4537   2.680   9.328   7.855
  481SER      H 4538   2.680   9.376   7.944
  481SER     CA 4539   2.794   9.232   7.834
  481SER     HA 4540   2.861   9.278   7.761
  481SER     CB 4541   2.877   9.206   7.964
  481SER    HB1 4542   2.953   9.131   7.945
  481SER    HB2 4543   2.811   9.157   8.035
  481SER     OG 4544   2.923   9.327   8.021
  481SER     HG 4545   2.851   9.385   8.045
  481SER      C 4546   2.742   9.103   7.785
  481SER      O 4547   2.782   9.055   7.681
  482VAL      N 4548   2.636   9.049   7.855
  482VAL      H 4549   2.595   9.093   7.936
  482VAL     CA 4550   2.556   8.933   7.800
  482VAL     HA 4551   2.624   8.857   7.760
  482VAL     CB 4552   2.482   8.869   7.915
  482VAL     HB 4553   2.412   8.942   7.955
  482VAL    CG1 4554   2.396   8.757   7.870
  482VAL   HG11 4555   2.298   8.788   7.834
  482VAL   HG12 4556   2.439   8.690   7.795
  482VAL   HG13 4557   2.374   8.698   7.960
  482VAL    CG2 4558   2.580   8.820   8.023
  482VAL   HG21 4559   2.528   8.775   8.108
  482VAL   HG22 4560   2.643   8.746   7.972
  482VAL   HG23 4561   2.636   8.902   8.066
  482VAL      C 4562   2.472   8.959   7.670
  482VAL      O 4563   2.469   8.866   7.589
  483SER      N 4564   2.418   9.082   7.652
  483SER      H 4565   2.413   9.142   7.733
  483SER     CA 4566   2.340   9.104   7.529
  483SER     HA 4567   2.259   9.032   7.522
  483SER     CB 4568   2.281   9.245   7.532
  483SER    HB1 4569   2.231   9.268   7.438
  483SER    HB2 4570   2.367   9.311   7.536
  483SER     OG 4571   2.202   9.283   7.644
  483SER     HG 4572   2.255   9.261   7.721
  483SER      C 4573   2.427   9.097   7.407
  483SER      O 4574   2.396   9.014   7.320
  484GLY      N 4575   2.539   9.170   7.405
  484GLY      H 4576   2.560   9.227   7.486
  484GLY     CA 4577   2.642   9.162   7.302
  484GLY    HA1 4578   2.712   9.237   7.338
  484GLY    HA2 4579   2.603   9.194   7.205
  484GLY      C 4580   2.704   9.025   7.296
  484GLY      O 4581   2.742   8.983   7.186
  485GLY      N 4582   2.698   8.945   7.404
  485GLY      H 4583   2.656   8.977   7.490
  485GLY     CA 4584   2.720   8.797   7.403
  485GLY    HA1 4585   2.702   8.761   7.504
  485GLY    HA2 4586   2.819   8.786   7.359
  485GLY      C 4587   2.630   8.712   7.312
  485GLY      O 4588   2.683   8.653   7.222
  486VAL      N 4589   2.500   8.718   7.326
  486VAL      H 4590   2.473   8.778   7.403
  486VAL     CA 4591   2.403   8.661   7.229
  486VAL     HA 4592   2.419   8.553   7.227
  486VAL     CB 4593   2.253   8.688   7.286
  486VAL     HB 4594   2.241   8.795   7.303
  486VAL    CG1 4595   2.150   8.647   7.184
  486VAL   HG11 4596   2.053   8.635   7.232
  486VAL   HG12 4597   2.134   8.720   7.105
  486VAL   HG13 4598   2.179   8.551   7.142
  486VAL    CG2 4599   2.226   8.605   7.416
  486VAL   HG21 4600   2.123   8.616   7.450
  486VAL   HG22 4601   2.238   8.500   7.388
  486VAL   HG23 4602   2.291   8.623   7.501
  486VAL      C 4603   2.417   8.705   7.085
  486VAL      O 4604   2.405   8.618   6.994
  487TYR      N 4605   2.430   8.834   7.057
  487TYR      H 4606   2.424   8.897   7.136
  487TYR     CA 4607   2.449   8.893   6.924
  487TYR     HA 4608   2.357   8.870   6.871
  487TYR     CB 4609   2.460   9.048   6.934
  487TYR    HB1 4610   2.547   9.057   6.999
  487TYR    HB2 4611   2.367   9.078   6.982
  487TYR     CG 4612   2.485   9.128   6.806
  487TYR    CD1 4613   2.381   9.157   6.719
  487TYR    HD1 4614   2.281   9.124   6.741
  487TYR    CE1 4615   2.405   9.199   6.588
  487TYR    HE1 4616   2.326   9.199   6.515
  487TYR     CZ 4617   2.534   9.243   6.558
  487TYR     OH 4618   2.567   9.275   6.429
  487TYR     HH 4619   2.662   9.270   6.421
  487TYR    CE2 4620   2.641   9.209   6.643
  487TYR    HE2 4621   2.735   9.249   6.609
  487TYR    CD2 4622   2.620   9.151   6.767
  487TYR    HD2 4623   2.702   9.142   6.838
  487TYR      C 4624   2.569   8.826   6.851
  487TYR      O 4625   2.543   8.774   6.748
  488PHE      N 4626   2.692   8.809   6.909
  488PHE      H 4627   2.706   8.832   7.006
  488PHE     CA 4628   2.808   8.747   6.848
  488PHE     HA 4629   2.810   8.780   6.744
  488PHE     CB 4630   2.937   8.780   6.918
  488PHE    HB1 4631   3.018   8.724   6.871
  488PHE    HB2 4632   2.919   8.758   7.023
  488PHE     CG 4633   2.973   8.927   6.907
  488PHE    CD1 4634   3.017   8.994   7.019
  488PHE    HD1 4635   3.010   8.943   7.114
  488PHE    CE1 4636   3.048   9.134   7.019
  488PHE    HE1 4637   3.067   9.188   7.111
  488PHE     CZ 4638   3.032   9.208   6.895
  488PHE     HZ 4639   3.037   9.315   6.904
  488PHE    CE2 4640   2.992   9.138   6.781
  488PHE    HE2 4641   2.977   9.194   6.690
  488PHE    CD2 4642   2.958   8.998   6.786
  488PHE    HD2 4643   2.938   8.941   6.696
  488PHE      C 4644   2.798   8.593   6.830
  488PHE      O 4645   2.853   8.539   6.736
  489PHE      N 4646   2.711   8.532   6.903
  489PHE      H 4647   2.657   8.580   6.973
  489PHE     CA 4648   2.680   8.393   6.897
  489PHE     HA 4649   2.771   8.338   6.873
  489PHE     CB 4650   2.622   8.343   7.031
  489PHE    HB1 4651   2.514   8.355   7.043
  489PHE    HB2 4652   2.672   8.388   7.117
  489PHE     CG 4653   2.641   8.198   7.046
  489PHE    CD1 4654   2.756   8.150   7.109
  489PHE    HD1 4655   2.829   8.222   7.144
  489PHE    CE1 4656   2.775   8.006   7.122
  489PHE    HE1 4657   2.862   7.961   7.167
  489PHE     CZ 4658   2.677   7.921   7.070
  489PHE     HZ 4659   2.691   7.814   7.059
  489PHE    CE2 4660   2.581   7.976   6.988
  489PHE    HE2 4661   2.521   7.904   6.935
  489PHE    CD2 4662   2.556   8.110   6.980
  489PHE    HD2 4663   2.474   8.154   6.925
  489PHE      C 4664   2.580   8.376   6.779
  489PHE      O 4665   2.594   8.289   6.698
  490PHE      N 4666   2.483   8.464   6.768
  490PHE      H 4667   2.477   8.530   6.844
  490PHE     CA 4668   2.392   8.483   6.655
  490PHE     HA 4669   2.339   8.388   6.655
  490PHE     CB 4670   2.287   8.587   6.693
  490PHE    HB1 4671   2.336   8.684   6.696
  490PHE    HB2 4672   2.249   8.563   6.793
  490PHE     CG 4673   2.170   8.596   6.595
  490PHE    CD1 4674   2.182   8.665   6.477
  490PHE    HD1 4675   2.271   8.723   6.456
  490PHE    CE1 4676   2.076   8.661   6.382
  490PHE    HE1 4677   2.092   8.717   6.291
  490PHE     CZ 4678   1.962   8.580   6.398
  490PHE     HZ 4679   1.889   8.572   6.319
  490PHE    CE2 4680   1.945   8.518   6.524
  490PHE    HE2 4681   1.863   8.449   6.538
  490PHE    CD2 4682   2.051   8.518   6.618
  490PHE    HD2 4683   2.045   8.463   6.711
  490PHE      C 4684   2.464   8.505   6.518
  490PHE      O 4685   2.455   8.432   6.417
  491ARG      N 4686   2.546   8.614   6.519
  491ARG      H 4687   2.543   8.659   6.609
  491ARG     CA 4688   2.628   8.660   6.412
  491ARG     HA 4689   2.559   8.675   6.328
  491ARG     CB 4690   2.703   8.788   6.455
  491ARG    HB1 4691   2.797   8.794   6.401
  491ARG    HB2 4692   2.724   8.779   6.562
  491ARG     CG 4693   2.628   8.919   6.432
  491ARG    HG1 4694   2.675   8.998   6.490
  491ARG    HG2 4695   2.531   8.906   6.480
  491ARG     CD 4696   2.599   8.968   6.293
  491ARG    HD1 4697   2.531   9.053   6.295
  491ARG    HD2 4698   2.564   8.887   6.229
  491ARG     NE 4699   2.732   9.007   6.236
  491ARG     HE 4700   2.810   9.023   6.299
  491ARG     CZ 4701   2.760   9.032   6.111
  491ARG    NH1 4702   2.686   8.999   6.013
  491ARG   HH11 4703   2.601   8.945   6.029
  491ARG   HH12 4704   2.707   9.022   5.917
  491ARG    NH2 4705   2.871   9.086   6.084
  491ARG   HH21 4706   2.939   9.112   6.154
  491ARG   HH22 4707   2.892   9.096   5.986
  491ARG      C 4708   2.733   8.554   6.365
  491ARG      O 4709   2.764   8.550   6.241
  492GLY      N 4710   2.785   8.477   6.455
  492GLY      H 4711   2.775   8.517   6.547
  492GLY     CA 4712   2.864   8.357   6.428
  492GLY    HA1 4713   2.897   8.314   6.523
  492GLY    HA2 4714   2.954   8.393   6.377
  492GLY      C 4715   2.799   8.243   6.345
  492GLY      O 4716   2.849   8.196   6.247
  493ILE      N 4717   2.673   8.202   6.382
  493ILE      H 4718   2.629   8.251   6.459
  493ILE     CA 4719   2.604   8.107   6.297
  493ILE     HA 4720   2.666   8.020   6.281
  493ILE     CB 4721   2.475   8.049   6.369
  493ILE     HB 4722   2.413   8.139   6.369
  493ILE    CG2 4723   2.396   7.945   6.278
  493ILE   HG21 4724   2.310   7.901   6.330
  493ILE   HG22 4725   2.353   7.985   6.187
  493ILE   HG23 4726   2.473   7.872   6.253
  493ILE    CG1 4727   2.490   7.996   6.513
  493ILE   HG11 4728   2.398   7.952   6.551
  493ILE   HG12 4729   2.513   8.078   6.581
  493ILE     CD 4730   2.609   7.898   6.533
  493ILE    HD1 4731   2.704   7.950   6.528
  493ILE    HD2 4732   2.595   7.852   6.631
  493ILE    HD3 4733   2.615   7.834   6.445
  493ILE      C 4734   2.576   8.158   6.161
  493ILE      O 4735   2.593   8.078   6.069
  494GLN      N 4736   2.527   8.283   6.148
  494GLN      H 4737   2.507   8.329   6.236
  494GLN     CA 4738   2.502   8.348   6.018
  494GLN     HA 4739   2.428   8.292   5.961
  494GLN     CB 4740   2.463   8.495   6.036
  494GLN    HB1 4741   2.539   8.535   6.103
  494GLN    HB2 4742   2.373   8.491   6.098
  494GLN     CG 4743   2.438   8.586   5.921
  494GLN    HG1 4744   2.356   8.546   5.861
  494GLN    HG2 4745   2.527   8.588   5.857
  494GLN     CD 4746   2.407   8.730   5.964
  494GLN    OE1 4747   2.493   8.809   5.995
  494GLN    NE2 4748   2.286   8.765   5.992
  494GLN   HE21 4749   2.205   8.705   5.984
  494GLN   HE22 4750   2.272   8.863   6.014
  494GLN      C 4751   2.626   8.345   5.932
  494GLN      O 4752   2.616   8.319   5.815
  495TYR      N 4753   2.746   8.352   5.985
  495TYR      H 4754   2.750   8.359   6.086
  495TYR     CA 4755   2.876   8.361   5.916
  495TYR     HA 4756   2.864   8.442   5.845
  495TYR     CB 4757   2.994   8.394   6.015
  495TYR    HB1 4758   3.005   8.319   6.094
  495TYR    HB2 4759   2.965   8.486   6.065
  495TYR     CG 4760   3.129   8.407   5.950
  495TYR    CD1 4761   3.237   8.337   6.010
  495TYR    HD1 4762   3.214   8.284   6.101
  495TYR    CE1 4763   3.365   8.340   5.957
  495TYR    HE1 4764   3.442   8.282   6.005
  495TYR     CZ 4765   3.388   8.420   5.841
  495TYR     OH 4766   3.512   8.431   5.793
  495TYR     HH 4767   3.571   8.420   5.868
  495TYR    CE2 4768   3.275   8.471   5.770
  495TYR    HE2 4769   3.299   8.522   5.678
  495TYR    CD2 4770   3.144   8.472   5.826
  495TYR    HD2 4771   3.059   8.514   5.775
  495TYR      C 4772   2.888   8.224   5.848
  495TYR      O 4773   2.923   8.205   5.734
  496PHE      N 4774   2.868   8.121   5.938
  496PHE      H 4775   2.847   8.152   6.032
  496PHE     CA 4776   2.876   7.976   5.903
  496PHE     HA 4777   2.973   7.961   5.856
  496PHE     CB 4778   2.877   7.894   6.034
  496PHE    HB1 4779   2.910   7.795   6.003
  496PHE    HB2 4780   2.780   7.883   6.081
  496PHE     CG 4781   2.973   7.930   6.146
  496PHE    CD1 4782   2.937   7.914   6.288
  496PHE    HD1 4783   2.840   7.877   6.316
  496PHE    CE1 4784   3.026   7.956   6.394
  496PHE    HE1 4785   2.988   7.946   6.494
  496PHE     CZ 4786   3.158   8.001   6.363
  496PHE     HZ 4787   3.230   8.033   6.437
  496PHE    CE2 4788   3.191   8.018   6.225
  496PHE    HE2 4789   3.287   8.053   6.191
  496PHE    CD2 4790   3.104   7.978   6.123
  496PHE    HD2 4791   3.146   7.985   6.024
  496PHE      C 4792   2.769   7.924   5.805
  496PHE      O 4793   2.798   7.861   5.705
  497LEU      N 4794   2.641   7.963   5.829
  497LEU      H 4795   2.622   8.034   5.898
  497LEU     CA 4796   2.535   7.915   5.755
  497LEU     HA 4797   2.553   7.820   5.706
  497LEU     CB 4798   2.411   7.915   5.845
  497LEU    HB1 4799   2.397   8.017   5.879
  497LEU    HB2 4800   2.434   7.852   5.931
  497LEU     CG 4801   2.283   7.856   5.781
  497LEU     HG 4802   2.245   7.930   5.710
  497LEU    CD1 4803   2.313   7.716   5.720
  497LEU   HD11 4804   2.223   7.675   5.673
  497LEU   HD12 4805   2.374   7.721   5.630
  497LEU   HD13 4806   2.347   7.650   5.799
  497LEU    CD2 4807   2.171   7.851   5.881
  497LEU   HD21 4808   2.083   7.805   5.836
  497LEU   HD22 4809   2.192   7.796   5.972
  497LEU   HD23 4810   2.144   7.955   5.901
  497LEU      C 4811   2.505   8.006   5.630
  497LEU      O 4812   2.473   7.950   5.528
  498GLN      N 4813   2.512   8.142   5.632
  498GLN      H 4814   2.508   8.180   5.725
  498GLN     CA 4815   2.470   8.235   5.525
  498GLN     HA 4816   2.390   8.186   5.469
  498GLN     CB 4817   2.389   8.355   5.588
  498GLN    HB1 4818   2.351   8.416   5.506
  498GLN    HB2 4819   2.466   8.413   5.637
  498GLN     CG 4820   2.265   8.322   5.669
  498GLN    HG1 4821   2.220   8.409   5.717
  498GLN    HG2 4822   2.299   8.261   5.752
  498GLN     CD 4823   2.158   8.252   5.586
  498GLN    OE1 4824   2.156   8.134   5.579
  498GLN    NE2 4825   2.072   8.322   5.516
  498GLN   HE21 4826   2.089   8.422   5.516
  498GLN   HE22 4827   2.019   8.277   5.444
  498GLN      C 4828   2.586   8.281   5.440
  498GLN      O 4829   2.585   8.276   5.316
  499ARG      N 4830   2.697   8.322   5.503
  499ARG      H 4831   2.703   8.297   5.601
  499ARG     CA 4832   2.821   8.365   5.427
  499ARG     HA 4833   2.794   8.438   5.351
  499ARG     CB 4834   2.909   8.458   5.511
  499ARG    HB1 4835   2.977   8.504   5.440
  499ARG    HB2 4836   2.972   8.394   5.573
  499ARG     CG 4837   2.848   8.565   5.586
  499ARG    HG1 4838   2.922   8.638   5.621
  499ARG    HG2 4839   2.777   8.530   5.660
  499ARG     CD 4840   2.769   8.659   5.492
  499ARG    HD1 4841   2.705   8.604   5.423
  499ARG    HD2 4842   2.840   8.713   5.429
  499ARG     NE 4843   2.688   8.754   5.574
  499ARG     HE 4844   2.737   8.826   5.625
  499ARG     CZ 4845   2.558   8.771   5.570
  499ARG    NH1 4846   2.473   8.695   5.505
  499ARG   HH11 4847   2.508   8.642   5.426
  499ARG   HH12 4848   2.377   8.705   5.535
  499ARG    NH2 4849   2.493   8.852   5.652
  499ARG   HH21 4850   2.541   8.927   5.699
  499ARG   HH22 4851   2.393   8.839   5.650
  499ARG      C 4852   2.904   8.251   5.363
  499ARG      O 4853   2.945   8.254   5.248
  500ARG      N 4854   2.909   8.141   5.432
  500ARG      H 4855   2.866   8.156   5.523
  500ARG     CA 4856   2.974   8.013   5.396
  500ARG     HA 4857   2.964   7.946   5.481
  500ARG     CB 4858   2.896   7.934   5.288
  500ARG    HB1 4859   2.946   7.841   5.259
  500ARG    HB2 4860   2.890   7.996   5.199
  500ARG     CG 4861   2.757   7.904   5.338
  500ARG    HG1 4862   2.708   7.999   5.363
  500ARG    HG2 4863   2.760   7.848   5.431
  500ARG     CD 4864   2.680   7.829   5.228
  500ARG    HD1 4865   2.719   7.728   5.223
  500ARG    HD2 4866   2.686   7.871   5.127
  500ARG     NE 4867   2.540   7.808   5.276
  500ARG     HE 4868   2.502   7.878   5.338
  500ARG     CZ 4869   2.468   7.698   5.248
  500ARG    NH1 4870   2.506   7.600   5.165
  500ARG   HH11 4871   2.597   7.604   5.121
  500ARG   HH12 4872   2.437   7.528   5.150
  500ARG    NH2 4873   2.352   7.690   5.299
  500ARG   HH21 4874   2.320   7.761   5.363
  500ARG   HH22 4875   2.288   7.623   5.259
  500ARG      C 4876   3.124   8.036   5.366
  500ARG      O 4877   3.168   8.007   5.255
  501PRO      N 4878   3.207   8.072   5.466
  501PRO     CD 4879   3.173   8.096   5.605
  501PRO    HD1 4880   3.092   8.026   5.626
  501PRO    HD2 4881   3.146   8.198   5.629
  501PRO     CG 4882   3.293   8.054   5.685
  501PRO    HG1 4883   3.282   7.946   5.694
  501PRO    HG2 4884   3.299   8.105   5.781
  501PRO     CB 4885   3.411   8.101   5.597
  501PRO    HB1 4886   3.502   8.048   5.626
  501PRO    HB2 4887   3.424   8.208   5.612
  501PRO     CA 4888   3.354   8.067   5.459
  501PRO     HA 4889   3.388   8.143   5.389
  501PRO      C 4890   3.402   7.924   5.414
  501PRO      O 4891   3.350   7.821   5.464
  502SER      N 4892   3.495   7.922   5.314
  502SER      H 4893   3.528   8.011   5.280
  502SER     CA 4894   3.551   7.794   5.268
  502SER     HA 4895   3.471   7.720   5.256
  502SER     CB 4896   3.628   7.801   5.137
  502SER    HB1 4897   3.689   7.712   5.123
  502SER    HB2 4898   3.694   7.888   5.146
  502SER     OG 4899   3.548   7.813   5.019
  502SER     HG 4900   3.501   7.896   5.027
  502SER      C 4901   3.632   7.730   5.383
  502SER      O 4902   3.708   7.791   5.465
  503LEU      N 4903   3.627   7.598   5.397
  503LEU      H 4904   3.554   7.557   5.340
  503LEU     CA 4905   3.674   7.518   5.510
  503LEU     HA 4906   3.623   7.560   5.597
  503LEU     CB 4907   3.630   7.371   5.484
  503LEU    HB1 4908   3.713   7.311   5.524
  503LEU    HB2 4909   3.637   7.345   5.379
  503LEU     CG 4910   3.507   7.316   5.562
  503LEU     HG 4911   3.521   7.208   5.559
  503LEU    CD1 4912   3.509   7.333   5.715
  503LEU   HD11 4913   3.438   7.262   5.758
  503LEU   HD12 4914   3.609   7.319   5.757
  503LEU   HD13 4915   3.481   7.437   5.732
  503LEU    CD2 4916   3.379   7.346   5.495
  503LEU   HD21 4917   3.301   7.287   5.543
  503LEU   HD22 4918   3.355   7.452   5.507
  503LEU   HD23 4919   3.392   7.327   5.389
  503LEU      C 4920   3.821   7.526   5.529
  503LEU      O 4921   3.864   7.532   5.642
  504LYS      N 4922   3.894   7.530   5.416
  504LYS      H 4923   3.847   7.555   5.331
  504LYS     CA 4924   4.045   7.535   5.408
  504LYS     HA 4925   4.082   7.461   5.478
  504LYS     CB 4926   4.104   7.501   5.272
  504LYS    HB1 4927   4.145   7.593   5.231
  504LYS    HB2 4928   4.029   7.445   5.215
  504LYS     CG 4929   4.221   7.402   5.290
  504LYS    HG1 4930   4.239   7.355   5.193
  504LYS    HG2 4931   4.188   7.321   5.355
  504LYS     CD 4932   4.347   7.461   5.342
  504LYS    HD1 4933   4.333   7.485   5.448
  504LYS    HD2 4934   4.368   7.551   5.285
  504LYS     CE 4935   4.450   7.353   5.342
  504LYS    HE1 4936   4.415   7.269   5.402
  504LYS    HE2 4937   4.543   7.392   5.384
  504LYS     NZ 4938   4.482   7.299   5.209
  504LYS    HZ1 4939   4.561   7.237   5.210
  504LYS    HZ2 4940   4.407   7.246   5.167
  504LYS    HZ3 4941   4.508   7.374   5.146
  504LYS      C 4942   4.083   7.661   5.478
  504LYS      O 4943   4.162   7.668   5.570
  505SER      N 4944   4.023   7.774   5.429
  505SER      H 4945   3.965   7.763   5.347
  505SER     CA 4946   4.050   7.913   5.476
  505SER     HA 4947   4.146   7.956   5.447
  505SER     CB 4948   3.957   8.010   5.400
  505SER    HB1 4949   4.006   8.106   5.416
  505SER    HB2 4950   3.864   8.010   5.457
  505SER     OG 4951   3.930   7.985   5.263
  505SER     HG 4952   3.867   8.050   5.230
  505SER      C 4953   4.030   7.930   5.629
  505SER      O 4954   4.084   8.016   5.687
  506LEU      N 4955   3.952   7.845   5.701
  506LEU      H 4956   3.893   7.781   5.649
  506LEU     CA 4957   3.935   7.868   5.846
  506LEU     HA 4958   3.892   7.967   5.865
  506LEU     CB 4959   3.838   7.766   5.894
  506LEU    HB1 4960   3.805   7.793   5.995
  506LEU    HB2 4961   3.887   7.670   5.911
  506LEU     CG 4962   3.702   7.745   5.821
  506LEU     HG 4963   3.711   7.701   5.721
  506LEU    CD1 4964   3.622   7.648   5.910
  506LEU   HD11 4965   3.623   7.688   6.011
  506LEU   HD12 4966   3.518   7.626   5.887
  506LEU   HD13 4967   3.676   7.554   5.922
  506LEU    CD2 4968   3.631   7.881   5.824
  506LEU   HD21 4969   3.531   7.867   5.781
  506LEU   HD22 4970   3.613   7.921   5.924
  506LEU   HD23 4971   3.686   7.950   5.761
  506LEU      C 4972   4.072   7.857   5.927
  506LEU      O 4973   4.065   7.913   6.035
  507PHE      N 4974   4.180   7.793   5.875
  507PHE      H 4975   4.174   7.745   5.786
  507PHE     CA 4976   4.312   7.781   5.938
  507PHE     HA 4977   4.304   7.835   6.032
  507PHE     CB 4978   4.338   7.639   5.983
  507PHE    HB1 4979   4.254   7.602   6.042
  507PHE    HB2 4980   4.425   7.648   6.048
  507PHE     CG 4981   4.351   7.532   5.879
  507PHE    CD1 4982   4.480   7.475   5.865
  507PHE    HD1 4983   4.562   7.511   5.925
  507PHE    CE1 4984   4.492   7.369   5.772
  507PHE    HE1 4985   4.587   7.325   5.749
  507PHE     CZ 4986   4.382   7.325   5.693
  507PHE     HZ 4987   4.391   7.244   5.622
  507PHE    CE2 4988   4.261   7.385   5.716
  507PHE    HE2 4989   4.174   7.342   5.667
  507PHE    CD2 4990   4.240   7.488   5.809
  507PHE    HD2 4991   4.139   7.524   5.823
  507PHE      C 4992   4.425   7.848   5.856
  507PHE      O 4993   4.535   7.848   5.906
  508VAL      N 4994   4.397   7.898   5.734
  508VAL      H 4995   4.302   7.900   5.700
  508VAL     CA 4996   4.493   7.982   5.659
  508VAL     HA 4997   4.597   7.954   5.679
  508VAL     CB 4998   4.481   7.975   5.504
  508VAL     HB 4999   4.376   7.997   5.481
  508VAL    CG1 5000   4.574   8.078   5.441
  508VAL   HG11 5001   4.592   8.057   5.335
  508VAL   HG12 5002   4.544   8.183   5.448
  508VAL   HG13 5003   4.671   8.067   5.488
  508VAL    CG2 5004   4.509   7.836   5.442
  508VAL   HG21 5005   4.437   7.768   5.488
  508VAL   HG22 5006   4.498   7.844   5.334
  508VAL   HG23 5007   4.610   7.825   5.480
  508VAL      C 5008   4.493   8.127   5.705
  508VAL      O 5009   4.597   8.187   5.733
  509ASP      N 5010   4.377   8.194   5.720
  509ASP      H 5011   4.285   8.157   5.698
  509ASP     CA 5012   4.369   8.335   5.765
  509ASP     HA 5013   4.449   8.356   5.837
  509ASP     CB 5014   4.404   8.430   5.641
  509ASP    HB1 5015   4.503   8.399   5.605
  509ASP    HB2 5016   4.416   8.528   5.688
  509ASP     CG 5017   4.305   8.421   5.526
  509ASP    OD1 5018   4.336   8.352   5.426
  509ASP    OD2 5019   4.196   8.477   5.543
  509ASP      C 5020   4.233   8.371   5.830
  509ASP      O 5021   4.156   8.276   5.856
  510SER      N 5022   4.204   8.504   5.845
  510SER      H 5023   4.269   8.577   5.820
  510SER     CA 5024   4.083   8.567   5.893
  510SER     HA 5025   4.109   8.672   5.909
  510SER     CB 5026   3.972   8.563   5.788
  510SER    HB1 5027   3.884   8.619   5.818
  510SER    HB2 5028   3.952   8.458   5.764
  510SER     OG 5029   4.012   8.626   5.671
  510SER     HG 5030   4.082   8.577   5.629
  510SER      C 5031   4.039   8.512   6.031
  510SER      O 5032   3.919   8.511   6.056
  511TYR      N 5033   4.128   8.465   6.116
  511TYR      H 5034   4.224   8.468   6.085
  511TYR     CA 5035   4.101   8.420   6.258
  511TYR     HA 5036   4.056   8.321   6.254
  511TYR     CB 5037   4.225   8.393   6.333
  511TYR    HB1 5038   4.208   8.344   6.429
  511TYR    HB2 5039   4.281   8.480   6.367
  511TYR     CG 5040   4.332   8.312   6.265
  511TYR    CD1 5041   4.307   8.195   6.188
  511TYR    HD1 5042   4.205   8.157   6.186
  511TYR    CE1 5043   4.405   8.121   6.125
  511TYR    HE1 5044   4.371   8.042   6.060
  511TYR     CZ 5045   4.540   8.157   6.148
  511TYR     OH 5046   4.639   8.097   6.085
  511TYR     HH 5047   4.605   8.025   6.029
  511TYR    CE2 5048   4.574   8.269   6.221
  511TYR    HE2 5049   4.679   8.291   6.230
  511TYR    CD2 5050   4.469   8.350   6.279
  511TYR    HD2 5051   4.495   8.427   6.350
  511TYR      C 5052   4.023   8.529   6.339
  511TYR      O 5053   3.939   8.486   6.423
  512SER      N 5054   4.045   8.661   6.320
  512SER      H 5055   4.089   8.685   6.232
  512SER     CA 5056   3.964   8.771   6.385
  512SER     HA 5057   3.993   8.770   6.490
  512SER     CB 5058   3.997   8.904   6.323
  512SER    HB1 5059   4.103   8.915   6.348
  512SER    HB2 5060   3.940   8.983   6.371
  512SER     OG 5061   3.988   8.904   6.178
  512SER     HG 5062   4.054   8.961   6.138
  512SER      C 5063   3.814   8.760   6.383
  512SER      O 5064   3.749   8.770   6.484
  513GLU      N 5065   3.756   8.729   6.271
  513GLU      H 5066   3.813   8.718   6.188
  513GLU     CA 5067   3.619   8.682   6.258
  513GLU     HA 5068   3.543   8.760   6.265
  513GLU     CB 5069   3.605   8.627   6.114
  513GLU    HB1 5070   3.506   8.583   6.106
  513GLU    HB2 5071   3.681   8.550   6.102
  513GLU     CG 5072   3.630   8.721   6.001
  513GLU    HG1 5073   3.637   8.652   5.917
  513GLU    HG2 5074   3.729   8.767   6.005
  513GLU     CD 5075   3.530   8.827   5.973
  513GLU    OE1 5076   3.569   8.938   5.935
  513GLU    OE2 5077   3.408   8.795   6.009
  513GLU      C 5078   3.573   8.574   6.357
  513GLU      O 5079   3.468   8.595   6.425
  514ILE      N 5080   3.647   8.460   6.356
  514ILE      H 5081   3.709   8.444   6.278
  514ILE     CA 5082   3.590   8.353   6.439
  514ILE     HA 5083   3.484   8.339   6.420
  514ILE     CB 5084   3.658   8.220   6.398
  514ILE     HB 5085   3.766   8.231   6.408
  514ILE    CG2 5086   3.599   8.101   6.466
  514ILE   HG21 5087   3.635   8.111   6.568
  514ILE   HG22 5088   3.490   8.095   6.469
  514ILE   HG23 5089   3.639   8.009   6.425
  514ILE    CG1 5090   3.639   8.198   6.246
  514ILE   HG11 5091   3.684   8.287   6.201
  514ILE   HG12 5092   3.534   8.188   6.218
  514ILE     CD 5093   3.722   8.083   6.190
  514ILE    HD1 5094   3.664   7.993   6.208
  514ILE    HD2 5095   3.724   8.106   6.083
  514ILE    HD3 5096   3.819   8.082   6.240
  514ILE      C 5097   3.610   8.388   6.584
  514ILE      O 5098   3.534   8.341   6.668
  515LEU      N 5099   3.711   8.470   6.615
  515LEU      H 5100   3.761   8.513   6.538
  515LEU     CA 5101   3.750   8.518   6.747
  515LEU     HA 5102   3.770   8.426   6.801
  515LEU     CB 5103   3.883   8.600   6.746
  515LEU    HB1 5104   3.876   8.690   6.684
  515LEU    HB2 5105   3.962   8.538   6.703
  515LEU     CG 5106   3.931   8.635   6.887
  515LEU     HG 5107   3.855   8.682   6.949
  515LEU    CD1 5108   3.985   8.508   6.968
  515LEU   HD11 5109   3.896   8.447   6.985
  515LEU   HD12 5110   4.051   8.459   6.896
  515LEU   HD13 5111   4.025   8.556   7.057
  515LEU    CD2 5112   4.054   8.724   6.880
  515LEU   HD21 5113   4.142   8.665   6.854
  515LEU   HD22 5114   4.037   8.803   6.806
  515LEU   HD23 5115   4.053   8.768   6.979
  515LEU      C 5116   3.633   8.593   6.812
  515LEU      O 5117   3.609   8.582   6.934
  516PHE      N 5118   3.550   8.663   6.736
  516PHE      H 5119   3.561   8.661   6.636
  516PHE     CA 5120   3.426   8.727   6.796
  516PHE     HA 5121   3.455   8.789   6.881
  516PHE     CB 5122   3.360   8.815   6.689
  516PHE    HB1 5123   3.263   8.844   6.729
  516PHE    HB2 5124   3.361   8.756   6.598
  516PHE     CG 5125   3.429   8.940   6.651
  516PHE    CD1 5126   3.477   9.038   6.746
  516PHE    HD1 5127   3.450   9.024   6.849
  516PHE    CE1 5128   3.548   9.151   6.709
  516PHE    HE1 5129   3.594   9.221   6.778
  516PHE     CZ 5130   3.584   9.163   6.574
  516PHE     HZ 5131   3.653   9.242   6.550
  516PHE    CE2 5132   3.538   9.068   6.477
  516PHE    HE2 5133   3.563   9.081   6.373
  516PHE    CD2 5134   3.461   8.960   6.519
  516PHE    HD2 5135   3.436   8.892   6.440
  516PHE      C 5136   3.318   8.630   6.847
  516PHE      O 5137   3.262   8.649   6.957
  517PHE      N 5138   3.294   8.520   6.773
  517PHE      H 5139   3.353   8.510   6.692
  517PHE     CA 5140   3.214   8.404   6.820
  517PHE     HA 5141   3.113   8.436   6.846
  517PHE     CB 5142   3.201   8.311   6.698
  517PHE    HB1 5143   3.298   8.287   6.655
  517PHE    HB2 5144   3.148   8.365   6.620
  517PHE     CG 5145   3.128   8.177   6.734
  517PHE    CD1 5146   3.199   8.053   6.744
  517PHE    HD1 5147   3.307   8.049   6.740
  517PHE    CE1 5148   3.136   7.944   6.794
  517PHE    HE1 5149   3.194   7.854   6.810
  517PHE     CZ 5150   2.996   7.945   6.810
  517PHE     HZ 5151   2.941   7.855   6.833
  517PHE    CE2 5152   2.924   8.063   6.786
  517PHE    HE2 5153   2.819   8.069   6.810
  517PHE    CD2 5154   2.987   8.185   6.747
  517PHE    HD2 5155   2.940   8.282   6.744
  517PHE      C 5156   3.280   8.335   6.937
  517PHE      O 5157   3.210   8.296   7.037
  518VAL      N 5158   3.416   8.314   6.936
  518VAL      H 5159   3.477   8.337   6.860
  518VAL     CA 5160   3.477   8.264   7.058
  518VAL     HA 5161   3.422   8.174   7.084
  518VAL     CB 5162   3.627   8.227   7.029
  518VAL     HB 5163   3.685   8.308   6.983
  518VAL    CG1 5164   3.704   8.165   7.145
  518VAL   HG11 5165   3.724   8.237   7.224
  518VAL   HG12 5166   3.652   8.077   7.183
  518VAL   HG13 5167   3.799   8.131   7.103
  518VAL    CG2 5168   3.624   8.108   6.927
  518VAL   HG21 5169   3.725   8.075   6.902
  518VAL   HG22 5170   3.563   8.025   6.962
  518VAL   HG23 5171   3.577   8.139   6.833
  518VAL      C 5172   3.472   8.351   7.178
  518VAL      O 5173   3.448   8.281   7.280
  519GLN      N 5174   3.468   8.482   7.176
  519GLN      H 5175   3.501   8.520   7.088
  519GLN     CA 5176   3.433   8.562   7.289
  519GLN     HA 5177   3.509   8.547   7.366
  519GLN     CB 5178   3.433   8.710   7.250
  519GLN    HB1 5179   3.390   8.771   7.329
  519GLN    HB2 5180   3.366   8.722   7.165
  519GLN     CG 5181   3.573   8.756   7.227
  519GLN    HG1 5182   3.619   8.688   7.155
  519GLN    HG2 5183   3.624   8.773   7.321
  519GLN     CD 5184   3.572   8.886   7.154
  519GLN    OE1 5185   3.614   8.901   7.038
  519GLN    NE2 5186   3.506   8.980   7.207
  519GLN   HE21 5187   3.469   8.974   7.301
  519GLN   HE22 5188   3.504   9.063   7.149
  519GLN      C 5189   3.292   8.526   7.347
  519GLN      O 5190   3.273   8.492   7.463
  520SER      N 5191   3.187   8.528   7.266
  520SER      H 5192   3.207   8.552   7.169
  520SER     CA 5193   3.051   8.488   7.307
  520SER     HA 5194   3.009   8.549   7.387
  520SER     CB 5195   2.949   8.510   7.200
  520SER    HB1 5196   2.925   8.614   7.181
  520SER    HB2 5197   2.864   8.449   7.230
  520SER     OG 5198   2.996   8.457   7.077
  520SER     HG 5199   3.091   8.440   7.077
  520SER      C 5200   3.050   8.343   7.355
  520SER      O 5201   2.977   8.316   7.445
  521LEU      N 5202   3.131   8.252   7.296
  521LEU      H 5203   3.192   8.281   7.221
  521LEU     CA 5204   3.120   8.110   7.335
  521LEU     HA 5205   3.020   8.067   7.331
  521LEU     CB 5206   3.201   8.034   7.229
  521LEU    HB1 5207   3.299   8.080   7.240
  521LEU    HB2 5208   3.172   8.054   7.126
  521LEU     CG 5209   3.224   7.886   7.253
  521LEU     HG 5210   3.273   7.861   7.347
  521LEU    CD1 5211   3.092   7.803   7.246
  521LEU   HD11 5212   3.119   7.697   7.249
  521LEU   HD12 5213   3.027   7.829   7.329
  521LEU   HD13 5214   3.042   7.819   7.150
  521LEU    CD2 5215   3.306   7.838   7.132
  521LEU   HD21 5216   3.253   7.836   7.037
  521LEU   HD22 5217   3.395   7.900   7.125
  521LEU   HD23 5218   3.331   7.734   7.153
  521LEU      C 5219   3.184   8.091   7.477
  521LEU      O 5220   3.126   8.026   7.566
  522PHE      N 5221   3.295   8.152   7.509
  522PHE      H 5222   3.341   8.214   7.443
  522PHE     CA 5223   3.340   8.156   7.648
  522PHE     HA 5224   3.346   8.056   7.691
  522PHE     CB 5225   3.477   8.225   7.646
  522PHE    HB1 5226   3.509   8.275   7.737
  522PHE    HB2 5227   3.474   8.297   7.563
  522PHE     CG 5228   3.588   8.127   7.624
  522PHE    CD1 5229   3.644   8.061   7.734
  522PHE    HD1 5230   3.620   8.096   7.833
  522PHE    CE1 5231   3.755   7.978   7.720
  522PHE    HE1 5232   3.808   7.938   7.806
  522PHE     CZ 5233   3.801   7.942   7.589
  522PHE     HZ 5234   3.894   7.888   7.577
  522PHE    CE2 5235   3.735   8.001   7.479
  522PHE    HE2 5236   3.775   7.987   7.379
  522PHE    CD2 5237   3.632   8.089   7.493
  522PHE    HD2 5238   3.586   8.132   7.405
  522PHE      C 5239   3.243   8.232   7.748
  522PHE      O 5240   3.223   8.194   7.867
  523MET      N 5241   3.168   8.329   7.691
  523MET      H 5242   3.183   8.349   7.594
  523MET     CA 5243   3.055   8.391   7.763
  523MET     HA 5244   3.087   8.416   7.864
  523MET     CB 5245   3.004   8.522   7.699
  523MET    HB1 5246   2.928   8.500   7.625
  523MET    HB2 5247   3.090   8.572   7.654
  523MET     CG 5248   2.961   8.615   7.817
  523MET    HG1 5249   3.039   8.624   7.893
  523MET    HG2 5250   2.878   8.564   7.865
  523MET     SD 5251   2.909   8.779   7.754
  523MET     CE 5252   3.072   8.848   7.715
  523MET    HE1 5253   3.058   8.953   7.688
  523MET    HE2 5254   3.133   8.843   7.805
  523MET    HE3 5255   3.108   8.792   7.629
  523MET      C 5256   2.941   8.298   7.785
  523MET      O 5257   2.897   8.287   7.899
  524LEU      N 5258   2.897   8.212   7.693
  524LEU      H 5259   2.936   8.216   7.599
  524LEU     CA 5260   2.803   8.104   7.722
  524LEU     HA 5261   2.701   8.134   7.746
  524LEU     CB 5262   2.791   8.025   7.586
  524LEU    HB1 5263   2.888   7.983   7.559
  524LEU    HB2 5264   2.761   8.101   7.513
  524LEU     CG 5265   2.695   7.906   7.597
  524LEU     HG 5266   2.750   7.840   7.663
  524LEU    CD1 5267   2.552   7.936   7.661
  524LEU   HD11 5268   2.552   7.951   7.769
  524LEU   HD12 5269   2.517   8.030   7.619
  524LEU   HD13 5270   2.484   7.852   7.649
  524LEU    CD2 5271   2.686   7.845   7.465
  524LEU   HD21 5272   2.625   7.755   7.455
  524LEU   HD22 5273   2.647   7.915   7.391
  524LEU   HD23 5274   2.789   7.811   7.451
  524LEU      C 5275   2.852   8.016   7.838
  524LEU      O 5276   2.768   7.996   7.927
  525VAL      N 5277   2.982   7.984   7.842
  525VAL      H 5278   3.044   8.000   7.764
  525VAL     CA 5279   3.034   7.909   7.958
  525VAL     HA 5280   2.972   7.820   7.966
  525VAL     CB 5281   3.184   7.863   7.938
  525VAL     HB 5282   3.242   7.947   7.901
  525VAL    CG1 5283   3.251   7.808   8.062
  525VAL   HG11 5284   3.263   7.884   8.139
  525VAL   HG12 5285   3.197   7.724   8.106
  525VAL   HG13 5286   3.356   7.783   8.047
  525VAL    CG2 5287   3.177   7.755   7.828
  525VAL   HG21 5288   3.102   7.679   7.848
  525VAL   HG22 5289   3.161   7.806   7.733
  525VAL   HG23 5290   3.276   7.709   7.829
  525VAL      C 5291   3.018   7.991   8.090
  525VAL      O 5292   2.942   7.952   8.176
  526SER      N 5293   3.079   8.111   8.099
  526SER      H 5294   3.135   8.131   8.017
  526SER     CA 5295   3.064   8.209   8.207
  526SER     HA 5296   3.134   8.189   8.288
  526SER     CB 5297   3.104   8.348   8.157
  526SER    HB1 5298   3.116   8.420   8.238
  526SER    HB2 5299   3.027   8.376   8.086
  526SER     OG 5300   3.232   8.341   8.094
  526SER     HG 5301   3.232   8.296   8.009
  526SER      C 5302   2.921   8.228   8.264
  526SER      O 5303   2.901   8.234   8.386
  527VAL      N 5304   2.824   8.243   8.174
  527VAL      H 5305   2.846   8.227   8.077
  527VAL     CA 5306   2.685   8.264   8.213
  527VAL     HA 5307   2.676   8.337   8.293
  527VAL     CB 5308   2.612   8.293   8.082
  527VAL     HB 5309   2.653   8.222   8.011
  527VAL    CG1 5310   2.459   8.281   8.076
  527VAL   HG11 5311   2.429   8.177   8.063
  527VAL   HG12 5312   2.407   8.325   8.162
  527VAL   HG13 5313   2.424   8.335   7.988
  527VAL    CG2 5314   2.642   8.443   8.048
  527VAL   HG21 5315   2.749   8.463   8.050
  527VAL   HG22 5316   2.601   8.484   7.956
  527VAL   HG23 5317   2.593   8.506   8.122
  527VAL      C 5318   2.628   8.136   8.279
  527VAL      O 5319   2.569   8.146   8.388
  528VAL      N 5320   2.655   8.016   8.230
  528VAL      H 5321   2.710   8.007   8.145
  528VAL     CA 5322   2.597   7.888   8.285
  528VAL     HA 5323   2.495   7.903   8.322
  528VAL     CB 5324   2.589   7.770   8.182
  528VAL     HB 5325   2.545   7.687   8.238
  528VAL    CG1 5326   2.507   7.802   8.059
  528VAL   HG11 5327   2.491   7.713   7.998
  528VAL   HG12 5328   2.419   7.850   8.102
  528VAL   HG13 5329   2.550   7.878   7.995
  528VAL    CG2 5330   2.723   7.719   8.151
  528VAL   HG21 5331   2.768   7.798   8.091
  528VAL   HG22 5332   2.772   7.713   8.248
  528VAL   HG23 5333   2.715   7.623   8.100
  528VAL      C 5334   2.674   7.860   8.420
  528VAL      O 5335   2.618   7.795   8.504
  529LEU      N 5336   2.795   7.912   8.438
  529LEU      H 5337   2.842   7.960   8.363
  529LEU     CA 5338   2.877   7.878   8.554
  529LEU     HA 5339   2.853   7.778   8.592
  529LEU     CB 5340   3.022   7.882   8.522
  529LEU    HB1 5341   3.081   7.868   8.613
  529LEU    HB2 5342   3.050   7.975   8.472
  529LEU     CG 5343   3.074   7.766   8.428
  529LEU     HG 5344   3.022   7.768   8.332
  529LEU    CD1 5345   3.223   7.798   8.412
  529LEU   HD11 5346   3.244   7.890   8.359
  529LEU   HD12 5347   3.269   7.810   8.510
  529LEU   HD13 5348   3.272   7.712   8.365
  529LEU    CD2 5349   3.059   7.626   8.491
  529LEU   HD21 5350   3.105   7.543   8.438
  529LEU   HD22 5351   3.107   7.628   8.589
  529LEU   HD23 5352   2.951   7.610   8.490
  529LEU      C 5353   2.844   7.969   8.668
  529LEU      O 5354   2.836   7.928   8.778
  530TYR      N 5355   2.823   8.101   8.631
  530TYR      H 5356   2.838   8.121   8.533
  530TYR     CA 5357   2.775   8.203   8.730
  530TYR     HA 5358   2.850   8.211   8.808
  530TYR     CB 5359   2.765   8.339   8.666
  530TYR    HB1 5360   2.704   8.346   8.575
  530TYR    HB2 5361   2.865   8.368   8.636
  530TYR     CG 5362   2.709   8.443   8.770
  530TYR    CD1 5363   2.795   8.489   8.865
  530TYR    HD1 5364   2.898   8.455   8.866
  530TYR    CE1 5365   2.742   8.581   8.965
  530TYR    HE1 5366   2.802   8.617   9.048
  530TYR     CZ 5367   2.613   8.630   8.962
  530TYR     OH 5368   2.565   8.726   9.047
  530TYR     HH 5369   2.474   8.755   9.039
  530TYR    CE2 5370   2.526   8.578   8.867
  530TYR    HE2 5371   2.421   8.604   8.865
  530TYR    CD2 5372   2.575   8.483   8.775
  530TYR    HD2 5373   2.500   8.445   8.708
  530TYR      C 5374   2.651   8.155   8.799
  530TYR      O 5375   2.650   8.142   8.923
  531PHE      N 5376   2.548   8.114   8.722
  531PHE      H 5377   2.559   8.141   8.625
  531PHE     CA 5378   2.418   8.075   8.779
  531PHE     HA 5379   2.397   8.142   8.863
  531PHE     CB 5380   2.310   8.090   8.678
  531PHE    HB1 5381   2.220   8.050   8.726
  531PHE    HB2 5382   2.346   8.030   8.594
  531PHE     CG 5383   2.278   8.230   8.645
  531PHE    CD1 5384   2.322   8.297   8.531
  531PHE    HD1 5385   2.371   8.247   8.449
  531PHE    CE1 5386   2.280   8.430   8.509
  531PHE    HE1 5387   2.301   8.481   8.417
  531PHE     CZ 5388   2.216   8.499   8.610
  531PHE     HZ 5389   2.204   8.606   8.600
  531PHE    CE2 5390   2.180   8.437   8.729
  531PHE    HE2 5391   2.126   8.492   8.804
  531PHE    CD2 5392   2.213   8.300   8.746
  531PHE    HD2 5393   2.191   8.258   8.843
  531PHE      C 5394   2.428   7.942   8.851
  531PHE      O 5395   2.358   7.927   8.954
  532SER      N 5396   2.524   7.852   8.814
  532SER      H 5397   2.593   7.874   8.745
  532SER     CA 5398   2.537   7.722   8.883
  532SER     HA 5399   2.446   7.680   8.927
  532SER     CB 5400   2.586   7.620   8.782
  532SER    HB1 5401   2.591   7.517   8.815
  532SER    HB2 5402   2.677   7.663   8.741
  532SER     OG 5403   2.502   7.611   8.662
  532SER     HG 5404   2.539   7.669   8.595
  532SER      C 5405   2.638   7.721   9.005
  532SER      O 5406   2.698   7.613   9.034
  533GLN      N 5407   2.661   7.834   9.081
  533GLN      H 5408   2.597   7.908   9.057
  533GLN     CA 5409   2.742   7.856   9.198
  533GLN     HA 5410   2.730   7.961   9.225
  533GLN     CB 5411   2.697   7.764   9.322
  533GLN    HB1 5412   2.765   7.780   9.405
  533GLN    HB2 5413   2.712   7.659   9.301
  533GLN     CG 5414   2.550   7.806   9.350
  533GLN    HG1 5415   2.487   7.731   9.301
  533GLN    HG2 5416   2.542   7.905   9.306
  533GLN     CD 5417   2.521   7.821   9.500
  533GLN    OE1 5418   2.443   7.748   9.563
  533GLN    NE2 5419   2.560   7.931   9.565
  533GLN   HE21 5420   2.600   8.009   9.515
  533GLN   HE22 5421   2.530   7.935   9.661
  533GLN      C 5422   2.890   7.832   9.173
  533GLN      O 5423   2.960   7.811   9.272
  534ARG      N 5424   2.941   7.832   9.048
  534ARG      H 5425   2.888   7.856   8.965
  534ARG     CA 5426   3.075   7.788   9.021
  534ARG     HA 5427   3.120   7.728   9.100
  534ARG     CB 5428   3.080   7.693   8.901
  534ARG    HB1 5429   3.181   7.671   8.866
  534ARG    HB2 5430   3.019   7.733   8.820
  534ARG     CG 5431   3.012   7.559   8.933
  534ARG    HG1 5432   3.046   7.493   8.852
  534ARG    HG2 5433   2.904   7.562   8.921
  534ARG     CD 5434   3.055   7.489   9.065
  534ARG    HD1 5435   2.990   7.401   9.063
  534ARG    HD2 5436   3.024   7.541   9.156
  534ARG     NE 5437   3.193   7.444   9.059
  534ARG     HE 5438   3.249   7.490   8.988
  534ARG     CZ 5439   3.261   7.394   9.153
  534ARG    NH1 5440   3.207   7.351   9.259
  534ARG   HH11 5441   3.107   7.364   9.270
  534ARG   HH12 5442   3.267   7.319   9.334
  534ARG    NH2 5443   3.395   7.384   9.143
  534ARG   HH21 5444   3.433   7.401   9.051
  534ARG   HH22 5445   3.448   7.337   9.215
  534ARG      C 5446   3.169   7.910   9.007
  534ARG      O 5447   3.189   7.960   8.896
  535LYS      N 5448   3.248   7.945   9.112
  535LYS      H 5449   3.256   7.884   9.193
  535LYS     CA 5450   3.335   8.062   9.122
  535LYS     HA 5451   3.281   8.157   9.111
  535LYS     CB 5452   3.402   8.067   9.262
  535LYS    HB1 5453   3.491   8.005   9.273
  535LYS    HB2 5454   3.334   8.032   9.340
  535LYS     CG 5455   3.436   8.208   9.315
  535LYS    HG1 5456   3.351   8.275   9.299
  535LYS    HG2 5457   3.518   8.256   9.261
  535LYS     CD 5458   3.471   8.206   9.464
  535LYS    HD1 5459   3.563   8.152   9.486
  535LYS    HD2 5460   3.391   8.161   9.523
  535LYS     CE 5461   3.484   8.339   9.534
  535LYS    HE1 5462   3.391   8.396   9.525
  535LYS    HE2 5463   3.557   8.395   9.475
  535LYS     NZ 5464   3.515   8.340   9.673
  535LYS    HZ1 5465   3.615   8.333   9.680
  535LYS    HZ2 5466   3.496   8.423   9.727
  535LYS    HZ3 5467   3.465   8.264   9.718
  535LYS      C 5468   3.444   8.070   9.012
  535LYS      O 5469   3.475   8.177   8.959
  536GLU      N 5470   3.482   7.951   8.959
  536GLU      H 5471   3.437   7.869   8.997
  536GLU     CA 5472   3.551   7.937   8.830
  536GLU     HA 5473   3.650   7.979   8.847
  536GLU     CB 5474   3.586   7.791   8.802
  536GLU    HB1 5475   3.645   7.751   8.885
  536GLU    HB2 5476   3.660   7.791   8.723
  536GLU     CG 5477   3.468   7.698   8.770
  536GLU    HG1 5478   3.492   7.623   8.695
  536GLU    HG2 5479   3.383   7.750   8.727
  536GLU     CD 5480   3.434   7.620   8.893
  536GLU    OE1 5481   3.397   7.675   8.998
  536GLU    OE2 5482   3.423   7.496   8.892
  536GLU      C 5483   3.490   8.002   8.697
  536GLU      O 5484   3.557   8.011   8.595
  537TYR      N 5485   3.366   8.047   8.694
  537TYR      H 5486   3.308   8.027   8.774
  537TYR     CA 5487   3.299   8.130   8.584
  537TYR     HA 5488   3.281   8.074   8.492
  537TYR     CB 5489   3.167   8.189   8.628
  537TYR    HB1 5490   3.114   8.110   8.682
  537TYR    HB2 5491   3.101   8.218   8.545
  537TYR     CG 5492   3.181   8.311   8.720
  537TYR    CD1 5493   3.195   8.307   8.863
  537TYR    HD1 5494   3.216   8.211   8.909
  537TYR    CE1 5495   3.186   8.422   8.939
  537TYR    HE1 5496   3.186   8.417   9.047
  537TYR     CZ 5497   3.155   8.543   8.880
  537TYR     OH 5498   3.135   8.650   8.958
  537TYR     HH 5499   3.096   8.726   8.914
  537TYR    CE2 5500   3.148   8.549   8.736
  537TYR    HE2 5501   3.123   8.644   8.691
  537TYR    CD2 5502   3.163   8.436   8.657
  537TYR    HD2 5503   3.150   8.446   8.550
  537TYR      C 5504   3.397   8.234   8.544
  537TYR      O 5505   3.401   8.285   8.430
  538VAL      N 5506   3.472   8.294   8.641
  538VAL      H 5507   3.456   8.262   8.735
  538VAL     CA 5508   3.573   8.406   8.629
  538VAL     HA 5509   3.513   8.487   8.586
  538VAL     CB 5510   3.630   8.440   8.766
  538VAL     HB 5511   3.676   8.352   8.810
  538VAL    CG1 5512   3.744   8.538   8.763
  538VAL   HG11 5513   3.709   8.637   8.732
  538VAL   HG12 5514   3.791   8.551   8.860
  538VAL   HG13 5515   3.826   8.505   8.698
  538VAL    CG2 5516   3.531   8.503   8.859
  538VAL   HG21 5517   3.580   8.539   8.950
  538VAL   HG22 5518   3.472   8.575   8.803
  538VAL   HG23 5519   3.457   8.431   8.894
  538VAL      C 5520   3.685   8.376   8.531
  538VAL      O 5521   3.711   8.461   8.449
  539ALA      N 5522   3.731   8.251   8.522
  539ALA      H 5523   3.702   8.180   8.588
  539ALA     CA 5524   3.834   8.224   8.419
  539ALA     HA 5525   3.918   8.292   8.435
  539ALA     CB 5526   3.876   8.081   8.440
  539ALA    HB1 5527   3.942   8.057   8.356
  539ALA    HB2 5528   3.929   8.066   8.534
  539ALA    HB3 5529   3.796   8.008   8.434
  539ALA      C 5530   3.782   8.244   8.285
  539ALA      O 5531   3.838   8.317   8.204
  540SER      N 5532   3.664   8.183   8.244
  540SER      H 5533   3.621   8.105   8.292
  540SER     CA 5534   3.601   8.216   8.114
  540SER     HA 5535   3.677   8.201   8.038
  540SER     CB 5536   3.483   8.138   8.072
  540SER    HB1 5537   3.462   8.156   7.966
  540SER    HB2 5538   3.391   8.166   8.122
  540SER     OG 5539   3.513   8.001   8.088
  540SER     HG 5540   3.517   7.989   8.183
  540SER      C 5541   3.569   8.364   8.095
  540SER      O 5542   3.578   8.411   7.979
  541MET      N 5543   3.521   8.440   8.194
  541MET      H 5544   3.502   8.394   8.282
  541MET     CA 5545   3.487   8.584   8.183
  541MET     HA 5546   3.421   8.598   8.097
  541MET     CB 5547   3.409   8.616   8.312
  541MET    HB1 5548   3.484   8.603   8.390
  541MET    HB2 5549   3.325   8.552   8.338
  541MET     CG 5550   3.344   8.759   8.307
  541MET    HG1 5551   3.268   8.764   8.228
  541MET    HG2 5552   3.414   8.837   8.278
  541MET     SD 5553   3.259   8.800   8.453
  541MET     CE 5554   3.391   8.827   8.580
  541MET    HE1 5555   3.472   8.887   8.539
  541MET    HE2 5556   3.356   8.868   8.674
  541MET    HE3 5557   3.429   8.728   8.608
  541MET      C 5558   3.605   8.676   8.150
  541MET      O 5559   3.593   8.767   8.063
  542VAL      N 5560   3.719   8.650   8.223
  542VAL      H 5561   3.726   8.575   8.290
  542VAL     CA 5562   3.849   8.719   8.197
  542VAL     HA 5563   3.822   8.822   8.170
  542VAL     CB 5564   3.930   8.734   8.329
  542VAL     HB 5565   4.004   8.810   8.302
  542VAL    CG1 5566   3.856   8.774   8.456
  542VAL   HG11 5567   3.922   8.803   8.537
  542VAL   HG12 5568   3.790   8.855   8.424
  542VAL   HG13 5569   3.786   8.697   8.489
  542VAL    CG2 5570   4.000   8.604   8.360
  542VAL   HG21 5571   4.068   8.584   8.277
  542VAL   HG22 5572   4.053   8.609   8.456
  542VAL   HG23 5573   3.930   8.522   8.368
  542VAL      C 5574   3.927   8.675   8.076
  542VAL      O 5575   3.996   8.763   8.014
  543PHE      N 5576   3.911   8.549   8.027
  543PHE      H 5577   3.859   8.480   8.079
  543PHE     CA 5578   3.957   8.515   7.896
  543PHE     HA 5579   4.059   8.551   7.901
  543PHE     CB 5580   3.957   8.369   7.870
  543PHE    HB1 5581   3.971   8.353   7.763
  543PHE    HB2 5582   3.857   8.332   7.891
  543PHE     CG 5583   4.053   8.278   7.948
  543PHE    CD1 5584   4.003   8.156   7.997
  543PHE    HD1 5585   3.904   8.121   7.975
  543PHE    CE1 5586   4.093   8.084   8.083
  543PHE    HE1 5587   4.055   7.989   8.118
  543PHE     CZ 5588   4.228   8.123   8.103
  543PHE     HZ 5589   4.289   8.070   8.175
  543PHE    CE2 5590   4.281   8.235   8.036
  543PHE    HE2 5591   4.385   8.263   8.043
  543PHE    CD2 5592   4.188   8.314   7.962
  543PHE    HD2 5593   4.228   8.402   7.915
  543PHE      C 5594   3.882   8.598   7.789
  543PHE      O 5595   3.954   8.657   7.709
  544SER      N 5596   3.753   8.587   7.781
  544SER      H 5597   3.707   8.522   7.843
  544SER     CA 5598   3.657   8.656   7.697
  544SER     HA 5599   3.681   8.629   7.594
  544SER     CB 5600   3.506   8.622   7.729
  544SER    HB1 5601   3.467   8.665   7.821
  544SER    HB2 5602   3.483   8.516   7.729
  544SER     OG 5603   3.426   8.670   7.624
  544SER     HG 5604   3.368   8.605   7.583
  544SER      C 5605   3.684   8.800   7.688
  544SER      O 5606   3.699   8.857   7.576
  545LEU      N 5607   3.697   8.868   7.805
  545LEU      H 5608   3.669   8.820   7.889
  545LEU     CA 5609   3.734   9.008   7.817
  545LEU     HA 5610   3.661   9.073   7.771
  545LEU     CB 5611   3.747   9.037   7.968
  545LEU    HB1 5612   3.803   8.964   8.025
  545LEU    HB2 5613   3.645   9.041   8.005
  545LEU     CG 5614   3.805   9.178   8.004
  545LEU     HG 5615   3.897   9.190   7.946
  545LEU    CD1 5616   3.716   9.298   7.964
  545LEU   HD11 5617   3.610   9.291   7.990
  545LEU   HD12 5618   3.757   9.392   8.001
  545LEU   HD13 5619   3.724   9.311   7.856
  545LEU    CD2 5620   3.839   9.187   8.155
  545LEU   HD21 5621   3.748   9.190   8.214
  545LEU   HD22 5622   3.907   9.109   8.188
  545LEU   HD23 5623   3.886   9.284   8.174
  545LEU      C 5624   3.870   9.044   7.749
  545LEU      O 5625   3.874   9.126   7.659
  546ALA      N 5626   3.978   8.967   7.789
  546ALA      H 5627   3.968   8.906   7.870
  546ALA     CA 5628   4.109   8.975   7.727
  546ALA     HA 5629   4.143   9.077   7.741
  546ALA     CB 5630   4.206   8.891   7.810
  546ALA    HB1 5631   4.197   8.915   7.916
  546ALA    HB2 5632   4.179   8.787   7.792
  546ALA    HB3 5633   4.310   8.893   7.779
  546ALA      C 5634   4.114   8.946   7.576
  546ALA      O 5635   4.182   9.017   7.504
  547MET      N 5636   4.046   8.843   7.530
  547MET      H 5637   4.000   8.784   7.597
  547MET     CA 5638   4.027   8.804   7.388
  547MET     HA 5639   4.121   8.781   7.338
  547MET     CB 5640   3.932   8.686   7.372
  547MET    HB1 5641   3.905   8.669   7.268
  547MET    HB2 5642   3.838   8.711   7.424
  547MET     CG 5643   3.988   8.554   7.418
  547MET    HG1 5644   4.021   8.555   7.522
  547MET    HG2 5645   4.081   8.543   7.363
  547MET     SD 5646   3.881   8.406   7.403
  547MET     CE 5647   4.005   8.268   7.371
  547MET    HE1 5648   4.054   8.301   7.279
  547MET    HE2 5649   4.073   8.249   7.453
  547MET    HE3 5650   3.958   8.178   7.331
  547MET      C 5651   3.971   8.920   7.313
  547MET      O 5652   4.016   8.954   7.203
  548GLY      N 5653   3.857   8.974   7.357
  548GLY      H 5654   3.829   8.949   7.451
  548GLY     CA 5655   3.790   9.084   7.292
  548GLY    HA1 5656   3.699   9.108   7.347
  548GLY    HA2 5657   3.760   9.057   7.191
  548GLY      C 5658   3.867   9.216   7.286
  548GLY      O 5659   3.880   9.272   7.179
  549TRP      N 5660   3.941   9.255   7.388
  549TRP      H 5661   3.913   9.214   7.476
  549TRP     CA 5662   4.043   9.366   7.390
  549TRP     HA 5663   3.987   9.453   7.357
  549TRP     CB 5664   4.111   9.388   7.522
  549TRP    HB1 5665   4.207   9.440   7.523
  549TRP    HB2 5666   4.114   9.292   7.574
  549TRP     CG 5667   4.046   9.485   7.609
  549TRP    CD1 5668   3.988   9.456   7.726
  549TRP    HD1 5669   3.991   9.359   7.773
  549TRP    NE1 5670   3.917   9.567   7.766
  549TRP    HE1 5671   3.870   9.570   7.855
  549TRP    CE2 5672   3.929   9.676   7.682
  549TRP    CZ2 5673   3.885   9.807   7.681
  549TRP    HZ2 5674   3.836   9.837   7.772
  549TRP    CH2 5675   3.917   9.893   7.580
  549TRP    HH2 5676   3.870   9.990   7.588
  549TRP    CZ3 5677   4.010   9.853   7.480
  549TRP    HZ3 5678   4.045   9.931   7.413
  549TRP    CE3 5679   4.063   9.722   7.487
  549TRP    HE3 5680   4.144   9.690   7.424
  549TRP    CD2 5681   4.016   9.628   7.581
  549TRP      C 5682   4.155   9.333   7.287
  549TRP      O 5683   4.195   9.429   7.222
  550THR      N 5684   4.194   9.208   7.262
  550THR      H 5685   4.154   9.135   7.319
  550THR     CA 5686   4.286   9.169   7.162
  550THR     HA 5687   4.374   9.233   7.169
  550THR     CB 5688   4.339   9.025   7.187
  550THR     HB 5689   4.256   8.954   7.177
  550THR    CG2 5690   4.446   8.982   7.092
  550THR   HG21 5691   4.406   8.976   6.990
  550THR   HG22 5692   4.530   9.051   7.099
  550THR   HG23 5693   4.481   8.883   7.118
  550THR    OG1 5694   4.387   9.007   7.316
  550THR    HG1 5695   4.308   9.007   7.371
  550THR      C 5696   4.228   9.189   7.021
  550THR      O 5697   4.299   9.239   6.937
  551ASN      N 5698   4.102   9.157   6.998
  551ASN      H 5699   4.043   9.123   7.072
  551ASN     CA 5700   4.034   9.170   6.870
  551ASN     HA 5701   4.097   9.126   6.793
  551ASN     CB 5702   3.908   9.082   6.893
  551ASN    HB1 5703   3.824   9.142   6.928
  551ASN    HB2 5704   3.921   9.007   6.971
  551ASN     CG 5705   3.864   9.004   6.772
  551ASN    OD1 5706   3.931   8.993   6.675
  551ASN    ND2 5707   3.749   8.934   6.777
  551ASN   HD21 5708   3.689   8.938   6.858
  551ASN   HD22 5709   3.719   8.883   6.696
  551ASN      C 5710   4.003   9.314   6.830
  551ASN      O 5711   3.936   9.334   6.726
  552MET      N 5712   4.062   9.412   6.897
  552MET      H 5713   4.104   9.401   6.989
  552MET     CA 5714   4.090   9.545   6.846
  552MET     HA 5715   3.996   9.597   6.824
  552MET     CB 5716   4.155   9.624   6.953
  552MET    HB1 5717   4.194   9.714   6.906
  552MET    HB2 5718   4.233   9.563   6.998
  552MET     CG 5719   4.061   9.674   7.065
  552MET    HG1 5720   4.118   9.726   7.142
  552MET    HG2 5721   4.015   9.585   7.106
  552MET     SD 5722   3.931   9.787   7.013
  552MET     CE 5723   3.835   9.794   7.169
  552MET    HE1 5724   3.768   9.711   7.190
  552MET    HE2 5725   3.898   9.800   7.259
  552MET    HE3 5726   3.778   9.886   7.159
  552MET      C 5727   4.178   9.539   6.723
  552MET      O 5728   4.162   9.612   6.624
  553LEU      N 5729   4.264   9.434   6.717
  553LEU      H 5730   4.286   9.388   6.804
  553LEU     CA 5731   4.335   9.384   6.603
  553LEU     HA 5732   4.415   9.452   6.574
  553LEU     CB 5733   4.383   9.247   6.641
  553LEU    HB1 5734   4.296   9.186   6.666
  553LEU    HB2 5735   4.452   9.247   6.726
  553LEU     CG 5736   4.457   9.180   6.525
  553LEU     HG 5737   4.388   9.172   6.441
  553LEU    CD1 5738   4.582   9.245   6.480
  553LEU   HD11 5739   4.567   9.338   6.423
  553LEU   HD12 5740   4.639   9.280   6.566
  553LEU   HD13 5741   4.653   9.180   6.430
  553LEU    CD2 5742   4.492   9.039   6.571
  553LEU   HD21 5743   4.409   9.001   6.631
  553LEU   HD22 5744   4.509   8.975   6.484
  553LEU   HD23 5745   4.589   9.046   6.620
  553LEU      C 5746   4.239   9.374   6.483
  553LEU      O 5747   4.288   9.416   6.380
  554TYR      N 5748   4.107   9.337   6.491
  554TYR      H 5749   4.072   9.308   6.581
  554TYR     CA 5750   4.014   9.340   6.375
  554TYR     HA 5751   4.041   9.265   6.302
  554TYR     CB 5752   3.865   9.315   6.411
  554TYR    HB1 5753   3.837   9.376   6.497
  554TYR    HB2 5754   3.860   9.211   6.442
  554TYR     CG 5755   3.760   9.336   6.304
  554TYR    CD1 5756   3.729   9.223   6.233
  554TYR    HD1 5757   3.784   9.133   6.257
  554TYR    CE1 5758   3.643   9.232   6.123
  554TYR    HE1 5759   3.623   9.146   6.060
  554TYR     CZ 5760   3.566   9.351   6.106
  554TYR     OH 5761   3.460   9.350   6.019
  554TYR     HH 5762   3.462   9.269   5.968
  554TYR    CE2 5763   3.596   9.467   6.182
  554TYR    HE2 5764   3.529   9.552   6.178
  554TYR    CD2 5765   3.694   9.455   6.282
  554TYR    HD2 5766   3.707   9.532   6.356
  554TYR      C 5767   4.015   9.476   6.317
  554TYR      O 5768   4.027   9.502   6.201
  555TYR      N 5769   3.994   9.576   6.406
  555TYR      H 5770   4.005   9.550   6.503
  555TYR     CA 5771   3.960   9.719   6.374
  555TYR     HA 5772   3.871   9.714   6.311
  555TYR     CB 5773   3.911   9.793   6.498
  555TYR    HB1 5774   3.922   9.900   6.481
  555TYR    HB2 5775   3.984   9.774   6.576
  555TYR     CG 5776   3.771   9.755   6.522
  555TYR    CD1 5777   3.666   9.798   6.440
  555TYR    HD1 5778   3.683   9.879   6.372
  555TYR    CE1 5779   3.538   9.753   6.467
  555TYR    HE1 5780   3.456   9.800   6.415
  555TYR     CZ 5781   3.510   9.649   6.559
  555TYR     OH 5782   3.379   9.606   6.568
  555TYR     HH 5783   3.374   9.538   6.636
  555TYR    CE2 5784   3.619   9.588   6.621
  555TYR    HE2 5785   3.603   9.508   6.691
  555TYR    CD2 5786   3.749   9.643   6.603
  555TYR    HD2 5787   3.829   9.584   6.644
  555TYR      C 5788   4.065   9.788   6.288
  555TYR      O 5789   4.031   9.872   6.200
  556THR      N 5790   4.197   9.753   6.303
  556THR      H 5791   4.224   9.687   6.374
  556THR     CA 5792   4.298   9.784   6.206
  556THR     HA 5793   4.324   9.890   6.211
  556THR     CB 5794   4.424   9.709   6.229
  556THR     HB 5795   4.503   9.755   6.168
  556THR    CG2 5796   4.469   9.703   6.378
  556THR   HG21 5797   4.557   9.638   6.385
  556THR   HG22 5798   4.489   9.805   6.408
  556THR   HG23 5799   4.406   9.651   6.451
  556THR    OG1 5800   4.412   9.573   6.194
  556THR    HG1 5801   4.363   9.533   6.267
  556THR      C 5802   4.260   9.763   6.062
  556THR      O 5803   4.303   9.834   5.977
  557ARG      N 5804   4.174   9.668   6.028
  557ARG      H 5805   4.140   9.615   6.107
  557ARG     CA 5806   4.119   9.637   5.893
  557ARG     HA 5807   4.201   9.590   5.838
  557ARG     CB 5808   4.014   9.527   5.897
  557ARG    HB1 5809   3.923   9.570   5.939
  557ARG    HB2 5810   4.054   9.438   5.945
  557ARG     CG 5811   3.960   9.481   5.759
  557ARG    HG1 5812   4.046   9.449   5.700
  557ARG    HG2 5813   3.920   9.574   5.719
  557ARG     CD 5814   3.853   9.373   5.779
  557ARG    HD1 5815   3.801   9.347   5.686
  557ARG    HD2 5816   3.769   9.404   5.842
  557ARG     NE 5817   3.918   9.251   5.828
  557ARG     HE 5818   4.015   9.255   5.858
  557ARG     CZ 5819   3.854   9.139   5.848
  557ARG    NH1 5820   3.903   9.043   5.922
  557ARG   HH11 5821   3.999   9.047   5.953
  557ARG   HH12 5822   3.853   8.957   5.943
  557ARG    NH2 5823   3.732   9.121   5.804
  557ARG   HH21 5824   3.689   9.194   5.748
  557ARG   HH22 5825   3.682   9.042   5.841
  557ARG      C 5826   4.052   9.756   5.821
  557ARG      O 5827   4.077   9.771   5.696
  558GLY      N 5828   3.989   9.845   5.890
  558GLY      H 5829   3.998   9.828   5.989
  558GLY     CA 5830   3.929   9.976   5.857
  558GLY    HA1 5831   3.890  10.028   5.945
  558GLY    HA2 5832   3.857   9.957   5.777
  558GLY      C 5833   4.031  10.074   5.782
  558GLY      O 5834   3.998  10.151   5.690
  559PHE      N 5835   4.162  10.054   5.809
  559PHE      H 5836   4.184   9.982   5.876
  559PHE     CA 5837   4.268  10.151   5.775
  559PHE     HA 5838   4.231  10.235   5.717
  559PHE     CB 5839   4.313  10.210   5.906
  559PHE    HB1 5840   4.369  10.301   5.883
  559PHE    HB2 5841   4.381  10.141   5.956
  559PHE     CG 5842   4.210  10.261   6.009
  559PHE    CD1 5843   4.168  10.393   6.012
  559PHE    HD1 5844   4.222  10.455   5.941
  559PHE    CE1 5845   4.071  10.436   6.105
  559PHE    HE1 5846   4.059  10.542   6.121
  559PHE     CZ 5847   4.007  10.347   6.189
  559PHE     HZ 5848   3.930  10.371   6.261
  559PHE    CE2 5849   4.044  10.213   6.191
  559PHE    HE2 5850   3.995  10.141   6.255
  559PHE    CD2 5851   4.147  10.173   6.104
  559PHE    HD2 5852   4.177  10.069   6.101
  559PHE      C 5853   4.387  10.092   5.701
  559PHE      O 5854   4.444   9.995   5.746
  560GLN      N 5855   4.426  10.152   5.584
  560GLN      H 5856   4.383  10.239   5.555
  560GLN     CA 5857   4.532  10.105   5.491
  560GLN     HA 5858   4.508  10.000   5.469
  560GLN     CB 5859   4.536  10.197   5.370
  560GLN    HB1 5860   4.563  10.301   5.388
  560GLN    HB2 5861   4.433  10.197   5.335
  560GLN     CG 5862   4.623  10.152   5.250
  560GLN    HG1 5863   4.608  10.044   5.249
  560GLN    HG2 5864   4.730  10.164   5.267
  560GLN     CD 5865   4.573  10.201   5.114
  560GLN    OE1 5866   4.561  10.125   5.022
  560GLN    NE2 5867   4.555  10.330   5.101
  560GLN   HE21 5868   4.602  10.385   5.171
  560GLN   HE22 5869   4.552  10.364   5.006
  560GLN      C 5870   4.672  10.105   5.562
  560GLN      O 5871   4.752  10.028   5.519
  561GLN      N 5872   4.704  10.198   5.654
  561GLN      H 5873   4.629  10.264   5.667
  561GLN     CA 5874   4.830  10.196   5.727
  561GLN     HA 5875   4.905  10.196   5.648
  561GLN     CB 5876   4.842  10.332   5.797
  561GLN    HB1 5877   4.756  10.330   5.864
  561GLN    HB2 5878   4.828  10.412   5.725
  561GLN     CG 5879   4.979  10.353   5.870
  561GLN    HG1 5880   4.997  10.265   5.931
  561GLN    HG2 5881   4.960  10.433   5.942
  561GLN     CD 5882   5.095  10.385   5.786
  561GLN    OE1 5883   5.198  10.320   5.779
  561GLN    NE2 5884   5.082  10.480   5.700
  561GLN   HE21 5885   5.003  10.542   5.713
  561GLN   HE22 5886   5.157  10.494   5.634
  561GLN      C 5887   4.848  10.076   5.821
  561GLN      O 5888   4.948  10.011   5.810
  562MET      N 5889   4.746  10.046   5.907
  562MET      H 5890   4.673  10.115   5.917
  562MET     CA 5891   4.751   9.938   6.008
  562MET     HA 5892   4.853   9.917   6.038
  562MET     CB 5893   4.675   9.974   6.133
  562MET    HB1 5894   4.666   9.885   6.195
  562MET    HB2 5895   4.576  10.013   6.109
  562MET     CG 5896   4.751  10.070   6.223
  562MET    HG1 5897   4.845  10.017   6.241
  562MET    HG2 5898   4.703  10.082   6.320
  562MET     SD 5899   4.782  10.240   6.165
  562MET     CE 5900   4.825  10.340   6.314
  562MET    HE1 5901   4.747  10.338   6.390
  562MET    HE2 5902   4.910  10.303   6.372
  562MET    HE3 5903   4.853  10.444   6.298
  562MET      C 5904   4.687   9.800   5.958
  562MET      O 5905   4.727   9.694   6.000
  563GLY      N 5906   4.592   9.805   5.865
  563GLY      H 5907   4.554   9.895   5.839
  563GLY     CA 5908   4.535   9.688   5.805
  563GLY    HA1 5909   4.457   9.725   5.738
  563GLY    HA2 5910   4.497   9.624   5.885
  563GLY      C 5911   4.629   9.599   5.727
  563GLY      O 5912   4.621   9.479   5.748
  564ILE      N 5913   4.723   9.660   5.653
  564ILE      H 5914   4.710   9.760   5.645
  564ILE     CA 5915   4.833   9.596   5.586
  564ILE     HA 5916   4.790   9.513   5.531
  564ILE     CB 5917   4.902   9.690   5.488
  564ILE     HB 5918   4.916   9.786   5.538
  564ILE    CG2 5919   5.033   9.638   5.417
  564ILE   HG21 5920   5.099   9.597   5.494
  564ILE   HG22 5921   5.016   9.565   5.339
  564ILE   HG23 5922   5.078   9.731   5.382
  564ILE    CG1 5923   4.804   9.724   5.375
  564ILE   HG11 5924   4.721   9.769   5.429
  564ILE   HG12 5925   4.768   9.634   5.325
  564ILE     CD 5926   4.844   9.833   5.276
  564ILE    HD1 5927   4.761   9.850   5.207
  564ILE    HD2 5928   4.886   9.915   5.334
  564ILE    HD3 5929   4.923   9.788   5.217
  564ILE      C 5930   4.932   9.534   5.684
  564ILE      O 5931   4.989   9.425   5.676
  565TYR      N 5932   4.967   9.611   5.788
  565TYR      H 5933   4.910   9.693   5.807
  565TYR     CA 5934   5.055   9.569   5.900
  565TYR     HA 5935   5.151   9.539   5.856
  565TYR     CB 5936   5.086   9.690   5.984
  565TYR    HB1 5937   5.005   9.762   5.986
  565TYR    HB2 5938   5.180   9.731   5.945
  565TYR     CG 5939   5.114   9.668   6.133
  565TYR    CD1 5940   5.005   9.664   6.226
  565TYR    HD1 5941   4.905   9.673   6.187
  565TYR    CE1 5942   5.031   9.647   6.362
  565TYR    HE1 5943   4.957   9.634   6.440
  565TYR     CZ 5944   5.166   9.634   6.407
  565TYR     OH 5945   5.190   9.611   6.540
  565TYR     HH 5946   5.285   9.608   6.554
  565TYR    CE2 5947   5.268   9.647   6.315
  565TYR    HE2 5948   5.369   9.624   6.345
  565TYR    CD2 5949   5.246   9.662   6.177
  565TYR    HD2 5950   5.327   9.667   6.106
  565TYR      C 5951   4.994   9.449   5.983
  565TYR      O 5952   5.055   9.349   6.000
  566ALA      N 5953   4.862   9.444   6.008
  566ALA      H 5954   4.809   9.530   5.999
  566ALA     CA 5955   4.801   9.326   6.076
  566ALA     HA 5956   4.860   9.297   6.163
  566ALA     CB 5957   4.657   9.376   6.120
  566ALA    HB1 5958   4.657   9.455   6.195
  566ALA    HB2 5959   4.594   9.412   6.038
  566ALA    HB3 5960   4.606   9.289   6.162
  566ALA      C 5961   4.791   9.194   5.998
  566ALA      O 5962   4.802   9.086   6.057
  567VAL      N 5963   4.771   9.203   5.864
  567VAL      H 5964   4.756   9.291   5.816
  567VAL     CA 5965   4.776   9.087   5.779
  567VAL     HA 5966   4.714   9.000   5.800
  567VAL     CB 5967   4.722   9.123   5.638
  567VAL     HB 5968   4.769   9.218   5.611
  567VAL    CG1 5969   4.744   9.013   5.529
  567VAL   HG11 5970   4.847   8.997   5.498
  567VAL   HG12 5971   4.701   8.921   5.568
  567VAL   HG13 5972   4.689   9.038   5.437
  567VAL    CG2 5973   4.570   9.143   5.648
  567VAL   HG21 5974   4.519   9.081   5.722
  567VAL   HG22 5975   4.544   9.245   5.673
  567VAL   HG23 5976   4.518   9.129   5.553
  567VAL      C 5977   4.916   9.023   5.781
  567VAL      O 5978   4.932   8.902   5.754
  568MET      N 5979   5.019   9.109   5.789
  568MET      H 5980   5.004   9.209   5.792
  568MET     CA 5981   5.154   9.068   5.798
  568MET     HA 5982   5.162   8.994   5.719
  568MET     CB 5983   5.251   9.184   5.781
  568MET    HB1 5984   5.348   9.151   5.818
  568MET    HB2 5985   5.232   9.273   5.841
  568MET     CG 5986   5.274   9.222   5.639
  568MET    HG1 5987   5.188   9.277   5.600
  568MET    HG2 5988   5.281   9.131   5.580
  568MET     SD 5989   5.427   9.312   5.611
  568MET     CE 5990   5.374   9.469   5.678
  568MET    HE1 5991   5.374   9.466   5.786
  568MET    HE2 5992   5.441   9.547   5.639
  568MET    HE3 5993   5.274   9.484   5.639
  568MET      C 5994   5.175   8.999   5.934
  568MET      O 5995   5.240   8.893   5.939
  569ILE      N 5996   5.109   9.046   6.038
  569ILE      H 5997   5.048   9.124   6.017
  569ILE     CA 5998   5.102   8.977   6.172
  569ILE     HA 5999   5.206   8.957   6.198
  569ILE     CB 6000   5.035   9.070   6.282
  569ILE     HB 6001   4.954   9.129   6.239
  569ILE    CG2 6002   4.982   8.996   6.406
  569ILE   HG21 6003   4.883   8.959   6.379
  569ILE   HG22 6004   5.050   8.912   6.419
  569ILE   HG23 6005   4.985   9.067   6.489
  569ILE    CG1 6006   5.143   9.177   6.324
  569ILE   HG11 6007   5.191   9.206   6.231
  569ILE   HG12 6008   5.220   9.129   6.385
  569ILE     CD 6009   5.077   9.297   6.401
  569ILE    HD1 6010   5.047   9.261   6.499
  569ILE    HD2 6011   5.149   9.375   6.425
  569ILE    HD3 6012   4.994   9.346   6.349
  569ILE      C 6013   5.027   8.842   6.155
  569ILE      O 6014   5.078   8.740   6.202
  570GLU      N 6015   4.918   8.835   6.075
  570GLU      H 6016   4.877   8.923   6.048
  570GLU     CA 6017   4.834   8.711   6.058
  570GLU     HA 6018   4.817   8.659   6.152
  570GLU     CB 6019   4.701   8.753   6.000
  570GLU    HB1 6020   4.713   8.763   5.892
  570GLU    HB2 6021   4.653   8.842   6.042
  570GLU     CG 6022   4.593   8.651   6.026
  570GLU    HG1 6023   4.577   8.627   6.131
  570GLU    HG2 6024   4.635   8.556   5.996
  570GLU     CD 6025   4.465   8.702   5.957
  570GLU    OE1 6026   4.365   8.701   6.029
  570GLU    OE2 6027   4.468   8.747   5.841
  570GLU      C 6028   4.917   8.603   5.983
  570GLU      O 6029   4.910   8.482   6.011
  571LYS      N 6030   4.997   8.644   5.886
  571LYS      H 6031   4.997   8.743   5.865
  571LYS     CA 6032   5.094   8.557   5.818
  571LYS     HA 6033   5.051   8.463   5.785
  571LYS     CB 6034   5.137   8.626   5.690
  571LYS    HB1 6035   5.224   8.574   5.651
  571LYS    HB2 6036   5.173   8.725   5.715
  571LYS     CG 6037   5.025   8.634   5.585
  571LYS    HG1 6038   5.042   8.717   5.517
  571LYS    HG2 6039   4.933   8.658   5.640
  571LYS     CD 6040   5.015   8.503   5.516
  571LYS    HD1 6041   4.990   8.425   5.587
  571LYS    HD2 6042   5.107   8.486   5.459
  571LYS     CE 6043   4.900   8.515   5.418
  571LYS    HE1 6044   4.905   8.428   5.353
  571LYS    HE2 6045   4.926   8.601   5.356
  571LYS     NZ 6046   4.756   8.516   5.469
  571LYS    HZ1 6047   4.755   8.457   5.552
  571LYS    HZ2 6048   4.717   8.606   5.494
  571LYS    HZ3 6049   4.690   8.480   5.402
  571LYS      C 6050   5.210   8.522   5.909
  571LYS      O 6051   5.255   8.409   5.917
  572MET      N 6052   5.258   8.617   6.002
  572MET      H 6053   5.225   8.711   5.990
  572MET     CA 6054   5.370   8.582   6.091
  572MET     HA 6055   5.457   8.541   6.039
  572MET     CB 6056   5.424   8.707   6.161
  572MET    HB1 6057   5.478   8.678   6.251
  572MET    HB2 6058   5.342   8.773   6.191
  572MET     CG 6059   5.519   8.780   6.070
  572MET    HG1 6060   5.473   8.807   5.975
  572MET    HG2 6061   5.603   8.715   6.045
  572MET     SD 6062   5.582   8.942   6.132
  572MET     CE 6063   5.677   8.994   5.985
  572MET    HE1 6064   5.607   9.023   5.907
  572MET    HE2 6065   5.729   9.084   6.017
  572MET    HE3 6066   5.753   8.920   5.958
  572MET      C 6067   5.323   8.477   6.199
  572MET      O 6068   5.405   8.400   6.251
  573ILE      N 6069   5.196   8.470   6.223
  573ILE      H 6070   5.138   8.553   6.224
  573ILE     CA 6071   5.144   8.355   6.295
  573ILE     HA 6072   5.207   8.329   6.380
  573ILE     CB 6073   4.998   8.386   6.350
  573ILE     HB 6074   4.938   8.435   6.273
  573ILE    CG2 6075   4.924   8.260   6.406
  573ILE   HG21 6076   4.907   8.199   6.317
  573ILE   HG22 6077   4.977   8.201   6.481
  573ILE   HG23 6078   4.822   8.280   6.440
  573ILE    CG1 6079   5.016   8.479   6.476
  573ILE   HG11 6080   5.079   8.557   6.435
  573ILE   HG12 6081   5.062   8.425   6.559
  573ILE     CD 6082   4.882   8.546   6.517
  573ILE    HD1 6083   4.801   8.478   6.543
  573ILE    HD2 6084   4.902   8.618   6.596
  573ILE    HD3 6085   4.850   8.604   6.431
  573ILE      C 6086   5.147   8.222   6.214
  573ILE      O 6087   5.209   8.124   6.254
  574LEU      N 6088   5.091   8.220   6.096
  574LEU      H 6089   5.034   8.297   6.064
  574LEU     CA 6090   5.100   8.098   6.005
  574LEU     HA 6091   5.054   8.017   6.062
  574LEU     CB 6092   5.002   8.139   5.889
  574LEU    HB1 6093   5.025   8.241   5.858
  574LEU    HB2 6094   4.897   8.138   5.918
  574LEU     CG 6095   5.018   8.051   5.764
  574LEU     HG 6096   5.120   8.071   5.731
  574LEU    CD1 6097   4.991   7.905   5.793
  574LEU   HD11 6098   5.056   7.843   5.730
  574LEU   HD12 6099   5.016   7.887   5.898
  574LEU   HD13 6100   4.887   7.879   5.774
  574LEU    CD2 6101   4.916   8.102   5.655
  574LEU   HD21 6102   4.935   8.208   5.637
  574LEU   HD22 6103   4.930   8.034   5.571
  574LEU   HD23 6104   4.815   8.099   5.695
  574LEU      C 6105   5.244   8.049   5.964
  574LEU      O 6106   5.269   7.930   5.951
  575ARG      N 6107   5.328   8.143   5.938
  575ARG      H 6108   5.296   8.238   5.933
  575ARG     CA 6109   5.470   8.113   5.894
  575ARG     HA 6110   5.486   8.010   5.863
  575ARG     CB 6111   5.519   8.206   5.775
  575ARG    HB1 6112   5.616   8.171   5.740
  575ARG    HB2 6113   5.513   8.311   5.802
  575ARG     CG 6114   5.430   8.190   5.656
  575ARG    HG1 6115   5.323   8.197   5.677
  575ARG    HG2 6116   5.432   8.088   5.618
  575ARG     CD 6117   5.466   8.291   5.545
  575ARG    HD1 6118   5.473   8.387   5.596
  575ARG    HD2 6119   5.378   8.299   5.481
  575ARG     NE 6120   5.582   8.255   5.459
  575ARG     HE 6121   5.555   8.194   5.383
  575ARG     CZ 6122   5.709   8.282   5.481
  575ARG    NH1 6123   5.746   8.349   5.587
  575ARG   HH11 6124   5.679   8.376   5.658
  575ARG   HH12 6125   5.841   8.382   5.593
  575ARG    NH2 6126   5.795   8.242   5.394
  575ARG   HH21 6127   5.762   8.183   5.319
  575ARG   HH22 6128   5.893   8.269   5.391
  575ARG      C 6129   5.560   8.123   6.018
  575ARG      O 6130   5.599   8.021   6.066
  576ASP      N 6131   5.607   8.245   6.059
  576ASP      H 6132   5.583   8.328   6.008
  576ASP     CA 6133   5.733   8.257   6.135
  576ASP     HA 6134   5.805   8.192   6.085
  576ASP     CB 6135   5.794   8.395   6.113
  576ASP    HB1 6136   5.891   8.394   6.161
  576ASP    HB2 6137   5.729   8.474   6.150
  576ASP     CG 6138   5.802   8.418   5.969
  576ASP    OD1 6139   5.706   8.461   5.909
  576ASP    OD2 6140   5.909   8.385   5.912
  576ASP      C 6141   5.721   8.202   6.277
  576ASP      O 6142   5.820   8.140   6.325
  577LEU      N 6143   5.612   8.233   6.350
  577LEU      H 6144   5.536   8.282   6.305
  577LEU     CA 6145   5.590   8.181   6.481
  577LEU     HA 6146   5.683   8.200   6.534
  577LEU     CB 6147   5.474   8.270   6.542
  577LEU    HB1 6148   5.381   8.229   6.503
  577LEU    HB2 6149   5.503   8.371   6.513
  577LEU     CG 6150   5.462   8.247   6.697
  577LEU     HG 6151   5.466   8.141   6.724
  577LEU    CD1 6152   5.574   8.323   6.769
  577LEU   HD11 6153   5.672   8.280   6.747
  577LEU   HD12 6154   5.578   8.429   6.747
  577LEU   HD13 6155   5.549   8.318   6.875
  577LEU    CD2 6156   5.332   8.316   6.743
  577LEU   HD21 6157   5.321   8.292   6.849
  577LEU   HD22 6158   5.341   8.423   6.724
  577LEU   HD23 6159   5.253   8.274   6.681
  577LEU      C 6160   5.563   8.032   6.483
  577LEU      O 6161   5.607   7.962   6.567
  578CYS      N 6162   5.482   7.983   6.387
  578CYS      H 6163   5.439   8.044   6.319
  578CYS     CA 6164   5.447   7.838   6.374
  578CYS     HA 6165   5.397   7.814   6.468
  578CYS     CB 6166   5.347   7.808   6.263
  578CYS    HB1 6167   5.388   7.851   6.171
  578CYS    HB2 6168   5.253   7.860   6.278
  578CYS     SG 6169   5.312   7.636   6.235
  578CYS     HG 6170   5.232   7.653   6.129
  578CYS      C 6171   5.576   7.751   6.357
  578CYS      O 6172   5.611   7.661   6.433
  579ARG      N 6173   5.665   7.798   6.269
  579ARG      H 6174   5.634   7.872   6.208
  579ARG     CA 6175   5.798   7.750   6.246
  579ARG     HA 6176   5.791   7.648   6.207
  579ARG     CB 6177   5.864   7.827   6.130
  579ARG    HB1 6178   5.889   7.926   6.170
  579ARG    HB2 6179   5.798   7.839   6.045
  579ARG     CG 6180   5.988   7.752   6.076
  579ARG    HG1 6181   5.963   7.673   6.006
  579ARG    HG2 6182   6.033   7.709   6.166
  579ARG     CD 6183   6.080   7.851   6.000
  579ARG    HD1 6184   6.166   7.797   5.960
  579ARG    HD2 6185   6.116   7.922   6.074
  579ARG     NE 6186   6.005   7.910   5.889
  579ARG     HE 6187   5.982   7.843   5.817
  579ARG     CZ 6188   5.993   8.037   5.860
  579ARG    NH1 6189   6.038   8.135   5.936
  579ARG   HH11 6190   6.070   8.111   6.029
  579ARG   HH12 6191   6.001   8.224   5.906
  579ARG    NH2 6192   5.940   8.074   5.742
  579ARG   HH21 6193   5.907   8.001   5.680
  579ARG   HH22 6194   5.959   8.166   5.706
  579ARG      C 6195   5.888   7.756   6.378
  579ARG      O 6196   5.953   7.658   6.405
  580PHE      N 6197   5.889   7.865   6.453
  580PHE      H 6198   5.830   7.942   6.424
  580PHE     CA 6199   5.972   7.890   6.577
  580PHE     HA 6200   6.077   7.864   6.559
  580PHE     CB 6201   5.977   8.037   6.609
  580PHE    HB1 6202   5.877   8.079   6.604
  580PHE    HB2 6203   6.031   8.092   6.531
  580PHE     CG 6204   6.044   8.061   6.743
  580PHE    CD1 6205   6.180   8.104   6.754
  580PHE    HD1 6206   6.247   8.090   6.670
  580PHE    CE1 6207   6.226   8.158   6.869
  580PHE    HE1 6208   6.333   8.175   6.875
  580PHE     CZ 6209   6.148   8.162   6.986
  580PHE     HZ 6210   6.189   8.174   7.085
  580PHE    CE2 6211   6.013   8.127   6.977
  580PHE    HE2 6212   5.940   8.140   7.055
  580PHE    CD2 6213   5.964   8.075   6.858
  580PHE    HD2 6214   5.859   8.050   6.856
  580PHE      C 6215   5.922   7.807   6.694
  580PHE      O 6216   5.991   7.715   6.742
  581MET      N 6217   5.791   7.810   6.725
  581MET      H 6218   5.736   7.886   6.687
  581MET     CA 6219   5.729   7.728   6.828
  581MET     HA 6220   5.779   7.751   6.922
  581MET     CB 6221   5.586   7.783   6.849
  581MET    HB1 6222   5.536   7.713   6.916
  581MET    HB2 6223   5.537   7.791   6.752
  581MET     CG 6224   5.580   7.922   6.909
  581MET    HG1 6225   5.474   7.945   6.916
  581MET    HG2 6226   5.630   7.982   6.833
  581MET     SD 6227   5.653   7.943   7.073
  581MET     CE 6228   5.527   8.072   7.119
  581MET    HE1 6229   5.542   8.095   7.225
  581MET    HE2 6230   5.536   8.156   7.051
  581MET    HE3 6231   5.422   8.043   7.115
  581MET      C 6232   5.746   7.580   6.804
  581MET      O 6233   5.760   7.508   6.899
  582PHE      N 6234   5.751   7.526   6.679
  582PHE      H 6235   5.726   7.584   6.600
  582PHE     CA 6236   5.773   7.389   6.655
  582PHE     HA 6237   5.696   7.335   6.710
  582PHE     CB 6238   5.748   7.366   6.505
  582PHE    HB1 6239   5.784   7.448   6.443
  582PHE    HB2 6240   5.642   7.351   6.486
  582PHE     CG 6241   5.822   7.244   6.460
  582PHE    CD1 6242   5.759   7.118   6.484
  582PHE    HD1 6243   5.656   7.120   6.517
  582PHE    CE1 6244   5.829   6.998   6.459
  582PHE    HE1 6245   5.767   6.912   6.481
  582PHE     CZ 6246   5.960   7.005   6.402
  582PHE     HZ 6247   6.018   6.917   6.378
  582PHE    CE2 6248   6.008   7.130   6.364
  582PHE    HE2 6249   6.109   7.136   6.325
  582PHE    CD2 6250   5.946   7.251   6.396
  582PHE    HD2 6251   5.988   7.348   6.374
  582PHE      C 6252   5.905   7.341   6.703
  582PHE      O 6253   5.918   7.224   6.753
  583VAL      N 6254   6.008   7.428   6.701
  583VAL      H 6255   5.999   7.515   6.651
  583VAL     CA 6256   6.145   7.383   6.739
  583VAL     HA 6257   6.150   7.274   6.745
  583VAL     CB 6258   6.257   7.437   6.651
  583VAL     HB 6259   6.349   7.408   6.702
  583VAL    CG1 6260   6.277   7.354   6.520
  583VAL   HG11 6261   6.378   7.378   6.484
  583VAL   HG12 6262   6.279   7.249   6.551
  583VAL   HG13 6263   6.203   7.371   6.443
  583VAL    CG2 6264   6.259   7.585   6.618
  583VAL   HG21 6265   6.343   7.619   6.558
  583VAL   HG22 6266   6.172   7.622   6.563
  583VAL   HG23 6267   6.258   7.649   6.706
  583VAL      C 6268   6.185   7.434   6.879
  583VAL      O 6269   6.256   7.367   6.953
  584TYR      N 6270   6.119   7.542   6.922
  584TYR      H 6271   6.068   7.595   6.852
  584TYR     CA 6272   6.138   7.603   7.051
  584TYR     HA 6273   6.245   7.608   7.070
  584TYR     CB 6274   6.090   7.754   7.043
  584TYR    HB1 6275   5.983   7.758   7.023
  584TYR    HB2 6276   6.146   7.794   6.958
  584TYR     CG 6277   6.118   7.826   7.170
  584TYR    CD1 6278   6.241   7.824   7.242
  584TYR    HD1 6279   6.333   7.782   7.204
  584TYR    CE1 6280   6.254   7.878   7.371
  584TYR    HE1 6281   6.349   7.877   7.423
  584TYR     CZ 6282   6.141   7.928   7.438
  584TYR     OH 6283   6.147   7.976   7.565
  584TYR     HH 6284   6.236   7.989   7.597
  584TYR    CE2 6285   6.020   7.936   7.365
  584TYR    HE2 6286   5.933   7.984   7.407
  584TYR    CD2 6287   6.011   7.900   7.225
  584TYR    HD2 6288   5.915   7.901   7.176
  584TYR      C 6289   6.084   7.523   7.175
  584TYR      O 6290   6.160   7.487   7.267
  585LEU      N 6291   5.957   7.487   7.164
  585LEU      H 6292   5.914   7.516   7.078
  585LEU     CA 6293   5.889   7.431   7.285
  585LEU     HA 6294   5.915   7.491   7.372
  585LEU     CB 6295   5.736   7.444   7.272
  585LEU    HB1 6296   5.694   7.408   7.366
  585LEU    HB2 6297   5.702   7.370   7.200
  585LEU     CG 6298   5.664   7.570   7.232
  585LEU     HG 6299   5.698   7.595   7.132
  585LEU    CD1 6300   5.512   7.555   7.237
  585LEU   HD11 6301   5.483   7.520   7.337
  585LEU   HD12 6302   5.467   7.654   7.232
  585LEU   HD13 6303   5.489   7.493   7.150
  585LEU    CD2 6304   5.709   7.681   7.338
  585LEU   HD21 6305   5.694   7.644   7.439
  585LEU   HD22 6306   5.814   7.704   7.324
  585LEU   HD23 6307   5.659   7.776   7.319
  585LEU      C 6308   5.929   7.283   7.311
  585LEU      O 6309   5.923   7.233   7.425
  586VAL      N 6310   5.961   7.211   7.202
  586VAL      H 6311   5.938   7.254   7.113
  586VAL     CA 6312   6.038   7.085   7.211
  586VAL     HA 6313   5.976   7.017   7.269
  586VAL     CB 6314   6.053   7.018   7.074
  586VAL     HB 6315   6.112   7.090   7.018
  586VAL    CG1 6316   6.139   6.891   7.085
  586VAL   HG11 6317   6.228   6.904   7.146
  586VAL   HG12 6318   6.083   6.811   7.136
  586VAL   HG13 6319   6.176   6.864   6.986
  586VAL    CG2 6320   5.927   7.001   6.994
  586VAL   HG21 6321   5.875   7.097   6.985
  586VAL   HG22 6322   5.954   6.986   6.890
  586VAL   HG23 6323   5.865   6.917   7.025
  586VAL      C 6324   6.177   7.099   7.281
  586VAL      O 6325   6.195   7.027   7.383
  587PHE      N 6326   6.265   7.202   7.248
  587PHE      H 6327   6.238   7.268   7.177
  587PHE     CA 6328   6.390   7.223   7.317
  587PHE     HA 6329   6.434   7.124   7.329
  587PHE     CB 6330   6.472   7.334   7.247
  587PHE    HB1 6331   6.539   7.372   7.324
  587PHE    HB2 6332   6.404   7.416   7.223
  587PHE     CG 6333   6.559   7.312   7.126
  587PHE    CD1 6334   6.633   7.417   7.068
  587PHE    HD1 6335   6.628   7.518   7.106
  587PHE    CE1 6336   6.710   7.400   6.951
  587PHE    HE1 6337   6.758   7.487   6.908
  587PHE     CZ 6338   6.711   7.279   6.890
  587PHE     HZ 6339   6.763   7.270   6.796
  587PHE    CE2 6340   6.655   7.168   6.959
  587PHE    HE2 6341   6.664   7.070   6.915
  587PHE    CD2 6342   6.578   7.180   7.076
  587PHE    HD2 6343   6.533   7.089   7.112
  587PHE      C 6344   6.369   7.260   7.465
  587PHE      O 6345   6.431   7.198   7.558
  588LEU      N 6346   6.272   7.350   7.494
  588LEU      H 6347   6.228   7.391   7.413
  588LEU     CA 6348   6.228   7.399   7.625
  588LEU     HA 6349   6.306   7.465   7.663
  588LEU     CB 6350   6.101   7.487   7.596
  588LEU    HB1 6351   6.031   7.425   7.540
  588LEU    HB2 6352   6.131   7.573   7.536
  588LEU     CG 6353   6.034   7.536   7.723
  588LEU     HG 6354   6.013   7.458   7.797
  588LEU    CD1 6355   6.109   7.641   7.807
  588LEU   HD11 6356   6.121   7.738   7.759
  588LEU   HD12 6357   6.058   7.644   7.904
  588LEU   HD13 6358   6.211   7.608   7.830
  588LEU    CD2 6359   5.894   7.604   7.689
  588LEU   HD21 6360   5.831   7.532   7.638
  588LEU   HD22 6361   5.846   7.632   7.783
  588LEU   HD23 6362   5.909   7.691   7.625
  588LEU      C 6363   6.194   7.281   7.715
  588LEU      O 6364   6.265   7.275   7.816
  589PHE      N 6365   6.106   7.193   7.666
  589PHE      H 6366   6.058   7.227   7.585
  589PHE     CA 6367   6.076   7.067   7.735
  589PHE     HA 6368   6.015   7.093   7.822
  589PHE     CB 6369   5.990   6.976   7.651
  589PHE    HB1 6370   6.046   6.939   7.565
  589PHE    HB2 6371   5.914   7.042   7.608
  589PHE     CG 6372   5.931   6.866   7.732
  589PHE    CD1 6373   5.965   6.730   7.697
  589PHE    HD1 6374   6.025   6.714   7.609
  589PHE    CE1 6375   5.911   6.629   7.782
  589PHE    HE1 6376   5.938   6.525   7.764
  589PHE     CZ 6377   5.832   6.656   7.891
  589PHE     HZ 6378   5.789   6.585   7.960
  589PHE    CE2 6379   5.785   6.788   7.913
  589PHE    HE2 6380   5.717   6.811   7.993
  589PHE    CD2 6381   5.841   6.894   7.838
  589PHE    HD2 6382   5.814   6.996   7.860
  589PHE      C 6383   6.199   6.988   7.770
  589PHE      O 6384   6.200   6.933   7.884
  590GLY      N 6385   6.291   6.963   7.679
  590GLY      H 6386   6.281   7.003   7.587
  590GLY     CA 6387   6.395   6.866   7.692
  590GLY    HA1 6388   6.444   6.831   7.601
  590GLY    HA2 6389   6.365   6.774   7.741
  590GLY      C 6390   6.505   6.913   7.785
  590GLY      O 6391   6.534   6.840   7.881
  591PHE      N 6392   6.554   7.037   7.766
  591PHE      H 6393   6.525   7.082   7.681
  591PHE     CA 6394   6.639   7.104   7.863
  591PHE     HA 6395   6.732   7.048   7.876
  591PHE     CB 6396   6.690   7.234   7.810
  591PHE    HB1 6397   6.723   7.297   7.893
  591PHE    HB2 6398   6.615   7.294   7.758
  591PHE     CG 6399   6.812   7.225   7.721
  591PHE    CD1 6400   6.805   7.225   7.583
  591PHE    HD1 6401   6.709   7.228   7.533
  591PHE    CE1 6402   6.918   7.201   7.500
  591PHE    HE1 6403   6.897   7.192   7.394
  591PHE     CZ 6404   7.041   7.173   7.558
  591PHE     HZ 6405   7.122   7.146   7.492
  591PHE    CE2 6406   7.052   7.172   7.700
  591PHE    HE2 6407   7.146   7.147   7.747
  591PHE    CD2 6408   6.934   7.198   7.779
  591PHE    HD2 6409   6.950   7.198   7.886
  591PHE      C 6410   6.572   7.112   8.001
  591PHE      O 6411   6.644   7.115   8.102
  592SER      N 6412   6.440   7.124   8.003
  592SER      H 6413   6.384   7.116   7.920
  592SER     CA 6414   6.372   7.114   8.136
  592SER     HA 6415   6.418   7.187   8.204
  592SER     CB 6416   6.227   7.161   8.133
  592SER    HB1 6417   6.192   7.174   8.236
  592SER    HB2 6418   6.158   7.099   8.077
  592SER     OG 6419   6.219   7.289   8.074
  592SER     HG 6420   6.253   7.278   7.985
  592SER      C 6421   6.379   6.978   8.206
  592SER      O 6422   6.426   6.981   8.320
  593THR      N 6423   6.340   6.874   8.135
  593THR      H 6424   6.312   6.894   8.041
  593THR     CA 6425   6.340   6.740   8.190
  593THR     HA 6426   6.273   6.739   8.276
  593THR     CB 6427   6.275   6.631   8.098
  593THR     HB 6428   6.301   6.528   8.123
  593THR    CG2 6429   6.123   6.639   8.105
  593THR   HG21 6430   6.079   6.612   8.200
  593THR   HG22 6431   6.094   6.733   8.056
  593THR   HG23 6432   6.084   6.563   8.038
  593THR    OG1 6433   6.321   6.644   7.968
  593THR    HG1 6434   6.251   6.700   7.933
  593THR      C 6435   6.483   6.698   8.235
  593THR      O 6436   6.503   6.645   8.341
  594ALA      N 6437   6.582   6.726   8.153
  594ALA      H 6438   6.553   6.763   8.064
  594ALA     CA 6439   6.720   6.703   8.179
  594ALA     HA 6440   6.736   6.600   8.210
  594ALA     CB 6441   6.800   6.721   8.046
  594ALA    HB1 6442   6.755   6.661   7.967
  594ALA    HB2 6443   6.777   6.822   8.014
  594ALA    HB3 6444   6.907   6.711   8.066
  594ALA      C 6445   6.778   6.787   8.293
  594ALA      O 6446   6.822   6.732   8.388
  595VAL      N 6447   6.767   6.919   8.296
  595VAL      H 6448   6.728   6.969   8.218
  595VAL     CA 6449   6.821   6.989   8.421
  595VAL     HA 6450   6.922   6.954   8.442
  595VAL     CB 6451   6.832   7.142   8.393
  595VAL     HB 6452   6.866   7.144   8.289
  595VAL    CG1 6453   6.713   7.235   8.405
  595VAL   HG11 6454   6.618   7.192   8.370
  595VAL   HG12 6455   6.699   7.286   8.500
  595VAL   HG13 6456   6.733   7.314   8.334
  595VAL    CG2 6457   6.954   7.186   8.479
  595VAL   HG21 6458   6.978   7.289   8.453
  595VAL   HG22 6459   6.920   7.193   8.582
  595VAL   HG23 6460   7.048   7.131   8.481
  595VAL      C 6461   6.731   6.961   8.542
  595VAL      O 6462   6.789   6.947   8.650
  596VAL      N 6463   6.606   6.930   8.528
  596VAL      H 6464   6.563   6.937   8.437
  596VAL     CA 6465   6.528   6.892   8.644
  596VAL     HA 6466   6.558   6.956   8.726
  596VAL     CB 6467   6.371   6.902   8.628
  596VAL     HB 6468   6.346   6.856   8.533
  596VAL    CG1 6469   6.299   6.824   8.747
  596VAL   HG11 6470   6.193   6.842   8.730
  596VAL   HG12 6471   6.323   6.718   8.741
  596VAL   HG13 6472   6.329   6.874   8.840
  596VAL    CG2 6473   6.333   7.050   8.620
  596VAL   HG21 6474   6.408   7.093   8.553
  596VAL   HG22 6475   6.230   7.059   8.586
  596VAL   HG23 6476   6.341   7.101   8.716
  596VAL      C 6477   6.575   6.756   8.704
  596VAL      O 6478   6.576   6.744   8.827
  597THR      N 6479   6.631   6.657   8.627
  597THR      H 6480   6.630   6.677   8.528
  597THR     CA 6481   6.694   6.539   8.683
  597THR     HA 6482   6.630   6.481   8.750
  597THR     CB 6483   6.734   6.455   8.569
  597THR     HB 6484   6.809   6.508   8.511
  597THR    CG2 6485   6.794   6.313   8.604
  597THR   HG21 6486   6.825   6.267   8.511
  597THR   HG22 6487   6.884   6.336   8.662
  597THR   HG23 6488   6.729   6.260   8.674
  597THR    OG1 6489   6.624   6.425   8.491
  597THR    HG1 6490   6.582   6.508   8.469
  597THR      C 6491   6.813   6.568   8.771
  597THR      O 6492   6.845   6.475   8.851
  598LEU      N 6493   6.876   6.684   8.774
  598LEU      H 6494   6.852   6.753   8.704
  598LEU     CA 6495   6.966   6.717   8.889
  598LEU     HA 6496   7.010   6.627   8.933
  598LEU     CB 6497   7.078   6.802   8.824
  598LEU    HB1 6498   7.155   6.838   8.893
  598LEU    HB2 6499   7.026   6.891   8.790
  598LEU     CG 6500   7.161   6.749   8.705
  598LEU     HG 6501   7.094   6.717   8.626
  598LEU    CD1 6502   7.252   6.859   8.641
  598LEU   HD11 6503   7.320   6.821   8.565
  598LEU   HD12 6504   7.188   6.929   8.587
  598LEU   HD13 6505   7.311   6.922   8.709
  598LEU    CD2 6506   7.245   6.629   8.746
  598LEU   HD21 6507   7.300   6.657   8.836
  598LEU   HD22 6508   7.180   6.550   8.781
  598LEU   HD23 6509   7.315   6.593   8.670
  598LEU      C 6510   6.913   6.796   9.009
  598LEU      O 6511   6.983   6.803   9.110
  599ILE      N 6512   6.794   6.855   9.004
  599ILE      H 6513   6.736   6.828   8.925
  599ILE     CA 6514   6.735   6.935   9.113
  599ILE     HA 6515   6.812   7.002   9.152
  599ILE     CB 6516   6.630   7.035   9.048
  599ILE     HB 6517   6.537   6.986   9.020
  599ILE    CG2 6518   6.580   7.127   9.157
  599ILE   HG21 6519   6.502   7.194   9.121
  599ILE   HG22 6520   6.521   7.063   9.222
  599ILE   HG23 6521   6.662   7.180   9.207
  599ILE    CG1 6522   6.688   7.118   8.934
  599ILE   HG11 6523   6.723   7.037   8.870
  599ILE   HG12 6524   6.773   7.180   8.964
  599ILE     CD 6525   6.591   7.217   8.868
  599ILE    HD1 6526   6.505   7.154   8.847
  599ILE    HD2 6527   6.570   7.304   8.930
  599ILE    HD3 6528   6.642   7.252   8.777
  599ILE      C 6529   6.688   6.860   9.232
  599ILE      O 6530   6.599   6.774   9.223
  600GLU      N 6531   6.725   6.913   9.356
  600GLU      H 6532   6.803   6.976   9.368
  600GLU     CA 6533   6.659   6.882   9.481
  600GLU     HA 6534   6.613   6.783   9.475
  600GLU     CB 6535   6.766   6.861   9.592
  600GLU    HB1 6536   6.779   6.959   9.639
  600GLU    HB2 6537   6.863   6.823   9.561
  600GLU     CG 6538   6.715   6.764   9.704
  600GLU    HG1 6539   6.712   6.662   9.665
  600GLU    HG2 6540   6.614   6.800   9.722
  600GLU     CD 6541   6.806   6.776   9.827
  600GLU    OE1 6542   6.928   6.777   9.806
  600GLU    OE2 6543   6.763   6.794   9.945
  600GLU      C 6544   6.567   6.991   9.529
  600GLU      O 6545   6.459   6.952   9.579
  601ASP      N 6546   6.581   7.119   9.502
  601ASP      H 6547   6.659   7.146   9.443
  601ASP     CA 6548   6.488   7.224   9.544
  601ASP     HA 6549   6.503   7.227   9.652
  601ASP     CB 6550   6.543   7.358   9.491
  601ASP    HB1 6551   6.543   7.359   9.382
  601ASP    HB2 6552   6.646   7.370   9.525
  601ASP     CG 6553   6.465   7.481   9.532
  601ASP    OD1 6554   6.510   7.592   9.492
  601ASP    OD2 6555   6.365   7.466   9.608
  601ASP      C 6556   6.345   7.192   9.502
  601ASP      O 6557   6.307   7.169   9.389
  602GLY      N 6558   6.255   7.167   9.598
  602GLY      H 6559   6.290   7.172   9.693
  602GLY     CA 6560   6.129   7.093   9.577
  602GLY    HA1 6561   6.085   7.067   9.673
  602GLY    HA2 6562   6.163   7.009   9.517
  602GLY      C 6563   6.024   7.167   9.495
  602GLY      O 6564   5.951   7.101   9.412
  603LYS      N 6565   6.035   7.302   9.498
  603LYS      H 6566   6.092   7.352   9.564
  603LYS     CA 6567   5.953   7.391   9.416
  603LYS     HA 6568   5.853   7.348   9.416
  603LYS     CB 6569   5.940   7.534   9.483
  603LYS    HB1 6570   5.921   7.514   9.588
  603LYS    HB2 6571   5.863   7.602   9.446
  603LYS     CG 6572   6.067   7.620   9.481
  603LYS    HG1 6573   6.103   7.655   9.385
  603LYS    HG2 6574   6.143   7.554   9.524
  603LYS     CD 6575   6.050   7.738   9.575
  603LYS    HD1 6576   6.003   7.708   9.668
  603LYS    HD2 6577   5.996   7.822   9.530
  603LYS     CE 6578   6.176   7.815   9.612
  603LYS    HE1 6579   6.146   7.886   9.689
  603LYS    HE2 6580   6.218   7.865   9.525
  603LYS     NZ 6581   6.286   7.724   9.661
  603LYS    HZ1 6582   6.277   7.682   9.752
  603LYS    HZ2 6583   6.317   7.660   9.590
  603LYS    HZ3 6584   6.364   7.788   9.672
  603LYS      C 6585   5.998   7.388   9.268
  603LYS      O 6586   5.916   7.404   9.177
  627TYR      N 6587   6.118   7.352   9.240
  627TYR      H 6588   6.166   7.311   9.319
  627TYR     CA 6589   6.172   7.338   9.102
  627TYR     HA 6590   6.096   7.384   9.038
  627TYR     CB 6591   6.310   7.410   9.091
  627TYR    HB1 6592   6.360   7.384   8.998
  627TYR    HB2 6593   6.371   7.383   9.177
  627TYR     CG 6594   6.281   7.558   9.090
  627TYR    CD1 6595   6.323   7.636   9.197
  627TYR    HD1 6596   6.377   7.592   9.280
  627TYR    CE1 6597   6.285   7.775   9.203
  627TYR    HE1 6598   6.317   7.834   9.287
  627TYR     CZ 6599   6.206   7.830   9.101
  627TYR     OH 6600   6.165   7.959   9.117
  627TYR     HH 6601   6.215   8.003   9.187
  627TYR    CE2 6602   6.162   7.750   8.995
  627TYR    HE2 6603   6.086   7.787   8.927
  627TYR    CD2 6604   6.199   7.617   8.989
  627TYR    HD2 6605   6.160   7.555   8.910
  627TYR      C 6606   6.189   7.185   9.055
  627TYR      O 6607   6.188   7.164   8.938
  628ASN      N 6608   6.199   7.090   9.154
  628ASN      H 6609   6.218   7.114   9.250
  628ASN     CA 6610   6.183   6.956   9.109
  628ASN     HA 6611   6.261   6.928   9.039
  628ASN     CB 6612   6.197   6.866   9.242
  628ASN    HB1 6613   6.119   6.888   9.316
  628ASN    HB2 6614   6.294   6.896   9.281
  628ASN     CG 6615   6.207   6.717   9.223
  628ASN    OD1 6616   6.220   6.669   9.112
  628ASN    ND2 6617   6.197   6.643   9.333
  628ASN   HD21 6618   6.214   6.687   9.422
  628ASN   HD22 6619   6.199   6.542   9.321
  628ASN      C 6620   6.045   6.933   9.044
  628ASN      O 6621   6.030   6.837   8.964
  629SER      N 6622   5.941   7.015   9.080
  629SER      H 6623   5.964   7.081   9.153
  629SER     CA 6624   5.825   7.027   9.002
  629SER     HA 6625   5.763   6.937   9.007
  629SER     CB 6626   5.738   7.132   9.074
  629SER    HB1 6627   5.648   7.159   9.020
  629SER    HB2 6628   5.805   7.218   9.083
  629SER     OG 6629   5.709   7.081   9.206
  629SER     HG 6630   5.773   7.106   9.273
  629SER      C 6631   5.859   7.081   8.863
  629SER      O 6632   5.905   7.196   8.843
  630LEU      N 6633   5.833   6.997   8.765
  630LEU      H 6634   5.780   6.914   8.786
  630LEU     CA 6635   5.879   7.025   8.623
  630LEU     HA 6636   5.987   7.032   8.631
  630LEU     CB 6637   5.843   6.894   8.551
  630LEU    HB1 6638   5.736   6.879   8.565
  630LEU    HB2 6639   5.876   6.805   8.603
  630LEU     CG 6640   5.889   6.895   8.398
  630LEU     HG 6641   5.837   6.976   8.347
  630LEU    CD1 6642   6.036   6.926   8.376
  630LEU   HD11 6643   6.066   6.912   8.272
  630LEU   HD12 6644   6.051   7.030   8.402
  630LEU   HD13 6645   6.100   6.873   8.447
  630LEU    CD2 6646   5.860   6.758   8.330
  630LEU   HD21 6647   5.754   6.736   8.339
  630LEU   HD22 6648   5.880   6.746   8.223
  630LEU   HD23 6649   5.901   6.679   8.392
  630LEU      C 6650   5.828   7.162   8.567
  630LEU      O 6651   5.903   7.249   8.522
  631TYR      N 6652   5.696   7.181   8.565
  631TYR      H 6653   5.642   7.106   8.605
  631TYR     CA 6654   5.616   7.298   8.527
  631TYR     HA 6655   5.614   7.300   8.418
  631TYR     CB 6656   5.470   7.269   8.561
  631TYR    HB1 6657   5.428   7.191   8.497
  631TYR    HB2 6658   5.414   7.362   8.547
  631TYR     CG 6659   5.438   7.224   8.702
  631TYR    CD1 6660   5.440   7.312   8.804
  631TYR    HD1 6661   5.466   7.416   8.789
  631TYR    CE1 6662   5.418   7.278   8.940
  631TYR    HE1 6663   5.423   7.353   9.018
  631TYR     CZ 6664   5.383   7.146   8.970
  631TYR     OH 6665   5.357   7.114   9.100
  631TYR     HH 6666   5.331   7.022   9.109
  631TYR    CE2 6667   5.381   7.053   8.867
  631TYR    HE2 6668   5.357   6.949   8.884
  631TYR    CD2 6669   5.411   7.093   8.736
  631TYR    HD2 6670   5.420   7.014   8.662
  631TYR      C 6671   5.673   7.430   8.581
  631TYR      O 6672   5.658   7.528   8.506
  632SER      N 6673   5.727   7.440   8.704
  632SER      H 6674   5.719   7.361   8.766
  632SER     CA 6675   5.799   7.555   8.767
  632SER     HA 6676   5.735   7.642   8.777
  632SER     CB 6677   5.841   7.516   8.916
  632SER    HB1 6678   5.877   7.601   8.974
  632SER    HB2 6679   5.916   7.438   8.921
  632SER     OG 6680   5.722   7.464   8.985
  632SER     HG 6681   5.751   7.427   9.069
  632SER      C 6682   5.919   7.587   8.688
  632SER      O 6683   5.930   7.700   8.644
  633THR      N 6684   6.016   7.495   8.669
  633THR      H 6685   6.003   7.401   8.703
  633THR     CA 6686   6.145   7.506   8.600
  633THR     HA 6687   6.198   7.589   8.645
  633THR     CB 6688   6.228   7.380   8.621
  633THR     HB 6689   6.162   7.299   8.591
  633THR    CG2 6690   6.358   7.379   8.555
  633THR   HG21 6691   6.392   7.483   8.554
  633THR   HG22 6692   6.431   7.306   8.590
  633THR   HG23 6693   6.349   7.345   8.452
  633THR    OG1 6694   6.252   7.362   8.761
  633THR    HG1 6695   6.224   7.272   8.780
  633THR      C 6696   6.117   7.539   8.453
  633THR      O 6697   6.191   7.622   8.402
  634CYS      N 6698   6.013   7.486   8.383
  634CYS      H 6699   5.952   7.425   8.437
  634CYS     CA 6700   5.979   7.529   8.247
  634CYS     HA 6701   6.057   7.492   8.180
  634CYS     CB 6702   5.850   7.451   8.205
  634CYS    HB1 6703   5.836   7.476   8.100
  634CYS    HB2 6704   5.760   7.487   8.254
  634CYS     SG 6705   5.862   7.267   8.213
  634CYS     HG 6706   5.848   7.251   8.345
  634CYS      C 6707   5.964   7.680   8.231
  634CYS      O 6708   6.006   7.747   8.139
  635LEU      N 6709   5.887   7.742   8.321
  635LEU      H 6710   5.863   7.677   8.395
  635LEU     CA 6711   5.859   7.883   8.333
  635LEU     HA 6712   5.825   7.917   8.236
  635LEU     CB 6713   5.743   7.896   8.441
  635LEU    HB1 6714   5.785   7.863   8.536
  635LEU    HB2 6715   5.658   7.835   8.410
  635LEU     CG 6716   5.698   8.044   8.473
  635LEU     HG 6717   5.780   8.099   8.521
  635LEU    CD1 6718   5.658   8.120   8.353
  635LEU   HD11 6719   5.646   8.222   8.390
  635LEU   HD12 6720   5.735   8.119   8.276
  635LEU   HD13 6721   5.571   8.073   8.306
  635LEU    CD2 6722   5.584   8.039   8.575
  635LEU   HD21 6723   5.606   7.982   8.665
  635LEU   HD22 6724   5.570   8.142   8.608
  635LEU   HD23 6725   5.489   8.001   8.536
  635LEU      C 6726   5.991   7.963   8.373
  635LEU      O 6727   6.005   8.058   8.296
  636GLU      N 6728   6.081   7.928   8.462
  636GLU      H 6729   6.051   7.854   8.524
  636GLU     CA 6730   6.223   7.977   8.469
  636GLU     HA 6731   6.224   8.081   8.501
  636GLU     CB 6732   6.298   7.894   8.575
  636GLU    HB1 6733   6.395   7.944   8.575
  636GLU    HB2 6734   6.314   7.793   8.538
  636GLU     CG 6735   6.239   7.892   8.709
  636GLU    HG1 6736   6.310   7.855   8.782
  636GLU    HG2 6737   6.155   7.823   8.707
  636GLU     CD 6738   6.201   8.030   8.756
  636GLU    OE1 6739   6.285   8.127   8.753
  636GLU    OE2 6740   6.083   8.048   8.791
  636GLU      C 6741   6.289   7.973   8.325
  636GLU      O 6742   6.322   8.075   8.275
  637LEU      N 6743   6.300   7.856   8.265
  637LEU      H 6744   6.272   7.768   8.305
  637LEU     CA 6745   6.371   7.849   8.134
  637LEU     HA 6746   6.464   7.896   8.168
  637LEU     CB 6747   6.390   7.700   8.099
  637LEU    HB1 6748   6.382   7.695   7.990
  637LEU    HB2 6749   6.307   7.642   8.137
  637LEU     CG 6750   6.519   7.627   8.143
  637LEU     HG 6751   6.592   7.698   8.104
  637LEU    CD1 6752   6.538   7.614   8.294
  637LEU   HD11 6753   6.563   7.714   8.329
  637LEU   HD12 6754   6.444   7.573   8.330
  637LEU   HD13 6755   6.616   7.541   8.314
  637LEU    CD2 6756   6.538   7.488   8.078
  637LEU   HD21 6757   6.646   7.470   8.085
  637LEU   HD22 6758   6.465   7.423   8.125
  637LEU   HD23 6759   6.508   7.482   7.974
  637LEU      C 6760   6.300   7.932   8.021
  637LEU      O 6761   6.372   7.990   7.942
  638PHE      N 6762   6.168   7.947   8.025
  638PHE      H 6763   6.116   7.904   8.101
  638PHE     CA 6764   6.093   8.040   7.934
  638PHE     HA 6765   6.121   8.019   7.831
  638PHE     CB 6766   5.940   8.019   7.944
  638PHE    HB1 6767   5.909   8.022   8.049
  638PHE    HB2 6768   5.908   7.916   7.926
  638PHE     CG 6769   5.860   8.107   7.845
  638PHE    CD1 6770   5.864   8.104   7.705
  638PHE    HD1 6771   5.907   8.015   7.661
  638PHE    CE1 6772   5.790   8.189   7.626
  638PHE    HE1 6773   5.800   8.178   7.519
  638PHE     CZ 6774   5.729   8.303   7.684
  638PHE     HZ 6775   5.683   8.374   7.617
  638PHE    CE2 6776   5.722   8.312   7.823
  638PHE    HE2 6777   5.665   8.390   7.872
  638PHE    CD2 6778   5.794   8.217   7.903
  638PHE    HD2 6779   5.798   8.233   8.010
  638PHE      C 6780   6.138   8.185   7.957
  638PHE      O 6781   6.192   8.237   7.866
  639LYS      N 6782   6.120   8.237   8.079
  639LYS      H 6783   6.075   8.175   8.145
  639LYS     CA 6784   6.178   8.365   8.120
  639LYS     HA 6785   6.118   8.440   8.068
  639LYS     CB 6786   6.157   8.373   8.278
  639LYS    HB1 6787   6.207   8.465   8.310
  639LYS    HB2 6788   6.211   8.295   8.330
  639LYS     CG 6789   6.004   8.390   8.317
  639LYS    HG1 6790   5.937   8.314   8.276
  639LYS    HG2 6791   5.974   8.483   8.270
  639LYS     CD 6792   5.980   8.406   8.472
  639LYS    HD1 6793   5.872   8.419   8.478
  639LYS    HD2 6794   6.029   8.497   8.506
  639LYS     CE 6795   6.016   8.280   8.555
  639LYS    HE1 6796   6.102   8.224   8.518
  639LYS    HE2 6797   5.932   8.211   8.547
  639LYS     NZ 6798   6.048   8.303   8.700
  639LYS    HZ1 6799   6.090   8.395   8.705
  639LYS    HZ2 6800   5.957   8.301   8.744
  639LYS    HZ3 6801   6.100   8.228   8.743
  639LYS      C 6802   6.327   8.376   8.076
  639LYS      O 6803   6.368   8.487   8.028
  640PHE      N 6804   6.407   8.272   8.087
  640PHE      H 6805   6.386   8.207   8.163
  640PHE     CA 6806   6.553   8.281   8.046
  640PHE     HA 6807   6.595   8.370   8.093
  640PHE     CB 6808   6.633   8.162   8.102
  640PHE    HB1 6809   6.737   8.171   8.070
  640PHE    HB2 6810   6.588   8.068   8.070
  640PHE     CG 6811   6.645   8.147   8.247
  640PHE    CD1 6812   6.594   8.242   8.335
  640PHE    HD1 6813   6.526   8.321   8.306
  640PHE    CE1 6814   6.598   8.219   8.472
  640PHE    HE1 6815   6.549   8.292   8.535
  640PHE     CZ 6816   6.665   8.107   8.520
  640PHE     HZ 6817   6.667   8.096   8.627
  640PHE    CE2 6818   6.732   8.018   8.435
  640PHE    HE2 6819   6.776   7.928   8.476
  640PHE    CD2 6820   6.708   8.032   8.297
  640PHE    HD2 6821   6.744   7.953   8.233
  640PHE      C 6822   6.573   8.304   7.896
  640PHE      O 6823   6.687   8.347   7.867
  641THR      N 6824   6.475   8.296   7.805
  641THR      H 6825   6.386   8.272   7.845
  641THR     CA 6826   6.478   8.319   7.664
  641THR     HA 6827   6.582   8.307   7.632
  641THR     CB 6828   6.384   8.215   7.595
  641THR     HB 6829   6.277   8.234   7.609
  641THR    CG2 6830   6.416   8.208   7.447
  641THR   HG21 6831   6.361   8.128   7.397
  641THR   HG22 6832   6.385   8.300   7.398
  641THR   HG23 6833   6.523   8.195   7.430
  641THR    OG1 6834   6.409   8.089   7.656
  641THR    HG1 6835   6.366   8.095   7.741
  641THR      C 6836   6.442   8.466   7.628
  641THR      O 6837   6.455   8.511   7.517
  642ILE      N 6838   6.381   8.539   7.729
  642ILE      H 6839   6.375   8.502   7.823
  642ILE     CA 6840   6.339   8.681   7.716
  642ILE     HA 6841   6.383   8.712   7.622
  642ILE     CB 6842   6.183   8.696   7.718
  642ILE     HB 6843   6.163   8.802   7.709
  642ILE    CG2 6844   6.121   8.631   7.594
  642ILE   HG21 6845   6.180   8.658   7.506
  642ILE   HG22 6846   6.115   8.524   7.613
  642ILE   HG23 6847   6.021   8.670   7.577
  642ILE    CG1 6848   6.112   8.645   7.847
  642ILE   HG11 6849   6.128   8.711   7.933
  642ILE   HG12 6850   6.173   8.558   7.871
  642ILE     CD 6851   5.963   8.601   7.844
  642ILE    HD1 6852   5.941   8.526   7.768
  642ILE    HD2 6853   5.928   8.564   7.941
  642ILE    HD3 6854   5.896   8.684   7.820
  642ILE      C 6855   6.404   8.773   7.824
  642ILE      O 6856   6.344   8.869   7.868
  643GLY      N 6857   6.520   8.725   7.874
  643GLY      H 6858   6.544   8.631   7.847
  643GLY     CA 6859   6.616   8.808   7.951
  643GLY    HA1 6860   6.640   8.901   7.900
  643GLY    HA2 6861   6.711   8.755   7.959
  643GLY      C 6862   6.564   8.846   8.093
  643GLY      O 6863   6.620   8.933   8.159
  644MET      N 6864   6.463   8.772   8.148
  644MET      H 6865   6.413   8.708   8.089
  644MET     CA 6866   6.412   8.783   8.285
  644MET     HA 6867   6.444   8.881   8.321
  644MET     CB 6868   6.256   8.774   8.270
  644MET    HB1 6869   6.221   8.779   8.373
  644MET    HB2 6870   6.231   8.675   8.231
  644MET     CG 6871   6.184   8.882   8.188
  644MET    HG1 6872   6.234   8.900   8.093
  644MET    HG2 6873   6.195   8.978   8.238
  644MET     SD 6874   6.014   8.830   8.163
  644MET     CE 6875   5.946   8.931   8.304
  644MET    HE1 6876   5.974   9.036   8.296
  644MET    HE2 6877   5.842   8.903   8.319
  644MET    HE3 6878   5.992   8.901   8.398
  644MET      C 6879   6.469   8.679   8.383
  644MET      O 6880   6.453   8.557   8.373
  645GLY      N 6881   6.546   8.727   8.488
  645GLY      H 6882   6.559   8.827   8.491
  645GLY     CA 6883   6.600   8.640   8.593
  645GLY    HA1 6884   6.610   8.541   8.547
  645GLY    HA2 6885   6.533   8.625   8.677
  645GLY      C 6886   6.738   8.692   8.640
  645GLY      O 6887   6.786   8.807   8.614
  646ASP      N 6888   6.804   8.595   8.699
  646ASP      H 6889   6.760   8.508   8.724
  646ASP     CA 6890   6.946   8.607   8.721
  646ASP     HA 6891   6.990   8.676   8.649
  646ASP     CB 6892   6.976   8.664   8.861
  646ASP    HB1 6893   6.932   8.764   8.863
  646ASP    HB2 6894   7.084   8.671   8.874
  646ASP     CG 6895   6.921   8.580   8.973
  646ASP    OD1 6896   6.801   8.588   9.000
  646ASP    OD2 6897   6.990   8.496   9.031
  646ASP      C 6898   7.021   8.477   8.681
  646ASP      O 6899   7.133   8.451   8.725
  647LEU      N 6900   6.964   8.389   8.600
  647LEU      H 6901   6.872   8.414   8.569
  647LEU     CA 6902   7.018   8.258   8.553
  647LEU     HA 6903   6.948   8.217   8.481
  647LEU     CB 6904   7.142   8.287   8.469
  647LEU    HB1 6905   7.227   8.305   8.535
  647LEU    HB2 6906   7.136   8.379   8.411
  647LEU     CG 6907   7.185   8.173   8.371
  647LEU     HG 6908   7.204   8.080   8.425
  647LEU    CD1 6909   7.078   8.141   8.256
  647LEU   HD11 6910   6.986   8.104   8.301
  647LEU   HD12 6911   7.056   8.233   8.200
  647LEU   HD13 6912   7.116   8.060   8.193
  647LEU    CD2 6913   7.311   8.209   8.299
  647LEU   HD21 6914   7.294   8.270   8.211
  647LEU   HD22 6915   7.379   8.249   8.375
  647LEU   HD23 6916   7.369   8.133   8.248
  647LEU      C 6917   7.034   8.147   8.663
  647LEU      O 6918   7.029   8.027   8.636
  648GLU      N 6919   7.043   8.181   8.788
  648GLU      H 6920   7.047   8.281   8.801
  648GLU     CA 6921   7.046   8.099   8.909
  648GLU     HA 6922   7.052   7.994   8.882
  648GLU     CB 6923   7.177   8.140   8.989
  648GLU    HB1 6924   7.157   8.120   9.094
  648GLU    HB2 6925   7.192   8.248   8.983
  648GLU     CG 6926   7.302   8.071   8.943
  648GLU    HG1 6927   7.318   8.095   8.837
  648GLU    HG2 6928   7.287   7.964   8.950
  648GLU     CD 6929   7.421   8.117   9.029
  648GLU    OE1 6930   7.486   8.217   8.988
  648GLU    OE2 6931   7.449   8.061   9.137
  648GLU      C 6932   6.913   8.119   8.981
  648GLU      O 6933   6.858   8.228   9.000
  649PHE      N 6934   6.863   8.008   9.035
  649PHE      H 6935   6.903   7.917   9.019
  649PHE     CA 6936   6.725   8.003   9.082
  649PHE     HA 6937   6.709   8.101   9.128
  649PHE     CB 6938   6.634   8.002   8.957
  649PHE    HB1 6939   6.672   8.078   8.888
  649PHE    HB2 6940   6.534   8.031   8.988
  649PHE     CG 6941   6.636   7.865   8.881
  649PHE    CD1 6942   6.530   7.776   8.904
  649PHE    HD1 6943   6.458   7.798   8.982
  649PHE    CE1 6944   6.526   7.647   8.834
  649PHE    HE1 6945   6.440   7.583   8.844
  649PHE     CZ 6946   6.616   7.623   8.732
  649PHE     HZ 6947   6.616   7.528   8.682
  649PHE    CE2 6948   6.720   7.717   8.703
  649PHE    HE2 6949   6.802   7.699   8.636
  649PHE    CD2 6950   6.727   7.840   8.780
  649PHE    HD2 6951   6.801   7.916   8.761
  649PHE      C 6952   6.708   7.903   9.191
  649PHE      O 6953   6.635   7.928   9.289
  650THR      N 6954   6.779   7.794   9.187
  650THR      H 6955   6.853   7.787   9.119
  650THR     CA 6956   6.749   7.679   9.280
  650THR     HA 6957   6.640   7.681   9.285
  650THR     CB 6958   6.780   7.545   9.210
  650THR     HB 6959   6.780   7.467   9.286
  650THR    CG2 6960   6.673   7.488   9.116
  650THR   HG21 6961   6.580   7.485   9.173
  650THR   HG22 6962   6.663   7.554   9.030
  650THR   HG23 6963   6.705   7.388   9.083
  650THR    OG1 6964   6.907   7.545   9.146
  650THR    HG1 6965   6.903   7.466   9.091
  650THR      C 6966   6.833   7.683   9.405
  650THR      O 6967   6.945   7.726   9.403
  651GLU      N 6968   6.781   7.640   9.519
  651GLU      H 6969   6.686   7.606   9.509
  651GLU     CA 6970   6.838   7.631   9.658
  651GLU     HA 6971   6.902   7.718   9.672
  651GLU     CB 6972   6.741   7.635   9.778
  651GLU    HB1 6973   6.665   7.558   9.763
  651GLU    HB2 6974   6.688   7.730   9.774
  651GLU     CG 6975   6.796   7.630   9.914
  651GLU    HG1 6976   6.863   7.715   9.929
  651GLU    HG2 6977   6.866   7.547   9.920
  651GLU     CD 6978   6.683   7.624  10.026
  651GLU    OE1 6979   6.660   7.521  10.088
  651GLU    OE2 6980   6.615   7.728  10.042
  651GLU      C 6981   6.940   7.515   9.666
  651GLU      O 6982   7.056   7.534   9.704
  652ASN      N 6983   6.907   7.392   9.619
  652ASN      H 6984   6.811   7.390   9.590
  652ASN     CA 6985   6.989   7.268   9.617
  652ASN     HA 6986   7.092   7.292   9.644
  652ASN     CB 6987   6.944   7.184   9.728
  652ASN    HB1 6988   6.974   7.080   9.712
  652ASN    HB2 6989   6.835   7.174   9.727
  652ASN     CG 6990   6.993   7.238   9.863
  652ASN    OD1 6991   7.112   7.238   9.886
  652ASN    ND2 6992   6.903   7.282   9.950
  652ASN   HD21 6993   6.805   7.267   9.932
  652ASN   HD22 6994   6.935   7.332  10.032
  652ASN      C 6995   6.980   7.190   9.481
  652ASN      O 6996   6.873   7.180   9.425
  653TYR      N 6997   7.092   7.139   9.440
  653TYR      H 6998   7.172   7.159   9.498
  653TYR     CA 6999   7.108   7.056   9.320
  653TYR     HA 7000   7.034   6.976   9.319
  653TYR     CB 7001   7.096   7.138   9.189
  653TYR    HB1 7002   6.993   7.174   9.187
  653TYR    HB2 7003   7.103   7.071   9.103
  653TYR     CG 7004   7.182   7.263   9.173
  653TYR    CD1 7005   7.144   7.379   9.237
  653TYR    HD1 7006   7.060   7.381   9.304
  653TYR    CE1 7007   7.220   7.499   9.230
  653TYR    HE1 7008   7.196   7.589   9.285
  653TYR     CZ 7009   7.321   7.511   9.138
  653TYR     OH 7010   7.381   7.623   9.100
  653TYR     HH 7011   7.353   7.698   9.153
  653TYR    CE2 7012   7.366   7.390   9.075
  653TYR    HE2 7013   7.450   7.396   9.008
  653TYR    CD2 7014   7.294   7.266   9.089
  653TYR    HD2 7015   7.323   7.177   9.034
  653TYR      C 7016   7.236   6.974   9.323
  653TYR      O 7017   7.335   7.006   9.386
  654ASP      N 7018   7.239   6.868   9.243
  654ASP      H 7019   7.160   6.853   9.182
  654ASP     CA 7020   7.355   6.775   9.216
  654ASP     HA 7021   7.412   6.762   9.308
  654ASP     CB 7022   7.306   6.634   9.178
  654ASP    HB1 7023   7.385   6.558   9.186
  654ASP    HB2 7024   7.270   6.636   9.075
  654ASP     CG 7025   7.197   6.580   9.262
  654ASP    OD1 7026   7.186   6.623   9.381
  654ASP    OD2 7027   7.141   6.474   9.221
  654ASP      C 7028   7.445   6.833   9.104
  654ASP      O 7029   7.395   6.896   9.015
  655PHE      N 7030   7.578   6.795   9.090
  655PHE      H 7031   7.628   6.741   9.159
  655PHE     CA 7032   7.669   6.830   8.977
  655PHE     HA 7033   7.770   6.822   9.016
  655PHE     CB 7034   7.657   6.725   8.867
  655PHE    HB1 7035   7.730   6.740   8.788
  655PHE    HB2 7036   7.551   6.717   8.842
  655PHE     CG 7037   7.692   6.589   8.929
  655PHE    CD1 7038   7.596   6.487   8.947
  655PHE    HD1 7039   7.499   6.496   8.900
  655PHE    CE1 7040   7.630   6.364   9.004
  655PHE    HE1 7041   7.558   6.284   9.013
  655PHE     CZ 7042   7.763   6.351   9.043
  655PHE     HZ 7043   7.804   6.258   9.078
  655PHE    CE2 7044   7.856   6.454   9.040
  655PHE    HE2 7045   7.956   6.443   9.079
  655PHE    CD2 7046   7.819   6.579   8.983
  655PHE    HD2 7047   7.885   6.664   8.974
  655PHE      C 7048   7.658   6.978   8.923
  655PHE      O 7049   7.628   7.003   8.805
  656LYS      N 7050   7.687   7.078   9.007
  656LYS      H 7051   7.719   7.046   9.098
  656LYS     CA 7052   7.667   7.217   8.989
  656LYS     HA 7053   7.560   7.236   8.982
  656LYS     CB 7054   7.744   7.298   9.094
  656LYS    HB1 7055   7.848   7.264   9.085
  656LYS    HB2 7056   7.714   7.278   9.197
  656LYS     CG 7057   7.736   7.450   9.072
  656LYS    HG1 7058   7.636   7.486   9.048
  656LYS    HG2 7059   7.807   7.479   8.994
  656LYS     CD 7060   7.766   7.514   9.211
  656LYS    HD1 7061   7.862   7.481   9.251
  656LYS    HD2 7062   7.676   7.484   9.265
  656LYS     CE 7063   7.742   7.664   9.213
  656LYS    HE1 7064   7.650   7.685   9.158
  656LYS    HE2 7065   7.829   7.713   9.169
  656LYS     NZ 7066   7.730   7.717   9.353
  656LYS    HZ1 7067   7.822   7.713   9.396
  656LYS    HZ2 7068   7.701   7.813   9.348
  656LYS    HZ3 7069   7.659   7.677   9.412
  656LYS      C 7070   7.727   7.266   8.849
  656LYS      O 7071   7.651   7.337   8.782
  657ALA      N 7072   7.849   7.225   8.810
  657ALA      H 7073   7.904   7.163   8.867
  657ALA     CA 7074   7.907   7.265   8.684
  657ALA     HA 7075   7.921   7.373   8.690
  657ALA     CB 7076   8.040   7.186   8.686
  657ALA    HB1 7077   8.018   7.080   8.699
  657ALA    HB2 7078   8.096   7.204   8.594
  657ALA    HB3 7079   8.112   7.220   8.760
  657ALA      C 7080   7.819   7.229   8.563
  657ALA      O 7081   7.813   7.303   8.465
  658VAL      N 7082   7.750   7.112   8.565
  658VAL      H 7083   7.764   7.052   8.645
  658VAL     CA 7084   7.662   7.052   8.456
  658VAL     HA 7085   7.696   7.061   8.353
  658VAL     CB 7086   7.638   6.904   8.470
  658VAL     HB 7087   7.600   6.882   8.570
  658VAL    CG1 7088   7.556   6.831   8.363
  658VAL   HG11 7089   7.457   6.877   8.367
  658VAL   HG12 7090   7.598   6.837   8.263
  658VAL   HG13 7091   7.543   6.728   8.396
  658VAL    CG2 7092   7.776   6.831   8.465
  658VAL   HG21 7093   7.815   6.822   8.364
  658VAL   HG22 7094   7.855   6.876   8.525
  658VAL   HG23 7095   7.759   6.728   8.496
  658VAL      C 7096   7.538   7.131   8.449
  658VAL      O 7097   7.496   7.167   8.338
  659PHE      N 7098   7.476   7.160   8.569
  659PHE      H 7099   7.528   7.135   8.651
  659PHE     CA 7100   7.369   7.255   8.576
  659PHE     HA 7101   7.289   7.205   8.521
  659PHE     CB 7102   7.313   7.264   8.722
  659PHE    HB1 7103   7.398   7.291   8.785
  659PHE    HB2 7104   7.280   7.166   8.757
  659PHE     CG 7105   7.204   7.368   8.737
  659PHE    CD1 7106   7.226   7.506   8.739
  659PHE    HD1 7107   7.323   7.547   8.718
  659PHE    CE1 7108   7.120   7.594   8.775
  659PHE    HE1 7109   7.146   7.699   8.777
  659PHE     CZ 7110   6.999   7.541   8.811
  659PHE     HZ 7111   6.918   7.605   8.844
  659PHE    CE2 7112   6.975   7.403   8.807
  659PHE    HE2 7113   6.875   7.362   8.815
  659PHE    CD2 7114   7.082   7.313   8.776
  659PHE    HD2 7115   7.060   7.208   8.763
  659PHE      C 7116   7.392   7.382   8.498
  659PHE      O 7117   7.314   7.421   8.415
  660ILE      N 7118   7.513   7.432   8.505
  660ILE      H 7119   7.579   7.392   8.571
  660ILE     CA 7120   7.553   7.552   8.433
  660ILE     HA 7121   7.477   7.630   8.445
  660ILE     CB 7122   7.676   7.621   8.491
  660ILE     HB 7123   7.759   7.556   8.463
  660ILE    CG2 7124   7.714   7.748   8.416
  660ILE   HG21 7125   7.801   7.801   8.456
  660ILE   HG22 7126   7.734   7.727   8.311
  660ILE   HG23 7127   7.627   7.813   8.424
  660ILE    CG1 7128   7.659   7.641   8.643
  660ILE   HG11 7129   7.761   7.654   8.678
  660ILE   HG12 7130   7.609   7.556   8.691
  660ILE     CD 7131   7.584   7.769   8.690
  660ILE    HD1 7132   7.627   7.859   8.645
  660ILE    HD2 7133   7.479   7.771   8.661
  660ILE    HD3 7134   7.597   7.789   8.796
  660ILE      C 7135   7.569   7.522   8.282
  660ILE      O 7136   7.500   7.581   8.200
  661ILE      N 7137   7.645   7.417   8.241
  661ILE      H 7138   7.691   7.367   8.316
  661ILE     CA 7139   7.662   7.367   8.101
  661ILE     HA 7140   7.718   7.450   8.057
  661ILE     CB 7141   7.764   7.241   8.095
  661ILE     HB 7142   7.735   7.172   8.175
  661ILE    CG2 7143   7.757   7.159   7.966
  661ILE   HG21 7144   7.852   7.111   7.943
  661ILE   HG22 7145   7.677   7.084   7.969
  661ILE   HG23 7146   7.737   7.228   7.885
  661ILE    CG1 7147   7.909   7.283   8.125
  661ILE   HG11 7148   7.903   7.345   8.215
  661ILE   HG12 7149   7.958   7.338   8.045
  661ILE     CD 7150   8.007   7.163   8.159
  661ILE    HD1 7151   8.042   7.125   8.063
  661ILE    HD2 7152   8.098   7.207   8.199
  661ILE    HD3 7153   7.960   7.087   8.222
  661ILE      C 7154   7.531   7.347   8.027
  661ILE      O 7155   7.512   7.399   7.918
  662LEU      N 7156   7.431   7.283   8.088
  662LEU      H 7157   7.450   7.235   8.175
  662LEU     CA 7158   7.292   7.274   8.042
  662LEU     HA 7159   7.294   7.230   7.942
  662LEU     CB 7160   7.201   7.176   8.133
  662LEU    HB1 7161   7.099   7.189   8.097
  662LEU    HB2 7162   7.212   7.213   8.235
  662LEU     CG 7163   7.254   7.027   8.119
  662LEU     HG 7164   7.362   7.032   8.114
  662LEU    CD1 7165   7.185   6.964   8.237
  662LEU   HD11 7166   7.077   6.975   8.229
  662LEU   HD12 7167   7.223   6.862   8.246
  662LEU   HD13 7168   7.202   7.022   8.328
  662LEU    CD2 7169   7.207   6.959   7.996
  662LEU   HD21 7170   7.222   6.851   7.999
  662LEU   HD22 7171   7.099   6.958   7.988
  662LEU   HD23 7172   7.253   7.006   7.909
  662LEU      C 7173   7.226   7.409   8.010
  662LEU      O 7174   7.182   7.422   7.896
  663LEU      N 7175   7.234   7.506   8.096
  663LEU      H 7176   7.287   7.496   8.181
  663LEU     CA 7177   7.197   7.646   8.064
  663LEU     HA 7178   7.095   7.645   8.027
  663LEU     CB 7179   7.201   7.732   8.191
  663LEU    HB1 7180   7.201   7.837   8.162
  663LEU    HB2 7181   7.293   7.713   8.245
  663LEU     CG 7182   7.079   7.700   8.289
  663LEU     HG 7183   7.063   7.592   8.299
  663LEU    CD1 7184   7.123   7.742   8.432
  663LEU   HD11 7185   7.038   7.732   8.500
  663LEU   HD12 7186   7.204   7.683   8.476
  663LEU   HD13 7187   7.146   7.848   8.438
  663LEU    CD2 7188   6.949   7.767   8.255
  663LEU   HD21 7189   6.921   7.748   8.151
  663LEU   HD22 7190   6.859   7.731   8.306
  663LEU   HD23 7191   6.965   7.873   8.275
  663LEU      C 7192   7.286   7.708   7.956
  663LEU      O 7193   7.234   7.784   7.879
  664LEU      N 7194   7.417   7.698   7.966
  664LEU      H 7195   7.458   7.671   8.054
  664LEU     CA 7196   7.503   7.762   7.862
  664LEU     HA 7197   7.503   7.870   7.873
  664LEU     CB 7198   7.650   7.715   7.872
  664LEU    HB1 7199   7.704   7.756   7.787
  664LEU    HB2 7200   7.650   7.607   7.856
  664LEU     CG 7201   7.722   7.761   8.003
  664LEU     HG 7202   7.670   7.721   8.090
  664LEU    CD1 7203   7.870   7.722   8.013
  664LEU   HD11 7204   7.939   7.774   7.946
  664LEU   HD12 7205   7.906   7.745   8.113
  664LEU   HD13 7206   7.872   7.614   7.996
  664LEU    CD2 7207   7.707   7.910   8.022
  664LEU   HD21 7208   7.736   7.965   7.932
  664LEU   HD22 7209   7.600   7.930   8.036
  664LEU   HD23 7210   7.768   7.947   8.104
  664LEU      C 7211   7.452   7.712   7.725
  664LEU      O 7212   7.434   7.799   7.635
  665ALA      N 7213   7.432   7.579   7.705
  665ALA      H 7214   7.441   7.514   7.782
  665ALA     CA 7215   7.385   7.511   7.583
  665ALA     HA 7216   7.463   7.539   7.512
  665ALA     CB 7217   7.397   7.359   7.588
  665ALA    HB1 7218   7.342   7.306   7.510
  665ALA    HB2 7219   7.498   7.319   7.591
  665ALA    HB3 7220   7.352   7.318   7.679
  665ALA      C 7221   7.243   7.568   7.549
  665ALA      O 7222   7.224   7.620   7.437
  666TYR      N 7223   7.145   7.555   7.635
  666TYR      H 7224   7.166   7.502   7.719
  666TYR     CA 7225   7.004   7.592   7.612
  666TYR     HA 7226   6.957   7.532   7.534
  666TYR     CB 7227   6.928   7.569   7.743
  666TYR    HB1 7228   6.986   7.612   7.825
  666TYR    HB2 7229   6.919   7.462   7.763
  666TYR     CG 7230   6.789   7.631   7.747
  666TYR    CD1 7231   6.691   7.568   7.674
  666TYR    HD1 7232   6.711   7.480   7.616
  666TYR    CE1 7233   6.562   7.623   7.683
  666TYR    HE1 7234   6.478   7.593   7.622
  666TYR     CZ 7235   6.537   7.746   7.748
  666TYR     OH 7236   6.413   7.802   7.725
  666TYR     HH 7237   6.401   7.887   7.769
  666TYR    CE2 7238   6.642   7.811   7.823
  666TYR    HE2 7239   6.633   7.903   7.879
  666TYR    CD2 7240   6.764   7.744   7.823
  666TYR    HD2 7241   6.838   7.798   7.880
  666TYR      C 7242   6.994   7.741   7.576
  666TYR      O 7243   6.942   7.779   7.477
  667VAL      N 7244   7.067   7.832   7.648
  667VAL      H 7245   7.125   7.802   7.725
  667VAL     CA 7246   7.062   7.974   7.618
  667VAL     HA 7247   6.956   7.998   7.603
  667VAL     CB 7248   7.113   8.059   7.736
  667VAL     HB 7249   7.221   8.045   7.745
  667VAL    CG1 7250   7.097   8.209   7.703
  667VAL   HG11 7251   6.990   8.229   7.689
  667VAL   HG12 7252   7.143   8.274   7.777
  667VAL   HG13 7253   7.138   8.234   7.605
  667VAL    CG2 7254   7.037   8.046   7.868
  667VAL   HG21 7255   7.075   8.107   7.950
  667VAL   HG22 7256   6.931   8.070   7.860
  667VAL   HG23 7257   7.059   7.943   7.897
  667VAL      C 7258   7.122   7.996   7.479
  667VAL      O 7259   7.062   8.077   7.402
  668ILE      N 7260   7.241   7.939   7.448
  668ILE      H 7261   7.283   7.872   7.512
  668ILE     CA 7262   7.301   7.967   7.322
  668ILE     HA 7263   7.293   8.070   7.288
  668ILE     CB 7264   7.458   7.954   7.310
  668ILE     HB 7265   7.474   8.002   7.213
  668ILE    CG2 7266   7.515   8.038   7.425
  668ILE   HG21 7267   7.546   7.991   7.519
  668ILE   HG22 7268   7.604   8.096   7.403
  668ILE   HG23 7269   7.462   8.129   7.453
  668ILE    CG1 7270   7.513   7.815   7.296
  668ILE   HG11 7271   7.488   7.785   7.194
  668ILE   HG12 7272   7.451   7.755   7.363
  668ILE     CD 7273   7.663   7.808   7.342
  668ILE    HD1 7274   7.683   7.821   7.448
  668ILE    HD2 7275   7.696   7.707   7.320
  668ILE    HD3 7276   7.735   7.879   7.300
  668ILE      C 7277   7.229   7.903   7.203
  668ILE      O 7278   7.251   7.944   7.091
  669LEU      N 7279   7.136   7.810   7.223
  669LEU      H 7280   7.132   7.771   7.316
  669LEU     CA 7281   7.041   7.749   7.124
  669LEU     HA 7282   7.097   7.746   7.030
  669LEU     CB 7283   6.998   7.612   7.164
  669LEU    HB1 7284   6.911   7.582   7.106
  669LEU    HB2 7285   6.968   7.619   7.269
  669LEU     CG 7286   7.109   7.502   7.156
  669LEU     HG 7287   7.201   7.538   7.201
  669LEU    CD1 7288   7.055   7.377   7.231
  669LEU   HD11 7289   6.959   7.344   7.191
  669LEU   HD12 7290   7.134   7.303   7.221
  669LEU   HD13 7291   7.038   7.405   7.336
  669LEU    CD2 7292   7.146   7.472   7.008
  669LEU   HD21 7293   7.058   7.486   6.947
  669LEU   HD22 7294   7.233   7.532   6.981
  669LEU   HD23 7295   7.195   7.375   6.999
  669LEU      C 7296   6.923   7.843   7.098
  669LEU      O 7297   6.866   7.862   6.988
  670THR      N 7298   6.869   7.913   7.199
  670THR      H 7299   6.914   7.884   7.285
  670THR     CA 7300   6.731   7.965   7.206
  670THR     HA 7301   6.670   7.929   7.124
  670THR     CB 7302   6.664   7.926   7.336
  670THR     HB 7303   6.575   7.988   7.347
  670THR    CG2 7304   6.631   7.780   7.346
  670THR   HG21 7305   6.722   7.720   7.334
  670THR   HG22 7306   6.594   7.768   7.447
  670THR   HG23 7307   6.556   7.762   7.269
  670THR    OG1 7308   6.733   7.958   7.454
  670THR    HG1 7309   6.810   7.901   7.460
  670THR      C 7310   6.730   8.118   7.189
  670THR      O 7311   6.652   8.167   7.109
  671TYR      N 7312   6.795   8.185   7.285
  671TYR      H 7313   6.828   8.131   7.363
  671TYR     CA 7314   6.799   8.334   7.290
  671TYR     HA 7315   6.705   8.379   7.255
  671TYR     CB 7316   6.814   8.377   7.437
  671TYR    HB1 7317   6.878   8.310   7.494
  671TYR    HB2 7318   6.714   8.381   7.479
  671TYR     CG 7319   6.862   8.527   7.453
  671TYR    CD1 7320   7.001   8.558   7.475
  671TYR    HD1 7321   7.078   8.483   7.481
  671TYR    CE1 7322   7.037   8.698   7.497
  671TYR    HE1 7323   7.143   8.718   7.502
  671TYR     CZ 7324   6.940   8.800   7.513
  671TYR     OH 7325   6.979   8.932   7.533
  671TYR     HH 7326   7.072   8.931   7.557
  671TYR    CE2 7327   6.806   8.767   7.496
  671TYR    HE2 7328   6.724   8.838   7.502
  671TYR    CD2 7329   6.769   8.633   7.469
  671TYR    HD2 7330   6.664   8.612   7.455
  671TYR      C 7331   6.909   8.388   7.198
  671TYR      O 7332   6.884   8.482   7.131
  672ILE      N 7333   7.034   8.336   7.209
  672ILE      H 7334   7.057   8.267   7.279
  672ILE     CA 7335   7.140   8.372   7.110
  672ILE     HA 7336   7.138   8.481   7.106
  672ILE     CB 7337   7.274   8.331   7.166
  672ILE     HB 7338   7.285   8.225   7.142
  672ILE    CG2 7339   7.385   8.408   7.092
  672ILE   HG21 7340   7.476   8.367   7.136
  672ILE   HG22 7341   7.387   8.387   6.985
  672ILE   HG23 7342   7.362   8.514   7.101
  672ILE    CG1 7343   7.307   8.359   7.315
  672ILE   HG11 7344   7.402   8.314   7.343
  672ILE   HG12 7345   7.235   8.304   7.374
  672ILE     CD 7346   7.322   8.505   7.360
  672ILE    HD1 7347   7.414   8.545   7.318
  672ILE    HD2 7348   7.236   8.566   7.330
  672ILE    HD3 7349   7.322   8.511   7.468
  672ILE      C 7350   7.108   8.338   6.963
  672ILE      O 7351   7.133   8.417   6.871
  673LEU      N 7352   7.059   8.216   6.941
  673LEU      H 7353   7.059   8.158   7.024
  673LEU     CA 7354   7.040   8.156   6.807
  673LEU     HA 7355   7.107   8.207   6.738
  673LEU     CB 7356   7.100   8.014   6.812
  673LEU    HB1 7357   7.051   7.966   6.897
  673LEU    HB2 7358   7.206   8.016   6.836
  673LEU     CG 7359   7.091   7.933   6.681
  673LEU     HG 7360   6.991   7.917   6.639
  673LEU    CD1 7361   7.162   8.011   6.562
  673LEU   HD11 7362   7.133   8.116   6.561
  673LEU   HD12 7363   7.271   8.004   6.560
  673LEU   HD13 7364   7.129   7.968   6.468
  673LEU    CD2 7365   7.142   7.791   6.690
  673LEU   HD21 7366   7.237   7.771   6.739
  673LEU   HD22 7367   7.072   7.727   6.745
  673LEU   HD23 7368   7.152   7.737   6.596
  673LEU      C 7369   6.888   8.168   6.759
  673LEU      O 7370   6.860   8.257   6.674
  674LEU      N 7371   6.796   8.079   6.807
  674LEU      H 7372   6.830   8.007   6.870
  674LEU     CA 7373   6.660   8.064   6.744
  674LEU     HA 7374   6.662   8.037   6.639
  674LEU     CB 7375   6.604   7.937   6.807
  674LEU    HB1 7376   6.498   7.936   6.783
  674LEU    HB2 7377   6.607   7.942   6.916
  674LEU     CG 7378   6.647   7.800   6.755
  674LEU     HG 7379   6.756   7.801   6.764
  674LEU    CD1 7380   6.579   7.698   6.844
  674LEU   HD11 7381   6.472   7.718   6.837
  674LEU   HD12 7382   6.584   7.598   6.801
  674LEU   HD13 7383   6.630   7.706   6.940
  674LEU    CD2 7384   6.617   7.768   6.606
  674LEU   HD21 7385   6.642   7.664   6.586
  674LEU   HD22 7386   6.513   7.799   6.589
  674LEU   HD23 7387   6.683   7.826   6.542
  674LEU      C 7388   6.575   8.192   6.743
  674LEU      O 7389   6.496   8.203   6.649
  675LEU      N 7390   6.581   8.274   6.849
  675LEU      H 7391   6.638   8.239   6.925
  675LEU     CA 7392   6.510   8.401   6.863
  675LEU     HA 7393   6.409   8.397   6.822
  675LEU     CB 7394   6.520   8.442   7.012
  675LEU    HB1 7395   6.623   8.417   7.040
  675LEU    HB2 7396   6.447   8.393   7.077
  675LEU     CG 7397   6.511   8.596   7.046
  675LEU     HG 7398   6.578   8.660   6.988
  675LEU    CD1 7399   6.366   8.643   7.023
  675LEU   HD11 7400   6.335   8.611   6.924
  675LEU   HD12 7401   6.299   8.599   7.098
  675LEU   HD13 7402   6.362   8.751   7.032
  675LEU    CD2 7403   6.550   8.624   7.195
  675LEU   HD21 7404   6.542   8.732   7.207
  675LEU   HD22 7405   6.482   8.577   7.267
  675LEU   HD23 7406   6.655   8.605   7.216
  675LEU      C 7407   6.567   8.516   6.775
  675LEU      O 7408   6.488   8.588   6.707
  676ASN      N 7409   6.698   8.529   6.773
  676ASN      H 7410   6.753   8.478   6.841
  676ASN     CA 7411   6.761   8.623   6.678
  676ASN     HA 7412   6.703   8.713   6.697
  676ASN     CB 7413   6.910   8.648   6.721
  676ASN    HB1 7414   6.968   8.714   6.657
  676ASN    HB2 7415   6.952   8.549   6.713
  676ASN     CG 7416   6.923   8.711   6.857
  676ASN    OD1 7417   6.857   8.805   6.892
  676ASN    ND2 7418   7.032   8.679   6.916
  676ASN   HD21 7419   7.072   8.591   6.888
  676ASN   HD22 7420   7.063   8.735   6.995
  676ASN      C 7421   6.740   8.582   6.533
  676ASN      O 7422   6.711   8.669   6.447
  677MET      N 7423   6.743   8.451   6.509
  677MET      H 7424   6.793   8.391   6.574
  677MET     CA 7425   6.718   8.384   6.377
  677MET     HA 7426   6.780   8.433   6.302
  677MET     CB 7427   6.749   8.241   6.391
  677MET    HB1 7428   6.682   8.186   6.457
  677MET    HB2 7429   6.854   8.241   6.421
  677MET     CG 7430   6.735   8.170   6.260
  677MET    HG1 7431   6.811   8.208   6.193
  677MET    HG2 7432   6.638   8.195   6.217
  677MET     SD 7433   6.756   7.985   6.277
  677MET     CE 7434   6.797   7.937   6.109
  677MET    HE1 7435   6.714   7.967   6.045
  677MET    HE2 7436   6.888   7.980   6.067
  677MET    HE3 7437   6.790   7.828   6.106
  677MET      C 7438   6.561   8.407   6.349
  677MET      O 7439   6.524   8.412   6.229
  678LEU      N 7440   6.471   8.416   6.453
  678LEU      H 7441   6.493   8.391   6.548
  678LEU     CA 7442   6.324   8.440   6.429
  678LEU     HA 7443   6.275   8.370   6.361
  678LEU     CB 7444   6.238   8.424   6.556
  678LEU    HB1 7445   6.281   8.480   6.639
  678LEU    HB2 7446   6.238   8.318   6.581
  678LEU     CG 7447   6.090   8.481   6.540
  678LEU     HG 7448   6.104   8.587   6.518
  678LEU    CD1 7449   6.000   8.417   6.432
  678LEU   HD11 7450   5.912   8.482   6.436
  678LEU   HD12 7451   6.039   8.421   6.330
  678LEU   HD13 7452   5.980   8.316   6.468
  678LEU    CD2 7453   6.014   8.480   6.670
  678LEU   HD21 7454   6.030   8.387   6.726
  678LEU   HD22 7455   6.046   8.555   6.742
  678LEU   HD23 7456   5.911   8.505   6.647
  678LEU      C 7457   6.315   8.576   6.364
  678LEU      O 7458   6.267   8.574   6.248
  679ILE      N 7459   6.366   8.687   6.425
  679ILE      H 7460   6.406   8.678   6.517
  679ILE     CA 7461   6.369   8.820   6.362
  679ILE     HA 7462   6.266   8.855   6.355
  679ILE     CB 7463   6.455   8.912   6.456
  679ILE     HB 7464   6.555   8.868   6.464
  679ILE    CG2 7465   6.457   9.053   6.387
  679ILE   HG21 7466   6.352   9.082   6.386
  679ILE   HG22 7467   6.521   9.125   6.438
  679ILE   HG23 7468   6.497   9.056   6.286
  679ILE    CG1 7469   6.404   8.922   6.601
  679ILE   HG11 7470   6.386   8.822   6.640
  679ILE   HG12 7471   6.313   8.980   6.610
  679ILE     CD 7472   6.500   8.990   6.694
  679ILE    HD1 7473   6.456   9.020   6.789
  679ILE    HD2 7474   6.580   8.918   6.712
  679ILE    HD3 7475   6.553   9.074   6.649
  679ILE      C 7476   6.429   8.816   6.220
  679ILE      O 7477   6.368   8.868   6.129
  680ALA      N 7478   6.542   8.747   6.205
  680ALA      H 7479   6.589   8.699   6.280
  680ALA     CA 7480   6.600   8.724   6.070
  680ALA     HA 7481   6.629   8.822   6.031
  680ALA     CB 7482   6.729   8.650   6.074
  680ALA    HB1 7483   6.721   8.546   6.106
  680ALA    HB2 7484   6.779   8.636   5.978
  680ALA    HB3 7485   6.799   8.706   6.136
  680ALA      C 7486   6.502   8.669   5.960
  680ALA      O 7487   6.494   8.717   5.850
  681LEU      N 7488   6.421   8.565   5.989
  681LEU      H 7489   6.426   8.524   6.081
  681LEU     CA 7490   6.313   8.504   5.900
  681LEU     HA 7491   6.357   8.487   5.802
  681LEU     CB 7492   6.276   8.364   5.952
  681LEU    HB1 7493   6.202   8.325   5.883
  681LEU    HB2 7494   6.246   8.381   6.055
  681LEU     CG 7495   6.392   8.264   5.955
  681LEU     HG 7496   6.485   8.310   5.990
  681LEU    CD1 7497   6.357   8.148   6.047
  681LEU   HD11 7498   6.439   8.079   6.070
  681LEU   HD12 7499   6.321   8.191   6.140
  681LEU   HD13 7500   6.282   8.079   6.009
  681LEU    CD2 7501   6.416   8.202   5.813
  681LEU   HD21 7502   6.418   8.284   5.741
  681LEU   HD22 7503   6.512   8.151   5.821
  681LEU   HD23 7504   6.334   8.132   5.798
  681LEU      C 7505   6.189   8.588   5.890
  681LEU      O 7506   6.131   8.604   5.779
  682MET      N 7507   6.146   8.654   5.999
  682MET      H 7508   6.186   8.641   6.090
  682MET     CA 7509   6.035   8.749   5.994
  682MET     HA 7510   5.952   8.703   5.941
  682MET     CB 7511   6.010   8.816   6.134
  682MET    HB1 7512   5.967   8.912   6.109
  682MET    HB2 7513   6.105   8.829   6.187
  682MET     CG 7514   5.902   8.753   6.219
  682MET    HG1 7515   5.946   8.655   6.239
  682MET    HG2 7516   5.816   8.740   6.153
  682MET     SD 7517   5.856   8.849   6.369
  682MET     CE 7518   5.711   8.765   6.435
  682MET    HE1 7519   5.701   8.766   6.543
  682MET    HE2 7520   5.627   8.814   6.387
  682MET    HE3 7521   5.726   8.659   6.413
  682MET      C 7522   6.078   8.863   5.897
  682MET      O 7523   5.997   8.910   5.817
  683GLY      N 7524   6.204   8.911   5.898
  683GLY      H 7525   6.267   8.875   5.968
  683GLY     CA 7526   6.259   9.016   5.807
  683GLY    HA1 7527   6.361   9.034   5.839
  683GLY    HA2 7528   6.212   9.113   5.824
  683GLY      C 7529   6.257   8.972   5.658
  683GLY      O 7530   6.237   9.049   5.565
  684GLU      N 7531   6.251   8.838   5.634
  684GLU      H 7532   6.278   8.777   5.710
  684GLU     CA 7533   6.225   8.784   5.500
  684GLU     HA 7534   6.280   8.840   5.425
  684GLU     CB 7535   6.266   8.639   5.484
  684GLU    HB1 7536   6.218   8.606   5.392
  684GLU    HB2 7537   6.223   8.578   5.563
  684GLU     CG 7538   6.419   8.600   5.480
  684GLU    HG1 7539   6.430   8.496   5.509
  684GLU    HG2 7540   6.483   8.660   5.545
  684GLU     CD 7541   6.472   8.620   5.336
  684GLU    OE1 7542   6.488   8.526   5.258
  684GLU    OE2 7543   6.496   8.736   5.301
  684GLU      C 7544   6.075   8.793   5.461
  684GLU      O 7545   6.037   8.850   5.361
  685THR      N 7546   5.986   8.750   5.551
  685THR      H 7547   6.028   8.710   5.633
  685THR     CA 7548   5.837   8.766   5.551
  685THR     HA 7549   5.796   8.701   5.474
  685THR     CB 7550   5.774   8.721   5.685
  685THR     HB 7551   5.816   8.790   5.759
  685THR    CG2 7552   5.619   8.727   5.692
  685THR   HG21 7553   5.580   8.705   5.792
  685THR   HG22 7554   5.587   8.824   5.654
  685THR   HG23 7555   5.578   8.652   5.625
  685THR    OG1 7556   5.814   8.588   5.716
  685THR    HG1 7557   5.773   8.547   5.792
  685THR      C 7558   5.805   8.916   5.513
  685THR      O 7559   5.733   8.940   5.421
  686VAL      N 7560   5.874   9.013   5.575
  686VAL      H 7561   5.933   8.996   5.655
  686VAL     CA 7562   5.846   9.153   5.537
  686VAL     HA 7563   5.740   9.175   5.535
  686VAL     CB 7564   5.902   9.255   5.640
  686VAL     HB 7565   6.011   9.247   5.646
  686VAL    CG1 7566   5.852   9.398   5.600
  686VAL   HG11 7567   5.896   9.421   5.503
  686VAL   HG12 7568   5.743   9.396   5.588
  686VAL   HG13 7569   5.897   9.477   5.658
  686VAL    CG2 7570   5.853   9.228   5.784
  686VAL   HG21 7571   5.747   9.249   5.801
  686VAL   HG22 7572   5.884   9.133   5.825
  686VAL   HG23 7573   5.900   9.298   5.852
  686VAL      C 7574   5.889   9.170   5.393
  686VAL      O 7575   5.815   9.211   5.302
  687ASN      N 7576   6.017   9.149   5.360
  687ASN      H 7577   6.086   9.127   5.430
  687ASN     CA 7578   6.082   9.172   5.226
  687ASN     HA 7579   6.078   9.278   5.202
  687ASN     CB 7580   6.229   9.121   5.236
  687ASN    HB1 7581   6.214   9.015   5.253
  687ASN    HB2 7582   6.280   9.171   5.318
  687ASN     CG 7583   6.306   9.145   5.102
  687ASN    OD1 7584   6.374   9.057   5.045
  687ASN    ND2 7585   6.315   9.268   5.059
  687ASN   HD21 7586   6.283   9.344   5.118
  687ASN   HD22 7587   6.361   9.275   4.970
  687ASN      C 7588   6.015   9.107   5.108
  687ASN      O 7589   6.029   9.154   4.994
  688LYS      N 7590   5.945   8.992   5.128
  688LYS      H 7591   5.950   8.965   5.226
  688LYS     CA 7592   5.898   8.903   5.024
  688LYS     HA 7593   5.936   8.939   4.929
  688LYS     CB 7594   5.953   8.763   5.043
  688LYS    HB1 7595   5.898   8.699   4.974
  688LYS    HB2 7596   5.931   8.736   5.147
  688LYS     CG 7597   6.105   8.757   5.018
  688LYS    HG1 7598   6.159   8.825   5.083
  688LYS    HG2 7599   6.120   8.792   4.916
  688LYS     CD 7600   6.174   8.622   5.045
  688LYS    HD1 7601   6.105   8.544   5.010
  688LYS    HD2 7602   6.171   8.614   5.153
  688LYS     CE 7603   6.313   8.608   4.984
  688LYS    HE1 7604   6.387   8.671   5.033
  688LYS    HE2 7605   6.296   8.632   4.879
  688LYS     NZ 7606   6.362   8.472   5.005
  688LYS    HZ1 7607   6.287   8.404   5.011
  688LYS    HZ2 7608   6.430   8.438   4.939
  688LYS    HZ3 7609   6.419   8.475   5.088
  688LYS      C 7610   5.741   8.892   5.022
  688LYS      O 7611   5.691   8.859   4.915
  689ILE      N 7612   5.675   8.909   5.139
  689ILE      H 7613   5.734   8.948   5.211
  689ILE     CA 7614   5.524   8.897   5.161
  689ILE     HA 7615   5.480   8.863   5.067
  689ILE     CB 7616   5.491   8.788   5.271
  689ILE     HB 7617   5.559   8.784   5.356
  689ILE    CG2 7618   5.350   8.789   5.315
  689ILE   HG21 7619   5.282   8.780   5.230
  689ILE   HG22 7620   5.335   8.711   5.389
  689ILE   HG23 7621   5.324   8.886   5.356
  689ILE    CG1 7622   5.535   8.649   5.213
  689ILE   HG11 7623   5.544   8.574   5.292
  689ILE   HG12 7624   5.643   8.645   5.200
  689ILE     CD 7625   5.455   8.596   5.094
  689ILE    HD1 7626   5.354   8.582   5.132
  689ILE    HD2 7627   5.449   8.656   5.003
  689ILE    HD3 7628   5.489   8.497   5.062
  689ILE      C 7629   5.445   9.032   5.180
  689ILE      O 7630   5.327   9.048   5.142
  690ALA      N 7631   5.510   9.143   5.220
  690ALA      H 7632   5.602   9.133   5.260
  690ALA     CA 7633   5.445   9.280   5.234
  690ALA     HA 7634   5.382   9.282   5.324
  690ALA     CB 7635   5.560   9.384   5.253
  690ALA    HB1 7636   5.615   9.383   5.159
  690ALA    HB2 7637   5.522   9.486   5.257
  690ALA    HB3 7638   5.635   9.368   5.332
  690ALA      C 7639   5.342   9.321   5.124
  690ALA      O 7640   5.227   9.348   5.146
  691GLN      N 7641   5.380   9.333   4.990
  691GLN      H 7642   5.473   9.299   4.971
  691GLN     CA 7643   5.298   9.378   4.873
  691GLN     HA 7644   5.244   9.472   4.881
  691GLN     CB 7645   5.389   9.371   4.754
  691GLN    HB1 7646   5.317   9.373   4.672
  691GLN    HB2 7647   5.442   9.276   4.756
  691GLN     CG 7648   5.485   9.480   4.716
  691GLN    HG1 7649   5.569   9.478   4.787
  691GLN    HG2 7650   5.431   9.574   4.725
  691GLN     CD 7651   5.534   9.462   4.575
  691GLN    OE1 7652   5.511   9.545   4.489
  691GLN    NE2 7653   5.601   9.351   4.539
  691GLN   HE21 7654   5.622   9.284   4.612
  691GLN   HE22 7655   5.656   9.341   4.455
  691GLN      C 7656   5.185   9.277   4.856
  691GLN      O 7657   5.073   9.320   4.833
  692GLU      N 7658   5.200   9.146   4.880
  692GLU      H 7659   5.287   9.121   4.925
  692GLU     CA 7660   5.092   9.039   4.880
  692GLU     HA 7661   5.047   9.046   4.782
  692GLU     CB 7662   5.144   8.892   4.887
  692GLU    HB1 7663   5.064   8.821   4.872
  692GLU    HB2 7664   5.185   8.870   4.986
  692GLU     CG 7665   5.247   8.847   4.786
  692GLU    HG1 7666   5.266   8.740   4.794
  692GLU    HG2 7667   5.346   8.888   4.807
  692GLU     CD 7668   5.206   8.866   4.640
  692GLU    OE1 7669   5.155   8.760   4.593
  692GLU    OE2 7670   5.240   8.967   4.572
  692GLU      C 7671   4.994   9.074   4.986
  692GLU      O 7672   4.875   9.051   4.971
  693SER      N 7673   5.032   9.132   5.104
  693SER      H 7674   5.132   9.138   5.120
  693SER     CA 7675   4.949   9.153   5.224
  693SER     HA 7676   4.893   9.063   5.247
  693SER     CB 7677   5.038   9.187   5.345
  693SER    HB1 7678   4.979   9.243   5.418
  693SER    HB2 7679   5.119   9.253   5.315
  693SER     OG 7680   5.100   9.077   5.413
  693SER     HG 7681   5.160   9.040   5.348
  693SER      C 7682   4.850   9.267   5.200
  693SER      O 7683   4.748   9.271   5.270
  694LYS      N 7684   4.883   9.350   5.103
  694LYS      H 7685   4.979   9.343   5.074
  694LYS     CA 7686   4.791   9.462   5.060
  694LYS     HA 7687   4.743   9.503   5.149
  694LYS     CB 7688   4.876   9.570   4.985
  694LYS    HB1 7689   4.927   9.533   4.896
  694LYS    HB2 7690   4.964   9.601   5.041
  694LYS     CG 7691   4.804   9.705   4.942
  694LYS    HG1 7692   4.741   9.726   5.029
  694LYS    HG2 7693   4.741   9.688   4.854
  694LYS     CD 7694   4.893   9.822   4.909
  694LYS    HD1 7695   4.953   9.789   4.824
  694LYS    HD2 7696   4.954   9.847   4.996
  694LYS     CE 7697   4.816   9.937   4.849
  694LYS    HE1 7698   4.723   9.967   4.898
  694LYS    HE2 7699   4.797   9.905   4.747
  694LYS     NZ 7700   4.893  10.061   4.853
  694LYS    HZ1 7701   4.851  10.138   4.803
  694LYS    HZ2 7702   4.903  10.093   4.948
  694LYS    HZ3 7703   4.989  10.049   4.825
  694LYS      C 7704   4.675   9.416   4.972
  694LYS      O 7705   4.559   9.461   4.993
  695ASN      N 7706   4.700   9.309   4.896
  695ASN      H 7707   4.798   9.293   4.875
  695ASN     CA 7708   4.591   9.243   4.817
  695ASN     HA 7709   4.521   9.320   4.783
  695ASN     CB 7710   4.654   9.171   4.697
  695ASN    HB1 7711   4.570   9.149   4.631
  695ASN    HB2 7712   4.679   9.068   4.726
  695ASN     CG 7713   4.767   9.237   4.621
  695ASN    OD1 7714   4.771   9.354   4.594
  695ASN    ND2 7715   4.863   9.152   4.591
  695ASN   HD21 7716   4.849   9.052   4.592
  695ASN   HD22 7717   4.953   9.183   4.558
  695ASN      C 7718   4.509   9.148   4.903
  695ASN      O 7719   4.386   9.132   4.883
  696ILE      N 7720   4.572   9.075   4.997
  696ILE      H 7721   4.669   9.098   5.009
  696ILE     CA 7722   4.502   8.999   5.103
  696ILE     HA 7723   4.434   8.928   5.056
  696ILE     CB 7724   4.602   8.911   5.185
  696ILE     HB 7725   4.673   8.981   5.230
  696ILE    CG2 7726   4.522   8.839   5.298
  696ILE   HG21 7727   4.444   8.774   5.258
  696ILE   HG22 7728   4.593   8.775   5.351
  696ILE   HG23 7729   4.472   8.906   5.367
  696ILE    CG1 7730   4.666   8.805   5.084
  696ILE   HG11 7731   4.673   8.847   4.983
  696ILE   HG12 7732   4.593   8.725   5.076
  696ILE     CD 7733   4.803   8.730   5.116
  696ILE    HD1 7734   4.793   8.668   5.206
  696ILE    HD2 7735   4.839   8.676   5.029
  696ILE    HD3 7736   4.868   8.815   5.136
  696ILE      C 7737   4.421   9.093   5.188
  696ILE      O 7738   4.302   9.062   5.203
  697TRP      N 7739   4.477   9.197   5.250
  697TRP      H 7740   4.577   9.212   5.244
  697TRP     CA 7741   4.398   9.291   5.323
  697TRP     HA 7742   4.359   9.243   5.412
  697TRP     CB 7743   4.494   9.409   5.367
  697TRP    HB1 7744   4.561   9.438   5.286
  697TRP    HB2 7745   4.568   9.377   5.441
  697TRP     CG 7746   4.428   9.536   5.420
  697TRP    CD1 7747   4.352   9.547   5.530
  697TRP    HD1 7748   4.340   9.468   5.602
  697TRP    NE1 7749   4.287   9.669   5.532
  697TRP    HE1 7750   4.206   9.690   5.589
  697TRP    CE2 7751   4.320   9.749   5.435
  697TRP    CZ2 7752   4.277   9.877   5.390
  697TRP    HZ2 7753   4.218   9.939   5.457
  697TRP    CH2 7754   4.307   9.923   5.266
  697TRP    HH2 7755   4.270  10.021   5.241
  697TRP    CZ3 7756   4.387   9.843   5.185
  697TRP    HZ3 7757   4.409   9.870   5.083
  697TRP    CE3 7758   4.438   9.713   5.226
  697TRP    HE3 7759   4.502   9.652   5.164
  697TRP    CD2 7760   4.402   9.664   5.354
  697TRP      C 7761   4.272   9.347   5.249
  697TRP      O 7762   4.164   9.342   5.306
  698LYS      N 7763   4.289   9.382   5.119
  698LYS      H 7764   4.385   9.391   5.090
  698LYS     CA 7765   4.175   9.422   5.033
  698LYS     HA 7766   4.121   9.504   5.081
  698LYS     CB 7767   4.233   9.480   4.901
  698LYS    HB1 7768   4.158   9.478   4.822
  698LYS    HB2 7769   4.319   9.420   4.872
  698LYS     CG 7770   4.279   9.627   4.910
  698LYS    HG1 7771   4.350   9.639   4.992
  698LYS    HG2 7772   4.197   9.691   4.941
  698LYS     CD 7773   4.357   9.684   4.789
  698LYS    HD1 7774   4.453   9.635   4.775
  698LYS    HD2 7775   4.389   9.786   4.808
  698LYS     CE 7776   4.280   9.684   4.661
  698LYS    HE1 7777   4.192   9.748   4.661
  698LYS    HE2 7778   4.231   9.588   4.648
  698LYS     NZ 7779   4.364   9.714   4.543
  698LYS    HZ1 7780   4.405   9.806   4.554
  698LYS    HZ2 7781   4.441   9.648   4.541
  698LYS    HZ3 7782   4.316   9.710   4.454
  698LYS      C 7783   4.078   9.308   5.018
  698LYS      O 7784   3.962   9.339   5.050
  699LEU      N 7785   4.106   9.182   4.995
  699LEU      H 7786   4.203   9.155   4.989
  699LEU     CA 7787   4.009   9.070   5.019
  699LEU     HA 7788   3.925   9.096   4.954
  699LEU     CB 7789   4.067   8.941   4.968
  699LEU    HB1 7790   4.157   8.912   5.023
  699LEU    HB2 7791   4.103   8.955   4.866
  699LEU     CG 7792   3.969   8.824   4.965
  699LEU     HG 7793   3.868   8.855   4.938
  699LEU    CD1 7794   4.001   8.725   4.845
  699LEU   HD11 7795   3.991   8.783   4.753
  699LEU   HD12 7796   4.105   8.692   4.840
  699LEU   HD13 7797   3.926   8.647   4.835
  699LEU    CD2 7798   3.984   8.740   5.094
  699LEU   HD21 7799   4.089   8.722   5.119
  699LEU   HD22 7800   3.956   8.794   5.185
  699LEU   HD23 7801   3.946   8.640   5.071
  699LEU      C 7802   3.950   9.072   5.159
  699LEU      O 7803   3.827   9.051   5.165
  700GLN      N 7804   4.020   9.074   5.277
  700GLN      H 7805   4.121   9.075   5.272
  700GLN     CA 7806   3.951   9.071   5.412
  700GLN     HA 7807   3.893   8.979   5.414
  700GLN     CB 7808   4.055   9.068   5.524
  700GLN    HB1 7809   3.995   9.054   5.614
  700GLN    HB2 7810   4.106   9.164   5.530
  700GLN     CG 7811   4.149   8.947   5.501
  700GLN    HG1 7812   4.217   8.960   5.418
  700GLN    HG2 7813   4.086   8.859   5.488
  700GLN     CD 7814   4.243   8.920   5.616
  700GLN    OE1 7815   4.245   8.990   5.712
  700GLN    NE2 7816   4.324   8.814   5.598
  700GLN   HE21 7817   4.298   8.745   5.528
  700GLN   HE22 7818   4.376   8.791   5.681
  700GLN      C 7819   3.864   9.195   5.438
  700GLN      O 7820   3.762   9.185   5.498
  701ARG      N 7821   3.891   9.305   5.373
  701ARG      H 7822   3.974   9.308   5.315
  701ARG     CA 7823   3.802   9.423   5.371
  701ARG     HA 7824   3.760   9.441   5.470
  701ARG     CB 7825   3.887   9.546   5.326
  701ARG    HB1 7826   3.914   9.530   5.222
  701ARG    HB2 7827   3.981   9.536   5.382
  701ARG     CG 7828   3.817   9.682   5.351
  701ARG    HG1 7829   3.792   9.700   5.455
  701ARG    HG2 7830   3.724   9.686   5.294
  701ARG     CD 7831   3.897   9.802   5.301
  701ARG    HD1 7832   3.987   9.815   5.361
  701ARG    HD2 7833   3.825   9.878   5.330
  701ARG     NE 7834   3.913   9.801   5.152
  701ARG     HE 7835   3.900   9.712   5.107
  701ARG     CZ 7836   3.958   9.899   5.072
  701ARG    NH1 7837   3.983  10.019   5.123
  701ARG   HH11 7838   3.991  10.029   5.224
  701ARG   HH12 7839   4.014  10.089   5.058
  701ARG    NH2 7840   3.958   9.880   4.940
  701ARG   HH21 7841   3.928   9.792   4.902
  701ARG   HH22 7842   3.977   9.958   4.879
  701ARG      C 7843   3.677   9.390   5.288
  701ARG      O 7844   3.565   9.418   5.323
  702ALA      N 7845   3.701   9.324   5.172
  702ALA      H 7846   3.799   9.307   5.155
  702ALA     CA 7847   3.593   9.279   5.080
  702ALA     HA 7848   3.548   9.375   5.055
  702ALA     CB 7849   3.651   9.218   4.951
  702ALA    HB1 7850   3.695   9.119   4.968
  702ALA    HB2 7851   3.573   9.222   4.875
  702ALA    HB3 7852   3.736   9.278   4.920
  702ALA      C 7853   3.494   9.187   5.155
  702ALA      O 7854   3.373   9.215   5.137
  703ILE      N 7855   3.537   9.095   5.238
  703ILE      H 7856   3.634   9.088   5.263
  703ILE     CA 7857   3.436   9.019   5.315
  703ILE     HA 7858   3.357   8.991   5.245
  703ILE     CB 7859   3.488   8.886   5.371
  703ILE     HB 7860   3.403   8.840   5.421
  703ILE    CG2 7861   3.525   8.785   5.262
  703ILE   HG21 7862   3.624   8.802   5.222
  703ILE   HG22 7863   3.518   8.684   5.304
  703ILE   HG23 7864   3.447   8.799   5.188
  703ILE    CG1 7865   3.594   8.913   5.479
  703ILE   HG11 7866   3.581   9.016   5.514
  703ILE   HG12 7867   3.692   8.903   5.431
  703ILE     CD 7868   3.581   8.796   5.579
  703ILE    HD1 7869   3.504   8.826   5.651
  703ILE    HD2 7870   3.571   8.692   5.549
  703ILE    HD3 7871   3.671   8.794   5.641
  703ILE      C 7872   3.353   9.110   5.422
  703ILE      O 7873   3.232   9.087   5.422
  704THR      N 7874   3.412   9.214   5.476
  704THR      H 7875   3.512   9.232   5.482
  704THR     CA 7876   3.331   9.304   5.561
  704THR     HA 7877   3.280   9.244   5.636
  704THR     CB 7878   3.422   9.401   5.640
  704THR     HB 7879   3.482   9.456   5.567
  704THR    CG2 7880   3.349   9.502   5.731
  704THR   HG21 7881   3.289   9.563   5.663
  704THR   HG22 7882   3.297   9.456   5.815
  704THR   HG23 7883   3.426   9.564   5.777
  704THR    OG1 7884   3.504   9.315   5.717
  704THR    HG1 7885   3.443   9.255   5.761
  704THR      C 7886   3.226   9.380   5.489
  704THR      O 7887   3.123   9.408   5.546
  705ILE      N 7888   3.254   9.420   5.365
  705ILE      H 7889   3.345   9.394   5.330
  705ILE     CA 7890   3.161   9.490   5.272
  705ILE     HA 7891   3.116   9.577   5.319
  705ILE     CB 7892   3.246   9.536   5.143
  705ILE     HB 7893   3.286   9.445   5.098
  705ILE    CG2 7894   3.140   9.582   5.044
  705ILE   HG21 7895   3.074   9.499   5.016
  705ILE   HG22 7896   3.085   9.664   5.090
  705ILE   HG23 7897   3.189   9.620   4.955
  705ILE    CG1 7898   3.349   9.648   5.166
  705ILE   HG11 7899   3.406   9.612   5.252
  705ILE   HG12 7900   3.300   9.739   5.201
  705ILE     CD 7901   3.442   9.682   5.051
  705ILE    HD1 7902   3.388   9.754   4.989
  705ILE    HD2 7903   3.534   9.731   5.081
  705ILE    HD3 7904   3.463   9.584   5.009
  705ILE      C 7905   3.056   9.393   5.235
  705ILE      O 7906   2.941   9.424   5.230
  706LEU      N 7907   3.087   9.267   5.210
  706LEU      H 7908   3.185   9.243   5.204
  706LEU     CA 7909   2.987   9.176   5.148
  706LEU     HA 7910   2.929   9.237   5.080
  706LEU     CB 7911   3.057   9.069   5.058
  706LEU    HB1 7912   2.990   8.994   5.016
  706LEU    HB2 7913   3.134   9.026   5.122
  706LEU     CG 7914   3.121   9.140   4.933
  706LEU     HG 7915   3.179   9.226   4.968
  706LEU    CD1 7916   3.204   9.024   4.865
  706LEU   HD11 7917   3.292   9.003   4.926
  706LEU   HD12 7918   3.146   8.934   4.843
  706LEU   HD13 7919   3.247   9.075   4.779
  706LEU    CD2 7920   3.028   9.197   4.836
  706LEU   HD21 7921   2.961   9.274   4.875
  706LEU   HD22 7922   3.088   9.250   4.762
  706LEU   HD23 7923   2.965   9.119   4.794
  706LEU      C 7924   2.895   9.122   5.254
  706LEU      O 7925   2.781   9.082   5.226
  707ASP      N 7926   2.936   9.129   5.381
  707ASP      H 7927   3.036   9.127   5.390
  707ASP     CA 7928   2.857   9.099   5.499
  707ASP     HA 7929   2.784   9.023   5.470
  707ASP     CB 7930   2.954   9.061   5.610
  707ASP    HB1 7931   3.034   9.133   5.627
  707ASP    HB2 7932   2.993   8.962   5.585
  707ASP     CG 7933   2.871   9.049   5.740
  707ASP    OD1 7934   2.797   8.950   5.752
  707ASP    OD2 7935   2.889   9.140   5.827
  707ASP      C 7936   2.776   9.229   5.535
  707ASP      O 7937   2.652   9.215   5.555
  708THR      N 7938   2.842   9.343   5.542
  708THR      H 7939   2.941   9.342   5.526
  708THR     CA 7940   2.771   9.463   5.581
  708THR     HA 7941   2.714   9.450   5.672
  708THR     CB 7942   2.866   9.588   5.595
  708THR     HB 7943   2.899   9.603   5.493
  708THR    CG2 7944   2.802   9.713   5.638
  708THR   HG21 7945   2.727   9.746   5.566
  708THR   HG22 7946   2.746   9.693   5.729
  708THR   HG23 7947   2.882   9.785   5.648
  708THR    OG1 7948   2.972   9.566   5.686
  708THR    HG1 7949   3.023   9.502   5.636
  708THR      C 7950   2.667   9.503   5.473
  708THR      O 7951   2.555   9.535   5.503
  709GLU      N 7952   2.703   9.492   5.339
  709GLU      H 7953   2.799   9.480   5.312
  709GLU     CA 7954   2.602   9.513   5.225
  709GLU     HA 7955   2.549   9.607   5.239
  709GLU     CB 7956   2.663   9.507   5.080
  709GLU    HB1 7957   2.680   9.402   5.058
  709GLU    HB2 7958   2.752   9.570   5.072
  709GLU     CG 7959   2.572   9.551   4.967
  709GLU    HG1 7960   2.475   9.501   4.963
  709GLU    HG2 7961   2.620   9.518   4.875
  709GLU     CD 7962   2.566   9.703   4.959
  709GLU    OE1 7963   2.627   9.760   4.863
  709GLU    OE2 7964   2.496   9.775   5.031
  709GLU      C 7965   2.486   9.413   5.235
  709GLU      O 7966   2.370   9.447   5.220
  710LYS      N 7967   2.511   9.282   5.268
  710LYS      H 7968   2.605   9.264   5.299
  710LYS     CA 7969   2.412   9.167   5.272
  710LYS     HA 7970   2.343   9.173   5.187
  710LYS     CB 7971   2.481   9.030   5.261
  710LYS    HB1 7972   2.554   9.026   5.342
  710LYS    HB2 7973   2.554   9.028   5.180
  710LYS     CG 7974   2.381   8.906   5.253
  710LYS    HG1 7975   2.297   8.929   5.318
  710LYS    HG2 7976   2.429   8.813   5.282
  710LYS     CD 7977   2.326   8.897   5.109
  710LYS    HD1 7978   2.269   8.988   5.089
  710LYS    HD2 7979   2.260   8.810   5.100
  710LYS     CE 7980   2.427   8.858   4.999
  710LYS    HE1 7981   2.515   8.922   5.008
  710LYS    HE2 7982   2.377   8.856   4.902
  710LYS     NZ 7983   2.460   8.712   5.008
  710LYS    HZ1 7984   2.484   8.692   5.104
  710LYS    HZ2 7985   2.384   8.651   4.984
  710LYS    HZ3 7986   2.544   8.690   4.957
  710LYS      C 7987   2.316   9.182   5.392
  710LYS      O 7988   2.197   9.165   5.370
  711SER      N 7989   2.360   9.232   5.506
  711SER      H 7990   2.460   9.247   5.508
  711SER     CA 7991   2.295   9.247   5.633
  711SER     HA 7992   2.236   9.158   5.657
  711SER     CB 7993   2.397   9.247   5.743
  711SER    HB1 7994   2.333   9.248   5.831
  711SER    HB2 7995   2.463   9.333   5.734
  711SER     OG 7996   2.489   9.133   5.742
  711SER     HG 7997   2.554   9.166   5.679
  711SER      C 7998   2.195   9.367   5.644
  711SER      O 7999   2.147   9.393   5.753
  712PHE      N 8000   2.144   9.420   5.530
  712PHE      H 8001   2.206   9.418   5.450
  712PHE     CA 8002   2.044   9.523   5.524
  712PHE     HA 8003   2.075   9.608   5.584
  712PHE     CB 8004   2.033   9.550   5.378
  712PHE    HB1 8005   2.022   9.459   5.318
  712PHE    HB2 8006   2.117   9.615   5.355
  712PHE     CG 8007   1.913   9.639   5.345
  712PHE    CD1 8008   1.815   9.607   5.255
  712PHE    HD1 8009   1.803   9.507   5.214
  712PHE    CE1 8010   1.718   9.696   5.216
  712PHE    HE1 8011   1.655   9.675   5.130
  712PHE     CZ 8012   1.708   9.819   5.282
  712PHE     HZ 8013   1.633   9.888   5.246
  712PHE    CE2 8014   1.800   9.853   5.383
  712PHE    HE2 8015   1.796   9.950   5.430
  712PHE    CD2 8016   1.909   9.768   5.405
  712PHE    HD2 8017   1.977   9.785   5.488
  712PHE      C 8018   1.918   9.461   5.581
  712PHE      O 8019   1.882   9.344   5.558
  713LEU      N 8020   1.841   9.536   5.664
  713LEU      H 8021   1.861   9.635   5.667
  713LEU     CA 8022   1.721   9.478   5.731
  713LEU     HA 8023   1.761   9.389   5.779
  713LEU     CB 8024   1.651   9.584   5.830
  713LEU    HB1 8025   1.553   9.551   5.865
  713LEU    HB2 8026   1.647   9.677   5.774
  713LEU     CG 8027   1.736   9.590   5.953
  713LEU     HG 8028   1.839   9.581   5.917
  713LEU    CD1 8029   1.721   9.715   6.036
  713LEU   HD11 8030   1.752   9.799   5.975
  713LEU   HD12 8031   1.623   9.747   6.071
  713LEU   HD13 8032   1.778   9.700   6.128
  713LEU    CD2 8033   1.711   9.472   6.046
  713LEU   HD21 8034   1.714   9.378   5.991
  713LEU   HD22 8035   1.781   9.455   6.128
  713LEU   HD23 8036   1.605   9.481   6.070
  713LEU      C 8037   1.606   9.427   5.643
  713LEU      O 8038   1.511   9.368   5.693
  714LYS      N 8039   1.608   9.457   5.515
  714LYS      H 8040   1.693   9.487   5.469
  714LYS     CA 8041   1.489   9.442   5.422
  714LYS     HA 8042   1.411   9.387   5.475
  714LYS     CB 8043   1.428   9.583   5.384
  714LYS    HB1 8044   1.335   9.565   5.330
  714LYS    HB2 8045   1.493   9.627   5.309
  714LYS     CG 8046   1.388   9.685   5.496
  714LYS    HG1 8047   1.364   9.779   5.446
  714LYS    HG2 8048   1.476   9.705   5.556
  714LYS     CD 8049   1.273   9.655   5.589
  714LYS    HD1 8050   1.272   9.734   5.664
  714LYS    HD2 8051   1.299   9.563   5.639
  714LYS     CE 8052   1.138   9.658   5.515
  714LYS    HE1 8053   1.138   9.615   5.415
  714LYS    HE2 8054   1.097   9.759   5.522
  714LYS     NZ 8055   1.044   9.575   5.587
  714LYS    HZ1 8056   1.073   9.478   5.578
  714LYS    HZ2 8057   1.047   9.607   5.683
  714LYS    HZ3 8058   0.953   9.589   5.546
  714LYS      C 8059   1.526   9.362   5.298
  714LYS      O 8060   1.646   9.333   5.281
  715CYS      N 8061   1.435   9.320   5.206
  715CYS      H 8062   1.337   9.319   5.232
  715CYS     CA 8063   1.471   9.242   5.078
  715CYS     HA 8064   1.534   9.161   5.117
  715CYS     CB 8065   1.344   9.188   5.009
  715CYS    HB1 8066   1.296   9.111   5.070
  715CYS    HB2 8067   1.365   9.133   4.917
  715CYS     SG 8068   1.240   9.327   4.982
  715CYS     HG 8069   1.206   9.337   5.111
  715CYS      C 8070   1.566   9.326   4.983
  715CYS      O 8071   1.564   9.454   4.983
  716MET      N 8072   1.645   9.256   4.907
  716MET      H 8073   1.660   9.160   4.935
  716MET     CA 8074   1.740   9.315   4.802
  716MET     HA 8075   1.756   9.422   4.812
  716MET     CB 8076   1.877   9.244   4.794
  716MET    HB1 8077   1.940   9.302   4.726
  716MET    HB2 8078   1.862   9.140   4.766
  716MET     CG 8079   1.940   9.246   4.935
  716MET    HG1 8080   2.038   9.200   4.931
  716MET    HG2 8081   1.881   9.193   5.010
  716MET     SD 8082   1.958   9.400   5.015
  716MET     CE 8083   2.131   9.450   4.954
  716MET    HE1 8084   2.138   9.457   4.846
  716MET    HE2 8085   2.163   9.542   5.003
  716MET    HE3 8086   2.206   9.374   4.977
  716MET      C 8087   1.669   9.309   4.666
  716MET      O 8088   1.723   9.257   4.563
  717ARG      N 8089   1.547   9.360   4.657
  717ARG      H 8090   1.501   9.394   4.740
  717ARG     CA 8091   1.473   9.360   4.532
  717ARG     HA 8092   1.512   9.286   4.462
  717ARG     CB 8093   1.321   9.324   4.570
  717ARG    HB1 8094   1.297   9.393   4.651
  717ARG    HB2 8095   1.319   9.230   4.626
  717ARG     CG 8096   1.220   9.321   4.452
  717ARG    HG1 8097   1.214   9.415   4.398
  717ARG    HG2 8098   1.123   9.309   4.500
  717ARG     CD 8099   1.242   9.210   4.352
  717ARG    HD1 8100   1.328   9.233   4.289
  717ARG    HD2 8101   1.151   9.220   4.293
  717ARG     NE 8102   1.264   9.068   4.403
  717ARG     HE 8103   1.358   9.035   4.419
  717ARG     CZ 8104   1.185   8.968   4.417
  717ARG    NH1 8105   1.053   8.984   4.404
  717ARG   HH11 8106   1.026   9.081   4.408
  717ARG   HH12 8107   0.987   8.908   4.413
  717ARG    NH2 8108   1.229   8.848   4.437
  717ARG   HH21 8109   1.328   8.828   4.434
  717ARG   HH22 8110   1.162   8.773   4.442
  717ARG      C 8111   1.483   9.494   4.459
  717ARG      O 8112   1.500   9.495   4.342
  718LYS      N 8113   1.468   9.609   4.525
  718LYS      H 8114   1.461   9.602   4.625
  718LYS     CA 8115   1.467   9.742   4.453
  718LYS     HA 8116   1.498   9.720   4.351
  718LYS     CB 8117   1.316   9.784   4.447
  718LYS    HB1 8118   1.309   9.872   4.383
  718LYS    HB2 8119   1.274   9.805   4.546
  718LYS     CG 8120   1.220   9.688   4.386
  718LYS    HG1 8121   1.210   9.618   4.469
  718LYS    HG2 8122   1.262   9.653   4.291
  718LYS     CD 8123   1.077   9.733   4.368
  718LYS    HD1 8124   1.071   9.822   4.304
  718LYS    HD2 8125   1.043   9.768   4.465
  718LYS     CE 8126   0.994   9.617   4.304
  718LYS    HE1 8127   1.049   9.529   4.336
  718LYS    HE2 8128   0.996   9.624   4.195
  718LYS     NZ 8129   0.851   9.619   4.351
  718LYS    HZ1 8130   0.798   9.544   4.311
  718LYS    HZ2 8131   0.850   9.603   4.451
  718LYS    HZ3 8132   0.801   9.705   4.332
  718LYS      C 8133   1.546   9.858   4.524
  718LYS      O 8134   1.579   9.960   4.472
  719ALA      N 8135   1.574   9.841   4.654
  719ALA      H 8136   1.564   9.746   4.686
  719ALA     CA 8137   1.633   9.945   4.734
  719ALA     HA 8138   1.595  10.044   4.709
  719ALA     CB 8139   1.590   9.919   4.877
  719ALA    HB1 8140   1.482   9.922   4.889
  719ALA    HB2 8141   1.613   9.816   4.903
  719ALA    HB3 8142   1.643   9.988   4.944
  719ALA      C 8143   1.788   9.961   4.721
  719ALA      O 8144   1.863   9.942   4.815
  720PHE      N 8145   1.832   9.996   4.601
  720PHE      H 8146   1.767  10.016   4.526
  720PHE     CA 8147   1.969  10.016   4.568
  720PHE     HA 8148   2.032   9.993   4.654
  720PHE     CB 8149   2.014   9.918   4.456
  720PHE    HB1 8150   2.122   9.917   4.443
  720PHE    HB2 8151   1.975   9.957   4.362
  720PHE     CG 8152   1.980   9.771   4.475
  720PHE    CD1 8153   2.053   9.691   4.561
  720PHE    HD1 8154   2.128   9.736   4.624
  720PHE    CE1 8155   2.031   9.550   4.565
  720PHE    HE1 8156   2.082   9.489   4.638
  720PHE     CZ 8157   1.930   9.491   4.487
  720PHE     HZ 8158   1.915   9.384   4.484
  720PHE    CE2 8159   1.854   9.574   4.398
  720PHE    HE2 8160   1.774   9.534   4.338
  720PHE    CD2 8161   1.878   9.711   4.391
  720PHE    HD2 8162   1.827   9.770   4.316
  720PHE      C 8163   2.005  10.154   4.528
  720PHE      O 8164   1.923  10.220   4.460
  721ARG      N 8165   2.125  10.197   4.567
  721ARG      H 8166   2.181  10.128   4.615
  721ARG     CA 8167   2.162  10.340   4.578
  721ARG     HA 8168   2.073  10.394   4.612
  721ARG     CB 8169   2.261  10.366   4.691
  721ARG    HB1 8170   2.222  10.338   4.788
  721ARG    HB2 8171   2.276  10.474   4.691
  721ARG     CG 8172   2.402  10.299   4.688
  721ARG    HG1 8173   2.453  10.350   4.606
  721ARG    HG2 8174   2.391  10.192   4.674
  721ARG     CD 8175   2.498  10.321   4.805
  721ARG    HD1 8176   2.499  10.427   4.831
  721ARG    HD2 8177   2.598  10.309   4.763
  721ARG     NE 8178   2.472  10.240   4.926
  721ARG     HE 8179   2.436  10.301   4.998
  721ARG     CZ 8180   2.487  10.107   4.937
  721ARG    NH1 8181   2.557  10.033   4.856
  721ARG   HH11 8182   2.591  10.076   4.771
  721ARG   HH12 8183   2.579   9.936   4.875
  721ARG    NH2 8184   2.442  10.047   5.041
  721ARG   HH21 8185   2.403  10.103   5.116
  721ARG   HH22 8186   2.474   9.952   5.049
  721ARG      C 8187   2.197  10.405   4.441
  721ARG      O 8188   2.190  10.523   4.414
  722SER      N 8189   2.241  10.317   4.351
  722SER      H 8190   2.249  10.223   4.389
  722SER     CA 8191   2.292  10.342   4.220
  722SER     HA 8192   2.372  10.416   4.222
  722SER     CB 8193   2.352  10.225   4.152
  722SER    HB1 8194   2.445  10.247   4.099
  722SER    HB2 8195   2.290  10.198   4.067
  722SER     OG 8196   2.382  10.118   4.238
  722SER     HG 8197   2.442  10.063   4.187
  722SER      C 8198   2.186  10.407   4.118
  722SER      O 8199   2.065  10.390   4.135
  723GLY      N 8200   2.221  10.481   4.014
  723GLY      H 8201   2.318  10.507   4.001
  723GLY     CA 8202   2.128  10.521   3.901
  723GLY    HA1 8203   2.173  10.601   3.842
  723GLY    HA2 8204   2.033  10.558   3.940
  723GLY      C 8205   2.098  10.405   3.798
  723GLY      O 8206   2.142  10.293   3.825
  724LYS      N 8207   2.018  10.423   3.695
  724LYS      H 8208   1.982  10.516   3.680
  724LYS     CA 8209   1.978  10.329   3.594
  724LYS     HA 8210   2.040  10.240   3.607
  724LYS     CB 8211   1.831  10.280   3.617
  724LYS    HB1 8212   1.810  10.205   3.541
  724LYS    HB2 8213   1.771  10.368   3.595
  724LYS     CG 8214   1.811  10.223   3.755
  724LYS    HG1 8215   1.850  10.288   3.833
  724LYS    HG2 8216   1.864  10.129   3.769
  724LYS     CD 8217   1.658  10.205   3.789
  724LYS    HD1 8218   1.606  10.139   3.719
  724LYS    HD2 8219   1.618  10.306   3.787
  724LYS     CE 8220   1.630  10.131   3.923
  724LYS    HE1 8221   1.701  10.164   3.999
  724LYS    HE2 8222   1.646  10.024   3.907
  724LYS     NZ 8223   1.491  10.136   3.960
  724LYS    HZ1 8224   1.427  10.103   3.890
  724LYS    HZ2 8225   1.469  10.089   4.047
  724LYS    HZ3 8226   1.469  10.231   3.986
  724LYS      C 8227   1.994  10.373   3.448
  724LYS      O 8228   1.984  10.485   3.405
  725LEU      N 8229   2.020  10.269   3.368
  725LEU      H 8230   2.016  10.179   3.413
  725LEU     CA 8231   2.061  10.265   3.228
  725LEU     HA 8232   2.046  10.362   3.181
  725LEU     CB 8233   2.216  10.237   3.220
  725LEU    HB1 8234   2.227  10.137   3.262
  725LEU    HB2 8235   2.269  10.312   3.278
  725LEU     CG 8236   2.280  10.229   3.077
  725LEU     HG 8237   2.227  10.151   3.023
  725LEU    CD1 8238   2.271  10.358   3.002
  725LEU   HD11 8239   2.170  10.376   2.964
  725LEU   HD12 8240   2.304  10.436   3.070
  725LEU   HD13 8241   2.330  10.355   2.910
  725LEU    CD2 8242   2.432  10.199   3.084
  725LEU   HD21 8243   2.443  10.097   3.121
  725LEU   HD22 8244   2.469  10.200   2.982
  725LEU   HD23 8245   2.489  10.269   3.145
  725LEU      C 8246   1.985  10.163   3.145
  725LEU      O 8247   1.959  10.053   3.198
  726LEU      N 8248   1.936  10.199   3.023
  726LEU      H 8249   1.953  10.294   2.995
  726LEU     CA 8250   1.858  10.117   2.927
  726LEU     HA 8251   1.806  10.040   2.985
  726LEU     CB 8252   1.756  10.214   2.862
  726LEU    HB1 8253   1.809  10.273   2.788
  726LEU    HB2 8254   1.721  10.284   2.938
  726LEU     CG 8255   1.635  10.155   2.789
  726LEU     HG 8256   1.676  10.082   2.720
  726LEU    CD1 8257   1.550  10.076   2.883
  726LEU   HD11 8258   1.604   9.989   2.919
  726LEU   HD12 8259   1.506  10.146   2.953
  726LEU   HD13 8260   1.459  10.037   2.838
  726LEU    CD2 8261   1.545  10.255   2.729
  726LEU   HD21 8262   1.455  10.223   2.676
  726LEU   HD22 8263   1.503  10.324   2.802
  726LEU   HD23 8264   1.601  10.315   2.658
  726LEU      C 8265   1.958  10.051   2.825
  726LEU      O 8266   2.067  10.101   2.804
  727GLN      N 8267   1.936   9.929   2.780
  727GLN      H 8268   1.847   9.890   2.809
  727GLN     CA 8269   2.007   9.866   2.673
  727GLN     HA 8270   2.113   9.867   2.696
  727GLN     CB 8271   1.960   9.719   2.682
  727GLN    HB1 8272   1.862   9.712   2.634
  727GLN    HB2 8273   1.961   9.693   2.787
  727GLN     CG 8274   2.053   9.623   2.611
  727GLN    HG1 8275   2.065   9.664   2.510
  727GLN    HG2 8276   2.001   9.529   2.594
  727GLN     CD 8277   2.188   9.613   2.675
  727GLN    OE1 8278   2.296   9.642   2.624
  727GLN    NE2 8279   2.193   9.590   2.804
  727GLN   HE21 8280   2.116   9.571   2.866
  727GLN   HE22 8281   2.287   9.572   2.835
  727GLN      C 8282   1.983   9.928   2.532
  727GLN      O 8283   1.869   9.956   2.506
  728VAL      N 8284   2.086   9.954   2.456
  728VAL      H 8285   2.183   9.954   2.483
  728VAL     CA 8286   2.056   9.992   2.314
  728VAL     HA 8287   1.985  10.075   2.307
  728VAL     CB 8288   2.181  10.055   2.237
  728VAL     HB 8289   2.256   9.979   2.219
  728VAL    CG1 8290   2.142  10.117   2.097
  728VAL   HG11 8291   2.236  10.136   2.045
  728VAL   HG12 8292   2.096  10.042   2.033
  728VAL   HG13 8293   2.079  10.206   2.093
  728VAL    CG2 8294   2.244  10.171   2.320
  728VAL   HG21 8295   2.172  10.252   2.330
  728VAL   HG22 8296   2.252  10.139   2.424
  728VAL   HG23 8297   2.335  10.206   2.272
  728VAL      C 8298   1.986   9.874   2.241
  728VAL      O 8299   2.049   9.772   2.214
  729GLY      N 8300   1.864   9.902   2.205
  729GLY      H 8301   1.811   9.980   2.241
  729GLY     CA 8302   1.786   9.804   2.125
  729GLY    HA1 8303   1.845   9.774   2.039
  729GLY    HA2 8304   1.695   9.849   2.083
  729GLY      C 8305   1.745   9.674   2.194
  729GLY      O 8306   1.676   9.681   2.297
  730PHE      N 8307   1.765   9.560   2.125
  730PHE      H 8308   1.815   9.565   2.037
  730PHE     CA 8309   1.728   9.426   2.164
  730PHE     HA 8310   1.620   9.431   2.178
  730PHE     CB 8311   1.752   9.325   2.046
  730PHE    HB1 8312   1.858   9.338   2.023
  730PHE    HB2 8313   1.686   9.355   1.964
  730PHE     CG 8314   1.720   9.184   2.073
  730PHE    CD1 8315   1.587   9.148   2.105
  730PHE    HD1 8316   1.509   9.221   2.118
  730PHE    CE1 8317   1.547   9.014   2.127
  730PHE    HE1 8318   1.448   8.986   2.161
  730PHE     CZ 8319   1.641   8.911   2.117
  730PHE     HZ 8320   1.611   8.807   2.118
  730PHE    CE2 8321   1.769   8.943   2.075
  730PHE    HE2 8322   1.838   8.861   2.062
  730PHE    CD2 8323   1.814   9.079   2.061
  730PHE    HD2 8324   1.917   9.101   2.038
  730PHE      C 8325   1.794   9.371   2.288
  730PHE      O 8326   1.910   9.404   2.320
  731THR      N 8327   1.718   9.286   2.360
  731THR      H 8328   1.626   9.266   2.323
  731THR     CA 8329   1.763   9.199   2.469
  731THR     HA 8330   1.869   9.188   2.446
  731THR     CB 8331   1.742   9.267   2.609
  731THR     HB 8332   1.790   9.364   2.609
  731THR    CG2 8333   1.598   9.285   2.650
  731THR   HG21 8334   1.543   9.315   2.561
  731THR   HG22 8335   1.564   9.187   2.682
  731THR   HG23 8336   1.587   9.353   2.733
  731THR    OG1 8337   1.809   9.198   2.712
  731THR    HG1 8338   1.840   9.261   2.777
  731THR      C 8339   1.708   9.059   2.458
  731THR      O 8340   1.586   9.050   2.453
  732PRO      N 8341   1.785   8.949   2.466
  732PRO     CD 8342   1.921   8.953   2.505
  732PRO    HD1 8343   1.929   8.992   2.607
  732PRO    HD2 8344   1.979   9.027   2.450
  732PRO     CG 8345   1.979   8.810   2.484
  732PRO    HG1 8346   2.065   8.772   2.540
  732PRO    HG2 8347   1.998   8.805   2.377
  732PRO     CB 8348   1.853   8.723   2.499
  732PRO    HB1 8349   1.835   8.710   2.606
  732PRO    HB2 8350   1.859   8.622   2.459
  732PRO     CA 8351   1.744   8.809   2.441
  732PRO     HA 8352   1.728   8.794   2.334
  732PRO      C 8353   1.611   8.771   2.505
  732PRO      O 8354   1.522   8.717   2.437
  733ASP      N 8355   1.585   8.808   2.632
  733ASP      H 8356   1.650   8.878   2.665
  733ASP     CA 8357   1.466   8.765   2.711
  733ASP     HA 8358   1.420   8.675   2.669
  733ASP     CB 8359   1.502   8.752   2.856
  733ASP    HB1 8360   1.567   8.664   2.864
  733ASP    HB2 8361   1.417   8.743   2.924
  733ASP     CG 8362   1.576   8.867   2.917
  733ASP    OD1 8363   1.657   8.835   3.009
  733ASP    OD2 8364   1.549   8.987   2.897
  733ASP      C 8365   1.360   8.872   2.690
  733ASP      O 8366   1.243   8.849   2.721
  734GLY      N 8367   1.391   8.990   2.632
  734GLY      H 8368   1.480   9.005   2.586
  734GLY     CA 8369   1.297   9.098   2.622
  734GLY    HA1 8370   1.203   9.062   2.580
  734GLY    HA2 8371   1.333   9.171   2.549
  734GLY      C 8372   1.265   9.166   2.755
  734GLY      O 8373   1.192   9.265   2.752
  735LYS      N 8374   1.319   9.116   2.868
  735LYS      H 8375   1.389   9.043   2.857
  735LYS     CA 8376   1.282   9.145   3.015
  735LYS     HA 8377   1.188   9.199   3.013
  735LYS     CB 8378   1.283   9.018   3.103
  735LYS    HB1 8379   1.317   9.034   3.205
  735LYS    HB2 8380   1.345   8.939   3.062
  735LYS     CG 8381   1.143   8.958   3.114
  735LYS    HG1 8382   1.118   8.926   3.013
  735LYS    HG2 8383   1.072   9.037   3.141
  735LYS     CD 8384   1.139   8.835   3.206
  735LYS    HD1 8385   1.034   8.806   3.213
  735LYS    HD2 8386   1.167   8.855   3.309
  735LYS     CE 8387   1.212   8.714   3.140
  735LYS    HE1 8388   1.317   8.738   3.118
  735LYS    HE2 8389   1.166   8.684   3.046
  735LYS     NZ 8390   1.213   8.598   3.230
  735LYS    HZ1 8391   1.239   8.629   3.322
  735LYS    HZ2 8392   1.125   8.547   3.231
  735LYS    HZ3 8393   1.287   8.534   3.205
  735LYS      C 8394   1.374   9.252   3.077
  735LYS      O 8395   1.337   9.343   3.149
  736ASP      N 8396   1.502   9.232   3.056
  736ASP      H 8397   1.512   9.156   2.990
  736ASP     CA 8398   1.610   9.271   3.143
  736ASP     HA 8399   1.567   9.301   3.239
  736ASP     CB 8400   1.713   9.162   3.177
  736ASP    HB1 8401   1.764   9.134   3.085
  736ASP    HB2 8402   1.649   9.083   3.217
  736ASP     CG 8403   1.811   9.205   3.280
  736ASP    OD1 8404   1.928   9.162   3.267
  736ASP    OD2 8405   1.777   9.276   3.375
  736ASP      C 8406   1.686   9.396   3.084
  736ASP      O 8407   1.806   9.426   3.110
  737ASP      N 8408   1.614   9.477   3.005
  737ASP      H 8409   1.516   9.451   3.003
  737ASP     CA 8410   1.670   9.598   2.932
  737ASP     HA 8411   1.768   9.570   2.893
  737ASP     CB 8412   1.580   9.641   2.815
  737ASP    HB1 8413   1.599   9.572   2.733
  737ASP    HB2 8414   1.608   9.737   2.770
  737ASP     CG 8415   1.428   9.642   2.841
  737ASP    OD1 8416   1.379   9.654   2.958
  737ASP    OD2 8417   1.352   9.626   2.743
  737ASP      C 8418   1.693   9.718   3.022
  737ASP      O 8419   1.782   9.798   2.995
  738TYR      N 8420   1.623   9.733   3.135
  738TYR      H 8421   1.549   9.668   3.156
  738TYR     CA 8422   1.642   9.848   3.225
  738TYR     HA 8423   1.712   9.918   3.179
  738TYR     CB 8424   1.509   9.916   3.236
  738TYR    HB1 8425   1.456   9.858   3.311
  738TYR    HB2 8426   1.457   9.912   3.140
  738TYR     CG 8427   1.510  10.056   3.292
  738TYR    CD1 8428   1.624  10.143   3.273
  738TYR    HD1 8429   1.708  10.117   3.211
  738TYR    CE1 8430   1.609  10.280   3.318
  738TYR    HE1 8431   1.677  10.356   3.282
  738TYR     CZ 8432   1.498  10.318   3.401
  738TYR     OH 8433   1.498  10.447   3.445
  738TYR     HH 8434   1.436  10.458   3.517
  738TYR    CE2 8435   1.396  10.221   3.428
  738TYR    HE2 8436   1.304  10.246   3.478
  738TYR    CD2 8437   1.405  10.093   3.371
  738TYR    HD2 8438   1.326  10.020   3.379
  738TYR      C 8439   1.705   9.796   3.360
  738TYR      O 8440   1.649   9.708   3.426
  739ARG      N 8441   1.828   9.839   3.387
  739ARG      H 8442   1.877   9.896   3.320
  739ARG     CA 8443   1.921   9.796   3.494
  739ARG     HA 8444   1.869   9.726   3.560
  739ARG     CB 8445   2.045   9.732   3.431
  739ARG    HB1 8446   2.107   9.714   3.519
  739ARG    HB2 8447   2.092   9.797   3.357
  739ARG     CG 8448   2.008   9.598   3.359
  739ARG    HG1 8449   1.934   9.613   3.281
  739ARG    HG2 8450   1.964   9.533   3.435
  739ARG     CD 8451   2.134   9.539   3.306
  739ARG    HD1 8452   2.200   9.523   3.391
  739ARG    HD2 8453   2.174   9.617   3.241
  739ARG     NE 8454   2.110   9.408   3.242
  739ARG     HE 8455   2.025   9.355   3.254
  739ARG     CZ 8456   2.171   9.355   3.139
  739ARG    NH1 8457   2.282   9.399   3.086
  739ARG   HH11 8458   2.324   9.486   3.118
  739ARG   HH12 8459   2.344   9.334   3.039
  739ARG    NH2 8460   2.121   9.246   3.090
  739ARG   HH21 8461   2.051   9.201   3.148
  739ARG   HH22 8462   2.159   9.200   3.009
  739ARG      C 8463   1.986   9.910   3.573
  739ARG      O 8464   1.993  10.023   3.523
  740TRP      N 8465   2.035   9.876   3.695
  740TRP      H 8466   2.012   9.785   3.730
  740TRP     CA 8467   2.109   9.953   3.791
  740TRP     HA 8468   2.068  10.053   3.799
  740TRP     CB 8469   2.100   9.905   3.944
  740TRP    HB1 8470   2.189   9.927   4.002
  740TRP    HB2 8471   2.086   9.797   3.939
  740TRP     CG 8472   1.983   9.951   4.022
  740TRP    CD1 8473   1.961  10.072   4.083
  740TRP    HD1 8474   2.027  10.156   4.070
  740TRP    NE1 8475   1.844  10.074   4.149
  740TRP    HE1 8476   1.815  10.159   4.195
  740TRP    CE2 8477   1.772   9.961   4.127
  740TRP    CZ2 8478   1.646   9.910   4.165
  740TRP    HZ2 8479   1.576   9.974   4.216
  740TRP    CH2 8480   1.598   9.782   4.124
  740TRP    HH2 8481   1.506   9.735   4.157
  740TRP    CZ3 8482   1.677   9.704   4.044
  740TRP    HZ3 8483   1.641   9.606   4.014
  740TRP    CE3 8484   1.810   9.748   4.014
  740TRP    HE3 8485   1.875   9.692   3.949
  740TRP    CD2 8486   1.860   9.874   4.047
  740TRP      C 8487   2.257   9.966   3.748
  740TRP      O 8488   2.318   9.862   3.728
  741CYS      N 8489   2.319  10.083   3.749
  741CYS      H 8490   2.263  10.167   3.754
  741CYS     CA 8491   2.465  10.103   3.710
  741CYS     HA 8492   2.512  10.005   3.717
  741CYS     CB 8493   2.476  10.133   3.553
  741CYS    HB1 8494   2.434  10.049   3.497
  741CYS    HB2 8495   2.582  10.142   3.528
  741CYS     SG 8496   2.407  10.296   3.505
  741CYS     HG 8497   2.474  10.363   3.599
  741CYS      C 8498   2.552  10.205   3.792
  741CYS      O 8499   2.500  10.307   3.838
  742PHE      N 8500   2.683  10.180   3.779
  742PHE      H 8501   2.706  10.102   3.719
  742PHE     CA 8502   2.790  10.252   3.856
  742PHE     HA 8503   2.765  10.339   3.916
  742PHE     CB 8504   2.854  10.143   3.952
  742PHE    HB1 8505   2.863  10.047   3.901
  742PHE    HB2 8506   2.784  10.141   4.035
  742PHE     CG 8507   2.992  10.169   4.016
  742PHE    CD1 8508   3.022  10.286   4.091
  742PHE    HD1 8509   2.935  10.346   4.114
  742PHE    CE1 8510   3.152  10.310   4.140
  742PHE    HE1 8511   3.158  10.386   4.215
  742PHE     CZ 8512   3.258  10.228   4.092
  742PHE     HZ 8513   3.359  10.236   4.129
  742PHE    CE2 8514   3.233  10.124   4.003
  742PHE    HE2 8515   3.317  10.064   3.972
  742PHE    CD2 8516   3.099  10.097   3.964
  742PHE    HD2 8517   3.077  10.017   3.894
  742PHE      C 8518   2.898  10.300   3.751
  742PHE      O 8519   2.928  10.228   3.652
  743ARG      N 8520   2.954  10.418   3.771
  743ARG      H 8521   2.922  10.463   3.856
  743ARG     CA 8522   3.047  10.494   3.694
  743ARG     HA 8523   3.046  10.453   3.593
  743ARG     CB 8524   2.991  10.640   3.696
  743ARG    HB1 8525   2.989  10.677   3.799
  743ARG    HB2 8526   2.890  10.651   3.657
  743ARG     CG 8527   3.078  10.740   3.617
  743ARG    HG1 8528   3.085  10.700   3.515
  743ARG    HG2 8529   3.177  10.733   3.663
  743ARG     CD 8530   3.026  10.883   3.610
  743ARG    HD1 8531   3.100  10.946   3.561
  743ARG    HD2 8532   3.025  10.931   3.708
  743ARG     NE 8533   2.892  10.896   3.555
  743ARG     HE 8534   2.882  10.896   3.455
  743ARG     CZ 8535   2.783  10.912   3.623
  743ARG    NH1 8536   2.788  10.915   3.753
  743ARG   HH11 8537   2.883  10.910   3.788
  743ARG   HH12 8538   2.713  10.941   3.816
  743ARG    NH2 8539   2.666  10.904   3.570
  743ARG   HH21 8540   2.654  10.908   3.470
  743ARG   HH22 8541   2.586  10.886   3.629
  743ARG      C 8542   3.190  10.482   3.750
  743ARG      O 8543   3.214  10.488   3.870
  744VAL      N 8544   3.282  10.458   3.659
  744VAL      H 8545   3.252  10.421   3.571
  744VAL     CA 8546   3.424  10.485   3.659
  744VAL     HA 8547   3.450  10.523   3.758
  744VAL     CB 8548   3.514  10.358   3.632
  744VAL     HB 8549   3.620  10.378   3.646
  744VAL    CG1 8550   3.468  10.253   3.734
  744VAL   HG11 8551   3.483  10.287   3.836
  744VAL   HG12 8552   3.361  10.228   3.731
  744VAL   HG13 8553   3.522  10.158   3.730
  744VAL    CG2 8554   3.502  10.301   3.490
  744VAL   HG21 8555   3.573  10.218   3.484
  744VAL   HG22 8556   3.403  10.258   3.475
  744VAL   HG23 8557   3.518  10.370   3.407
  744VAL      C 8558   3.461  10.600   3.564
  744VAL      O 8559   3.385  10.640   3.479
  745ASP      N 8560   3.585  10.647   3.581
  745ASP      H 8561   3.638  10.603   3.655
  745ASP     CA 8562   3.647  10.746   3.494
  745ASP     HA 8563   3.583  10.774   3.410
  745ASP     CB 8564   3.685  10.876   3.569
  745ASP    HB1 8565   3.604  10.949   3.576
  745ASP    HB2 8566   3.764  10.924   3.512
  745ASP     CG 8567   3.725  10.856   3.716
  745ASP    OD1 8568   3.635  10.829   3.802
  745ASP    OD2 8569   3.844  10.848   3.749
  745ASP      C 8570   3.778  10.684   3.430
  745ASP      O 8571   3.859  10.627   3.507
  746GLU      N 8572   3.789  10.691   3.301
  746GLU      H 8573   3.717  10.729   3.241
  746GLU     CA 8574   3.903  10.633   3.223
  746GLU     HA 8575   3.968  10.582   3.295
  746GLU     CB 8576   3.859  10.521   3.134
  746GLU    HB1 8577   3.937  10.496   3.062
  746GLU    HB2 8578   3.767  10.550   3.082
  746GLU     CG 8579   3.835  10.393   3.215
  746GLU    HG1 8580   3.770  10.418   3.299
  746GLU    HG2 8581   3.923  10.350   3.261
  746GLU     CD 8582   3.773  10.280   3.129
  746GLU    OE1 8583   3.845  10.220   3.050
  746GLU    OE2 8584   3.655  10.257   3.148
  746GLU      C 8585   3.974  10.741   3.137
  746GLU      O 8586   3.925  10.849   3.102
  747VAL      N 8587   4.100  10.709   3.103
  747VAL      H 8588   4.139  10.622   3.136
  747VAL     CA 8589   4.187  10.791   3.016
  747VAL     HA 8590   4.119  10.848   2.953
  747VAL     CB 8591   4.267  10.891   3.102
  747VAL     HB 8592   4.201  10.951   3.165
  747VAL    CG1 8593   4.376  10.830   3.196
  747VAL   HG11 8594   4.447  10.779   3.131
  747VAL   HG12 8595   4.428  10.910   3.249
  747VAL   HG13 8596   4.324  10.775   3.274
  747VAL    CG2 8597   4.326  11.003   3.020
  747VAL   HG21 8598   4.257  11.049   2.950
  747VAL   HG22 8599   4.370  11.075   3.090
  747VAL   HG23 8600   4.411  10.965   2.963
  747VAL      C 8601   4.279  10.708   2.913
  747VAL      O 8602   4.320  10.595   2.944
  748ASN      N 8603   4.305  10.772   2.799
  748ASN      H 8604   4.267  10.864   2.782
  748ASN     CA 8605   4.419  10.744   2.722
  748ASN     HA 8606   4.495  10.690   2.779
  748ASN     CB 8607   4.386  10.650   2.603
  748ASN    HB1 8608   4.314  10.698   2.536
  748ASN    HB2 8609   4.339  10.562   2.647
  748ASN     CG 8610   4.501  10.616   2.508
  748ASN    OD1 8611   4.620  10.642   2.537
  748ASN    ND2 8612   4.486  10.525   2.415
  748ASN   HD21 8613   4.394  10.490   2.393
  748ASN   HD22 8614   4.559  10.492   2.353
  748ASN      C 8615   4.473  10.879   2.678
  748ASN      O 8616   4.411  10.942   2.594
  749TRP      N 8617   4.589  10.922   2.736
  749TRP      H 8618   4.643  10.860   2.795
  749TRP     CA 8619   4.661  11.041   2.691
  749TRP     HA 8620   4.598  11.130   2.691
  749TRP     CB 8621   4.769  11.080   2.788
  749TRP    HB1 8622   4.831  11.160   2.747
  749TRP    HB2 8623   4.835  10.994   2.799
  749TRP     CG 8624   4.725  11.114   2.922
  749TRP    CD1 8625   4.746  11.042   3.038
  749TRP    HD1 8626   4.792  10.945   3.051
  749TRP    NE1 8627   4.671  11.106   3.137
  749TRP    HE1 8628   4.659  11.071   3.231
  749TRP    CE2 8629   4.609  11.223   3.096
  749TRP    CZ2 8630   4.517  11.310   3.162
  749TRP    HZ2 8631   4.500  11.278   3.263
  749TRP    CH2 8632   4.459  11.417   3.093
  749TRP    HH2 8633   4.394  11.485   3.146
  749TRP    CZ3 8634   4.495  11.429   2.954
  749TRP    HZ3 8635   4.447  11.505   2.895
  749TRP    CE3 8636   4.572  11.333   2.885
  749TRP    HE3 8637   4.581  11.350   2.779
  749TRP    CD2 8638   4.640  11.232   2.957
  749TRP      C 8639   4.730  11.027   2.561
  749TRP      O 8640   4.750  11.131   2.493
  750THR      N 8641   4.763  10.907   2.519
  750THR      H 8642   4.728  10.827   2.570
  750THR     CA 8643   4.878  10.889   2.433
  750THR     HA 8644   4.952  10.962   2.466
  750THR     CB 8645   4.942  10.747   2.453
  750THR     HB 8646   5.027  10.750   2.384
  750THR    CG2 8647   4.981  10.718   2.599
  750THR   HG21 8648   4.923  10.779   2.670
  750THR   HG22 8649   4.977  10.611   2.617
  750THR   HG23 8650   5.083  10.755   2.608
  750THR    OG1 8651   4.858  10.640   2.413
  750THR    HG1 8652   4.771  10.642   2.455
  750THR      C 8653   4.842  10.914   2.290
  750THR      O 8654   4.922  10.972   2.219
  751THR      N 8655   4.724  10.875   2.242
  751THR      H 8656   4.659  10.825   2.301
  751THR     CA 8657   4.678  10.900   2.101
  751THR     HA 8658   4.759  10.874   2.032
  751THR     CB 8659   4.547  10.823   2.070
  751THR     HB 8660   4.507  10.855   1.974
  751THR    CG2 8661   4.570  10.672   2.069
  751THR   HG21 8662   4.647  10.652   1.994
  751THR   HG22 8663   4.585  10.629   2.168
  751THR   HG23 8664   4.486  10.619   2.024
  751THR    OG1 8665   4.448  10.845   2.175
  751THR    HG1 8666   4.366  10.818   2.133
  751THR      C 8667   4.657  11.049   2.065
  751THR      O 8668   4.570  11.086   1.987
  752TRP      N 8669   4.725  11.144   2.123
  752TRP      H 8670   4.793  11.104   2.185
  752TRP     CA 8671   4.720  11.284   2.101
  752TRP     HA 8672   4.670  11.311   2.008
  752TRP     CB 8673   4.639  11.344   2.220
  752TRP    HB1 8674   4.651  11.452   2.217
  752TRP    HB2 8675   4.676  11.310   2.317
  752TRP     CG 8676   4.497  11.308   2.227
  752TRP    CD1 8677   4.455  11.203   2.295
  752TRP    HD1 8678   4.510  11.146   2.368
  752TRP    NE1 8679   4.318  11.184   2.276
  752TRP    HE1 8680   4.270  11.120   2.338
  752TRP    CE2 8681   4.263  11.278   2.191
  752TRP    CZ2 8682   4.136  11.295   2.130
  752TRP    HZ2 8683   4.056  11.227   2.153
  752TRP    CH2 8684   4.111  11.403   2.043
  752TRP    HH2 8685   4.012  11.418   2.003
  752TRP    CZ3 8686   4.218  11.485   2.009
  752TRP    HZ3 8687   4.193  11.564   1.940
  752TRP    CE3 8688   4.351  11.455   2.055
  752TRP    HE3 8689   4.434  11.513   2.018
  752TRP    CD2 8690   4.381  11.358   2.152
  752TRP      C 8691   4.864  11.340   2.086
  752TRP    OC1 8692   4.900  11.367   1.971
  752TRP    OC2 8693   4.930  11.361   2.184
  198TYR      N 8694  10.678   7.451   2.488
  198TYR     H1 8695  10.641   7.489   2.402
  198TYR     H2 8696  10.653   7.510   2.566
  198TYR     H3 8697  10.778   7.453   2.479
  198TYR     CA 8698  10.638   7.312   2.495
  198TYR     HA 8699  10.539   7.313   2.542
  198TYR     CB 8700  10.623   7.254   2.352
  198TYR    HB1 8701  10.609   7.146   2.355
  198TYR    HB2 8702  10.719   7.268   2.302
  198TYR     CG 8703  10.516   7.321   2.277
  198TYR    CD1 8704  10.550   7.396   2.160
  198TYR    HD1 8705  10.652   7.420   2.136
  198TYR    CE1 8706  10.447   7.446   2.081
  198TYR    HE1 8707  10.470   7.502   1.991
  198TYR     CZ 8708  10.314   7.437   2.127
  198TYR     OH 8709  10.224   7.518   2.069
  198TYR     HH 8710  10.133   7.503   2.096
  198TYR    CE2 8711  10.280   7.367   2.246
  198TYR    HE2 8712  10.181   7.379   2.289
  198TYR    CD2 8713  10.384   7.308   2.323
  198TYR    HD2 8714  10.359   7.264   2.419
  198TYR      C 8715  10.737   7.231   2.576
  198TYR      O 8716  10.857   7.264   2.577
  199TYR      N 8717  10.682   7.128   2.638
  199TYR      H 8718  10.582   7.117   2.637
  199TYR     CA 8719  10.766   7.021   2.703
  199TYR     HA 8720  10.861   7.063   2.736
  199TYR     CB 8721  10.697   6.966   2.822
  199TYR    HB1 8722  10.723   6.860   2.833
  199TYR    HB2 8723  10.589   6.966   2.816
  199TYR     CG 8724  10.727   7.038   2.950
  199TYR    CD1 8725  10.657   7.151   2.984
  199TYR    HD1 8726  10.572   7.187   2.928
  199TYR    CE1 8727  10.683   7.224   3.095
  199TYR    HE1 8728  10.628   7.315   3.113
  199TYR     CZ 8729  10.788   7.181   3.179
  199TYR     OH 8730  10.817   7.246   3.301
  199TYR     HH 8731  10.782   7.335   3.295
  199TYR    CE2 8732  10.851   7.057   3.161
  199TYR    HE2 8733  10.926   7.020   3.230
  199TYR    CD2 8734  10.822   6.993   3.039
  199TYR    HD2 8735  10.875   6.902   3.014
  199TYR      C 8736  10.802   6.905   2.601
  199TYR      O 8737  10.726   6.870   2.516
  200LYS      N 8738  10.920   6.849   2.622
  200LYS      H 8739  10.974   6.874   2.704
  200LYS     CA 8740  10.975   6.732   2.550
  200LYS     HA 8741  10.949   6.750   2.446
  200LYS     CB 8742  11.127   6.736   2.557
  200LYS    HB1 8743  11.160   6.701   2.655
  200LYS    HB2 8744  11.162   6.832   2.519
  200LYS     CG 8745  11.177   6.631   2.453
  200LYS    HG1 8746  11.140   6.650   2.353
  200LYS    HG2 8747  11.144   6.533   2.485
  200LYS     CD 8748  11.332   6.645   2.450
  200LYS    HD1 8749  11.362   6.749   2.463
  200LYS    HD2 8750  11.372   6.614   2.354
  200LYS     CE 8751  11.388   6.550   2.547
  200LYS    HE1 8752  11.375   6.446   2.516
  200LYS    HE2 8753  11.339   6.562   2.644
  200LYS     NZ 8754  11.535   6.583   2.560
  200LYS    HZ1 8755  11.552   6.658   2.625
  200LYS    HZ2 8756  11.586   6.511   2.608
  200LYS    HZ3 8757  11.567   6.610   2.468
  200LYS      C 8758  10.897   6.606   2.591
  200LYS      O 8759  10.910   6.565   2.710
  201GLY      N 8760  10.814   6.551   2.502
  201GLY      H 8761  10.797   6.610   2.422
  201GLY     CA 8762  10.756   6.418   2.505
  201GLY    HA1 8763  10.732   6.393   2.608
  201GLY    HA2 8764  10.823   6.348   2.454
  201GLY      C 8765  10.628   6.399   2.419
  201GLY      O 8766  10.576   6.286   2.432
  202GLN      N 8767  10.585   6.489   2.329
  202GLN      H 8768  10.653   6.564   2.326
  202GLN     CA 8769  10.476   6.476   2.234
  202GLN     HA 8770  10.420   6.385   2.254
  202GLN     CB 8771  10.388   6.602   2.243
  202GLN    HB1 8772  10.350   6.598   2.345
  202GLN    HB2 8773  10.300   6.600   2.179
  202GLN     CG 8774  10.457   6.736   2.232
  202GLN    HG1 8775  10.494   6.755   2.132
  202GLN    HG2 8776  10.535   6.735   2.309
  202GLN     CD 8777  10.364   6.850   2.261
  202GLN    OE1 8778  10.243   6.841   2.285
  202GLN    NE2 8779  10.427   6.965   2.263
  202GLN   HE21 8780  10.525   6.982   2.245
  202GLN   HE22 8781  10.371   7.046   2.287
  202GLN      C 8782  10.540   6.465   2.092
  202GLN      O 8783  10.656   6.498   2.077
  203THR      N 8784  10.465   6.448   1.985
  203THR      H 8785  10.370   6.417   1.997
  203THR     CA 8786  10.506   6.443   1.847
  203THR     HA 8787  10.614   6.439   1.838
  203THR     CB 8788  10.444   6.326   1.778
  203THR     HB 8789  10.474   6.325   1.673
  203THR    CG2 8790  10.494   6.193   1.842
  203THR   HG21 8791  10.478   6.186   1.950
  203THR   HG22 8792  10.435   6.112   1.800
  203THR   HG23 8793  10.600   6.182   1.821
  203THR    OG1 8794  10.301   6.334   1.801
  203THR    HG1 8795  10.254   6.257   1.768
  203THR      C 8796  10.468   6.578   1.775
  203THR      O 8797  10.376   6.646   1.823
  204ALA      N 8798  10.527   6.601   1.657
  204ALA      H 8799  10.599   6.537   1.628
  204ALA     CA 8800  10.500   6.712   1.572
  204ALA     HA 8801  10.544   6.805   1.609
  204ALA     CB 8802  10.569   6.683   1.437
  204ALA    HB1 8803  10.531   6.594   1.388
  204ALA    HB2 8804  10.547   6.766   1.369
  204ALA    HB3 8805  10.677   6.672   1.444
  204ALA      C 8806  10.344   6.731   1.554
  204ALA      O 8807  10.298   6.844   1.568
  205LEU      N 8808  10.263   6.629   1.530
  205LEU      H 8809  10.308   6.539   1.521
  205LEU     CA 8810  10.114   6.632   1.522
  205LEU     HA 8811  10.085   6.689   1.434
  205LEU     CB 8812  10.070   6.484   1.502
  205LEU    HB1 8813  10.114   6.424   1.582
  205LEU    HB2 8814  10.121   6.463   1.408
  205LEU     CG 8815   9.921   6.449   1.484
  205LEU     HG 8816   9.878   6.470   1.582
  205LEU    CD1 8817   9.843   6.517   1.366
  205LEU   HD11 8818   9.822   6.617   1.403
  205LEU   HD12 8819   9.909   6.525   1.279
  205LEU   HD13 8820   9.751   6.463   1.346
  205LEU    CD2 8821   9.909   6.302   1.452
  205LEU   HD21 8822   9.961   6.244   1.528
  205LEU   HD22 8823   9.801   6.287   1.459
  205LEU   HD23 8824   9.965   6.278   1.361
  205LEU      C 8825  10.052   6.693   1.643
  205LEU      O 8826   9.943   6.756   1.631
  206HID      N 8827  10.100   6.687   1.765
  206HID      H 8828  10.192   6.646   1.773
  206HID     CA 8829  10.035   6.745   1.880
  206HID     HA 8830   9.929   6.719   1.877
  206HID     CB 8831  10.092   6.688   2.012
  206HID    HB1 8832  10.049   6.746   2.094
  206HID    HB2 8833  10.199   6.709   2.013
  206HID     CG 8834  10.059   6.537   2.038
  206HID    ND1 8835  10.111   6.434   1.972
  206HID    HD1 8836  10.181   6.435   1.899
  206HID    CE1 8837  10.078   6.320   2.033
  206HID    HE1 8838  10.097   6.220   1.997
  206HID    NE2 8839  10.000   6.345   2.134
  206HID    CD2 8840   9.984   6.481   2.136
  206HID    HD2 8841   9.934   6.535   2.216
  206HID      C 8842  10.046   6.899   1.865
  206HID      O 8843   9.942   6.965   1.869
  207ILE      N 8844  10.171   6.953   1.854
  207ILE      H 8845  10.248   6.887   1.857
  207ILE     CA 8846  10.205   7.091   1.830
  207ILE     HA 8847  10.191   7.138   1.928
  207ILE     CB 8848  10.355   7.105   1.796
  207ILE     HB 8849  10.382   7.064   1.699
  207ILE    CG2 8850  10.388   7.254   1.808
  207ILE   HG21 8851  10.353   7.301   1.716
  207ILE   HG22 8852  10.341   7.300   1.895
  207ILE   HG23 8853  10.494   7.274   1.828
  207ILE    CG1 8854  10.448   7.030   1.900
  207ILE   HG11 8855  10.412   6.930   1.924
  207ILE   HG12 8856  10.462   7.084   1.993
  207ILE     CD 8857  10.589   7.000   1.834
  207ILE    HD1 8858  10.638   7.096   1.817
  207ILE    HD2 8859  10.638   6.926   1.897
  207ILE    HD3 8860  10.592   6.955   1.735
  207ILE      C 8861  10.111   7.156   1.722
  207ILE      O 8862  10.061   7.267   1.742
  208ALA      N 8863  10.080   7.080   1.615
  208ALA      H 8864  10.149   7.006   1.610
  208ALA     CA 8865   9.997   7.122   1.495
  208ALA     HA 8866  10.020   7.226   1.473
  208ALA     CB 8867  10.022   7.028   1.381
  208ALA    HB1 8868   9.992   7.073   1.286
  208ALA    HB2 8869  10.128   7.013   1.365
  208ALA    HB3 8870   9.979   6.929   1.391
  208ALA      C 8871   9.841   7.121   1.529
  208ALA      O 8872   9.771   7.212   1.483
  209ILE      N 8873   9.797   7.022   1.609
  209ILE      H 8874   9.867   6.958   1.645
  209ILE     CA 8875   9.665   7.028   1.672
  209ILE     HA 8876   9.593   7.040   1.591
  209ILE     CB 8877   9.641   6.898   1.753
  209ILE     HB 8878   9.733   6.876   1.808
  209ILE    CG2 8879   9.521   6.910   1.854
  209ILE   HG21 8880   9.488   6.811   1.885
  209ILE   HG22 8881   9.561   6.971   1.935
  209ILE   HG23 8882   9.444   6.973   1.810
  209ILE    CG1 8883   9.598   6.787   1.653
  209ILE   HG11 8884   9.651   6.789   1.558
  209ILE   HG12 8885   9.494   6.800   1.623
  209ILE     CD 8886   9.627   6.643   1.713
[truncated: 16,424,582 more chars]
