# Supplementary material for: Dynamic molecular portraits of ion-conducting pores characterize functional states of TRPV channels
Source: Commun Chem. 2024 Jun 1;7:119. doi: 10.1038/s42004-024-01198-z (PMC11144267; doi:10.1038/s42004-024-01198-z)
Supplement: Supplementary file 3 — Supplementary Data 1 [file 42004_2024_1198_MOESM3_ESM.zip › Supplementary Data 1/pi_closedV1_init.gro]

 frame t=0
373876
  198TYR      N    1   5.339   4.028   2.716
  198TYR     H1    2   5.250   4.074   2.714
  198TYR     H2    3   5.350   3.972   2.634
  198TYR     H3    4   5.344   3.969   2.797
  198TYR     CA    5   5.445   4.127   2.721
  198TYR     HA    6   5.429   4.179   2.805
  198TYR     CB    7   5.581   4.055   2.724
  198TYR    HB1    8   5.600   4.018   2.633
  198TYR    HB2    9   5.576   3.980   2.790
  198TYR     CG   10   5.697   4.144   2.763
  198TYR    CD1   11   5.707   4.198   2.890
  198TYR    HD1   12   5.636   4.178   2.957
  198TYR    CE1   13   5.813   4.278   2.925
  198TYR    HE1   14   5.818   4.317   3.017
  198TYR     CZ   15   5.912   4.303   2.834
  198TYR     OH   16   6.018   4.382   2.869
  198TYR     HH   17   6.081   4.390   2.791
  198TYR    CE2   18   5.905   4.249   2.707
  198TYR    HE2   19   5.977   4.267   2.640
  198TYR    CD2   20   5.799   4.170   2.673
  198TYR    HD2   21   5.795   4.130   2.581
  198TYR      C   22   5.438   4.224   2.604
  198TYR      O   23   5.456   4.345   2.623
  199TYR      N   24   5.410   4.173   2.484
  199TYR      H   25   5.398   4.074   2.476
  199TYR     CA   26   5.396   4.254   2.363
  199TYR     HA   27   5.426   4.345   2.392
  199TYR     CB   28   5.483   4.198   2.250
  199TYR    HB1   29   5.477   4.259   2.171
  199TYR    HB2   30   5.448   4.107   2.225
  199TYR     CG   31   5.628   4.182   2.282
  199TYR    CD1   32   5.710   4.292   2.302
  199TYR    HD1   33   5.671   4.384   2.296
  199TYR    CE1   34   5.843   4.277   2.330
  199TYR    HE1   35   5.901   4.357   2.345
  199TYR     CZ   36   5.897   4.150   2.337
  199TYR     OH   37   6.030   4.134   2.366
  199TYR     HH   38   6.053   4.036   2.367
  199TYR    CE2   39   5.819   4.040   2.317
  199TYR    HE2   40   5.859   3.948   2.323
  199TYR    CD2   41   5.686   4.056   2.289
  199TYR    HD2   42   5.629   3.975   2.273
  199TYR      C   43   5.252   4.261   2.314
  199TYR      O   44   5.231   4.283   2.195
  200LYS      N   45   5.154   4.241   2.403
  200LYS      H   46   5.177   4.238   2.500
  200LYS     CA   47   5.015   4.223   2.363
  200LYS     HA   48   5.016   4.141   2.305
  200LYS     CB   49   4.927   4.203   2.487
  200LYS    HB1   50   4.924   4.289   2.538
  200LYS    HB2   51   4.968   4.131   2.544
  200LYS     CG   52   4.784   4.162   2.455
  200LYS    HG1   53   4.786   4.081   2.396
  200LYS    HG2   54   4.738   4.237   2.408
  200LYS     CD   55   4.707   4.129   2.581
  200LYS    HD1   56   4.713   4.206   2.644
  200LYS    HD2   57   4.748   4.048   2.624
  200LYS     CE   58   4.561   4.101   2.549
  200LYS    HE1   59   4.555   4.018   2.493
  200LYS    HE2   60   4.524   4.178   2.498
  200LYS     NZ   61   4.477   4.081   2.670
  200LYS    HZ1   62   4.383   4.063   2.642
  200LYS    HZ2   63   4.512   4.003   2.722
  200LYS    HZ3   64   4.480   4.163   2.727
  200LYS      C   65   4.963   4.342   2.283
  200LYS      O   66   4.971   4.457   2.327
  201GLY      N   67   4.911   4.313   2.164
  201GLY      H   68   4.913   4.218   2.133
  201GLY     CA   69   4.852   4.412   2.077
  201GLY    HA1   70   4.815   4.483   2.136
  201GLY    HA2   71   4.777   4.366   2.028
  201GLY      C   72   4.946   4.475   1.976
  201GLY      O   73   4.898   4.546   1.887
  202GLN      N   74   5.076   4.451   1.986
  202GLN      H   75   5.111   4.396   2.062
  202GLN     CA   76   5.169   4.504   1.887
  202GLN     HA   77   5.152   4.602   1.881
  202GLN     CB   78   5.313   4.479   1.931
  202GLN    HB1   79   5.329   4.380   1.931
  202GLN    HB2   80   5.324   4.514   2.024
  202GLN     CG   81   5.419   4.544   1.842
  202GLN    HG1   82   5.407   4.643   1.844
  202GLN    HG2   83   5.408   4.511   1.748
  202GLN     CD   84   5.559   4.511   1.888
  202GLN    OE1   85   5.656   4.571   1.842
  202GLN    NE2   86   5.571   4.416   1.980
  202GLN   HE21   87   5.490   4.370   2.015
  202GLN   HE22   88   5.662   4.390   2.014
  202GLN      C   89   5.143   4.438   1.753
  202GLN      O   90   5.129   4.316   1.745
  203THR      N   91   5.136   4.519   1.647
  203THR      H   92   5.152   4.616   1.661
  203THR     CA   93   5.106   4.473   1.512
  203THR     HA   94   5.112   4.373   1.513
  203THR     CB   95   4.963   4.513   1.471
  203THR     HB   96   4.897   4.483   1.540
  203THR    CG2   97   4.950   4.663   1.451
  203THR   HG21   98   4.856   4.685   1.424
  203THR   HG22   99   4.973   4.710   1.536
  203THR   HG23  100   5.013   4.692   1.379
  203THR    OG1  101   4.929   4.447   1.349
  203THR    HG1  102   4.836   4.472   1.322
  203THR      C  103   5.210   4.530   1.416
  203THR      O  104   5.305   4.598   1.457
  204ALA      N  105   5.191   4.502   1.287
  204ALA      H  106   5.108   4.454   1.258
  204ALA     CA  107   5.291   4.540   1.188
  204ALA     HA  108   5.378   4.505   1.224
  204ALA     CB  109   5.257   4.476   1.053
  204ALA    HB1  110   5.326   4.502   0.985
  204ALA    HB2  111   5.256   4.376   1.063
  204ALA    HB3  112   5.167   4.507   1.023
  204ALA      C  113   5.301   4.691   1.173
  204ALA      O  114   5.410   4.743   1.147
  205LEU      N  115   5.189   4.763   1.187
  205LEU      H  116   5.103   4.716   1.206
  205LEU     CA  117   5.192   4.908   1.175
  205LEU     HA  118   5.236   4.927   1.087
  205LEU     CB  119   5.050   4.963   1.175
  205LEU    HB1  120   5.009   4.938   1.263
  205LEU    HB2  121   5.001   4.916   1.101
  205LEU     CG  122   5.029   5.113   1.156
  205LEU     HG  123   5.079   5.162   1.227
  205LEU    CD1  124   5.083   5.159   1.022
  205LEU   HD11  125   5.068   5.257   1.012
  205LEU   HD12  126   5.181   5.139   1.017
  205LEU   HD13  127   5.036   5.110   0.948
  205LEU    CD2  128   4.882   5.146   1.168
  205LEU   HD21  129   4.869   5.244   1.155
  205LEU   HD22  130   4.831   5.096   1.098
  205LEU   HD23  131   4.849   5.119   1.259
  205LEU      C  132   5.275   4.970   1.287
  205LEU      O  133   5.346   5.069   1.265
  206HID      N  134   5.266   4.915   1.408
  206HID      H  135   5.202   4.839   1.423
  206HID     CA  136   5.347   4.963   1.518
  206HID     HA  137   5.325   5.060   1.525
  206HID     CB  138   5.311   4.890   1.647
  206HID    HB1  139   5.382   4.908   1.715
  206HID    HB2  140   5.307   4.792   1.628
  206HID     CG  141   5.179   4.931   1.706
  206HID    ND1  142   5.151   5.061   1.741
  206HID    HD1  143   5.213   5.138   1.731
  206HID    CE1  144   5.029   5.067   1.790
  206HID    HE1  145   4.983   5.149   1.823
  206HID    NE2  146   4.977   4.946   1.789
  206HID    CD2  147   5.070   4.859   1.738
  206HID    HD2  148   5.059   4.760   1.727
  206HID      C  149   5.495   4.946   1.489
  206HID      O  150   5.575   5.036   1.516
  207ILE      N  151   5.534   4.832   1.432
  207ILE      H  152   5.467   4.761   1.411
  207ILE     CA  153   5.674   4.810   1.400
  207ILE     HA  154   5.724   4.833   1.483
  207ILE     CB  155   5.700   4.662   1.363
  207ILE     HB  156   5.640   4.637   1.287
  207ILE    CG2  157   5.845   4.644   1.320
  207ILE   HG21  158   5.861   4.548   1.296
  207ILE   HG22  159   5.864   4.701   1.240
  207ILE   HG23  160   5.906   4.670   1.395
  207ILE    CG1  161   5.671   4.569   1.482
  207ILE   HG11  162   5.591   4.603   1.531
  207ILE   HG12  163   5.750   4.569   1.543
  207ILE     CD  164   5.643   4.426   1.442
  207ILE    HD1  165   5.625   4.371   1.524
  207ILE    HD2  166   5.563   4.423   1.382
  207ILE    HD3  167   5.722   4.388   1.394
  207ILE      C  168   5.718   4.903   1.288
  207ILE      O  169   5.832   4.952   1.287
  208ALA      N  170   5.630   4.926   1.190
  208ALA      H  171   5.541   4.881   1.192
  208ALA     CA  172   5.663   5.016   1.080
  208ALA     HA  173   5.747   4.980   1.039
  208ALA     CB  174   5.550   5.016   0.978
  208ALA    HB1  175   5.573   5.077   0.903
  208ALA    HB2  176   5.537   4.923   0.942
  208ALA    HB3  177   5.466   5.046   1.022
  208ALA      C  178   5.688   5.157   1.131
  208ALA      O  179   5.782   5.224   1.087
  209ILE      N  180   5.605   5.205   1.223
  209ILE      H  181   5.529   5.148   1.256
  209ILE     CA  182   5.624   5.339   1.276
  209ILE     HA  183   5.638   5.396   1.195
  209ILE     CB  184   5.500   5.388   1.353
  209ILE     HB  185   5.480   5.322   1.426
  209ILE    CG2  186   5.528   5.526   1.414
  209ILE   HG21  187   5.447   5.557   1.464
  209ILE   HG22  188   5.606   5.519   1.477
  209ILE   HG23  189   5.550   5.591   1.341
  209ILE    CG1  190   5.377   5.395   1.262
  209ILE   HG11  191   5.373   5.311   1.207
  209ILE   HG12  192   5.386   5.474   1.202
  209ILE     CD  193   5.247   5.408   1.333
  209ILE    HD1  194   5.173   5.411   1.266
  209ILE    HD2  195   5.234   5.329   1.393
  209ILE    HD3  196   5.247   5.491   1.388
  209ILE      C  197   5.748   5.344   1.364
  209ILE      O  198   5.824   5.442   1.361
  210GLU      N  199   5.769   5.242   1.446
  210GLU      H  200   5.705   5.165   1.448
  210GLU     CA  201   5.886   5.241   1.534
  210GLU     HA  202   5.883   5.327   1.584
  210GLU     CB  203   5.878   5.124   1.632
  210GLU    HB1  204   5.885   5.038   1.580
  210GLU    HB2  205   5.790   5.127   1.679
  210GLU     CG  206   5.988   5.125   1.737
  210GLU    HG1  207   5.951   5.088   1.822
  210GLU    HG2  208   6.018   5.219   1.751
  210GLU     CD  209   6.109   5.043   1.699
  210GLU    OE1  210   6.093   4.923   1.667
  210GLU    OE2  211   6.221   5.098   1.700
  210GLU      C  212   6.015   5.234   1.453
  210GLU      O  213   6.114   5.299   1.487
  211ARG      N  214   6.014   5.156   1.345
  211ARG      H  215   5.933   5.101   1.325
  211ARG     CA  216   6.129   5.148   1.255
  211ARG     HA  217   6.208   5.143   1.316
  211ARG     CB  218   6.117   5.023   1.167
  211ARG    HB1  219   6.189   5.026   1.098
  211ARG    HB2  220   6.028   5.025   1.122
  211ARG     CG  221   6.129   4.890   1.241
  211ARG    HG1  222   6.095   4.817   1.182
  211ARG    HG2  223   6.073   4.894   1.324
  211ARG     CD  224   6.272   4.856   1.281
  211ARG    HD1  225   6.336   4.890   1.212
  211ARG    HD2  226   6.282   4.756   1.289
  211ARG     NE  227   6.309   4.915   1.409
  211ARG     HE  228   6.235   4.951   1.466
  211ARG     CZ  229   6.433   4.925   1.456
  211ARG    NH1  230   6.538   4.881   1.387
  211ARG   HH11  231   6.525   4.839   1.297
  211ARG   HH12  232   6.630   4.890   1.425
  211ARG    NH2  233   6.453   4.981   1.575
  211ARG   HH21  234   6.375   5.015   1.628
  211ARG   HH22  235   6.546   4.989   1.611
  211ARG      C  236   6.144   5.271   1.166
  211ARG      O  237   6.240   5.276   1.089
  212ARG      N  238   6.054   5.369   1.175
  212ARG      H  239   5.974   5.354   1.233
  212ARG     CA  240   6.066   5.496   1.104
  212ARG     HA  241   5.985   5.547   1.131
  212ARG     CB  242   6.192   5.571   1.146
  212ARG    HB1  243   6.190   5.662   1.105
  212ARG    HB2  244   6.272   5.521   1.112
  212ARG     CG  245   6.207   5.587   1.297
  212ARG    HG1  246   6.217   5.496   1.339
  212ARG    HG2  247   6.126   5.632   1.333
  212ARG     CD  248   6.328   5.670   1.333
  212ARG    HD1  249   6.407   5.639   1.280
  212ARG    HD2  250   6.348   5.660   1.430
  212ARG     NE  251   6.307   5.812   1.305
  212ARG     HE  252   6.343   5.847   1.219
  212ARG     CZ  253   6.244   5.897   1.385
  212ARG    NH1  254   6.190   5.859   1.501
  212ARG   HH11  255   6.196   5.763   1.530
  212ARG   HH12  256   6.143   5.926   1.559
  212ARG    NH2  257   6.232   6.024   1.348
  212ARG   HH21  258   6.270   6.054   1.261
  212ARG   HH22  259   6.185   6.089   1.407
  212ARG      C  260   6.064   5.477   0.953
  212ARG      O  261   6.125   5.554   0.879
  213ASN      N  262   5.992   5.375   0.907
  213ASN      H  263   5.944   5.317   0.973
  213ASN     CA  264   5.980   5.343   0.765
  213ASN     HA  265   6.057   5.384   0.716
  213ASN     CB  266   5.988   5.192   0.743
  213ASN    HB1  267   5.900   5.151   0.766
  213ASN    HB2  268   6.059   5.154   0.802
  213ASN     CG  269   6.021   5.156   0.600
  213ASN    OD1  270   5.957   5.205   0.507
  213ASN    ND2  271   6.122   5.072   0.582
  213ASN   HD21  272   6.172   5.036   0.661
  213ASN   HD22  273   6.149   5.044   0.489
  213ASN      C  274   5.848   5.401   0.716
  213ASN      O  275   5.741   5.344   0.739
  214MET      N  276   5.857   5.516   0.649
  214MET      H  277   5.946   5.560   0.638
  214MET     CA  278   5.737   5.578   0.592
  214MET     HA  279   5.672   5.588   0.667
  214MET     CB  280   5.775   5.714   0.532
  214MET    HB1  281   5.833   5.697   0.452
  214MET    HB2  282   5.828   5.764   0.601
  214MET     CG  283   5.659   5.803   0.488
  214MET    HG1  284   5.606   5.745   0.426
  214MET    HG2  285   5.702   5.877   0.436
  214MET     SD  286   5.559   5.866   0.623
  214MET     CE  287   5.415   5.760   0.610
  214MET    HE1  288   5.349   5.784   0.681
  214MET    HE2  289   5.373   5.771   0.520
  214MET    HE3  290   5.443   5.664   0.622
  214MET      C  291   5.674   5.489   0.486
  214MET      O  292   5.551   5.478   0.478
  215THR      N  293   5.758   5.426   0.403
  215THR      H  294   5.857   5.435   0.416
  215THR     CA  295   5.707   5.344   0.294
  215THR     HA  296   5.646   5.404   0.243
  215THR     CB  297   5.823   5.296   0.206
  215THR     HB  298   5.889   5.243   0.259
  215THR    CG2  299   5.771   5.213   0.090
  215THR   HG21  300   5.848   5.182   0.034
  215THR   HG22  301   5.722   5.133   0.125
  215THR   HG23  302   5.709   5.268   0.034
  215THR    OG1  303   5.895   5.408   0.156
  215THR    HG1  304   5.971   5.376   0.099
  215THR      C  305   5.627   5.225   0.345
  215THR      O  306   5.519   5.196   0.293
  216LEU      N  307   5.677   5.157   0.447
  216LEU      H  308   5.765   5.183   0.487
  216LEU     CA  309   5.604   5.043   0.501
  216LEU     HA  310   5.577   4.988   0.422
  216LEU     CB  311   5.694   4.961   0.593
  216LEU    HB1  312   5.638   4.890   0.636
  216LEU    HB2  313   5.730   5.022   0.663
  216LEU     CG  314   5.813   4.892   0.527
  216LEU     HG  315   5.862   4.960   0.474
  216LEU    CD1  316   5.907   4.835   0.632
  216LEU   HD11  317   5.984   4.790   0.587
  216LEU   HD12  318   5.941   4.909   0.690
  216LEU   HD13  319   5.858   4.768   0.688
  216LEU    CD2  320   5.768   4.782   0.432
  216LEU   HD21  321   5.848   4.739   0.390
  216LEU   HD22  322   5.716   4.713   0.483
  216LEU   HD23  323   5.711   4.821   0.360
  216LEU      C  324   5.479   5.087   0.574
  216LEU      O  325   5.379   5.014   0.573
  217VAL      N  326   5.481   5.204   0.637
  217VAL      H  327   5.566   5.256   0.641
  217VAL     CA  328   5.360   5.256   0.700
  217VAL     HA  329   5.329   5.184   0.762
  217VAL     CB  330   5.391   5.386   0.779
  217VAL     HB  331   5.440   5.449   0.719
  217VAL    CG1  332   5.262   5.453   0.826
  217VAL   HG11  333   5.284   5.536   0.877
  217VAL   HG12  334   5.206   5.476   0.747
  217VAL   HG13  335   5.212   5.390   0.885
  217VAL    CG2  336   5.481   5.358   0.898
  217VAL   HG21  337   5.499   5.443   0.947
  217VAL   HG22  338   5.436   5.293   0.959
  217VAL   HG23  339   5.567   5.318   0.866
  217VAL      C  340   5.252   5.280   0.595
  217VAL      O  341   5.136   5.239   0.613
  218THR      N  342   5.289   5.344   0.484
  218THR      H  343   5.384   5.375   0.474
  218THR     CA  344   5.194   5.369   0.377
  218THR     HA  345   5.117   5.416   0.420
  218THR     CB  346   5.257   5.458   0.270
  218THR     HB  347   5.338   5.414   0.231
  218THR    CG2  348   5.157   5.488   0.160
  218THR   HG21  349   5.200   5.546   0.091
  218THR   HG22  350   5.128   5.402   0.118
  218THR   HG23  351   5.078   5.535   0.199
  218THR    OG1  352   5.302   5.581   0.329
  218THR    HG1  353   5.343   5.638   0.258
  218THR      C  354   5.144   5.239   0.316
  218THR      O  355   5.025   5.225   0.286
  219LEU      N  356   5.234   5.143   0.297
  219LEU      H  357   5.329   5.159   0.322
  219LEU     CA  358   5.197   5.014   0.240
  219LEU     HA  359   5.152   5.033   0.153
  219LEU     CB  360   5.322   4.931   0.216
  219LEU    HB1  361   5.364   4.915   0.305
  219LEU    HB2  362   5.383   4.986   0.159
  219LEU     CG  363   5.308   4.794   0.148
  219LEU     HG  364   5.247   4.736   0.203
  219LEU    CD1  365   5.247   4.806   0.009
  219LEU   HD11  366   5.240   4.715  -0.032
  219LEU   HD12  367   5.156   4.847   0.016
  219LEU   HD13  368   5.306   4.863  -0.048
  219LEU    CD2  369   5.444   4.729   0.139
  219LEU   HD21  370   5.436   4.639   0.095
  219LEU   HD22  371   5.505   4.787   0.085
  219LEU   HD23  372   5.482   4.717   0.231
  219LEU      C  373   5.099   4.941   0.330
  219LEU      O  374   4.998   4.886   0.283
  220LEU      N  375   5.126   4.938   0.460
  220LEU      H  376   5.208   4.984   0.495
  220LEU     CA  377   5.038   4.868   0.553
  220LEU     HA  378   5.026   4.776   0.514
  220LEU     CB  379   5.103   4.859   0.690
  220LEU    HB1  380   5.033   4.827   0.754
  220LEU    HB2  381   5.133   4.951   0.715
  220LEU     CG  382   5.224   4.766   0.703
  220LEU     HG  383   5.289   4.787   0.630
  220LEU    CD1  384   5.291   4.788   0.836
  220LEU   HD11  385   5.370   4.727   0.844
  220LEU   HD12  386   5.322   4.883   0.843
  220LEU   HD13  387   5.226   4.768   0.910
  220LEU    CD2  388   5.184   4.620   0.688
  220LEU   HD21  389   5.265   4.562   0.697
  220LEU   HD22  390   5.118   4.596   0.759
  220LEU   HD23  391   5.143   4.605   0.598
  220LEU      C  392   4.902   4.936   0.564
  220LEU      O  393   4.799   4.868   0.573
  221VAL      N  394   4.899   5.070   0.564
  221VAL      H  395   4.984   5.122   0.561
  221VAL     CA  396   4.771   5.139   0.568
  221VAL     HA  397   4.720   5.097   0.643
  221VAL     CB  398   4.793   5.290   0.595
  221VAL     HB  399   4.861   5.325   0.531
  221VAL    CG1  400   4.663   5.367   0.575
  221VAL   HG11  401   4.679   5.464   0.593
  221VAL   HG12  402   4.631   5.355   0.481
  221VAL   HG13  403   4.594   5.332   0.638
  221VAL    CG2  404   4.845   5.312   0.736
  221VAL   HG21  405   4.859   5.409   0.752
  221VAL   HG22  406   4.779   5.276   0.802
  221VAL   HG23  407   4.932   5.264   0.747
  221VAL      C  408   4.693   5.115   0.440
  221VAL      O  409   4.570   5.104   0.442
  222GLU      N  410   4.764   5.106   0.327
  222GLU      H  411   4.863   5.120   0.329
  222GLU     CA  412   4.699   5.075   0.200
  222GLU     HA  413   4.629   5.145   0.189
  222GLU     CB  414   4.801   5.080   0.086
  222GLU    HB1  415   4.768   5.022   0.011
  222GLU    HB2  416   4.888   5.044   0.120
  222GLU     CG  417   4.826   5.217   0.030
  222GLU    HG1  418   4.845   5.279   0.106
  222GLU    HG2  419   4.744   5.247  -0.018
  222GLU     CD  420   4.942   5.220  -0.066
  222GLU    OE1  421   4.984   5.112  -0.111
  222GLU    OE2  422   4.991   5.330  -0.098
  222GLU      C  423   4.631   4.939   0.203
  222GLU      O  424   4.520   4.923   0.151
  223ASN      N  425   4.696   4.840   0.264
  223ASN      H  426   4.782   4.861   0.311
  223ASN     CA  427   4.648   4.703   0.266
  223ASN     HA  428   4.599   4.692   0.179
  223ASN     CB  429   4.767   4.608   0.275
  223ASN    HB1  430   4.734   4.515   0.294
  223ASN    HB2  431   4.827   4.637   0.350
  223ASN     CG  432   4.848   4.605   0.147
  223ASN    OD1  433   4.814   4.535   0.052
  223ASN    ND2  434   4.957   4.681   0.144
  223ASN   HD21  435   4.982   4.736   0.224
  223ASN   HD22  436   5.014   4.683   0.062
  223ASN      C  437   4.548   4.675   0.378
  223ASN      O  438   4.517   4.559   0.404
  224GLY      N  439   4.496   4.778   0.444
  224GLY      H  440   4.529   4.870   0.424
  224GLY     CA  441   4.392   4.760   0.544
  224GLY    HA1  442   4.339   4.679   0.517
  224GLY    HA2  443   4.334   4.841   0.541
  224GLY      C  444   4.440   4.741   0.685
  224GLY      O  445   4.368   4.678   0.765
  225ALA      N  446   4.558   4.791   0.720
  225ALA      H  447   4.617   4.832   0.650
  225ALA     CA  448   4.603   4.786   0.859
  225ALA     HA  449   4.599   4.690   0.887
  225ALA     CB  450   4.746   4.837   0.869
  225ALA    HB1  451   4.776   4.833   0.964
  225ALA    HB2  452   4.806   4.779   0.813
  225ALA    HB3  453   4.750   4.931   0.836
  225ALA      C  454   4.511   4.870   0.947
  225ALA      O  455   4.462   4.975   0.906
  226ASP      N  456   4.489   4.822   1.069
  226ASP      H  457   4.533   4.736   1.097
  226ASP     CA  458   4.402   4.891   1.163
  226ASP     HA  459   4.328   4.931   1.110
  226ASP     CB  460   4.344   4.792   1.265
  226ASP    HB1  461   4.418   4.757   1.322
  226ASP    HB2  462   4.301   4.716   1.216
  226ASP     CG  463   4.240   4.855   1.355
  226ASP    OD1  464   4.198   4.969   1.328
  226ASP    OD2  465   4.199   4.789   1.452
  226ASP      C  466   4.482   5.000   1.233
  226ASP      O  467   4.569   4.971   1.315
  227VAL      N  468   4.451   5.126   1.201
  227VAL      H  469   4.377   5.143   1.136
  227VAL     CA  470   4.524   5.238   1.260
  227VAL     HA  471   4.618   5.202   1.259
  227VAL     CB  472   4.507   5.368   1.178
  227VAL     HB  473   4.568   5.438   1.215
  227VAL    CG1  474   4.545   5.345   1.033
  227VAL   HG11  475   4.534   5.430   0.982
  227VAL   HG12  476   4.641   5.315   1.028
  227VAL   HG13  477   4.486   5.274   0.994
  227VAL    CG2  478   4.364   5.420   1.187
  227VAL   HG21  479   4.356   5.504   1.133
  227VAL   HG22  480   4.301   5.351   1.151
  227VAL   HG23  481   4.342   5.439   1.282
  227VAL      C  482   4.484   5.269   1.403
  227VAL      O  483   4.538   5.364   1.461
  228GLN      N  484   4.389   5.195   1.461
  228GLN      H  485   4.342   5.127   1.405
  228GLN     CA  486   4.351   5.208   1.601
  228GLN     HA  487   4.400   5.290   1.631
  228GLN     CB  488   4.199   5.223   1.613
  228GLN    HB1  489   4.177   5.238   1.709
  228GLN    HB2  490   4.157   5.137   1.582
  228GLN     CG  491   4.138   5.337   1.532
  228GLN    HG1  492   4.039   5.338   1.548
  228GLN    HG2  493   4.156   5.320   1.435
  228GLN     CD  494   4.194   5.473   1.569
  228GLN    OE1  495   4.237   5.549   1.482
  228GLN    NE2  496   4.191   5.505   1.697
  228GLN   HE21  497   4.153   5.440   1.764
  228GLN   HE22  498   4.227   5.593   1.727
  228GLN      C  499   4.396   5.090   1.686
  228GLN      O  500   4.351   5.076   1.800
  229ALA      N  501   4.485   5.004   1.634
  229ALA      H  502   4.526   5.023   1.545
  229ALA     CA  503   4.523   4.883   1.705
  229ALA     HA  504   4.438   4.838   1.732
  229ALA     CB  505   4.603   4.792   1.613
  229ALA    HB1  506   4.629   4.709   1.662
  229ALA    HB2  507   4.547   4.767   1.534
  229ALA    HB3  508   4.686   4.839   1.582
  229ALA      C  509   4.604   4.918   1.829
  229ALA      O  510   4.714   4.972   1.819
  230ALA      N  511   4.549   4.886   1.946
  230ALA      H  512   4.465   4.832   1.947
  230ALA     CA  513   4.609   4.927   2.073
  230ALA     HA  514   4.656   5.014   2.057
  230ALA     CB  515   4.500   4.944   2.179
  230ALA    HB1  516   4.542   4.972   2.265
  230ALA    HB2  517   4.435   5.014   2.149
  230ALA    HB3  518   4.452   4.857   2.192
  230ALA      C  519   4.711   4.825   2.117
  230ALA      O  520   4.676   4.710   2.146
  231ALA      N  521   4.838   4.866   2.124
  231ALA      H  522   4.861   4.957   2.091
  231ALA     CA  523   4.945   4.783   2.178
  231ALA     HA  524   4.923   4.688   2.156
  231ALA     CB  525   5.079   4.817   2.113
  231ALA    HB1  526   5.151   4.758   2.152
  231ALA    HB2  527   5.073   4.801   2.014
  231ALA    HB3  528   5.101   4.913   2.130
  231ALA      C  529   4.950   4.805   2.329
  231ALA      O  530   5.007   4.904   2.376
  232ASN      N  531   4.892   4.712   2.404
  232ASN      H  532   4.862   4.628   2.359
  232ASN     CA  533   4.870   4.725   2.547
  232ASN     HA  534   4.911   4.813   2.571
  232ASN     CB  535   4.720   4.725   2.578
  232ASN    HB1  536   4.679   4.807   2.538
  232ASN    HB2  537   4.707   4.726   2.677
  232ASN     CG  538   4.649   4.604   2.522
  232ASN    OD1  539   4.695   4.543   2.426
  232ASN    ND2  540   4.536   4.569   2.581
  232ASN   HD21  541   4.502   4.622   2.659
  232ASN   HD22  542   4.485   4.489   2.548
  232ASN      C  543   4.941   4.614   2.625
  232ASN      O  544   4.896   4.573   2.732
  233GLY      N  545   5.053   4.566   2.574
  233GLY      H  546   5.083   4.596   2.484
  233GLY     CA  547   5.133   4.470   2.647
  233GLY    HA1  548   5.201   4.431   2.584
  233GLY    HA2  549   5.073   4.397   2.679
  233GLY      C  550   5.203   4.536   2.765
  233GLY      O  551   5.209   4.658   2.778
  234ASP      N  552   5.259   4.451   2.852
  234ASP      H  553   5.254   4.352   2.836
  234ASP     CA  554   5.328   4.501   2.970
  234ASP     HA  555   5.262   4.560   3.015
  234ASP     CB  556   5.368   4.385   3.061
  234ASP    HB1  557   5.420   4.421   3.139
  234ASP    HB2  558   5.426   4.321   3.009
  234ASP     CG  559   5.249   4.309   3.114
  234ASP    OD1  560   5.138   4.365   3.118
  234ASP    OD2  561   5.266   4.191   3.154
  234ASP      C  562   5.451   4.583   2.933
  234ASP      O  563   5.490   4.673   3.008
  235PHE      N  564   5.512   4.555   2.818
  235PHE      H  565   5.481   4.478   2.762
  235PHE     CA  566   5.625   4.636   2.773
  235PHE     HA  567   5.688   4.639   2.851
  235PHE     CB  568   5.690   4.570   2.651
  235PHE    HB1  569   5.623   4.564   2.577
  235PHE    HB2  570   5.720   4.477   2.676
  235PHE     CG  571   5.809   4.645   2.600
  235PHE    CD1  572   5.932   4.633   2.661
  235PHE    HD1  573   5.942   4.573   2.741
  235PHE    CE1  574   6.041   4.702   2.614
  235PHE    HE1  575   6.129   4.693   2.660
  235PHE     CZ  576   6.029   4.783   2.503
  235PHE     HZ  577   6.109   4.832   2.468
  235PHE    CE2  578   5.907   4.795   2.441
  235PHE    HE2  579   5.898   4.854   2.361
  235PHE    CD2  580   5.798   4.726   2.489
  235PHE    HD2  581   5.710   4.734   2.443
  235PHE      C  582   5.583   4.778   2.739
  235PHE      O  583   5.664   4.870   2.754
  236PHE      N  584   5.459   4.798   2.695
  236PHE      H  585   5.397   4.720   2.691
  236PHE     CA  586   5.410   4.929   2.652
  236PHE     HA  587   5.492   4.981   2.629
  236PHE     CB  588   5.320   4.913   2.530
  236PHE    HB1  589   5.300   5.003   2.493
  236PHE    HB2  590   5.235   4.869   2.559
  236PHE     CG  591   5.380   4.830   2.420
  236PHE    CD1  592   5.489   4.875   2.348
  236PHE    HD1  593   5.529   4.964   2.370
  236PHE    CE1  594   5.543   4.799   2.247
  236PHE    HE1  595   5.622   4.832   2.196
  236PHE     CZ  596   5.487   4.677   2.217
  236PHE     HZ  597   5.526   4.621   2.144
  236PHE    CE2  598   5.378   4.632   2.287
  236PHE    HE2  599   5.338   4.543   2.265
  236PHE    CD2  600   5.325   4.708   2.387
  236PHE    HD2  601   5.245   4.674   2.437
  236PHE      C  602   5.335   5.002   2.763
  236PHE      O  603   5.235   5.070   2.736
  237LYS      N  604   5.379   4.986   2.888
  237LYS      H  605   5.457   4.924   2.903
  237LYS     CA  606   5.321   5.052   3.003
  237LYS     HA  607   5.258   5.119   2.966
  237LYS     CB  608   5.243   4.954   3.092
  237LYS    HB1  609   5.209   5.003   3.172
  237LYS    HB2  610   5.305   4.881   3.122
  237LYS     CG  611   5.125   4.890   3.022
  237LYS    HG1  612   5.158   4.843   2.939
  237LYS    HG2  613   5.060   4.961   2.997
  237LYS     CD  614   5.056   4.789   3.112
  237LYS    HD1  615   5.017   4.836   3.191
  237LYS    HD2  616   5.124   4.722   3.143
  237LYS     CE  617   4.945   4.716   3.040
  237LYS    HE1  618   4.982   4.672   2.958
  237LYS    HE2  619   4.875   4.781   3.014
  237LYS     NZ  620   4.882   4.611   3.124
  237LYS    HZ1  621   4.810   4.565   3.072
  237LYS    HZ2  622   4.951   4.543   3.150
  237LYS    HZ3  623   4.843   4.653   3.206
  237LYS      C  624   5.433   5.118   3.083
  237LYS      O  625   5.551   5.100   3.053
  238LYS      N  626   5.394   5.198   3.182
  238LYS      H  627   5.297   5.207   3.202
  238LYS     CA  628   5.491   5.273   3.263
  238LYS     HA  629   5.544   5.329   3.199
  238LYS     CB  630   5.418   5.363   3.362
  238LYS    HB1  631   5.485   5.400   3.426
  238LYS    HB2  632   5.351   5.308   3.412
  238LYS     CG  633   5.346   5.478   3.294
  238LYS    HG1  634   5.275   5.441   3.234
  238LYS    HG2  635   5.412   5.529   3.239
  238LYS     CD  636   5.282   5.571   3.395
  238LYS    HD1  637   5.353   5.606   3.456
  238LYS    HD2  638   5.214   5.520   3.448
  238LYS     CE  639   5.214   5.687   3.326
  238LYS    HE1  640   5.146   5.651   3.262
  238LYS    HE2  641   5.282   5.740   3.276
  238LYS     NZ  642   5.146   5.777   3.422
  238LYS    HZ1  643   5.103   5.852   3.372
  238LYS    HZ2  644   5.077   5.725   3.472
  238LYS    HZ3  645   5.213   5.814   3.486
  238LYS      C  646   5.587   5.178   3.335
  238LYS      O  647   5.704   5.166   3.296
  239THR      N  648   5.537   5.107   3.437
  239THR      H  649   5.446   5.132   3.471
  239THR     CA  650   5.605   4.995   3.503
  239THR     HA  651   5.556   4.983   3.589
  239THR     CB  652   5.595   4.872   3.413
  239THR     HB  653   5.658   4.881   3.336
  239THR    CG2  654   5.625   4.744   3.491
  239THR   HG21  655   5.618   4.665   3.430
  239THR   HG22  656   5.718   4.748   3.528
  239THR   HG23  657   5.559   4.734   3.566
  239THR    OG1  658   5.462   4.863   3.359
  239THR    HG1  659   5.455   4.782   3.300
  239THR      C  660   5.750   5.022   3.541
  239THR      O  661   5.842   4.965   3.481
  240LYS      N  662   5.772   5.112   3.638
  240LYS      H  663   5.694   5.146   3.690
  240LYS     CA  664   5.905   5.162   3.671
  240LYS     HA  665   5.935   5.204   3.585
  240LYS     CB  666   5.896   5.262   3.787
  240LYS    HB1  667   5.837   5.337   3.759
  240LYS    HB2  668   5.988   5.296   3.806
  240LYS     CG  669   5.840   5.205   3.917
  240LYS    HG1  670   5.902   5.133   3.950
  240LYS    HG2  671   5.750   5.165   3.899
  240LYS     CD  672   5.826   5.312   4.024
  240LYS    HD1  673   5.750   5.372   4.000
  240LYS    HD2  674   5.911   5.365   4.028
  240LYS     CE  675   5.799   5.251   4.160
  240LYS    HE1  676   5.873   5.187   4.183
  240LYS    HE2  677   5.712   5.201   4.157
  240LYS     NZ  678   5.791   5.355   4.266
  240LYS    HZ1  679   5.773   5.311   4.354
  240LYS    HZ2  680   5.878   5.405   4.270
  240LYS    HZ3  681   5.717   5.418   4.245
  240LYS      C  682   6.005   5.053   3.708
  240LYS      O  683   6.125   5.072   3.690
  241GLY      N  684   5.958   4.939   3.759
  241GLY      H  685   5.859   4.928   3.771
  241GLY     CA  686   6.045   4.830   3.797
  241GLY    HA1  687   5.997   4.777   3.867
  241GLY    HA2  688   6.127   4.871   3.837
  241GLY      C  689   6.087   4.736   3.686
  241GLY      O  690   6.157   4.639   3.714
  242ARG      N  691   6.045   4.761   3.563
  242ARG      H  692   5.988   4.842   3.549
  242ARG     CA  693   6.076   4.678   3.447
  242ARG     HA  694   6.156   4.623   3.472
  242ARG     CB  695   5.961   4.583   3.412
  242ARG    HB1  696   5.988   4.529   3.332
  242ARG    HB2  697   5.880   4.637   3.390
  242ARG     CG  698   5.924   4.487   3.524
  242ARG    HG1  699   5.895   4.539   3.604
  242ARG    HG2  700   6.004   4.432   3.548
  242ARG     CD  701   5.811   4.394   3.482
  242ARG    HD1  702   5.735   4.448   3.446
  242ARG    HD2  703   5.780   4.340   3.561
  242ARG     NE  704   5.851   4.300   3.378
  242ARG     HE  705   5.947   4.302   3.349
  242ARG     CZ  706   5.771   4.212   3.319
  242ARG    NH1  707   5.642   4.203   3.350
  242ARG   HH11  708   5.603   4.263   3.419
  242ARG   HH12  709   5.584   4.135   3.304
  242ARG    NH2  710   5.819   4.132   3.225
  242ARG   HH21  711   5.915   4.138   3.199
  242ARG   HH22  712   5.759   4.065   3.180
  242ARG      C  713   6.105   4.770   3.329
  242ARG      O  714   6.065   4.887   3.330
  243PRO      N  715   6.175   4.721   3.226
  243PRO     CD  716   6.250   4.594   3.213
  243PRO    HD1  717   6.194   4.516   3.242
  243PRO    HD2  718   6.334   4.596   3.267
  243PRO     CG  719   6.280   4.586   3.067
  243PRO    HG1  720   6.205   4.541   3.018
  243PRO    HG2  721   6.365   4.536   3.051
  243PRO     CB  722   6.294   4.725   3.023
  243PRO    HB1  723   6.275   4.731   2.925
  243PRO    HB2  724   6.387   4.757   3.041
  243PRO     CA  725   6.191   4.803   3.106
  243PRO     HA  726   6.219   4.895   3.130
  243PRO      C  727   6.060   4.818   3.031
  243PRO      O  728   5.968   4.737   3.045
  244GLY      N  729   6.053   4.923   2.951
  244GLY      H  730   6.131   4.984   2.944
  244GLY     CA  731   5.933   4.950   2.873
  244GLY    HA1  732   5.854   4.945   2.934
  244GLY    HA2  733   5.925   4.879   2.802
  244GLY      C  734   5.941   5.086   2.809
  244GLY      O  735   6.040   5.159   2.823
  245PHE      N  736   5.835   5.119   2.737
  245PHE      H  737   5.762   5.052   2.724
  245PHE     CA  738   5.823   5.251   2.676
  245PHE     HA  739   5.862   5.317   2.740
  245PHE     CB  740   5.901   5.258   2.545
  245PHE    HB1  741   5.871   5.183   2.486
  245PHE    HB2  742   5.999   5.248   2.565
  245PHE     CG  743   5.882   5.387   2.470
  245PHE    CD1  744   5.916   5.507   2.527
  245PHE    HD1  745   5.954   5.508   2.620
  245PHE    CE1  746   5.899   5.625   2.459
  245PHE    HE1  747   5.923   5.711   2.502
  245PHE     CZ  748   5.849   5.624   2.332
  245PHE     HZ  749   5.837   5.710   2.282
  245PHE    CE2  750   5.815   5.505   2.273
  245PHE    HE2  751   5.778   5.504   2.180
  245PHE    CD2  752   5.832   5.386   2.341
  245PHE    HD2  753   5.808   5.299   2.297
  245PHE      C  754   5.676   5.279   2.653
  245PHE      O  755   5.617   5.226   2.558
  246TYR      N  756   5.617   5.363   2.737
  246TYR      H  757   5.670   5.402   2.812
  246TYR     CA  758   5.477   5.400   2.723
  246TYR     HA  759   5.430   5.318   2.690
  246TYR     CB  760   5.418   5.444   2.857
  246TYR    HB1  761   5.476   5.515   2.896
  246TYR    HB2  762   5.415   5.365   2.919
  246TYR     CG  763   5.279   5.499   2.844
  246TYR    CD1  764   5.170   5.415   2.826
  246TYR    HD1  765   5.185   5.316   2.822
  246TYR    CE1  766   5.043   5.465   2.813
  246TYR    HE1  767   4.966   5.403   2.800
  246TYR     CZ  768   5.023   5.600   2.818
  246TYR     OH  769   4.896   5.650   2.805
  246TYR     HH  770   4.899   5.749   2.811
  246TYR    CE2  771   5.128   5.686   2.836
  246TYR    HE2  772   5.112   5.784   2.840
  246TYR    CD2  773   5.255   5.636   2.849
  246TYR    HD2  774   5.332   5.699   2.862
  246TYR      C  775   5.466   5.513   2.623
  246TYR      O  776   5.539   5.612   2.631
  247PHE      N  777   5.374   5.497   2.527
  247PHE      H  778   5.320   5.413   2.525
  247PHE     CA  779   5.350   5.598   2.425
  247PHE     HA  780   5.386   5.682   2.465
  247PHE     CB  781   5.424   5.562   2.295
  247PHE    HB1  782   5.523   5.567   2.311
  247PHE    HB2  783   5.399   5.628   2.224
  247PHE     CG  784   5.393   5.424   2.243
  247PHE    CD1  785   5.283   5.400   2.164
  247PHE    HD1  786   5.222   5.475   2.140
  247PHE    CE1  787   5.256   5.274   2.117
  247PHE    HE1  788   5.175   5.257   2.061
  247PHE     CZ  789   5.340   5.171   2.147
  247PHE     HZ  790   5.321   5.079   2.113
  247PHE    CE2  791   5.451   5.193   2.224
  247PHE    HE2  792   5.513   5.117   2.245
  247PHE    CD2  793   5.477   5.319   2.272
  247PHE    HD2  794   5.558   5.334   2.329
  247PHE      C  795   5.201   5.617   2.396
  247PHE      O  796   5.168   5.676   2.293
  248GLY      N  797   5.112   5.569   2.481
  248GLY      H  798   5.144   5.525   2.565
  248GLY     CA  799   4.970   5.578   2.455
  248GLY    HA1  800   4.955   5.665   2.409
  248GLY    HA2  801   4.925   5.579   2.544
  248GLY      C  802   4.911   5.467   2.371
  248GLY      O  803   4.794   5.475   2.333
  249GLU      N  804   4.990   5.365   2.336
  249GLU      H  805   5.089   5.377   2.346
  249GLU     CA  806   4.944   5.237   2.285
  249GLU     HA  807   5.030   5.185   2.287
  249GLU     CB  808   4.832   5.180   2.374
  249GLU    HB1  809   4.809   5.088   2.341
  249GLU    HB2  810   4.752   5.239   2.366
  249GLU     CG  811   4.866   5.169   2.521
  249GLU    HG1  812   4.890   5.259   2.555
  249GLU    HG2  813   4.944   5.107   2.531
  249GLU     CD  814   4.751   5.115   2.603
  249GLU    OE1  815   4.643   5.089   2.545
  249GLU    OE2  816   4.767   5.100   2.726
  249GLU      C  817   4.892   5.237   2.142
  249GLU      O  818   4.871   5.130   2.086
  250LEU      N  819   4.877   5.360   2.077
  250LEU      H  820   4.911   5.443   2.121
  250LEU     CA  821   4.813   5.369   1.946
  250LEU     HA  822   4.776   5.277   1.929
  250LEU     CB  823   4.700   5.472   1.947
  250LEU    HB1  824   4.661   5.475   1.855
  250LEU    HB2  825   4.741   5.560   1.969
  250LEU     CG  826   4.585   5.447   2.046
  250LEU     HG  827   4.624   5.435   2.137
  250LEU    CD1  828   4.491   5.565   2.047
  250LEU   HD11  829   4.417   5.547   2.112
  250LEU   HD12  830   4.541   5.647   2.075
  250LEU   HD13  831   4.453   5.578   1.955
  250LEU    CD2  832   4.508   5.320   2.014
  250LEU   HD21  833   4.435   5.308   2.081
  250LEU   HD22  834   4.469   5.327   1.922
  250LEU   HD23  835   4.570   5.241   2.018
  250LEU      C  836   4.916   5.408   1.839
  250LEU      O  837   5.019   5.467   1.871
  251PRO      N  838   4.893   5.374   1.711
  251PRO     CD  839   4.787   5.290   1.654
  251PRO    HD1  840   4.702   5.341   1.644
  251PRO    HD2  841   4.771   5.209   1.711
  251PRO     CG  842   4.841   5.252   1.522
  251PRO    HG1  843   4.767   5.237   1.457
  251PRO    HG2  844   4.896   5.168   1.529
  251PRO     CB  845   4.924   5.362   1.478
  251PRO    HB1  846   4.868   5.429   1.431
  251PRO    HB2  847   4.994   5.328   1.415
  251PRO     CA  848   4.986   5.419   1.606
  251PRO     HA  849   5.078   5.386   1.628
  251PRO      C  850   5.003   5.570   1.596
  251PRO      O  851   5.115   5.617   1.574
  252LEU      N  852   4.895   5.646   1.611
  252LEU      H  853   4.806   5.603   1.624
  252LEU     CA  854   4.907   5.792   1.608
  252LEU     HA  855   4.955   5.814   1.523
  252LEU     CB  856   4.768   5.856   1.610
  252LEU    HB1  857   4.724   5.827   1.695
  252LEU    HB2  858   4.718   5.819   1.532
  252LEU     CG  859   4.759   6.009   1.603
  252LEU     HG  860   4.812   6.048   1.678
  252LEU    CD1  861   4.817   6.061   1.473
  252LEU   HD11  862   4.810   6.160   1.471
  252LEU   HD12  863   4.913   6.034   1.466
  252LEU   HD13  864   4.766   6.022   1.396
  252LEU    CD2  865   4.616   6.054   1.618
  252LEU   HD21  866   4.612   6.153   1.613
  252LEU   HD22  867   4.561   6.014   1.544
  252LEU   HD23  868   4.581   6.023   1.706
  252LEU      C  869   4.990   5.842   1.724
  252LEU      O  870   5.077   5.928   1.707
  253SER      N  871   4.967   5.787   1.843
  253SER      H  872   4.896   5.717   1.853
  253SER     CA  873   5.045   5.828   1.959
  253SER     HA  874   5.044   5.928   1.959
  253SER     CB  875   4.980   5.775   2.086
  253SER    HB1  876   5.015   5.824   2.166
  253SER    HB2  877   4.998   5.677   2.096
  253SER     OG  878   4.839   5.792   2.083
  253SER     HG  879   4.799   5.756   2.168
  253SER      C  880   5.189   5.781   1.948
  253SER      O  881   5.280   5.850   1.995
  254LEU      N  882   5.212   5.665   1.888
  254LEU      H  883   5.136   5.607   1.859
  254LEU     CA  884   5.349   5.621   1.865
  254LEU     HA  885   5.394   5.625   1.954
  254LEU     CB  886   5.350   5.478   1.811
  254LEU    HB1  887   5.300   5.479   1.724
  254LEU    HB2  888   5.301   5.421   1.877
  254LEU     CG  889   5.485   5.410   1.785
  254LEU     HG  890   5.535   5.463   1.717
  254LEU    CD1  891   5.571   5.404   1.910
  254LEU   HD11  892   5.658   5.359   1.889
  254LEU   HD12  893   5.589   5.496   1.943
  254LEU   HD13  894   5.523   5.352   1.981
  254LEU    CD2  895   5.463   5.272   1.730
  254LEU   HD21  896   5.552   5.228   1.713
  254LEU   HD22  897   5.411   5.217   1.796
  254LEU   HD23  898   5.412   5.278   1.644
  254LEU      C  899   5.422   5.714   1.769
  254LEU      O  900   5.539   5.747   1.792
  255ALA      N  901   5.356   5.754   1.661
  255ALA      H  902   5.263   5.722   1.645
  255ALA     CA  903   5.419   5.844   1.566
  255ALA     HA  904   5.506   5.801   1.543
  255ALA     CB  905   5.331   5.859   1.442
  255ALA    HB1  906   5.375   5.921   1.377
  255ALA    HB2  907   5.318   5.769   1.399
  255ALA    HB3  908   5.242   5.896   1.469
  255ALA      C  909   5.446   5.980   1.628
  255ALA      O  910   5.552   6.040   1.605
  256ALA      N  911   5.352   6.031   1.707
  256ALA      H  912   5.267   5.980   1.721
  256ALA     CA  913   5.372   6.160   1.773
  256ALA     HA  914   5.399   6.223   1.701
  256ALA     CB  915   5.242   6.205   1.840
  256ALA    HB1  916   5.257   6.293   1.885
  256ALA    HB2  917   5.170   6.214   1.771
  256ALA    HB3  918   5.214   6.137   1.908
  256ALA      C  919   5.484   6.153   1.875
  256ALA      O  920   5.567   6.244   1.883
  257CYS      N  921   5.489   6.045   1.953
  257CYS      H  922   5.424   5.971   1.938
  257CYS     CA  923   5.588   6.033   2.059
  257CYS     HA  924   5.591   6.125   2.098
  257CYS     CB  925   5.543   5.928   2.160
  257CYS    HB1  926   5.623   5.912   2.218
  257CYS    HB2  927   5.525   5.846   2.105
  257CYS     SG  928   5.400   5.978   2.256
  257CYS     HG  929   5.376   5.905   2.320
  257CYS      C  930   5.728   5.997   2.009
  257CYS      O  931   5.821   5.999   2.090
  258THR      N  932   5.745   5.965   1.881
  258THR      H  933   5.664   5.960   1.822
  258THR     CA  934   5.875   5.937   1.822
  258THR     HA  935   5.937   5.935   1.901
  258THR     CB  936   5.873   5.802   1.750
  258THR     HB  937   5.957   5.789   1.697
  258THR    CG2  938   5.855   5.689   1.850
  258THR   HG21  939   5.854   5.601   1.802
  258THR   HG22  940   5.931   5.690   1.915
  258THR   HG23  941   5.769   5.701   1.899
  258THR    OG1  942   5.766   5.798   1.656
  258THR    HG1  943   5.766   5.709   1.610
  258THR      C  944   5.921   6.046   1.725
  258THR      O  945   6.014   6.023   1.647
  259ASN      N  946   5.860   6.165   1.730
  259ASN      H  947   5.780   6.175   1.789
  259ASN     CA  948   5.905   6.280   1.653
  259ASN     HA  949   5.840   6.352   1.677
  259ASN     CB  950   6.048   6.320   1.693
  259ASN    HB1  951   6.113   6.259   1.646
  259ASN    HB2  952   6.058   6.309   1.792
  259ASN     CG  953   6.082   6.464   1.657
  259ASN    OD1  954   5.995   6.550   1.649
  259ASN    ND2  955   6.210   6.490   1.636
  259ASN   HD21  956   6.278   6.417   1.644
  259ASN   HD22  957   6.239   6.582   1.612
  259ASN      C  958   5.897   6.255   1.502
  259ASN      O  959   5.990   6.285   1.427
  260GLN      N  960   5.785   6.199   1.458
  260GLN      H  961   5.713   6.178   1.525
  260GLN     CA  962   5.760   6.165   1.318
  260GLN     HA  963   5.839   6.191   1.262
  260GLN     CB  964   5.747   6.018   1.302
  260GLN    HB1  965   5.735   5.998   1.205
  260GLN    HB2  966   5.666   5.988   1.353
  260GLN     CG  967   5.867   5.942   1.352
  260GLN    HG1  968   5.866   5.943   1.452
  260GLN    HG2  969   5.950   5.987   1.319
  260GLN     CD  970   5.868   5.799   1.305
  260GLN    OE1  971   5.895   5.773   1.188
  260GLN    NE2  972   5.839   5.706   1.395
  260GLN   HE21  973   5.818   5.732   1.489
  260GLN   HE22  974   5.838   5.609   1.369
  260GLN      C  975   5.636   6.240   1.273
  260GLN      O  976   5.525   6.185   1.274
  261LEU      N  977   5.654   6.365   1.231
  261LEU      H  978   5.747   6.402   1.225
  261LEU     CA  979   5.540   6.447   1.193
  261LEU     HA  980   5.473   6.433   1.266
  261LEU     CB  981   5.582   6.594   1.183
  261LEU    HB1  982   5.652   6.600   1.112
  261LEU    HB2  983   5.622   6.619   1.271
  261LEU     CG  984   5.475   6.698   1.150
  261LEU     HG  985   5.438   6.675   1.060
  261LEU    CD1  986   5.359   6.696   1.249
  261LEU   HD11  987   5.292   6.765   1.223
  261LEU   HD12  988   5.316   6.606   1.248
  261LEU   HD13  989   5.393   6.715   1.341
  261LEU    CD2  990   5.538   6.836   1.147
  261LEU   HD21  991   5.468   6.904   1.125
  261LEU   HD22  992   5.578   6.856   1.236
  261LEU   HD23  993   5.610   6.838   1.077
  261LEU      C  994   5.478   6.401   1.062
  261LEU      O  995   5.356   6.412   1.045
  262ALA      N  996   5.560   6.350   0.969
  262ALA      H  997   5.658   6.343   0.987
  262ALA     CA  998   5.506   6.304   0.842
  262ALA     HA  999   5.456   6.382   0.804
  262ALA     CB 1000   5.620   6.263   0.749
  262ALA    HB1 1001   5.582   6.231   0.662
  262ALA    HB2 1002   5.680   6.341   0.733
  262ALA    HB3 1003   5.673   6.189   0.791
  262ALA      C 1004   5.410   6.187   0.862
  262ALA      O 1005   5.303   6.183   0.801
  263ILE      N 1006   5.445   6.094   0.950
  263ILE      H 1007   5.532   6.102   0.999
  263ILE     CA 1008   5.357   5.980   0.975
  263ILE     HA 1009   5.329   5.947   0.885
  263ILE     CB 1010   5.431   5.866   1.047
  263ILE     HB 1011   5.473   5.903   1.130
  263ILE    CG2 1012   5.331   5.754   1.082
  263ILE   HG21 1013   5.379   5.679   1.129
  263ILE   HG22 1014   5.260   5.790   1.142
  263ILE   HG23 1015   5.290   5.719   0.998
  263ILE    CG1 1016   5.543   5.809   0.960
  263ILE   HG11 1017   5.593   5.885   0.919
  263ILE   HG12 1018   5.502   5.753   0.888
  263ILE     CD 1019   5.643   5.723   1.033
  263ILE    HD1 1020   5.712   5.690   0.969
  263ILE    HD2 1021   5.687   5.776   1.105
  263ILE    HD3 1022   5.596   5.644   1.074
  263ILE      C 1023   5.234   6.025   1.053
  263ILE      O 1024   5.125   5.970   1.035
  264VAL      N 1025   5.250   6.122   1.144
  264VAL      H 1026   5.341   6.158   1.163
  264VAL     CA 1027   5.135   6.175   1.216
  264VAL     HA 1028   5.093   6.097   1.263
  264VAL     CB 1029   5.181   6.281   1.319
  264VAL     HB 1030   5.241   6.346   1.271
  264VAL    CG1 1031   5.061   6.356   1.378
  264VAL   HG11 1032   5.093   6.423   1.444
  264VAL   HG12 1033   5.011   6.402   1.305
  264VAL   HG13 1034   5.000   6.291   1.424
  264VAL    CG2 1035   5.261   6.218   1.432
  264VAL   HG21 1036   5.289   6.289   1.497
  264VAL   HG22 1037   5.205   6.150   1.479
  264VAL   HG23 1038   5.342   6.173   1.394
  264VAL      C 1039   5.034   6.233   1.118
  264VAL      O 1040   4.914   6.202   1.123
  265LYS      N 1041   5.083   6.314   1.024
  265LYS      H 1042   5.181   6.335   1.023
  265LYS     CA 1043   4.996   6.372   0.923
  265LYS     HA 1044   4.924   6.419   0.973
  265LYS     CB 1045   5.074   6.472   0.837
  265LYS    HB1 1046   5.017   6.497   0.759
  265LYS    HB2 1047   5.158   6.427   0.804
  265LYS     CG 1048   5.114   6.599   0.909
  265LYS    HG1 1049   5.173   6.575   0.986
  265LYS    HG2 1050   5.032   6.644   0.943
  265LYS     CD 1051   5.188   6.693   0.817
  265LYS    HD1 1052   5.133   6.708   0.735
  265LYS    HD2 1053   5.275   6.650   0.791
  265LYS     CE 1054   5.216   6.827   0.883
  265LYS    HE1 1055   5.267   6.812   0.967
  265LYS    HE2 1056   5.129   6.872   0.904
  265LYS     NZ 1057   5.295   6.918   0.797
  265LYS    HZ1 1058   5.311   7.004   0.845
  265LYS    HZ2 1059   5.383   6.875   0.775
  265LYS    HZ3 1060   5.245   6.935   0.712
  265LYS      C 1061   4.933   6.264   0.837
  265LYS      O 1062   4.811   6.265   0.814
  266PHE      N 1063   5.013   6.168   0.790
  266PHE      H 1064   5.110   6.167   0.815
  266PHE     CA 1065   4.960   6.064   0.702
  266PHE     HA 1066   4.917   6.112   0.626
  266PHE     CB 1067   5.074   5.975   0.652
  266PHE    HB1 1068   5.127   5.942   0.730
  266PHE    HB2 1069   5.133   6.028   0.592
  266PHE     CG 1070   5.025   5.856   0.576
  266PHE    CD1 1071   4.979   5.869   0.447
  266PHE    HD1 1072   4.979   5.959   0.403
  266PHE    CE1 1073   4.933   5.760   0.377
  266PHE    HE1 1074   4.899   5.771   0.284
  266PHE     CZ 1075   4.934   5.636   0.435
  266PHE     HZ 1076   4.902   5.556   0.384
  266PHE    CE2 1077   4.979   5.621   0.564
  266PHE    HE2 1078   4.978   5.530   0.607
  266PHE    CD2 1079   5.025   5.730   0.634
  266PHE    HD2 1080   5.059   5.718   0.727
  266PHE      C 1081   4.854   5.981   0.771
  266PHE      O 1082   4.748   5.953   0.713
  267LEU      N 1083   4.878   5.942   0.896
  267LEU      H 1084   4.965   5.965   0.939
  267LEU     CA 1085   4.778   5.866   0.971
  267LEU     HA 1086   4.756   5.786   0.915
  267LEU     CB 1087   4.836   5.822   1.105
  267LEU    HB1 1088   4.761   5.786   1.160
  267LEU    HB2 1089   4.875   5.903   1.149
  267LEU     CG 1090   4.945   5.715   1.102
  267LEU     HG 1091   5.014   5.742   1.035
  267LEU    CD1 1092   5.009   5.702   1.239
  267LEU   HD11 1093   5.080   5.631   1.236
  267LEU   HD12 1094   5.050   5.789   1.265
  267LEU   HD13 1095   4.940   5.676   1.306
  267LEU    CD2 1096   4.890   5.581   1.058
  267LEU   HD21 1097   4.964   5.513   1.057
  267LEU   HD22 1098   4.819   5.551   1.122
  267LEU   HD23 1099   4.851   5.589   0.966
  267LEU      C 1100   4.652   5.948   0.992
  267LEU      O 1101   4.541   5.893   0.990
  268LEU      N 1102   4.666   6.080   1.011
  268LEU      H 1103   4.757   6.122   1.008
  268LEU     CA 1104   4.547   6.161   1.036
  268LEU     HA 1105   4.492   6.108   1.101
  268LEU     CB 1106   4.588   6.295   1.096
  268LEU    HB1 1107   4.512   6.358   1.084
  268LEU    HB2 1108   4.667   6.328   1.045
  268LEU     CG 1109   4.625   6.294   1.245
  268LEU     HG 1110   4.694   6.223   1.260
  268LEU    CD1 1111   4.683   6.428   1.283
  268LEU   HD11 1112   4.707   6.427   1.380
  268LEU   HD12 1113   4.765   6.445   1.228
  268LEU   HD13 1114   4.616   6.499   1.266
  268LEU    CD2 1115   4.505   6.261   1.334
  268LEU   HD21 1116   4.534   6.261   1.430
  268LEU   HD22 1117   4.434   6.329   1.320
  268LEU   HD23 1118   4.470   6.170   1.310
  268LEU      C 1119   4.464   6.181   0.910
  268LEU      O 1120   4.340   6.175   0.917
  269GLN      N 1121   4.528   6.204   0.794
  269GLN      H 1122   4.628   6.195   0.792
  269GLN     CA 1123   4.458   6.241   0.671
  269GLN     HA 1124   4.362   6.221   0.690
  269GLN     CB 1125   4.477   6.390   0.641
  269GLN    HB1 1126   4.437   6.441   0.717
  269GLN    HB2 1127   4.428   6.411   0.557
  269GLN     CG 1128   4.620   6.438   0.623
  269GLN    HG1 1129   4.661   6.388   0.547
  269GLN    HG2 1130   4.671   6.419   0.707
  269GLN     CD 1131   4.629   6.586   0.594
  269GLN    OE1 1132   4.531   6.659   0.609
  269GLN    NE2 1133   4.747   6.631   0.553
  269GLN   HE21 1134   4.824   6.567   0.543
  269GLN   HE22 1135   4.759   6.728   0.532
  269GLN      C 1136   4.499   6.155   0.552
  269GLN      O 1137   4.520   6.207   0.442
  270ASN      N 1138   4.512   6.024   0.571
  270ASN      H 1139   4.517   5.988   0.664
  270ASN     CA 1140   4.519   5.932   0.458
  270ASN     HA 1141   4.576   5.979   0.391
  270ASN     CB 1142   4.584   5.799   0.496
  270ASN    HB1 1143   4.676   5.816   0.531
  270ASN    HB2 1144   4.590   5.741   0.414
  270ASN     CG 1145   4.506   5.724   0.602
  270ASN    OD1 1146   4.420   5.644   0.569
  270ASN    ND2 1147   4.537   5.748   0.728
  270ASN   HD21 1148   4.609   5.813   0.750
  270ASN   HD22 1149   4.488   5.700   0.801
  270ASN      C 1150   4.380   5.906   0.402
  270ASN      O 1151   4.278   5.933   0.467
  271SER      N 1152   4.376   5.854   0.280
  271SER      H 1153   4.461   5.833   0.232
  271SER     CA 1154   4.248   5.827   0.215
  271SER     HA 1155   4.190   5.904   0.239
  271SER     CB 1156   4.268   5.817   0.063
  271SER    HB1 1157   4.181   5.799   0.017
  271SER    HB2 1158   4.333   5.744   0.040
  271SER     OG 1159   4.320   5.937   0.011
  271SER     HG 1160   4.332   5.928  -0.088
  271SER      C 1161   4.182   5.700   0.268
  271SER      O 1162   4.060   5.695   0.284
  272TRP      N 1163   4.262   5.597   0.297
  272TRP      H 1164   4.361   5.611   0.306
  272TRP     CA 1165   4.207   5.463   0.315
  272TRP     HA 1166   4.135   5.454   0.246
  272TRP     CB 1167   4.317   5.359   0.292
  272TRP    HB1 1168   4.278   5.267   0.297
  272TRP    HB2 1169   4.387   5.368   0.362
  272TRP     CG 1170   4.382   5.375   0.159
  272TRP    CD1 1171   4.341   5.322   0.041
  272TRP    HD1 1172   4.260   5.264   0.029
  272TRP    NE1 1173   4.426   5.359  -0.060
  272TRP    HE1 1174   4.417   5.332  -0.156
  272TRP    CE2 1175   4.525   5.438  -0.008
  272TRP    CZ2 1176   4.633   5.500  -0.070
  272TRP    HZ2 1177   4.649   5.490  -0.168
  272TRP    CH2 1178   4.717   5.574   0.008
  272TRP    HH2 1179   4.796   5.619  -0.034
  272TRP    CZ3 1180   4.695   5.588   0.146
  272TRP    HZ3 1181   4.758   5.643   0.201
  272TRP    CE3 1182   4.588   5.527   0.207
  272TRP    HE3 1183   4.573   5.537   0.305
  272TRP    CD2 1184   4.500   5.450   0.130
  272TRP      C 1185   4.145   5.445   0.454
  272TRP      O 1186   4.041   5.381   0.467
  273GLN      N 1187   4.208   5.500   0.557
  273GLN      H 1188   4.288   5.557   0.540
  273GLN     CA 1189   4.164   5.479   0.694
  273GLN     HA 1190   4.064   5.485   0.694
  273GLN     CB 1191   4.209   5.340   0.742
  273GLN    HB1 1192   4.309   5.335   0.733
  273GLN    HB2 1193   4.167   5.271   0.682
  273GLN     CG 1194   4.173   5.304   0.886
  273GLN    HG1 1195   4.222   5.366   0.948
  273GLN    HG2 1196   4.202   5.210   0.904
  273GLN     CD 1197   4.026   5.314   0.916
  273GLN    OE1 1198   3.949   5.223   0.885
  273GLN    NE2 1199   3.985   5.425   0.976
  273GLN   HE21 1200   4.051   5.496   0.999
  273GLN   HE22 1201   3.888   5.437   0.998
  273GLN      C 1202   4.222   5.588   0.783
  273GLN      O 1203   4.328   5.567   0.843
  274PRO      N 1204   4.160   5.706   0.793
  274PRO     CD 1205   4.037   5.753   0.728
  274PRO    HD1 1206   3.965   5.684   0.736
  274PRO    HD2 1207   4.054   5.773   0.631
  274PRO     CG 1208   4.003   5.877   0.804
  274PRO    HG1 1209   3.945   5.855   0.883
  274PRO    HG2 1210   3.956   5.943   0.745
  274PRO     CB 1211   4.131   5.932   0.849
  274PRO    HB1 1212   4.117   5.989   0.930
  274PRO    HB2 1213   4.172   5.987   0.776
  274PRO     CA 1214   4.216   5.809   0.881
  274PRO     HA 1215   4.314   5.820   0.864
  274PRO      C 1216   4.206   5.771   1.027
  274PRO      O 1217   4.113   5.702   1.070
  275ALA      N 1218   4.304   5.817   1.104
  275ALA      H 1219   4.376   5.874   1.064
  275ALA     CA 1220   4.309   5.786   1.246
  275ALA     HA 1221   4.278   5.691   1.254
  275ALA     CB 1222   4.452   5.799   1.299
  275ALA    HB1 1223   4.454   5.777   1.397
  275ALA    HB2 1224   4.512   5.735   1.250
  275ALA    HB3 1225   4.484   5.892   1.285
  275ALA      C 1226   4.216   5.878   1.324
  275ALA      O 1227   4.198   5.995   1.290
  276ASP      N 1228   4.158   5.824   1.431
  276ASP      H 1229   4.177   5.728   1.453
  276ASP     CA 1230   4.068   5.900   1.517
  276ASP     HA 1231   4.013   5.960   1.459
  276ASP     CB 1232   3.974   5.807   1.591
  276ASP    HB1 1233   4.029   5.744   1.647
  276ASP    HB2 1234   3.922   5.754   1.524
  276ASP     CG 1235   3.877   5.882   1.681
  276ASP    OD1 1236   3.846   5.999   1.650
  276ASP    OD2 1237   3.833   5.824   1.782
  276ASP      C 1238   4.153   5.981   1.614
  276ASP      O 1239   4.210   5.926   1.709
  277ILE      N 1240   4.162   6.112   1.589
  277ILE      H 1241   4.106   6.152   1.516
  277ILE     CA 1242   4.252   6.197   1.666
  277ILE     HA 1243   4.342   6.153   1.662
  277ILE     CB 1244   4.257   6.337   1.602
  277ILE     HB 1245   4.273   6.325   1.504
  277ILE    CG2 1246   4.124   6.412   1.620
  277ILE   HG21 1247   4.131   6.502   1.577
  277ILE   HG22 1248   4.050   6.360   1.577
  277ILE   HG23 1249   4.105   6.422   1.717
  277ILE    CG1 1250   4.373   6.419   1.659
  277ILE   HG11 1251   4.456   6.363   1.656
  277ILE   HG12 1252   4.352   6.443   1.754
  277ILE     CD 1253   4.400   6.546   1.584
  277ILE    HD1 1254   4.477   6.594   1.626
  277ILE    HD2 1255   4.423   6.524   1.489
  277ILE    HD3 1256   4.319   6.604   1.586
  277ILE      C 1257   4.211   6.204   1.813
  277ILE      O 1258   4.296   6.224   1.900
  278SER      N 1259   4.082   6.188   1.842
  278SER      H 1260   4.017   6.174   1.767
  278SER     CA 1261   4.032   6.189   1.979
  278SER     HA 1262   4.097   6.247   2.028
  278SER     CB 1263   3.890   6.246   1.982
  278SER    HB1 1264   3.886   6.332   1.931
  278SER    HB2 1265   3.860   6.261   2.076
  278SER     OG 1266   3.798   6.157   1.922
  278SER     HG 1267   3.706   6.196   1.925
  278SER      C 1268   4.032   6.051   2.044
  278SER      O 1269   3.969   6.034   2.149
  279ALA      N 1270   4.098   5.952   1.984
  279ALA      H 1271   4.146   5.970   1.898
  279ALA     CA 1272   4.101   5.819   2.041
  279ALA     HA 1273   4.005   5.794   2.054
  279ALA     CB 1274   4.169   5.721   1.945
  279ALA    HB1 1275   4.170   5.629   1.986
  279ALA    HB2 1276   4.119   5.718   1.859
  279ALA    HB3 1277   4.263   5.751   1.928
  279ALA      C 1278   4.174   5.820   2.175
  279ALA      O 1279   4.257   5.906   2.202
  280ARG      N 1280   4.139   5.723   2.259
  280ARG      H 1281   4.073   5.655   2.227
  280ARG     CA 1282   4.191   5.710   2.394
  280ARG     HA 1283   4.268   5.773   2.400
  280ARG     CB 1284   4.086   5.749   2.498
  280ARG    HB1 1285   4.124   5.733   2.589
  280ARG    HB2 1286   4.006   5.691   2.485
  280ARG     CG 1287   4.041   5.893   2.491
  280ARG    HG1 1288   4.023   5.916   2.396
  280ARG    HG2 1289   4.114   5.951   2.526
  280ARG     CD 1290   3.916   5.917   2.572
  280ARG    HD1 1291   3.844   5.854   2.542
  280ARG    HD2 1292   3.886   6.011   2.559
  280ARG     NE 1293   3.939   5.895   2.715
  280ARG     HE 1294   4.034   5.883   2.746
  280ARG     CZ 1295   3.843   5.889   2.807
  280ARG    NH1 1296   3.715   5.903   2.776
  280ARG   HH11 1297   3.688   5.918   2.681
  280ARG   HH12 1298   3.646   5.898   2.848
  280ARG    NH2 1299   3.877   5.868   2.934
  280ARG   HH21 1300   3.973   5.857   2.959
  280ARG   HH22 1301   3.806   5.863   3.004
  280ARG      C 1302   4.236   5.566   2.416
  280ARG      O 1303   4.177   5.473   2.361
  281ASP      N 1304   4.340   5.550   2.497
  281ASP      H 1305   4.380   5.630   2.540
  281ASP     CA 1306   4.398   5.419   2.525
  281ASP     HA 1307   4.379   5.360   2.446
  281ASP     CB 1308   4.549   5.432   2.541
  281ASP    HB1 1309   4.586   5.481   2.462
  281ASP    HB2 1310   4.589   5.340   2.545
  281ASP     CG 1311   4.588   5.506   2.666
  281ASP    OD1 1312   4.510   5.591   2.713
  281ASP    OD2 1313   4.698   5.479   2.719
  281ASP      C 1314   4.332   5.359   2.649
  281ASP      O 1315   4.232   5.410   2.701
  282SER      N 1316   4.389   5.249   2.699
  282SER      H 1317   4.471   5.212   2.654
  282SER     CA 1318   4.336   5.181   2.816
  282SER     HA 1319   4.241   5.162   2.793
  282SER     CB 1320   4.413   5.052   2.841
  282SER    HB1 1321   4.413   4.994   2.759
  282SER    HB2 1322   4.374   5.001   2.918
  282SER     OG 1323   4.548   5.080   2.873
  282SER     HG 1324   4.597   4.994   2.889
  282SER      C 1325   4.341   5.268   2.941
  282SER      O 1326   4.259   5.250   3.031
  283VAL      N 1327   4.436   5.362   2.948
  283VAL      H 1328   4.505   5.366   2.876
  283VAL     CA 1329   4.442   5.459   3.057
  283VAL     HA 1330   4.407   5.412   3.138
  283VAL     CB 1331   4.589   5.502   3.078
  283VAL     HB 1332   4.620   5.541   2.992
  283VAL    CG1 1333   4.605   5.611   3.187
  283VAL   HG11 1334   4.702   5.635   3.196
  283VAL   HG12 1335   4.553   5.692   3.161
  283VAL   HG13 1336   4.571   5.576   3.274
  283VAL    CG2 1337   4.676   5.380   3.112
  283VAL   HG21 1338   4.771   5.409   3.125
  283VAL   HG22 1339   4.642   5.337   3.196
  283VAL   HG23 1340   4.672   5.314   3.037
  283VAL      C 1341   4.350   5.578   3.033
  283VAL      O 1342   4.322   5.654   3.127
  284GLY      N 1343   4.296   5.593   2.912
  284GLY      H 1344   4.309   5.520   2.844
  284GLY     CA 1345   4.220   5.710   2.875
  284GLY    HA1 1346   4.174   5.742   2.958
  284GLY    HA2 1347   4.152   5.680   2.808
  284GLY      C 1348   4.302   5.823   2.816
  284GLY      O 1349   4.246   5.929   2.785
  285ASN      N 1350   4.432   5.803   2.797
  285ASN      H 1351   4.472   5.714   2.820
  285ASN     CA 1352   4.518   5.908   2.743
  285ASN     HA 1353   4.491   5.993   2.788
  285ASN     CB 1354   4.664   5.875   2.774
  285ASN    HB1 1355   4.723   5.932   2.717
  285ASN    HB2 1356   4.681   5.778   2.753
  285ASN     CG 1357   4.700   5.899   2.919
  285ASN    OD1 1358   4.637   5.979   2.987
  285ASN    ND2 1359   4.802   5.831   2.966
  285ASN   HD21 1360   4.851   5.767   2.907
  285ASN   HD22 1361   4.831   5.842   3.061
  285ASN      C 1362   4.497   5.922   2.593
  285ASN      O 1363   4.509   5.824   2.518
  286THR      N 1364   4.467   6.043   2.550
  286THR      H 1365   4.443   6.113   2.617
  286THR     CA 1366   4.468   6.078   2.409
  286THR     HA 1367   4.426   6.001   2.360
  286THR     CB 1368   4.386   6.206   2.384
  286THR     HB 1369   4.390   6.232   2.288
  286THR    CG2 1370   4.241   6.187   2.427
  286THR   HG21 1371   4.190   6.271   2.410
  286THR   HG22 1372   4.200   6.112   2.375
  286THR   HG23 1373   4.238   6.165   2.525
  286THR    OG1 1374   4.443   6.314   2.458
  286THR    HG1 1375   4.390   6.397   2.442
  286THR      C 1376   4.612   6.096   2.364
  286THR      O 1377   4.707   6.071   2.439
  287VAL      N 1378   4.630   6.138   2.238
  287VAL      H 1379   4.551   6.153   2.179
  287VAL     CA 1380   4.765   6.162   2.187
  287VAL     HA 1381   4.816   6.077   2.203
  287VAL     CB 1382   4.760   6.194   2.036
  287VAL     HB 1383   4.713   6.118   1.990
  287VAL    CG1 1384   4.682   6.323   2.006
  287VAL   HG11 1385   4.682   6.339   1.907
  287VAL   HG12 1386   4.588   6.313   2.039
  287VAL   HG13 1387   4.726   6.400   2.052
  287VAL    CG2 1388   4.900   6.204   1.980
  287VAL   HG21 1389   4.896   6.224   1.882
  287VAL   HG22 1390   4.950   6.276   2.027
  287VAL   HG23 1391   4.948   6.117   1.993
  287VAL      C 1392   4.833   6.273   2.265
  287VAL      O 1393   4.954   6.268   2.289
  288LEU      N 1394   4.757   6.375   2.307
  288LEU      H 1395   4.659   6.375   2.287
  288LEU     CA 1396   4.816   6.486   2.381
  288LEU     HA 1397   4.898   6.513   2.330
  288LEU     CB 1398   4.717   6.601   2.387
  288LEU    HB1 1399   4.761   6.675   2.437
  288LEU    HB2 1400   4.637   6.569   2.438
  288LEU     CG 1401   4.668   6.657   2.253
  288LEU     HG 1402   4.623   6.582   2.203
  288LEU    CD1 1403   4.568   6.767   2.276
  288LEU   HD11 1404   4.537   6.802   2.188
  288LEU   HD12 1405   4.490   6.731   2.327
  288LEU   HD13 1406   4.611   6.840   2.328
  288LEU    CD2 1407   4.782   6.708   2.166
  288LEU   HD21 1408   4.745   6.743   2.080
  288LEU   HD22 1409   4.831   6.781   2.214
  288LEU   HD23 1410   4.845   6.633   2.147
  288LEU      C 1411   4.858   6.443   2.521
  288LEU      O 1412   4.961   6.487   2.572
  289HIE      N 1413   4.780   6.356   2.585
  289HIE      H 1414   4.693   6.329   2.545
  289HIE     CA 1415   4.821   6.300   2.713
  289HIE     HA 1416   4.839   6.378   2.772
  289HIE     CB 1417   4.710   6.215   2.772
  289HIE    HB1 1418   4.746   6.167   2.852
  289HIE    HB2 1419   4.681   6.148   2.704
  289HIE     CG 1420   4.590   6.292   2.814
  289HIE    ND1 1421   4.579   6.347   2.940
  289HIE    CE1 1422   4.463   6.410   2.949
  289HIE    HE1 1423   4.430   6.458   3.030
  289HIE    NE2 1424   4.399   6.398   2.835
  289HIE    HE2 1425   4.309   6.436   2.814
  289HIE    CD2 1426   4.477   6.324   2.748
  289HIE    HD2 1427   4.454   6.299   2.654
  289HIE      C 1428   4.948   6.218   2.698
  289HIE      O 1429   5.036   6.223   2.784
  290ALA      N 1430   4.960   6.141   2.589
  290ALA      H 1431   4.885   6.136   2.523
  290ALA     CA 1432   5.081   6.065   2.566
  290ALA     HA 1433   5.094   6.011   2.649
  290ALA     CB 1434   5.064   5.974   2.444
  290ALA    HB1 1435   5.148   5.922   2.429
  290ALA    HB2 1436   4.988   5.910   2.460
  290ALA    HB3 1437   5.045   6.029   2.363
  290ALA      C 1438   5.201   6.156   2.547
  290ALA      O 1439   5.310   6.129   2.598
  291LEU      N 1440   5.183   6.266   2.473
  291LEU      H 1441   5.094   6.283   2.430
  291LEU     CA 1442   5.292   6.361   2.454
  291LEU     HA 1443   5.369   6.306   2.420
  291LEU     CB 1444   5.252   6.468   2.352
  291LEU    HB1 1445   5.313   6.546   2.366
  291LEU    HB2 1446   5.158   6.494   2.373
  291LEU     CG 1447   5.257   6.434   2.203
  291LEU     HG 1448   5.199   6.354   2.186
  291LEU    CD1 1449   5.205   6.552   2.124
  291LEU   HD11 1450   5.208   6.530   2.026
  291LEU   HD12 1451   5.111   6.571   2.151
  291LEU   HD13 1452   5.262   6.632   2.142
  291LEU    CD2 1453   5.398   6.398   2.157
  291LEU   HD21 1454   5.397   6.376   2.059
  291LEU   HD22 1455   5.459   6.475   2.173
  291LEU   HD23 1456   5.431   6.318   2.208
  291LEU      C 1457   5.332   6.426   2.585
  291LEU      O 1458   5.450   6.455   2.607
  292VAL      N 1459   5.235   6.454   2.672
  292VAL      H 1460   5.139   6.440   2.647
  292VAL     CA 1461   5.269   6.505   2.804
  292VAL     HA 1462   5.330   6.583   2.788
  292VAL     CB 1463   5.143   6.553   2.878
  292VAL     HB 1464   5.076   6.479   2.877
  292VAL    CG1 1465   5.175   6.588   3.021
  292VAL   HG11 1466   5.092   6.619   3.067
  292VAL   HG12 1467   5.211   6.507   3.068
  292VAL   HG13 1468   5.243   6.661   3.023
  292VAL    CG2 1469   5.084   6.675   2.810
  292VAL   HG21 1470   5.002   6.704   2.860
  292VAL   HG22 1471   5.152   6.749   2.810
  292VAL   HG23 1472   5.060   6.652   2.716
  292VAL      C 1473   5.344   6.399   2.884
  292VAL      O 1474   5.434   6.430   2.963
  293GLU      N 1475   5.305   6.272   2.869
  293GLU      H 1476   5.233   6.250   2.803
  293GLU     CA 1477   5.366   6.165   2.947
  293GLU     HA 1478   5.361   6.194   3.042
  293GLU     CB 1479   5.289   6.035   2.927
  293GLU    HB1 1480   5.348   5.958   2.954
  293GLU    HB2 1481   5.266   6.026   2.830
  293GLU     CG 1482   5.161   6.026   3.007
  293GLU    HG1 1483   5.107   5.950   2.971
  293GLU    HG2 1484   5.111   6.111   2.996
  293GLU     CD 1485   5.184   6.003   3.155
  293GLU    OE1 1486   5.301   6.000   3.197
  293GLU    OE2 1487   5.085   5.989   3.229
  293GLU      C 1488   5.512   6.146   2.909
  293GLU      O 1489   5.598   6.133   2.997
  294VAL      N 1490   5.543   6.144   2.779
  294VAL      H 1491   5.472   6.158   2.710
  294VAL     CA 1492   5.681   6.121   2.737
  294VAL     HA 1493   5.710   6.045   2.796
  294VAL     CB 1494   5.688   6.082   2.588
  294VAL     HB 1495   5.782   6.057   2.564
  294VAL    CG1 1496   5.601   5.961   2.561
  294VAL   HG11 1497   5.607   5.937   2.464
  294VAL   HG12 1498   5.633   5.884   2.616
  294VAL   HG13 1499   5.506   5.982   2.585
  294VAL    CG2 1500   5.651   6.199   2.499
  294VAL   HG21 1501   5.657   6.171   2.403
  294VAL   HG22 1502   5.558   6.228   2.520
  294VAL   HG23 1503   5.715   6.274   2.515
  294VAL      C 1504   5.772   6.240   2.764
  294VAL      O 1505   5.894   6.226   2.753
  295ALA      N 1506   5.718   6.356   2.799
  295ALA      H 1507   5.619   6.366   2.798
  295ALA     CA 1508   5.801   6.469   2.839
  295ALA     HA 1509   5.863   6.485   2.762
  295ALA     CB 1510   5.715   6.592   2.864
  295ALA    HB1 1511   5.774   6.668   2.891
  295ALA    HB2 1512   5.666   6.615   2.780
  295ALA    HB3 1513   5.649   6.572   2.937
  295ALA      C 1514   5.880   6.435   2.965
  295ALA      O 1515   5.831   6.367   3.054
  296ASP      N 1516   6.005   6.484   2.970
  296ASP      H 1517   6.039   6.537   2.893
  296ASP     CA 1518   6.093   6.462   3.084
  296ASP     HA 1519   6.031   6.446   3.160
  296ASP     CB 1520   6.182   6.339   3.061
  296ASP    HB1 1521   6.125   6.263   3.028
  296ASP    HB2 1522   6.225   6.313   3.148
  296ASP     CG 1523   6.292   6.363   2.959
  296ASP    OD1 1524   6.279   6.452   2.873
  296ASP    OD2 1525   6.394   6.291   2.964
  296ASP      C 1526   6.178   6.584   3.116
  296ASP      O 1527   6.280   6.572   3.185
  297ASN      N 1528   6.141   6.702   3.066
  297ASN      H 1529   6.068   6.703   2.998
  297ASN     CA 1530   6.200   6.829   3.104
  297ASN     HA 1531   6.148   6.895   3.050
  297ASN     CB 1532   6.183   6.853   3.255
  297ASN    HB1 1533   6.216   6.944   3.278
  297ASN    HB2 1534   6.236   6.785   3.305
  297ASN     CG 1535   6.038   6.842   3.297
  297ASN    OD1 1536   5.951   6.896   3.231
  297ASN    ND2 1537   6.013   6.771   3.406
  297ASN   HD21 1538   6.088   6.728   3.456
  297ASN   HD22 1539   5.919   6.760   3.438
  297ASN      C 1540   6.347   6.842   3.065
  297ASN      O 1541   6.421   6.917   3.129
  298THR      N 1542   6.391   6.769   2.963
  298THR      H 1543   6.335   6.692   2.932
  298THR     CA 1544   6.517   6.796   2.895
  298THR     HA 1545   6.575   6.841   2.963
  298THR     CB 1546   6.585   6.667   2.850
  298THR     HB 1547   6.670   6.687   2.801
  298THR    CG2 1548   6.613   6.577   2.969
  298THR   HG21 1549   6.658   6.493   2.938
  298THR   HG22 1550   6.673   6.624   3.033
  298THR   HG23 1551   6.527   6.554   3.014
  298THR    OG1 1552   6.502   6.598   2.757
  298THR    HG1 1553   6.547   6.513   2.728
  298THR      C 1554   6.493   6.887   2.775
  298THR      O 1555   6.379   6.908   2.733
  299VAL      N 1556   6.601   6.942   2.721
  299VAL      H 1557   6.692   6.909   2.747
  299VAL     CA 1558   6.588   7.051   2.624
  299VAL     HA 1559   6.520   7.114   2.661
  299VAL     CB 1560   6.723   7.124   2.608
  299VAL     HB 1561   6.794   7.057   2.584
  299VAL    CG1 1562   6.717   7.226   2.493
  299VAL   HG11 1563   6.806   7.272   2.485
  299VAL   HG12 1564   6.696   7.178   2.407
  299VAL   HG13 1565   6.646   7.293   2.512
  299VAL    CG2 1566   6.764   7.190   2.741
  299VAL   HG21 1567   6.852   7.237   2.729
  299VAL   HG22 1568   6.694   7.256   2.768
  299VAL   HG23 1569   6.773   7.119   2.812
  299VAL      C 1570   6.535   6.999   2.491
  299VAL      O 1571   6.435   7.049   2.439
  300ASP      N 1572   6.602   6.899   2.433
  300ASP      H 1573   6.680   6.857   2.479
  300ASP     CA 1574   6.561   6.850   2.302
  300ASP     HA 1575   6.552   6.932   2.246
  300ASP     CB 1576   6.668   6.756   2.243
  300ASP    HB1 1577   6.751   6.808   2.226
  300ASP    HB2 1578   6.634   6.718   2.157
  300ASP     CG 1579   6.703   6.640   2.336
  300ASP    OD1 1580   6.647   6.634   2.447
  300ASP    OD2 1581   6.787   6.557   2.297
  300ASP      C 1582   6.426   6.780   2.309
  300ASP      O 1583   6.342   6.794   2.218
  301ASN      N 1584   6.403   6.703   2.415
  301ASN      H 1585   6.475   6.690   2.483
  301ASN     CA 1586   6.275   6.637   2.434
  301ASN     HA 1587   6.262   6.581   2.352
  301ASN     CB 1588   6.279   6.550   2.559
  301ASN    HB1 1589   6.285   6.609   2.640
  301ASN    HB2 1590   6.360   6.491   2.555
  301ASN     CG 1591   6.157   6.463   2.572
  301ASN    OD1 1592   6.102   6.417   2.473
  301ASN    ND2 1593   6.114   6.440   2.693
  301ASN   HD21 1594   6.162   6.479   2.771
  301ASN   HD22 1595   6.033   6.382   2.707
  301ASN      C 1596   6.162   6.738   2.446
  301ASN      O 1597   6.057   6.723   2.384
  302THR      N 1598   6.183   6.843   2.526
  302THR      H 1599   6.269   6.850   2.577
  302THR     CA 1600   6.083   6.947   2.540
  302THR     HA 1601   6.000   6.899   2.568
  302THR     CB 1602   6.128   7.049   2.646
  302THR     HB 1603   6.222   7.079   2.628
  302THR    CG2 1604   6.036   7.170   2.649
  302THR   HG21 1605   6.068   7.234   2.719
  302THR   HG22 1606   6.037   7.214   2.560
  302THR   HG23 1607   5.943   7.140   2.671
  302THR    OG1 1608   6.129   6.986   2.775
  302THR    HG1 1609   6.158   7.052   2.844
  302THR      C 1610   6.058   7.017   2.408
  302THR      O 1611   5.942   7.045   2.374
  303LYS      N 1612   6.164   7.043   2.332
  303LYS      H 1613   6.255   7.016   2.364
  303LYS     CA 1614   6.151   7.109   2.202
  303LYS     HA 1615   6.108   7.197   2.219
  303LYS     CB 1616   6.290   7.127   2.140
  303LYS    HB1 1617   6.330   7.036   2.126
  303LYS    HB2 1618   6.347   7.178   2.205
  303LYS     CG 1619   6.294   7.200   2.007
  303LYS    HG1 1620   6.249   7.288   2.017
  303LYS    HG2 1621   6.246   7.145   1.938
  303LYS     CD 1622   6.437   7.222   1.962
  303LYS    HD1 1623   6.483   7.133   1.955
  303LYS    HD2 1624   6.484   7.278   2.030
  303LYS     CE 1625   6.443   7.291   1.827
  303LYS    HE1 1626   6.400   7.381   1.834
  303LYS    HE2 1627   6.394   7.235   1.760
  303LYS     NZ 1628   6.583   7.310   1.778
  303LYS    HZ1 1629   6.581   7.355   1.689
  303LYS    HZ2 1630   6.634   7.366   1.843
  303LYS    HZ3 1631   6.628   7.221   1.769
  303LYS      C 1632   6.061   7.029   2.109
  303LYS      O 1633   5.961   7.081   2.057
  304PHE      N 1634   6.092   6.900   2.090
  304PHE      H 1635   6.168   6.857   2.140
  304PHE     CA 1636   6.013   6.823   1.996
  304PHE     HA 1637   6.003   6.882   1.916
  304PHE     CB 1638   6.087   6.695   1.953
  304PHE    HB1 1639   6.183   6.704   1.978
  304PHE    HB2 1640   6.080   6.686   1.854
  304PHE     CG 1641   6.036   6.566   2.014
  304PHE    CD1 1642   5.931   6.494   1.956
  304PHE    HD1 1643   5.888   6.528   1.873
  304PHE    CE1 1644   5.887   6.377   2.011
  304PHE    HE1 1645   5.809   6.329   1.971
  304PHE     CZ 1646   5.951   6.325   2.121
  304PHE     HZ 1647   5.920   6.238   2.161
  304PHE    CE2 1648   6.057   6.392   2.176
  304PHE    HE2 1649   6.104   6.354   2.256
  304PHE    CD2 1650   6.099   6.510   2.122
  304PHE    HD2 1651   6.178   6.556   2.162
  304PHE      C 1652   5.873   6.795   2.050
  304PHE      O 1653   5.778   6.790   1.971
  305VAL      N 1654   5.858   6.775   2.181
  305VAL      H 1655   5.938   6.780   2.242
  305VAL     CA 1656   5.727   6.746   2.236
  305VAL     HA 1657   5.692   6.669   2.182
  305VAL     CB 1658   5.738   6.704   2.384
  305VAL     HB 1659   5.798   6.769   2.430
  305VAL    CG1 1660   5.603   6.706   2.454
  305VAL   HG11 1661   5.615   6.678   2.549
  305VAL   HG12 1662   5.565   6.798   2.450
  305VAL   HG13 1663   5.541   6.642   2.408
  305VAL    CG2 1664   5.798   6.565   2.395
  305VAL   HG21 1665   5.805   6.539   2.491
  305VAL   HG22 1666   5.740   6.499   2.347
  305VAL   HG23 1667   5.889   6.564   2.354
  305VAL      C 1668   5.634   6.865   2.218
  305VAL      O 1669   5.519   6.851   2.177
  306THR      N 1670   5.684   6.986   2.246
  306THR      H 1671   5.778   6.994   2.278
  306THR     CA 1672   5.602   7.104   2.230
  306THR     HA 1673   5.518   7.083   2.280
  306THR     CB 1674   5.671   7.225   2.291
  306THR     HB 1675   5.621   7.308   2.268
  306THR    CG2 1676   5.682   7.210   2.442
  306THR   HG21 1677   5.728   7.290   2.480
  306THR   HG22 1678   5.591   7.201   2.481
  306THR   HG23 1679   5.735   7.128   2.464
  306THR    OG1 1680   5.802   7.240   2.235
  306THR    HG1 1681   5.847   7.319   2.276
  306THR      C 1682   5.570   7.130   2.083
  306THR      O 1683   5.457   7.168   2.049
  307SER      N 1684   5.667   7.107   1.994
  307SER      H 1685   5.757   7.077   2.025
  307SER     CA 1686   5.641   7.126   1.851
  307SER     HA 1687   5.605   7.218   1.840
  307SER     CB 1688   5.771   7.111   1.773
  307SER    HB1 1689   5.811   7.020   1.788
  307SER    HB2 1690   5.837   7.181   1.800
  307SER     OG 1691   5.749   7.125   1.634
  307SER     HG 1692   5.836   7.114   1.585
  307SER      C 1693   5.536   7.028   1.801
  307SER      O 1694   5.445   7.065   1.725
  308MET      N 1695   5.546   6.901   1.842
  308MET      H 1696   5.621   6.874   1.903
  308MET     CA 1697   5.449   6.801   1.799
  308MET     HA 1698   5.443   6.808   1.699
  308MET     CB 1699   5.498   6.662   1.840
  308MET    HB1 1700   5.496   6.656   1.940
  308MET    HB2 1701   5.592   6.651   1.808
  308MET     CG 1702   5.417   6.546   1.785
  308MET    HG1 1703   5.325   6.561   1.820
  308MET    HG2 1704   5.456   6.465   1.829
  308MET     SD 1705   5.419   6.531   1.606
  308MET     CE 1706   5.585   6.472   1.579
  308MET    HE1 1707   5.600   6.459   1.481
  308MET    HE2 1708   5.650   6.539   1.614
  308MET    HE3 1709   5.598   6.385   1.627
  308MET      C 1710   5.312   6.830   1.858
  308MET      O 1711   5.210   6.806   1.793
  309TYR      N 1712   5.308   6.880   1.981
  309TYR      H 1713   5.393   6.889   2.033
  309TYR     CA 1714   5.182   6.921   2.042
  309TYR     HA 1715   5.122   6.841   2.041
  309TYR     CB 1716   5.210   6.968   2.185
  309TYR    HB1 1717   5.246   7.061   2.181
  309TYR    HB2 1718   5.279   6.907   2.225
  309TYR     CG 1719   5.092   6.969   2.278
  309TYR    CD1 1720   4.999   7.071   2.274
  309TYR    HD1 1721   5.009   7.144   2.207
  309TYR    CE1 1722   4.893   7.073   2.361
  309TYR    HE1 1723   4.826   7.147   2.357
  309TYR     CZ 1724   4.879   6.973   2.453
  309TYR     OH 1725   4.772   6.976   2.538
  309TYR     HH 1726   4.776   6.896   2.599
  309TYR    CE2 1727   4.970   6.871   2.460
  309TYR    HE2 1728   4.959   6.798   2.527
  309TYR    CD2 1729   5.077   6.870   2.373
  309TYR    HD2 1730   5.145   6.796   2.379
  309TYR      C 1731   5.116   7.032   1.961
  309TYR      O 1732   4.995   7.026   1.932
  310ASN      N 1733   5.195   7.131   1.921
  310ASN      H 1734   5.292   7.130   1.947
  310ASN     CA 1735   5.144   7.241   1.839
  310ASN     HA 1736   5.069   7.282   1.890
  310ASN     CB 1737   5.256   7.343   1.817
  310ASN    HB1 1738   5.318   7.308   1.746
  310ASN    HB2 1739   5.307   7.354   1.902
  310ASN     CG 1740   5.205   7.478   1.774
  310ASN    OD1 1741   5.224   7.519   1.660
  310ASN    ND2 1742   5.137   7.547   1.865
  310ASN   HD21 1743   5.122   7.508   1.956
  310ASN   HD22 1744   5.101   7.637   1.842
  310ASN      C 1745   5.090   7.190   1.705
  310ASN      O 1746   4.981   7.229   1.662
  311GLU      N 1747   5.165   7.100   1.640
  311GLU      H 1748   5.251   7.068   1.681
  311GLU     CA 1749   5.123   7.048   1.511
  311GLU     HA 1750   5.105   7.129   1.455
  311GLU     CB 1751   5.234   6.963   1.450
  311GLU    HB1 1752   5.197   6.915   1.370
  311GLU    HB2 1753   5.264   6.896   1.518
  311GLU     CG 1754   5.356   7.042   1.405
  311GLU    HG1 1755   5.430   6.977   1.383
  311GLU    HG2 1756   5.385   7.101   1.480
  311GLU     CD 1757   5.329   7.128   1.283
  311GLU    OE1 1758   5.237   7.096   1.204
  311GLU    OE2 1759   5.400   7.229   1.265
  311GLU      C 1760   4.996   6.965   1.523
  311GLU      O 1761   4.908   6.974   1.437
  312ILE      N 1762   4.984   6.884   1.628
  312ILE      H 1763   5.057   6.879   1.696
  312ILE     CA 1764   4.865   6.802   1.644
  312ILE     HA 1765   4.852   6.754   1.557
  312ILE     CB 1766   4.885   6.696   1.753
  312ILE     HB 1767   4.926   6.738   1.833
  312ILE    CG2 1768   4.749   6.634   1.796
  312ILE   HG21 1769   4.765   6.565   1.867
  312ILE   HG22 1770   4.690   6.706   1.832
  312ILE   HG23 1771   4.706   6.591   1.717
  312ILE    CG1 1772   4.980   6.589   1.700
  312ILE   HG11 1773   5.061   6.634   1.662
  312ILE   HG12 1774   4.933   6.538   1.628
  312ILE     CD 1775   5.028   6.490   1.802
  312ILE    HD1 1776   5.089   6.424   1.758
  312ILE    HD2 1777   5.077   6.538   1.875
  312ILE    HD3 1778   4.950   6.441   1.841
  312ILE      C 1779   4.744   6.891   1.671
  312ILE      O 1780   4.634   6.862   1.624
  313LEU      N 1781   4.761   6.998   1.749
  313LEU      H 1782   4.850   7.016   1.790
  313LEU     CA 1783   4.649   7.087   1.773
  313LEU     HA 1784   4.576   7.027   1.806
  313LEU     CB 1785   4.685   7.192   1.878
  313LEU    HB1 1786   4.624   7.269   1.865
  313LEU    HB2 1787   4.779   7.220   1.861
  313LEU     CG 1788   4.676   7.151   2.025
  313LEU     HG 1789   4.731   7.068   2.040
  313LEU    CD1 1790   4.729   7.264   2.107
  313LEU   HD11 1791   4.724   7.240   2.204
  313LEU   HD12 1792   4.824   7.282   2.082
  313LEU   HD13 1793   4.674   7.346   2.090
  313LEU    CD2 1794   4.533   7.118   2.068
  313LEU   HD21 1795   4.533   7.092   2.164
  313LEU   HD22 1796   4.475   7.198   2.055
  313LEU   HD23 1797   4.498   7.042   2.013
  313LEU      C 1798   4.605   7.156   1.645
  313LEU      O 1799   4.485   7.170   1.619
  314ILE      N 1800   4.701   7.199   1.562
  314ILE      H 1801   4.797   7.186   1.586
  314ILE     CA 1802   4.666   7.264   1.436
  314ILE     HA 1803   4.604   7.339   1.459
  314ILE     CB 1804   4.792   7.321   1.369
  314ILE     HB 1805   4.861   7.248   1.368
  314ILE    CG2 1806   4.763   7.365   1.225
  314ILE   HG21 1807   4.847   7.401   1.184
  314ILE   HG22 1808   4.731   7.286   1.172
  314ILE   HG23 1809   4.692   7.435   1.225
  314ILE    CG1 1810   4.845   7.441   1.448
  314ILE   HG11 1811   4.832   7.423   1.545
  314ILE   HG12 1812   4.793   7.522   1.421
  314ILE     CD 1813   4.991   7.470   1.426
  314ILE    HD1 1814   5.018   7.549   1.481
  314ILE    HD2 1815   5.045   7.390   1.453
  314ILE    HD3 1816   5.007   7.489   1.329
  314ILE      C 1817   4.592   7.166   1.345
  314ILE      O 1818   4.491   7.201   1.283
  315LEU      N 1819   4.642   7.043   1.336
  315LEU      H 1820   4.724   7.018   1.387
  315LEU     CA 1821   4.577   6.944   1.251
  315LEU     HA 1822   4.567   6.988   1.162
  315LEU     CB 1823   4.665   6.819   1.240
  315LEU    HB1 1824   4.613   6.748   1.192
  315LEU    HB2 1825   4.686   6.787   1.332
  315LEU     CG 1826   4.797   6.840   1.166
  315LEU     HG 1827   4.839   6.923   1.202
  315LEU    CD1 1828   4.891   6.724   1.190
  315LEU   HD11 1829   4.977   6.739   1.141
  315LEU   HD12 1830   4.910   6.716   1.288
  315LEU   HD13 1831   4.849   6.639   1.157
  315LEU    CD2 1832   4.775   6.859   1.017
  315LEU   HD21 1833   4.863   6.872   0.972
  315LEU   HD22 1834   4.730   6.778   0.979
  315LEU   HD23 1835   4.717   6.939   1.002
  315LEU      C 1836   4.439   6.908   1.303
  315LEU      O 1837   4.346   6.885   1.225
  316GLY      N 1838   4.423   6.900   1.435
  316GLY      H 1839   4.502   6.911   1.496
  316GLY     CA 1840   4.291   6.874   1.491
  316GLY    HA1 1841   4.301   6.863   1.590
  316GLY    HA2 1842   4.257   6.788   1.451
  316GLY      C 1843   4.193   6.986   1.462
  316GLY      O 1844   4.076   6.961   1.434
  317ALA      N 1845   4.240   7.111   1.470
  317ALA      H 1846   4.334   7.127   1.500
  317ALA     CA 1847   4.153   7.223   1.435
  317ALA     HA 1848   4.070   7.209   1.488
  317ALA     CB 1849   4.221   7.355   1.472
  317ALA    HB1 1850   4.161   7.431   1.448
  317ALA    HB2 1851   4.239   7.356   1.570
  317ALA    HB3 1852   4.307   7.363   1.422
  317ALA      C 1853   4.116   7.222   1.288
  317ALA      O 1854   4.005   7.261   1.252
  318LYS      N 1855   4.208   7.179   1.201
  318LYS      H 1856   4.297   7.148   1.234
  318LYS     CA 1857   4.178   7.177   1.058
  318LYS     HA 1858   4.128   7.262   1.042
  318LYS     CB 1859   4.308   7.172   0.978
  318LYS    HB1 1860   4.287   7.148   0.883
  318LYS    HB2 1861   4.367   7.101   1.017
  318LYS     CG 1862   4.383   7.303   0.979
  318LYS    HG1 1863   4.412   7.323   1.073
  318LYS    HG2 1864   4.322   7.375   0.946
  318LYS     CD 1865   4.506   7.298   0.890
  318LYS    HD1 1866   4.477   7.282   0.795
  318LYS    HD2 1867   4.565   7.222   0.920
  318LYS     CE 1868   4.585   7.428   0.897
  318LYS    HE1 1869   4.669   7.418   0.844
  318LYS    HE2 1870   4.608   7.447   0.992
  318LYS     NZ 1871   4.508   7.543   0.843
  318LYS    HZ1 1872   4.563   7.626   0.849
  318LYS    HZ2 1873   4.485   7.525   0.747
  318LYS    HZ3 1874   4.424   7.554   0.896
  318LYS      C 1875   4.088   7.061   1.018
  318LYS      O 1876   4.003   7.077   0.930
  319LEU      N 1877   4.103   6.944   1.081
  319LEU      H 1878   4.171   6.936   1.154
  319LEU     CA 1879   4.024   6.827   1.046
  319LEU     HA 1880   4.007   6.838   0.948
  319LEU     CB 1881   4.103   6.699   1.078
  319LEU    HB1 1882   4.044   6.620   1.059
  319LEU    HB2 1883   4.126   6.700   1.175
  319LEU     CG 1884   4.233   6.678   1.000
  319LEU     HG 1885   4.286   6.762   1.004
  319LEU    CD1 1886   4.315   6.567   1.062
  319LEU   HD11 1887   4.400   6.554   1.010
  319LEU   HD12 1888   4.338   6.591   1.156
  319LEU   HD13 1889   4.263   6.482   1.061
  319LEU    CD2 1890   4.205   6.647   0.854
  319LEU   HD21 1891   4.292   6.633   0.806
  319LEU   HD22 1892   4.150   6.563   0.847
  319LEU   HD23 1893   4.155   6.723   0.813
  319LEU      C 1894   3.891   6.822   1.119
  319LEU      O 1895   3.790   6.783   1.060
  320HID      N 1896   3.889   6.861   1.247
  320HID      H 1897   3.974   6.894   1.287
  320HID     CA 1898   3.769   6.857   1.331
  320HID     HA 1899   3.690   6.843   1.272
  320HID     CB 1900   3.777   6.740   1.430
  320HID    HB1 1901   3.693   6.737   1.484
  320HID    HB2 1902   3.856   6.753   1.490
  320HID     CG 1903   3.793   6.607   1.364
  320HID    ND1 1904   3.689   6.539   1.306
  320HID    HD1 1905   3.595   6.571   1.301
  320HID    CE1 1906   3.733   6.424   1.257
  320HID    HE1 1907   3.678   6.355   1.210
  320HID    NE2 1908   3.862   6.416   1.281
  320HID    CD2 1909   3.903   6.528   1.348
  320HID    HD2 1910   3.996   6.548   1.379
  320HID      C 1911   3.759   6.990   1.404
  320HID      O 1912   3.798   7.002   1.520
  321PRO      N 1913   3.709   7.095   1.336
  321PRO     CD 1914   3.669   7.103   1.194
  321PRO    HD1 1915   3.577   7.065   1.181
  321PRO    HD2 1916   3.734   7.053   1.136
  321PRO     CG 1917   3.672   7.249   1.165
  321PRO    HG1 1918   3.604   7.272   1.096
  321PRO    HG2 1919   3.763   7.276   1.133
  321PRO     CB 1920   3.641   7.317   1.292
  321PRO    HB1 1921   3.542   7.325   1.303
  321PRO    HB2 1922   3.682   7.408   1.292
  321PRO     CA 1923   3.702   7.228   1.401
  321PRO     HA 1924   3.793   7.254   1.432
  321PRO      C 1925   3.617   7.232   1.527
  321PRO      O 1926   3.650   7.308   1.619
  322THR      N 1927   3.511   7.152   1.535
  322THR      H 1928   3.488   7.093   1.458
  322THR     CA 1929   3.428   7.149   1.655
  322THR     HA 1930   3.419   7.245   1.680
  322THR     CB 1931   3.293   7.084   1.624
  322THR     HB 1932   3.238   7.074   1.707
  322THR    CG2 1933   3.217   7.165   1.521
  322THR   HG21 1934   3.129   7.121   1.502
  322THR   HG22 1935   3.201   7.257   1.556
  322THR   HG23 1936   3.271   7.170   1.437
  322THR    OG1 1937   3.315   6.952   1.574
  322THR    HG1 1938   3.227   6.909   1.554
  322THR      C 1939   3.493   7.075   1.771
  322THR      O 1940   3.445   7.087   1.884
  323LEU      N 1941   3.600   6.999   1.747
  323LEU      H 1942   3.640   6.998   1.655
  323LEU     CA 1943   3.661   6.917   1.850
  323LEU     HA 1944   3.586   6.884   1.907
  323LEU     CB 1945   3.735   6.800   1.786
  323LEU    HB1 1946   3.806   6.839   1.727
  323LEU    HB2 1947   3.669   6.750   1.730
  323LEU     CG 1948   3.803   6.697   1.876
  323LEU     HG 1949   3.863   6.744   1.940
  323LEU    CD1 1950   3.700   6.620   1.957
  323LEU   HD11 1951   3.747   6.553   2.015
  323LEU   HD12 1952   3.648   6.683   2.014
  323LEU   HD13 1953   3.638   6.572   1.895
  323LEU    CD2 1954   3.888   6.603   1.793
  323LEU   HD21 1955   3.932   6.536   1.853
  323LEU   HD22 1956   3.830   6.555   1.727
  323LEU   HD23 1957   3.958   6.655   1.744
  323LEU      C 1958   3.757   7.000   1.934
  323LEU      O 1959   3.838   7.077   1.880
  324LYS      N 1960   3.749   6.984   2.066
  324LYS      H 1961   3.677   6.924   2.101
  324LYS     CA 1962   3.838   7.048   2.163
  324LYS     HA 1963   3.896   7.113   2.114
  324LYS     CB 1964   3.760   7.127   2.266
  324LYS    HB1 1965   3.824   7.160   2.336
  324LYS    HB2 1966   3.693   7.066   2.308
  324LYS     CG 1967   3.687   7.246   2.208
  324LYS    HG1 1968   3.619   7.214   2.142
  324LYS    HG2 1969   3.753   7.305   2.162
  324LYS     CD 1970   3.617   7.324   2.317
  324LYS    HD1 1971   3.685   7.356   2.382
  324LYS    HD2 1972   3.552   7.263   2.363
  324LYS     CE 1973   3.542   7.443   2.261
  324LYS    HE1 1974   3.476   7.411   2.193
  324LYS    HE2 1975   3.607   7.505   2.217
  324LYS     NZ 1976   3.469   7.518   2.366
  324LYS    HZ1 1977   3.421   7.595   2.324
  324LYS    HZ2 1978   3.403   7.457   2.410
  324LYS    HZ3 1979   3.534   7.551   2.434
  324LYS      C 1980   3.921   6.937   2.228
  324LYS      O 1981   3.879   6.877   2.327
  325LEU      N 1982   4.039   6.912   2.172
  325LEU      H 1983   4.070   6.967   2.095
  325LEU     CA 1984   4.123   6.804   2.222
  325LEU     HA 1985   4.064   6.723   2.225
  325LEU     CB 1986   4.240   6.781   2.127
  325LEU    HB1 1987   4.307   6.724   2.175
  325LEU    HB2 1988   4.280   6.870   2.107
  325LEU     CG 1989   4.210   6.713   1.994
  325LEU     HG 1990   4.132   6.758   1.951
  325LEU    CD1 1991   4.330   6.725   1.903
  325LEU   HD11 1992   4.310   6.680   1.816
  325LEU   HD12 1993   4.350   6.821   1.887
  325LEU   HD13 1994   4.409   6.681   1.946
  325LEU    CD2 1995   4.173   6.567   2.014
  325LEU   HD21 1996   4.154   6.525   1.925
  325LEU   HD22 1997   4.249   6.519   2.058
  325LEU   HD23 1998   4.092   6.560   2.072
  325LEU      C 1999   4.174   6.832   2.362
  325LEU      O 2000   4.185   6.741   2.444
  326GLU      N 2001   4.205   6.958   2.391
  326GLU      H 2002   4.189   7.029   2.323
  326GLU     CA 2003   4.263   6.993   2.521
  326GLU     HA 2004   4.337   6.927   2.533
  326GLU     CB 2005   4.316   7.137   2.519
  326GLU    HB1 2006   4.384   7.142   2.445
  326GLU    HB2 2007   4.361   7.153   2.607
  326GLU     CG 2008   4.211   7.250   2.497
  326GLU    HG1 2009   4.242   7.332   2.544
  326GLU    HG2 2010   4.124   7.221   2.536
  326GLU     CD 2011   4.188   7.285   2.351
  326GLU    OE1 2012   4.221   7.203   2.263
  326GLU    OE2 2013   4.134   7.394   2.325
  326GLU      C 2014   4.167   6.974   2.637
  326GLU      O 2015   4.212   6.974   2.752
  327GLU      N 2016   4.037   6.958   2.612
  327GLU      H 2017   4.007   6.959   2.517
  327GLU     CA 2018   3.937   6.938   2.716
  327GLU     HA 2019   3.980   6.978   2.797
  327GLU     CB 2020   3.806   7.008   2.677
  327GLU    HB1 2021   3.736   6.982   2.743
  327GLU    HB2 2022   3.779   6.976   2.586
  327GLU     CG 2023   3.814   7.159   2.673
  327GLU    HG1 2024   3.871   7.186   2.595
  327GLU    HG2 2025   3.856   7.191   2.758
  327GLU     CD 2026   3.678   7.224   2.659
  327GLU    OE1 2027   3.578   7.152   2.642
  327GLU    OE2 2028   3.671   7.349   2.665
  327GLU      C 2029   3.908   6.792   2.745
  327GLU      O 2030   3.830   6.763   2.837
  328ILE      N 2031   3.967   6.698   2.671
  328ILE      H 2032   4.030   6.725   2.598
  328ILE     CA 2033   3.941   6.556   2.694
  328ILE     HA 2034   3.843   6.544   2.708
  328ILE     CB 2035   3.982   6.473   2.572
  328ILE     HB 2036   4.077   6.496   2.550
  328ILE    CG2 2037   3.972   6.323   2.604
  328ILE   HG21 2038   3.999   6.270   2.524
  328ILE   HG22 2039   4.033   6.301   2.680
  328ILE   HG23 2040   3.878   6.300   2.629
  328ILE    CG1 2041   3.895   6.506   2.450
  328ILE   HG11 2042   3.882   6.605   2.446
  328ILE   HG12 2043   3.806   6.461   2.461
  328ILE     CD 2044   3.954   6.461   2.317
  328ILE    HD1 2045   3.892   6.486   2.243
  328ILE    HD2 2046   4.042   6.505   2.303
  328ILE    HD3 2047   3.967   6.361   2.318
  328ILE      C 2048   4.017   6.514   2.818
  328ILE      O 2049   4.135   6.548   2.835
  329THR      N 2050   3.950   6.440   2.906
  329THR      H 2051   3.855   6.416   2.885
  329THR     CA 2052   4.007   6.392   3.031
  329THR     HA 2053   4.093   6.442   3.043
  329THR     CB 2054   3.913   6.420   3.148
  329THR     HB 2055   3.948   6.378   3.232
  329THR    CG2 2056   3.896   6.568   3.169
  329THR   HG21 2057   3.834   6.584   3.246
  329THR   HG22 2058   3.985   6.609   3.189
  329THR   HG23 2059   3.858   6.609   3.086
  329THR    OG1 2060   3.785   6.361   3.122
  329THR    HG1 2061   3.724   6.379   3.199
  329THR      C 2062   4.033   6.242   3.022
  329THR      O 2063   3.954   6.168   2.965
  330ASN      N 2064   4.146   6.199   3.078
  330ASN      H 2065   4.211   6.266   3.115
  330ASN     CA 2066   4.178   6.058   3.087
  330ASN     HA 2067   4.150   6.016   3.000
  330ASN     CB 2068   4.329   6.037   3.101
  330ASN    HB1 2069   4.375   6.074   3.020
  330ASN    HB2 2070   4.348   5.939   3.107
  330ASN     CG 2071   4.387   6.104   3.224
  330ASN    OD1 2072   4.317   6.174   3.297
  330ASN    ND2 2073   4.515   6.084   3.247
  330ASN   HD21 2074   4.569   6.027   3.185
  330ASN   HD22 2075   4.559   6.125   3.327
  330ASN      C 2076   4.098   5.996   3.203
  330ASN      O 2077   4.013   6.062   3.264
  331ARG      N 2078   4.124   5.869   3.233
  331ARG      H 2079   4.196   5.820   3.183
  331ARG     CA 2080   4.049   5.800   3.338
  331ARG     HA 2081   3.953   5.814   3.313
  331ARG     CB 2082   4.084   5.652   3.340
  331ARG    HB1 2083   4.053   5.613   3.427
  331ARG    HB2 2084   4.183   5.642   3.333
  331ARG     CG 2085   4.022   5.573   3.228
  331ARG    HG1 2086   4.057   5.607   3.141
  331ARG    HG2 2087   3.923   5.584   3.231
  331ARG     CD 2088   4.055   5.426   3.240
  331ARG    HD1 2089   4.013   5.388   3.322
  331ARG    HD2 2090   4.154   5.414   3.245
  331ARG     NE 2091   4.006   5.350   3.125
  331ARG     HE 2092   4.072   5.327   3.053
  331ARG     CZ 2093   3.880   5.308   3.108
  331ARG    NH1 2094   3.785   5.333   3.198
  331ARG   HH11 2095   3.807   5.384   3.281
  331ARG   HH12 2096   3.692   5.300   3.183
  331ARG    NH2 2097   3.849   5.240   2.999
  331ARG   HH21 2098   3.919   5.220   2.930
  331ARG   HH22 2099   3.755   5.208   2.985
  331ARG      C 2100   4.073   5.859   3.476
  331ARG      O 2101   3.988   5.844   3.564
  332LYS      N 2102   4.187   5.925   3.498
  332LYS      H 2103   4.258   5.924   3.428
  332LYS     CA 2104   4.210   5.998   3.621
  332LYS     HA 2105   4.165   5.940   3.689
  332LYS     CB 2106   4.361   6.014   3.646
  332LYS    HB1 2107   4.374   6.064   3.731
  332LYS    HB2 2108   4.400   6.066   3.570
  332LYS     CG 2109   4.439   5.884   3.657
  332LYS    HG1 2110   4.537   5.905   3.662
  332LYS    HG2 2111   4.422   5.829   3.575
  332LYS     CD 2112   4.401   5.802   3.779
  332LYS    HD1 2113   4.306   5.774   3.771
  332LYS    HD2 2114   4.412   5.858   3.861
  332LYS     CE 2115   4.488   5.678   3.792
  332LYS    HE1 2116   4.583   5.705   3.808
  332LYS    HE2 2117   4.482   5.624   3.708
  332LYS     NZ 2118   4.445   5.592   3.905
  332LYS    HZ1 2119   4.505   5.511   3.910
  332LYS    HZ2 2120   4.451   5.643   3.990
  332LYS    HZ3 2121   4.351   5.562   3.890
  332LYS      C 2122   4.145   6.136   3.623
  332LYS      O 2123   4.161   6.208   3.721
  333GLY      N 2124   4.073   6.174   3.517
  333GLY      H 2125   4.065   6.112   3.438
  333GLY     CA 2126   4.007   6.302   3.514
  333GLY    HA1 2127   3.969   6.317   3.605
  333GLY    HA2 2128   3.933   6.295   3.447
  333GLY      C 2129   4.095   6.419   3.478
  333GLY      O 2130   4.053   6.534   3.497
  334LEU      N 2131   4.214   6.395   3.425
  334LEU      H 2132   4.238   6.300   3.404
  334LEU     CA 2133   4.312   6.499   3.396
  334LEU     HA 2134   4.286   6.578   3.451
  334LEU     CB 2135   4.452   6.453   3.435
  334LEU    HB1 2136   4.516   6.526   3.412
  334LEU    HB2 2137   4.474   6.372   3.380
  334LEU     CG 2138   4.475   6.417   3.581
  334LEU     HG 2139   4.407   6.349   3.609
  334LEU    CD1 2140   4.614   6.358   3.598
  334LEU   HD11 2141   4.629   6.334   3.694
  334LEU   HD12 2142   4.623   6.275   3.542
  334LEU   HD13 2143   4.683   6.425   3.569
  334LEU    CD2 2144   4.458   6.538   3.670
  334LEU   HD21 2145   4.474   6.511   3.765
  334LEU   HD22 2146   4.524   6.608   3.644
  334LEU   HD23 2147   4.365   6.574   3.660
  334LEU      C 2148   4.308   6.533   3.248
  334LEU      O 2149   4.316   6.444   3.162
  335THR      N 2150   4.298   6.661   3.218
  335THR      H 2151   4.272   6.725   3.290
  335THR     CA 2152   4.323   6.711   3.085
  335THR     HA 2153   4.275   6.650   3.022
  335THR     CB 2154   4.268   6.852   3.070
  335THR     HB 2155   4.297   6.892   2.983
  335THR    CG2 2156   4.117   6.851   3.080
  335THR   HG21 2157   4.082   6.944   3.070
  335THR   HG22 2158   4.079   6.793   3.007
  335THR   HG23 2159   4.090   6.814   3.169
  335THR    OG1 2160   4.321   6.935   3.173
  335THR    HG1 2161   4.285   7.027   3.163
  335THR      C 2162   4.474   6.709   3.060
  335THR      O 2163   4.551   6.687   3.154
  336PRO      N 2164   4.519   6.724   2.935
  336PRO     CD 2165   4.444   6.733   2.809
  336PRO    HD1 2166   4.407   6.825   2.796
  336PRO    HD2 2167   4.370   6.666   2.807
  336PRO     CG 2168   4.546   6.702   2.707
  336PRO    HG1 2169   4.524   6.746   2.620
  336PRO    HG2 2170   4.553   6.603   2.693
  336PRO     CB 2171   4.672   6.754   2.760
  336PRO    HB1 2172   4.681   6.851   2.738
  336PRO    HB2 2173   4.749   6.704   2.720
  336PRO     CA 2174   4.664   6.732   2.911
  336PRO     HA 2175   4.710   6.649   2.944
  336PRO      C 2176   4.732   6.844   2.988
  336PRO      O 2177   4.844   6.826   3.036
  337LEU      N 2178   4.665   6.958   3.004
  337LEU      H 2179   4.577   6.971   2.958
  337LEU     CA 2180   4.720   7.064   3.088
  337LEU     HA 2181   4.814   7.079   3.057
  337LEU     CB 2182   4.637   7.191   3.070
  337LEU    HB1 2183   4.542   7.167   3.091
  337LEU    HB2 2184   4.644   7.217   2.974
  337LEU     CG 2185   4.673   7.314   3.154
  337LEU     HG 2186   4.665   7.291   3.251
  337LEU    CD1 2187   4.816   7.357   3.130
  337LEU   HD11 2188   4.837   7.437   3.186
  337LEU   HD12 2189   4.878   7.282   3.155
  337LEU   HD13 2190   4.828   7.379   3.033
  337LEU    CD2 2191   4.578   7.426   3.122
  337LEU   HD21 2192   4.602   7.506   3.177
  337LEU   HD22 2193   4.585   7.448   3.025
  337LEU   HD23 2194   4.485   7.397   3.143
  337LEU      C 2195   4.723   7.021   3.234
  337LEU      O 2196   4.822   7.045   3.304
  338ALA      N 2197   4.615   6.959   3.282
  338ALA      H 2198   4.535   6.945   3.224
  338ALA     CA 2199   4.614   6.911   3.419
  338ALA     HA 2200   4.641   6.989   3.474
  338ALA     CB 2201   4.474   6.862   3.456
  338ALA    HB1 2202   4.474   6.829   3.550
  338ALA    HB2 2203   4.409   6.937   3.447
  338ALA    HB3 2204   4.448   6.787   3.395
  338ALA      C 2205   4.715   6.800   3.440
  338ALA      O 2206   4.777   6.793   3.547
  339LEU      N 2207   4.733   6.713   3.341
  339LEU      H 2208   4.677   6.720   3.258
  339LEU     CA 2209   4.833   6.608   3.351
  339LEU     HA 2210   4.814   6.561   3.437
  339LEU     CB 2211   4.819   6.511   3.234
  339LEU    HB1 2212   4.832   6.563   3.150
  339LEU    HB2 2213   4.726   6.474   3.237
  339LEU     CG 2214   4.914   6.392   3.227
  339LEU     HG 2215   5.008   6.425   3.225
  339LEU    CD1 2216   4.901   6.303   3.348
  339LEU   HD11 2217   4.965   6.226   3.340
  339LEU   HD12 2218   4.922   6.355   3.430
  339LEU   HD13 2219   4.808   6.268   3.354
  339LEU    CD2 2220   4.884   6.313   3.102
  339LEU   HD21 2221   4.946   6.234   3.096
  339LEU   HD22 2222   4.790   6.280   3.105
  339LEU   HD23 2223   4.897   6.371   3.022
  339LEU      C 2224   4.974   6.666   3.356
  339LEU      O 2225   5.058   6.619   3.433
  340ALA      N 2226   5.000   6.769   3.275
  340ALA      H 2227   4.930   6.799   3.210
  340ALA     CA 2228   5.129   6.837   3.280
  340ALA     HA 2229   5.199   6.766   3.267
  340ALA     CB 2230   5.138   6.940   3.168
  340ALA    HB1 2231   5.227   6.986   3.172
  340ALA    HB2 2232   5.129   6.894   3.080
  340ALA    HB3 2233   5.065   7.007   3.179
  340ALA      C 2234   5.150   6.903   3.415
  340ALA      O 2235   5.262   6.903   3.468
  341ALA      N 2236   5.045   6.961   3.472
  341ALA      H 2237   4.957   6.960   3.425
  341ALA     CA 2238   5.057   7.026   3.602
  341ALA     HA 2239   5.136   7.087   3.595
  341ALA     CB 2240   4.930   7.106   3.632
  341ALA    HB1 2241   4.939   7.150   3.721
  341ALA    HB2 2242   4.917   7.175   3.561
  341ALA    HB3 2243   4.851   7.044   3.633
  341ALA      C 2244   5.085   6.925   3.712
  341ALA      O 2245   5.169   6.949   3.800
  342SER      N 2246   5.015   6.812   3.710
  342SER      H 2247   4.951   6.794   3.635
  342SER     CA 2248   5.031   6.714   3.817
  342SER     HA 2249   5.034   6.768   3.901
  342SER     CB 2250   4.913   6.617   3.817
  342SER    HB1 2251   4.826   6.666   3.815
  342SER    HB2 2252   4.916   6.557   3.897
  342SER     OG 2253   4.917   6.535   3.703
  342SER     HG 2254   4.839   6.472   3.704
  342SER      C 2255   5.161   6.636   3.805
  342SER      O 2256   5.223   6.604   3.907
  343SER      N 2257   5.206   6.606   3.683
  343SER      H 2258   5.157   6.640   3.603
  343SER     CA 2259   5.324   6.525   3.662
  343SER     HA 2260   5.319   6.459   3.737
  343SER     CB 2261   5.319   6.458   3.525
  343SER    HB1 2262   5.401   6.402   3.510
  343SER    HB2 2263   5.311   6.526   3.452
  343SER     OG 2264   5.207   6.372   3.515
  343SER     HG 2265   5.206   6.329   3.425
  343SER      C 2266   5.454   6.603   3.673
  343SER      O 2267   5.561   6.541   3.677
  344GLY      N 2268   5.449   6.736   3.678
  344GLY      H 2269   5.360   6.782   3.675
  344GLY     CA 2270   5.570   6.815   3.688
  344GLY    HA1 2271   5.632   6.765   3.749
  344GLY    HA2 2272   5.545   6.902   3.730
  344GLY      C 2273   5.641   6.843   3.559
  344GLY      O 2274   5.761   6.871   3.560
  345LYS      N 2275   5.570   6.837   3.446
  345LYS      H 2276   5.473   6.815   3.451
  345LYS     CA 2277   5.631   6.862   3.315
  345LYS     HA 2278   5.725   6.826   3.317
  345LYS     CB 2279   5.557   6.787   3.205
  345LYS    HB1 2280   5.610   6.796   3.120
  345LYS    HB2 2281   5.467   6.829   3.194
  345LYS     CG 2282   5.536   6.637   3.232
  345LYS    HG1 2283   5.492   6.596   3.152
  345LYS    HG2 2284   5.476   6.627   3.311
  345LYS     CD 2285   5.666   6.561   3.260
  345LYS    HD1 2286   5.710   6.600   3.341
  345LYS    HD2 2287   5.727   6.570   3.181
  345LYS     CE 2288   5.640   6.414   3.285
  345LYS    HE1 2289   5.571   6.404   3.356
  345LYS    HE2 2290   5.725   6.370   3.315
  345LYS     NZ 2291   5.592   6.344   3.164
  345LYS    HZ1 2292   5.576   6.247   3.185
  345LYS    HZ2 2293   5.507   6.385   3.133
  345LYS    HZ3 2294   5.661   6.351   3.092
  345LYS      C 2295   5.632   7.013   3.291
  345LYS      O 2296   5.548   7.070   3.223
  346ILE      N 2297   5.733   7.078   3.351
  346ILE      H 2298   5.804   7.025   3.398
  346ILE     CA 2299   5.741   7.224   3.349
  346ILE     HA 2300   5.652   7.256   3.381
  346ILE     CB 2301   5.852   7.273   3.444
  346ILE     HB 2302   5.840   7.226   3.532
  346ILE    CG2 2303   5.991   7.237   3.392
  346ILE   HG21 2304   6.060   7.270   3.456
  346ILE   HG22 2305   5.999   7.137   3.383
  346ILE   HG23 2306   6.005   7.279   3.303
  346ILE    CG1 2307   5.841   7.424   3.466
  346ILE   HG11 2308   5.747   7.445   3.493
  346ILE   HG12 2309   5.863   7.470   3.380
  346ILE     CD 2310   5.934   7.477   3.573
  346ILE    HD1 2311   5.922   7.575   3.582
  346ILE    HD2 2312   5.913   7.432   3.660
  346ILE    HD3 2313   6.029   7.457   3.547
  346ILE      C 2314   5.762   7.276   3.207
  346ILE      O 2315   5.716   7.385   3.173
  347GLY      N 2316   5.834   7.201   3.123
  347GLY      H 2317   5.874   7.114   3.154
  347GLY     CA 2318   5.855   7.245   2.986
  347GLY    HA1 2319   5.918   7.180   2.943
  347GLY    HA2 2320   5.897   7.335   2.989
  347GLY      C 2321   5.725   7.251   2.907
  347GLY      O 2322   5.697   7.351   2.840
  348VAL      N 2323   5.644   7.147   2.917
  348VAL      H 2324   5.669   7.070   2.976
  348VAL     CA 2325   5.518   7.142   2.843
  348VAL     HA 2326   5.539   7.168   2.749
  348VAL     CB 2327   5.461   6.999   2.845
  348VAL     HB 2328   5.454   6.967   2.940
  348VAL    CG1 2329   5.319   6.996   2.787
  348VAL   HG11 2330   5.284   6.902   2.789
  348VAL   HG12 2331   5.260   7.055   2.841
  348VAL   HG13 2332   5.321   7.028   2.692
  348VAL    CG2 2333   5.556   6.904   2.771
  348VAL   HG21 2334   5.519   6.811   2.773
  348VAL   HG22 2335   5.566   6.934   2.676
  348VAL   HG23 2336   5.645   6.904   2.816
  348VAL      C 2337   5.420   7.243   2.900
  348VAL      O 2338   5.345   7.307   2.825
  349LEU      N 2339   5.415   7.257   3.032
  349LEU      H 2340   5.472   7.198   3.090
  349LEU     CA 2341   5.328   7.357   3.093
  349LEU     HA 2342   5.236   7.338   3.059
  349LEU     CB 2343   5.333   7.343   3.245
  349LEU    HB1 2344   5.428   7.359   3.273
  349LEU    HB2 2345   5.308   7.248   3.267
  349LEU     CG 2346   5.244   7.434   3.330
  349LEU     HG 2347   5.264   7.529   3.308
  349LEU    CD1 2348   5.098   7.411   3.300
  349LEU   HD11 2349   5.042   7.471   3.357
  349LEU   HD12 2350   5.081   7.430   3.203
  349LEU   HD13 2351   5.075   7.315   3.320
  349LEU    CD2 2352   5.272   7.410   3.477
  349LEU   HD21 2353   5.214   7.469   3.532
  349LEU   HD22 2354   5.253   7.314   3.499
  349LEU   HD23 2355   5.368   7.430   3.496
  349LEU      C 2356   5.368   7.497   3.051
  349LEU      O 2357   5.282   7.581   3.020
  350ALA      N 2358   5.498   7.525   3.050
  350ALA      H 2359   5.564   7.455   3.080
  350ALA     CA 2360   5.547   7.655   3.006
  350ALA     HA 2361   5.499   7.723   3.061
  350ALA     CB 2362   5.697   7.665   3.030
  350ALA    HB1 2363   5.730   7.754   2.999
  350ALA    HB2 2364   5.716   7.654   3.128
  350ALA    HB3 2365   5.744   7.593   2.979
  350ALA      C 2366   5.514   7.679   2.860
  350ALA      O 2367   5.490   7.793   2.821
  351TYR      N 2368   5.515   7.574   2.778
  351TYR      H 2369   5.547   7.485   2.810
  351TYR     CA 2370   5.469   7.590   2.640
  351TYR     HA 2371   5.522   7.666   2.602
  351TYR     CB 2372   5.497   7.464   2.560
  351TYR    HB1 2373   5.481   7.384   2.618
  351TYR    HB2 2374   5.593   7.465   2.531
  351TYR     CG 2375   5.409   7.453   2.437
  351TYR    CD1 2376   5.427   7.538   2.330
  351TYR    HD1 2377   5.499   7.607   2.333
  351TYR    CE1 2378   5.347   7.529   2.219
  351TYR    HE1 2379   5.361   7.591   2.142
  351TYR     CZ 2380   5.248   7.435   2.214
  351TYR     OH 2381   5.168   7.425   2.103
  351TYR     HH 2382   5.102   7.351   2.116
  351TYR    CE2 2383   5.228   7.349   2.319
  351TYR    HE2 2384   5.156   7.279   2.315
  351TYR    CD2 2385   5.308   7.359   2.430
  351TYR    HD2 2386   5.293   7.297   2.507
  351TYR      C 2387   5.321   7.625   2.635
  351TYR      O 2388   5.281   7.719   2.566
  352ILE      N 2389   5.239   7.548   2.707
  352ILE      H 2390   5.277   7.483   2.774
  352ILE     CA 2391   5.094   7.557   2.689
  352ILE     HA 2392   5.078   7.553   2.590
  352ILE     CB 2393   5.024   7.438   2.759
  352ILE     HB 2394   5.059   7.430   2.852
  352ILE    CG2 2395   4.872   7.461   2.764
  352ILE   HG21 2396   4.828   7.383   2.809
  352ILE   HG22 2397   4.853   7.544   2.815
  352ILE   HG23 2398   4.837   7.469   2.671
  352ILE    CG1 2399   5.054   7.308   2.684
  352ILE   HG11 2400   5.151   7.308   2.658
  352ILE   HG12 2401   4.998   7.305   2.602
  352ILE     CD 2402   5.027   7.182   2.763
  352ILE    HD1 2403   5.049   7.102   2.707
  352ILE    HD2 2404   5.084   7.181   2.845
  352ILE    HD3 2405   4.931   7.179   2.789
  352ILE      C 2406   5.041   7.690   2.739
  352ILE      O 2407   4.961   7.756   2.672
  353LEU      N 2408   5.085   7.733   2.858
  353LEU      H 2409   5.161   7.686   2.903
  353LEU     CA 2410   5.022   7.848   2.922
  353LEU     HA 2411   4.925   7.825   2.918
  353LEU     CB 2412   5.073   7.863   3.066
  353LEU    HB1 2413   5.035   7.948   3.102
  353LEU    HB2 2414   5.173   7.870   3.062
  353LEU     CG 2415   5.040   7.753   3.166
  353LEU     HG 2416   5.081   7.668   3.133
  353LEU    CD1 2417   5.097   7.789   3.301
  353LEU   HD11 2418   5.075   7.716   3.367
  353LEU   HD12 2419   5.196   7.798   3.294
  353LEU   HD13 2420   5.057   7.875   3.332
  353LEU    CD2 2421   4.891   7.729   3.178
  353LEU   HD21 2422   4.874   7.656   3.244
  353LEU   HD22 2423   4.846   7.813   3.208
  353LEU   HD23 2424   4.854   7.702   3.089
  353LEU      C 2425   5.043   7.979   2.847
  353LEU      O 2426   4.964   8.072   2.867
  354GLN      N 2427   5.145   7.989   2.763
  354GLN      H 2428   5.208   7.911   2.756
  354GLN     CA 2429   5.171   8.106   2.680
  354GLN     HA 2430   5.093   8.166   2.693
  354GLN     CB 2431   5.298   8.178   2.725
  354GLN    HB1 2432   5.288   8.202   2.821
  354GLN    HB2 2433   5.308   8.261   2.670
  354GLN     CG 2434   5.426   8.100   2.712
  354GLN    HG1 2435   5.456   8.103   2.617
  354GLN    HG2 2436   5.409   8.005   2.738
  354GLN     CD 2437   5.536   8.156   2.800
  354GLN    OE1 2438   5.565   8.275   2.795
  354GLN    NE2 2439   5.596   8.071   2.880
  354GLN   HE21 2440   5.569   7.975   2.881
  354GLN   HE22 2441   5.669   8.102   2.940
  354GLN      C 2442   5.179   8.067   2.534
  354GLN      O 2443   5.264   8.115   2.458
  355ARG      N 2444   5.090   7.978   2.492
  355ARG      H 2445   5.025   7.940   2.558
  355ARG     CA 2446   5.083   7.932   2.354
  355ARG     HA 2447   5.177   7.917   2.322
  355ARG     CB 2448   5.005   7.802   2.348
  355ARG    HB1 2449   4.911   7.820   2.377
  355ARG    HB2 2450   5.047   7.737   2.412
  355ARG     CG 2451   4.999   7.736   2.213
  355ARG    HG1 2452   5.092   7.723   2.178
  355ARG    HG2 2453   4.948   7.794   2.150
  355ARG     CD 2454   4.931   7.601   2.224
  355ARG    HD1 2455   4.975   7.546   2.295
  355ARG    HD2 2456   4.937   7.553   2.136
  355ARG     NE 2457   4.789   7.617   2.259
  355ARG     HE 2458   4.743   7.698   2.224
  355ARG     CZ 2459   4.717   7.533   2.333
  355ARG    NH1 2460   4.768   7.423   2.387
  355ARG   HH11 2461   4.865   7.400   2.373
  355ARG   HH12 2462   4.710   7.362   2.442
  355ARG    NH2 2463   4.590   7.561   2.355
  355ARG   HH21 2464   4.550   7.644   2.316
  355ARG   HH22 2465   4.534   7.499   2.410
  355ARG      C 2466   5.017   8.038   2.268
  355ARG      O 2467   4.910   8.088   2.302
  356GLU      N 2468   5.080   8.070   2.155
  356GLU      H 2469   5.164   8.021   2.132
  356GLU     CA 2470   5.032   8.173   2.063
  356GLU     HA 2471   4.935   8.186   2.080
  356GLU     CB 2472   5.104   8.305   2.088
  356GLU    HB1 2473   5.199   8.295   2.058
  356GLU    HB2 2474   5.102   8.324   2.186
  356GLU     CG 2475   5.045   8.424   2.016
  356GLU    HG1 2476   4.949   8.432   2.041
  356GLU    HG2 2477   5.053   8.409   1.917
  356GLU     CD 2478   5.115   8.553   2.051
  356GLU    OE1 2479   5.218   8.548   2.121
  356GLU    OE2 2480   5.067   8.661   2.010
  356GLU      C 2481   5.055   8.124   1.921
  356GLU      O 2482   5.170   8.106   1.880
  357ILE      N 2483   4.946   8.103   1.847
  357ILE      H 2484   4.857   8.128   1.885
  357ILE     CA 2485   4.949   8.045   1.713
  357ILE     HA 2486   5.044   8.018   1.695
  357ILE     CB 2487   4.862   7.919   1.704
  357ILE     HB 2488   4.771   7.942   1.737
  357ILE    CG2 2489   4.852   7.871   1.559
  357ILE   HG21 2490   4.795   7.789   1.555
  357ILE   HG22 2491   4.811   7.943   1.503
  357ILE   HG23 2492   4.944   7.850   1.524
  357ILE    CG1 2493   4.919   7.807   1.792
  357ILE   HG11 2494   4.954   7.847   1.877
  357ILE   HG12 2495   4.994   7.763   1.743
  357ILE     CD 2496   4.819   7.700   1.829
  357ILE    HD1 2497   4.864   7.631   1.886
  357ILE    HD2 2498   4.743   7.741   1.880
  357ILE    HD3 2499   4.784   7.657   1.746
  357ILE      C 2500   4.900   8.152   1.615
  357ILE      O 2501   4.785   8.196   1.623
  358HID      N 2502   4.989   8.194   1.525
  358HID      H 2503   5.079   8.149   1.523
  358HID     CA 2504   4.963   8.301   1.430
  358HID     HA 2505   4.885   8.352   1.465
  358HID     CB 2506   5.085   8.392   1.421
  358HID    HB1 2507   5.069   8.461   1.351
  358HID    HB2 2508   5.165   8.337   1.395
  358HID     CG 2509   5.118   8.463   1.548
  358HID    ND1 2510   5.043   8.568   1.597
  358HID    HD1 2511   4.962   8.606   1.553
  358HID    CE1 2512   5.095   8.610   1.710
  358HID    HE1 2513   5.060   8.685   1.766
  358HID    NE2 2514   5.201   8.537   1.737
  358HID    CD2 2515   5.218   8.444   1.637
  358HID    HD2 2516   5.291   8.375   1.631
  358HID      C 2517   4.929   8.243   1.293
  358HID      O 2518   5.012   8.243   1.201
  359GLU      N 2519   4.806   8.194   1.278
  359GLU      H 2520   4.748   8.179   1.358
  359GLU     CA 2521   4.757   8.162   1.145
  359GLU     HA 2522   4.790   8.236   1.086
  359GLU     CB 2523   4.813   8.028   1.094
  359GLU    HB1 2524   4.913   8.036   1.088
  359GLU    HB2 2525   4.775   8.010   1.003
  359GLU     CG 2526   4.782   7.907   1.180
  359GLU    HG1 2527   4.683   7.891   1.179
  359GLU    HG2 2528   4.812   7.925   1.274
  359GLU     CD 2529   4.852   7.783   1.129
  359GLU    OE1 2530   4.828   7.746   1.012
  359GLU    OE2 2531   4.930   7.723   1.205
  359GLU      C 2532   4.605   8.158   1.147
  359GLU      O 2533   4.546   8.141   1.254
  360PRO      N 2534   4.538   8.175   1.032
  360PRO     CD 2535   4.590   8.190   0.895
  360PRO    HD1 2536   4.609   8.100   0.854
  360PRO    HD2 2537   4.673   8.245   0.894
  360PRO     CG 2538   4.479   8.259   0.825
  360PRO    HG1 2539   4.480   8.236   0.728
  360PRO    HG2 2540   4.487   8.358   0.836
  360PRO     CB 2541   4.354   8.210   0.888
  360PRO    HB1 2542   4.321   8.129   0.838
  360PRO    HB2 2543   4.285   8.282   0.885
  360PRO     CA 2544   4.391   8.174   1.033
  360PRO     HA 2545   4.356   8.237   1.102
  360PRO      C 2546   4.336   8.038   1.070
  360PRO      O 2547   4.399   7.934   1.048
  361GLU      N 2548   4.217   8.039   1.129
  361GLU      H 2549   4.173   8.128   1.142
  361GLU     CA 2550   4.145   7.921   1.176
  361GLU     HA 2551   4.063   7.960   1.216
  361GLU     CB 2552   4.112   7.826   1.059
  361GLU    HB1 2553   4.061   7.747   1.094
  361GLU    HB2 2554   4.198   7.794   1.018
  361GLU     CG 2555   4.029   7.890   0.950
  361GLU    HG1 2556   4.083   7.963   0.907
  361GLU    HG2 2557   3.947   7.929   0.991
  361GLU     CD 2558   3.988   7.791   0.843
  361GLU    OE1 2559   4.033   7.675   0.849
  361GLU    OE2 2560   3.911   7.829   0.752
  361GLU      C 2561   4.219   7.844   1.285
  361GLU      O 2562   4.187   7.728   1.310
  362CYS      N 2563   4.318   7.906   1.350
  362CYS      H 2564   4.345   7.997   1.320
  362CYS     CA 2565   4.389   7.846   1.462
  362CYS     HA 2566   4.325   7.776   1.493
  362CYS     CB 2567   4.523   7.787   1.415
  362CYS    HB1 2568   4.565   7.750   1.498
  362CYS    HB2 2569   4.576   7.866   1.383
  362CYS     SG 2570   4.508   7.661   1.287
  362CYS     HG 2571   4.599   7.628   1.262
  362CYS      C 2572   4.417   7.943   1.577
  362CYS      O 2573   4.472   7.899   1.678
  363ARG      N 2574   4.381   8.071   1.564
  363ARG      H 2575   4.335   8.102   1.481
  363ARG     CA 2576   4.409   8.165   1.672
  363ARG     HA 2577   4.506   8.152   1.694
  363ARG     CB 2578   4.382   8.308   1.625
  363ARG    HB1 2579   4.390   8.369   1.703
  363ARG    HB2 2580   4.289   8.312   1.588
  363ARG     CG 2581   4.479   8.355   1.517
  363ARG    HG1 2582   4.472   8.293   1.438
  363ARG    HG2 2583   4.572   8.352   1.553
  363ARG     CD 2584   4.449   8.496   1.471
  363ARG    HD1 2585   4.458   8.559   1.548
  363ARG    HD2 2586   4.356   8.500   1.435
  363ARG     NE 2587   4.541   8.539   1.365
  363ARG     HE 2588   4.508   8.533   1.271
  363ARG     CZ 2589   4.664   8.585   1.384
  363ARG    NH1 2590   4.717   8.597   1.506
  363ARG   HH11 2591   4.664   8.571   1.586
  363ARG   HH12 2592   4.810   8.632   1.517
  363ARG    NH2 2593   4.737   8.620   1.279
  363ARG   HH21 2594   4.699   8.611   1.187
  363ARG   HH22 2595   4.830   8.654   1.292
  363ARG      C 2596   4.326   8.134   1.796
  363ARG      O 2597   4.369   8.165   1.908
  364HID      N 2598   4.210   8.071   1.780
  364HID      H 2599   4.178   8.049   1.688
  364HID     CA 2600   4.130   8.033   1.896
  364HID     HA 2601   4.123   8.117   1.949
  364HID     CB 2602   3.992   7.984   1.853
  364HID    HB1 2603   3.951   8.052   1.793
  364HID    HB2 2604   3.935   7.972   1.934
  364HID     CG 2605   3.996   7.853   1.779
  364HID    ND1 2606   4.039   7.843   1.649
  364HID    HD1 2607   4.071   7.919   1.592
  364HID    CE1 2608   4.031   7.717   1.611
  364HID    HE1 2609   4.056   7.682   1.521
  364HID    NE2 2610   3.985   7.645   1.711
  364HID    CD2 2611   3.962   7.728   1.818
  364HID    HD2 2612   3.927   7.701   1.908
  364HID      C 2613   4.198   7.926   1.980
  364HID      O 2614   4.166   7.913   2.099
  365LEU      N 2615   4.289   7.849   1.922
  365LEU      H 2616   4.305   7.856   1.823
  365LEU     CA 2617   4.366   7.754   2.001
  365LEU     HA 2618   4.297   7.705   2.054
  365LEU     CB 2619   4.445   7.661   1.909
  365LEU    HB1 2620   4.498   7.599   1.967
  365LEU    HB2 2621   4.507   7.718   1.855
  365LEU     CG 2622   4.368   7.574   1.811
  365LEU     HG 2623   4.304   7.630   1.758
  365LEU    CD1 2624   4.467   7.510   1.716
  365LEU   HD11 2625   4.418   7.452   1.651
  365LEU   HD12 2626   4.517   7.581   1.667
  365LEU   HD13 2627   4.532   7.454   1.768
  365LEU    CD2 2628   4.285   7.470   1.884
  365LEU   HD21 2629   4.236   7.414   1.817
  365LEU   HD22 2630   4.345   7.411   1.938
  365LEU   HD23 2631   4.220   7.515   1.944
  365LEU      C 2632   4.463   7.822   2.096
  365LEU      O 2633   4.503   7.761   2.196
  366SER      N 2634   4.502   7.946   2.068
  366SER      H 2635   4.461   7.993   1.990
  366SER     CA 2636   4.603   8.014   2.147
  366SER     HA 2637   4.681   7.951   2.149
  366SER     CB 2638   4.641   8.147   2.082
  366SER    HB1 2639   4.712   8.193   2.135
  366SER    HB2 2640   4.561   8.206   2.074
  366SER     OG 2641   4.692   8.127   1.952
  366SER     HG 2642   4.716   8.215   1.912
  366SER      C 2643   4.554   8.039   2.288
  366SER      O 2644   4.434   8.044   2.315
  367ARG      N 2645   4.650   8.052   2.380
  367ARG      H 2646   4.744   8.032   2.353
  367ARG     CA 2647   4.625   8.093   2.517
  367ARG     HA 2648   4.527   8.110   2.519
  367ARG     CB 2649   4.666   7.981   2.613
  367ARG    HB1 2650   4.664   8.016   2.706
  367ARG    HB2 2651   4.759   7.951   2.590
  367ARG     CG 2652   4.575   7.860   2.606
  367ARG    HG1 2653   4.576   7.824   2.513
  367ARG    HG2 2654   4.482   7.888   2.630
  367ARG     CD 2655   4.618   7.750   2.700
  367ARG    HD1 2656   4.714   7.728   2.684
  367ARG    HD2 2657   4.562   7.668   2.684
  367ARG     NE 2658   4.603   7.788   2.840
  367ARG     HE 2659   4.682   7.830   2.884
  367ARG     CZ 2660   4.494   7.772   2.914
  367ARG    NH1 2661   4.383   7.717   2.866
  367ARG   HH11 2662   4.380   7.686   2.771
  367ARG   HH12 2663   4.303   7.706   2.925
  367ARG    NH2 2664   4.495   7.811   3.040
  367ARG   HH21 2665   4.578   7.852   3.079
  367ARG   HH22 2666   4.414   7.799   3.097
  367ARG      C 2667   4.696   8.222   2.555
  367ARG      O 2668   4.681   8.267   2.669
  368LYS      N 2669   4.772   8.282   2.464
  368LYS      H 2670   4.791   8.233   2.379
  368LYS     CA 2671   4.830   8.415   2.481
  368LYS     HA 2672   4.795   8.453   2.567
  368LYS     CB 2673   4.982   8.408   2.491
  368LYS    HB1 2674   5.017   8.372   2.404
  368LYS    HB2 2675   5.006   8.344   2.565
  368LYS     CG 2676   5.051   8.540   2.519
  368LYS    HG1 2677   5.017   8.576   2.606
  368LYS    HG2 2678   5.030   8.604   2.445
  368LYS     CD 2679   5.201   8.523   2.528
  368LYS    HD1 2680   5.234   8.477   2.445
  368LYS    HD2 2681   5.223   8.466   2.608
  368LYS     CE 2682   5.272   8.655   2.542
  368LYS    HE1 2683   5.243   8.699   2.627
  368LYS    HE2 2684   5.248   8.713   2.464
  368LYS     NZ 2685   5.420   8.638   2.545
  368LYS    HZ1 2686   5.464   8.727   2.554
  368LYS    HZ2 2687   5.446   8.580   2.623
  368LYS    HZ3 2688   5.450   8.594   2.460
  368LYS      C 2689   4.787   8.499   2.362
  368LYS      O 2690   4.808   8.459   2.247
  369PHE      N 2691   4.727   8.615   2.389
  369PHE      H 2692   4.715   8.640   2.485
  369PHE     CA 2693   4.679   8.706   2.287
  369PHE     HA 2694   4.711   8.667   2.200
  369PHE     CB 2695   4.527   8.714   2.287
  369PHE    HB1 2696   4.499   8.777   2.215
  369PHE    HB2 2697   4.497   8.748   2.376
  369PHE     CG 2698   4.459   8.582   2.263
  369PHE    CD1 2699   4.428   8.541   2.135
  369PHE    HD1 2700   4.452   8.599   2.057
  369PHE    CE1 2701   4.365   8.420   2.113
  369PHE    HE1 2702   4.342   8.391   2.020
  369PHE     CZ 2703   4.334   8.339   2.219
  369PHE     HZ 2704   4.289   8.251   2.203
  369PHE    CE2 2705   4.365   8.378   2.347
  369PHE    HE2 2706   4.343   8.318   2.424
  369PHE    CD2 2707   4.427   8.499   2.369
  369PHE    HD2 2708   4.449   8.527   2.462
  369PHE      C 2709   4.737   8.845   2.312
  369PHE      O 2710   4.761   8.883   2.426
  370THR      N 2711   4.759   8.919   2.203
  370THR      H 2712   4.744   8.877   2.114
  370THR     CA 2713   4.804   9.058   2.207
  370THR     HA 2714   4.835   9.077   2.300
  370THR     CB 2715   4.922   9.080   2.112
  370THR     HB 2716   4.897   9.054   2.019
  370THR    CG2 2717   4.969   9.225   2.118
  370THR   HG21 2718   5.046   9.237   2.055
  370THR   HG22 2719   4.894   9.285   2.091
  370THR   HG23 2720   4.998   9.247   2.211
  370THR    OG1 2721   5.030   8.994   2.148
  370THR    HG1 2722   5.107   9.009   2.086
  370THR      C 2723   4.686   9.146   2.169
  370THR      O 2724   4.643   9.146   2.053
  371GLU      N 2725   4.633   9.220   2.266
  371GLU      H 2726   4.675   9.220   2.357
  371GLU     CA 2727   4.514   9.300   2.240
  371GLU     HA 2728   4.454   9.239   2.188
  371GLU     CB 2729   4.448   9.342   2.371
  371GLU    HB1 2730   4.505   9.412   2.414
  371GLU    HB2 2731   4.442   9.262   2.431
  371GLU     CG 2732   4.308   9.398   2.351
  371GLU    HG1 2733   4.257   9.336   2.291
  371GLU    HG2 2734   4.315   9.488   2.308
  371GLU     CD 2735   4.232   9.412   2.480
  371GLU    OE1 2736   4.295   9.440   2.583
  371GLU    OE2 2737   4.108   9.395   2.478
  371GLU      C 2738   4.546   9.423   2.157
  371GLU      O 2739   4.473   9.456   2.063
  372TRP      N 2740   4.655   9.493   2.190
  372TRP      H 2741   4.711   9.463   2.268
  372TRP     CA 2742   4.695   9.611   2.116
  372TRP     HA 2743   4.673   9.592   2.020
  372TRP     CB 2744   4.618   9.736   2.162
  372TRP    HB1 2745   4.523   9.729   2.130
  372TRP    HB2 2746   4.661   9.817   2.122
  372TRP     CG 2747   4.615   9.755   2.310
  372TRP    CD1 2748   4.515   9.718   2.395
  372TRP    HD1 2749   4.431   9.672   2.368
  372TRP    NE1 2750   4.548   9.753   2.524
  372TRP    HE1 2751   4.492   9.736   2.605
  372TRP    CE2 2752   4.670   9.814   2.524
  372TRP    CZ2 2753   4.744   9.867   2.629
  372TRP    HZ2 2754   4.710   9.864   2.723
  372TRP    CH2 2755   4.865   9.923   2.598
  372TRP    HH2 2756   4.921   9.962   2.671
  372TRP    CZ3 2757   4.913   9.927   2.467
  372TRP    HZ3 2758   5.002   9.968   2.449
  372TRP    CE3 2759   4.840   9.875   2.363
  372TRP    HE3 2760   4.875   9.878   2.269
  372TRP    CD2 2761   4.716   9.817   2.390
  372TRP      C 2762   4.844   9.630   2.132
  372TRP      O 2763   4.906   9.575   2.224
  373ALA      N 2764   4.902   9.709   2.042
  373ALA      H 2765   4.845   9.754   1.974
  373ALA     CA 2766   5.046   9.731   2.040
  373ALA     HA 2767   5.078   9.727   2.135
  373ALA     CB 2768   5.115   9.622   1.957
  373ALA    HB1 2769   5.214   9.638   1.956
  373ALA    HB2 2770   5.096   9.532   1.997
  373ALA    HB3 2771   5.080   9.624   1.863
  373ALA      C 2772   5.075   9.868   1.982
  373ALA      O 2773   5.043   9.894   1.866
  374TYR      N 2774   5.135   9.954   2.064
  374TYR      H 2775   5.139   9.931   2.161
  374TYR     CA 2776   5.195  10.079   2.020
  374TYR     HA 2777   5.148  10.113   1.939
  374TYR     CB 2778   5.176  10.186   2.128
  374TYR    HB1 2779   5.236  10.263   2.108
  374TYR    HB2 2780   5.201  10.147   2.217
  374TYR     CG 2781   5.033  10.236   2.135
  374TYR    CD1 2782   4.934  10.160   2.195
  374TYR    HD1 2783   4.957  10.071   2.235
  374TYR    CE1 2784   4.803  10.205   2.200
  374TYR    HE1 2785   4.732  10.149   2.243
  374TYR     CZ 2786   4.771  10.327   2.145
  374TYR     OH 2787   4.641  10.371   2.151
  374TYR     HH 2788   4.634  10.460   2.107
  374TYR    CE2 2789   4.868  10.404   2.085
  374TYR    HE2 2790   4.844  10.492   2.045
  374TYR    CD2 2791   4.998  10.359   2.080
  374TYR    HD2 2792   5.068  10.415   2.036
  374TYR      C 2793   5.341  10.048   1.984
  374TYR      O 2794   5.377   9.931   1.968
  375GLY      N 2795   5.422  10.152   1.965
  375GLY      H 2796   5.388  10.243   1.985
  375GLY     CA 2797   5.558  10.139   1.916
  375GLY    HA1 2798   5.600  10.229   1.923
  375GLY    HA2 2799   5.552  10.112   1.820
  375GLY      C 2800   5.644  10.038   1.990
  375GLY      O 2801   5.682   9.935   1.934
  376PRO      N 2802   5.676  10.065   2.118
  376PRO     CD 2803   5.679  10.196   2.185
  376PRO    HD1 2804   5.587  10.221   2.215
  376PRO    HD2 2805   5.714  10.266   2.123
  376PRO     CG 2806   5.772  10.175   2.303
  376PRO    HG1 2807   5.720  10.172   2.388
  376PRO    HG2 2808   5.840  10.248   2.307
  376PRO     CB 2809   5.841  10.044   2.282
  376PRO    HB1 2810   5.862  10.000   2.370
  376PRO    HB2 2811   5.926  10.057   2.231
  376PRO     CA 2812   5.740   9.962   2.202
  376PRO     HA 2813   5.779   9.889   2.145
  376PRO      C 2814   5.644   9.888   2.294
  376PRO      O 2815   5.673   9.776   2.336
  377VAL      N 2816   5.529   9.949   2.324
  377VAL      H 2817   5.505  10.032   2.275
  377VAL     CA 2818   5.437   9.898   2.426
  377VAL     HA 2819   5.493   9.846   2.491
  377VAL     CB 2820   5.366  10.012   2.501
  377VAL     HB 2821   5.310  10.063   2.436
  377VAL    CG1 2822   5.274   9.956   2.609
  377VAL   HG11 2823   5.229  10.031   2.657
  377VAL   HG12 2824   5.205   9.897   2.567
  377VAL   HG13 2825   5.328   9.902   2.674
  377VAL    CG2 2826   5.468  10.109   2.561
  377VAL   HG21 2827   5.420  10.182   2.609
  377VAL   HG22 2828   5.527  10.060   2.625
  377VAL   HG23 2829   5.524  10.148   2.488
  377VAL      C 2830   5.336   9.807   2.360
  377VAL      O 2831   5.283   9.837   2.252
  378HIE      N 2832   5.308   9.694   2.425
  378HIE      H 2833   5.361   9.669   2.506
  378HIE     CA 2834   5.201   9.605   2.380
  378HIE     HA 2835   5.127   9.662   2.346
  378HIE     CB 2836   5.248   9.515   2.266
  378HIE    HB1 2837   5.279   9.572   2.190
  378HIE    HB2 2838   5.171   9.458   2.236
  378HIE     CG 2839   5.360   9.424   2.303
  378HIE    ND1 2840   5.341   9.294   2.345
  378HIE    CE1 2841   5.457   9.238   2.370
  378HIE    HE1 2842   5.471   9.144   2.402
  378HIE    NE2 2843   5.552   9.326   2.346
  378HIE    HE2 2844   5.650   9.310   2.356
  378HIE    CD2 2845   5.494   9.444   2.304
  378HIE    HD2 2846   5.542   9.528   2.279
  378HIE      C 2847   5.155   9.522   2.499
  378HIE      O 2848   5.235   9.485   2.585
  379SER      N 2849   5.025   9.493   2.501
  379SER      H 2850   4.971   9.514   2.420
  379SER     CA 2851   4.958   9.432   2.615
  379SER     HA 2852   5.023   9.432   2.691
  379SER     CB 2853   4.835   9.513   2.654
  379SER    HB1 2854   4.771   9.518   2.578
  379SER    HB2 2855   4.861   9.605   2.682
  379SER     OG 2856   4.767   9.453   2.763
  379SER     HG 2857   4.687   9.508   2.787
  379SER      C 2858   4.920   9.289   2.580
  379SER      O 2859   4.837   9.267   2.492
  380SER      N 2860   4.981   9.193   2.648
  380SER      H 2861   5.052   9.218   2.713
  380SER     CA 2862   4.948   9.052   2.631
  380SER     HA 2863   4.924   9.041   2.535
  380SER     CB 2864   5.068   8.964   2.664
  380SER    HB1 2865   5.046   8.867   2.650
  380SER    HB2 2866   5.097   8.978   2.759
  380SER     OG 2867   5.179   8.995   2.581
  380SER     HG 2868   5.256   8.936   2.605
  380SER      C 2869   4.830   9.014   2.719
  380SER      O 2870   4.803   9.078   2.821
  381LEU      N 2871   4.760   8.908   2.679
  381LEU      H 2872   4.787   8.862   2.594
  381LEU     CA 2873   4.646   8.855   2.752
  381LEU     HA 2874   4.648   8.898   2.842
  381LEU     CB 2875   4.515   8.889   2.681
  381LEU    HB1 2876   4.441   8.856   2.740
  381LEU    HB2 2877   4.515   8.838   2.595
  381LEU     CG 2878   4.482   9.033   2.646
  381LEU     HG 2879   4.557   9.072   2.592
  381LEU    CD1 2880   4.354   9.035   2.561
  381LEU   HD11 2881   4.331   9.129   2.537
  381LEU   HD12 2882   4.369   8.982   2.477
  381LEU   HD13 2883   4.279   8.994   2.613
  381LEU    CD2 2884   4.472   9.120   2.771
  381LEU   HD21 2885   4.450   9.214   2.745
  381LEU   HD22 2886   4.400   9.084   2.831
  381LEU   HD23 2887   4.559   9.118   2.820
  381LEU      C 2888   4.660   8.704   2.762
  381LEU      O 2889   4.656   8.635   2.660
  382TYR      N 2890   4.671   8.653   2.884
  382TYR      H 2891   4.671   8.715   2.962
  382TYR     CA 2892   4.683   8.510   2.910
  382TYR     HA 2893   4.714   8.467   2.825
  382TYR     CB 2894   4.785   8.484   3.021
  382TYR    HB1 2895   4.783   8.387   3.045
  382TYR    HB2 2896   4.761   8.539   3.101
  382TYR     CG 2897   4.926   8.519   2.981
  382TYR    CD1 2898   4.976   8.647   3.001
  382TYR    HD1 2899   4.918   8.716   3.042
  382TYR    CE1 2900   5.104   8.679   2.965
  382TYR    HE1 2901   5.139   8.771   2.981
  382TYR     CZ 2902   5.184   8.584   2.906
  382TYR     OH 2903   5.312   8.615   2.869
  382TYR     HH 2904   5.355   8.534   2.828
  382TYR    CE2 2905   5.136   8.458   2.884
  382TYR    HE2 2906   5.194   8.389   2.841
  382TYR    CD2 2907   5.008   8.426   2.921
  382TYR    HD2 2908   4.974   8.333   2.904
  382TYR      C 2909   4.548   8.454   2.948
  382TYR      O 2910   4.468   8.521   3.013
  383ASP      N 2911   4.522   8.329   2.909
  383ASP      H 2912   4.598   8.268   2.885
  383ASP     CA 2913   4.385   8.278   2.901
  383ASP     HA 2914   4.333   8.347   2.852
  383ASP     CB 2915   4.385   8.146   2.825
  383ASP    HB1 2916   4.423   8.074   2.884
  383ASP    HB2 2917   4.443   8.155   2.744
  383ASP     CG 2918   4.247   8.104   2.781
  383ASP    OD1 2919   4.159   8.082   2.866
  383ASP    OD2 2920   4.225   8.094   2.659
  383ASP      C 2921   4.321   8.261   3.038
  383ASP      O 2922   4.209   8.307   3.060
  384LEU      N 2923   4.389   8.194   3.131
  384LEU      H 2924   4.481   8.162   3.105
  384LEU     CA 2925   4.344   8.161   3.267
  384LEU     HA 2926   4.424   8.113   3.304
  384LEU     CB 2927   4.312   8.288   3.349
  384LEU    HB1 2928   4.240   8.266   3.414
  384LEU    HB2 2929   4.281   8.359   3.286
  384LEU     CG 2930   4.431   8.343   3.427
  384LEU     HG 2931   4.477   8.269   3.477
  384LEU    CD1 2932   4.534   8.401   3.332
  384LEU   HD11 2933   4.611   8.436   3.384
  384LEU   HD12 2934   4.566   8.329   3.270
  384LEU   HD13 2935   4.493   8.475   3.279
  384LEU    CD2 2936   4.382   8.444   3.529
  384LEU   HD21 2937   4.460   8.480   3.580
  384LEU   HD22 2938   4.336   8.519   3.482
  384LEU   HD23 2939   4.319   8.399   3.592
  384LEU      C 2940   4.224   8.065   3.272
  384LEU      O 2941   4.172   8.039   3.381
  385SER      N 2942   4.182   8.008   3.160
  385SER      H 2943   4.214   8.041   3.071
  385SER     CA 2944   4.089   7.896   3.168
  385SER     HA 2945   4.014   7.925   3.227
  385SER     CB 2946   4.035   7.861   3.029
  385SER    HB1 2947   4.109   7.833   2.968
  385SER    HB2 2948   3.986   7.938   2.989
  385SER     OG 2949   3.944   7.753   3.036
  385SER     HG 2950   3.910   7.732   2.944
  385SER      C 2951   4.160   7.776   3.229
  385SER      O 2952   4.271   7.742   3.189
  386CYS      N 2953   4.096   7.713   3.327
  386CYS      H 2954   4.005   7.746   3.352
  386CYS     CA 2955   4.149   7.598   3.400
  386CYS     HA 2956   4.074   7.575   3.462
  386CYS     CB 2957   4.178   7.481   3.307
  386CYS    HB1 2958   4.205   7.406   3.368
  386CYS    HB2 2959   4.258   7.510   3.254
  386CYS     SG 2960   4.040   7.435   3.201
  386CYS     HG 2961   4.067   7.358   3.143
  386CYS      C 2962   4.275   7.631   3.481
  386CYS      O 2963   4.348   7.539   3.519
  387ILE      N 2964   4.302   7.759   3.507
  387ILE      H 2965   4.243   7.828   3.467
  387ILE     CA 2966   4.413   7.803   3.591
  387ILE     HA 2967   4.466   7.720   3.609
  387ILE     CB 2968   4.501   7.907   3.518
  387ILE     HB 2969   4.448   7.991   3.507
  387ILE    CG2 2970   4.625   7.940   3.601
  387ILE   HG21 2971   4.681   8.007   3.552
  387ILE   HG22 2972   4.597   7.977   3.689
  387ILE   HG23 2973   4.679   7.856   3.616
  387ILE    CG1 2974   4.540   7.860   3.377
  387ILE   HG11 2975   4.601   7.928   3.337
  387ILE   HG12 2976   4.457   7.852   3.322
  387ILE     CD 2977   4.611   7.727   3.370
  387ILE    HD1 2978   4.632   7.705   3.275
  387ILE    HD2 2979   4.696   7.731   3.423
  387ILE    HD3 2980   4.552   7.655   3.408
  387ILE      C 2981   4.362   7.859   3.723
  387ILE      O 2982   4.394   7.808   3.830
  388ASP      N 2983   4.281   7.965   3.716
  388ASP      H 2984   4.254   8.000   3.626
  388ASP     CA 2985   4.232   8.031   3.837
  388ASP     HA 2986   4.312   8.049   3.895
  388ASP     CB 2987   4.163   8.162   3.798
  388ASP    HB1 2988   4.082   8.141   3.744
  388ASP    HB2 2989   4.226   8.216   3.743
  388ASP     CG 2990   4.121   8.244   3.918
  388ASP    OD1 2991   4.159   8.209   4.031
  388ASP    OD2 2992   4.051   8.345   3.898
  388ASP      C 2993   4.136   7.940   3.913
  388ASP      O 2994   4.158   7.908   4.030
  389THR      N 2995   4.029   7.898   3.847
  389THR      H 2996   4.015   7.928   3.753
  389THR     CA 2997   3.931   7.809   3.908
  389THR     HA 2998   3.983   7.746   3.966
  389THR     CB 2999   3.830   7.885   3.996
  389THR     HB 3000   3.877   7.939   4.066
  389THR    CG2 3001   3.741   7.976   3.912
  389THR   HG21 3002   3.677   8.024   3.972
  389THR   HG22 3003   3.798   8.042   3.864
  389THR   HG23 3004   3.690   7.921   3.846
  389THR    OG1 3005   3.749   7.791   4.066
  389THR    HG1 3006   3.683   7.840   4.123
  389THR      C 3007   3.859   7.736   3.796
  389THR      O 3008   3.847   7.786   3.684
  390CYS      N 3009   3.814   7.615   3.828
  390CYS      H 3010   3.828   7.581   3.921
  390CYS     CA 3011   3.745   7.530   3.732
  390CYS     HA 3012   3.682   7.585   3.678
  390CYS     CB 3013   3.843   7.469   3.632
  390CYS    HB1 3014   3.887   7.547   3.589
  390CYS    HB2 3015   3.785   7.423   3.565
  390CYS     SG 3016   3.963   7.356   3.706
  390CYS     HG 3017   4.024   7.320   3.635
  390CYS      C 3018   3.669   7.426   3.813
  390CYS      O 3019   3.646   7.444   3.933
  391GLU      N 3020   3.627   7.318   3.746
  391GLU      H 3021   3.647   7.309   3.648
  391GLU     CA 3022   3.552   7.213   3.815
  391GLU     HA 3023   3.473   7.258   3.856
  391GLU     CB 3024   3.506   7.107   3.715
  391GLU    HB1 3025   3.471   7.029   3.766
  391GLU    HB2 3026   3.586   7.078   3.661
  391GLU     CG 3027   3.397   7.154   3.618
  391GLU    HG1 3028   3.335   7.214   3.667
  391GLU    HG2 3029   3.347   7.074   3.585
  391GLU     CD 3030   3.450   7.229   3.497
  391GLU    OE1 3031   3.572   7.251   3.487
  391GLU    OE2 3032   3.367   7.266   3.410
  391GLU      C 3033   3.636   7.150   3.925
  391GLU      O 3034   3.609   7.169   4.044
  392LYS      N 3035   3.739   7.074   3.887
  392LYS      H 3036   3.759   7.066   3.789
  392LYS     CA 3037   3.824   7.002   3.982
  392LYS     HA 3038   3.789   7.028   4.072
  392LYS     CB 3039   3.813   6.851   3.955
  392LYS    HB1 3040   3.878   6.803   4.014
  392LYS    HB2 3041   3.837   6.834   3.859
  392LYS     CG 3042   3.674   6.794   3.981
  392LYS    HG1 3043   3.608   6.842   3.924
  392LYS    HG2 3044   3.651   6.807   4.077
  392LYS     CD 3045   3.666   6.645   3.949
  392LYS    HD1 3046   3.731   6.595   4.006
  392LYS    HD2 3047   3.689   6.631   3.853
  392LYS     CE 3048   3.526   6.591   3.975
  392LYS    HE1 3049   3.461   6.639   3.916
  392LYS    HE2 3050   3.503   6.607   4.071
  392LYS     NZ 3051   3.512   6.445   3.948
  392LYS    HZ1 3052   3.418   6.416   3.967
  392LYS    HZ2 3053   3.534   6.426   3.852
  392LYS    HZ3 3054   3.575   6.394   4.007
  392LYS      C 3055   3.970   7.044   3.976
  392LYS      O 3056   4.027   7.085   4.078
  393ASN      N 3057   4.030   7.036   3.858
  393ASN      H 3058   3.974   7.033   3.775
  393ASN     CA 3059   4.176   7.031   3.844
  393ASN     HA 3060   4.214   7.013   3.935
  393ASN     CB 3061   4.215   6.916   3.753
  393ASN    HB1 3062   4.314   6.919   3.737
  393ASN    HB2 3063   4.167   6.926   3.666
  393ASN     CG 3064   4.180   6.781   3.812
  393ASN    OD1 3065   4.201   6.756   3.930
  393ASN    ND2 3066   4.125   6.693   3.730
  393ASN   HD21 3067   4.109   6.717   3.634
  393ASN   HD22 3068   4.100   6.602   3.764
  393ASN      C 3069   4.230   7.165   3.794
  393ASN      O 3070   4.283   7.176   3.683
  394SER      N 3071   4.218   7.267   3.878
  394SER      H 3072   4.162   7.257   3.960
  394SER     CA 3073   4.286   7.392   3.852
  394SER     HA 3074   4.259   7.419   3.760
  394SER     CB 3075   4.244   7.499   3.953
  394SER    HB1 3076   4.291   7.585   3.935
  394SER    HB2 3077   4.264   7.469   4.046
  394SER     OG 3078   4.106   7.524   3.945
  394SER     HG 3079   4.081   7.594   4.012
  394SER      C 3080   4.436   7.371   3.859
  394SER      O 3081   4.485   7.296   3.944
  395VAL      N 3082   4.509   7.436   3.769
  395VAL      H 3083   4.465   7.498   3.704
  395VAL     CA 3084   4.654   7.417   3.764
  395VAL     HA 3085   4.669   7.318   3.761
  395VAL     CB 3086   4.712   7.482   3.637
  395VAL     HB 3087   4.682   7.577   3.633
  395VAL    CG1 3088   4.863   7.480   3.640
  395VAL   HG11 3089   4.899   7.522   3.557
  395VAL   HG12 3090   4.896   7.530   3.720
  395VAL   HG13 3091   4.895   7.385   3.645
  395VAL    CG2 3092   4.663   7.408   3.513
  395VAL   HG21 3093   4.701   7.451   3.431
  395VAL   HG22 3094   4.693   7.312   3.517
  395VAL   HG23 3095   4.563   7.412   3.509
  395VAL      C 3096   4.720   7.470   3.890
  395VAL      O 3097   4.819   7.414   3.938
  396LEU      N 3098   4.667   7.579   3.946
  396LEU      H 3099   4.590   7.625   3.902
  396LEU     CA 3100   4.722   7.630   4.072
  396LEU     HA 3101   4.820   7.641   4.056
  396LEU     CB 3102   4.657   7.764   4.108
  396LEU    HB1 3103   4.683   7.785   4.202
  396LEU    HB2 3104   4.558   7.751   4.103
  396LEU     CG 3105   4.692   7.886   4.022
  396LEU     HG 3106   4.676   7.863   3.926
  396LEU    CD1 3107   4.604   8.003   4.062
  396LEU   HD11 3108   4.627   8.082   4.006
  396LEU   HD12 3109   4.508   7.978   4.048
  396LEU   HD13 3110   4.619   8.024   4.158
  396LEU    CD2 3111   4.838   7.923   4.033
  396LEU   HD21 3112   4.857   8.002   3.976
  396LEU   HD22 3113   4.860   7.944   4.128
  396LEU   HD23 3114   4.894   7.846   4.002
  396LEU      C 3115   4.701   7.530   4.185
  396LEU      O 3116   4.793   7.505   4.263
  397GLU      N 3117   4.581   7.473   4.194
  397GLU      H 3118   4.509   7.497   4.129
  397GLU     CA 3119   4.555   7.375   4.300
  397GLU     HA 3120   4.586   7.417   4.385
  397GLU     CB 3121   4.405   7.344   4.306
  397GLU    HB1 3122   4.390   7.273   4.376
  397GLU    HB2 3123   4.376   7.309   4.217
  397GLU     CG 3124   4.318   7.463   4.340
  397GLU    HG1 3125   4.334   7.534   4.272
  397GLU    HG2 3126   4.344   7.496   4.431
  397GLU     CD 3127   4.171   7.428   4.341
  397GLU    OE1 3128   4.137   7.314   4.378
  397GLU    OE2 3129   4.090   7.515   4.303
  397GLU      C 3130   4.635   7.248   4.278
  397GLU      O 3131   4.683   7.188   4.374
  398VAL      N 3132   4.648   7.205   4.152
  398VAL      H 3133   4.605   7.256   4.077
  398VAL     CA 3134   4.724   7.085   4.123
  398VAL     HA 3135   4.686   7.013   4.182
  398VAL     CB 3136   4.706   7.046   3.975
  398VAL     HB 3137   4.721   7.127   3.919
  398VAL    CG1 3138   4.807   6.941   3.932
  398VAL   HG11 3139   4.793   6.918   3.836
  398VAL   HG12 3140   4.900   6.977   3.944
  398VAL   HG13 3141   4.796   6.859   3.988
  398VAL    CG2 3142   4.565   6.993   3.951
  398VAL   HG21 3143   4.555   6.968   3.855
  398VAL   HG22 3144   4.550   6.912   4.008
  398VAL   HG23 3145   4.498   7.063   3.974
  398VAL      C 3146   4.871   7.104   4.159
  398VAL      O 3147   4.935   7.014   4.215
  399ILE      N 3148   4.928   7.220   4.125
  399ILE      H 3149   4.875   7.290   4.079
  399ILE     CA 3150   5.069   7.243   4.156
  399ILE     HA 3151   5.117   7.160   4.125
  399ILE     CB 3152   5.122   7.367   4.080
  399ILE     HB 3153   5.060   7.443   4.096
  399ILE    CG2 3154   5.262   7.406   4.131
  399ILE   HG21 3155   5.295   7.486   4.081
  399ILE   HG22 3156   5.257   7.427   4.229
  399ILE   HG23 3157   5.325   7.329   4.117
  399ILE    CG1 3158   5.126   7.339   3.929
  399ILE   HG11 3159   5.042   7.292   3.903
  399ILE   HG12 3160   5.204   7.279   3.910
  399ILE     CD 3161   5.139   7.462   3.842
  399ILE    HD1 3162   5.141   7.434   3.746
  399ILE    HD2 3163   5.061   7.522   3.858
  399ILE    HD3 3164   5.224   7.510   3.865
  399ILE      C 3165   5.089   7.258   4.306
  399ILE      O 3166   5.179   7.197   4.364
  400ALA      N 3167   5.006   7.339   4.371
  400ALA      H 3168   4.928   7.379   4.323
  400ALA     CA 3169   5.028   7.370   4.512
  400ALA     HA 3170   5.124   7.397   4.518
  400ALA     CB 3171   4.938   7.484   4.556
  400ALA    HB1 3172   4.954   7.504   4.653
  400ALA    HB2 3173   4.958   7.565   4.501
  400ALA    HB3 3174   4.843   7.458   4.543
  400ALA      C 3175   5.005   7.249   4.601
  400ALA      O 3176   5.085   7.220   4.690
  401TYR      N 3177   4.897   7.175   4.576
  401TYR      H 3178   4.837   7.202   4.501
  401TYR     CA 3179   4.863   7.056   4.654
  401TYR     HA 3180   4.905   7.071   4.743
  401TYR     CB 3181   4.711   7.043   4.666
  401TYR    HB1 3182   4.690   6.963   4.723
  401TYR    HB2 3183   4.673   7.029   4.575
  401TYR     CG 3184   4.643   7.163   4.727
  401TYR    CD1 3185   4.676   7.207   4.855
  401TYR    HD1 3186   4.746   7.158   4.907
  401TYR    CE1 3187   4.614   7.317   4.911
  401TYR    HE1 3188   4.639   7.348   5.003
  401TYR     CZ 3189   4.518   7.383   4.840
  401TYR     OH 3190   4.455   7.492   4.895
  401TYR     HH 3191   4.388   7.528   4.830
  401TYR    CE2 3192   4.482   7.342   4.714
  401TYR    HE2 3193   4.411   7.391   4.663
  401TYR    CD2 3194   4.545   7.232   4.658
  401TYR    HD2 3195   4.519   7.202   4.566
  401TYR      C 3196   4.922   6.929   4.594
  401TYR      O 3197   4.864   6.821   4.608
  402SER      N 3198   5.036   6.940   4.526
  402SER      H 3199   5.074   7.030   4.508
  402SER     CA 3200   5.106   6.823   4.478
  402SER     HA 3201   5.039   6.768   4.428
  402SER     CB 3202   5.218   6.863   4.383
  402SER    HB1 3203   5.182   6.912   4.304
  402SER    HB2 3204   5.268   6.782   4.351
  402SER     OG 3205   5.310   6.948   4.448
  402SER     HG 3206   5.383   6.973   4.384
  402SER      C 3207   5.161   6.744   4.597
  402SER      O 3208   5.173   6.794   4.709
  403SER      N 3209   5.198   6.618   4.570
  403SER      H 3210   5.205   6.589   4.474
  403SER     CA 3211   5.229   6.522   4.674
  403SER     HA 3212   5.175   6.552   4.752
  403SER     CB 3213   5.190   6.382   4.627
  403SER    HB1 3214   5.093   6.378   4.604
  403SER    HB2 3215   5.210   6.314   4.698
  403SER     OG 3216   5.263   6.345   4.511
  403SER     HG 3217   5.236   6.253   4.482
  403SER      C 3218   5.376   6.523   4.715
  403SER      O 3219   5.421   6.426   4.778
  404SER      N 3220   5.453   6.626   4.677
  404SER      H 3221   5.411   6.696   4.619
  404SER     CA 3222   5.594   6.644   4.714
  404SER     HA 3223   5.612   6.738   4.685
  404SER     CB 3224   5.614   6.627   4.865
  404SER    HB1 3225   5.698   6.673   4.895
  404SER    HB2 3226   5.619   6.530   4.889
  404SER     OG 3227   5.506   6.684   4.937
  404SER     HG 3228   5.521   6.671   5.035
  404SER      C 3229   5.690   6.550   4.640
  404SER      O 3230   5.812   6.563   4.657
  405GLU      N 3231   5.638   6.457   4.560
  405GLU      H 3232   5.539   6.444   4.561
  405GLU     CA 3233   5.717   6.373   4.472
  405GLU     HA 3234   5.810   6.378   4.510
  405GLU     CB 3235   5.661   6.230   4.473
  405GLU    HB1 3236   5.716   6.173   4.411
  405GLU    HB2 3237   5.567   6.232   4.440
  405GLU     CG 3238   5.662   6.165   4.611
  405GLU    HG1 3239   5.613   6.224   4.675
  405GLU    HG2 3240   5.757   6.155   4.641
  405GLU     CD 3241   5.597   6.028   4.612
  405GLU    OE1 3242   5.528   5.994   4.514
  405GLU    OE2 3243   5.614   5.955   4.712
  405GLU      C 3244   5.719   6.425   4.329
  405GLU      O 3245   5.787   6.366   4.244
  406THR      N 3246   5.644   6.531   4.299
  406THR      H 3247   5.581   6.567   4.367
  406THR     CA 3248   5.652   6.594   4.169
  406THR     HA 3249   5.632   6.523   4.101
  406THR     CB 3250   5.549   6.706   4.159
  406THR     HB 3251   5.570   6.778   4.225
  406THR    CG2 3252   5.545   6.764   4.020
  406THR   HG21 3253   5.477   6.837   4.016
  406THR   HG22 3254   5.635   6.801   3.997
  406THR   HG23 3255   5.521   6.692   3.955
  406THR    OG1 3256   5.419   6.654   4.192
  406THR    HG1 3257   5.351   6.727   4.185
  406THR      C 3258   5.793   6.649   4.148
  406THR      O 3259   5.852   6.700   4.244
  407PRO      N 3260   5.853   6.636   4.028
  407PRO     CD 3261   5.813   6.554   3.912
  407PRO    HD1 3262   5.746   6.602   3.856
  407PRO    HD2 3263   5.774   6.467   3.942
  407PRO     CG 3264   5.941   6.533   3.838
  407PRO    HG1 3265   5.925   6.526   3.740
  407PRO    HG2 3266   5.988   6.450   3.870
  407PRO     CB 3267   6.022   6.649   3.866
  407PRO    HB1 3268   5.998   6.722   3.803
  407PRO    HB2 3269   6.119   6.625   3.854
  407PRO     CA 3270   5.990   6.686   4.011
  407PRO     HA 3271   6.049   6.644   4.080
  407PRO      C 3272   6.009   6.835   4.037
  407PRO      O 3273   6.094   6.873   4.118
  408ASN      N 3274   5.930   6.921   3.972
  408ASN      H 3275   5.846   6.886   3.930
  408ASN     CA 3276   5.960   7.063   3.959
  408ASN     HA 3277   6.047   7.075   4.007
  408ASN     CB 3278   5.974   7.099   3.811
  408ASN    HB1 3279   5.992   7.197   3.803
  408ASN    HB2 3280   5.889   7.076   3.764
  408ASN     CG 3281   6.087   7.024   3.744
  408ASN    OD1 3282   6.198   7.018   3.796
  408ASN    ND2 3283   6.058   6.965   3.629
  408ASN   HD21 3284   5.966   6.971   3.591
  408ASN   HD22 3285   6.129   6.914   3.580
  408ASN      C 3286   5.853   7.151   4.025
  408ASN      O 3287   5.827   7.261   3.978
  409ARG      N 3288   5.792   7.102   4.133
  409ARG      H 3289   5.824   7.016   4.173
  409ARG     CA 3290   5.679   7.173   4.194
  409ARG     HA 3291   5.614   7.183   4.119
  409ARG     CB 3292   5.619   7.091   4.308
  409ARG    HB1 3293   5.584   7.005   4.269
  409ARG    HB2 3294   5.544   7.143   4.347
  409ARG     CG 3295   5.714   7.055   4.421
  409ARG    HG1 3296   5.737   7.137   4.473
  409ARG    HG2 3297   5.798   7.015   4.383
  409ARG     CD 3298   5.650   6.954   4.514
  409ARG    HD1 3299   5.716   6.925   4.583
  409ARG    HD2 3300   5.621   6.874   4.461
  409ARG     NE 3301   5.533   7.009   4.583
  409ARG     HE 3302   5.446   7.005   4.534
  409ARG     CZ 3303   5.532   7.063   4.705
  409ARG    NH1 3304   5.642   7.073   4.779
  409ARG   HH11 3305   5.729   7.039   4.744
  409ARG   HH12 3306   5.638   7.114   4.870
  409ARG    NH2 3307   5.418   7.108   4.753
  409ARG   HH21 3308   5.335   7.101   4.698
  409ARG   HH22 3309   5.415   7.149   4.844
  409ARG      C 3310   5.717   7.312   4.245
  409ARG      O 3311   5.635   7.404   4.241
  410HID      N 3312   5.840   7.329   4.294
  410HID      H 3313   5.903   7.251   4.301
  410HID     CA 3314   5.882   7.462   4.338
  410HID     HA 3315   5.810   7.493   4.400
  410HID     CB 3316   6.016   7.454   4.411
  410HID    HB1 3317   6.042   7.545   4.442
  410HID    HB2 3318   6.085   7.419   4.348
  410HID     CG 3319   6.014   7.364   4.531
  410HID    ND1 3320   6.128   7.306   4.582
  410HID    HD1 3321   6.220   7.318   4.545
  410HID    CE1 3322   6.096   7.232   4.687
  410HID    HE1 3323   6.160   7.179   4.743
  410HID    NE2 3324   5.966   7.239   4.705
  410HID    CD2 3325   5.912   7.321   4.609
  410HID    HD2 3326   5.816   7.344   4.599
  410HID      C 3327   5.893   7.558   4.221
  410HID      O 3328   5.857   7.675   4.232
  411ASP      N 3329   5.942   7.510   4.107
  411ASP      H 3330   5.956   7.411   4.098
  411ASP     CA 3331   5.977   7.595   3.994
  411ASP     HA 3332   6.003   7.681   4.037
  411ASP     CB 3333   6.092   7.532   3.915
  411ASP    HB1 3334   6.123   7.596   3.845
  411ASP    HB2 3335   6.059   7.448   3.871
  411ASP     CG 3336   6.210   7.497   4.003
  411ASP    OD1 3337   6.235   7.570   4.101
  411ASP    OD2 3338   6.277   7.396   3.974
  411ASP      C 3339   5.860   7.621   3.899
  411ASP      O 3340   5.870   7.711   3.815
  412MET      N 3341   5.752   7.544   3.907
  412MET      H 3342   5.744   7.477   3.981
  412MET     CA 3343   5.645   7.556   3.809
  412MET     HA 3344   5.692   7.556   3.721
  412MET     CB 3345   5.551   7.438   3.818
  412MET    HB1 3346   5.464   7.463   3.776
  412MET    HB2 3347   5.537   7.415   3.914
  412MET     CG 3348   5.603   7.316   3.749
  412MET    HG1 3349   5.701   7.312   3.770
  412MET    HG2 3350   5.591   7.333   3.651
  412MET     SD 3351   5.514   7.172   3.806
  412MET     CE 3352   5.388   7.158   3.681
  412MET    HE1 3353   5.330   7.079   3.701
  412MET    HE2 3354   5.333   7.241   3.680
  412MET    HE3 3355   5.431   7.145   3.592
  412MET      C 3356   5.567   7.685   3.824
  412MET      O 3357   5.514   7.736   3.725
  413LEU      N 3358   5.557   7.739   3.944
  413LEU      H 3359   5.600   7.694   4.023
  413LEU     CA 3360   5.484   7.864   3.962
  413LEU     HA 3361   5.401   7.851   3.909
  413LEU     CB 3362   5.453   7.887   4.109
  413LEU    HB1 3363   5.409   7.976   4.117
  413LEU    HB2 3364   5.540   7.888   4.158
  413LEU     CG 3365   5.362   7.783   4.176
  413LEU     HG 3366   5.398   7.691   4.159
  413LEU    CD1 3367   5.359   7.808   4.325
  413LEU   HD11 3368   5.300   7.740   4.369
  413LEU   HD12 3369   5.452   7.800   4.362
  413LEU   HD13 3370   5.324   7.899   4.343
  413LEU    CD2 3371   5.222   7.787   4.118
  413LEU   HD21 3372   5.165   7.718   4.163
  413LEU   HD22 3373   5.183   7.877   4.132
  413LEU   HD23 3374   5.226   7.767   4.020
  413LEU      C 3375   5.558   7.984   3.907
  413LEU      O 3376   5.498   8.091   3.898
  414LEU      N 3377   5.685   7.970   3.868
  414LEU      H 3378   5.733   7.883   3.885
  414LEU     CA 3379   5.755   8.078   3.801
  414LEU     HA 3380   5.732   8.157   3.857
  414LEU     CB 3381   5.905   8.051   3.798
  414LEU    HB1 3382   5.949   8.128   3.752
  414LEU    HB2 3383   5.920   7.967   3.744
  414LEU     CG 3384   5.975   8.032   3.932
  414LEU     HG 3385   5.929   7.959   3.984
  414LEU    CD1 3386   6.120   7.994   3.905
  414LEU   HD11 3387   6.168   7.981   3.992
  414LEU   HD12 3388   6.123   7.909   3.852
  414LEU   HD13 3389   6.165   8.067   3.853
  414LEU    CD2 3390   5.967   8.157   4.017
  414LEU   HD21 3391   6.014   8.141   4.104
  414LEU   HD22 3392   6.011   8.233   3.969
  414LEU   HD23 3393   5.871   8.179   4.034
  414LEU      C 3394   5.707   8.101   3.658
  414LEU      O 3395   5.743   8.203   3.598
  415VAL      N 3396   5.628   8.008   3.601
  415VAL      H 3397   5.605   7.924   3.651
  415VAL     CA 3398   5.576   8.029   3.467
  415VAL     HA 3399   5.654   8.050   3.408
  415VAL     CB 3400   5.507   7.901   3.416
  415VAL     HB 3401   5.433   7.876   3.478
  415VAL    CG1 3402   5.444   7.925   3.279
  415VAL   HG11 3403   5.400   7.841   3.247
  415VAL   HG12 3404   5.376   7.998   3.286
  415VAL   HG13 3405   5.515   7.951   3.214
  415VAL    CG2 3406   5.608   7.784   3.412
  415VAL   HG21 3407   5.562   7.701   3.379
  415VAL   HG22 3408   5.684   7.807   3.351
  415VAL   HG23 3409   5.644   7.767   3.504
  415VAL      C 3410   5.482   8.148   3.469
  415VAL      O 3411   5.389   8.155   3.551
  416GLU      N 3412   5.504   8.241   3.375
  416GLU      H 3413   5.553   8.210   3.293
  416GLU     CA 3414   5.465   8.382   3.377
  416GLU     HA 3415   5.523   8.423   3.447
  416GLU     CB 3416   5.490   8.439   3.235
  416GLU    HB1 3417   5.440   8.381   3.170
  416GLU    HB2 3418   5.588   8.432   3.217
  416GLU     CG 3419   5.449   8.584   3.207
  416GLU    HG1 3420   5.354   8.597   3.236
  416GLU    HG2 3421   5.456   8.601   3.109
  416GLU     CD 3422   5.536   8.684   3.280
  416GLU    OE1 3423   5.625   8.644   3.357
  416GLU    OE2 3424   5.513   8.805   3.260
  416GLU      C 3425   5.322   8.410   3.426
  416GLU      O 3426   5.306   8.484   3.524
  417PRO      N 3427   5.218   8.356   3.362
  417PRO     CD 3428   5.211   8.261   3.249
  417PRO    HD1 3429   5.278   8.187   3.260
  417PRO    HD2 3430   5.227   8.308   3.162
  417PRO     CG 3431   5.072   8.208   3.257
  417PRO    HG1 3432   5.067   8.131   3.321
  417PRO    HG2 3433   5.040   8.179   3.167
  417PRO     CB 3434   4.992   8.319   3.306
  417PRO    HB1 3435   4.908   8.284   3.347
  417PRO    HB2 3436   4.970   8.380   3.230
  417PRO     CA 3437   5.082   8.387   3.410
  417PRO     HA 3438   5.070   8.486   3.418
  417PRO      C 3439   5.054   8.337   3.550
  417PRO      O 3440   4.980   8.403   3.623
  418LEU      N 3441   5.116   8.227   3.592
  418LEU      H 3442   5.180   8.178   3.531
  418LEU     CA 3443   5.091   8.177   3.727
  418LEU     HA 3444   4.992   8.175   3.737
  418LEU     CB 3445   5.149   8.037   3.743
  418LEU    HB1 3446   5.128   8.006   3.836
  418LEU    HB2 3447   5.248   8.044   3.732
  418LEU     CG 3448   5.099   7.930   3.646
  418LEU     HG 3449   5.112   7.963   3.552
  418LEU    CD1 3450   5.178   7.802   3.664
  418LEU   HD11 3451   5.145   7.732   3.600
  418LEU   HD12 3452   5.275   7.819   3.646
  418LEU   HD13 3453   5.167   7.769   3.758
  418LEU    CD2 3454   4.952   7.903   3.666
  418LEU   HD21 3455   4.922   7.832   3.601
  418LEU   HD22 3456   4.937   7.871   3.759
  418LEU   HD23 3457   4.900   7.987   3.650
  418LEU      C 3458   5.151   8.270   3.832
  418LEU      O 3459   5.085   8.303   3.931
  419ASN      N 3460   5.276   8.314   3.811
  419ASN      H 3461   5.326   8.284   3.730
  419ASN     CA 3462   5.339   8.405   3.906
  419ASN     HA 3463   5.332   8.361   3.995
  419ASN     CB 3464   5.485   8.425   3.869
  419ASN    HB1 3465   5.490   8.473   3.782
  419ASN    HB2 3466   5.528   8.335   3.859
  419ASN     CG 3467   5.562   8.504   3.972
  419ASN    OD1 3468   5.577   8.461   4.086
  419ASN    ND2 3469   5.612   8.621   3.933
  419ASN   HD21 3470   5.598   8.652   3.839
  419ASN   HD22 3471   5.664   8.677   3.997
  419ASN      C 3472   5.266   8.538   3.912
  419ASN      O 3473   5.238   8.590   4.021
  420ARG      N 3474   5.231   8.594   3.796
  420ARG      H 3475   5.252   8.548   3.709
  420ARG     CA 3476   5.162   8.723   3.797
  420ARG     HA 3477   5.215   8.781   3.858
  420ARG     CB 3478   5.160   8.782   3.656
  420ARG    HB1 3479   5.092   8.855   3.652
  420ARG    HB2 3480   5.135   8.710   3.591
  420ARG     CG 3481   5.293   8.839   3.614
  420ARG    HG1 3482   5.360   8.765   3.608
  420ARG    HG2 3483   5.323   8.905   3.682
  420ARG     CD 3484   5.283   8.907   3.480
  420ARG    HD1 3485   5.218   8.982   3.486
  420ARG    HD2 3486   5.252   8.841   3.411
  420ARG     NE 3487   5.411   8.961   3.436
  420ARG     HE 3488   5.466   8.903   3.376
  420ARG     CZ 3489   5.461   9.080   3.469
  420ARG    NH1 3490   5.395   9.164   3.549
  420ARG   HH11 3491   5.306   9.138   3.586
  420ARG   HH12 3492   5.435   9.252   3.572
  420ARG    NH2 3493   5.580   9.116   3.422
  420ARG   HH21 3494   5.631   9.054   3.362
  420ARG   HH22 3495   5.619   9.205   3.446
  420ARG      C 3496   5.021   8.711   3.853
  420ARG      O 3497   4.976   8.801   3.925
  421LEU      N 3498   4.952   8.600   3.826
  421LEU      H 3499   4.993   8.530   3.767
  421LEU     CA 3500   4.819   8.579   3.880
  421LEU     HA 3501   4.766   8.660   3.856
  421LEU     CB 3502   4.757   8.455   3.817
  421LEU    HB1 3503   4.820   8.379   3.833
  421LEU    HB2 3504   4.750   8.472   3.719
  421LEU     CG 3505   4.620   8.409   3.863
  421LEU     HG 3506   4.624   8.384   3.960
  421LEU    CD1 3507   4.517   8.520   3.849
  421LEU   HD11 3508   4.428   8.487   3.880
  421LEU   HD12 3509   4.545   8.598   3.905
  421LEU   HD13 3510   4.511   8.547   3.753
  421LEU    CD2 3511   4.581   8.287   3.784
  421LEU   HD21 3512   4.491   8.255   3.813
  421LEU   HD22 3513   4.578   8.309   3.687
  421LEU   HD23 3514   4.648   8.214   3.799
  421LEU      C 3515   4.823   8.566   4.031
  421LEU      O 3516   4.737   8.620   4.101
  422LEU      N 3517   4.921   8.493   4.084
  422LEU      H 3518   4.988   8.448   4.024
  422LEU     CA 3519   4.931   8.478   4.229
  422LEU     HA 3520   4.841   8.448   4.260
  422LEU     CB 3521   5.035   8.372   4.263
  422LEU    HB1 3522   5.059   8.382   4.360
  422LEU    HB2 3523   5.116   8.389   4.207
  422LEU     CG 3524   4.991   8.227   4.240
  422LEU     HG 3525   4.949   8.219   4.150
  422LEU    CD1 3526   5.112   8.137   4.244
  422LEU   HD11 3527   5.084   8.042   4.229
  422LEU   HD12 3528   5.176   8.164   4.172
  422LEU   HD13 3529   5.157   8.144   4.333
  422LEU    CD2 3530   4.887   8.183   4.342
  422LEU   HD21 3531   4.861   8.088   4.324
  422LEU   HD22 3532   4.926   8.190   4.434
  422LEU   HD23 3533   4.807   8.242   4.335
  422LEU      C 3534   4.966   8.611   4.295
  422LEU      O 3535   4.912   8.642   4.402
  423GLN      N 3536   5.054   8.690   4.234
  423GLN      H 3537   5.099   8.660   4.150
  423GLN     CA 3538   5.084   8.821   4.291
  423GLN     HA 3539   5.109   8.804   4.386
  423GLN     CB 3540   5.201   8.885   4.215
  423GLN    HB1 3541   5.173   8.896   4.120
  423GLN    HB2 3542   5.279   8.822   4.219
  423GLN     CG 3543   5.248   9.021   4.267
  423GLN    HG1 3544   5.172   9.085   4.263
  423GLN    HG2 3545   5.323   9.054   4.209
  423GLN     CD 3546   5.298   9.015   4.410
  423GLN    OE1 3547   5.366   8.920   4.449
  423GLN    NE2 3548   5.264   9.115   4.489
  423GLN   HE21 3549   5.208   9.189   4.454
  423GLN   HE22 3550   5.294   9.116   4.584
  423GLN      C 3551   4.962   8.912   4.288
  423GLN      O 3552   4.937   8.987   4.384
  424ASP      N 3553   4.885   8.907   4.179
  424ASP      H 3554   4.911   8.847   4.103
  424ASP     CA 3555   4.764   8.988   4.170
  424ASP     HA 3556   4.792   9.082   4.189
  424ASP     CB 3557   4.705   8.977   4.030
  424ASP    HB1 3558   4.674   8.883   4.015
  424ASP    HB2 3559   4.776   8.999   3.963
  424ASP     CG 3560   4.588   9.070   4.009
  424ASP    OD1 3561   4.595   9.187   4.053
  424ASP    OD2 3562   4.489   9.027   3.947
  424ASP      C 3563   4.662   8.945   4.274
  424ASP      O 3564   4.602   9.031   4.340
  425LYS      N 3565   4.641   8.814   4.291
  425LYS      H 3566   4.688   8.749   4.231
  425LYS     CA 3567   4.552   8.764   4.395
  425LYS     HA 3568   4.462   8.803   4.374
  425LYS     CB 3569   4.548   8.612   4.392
  425LYS    HB1 3570   4.510   8.579   4.479
  425LYS    HB2 3571   4.642   8.578   4.382
  425LYS     CG 3572   4.466   8.553   4.281
  425LYS    HG1 3573   4.503   8.582   4.193
  425LYS    HG2 3574   4.372   8.584   4.290
  425LYS     CD 3575   4.470   8.402   4.289
  425LYS    HD1 3576   4.442   8.373   4.381
  425LYS    HD2 3577   4.563   8.370   4.271
  425LYS     CE 3578   4.377   8.340   4.188
  425LYS    HE1 3579   4.393   8.241   4.185
  425LYS    HE2 3580   4.396   8.379   4.098
  425LYS     NZ 3581   4.234   8.363   4.221
  425LYS    HZ1 3582   4.177   8.320   4.151
  425LYS    HZ2 3583   4.214   8.323   4.310
  425LYS    HZ3 3584   4.216   8.461   4.223
  425LYS      C 3585   4.596   8.810   4.532
  425LYS      O 3586   4.513   8.855   4.613
  426TRP      N 3587   4.726   8.799   4.560
  426TRP      H 3588   4.787   8.761   4.490
  426TRP     CA 3589   4.782   8.840   4.688
  426TRP     HA 3590   4.739   8.782   4.757
  426TRP     CB 3591   4.933   8.818   4.688
  426TRP    HB1 3592   4.974   8.867   4.611
  426TRP    HB2 3593   4.952   8.720   4.679
  426TRP     CG 3594   4.998   8.866   4.812
  426TRP    CD1 3595   5.071   8.980   4.827
  426TRP    HD1 3596   5.090   9.046   4.754
  426TRP    NE1 3597   5.114   8.991   4.956
  426TRP    HE1 3598   5.170   9.065   4.993
  426TRP    CE2 3599   5.068   8.883   5.027
  426TRP    CZ2 3600   5.086   8.850   5.161
  426TRP    HZ2 3601   5.139   8.908   5.222
  426TRP    CH2 3602   5.028   8.734   5.205
  426TRP    HH2 3603   5.039   8.707   5.301
  426TRP    CZ3 3604   4.955   8.652   5.120
  426TRP    HZ3 3605   4.915   8.567   5.155
  426TRP    CE3 3606   4.937   8.685   4.988
  426TRP    HE3 3607   4.884   8.626   4.928
  426TRP    CD2 3608   4.995   8.803   4.939
  426TRP      C 3609   4.749   8.985   4.717
  426TRP      O 3610   4.672   9.014   4.810
  427ASP      N 3611   4.796   9.076   4.630
  427ASP      H 3612   4.845   9.044   4.548
  427ASP     CA 3613   4.779   9.219   4.650
  427ASP     HA 3614   4.823   9.237   4.738
  427ASP     CB 3615   4.846   9.296   4.536
  427ASP    HB1 3616   4.809   9.388   4.533
  427ASP    HB2 3617   4.827   9.249   4.450
  427ASP     CG 3618   4.995   9.306   4.552
  427ASP    OD1 3619   5.041   9.349   4.660
  427ASP    OD2 3620   5.067   9.272   4.456
  427ASP      C 3621   4.632   9.259   4.657
  427ASP      O 3622   4.594   9.341   4.741
  428ARG      N 3623   4.548   9.201   4.571
  428ARG      H 3624   4.579   9.126   4.512
  428ARG     CA 3625   4.410   9.248   4.565
  428ARG     HA 3626   4.417   9.347   4.571
  428ARG     CB 3627   4.345   9.207   4.434
  428ARG    HB1 3628   4.246   9.203   4.447
  428ARG    HB2 3629   4.379   9.116   4.408
  428ARG     CG 3630   4.375   9.303   4.321
  428ARG    HG1 3631   4.473   9.302   4.302
  428ARG    HG2 3632   4.347   9.395   4.348
  428ARG     CD 3633   4.301   9.264   4.196
  428ARG    HD1 3634   4.203   9.278   4.209
  428ARG    HD2 3635   4.318   9.167   4.176
  428ARG     NE 3636   4.344   9.343   4.081
  428ARG     HE 3637   4.416   9.304   4.023
  428ARG     CZ 3638   4.296   9.463   4.047
  428ARG    NH1 3639   4.202   9.524   4.117
  428ARG   HH11 3640   4.164   9.480   4.199
  428ARG   HH12 3641   4.169   9.613   4.088
  428ARG    NH2 3642   4.345   9.523   3.939
  428ARG   HH21 3643   4.416   9.478   3.885
  428ARG   HH22 3644   4.311   9.612   3.912
  428ARG      C 3645   4.327   9.199   4.682
  428ARG      O 3646   4.247   9.276   4.736
  429PHE      N 3647   4.345   9.072   4.725
  429PHE      H 3648   4.425   9.021   4.694
  429PHE     CA 3649   4.250   9.008   4.815
  429PHE     HA 3650   4.188   9.082   4.842
  429PHE     CB 3651   4.179   8.895   4.740
  429PHE    HB1 3652   4.247   8.827   4.712
  429PHE    HB2 3653   4.135   8.933   4.659
  429PHE     CG 3654   4.074   8.824   4.821
  429PHE    CD1 3655   3.959   8.890   4.860
  429PHE    HD1 3656   3.946   8.985   4.833
  429PHE    CE1 3657   3.863   8.826   4.935
  429PHE    HE1 3658   3.781   8.875   4.964
  429PHE     CZ 3659   3.880   8.694   4.970
  429PHE     HZ 3660   3.810   8.647   5.023
  429PHE    CE2 3661   3.994   8.627   4.931
  429PHE    HE2 3662   4.007   8.531   4.957
  429PHE    CD2 3663   4.090   8.692   4.856
  429PHE    HD2 3664   4.172   8.642   4.827
  429PHE      C 3665   4.313   8.953   4.942
  429PHE      O 3666   4.254   8.968   5.049
  430VAL      N 3667   4.431   8.892   4.934
  430VAL      H 3668   4.491   8.910   4.856
  430VAL     CA 3669   4.475   8.799   5.038
  430VAL     HA 3670   4.392   8.773   5.087
  430VAL     CB 3671   4.539   8.674   4.977
  430VAL     HB 3672   4.621   8.702   4.927
  430VAL    CG1 3673   4.581   8.576   5.087
  430VAL   HG11 3674   4.623   8.495   5.045
  430VAL   HG12 3675   4.647   8.620   5.147
  430VAL   HG13 3676   4.501   8.548   5.140
  430VAL    CG2 3677   4.444   8.607   4.878
  430VAL   HG21 3678   4.488   8.525   4.839
  430VAL   HG22 3679   4.360   8.580   4.925
  430VAL   HG23 3680   4.422   8.671   4.804
  430VAL      C 3681   4.570   8.867   5.136
  430VAL      O 3682   4.586   8.820   5.249
  431LYS      N 3683   4.637   8.974   5.093
  431LYS      H 3684   4.623   9.006   5.000
  431LYS     CA 3685   4.731   9.044   5.180
  431LYS     HA 3686   4.801   8.977   5.206
  431LYS     CB 3687   4.792   9.161   5.102
  431LYS    HB1 3688   4.720   9.228   5.084
  431LYS    HB2 3689   4.827   9.126   5.015
  431LYS     CG 3690   4.905   9.233   5.170
  431LYS    HG1 3691   4.977   9.167   5.194
  431LYS    HG2 3692   4.871   9.277   5.253
  431LYS     CD 3693   4.961   9.337   5.076
  431LYS    HD1 3694   4.886   9.395   5.044
  431LYS    HD2 3695   5.002   9.290   4.998
  431LYS     CE 3696   5.066   9.424   5.142
  431LYS    HE1 3697   5.144   9.367   5.170
  431LYS    HE2 3698   5.027   9.469   5.222
  431LYS     NZ 3699   5.115   9.528   5.048
  431LYS    HZ1 3700   5.184   9.584   5.093
  431LYS    HZ2 3701   5.156   9.484   4.968
  431LYS    HZ3 3702   5.039   9.585   5.019
  431LYS      C 3703   4.663   9.094   5.307
  431LYS      O 3704   4.714   9.072   5.418
  432ARG      N 3705   4.546   9.156   5.294
  432ARG      H 3706   4.505   9.166   5.203
  432ARG     CA 3707   4.477   9.209   5.410
  432ARG     HA 3708   4.546   9.262   5.459
  432ARG     CB 3709   4.361   9.298   5.366
  432ARG    HB1 3710   4.310   9.326   5.447
  432ARG    HB2 3711   4.301   9.244   5.306
  432ARG     CG 3712   4.405   9.423   5.291
  432ARG    HG1 3713   4.457   9.395   5.210
  432ARG    HG2 3714   4.464   9.477   5.351
  432ARG     CD 3715   4.285   9.507   5.248
  432ARG    HD1 3716   4.230   9.529   5.328
  432ARG    HD2 3717   4.230   9.455   5.182
  432ARG     NE 3718   4.326   9.633   5.184
  432ARG     HE 3719   4.330   9.633   5.084
  432ARG     CZ 3720   4.358   9.746   5.246
  432ARG    NH1 3721   4.357   9.755   5.379
  432ARG   HH11 3722   4.332   9.675   5.434
  432ARG   HH12 3723   4.382   9.841   5.423
  432ARG    NH2 3724   4.393   9.852   5.175
  432ARG   HH21 3725   4.395   9.846   5.075
  432ARG   HH22 3726   4.417   9.937   5.221
  432ARG      C 3727   4.426   9.097   5.500
  432ARG      O 3728   4.437   9.105   5.623
  433ILE      N 3729   4.371   8.991   5.441
  433ILE      H 3730   4.365   8.987   5.341
  433ILE     CA 3731   4.319   8.880   5.521
  433ILE     HA 3732   4.258   8.921   5.588
  433ILE     CB 3733   4.240   8.781   5.432
  433ILE     HB 3734   4.297   8.753   5.355
  433ILE    CG2 3735   4.203   8.656   5.512
  433ILE   HG21 3736   4.152   8.593   5.453
  433ILE   HG22 3737   4.287   8.611   5.545
  433ILE   HG23 3738   4.147   8.682   5.590
  433ILE    CG1 3739   4.114   8.848   5.376
  433ILE   HG11 3740   4.138   8.940   5.347
  433ILE   HG12 3741   4.046   8.852   5.449
  433ILE     CD 3742   4.053   8.775   5.257
  433ILE    HD1 3743   3.972   8.824   5.226
  433ILE    HD2 3744   4.120   8.770   5.183
  433ILE    HD3 3745   4.028   8.682   5.284
  433ILE      C 3746   4.432   8.810   5.595
  433ILE      O 3747   4.418   8.772   5.712
  434PHE      N 3748   4.546   8.790   5.528
  434PHE      H 3749   4.553   8.819   5.433
  434PHE     CA 3750   4.660   8.726   5.591
  434PHE     HA 3751   4.626   8.640   5.630
  434PHE     CB 3752   4.767   8.698   5.486
  434PHE    HB1 3753   4.794   8.784   5.444
  434PHE    HB2 3754   4.729   8.637   5.416
  434PHE     CG 3755   4.890   8.633   5.541
  434PHE    CD1 3756   4.892   8.498   5.566
  434PHE    HD1 3757   4.811   8.443   5.548
  434PHE    CE1 3758   5.005   8.437   5.616
  434PHE    HE1 3759   5.006   8.338   5.634
  434PHE     CZ 3760   5.116   8.512   5.641
  434PHE     HZ 3761   5.198   8.468   5.677
  434PHE    CE2 3762   5.116   8.647   5.617
  434PHE    HE2 3763   5.198   8.701   5.636
  434PHE    CD2 3764   5.003   8.707   5.567
  434PHE    HD2 3765   5.003   8.805   5.549
  434PHE      C 3766   4.716   8.811   5.703
  434PHE      O 3767   4.755   8.759   5.809
  435TYR      N 3768   4.726   8.943   5.682
  435TYR      H 3769   4.701   8.981   5.593
  435TYR     CA 3770   4.774   9.030   5.789
  435TYR     HA 3771   4.861   8.991   5.819
  435TYR     CB 3772   4.796   9.172   5.736
  435TYR    HB1 3773   4.812   9.231   5.815
  435TYR    HB2 3774   4.713   9.200   5.689
  435TYR     CG 3775   4.913   9.192   5.639
  435TYR    CD1 3776   5.001   9.090   5.606
  435TYR    HD1 3777   4.989   8.999   5.646
  435TYR    CE1 3778   5.105   9.111   5.519
  435TYR    HE1 3779   5.166   9.035   5.494
  435TYR     CZ 3780   5.125   9.236   5.466
  435TYR     OH 3781   5.229   9.256   5.379
  435TYR     HH 3782   5.230   9.351   5.350
  435TYR    CE2 3783   5.040   9.339   5.497
  435TYR    HE2 3784   5.054   9.429   5.457
  435TYR    CD2 3785   4.936   9.317   5.584
  435TYR    HD2 3786   4.876   9.393   5.608
  435TYR      C 3787   4.677   9.030   5.906
  435TYR      O 3788   4.719   9.038   6.022
  436PHE      N 3789   4.548   9.020   5.878
  436PHE      H 3790   4.517   9.021   5.783
  436PHE     CA 3791   4.451   9.007   5.986
  436PHE     HA 3792   4.469   9.084   6.047
  436PHE     CB 3793   4.309   9.015   5.931
  436PHE    HB1 3794   4.299   8.947   5.858
  436PHE    HB2 3795   4.294   9.106   5.894
  436PHE     CG 3796   4.204   8.989   6.034
  436PHE    CD1 3797   4.175   9.084   6.129
  436PHE    HD1 3798   4.224   9.171   6.128
  436PHE    CE1 3799   4.079   9.060   6.225
  436PHE    HE1 3800   4.059   9.129   6.294
  436PHE     CZ 3801   4.011   8.941   6.226
  436PHE     HZ 3802   3.941   8.923   6.295
  436PHE    CE2 3803   4.040   8.845   6.131
  436PHE    HE2 3804   3.991   8.758   6.131
  436PHE    CD2 3805   4.136   8.869   6.036
  436PHE    HD2 3806   4.157   8.799   5.968
  436PHE      C 3807   4.471   8.878   6.063
  436PHE      O 3808   4.463   8.876   6.187
  437ASN      N 3809   4.495   8.767   5.992
  437ASN      H 3810   4.496   8.771   5.892
  437ASN     CA 3811   4.520   8.640   6.060
  437ASN     HA 3812   4.442   8.625   6.121
  437ASN     CB 3813   4.531   8.527   5.957
  437ASN    HB1 3814   4.567   8.445   6.002
  437ASN    HB2 3815   4.594   8.555   5.884
  437ASN     CG 3816   4.398   8.492   5.894
  437ASN    OD1 3817   4.292   8.523   5.949
  437ASN    ND2 3818   4.402   8.426   5.780
  437ASN   HD21 3819   4.490   8.401   5.739
  437ASN   HD22 3820   4.317   8.400   5.734
  437ASN      C 3821   4.647   8.647   6.143
  437ASN      O 3822   4.652   8.592   6.254
  438PHE      N 3823   4.750   8.712   6.092
  438PHE      H 3824   4.743   8.749   5.999
  438PHE     CA 3825   4.874   8.731   6.167
  438PHE     HA 3826   4.906   8.640   6.195
  438PHE     CB 3827   4.977   8.799   6.076
  438PHE    HB1 3828   4.942   8.889   6.051
  438PHE    HB2 3829   4.988   8.743   5.994
  438PHE     CG 3830   5.115   8.819   6.137
  438PHE    CD1 3831   5.165   8.739   6.239
  438PHE    HD1 3832   5.109   8.664   6.276
  438PHE    CE1 3833   5.291   8.761   6.290
  438PHE    HE1 3834   5.326   8.703   6.364
  438PHE     CZ 3835   5.369   8.861   6.239
  438PHE     HZ 3836   5.461   8.876   6.276
  438PHE    CE2 3837   5.322   8.940   6.138
  438PHE    HE2 3838   5.379   9.013   6.101
  438PHE    CD2 3839   5.196   8.919   6.087
  438PHE    HD2 3840   5.163   8.977   6.013
  438PHE      C 3841   4.849   8.811   6.293
  438PHE      O 3842   4.899   8.778   6.401
  439PHE      N 3843   4.771   8.919   6.281
  439PHE      H 3844   4.735   8.944   6.191
  439PHE     CA 3845   4.738   9.001   6.397
  439PHE     HA 3846   4.826   9.029   6.437
  439PHE     CB 3847   4.659   9.123   6.352
  439PHE    HB1 3848   4.582   9.092   6.296
  439PHE    HB2 3849   4.719   9.181   6.298
  439PHE     CG 3850   4.604   9.205   6.464
  439PHE    CD1 3851   4.686   9.286   6.540
  439PHE    HD1 3852   4.784   9.290   6.519
  439PHE    CE1 3853   4.636   9.361   6.643
  439PHE    HE1 3854   4.697   9.419   6.697
  439PHE     CZ 3855   4.501   9.356   6.672
  439PHE     HZ 3856   4.464   9.410   6.748
  439PHE    CE2 3857   4.417   9.277   6.597
  439PHE    HE2 3858   4.319   9.274   6.617
  439PHE    CD2 3859   4.469   9.202   6.494
  439PHE    HD2 3860   4.408   9.144   6.440
  439PHE      C 3861   4.659   8.921   6.501
  439PHE      O 3862   4.684   8.933   6.621
  440VAL      N 3863   4.563   8.841   6.456
  440VAL      H 3864   4.546   8.834   6.358
  440VAL     CA 3865   4.483   8.763   6.549
  440VAL     HA 3866   4.451   8.828   6.618
  440VAL     CB 3867   4.363   8.699   6.477
  440VAL     HB 3868   4.397   8.651   6.396
  440VAL    CG1 3869   4.292   8.599   6.567
  440VAL   HG11 3870   4.215   8.559   6.518
  440VAL   HG12 3871   4.356   8.526   6.593
  440VAL   HG13 3872   4.259   8.645   6.649
  440VAL    CG2 3873   4.264   8.805   6.434
  440VAL   HG21 3874   4.187   8.761   6.387
  440VAL   HG22 3875   4.231   8.854   6.514
  440VAL   HG23 3876   4.309   8.869   6.372
  440VAL      C 3877   4.568   8.658   6.618
  440VAL      O 3878   4.551   8.631   6.737
  441TYR      N 3879   4.661   8.595   6.545
  441TYR      H 3880   4.669   8.614   6.447
  441TYR     CA 3881   4.750   8.499   6.608
  441TYR     HA 3882   4.690   8.434   6.654
  441TYR     CB 3883   4.834   8.427   6.503
  441TYR    HB1 3884   4.895   8.493   6.459
  441TYR    HB2 3885   4.773   8.387   6.434
  441TYR     CG 3886   4.918   8.316   6.562
  441TYR    CD1 3887   4.860   8.199   6.606
  441TYR    HD1 3888   4.761   8.187   6.598
  441TYR    CE1 3889   4.936   8.098   6.660
  441TYR    HE1 3890   4.892   8.014   6.692
  441TYR     CZ 3891   5.072   8.113   6.670
  441TYR     OH 3892   5.148   8.013   6.723
  441TYR     HH 3893   5.244   8.040   6.723
  441TYR    CE2 3894   5.132   8.228   6.626
  441TYR    HE2 3895   5.231   8.238   6.632
  441TYR    CD2 3896   5.055   8.329   6.573
  441TYR    HD2 3897   5.099   8.413   6.542
  441TYR      C 3898   4.841   8.567   6.710
  441TYR      O 3899   4.871   8.510   6.815
  442CYS      N 3900   4.889   8.688   6.679
  442CYS      H 3901   4.871   8.727   6.589
  442CYS     CA 3902   4.968   8.762   6.776
  442CYS     HA 3903   5.044   8.701   6.801
  442CYS     CB 3904   5.020   8.891   6.713
  442CYS    HB1 3905   5.046   8.948   6.791
  442CYS    HB2 3906   4.941   8.930   6.667
  442CYS     SG 3907   5.157   8.866   6.600
  442CYS     HG 3908   5.186   8.954   6.563
  442CYS      C 3909   4.888   8.793   6.901
  442CYS      O 3910   4.940   8.781   7.013
  443LEU      N 3911   4.762   8.833   6.885
  443LEU      H 3912   4.726   8.847   6.793
  443LEU     CA 3913   4.676   8.856   7.001
  443LEU     HA 3914   4.725   8.923   7.057
  443LEU     CB 3915   4.541   8.911   6.959
  443LEU    HB1 3916   4.480   8.898   7.037
  443LEU    HB2 3917   4.510   8.854   6.883
  443LEU     CG 3918   4.529   9.057   6.915
  443LEU     HG 3919   4.593   9.073   6.840
  443LEU    CD1 3920   4.385   9.082   6.870
  443LEU   HD11 3921   4.375   9.177   6.841
  443LEU   HD12 3922   4.363   9.021   6.794
  443LEU   HD13 3923   4.323   9.064   6.946
  443LEU    CD2 3924   4.569   9.154   7.025
  443LEU   HD21 3925   4.560   9.247   6.992
  443LEU   HD22 3926   4.510   9.140   7.104
  443LEU   HD23 3927   4.664   9.137   7.051
  443LEU      C 3928   4.656   8.728   7.080
  443LEU      O 3929   4.655   8.730   7.204
  444TYR      N 3930   4.637   8.616   7.010
  444TYR      H 3931   4.635   8.620   6.910
  444TYR     CA 3932   4.619   8.488   7.076
  444TYR     HA 3933   4.540   8.499   7.136
  444TYR     CB 3934   4.592   8.380   6.972
  444TYR    HB1 3935   4.655   8.393   6.895
  444TYR    HB2 3936   4.498   8.389   6.940
  444TYR     CG 3937   4.611   8.240   7.024
  444TYR    CD1 3938   4.519   8.183   7.110
  444TYR    HD1 3939   4.438   8.235   7.137
  444TYR    CE1 3940   4.537   8.056   7.158
  444TYR    HE1 3941   4.470   8.016   7.221
  444TYR     CZ 3942   4.647   7.983   7.120
  444TYR     OH 3943   4.664   7.856   7.168
  444TYR     HH 3944   4.749   7.817   7.131
  444TYR    CE2 3945   4.740   8.038   7.035
  444TYR    HE2 3946   4.821   7.985   7.008
  444TYR    CD2 3947   4.721   8.165   6.988
  444TYR    HD2 3948   4.789   8.204   6.926
  444TYR      C 3949   4.740   8.452   7.160
  444TYR      O 3950   4.728   8.408   7.274
  445MET      N 3951   4.860   8.470   7.103
  445MET      H 3952   4.867   8.506   7.010
  445MET     CA 3953   4.981   8.436   7.177
  445MET     HA 3954   4.963   8.345   7.216
  445MET     CB 3955   5.101   8.430   7.083
  445MET    HB1 3956   5.184   8.424   7.139
  445MET    HB2 3957   5.102   8.514   7.029
  445MET     CG 3958   5.102   8.312   6.986
  445MET    HG1 3959   5.188   8.324   6.935
  445MET    HG2 3960   5.025   8.330   6.926
  445MET     SD 3961   5.091   8.147   7.059
  445MET     CE 3962   5.226   8.151   7.175
  445MET    HE1 3963   5.231   8.063   7.223
  445MET    HE2 3964   5.312   8.167   7.126
  445MET    HE3 3965   5.211   8.224   7.241
  445MET      C 3966   5.007   8.533   7.291
  445MET      O 3967   5.059   8.492   7.395
  446ILE      N 3968   4.972   8.661   7.275
  446ILE      H 3969   4.936   8.692   7.187
  446ILE     CA 3970   4.987   8.755   7.386
  446ILE     HA 3971   5.081   8.745   7.419
  446ILE     CB 3972   4.964   8.899   7.336
  446ILE     HB 3973   4.880   8.901   7.283
  446ILE    CG2 3974   4.949   8.996   7.454
  446ILE   HG21 3975   4.934   9.088   7.419
  446ILE   HG22 3976   4.871   8.968   7.510
  446ILE   HG23 3977   5.032   8.994   7.509
  446ILE    CG1 3978   5.081   8.943   7.247
  446ILE   HG11 3979   5.107   8.866   7.188
  446ILE   HG12 3980   5.158   8.967   7.306
  446ILE     CD 3981   5.050   9.062   7.158
  446ILE    HD1 3982   5.131   9.084   7.103
  446ILE    HD2 3983   4.974   9.039   7.097
  446ILE    HD3 3984   5.025   9.140   7.215
  446ILE      C 3985   4.893   8.718   7.500
  446ILE      O 3986   4.931   8.722   7.617
  447ILE      N 3987   4.768   8.683   7.467
  447ILE      H 3988   4.740   8.684   7.371
  447ILE     CA 3989   4.673   8.643   7.570
  447ILE     HA 3990   4.673   8.716   7.637
  447ILE     CB 3991   4.532   8.626   7.509
  447ILE     HB 3992   4.539   8.566   7.429
  447ILE    CG2 3993   4.437   8.560   7.609
  447ILE   HG21 3994   4.347   8.550   7.567
  447ILE   HG22 3995   4.472   8.470   7.634
  447ILE   HG23 3996   4.430   8.617   7.691
  447ILE    CG1 3997   4.476   8.762   7.465
  447ILE   HG11 3998   4.550   8.815   7.423
  447ILE   HG12 3999   4.442   8.810   7.546
  447ILE     CD 4000   4.363   8.753   7.365
  447ILE    HD1 4001   4.332   8.845   7.341
  447ILE    HD2 4002   4.395   8.706   7.282
  447ILE    HD3 4003   4.287   8.701   7.405
  447ILE      C 4004   4.719   8.515   7.638
  447ILE      O 4005   4.711   8.502   7.761
  448PHE      N 4006   4.767   8.418   7.560
  448PHE      H 4007   4.770   8.431   7.461
  448PHE     CA 4008   4.815   8.293   7.616
  448PHE     HA 4009   4.741   8.258   7.673
  448PHE     CB 4010   4.847   8.195   7.502
  448PHE    HB1 4011   4.920   8.235   7.446
  448PHE    HB2 4012   4.765   8.183   7.447
  448PHE     CG 4013   4.893   8.057   7.545
  448PHE    CD1 4014   4.858   8.001   7.667
  448PHE    HD1 4015   4.800   8.052   7.730
  448PHE    CE1 4016   4.902   7.875   7.702
  448PHE    HE1 4017   4.878   7.836   7.791
  448PHE     CZ 4018   4.979   7.803   7.615
  448PHE     HZ 4019   5.010   7.711   7.640
  448PHE    CE2 4020   5.014   7.857   7.494
  448PHE    HE2 4021   5.071   7.804   7.431
  448PHE    CD2 4022   4.971   7.982   7.459
  448PHE    HD2 4023   4.996   8.019   7.370
  448PHE      C 4024   4.937   8.316   7.705
  448PHE      O 4025   4.949   8.257   7.812
  449THR      N 4026   5.029   8.403   7.661
  449THR      H 4027   5.016   8.447   7.572
  449THR     CA 4028   5.147   8.434   7.740
  449THR     HA 4029   5.192   8.346   7.759
  449THR     CB 4030   5.239   8.525   7.660
  449THR     HB 4031   5.191   8.609   7.635
  449THR    CG2 4032   5.363   8.559   7.739
  449THR   HG21 4033   5.422   8.618   7.685
  449THR   HG22 4034   5.337   8.605   7.823
  449THR   HG23 4035   5.413   8.475   7.761
  449THR    OG1 4036   5.277   8.459   7.538
  449THR    HG1 4037   5.338   8.518   7.485
  449THR      C 4038   5.109   8.500   7.872
  449THR      O 4039   5.163   8.467   7.977
  450ALA      N 4040   5.015   8.595   7.867
  450ALA      H 4041   4.974   8.620   7.779
  450ALA     CA 4042   4.972   8.661   7.989
  450ALA     HA 4043   5.056   8.692   8.033
  450ALA     CB 4044   4.881   8.779   7.954
  450ALA    HB1 4045   4.852   8.824   8.038
  450ALA    HB2 4046   4.931   8.844   7.897
  450ALA    HB3 4047   4.801   8.745   7.904
  450ALA      C 4048   4.901   8.565   8.083
  450ALA      O 4049   4.921   8.570   8.204
  451ALA      N 4050   4.816   8.477   8.029
  451ALA      H 4051   4.802   8.476   7.930
  451ALA     CA 4052   4.744   8.383   8.112
  451ALA     HA 4053   4.703   8.439   8.183
  451ALA     CB 4054   4.637   8.311   8.030
  451ALA    HB1 4055   4.588   8.246   8.088
  451ALA    HB2 4056   4.573   8.378   7.993
  451ALA    HB3 4057   4.681   8.261   7.955
  451ALA      C 4058   4.837   8.281   8.176
  451ALA      O 4059   4.822   8.248   8.294
  452ALA      N 4060   4.934   8.231   8.100
  452ALA      H 4061   4.944   8.262   8.005
  452ALA     CA 4062   5.026   8.131   8.154
  452ALA     HA 4063   4.969   8.064   8.202
  452ALA     CB 4064   5.101   8.062   8.041
  452ALA    HB1 4065   5.164   7.994   8.079
  452ALA    HB2 4066   5.036   8.017   7.980
  452ALA    HB3 4067   5.153   8.130   7.989
  452ALA      C 4068   5.124   8.195   8.252
  452ALA      O 4069   5.163   8.132   8.351
  453TYR      N 4070   5.166   8.318   8.225
  453TYR      H 4071   5.131   8.365   8.144
  453TYR     CA 4072   5.262   8.386   8.311
  453TYR     HA 4073   5.341   8.325   8.317
  453TYR     CB 4074   5.300   8.520   8.248
  453TYR    HB1 4075   5.217   8.574   8.237
  453TYR    HB2 4076   5.341   8.502   8.158
  453TYR     CG 4077   5.398   8.601   8.328
  453TYR    CD1 4078   5.533   8.574   8.323
  453TYR    HD1 4079   5.566   8.498   8.266
  453TYR    CE1 4080   5.623   8.649   8.395
  453TYR    HE1 4081   5.721   8.628   8.390
  453TYR     CZ 4082   5.578   8.752   8.474
  453TYR     OH 4083   5.667   8.827   8.547
  453TYR     HH 4084   5.618   8.897   8.598
  453TYR    CE2 4085   5.444   8.781   8.480
  453TYR    HE2 4086   5.412   8.856   8.537
  453TYR    CD2 4087   5.355   8.706   8.408
  453TYR    HD2 4088   5.258   8.727   8.413
  453TYR      C 4089   5.206   8.407   8.451
  453TYR      O 4090   5.276   8.383   8.550
  454TYR      N 4091   5.080   8.448   8.462
  454TYR      H 4092   5.028   8.463   8.378
  454TYR     CA 4093   5.014   8.472   8.589
  454TYR     HA 4094   5.090   8.488   8.652
  454TYR     CB 4095   4.922   8.594   8.580
  454TYR    HB1 4096   4.873   8.603   8.666
  454TYR    HB2 4097   4.857   8.579   8.505
  454TYR     CG 4098   4.994   8.724   8.554
  454TYR    CD1 4099   5.071   8.783   8.652
  454TYR    HD1 4100   5.080   8.738   8.741
  454TYR    CE1 4101   5.136   8.902   8.629
  454TYR    HE1 4102   5.193   8.943   8.701
  454TYR     CZ 4103   5.123   8.964   8.508
  454TYR     OH 4104   5.187   9.083   8.485
  454TYR     HH 4105   5.167   9.114   8.392
  454TYR    CE2 4106   5.045   8.908   8.409
  454TYR    HE2 4107   5.035   8.954   8.321
  454TYR    CD2 4108   4.981   8.789   8.432
  454TYR    HD2 4109   4.925   8.748   8.360
  454TYR      C 4110   4.935   8.351   8.638
  454TYR      O 4111   4.830   8.367   8.701
  455ARG      N 4112   4.981   8.230   8.608
  455ARG      H 4113   5.061   8.220   8.549
  455ARG     CA 4114   4.914   8.112   8.661
  455ARG     HA 4115   4.818   8.119   8.635
  455ARG     CB 4116   4.973   7.985   8.600
  455ARG    HB1 4117   4.967   7.992   8.500
  455ARG    HB2 4118   4.918   7.907   8.631
  455ARG     CG 4119   5.119   7.958   8.637
  455ARG    HG1 4120   5.125   7.935   8.734
  455ARG    HG2 4121   5.174   8.039   8.618
  455ARG     CD 4122   5.175   7.843   8.558
  455ARG    HD1 4123   5.181   7.868   8.461
  455ARG    HD2 4124   5.116   7.763   8.568
  455ARG     NE 4125   5.309   7.808   8.605
  455ARG     HE 4126   5.386   7.838   8.549
  455ARG     CZ 4127   5.337   7.739   8.715
  455ARG    NH1 4128   5.241   7.692   8.794
  455ARG   HH11 4129   5.145   7.708   8.771
  455ARG   HH12 4130   5.265   7.640   8.876
  455ARG    NH2 4131   5.463   7.714   8.746
  455ARG   HH21 4132   5.537   7.747   8.687
  455ARG   HH22 4133   5.485   7.662   8.829
  455ARG      C 4134   4.929   8.110   8.813
  455ARG      O 4135   5.030   8.157   8.866
  456PRO      N 4136   4.831   8.057   8.886
  456PRO     CD 4137   4.701   8.001   8.846
  456PRO    HD1 4138   4.713   7.934   8.772
  456PRO    HD2 4139   4.639   8.073   8.816
  456PRO     CG 4140   4.652   7.936   8.972
  456PRO    HG1 4141   4.683   7.841   8.978
  456PRO    HG2 4142   4.552   7.939   8.977
  456PRO     CB 4143   4.708   8.011   9.081
  456PRO    HB1 4144   4.710   7.954   9.164
  456PRO    HB2 4145   4.653   8.093   9.098
  456PRO     CA 4146   4.849   8.045   9.031
  456PRO     HA 4147   4.888   8.129   9.069
  456PRO      C 4148   4.947   7.934   9.065
  456PRO      O 4149   4.963   7.836   8.992
  457VAL      N 4150   5.011   7.949   9.181
  457VAL      H 4151   4.984   8.024   9.241
  457VAL     CA 4152   5.119   7.861   9.225
  457VAL     HA 4153   5.139   7.806   9.143
  457VAL     CB 4154   5.243   7.942   9.269
  457VAL     HB 4155   5.311   7.876   9.303
  457VAL    CG1 4156   5.303   8.017   9.151
  457VAL   HG11 4157   5.383   8.068   9.181
  457VAL   HG12 4158   5.331   7.951   9.080
  457VAL   HG13 4159   5.235   8.080   9.113
  457VAL    CG2 4160   5.210   8.041   9.383
  457VAL   HG21 4161   5.293   8.091   9.408
  457VAL   HG22 4162   5.140   8.105   9.352
  457VAL   HG23 4163   5.176   7.990   9.462
  457VAL      C 4164   5.076   7.765   9.335
  457VAL      O 4165   5.160   7.690   9.386
  458GLU      N 4166   4.948   7.765   9.374
  458GLU      H 4167   4.886   7.835   9.340
  458GLU     CA 4168   4.900   7.663   9.465
  458GLU     HA 4169   4.964   7.663   9.542
  458GLU     CB 4170   4.759   7.696   9.514
  458GLU    HB1 4171   4.723   7.615   9.560
  458GLU    HB2 4172   4.703   7.717   9.434
  458GLU     CG 4173   4.750   7.814   9.611
  458GLU    HG1 4174   4.825   7.806   9.677
  458GLU    HG2 4175   4.662   7.809   9.659
  458GLU     CD 4176   4.760   7.949   9.543
  458GLU    OE1 4177   4.790   7.952   9.422
  458GLU    OE2 4178   4.737   8.051   9.610
  458GLU      C 4179   4.901   7.527   9.396
  458GLU      O 4180   4.902   7.517   9.273
  459GLY      N 4181   4.901   7.421   9.477
  459GLY      H 4182   4.899   7.434   9.576
  459GLY     CA 4183   4.904   7.287   9.422
  459GLY    HA1 4184   4.944   7.226   9.491
  459GLY    HA2 4185   4.963   7.288   9.341
  459GLY      C 4186   4.767   7.236   9.383
  459GLY      O 4187   4.664   7.294   9.417
  460LEU      N 4188   4.767   7.124   9.309
  460LEU      H 4189   4.854   7.093   9.270
  460LEU     CA 4190   4.648   7.045   9.283
  460LEU     HA 4191   4.682   6.973   9.222
  460LEU     CB 4192   4.592   6.989   9.415
  460LEU    HB1 4193   4.511   6.935   9.393
  460LEU    HB2 4194   4.566   7.066   9.472
  460LEU     CG 4195   4.686   6.900   9.497
  460LEU     HG 4196   4.771   6.950   9.514
  460LEU    CD1 4197   4.620   6.865   9.630
  460LEU   HD11 4198   4.682   6.807   9.683
  460LEU   HD12 4199   4.601   6.949   9.681
  460LEU   HD13 4200   4.535   6.816   9.613
  460LEU    CD2 4201   4.726   6.774   9.422
  460LEU   HD21 4202   4.787   6.719   9.479
  460LEU   HD22 4203   4.644   6.720   9.400
  460LEU   HD23 4204   4.773   6.799   9.337
  460LEU      C 4205   4.538   7.122   9.211
  460LEU      O 4206   4.439   7.162   9.274
  461PRO      N 4207   4.551   7.147   9.081
  461PRO     CD 4208   4.669   7.129   8.995
  461PRO    HD1 4209   4.714   7.041   9.014
  461PRO    HD2 4210   4.735   7.203   9.008
  461PRO     CG 4211   4.612   7.132   8.858
  461PRO    HG1 4212   4.581   7.040   8.831
  461PRO    HG2 4213   4.680   7.165   8.792
  461PRO     CB 4214   4.498   7.224   8.864
  461PRO    HB1 4215   4.431   7.199   8.794
  461PRO    HB2 4216   4.530   7.317   8.848
  461PRO     CA 4217   4.440   7.208   9.005
  461PRO     HA 4218   4.411   7.293   9.047
  461PRO      C 4219   4.317   7.118   9.003
  461PRO      O 4220   4.324   7.002   9.045
  462PRO      N 4221   4.202   7.167   8.955
  462PRO     CD 4222   4.087   7.077   8.941
  462PRO    HD1 4223   4.071   7.027   9.026
  462PRO    HD2 4224   4.102   7.012   8.867
  462PRO     CG 4225   3.974   7.169   8.910
  462PRO    HG1 4226   3.928   7.197   8.994
  462PRO    HG2 4227   3.908   7.124   8.849
  462PRO     CB 4228   4.034   7.286   8.843
  462PRO    HB1 4229   3.977   7.366   8.857
  462PRO    HB2 4230   4.044   7.268   8.745
  462PRO     CA 4231   4.170   7.303   8.910
  462PRO     HA 4232   4.242   7.338   8.850
  462PRO      C 4233   4.162   7.401   9.026
  462PRO      O 4234   4.138   7.358   9.139
  463TYR      N 4235   4.180   7.529   8.999
  463TYR      H 4236   4.187   7.556   8.903
  463TYR     CA 4237   4.190   7.632   9.102
  463TYR     HA 4238   4.208   7.584   9.188
  463TYR     CB 4239   4.305   7.727   9.072
  463TYR    HB1 4240   4.314   7.791   9.148
  463TYR    HB2 4241   4.284   7.777   8.988
  463TYR     CG 4242   4.437   7.657   9.053
  463TYR    CD1 4243   4.505   7.605   9.162
  463TYR    HD1 4244   4.466   7.615   9.254
  463TYR    CE1 4245   4.625   7.540   9.146
  463TYR    HE1 4246   4.673   7.501   9.225
  463TYR     CZ 4247   4.679   7.528   9.020
  463TYR     OH 4248   4.799   7.463   9.004
  463TYR     HH 4249   4.824   7.463   8.907
  463TYR    CE2 4250   4.613   7.579   8.911
  463TYR    HE2 4251   4.652   7.569   8.819
  463TYR    CD2 4252   4.493   7.643   8.928
  463TYR    HD2 4253   4.445   7.680   8.848
  463TYR      C 4254   4.059   7.708   9.112
  463TYR      O 4255   4.003   7.750   9.009
  464LYS      N 4256   4.010   7.725   9.234
  464LYS      H 4257   4.058   7.685   9.312
  464LYS     CA 4258   3.888   7.801   9.256
  464LYS     HA 4259   3.818   7.758   9.198
  464LYS     CB 4260   3.847   7.793   9.403
  464LYS    HB1 4261   3.916   7.841   9.457
  464LYS    HB2 4262   3.845   7.696   9.430
  464LYS     CG 4263   3.711   7.854   9.434
  464LYS    HG1 4264   3.642   7.810   9.377
  464LYS    HG2 4265   3.714   7.952   9.414
  464LYS     CD 4266   3.674   7.834   9.580
  464LYS    HD1 4267   3.746   7.872   9.637
  464LYS    HD2 4268   3.666   7.736   9.598
  464LYS     CE 4269   3.542   7.902   9.614
  464LYS    HE1 4270   3.469   7.861   9.559
  464LYS    HE2 4271   3.549   7.999   9.594
  464LYS     NZ 4272   3.505   7.887   9.757
  464LYS    HZ1 4273   3.418   7.933   9.774
  464LYS    HZ2 4274   3.496   7.790   9.779
  464LYS    HZ3 4275   3.576   7.927   9.814
  464LYS      C 4276   3.908   7.946   9.214
  464LYS      O 4277   4.005   8.011   9.254
  465LEU      N 4278   3.817   7.996   9.132
  465LEU      H 4279   3.741   7.938   9.102
  465LEU     CA 4280   3.826   8.133   9.085
  465LEU     HA 4281   3.920   8.146   9.052
  465LEU     CB 4282   3.727   8.155   8.971
  465LEU    HB1 4283   3.636   8.142   9.009
  465LEU    HB2 4284   3.745   8.084   8.903
  465LEU     CG 4285   3.727   8.290   8.898
  465LEU     HG 4286   3.724   8.363   8.966
  465LEU    CD1 4287   3.854   8.307   8.816
  465LEU   HD11 4288   3.852   8.395   8.769
  465LEU   HD12 4289   3.934   8.303   8.876
  465LEU   HD13 4290   3.860   8.233   8.748
  465LEU    CD2 4291   3.605   8.302   8.809
  465LEU   HD21 4292   3.607   8.390   8.762
  465LEU   HD22 4293   3.606   8.228   8.741
  465LEU   HD23 4294   3.522   8.295   8.865
  465LEU      C 4295   3.797   8.229   9.200
  465LEU      O 4296   3.693   8.220   9.265
  466LYS      N 4297   3.889   8.323   9.223
  466LYS      H 4298   3.973   8.323   9.169
  466LYS     CA 4299   3.869   8.424   9.325
  466LYS     HA 4300   3.823   8.377   9.400
  466LYS     CB 4301   4.003   8.481   9.372
  466LYS    HB1 4302   3.985   8.554   9.438
  466LYS    HB2 4303   4.051   8.518   9.293
  466LYS     CG 4304   4.094   8.379   9.438
  466LYS    HG1 4305   4.113   8.305   9.373
  466LYS    HG2 4306   4.048   8.341   9.519
  466LYS     CD 4307   4.225   8.443   9.480
  466LYS    HD1 4308   4.205   8.520   9.541
  466LYS    HD2 4309   4.273   8.476   9.398
  466LYS     CE 4310   4.315   8.344   9.553
  466LYS    HE1 4311   4.337   8.267   9.492
  466LYS    HE2 4312   4.268   8.309   9.634
  466LYS     NZ 4313   4.443   8.406   9.597
  466LYS    HZ1 4314   4.499   8.337   9.644
  466LYS    HZ2 4315   4.493   8.440   9.517
  466LYS    HZ3 4316   4.424   8.482   9.659
  466LYS      C 4317   3.783   8.537   9.270
  466LYS      O 4318   3.784   8.567   9.150
  467ASN      N 4319   3.707   8.601   9.360
  467ASN      H 4320   3.711   8.572   9.456
  467ASN     CA 4321   3.619   8.712   9.323
  467ASN     HA 4322   3.584   8.693   9.231
  467ASN     CB 4323   3.502   8.719   9.421
  467ASN    HB1 4324   3.537   8.743   9.511
  467ASN    HB2 4325   3.458   8.629   9.425
  467ASN     CG 4326   3.399   8.822   9.379
  467ASN    OD1 4327   3.385   8.855   9.261
  467ASN    ND2 4328   3.324   8.873   9.477
  467ASN   HD21 4329   3.338   8.842   9.571
  467ASN   HD22 4330   3.254   8.941   9.456
  467ASN      C 4331   3.698   8.843   9.320
  467ASN      O 4332   3.678   8.934   9.400
  468THR      N 4333   3.791   8.849   9.224
  468THR      H 4334   3.803   8.770   9.163
  468THR     CA 4335   3.876   8.966   9.204
  468THR     HA 4336   3.824   9.043   9.239
  468THR     CB 4337   4.008   8.956   9.282
  468THR     HB 4338   3.990   8.945   9.380
  468THR    CG2 4339   4.094   8.840   9.232
  468THR   HG21 4340   4.179   8.836   9.285
  468THR   HG22 4341   4.044   8.754   9.243
  468THR   HG23 4342   4.116   8.853   9.135
  468THR    OG1 4343   4.081   9.078   9.268
  468THR    HG1 4344   4.167   9.071   9.319
  468THR      C 4345   3.903   8.984   9.056
  468THR      O 4346   3.895   8.888   8.978
  469VAL      N 4347   3.936   9.107   9.018
  469VAL      H 4348   3.958   9.175   9.088
  469VAL     CA 4349   3.941   9.146   8.877
  469VAL     HA 4350   3.853   9.119   8.838
  469VAL     CB 4351   3.961   9.299   8.865
  469VAL     HB 4352   4.041   9.324   8.920
  469VAL    CG1 4353   3.992   9.341   8.721
  469VAL   HG11 4354   4.004   9.440   8.717
  469VAL   HG12 4355   4.076   9.295   8.690
  469VAL   HG13 4356   3.916   9.314   8.661
  469VAL    CG2 4357   3.838   9.374   8.920
  469VAL   HG21 4358   3.853   9.472   8.911
  469VAL   HG22 4359   3.757   9.347   8.868
  469VAL   HG23 4360   3.825   9.350   9.016
  469VAL      C 4361   4.051   9.070   8.803
  469VAL      O 4362   4.031   9.023   8.690
  470GLY      N 4363   4.168   9.058   8.866
  470GLY      H 4364   4.179   9.094   8.958
  470GLY     CA 4365   4.280   8.992   8.801
  470GLY    HA1 4366   4.359   8.998   8.862
  470GLY    HA2 4367   4.300   9.041   8.716
  470GLY      C 4368   4.252   8.846   8.769
  470GLY      O 4369   4.290   8.797   8.663
  471ASP      N 4370   4.183   8.776   8.859
  471ASP      H 4371   4.153   8.819   8.944
  471ASP     CA 4372   4.152   8.636   8.834
  471ASP     HA 4373   4.237   8.596   8.799
  471ASP     CB 4374   4.108   8.568   8.964
  471ASP    HB1 4375   4.049   8.490   8.942
  471ASP    HB2 4376   4.057   8.633   9.020
  471ASP     CG 4377   4.225   8.517   9.045
  471ASP    OD1 4378   4.293   8.423   8.999
  471ASP    OD2 4379   4.251   8.572   9.154
  471ASP      C 4380   4.044   8.620   8.728
  471ASP      O 4381   4.048   8.523   8.652
  472TYR      N 4382   3.949   8.713   8.720
  472TYR      H 4383   3.944   8.785   8.789
  472TYR     CA 4384   3.853   8.710   8.610
  472TYR     HA 4385   3.812   8.619   8.613
  472TYR     CB 4386   3.746   8.818   8.629
  472TYR    HB1 4387   3.702   8.834   8.541
  472TYR    HB2 4388   3.791   8.902   8.659
  472TYR     CG 4389   3.638   8.784   8.730
  472TYR    CD1 4390   3.549   8.680   8.708
  472TYR    HD1 4391   3.557   8.625   8.624
  472TYR    CE1 4392   3.450   8.650   8.800
  472TYR    HE1 4393   3.387   8.574   8.783
  472TYR     CZ 4394   3.438   8.724   8.914
  472TYR     OH 4395   3.340   8.695   9.006
  472TYR     HH 4396   3.346   8.759   9.083
  472TYR    CE2 4397   3.525   8.829   8.938
  472TYR    HE2 4398   3.517   8.883   9.022
  472TYR    CD2 4399   3.623   8.859   8.846
  472TYR    HD2 4400   3.685   8.936   8.863
  472TYR      C 4401   3.923   8.729   8.476
  472TYR      O 4402   3.895   8.658   8.379
  473PHE      N 4403   4.017   8.824   8.469
  473PHE      H 4404   4.033   8.883   8.548
  473PHE     CA 4405   4.096   8.841   8.347
  473PHE     HA 4406   4.029   8.854   8.274
  473PHE     CB 4407   4.186   8.963   8.358
  473PHE    HB1 4408   4.266   8.949   8.300
  473PHE    HB2 4409   4.215   8.973   8.453
  473PHE     CG 4410   4.120   9.091   8.316
  473PHE    CD1 4411   4.104   9.121   8.182
  473PHE    HD1 4412   4.136   9.056   8.113
  473PHE    CE1 4413   4.044   9.239   8.143
  473PHE    HE1 4414   4.033   9.259   8.046
  473PHE     CZ 4415   4.000   9.328   8.238
  473PHE     HZ 4416   3.956   9.413   8.210
  473PHE    CE2 4417   4.016   9.300   8.372
  473PHE    HE2 4418   3.984   9.365   8.441
  473PHE    CD2 4419   4.076   9.182   8.410
  473PHE    HD2 4420   4.088   9.162   8.507
  473PHE      C 4421   4.179   8.717   8.316
  473PHE      O 4422   4.191   8.677   8.200
  474ARG      N 4423   4.236   8.656   8.420
  474ARG      H 4424   4.223   8.693   8.512
  474ARG     CA 4425   4.318   8.536   8.402
  474ARG     HA 4426   4.389   8.560   8.336
  474ARG     CB 4427   4.380   8.496   8.536
  474ARG    HB1 4428   4.306   8.476   8.600
  474ARG    HB2 4429   4.433   8.573   8.570
  474ARG     CG 4430   4.472   8.374   8.531
  474ARG    HG1 4431   4.546   8.391   8.466
  474ARG    HG2 4432   4.420   8.294   8.501
  474ARG     CD 4433   4.532   8.345   8.666
  474ARG    HD1 4434   4.583   8.425   8.697
  474ARG    HD2 4435   4.594   8.267   8.658
  474ARG     NE 4436   4.432   8.313   8.767
  474ARG     HE 4437   4.413   8.382   8.836
  474ARG     CZ 4438   4.364   8.199   8.775
  474ARG    NH1 4439   4.383   8.100   8.689
  474ARG   HH11 4440   4.450   8.109   8.615
  474ARG   HH12 4441   4.330   8.015   8.698
  474ARG    NH2 4442   4.275   8.183   8.873
  474ARG   HH21 4443   4.260   8.256   8.939
  474ARG   HH22 4444   4.223   8.097   8.880
  474ARG      C 4445   4.237   8.422   8.344
  474ARG      O 4446   4.279   8.357   8.247
  475VAL      N 4447   4.121   8.393   8.402
  475VAL      H 4448   4.089   8.448   8.479
  475VAL     CA 4449   4.041   8.281   8.354
  475VAL     HA 4450   4.104   8.204   8.345
  475VAL     CB 4451   3.932   8.243   8.456
  475VAL     HB 4452   3.977   8.235   8.545
  475VAL    CG1 4453   3.825   8.351   8.469
  475VAL   HG11 4454   3.757   8.322   8.536
  475VAL   HG12 4455   3.867   8.436   8.499
  475VAL   HG13 4456   3.781   8.365   8.380
  475VAL    CG2 4457   3.868   8.108   8.421
  475VAL   HG21 4458   3.798   8.086   8.489
  475VAL   HG22 4459   3.826   8.113   8.330
  475VAL   HG23 4460   3.938   8.036   8.421
  475VAL      C 4461   3.984   8.312   8.216
  475VAL      O 4462   3.968   8.221   8.134
  476THR      N 4463   3.956   8.439   8.186
  476THR      H 4464   3.963   8.509   8.256
  476THR     CA 4465   3.916   8.474   8.050
  476THR     HA 4466   3.838   8.415   8.029
  476THR     CB 4467   3.877   8.622   8.044
  476THR     HB 4468   3.951   8.680   8.078
  476THR    CG2 4469   3.841   8.661   7.902
  476THR   HG21 4470   3.816   8.757   7.899
  476THR   HG22 4471   3.920   8.645   7.842
  476THR   HG23 4472   3.764   8.605   7.871
  476THR    OG1 4473   3.766   8.646   8.130
  476THR    HG1 4474   3.741   8.742   8.126
  476THR      C 4475   4.028   8.445   7.950
  476THR      O 4476   4.004   8.389   7.842
  477GLY      N 4477   4.152   8.481   7.986
  477GLY      H 4478   4.168   8.528   8.073
  477GLY     CA 4479   4.264   8.451   7.898
  477GLY    HA1 4480   4.346   8.492   7.937
  477GLY    HA2 4481   4.245   8.492   7.809
  477GLY      C 4482   4.286   8.302   7.881
  477GLY      O 4483   4.317   8.255   7.772
  478GLU      N 4484   4.269   8.225   7.989
  478GLU      H 4485   4.247   8.267   8.077
  478GLU     CA 4486   4.282   8.080   7.981
  478GLU     HA 4487   4.373   8.062   7.943
  478GLU     CB 4488   4.271   8.019   8.120
  478GLU    HB1 4489   4.261   7.920   8.110
  478GLU    HB2 4490   4.190   8.056   8.165
  478GLU     CG 4491   4.391   8.046   8.208
  478GLU    HG1 4492   4.408   8.144   8.210
  478GLU    HG2 4493   4.471   7.999   8.169
  478GLU     CD 4494   4.371   7.997   8.350
  478GLU    OE1 4495   4.266   7.937   8.378
  478GLU    OE2 4496   4.461   8.019   8.434
  478GLU      C 4497   4.175   8.021   7.889
  478GLU      O 4498   4.204   7.931   7.809
  479ILE      N 4499   4.052   8.070   7.900
  479ILE      H 4500   4.034   8.142   7.966
  479ILE     CA 4501   3.943   8.019   7.816
  479ILE     HA 4502   3.941   7.919   7.828
  479ILE     CB 4503   3.808   8.079   7.861
  479ILE     HB 4504   3.818   8.178   7.869
  479ILE    CG2 4505   3.699   8.050   7.758
  479ILE   HG21 4506   3.613   8.089   7.789
  479ILE   HG22 4507   3.725   8.090   7.670
  479ILE   HG23 4508   3.689   7.951   7.747
  479ILE    CG1 4509   3.767   8.023   7.997
  479ILE   HG11 4510   3.849   8.014   8.054
  479ILE   HG12 4511   3.727   7.932   7.983
  479ILE     CD 4512   3.667   8.108   8.072
  479ILE    HD1 4513   3.646   8.064   8.159
  479ILE    HD2 4514   3.706   8.198   8.088
  479ILE    HD3 4515   3.584   8.117   8.018
  479ILE      C 4516   3.972   8.049   7.670
  479ILE      O 4517   3.953   7.964   7.582
  480LEU      N 4518   4.020   8.170   7.641
  480LEU      H 4519   4.034   8.237   7.714
  480LEU     CA 4520   4.053   8.205   7.503
  480LEU     HA 4521   3.972   8.183   7.449
  480LEU     CB 4522   4.083   8.354   7.492
  480LEU    HB1 4523   4.116   8.371   7.399
  480LEU    HB2 4524   4.155   8.375   7.558
  480LEU     CG 4525   3.965   8.448   7.519
  480LEU     HG 4526   3.924   8.421   7.606
  480LEU    CD1 4527   4.012   8.591   7.532
  480LEU   HD11 4528   3.934   8.650   7.550
  480LEU   HD12 4529   4.077   8.598   7.608
  480LEU   HD13 4530   4.057   8.619   7.447
  480LEU    CD2 4531   3.858   8.437   7.411
  480LEU   HD21 4532   3.783   8.499   7.432
  480LEU   HD22 4533   3.898   8.461   7.322
  480LEU   HD23 4534   3.824   8.343   7.408
  480LEU      C 4535   4.170   8.122   7.452
  480LEU      O 4536   4.173   8.083   7.334
  481SER      N 4537   4.267   8.092   7.539
  481SER      H 4538   4.262   8.127   7.632
  481SER     CA 4539   4.380   8.008   7.499
  481SER     HA 4540   4.420   8.051   7.418
  481SER     CB 4541   4.482   8.002   7.612
  481SER    HB1 4542   4.564   7.952   7.583
  481SER    HB2 4543   4.443   7.958   7.693
  481SER     OG 4544   4.523   8.132   7.650
  481SER     HG 4545   4.590   8.125   7.724
  481SER      C 4546   4.334   7.868   7.461
  481SER      O 4547   4.376   7.813   7.358
  482VAL      N 4548   4.247   7.809   7.543
  482VAL      H 4549   4.216   7.856   7.625
  482VAL     CA 4550   4.197   7.675   7.513
  482VAL     HA 4551   4.278   7.618   7.496
  482VAL     CB 4552   4.120   7.618   7.633
  482VAL     HB 4553   4.043   7.678   7.654
  482VAL    CG1 4554   4.061   7.479   7.600
  482VAL   HG11 4555   4.012   7.444   7.679
  482VAL   HG12 4556   3.998   7.487   7.522
  482VAL   HG13 4557   4.135   7.416   7.577
  482VAL    CG2 4558   4.210   7.615   7.757
  482VAL   HG21 4559   4.159   7.577   7.834
  482VAL   HG22 4560   4.290   7.557   7.739
  482VAL   HG23 4561   4.240   7.708   7.779
  482VAL      C 4562   4.112   7.677   7.387
  482VAL      O 4563   4.113   7.582   7.308
  483SER      N 4564   4.035   7.785   7.367
  483SER      H 4565   4.033   7.857   7.436
  483SER     CA 4566   3.955   7.798   7.246
  483SER     HA 4567   3.897   7.716   7.243
  483SER     CB 4568   3.871   7.925   7.254
  483SER    HB1 4569   3.930   8.005   7.265
  483SER    HB2 4570   3.807   7.920   7.330
  483SER     OG 4571   3.796   7.943   7.136
  483SER     HG 4572   3.742   8.026   7.143
  483SER      C 4573   4.043   7.801   7.121
  483SER      O 4574   4.014   7.733   7.022
  484GLY      N 4575   4.152   7.878   7.125
  484GLY      H 4576   4.172   7.932   7.206
  484GLY     CA 4577   4.242   7.882   7.011
  484GLY    HA1 4578   4.310   7.953   7.028
  484GLY    HA2 4579   4.188   7.906   6.930
  484GLY      C 4580   4.312   7.749   6.988
  484GLY      O 4581   4.335   7.709   6.873
  485GLY      N 4582   4.347   7.680   7.096
  485GLY      H 4583   4.334   7.719   7.187
  485GLY     CA 4584   4.404   7.547   7.081
  485GLY    HA1 4585   4.428   7.513   7.172
  485GLY    HA2 4586   4.487   7.555   7.025
  485GLY      C 4587   4.308   7.450   7.015
  485GLY      O 4588   4.347   7.373   6.927
  486VAL      N 4589   4.181   7.453   7.056
  486VAL      H 4590   4.155   7.513   7.131
  486VAL     CA 4591   4.079   7.369   6.993
  486VAL     HA 4592   4.111   7.274   6.999
  486VAL     CB 4593   3.945   7.384   7.068
  486VAL     HB 4594   3.921   7.481   7.071
  486VAL    CG1 4595   3.833   7.311   6.994
  486VAL   HG11 4596   3.747   7.322   7.044
  486VAL   HG12 4597   3.823   7.349   6.902
  486VAL   HG13 4598   3.856   7.213   6.987
  486VAL    CG2 4599   3.957   7.334   7.213
  486VAL   HG21 4600   3.869   7.344   7.259
  486VAL   HG22 4601   3.983   7.237   7.213
  486VAL   HG23 4602   4.027   7.387   7.261
  486VAL      C 4603   4.066   7.404   6.846
  486VAL      O 4604   4.048   7.316   6.760
  487TYR      N 4605   4.071   7.534   6.814
  487TYR      H 4606   4.081   7.601   6.887
  487TYR     CA 4607   4.062   7.579   6.676
  487TYR     HA 4608   3.975   7.545   6.641
  487TYR     CB 4609   4.065   7.731   6.671
  487TYR    HB1 4610   4.147   7.763   6.719
  487TYR    HB2 4611   3.984   7.766   6.717
  487TYR     CG 4612   4.068   7.787   6.531
  487TYR    CD1 4613   3.953   7.798   6.456
  487TYR    HD1 4614   3.866   7.768   6.495
  487TYR    CE1 4615   3.955   7.849   6.328
  487TYR    HE1 4616   3.871   7.855   6.275
  487TYR     CZ 4617   4.074   7.891   6.275
  487TYR     OH 4618   4.077   7.943   6.147
  487TYR     HH 4619   4.171   7.968   6.124
  487TYR    CE2 4620   4.190   7.882   6.347
  487TYR    HE2 4621   4.277   7.912   6.307
  487TYR    CD2 4622   4.187   7.831   6.474
  487TYR    HD2 4623   4.272   7.825   6.527
  487TYR      C 4624   4.174   7.520   6.592
  487TYR      O 4625   4.149   7.465   6.484
  488PHE      N 4626   4.298   7.531   6.638
  488PHE      H 4627   4.315   7.575   6.726
  488PHE     CA 4628   4.410   7.478   6.560
  488PHE     HA 4629   4.398   7.515   6.468
  488PHE     CB 4630   4.543   7.526   6.616
  488PHE    HB1 4631   4.617   7.473   6.574
  488PHE    HB2 4632   4.544   7.510   6.715
  488PHE     CG 4633   4.571   7.671   6.592
  488PHE    CD1 4634   4.589   7.720   6.464
  488PHE    HD1 4635   4.584   7.657   6.386
  488PHE    CE1 4636   4.614   7.853   6.442
  488PHE    HE1 4637   4.627   7.886   6.349
  488PHE     CZ 4638   4.622   7.940   6.548
  488PHE     HZ 4639   4.641   8.037   6.532
  488PHE    CE2 4640   4.604   7.893   6.676
  488PHE    HE2 4641   4.608   7.956   6.753
  488PHE    CD2 4642   4.580   7.759   6.698
  488PHE    HD2 4643   4.569   7.725   6.791
  488PHE      C 4644   4.406   7.326   6.553
  488PHE      O 4645   4.448   7.268   6.452
  489PHE      N 4646   4.356   7.260   6.658
  489PHE      H 4647   4.331   7.310   6.740
  489PHE     CA 4648   4.338   7.115   6.654
  489PHE     HA 4649   4.428   7.075   6.636
  489PHE     CB 4650   4.284   7.068   6.789
  489PHE    HB1 4651   4.197   7.114   6.807
  489PHE    HB2 4652   4.350   7.092   6.860
  489PHE     CG 4653   4.260   6.921   6.798
  489PHE    CD1 4654   4.366   6.833   6.810
  489PHE    HD1 4655   4.460   6.868   6.811
  489PHE    CE1 4656   4.344   6.698   6.821
  489PHE    HE1 4657   4.422   6.635   6.829
  489PHE     CZ 4658   4.216   6.649   6.821
  489PHE     HZ 4659   4.200   6.550   6.829
  489PHE    CE2 4660   4.109   6.735   6.810
  489PHE    HE2 4661   4.016   6.699   6.810
  489PHE    CD2 4662   4.132   6.871   6.799
  489PHE    HD2 4663   4.055   6.933   6.792
  489PHE      C 4664   4.244   7.074   6.541
  489PHE      O 4665   4.277   6.987   6.459
  490PHE      N 4666   4.127   7.138   6.534
  490PHE      H 4667   4.104   7.209   6.600
  490PHE     CA 4668   4.033   7.102   6.428
  490PHE     HA 4669   4.029   7.002   6.430
  490PHE     CB 4670   3.895   7.161   6.456
  490PHE    HB1 4671   3.842   7.158   6.371
  490PHE    HB2 4672   3.907   7.256   6.485
  490PHE     CG 4673   3.817   7.088   6.564
  490PHE    CD1 4674   3.784   6.955   6.550
  490PHE    HD1 4675   3.812   6.905   6.468
  490PHE    CE1 4676   3.713   6.889   6.648
  490PHE    HE1 4677   3.691   6.792   6.637
  490PHE     CZ 4678   3.673   6.956   6.760
  490PHE     HZ 4679   3.622   6.908   6.831
  490PHE    CE2 4680   3.704   7.090   6.775
  490PHE    HE2 4681   3.674   7.139   6.857
  490PHE    CD2 4682   3.776   7.155   6.677
  490PHE    HD2 4683   3.799   7.251   6.688
  490PHE      C 4684   4.083   7.146   6.291
  490PHE      O 4685   4.053   7.079   6.192
  491ARG      N 4686   4.158   7.255   6.283
  491ARG      H 4687   4.173   7.311   6.364
  491ARG     CA 4688   4.219   7.293   6.156
  491ARG     HA 4689   4.143   7.300   6.091
  491ARG     CB 4690   4.290   7.427   6.168
  491ARG    HB1 4691   4.352   7.436   6.090
  491ARG    HB2 4692   4.344   7.425   6.253
  491ARG     CG 4693   4.198   7.550   6.171
  491ARG    HG1 4694   4.253   7.629   6.197
  491ARG    HG2 4695   4.127   7.534   6.239
  491ARG     CD 4696   4.131   7.580   6.037
  491ARG    HD1 4697   4.076   7.663   6.045
  491ARG    HD2 4698   4.072   7.503   6.011
  491ARG     NE 4699   4.228   7.600   5.929
  491ARG     HE 4700   4.241   7.524   5.865
  491ARG     CZ 4701   4.300   7.710   5.909
  491ARG    NH1 4702   4.291   7.815   5.989
  491ARG   HH11 4703   4.229   7.813   6.067
  491ARG   HH12 4704   4.347   7.896   5.971
  491ARG    NH2 4705   4.384   7.714   5.806
  491ARG   HH21 4706   4.392   7.635   5.745
  491ARG   HH22 4707   4.439   7.796   5.789
  491ARG      C 4708   4.316   7.186   6.108
  491ARG      O 4709   4.320   7.153   5.988
  492GLY      N 4710   4.396   7.130   6.199
  492GLY      H 4711   4.395   7.162   6.293
  492GLY     CA 4712   4.485   7.022   6.161
  492GLY    HA1 4713   4.541   6.999   6.241
  492GLY    HA2 4714   4.544   7.055   6.088
  492GLY      C 4715   4.411   6.899   6.114
  492GLY      O 4716   4.452   6.833   6.018
  493ILE      N 4717   4.301   6.865   6.182
  493ILE      H 4718   4.274   6.917   6.263
  493ILE     CA 4719   4.221   6.751   6.137
  493ILE     HA 4720   4.285   6.674   6.130
  493ILE     CB 4721   4.110   6.717   6.240
  493ILE     HB 4722   4.064   6.801   6.269
  493ILE    CG2 4723   4.005   6.623   6.178
  493ILE   HG21 4724   3.935   6.602   6.246
  493ILE   HG22 4725   3.963   6.667   6.099
  493ILE   HG23 4726   4.049   6.538   6.149
  493ILE    CG1 4727   4.173   6.651   6.362
  493ILE   HG11 4728   4.261   6.696   6.381
  493ILE   HG12 4729   4.189   6.554   6.341
  493ILE     CD 4730   4.088   6.659   6.487
  493ILE    HD1 4731   4.136   6.613   6.562
  493ILE    HD2 4732   4.072   6.755   6.510
  493ILE    HD3 4733   4.001   6.613   6.471
  493ILE      C 4734   4.163   6.777   5.999
  493ILE      O 4735   4.160   6.688   5.914
  494GLN      N 4736   4.113   6.899   5.975
  494GLN      H 4737   4.114   6.968   6.047
  494GLN     CA 4738   4.058   6.931   5.844
  494GLN     HA 4739   3.990   6.860   5.827
  494GLN     CB 4740   3.993   7.069   5.845
  494GLN    HB1 4741   3.972   7.094   5.750
  494GLN    HB2 4742   4.059   7.134   5.883
  494GLN     CG 4743   3.864   7.079   5.926
  494GLN    HG1 4744   3.838   7.175   5.932
  494GLN    HG2 4745   3.881   7.043   6.018
  494GLN     CD 4746   3.749   7.001   5.864
  494GLN    OE1 4747   3.721   7.013   5.745
  494GLN    NE2 4748   3.683   6.919   5.946
  494GLN   HE21 4749   3.710   6.911   6.042
  494GLN   HE22 4750   3.606   6.864   5.911
  494GLN      C 4751   4.164   6.924   5.736
  494GLN      O 4752   4.136   6.880   5.624
  495TYR      N 4753   4.287   6.967   5.767
  495TYR      H 4754   4.304   7.009   5.856
  495TYR     CA 4755   4.397   6.953   5.672
  495TYR     HA 4756   4.369   7.002   5.590
  495TYR     CB 4757   4.524   7.014   5.730
  495TYR    HB1 4758   4.530   6.989   5.827
  495TYR    HB2 4759   4.519   7.113   5.722
  495TYR     CG 4760   4.650   6.967   5.660
  495TYR    CD1 4761   4.687   7.018   5.537
  495TYR    HD1 4762   4.630   7.087   5.493
  495TYR    CE1 4763   4.801   6.975   5.474
  495TYR    HE1 4764   4.827   7.013   5.385
  495TYR     CZ 4765   4.880   6.879   5.532
  495TYR     OH 4766   4.993   6.836   5.468
  495TYR     HH 4767   5.039   6.766   5.524
  495TYR    CE2 4768   4.846   6.826   5.654
  495TYR    HE2 4769   4.904   6.756   5.696
  495TYR    CD2 4770   4.732   6.870   5.718
  495TYR    HD2 4771   4.708   6.832   5.807
  495TYR      C 4772   4.420   6.807   5.637
  495TYR      O 4773   4.430   6.771   5.519
  496PHE      N 4774   4.429   6.722   5.740
  496PHE      H 4775   4.418   6.755   5.833
  496PHE     CA 4776   4.455   6.580   5.716
  496PHE     HA 4777   4.540   6.576   5.663
  496PHE     CB 4778   4.473   6.507   5.848
  496PHE    HB1 4779   4.391   6.519   5.903
  496PHE    HB2 4780   4.552   6.546   5.896
  496PHE     CG 4781   4.497   6.359   5.833
  496PHE    CD1 4782   4.622   6.311   5.801
  496PHE    HD1 4783   4.698   6.375   5.788
  496PHE    CE1 4784   4.644   6.175   5.787
  496PHE    HE1 4785   4.735   6.141   5.764
  496PHE     CZ 4786   4.541   6.086   5.805
  496PHE     HZ 4787   4.557   5.987   5.795
  496PHE    CE2 4788   4.415   6.133   5.837
  496PHE    HE2 4789   4.340   6.068   5.850
  496PHE    CD2 4790   4.393   6.268   5.851
  496PHE    HD2 4791   4.302   6.301   5.874
  496PHE      C 4792   4.342   6.516   5.635
  496PHE      O 4793   4.368   6.436   5.544
  497LEU      N 4794   4.217   6.551   5.665
  497LEU      H 4795   4.200   6.618   5.737
  497LEU     CA 4796   4.105   6.491   5.594
  497LEU     HA 4797   4.124   6.393   5.593
  497LEU     CB 4798   3.974   6.521   5.668
  497LEU    HB1 4799   3.899   6.490   5.610
  497LEU    HB2 4800   3.969   6.620   5.681
  497LEU     CG 4801   3.955   6.456   5.805
  497LEU     HG 4802   4.035   6.477   5.861
  497LEU    CD1 4803   3.830   6.511   5.871
  497LEU   HD11 4804   3.818   6.468   5.961
  497LEU   HD12 4805   3.839   6.610   5.882
  497LEU   HD13 4806   3.751   6.491   5.814
  497LEU    CD2 4807   3.948   6.305   5.796
  497LEU   HD21 4808   3.936   6.266   5.887
  497LEU   HD22 4809   3.871   6.278   5.738
  497LEU   HD23 4810   4.033   6.270   5.756
  497LEU      C 4811   4.097   6.539   5.450
  497LEU      O 4812   4.072   6.459   5.359
  498GLN      N 4813   4.118   6.669   5.427
  498GLN      H 4814   4.140   6.730   5.503
  498GLN     CA 4815   4.109   6.720   5.290
  498GLN     HA 4816   4.023   6.685   5.254
  498GLN     CB 4817   4.111   6.873   5.292
  498GLN    HB1 4818   4.126   6.905   5.199
  498GLN    HB2 4819   4.187   6.902   5.350
  498GLN     CG 4820   3.984   6.937   5.344
  498GLN    HG1 4821   3.963   6.898   5.434
  498GLN    HG2 4822   3.909   6.916   5.281
  498GLN     CD 4823   3.997   7.087   5.357
  498GLN    OE1 4824   4.100   7.145   5.324
  498GLN    NE2 4825   3.891   7.152   5.406
  498GLN   HE21 4826   3.809   7.101   5.432
  498GLN   HE22 4827   3.894   7.251   5.417
  498GLN      C 4828   4.222   6.668   5.203
  498GLN      O 4829   4.199   6.630   5.088
  499ARG      N 4830   4.344   6.662   5.256
  499ARG      H 4831   4.356   6.682   5.353
  499ARG     CA 4832   4.460   6.626   5.176
  499ARG     HA 4833   4.434   6.654   5.084
  499ARG     CB 4834   4.584   6.701   5.225
  499ARG    HB1 4835   4.664   6.661   5.180
  499ARG    HB2 4836   4.591   6.688   5.324
  499ARG     CG 4837   4.582   6.852   5.196
  499ARG    HG1 4838   4.657   6.895   5.247
  499ARG    HG2 4839   4.495   6.889   5.228
  499ARG     CD 4840   4.598   6.888   5.049
  499ARG    HD1 4841   4.603   6.987   5.039
  499ARG    HD2 4842   4.520   6.853   4.997
  499ARG     NE 4843   4.719   6.831   4.990
  499ARG     HE 4844   4.708   6.748   4.934
  499ARG     CZ 4845   4.842   6.879   5.004
  499ARG    NH1 4846   4.867   6.988   5.075
  499ARG   HH11 4847   4.792   7.036   5.120
  499ARG   HH12 4848   4.961   7.021   5.084
  499ARG    NH2 4849   4.943   6.816   4.945
  499ARG   HH21 4850   4.926   6.733   4.891
  499ARG   HH22 4851   5.036   6.851   4.955
  499ARG      C 4852   4.489   6.476   5.176
  499ARG      O 4853   4.527   6.422   5.072
  500ARG      N 4854   4.468   6.409   5.289
  500ARG      H 4855   4.425   6.457   5.365
  500ARG     CA 4856   4.505   6.269   5.307
  500ARG     HA 4857   4.496   6.254   5.405
  500ARG     CB 4858   4.410   6.178   5.230
  500ARG    HB1 4859   4.440   6.083   5.244
  500ARG    HB2 4860   4.417   6.201   5.133
  500ARG     CG 4861   4.263   6.186   5.269
  500ARG    HG1 4862   4.208   6.153   5.192
  500ARG    HG2 4863   4.240   6.281   5.289
  500ARG     CD 4864   4.230   6.102   5.391
  500ARG    HD1 4865   4.273   6.141   5.472
  500ARG    HD2 4866   4.263   6.008   5.378
  500ARG     NE 4867   4.085   6.097   5.413
  500ARG     HE 4868   4.027   6.150   5.351
  500ARG     CZ 4869   4.024   6.027   5.509
  500ARG    NH1 4870   4.093   5.954   5.597
  500ARG   HH11 4871   4.193   5.950   5.592
  500ARG   HH12 4872   4.045   5.902   5.668
  500ARG    NH2 4873   3.892   6.031   5.517
  500ARG   HH21 4874   3.840   6.085   5.452
  500ARG   HH22 4875   3.845   5.979   5.588
  500ARG      C 4876   4.650   6.240   5.267
  500ARG      O 4877   4.674   6.164   5.172
  501PRO      N 4878   4.749   6.300   5.334
  501PRO     CD 4879   4.743   6.395   5.447
  501PRO    HD1 4880   4.733   6.346   5.534
  501PRO    HD2 4881   4.667   6.459   5.436
  501PRO     CG 4882   4.874   6.464   5.438
  501PRO    HG1 4883   4.902   6.497   5.528
  501PRO    HG2 4884   4.869   6.540   5.374
  501PRO     CB 4885   4.970   6.362   5.389
  501PRO    HB1 4886   5.012   6.314   5.467
  501PRO    HB2 4887   5.042   6.406   5.335
  501PRO     CA 4888   4.888   6.265   5.303
  501PRO     HA 4889   4.906   6.272   5.205
  501PRO      C 4890   4.918   6.121   5.338
  501PRO      O 4891   4.869   6.067   5.437
  502SER      N 4892   5.002   6.057   5.256
  502SER      H 4893   5.052   6.109   5.187
  502SER     CA 4894   5.023   5.913   5.264
  502SER     HA 4895   4.940   5.876   5.306
  502SER     CB 4896   5.042   5.857   5.124
  502SER    HB1 4897   4.965   5.881   5.066
  502SER    HB2 4898   5.052   5.757   5.127
  502SER     OG 4899   5.159   5.911   5.065
  502SER     HG 4900   5.171   5.873   4.973
  502SER      C 4901   5.142   5.876   5.353
  502SER      O 4902   5.228   5.797   5.314
  503LEU      N 4903   5.149   5.934   5.473
  503LEU      H 4904   5.091   6.013   5.490
  503LEU     CA 4905   5.237   5.889   5.582
  503LEU     HA 4906   5.212   5.950   5.657
  503LEU     CB 4907   5.208   5.742   5.615
  503LEU    HB1 4908   5.266   5.716   5.692
  503LEU    HB2 4909   5.233   5.687   5.535
  503LEU     CG 4910   5.063   5.707   5.652
  503LEU     HG 4911   5.006   5.735   5.575
  503LEU    CD1 4912   5.043   5.557   5.672
  503LEU   HD11 4913   4.948   5.539   5.696
  503LEU   HD12 4914   5.066   5.508   5.587
  503LEU   HD13 4915   5.103   5.525   5.746
  503LEU    CD2 4916   5.017   5.783   5.776
  503LEU   HD21 4917   4.923   5.758   5.797
  503LEU   HD22 4918   5.076   5.759   5.853
  503LEU   HD23 4919   5.023   5.881   5.759
  503LEU      C 4920   5.388   5.908   5.557
  503LEU      O 4921   5.467   5.873   5.645
  504LYS      N 4922   5.428   5.959   5.441
  504LYS      H 4923   5.363   5.959   5.365
  504LYS     CA 4924   5.560   6.015   5.416
  504LYS     HA 4925   5.611   6.001   5.501
  504LYS     CB 4926   5.629   5.942   5.299
  504LYS    HB1 4927   5.571   5.951   5.218
  504LYS    HB2 4928   5.637   5.845   5.323
  504LYS     CG 4929   5.769   5.994   5.263
  504LYS    HG1 4930   5.827   5.990   5.344
  504LYS    HG2 4931   5.762   6.088   5.232
  504LYS     CD 4932   5.834   5.912   5.153
  504LYS    HD1 4933   5.776   5.915   5.072
  504LYS    HD2 4934   5.843   5.817   5.184
  504LYS     CE 4935   5.972   5.966   5.118
  504LYS    HE1 4936   6.030   5.963   5.199
  504LYS    HE2 4937   5.964   6.060   5.086
  504LYS     NZ 4938   6.038   5.886   5.011
  504LYS    HZ1 4939   6.128   5.924   4.991
  504LYS    HZ2 4940   6.049   5.791   5.042
  504LYS    HZ3 4941   5.982   5.888   4.928
  504LYS      C 4942   5.550   6.164   5.387
  504LYS      O 4943   5.626   6.244   5.442
  505SER      N 4944   5.455   6.202   5.302
  505SER      H 4945   5.404   6.132   5.252
  505SER     CA 4946   5.423   6.342   5.279
  505SER     HA 4947   5.511   6.384   5.256
  505SER     CB 4948   5.323   6.354   5.164
  505SER    HB1 4949   5.365   6.325   5.078
  505SER    HB2 4950   5.290   6.448   5.156
  505SER     OG 4951   5.211   6.270   5.188
  505SER     HG 4952   5.146   6.278   5.112
  505SER      C 4953   5.366   6.410   5.403
  505SER      O 4954   5.363   6.534   5.408
  506LEU      N 4955   5.320   6.334   5.503
  506LEU      H 4956   5.317   6.234   5.491
  506LEU     CA 4957   5.275   6.391   5.629
  506LEU     HA 4958   5.216   6.467   5.602
  506LEU     CB 4959   5.199   6.285   5.709
  506LEU    HB1 4960   5.265   6.215   5.736
  506LEU    HB2 4961   5.131   6.244   5.648
  506LEU     CG 4962   5.125   6.328   5.835
  506LEU     HG 4963   5.190   6.373   5.895
  506LEU    CD1 4964   5.014   6.427   5.803
  506LEU   HD11 4965   4.968   6.453   5.887
  506LEU   HD12 4966   5.053   6.508   5.760
  506LEU   HD13 4967   4.949   6.384   5.741
  506LEU    CD2 4968   5.068   6.206   5.906
  506LEU   HD21 4969   5.020   6.235   5.989
  506LEU   HD22 4970   5.005   6.158   5.845
  506LEU   HD23 4971   5.143   6.144   5.931
  506LEU      C 4972   5.390   6.445   5.714
  506LEU      O 4973   5.364   6.525   5.804
  507PHE      N 4974   5.514   6.403   5.687
  507PHE      H 4975   5.527   6.341   5.609
  507PHE     CA 4976   5.631   6.442   5.764
  507PHE     HA 4977   5.595   6.508   5.830
  507PHE     CB 4978   5.692   6.319   5.832
  507PHE    HB1 4979   5.775   6.346   5.881
  507PHE    HB2 4980   5.716   6.251   5.762
  507PHE     CG 4981   5.600   6.253   5.931
  507PHE    CD1 4982   5.583   6.305   6.058
  507PHE    HD1 4983   5.634   6.387   6.084
  507PHE    CE1 4984   5.498   6.246   6.149
  507PHE    HE1 4985   5.487   6.285   6.240
  507PHE     CZ 4986   5.428   6.132   6.113
  507PHE     HZ 4987   5.367   6.088   6.179
  507PHE    CE2 4988   5.443   6.079   5.986
  507PHE    HE2 4989   5.392   5.997   5.960
  507PHE    CD2 4990   5.528   6.139   5.896
  507PHE    HD2 4991   5.538   6.100   5.804
  507PHE      C 4992   5.737   6.512   5.681
  507PHE      O 4993   5.792   6.613   5.727
  508VAL      N 4994   5.767   6.464   5.560
  508VAL      H 4995   5.720   6.383   5.525
  508VAL     CA 4996   5.869   6.530   5.479
  508VAL     HA 4997   5.941   6.550   5.545
  508VAL     CB 4998   5.920   6.437   5.367
  508VAL     HB 4999   6.001   6.478   5.326
  508VAL    CG1 5000   5.961   6.302   5.424
  508VAL   HG11 5001   5.994   6.243   5.350
  508VAL   HG12 5002   6.034   6.315   5.491
  508VAL   HG13 5003   5.882   6.259   5.468
  508VAL    CG2 5004   5.816   6.421   5.256
  508VAL   HG21 5005   5.852   6.360   5.185
  508VAL   HG22 5006   5.732   6.381   5.294
  508VAL   HG23 5007   5.796   6.510   5.216
  508VAL      C 5008   5.820   6.661   5.418
  508VAL      O 5009   5.903   6.741   5.372
  509ASP      N 5010   5.689   6.687   5.417
  509ASP      H 5011   5.627   6.618   5.455
  509ASP     CA 5012   5.632   6.809   5.363
  509ASP     HA 5013   5.706   6.875   5.357
  509ASP     CB 5014   5.577   6.786   5.222
  509ASP    HB1 5015   5.489   6.739   5.229
  509ASP    HB2 5016   5.642   6.729   5.171
  509ASP     CG 5017   5.556   6.913   5.145
  509ASP    OD1 5018   5.496   7.007   5.201
  509ASP    OD2 5019   5.598   6.921   5.028
  509ASP      C 5020   5.523   6.858   5.458
  509ASP      O 5021   5.472   6.782   5.541
  510SER      N 5022   5.487   6.985   5.444
  510SER      H 5023   5.533   7.040   5.375
  510SER     CA 5024   5.383   7.047   5.526
  510SER     HA 5025   5.378   7.142   5.495
  510SER     CB 5026   5.249   6.980   5.503
  510SER    HB1 5027   5.175   7.036   5.539
  510SER    HB2 5028   5.247   6.890   5.547
  510SER     OG 5029   5.225   6.961   5.365
  510SER     HG 5030   5.136   6.916   5.352
  510SER      C 5031   5.420   7.045   5.674
  510SER      O 5032   5.345   6.995   5.759
  511TYR      N 5033   5.537   7.099   5.706
  511TYR      H 5034   5.595   7.137   5.634
  511TYR     CA 5035   5.582   7.103   5.844
  511TYR     HA 5036   5.570   7.009   5.877
  511TYR     CB 5037   5.728   7.146   5.850
  511TYR    HB1 5038   5.755   7.154   5.946
  511TYR    HB2 5039   5.737   7.235   5.805
  511TYR     CG 5040   5.823   7.050   5.783
  511TYR    CD1 5041   5.875   6.942   5.852
  511TYR    HD1 5042   5.849   6.927   5.947
  511TYR    CE1 5043   5.962   6.855   5.792
  511TYR    HE1 5044   5.999   6.777   5.843
  511TYR     CZ 5045   5.998   6.874   5.661
  511TYR     OH 5046   6.084   6.786   5.601
  511TYR     HH 5047   6.100   6.814   5.506
  511TYR    CE2 5048   5.948   6.981   5.590
  511TYR    HE2 5049   5.975   6.995   5.495
  511TYR    CD2 5050   5.861   7.068   5.651
  511TYR    HD2 5051   5.825   7.145   5.599
  511TYR      C 5052   5.498   7.197   5.929
  511TYR      O 5053   5.480   7.172   6.049
  512SER      N 5054   5.447   7.306   5.870
  512SER      H 5055   5.459   7.319   5.772
  512SER     CA 5056   5.374   7.405   5.948
  512SER     HA 5057   5.435   7.429   6.023
  512SER     CB 5058   5.344   7.527   5.862
  512SER    HB1 5059   5.428   7.563   5.822
  512SER    HB2 5060   5.299   7.598   5.916
  512SER     OG 5061   5.257   7.492   5.756
  512SER     HG 5062   5.238   7.573   5.700
  512SER      C 5063   5.244   7.348   6.005
  512SER      O 5064   5.208   7.377   6.119
  513GLU      N 5065   5.172   7.269   5.925
  513GLU      H 5066   5.203   7.251   5.832
  513GLU     CA 5067   5.048   7.209   5.974
  513GLU     HA 5068   4.991   7.284   6.006
  513GLU     CB 5069   4.978   7.133   5.861
  513GLU    HB1 5070   4.893   7.095   5.897
  513GLU    HB2 5071   5.038   7.058   5.832
  513GLU     CG 5072   4.944   7.216   5.737
  513GLU    HG1 5073   4.916   7.154   5.664
  513GLU    HG2 5074   5.026   7.266   5.708
  513GLU     CD 5075   4.833   7.316   5.760
  513GLU    OE1 5076   4.766   7.310   5.865
  513GLU    OE2 5077   4.812   7.402   5.672
  513GLU      C 5078   5.077   7.115   6.090
  513GLU      O 5079   5.003   7.114   6.189
  514ILE      N 5080   5.185   7.038   6.080
  514ILE      H 5081   5.241   7.042   5.997
  514ILE     CA 5082   5.223   6.947   6.187
  514ILE     HA 5083   5.142   6.892   6.205
  514ILE     CB 5084   5.340   6.856   6.142
  514ILE     HB 5085   5.418   6.913   6.117
  514ILE    CG2 5086   5.387   6.768   6.256
  514ILE   HG21 5087   5.463   6.710   6.225
  514ILE   HG22 5088   5.418   6.825   6.332
  514ILE   HG23 5089   5.312   6.710   6.287
  514ILE    CG1 5090   5.302   6.773   6.017
  514ILE   HG11 5091   5.381   6.717   5.991
  514ILE   HG12 5092   5.280   6.836   5.943
  514ILE     CD 5093   5.184   6.679   6.033
  514ILE    HD1 5094   5.168   6.630   5.947
  514ILE    HD2 5095   5.204   6.612   6.105
  514ILE    HD3 5096   5.103   6.731   6.057
  514ILE      C 5097   5.260   7.025   6.313
  514ILE      O 5098   5.221   6.987   6.424
  515LEU      N 5099   5.335   7.133   6.298
  515LEU      H 5100   5.362   7.162   6.206
  515LEU     CA 5101   5.378   7.209   6.415
  515LEU     HA 5102   5.417   7.141   6.477
  515LEU     CB 5103   5.484   7.312   6.375
  515LEU    HB1 5104   5.496   7.374   6.452
  515LEU    HB2 5105   5.449   7.362   6.296
  515LEU     CG 5106   5.622   7.257   6.337
  515LEU     HG 5107   5.609   7.184   6.269
  515LEU    CD1 5108   5.707   7.365   6.275
  515LEU   HD11 5109   5.797   7.327   6.251
  515LEU   HD12 5110   5.662   7.399   6.193
  515LEU   HD13 5111   5.719   7.439   6.340
  515LEU    CD2 5112   5.693   7.196   6.457
  515LEU   HD21 5113   5.783   7.161   6.429
  515LEU   HD22 5114   5.705   7.265   6.528
  515LEU   HD23 5115   5.638   7.121   6.494
  515LEU      C 5116   5.260   7.277   6.484
  515LEU      O 5117   5.250   7.274   6.607
  516PHE      N 5118   5.170   7.338   6.407
  516PHE      H 5119   5.184   7.342   6.308
  516PHE     CA 5120   5.051   7.398   6.468
  516PHE     HA 5121   5.085   7.459   6.539
  516PHE     CB 5122   4.972   7.477   6.364
  516PHE    HB1 5123   4.876   7.479   6.391
  516PHE    HB2 5124   4.981   7.431   6.275
  516PHE     CG 5125   5.019   7.619   6.348
  516PHE    CD1 5126   5.118   7.651   6.258
  516PHE    HD1 5127   5.161   7.578   6.204
  516PHE    CE1 5128   5.159   7.781   6.242
  516PHE    HE1 5129   5.231   7.803   6.176
  516PHE     CZ 5130   5.102   7.880   6.316
  516PHE     HZ 5131   5.132   7.974   6.305
  516PHE    CE2 5132   5.003   7.850   6.406
  516PHE    HE2 5133   4.961   7.922   6.460
  516PHE    CD2 5134   4.962   7.720   6.422
  516PHE    HD2 5135   4.890   7.698   6.488
  516PHE      C 5136   4.963   7.292   6.533
  516PHE      O 5137   4.908   7.314   6.643
  517PHE      N 5138   4.951   7.175   6.469
  517PHE      H 5139   4.997   7.161   6.381
  517PHE     CA 5140   4.872   7.068   6.527
  517PHE     HA 5141   4.782   7.108   6.545
  517PHE     CB 5142   4.861   6.952   6.428
  517PHE    HB1 5143   4.952   6.911   6.416
  517PHE    HB2 5144   4.829   6.987   6.340
  517PHE     CG 5145   4.767   6.844   6.472
  517PHE    CD1 5146   4.632   6.868   6.480
  517PHE    HD1 5147   4.596   6.958   6.456
  517PHE    CE1 5148   4.546   6.769   6.521
  517PHE    HE1 5149   4.448   6.787   6.527
  517PHE     CZ 5150   4.594   6.645   6.554
  517PHE     HZ 5151   4.531   6.573   6.584
  517PHE    CE2 5152   4.729   6.620   6.546
  517PHE    HE2 5153   4.765   6.529   6.570
  517PHE    CD2 5154   4.815   6.719   6.505
  517PHE    HD2 5155   4.913   6.700   6.499
  517PHE      C 5156   4.933   7.019   6.658
  517PHE      O 5157   4.860   6.992   6.754
  518VAL      N 5158   5.066   7.008   6.664
  518VAL      H 5159   5.122   7.032   6.584
  518VAL     CA 5160   5.131   6.961   6.786
  518VAL     HA 5161   5.081   6.879   6.815
  518VAL     CB 5162   5.278   6.923   6.758
  518VAL     HB 5163   5.324   7.001   6.715
  518VAL    CG1 5164   5.348   6.889   6.888
  518VAL   HG11 5165   5.443   6.864   6.869
  518VAL   HG12 5166   5.346   6.968   6.949
  518VAL   HG13 5167   5.302   6.811   6.932
  518VAL    CG2 5168   5.288   6.804   6.663
  518VAL   HG21 5169   5.384   6.782   6.647
  518VAL   HG22 5170   5.242   6.725   6.704
  518VAL   HG23 5171   5.244   6.827   6.576
  518VAL      C 5172   5.119   7.065   6.896
  518VAL      O 5173   5.108   7.029   7.015
  519GLN      N 5174   5.127   7.193   6.861
  519GLN      H 5175   5.153   7.217   6.767
  519GLN     CA 5176   5.099   7.299   6.958
  519GLN     HA 5177   5.168   7.290   7.030
  519GLN     CB 5178   5.109   7.436   6.889
  519GLN    HB1 5179   5.040   7.438   6.817
  519GLN    HB2 5180   5.200   7.443   6.848
  519GLN     CG 5181   5.088   7.559   6.978
  519GLN    HG1 5182   5.169   7.572   7.035
  519GLN    HG2 5183   5.009   7.543   7.037
  519GLN     CD 5184   5.064   7.685   6.896
  519GLN    OE1 5185   5.091   7.688   6.777
  519GLN    NE2 5186   5.014   7.788   6.962
  519GLN   HE21 5187   4.995   7.780   7.060
  519GLN   HE22 5188   4.996   7.874   6.914
  519GLN      C 5189   4.961   7.281   7.020
  519GLN      O 5190   4.945   7.284   7.143
  520SER      N 5191   4.860   7.259   6.936
  520SER      H 5192   4.876   7.256   6.837
  520SER     CA 5193   4.726   7.239   6.989
  520SER     HA 5194   4.711   7.317   7.050
  520SER     CB 5195   4.624   7.237   6.876
  520SER    HB1 5196   4.622   7.325   6.828
  520SER    HB2 5197   4.533   7.215   6.910
  520SER     OG 5198   4.658   7.139   6.782
  520SER     HG 5199   4.591   7.138   6.708
  520SER      C 5200   4.715   7.110   7.069
  520SER      O 5201   4.639   7.104   7.166
  521LEU      N 5202   4.788   7.006   7.029
  521LEU      H 5203   4.844   7.013   6.946
  521LEU     CA 5204   4.787   6.882   7.106
  521LEU     HA 5205   4.691   6.856   7.114
  521LEU     CB 5206   4.867   6.774   7.033
  521LEU    HB1 5207   4.889   6.704   7.101
  521LEU    HB2 5208   4.951   6.817   7.001
  521LEU     CG 5209   4.808   6.701   6.913
  521LEU     HG 5210   4.782   6.768   6.844
  521LEU    CD1 5211   4.913   6.606   6.858
  521LEU   HD11 5212   4.876   6.557   6.779
  521LEU   HD12 5213   4.994   6.658   6.830
  521LEU   HD13 5214   4.939   6.540   6.929
  521LEU    CD2 5215   4.682   6.626   6.948
  521LEU   HD21 5216   4.647   6.579   6.866
  521LEU   HD22 5217   4.702   6.558   7.019
  521LEU   HD23 5218   4.613   6.690   6.982
  521LEU      C 5219   4.843   6.903   7.245
  521LEU      O 5220   4.789   6.850   7.343
  522PHE      N 5221   4.951   6.980   7.256
  522PHE      H 5222   4.996   7.015   7.174
  522PHE     CA 5223   5.004   7.013   7.387
  522PHE     HA 5224   5.020   6.924   7.431
  522PHE     CB 5225   5.135   7.091   7.375
  522PHE    HB1 5226   5.150   7.141   7.460
  522PHE    HB2 5227   5.127   7.155   7.299
  522PHE     CG 5228   5.256   7.005   7.350
  522PHE    CD1 5229   5.304   6.921   7.449
  522PHE    HD1 5230   5.258   6.917   7.538
  522PHE    CE1 5231   5.414   6.843   7.427
  522PHE    HE1 5232   5.447   6.781   7.498
  522PHE     CZ 5233   5.480   6.850   7.307
  522PHE     HZ 5234   5.561   6.793   7.291
  522PHE    CE2 5235   5.435   6.934   7.209
  522PHE    HE2 5236   5.483   6.938   7.121
  522PHE    CD2 5237   5.324   7.012   7.231
  522PHE    HD2 5238   5.293   7.074   7.160
  522PHE      C 5239   4.903   7.094   7.468
  522PHE      O 5240   4.890   7.073   7.589
  523MET      N 5241   4.831   7.185   7.403
  523MET      H 5242   4.848   7.201   7.306
  523MET     CA 5243   4.727   7.261   7.474
  523MET     HA 5244   4.773   7.306   7.551
  523MET     CB 5245   4.666   7.365   7.380
  523MET    HB1 5246   4.621   7.316   7.305
  523MET    HB2 5247   4.741   7.420   7.343
  523MET     CG 5248   4.564   7.459   7.445
  523MET    HG1 5249   4.496   7.398   7.486
  523MET    HG2 5250   4.523   7.508   7.369
  523MET     SD 5251   4.635   7.570   7.566
  523MET     CE 5252   4.694   7.701   7.459
  523MET    HE1 5253   4.737   7.772   7.514
  523MET    HE2 5254   4.761   7.663   7.394
  523MET    HE3 5255   4.617   7.740   7.409
  523MET      C 5256   4.618   7.168   7.528
  523MET      O 5257   4.574   7.183   7.643
  524LEU      N 5258   4.572   7.074   7.447
  524LEU      H 5259   4.611   7.062   7.355
  524LEU     CA 5260   4.464   6.987   7.493
  524LEU     HA 5261   4.396   7.047   7.533
  524LEU     CB 5262   4.405   6.910   7.374
  524LEU    HB1 5263   4.336   6.846   7.409
  524LEU    HB2 5264   4.479   6.858   7.331
  524LEU     CG 5265   4.339   6.995   7.266
  524LEU     HG 5266   4.405   7.064   7.237
  524LEU    CD1 5267   4.301   6.907   7.148
  524LEU   HD11 5268   4.258   6.963   7.077
  524LEU   HD12 5269   4.383   6.864   7.111
  524LEU   HD13 5270   4.237   6.836   7.178
  524LEU    CD2 5271   4.216   7.069   7.318
  524LEU   HD21 5272   4.176   7.123   7.244
  524LEU   HD22 5273   4.149   7.002   7.351
  524LEU   HD23 5274   4.243   7.129   7.393
  524LEU      C 5275   4.512   6.891   7.601
  524LEU      O 5276   4.438   6.864   7.697
  525VAL      N 5277   4.634   6.840   7.590
  525VAL      H 5278   4.689   6.859   7.508
  525VAL     CA 5279   4.689   6.756   7.696
  525VAL     HA 5280   4.622   6.684   7.713
  525VAL     CB 5281   4.822   6.692   7.650
  525VAL     HB 5282   4.883   6.764   7.616
  525VAL    CG1 5283   4.890   6.621   7.766
  525VAL   HG11 5284   4.976   6.580   7.734
  525VAL   HG12 5285   4.909   6.687   7.839
  525VAL   HG13 5286   4.830   6.549   7.801
  525VAL    CG2 5287   4.799   6.594   7.537
  525VAL   HG21 5288   4.887   6.554   7.509
  525VAL   HG22 5289   4.738   6.521   7.568
  525VAL   HG23 5290   4.758   6.641   7.459
  525VAL      C 5291   4.706   6.837   7.824
  525VAL      O 5292   4.688   6.784   7.934
  526SER      N 5293   4.741   6.965   7.811
  526SER      H 5294   4.764   7.001   7.721
  526SER     CA 5295   4.746   7.052   7.927
  526SER     HA 5296   4.809   7.007   7.991
  526SER     CB 5297   4.800   7.189   7.888
  526SER    HB1 5298   4.746   7.229   7.814
  526SER    HB2 5299   4.896   7.182   7.859
  526SER     OG 5300   4.795   7.278   7.997
  526SER     HG 5301   4.831   7.367   7.969
  526SER      C 5302   4.609   7.065   7.992
  526SER      O 5303   4.598   7.062   8.115
  527VAL      N 5304   4.503   7.078   7.912
  527VAL      H 5305   4.515   7.081   7.813
  527VAL     CA 5306   4.369   7.088   7.970
  527VAL     HA 5307   4.373   7.162   8.037
  527VAL     CB 5308   4.266   7.123   7.862
  527VAL     HB 5309   4.276   7.059   7.785
  527VAL    CG1 5310   4.124   7.111   7.916
  527VAL   HG11 5311   4.059   7.134   7.844
  527VAL   HG12 5312   4.108   7.017   7.947
  527VAL   HG13 5313   4.112   7.173   7.993
  527VAL    CG2 5314   4.290   7.262   7.811
  527VAL   HG21 5315   4.223   7.283   7.741
  527VAL   HG22 5316   4.282   7.327   7.886
  527VAL   HG23 5317   4.382   7.267   7.772
  527VAL      C 5318   4.332   6.959   8.042
  527VAL      O 5319   4.275   6.961   8.153
  528VAL      N 5320   4.364   6.844   7.981
  528VAL      H 5321   4.412   6.846   7.893
  528VAL     CA 5322   4.331   6.715   8.040
  528VAL     HA 5323   4.233   6.717   8.057
  528VAL     CB 5324   4.365   6.601   7.942
  528VAL     HB 5325   4.458   6.614   7.909
  528VAL    CG1 5326   4.360   6.465   8.010
  528VAL   HG11 5327   4.383   6.393   7.944
  528VAL   HG12 5328   4.426   6.462   8.085
  528VAL   HG13 5329   4.268   6.449   8.046
  528VAL    CG2 5330   4.270   6.604   7.824
  528VAL   HG21 5331   4.293   6.529   7.761
  528VAL   HG22 5332   4.176   6.592   7.856
  528VAL   HG23 5333   4.279   6.691   7.777
  528VAL      C 5334   4.404   6.697   8.173
  528VAL      O 5335   4.345   6.654   8.273
  529LEU      N 5336   4.533   6.731   8.177
  529LEU      H 5337   4.579   6.763   8.094
  529LEU     CA 5338   4.607   6.721   8.302
  529LEU     HA 5339   4.587   6.629   8.337
  529LEU     CB 5340   4.756   6.736   8.276
  529LEU    HB1 5341   4.802   6.742   8.365
  529LEU    HB2 5342   4.770   6.821   8.225
  529LEU     CG 5343   4.822   6.623   8.197
  529LEU     HG 5344   4.768   6.605   8.115
  529LEU    CD1 5345   4.961   6.663   8.155
  529LEU   HD11 5346   5.003   6.588   8.103
  529LEU   HD12 5347   4.956   6.744   8.097
  529LEU   HD13 5348   5.016   6.682   8.236
  529LEU    CD2 5349   4.827   6.495   8.277
  529LEU   HD21 5350   4.871   6.423   8.223
  529LEU   HD22 5351   4.880   6.510   8.361
  529LEU   HD23 5352   4.734   6.467   8.301
  529LEU      C 5353   4.561   6.825   8.403
  529LEU      O 5354   4.569   6.800   8.524
  530TYR      N 5355   4.514   6.941   8.357
  530TYR      H 5356   4.514   6.958   8.259
  530TYR     CA 5357   4.463   7.042   8.448
  530TYR     HA 5358   4.537   7.059   8.513
  530TYR     CB 5359   4.428   7.169   8.370
  530TYR    HB1 5360   4.361   7.145   8.300
  530TYR    HB2 5361   4.511   7.203   8.326
  530TYR     CG 5362   4.371   7.281   8.453
  530TYR    CD1 5363   4.454   7.368   8.521
  530TYR    HD1 5364   4.553   7.355   8.516
  530TYR    CE1 5365   4.402   7.472   8.596
  530TYR    HE1 5366   4.463   7.534   8.645
  530TYR     CZ 5367   4.266   7.489   8.603
  530TYR     OH 5368   4.214   7.591   8.678
  530TYR     HH 5369   4.114   7.589   8.672
  530TYR    CE2 5370   4.182   7.404   8.536
  530TYR    HE2 5371   4.083   7.417   8.541
  530TYR    CD2 5372   4.234   7.301   8.462
  530TYR    HD2 5373   4.172   7.239   8.414
  530TYR      C 5374   4.342   6.991   8.524
  530TYR      O 5375   4.337   6.997   8.647
  531PHE      N 5376   4.244   6.938   8.451
  531PHE      H 5377   4.252   6.934   8.351
  531PHE     CA 5378   4.125   6.886   8.517
  531PHE     HA 5379   4.108   6.950   8.592
  531PHE     CB 5380   4.009   6.883   8.418
  531PHE    HB1 5381   3.935   6.828   8.457
  531PHE    HB2 5382   4.040   6.841   8.333
  531PHE     CG 5383   3.955   7.020   8.386
  531PHE    CD1 5384   3.877   7.088   8.477
  531PHE    HD1 5385   3.855   7.045   8.565
  531PHE    CE1 5386   3.829   7.214   8.448
  531PHE    HE1 5387   3.772   7.262   8.515
  531PHE     CZ 5388   3.859   7.273   8.328
  531PHE     HZ 5389   3.824   7.364   8.307
  531PHE    CE2 5390   3.938   7.206   8.237
  531PHE    HE2 5391   3.961   7.249   8.150
  531PHE    CD2 5392   3.985   7.081   8.265
  531PHE    HD2 5393   4.042   7.033   8.198
  531PHE      C 5394   4.146   6.749   8.579
  531PHE      O 5395   4.063   6.706   8.659
  532SER      N 5396   4.255   6.680   8.546
  532SER      H 5397   4.314   6.715   8.474
  532SER     CA 5398   4.292   6.554   8.611
  532SER     HA 5399   4.205   6.511   8.634
  532SER     CB 5400   4.374   6.468   8.515
  532SER    HB1 5401   4.400   6.381   8.558
  532SER    HB2 5402   4.456   6.516   8.485
  532SER     OG 5403   4.298   6.437   8.399
  532SER     HG 5404   4.353   6.380   8.337
  532SER      C 5405   4.371   6.575   8.740
  532SER      O 5406   4.419   6.476   8.797
  533GLN      N 5407   4.388   6.699   8.787
  533GLN      H 5408   4.355   6.775   8.732
  533GLN     CA 5409   4.453   6.728   8.915
  533GLN     HA 5410   4.447   6.827   8.924
  533GLN     CB 5411   4.380   6.661   9.032
  533GLN    HB1 5412   4.415   6.700   9.117
  533GLN    HB2 5413   4.401   6.563   9.030
  533GLN     CG 5414   4.229   6.675   9.033
  533GLN    HG1 5415   4.192   6.631   8.951
  533GLN    HG2 5416   4.206   6.772   9.032
  533GLN     CD 5417   4.167   6.611   9.155
  533GLN    OE1 5418   4.219   6.624   9.266
  533GLN    NE2 5419   4.057   6.541   9.136
  533GLN   HE21 5420   4.019   6.532   9.044
  533GLN   HE22 5421   4.012   6.496   9.213
  533GLN      C 5422   4.600   6.687   8.914
  533GLN      O 5423   4.651   6.631   9.011
  534ARG      N 5424   4.668   6.717   8.804
  534ARG      H 5425   4.619   6.763   8.730
  534ARG     CA 5426   4.809   6.687   8.785
  534ARG     HA 5427   4.840   6.644   8.870
  534ARG     CB 5428   4.830   6.588   8.670
  534ARG    HB1 5429   4.928   6.571   8.660
  534ARG    HB2 5430   4.795   6.629   8.586
  534ARG     CG 5431   4.761   6.453   8.690
  534ARG    HG1 5432   4.774   6.398   8.607
  534ARG    HG2 5433   4.664   6.469   8.705
  534ARG     CD 5434   4.815   6.373   8.809
  534ARG    HD1 5435   4.768   6.285   8.815
  534ARG    HD2 5436   4.800   6.424   8.894
  534ARG     NE 5437   4.958   6.346   8.798
  534ARG     HE 5438   5.020   6.406   8.848
  534ARG     CZ 5439   5.013   6.247   8.727
  534ARG    NH1 5440   4.939   6.160   8.659
  534ARG   HH11 5441   4.839   6.167   8.660
  534ARG   HH12 5442   4.983   6.087   8.607
  534ARG    NH2 5443   5.144   6.234   8.725
  534ARG   HH21 5444   5.202   6.298   8.776
  534ARG   HH22 5445   5.186   6.160   8.672
  534ARG      C 5446   4.885   6.817   8.758
  534ARG      O 5447   4.839   6.900   8.680
  535LYS      N 5448   5.001   6.832   8.820
  535LYS      H 5449   5.035   6.760   8.880
  535LYS     CA 5450   5.080   6.956   8.800
  535LYS     HA 5451   5.016   7.032   8.803
  535LYS     CB 5452   5.183   6.973   8.913
  535LYS    HB1 5453   5.272   6.992   8.872
  535LYS    HB2 5454   5.188   6.887   8.964
  535LYS     CG 5455   5.152   7.085   9.012
  535LYS    HG1 5456   5.237   7.113   9.056
  535LYS    HG2 5457   5.089   7.050   9.081
  535LYS     CD 5458   5.090   7.207   8.948
  535LYS    HD1 5459   4.999   7.219   8.987
  535LYS    HD2 5460   5.083   7.190   8.850
  535LYS     CE 5461   5.170   7.334   8.970
  535LYS    HE1 5462   5.181   7.350   9.068
  535LYS    HE2 5463   5.122   7.411   8.929
  535LYS     NZ 5464   5.305   7.325   8.909
  535LYS    HZ1 5465   5.355   7.410   8.925
  535LYS    HZ2 5466   5.355   7.248   8.950
  535LYS    HZ3 5467   5.296   7.310   8.810
  535LYS      C 5468   5.147   6.955   8.662
  535LYS      O 5469   5.189   7.063   8.618
  536GLU      N 5470   5.154   6.838   8.596
  536GLU      H 5471   5.113   6.756   8.635
  536GLU     CA 5472   5.222   6.830   8.467
  536GLU     HA 5473   5.311   6.871   8.484
  536GLU     CB 5474   5.234   6.683   8.424
  536GLU    HB1 5475   5.262   6.680   8.328
  536GLU    HB2 5476   5.144   6.640   8.433
  536GLU     CG 5477   5.334   6.600   8.504
  536GLU    HG1 5478   5.418   6.654   8.516
  536GLU    HG2 5479   5.355   6.517   8.452
  536GLU     CD 5480   5.283   6.559   8.642
  536GLU    OE1 5481   5.181   6.616   8.686
  536GLU    OE2 5482   5.345   6.472   8.705
  536GLU      C 5483   5.152   6.910   8.357
  536GLU      O 5484   5.205   6.921   8.245
  537TYR      N 5485   5.033   6.965   8.384
  537TYR      H 5486   4.985   6.941   8.469
  537TYR     CA 5487   4.973   7.059   8.291
  537TYR     HA 5488   4.964   7.007   8.206
  537TYR     CB 5489   4.836   7.105   8.341
  537TYR    HB1 5490   4.798   7.032   8.398
  537TYR    HB2 5491   4.777   7.119   8.261
  537TYR     CG 5492   4.834   7.232   8.423
  537TYR    CD1 5493   4.860   7.231   8.558
  537TYR    HD1 5494   4.882   7.144   8.603
  537TYR    CE1 5495   4.857   7.347   8.632
  537TYR    HE1 5496   4.877   7.344   8.730
  537TYR     CZ 5497   4.826   7.466   8.571
  537TYR     OH 5498   4.822   7.582   8.644
  537TYR     HH 5499   4.798   7.658   8.584
  537TYR    CE2 5500   4.798   7.470   8.437
  537TYR    HE2 5501   4.776   7.556   8.393
  537TYR    CD2 5502   4.801   7.354   8.364
  537TYR    HD2 5503   4.779   7.357   8.266
  537TYR      C 5504   5.063   7.178   8.265
  537TYR      O 5505   5.059   7.236   8.156
  538VAL      N 5506   5.145   7.217   8.362
  538VAL      H 5507   5.142   7.171   8.451
  538VAL     CA 5508   5.240   7.325   8.340
  538VAL     HA 5509   5.187   7.401   8.304
  538VAL     CB 5510   5.307   7.366   8.473
  538VAL     HB 5511   5.345   7.284   8.517
  538VAL    CG1 5512   5.423   7.464   8.449
  538VAL   HG11 5513   5.465   7.488   8.537
  538VAL   HG12 5514   5.492   7.420   8.391
  538VAL   HG13 5515   5.388   7.546   8.404
  538VAL    CG2 5516   5.203   7.426   8.567
  538VAL   HG21 5517   5.247   7.452   8.653
  538VAL   HG22 5518   5.162   7.506   8.524
  538VAL   HG23 5519   5.132   7.358   8.585
  538VAL      C 5520   5.343   7.284   8.235
  538VAL      O 5521   5.382   7.365   8.150
  539ALA      N 5522   5.389   7.159   8.241
  539ALA      H 5523   5.360   7.099   8.315
  539ALA     CA 5524   5.482   7.109   8.140
  539ALA     HA 5525   5.562   7.169   8.143
  539ALA     CB 5526   5.522   6.967   8.174
  539ALA    HB1 5527   5.586   6.932   8.105
  539ALA    HB2 5528   5.566   6.965   8.264
  539ALA    HB3 5529   5.441   6.909   8.176
  539ALA      C 5530   5.420   7.114   8.000
  539ALA      O 5531   5.481   7.164   7.905
  540SER      N 5532   5.297   7.064   7.988
  540SER      H 5533   5.250   7.024   8.067
  540SER     CA 5534   5.232   7.068   7.857
  540SER     HA 5535   5.296   7.025   7.793
  540SER     CB 5536   5.102   6.989   7.861
  540SER    HB1 5537   5.051   7.001   7.776
  540SER    HB2 5538   5.046   7.017   7.938
  540SER     OG 5539   5.128   6.851   7.876
  540SER     HG 5540   5.042   6.801   7.878
  540SER      C 5541   5.207   7.211   7.811
  540SER      O 5542   5.226   7.244   7.694
  541MET      N 5543   5.168   7.298   7.904
  541MET      H 5544   5.158   7.267   7.999
  541MET     CA 5545   5.140   7.437   7.871
  541MET     HA 5546   5.075   7.435   7.795
  541MET     CB 5547   5.081   7.506   7.994
  541MET    HB1 5548   5.149   7.502   8.068
  541MET    HB2 5549   4.999   7.456   8.021
  541MET     CG 5550   5.043   7.651   7.974
  541MET    HG1 5551   4.993   7.653   7.888
  541MET    HG2 5552   5.130   7.699   7.963
  541MET     SD 5553   4.946   7.713   8.112
  541MET     CE 5554   5.066   7.701   8.244
  541MET    HE1 5555   5.025   7.733   8.329
  541MET    HE2 5556   5.095   7.605   8.254
  541MET    HE3 5557   5.146   7.757   8.222
  541MET      C 5558   5.264   7.509   7.824
  541MET      O 5559   5.258   7.586   7.727
  542VAL      N 5560   5.378   7.489   7.891
  542VAL      H 5561   5.381   7.424   7.968
  542VAL     CA 5562   5.498   7.562   7.851
  542VAL     HA 5563   5.467   7.656   7.840
  542VAL     CB 5564   5.608   7.558   7.959
  542VAL     HB 5565   5.685   7.612   7.926
  542VAL    CG1 5566   5.557   7.618   8.089
  542VAL   HG11 5567   5.630   7.614   8.158
  542VAL   HG12 5568   5.530   7.713   8.073
  542VAL   HG13 5569   5.478   7.565   8.121
  542VAL    CG2 5570   5.662   7.418   7.983
  542VAL   HG21 5571   5.733   7.421   8.054
  542VAL   HG22 5572   5.588   7.358   8.013
  542VAL   HG23 5573   5.701   7.382   7.898
  542VAL      C 5574   5.550   7.510   7.718
  542VAL      O 5575   5.602   7.588   7.637
  543PHE      N 5576   5.537   7.379   7.691
  543PHE      H 5577   5.503   7.315   7.760
  543PHE     CA 5578   5.574   7.332   7.558
  543PHE     HA 5579   5.668   7.365   7.545
  543PHE     CB 5580   5.570   7.179   7.550
  543PHE    HB1 5581   5.570   7.152   7.454
  543PHE    HB2 5582   5.486   7.147   7.593
  543PHE     CG 5583   5.687   7.110   7.618
  543PHE    CD1 5584   5.817   7.135   7.579
  543PHE    HD1 5585   5.835   7.199   7.505
  543PHE    CE1 5586   5.922   7.072   7.641
  543PHE    HE1 5587   6.016   7.093   7.614
  543PHE     CZ 5588   5.898   6.980   7.740
  543PHE     HZ 5589   5.975   6.933   7.784
  543PHE    CE2 5590   5.769   6.952   7.778
  543PHE    HE2 5591   5.752   6.885   7.850
  543PHE    CD2 5592   5.664   7.016   7.717
  543PHE    HD2 5593   5.570   6.994   7.744
  543PHE      C 5594   5.484   7.392   7.451
  543PHE      O 5595   5.532   7.432   7.345
  544SER      N 5596   5.354   7.402   7.480
  544SER      H 5597   5.320   7.365   7.566
  544SER     CA 5598   5.262   7.466   7.386
  544SER     HA 5599   5.272   7.416   7.300
  544SER     CB 5600   5.119   7.456   7.438
  544SER    HB1 5601   5.109   7.506   7.524
  544SER    HB2 5602   5.093   7.360   7.452
  544SER     OG 5603   5.028   7.511   7.345
  544SER     HG 5604   4.935   7.503   7.381
  544SER      C 5605   5.299   7.612   7.364
  544SER      O 5606   5.295   7.661   7.251
  545LEU      N 5607   5.336   7.682   7.470
  545LEU      H 5608   5.344   7.636   7.558
  545LEU     CA 5609   5.366   7.825   7.461
  545LEU     HA 5610   5.289   7.868   7.414
  545LEU     CB 5611   5.380   7.881   7.602
  545LEU    HB1 5612   5.458   7.833   7.644
  545LEU    HB2 5613   5.296   7.856   7.651
  545LEU     CG 5614   5.402   8.031   7.625
  545LEU     HG 5615   5.487   8.059   7.581
  545LEU    CD1 5616   5.292   8.113   7.563
  545LEU   HD11 5617   5.309   8.210   7.580
  545LEU   HD12 5618   5.289   8.096   7.464
  545LEU   HD13 5619   5.204   8.087   7.604
  545LEU    CD2 5620   5.409   8.057   7.774
  545LEU   HD21 5621   5.423   8.154   7.790
  545LEU   HD22 5622   5.323   8.028   7.817
  545LEU   HD23 5623   5.485   8.005   7.813
  545LEU      C 5624   5.492   7.850   7.379
  545LEU      O 5625   5.494   7.934   7.289
  546ALA      N 5626   5.599   7.776   7.410
  546ALA      H 5627   5.594   7.710   7.486
  546ALA     CA 5628   5.724   7.789   7.335
  546ALA     HA 5629   5.751   7.885   7.341
  546ALA     CB 5630   5.832   7.701   7.398
  546ALA    HB1 5631   5.917   7.710   7.346
  546ALA    HB2 5632   5.847   7.729   7.493
  546ALA    HB3 5633   5.803   7.605   7.396
  546ALA      C 5634   5.703   7.752   7.189
  546ALA      O 5635   5.753   7.821   7.099
  547MET      N 5636   5.629   7.644   7.163
  547MET      H 5637   5.590   7.590   7.238
  547MET     CA 5638   5.605   7.604   7.026
  547MET     HA 5639   5.696   7.599   6.985
  547MET     CB 5640   5.537   7.468   7.021
  547MET    HB1 5641   5.440   7.480   7.041
  547MET    HB2 5642   5.579   7.408   7.090
  547MET     CG 5643   5.550   7.401   6.886
  547MET    HG1 5644   5.647   7.407   6.864
  547MET    HG2 5645   5.498   7.459   6.824
  547MET     SD 5646   5.492   7.232   6.885
  547MET     CE 5647   5.624   7.152   6.973
  547MET    HE1 5648   5.605   7.054   6.980
  547MET    HE2 5649   5.710   7.165   6.924
  547MET    HE3 5650   5.632   7.191   7.065
  547MET      C 5651   5.522   7.707   6.951
  547MET      O 5652   5.548   7.733   6.834
  548GLY      N 5653   5.423   7.768   7.017
  548GLY      H 5654   5.404   7.743   7.112
  548GLY     CA 5655   5.344   7.870   6.951
  548GLY    HA1 5656   5.270   7.895   7.013
  548GLY    HA2 5657   5.306   7.829   6.868
  548GLY      C 5658   5.425   7.993   6.915
  548GLY      O 5659   5.411   8.050   6.806
  549TRP      N 5660   5.512   8.036   7.006
  549TRP      H 5661   5.521   7.989   7.094
  549TRP     CA 5662   5.594   8.152   6.976
  549TRP     HA 5663   5.530   8.221   6.943
  549TRP     CB 5664   5.664   8.202   7.102
  549TRP    HB1 5665   5.744   8.256   7.076
  549TRP    HB2 5666   5.694   8.123   7.156
  549TRP     CG 5667   5.577   8.287   7.188
  549TRP    CD1 5668   5.523   8.254   7.308
  549TRP    HD1 5669   5.536   8.166   7.354
  549TRP    NE1 5670   5.449   8.358   7.357
  549TRP    HE1 5671   5.399   8.358   7.443
  549TRP    CE2 5672   5.455   8.462   7.268
  549TRP    CZ2 5673   5.397   8.588   7.273
  549TRP    HZ2 5674   5.340   8.615   7.350
  549TRP    CH2 5675   5.421   8.673   7.169
  549TRP    HH2 5676   5.381   8.764   7.170
  549TRP    CZ3 5677   5.500   8.634   7.061
  549TRP    HZ3 5678   5.515   8.698   6.986
  549TRP    CE3 5679   5.558   8.509   7.055
  549TRP    HE3 5680   5.614   8.482   6.977
  549TRP    CD2 5681   5.536   8.421   7.161
  549TRP      C 5682   5.694   8.123   6.865
  549TRP      O 5683   5.725   8.211   6.784
  550THR      N 5684   5.746   8.000   6.859
  550THR      H 5685   5.728   7.933   6.931
  550THR     CA 5686   5.830   7.964   6.745
  550THR     HA 5687   5.893   8.041   6.736
  550THR     CB 5688   5.907   7.835   6.773
  550THR     HB 5689   5.953   7.802   6.690
  550THR    CG2 5690   6.008   7.856   6.884
  550THR   HG21 5691   6.057   7.770   6.901
  550THR   HG22 5692   6.073   7.927   6.857
  550THR   HG23 5693   5.961   7.884   6.967
  550THR    OG1 5694   5.816   7.732   6.810
  550THR    HG1 5695   5.867   7.647   6.828
  550THR      C 5696   5.749   7.949   6.616
  550THR      O 5697   5.799   7.980   6.508
  551ASN      N 5698   5.623   7.905   6.626
  551ASN      H 5699   5.589   7.877   6.716
  551ASN     CA 5700   5.533   7.896   6.512
  551ASN     HA 5701   5.589   7.852   6.442
  551ASN     CB 5702   5.409   7.813   6.547
  551ASN    HB1 5703   5.342   7.821   6.473
  551ASN    HB2 5704   5.369   7.848   6.632
  551ASN     CG 5705   5.440   7.667   6.566
  551ASN    OD1 5706   5.542   7.617   6.519
  551ASN    ND2 5707   5.352   7.597   6.635
  551ASN   HD21 5708   5.270   7.641   6.671
  551ASN   HD22 5709   5.367   7.499   6.651
  551ASN      C 5710   5.487   8.032   6.463
  551ASN      O 5711   5.423   8.039   6.358
  552MET      N 5712   5.516   8.138   6.537
  552MET      H 5713   5.547   8.125   6.631
  552MET     CA 5714   5.503   8.273   6.482
  552MET     HA 5715   5.406   8.282   6.460
  552MET     CB 5716   5.548   8.375   6.586
  552MET    HB1 5717   5.648   8.372   6.591
  552MET    HB2 5718   5.510   8.347   6.674
  552MET     CG 5719   5.506   8.519   6.559
  552MET    HG1 5720   5.533   8.536   6.464
  552MET    HG2 5721   5.563   8.574   6.620
  552MET     SD 5722   5.331   8.547   6.586
  552MET     CE 5723   5.325   8.549   6.764
  552MET    HE1 5724   5.231   8.564   6.794
  552MET    HE2 5725   5.358   8.461   6.799
  552MET    HE3 5726   5.383   8.622   6.798
  552MET      C 5727   5.585   8.292   6.354
  552MET      O 5728   5.550   8.379   6.273
  553LEU      N 5729   5.692   8.215   6.333
  553LEU      H 5730   5.722   8.152   6.405
  553LEU     CA 5731   5.767   8.220   6.208
  553LEU     HA 5732   5.790   8.317   6.201
  553LEU     CB 5733   5.891   8.130   6.215
  553LEU    HB1 5734   5.908   8.092   6.124
  553LEU    HB2 5735   5.872   8.055   6.279
  553LEU     CG 5736   6.019   8.198   6.261
  553LEU     HG 5737   6.040   8.276   6.202
  553LEU    CD1 5738   6.002   8.252   6.401
  553LEU   HD11 5739   6.087   8.296   6.430
  553LEU   HD12 5740   5.927   8.318   6.402
  553LEU   HD13 5741   5.981   8.176   6.463
  553LEU    CD2 5742   6.134   8.100   6.251
  553LEU   HD21 5743   6.219   8.144   6.281
  553LEU   HD22 5744   6.116   8.020   6.309
  553LEU   HD23 5745   6.144   8.070   6.156
  553LEU      C 5746   5.686   8.179   6.086
  553LEU      O 5747   5.731   8.205   5.974
  554TYR      N 5748   5.572   8.111   6.104
  554TYR      H 5749   5.546   8.082   6.196
  554TYR     CA 5750   5.486   8.078   5.991
  554TYR     HA 5751   5.542   8.018   5.933
  554TYR     CB 5752   5.360   8.006   6.039
  554TYR    HB1 5753   5.322   8.057   6.116
  554TYR    HB2 5754   5.386   7.914   6.069
  554TYR     CG 5755   5.252   7.993   5.933
  554TYR    CD1 5756   5.258   7.893   5.838
  554TYR    HD1 5757   5.334   7.828   5.840
  554TYR    CE1 5758   5.161   7.881   5.741
  554TYR    HE1 5759   5.167   7.808   5.673
  554TYR     CZ 5760   5.056   7.970   5.739
  554TYR     OH 5761   4.959   7.958   5.642
  554TYR     HH 5762   4.891   8.029   5.654
  554TYR    CE2 5763   5.047   8.069   5.832
  554TYR    HE2 5764   4.971   8.133   5.830
  554TYR    CD2 5765   5.144   8.080   5.929
  554TYR    HD2 5766   5.137   8.152   5.998
  554TYR      C 5767   5.447   8.202   5.913
  554TYR      O 5768   5.446   8.201   5.789
  555TYR      N 5769   5.418   8.311   5.982
  555TYR      H 5770   5.431   8.310   6.081
  555TYR     CA 5771   5.368   8.432   5.919
  555TYR     HA 5772   5.312   8.398   5.843
  555TYR     CB 5773   5.286   8.512   6.021
  555TYR    HB1 5774   5.255   8.597   5.979
  555TYR    HB2 5775   5.343   8.532   6.100
  555TYR     CG 5776   5.166   8.437   6.068
  555TYR    CD1 5777   5.050   8.433   5.992
  555TYR    HD1 5778   5.047   8.481   5.904
  555TYR    CE1 5779   4.940   8.365   6.034
  555TYR    HE1 5780   4.857   8.364   5.978
  555TYR     CZ 5781   4.943   8.298   6.153
  555TYR     OH 5782   4.832   8.229   6.196
  555TYR     HH 5783   4.852   8.186   6.284
  555TYR    CE2 5784   5.056   8.300   6.231
  555TYR    HE2 5785   5.058   8.251   6.318
  555TYR    CD2 5786   5.167   8.369   6.188
  555TYR    HD2 5787   5.250   8.370   6.244
  555TYR      C 5788   5.477   8.519   5.859
  555TYR      O 5789   5.448   8.632   5.819
  556THR      N 5790   5.601   8.470   5.850
  556THR      H 5791   5.624   8.383   5.894
  556THR     CA 5792   5.703   8.542   5.777
  556THR     HA 5793   5.694   8.636   5.808
  556THR     CB 5794   5.841   8.487   5.810
  556THR     HB 5795   5.911   8.528   5.751
  556THR    CG2 5796   5.876   8.513   5.954
  556THR   HG21 5797   5.967   8.476   5.973
  556THR   HG22 5798   5.876   8.611   5.971
  556THR   HG23 5799   5.809   8.468   6.013
  556THR    OG1 5800   5.842   8.346   5.786
  556THR    HG1 5801   5.933   8.309   5.807
  556THR      C 5802   5.680   8.536   5.627
  556THR      O 5803   5.730   8.622   5.554
  557ARG      N 5804   5.607   8.436   5.578
  557ARG      H 5805   5.584   8.358   5.636
  557ARG     CA 5806   5.561   8.440   5.441
  557ARG     HA 5807   5.642   8.456   5.384
  557ARG     CB 5808   5.498   8.307   5.401
  557ARG    HB1 5809   5.564   8.234   5.421
  557ARG    HB2 5810   5.479   8.309   5.303
  557ARG     CG 5811   5.369   8.274   5.472
  557ARG    HG1 5812   5.295   8.326   5.430
  557ARG    HG2 5813   5.378   8.299   5.568
  557ARG     CD 5814   5.337   8.127   5.462
  557ARG    HD1 5815   5.346   8.097   5.367
  557ARG    HD2 5816   5.244   8.110   5.494
  557ARG     NE 5817   5.427   8.046   5.543
  557ARG     HE 5818   5.491   8.094   5.602
  557ARG     CZ 5819   5.431   7.913   5.545
  557ARG    NH1 5820   5.518   7.852   5.623
  557ARG   HH11 5821   5.580   7.905   5.680
  557ARG   HH12 5822   5.522   7.752   5.625
  557ARG    NH2 5823   5.348   7.840   5.471
  557ARG   HH21 5824   5.281   7.885   5.412
  557ARG   HH22 5825   5.353   7.740   5.474
  557ARG      C 5826   5.461   8.553   5.426
  557ARG      O 5827   5.400   8.598   5.523
  558GLY      N 5828   5.447   8.602   5.304
  558GLY      H 5829   5.484   8.550   5.226
  558GLY     CA 5830   5.380   8.728   5.280
  558GLY    HA1 5831   5.307   8.735   5.347
  558GLY    HA2 5832   5.341   8.723   5.188
  558GLY      C 5833   5.469   8.849   5.290
  558GLY      O 5834   5.428   8.957   5.247
  559PHE      N 5835   5.588   8.834   5.347
  559PHE      H 5836   5.604   8.751   5.402
  559PHE     CA 5837   5.697   8.929   5.335
  559PHE     HA 5838   5.665   9.006   5.280
  559PHE     CB 5839   5.739   8.982   5.472
  559PHE    HB1 5840   5.800   9.060   5.459
  559PHE    HB2 5841   5.787   8.909   5.521
  559PHE     CG 5842   5.624   9.027   5.557
  559PHE    CD1 5843   5.571   9.154   5.543
  559PHE    HD1 5844   5.610   9.216   5.475
  559PHE    CE1 5845   5.466   9.196   5.621
  559PHE    HE1 5846   5.430   9.288   5.610
  559PHE     CZ 5847   5.411   9.110   5.714
  559PHE     HZ 5848   5.334   9.139   5.770
  559PHE    CE2 5849   5.462   8.984   5.729
  559PHE    HE2 5850   5.423   8.921   5.796
  559PHE    CD2 5851   5.568   8.943   5.651
  559PHE    HD2 5852   5.605   8.850   5.663
  559PHE      C 5853   5.812   8.856   5.268
  559PHE      O 5854   5.855   8.751   5.316
  560GLN      N 5855   5.859   8.911   5.155
  560GLN      H 5856   5.828   9.002   5.128
  560GLN     CA 5857   5.955   8.839   5.071
  560GLN     HA 5858   5.913   8.750   5.050
  560GLN     CB 5859   5.981   8.918   4.943
  560GLN    HB1 5860   6.022   9.005   4.969
  560GLN    HB2 5861   5.893   8.934   4.899
  560GLN     CG 5862   6.074   8.851   4.841
  560GLN    HG1 5863   6.032   8.766   4.809
  560GLN    HG2 5864   6.161   8.830   4.885
  560GLN     CD 5865   6.101   8.939   4.722
  560GLN    OE1 5866   6.106   9.061   4.734
  560GLN    NE2 5867   6.119   8.877   4.606
  560GLN   HE21 5868   6.114   8.777   4.601
  560GLN   HE22 5869   6.137   8.930   4.523
  560GLN      C 5870   6.085   8.815   5.145
  560GLN      O 5871   6.138   8.703   5.145
  561GLN      N 5872   6.139   8.917   5.211
  561GLN      H 5873   6.089   9.003   5.218
  561GLN     CA 5874   6.269   8.904   5.273
  561GLN     HA 5875   6.328   8.863   5.203
  561GLN     CB 5876   6.324   9.041   5.312
  561GLN    HB1 5877   6.410   9.026   5.361
  561GLN    HB2 5878   6.258   9.084   5.373
  561GLN     CG 5879   6.351   9.136   5.194
  561GLN    HG1 5880   6.386   9.082   5.117
  561GLN    HG2 5881   6.420   9.203   5.222
  561GLN     CD 5882   6.228   9.212   5.146
  561GLN    OE1 5883   6.126   9.219   5.215
  561GLN    NE2 5884   6.237   9.267   5.025
  561GLN   HE21 5885   6.321   9.257   4.972
  561GLN   HE22 5886   6.160   9.318   4.987
  561GLN      C 5887   6.261   8.812   5.395
  561GLN      O 5888   6.339   8.717   5.407
  562MET      N 5889   6.164   8.836   5.482
  562MET      H 5890   6.102   8.913   5.468
  562MET     CA 5891   6.147   8.750   5.599
  562MET     HA 5892   6.238   8.743   5.641
  562MET     CB 5893   6.048   8.812   5.697
  562MET    HB1 5894   6.033   8.746   5.771
  562MET    HB2 5895   5.962   8.828   5.648
  562MET     CG 5896   6.092   8.944   5.759
  562MET    HG1 5897   6.017   8.967   5.820
  562MET    HG2 5898   6.093   9.007   5.681
  562MET     SD 5899   6.250   8.945   5.846
  562MET     CE 5900   6.240   8.797   5.944
  562MET    HE1 5901   6.324   8.786   5.998
  562MET    HE2 5902   6.162   8.803   6.006
  562MET    HE3 5903   6.229   8.718   5.884
  562MET      C 5904   6.101   8.611   5.559
  562MET      O 5905   6.141   8.513   5.622
  563GLY      N 5906   6.017   8.600   5.456
  563GLY      H 5907   5.985   8.682   5.409
  563GLY     CA 5908   5.973   8.469   5.412
  563GLY    HA1 5909   5.904   8.482   5.341
  563GLY    HA2 5910   5.931   8.423   5.490
  563GLY      C 5911   6.087   8.384   5.358
  563GLY      O 5912   6.100   8.266   5.391
  564ILE      N 5913   6.171   8.445   5.275
  564ILE      H 5914   6.156   8.541   5.251
  564ILE     CA 5915   6.285   8.373   5.219
  564ILE     HA 5916   6.249   8.287   5.182
  564ILE     CB 5917   6.350   8.455   5.106
  564ILE     HB 5918   6.370   8.546   5.140
  564ILE    CG2 5919   6.481   8.391   5.062
  564ILE   HG21 5920   6.522   8.445   4.989
  564ILE   HG22 5921   6.544   8.387   5.140
  564ILE   HG23 5922   6.463   8.298   5.029
  564ILE    CG1 5923   6.255   8.467   4.987
  564ILE   HG11 5924   6.163   8.485   5.022
  564ILE   HG12 5925   6.256   8.380   4.937
  564ILE     CD 5926   6.290   8.577   4.889
  564ILE    HD1 5927   6.223   8.578   4.815
  564ILE    HD2 5928   6.289   8.665   4.936
  564ILE    HD3 5929   6.381   8.560   4.852
  564ILE      C 5930   6.385   8.340   5.329
  564ILE      O 5931   6.447   8.233   5.328
  565TYR      N 5932   6.402   8.430   5.426
  565TYR      H 5933   6.355   8.518   5.420
  565TYR     CA 5934   6.488   8.401   5.540
  565TYR     HA 5935   6.578   8.376   5.502
  565TYR     CB 5936   6.498   8.526   5.628
  565TYR    HB1 5937   6.406   8.551   5.657
  565TYR    HB2 5938   6.538   8.600   5.573
  565TYR     CG 5939   6.582   8.511   5.752
  565TYR    CD1 5940   6.710   8.461   5.745
  565TYR    HD1 5941   6.748   8.433   5.656
  565TYR    CE1 5942   6.787   8.449   5.858
  565TYR    HE1 5943   6.880   8.411   5.852
  565TYR     CZ 5944   6.737   8.488   5.979
  565TYR     OH 5945   6.815   8.475   6.091
  565TYR     HH 5946   6.765   8.507   6.171
  565TYR    CE2 5947   6.611   8.539   5.988
  565TYR    HE2 5948   6.575   8.567   6.077
  565TYR    CD2 5949   6.534   8.551   5.875
  565TYR    HD2 5950   6.442   8.589   5.882
  565TYR      C 5951   6.435   8.282   5.620
  565TYR      O 5952   6.512   8.195   5.662
  566ALA      N 5953   6.304   8.277   5.642
  566ALA      H 5954   6.246   8.351   5.609
  566ALA     CA 5955   6.245   8.165   5.714
  566ALA     HA 5956   6.296   8.158   5.800
  566ALA     CB 5957   6.097   8.193   5.741
  566ALA    HB1 5958   6.057   8.115   5.790
  566ALA    HB2 5959   6.088   8.276   5.796
  566ALA    HB3 5960   6.049   8.205   5.654
  566ALA      C 5961   6.261   8.034   5.637
  566ALA      O 5962   6.283   7.928   5.696
  567VAL      N 5963   6.250   8.041   5.504
  567VAL      H 5964   6.227   8.128   5.460
  567VAL     CA 5965   6.272   7.922   5.422
  567VAL     HA 5966   6.213   7.850   5.458
  567VAL     CB 5967   6.233   7.951   5.276
  567VAL     HB 5968   6.279   8.034   5.246
  567VAL    CG1 5969   6.280   7.840   5.184
  567VAL   HG11 5970   6.254   7.861   5.090
  567VAL   HG12 5971   6.380   7.832   5.190
  567VAL   HG13 5972   6.238   7.753   5.212
  567VAL    CG2 5973   6.082   7.973   5.265
  567VAL   HG21 5974   6.058   7.991   5.170
  567VAL   HG22 5975   6.034   7.891   5.296
  567VAL   HG23 5976   6.056   8.050   5.322
  567VAL      C 5977   6.416   7.875   5.435
  567VAL      O 5978   6.445   7.755   5.440
  568MET      N 5979   6.510   7.970   5.437
  568MET      H 5980   6.486   8.066   5.425
  568MET     CA 5981   6.649   7.931   5.457
  568MET     HA 5982   6.668   7.860   5.389
  568MET     CB 5983   6.741   8.051   5.434
  568MET    HB1 5984   6.832   8.028   5.468
  568MET    HB2 5985   6.705   8.129   5.485
  568MET     CG 5986   6.753   8.091   5.288
  568MET    HG1 5987   6.663   8.128   5.265
  568MET    HG2 5988   6.767   8.004   5.240
  568MET     SD 5989   6.885   8.208   5.254
  568MET     CE 5990   6.823   8.354   5.336
  568MET    HE1 5991   6.888   8.428   5.325
  568MET    HE2 5992   6.735   8.380   5.296
  568MET    HE3 5993   6.811   8.335   5.433
  568MET      C 5994   6.670   7.871   5.595
  568MET      O 5995   6.748   7.777   5.608
  569ILE      N 5996   6.599   7.919   5.697
  569ILE      H 5997   6.539   7.998   5.683
  569ILE     CA 5998   6.607   7.858   5.830
  569ILE     HA 5999   6.704   7.859   5.856
  569ILE     CB 6000   6.526   7.939   5.933
  569ILE     HB 6001   6.436   7.956   5.895
  569ILE    CG2 6002   6.510   7.859   6.065
  569ILE   HG21 6003   6.457   7.913   6.130
  569ILE   HG22 6004   6.462   7.773   6.046
  569ILE   HG23 6005   6.600   7.839   6.103
  569ILE    CG1 6006   6.593   8.074   5.960
  569ILE   HG11 6007   6.620   8.114   5.872
  569ILE   HG12 6008   6.675   8.058   6.016
  569ILE     CD 6009   6.506   8.174   6.032
  569ILE    HD1 6010   6.557   8.259   6.046
  569ILE    HD2 6011   6.424   8.192   5.977
  569ILE    HD3 6012   6.479   8.136   6.121
  569ILE      C 6013   6.560   7.714   5.824
  569ILE      O 6014   6.620   7.624   5.885
  570GLU      N 6015   6.448   7.690   5.754
  570GLU      H 6016   6.399   7.767   5.713
  570GLU     CA 6017   6.396   7.555   5.736
  570GLU     HA 6018   6.375   7.521   5.828
  570GLU     CB 6019   6.271   7.561   5.648
  570GLU    HB1 6020   6.297   7.606   5.563
  570GLU    HB2 6021   6.204   7.617   5.696
  570GLU     CG 6022   6.202   7.428   5.610
  570GLU    HG1 6023   6.147   7.396   5.687
  570GLU    HG2 6024   6.272   7.359   5.588
  570GLU     CD 6025   6.112   7.444   5.490
  570GLU    OE1 6026   6.070   7.558   5.460
  570GLU    OE2 6027   6.083   7.343   5.424
  570GLU      C 6028   6.500   7.463   5.674
  570GLU      O 6029   6.526   7.352   5.723
  571LYS      N 6030   6.563   7.509   5.565
  571LYS      H 6031   6.545   7.601   5.531
  571LYS     CA 6032   6.659   7.423   5.497
  571LYS     HA 6033   6.614   7.334   5.488
  571LYS     CB 6034   6.691   7.480   5.359
  571LYS    HB1 6035   6.765   7.425   5.319
  571LYS    HB2 6036   6.722   7.574   5.371
  571LYS     CG 6037   6.574   7.480   5.261
  571LYS    HG1 6038   6.602   7.527   5.178
  571LYS    HG2 6039   6.498   7.528   5.303
  571LYS     CD 6040   6.528   7.339   5.224
  571LYS    HD1 6041   6.495   7.292   5.306
  571LYS    HD2 6042   6.606   7.288   5.186
  571LYS     CE 6043   6.418   7.340   5.122
  571LYS    HE1 6044   6.454   7.374   5.035
  571LYS    HE2 6045   6.345   7.400   5.153
  571LYS     NZ 6046   6.363   7.203   5.101
  571LYS    HZ1 6047   6.290   7.206   5.033
  571LYS    HZ2 6048   6.436   7.142   5.069
  571LYS    HZ3 6049   6.326   7.168   5.187
  571LYS      C 6050   6.785   7.403   5.579
  571LYS      O 6051   6.845   7.295   5.574
  572MET      N 6052   6.827   7.504   5.657
  572MET      H 6053   6.781   7.592   5.653
  572MET     CA 6054   6.939   7.485   5.747
  572MET     HA 6055   7.013   7.455   5.686
  572MET     CB 6056   6.975   7.615   5.820
  572MET    HB1 6057   7.037   7.592   5.895
  572MET    HB2 6058   6.891   7.654   5.857
  572MET     CG 6059   7.042   7.723   5.738
  572MET    HG1 6060   7.059   7.796   5.803
  572MET    HG2 6061   6.972   7.751   5.673
  572MET     SD 6062   7.191   7.672   5.656
  572MET     CE 6063   7.202   7.804   5.540
  572MET    HE1 6064   7.283   7.791   5.483
  572MET    HE2 6065   7.121   7.804   5.482
  572MET    HE3 6066   7.209   7.891   5.589
  572MET      C 6067   6.910   7.378   5.850
  572MET      O 6068   6.991   7.287   5.871
  573ILE      N 6069   6.790   7.383   5.910
  573ILE      H 6070   6.726   7.456   5.886
  573ILE     CA 6071   6.751   7.284   6.010
  573ILE     HA 6072   6.821   7.286   6.081
  573ILE     CB 6073   6.613   7.320   6.070
  573ILE     HB 6074   6.549   7.336   5.995
  573ILE    CG2 6075   6.561   7.204   6.156
  573ILE   HG21 6076   6.472   7.228   6.194
  573ILE   HG22 6077   6.552   7.122   6.099
  573ILE   HG23 6078   6.626   7.186   6.230
  573ILE    CG1 6079   6.623   7.447   6.155
  573ILE   HG11 6080   6.679   7.513   6.106
  573ILE   HG12 6081   6.667   7.423   6.242
  573ILE     CD 6082   6.489   7.512   6.186
  573ILE    HD1 6083   6.504   7.594   6.241
  573ILE    HD2 6084   6.444   7.537   6.100
  573ILE    HD3 6085   6.432   7.447   6.236
  573ILE      C 6086   6.750   7.145   5.949
  573ILE      O 6087   6.799   7.049   6.009
  574LEU      N 6088   6.695   7.133   5.829
  574LEU      H 6089   6.666   7.214   5.778
  574LEU     CA 6090   6.677   6.999   5.772
  574LEU     HA 6091   6.641   6.942   5.846
  574LEU     CB 6092   6.576   7.004   5.658
  574LEU    HB1 6093   6.579   6.915   5.611
  574LEU    HB2 6094   6.605   7.076   5.595
  574LEU     CG 6095   6.431   7.032   5.699
  574LEU     HG 6096   6.429   7.116   5.752
  574LEU    CD1 6097   6.345   7.050   5.576
  574LEU   HD11 6098   6.251   7.068   5.604
  574LEU   HD12 6099   6.380   7.127   5.522
  574LEU   HD13 6100   6.348   6.966   5.521
  574LEU    CD2 6101   6.375   6.923   5.788
  574LEU   HD21 6102   6.281   6.945   5.812
  574LEU   HD22 6103   6.377   6.835   5.739
  574LEU   HD23 6104   6.430   6.916   5.871
  574LEU      C 6105   6.810   6.939   5.725
  574LEU      O 6106   6.832   6.820   5.745
  575ARG      N 6107   6.898   7.022   5.669
  575ARG      H 6108   6.882   7.120   5.668
  575ARG     CA 6109   7.021   6.964   5.607
  575ARG     HA 6110   7.001   6.866   5.599
  575ARG     CB 6111   7.047   7.031   5.472
  575ARG    HB1 6112   7.127   6.987   5.430
  575ARG    HB2 6113   7.066   7.127   5.488
  575ARG     CG 6114   6.932   7.022   5.373
  575ARG    HG1 6115   6.846   7.022   5.423
  575ARG    HG2 6116   6.940   6.936   5.321
  575ARG     CD 6117   6.934   7.139   5.276
  575ARG    HD1 6118   7.020   7.139   5.225
  575ARG    HD2 6119   6.926   7.225   5.326
  575ARG     NE 6120   6.825   7.133   5.180
  575ARG     HE 6121   6.739   7.092   5.210
  575ARG     CZ 6122   6.833   7.178   5.055
  575ARG    NH1 6123   6.945   7.232   5.010
  575ARG   HH11 6124   7.025   7.239   5.070
  575ARG   HH12 6125   6.950   7.265   4.916
  575ARG    NH2 6126   6.728   7.168   4.975
  575ARG   HH21 6127   6.643   7.126   5.009
  575ARG   HH22 6128   6.734   7.201   4.881
  575ARG      C 6129   7.147   6.981   5.692
  575ARG      O 6130   7.213   6.879   5.715
  576ASP      N 6131   7.179   7.101   5.740
  576ASP      H 6132   7.115   7.177   5.733
  576ASP     CA 6133   7.308   7.121   5.803
  576ASP     HA 6134   7.370   7.055   5.759
  576ASP     CB 6135   7.355   7.265   5.781
  576ASP    HB1 6136   7.441   7.279   5.830
  576ASP    HB2 6137   7.286   7.327   5.817
  576ASP     CG 6138   7.378   7.298   5.636
  576ASP    OD1 6139   7.433   7.213   5.563
  576ASP    OD2 6140   7.340   7.408   5.594
  576ASP      C 6141   7.302   7.090   5.951
  576ASP      O 6142   7.390   7.022   6.004
  577LEU      N 6143   7.196   7.136   6.017
  577LEU      H 6144   7.127   7.189   5.969
  577LEU     CA 6145   7.181   7.109   6.159
  577LEU     HA 6146   7.267   7.136   6.202
  577LEU     CB 6147   7.066   7.191   6.215
  577LEU    HB1 6148   6.982   7.154   6.176
  577LEU    HB2 6149   7.079   7.285   6.184
  577LEU     CG 6150   7.048   7.195   6.367
  577LEU     HG 6151   7.040   7.101   6.401
  577LEU    CD1 6152   7.168   7.259   6.435
  577LEU   HD11 6153   7.154   7.260   6.534
  577LEU   HD12 6154   7.250   7.206   6.414
  577LEU   HD13 6155   7.179   7.352   6.402
  577LEU    CD2 6156   6.921   7.269   6.402
  577LEU   HD21 6157   6.910   7.271   6.501
  577LEU   HD22 6158   6.926   7.362   6.367
  577LEU   HD23 6159   6.843   7.222   6.361
  577LEU      C 6160   7.160   6.961   6.184
  577LEU      O 6161   7.209   6.907   6.283
  578CYS      N 6162   7.088   6.892   6.095
  578CYS      H 6163   7.049   6.938   6.015
  578CYS     CA 6164   7.067   6.749   6.115
  578CYS     HA 6165   7.033   6.741   6.209
  578CYS     CB 6166   6.964   6.696   6.016
  578CYS    HB1 6167   6.981   6.597   6.012
  578CYS    HB2 6168   6.989   6.737   5.929
  578CYS     SG 6169   6.794   6.733   6.062
  578CYS     HG 6170   6.732   6.695   5.993
  578CYS      C 6171   7.197   6.670   6.103
  578CYS      O 6172   7.228   6.587   6.190
  579ARG      N 6173   7.276   6.696   5.998
  579ARG      H 6174   7.248   6.763   5.929
  579ARG     CA 6175   7.404   6.625   5.984
  579ARG     HA 6176   7.383   6.527   5.986
  579ARG     CB 6177   7.469   6.661   5.851
  579ARG    HB1 6178   7.560   6.618   5.848
  579ARG    HB2 6179   7.479   6.760   5.847
  579ARG     CG 6180   7.392   6.616   5.728
  579ARG    HG1 6181   7.306   6.666   5.723
  579ARG    HG2 6182   7.373   6.518   5.736
  579ARG     CD 6183   7.469   6.640   5.600
  579ARG    HD1 6184   7.418   6.602   5.523
  579ARG    HD2 6185   7.558   6.595   5.606
  579ARG     NE 6186   7.491   6.783   5.576
  579ARG     HE 6187   7.442   6.847   5.635
  579ARG     CZ 6188   7.571   6.833   5.482
  579ARG    NH1 6189   7.640   6.755   5.400
  579ARG   HH11 6190   7.633   6.655   5.408
  579ARG   HH12 6191   7.699   6.795   5.330
  579ARG    NH2 6192   7.581   6.965   5.470
  579ARG   HH21 6193   7.529   7.024   5.531
  579ARG   HH22 6194   7.641   7.004   5.400
  579ARG      C 6195   7.498   6.659   6.100
  579ARG      O 6196   7.562   6.569   6.159
  580PHE      N 6197   7.505   6.787   6.135
  580PHE      H 6198   7.451   6.854   6.085
  580PHE     CA 6199   7.590   6.831   6.244
  580PHE     HA 6200   7.682   6.800   6.220
  580PHE     CB 6201   7.585   6.983   6.256
  580PHE    HB1 6202   7.490   7.012   6.252
  580PHE    HB2 6203   7.635   7.023   6.179
  580PHE     CG 6204   7.645   7.036   6.383
  580PHE    CD1 6205   7.782   7.042   6.399
  580PHE    HD1 6206   7.842   7.011   6.325
  580PHE    CE1 6207   7.837   7.090   6.515
  580PHE    HE1 6208   7.937   7.093   6.525
  580PHE     CZ 6209   7.756   7.133   6.617
  580PHE     HZ 6210   7.796   7.168   6.701
  580PHE    CE2 6211   7.619   7.127   6.603
  580PHE    HE2 6212   7.560   7.157   6.677
  580PHE    CD2 6213   7.564   7.079   6.487
  580PHE    HD2 6214   7.465   7.075   6.477
  580PHE      C 6215   7.549   6.767   6.375
  580PHE      O 6216   7.635   6.722   6.451
  581MET      N 6217   7.419   6.764   6.404
  581MET      H 6218   7.352   6.798   6.338
  581MET     CA 6219   7.375   6.711   6.532
  581MET     HA 6220   7.433   6.756   6.600
  581MET     CB 6221   7.229   6.746   6.559
  581MET    HB1 6222   7.197   6.688   6.634
  581MET    HB2 6223   7.177   6.725   6.476
  581MET     CG 6224   7.202   6.892   6.597
  581MET    HG1 6225   7.103   6.897   6.604
  581MET    HG2 6226   7.232   6.943   6.517
  581MET     SD 6227   7.282   6.951   6.747
  581MET     CE 6228   7.207   6.848   6.872
  581MET    HE1 6229   7.244   6.872   6.962
  581MET    HE2 6230   7.108   6.862   6.872
  581MET    HE3 6231   7.227   6.752   6.852
  581MET      C 6232   7.397   6.561   6.540
  581MET      O 6233   7.427   6.510   6.648
  582PHE      N 6234   7.385   6.490   6.428
  582PHE      H 6235   7.354   6.533   6.343
  582PHE     CA 6236   7.418   6.347   6.430
  582PHE     HA 6237   7.357   6.306   6.498
  582PHE     CB 6238   7.392   6.283   6.294
  582PHE    HB1 6239   7.454   6.324   6.227
  582PHE    HB2 6240   7.297   6.301   6.268
  582PHE     CG 6241   7.413   6.134   6.291
  582PHE    CD1 6242   7.312   6.049   6.328
  582PHE    HD1 6243   7.224   6.086   6.356
  582PHE    CE1 6244   7.331   5.912   6.327
  582PHE    HE1 6245   7.257   5.851   6.355
  582PHE     CZ 6246   7.452   5.859   6.288
  582PHE     HZ 6247   7.466   5.760   6.287
  582PHE    CE2 6248   7.554   5.943   6.251
  582PHE    HE2 6249   7.642   5.905   6.223
  582PHE    CD2 6250   7.535   6.080   6.252
  582PHE    HD2 6251   7.610   6.140   6.224
  582PHE      C 6252   7.563   6.325   6.471
  582PHE      O 6253   7.591   6.255   6.570
  583VAL      N 6254   7.656   6.389   6.400
  583VAL      H 6255   7.630   6.453   6.328
  583VAL     CA 6256   7.797   6.364   6.429
  583VAL     HA 6257   7.807   6.264   6.432
  583VAL     CB 6258   7.886   6.421   6.317
  583VAL     HB 6259   7.866   6.518   6.303
  583VAL    CG1 6260   8.033   6.411   6.355
  583VAL   HG11 6261   8.089   6.448   6.281
  583VAL   HG12 6262   8.049   6.463   6.439
  583VAL   HG13 6263   8.057   6.315   6.370
  583VAL    CG2 6264   7.857   6.348   6.187
  583VAL   HG21 6265   7.915   6.385   6.114
  583VAL   HG22 6266   7.876   6.250   6.198
  583VAL   HG23 6267   7.761   6.360   6.163
  583VAL      C 6268   7.835   6.420   6.566
  583VAL      O 6269   7.910   6.358   6.642
  584TYR      N 6270   7.783   6.538   6.599
  584TYR      H 6271   7.722   6.583   6.535
  584TYR     CA 6272   7.813   6.602   6.726
  584TYR     HA 6273   7.913   6.607   6.731
  584TYR     CB 6274   7.752   6.741   6.729
  584TYR    HB1 6275   7.657   6.736   6.698
  584TYR    HB2 6276   7.804   6.801   6.668
  584TYR     CG 6277   7.754   6.800   6.866
  584TYR    CD1 6278   7.873   6.844   6.922
  584TYR    HD1 6279   7.958   6.837   6.869
  584TYR    CE1 6280   7.876   6.897   7.048
  584TYR    HE1 6281   7.963   6.928   7.087
  584TYR     CZ 6282   7.760   6.907   7.120
  584TYR     OH 6283   7.765   6.962   7.245
  584TYR     HH 6284   7.673   6.962   7.285
  584TYR    CE2 6285   7.641   6.865   7.067
  584TYR    HE2 6286   7.557   6.873   7.120
  584TYR    CD2 6287   7.638   6.812   6.941
  584TYR    HD2 6288   7.551   6.781   6.902
  584TYR      C 6289   7.762   6.520   6.843
  584TYR      O 6290   7.832   6.506   6.944
  585LEU      N 6291   7.640   6.468   6.834
  585LEU      H 6292   7.585   6.484   6.752
  585LEU     CA 6293   7.587   6.388   6.942
  585LEU     HA 6294   7.600   6.444   7.024
  585LEU     CB 6295   7.439   6.359   6.919
  585LEU    HB1 6296   7.413   6.286   6.982
  585LEU    HB2 6297   7.429   6.326   6.825
  585LEU     CG 6298   7.342   6.476   6.939
  585LEU     HG 6299   7.377   6.554   6.887
  585LEU    CD1 6300   7.205   6.441   6.887
  585LEU   HD11 6301   7.143   6.518   6.901
  585LEU   HD12 6302   7.211   6.420   6.789
  585LEU   HD13 6303   7.170   6.361   6.936
  585LEU    CD2 6304   7.332   6.514   7.086
  585LEU   HD21 6305   7.268   6.590   7.096
  585LEU   HD22 6306   7.299   6.435   7.138
  585LEU   HD23 6307   7.422   6.541   7.120
  585LEU      C 6308   7.664   6.258   6.958
  585LEU      O 6309   7.682   6.211   7.070
  586VAL      N 6310   7.710   6.200   6.847
  586VAL      H 6311   7.688   6.238   6.757
  586VAL     CA 6312   7.794   6.080   6.857
  586VAL     HA 6313   7.742   6.012   6.909
  586VAL     CB 6314   7.823   6.024   6.717
  586VAL     HB 6315   7.852   6.100   6.659
  586VAL    CG1 6316   7.937   5.921   6.719
  586VAL   HG11 6317   7.953   5.887   6.626
  586VAL   HG12 6318   8.021   5.964   6.753
  586VAL   HG13 6319   7.912   5.844   6.779
  586VAL    CG2 6320   7.697   5.962   6.657
  586VAL   HG21 6321   7.718   5.926   6.566
  586VAL   HG22 6322   7.665   5.887   6.716
  586VAL   HG23 6323   7.626   6.031   6.650
  586VAL      C 6324   7.922   6.112   6.934
  586VAL      O 6325   7.959   6.040   7.028
  587PHE      N 6326   7.988   6.222   6.898
  587PHE      H 6327   7.953   6.279   6.824
  587PHE     CA 6328   8.112   6.260   6.966
  587PHE     HA 6329   8.171   6.179   6.960
  587PHE     CB 6330   8.177   6.380   6.896
  587PHE    HB1 6331   8.241   6.423   6.960
  587PHE    HB2 6332   8.105   6.445   6.871
  587PHE     CG 6333   8.254   6.347   6.770
  587PHE    CD1 6334   8.233   6.231   6.697
  587PHE    HD1 6335   8.164   6.165   6.728
  587PHE    CE1 6336   8.305   6.205   6.583
  587PHE    HE1 6337   8.290   6.120   6.532
  587PHE     CZ 6338   8.398   6.295   6.539
  587PHE     HZ 6339   8.450   6.276   6.456
  587PHE    CE2 6340   8.420   6.411   6.609
  587PHE    HE2 6341   8.489   6.476   6.577
  587PHE    CD2 6342   8.348   6.437   6.723
  587PHE    HD2 6343   8.364   6.522   6.773
  587PHE      C 6344   8.087   6.294   7.112
  587PHE      O 6345   8.165   6.255   7.200
  588LEU      N 6346   7.979   6.367   7.140
  588LEU      H 6347   7.918   6.395   7.066
  588LEU     CA 6348   7.948   6.407   7.277
  588LEU     HA 6349   8.029   6.454   7.311
  588LEU     CB 6350   7.826   6.500   7.277
  588LEU    HB1 6351   7.756   6.456   7.221
  588LEU    HB2 6352   7.854   6.585   7.233
  588LEU     CG 6353   7.760   6.538   7.409
  588LEU     HG 6354   7.728   6.455   7.455
  588LEU    CD1 6355   7.859   6.606   7.501
  588LEU   HD11 6356   7.814   6.630   7.587
  588LEU   HD12 6357   7.935   6.544   7.520
  588LEU   HD13 6358   7.894   6.689   7.457
  588LEU    CD2 6359   7.641   6.627   7.383
  588LEU   HD21 6360   7.598   6.651   7.470
  588LEU   HD22 6361   7.671   6.710   7.336
  588LEU   HD23 6362   7.575   6.578   7.326
  588LEU      C 6363   7.921   6.286   7.364
  588LEU      O 6364   7.974   6.276   7.475
  589PHE      N 6365   7.839   6.193   7.317
  589PHE      H 6366   7.797   6.204   7.227
  589PHE     CA 6367   7.809   6.074   7.395
  589PHE     HA 6368   7.777   6.107   7.484
  589PHE     CB 6369   7.699   5.993   7.327
  589PHE    HB1 6370   7.734   5.958   7.240
  589PHE    HB2 6371   7.621   6.052   7.310
  589PHE     CG 6372   7.652   5.876   7.408
  589PHE    CD1 6373   7.565   5.894   7.513
  589PHE    HD1 6374   7.533   5.986   7.536
  589PHE    CE1 6375   7.521   5.786   7.587
  589PHE    HE1 6376   7.457   5.799   7.663
  589PHE     CZ 6377   7.565   5.660   7.556
  589PHE     HZ 6378   7.534   5.581   7.609
  589PHE    CE2 6379   7.652   5.641   7.452
  589PHE    HE2 6380   7.684   5.549   7.430
  589PHE    CD2 6381   7.695   5.748   7.378
  589PHE    HD2 6382   7.758   5.733   7.302
  589PHE      C 6383   7.934   5.989   7.416
  589PHE      O 6384   7.956   5.936   7.525
  590GLY      N 6385   8.018   5.978   7.313
  590GLY      H 6386   7.996   6.022   7.226
  590GLY     CA 6387   8.141   5.902   7.327
  590GLY    HA1 6388   8.187   5.902   7.238
  590GLY    HA2 6389   8.116   5.808   7.351
  590GLY      C 6390   8.234   5.958   7.433
  590GLY      O 6391   8.277   5.886   7.524
  591PHE      N 6392   8.264   6.087   7.425
  591PHE      H 6393   8.223   6.144   7.354
  591PHE     CA 6394   8.357   6.144   7.521
  591PHE     HA 6395   8.432   6.078   7.527
  591PHE     CB 6396   8.409   6.278   7.470
  591PHE    HB1 6397   8.448   6.329   7.546
  591PHE    HB2 6398   8.333   6.329   7.431
  591PHE     CG 6399   8.514   6.264   7.365
  591PHE    CD1 6400   8.644   6.234   7.400
  591PHE    HD1 6401   8.668   6.223   7.496
  591PHE    CE1 6402   8.740   6.219   7.304
  591PHE    HE1 6403   8.834   6.197   7.330
  591PHE     CZ 6404   8.708   6.234   7.172
  591PHE     HZ 6405   8.779   6.223   7.102
  591PHE    CE2 6406   8.579   6.263   7.136
  591PHE    HE2 6407   8.555   6.273   7.039
  591PHE    CD2 6408   8.483   6.278   7.232
  591PHE    HD2 6409   8.389   6.299   7.205
  591PHE      C 6410   8.295   6.158   7.659
  591PHE      O 6411   8.366   6.148   7.759
  592SER      N 6412   8.163   6.176   7.667
  592SER      H 6413   8.109   6.189   7.584
  592SER     CA 6414   8.097   6.176   7.797
  592SER     HA 6415   8.147   6.242   7.853
  592SER     CB 6416   7.952   6.219   7.782
  592SER    HB1 6417   7.908   6.226   7.871
  592SER    HB2 6418   7.902   6.154   7.725
  592SER     OG 6419   7.943   6.346   7.720
  592SER     HG 6420   7.847   6.372   7.711
  592SER      C 6421   8.105   6.040   7.863
  592SER      O 6422   8.126   6.030   7.984
  593THR      N 6423   8.086   5.933   7.786
  593THR      H 6424   8.064   5.944   7.689
  593THR     CA 6425   8.097   5.799   7.842
  593THR     HA 6426   8.035   5.798   7.920
  593THR     CB 6427   8.053   5.694   7.741
  593THR     HB 6428   8.083   5.603   7.770
  593THR    CG2 6429   7.902   5.698   7.723
  593THR   HG21 6430   7.875   5.628   7.656
  593THR   HG22 6431   7.858   5.679   7.811
  593THR   HG23 6432   7.875   5.788   7.690
  593THR    OG1 6433   8.117   5.718   7.615
  593THR    HG1 6434   8.088   5.648   7.549
  593THR      C 6435   8.240   5.771   7.888
  593THR      O 6436   8.260   5.714   7.996
  594ALA      N 6437   8.339   5.815   7.810
  594ALA      H 6438   8.318   5.860   7.723
  594ALA     CA 6439   8.478   5.797   7.852
  594ALA     HA 6440   8.490   5.699   7.869
  594ALA     CB 6441   8.571   5.841   7.741
  594ALA    HB1 6442   8.666   5.828   7.770
  594ALA    HB2 6443   8.554   5.786   7.659
  594ALA    HB3 6444   8.555   5.937   7.720
  594ALA      C 6445   8.507   5.875   7.980
  594ALA      O 6446   8.569   5.822   8.073
  595VAL      N 6447   8.460   5.999   7.989
  595VAL      H 6448   8.403   6.035   7.916
  595VAL     CA 6449   8.491   6.083   8.104
  595VAL     HA 6450   8.590   6.076   8.118
  595VAL     CB 6451   8.454   6.230   8.075
  595VAL     HB 6452   8.360   6.232   8.042
  595VAL    CG1 6453   8.461   6.315   8.202
  595VAL   HG11 6454   8.437   6.409   8.180
  595VAL   HG12 6455   8.397   6.278   8.270
  595VAL   HG13 6456   8.554   6.312   8.239
  595VAL    CG2 6457   8.546   6.288   7.967
  595VAL   HG21 6458   8.521   6.383   7.949
  595VAL   HG22 6459   8.641   6.284   7.998
  595VAL   HG23 6460   8.536   6.234   7.883
  595VAL      C 6461   8.420   6.030   8.228
  595VAL      O 6462   8.480   6.022   8.336
  596VAL      N 6463   8.292   5.994   8.216
  596VAL      H 6464   8.246   6.000   8.127
  596VAL     CA 6465   8.219   5.946   8.333
  596VAL     HA 6466   8.239   6.009   8.408
  596VAL     CB 6467   8.068   5.947   8.304
  596VAL     HB 6468   8.046   6.030   8.253
  596VAL    CG1 6469   8.027   5.830   8.217
  596VAL   HG11 6470   7.929   5.833   8.200
  596VAL   HG12 6471   8.076   5.834   8.130
  596VAL   HG13 6472   8.050   5.744   8.263
  596VAL    CG2 6473   7.989   5.949   8.433
  596VAL   HG21 6474   7.891   5.949   8.412
  596VAL   HG22 6475   8.011   5.867   8.487
  596VAL   HG23 6476   8.013   6.031   8.485
  596VAL      C 6477   8.269   5.808   8.374
  596VAL      O 6478   8.256   5.770   8.491
  597THR      N 6479   8.324   5.730   8.281
  597THR      H 6480   8.317   5.754   8.184
  597THR     CA 6481   8.395   5.609   8.321
  597THR     HA 6482   8.332   5.557   8.379
  597THR     CB 6483   8.433   5.529   8.197
  597THR     HB 6484   8.486   5.585   8.133
  597THR    CG2 6485   8.512   5.406   8.237
  597THR   HG21 6486   8.537   5.354   8.155
  597THR   HG22 6487   8.595   5.434   8.285
  597THR   HG23 6488   8.457   5.348   8.297
  597THR    OG1 6489   8.314   5.489   8.128
  597THR    HG1 6490   8.339   5.436   8.047
  597THR      C 6491   8.519   5.643   8.402
  597THR      O 6492   8.549   5.576   8.502
  598LEU      N 6493   8.594   5.745   8.360
  598LEU      H 6494   8.568   5.796   8.278
  598LEU     CA 6495   8.714   5.782   8.433
  598LEU     HA 6496   8.767   5.697   8.443
  598LEU     CB 6497   8.792   5.886   8.353
  598LEU    HB1 6498   8.737   5.969   8.352
  598LEU    HB2 6499   8.801   5.851   8.260
  598LEU     CG 6500   8.932   5.924   8.401
  598LEU     HG 6501   8.928   5.950   8.497
  598LEU    CD1 6502   9.029   5.807   8.392
  598LEU   HD11 6503   9.119   5.836   8.424
  598LEU   HD12 6504   8.996   5.731   8.449
  598LEU   HD13 6505   9.036   5.776   8.297
  598LEU    CD2 6506   8.981   6.041   8.319
  598LEU   HD21 6507   9.073   6.067   8.349
  598LEU   HD22 6508   8.984   6.015   8.222
  598LEU   HD23 6509   8.919   6.118   8.331
  598LEU      C 6510   8.681   5.835   8.572
  598LEU      O 6511   8.751   5.803   8.669
  599ILE      N 6512   8.576   5.915   8.584
  599ILE      H 6513   8.524   5.939   8.502
  599ILE     CA 6514   8.535   5.968   8.714
  599ILE     HA 6515   8.617   6.007   8.756
  599ILE     CB 6516   8.428   6.078   8.697
  599ILE     HB 6517   8.353   6.041   8.642
  599ILE    CG2 6518   8.372   6.120   8.832
  599ILE   HG21 6519   8.303   6.191   8.819
  599ILE   HG22 6520   8.330   6.041   8.877
  599ILE   HG23 6521   8.446   6.155   8.889
  599ILE    CG1 6522   8.486   6.200   8.625
  599ILE   HG11 6523   8.549   6.168   8.554
  599ILE   HG12 6524   8.536   6.255   8.691
  599ILE     CD 6525   8.381   6.288   8.560
  599ILE    HD1 6526   8.426   6.365   8.515
  599ILE    HD2 6527   8.330   6.234   8.492
  599ILE    HD3 6528   8.318   6.321   8.630
  599ILE      C 6529   8.484   5.855   8.801
  599ILE      O 6530   8.414   5.765   8.753
  600GLU      N 6531   8.520   5.857   8.930
  600GLU      H 6532   8.577   5.932   8.963
  600GLU     CA 6533   8.479   5.754   9.025
  600GLU     HA 6534   8.400   5.708   8.984
  600GLU     CB 6535   8.593   5.653   9.047
  600GLU    HB1 6536   8.611   5.606   8.960
  600GLU    HB2 6537   8.563   5.586   9.115
  600GLU     CG 6538   8.725   5.713   9.096
  600GLU    HG1 6539   8.712   5.747   9.189
  600GLU    HG2 6540   8.750   5.788   9.036
  600GLU     CD 6541   8.839   5.613   9.097
  600GLU    OE1 6542   8.834   5.514   9.021
  600GLU    OE2 6543   8.935   5.634   9.174
  600GLU      C 6544   8.438   5.817   9.157
  600GLU      O 6545   8.516   5.890   9.217
  601ASP      N 6546   8.315   5.785   9.200
  601ASP      H 6547   8.257   5.731   9.139
  601ASP     CA 6548   8.259   5.823   9.330
  601ASP     HA 6549   8.162   5.801   9.322
  601ASP     CB 6550   8.322   5.741   9.443
  601ASP    HB1 6551   8.288   5.775   9.530
  601ASP    HB2 6552   8.421   5.752   9.439
  601ASP     CG 6553   8.289   5.592   9.433
  601ASP    OD1 6554   8.187   5.557   9.370
  601ASP    OD2 6555   8.365   5.511   9.490
  601ASP      C 6556   8.275   5.973   9.358
  601ASP      O 6557   8.335   6.014   9.457
  602GLY      N 6558   8.221   6.053   9.266
  602GLY      H 6559   8.173   6.011   9.189
  602GLY     CA 6560   8.228   6.198   9.272
  602GLY    HA1 6561   8.283   6.229   9.194
  602GLY    HA2 6562   8.274   6.223   9.357
  602GLY      C 6563   8.092   6.263   9.267
  602GLY      O 6564   7.990   6.195   9.270
  603LYS      N 6565   8.091   6.396   9.260
  603LYS      H 6566   8.177   6.446   9.265
  603LYS     CA 6567   7.965   6.468   9.245
  603LYS     HA 6568   7.908   6.438   9.321
  603LYS     CB 6569   7.989   6.619   9.252
  603LYS    HB1 6570   8.054   6.643   9.180
  603LYS    HB2 6571   8.029   6.639   9.341
  603LYS     CG 6572   7.863   6.706   9.234
  603LYS    HG1 6573   7.794   6.678   9.300
  603LYS    HG2 6574   7.828   6.693   9.141
  603LYS     CD 6575   7.893   6.853   9.255
  603LYS    HD1 6576   7.967   6.880   9.194
  603LYS    HD2 6577   7.921   6.867   9.350
  603LYS     CE 6578   7.771   6.938   9.226
  603LYS    HE1 6579   7.700   6.917   9.293
  603LYS    HE2 6580   7.738   6.917   9.134
  603LYS     NZ 6581   7.802   7.084   9.233
  603LYS    HZ1 6582   7.719   7.136   9.213
  603LYS    HZ2 6583   7.835   7.106   9.325
  603LYS    HZ3 6584   7.873   7.106   9.166
  603LYS      C 6585   7.898   6.432   9.113
  603LYS      O 6586   7.776   6.412   9.108
  627TYR      N 6587   7.975   6.423   9.005
  627TYR      H 6588   8.075   6.428   9.014
  627TYR     CA 6589   7.914   6.405   8.874
  627TYR     HA 6590   7.830   6.458   8.873
  627TYR     CB 6591   8.009   6.457   8.766
  627TYR    HB1 6592   7.976   6.427   8.676
  627TYR    HB2 6593   8.100   6.419   8.782
  627TYR     CG 6594   8.018   6.608   8.766
  627TYR    CD1 6595   8.098   6.675   8.857
  627TYR    HD1 6596   8.152   6.622   8.923
  627TYR    CE1 6597   8.104   6.812   8.858
  627TYR    HE1 6598   8.162   6.859   8.925
  627TYR     CZ 6599   8.031   6.884   8.767
  627TYR     OH 6600   8.037   7.021   8.768
  627TYR     HH 6601   7.978   7.057   8.696
  627TYR    CE2 6602   7.951   6.820   8.676
  627TYR    HE2 6603   7.898   6.872   8.610
  627TYR    CD2 6604   7.945   6.683   8.676
  627TYR    HD2 6605   7.887   6.636   8.609
  627TYR      C 6606   7.877   6.259   8.852
  627TYR      O 6607   7.759   6.224   8.858
  628ASN      N 6608   7.978   6.174   8.829
  628ASN      H 6609   8.067   6.215   8.810
  628ASN     CA 6610   7.973   6.027   8.828
  628ASN     HA 6611   8.050   6.002   8.769
  628ASN     CB 6612   7.988   5.974   8.971
  628ASN    HB1 6613   7.899   5.977   9.016
  628ASN    HB2 6614   8.053   6.032   9.020
  628ASN     CG 6615   8.039   5.830   8.976
  628ASN    OD1 6616   8.106   5.782   8.884
  628ASN    ND2 6617   8.007   5.760   9.084
  628ASN   HD21 6618   7.953   5.802   9.156
  628ASN   HD22 6619   8.038   5.665   9.093
  628ASN      C 6620   7.847   5.967   8.765
  628ASN      O 6621   7.797   5.864   8.811
  629SER      N 6622   7.795   6.032   8.662
  629SER      H 6623   7.845   6.109   8.623
  629SER     CA 6624   7.667   5.994   8.604
  629SER     HA 6625   7.662   5.894   8.609
  629SER     CB 6626   7.549   6.052   8.682
  629SER    HB1 6627   7.551   6.020   8.777
  629SER    HB2 6628   7.462   6.025   8.640
  629SER     OG 6629   7.554   6.193   8.684
  629SER     HG 6630   7.476   6.228   8.735
  629SER      C 6631   7.665   6.044   8.461
  629SER      O 6632   7.728   6.144   8.428
  630LEU      N 6633   7.592   5.971   8.377
  630LEU      H 6634   7.537   5.895   8.412
  630LEU     CA 6635   7.592   6.000   8.235
  630LEU     HA 6636   7.688   6.001   8.206
  630LEU     CB 6637   7.518   5.890   8.161
  630LEU    HB1 6638   7.422   5.898   8.186
  630LEU    HB2 6639   7.554   5.803   8.195
  630LEU     CG 6640   7.523   5.883   8.009
  630LEU     HG 6641   7.487   5.968   7.972
  630LEU    CD1 6642   7.665   5.869   7.957
  630LEU   HD11 6643   7.664   5.864   7.857
  630LEU   HD12 6644   7.719   5.947   7.986
  630LEU   HD13 6645   7.706   5.785   7.993
  630LEU    CD2 6646   7.439   5.765   7.963
  630LEU   HD21 6647   7.442   5.759   7.863
  630LEU   HD22 6648   7.476   5.680   8.002
  630LEU   HD23 6649   7.345   5.777   7.993
  630LEU      C 6650   7.531   6.137   8.208
  630LEU      O 6651   7.581   6.212   8.124
  631TYR      N 6652   7.423   6.171   8.278
  631TYR      H 6653   7.388   6.108   8.348
  631TYR     CA 6654   7.356   6.298   8.254
  631TYR     HA 6655   7.340   6.300   8.155
  631TYR     CB 6656   7.224   6.304   8.332
  631TYR    HB1 6657   7.241   6.279   8.427
  631TYR    HB2 6658   7.160   6.239   8.292
  631TYR     CG 6659   7.161   6.441   8.329
  631TYR    CD1 6660   7.096   6.486   8.216
  631TYR    HD1 6661   7.091   6.427   8.135
  631TYR    CE1 6662   7.038   6.611   8.212
  631TYR    HE1 6663   6.991   6.642   8.129
  631TYR     CZ 6664   7.045   6.692   8.322
  631TYR     OH 6665   6.988   6.817   8.319
  631TYR     HH 6666   7.002   6.862   8.407
  631TYR    CE2 6667   7.109   6.650   8.436
  631TYR    HE2 6668   7.114   6.709   8.516
  631TYR    CD2 6669   7.166   6.525   8.439
  631TYR    HD2 6670   7.212   6.494   8.522
  631TYR      C 6671   7.444   6.416   8.292
  631TYR      O 6672   7.458   6.512   8.214
  632SER      N 6673   7.502   6.414   8.412
  632SER      H 6674   7.492   6.333   8.471
  632SER     CA 6675   7.581   6.528   8.459
  632SER     HA 6676   7.522   6.608   8.451
  632SER     CB 6677   7.622   6.506   8.604
  632SER    HB1 6678   7.678   6.582   8.637
  632SER    HB2 6679   7.673   6.420   8.614
  632SER     OG 6680   7.510   6.497   8.688
  632SER     HG 6681   7.540   6.482   8.782
  632SER      C 6682   7.703   6.549   8.372
  632SER      O 6683   7.734   6.662   8.333
  633THR      N 6684   7.773   6.441   8.337
  633THR      H 6685   7.744   6.350   8.369
  633THR     CA 6686   7.891   6.453   8.252
  633THR     HA 6687   7.948   6.524   8.293
  633THR     CB 6688   7.968   6.322   8.250
  633THR     HB 6689   7.910   6.248   8.215
  633THR    CG2 6690   8.092   6.334   8.165
  633THR   HG21 6691   8.141   6.247   8.165
  633THR   HG22 6692   8.066   6.357   8.071
  633THR   HG23 6693   8.151   6.405   8.202
  633THR    OG1 6694   8.006   6.287   8.384
  633THR    HG1 6695   8.057   6.200   8.383
  633THR      C 6696   7.853   6.496   8.111
  633THR      O 6697   7.924   6.575   8.049
  634CYS      N 6698   7.743   6.443   8.058
  634CYS      H 6699   7.691   6.375   8.109
  634CYS     CA 6700   7.699   6.484   7.925
  634CYS     HA 6701   7.778   6.466   7.866
  634CYS     CB 6702   7.578   6.402   7.880
  634CYS    HB1 6703   7.534   6.459   7.811
  634CYS    HB2 6704   7.520   6.396   7.961
  634CYS     SG 6705   7.615   6.239   7.815
  634CYS     HG 6706   7.530   6.193   7.788
  634CYS      C 6707   7.665   6.632   7.921
  634CYS      O 6708   7.703   6.703   7.827
  635LEU      N 6709   7.595   6.681   8.023
  635LEU      H 6710   7.564   6.620   8.096
  635LEU     CA 6711   7.563   6.824   8.029
  635LEU     HA 6712   7.520   6.848   7.942
  635LEU     CB 6713   7.467   6.848   8.145
  635LEU    HB1 6714   7.515   6.820   8.229
  635LEU    HB2 6715   7.388   6.788   8.131
  635LEU     CG 6716   7.413   6.989   8.168
  635LEU     HG 6717   7.490   7.052   8.177
  635LEU    CD1 6718   7.330   7.034   8.050
  635LEU   HD11 6719   7.296   7.126   8.067
  635LEU   HD12 6720   7.387   7.034   7.967
  635LEU   HD13 6721   7.253   6.971   8.038
  635LEU    CD2 6722   7.331   6.993   8.296
  635LEU   HD21 6723   7.296   7.085   8.310
  635LEU   HD22 6724   7.254   6.929   8.288
  635LEU   HD23 6725   7.389   6.966   8.373
  635LEU      C 6726   7.689   6.908   8.044
  635LEU      O 6727   7.703   7.012   7.979
  636GLU      N 6728   7.781   6.862   8.127
  636GLU      H 6729   7.768   6.773   8.172
  636GLU     CA 6730   7.902   6.939   8.153
  636GLU     HA 6731   7.873   7.033   8.171
  636GLU     CB 6732   7.973   6.880   8.275
  636GLU    HB1 6733   8.019   6.795   8.247
  636GLU    HB2 6734   7.904   6.858   8.344
  636GLU     CG 6735   8.076   6.968   8.340
  636GLU    HG1 6736   8.145   6.992   8.271
  636GLU    HG2 6737   8.120   6.916   8.414
  636GLU     CD 6738   8.019   7.096   8.398
  636GLU    OE1 6739   7.908   7.090   8.455
  636GLU    OE2 6740   8.084   7.201   8.386
  636GLU      C 6741   7.993   6.943   8.032
  636GLU      O 6742   8.067   7.040   8.013
  637LEU      N 6743   7.991   6.838   7.950
  637LEU      H 6744   7.940   6.756   7.976
  637LEU     CA 6745   8.063   6.842   7.823
  637LEU     HA 6746   8.149   6.888   7.844
  637LEU     CB 6747   8.089   6.700   7.772
  637LEU    HB1 6748   8.082   6.700   7.672
  637LEU    HB2 6749   8.019   6.639   7.810
  637LEU     CG 6750   8.226   6.643   7.809
  637LEU     HG 6751   8.297   6.707   7.780
  637LEU    CD1 6752   8.240   6.624   7.959
  637LEU   HD11 6753   8.331   6.586   7.980
  637LEU   HD12 6754   8.229   6.712   8.005
  637LEU   HD13 6755   8.170   6.560   7.991
  637LEU    CD2 6756   8.249   6.513   7.737
  637LEU   HD21 6757   8.339   6.476   7.762
  637LEU   HD22 6758   8.178   6.447   7.763
  637LEU   HD23 6759   8.246   6.528   7.638
  637LEU      C 6760   7.988   6.923   7.718
  637LEU      O 6761   8.051   6.984   7.631
  638PHE      N 6762   7.855   6.923   7.722
  638PHE      H 6763   7.808   6.864   7.787
  638PHE     CA 6764   7.778   7.008   7.632
  638PHE     HA 6765   7.809   6.983   7.540
  638PHE     CB 6766   7.628   6.981   7.648
  638PHE    HB1 6767   7.603   6.989   7.744
  638PHE    HB2 6768   7.608   6.888   7.616
  638PHE     CG 6769   7.543   7.076   7.570
  638PHE    CD1 6770   7.533   7.066   7.433
  638PHE    HD1 6771   7.584   6.994   7.385
  638PHE    CE1 6772   7.455   7.153   7.361
  638PHE    HE1 6773   7.449   7.144   7.262
  638PHE     CZ 6774   7.386   7.252   7.425
  638PHE     HZ 6775   7.329   7.315   7.373
  638PHE    CE2 6776   7.395   7.264   7.562
  638PHE    HE2 6777   7.345   7.336   7.609
  638PHE    CD2 6778   7.473   7.177   7.634
  638PHE    HD2 6779   7.480   7.186   7.733
  638PHE      C 6780   7.807   7.155   7.657
  638PHE      O 6781   7.802   7.237   7.564
  639LYS      N 6782   7.837   7.191   7.782
  639LYS      H 6783   7.838   7.121   7.854
  639LYS     CA 6784   7.868   7.330   7.816
  639LYS     HA 6785   7.785   7.379   7.790
  639LYS     CB 6786   7.897   7.343   7.965
  639LYS    HB1 6787   7.945   7.429   7.980
  639LYS    HB2 6788   7.956   7.266   7.993
  639LYS     CG 6789   7.775   7.342   8.053
  639LYS    HG1 6790   7.725   7.257   8.038
  639LYS    HG2 6791   7.717   7.419   8.029
  639LYS     CD 6792   7.814   7.352   8.198
  639LYS    HD1 6793   7.846   7.445   8.217
  639LYS    HD2 6794   7.888   7.287   8.216
  639LYS     CE 6795   7.697   7.320   8.289
  639LYS    HE1 6796   7.663   7.228   8.268
  639LYS    HE2 6797   7.624   7.387   8.275
  639LYS     NZ 6798   7.738   7.324   8.432
  639LYS    HZ1 6799   7.659   7.302   8.490
  639LYS    HZ2 6800   7.810   7.256   8.448
  639LYS    HZ3 6801   7.772   7.415   8.454
  639LYS      C 6802   7.986   7.388   7.737
  639LYS      O 6803   7.994   7.510   7.723
  640PHE      N 6804   8.077   7.304   7.688
  640PHE      H 6805   8.071   7.206   7.709
  640PHE     CA 6806   8.186   7.353   7.604
  640PHE     HA 6807   8.232   7.423   7.658
  640PHE     CB 6808   8.282   7.239   7.571
  640PHE    HB1 6809   8.339   7.266   7.493
  640PHE    HB2 6810   8.229   7.158   7.546
  640PHE     CG 6811   8.373   7.201   7.684
  640PHE    CD1 6812   8.333   7.108   7.777
  640PHE    HD1 6813   8.243   7.065   7.769
  640PHE    CE1 6814   8.417   7.073   7.881
  640PHE    HE1 6815   8.388   7.004   7.948
  640PHE     CZ 6816   8.540   7.132   7.892
  640PHE     HZ 6817   8.601   7.107   7.967
  640PHE    CE2 6818   8.580   7.225   7.800
  640PHE    HE2 6819   8.670   7.267   7.808
  640PHE    CD2 6820   8.497   7.260   7.697
  640PHE    HD2 6821   8.527   7.328   7.631
  640PHE      C 6822   8.134   7.416   7.476
  640PHE      O 6823   8.192   7.512   7.425
  641THR      N 6824   8.025   7.361   7.421
  641THR      H 6825   7.980   7.284   7.467
  641THR     CA 6826   7.971   7.411   7.296
  641THR     HA 6827   8.048   7.409   7.231
  641THR     CB 6828   7.858   7.321   7.249
  641THR     HB 6829   7.788   7.313   7.320
  641THR    CG2 6830   7.796   7.373   7.121
  641THR   HG21 6831   7.722   7.312   7.092
  641THR   HG22 6832   7.759   7.464   7.137
  641THR   HG23 6833   7.866   7.376   7.049
  641THR    OG1 6834   7.909   7.190   7.227
  641THR    HG1 6835   7.835   7.130   7.196
  641THR      C 6836   7.921   7.554   7.310
  641THR      O 6837   7.942   7.637   7.220
  642ILE      N 6838   7.858   7.586   7.422
  642ILE      H 6839   7.848   7.516   7.493
  642ILE     CA 6840   7.803   7.719   7.445
  642ILE     HA 6841   7.783   7.752   7.353
  642ILE     CB 6842   7.673   7.713   7.528
  642ILE     HB 6843   7.646   7.807   7.547
  642ILE    CG2 6844   7.564   7.644   7.449
  642ILE   HG21 6845   7.480   7.640   7.504
  642ILE   HG22 6846   7.547   7.694   7.365
  642ILE   HG23 6847   7.593   7.551   7.427
  642ILE    CG1 6848   7.691   7.641   7.663
  642ILE   HG11 6849   7.771   7.679   7.710
  642ILE   HG12 6850   7.707   7.543   7.646
  642ILE     CD 6851   7.572   7.653   7.756
  642ILE    HD1 6852   7.591   7.604   7.841
  642ILE    HD2 6853   7.555   7.749   7.776
  642ILE    HD3 6854   7.491   7.613   7.712
  642ILE      C 6855   7.906   7.812   7.510
  642ILE      O 6856   7.869   7.916   7.564
  643GLY      N 6857   8.034   7.778   7.502
  643GLY      H 6858   8.060   7.691   7.460
  643GLY     CA 6859   8.137   7.867   7.554
  643GLY    HA1 6860   8.122   7.957   7.514
  643GLY    HA2 6861   8.226   7.831   7.524
  643GLY      C 6862   8.136   7.879   7.704
  643GLY      O 6863   8.167   7.986   7.756
  644MET      N 6864   8.101   7.770   7.774
  644MET      H 6865   8.080   7.686   7.724
  644MET     CA 6866   8.093   7.769   7.920
  644MET     HA 6867   8.150   7.845   7.951
  644MET     CB 6868   7.948   7.789   7.964
  644MET    HB1 6869   7.938   7.756   8.058
  644MET    HB2 6870   7.889   7.735   7.904
  644MET     CG 6871   7.903   7.934   7.959
  644MET    HG1 6872   7.803   7.930   7.964
  644MET    HG2 6873   7.931   7.966   7.869
  644MET     SD 6874   7.974   8.033   8.092
  644MET     CE 6875   7.878   7.979   8.232
  644MET    HE1 6876   7.908   8.027   8.314
  644MET    HE2 6877   7.781   7.998   8.216
  644MET    HE3 6878   7.891   7.880   8.245
  644MET      C 6879   8.151   7.641   7.979
  644MET      O 6880   8.123   7.608   8.095
  645GLY      N 6881   8.235   7.569   7.905
  645GLY      H 6882   8.258   7.598   7.812
  645GLY     CA 6883   8.294   7.448   7.958
  645GLY    HA1 6884   8.332   7.396   7.881
  645GLY    HA2 6885   8.221   7.395   8.001
  645GLY      C 6886   8.403   7.477   8.059
  645GLY      O 6887   8.497   7.551   8.030
  646ASP      N 6888   8.390   7.418   8.178
  646ASP      H 6889   8.319   7.348   8.192
  646ASP     CA 6890   8.480   7.455   8.288
  646ASP     HA 6891   8.481   7.555   8.290
  646ASP     CB 6892   8.427   7.398   8.419
  646ASP    HB1 6893   8.438   7.298   8.418
  646ASP    HB2 6894   8.330   7.421   8.428
  646ASP     CG 6895   8.500   7.452   8.539
  646ASP    OD1 6896   8.460   7.559   8.590
  646ASP    OD2 6897   8.600   7.390   8.581
  646ASP      C 6898   8.622   7.407   8.264
  646ASP      O 6899   8.717   7.478   8.296
  647LEU      N 6900   8.637   7.284   8.213
  647LEU      H 6901   8.554   7.232   8.196
  647LEU     CA 6902   8.764   7.218   8.180
  647LEU     HA 6903   8.734   7.139   8.126
  647LEU     CB 6904   8.855   7.312   8.099
  647LEU    HB1 6905   8.893   7.378   8.163
  647LEU    HB2 6906   8.797   7.359   8.033
  647LEU     CG 6907   8.974   7.255   8.020
  647LEU     HG 6908   9.037   7.211   8.084
  647LEU    CD1 6909   8.933   7.148   7.921
  647LEU   HD11 6910   9.014   7.114   7.873
  647LEU   HD12 6911   8.890   7.072   7.970
  647LEU   HD13 6912   8.868   7.186   7.855
  647LEU    CD2 6913   9.044   7.368   7.948
  647LEU   HD21 6914   9.122   7.331   7.896
  647LEU   HD22 6915   8.980   7.412   7.885
  647LEU   HD23 6916   9.077   7.434   8.015
  647LEU      C 6917   8.841   7.167   8.302
  647LEU      O 6918   8.942   7.099   8.286
  648GLU      N 6919   8.796   7.200   8.423
  648GLU      H 6920   8.726   7.270   8.430
  648GLU     CA 6921   8.845   7.138   8.546
  648GLU     HA 6922   8.885   7.050   8.520
  648GLU     CB 6923   8.954   7.223   8.611
  648GLU    HB1 6924   8.978   7.182   8.699
  648GLU    HB2 6925   8.918   7.315   8.625
  648GLU     CG 6926   9.080   7.234   8.529
  648GLU    HG1 6927   9.057   7.275   8.441
  648GLU    HG2 6928   9.117   7.142   8.514
  648GLU     CD 6929   9.186   7.318   8.597
  648GLU    OE1 6930   9.155   7.431   8.639
  648GLU    OE2 6931   9.301   7.271   8.609
  648GLU      C 6932   8.728   7.118   8.642
  648GLU      O 6933   8.739   7.144   8.762
  649PHE      N 6934   8.616   7.070   8.589
  649PHE      H 6935   8.616   7.037   8.495
  649PHE     CA 6936   8.493   7.065   8.668
  649PHE     HA 6937   8.488   7.156   8.709
  649PHE     CB 6938   8.372   7.036   8.578
  649PHE    HB1 6939   8.363   7.110   8.512
  649PHE    HB2 6940   8.290   7.032   8.635
  649PHE     CG 6941   8.379   6.907   8.501
  649PHE    CD1 6942   8.331   6.789   8.554
  649PHE    HD1 6943   8.293   6.788   8.646
  649PHE    CE1 6944   8.335   6.672   8.482
  649PHE    HE1 6945   8.302   6.587   8.523
  649PHE     CZ 6946   8.384   6.671   8.354
  649PHE     HZ 6947   8.387   6.585   8.302
  649PHE    CE2 6948   8.429   6.788   8.298
  649PHE    HE2 6949   8.464   6.788   8.204
  649PHE    CD2 6950   8.426   6.905   8.370
  649PHE    HD2 6951   8.458   6.989   8.328
  649PHE      C 6952   8.498   6.963   8.781
  649PHE      O 6953   8.412   6.969   8.869
  650THR      N 6954   8.593   6.871   8.780
  650THR      H 6955   8.660   6.870   8.706
  650THR     CA 6956   8.602   6.770   8.885
  650THR     HA 6957   8.570   6.814   8.969
  650THR     CB 6958   8.513   6.649   8.854
  650THR     HB 6959   8.419   6.678   8.838
  650THR    CG2 6960   8.565   6.572   8.733
  650THR   HG21 6961   8.505   6.493   8.715
  650THR   HG22 6962   8.566   6.632   8.653
  650THR   HG23 6963   8.658   6.539   8.751
  650THR    OG1 6964   8.511   6.561   8.967
  650THR    HG1 6965   8.453   6.482   8.947
  650THR      C 6966   8.746   6.727   8.901
  650THR      O 6967   8.827   6.740   8.809
  651GLU      N 6968   8.777   6.679   9.021
  651GLU      H 6969   8.710   6.688   9.095
  651GLU     CA 6970   8.904   6.613   9.051
  651GLU     HA 6971   8.952   6.608   8.963
  651GLU     CB 6972   8.983   6.695   9.154
  651GLU    HB1 6973   9.069   6.647   9.173
  651GLU    HB2 6974   8.929   6.701   9.238
  651GLU     CG 6975   9.017   6.836   9.109
  651GLU    HG1 6976   8.932   6.883   9.085
  651GLU    HG2 6977   9.077   6.830   9.029
  651GLU     CD 6978   9.088   6.916   9.217
  651GLU    OE1 6979   9.084   6.874   9.335
  651GLU    OE2 6980   9.146   7.021   9.185
  651GLU      C 6981   8.884   6.471   9.102
  651GLU      O 6982   8.980   6.408   9.147
  652ASN      N 6983   8.761   6.417   9.095
  652ASN      H 6984   8.688   6.469   9.052
  652ASN     CA 6985   8.731   6.285   9.148
  652ASN     HA 6986   8.787   6.273   9.230
  652ASN     CB 6987   8.584   6.276   9.187
  652ASN    HB1 6988   8.564   6.182   9.217
  652ASN    HB2 6989   8.528   6.297   9.107
  652ASN     CG 6990   8.548   6.371   9.298
  652ASN    OD1 6991   8.445   6.439   9.292
  652ASN    ND2 6992   8.631   6.378   9.401
  652ASN   HD21 6993   8.714   6.321   9.403
  652ASN   HD22 6994   8.611   6.439   9.477
  652ASN      C 6995   8.768   6.179   9.044
  652ASN      O 6996   8.685   6.111   8.984
  653TYR      N 6997   8.899   6.166   9.024
  653TYR      H 6998   8.961   6.228   9.072
  653TYR     CA 6999   8.955   6.065   8.935
  653TYR     HA 7000   8.901   5.982   8.947
  653TYR     CB 7001   8.946   6.107   8.788
  653TYR    HB1 7002   8.852   6.095   8.758
  653TYR    HB2 7003   9.006   6.047   8.735
  653TYR     CG 7004   8.986   6.250   8.759
  653TYR    CD1 7005   9.119   6.291   8.765
  653TYR    HD1 7006   9.190   6.224   8.788
  653TYR    CE1 7007   9.154   6.421   8.740
  653TYR    HE1 7008   9.250   6.449   8.747
  653TYR     CZ 7009   9.058   6.512   8.706
  653TYR     OH 7010   9.095   6.642   8.680
  653TYR     HH 7011   9.014   6.695   8.657
  653TYR    CE2 7012   8.927   6.475   8.698
  653TYR    HE2 7013   8.857   6.542   8.673
  653TYR    CD2 7014   8.891   6.344   8.724
  653TYR    HD2 7015   8.795   6.317   8.717
  653TYR      C 7016   9.099   6.042   8.976
  653TYR      O 7017   9.158   6.121   9.051
  654ASP      N 7018   9.153   5.939   8.913
  654ASP      H 7019   9.095   5.873   8.865
  654ASP     CA 7020   9.299   5.922   8.914
  654ASP     HA 7021   9.343   5.981   8.982
  654ASP     CB 7022   9.343   5.781   8.955
  654ASP    HB1 7023   9.420   5.789   9.018
  654ASP    HB2 7024   9.372   5.731   8.873
  654ASP     CG 7025   9.235   5.699   9.023
  654ASP    OD1 7026   9.159   5.632   8.950
  654ASP    OD2 7027   9.227   5.703   9.147
  654ASP      C 7028   9.333   5.953   8.768
  654ASP      O 7029   9.239   5.967   8.685
  655PHE      N 7030   9.460   5.965   8.734
  655PHE      H 7031   9.529   5.955   8.806
  655PHE     CA 7032   9.508   5.991   8.598
  655PHE     HA 7033   9.607   5.999   8.607
  655PHE     CB 7034   9.475   5.873   8.504
  655PHE    HB1 7035   9.541   5.872   8.428
  655PHE    HB2 7036   9.383   5.885   8.468
  655PHE     CG 7037   9.481   5.739   8.571
  655PHE    CD1 7038   9.599   5.693   8.627
  655PHE    HD1 7039   9.682   5.748   8.622
  655PHE    CE1 7040   9.602   5.570   8.690
  655PHE    HE1 7041   9.687   5.536   8.730
  655PHE     CZ 7042   9.488   5.494   8.698
  655PHE     HZ 7043   9.491   5.405   8.744
  655PHE    CE2 7044   9.371   5.539   8.643
  655PHE    HE2 7045   9.288   5.483   8.648
  655PHE    CD2 7046   9.368   5.661   8.581
  655PHE    HD2 7047   9.282   5.694   8.542
  655PHE      C 7048   9.453   6.123   8.543
  655PHE      O 7049   9.363   6.127   8.459
  656LYS      N 7050   9.506   6.233   8.596
  656LYS      H 7051   9.575   6.224   8.668
  656LYS     CA 7052   9.465   6.366   8.550
  656LYS     HA 7053   9.366   6.369   8.561
  656LYS     CB 7054   9.532   6.474   8.635
  656LYS    HB1 7055   9.631   6.470   8.619
  656LYS    HB2 7056   9.513   6.454   8.731
  656LYS     CG 7057   9.486   6.615   8.606
  656LYS    HG1 7058   9.386   6.618   8.608
  656LYS    HG2 7059   9.519   6.642   8.515
  656LYS     CD 7060   9.540   6.711   8.709
  656LYS    HD1 7061   9.640   6.704   8.709
  656LYS    HD2 7062   9.505   6.684   8.799
  656LYS     CE 7063   9.501   6.855   8.683
  656LYS    HE1 7064   9.402   6.862   8.679
  656LYS    HE2 7065   9.540   6.885   8.596
  656LYS     NZ 7066   9.551   6.943   8.791
  656LYS    HZ1 7067   9.524   7.037   8.772
  656LYS    HZ2 7068   9.512   6.914   8.878
  656LYS    HZ3 7069   9.651   6.936   8.796
  656LYS      C 7070   9.500   6.386   8.403
  656LYS      O 7071   9.427   6.456   8.331
  657ALA      N 7072   9.611   6.329   8.358
  657ALA      H 7073   9.668   6.275   8.420
  657ALA     CA 7074   9.652   6.344   8.219
  657ALA     HA 7075   9.658   6.442   8.203
  657ALA     CB 7076   9.788   6.279   8.196
  657ALA    HB1 7077   9.815   6.290   8.100
  657ALA    HB2 7078   9.856   6.322   8.255
  657ALA    HB3 7079   9.783   6.181   8.218
  657ALA      C 7080   9.548   6.284   8.125
  657ALA      O 7081   9.519   6.341   8.019
  658VAL      N 7082   9.490   6.170   8.162
  658VAL      H 7083   9.516   6.127   8.249
  658VAL     CA 7084   9.390   6.107   8.078
  658VAL     HA 7085   9.431   6.100   7.987
  658VAL     CB 7086   9.357   5.966   8.130
  658VAL     HB 7087   9.332   5.973   8.226
  658VAL    CG1 7088   9.238   5.906   8.056
  658VAL   HG11 7089   9.219   5.814   8.092
  658VAL   HG12 7090   9.158   5.964   8.069
  658VAL   HG13 7091   9.259   5.899   7.958
  658VAL    CG2 7092   9.479   5.874   8.120
  658VAL   HG21 7093   9.455   5.783   8.154
  658VAL   HG22 7094   9.508   5.867   8.024
  658VAL   HG23 7095   9.554   5.911   8.175
  658VAL      C 7096   9.265   6.194   8.071
  658VAL      O 7097   9.205   6.211   7.964
  659PHE      N 7098   9.224   6.250   8.185
  659PHE      H 7099   9.275   6.231   8.269
  659PHE     CA 7100   9.108   6.337   8.190
  659PHE     HA 7101   9.031   6.282   8.156
  659PHE     CB 7102   9.084   6.380   8.334
  659PHE    HB1 7103   9.165   6.428   8.366
  659PHE    HB2 7104   9.070   6.298   8.390
  659PHE     CG 7105   8.965   6.470   8.353
  659PHE    CD1 7106   8.838   6.417   8.360
  659PHE    HD1 7107   8.825   6.318   8.352
  659PHE    CE1 7108   8.730   6.499   8.378
  659PHE    HE1 7109   8.638   6.460   8.383
  659PHE     CZ 7110   8.747   6.634   8.389
  659PHE     HZ 7111   8.668   6.693   8.401
  659PHE    CE2 7112   8.873   6.688   8.383
  659PHE    HE2 7113   8.886   6.786   8.392
  659PHE    CD2 7114   8.981   6.606   8.365
  659PHE    HD2 7115   9.073   6.645   8.360
  659PHE      C 7116   9.126   6.459   8.100
  659PHE      O 7117   9.039   6.491   8.018
  660ILE      N 7118   9.239   6.528   8.115
  660ILE      H 7119   9.309   6.496   8.179
  660ILE     CA 7120   9.259   6.650   8.037
  660ILE     HA 7121   9.174   6.701   8.044
  660ILE     CB 7122   9.374   6.734   8.097
  660ILE     HB 7123   9.356   6.740   8.195
  660ILE    CG2 7124   9.508   6.668   8.075
  660ILE   HG21 7125   9.580   6.724   8.115
  660ILE   HG22 7126   9.509   6.578   8.119
  660ILE   HG23 7127   9.524   6.657   7.977
  660ILE    CG1 7128   9.381   6.875   8.036
  660ILE   HG11 7129   9.384   6.866   7.936
  660ILE   HG12 7130   9.465   6.919   8.068
  660ILE     CD 7131   9.265   6.965   8.071
  660ILE    HD1 7132   9.278   7.054   8.027
  660ILE    HD2 7133   9.180   6.923   8.039
  660ILE    HD3 7134   9.261   6.976   8.170
  660ILE      C 7135   9.280   6.618   7.890
  660ILE      O 7136   9.240   6.695   7.803
  661ILE      N 7137   9.343   6.504   7.859
  661ILE      H 7138   9.379   6.445   7.931
  661ILE     CA 7139   9.359   6.466   7.719
  661ILE     HA 7140   9.399   6.545   7.673
  661ILE     CB 7141   9.455   6.346   7.706
  661ILE     HB 7142   9.427   6.277   7.773
  661ILE    CG2 7143   9.449   6.285   7.565
  661ILE   HG21 7144   9.512   6.207   7.559
  661ILE   HG22 7145   9.356   6.253   7.546
  661ILE   HG23 7146   9.475   6.354   7.498
  661ILE    CG1 7147   9.599   6.390   7.734
  661ILE   HG11 7148   9.598   6.457   7.808
  661ILE   HG12 7149   9.636   6.431   7.651
  661ILE     CD 7150   9.691   6.277   7.775
  661ILE    HD1 7151   9.783   6.313   7.791
  661ILE    HD2 7152   9.656   6.234   7.859
  661ILE    HD3 7153   9.695   6.208   7.702
  661ILE      C 7154   9.224   6.437   7.656
  661ILE      O 7155   9.198   6.477   7.541
  662LEU      N 7156   9.135   6.368   7.728
  662LEU      H 7157   9.161   6.332   7.818
  662LEU     CA 7158   9.001   6.344   7.676
  662LEU     HA 7159   9.016   6.299   7.588
  662LEU     CB 7160   8.922   6.255   7.772
  662LEU    HB1 7161   8.826   6.261   7.746
  662LEU    HB2 7162   8.934   6.292   7.864
  662LEU     CG 7163   8.957   6.106   7.779
  662LEU     HG 7164   9.056   6.096   7.791
  662LEU    CD1 7165   8.886   6.043   7.897
  662LEU   HD11 7166   8.909   5.945   7.902
  662LEU   HD12 7167   8.915   6.088   7.981
  662LEU   HD13 7168   8.787   6.053   7.886
  662LEU    CD2 7169   8.920   6.034   7.651
  662LEU   HD21 7170   8.944   5.937   7.659
  662LEU   HD22 7171   8.822   6.042   7.635
  662LEU   HD23 7172   8.970   6.074   7.574
  662LEU      C 7173   8.925   6.473   7.653
  662LEU      O 7174   8.861   6.491   7.550
  663LEU      N 7175   8.932   6.566   7.749
  663LEU      H 7176   8.988   6.550   7.831
  663LEU     CA 7177   8.858   6.690   7.733
  663LEU     HA 7178   8.766   6.660   7.708
  663LEU     CB 7179   8.854   6.769   7.864
  663LEU    HB1 7180   8.830   6.863   7.840
  663LEU    HB2 7181   8.947   6.767   7.902
  663LEU     CG 7182   8.759   6.725   7.976
  663LEU     HG 7183   8.785   6.633   8.006
  663LEU    CD1 7184   8.771   6.825   8.089
  663LEU   HD11 7185   8.710   6.798   8.164
  663LEU   HD12 7186   8.865   6.826   8.122
  663LEU   HD13 7187   8.746   6.916   8.056
  663LEU    CD2 7188   8.614   6.714   7.932
  663LEU   HD21 7189   8.558   6.685   8.009
  663LEU   HD22 7190   8.582   6.803   7.899
  663LEU   HD23 7191   8.607   6.646   7.858
  663LEU      C 7192   8.917   6.776   7.621
  663LEU      O 7193   8.842   6.841   7.548
  664LEU      N 7194   9.049   6.776   7.606
  664LEU      H 7195   9.107   6.725   7.670
  664LEU     CA 7196   9.109   6.851   7.496
  664LEU     HA 7197   9.069   6.942   7.500
  664LEU     CB 7198   9.260   6.858   7.515
  664LEU    HB1 7199   9.300   6.890   7.429
  664LEU    HB2 7200   9.293   6.765   7.534
  664LEU     CG 7201   9.309   6.949   7.628
  664LEU     HG 7202   9.257   6.929   7.711
  664LEU    CD1 7203   9.456   6.924   7.655
  664LEU   HD11 7204   9.487   6.984   7.729
  664LEU   HD12 7205   9.469   6.828   7.682
  664LEU   HD13 7206   9.509   6.943   7.572
  664LEU    CD2 7207   9.287   7.094   7.594
  664LEU   HD21 7208   9.320   7.151   7.669
  664LEU   HD22 7209   9.337   7.116   7.511
  664LEU   HD23 7210   9.190   7.110   7.580
  664LEU      C 7211   9.075   6.790   7.361
  664LEU      O 7212   9.051   6.863   7.265
  665ALA      N 7213   9.076   6.658   7.351
  665ALA      H 7214   9.104   6.602   7.429
  665ALA     CA 7215   9.037   6.594   7.226
  665ALA     HA 7216   9.094   6.635   7.155
  665ALA     CB 7217   9.061   6.443   7.235
  665ALA    HB1 7218   9.034   6.399   7.149
  665ALA    HB2 7219   9.158   6.425   7.252
  665ALA    HB3 7220   9.007   6.405   7.310
  665ALA      C 7221   8.892   6.622   7.194
  665ALA      O 7222   8.858   6.649   7.078
  666TYR      N 7223   8.805   6.619   7.295
  666TYR      H 7224   8.836   6.591   7.386
  666TYR     CA 7225   8.665   6.655   7.274
  666TYR     HA 7226   8.632   6.594   7.202
  666TYR     CB 7227   8.586   6.634   7.403
  666TYR    HB1 7228   8.637   6.674   7.479
  666TYR    HB2 7229   8.576   6.535   7.419
  666TYR     CG 7230   8.449   6.696   7.399
  666TYR    CD1 7231   8.346   6.637   7.327
  666TYR    HD1 7232   8.363   6.552   7.277
  666TYR    CE1 7233   8.221   6.693   7.324
  666TYR    HE1 7234   8.148   6.649   7.271
  666TYR     CZ 7235   8.196   6.809   7.393
  666TYR     OH 7236   8.071   6.865   7.389
  666TYR     HH 7237   8.070   6.948   7.444
  666TYR    CE2 7238   8.296   6.869   7.465
  666TYR    HE2 7239   8.278   6.954   7.514
  666TYR    CD2 7240   8.421   6.812   7.469
  666TYR    HD2 7241   8.493   6.855   7.523
  666TYR      C 7242   8.652   6.799   7.228
  666TYR      O 7243   8.575   6.829   7.136
  667VAL      N 7244   8.727   6.890   7.291
  667VAL      H 7245   8.789   6.860   7.364
  667VAL     CA 7246   8.721   7.032   7.256
  667VAL     HA 7247   8.625   7.060   7.263
  667VAL     CB 7248   8.805   7.114   7.355
  667VAL     HB 7249   8.890   7.064   7.372
  667VAL    CG1 7250   8.840   7.253   7.300
  667VAL   HG11 7251   8.895   7.302   7.367
  667VAL   HG12 7252   8.893   7.243   7.215
  667VAL   HG13 7253   8.756   7.303   7.281
  667VAL    CG2 7254   8.731   7.129   7.484
  667VAL   HG21 7255   8.786   7.182   7.548
  667VAL   HG22 7256   8.644   7.176   7.467
  667VAL   HG23 7257   8.713   7.038   7.523
  667VAL      C 7258   8.765   7.053   7.112
  667VAL      O 7259   8.696   7.119   7.034
  668ILE      N 7260   8.878   6.994   7.075
  668ILE      H 7261   8.928   6.936   7.140
  668ILE     CA 7262   8.931   7.012   6.940
  668ILE     HA 7263   8.935   7.110   6.924
  668ILE     CB 7264   9.073   6.952   6.930
  668ILE     HB 7265   9.070   6.857   6.963
  668ILE    CG2 7266   9.121   6.953   6.785
  668ILE   HG21 7267   9.213   6.914   6.780
  668ILE   HG22 7268   9.059   6.898   6.729
  668ILE   HG23 7269   9.123   7.047   6.751
  668ILE    CG1 7270   9.172   7.030   7.017
  668ILE   HG11 7271   9.127   7.054   7.103
  668ILE   HG12 7272   9.198   7.113   6.968
  668ILE     CD 7273   9.298   6.955   7.051
  668ILE    HD1 7274   9.357   7.012   7.108
  668ILE    HD2 7275   9.275   6.871   7.101
  668ILE    HD3 7276   9.346   6.930   6.967
  668ILE      C 7277   8.837   6.952   6.837
  668ILE      O 7278   8.811   7.012   6.732
  669LEU      N 7279   8.783   6.833   6.864
  669LEU      H 7280   8.801   6.788   6.952
  669LEU     CA 7281   8.698   6.768   6.766
  669LEU     HA 7282   8.748   6.776   6.680
  669LEU     CB 7283   8.678   6.621   6.802
  669LEU    HB1 7284   8.604   6.585   6.744
  669LEU    HB2 7285   8.650   6.617   6.898
  669LEU     CG 7286   8.799   6.528   6.785
  669LEU     HG 7287   8.877   6.566   6.835
  669LEU    CD1 7288   8.767   6.391   6.841
  669LEU   HD11 7289   8.846   6.331   6.830
  669LEU   HD12 7290   8.745   6.399   6.938
  669LEU   HD13 7291   8.689   6.352   6.792
  669LEU    CD2 7292   8.840   6.517   6.640
  669LEU   HD21 7293   8.919   6.456   6.632
  669LEU   HD22 7294   8.764   6.480   6.586
  669LEU   HD23 7295   8.865   6.607   6.605
  669LEU      C 7296   8.563   6.838   6.752
  669LEU      O 7297   8.511   6.849   6.640
  670THR      N 7298   8.503   6.883   6.862
  670THR      H 7299   8.549   6.873   6.950
  670THR     CA 7300   8.372   6.946   6.856
  670THR     HA 7301   8.329   6.906   6.775
  670THR     CB 7302   8.292   6.914   6.982
  670THR     HB 7303   8.203   6.959   6.979
  670THR    CG2 7304   8.273   6.764   6.998
  670THR   HG21 7305   8.221   6.745   7.081
  670THR   HG22 7306   8.224   6.728   6.919
  670THR   HG23 7307   8.363   6.719   7.005
  670THR    OG1 7308   8.361   6.966   7.096
  670THR    HG1 7309   8.309   6.945   7.179
  670THR      C 7310   8.381   7.097   6.838
  670THR      O 7311   8.350   7.147   6.730
  671TYR      N 7312   8.431   7.168   6.938
  671TYR      H 7313   8.478   7.121   7.013
  671TYR     CA 7314   8.419   7.313   6.941
  671TYR     HA 7315   8.323   7.332   6.924
  671TYR     CB 7316   8.462   7.364   7.079
  671TYR    HB1 7317   8.557   7.336   7.095
  671TYR    HB2 7318   8.403   7.322   7.148
  671TYR     CG 7319   8.454   7.514   7.096
  671TYR    CD1 7320   8.336   7.575   7.136
  671TYR    HD1 7321   8.255   7.519   7.153
  671TYR    CE1 7322   8.329   7.711   7.152
  671TYR    HE1 7323   8.243   7.753   7.180
  671TYR     CZ 7324   8.440   7.788   7.130
  671TYR     OH 7325   8.434   7.924   7.146
  671TYR     HH 7326   8.524   7.964   7.126
  671TYR    CE2 7327   8.558   7.730   7.091
  671TYR    HE2 7328   8.639   7.786   7.074
  671TYR    CD2 7329   8.565   7.594   7.075
  671TYR    HD2 7330   8.652   7.552   7.048
  671TYR      C 7331   8.499   7.380   6.830
  671TYR      O 7332   8.447   7.464   6.757
  672ILE      N 7333   8.626   7.343   6.815
  672ILE      H 7334   8.665   7.270   6.872
  672ILE     CA 7335   8.709   7.409   6.714
  672ILE     HA 7336   8.687   7.506   6.719
  672ILE     CB 7337   8.859   7.388   6.745
  672ILE     HB 7338   8.876   7.290   6.757
  672ILE    CG2 7339   8.945   7.438   6.628
  672ILE   HG21 7340   9.042   7.424   6.649
  672ILE   HG22 7341   8.921   7.387   6.545
  672ILE   HG23 7342   8.928   7.535   6.613
  672ILE    CG1 7343   8.898   7.460   6.875
  672ILE   HG11 7344   8.828   7.441   6.944
  672ILE   HG12 7345   8.902   7.558   6.857
  672ILE     CD 7346   9.031   7.419   6.933
  672ILE    HD1 7347   9.048   7.470   7.017
  672ILE    HD2 7348   9.030   7.321   6.954
  672ILE    HD3 7349   9.104   7.438   6.867
  672ILE      C 7350   8.673   7.359   6.575
  672ILE      O 7351   8.654   7.439   6.483
  673LEU      N 7352   8.663   7.228   6.557
  673LEU      H 7353   8.669   7.166   6.636
  673LEU     CA 7354   8.644   7.173   6.423
  673LEU     HA 7355   8.697   7.232   6.362
  673LEU     CB 7356   8.697   7.029   6.418
  673LEU    HB1 7357   8.658   6.980   6.496
  673LEU    HB2 7358   8.796   7.034   6.428
  673LEU     CG 7359   8.670   6.943   6.295
  673LEU     HG 7360   8.571   6.936   6.281
  673LEU    CD1 7361   8.728   7.004   6.169
  673LEU   HD11 7362   8.708   6.944   6.091
  673LEU   HD12 7363   8.687   7.094   6.154
  673LEU   HD13 7364   8.827   7.013   6.179
  673LEU    CD2 7365   8.725   6.805   6.318
  673LEU   HD21 7366   8.708   6.748   6.237
  673LEU   HD22 7367   8.824   6.810   6.334
  673LEU   HD23 7368   8.681   6.764   6.398
  673LEU      C 7369   8.498   7.179   6.380
  673LEU      O 7370   8.466   7.244   6.281
  674LEU      N 7371   8.408   7.112   6.453
  674LEU      H 7372   8.432   7.079   6.544
  674LEU     CA 7373   8.275   7.087   6.398
  674LEU     HA 7374   8.291   7.056   6.304
  674LEU     CB 7375   8.205   6.978   6.477
  674LEU    HB1 7376   8.107   6.989   6.462
  674LEU    HB2 7377   8.226   6.994   6.573
  674LEU     CG 7378   8.239   6.832   6.447
  674LEU     HG 7379   8.338   6.821   6.455
  674LEU    CD1 7380   8.171   6.741   6.547
  674LEU   HD11 7381   8.194   6.646   6.526
  674LEU   HD12 7382   8.202   6.763   6.639
  674LEU   HD13 7383   8.072   6.753   6.541
  674LEU    CD2 7384   8.199   6.792   6.306
  674LEU   HD21 7385   8.223   6.696   6.290
  674LEU   HD22 7386   8.101   6.804   6.295
  674LEU   HD23 7387   8.248   6.849   6.240
  674LEU      C 7388   8.190   7.213   6.394
  674LEU      O 7389   8.110   7.231   6.302
  675LEU      N 7390   8.201   7.301   6.494
  675LEU      H 7391   8.264   7.283   6.570
  675LEU     CA 7392   8.121   7.423   6.491
  675LEU     HA 7393   8.028   7.391   6.474
  675LEU     CB 7394   8.129   7.496   6.625
  675LEU    HB1 7395   8.091   7.587   6.611
  675LEU    HB2 7396   8.226   7.503   6.649
  675LEU     CG 7397   8.057   7.435   6.745
  675LEU     HG 7398   8.083   7.338   6.749
  675LEU    CD1 7399   8.098   7.507   6.874
  675LEU   HD11 7400   8.050   7.466   6.952
  675LEU   HD12 7401   8.197   7.498   6.887
  675LEU   HD13 7402   8.074   7.603   6.867
  675LEU    CD2 7403   7.907   7.443   6.730
  675LEU   HD21 7404   7.863   7.402   6.810
  675LEU   HD22 7405   7.880   7.538   6.722
  675LEU   HD23 7406   7.879   7.393   6.648
  675LEU      C 7407   8.165   7.516   6.378
  675LEU      O 7408   8.081   7.573   6.307
  676ASN      N 7409   8.295   7.533   6.360
  676ASN      H 7410   8.360   7.489   6.422
  676ASN     CA 7411   8.343   7.615   6.250
  676ASN     HA 7412   8.293   7.701   6.254
  676ASN     CB 7413   8.492   7.641   6.267
  676ASN    HB1 7414   8.523   7.703   6.195
  676ASN    HB2 7415   8.541   7.554   6.260
  676ASN     CG 7416   8.524   7.703   6.400
  676ASN    OD1 7417   8.634   7.687   6.452
  676ASN    ND2 7418   8.429   7.775   6.456
  676ASN   HD21 7419   8.341   7.786   6.410
  676ASN   HD22 7420   8.445   7.818   6.545
  676ASN      C 7421   8.313   7.548   6.117
  676ASN      O 7422   8.286   7.617   6.018
  677MET      N 7423   8.313   7.415   6.113
  677MET      H 7424   8.342   7.363   6.194
  677MET     CA 7425   8.272   7.344   5.993
  677MET     HA 7426   8.325   7.383   5.918
  677MET     CB 7427   8.303   7.196   6.008
  677MET    HB1 7428   8.240   7.156   6.075
  677MET    HB2 7429   8.397   7.186   6.041
  677MET     CG 7430   8.290   7.119   5.880
  677MET    HG1 7431   8.354   7.164   5.817
  677MET    HG2 7432   8.196   7.135   5.850
  677MET     SD 7433   8.325   6.945   5.898
  677MET     CE 7434   8.268   6.892   5.738
  677MET    HE1 7435   8.280   6.793   5.729
  677MET    HE2 7436   8.171   6.914   5.728
  677MET    HE3 7437   8.321   6.938   5.667
  677MET      C 7438   8.124   7.365   5.966
  677MET      O 7439   8.083   7.373   5.850
  678LEU      N 7440   8.042   7.373   6.071
  678LEU      H 7441   8.078   7.358   6.163
  678LEU     CA 7442   7.901   7.403   6.053
  678LEU     HA 7443   7.866   7.335   5.988
  678LEU     CB 7444   7.827   7.392   6.187
  678LEU    HB1 7445   7.874   7.451   6.252
  678LEU    HB2 7446   7.835   7.297   6.218
  678LEU     CG 7447   7.679   7.429   6.190
  678LEU     HG 7448   7.668   7.524   6.163
  678LEU    CD1 7449   7.600   7.344   6.092
  678LEU   HD11 7450   7.504   7.370   6.096
  678LEU   HD12 7451   7.635   7.358   5.999
  678LEU   HD13 7452   7.610   7.247   6.116
  678LEU    CD2 7453   7.626   7.414   6.330
  678LEU   HD21 7454   7.529   7.438   6.332
  678LEU   HD22 7455   7.637   7.319   6.360
  678LEU   HD23 7456   7.677   7.474   6.391
  678LEU      C 7457   7.884   7.542   5.994
  678LEU      O 7458   7.802   7.561   5.904
  679ILE      N 7459   7.961   7.639   6.042
  679ILE      H 7460   8.024   7.620   6.117
  679ILE     CA 7461   7.954   7.774   5.985
  679ILE     HA 7462   7.859   7.802   5.991
  679ILE     CB 7463   8.041   7.871   6.066
  679ILE     HB 7464   8.132   7.830   6.074
  679ILE    CG2 7465   8.053   8.006   5.994
  679ILE   HG21 7466   8.110   8.067   6.048
  679ILE   HG22 7467   8.095   7.992   5.904
  679ILE   HG23 7468   7.962   8.046   5.983
  679ILE    CG1 7469   7.983   7.892   6.207
  679ILE   HG11 7470   7.950   7.804   6.241
  679ILE   HG12 7471   7.907   7.956   6.201
  679ILE     CD 7472   8.081   7.947   6.308
  679ILE    HD1 7473   8.036   7.957   6.396
  679ILE    HD2 7474   8.158   7.884   6.317
  679ILE    HD3 7475   8.115   8.036   6.277
  679ILE      C 7476   7.994   7.772   5.838
  679ILE      O 7477   7.930   7.834   5.753
  680ALA      N 7478   8.101   7.699   5.806
  680ALA      H 7479   8.150   7.649   5.878
  680ALA     CA 7480   8.149   7.690   5.668
  680ALA     HA 7481   8.163   7.783   5.636
  680ALA     CB 7482   8.280   7.613   5.666
  680ALA    HB1 7483   8.314   7.606   5.572
  680ALA    HB2 7484   8.348   7.660   5.722
  680ALA    HB3 7485   8.265   7.521   5.703
  680ALA      C 7486   8.046   7.623   5.578
  680ALA      O 7487   8.021   7.669   5.465
  681LEU      N 7488   7.983   7.516   5.625
  681LEU      H 7489   8.003   7.483   5.717
  681LEU     CA 7490   7.885   7.446   5.543
  681LEU     HA 7491   7.928   7.434   5.453
  681LEU     CB 7492   7.853   7.310   5.603
  681LEU    HB1 7493   7.773   7.274   5.554
  681LEU    HB2 7494   7.830   7.325   5.699
  681LEU     CG 7495   7.961   7.202   5.599
  681LEU     HG 7496   8.043   7.236   5.645
  681LEU    CD1 7497   7.909   7.081   5.670
  681LEU   HD11 7498   7.979   7.009   5.668
  681LEU   HD12 7499   7.888   7.104   5.765
  681LEU   HD13 7500   7.826   7.048   5.624
  681LEU    CD2 7501   8.003   7.166   5.457
  681LEU   HD21 7502   8.074   7.095   5.460
  681LEU   HD22 7503   7.924   7.132   5.406
  681LEU   HD23 7504   8.039   7.247   5.411
  681LEU      C 7505   7.758   7.528   5.528
  681LEU      O 7506   7.693   7.522   5.424
  682MET      N 7507   7.720   7.603   5.631
  682MET      H 7508   7.769   7.597   5.718
  682MET     CA 7509   7.606   7.693   5.616
  682MET     HA 7510   7.531   7.638   5.579
  682MET     CB 7511   7.568   7.750   5.752
  682MET    HB1 7512   7.500   7.822   5.739
  682MET    HB2 7513   7.650   7.789   5.794
  682MET     CG 7514   7.510   7.646   5.846
  682MET    HG1 7515   7.572   7.568   5.839
  682MET    HG2 7516   7.422   7.622   5.806
  682MET     SD 7517   7.493   7.703   6.015
  682MET     CE 7518   7.331   7.774   6.002
  682MET    HE1 7519   7.304   7.812   6.090
  682MET    HE2 7520   7.332   7.846   5.933
  682MET    HE3 7521   7.266   7.703   5.975
  682MET      C 7522   7.635   7.803   5.516
  682MET      O 7523   7.545   7.846   5.442
  683GLY      N 7524   7.759   7.851   5.511
  683GLY      H 7525   7.826   7.823   5.580
  683GLY     CA 7526   7.798   7.944   5.406
  683GLY    HA1 7527   7.893   7.970   5.422
  683GLY    HA2 7528   7.739   8.024   5.413
  683GLY      C 7529   7.785   7.883   5.268
  683GLY      O 7530   7.732   7.944   5.175
  684GLU      N 7531   7.832   7.759   5.253
  684GLU      H 7532   7.877   7.713   5.330
  684GLU     CA 7533   7.819   7.689   5.126
  684GLU     HA 7534   7.860   7.749   5.057
  684GLU     CB 7535   7.895   7.556   5.132
  684GLU    HB1 7536   7.854   7.500   5.204
  684GLU    HB2 7537   7.990   7.576   5.156
  684GLU     CG 7538   7.896   7.472   5.004
  684GLU    HG1 7539   7.802   7.454   4.977
  684GLU    HG2 7540   7.942   7.385   5.023
  684GLU     CD 7541   7.967   7.539   4.888
  684GLU    OE1 7542   8.028   7.646   4.907
  684GLU    OE2 7543   7.963   7.483   4.777
  684GLU      C 7544   7.673   7.667   5.090
  684GLU      O 7545   7.636   7.668   4.972
  685THR      N 7546   7.588   7.644   5.190
  685THR      H 7547   7.622   7.641   5.284
  685THR     CA 7548   7.446   7.623   5.165
  685THR     HA 7549   7.440   7.556   5.091
  685THR     CB 7550   7.380   7.568   5.291
  685THR     HB 7551   7.398   7.628   5.369
  685THR    CG2 7552   7.231   7.552   5.271
  685THR   HG21 7553   7.190   7.516   5.355
  685THR   HG22 7554   7.191   7.641   5.250
  685THR   HG23 7555   7.214   7.488   5.195
  685THR    OG1 7556   7.437   7.442   5.325
  685THR    HG1 7557   7.393   7.406   5.408
  685THR      C 7558   7.378   7.751   5.118
  685THR      O 7559   7.309   7.750   5.016
  686VAL      N 7560   7.399   7.862   5.190
  686VAL      H 7561   7.458   7.858   5.271
  686VAL     CA 7562   7.336   7.989   5.150
  686VAL     HA 7563   7.239   7.965   5.145
  686VAL     CB 7564   7.356   8.103   5.253
  686VAL     HB 7565   7.312   8.185   5.217
  686VAL    CG1 7566   7.290   8.072   5.383
  686VAL   HG11 7567   7.305   8.147   5.447
  686VAL   HG12 7568   7.192   8.059   5.368
  686VAL   HG13 7569   7.329   7.988   5.421
  686VAL    CG2 7570   7.502   8.135   5.275
  686VAL   HG21 7571   7.510   8.208   5.342
  686VAL   HG22 7572   7.549   8.053   5.309
  686VAL   HG23 7573   7.543   8.163   5.188
  686VAL      C 7574   7.386   8.034   5.014
  686VAL      O 7575   7.316   8.107   4.943
  687ASN      N 7576   7.508   7.996   4.975
  687ASN      H 7577   7.569   7.947   5.038
  687ASN     CA 7578   7.552   8.026   4.840
  687ASN     HA 7579   7.541   8.125   4.833
  687ASN     CB 7580   7.698   7.984   4.821
  687ASN    HB1 7581   7.719   7.985   4.723
  687ASN    HB2 7582   7.710   7.891   4.856
  687ASN     CG 7583   7.796   8.076   4.893
  687ASN    OD1 7584   7.765   8.192   4.921
  687ASN    ND2 7585   7.915   8.025   4.920
  687ASN   HD21 7586   7.936   7.931   4.893
  687ASN   HD22 7587   7.984   8.080   4.967
  687ASN      C 7588   7.465   7.959   4.734
  687ASN      O 7589   7.456   8.010   4.622
  688LYS      N 7590   7.399   7.847   4.767
  688LYS      H 7591   7.395   7.821   4.863
  688LYS     CA 7592   7.334   7.762   4.669
  688LYS     HA 7593   7.354   7.810   4.584
  688LYS     CB 7594   7.393   7.620   4.677
  688LYS    HB1 7595   7.337   7.558   4.622
  688LYS    HB2 7596   7.392   7.589   4.772
  688LYS     CG 7597   7.536   7.614   4.626
  688LYS    HG1 7598   7.594   7.668   4.687
  688LYS    HG2 7599   7.539   7.652   4.534
  688LYS     CD 7600   7.591   7.473   4.621
  688LYS    HD1 7601   7.530   7.415   4.566
  688LYS    HD2 7602   7.597   7.436   4.714
  688LYS     CE 7603   7.729   7.473   4.559
  688LYS    HE1 7604   7.787   7.539   4.607
  688LYS    HE2 7605   7.722   7.499   4.463
  688LYS     NZ 7606   7.796   7.341   4.565
  688LYS    HZ1 7607   7.886   7.347   4.523
  688LYS    HZ2 7608   7.806   7.313   4.660
  688LYS    HZ3 7609   7.741   7.273   4.516
  688LYS      C 7610   7.182   7.752   4.680
  688LYS      O 7611   7.120   7.704   4.585
  689ILE      N 7612   7.121   7.796   4.791
  689ILE      H 7613   7.176   7.837   4.863
  689ILE     CA 7614   6.976   7.785   4.810
  689ILE     HA 7615   6.948   7.723   4.736
  689ILE     CB 7616   6.941   7.723   4.947
  689ILE     HB 7617   6.842   7.713   4.951
  689ILE    CG2 7618   7.006   7.586   4.959
  689ILE   HG21 7619   6.983   7.546   5.048
  689ILE   HG22 7620   6.972   7.526   4.886
  689ILE   HG23 7621   7.105   7.595   4.951
  689ILE    CG1 7622   6.981   7.811   5.067
  689ILE   HG11 7623   6.948   7.904   5.052
  689ILE   HG12 7624   7.081   7.812   5.074
  689ILE     CD 7625   6.925   7.762   5.199
  689ILE    HD1 7626   6.955   7.823   5.272
  689ILE    HD2 7627   6.825   7.761   5.194
  689ILE    HD3 7628   6.959   7.669   5.217
  689ILE      C 7629   6.904   7.918   4.790
  689ILE      O 7630   6.793   7.935   4.840
  690ALA      N 7631   6.966   8.015   4.722
  690ALA      H 7632   7.057   7.998   4.683
  690ALA     CA 7633   6.902   8.145   4.704
  690ALA     HA 7634   6.877   8.176   4.795
  690ALA     CB 7635   7.000   8.244   4.643
  690ALA    HB1 7636   6.955   8.332   4.631
  690ALA    HB2 7637   7.079   8.254   4.704
  690ALA    HB3 7638   7.031   8.210   4.554
  690ALA      C 7639   6.776   8.132   4.618
  690ALA      O 7640   6.665   8.161   4.664
  691GLN      N 7641   6.792   8.087   4.494
  691GLN      H 7642   6.883   8.059   4.462
  691GLN     CA 7643   6.678   8.077   4.404
  691GLN     HA 7644   6.632   8.165   4.407
  691GLN     CB 7645   6.726   8.049   4.262
  691GLN    HB1 7646   6.765   7.956   4.260
  691GLN    HB2 7647   6.798   8.115   4.240
  691GLN     CG 7648   6.617   8.058   4.154
  691GLN    HG1 7649   6.542   7.997   4.179
  691GLN    HG2 7650   6.656   8.029   4.066
  691GLN     CD 7651   6.562   8.199   4.138
  691GLN    OE1 7652   6.638   8.296   4.137
  691GLN    NE2 7653   6.430   8.210   4.127
  691GLN   HE21 7654   6.373   8.128   4.129
  691GLN   HE22 7655   6.388   8.300   4.116
  691GLN      C 7656   6.582   7.969   4.451
  691GLN      O 7657   6.460   7.983   4.437
  692GLU      N 7658   6.635   7.860   4.507
  692GLU      H 7659   6.735   7.850   4.511
  692GLU     CA 7660   6.549   7.755   4.562
  692GLU     HA 7661   6.488   7.726   4.488
  692GLU     CB 7662   6.636   7.638   4.609
  692GLU    HB1 7663   6.693   7.669   4.685
  692GLU    HB2 7664   6.695   7.609   4.533
  692GLU     CG 7665   6.558   7.517   4.655
  692GLU    HG1 7666   6.491   7.493   4.585
  692GLU    HG2 7667   6.511   7.540   4.740
  692GLU     CD 7668   6.646   7.397   4.680
  692GLU    OE1 7669   6.770   7.409   4.665
  692GLU    OE2 7670   6.593   7.290   4.714
  692GLU      C 7671   6.464   7.808   4.677
  692GLU      O 7672   6.345   7.777   4.687
  693SER      N 7673   6.523   7.890   4.764
  693SER      H 7674   6.620   7.912   4.754
  693SER     CA 7675   6.446   7.948   4.874
  693SER     HA 7676   6.399   7.871   4.917
  693SER     CB 7677   6.539   8.017   4.973
  693SER    HB1 7678   6.487   8.062   5.045
  693SER    HB2 7679   6.597   8.084   4.926
  693SER     OG 7680   6.624   7.922   5.035
  693SER     HG 7681   6.685   7.968   5.100
  693SER      C 7682   6.343   8.047   4.823
  693SER      O 7683   6.232   8.054   4.877
  694LYS      N 7684   6.376   8.124   4.719
  694LYS      H 7685   6.468   8.118   4.680
  694LYS     CA 7686   6.277   8.216   4.663
  694LYS     HA 7687   6.245   8.272   4.739
  694LYS     CB 7688   6.342   8.305   4.556
  694LYS    HB1 7689   6.361   8.249   4.475
  694LYS    HB2 7690   6.428   8.340   4.592
  694LYS     CG 7691   6.256   8.423   4.513
  694LYS    HG1 7692   6.239   8.481   4.592
  694LYS    HG2 7693   6.169   8.388   4.477
  694LYS     CD 7694   6.323   8.506   4.406
  694LYS    HD1 7695   6.254   8.560   4.359
  694LYS    HD2 7696   6.367   8.444   4.340
  694LYS     CE 7697   6.428   8.599   4.464
  694LYS    HE1 7698   6.502   8.544   4.504
  694LYS    HE2 7699   6.386   8.655   4.535
  694LYS     NZ 7700   6.487   8.689   4.360
  694LYS    HZ1 7701   6.556   8.748   4.402
  694LYS    HZ2 7702   6.530   8.633   4.289
  694LYS    HZ3 7703   6.415   8.745   4.319
  694LYS      C 7704   6.159   8.139   4.605
  694LYS      O 7705   6.043   8.176   4.627
  695ASN      N 7706   6.187   8.031   4.532
  695ASN      H 7707   6.282   8.004   4.517
  695ASN     CA 7708   6.079   7.952   4.474
  695ASN     HA 7709   6.022   8.017   4.425
  695ASN     CB 7710   6.136   7.848   4.378
  695ASN    HB1 7711   6.061   7.792   4.342
  695ASN    HB2 7712   6.201   7.789   4.427
  695ASN     CG 7713   6.208   7.911   4.262
  695ASN    OD1 7714   6.282   7.844   4.191
  695ASN    ND2 7715   6.188   8.040   4.243
  695ASN   HD21 7716   6.128   8.090   4.304
  695ASN   HD22 7717   6.234   8.087   4.167
  695ASN      C 7718   5.995   7.884   4.582
  695ASN      O 7719   5.872   7.876   4.569
  696ILE      N 7720   6.059   7.834   4.687
  696ILE      H 7721   6.159   7.841   4.693
  696ILE     CA 7722   5.983   7.768   4.793
  696ILE     HA 7723   5.920   7.705   4.748
  696ILE     CB 7724   6.077   7.687   4.883
  696ILE     HB 7725   6.153   7.746   4.910
  696ILE    CG2 7726   6.004   7.639   5.009
  696ILE   HG21 7727   6.067   7.586   5.066
  696ILE   HG22 7728   5.971   7.718   5.060
  696ILE   HG23 7729   5.927   7.581   4.983
  696ILE    CG1 7730   6.133   7.566   4.807
  696ILE   HG11 7731   6.154   7.593   4.713
  696ILE   HG12 7732   6.064   7.493   4.806
  696ILE     CD 7733   6.257   7.508   4.865
  696ILE    HD1 7734   6.287   7.430   4.810
  696ILE    HD2 7735   6.329   7.577   4.866
  696ILE    HD3 7736   6.239   7.477   4.958
  696ILE      C 7737   5.899   7.868   4.870
  696ILE      O 7738   5.787   7.837   4.912
  697TRP      N 7739   5.951   7.990   4.891
  697TRP      H 7740   6.046   8.009   4.865
  697TRP     CA 7741   5.869   8.094   4.951
  697TRP     HA 7742   5.839   8.054   5.038
  697TRP     CB 7743   5.950   8.222   4.973
  697TRP    HB1 7744   6.004   8.242   4.891
  697TRP    HB2 7745   6.011   8.210   5.051
  697TRP     CG 7746   5.859   8.337   5.000
  697TRP    CD1 7747   5.784   8.357   5.112
  697TRP    HD1 7748   5.783   8.296   5.192
  697TRP    NE1 7749   5.711   8.471   5.100
  697TRP    HE1 7750   5.648   8.507   5.169
  697TRP    CE2 7751   5.737   8.529   4.979
  697TRP    CZ2 7752   5.687   8.645   4.922
  697TRP    HZ2 7753   5.621   8.702   4.970
  697TRP    CH2 7754   5.731   8.678   4.798
  697TRP    HH2 7755   5.697   8.761   4.755
  697TRP    CZ3 7756   5.822   8.599   4.729
  697TRP    HZ3 7757   5.852   8.626   4.638
  697TRP    CE3 7758   5.872   8.483   4.785
  697TRP    HE3 7759   5.938   8.426   4.735
  697TRP    CD2 7760   5.829   8.447   4.913
  697TRP      C 7761   5.749   8.126   4.865
  697TRP      O 7762   5.638   8.144   4.916
  698LYS      N 7763   5.769   8.138   4.733
  698LYS      H 7764   5.861   8.127   4.695
  698LYS     CA 7765   5.657   8.167   4.645
  698LYS     HA 7766   5.615   8.250   4.681
  698LYS     CB 7767   5.707   8.190   4.502
  698LYS    HB1 7768   5.629   8.184   4.439
  698LYS    HB2 7769   5.774   8.119   4.479
  698LYS     CG 7770   5.773   8.325   4.483
  698LYS    HG1 7771   5.856   8.328   4.539
  698LYS    HG2 7772   5.710   8.396   4.513
  698LYS     CD 7773   5.810   8.350   4.338
  698LYS    HD1 7774   5.727   8.346   4.282
  698LYS    HD2 7775   5.874   8.279   4.308
  698LYS     CE 7776   5.875   8.486   4.321
  698LYS    HE1 7777   5.957   8.490   4.378
  698LYS    HE2 7778   5.811   8.557   4.349
  698LYS     NZ 7779   5.915   8.513   4.180
  698LYS    HZ1 7780   5.957   8.603   4.174
  698LYS    HZ2 7781   5.981   8.443   4.150
  698LYS    HZ3 7782   5.834   8.510   4.121
  698LYS      C 7783   5.554   8.055   4.649
  698LYS      O 7784   5.434   8.080   4.645
  699LEU      N 7785   5.600   7.930   4.659
  699LEU      H 7786   5.699   7.912   4.658
  699LEU     CA 7787   5.506   7.819   4.671
  699LEU     HA 7788   5.441   7.830   4.596
  699LEU     CB 7789   5.581   7.686   4.659
  699LEU    HB1 7790   5.648   7.682   4.734
  699LEU    HB2 7791   5.629   7.686   4.571
  699LEU     CG 7792   5.497   7.558   4.665
  699LEU     HG 7793   5.448   7.555   4.752
  699LEU    CD1 7794   5.393   7.552   4.557
  699LEU   HD11 7795   5.341   7.467   4.565
  699LEU   HD12 7796   5.331   7.630   4.566
  699LEU   HD13 7797   5.438   7.555   4.468
  699LEU    CD2 7798   5.588   7.440   4.653
  699LEU   HD21 7799   5.534   7.355   4.657
  699LEU   HD22 7800   5.637   7.444   4.566
  699LEU   HD23 7801   5.654   7.441   4.728
  699LEU      C 7802   5.430   7.825   4.803
  699LEU      O 7803   5.310   7.795   4.806
  700GLN      N 7804   5.498   7.860   4.912
  700GLN      H 7805   5.596   7.877   4.906
  700GLN     CA 7806   5.430   7.873   5.041
  700GLN     HA 7807   5.387   7.784   5.058
  700GLN     CB 7808   5.531   7.906   5.150
  700GLN    HB1 7809   5.481   7.936   5.231
  700GLN    HB2 7810   5.590   7.980   5.117
  700GLN     CG 7811   5.620   7.791   5.191
  700GLN    HG1 7812   5.657   7.748   5.109
  700GLN    HG2 7813   5.565   7.724   5.242
  700GLN     CD 7814   5.735   7.835   5.278
  700GLN    OE1 7815   5.747   7.952   5.313
  700GLN    NE2 7816   5.821   7.741   5.314
  700GLN   HE21 7817   5.808   7.646   5.283
  700GLN   HE22 7818   5.899   7.764   5.372
  700GLN      C 7819   5.323   7.981   5.036
  700GLN      O 7820   5.211   7.962   5.085
  701ARG      N 7821   5.355   8.095   4.975
  701ARG      H 7822   5.447   8.107   4.937
  701ARG     CA 7823   5.258   8.202   4.963
  701ARG     HA 7824   5.222   8.215   5.055
  701ARG     CB 7825   5.326   8.330   4.915
  701ARG    HB1 7826   5.343   8.322   4.817
  701ARG    HB2 7827   5.413   8.339   4.963
  701ARG     CG 7828   5.246   8.456   4.939
  701ARG    HG1 7829   5.238   8.470   5.038
  701ARG    HG2 7830   5.155   8.444   4.899
  701ARG     CD 7831   5.310   8.579   4.878
  701ARG    HD1 7832   5.403   8.589   4.913
  701ARG    HD2 7833   5.256   8.660   4.901
  701ARG     NE 7834   5.317   8.569   4.732
  701ARG     HE 7835   5.301   8.479   4.691
  701ARG     CZ 7836   5.343   8.669   4.649
  701ARG    NH1 7837   5.366   8.793   4.693
  701ARG   HH11 7838   5.364   8.812   4.791
  701ARG   HH12 7839   5.385   8.866   4.628
  701ARG    NH2 7840   5.347   8.646   4.519
  701ARG   HH21 7841   5.331   8.553   4.484
  701ARG   HH22 7842   5.367   8.720   4.456
  701ARG      C 7843   5.144   8.162   4.870
  701ARG      O 7844   5.030   8.204   4.890
  702ALA      N 7845   5.173   8.082   4.767
  702ALA      H 7846   5.268   8.057   4.749
  702ALA     CA 7847   5.067   8.031   4.681
  702ALA     HA 7848   5.016   8.111   4.650
  702ALA     CB 7849   5.129   7.955   4.563
  702ALA    HB1 7850   5.056   7.920   4.504
  702ALA    HB2 7851   5.188   8.016   4.511
  702ALA    HB3 7852   5.184   7.878   4.597
  702ALA      C 7853   4.972   7.940   4.757
  702ALA      O 7854   4.850   7.946   4.737
  703ILE      N 7855   5.026   7.854   4.843
  703ILE      H 7856   5.126   7.848   4.852
  703ILE     CA 7857   4.940   7.768   4.925
  703ILE     HA 7858   4.880   7.720   4.861
  703ILE     CB 7859   5.023   7.664   5.003
  703ILE     HB 7860   5.097   7.712   5.050
  703ILE    CG2 7861   4.937   7.593   5.108
  703ILE   HG21 7862   4.993   7.526   5.157
  703ILE   HG22 7863   4.901   7.660   5.173
  703ILE   HG23 7864   4.861   7.546   5.063
  703ILE    CG1 7865   5.085   7.561   4.908
  703ILE   HG11 7866   5.119   7.609   4.827
  703ILE   HG12 7867   5.014   7.496   4.881
  703ILE     CD 7868   5.200   7.482   4.967
  703ILE    HD1 7869   5.235   7.417   4.899
  703ILE    HD2 7870   5.273   7.544   4.994
  703ILE    HD3 7871   5.168   7.431   5.047
  703ILE      C 7872   4.856   7.854   5.019
  703ILE      O 7873   4.738   7.825   5.042
  704THR      N 7874   4.916   7.959   5.075
  704THR      H 7875   5.014   7.974   5.060
  704THR     CA 7876   4.840   8.052   5.158
  704THR     HA 7877   4.801   7.996   5.231
  704THR     CB 7878   4.933   8.159   5.214
  704THR     HB 7879   4.979   8.207   5.140
  704THR    CG2 7880   4.856   8.256   5.300
  704THR   HG21 7881   4.918   8.325   5.336
  704THR   HG22 7882   4.785   8.300   5.245
  704THR   HG23 7883   4.814   8.206   5.376
  704THR    OG1 7884   5.036   8.098   5.292
  704THR    HG1 7885   5.097   8.168   5.328
  704THR      C 7886   4.727   8.117   5.080
  704THR      O 7887   4.615   8.131   5.131
  705ILE      N 7888   4.754   8.157   4.956
  705ILE      H 7889   4.845   8.141   4.918
  705ILE     CA 7890   4.653   8.223   4.874
  705ILE     HA 7891   4.618   8.299   4.928
  705ILE     CB 7892   4.717   8.276   4.744
  705ILE     HB 7893   4.774   8.203   4.705
  705ILE    CG2 7894   4.610   8.315   4.641
  705ILE   HG21 7895   4.655   8.349   4.558
  705ILE   HG22 7896   4.555   8.235   4.619
  705ILE   HG23 7897   4.552   8.386   4.679
  705ILE    CG1 7898   4.805   8.397   4.774
  705ILE   HG11 7899   4.851   8.381   4.861
  705ILE   HG12 7900   4.747   8.477   4.781
  705ILE     CD 7901   4.911   8.424   4.669
  705ILE    HD1 7902   4.965   8.504   4.695
  705ILE    HD2 7903   4.972   8.344   4.662
  705ILE    HD3 7904   4.867   8.440   4.581
  705ILE      C 7905   4.538   8.128   4.845
  705ILE      O 7906   4.420   8.165   4.855
  706LEU      N 7907   4.570   8.004   4.809
  706LEU      H 7908   4.666   7.977   4.803
  706LEU     CA 7909   4.466   7.908   4.778
  706LEU     HA 7910   4.408   7.954   4.712
  706LEU     CB 7911   4.526   7.782   4.716
  706LEU    HB1 7912   4.453   7.714   4.707
  706LEU    HB2 7913   4.597   7.747   4.778
  706LEU     CG 7914   4.589   7.802   4.578
  706LEU     HG 7915   4.654   7.878   4.583
  706LEU    CD1 7916   4.663   7.677   4.538
  706LEU   HD11 7917   4.704   7.690   4.448
  706LEU   HD12 7918   4.735   7.658   4.605
  706LEU   HD13 7919   4.599   7.600   4.535
  706LEU    CD2 7920   4.485   7.837   4.472
  706LEU   HD21 7921   4.530   7.849   4.384
  706LEU   HD22 7922   4.418   7.763   4.465
  706LEU   HD23 7923   4.439   7.921   4.498
  706LEU      C 7924   4.384   7.873   4.902
  706LEU      O 7925   4.262   7.860   4.894
  707ASP      N 7926   4.449   7.857   5.018
  707ASP      H 7927   4.549   7.863   5.020
  707ASP     CA 7928   4.375   7.830   5.141
  707ASP     HA 7929   4.320   7.749   5.121
  707ASP     CB 7930   4.470   7.800   5.255
  707ASP    HB1 7931   4.417   7.790   5.339
  707ASP    HB2 7932   4.534   7.876   5.264
  707ASP     CG 7933   4.549   7.673   5.233
  707ASP    OD1 7934   4.530   7.609   5.127
  707ASP    OD2 7935   4.629   7.636   5.321
  707ASP      C 7936   4.284   7.948   5.178
  707ASP      O 7937   4.170   7.928   5.219
  708THR      N 7938   4.334   8.070   5.162
  708THR      H 7939   4.428   8.081   5.129
  708THR     CA 7940   4.253   8.188   5.193
  708THR     HA 7941   4.221   8.174   5.287
  708THR     CB 7942   4.338   8.314   5.184
  708THR     HB 7943   4.381   8.319   5.094
  708THR    CG2 7944   4.255   8.438   5.210
  708THR   HG21 7945   4.313   8.519   5.203
  708THR   HG22 7946   4.182   8.444   5.142
  708THR   HG23 7947   4.215   8.433   5.302
  708THR    OG1 7948   4.444   8.308   5.281
  708THR    HG1 7949   4.500   8.391   5.275
  708THR      C 7950   4.133   8.199   5.100
  708THR      O 7951   4.023   8.233   5.144
  709GLU      N 7952   4.152   8.170   4.971
  709GLU      H 7953   4.243   8.142   4.939
  709GLU     CA 7954   4.042   8.179   4.877
  709GLU     HA 7955   3.995   8.262   4.905
  709GLU     CB 7956   4.095   8.189   4.735
  709GLU    HB1 7957   4.019   8.175   4.671
  709GLU    HB2 7958   4.163   8.117   4.721
  709GLU     CG 7959   4.159   8.322   4.705
  709GLU    HG1 7960   4.237   8.334   4.766
  709GLU    HG2 7961   4.092   8.394   4.721
  709GLU     CD 7962   4.207   8.332   4.563
  709GLU    OE1 7963   4.202   8.229   4.492
  709GLU    OE2 7964   4.249   8.442   4.523
  709GLU      C 7965   3.945   8.062   4.886
  709GLU      O 7966   3.829   8.077   4.847
  710LYS      N 7967   3.990   7.947   4.937
  710LYS      H 7968   4.086   7.938   4.964
  710LYS     CA 7969   3.900   7.833   4.954
  710LYS     HA 7970   3.835   7.840   4.878
  710LYS     CB 7971   3.979   7.702   4.948
  710LYS    HB1 7972   3.919   7.627   4.976
  710LYS    HB2 7973   4.056   7.708   5.012
  710LYS     CG 7974   4.035   7.668   4.810
  710LYS    HG1 7975   4.106   7.597   4.820
  710LYS    HG2 7976   4.076   7.750   4.770
  710LYS     CD 7977   3.928   7.616   4.715
  710LYS    HD1 7978   3.859   7.686   4.702
  710LYS    HD2 7979   3.886   7.534   4.755
  710LYS     CE 7980   3.988   7.580   4.580
  710LYS    HE1 7981   4.046   7.499   4.590
  710LYS    HE2 7982   4.043   7.656   4.547
  710LYS     NZ 7983   3.884   7.550   4.477
  710LYS    HZ1 7984   3.929   7.527   4.390
  710LYS    HZ2 7985   3.828   7.472   4.507
  710LYS    HZ3 7986   3.826   7.630   4.464
  710LYS      C 7987   3.823   7.840   5.085
  710LYS      O 7988   3.713   7.787   5.094
  711SER      N 7989   3.879   7.905   5.188
  711SER      H 7990   3.971   7.943   5.179
  711SER     CA 7991   3.805   7.919   5.313
  711SER     HA 7992   3.756   7.832   5.326
  711SER     CB 7993   3.904   7.946   5.428
  711SER    HB1 7994   3.966   8.021   5.405
  711SER    HB2 7995   3.957   7.864   5.449
  711SER     OG 7996   3.835   7.983   5.546
  711SER     HG 7997   3.901   8.000   5.619
  711SER      C 7998   3.702   8.030   5.304
  711SER      O 7999   3.581   8.005   5.310
  712PHE      N 8000   3.748   8.156   5.295
  712PHE      H 8001   3.843   8.168   5.325
  712PHE     CA 8002   3.682   8.278   5.248
  712PHE     HA 8003   3.757   8.341   5.266
  712PHE     CB 8004   3.641   8.269   5.097
  712PHE    HB1 8005   3.722   8.244   5.044
  712PHE    HB2 8006   3.609   8.359   5.068
  712PHE     CG 8007   3.530   8.167   5.063
  712PHE    CD1 8008   3.396   8.196   5.081
  712PHE    HD1 8009   3.370   8.285   5.118
  712PHE    CE1 8010   3.298   8.104   5.049
  712PHE    HE1 8011   3.202   8.125   5.065
  712PHE     CZ 8012   3.333   7.983   4.995
  712PHE     HZ 8013   3.262   7.916   4.970
  712PHE    CE2 8014   3.466   7.953   4.975
  712PHE    HE2 8015   3.492   7.864   4.937
  712PHE    CD2 8016   3.563   8.045   5.007
  712PHE    HD2 8017   3.659   8.023   4.989
  712PHE      C 8018   3.562   8.329   5.329
  712PHE      O 8019   3.531   8.448   5.322
  713LEU      N 8020   3.493   8.243   5.405
  713LEU      H 8021   3.505   8.145   5.385
  713LEU     CA 8022   3.402   8.278   5.514
  713LEU     HA 8023   3.354   8.191   5.527
  713LEU     CB 8024   3.485   8.325   5.635
  713LEU    HB1 8025   3.422   8.345   5.709
  713LEU    HB2 8026   3.533   8.408   5.608
  713LEU     CG 8027   3.590   8.227   5.689
  713LEU     HG 8028   3.657   8.210   5.616
  713LEU    CD1 8029   3.660   8.288   5.809
  713LEU   HD11 8030   3.728   8.224   5.844
  713LEU   HD12 8031   3.705   8.373   5.782
  713LEU   HD13 8032   3.593   8.307   5.880
  713LEU    CD2 8033   3.532   8.091   5.725
  713LEU   HD21 8034   3.605   8.031   5.759
  713LEU   HD22 8035   3.462   8.102   5.795
  713LEU   HD23 8036   3.491   8.049   5.644
  713LEU      C 8037   3.293   8.383   5.485
  713LEU      O 8038   3.228   8.429   5.579
  714LYS      N 8039   3.272   8.422   5.358
  714LYS      H 8040   3.321   8.375   5.284
  714LYS     CA 8041   3.180   8.531   5.325
  714LYS     HA 8042   3.111   8.523   5.397
  714LYS     CB 8043   3.255   8.666   5.327
  714LYS    HB1 8044   3.194   8.736   5.292
  714LYS    HB2 8045   3.335   8.658   5.267
  714LYS     CG 8046   3.304   8.711   5.465
  714LYS    HG1 8047   3.376   8.649   5.496
  714LYS    HG2 8048   3.228   8.707   5.529
  714LYS     CD 8049   3.359   8.852   5.463
  714LYS    HD1 8050   3.286   8.915   5.438
  714LYS    HD2 8051   3.432   8.857   5.395
  714LYS     CE 8052   3.414   8.891   5.599
  714LYS    HE1 8053   3.482   8.823   5.628
  714LYS    HE2 8054   3.339   8.893   5.665
  714LYS     NZ 8055   3.480   9.025   5.598
  714LYS    HZ1 8056   3.515   9.046   5.689
  714LYS    HZ2 8057   3.556   9.024   5.533
  714LYS    HZ3 8058   3.414   9.094   5.571
  714LYS      C 8059   3.109   8.516   5.191
  714LYS      O 8060   3.030   8.604   5.156
  715CYS      N 8061   3.132   8.407   5.116
  715CYS      H 8062   3.194   8.337   5.152
  715CYS     CA 8063   3.071   8.385   4.984
  715CYS     HA 8064   3.116   8.302   4.948
  715CYS     CB 8065   2.921   8.360   4.997
  715CYS    HB1 8066   2.889   8.351   4.903
  715CYS    HB2 8067   2.885   8.444   5.036
  715CYS     SG 8068   2.878   8.215   5.097
  715CYS     HG 8069   2.779   8.205   5.101
  715CYS      C 8070   3.099   8.501   4.888
  715CYS      O 8071   3.011   8.545   4.814
  716MET      N 8072   3.223   8.551   4.889
  716MET      H 8073   3.290   8.514   4.953
  716MET     CA 8074   3.263   8.658   4.799
  716MET     HA 8075   3.180   8.712   4.786
  716MET     CB 8076   3.374   8.742   4.862
  716MET    HB1 8077   3.408   8.806   4.793
  716MET    HB2 8078   3.448   8.681   4.890
  716MET     CG 8079   3.329   8.821   4.984
  716MET    HG1 8080   3.302   8.751   5.051
  716MET    HG2 8081   3.248   8.871   4.953
  716MET     SD 8082   3.457   8.931   5.048
  716MET     CE 8083   3.571   8.814   5.121
  716MET    HE1 8084   3.648   8.863   5.161
  716MET    HE2 8085   3.524   8.762   5.192
  716MET    HE3 8086   3.604   8.751   5.050
  716MET      C 8087   3.311   8.603   4.665
  716MET      O 8088   3.393   8.511   4.660
  717ARG      N 8089   3.259   8.661   4.556
  717ARG      H 8090   3.195   8.737   4.568
  717ARG     CA 8091   3.292   8.618   4.421
  717ARG     HA 8092   3.316   8.521   4.434
  717ARG     CB 8093   3.171   8.639   4.328
  717ARG    HB1 8094   3.198   8.612   4.236
  717ARG    HB2 8095   3.148   8.736   4.329
  717ARG     CG 8096   3.044   8.561   4.364
  717ARG    HG1 8097   2.967   8.602   4.316
  717ARG    HG2 8098   3.030   8.567   4.463
  717ARG     CD 8099   3.051   8.413   4.326
  717ARG    HD1 8100   3.091   8.403   4.235
  717ARG    HD2 8101   2.959   8.374   4.326
  717ARG     NE 8102   3.132   8.334   4.418
  717ARG     HE 8103   3.222   8.303   4.386
  717ARG     CZ 8104   3.096   8.299   4.541
  717ARG    NH1 8105   2.979   8.334   4.593
  717ARG   HH11 8106   2.915   8.388   4.539
  717ARG   HH12 8107   2.955   8.306   4.686
  717ARG    NH2 8108   3.180   8.226   4.615
  717ARG   HH21 8109   3.269   8.198   4.578
  717ARG   HH22 8110   3.154   8.199   4.708
  717ARG      C 8111   3.412   8.691   4.361
  717ARG      O 8112   3.455   8.654   4.251
  718LYS      N 8113   3.467   8.792   4.428
  718LYS      H 8114   3.432   8.817   4.518
  718LYS     CA 8115   3.579   8.867   4.371
  718LYS     HA 8116   3.549   8.888   4.278
  718LYS     CB 8117   3.605   8.994   4.453
  718LYS    HB1 8118   3.520   9.045   4.459
  718LYS    HB2 8119   3.674   9.048   4.405
  718LYS     CG 8120   3.655   8.971   4.595
  718LYS    HG1 8121   3.748   8.934   4.591
  718LYS    HG2 8122   3.595   8.904   4.640
  718LYS     CD 8123   3.656   9.100   4.677
  718LYS    HD1 8124   3.676   9.077   4.772
  718LYS    HD2 8125   3.566   9.143   4.671
  718LYS     CE 8126   3.761   9.199   4.628
  718LYS    HE1 8127   3.739   9.227   4.535
  718LYS    HE2 8128   3.851   9.155   4.629
  718LYS     NZ 8129   3.768   9.321   4.713
  718LYS    HZ1 8130   3.838   9.382   4.677
  718LYS    HZ2 8131   3.679   9.367   4.712
  718LYS    HZ3 8132   3.792   9.295   4.807
  718LYS      C 8133   3.707   8.786   4.360
  718LYS      O 8134   3.800   8.831   4.293
  719ALA      N 8135   3.716   8.669   4.425
  719ALA      H 8136   3.642   8.640   4.485
  719ALA     CA 8137   3.833   8.584   4.409
  719ALA     HA 8138   3.911   8.640   4.436
  719ALA     CB 8139   3.822   8.462   4.500
  719ALA    HB1 8140   3.903   8.404   4.488
  719ALA    HB2 8141   3.816   8.492   4.595
  719ALA    HB3 8142   3.740   8.410   4.476
  719ALA      C 8143   3.850   8.540   4.264
  719ALA      O 8144   3.964   8.523   4.218
  720PHE      N 8145   3.744   8.539   4.184
  720PHE      H 8146   3.653   8.555   4.221
  720PHE     CA 8147   3.762   8.514   4.041
  720PHE     HA 8148   3.805   8.425   4.026
  720PHE     CB 8149   3.630   8.510   3.965
  720PHE    HB1 8150   3.608   8.602   3.935
  720PHE    HB2 8151   3.559   8.476   4.026
  720PHE     CG 8152   3.633   8.421   3.843
  720PHE    CD1 8153   3.750   8.401   3.772
  720PHE    HD1 8154   3.834   8.446   3.802
  720PHE    CE1 8155   3.753   8.319   3.661
  720PHE    HE1 8156   3.839   8.304   3.611
  720PHE     CZ 8157   3.638   8.257   3.619
  720PHE     HZ 8158   3.640   8.198   3.538
  720PHE    CE2 8159   3.520   8.276   3.688
  720PHE    HE2 8160   3.436   8.230   3.658
  720PHE    CD2 8161   3.518   8.358   3.799
  720PHE    HD2 8162   3.432   8.372   3.848
  720PHE      C 8163   3.844   8.634   3.998
  720PHE      O 8164   3.791   8.745   3.992
  721ARG      N 8165   3.972   8.615   3.968
  721ARG      H 8166   4.009   8.522   3.965
  721ARG     CA 8167   4.058   8.729   3.940
  721ARG     HA 8168   3.995   8.806   3.951
  721ARG     CB 8169   4.176   8.728   4.037
  721ARG    HB1 8170   4.247   8.667   4.001
  721ARG    HB2 8171   4.145   8.693   4.125
  721ARG     CG 8172   4.237   8.864   4.059
  721ARG    HG1 8173   4.199   8.928   3.993
  721ARG    HG2 8174   4.336   8.858   4.046
  721ARG     CD 8175   4.208   8.913   4.199
  721ARG    HD1 8176   4.118   8.955   4.202
  721ARG    HD2 8177   4.277   8.979   4.227
  721ARG     NE 8178   4.210   8.803   4.293
  721ARG     HE 8179   4.273   8.727   4.275
  721ARG     CZ 8180   4.134   8.797   4.401
  721ARG    NH1 8181   4.048   8.895   4.427
  721ARG   HH11 8182   4.041   8.973   4.365
  721ARG   HH12 8183   3.991   8.890   4.509
  721ARG    NH2 8184   4.143   8.693   4.481
  721ARG   HH21 8185   4.207   8.619   4.460
  721ARG   HH22 8186   4.086   8.687   4.563
  721ARG      C 8187   4.113   8.737   3.800
  721ARG      O 8188   4.222   8.686   3.775
  722SER      N 8189   4.042   8.805   3.712
  722SER      H 8190   3.956   8.847   3.741
  722SER     CA 8191   4.086   8.820   3.574
  722SER     HA 8192   4.177   8.860   3.581
  722SER     CB 8193   4.084   8.684   3.504
  722SER    HB1 8194   4.162   8.628   3.533
  722SER    HB2 8195   4.086   8.695   3.405
  722SER     OG 8196   3.967   8.610   3.535
  722SER     HG 8197   3.970   8.522   3.487
  722SER      C 8198   3.994   8.910   3.495
  722SER      O 8199   4.041   8.996   3.420
  723GLY      N 8200   3.863   8.895   3.513
  723GLY      H 8201   3.831   8.833   3.585
  723GLY     CA 8202   3.766   8.966   3.431
  723GLY    HA1 8203   3.798   9.060   3.422
  723GLY    HA2 8204   3.679   8.965   3.480
  723GLY      C 8205   3.745   8.908   3.293
  723GLY      O 8206   3.839   8.861   3.228
  724LYS      N 8207   3.621   8.915   3.245
  724LYS      H 8208   3.556   8.974   3.291
  724LYS     CA 8209   3.575   8.840   3.128
  724LYS     HA 8210   3.632   8.758   3.119
  724LYS     CB 8211   3.430   8.798   3.148
  724LYS    HB1 8212   3.373   8.880   3.152
  724LYS    HB2 8213   3.423   8.748   3.234
  724LYS     CG 8214   3.375   8.710   3.040
  724LYS    HG1 8215   3.439   8.634   3.025
  724LYS    HG2 8216   3.368   8.764   2.956
  724LYS     CD 8217   3.238   8.653   3.075
  724LYS    HD1 8218   3.241   8.616   3.168
  724LYS    HD2 8219   3.216   8.579   3.011
  724LYS     CE 8220   3.130   8.761   3.067
  724LYS    HE1 8221   3.136   8.807   2.979
  724LYS    HE2 8222   3.144   8.827   3.140
  724LYS     NZ 8223   2.993   8.704   3.081
  724LYS    HZ1 8224   2.926   8.777   3.075
  724LYS    HZ2 8225   2.977   8.638   3.008
  724LYS    HZ3 8226   2.985   8.658   3.169
  724LYS      C 8227   3.593   8.925   3.004
  724LYS      O 8228   3.506   9.005   2.969
  725LEU      N 8229   3.706   8.907   2.936
  725LEU      H 8230   3.772   8.840   2.970
  725LEU     CA 8231   3.739   8.980   2.814
  725LEU     HA 8232   3.681   9.061   2.817
  725LEU     CB 8233   3.887   9.019   2.811
  725LEU    HB1 8234   3.907   9.045   2.717
  725LEU    HB2 8235   3.938   8.936   2.834
  725LEU     CG 8236   3.943   9.130   2.900
  725LEU     HG 8237   4.040   9.141   2.876
  725LEU    CD1 8238   3.873   9.262   2.873
  725LEU   HD11 8239   3.911   9.332   2.932
  725LEU   HD12 8240   3.886   9.287   2.777
  725LEU   HD13 8241   3.775   9.252   2.892
  725LEU    CD2 8242   3.936   9.094   3.049
  725LEU   HD21 8243   3.974   9.169   3.103
  725LEU   HD22 8244   3.841   9.078   3.075
  725LEU   HD23 8245   3.989   9.011   3.066
  725LEU      C 8246   3.710   8.895   2.691
  725LEU      O 8247   3.707   8.772   2.696
  726LEU      N 8248   3.686   8.964   2.579
  726LEU      H 8249   3.678   9.063   2.585
  726LEU     CA 8250   3.671   8.901   2.449
  726LEU     HA 8251   3.628   8.812   2.463
  726LEU     CB 8252   3.581   8.985   2.360
  726LEU    HB1 8253   3.629   9.071   2.345
  726LEU    HB2 8254   3.498   9.001   2.412
  726LEU     CG 8255   3.538   8.933   2.221
  726LEU     HG 8256   3.527   8.834   2.229
  726LEU    CD1 8257   3.405   8.995   2.178
  726LEU   HD11 8258   3.380   8.959   2.088
  726LEU   HD12 8259   3.334   8.971   2.244
  726LEU   HD13 8260   3.415   9.094   2.173
  726LEU    CD2 8261   3.644   8.959   2.114
  726LEU   HD21 8262   3.612   8.923   2.026
  726LEU   HD22 8263   3.661   9.057   2.106
  726LEU   HD23 8264   3.729   8.913   2.139
  726LEU      C 8265   3.810   8.885   2.388
  726LEU      O 8266   3.877   8.985   2.358
  727GLN      N 8267   3.853   8.761   2.367
  727GLN      H 8268   3.792   8.684   2.384
  727GLN     CA 8269   3.988   8.736   2.319
  727GLN     HA 8270   4.046   8.802   2.367
  727GLN     CB 8271   4.032   8.593   2.352
  727GLN    HB1 8272   4.125   8.579   2.317
  727GLN    HB2 8273   3.970   8.529   2.306
  727GLN     CG 8274   4.033   8.558   2.499
  727GLN    HG1 8275   4.049   8.459   2.508
  727GLN    HG2 8276   3.944   8.581   2.537
  727GLN     CD 8277   4.140   8.631   2.578
  727GLN    OE1 8278   4.238   8.571   2.620
  727GLN    NE2 8279   4.121   8.761   2.596
  727GLN   HE21 8280   4.040   8.805   2.558
  727GLN   HE22 8281   4.188   8.814   2.647
  727GLN      C 8282   3.997   8.760   2.169
  727GLN      O 8283   4.068   8.850   2.123
  728VAL      N 8284   3.923   8.680   2.092
  728VAL      H 8285   3.872   8.606   2.136
  728VAL     CA 8286   3.913   8.693   1.948
  728VAL     HA 8287   3.971   8.771   1.927
  728VAL     CB 8288   3.964   8.565   1.877
  728VAL     HB 8289   3.909   8.487   1.906
  728VAL    CG1 8290   3.947   8.575   1.724
  728VAL   HG11 8291   3.981   8.491   1.681
  728VAL   HG12 8292   3.850   8.587   1.702
  728VAL   HG13 8293   3.999   8.653   1.690
  728VAL    CG2 8294   4.110   8.537   1.918
  728VAL   HG21 8295   4.142   8.454   1.872
  728VAL   HG22 8296   4.168   8.614   1.892
  728VAL   HG23 8297   4.115   8.524   2.017
  728VAL      C 8298   3.770   8.723   1.905
  728VAL      O 8299   3.748   8.802   1.813
  729GLY      N 8300   3.673   8.661   1.970
  729GLY      H 8301   3.696   8.603   2.048
  729GLY     CA 8302   3.535   8.675   1.930
  729GLY    HA1 8303   3.519   8.772   1.914
  729GLY    HA2 8304   3.479   8.644   2.007
  729GLY      C 8305   3.498   8.597   1.806
  729GLY      O 8306   3.388   8.618   1.752
  730PHE      N 8307   3.586   8.510   1.757
  730PHE      H 8308   3.674   8.499   1.804
  730PHE     CA 8309   3.561   8.430   1.638
  730PHE     HA 8310   3.462   8.425   1.625
  730PHE     CB 8311   3.620   8.495   1.513
  730PHE    HB1 8312   3.599   8.437   1.434
  730PHE    HB2 8313   3.719   8.501   1.524
  730PHE     CG 8314   3.566   8.633   1.487
  730PHE    CD1 8315   3.444   8.649   1.424
  730PHE    HD1 8316   3.392   8.568   1.395
  730PHE    CE1 8317   3.393   8.775   1.400
  730PHE    HE1 8318   3.305   8.785   1.353
  730PHE     CZ 8319   3.464   8.886   1.441
  730PHE     HZ 8320   3.428   8.977   1.424
  730PHE    CE2 8321   3.585   8.871   1.506
  730PHE    HE2 8322   3.636   8.951   1.536
  730PHE    CD2 8323   3.635   8.745   1.529
  730PHE    HD2 8324   3.722   8.734   1.577
  730PHE      C 8325   3.619   8.292   1.663
  730PHE      O 8326   3.740   8.270   1.652
  731THR      N 8327   3.531   8.199   1.698
  731THR      H 8328   3.437   8.227   1.715
  731THR     CA 8329   3.563   8.059   1.713
  731THR     HA 8330   3.654   8.047   1.752
  731THR     CB 8331   3.465   7.996   1.812
  731THR     HB 8332   3.492   7.902   1.833
  731THR    CG2 8333   3.458   8.079   1.938
  731THR   HG21 8334   3.394   8.037   2.002
  731THR   HG22 8335   3.549   8.083   1.980
  731THR   HG23 8336   3.427   8.171   1.915
  731THR    OG1 8337   3.334   7.991   1.753
  731THR    HG1 8338   3.270   7.949   1.818
  731THR      C 8339   3.560   7.999   1.572
  731THR      O 8340   3.550   8.073   1.473
  732PRO      N 8341   3.574   7.866   1.557
  732PRO     CD 8342   3.637   7.768   1.648
  732PRO    HD1 8343   3.573   7.739   1.719
  732PRO    HD2 8344   3.719   7.807   1.691
  732PRO     CG 8345   3.673   7.654   1.558
  732PRO    HG1 8346   3.667   7.567   1.607
  732PRO    HG2 8347   3.766   7.665   1.521
  732PRO     CB 8348   3.575   7.658   1.449
  732PRO    HB1 8349   3.490   7.615   1.478
  732PRO    HB2 8350   3.611   7.610   1.369
  732PRO     CA 8351   3.557   7.807   1.422
  732PRO     HA 8352   3.623   7.846   1.358
  732PRO      C 8353   3.422   7.837   1.358
  732PRO      O 8354   3.414   7.849   1.235
  733ASP      N 8355   3.317   7.850   1.438
  733ASP      H 8356   3.327   7.823   1.534
  733ASP     CA 8357   3.188   7.901   1.394
  733ASP     HA 8358   3.182   7.886   1.295
  733ASP     CB 8359   3.073   7.822   1.460
  733ASP    HB1 8360   3.077   7.727   1.428
  733ASP    HB2 8361   2.986   7.863   1.433
  733ASP     CG 8362   3.080   7.821   1.613
  733ASP    OD1 8363   3.157   7.899   1.673
  733ASP    OD2 8364   3.009   7.738   1.673
  733ASP      C 8365   3.182   8.051   1.421
  733ASP      O 8366   3.280   8.112   1.465
  734GLY      N 8367   3.066   8.112   1.397
  734GLY      H 8368   2.987   8.058   1.368
  734GLY     CA 8369   3.054   8.256   1.413
  734GLY    HA1 8370   2.972   8.284   1.363
  734GLY    HA2 8371   3.135   8.297   1.371
  734GLY      C 8372   3.043   8.304   1.557
  734GLY      O 8373   3.043   8.425   1.579
  735LYS      N 8374   3.035   8.214   1.653
  735LYS      H 8375   3.041   8.117   1.630
  735LYS     CA 8376   3.018   8.253   1.792
  735LYS     HA 8377   2.941   8.316   1.792
  735LYS     CB 8378   2.985   8.132   1.879
  735LYS    HB1 8379   2.986   8.160   1.975
  735LYS    HB2 8380   3.055   8.062   1.865
  735LYS     CG 8381   2.850   8.071   1.848
  735LYS    HG1 8382   2.851   8.037   1.754
  735LYS    HG2 8383   2.780   8.141   1.857
  735LYS     CD 8384   2.818   7.956   1.942
  735LYS    HD1 8385   2.817   7.990   2.036
  735LYS    HD2 8386   2.888   7.885   1.932
  735LYS     CE 8387   2.683   7.895   1.911
  735LYS    HE1 8388   2.682   7.863   1.816
  735LYS    HE2 8389   2.612   7.964   1.924
  735LYS     NZ 8390   2.652   7.779   1.999
  735LYS    HZ1 8391   2.562   7.742   1.975
  735LYS    HZ2 8392   2.722   7.708   1.987
  735LYS    HZ3 8393   2.652   7.808   2.094
  735LYS      C 8394   3.144   8.322   1.844
  735LYS      O 8395   3.252   8.313   1.785
  736ASP      N 8396   3.127   8.391   1.957
  736ASP      H 8397   3.037   8.389   2.001
  736ASP     CA 8398   3.233   8.469   2.020
  736ASP     HA 8399   3.309   8.467   1.955
  736ASP     CB 8400   3.188   8.614   2.044
  736ASP    HB1 8401   3.178   8.659   1.956
  736ASP    HB2 8402   3.258   8.661   2.097
  736ASP     CG 8403   3.056   8.624   2.119
  736ASP    OD1 8404   2.994   8.518   2.143
  736ASP    OD2 8405   3.015   8.737   2.153
  736ASP      C 8406   3.275   8.405   2.152
  736ASP      O 8407   3.192   8.348   2.224
  737ASP      N 8408   3.404   8.416   2.182
  737ASP      H 8409   3.461   8.475   2.125
  737ASP     CA 8410   3.468   8.347   2.294
  737ASP     HA 8411   3.398   8.288   2.334
  737ASP     CB 8412   3.585   8.260   2.246
  737ASP    HB1 8413   3.549   8.185   2.190
  737ASP    HB2 8414   3.633   8.222   2.326
  737ASP     CG 8415   3.685   8.337   2.163
  737ASP    OD1 8416   3.649   8.446   2.113
  737ASP    OD2 8417   3.799   8.290   2.149
  737ASP      C 8418   3.515   8.448   2.397
  737ASP      O 8419   3.598   8.535   2.367
  738TYR      N 8420   3.460   8.438   2.518
  738TYR      H 8421   3.385   8.373   2.530
  738TYR     CA 8422   3.502   8.515   2.634
  738TYR     HA 8423   3.568   8.583   2.603
  738TYR     CB 8424   3.383   8.587   2.698
  738TYR    HB1 8425   3.417   8.639   2.776
  738TYR    HB2 8426   3.318   8.518   2.730
  738TYR     CG 8427   3.308   8.682   2.607
  738TYR    CD1 8428   3.213   8.635   2.518
  738TYR    HD1 8429   3.194   8.537   2.513
  738TYR    CE1 8430   3.144   8.721   2.436
  738TYR    HE1 8431   3.077   8.685   2.371
  738TYR     CZ 8432   3.167   8.856   2.444
  738TYR     OH 8433   3.099   8.943   2.363
  738TYR     HH 8434   3.129   9.036   2.382
  738TYR    CE2 8435   3.260   8.905   2.533
  738TYR    HE2 8436   3.277   9.003   2.539
  738TYR    CD2 8437   3.330   8.819   2.614
  738TYR    HD2 8438   3.397   8.855   2.678
  738TYR      C 8439   3.565   8.418   2.732
  738TYR      O 8440   3.500   8.323   2.775
  739ARG      N 8441   3.692   8.443   2.769
  739ARG      H 8442   3.729   8.535   2.756
  739ARG     CA 8443   3.777   8.340   2.827
  739ARG     HA 8444   3.714   8.266   2.852
  739ARG     CB 8445   3.879   8.295   2.722
  739ARG    HB1 8446   3.954   8.247   2.768
  739ARG    HB2 8447   3.915   8.375   2.675
  739ARG     CG 8448   3.817   8.201   2.619
  739ARG    HG1 8449   3.723   8.230   2.601
  739ARG    HG2 8450   3.816   8.108   2.657
  739ARG     CD 8451   3.891   8.197   2.487
  739ARG    HD1 8452   3.908   8.290   2.455
  739ARG    HD2 8453   3.836   8.148   2.419
  739ARG     NE 8454   4.020   8.130   2.495
  739ARG     HE 8455   4.060   8.117   2.586
  739ARG     CZ 8456   4.089   8.085   2.391
  739ARG    NH1 8457   4.045   8.098   2.266
  739ARG   HH11 8458   3.958   8.142   2.248
  739ARG   HH12 8459   4.100   8.063   2.190
  739ARG    NH2 8460   4.205   8.025   2.412
  739ARG   HH21 8461   4.240   8.014   2.505
  739ARG   HH22 8462   4.258   7.990   2.335
  739ARG      C 8463   3.847   8.384   2.956
  739ARG      O 8464   3.939   8.315   3.001
  740TRP      N 8465   3.801   8.491   3.021
  740TRP      H 8466   3.731   8.546   2.977
  740TRP     CA 8467   3.849   8.531   3.154
  740TRP     HA 8468   3.804   8.618   3.171
  740TRP     CB 8469   3.808   8.428   3.260
  740TRP    HB1 8470   3.855   8.448   3.346
  740TRP    HB2 8471   3.833   8.336   3.229
  740TRP     CG 8472   3.664   8.429   3.286
  740TRP    CD1 8473   3.571   8.345   3.233
  740TRP    HD1 8474   3.591   8.271   3.169
  740TRP    NE1 8475   3.446   8.377   3.281
  740TRP    HE1 8476   3.361   8.330   3.258
  740TRP    CE2 8477   3.458   8.484   3.366
  740TRP    CZ2 8478   3.360   8.552   3.438
  740TRP    HZ2 8479   3.264   8.526   3.432
  740TRP    CH2 8480   3.402   8.656   3.517
  740TRP    HH2 8481   3.335   8.706   3.571
  740TRP    CZ3 8482   3.536   8.693   3.524
  740TRP    HZ3 8483   3.563   8.770   3.582
  740TRP    CE3 8484   3.632   8.625   3.453
  740TRP    HE3 8485   3.728   8.651   3.459
  740TRP    CD2 8486   3.593   8.519   3.372
  740TRP      C 8487   4.000   8.553   3.157
  740TRP      O 8488   4.073   8.494   3.236
  741CYS      N 8489   4.047   8.639   3.068
  741CYS      H 8490   3.983   8.693   3.014
  741CYS     CA 8491   4.190   8.655   3.048
  741CYS     HA 8492   4.228   8.563   3.057
  741CYS     CB 8493   4.217   8.711   2.909
  741CYS    HB1 8494   4.148   8.669   2.850
  741CYS    HB2 8495   4.308   8.676   2.884
  741CYS     SG 8496   4.209   8.890   2.905
  741CYS     HG 8497   4.227   8.922   2.812
  741CYS      C 8498   4.251   8.747   3.154
  741CYS      O 8499   4.181   8.822   3.223
  742PHE      N 8500   4.384   8.742   3.163
  742PHE      H 8501   4.433   8.679   3.102
  742PHE     CA 8502   4.463   8.822   3.256
  742PHE     HA 8503   4.399   8.880   3.306
  742PHE     CB 8504   4.538   8.732   3.355
  742PHE    HB1 8505   4.600   8.673   3.304
  742PHE    HB2 8506   4.472   8.675   3.404
  742PHE     CG 8507   4.619   8.806   3.457
  742PHE    CD1 8508   4.560   8.856   3.571
  742PHE    HD1 8509   4.462   8.843   3.585
  742PHE    CE1 8510   4.634   8.923   3.665
  742PHE    HE1 8511   4.590   8.958   3.748
  742PHE     CZ 8512   4.769   8.941   3.645
  742PHE     HZ 8513   4.824   8.990   3.713
  742PHE    CE2 8514   4.829   8.891   3.532
  742PHE    HE2 8515   4.927   8.904   3.518
  742PHE    CD2 8516   4.755   8.823   3.439
  742PHE    HD2 8517   4.800   8.785   3.358
  742PHE      C 8518   4.561   8.907   3.177
  742PHE      O 8519   4.638   8.854   3.096
  743ARG      N 8520   4.560   9.037   3.202
  743ARG      H 8521   4.503   9.071   3.277
  743ARG     CA 8522   4.638   9.132   3.125
  743ARG     HA 8523   4.642   9.095   3.032
  743ARG     CB 8524   4.570   9.269   3.126
  743ARG    HB1 8525   4.577   9.306   3.218
  743ARG    HB2 8526   4.474   9.256   3.102
  743ARG     CG 8527   4.630   9.370   3.029
  743ARG    HG1 8528   4.623   9.334   2.936
  743ARG    HG2 8529   4.726   9.384   3.052
  743ARG     CD 8530   4.558   9.503   3.035
  743ARG    HD1 8531   4.604   9.568   2.975
  743ARG    HD2 8532   4.559   9.537   3.129
  743ARG     NE 8533   4.419   9.491   2.992
  743ARG     HE 8534   4.348   9.495   3.063
  743ARG     CZ 8535   4.379   9.475   2.866
  743ARG    NH1 8536   4.466   9.469   2.766
  743ARG   HH11 8537   4.564   9.476   2.784
  743ARG   HH12 8538   4.434   9.457   2.672
  743ARG    NH2 8539   4.250   9.465   2.839
  743ARG   HH21 8540   4.183   9.469   2.913
  743ARG   HH22 8541   4.220   9.453   2.744
  743ARG      C 8542   4.779   9.144   3.182
  743ARG      O 8543   4.797   9.156   3.303
  744VAL      N 8544   4.878   9.139   3.093
  744VAL      H 8545   4.855   9.124   2.997
  744VAL     CA 8546   5.018   9.154   3.128
  744VAL     HA 8547   5.020   9.192   3.220
  744VAL     CB 8548   5.093   9.020   3.131
  744VAL     HB 8549   5.088   8.978   3.040
  744VAL    CG1 8550   5.240   9.041   3.163
  744VAL   HG11 8551   5.287   8.952   3.164
  744VAL   HG12 8552   5.281   9.099   3.093
  744VAL   HG13 8553   5.249   9.084   3.252
  744VAL    CG2 8554   5.029   8.926   3.233
  744VAL   HG21 8555   5.079   8.839   3.234
  744VAL   HG22 8556   5.033   8.967   3.324
  744VAL   HG23 8557   4.934   8.909   3.208
  744VAL      C 8558   5.080   9.247   3.025
  744VAL      O 8559   5.091   9.211   2.907
  745ASP      N 8560   5.118   9.368   3.068
  745ASP      H 8561   5.104   9.392   3.164
  745ASP     CA 8562   5.180   9.464   2.978
  745ASP     HA 8563   5.137   9.450   2.889
  745ASP     CB 8564   5.156   9.606   3.029
  745ASP    HB1 8565   5.199   9.671   2.966
  745ASP    HB2 8566   5.197   9.615   3.120
  745ASP     CG 8567   5.009   9.639   3.039
  745ASP    OD1 8568   4.930   9.587   2.957
  745ASP    OD2 8569   4.971   9.717   3.129
  745ASP      C 8570   5.329   9.438   2.967
  745ASP      O 8571   5.396   9.409   3.067
  746GLU      N 8572   5.381   9.448   2.845
  746GLU      H 8573   5.321   9.475   2.770
  746GLU     CA 8574   5.521   9.421   2.815
  746GLU     HA 8575   5.569   9.420   2.903
  746GLU     CB 8576   5.539   9.285   2.746
  746GLU    HB1 8577   5.637   9.269   2.731
  746GLU    HB2 8578   5.492   9.287   2.658
  746GLU     CG 8579   5.484   9.167   2.826
  746GLU    HG1 8580   5.387   9.182   2.843
  746GLU    HG2 8581   5.533   9.161   2.913
  746GLU     CD 8582   5.500   9.035   2.753
  746GLU    OE1 8583   5.593   9.023   2.670
  746GLU    OE2 8584   5.419   8.943   2.778
  746GLU      C 8585   5.573   9.531   2.725
  746GLU      O 8586   5.497   9.597   2.654
  747VAL      N 8587   5.705   9.551   2.729
  747VAL      H 8588   5.760   9.494   2.790
  747VAL     CA 8589   5.774   9.651   2.649
  747VAL     HA 8590   5.708   9.685   2.582
  747VAL     CB 8591   5.822   9.770   2.735
  747VAL     HB 8592   5.887   9.737   2.804
  747VAL    CG1 8593   5.895   9.874   2.649
  747VAL   HG11 8594   5.925   9.950   2.707
  747VAL   HG12 8595   5.975   9.831   2.606
  747VAL   HG13 8596   5.833   9.908   2.578
  747VAL    CG2 8597   5.704   9.831   2.809
  747VAL   HG21 8598   5.736   9.908   2.864
  747VAL   HG22 8599   5.636   9.863   2.743
  747VAL   HG23 8600   5.663   9.762   2.868
  747VAL      C 8601   5.891   9.582   2.581
  747VAL      O 8602   5.965   9.507   2.645
  748ASN      N 8603   5.907   9.606   2.451
  748ASN      H 8604   5.838   9.661   2.404
  748ASN     CA 8605   6.020   9.556   2.374
  748ASN     HA 8606   6.089   9.528   2.441
  748ASN     CB 8607   5.981   9.435   2.288
  748ASN    HB1 8608   6.059   9.409   2.231
  748ASN    HB2 8609   5.904   9.460   2.230
  748ASN     CG 8610   5.941   9.315   2.371
  748ASN    OD1 8611   5.822   9.294   2.398
  748ASN    ND2 8612   6.039   9.237   2.413
  748ASN   HD21 8613   6.134   9.258   2.389
  748ASN   HD22 8614   6.019   9.156   2.468
  748ASN      C 8615   6.072   9.667   2.285
  748ASN      O 8616   5.994   9.743   2.227
  749TRP      N 8617   6.204   9.677   2.277
  749TRP      H 8618   6.260   9.617   2.335
  749TRP     CA 8619   6.273   9.770   2.188
  749TRP     HA 8620   6.203   9.834   2.159
  749TRP     CB 8621   6.385   9.841   2.265
  749TRP    HB1 8622   6.425   9.912   2.208
  749TRP    HB2 8623   6.456   9.775   2.290
  749TRP     CG 8624   6.335   9.904   2.389
  749TRP    CD1 8625   6.354   9.861   2.517
  749TRP    HD1 8626   6.407   9.779   2.543
  749TRP    NE1 8627   6.291   9.945   2.605
  749TRP    HE1 8628   6.291   9.935   2.704
  749TRP    CE2 8629   6.228  10.045   2.535
  749TRP    CZ2 8630   6.152  10.152   2.579
  749TRP    HZ2 8631   6.135  10.166   2.676
  749TRP    CH2 8632   6.102  10.237   2.485
  749TRP    HH2 8633   6.048  10.315   2.514
  749TRP    CZ3 8634   6.125  10.217   2.348
  749TRP    HZ3 8635   6.087  10.281   2.281
  749TRP    CE3 8636   6.200  10.110   2.304
  749TRP    HE3 8637   6.216  10.095   2.206
  749TRP    CD2 8638   6.253  10.022   2.398
  749TRP      C 8639   6.328   9.702   2.063
  749TRP      O 8640   6.418   9.757   1.999
  750THR      N 8641   6.278   9.583   2.030
  750THR      H 8642   6.212   9.540   2.092
  750THR     CA 8643   6.314   9.512   1.909
  750THR     HA 8644   6.354   9.580   1.848
  750THR     CB 8645   6.418   9.402   1.935
  750THR     HB 8646   6.436   9.349   1.852
  750THR    CG2 8647   6.547   9.463   1.988
  750THR   HG21 8648   6.614   9.390   2.004
  750THR   HG22 8649   6.584   9.527   1.921
  750THR   HG23 8650   6.529   9.511   2.074
  750THR    OG1 8651   6.366   9.310   2.032
  750THR    HG1 8652   6.434   9.238   2.049
  750THR      C 8653   6.187   9.451   1.851
  750THR      O 8654   6.085   9.440   1.920
  751THR      N 8655   6.194   9.412   1.724
  751THR      H 8656   6.282   9.417   1.677
  751THR     CA 8657   6.078   9.361   1.650
  751THR     HA 8658   6.109   9.344   1.556
  751THR     CB 8659   6.029   9.229   1.711
  751THR     HB 8660   5.984   9.246   1.799
  751THR    CG2 8661   5.934   9.157   1.616
  751THR   HG21 8662   5.904   9.071   1.658
  751THR   HG22 8663   5.855   9.215   1.598
  751THR   HG23 8664   5.982   9.137   1.530
  751THR    OG1 8665   6.141   9.144   1.738
  751THR    HG1 8666   6.109   9.058   1.778
  751THR      C 8667   5.967   9.466   1.648
  751THR      O 8668   5.856   9.445   1.697
  752TRP      N 8669   6.000   9.581   1.590
  752TRP      H 8670   6.092   9.591   1.552
  752TRP     CA 8671   5.907   9.692   1.580
  752TRP     HA 8672   5.878   9.708   1.674
  752TRP     CB 8673   5.977   9.815   1.521
  752TRP    HB1 8674   5.909   9.886   1.504
  752TRP    HB2 8675   6.021   9.789   1.435
  752TRP     CG 8676   6.082   9.873   1.610
  752TRP    CD1 8677   6.216   9.853   1.603
  752TRP    HD1 8678   6.262   9.795   1.536
  752TRP    NE1 8679   6.280   9.924   1.702
  752TRP    HE1 8680   6.379   9.925   1.718
  752TRP    CE2 8681   6.186   9.992   1.774
  752TRP    CZ2 8682   6.202  10.077   1.883
  752TRP    HZ2 8683   6.293  10.096   1.921
  752TRP    CH2 8684   6.089  10.133   1.937
  752TRP    HH2 8685   6.098  10.194   2.015
  752TRP    CZ3 8686   5.963  10.106   1.885
  752TRP    HZ3 8687   5.883  10.148   1.926
  752TRP    CE3 8688   5.947  10.021   1.777
  752TRP    HE3 8689   5.856  10.001   1.741
  752TRP    CD2 8690   6.060   9.963   1.720
  752TRP      C 8691   5.786   9.656   1.494
  752TRP    OC1 8692   5.706   9.715   1.495
  752TRP    OC2 8693   5.786   9.555   1.424
  950TYR      N 8694  12.354   5.403   2.670
  950TYR     H1 8695  12.313   5.312   2.663
  950TYR     H2 8696  12.409   5.421   2.588
  950TYR     H3 8697  12.413   5.407   2.751
  950TYR     CA 8698  12.248   5.503   2.682
  950TYR     HA 8699  12.197   5.480   2.765
  950TYR     CB 8700  12.311   5.642   2.693
  950TYR    HB1 8701  12.354   5.663   2.605
  950TYR    HB2 8702  12.381   5.639   2.765
  950TYR     CG 8703  12.215   5.754   2.726
  950TYR    CD1 8704  12.137   5.752   2.842
  950TYR    HD1 8705  12.144   5.674   2.904
  950TYR    CE1 8706  12.051   5.855   2.872
  950TYR    HE1 8707  11.995   5.851   2.955
  950TYR     CZ 8708  12.042   5.963   2.787
  950TYR     OH 8709  11.956   6.066   2.816
  950TYR     HH 8710  11.962   6.135   2.744
  950TYR    CE2 8711  12.119   5.969   2.673
  950TYR    HE2 8712  12.113   6.048   2.612
  950TYR    CD2 8713  12.205   5.865   2.644
  950TYR    HD2 8714  12.262   5.870   2.562
  950TYR      C 8715  12.151   5.496   2.565
  950TYR      O 8716  12.030   5.517   2.583
  951TYR      N 8717  12.202   5.466   2.444
  951TYR      H 8718  12.301   5.454   2.436
  951TYR     CA 8719  12.122   5.449   2.323
  951TYR     HA 8720  12.028   5.466   2.352
  951TYR     CB 8721  12.162   5.550   2.216
  951TYR    HB1 8722  12.108   5.532   2.134
  951TYR    HB2 8723  12.259   5.536   2.195
  951TYR     CG 8724  12.142   5.695   2.254
  951TYR    CD1 8725  12.015   5.746   2.274
  951TYR    HD1 8726  11.936   5.686   2.263
  951TYR    CE1 8727  11.996   5.878   2.309
  951TYR    HE1 8728  11.904   5.913   2.324
  951TYR     CZ 8729  12.105   5.961   2.323
  951TYR     OH 8730  12.086   6.093   2.357
  951TYR     HH 8731  12.175   6.139   2.363
  951TYR    CE2 8732  12.232   5.913   2.302
  951TYR    HE2 8733  12.311   5.973   2.311
  951TYR    CD2 8734  12.250   5.780   2.268
  951TYR    HD2 8735  12.343   5.745   2.253
  951TYR      C 8736  12.134   5.307   2.269
  951TYR      O 8737  12.138   5.287   2.147
  952LYS      N 8738  12.142   5.208   2.358
  952LYS      H 8739  12.138   5.229   2.456
  952LYS     CA 8740  12.157   5.069   2.316
  952LYS     HA 8741  12.238   5.066   2.257
  952LYS     CB 8742  12.175   4.980   2.439
  952LYS    HB1 8743  12.090   4.980   2.491
  952LYS    HB2 8744  12.249   5.018   2.495
  952LYS     CG 8745  12.210   4.835   2.406
  952LYS    HG1 8746  12.292   4.833   2.348
  952LYS    HG2 8747  12.134   4.793   2.357
  952LYS     CD 8748  12.238   4.754   2.530
  952LYS    HD1 8749  12.160   4.761   2.592
  952LYS    HD2 8750  12.320   4.790   2.575
  952LYS     CE 8751  12.261   4.608   2.496
  952LYS    HE1 8752  12.340   4.600   2.435
  952LYS    HE2 8753  12.180   4.572   2.450
  952LYS     NZ 8754  12.288   4.525   2.618
  952LYS    HZ1 8755  12.303   4.429   2.591
  952LYS    HZ2 8756  12.370   4.559   2.664
  952LYS    HZ3 8757  12.210   4.530   2.680
  952LYS      C 8758  12.037   5.023   2.236
  952LYS      O 8759  11.922   5.049   2.272
  953GLY      N 8760  12.064   4.955   2.125
  953GLY      H 8761  12.159   4.947   2.095
  953GLY     CA 8762  11.961   4.892   2.046
  953GLY    HA1 8763  11.892   4.857   2.110
  953GLY    HA2 8764  12.004   4.815   1.999
  953GLY      C 8765  11.893   4.980   1.944
  953GLY      O 8766  11.813   4.930   1.865
  954GLN      N 8767  11.921   5.110   1.944
  954GLN      H 8768  11.983   5.147   2.013
  954GLN     CA 8769  11.863   5.198   1.844
  954GLN     HA 8770  11.764   5.182   1.847
  954GLN     CB 8771  11.894   5.344   1.877
  954GLN    HB1 8772  11.992   5.359   1.863
  954GLN    HB2 8773  11.871   5.360   1.973
  954GLN     CG 8774  11.819   5.446   1.793
  954GLN    HG1 8775  11.721   5.428   1.801
  954GLN    HG2 8776  11.847   5.436   1.698
  954GLN     CD 8777  11.846   5.588   1.837
  954GLN    OE1 8778  11.951   5.617   1.894
  954GLN    NE2 8779  11.752   5.677   1.810
  954GLN   HE21 8780  11.669   5.648   1.763
  954GLN   HE22 8781  11.765   5.772   1.837
  954GLN      C 8782  11.917   5.162   1.706
  954GLN      O 8783  12.035   5.131   1.690
  955THR      N 8784  11.828   5.166   1.606
  955THR      H 8785  11.735   5.197   1.626
  955THR     CA 8786  11.860   5.127   1.469
  955THR     HA 8787  11.959   5.115   1.466
  955THR     CB 8788  11.792   4.995   1.431
  955THR     HB 8789  11.819   4.967   1.339
  955THR    CG2 8790  11.827   4.886   1.531
  955THR   HG21 8791  11.782   4.800   1.505
  955THR   HG22 8792  11.926   4.872   1.532
  955THR   HG23 8793  11.796   4.913   1.622
  955THR    OG1 8794  11.650   5.012   1.427
  955THR    HG1 8795  11.607   4.925   1.402
  955THR      C 8796  11.814   5.237   1.374
  955THR      O 8797  11.750   5.335   1.414
  956ALA      N 8798  11.850   5.221   1.247
  956ALA      H 8799  11.905   5.141   1.221
  956ALA     CA 8800  11.810   5.318   1.145
  956ALA     HA 8801  11.841   5.407   1.179
  956ALA     CB 8802  11.877   5.285   1.012
  956ALA    HB1 8803  11.849   5.351   0.943
  956ALA    HB2 8804  11.976   5.288   1.023
  956ALA    HB3 8805  11.850   5.193   0.983
  956ALA      C 8806  11.659   5.321   1.128
  956ALA      O 8807  11.603   5.426   1.094
  957LEU      N 8808  11.591   5.209   1.151
  957LEU      H 8809  11.640   5.125   1.174
  957LEU     CA 8810  11.446   5.207   1.143
  957LEU     HA 8811  11.422   5.248   1.055
  957LEU     CB 8812  11.397   5.062   1.150
  957LEU    HB1 8813  11.422   5.027   1.240
  957LEU    HB2 8814  11.447   5.011   1.080
  957LEU     CG 8815  11.248   5.032   1.130
  957LEU     HG 8816  11.196   5.081   1.199
  957LEU    CD1 8817  11.199   5.078   0.993
  957LEU   HD11 8818  11.102   5.057   0.984
  957LEU   HD12 8819  11.213   5.176   0.984
  957LEU   HD13 8820  11.251   5.030   0.922
  957LEU    CD2 8821  11.225   4.883   1.146
  957LEU   HD21 8822  11.128   4.862   1.133
  957LEU   HD22 8823  11.279   4.833   1.078
  957LEU   HD23 8824  11.253   4.854   1.238
  957LEU      C 8825  11.384   5.292   1.253
  957LEU      O 8826  11.286   5.365   1.229
  958HID      N 8827  11.440   5.286   1.374
  958HID      H 8828  11.515   5.222   1.390
  958HID     CA 8829  11.393   5.371   1.483
  958HID     HA 8830  11.296   5.351   1.493
  958HID     CB 8831  11.469   5.338   1.612
  958HID    HB1 8832  11.453   5.410   1.679
  958HID    HB2 8833  11.567   5.332   1.592
  958HID     CG 8834  11.429   5.209   1.675
  958HID    ND1 8835  11.310   5.193   1.743
  958HID    HD1 8836  11.240   5.263   1.755
  958HID    CE1 8837  11.303   5.069   1.789
  958HID    HE1 8838  11.227   5.030   1.841
  958HID    NE2 8839  11.413   5.005   1.754
  958HID    CD2 8840  11.494   5.090   1.684
  958HID    HD2 8841  11.584   5.068   1.646
  958HID      C 8842  11.411   5.518   1.449
  958HID      O 8843  11.321   5.600   1.473
  959ILE      N 8844  11.525   5.554   1.391
  959ILE      H 8845  11.594   5.484   1.371
  959ILE     CA 8846  11.552   5.693   1.355
  959ILE     HA 8847  11.534   5.747   1.437
  959ILE     CB 8848  11.699   5.711   1.316
  959ILE     HB 8849  11.718   5.644   1.244
  959ILE    CG2 8850  11.724   5.853   1.263
  959ILE   HG21 8851  11.821   5.862   1.238
  959ILE   HG22 8852  11.667   5.869   1.182
  959ILE   HG23 8853  11.701   5.919   1.334
  959ILE    CG1 8854  11.793   5.684   1.435
  959ILE   HG11 8855  11.757   5.607   1.488
  959ILE   HG12 8856  11.796   5.765   1.493
  959ILE     CD 8857  11.935   5.650   1.396
  959ILE    HD1 8858  11.989   5.634   1.478
  959ILE    HD2 8859  11.935   5.567   1.339
  959ILE    HD3 8860  11.975   5.726   1.344
  959ILE      C 8861  11.458   5.738   1.244
  959ILE      O 8862  11.410   5.852   1.243
  960ALA      N 8863  11.431   5.649   1.147
  960ALA      H 8864  11.475   5.559   1.149
  960ALA     CA 8865  11.339   5.681   1.039
  960ALA     HA 8866  11.373   5.765   0.998
  960ALA     CB 8867  11.338   5.568   0.937
  960ALA    HB1 8868  11.275   5.590   0.863
  960ALA    HB2 8869  11.430   5.556   0.900
  960ALA    HB3 8870  11.309   5.483   0.981
  960ALA      C 8871  11.199   5.705   1.092
  960ALA      O 8872  11.129   5.796   1.046
  961ILE      N 8873  11.155   5.625   1.189
  961ILE      H 8874  11.212   5.549   1.222
  961ILE     CA 8875  11.023   5.648   1.247
  961ILE     HA 8876  10.961   5.658   1.169
  961ILE     CB 8877  10.979   5.528   1.334
  961ILE     HB 8878  11.049   5.511   1.403
  961ILE    CG2 8879  10.845   5.560   1.402
  961ILE   HG21 8880  10.817   5.482   1.458
  961ILE   HG22 8881  10.856   5.641   1.460
  961ILE   HG23 8882  10.776   5.577   1.332
  961ILE    CG1 8883  10.965   5.400   1.250
  961ILE   HG11 8884  11.043   5.394   1.187
  961ILE   HG12 8885  10.880   5.405   1.197
  961ILE     CD 8886  10.961   5.272   1.330
  961ILE    HD1 8887  10.952   5.194   1.268
  961ILE    HD2 8888  11.046   5.263   1.383
[truncated: 16,424,492 more chars]
