# Supplementary material for: Dynamic molecular portraits of ion-conducting pores characterize functional states of TRPV channels
Source: Commun Chem. 2024 Jun 1;7:119. doi: 10.1038/s42004-024-01198-z (PMC11144267; doi:10.1038/s42004-024-01198-z)
Supplement: Supplementary file 3 — Supplementary Data 1 [file 42004_2024_1198_MOESM3_ESM.zip › Supplementary Data 1/pi_closedV3_final.gro]

ds42w2_A_ds42w2_B_ds42w2_C_ds42w2_D_POPC_POPE_CHOL_SOL_CL_NA t= 200000.00000 step= 100000000
473534
  118ARG      N    1  15.372   8.770   1.998
  118ARG     H1    2  15.414   8.853   1.958
  118ARG     H2    3  15.280   8.779   1.959
  118ARG     H3    4  15.359   8.783   2.097
  118ARG     CA    5  15.435   8.644   1.961
  118ARG     HA    6  15.486   8.655   1.865
  118ARG     CB    7  15.536   8.582   2.066
  118ARG    HB1    8  15.562   8.479   2.041
  118ARG    HB2    9  15.493   8.575   2.166
  118ARG     CG   10  15.653   8.677   2.096
  118ARG    HG1   11  15.624   8.782   2.094
  118ARG    HG2   12  15.720   8.671   2.011
  118ARG     CD   13  15.719   8.647   2.233
  118ARG    HD1   14  15.649   8.662   2.315
  118ARG    HD2   15  15.799   8.720   2.246
  118ARG     NE   16  15.773   8.513   2.246
  118ARG     HE   17  15.710   8.434   2.244
  118ARG     CZ   18  15.899   8.478   2.243
  118ARG    NH1   19  16.003   8.554   2.270
  118ARG   HH11   20  15.998   8.655   2.266
  118ARG   HH12   21  16.089   8.506   2.247
  118ARG    NH2   22  15.921   8.352   2.247
  118ARG   HH21   23  15.844   8.290   2.267
  118ARG   HH22   24  16.013   8.310   2.258
  118ARG      C   25  15.343   8.537   1.914
  118ARG      O   26  15.227   8.550   1.934
  119LEU      N   27  15.398   8.432   1.851
  119LEU      H   28  15.498   8.425   1.850
  119LEU     CA   29  15.324   8.349   1.754
  119LEU     HA   30  15.286   8.400   1.665
  119LEU     CB   31  15.430   8.258   1.686
  119LEU    HB1   32  15.494   8.202   1.754
  119LEU    HB2   33  15.490   8.330   1.630
  119LEU     CG   34  15.379   8.152   1.587
  119LEU     HG   35  15.318   8.088   1.651
  119LEU    CD1   36  15.500   8.078   1.521
  119LEU   HD11   37  15.551   8.148   1.455
  119LEU   HD12   38  15.574   8.048   1.594
  119LEU   HD13   39  15.463   7.993   1.464
  119LEU    CD2   40  15.297   8.201   1.471
  119LEU   HD21   41  15.199   8.234   1.506
  119LEU   HD22   42  15.342   8.280   1.412
  119LEU   HD23   43  15.285   8.116   1.404
  119LEU      C   44  15.204   8.275   1.805
  119LEU      O   45  15.095   8.289   1.747
  120LYS      N   46  15.225   8.182   1.900
  120LYS      H   47  15.319   8.177   1.938
  120LYS     CA   48  15.119   8.100   1.964
  120LYS     HA   49  15.090   8.026   1.889
  120LYS     CB   50  15.174   8.023   2.094
  120LYS    HB1   51  15.207   8.103   2.161
  120LYS    HB2   52  15.259   7.962   2.064
  120LYS     CG   53  15.062   7.936   2.162
  120LYS    HG1   54  15.018   7.874   2.084
  120LYS    HG2   55  14.984   8.007   2.190
  120LYS     CD   56  15.110   7.855   2.286
  120LYS    HD1   57  15.159   7.916   2.362
  120LYS    HD2   58  15.184   7.781   2.255
  120LYS     CE   59  14.995   7.784   2.348
  120LYS    HE1   60  14.933   7.753   2.264
  120LYS    HE2   61  14.951   7.853   2.420
  120LYS     NZ   62  15.022   7.659   2.424
  120LYS    HZ1   63  14.934   7.621   2.456
  120LYS    HZ2   64  15.064   7.593   2.359
  120LYS    HZ3   65  15.069   7.685   2.510
  120LYS      C   66  15.000   8.184   2.004
  120LYS      O   67  14.887   8.158   1.966
  121LYS      N   68  15.021   8.292   2.077
  121LYS      H   69  15.115   8.310   2.109
  121LYS     CA   70  14.918   8.393   2.122
  121LYS     HA   71  14.837   8.344   2.175
  121LYS     CB   72  14.996   8.496   2.214
  121LYS    HB1   73  15.091   8.523   2.169
  121LYS    HB2   74  14.994   8.453   2.314
  121LYS     CG   75  14.918   8.622   2.221
  121LYS    HG1   76  14.813   8.597   2.237
  121LYS    HG2   77  14.916   8.679   2.128
  121LYS     CD   78  14.956   8.714   2.340
  121LYS    HD1   79  15.060   8.742   2.323
  121LYS    HD2   80  14.946   8.665   2.437
  121LYS     CE   81  14.875   8.838   2.328
  121LYS    HE1   82  14.776   8.824   2.373
  121LYS    HE2   83  14.850   8.853   2.223
  121LYS     NZ   84  14.930   8.958   2.390
  121LYS    HZ1   85  15.023   8.982   2.359
  121LYS    HZ2   86  14.866   9.035   2.379
  121LYS    HZ3   87  14.940   8.944   2.490
  121LYS      C   88  14.850   8.452   1.998
  121LYS      O   89  14.731   8.465   2.002
  122ARG      N   90  14.928   8.506   1.907
  122ARG      H   91  15.027   8.490   1.922
  122ARG     CA   92  14.884   8.567   1.781
  122ARG     HA   93  14.820   8.650   1.812
  122ARG     CB   94  15.003   8.627   1.703
  122ARG    HB1   95  15.075   8.552   1.670
  122ARG    HB2   96  15.049   8.694   1.776
  122ARG     CG   97  14.964   8.715   1.583
  122ARG    HG1   98  14.913   8.642   1.520
  122ARG    HG2   99  15.047   8.747   1.520
  122ARG     CD  100  14.876   8.838   1.612
  122ARG    HD1  101  14.929   8.934   1.609
  122ARG    HD2  102  14.839   8.845   1.714
  122ARG     NE  103  14.772   8.842   1.519
  122ARG     HE  104  14.796   8.815   1.425
  122ARG     CZ  105  14.648   8.891   1.530
  122ARG    NH1  106  14.595   8.909   1.648
  122ARG   HH11  107  14.643   8.914   1.737
  122ARG   HH12  108  14.500   8.938   1.663
  122ARG    NH2  109  14.573   8.926   1.424
  122ARG   HH21  110  14.616   8.945   1.335
  122ARG   HH22  111  14.479   8.958   1.441
  122ARG      C  112  14.793   8.473   1.703
  122ARG      O  113  14.689   8.526   1.662
  123ILE      N  114  14.819   8.342   1.686
  123ILE      H  115  14.906   8.306   1.722
  123ILE     CA  116  14.725   8.251   1.611
  123ILE     HA  117  14.703   8.290   1.512
  123ILE     CB  118  14.784   8.110   1.619
  123ILE     HB  119  14.824   8.089   1.718
  123ILE    CG2  120  14.685   8.005   1.585
  123ILE   HG21  121  14.622   7.979   1.670
  123ILE   HG22  122  14.627   8.042   1.500
  123ILE   HG23  123  14.731   7.914   1.545
  123ILE    CG1  124  14.898   8.111   1.517
  123ILE   HG11  125  14.954   8.202   1.536
  123ILE   HG12  126  14.857   8.103   1.416
  123ILE     CD  127  15.005   8.005   1.542
  123ILE    HD1  128  15.067   8.008   1.452
  123ILE    HD2  129  15.069   8.024   1.627
  123ILE    HD3  130  14.963   7.906   1.562
  123ILE      C  131  14.585   8.255   1.684
  123ILE      O  132  14.479   8.287   1.626
  124PHE      N  133  14.585   8.248   1.819
  124PHE      H  134  14.675   8.250   1.864
  124PHE     CA  135  14.460   8.247   1.901
  124PHE     HA  136  14.399   8.162   1.870
  124PHE     CB  137  14.505   8.223   2.049
  124PHE    HB1  138  14.496   8.317   2.102
  124PHE    HB2  139  14.607   8.184   2.056
  124PHE     CG  140  14.416   8.118   2.117
  124PHE    CD1  141  14.414   7.992   2.055
  124PHE    HD1  142  14.474   7.958   1.972
  124PHE    CE1  143  14.330   7.900   2.120
  124PHE    HE1  144  14.323   7.798   2.087
  124PHE     CZ  145  14.259   7.934   2.238
  124PHE     HZ  146  14.193   7.856   2.274
  124PHE    CE2  147  14.262   8.062   2.296
  124PHE    HE2  148  14.211   8.091   2.387
  124PHE    CD2  149  14.339   8.157   2.231
  124PHE    HD2  150  14.340   8.259   2.267
  124PHE      C  151  14.382   8.378   1.896
  124PHE      O  152  14.257   8.385   1.902
  125ALA      N  153  14.456   8.488   1.884
  125ALA      H  154  14.553   8.477   1.912
  125ALA     CA  155  14.408   8.624   1.886
  125ALA     HA  156  14.344   8.628   1.974
  125ALA     CB  157  14.524   8.712   1.929
  125ALA    HB1  158  14.606   8.710   1.857
  125ALA    HB2  159  14.479   8.810   1.948
  125ALA    HB3  160  14.573   8.670   2.017
  125ALA      C  161  14.341   8.667   1.748
  125ALA      O  162  14.235   8.726   1.740
  126ALA      N  163  14.402   8.630   1.638
  126ALA      H  164  14.488   8.580   1.654
  126ALA     CA  165  14.349   8.625   1.502
  126ALA     HA  166  14.333   8.726   1.465
  126ALA     CB  167  14.464   8.569   1.418
  126ALA    HB1  168  14.502   8.483   1.473
  126ALA    HB2  169  14.416   8.532   1.327
  126ALA    HB3  170  14.542   8.643   1.403
  126ALA      C  171  14.225   8.535   1.496
  126ALA      O  172  14.123   8.579   1.440
  127VAL      N  173  14.229   8.408   1.542
  127VAL      H  174  14.316   8.375   1.579
  127VAL     CA  175  14.116   8.315   1.545
  127VAL     HA  176  14.087   8.285   1.445
  127VAL     CB  177  14.155   8.181   1.622
  127VAL     HB  178  14.226   8.206   1.701
  127VAL    CG1  179  14.036   8.104   1.674
  127VAL   HG11  180  13.979   8.160   1.748
  127VAL   HG12  181  13.970   8.078   1.591
  127VAL   HG13  182  14.069   8.006   1.711
  127VAL    CG2  183  14.231   8.097   1.529
  127VAL   HG21  184  14.245   8.001   1.578
  127VAL   HG22  185  14.189   8.090   1.429
  127VAL   HG23  186  14.333   8.135   1.536
  127VAL      C  187  13.993   8.392   1.615
  127VAL      O  188  13.882   8.382   1.562
  128SER      N  189  14.016   8.474   1.719
  128SER      H  190  14.113   8.476   1.746
  128SER     CA  191  13.911   8.537   1.794
  128SER     HA  192  13.820   8.478   1.803
  128SER     CB  193  13.955   8.554   1.939
  128SER    HB1  194  13.867   8.567   2.002
  128SER    HB2  195  14.031   8.633   1.945
  128SER     OG  196  14.007   8.435   1.992
  128SER     HG  197  14.088   8.409   1.947
  128SER      C  198  13.869   8.671   1.730
  128SER      O  199  13.750   8.705   1.726
  129GLU      N  200  13.955   8.737   1.656
  129GLU      H  201  14.052   8.718   1.677
  129GLU     CA  202  13.932   8.863   1.584
  129GLU     HA  203  13.881   8.938   1.645
  129GLU     CB  204  14.070   8.931   1.541
  129GLU    HB1  205  14.054   9.004   1.462
  129GLU    HB2  206  14.145   8.857   1.513
  129GLU     CG  207  14.126   9.009   1.659
  129GLU    HG1  208  14.099   8.953   1.748
  129GLU    HG2  209  14.069   9.102   1.662
  129GLU     CD  210  14.284   9.026   1.642
  129GLU    OE1  211  14.360   9.038   1.743
  129GLU    OE2  212  14.328   9.051   1.529
  129GLU      C  213  13.845   8.849   1.455
  129GLU      O  214  13.766   8.936   1.414
  130GLY      N  215  13.872   8.742   1.385
  130GLY      H  216  13.904   8.661   1.435
  130GLY     CA  217  13.819   8.711   1.254
  130GLY    HA1  218  13.738   8.777   1.224
  130GLY    HA2  219  13.780   8.611   1.240
  130GLY      C  220  13.922   8.726   1.144
  130GLY      O  221  13.881   8.754   1.028
  131CYS      N  222  14.052   8.723   1.169
  131CYS      H  223  14.075   8.706   1.266
  131CYS     CA  224  14.165   8.734   1.067
  131CYS     HA  225  14.133   8.805   0.990
  131CYS     CB  226  14.290   8.792   1.128
  131CYS    HB1  227  14.366   8.797   1.050
  131CYS    HB2  228  14.323   8.722   1.205
  131CYS     SG  229  14.264   8.955   1.191
  131CYS     HG  230  14.262   9.015   1.072
  131CYS      C  231  14.186   8.605   0.977
  131CYS      O  232  14.291   8.543   0.989
  132VAL      N  233  14.088   8.580   0.894
  132VAL      H  234  14.004   8.637   0.891
  132VAL     CA  235  14.086   8.465   0.801
  132VAL     HA  236  14.081   8.366   0.847
  132VAL     CB  237  13.954   8.477   0.714
  132VAL     HB  238  13.954   8.398   0.639
  132VAL    CG1  239  13.831   8.462   0.810
  132VAL   HG11  240  13.736   8.472   0.757
  132VAL   HG12  241  13.838   8.370   0.868
  132VAL   HG13  242  13.831   8.543   0.882
  132VAL    CG2  243  13.954   8.601   0.625
  132VAL   HG21  244  14.044   8.595   0.564
  132VAL   HG22  245  13.863   8.587   0.566
  132VAL   HG23  246  13.953   8.698   0.675
  132VAL      C  247  14.210   8.446   0.704
  132VAL      O  248  14.255   8.334   0.700
  133GLU      N  249  14.274   8.555   0.651
  133GLU      H  250  14.249   8.644   0.692
  133GLU     CA  251  14.391   8.538   0.565
  133GLU     HA  252  14.397   8.439   0.520
  133GLU     CB  253  14.387   8.640   0.445
  133GLU    HB1  254  14.485   8.631   0.399
  133GLU    HB2  255  14.366   8.737   0.490
  133GLU     CG  256  14.278   8.626   0.337
  133GLU    HG1  257  14.262   8.719   0.281
  133GLU    HG2  258  14.179   8.607   0.378
  133GLU     CD  259  14.322   8.516   0.244
  133GLU    OE1  260  14.374   8.543   0.132
  133GLU    OE2  261  14.294   8.398   0.274
  133GLU      C  262  14.526   8.552   0.644
  133GLU      O  263  14.623   8.497   0.602
  134GLU      N  264  14.535   8.624   0.756
  134GLU      H  265  14.456   8.677   0.790
  134GLU     CA  266  14.657   8.628   0.846
  134GLU     HA  267  14.750   8.633   0.788
  134GLU     CB  268  14.638   8.747   0.938
  134GLU    HB1  269  14.559   8.716   1.007
  134GLU    HB2  270  14.604   8.830   0.876
  134GLU     CG  271  14.762   8.788   1.024
  134GLU    HG1  272  14.854   8.797   0.967
  134GLU    HG2  273  14.771   8.710   1.100
  134GLU     CD  274  14.733   8.909   1.100
  134GLU    OE1  275  14.694   9.013   1.043
  134GLU    OE2  276  14.760   8.909   1.224
  134GLU      C  277  14.669   8.496   0.928
  134GLU      O  278  14.782   8.460   0.965
  135LEU      N  279  14.552   8.428   0.949
  135LEU      H  280  14.464   8.476   0.935
  135LEU     CA  281  14.553   8.296   1.017
  135LEU     HA  282  14.615   8.309   1.105
  135LEU     CB  283  14.403   8.262   1.046
  135LEU    HB1  284  14.353   8.234   0.953
  135LEU    HB2  285  14.347   8.342   1.096
  135LEU     CG  286  14.413   8.141   1.138
  135LEU     HG  287  14.474   8.062   1.094
  135LEU    CD1  288  14.463   8.174   1.275
  135LEU   HD11  289  14.448   8.082   1.331
  135LEU   HD12  290  14.570   8.192   1.278
  135LEU   HD13  291  14.408   8.259   1.317
  135LEU    CD2  292  14.272   8.082   1.151
  135LEU   HD21  293  14.283   7.981   1.190
  135LEU   HD22  294  14.207   8.136   1.220
  135LEU   HD23  295  14.231   8.070   1.051
  135LEU      C  296  14.625   8.197   0.928
  135LEU      O  297  14.706   8.117   0.971
  136ARG      N  298  14.609   8.194   0.794
  136ARG      H  299  14.540   8.260   0.760
  136ARG     CA  300  14.684   8.104   0.706
  136ARG     HA  301  14.671   8.002   0.742
  136ARG     CB  302  14.620   8.120   0.565
  136ARG    HB1  303  14.655   8.216   0.527
  136ARG    HB2  304  14.511   8.124   0.564
  136ARG     CG  305  14.675   7.995   0.479
  136ARG    HG1  306  14.783   8.006   0.472
  136ARG    HG2  307  14.636   8.022   0.380
  136ARG     CD  308  14.622   7.856   0.522
  136ARG    HD1  309  14.513   7.861   0.519
  136ARG    HD2  310  14.662   7.837   0.622
  136ARG     NE  311  14.662   7.748   0.434
  136ARG     HE  312  14.687   7.764   0.337
  136ARG     CZ  313  14.688   7.618   0.467
  136ARG    NH1  314  14.660   7.555   0.576
  136ARG   HH11  315  14.573   7.584   0.618
  136ARG   HH12  316  14.681   7.458   0.594
  136ARG    NH2  317  14.746   7.539   0.378
  136ARG   HH21  318  14.780   7.576   0.290
  136ARG   HH22  319  14.752   7.440   0.400
  136ARG      C  320  14.835   8.129   0.715
  136ARG      O  321  14.911   8.026   0.725
  137GLU      N  322  14.879   8.253   0.715
  137GLU      H  323  14.805   8.321   0.728
  137GLU     CA  324  15.017   8.304   0.731
  137GLU     HA  325  15.085   8.250   0.665
  137GLU     CB  326  15.027   8.461   0.701
  137GLU    HB1  327  14.978   8.507   0.787
  137GLU    HB2  328  14.977   8.468   0.604
  137GLU     CG  329  15.163   8.512   0.664
  137GLU    HG1  330  15.228   8.497   0.751
  137GLU    HG2  331  15.168   8.616   0.634
  137GLU     CD  332  15.227   8.425   0.554
  137GLU    OE1  333  15.177   8.429   0.437
  137GLU    OE2  334  15.321   8.346   0.578
  137GLU      C  335  15.079   8.272   0.864
  137GLU      O  336  15.198   8.234   0.870
  138LEU      N  337  15.014   8.294   0.976
  138LEU      H  338  14.937   8.358   0.972
  138LEU     CA  339  15.060   8.252   1.115
  138LEU     HA  340  15.162   8.288   1.130
  138LEU     CB  341  14.975   8.311   1.228
  138LEU    HB1  342  15.005   8.270   1.324
  138LEU    HB2  343  14.878   8.274   1.195
  138LEU     CG  344  14.965   8.461   1.232
  138LEU     HG  345  14.972   8.492   1.128
  138LEU    CD1  346  14.827   8.492   1.292
  138LEU   HD11  347  14.828   8.600   1.304
  138LEU   HD12  348  14.743   8.464   1.227
  138LEU   HD13  349  14.817   8.438   1.386
  138LEU    CD2  350  15.081   8.514   1.316
  138LEU   HD21  351  15.078   8.478   1.419
  138LEU   HD22  352  15.164   8.464   1.266
  138LEU   HD23  353  15.099   8.619   1.298
  138LEU      C  354  15.064   8.097   1.134
  138LEU      O  355  15.160   8.037   1.186
  139LEU      N  356  14.967   8.021   1.082
  139LEU      H  357  14.881   8.067   1.054
  139LEU     CA  358  14.974   7.879   1.048
  139LEU     HA  359  14.983   7.821   1.140
  139LEU     CB  360  14.840   7.823   0.995
  139LEU    HB1  361  14.874   7.733   0.944
  139LEU    HB2  362  14.797   7.887   0.918
  139LEU     CG  363  14.729   7.779   1.093
  139LEU     HG  364  14.756   7.684   1.139
  139LEU    CD1  365  14.700   7.876   1.210
  139LEU   HD11  366  14.788   7.881   1.275
  139LEU   HD12  367  14.703   7.977   1.170
  139LEU   HD13  368  14.613   7.853   1.271
  139LEU    CD2  369  14.603   7.758   1.009
  139LEU   HD21  370  14.566   7.852   0.971
  139LEU   HD22  371  14.635   7.703   0.920
  139LEU   HD23  372  14.522   7.707   1.060
  139LEU      C  373  15.095   7.838   0.964
  139LEU      O  374  15.154   7.732   0.982
  140GLN      N  375  15.150   7.929   0.883
  140GLN      H  376  15.109   8.022   0.879
  140GLN     CA  377  15.275   7.906   0.805
  140GLN     HA  378  15.270   7.798   0.789
  140GLN     CB  379  15.271   7.983   0.670
  140GLN    HB1  380  15.293   8.088   0.691
  140GLN    HB2  381  15.175   7.962   0.623
  140GLN     CG  382  15.385   7.928   0.579
  140GLN    HG1  383  15.384   7.820   0.565
  140GLN    HG2  384  15.481   7.953   0.624
  140GLN     CD  385  15.379   7.989   0.436
  140GLN    OE1  386  15.349   7.926   0.334
  140GLN    NE2  387  15.381   8.121   0.415
  140GLN   HE21  388  15.382   8.181   0.497
  140GLN   HE22  389  15.352   8.157   0.325
  140GLN      C  390  15.408   7.927   0.877
  140GLN      O  391  15.494   7.843   0.858
  141ASP      N  392  15.422   8.037   0.958
  141ASP      H  393  15.355   8.113   0.957
  141ASP     CA  394  15.524   8.048   1.063
  141ASP     HA  395  15.623   8.044   1.017
  141ASP     CB  396  15.500   8.178   1.138
  141ASP    HB1  397  15.576   8.178   1.216
  141ASP    HB2  398  15.406   8.173   1.193
  141ASP     CG  399  15.526   8.308   1.060
  141ASP    OD1  400  15.568   8.300   0.942
  141ASP    OD2  401  15.498   8.416   1.117
  141ASP      C  402  15.524   7.925   1.166
  141ASP      O  403  15.631   7.894   1.215
  142LEU      N  404  15.410   7.857   1.196
  142LEU      H  405  15.326   7.888   1.149
  142LEU     CA  406  15.404   7.734   1.277
  142LEU     HA  407  15.471   7.753   1.361
  142LEU     CB  408  15.260   7.723   1.343
  142LEU    HB1  409  15.179   7.759   1.280
  142LEU    HB2  410  15.260   7.801   1.420
  142LEU     CG  411  15.223   7.591   1.409
  142LEU     HG  412  15.230   7.513   1.333
  142LEU    CD1  413  15.320   7.558   1.524
  142LEU   HD11  414  15.422   7.534   1.493
  142LEU   HD12  415  15.320   7.638   1.597
  142LEU   HD13  416  15.294   7.465   1.574
  142LEU    CD2  417  15.082   7.592   1.466
  142LEU   HD21  418  15.029   7.599   1.370
  142LEU   HD22  419  15.060   7.497   1.514
  142LEU   HD23  420  15.066   7.680   1.528
  142LEU      C  421  15.442   7.612   1.191
  142LEU      O  422  15.532   7.545   1.234
  143GLN      N  423  15.374   7.581   1.077
  143GLN      H  424  15.289   7.628   1.051
  143GLN     CA  425  15.422   7.478   0.983
  143GLN     HA  426  15.405   7.383   1.034
  143GLN     CB  427  15.333   7.490   0.863
  143GLN    HB1  428  15.355   7.583   0.811
  143GLN    HB2  429  15.231   7.482   0.899
  143GLN     CG  430  15.367   7.369   0.768
  143GLN    HG1  431  15.472   7.366   0.739
  143GLN    HG2  432  15.305   7.369   0.679
  143GLN     CD  433  15.335   7.239   0.841
  143GLN    OE1  434  15.423   7.162   0.875
  143GLN    NE2  435  15.209   7.215   0.864
  143GLN   HE21  436  15.142   7.273   0.816
  143GLN   HE22  437  15.181   7.128   0.907
  143GLN      C  438  15.575   7.491   0.949
  143GLN      O  439  15.648   7.391   0.955
  144ASP      N  440  15.636   7.610   0.927
  144ASP      H  441  15.581   7.693   0.909
  144ASP     CA  442  15.782   7.622   0.910
  144ASP     HA  443  15.808   7.578   0.813
  144ASP     CB  444  15.826   7.767   0.892
  144ASP    HB1  445  15.814   7.823   0.984
  144ASP    HB2  446  15.765   7.816   0.816
  144ASP     CG  447  15.966   7.778   0.848
  144ASP    OD1  448  16.055   7.831   0.919
  144ASP    OD2  449  16.000   7.746   0.732
  144ASP      C  450  15.864   7.569   1.024
  144ASP      O  451  15.953   7.484   0.998
  145LEU      N  452  15.840   7.607   1.144
  145LEU      H  453  15.757   7.664   1.156
  145LEU     CA  454  15.892   7.537   1.259
  145LEU     HA  455  16.000   7.553   1.261
  145LEU     CB  456  15.831   7.590   1.394
  145LEU    HB1  457  15.869   7.524   1.472
  145LEU    HB2  458  15.722   7.585   1.388
  145LEU     CG  459  15.874   7.729   1.434
  145LEU     HG  460  15.878   7.781   1.338
  145LEU    CD1  461  15.773   7.798   1.528
  145LEU   HD11  462  15.825   7.891   1.552
  145LEU   HD12  463  15.677   7.806   1.477
  145LEU   HD13  464  15.755   7.735   1.615
  145LEU    CD2  465  16.021   7.730   1.504
  145LEU   HD21  466  16.038   7.836   1.522
  145LEU   HD22  467  16.034   7.679   1.599
  145LEU   HD23  468  16.103   7.691   1.444
  145LEU      C  469  15.867   7.377   1.242
  145LEU      O  470  15.960   7.303   1.276
  146CYS      N  471  15.750   7.330   1.208
  146CYS      H  472  15.677   7.399   1.200
  146CYS     CA  473  15.716   7.186   1.213
  146CYS     HA  474  15.761   7.144   1.303
  146CYS     CB  475  15.560   7.166   1.201
  146CYS    HB1  476  15.529   7.065   1.175
  146CYS    HB2  477  15.534   7.222   1.111
  146CYS     SG  478  15.467   7.219   1.347
  146CYS     HG  479  15.449   7.343   1.301
  146CYS      C  480  15.791   7.102   1.111
  146CYS      O  481  15.817   6.985   1.139
  147ARG      N  482  15.835   7.164   1.000
  147ARG      H  483  15.801   7.257   0.984
  147ARG     CA  484  15.932   7.117   0.896
  147ARG     HA  485  15.916   7.014   0.862
  147ARG     CB  486  15.916   7.226   0.779
  147ARG    HB1  487  15.994   7.212   0.704
  147ARG    HB2  488  15.922   7.325   0.825
  147ARG     CG  489  15.783   7.212   0.702
  147ARG    HG1  490  15.702   7.260   0.757
  147ARG    HG2  491  15.758   7.110   0.674
  147ARG     CD  492  15.778   7.302   0.576
  147ARG    HD1  493  15.866   7.281   0.514
  147ARG    HD2  494  15.790   7.401   0.620
  147ARG     NE  495  15.658   7.289   0.498
  147ARG     HE  496  15.589   7.218   0.517
  147ARG     CZ  497  15.625   7.359   0.397
  147ARG    NH1  498  15.684   7.466   0.356
  147ARG   HH11  499  15.739   7.500   0.434
  147ARG   HH12  500  15.662   7.503   0.265
  147ARG    NH2  501  15.514   7.322   0.341
  147ARG   HH21  502  15.456   7.247   0.377
  147ARG   HH22  503  15.469   7.384   0.275
  147ARG      C  504  16.077   7.118   0.950
  147ARG      O  505  16.156   7.044   0.891
  148ARG      N  506  16.097   7.191   1.061
  148ARG      H  507  16.013   7.221   1.108
  148ARG     CA  508  16.222   7.226   1.131
  148ARG     HA  509  16.298   7.195   1.060
  148ARG     CB  510  16.240   7.378   1.137
  148ARG    HB1  511  16.201   7.413   1.233
  148ARG    HB2  512  16.188   7.434   1.059
  148ARG     CG  513  16.388   7.428   1.137
  148ARG    HG1  514  16.426   7.418   1.035
  148ARG    HG2  515  16.451   7.363   1.197
  148ARG     CD  516  16.389   7.574   1.176
  148ARG    HD1  517  16.489   7.609   1.202
  148ARG    HD2  518  16.330   7.591   1.266
  148ARG     NE  519  16.343   7.652   1.063
  148ARG     HE  520  16.242   7.659   1.057
  148ARG     CZ  521  16.410   7.717   0.961
  148ARG    NH1  522  16.543   7.707   0.943
  148ARG   HH11  523  16.581   7.640   1.008
  148ARG   HH12  524  16.605   7.754   0.878
  148ARG    NH2  525  16.338   7.780   0.874
  148ARG   HH21  526  16.238   7.779   0.893
  148ARG   HH22  527  16.377   7.819   0.790
  148ARG      C  528  16.246   7.171   1.267
  148ARG      O  529  16.335   7.220   1.344
  149ARG      N  530  16.166   7.063   1.297
  149ARG      H  531  16.095   7.041   1.229
  149ARG     CA  532  16.194   6.971   1.409
  149ARG     HA  533  16.301   6.967   1.425
  149ARG     CB  534  16.135   7.022   1.538
  149ARG    HB1  535  16.149   7.129   1.548
  149ARG    HB2  536  16.179   6.964   1.619
  149ARG     CG  537  15.981   7.011   1.543
  149ARG    HG1  538  15.942   6.911   1.561
  149ARG    HG2  539  15.932   7.055   1.457
  149ARG     CD  540  15.925   7.086   1.670
  149ARG    HD1  541  15.820   7.056   1.672
  149ARG    HD2  542  15.936   7.195   1.673
  149ARG     NE  543  15.981   7.033   1.794
  149ARG     HE  544  16.000   6.933   1.794
  149ARG     CZ  545  15.991   7.092   1.915
  149ARG    NH1  546  16.015   7.021   2.019
  149ARG   HH11  547  16.015   6.922   2.004
  149ARG   HH12  548  16.043   7.068   2.103
  149ARG    NH2  549  16.006   7.221   1.942
  149ARG   HH21  550  16.008   7.278   1.859
  149ARG   HH22  551  16.029   7.254   2.035
  149ARG      C  552  16.161   6.827   1.384
  149ARG      O  553  16.112   6.798   1.276
  150ARG      N  554  16.175   6.744   1.485
  150ARG      H  555  16.226   6.779   1.566
  150ARG     CA  556  16.146   6.598   1.467
  150ARG     HA  557  16.199   6.573   1.375
  150ARG     CB  558  16.206   6.518   1.587
  150ARG    HB1  559  16.313   6.537   1.577
  150ARG    HB2  560  16.189   6.411   1.571
  150ARG     CG  561  16.156   6.556   1.726
  150ARG    HG1  562  16.050   6.532   1.737
  150ARG    HG2  563  16.161   6.664   1.729
  150ARG     CD  564  16.245   6.480   1.831
  150ARG    HD1  565  16.339   6.534   1.842
  150ARG    HD2  566  16.272   6.380   1.796
  150ARG     NE  567  16.189   6.472   1.966
  150ARG     HE  568  16.100   6.515   1.988
  150ARG     CZ  569  16.252   6.433   2.075
  150ARG    NH1  570  16.378   6.397   2.074
  150ARG   HH11  571  16.416   6.382   1.982
  150ARG   HH12  572  16.428   6.365   2.156
  150ARG    NH2  573  16.181   6.429   2.184
  150ARG   HH21  574  16.081   6.437   2.175
  150ARG   HH22  575  16.218   6.410   2.276
  150ARG      C  576  15.995   6.572   1.452
  150ARG      O  577  15.917   6.622   1.523
  151GLY      N  578  15.967   6.480   1.358
  151GLY      H  579  16.041   6.447   1.297
  151GLY     CA  580  15.824   6.448   1.329
  151GLY    HA1  581  15.822   6.383   1.242
  151GLY    HA2  582  15.768   6.537   1.299
  151GLY      C  583  15.761   6.380   1.451
  151GLY      O  584  15.640   6.378   1.456
  152LEU      N  585  15.835   6.328   1.549
  152LEU      H  586  15.935   6.339   1.534
  152LEU     CA  587  15.788   6.274   1.680
  152LEU     HA  588  15.736   6.179   1.670
  152LEU     CB  589  15.922   6.235   1.750
  152LEU    HB1  590  15.960   6.332   1.780
  152LEU    HB2  591  15.988   6.185   1.679
  152LEU     CG  592  15.901   6.141   1.864
  152LEU     HG  593  15.798   6.158   1.897
  152LEU    CD1  594  15.986   6.166   1.987
  152LEU   HD11  595  15.978   6.273   2.003
  152LEU   HD12  596  15.945   6.125   2.080
  152LEU   HD13  597  16.084   6.120   1.976
  152LEU    CD2  598  15.931   5.991   1.830
  152LEU   HD21  599  15.876   5.952   1.744
  152LEU   HD22  600  16.034   5.985   1.797
  152LEU   HD23  601  15.905   5.918   1.907
  152LEU      C  602  15.713   6.384   1.763
  152LEU      O  603  15.631   6.349   1.842
  153ASP      N  604  15.747   6.513   1.747
  153ASP      H  605  15.822   6.529   1.681
  153ASP     CA  606  15.695   6.620   1.840
  153ASP     HA  607  15.653   6.573   1.929
  153ASP     CB  608  15.792   6.727   1.884
  153ASP    HB1  609  15.735   6.784   1.957
  153ASP    HB2  610  15.815   6.804   1.811
  153ASP     CG  611  15.923   6.674   1.932
  153ASP    OD1  612  16.021   6.752   1.939
  153ASP    OD2  613  15.931   6.555   1.972
  153ASP      C  614  15.571   6.676   1.766
  153ASP      O  615  15.480   6.727   1.833
  154VAL      N  616  15.578   6.684   1.630
  154VAL      H  617  15.654   6.636   1.585
  154VAL     CA  618  15.477   6.758   1.546
  154VAL     HA  619  15.497   6.864   1.553
  154VAL     CB  620  15.507   6.728   1.400
  154VAL     HB  621  15.522   6.623   1.377
  154VAL    CG1  622  15.406   6.785   1.299
  154VAL   HG11  623  15.435   6.890   1.289
  154VAL   HG12  624  15.408   6.732   1.204
  154VAL   HG13  625  15.302   6.789   1.330
  154VAL    CG2  626  15.647   6.786   1.371
  154VAL   HG21  627  15.674   6.734   1.279
  154VAL   HG22  628  15.640   6.893   1.353
  154VAL   HG23  629  15.717   6.754   1.448
  154VAL      C  630  15.329   6.750   1.592
  154VAL      O  631  15.268   6.856   1.619
  155PRO      N  632  15.266   6.629   1.612
  155PRO     CD  633  15.319   6.504   1.579
  155PRO    HD1  634  15.378   6.465   1.662
  155PRO    HD2  635  15.382   6.491   1.492
  155PRO     CG  636  15.194   6.418   1.547
  155PRO    HG1  637  15.221   6.313   1.550
  155PRO    HG2  638  15.159   6.447   1.448
  155PRO     CB  639  15.085   6.471   1.646
  155PRO    HB1  640  15.103   6.422   1.742
  155PRO    HB2  641  14.985   6.450   1.609
  155PRO     CA  642  15.123   6.623   1.647
  155PRO     HA  643  15.071   6.671   1.564
  155PRO      C  644  15.088   6.681   1.783
  155PRO      O  645  14.973   6.728   1.803
  156ASP      N  646  15.192   6.689   1.874
  156ASP      H  647  15.280   6.655   1.841
  156ASP     CA  648  15.181   6.762   2.000
  156ASP     HA  649  15.079   6.762   2.037
  156ASP     CB  650  15.283   6.706   2.103
  156ASP    HB1  651  15.279   6.764   2.195
  156ASP    HB2  652  15.384   6.711   2.060
  156ASP     CG  653  15.256   6.561   2.123
  156ASP    OD1  654  15.353   6.486   2.151
  156ASP    OD2  655  15.142   6.510   2.135
  156ASP      C  656  15.206   6.912   1.988
  156ASP      O  657  15.135   6.991   2.043
  157PHE      N  658  15.305   6.953   1.904
  157PHE      H  659  15.362   6.882   1.861
  157PHE     CA  660  15.357   7.089   1.885
  157PHE     HA  661  15.378   7.126   1.986
  157PHE     CB  662  15.484   7.081   1.812
  157PHE    HB1  663  15.476   7.025   1.719
  157PHE    HB2  664  15.545   7.016   1.875
  157PHE     CG  665  15.560   7.213   1.787
  157PHE    CD1  666  15.663   7.247   1.878
  157PHE    HD1  667  15.678   7.188   1.968
  157PHE    CE1  668  15.741   7.366   1.852
  157PHE    HE1  669  15.815   7.395   1.926
  157PHE     CZ  670  15.713   7.445   1.737
  157PHE     HZ  671  15.768   7.537   1.723
  157PHE    CE2  672  15.615   7.402   1.650
  157PHE    HE2  673  15.607   7.469   1.566
  157PHE    CD2  674  15.543   7.285   1.672
  157PHE    HD2  675  15.472   7.247   1.600
  157PHE      C  676  15.257   7.182   1.810
  157PHE      O  677  15.238   7.297   1.853
  158LEU      N  678  15.189   7.132   1.707
  158LEU      H  679  15.224   7.044   1.672
  158LEU     CA  680  15.070   7.188   1.652
  158LEU     HA  681  15.091   7.288   1.615
  158LEU     CB  682  15.026   7.090   1.534
  158LEU    HB1  683  14.923   7.119   1.514
  158LEU    HB2  684  15.021   6.990   1.578
  158LEU     CG  685  15.103   7.072   1.412
  158LEU     HG  686  15.204   7.044   1.444
  158LEU    CD1  687  15.067   6.957   1.309
  158LEU   HD11  688  15.143   6.964   1.231
  158LEU   HD12  689  15.080   6.860   1.357
  158LEU   HD13  690  14.967   6.969   1.268
  158LEU    CD2  691  15.106   7.208   1.338
  158LEU   HD21  692  15.005   7.225   1.301
  158LEU   HD22  693  15.137   7.287   1.405
  158LEU   HD23  694  15.180   7.200   1.258
  158LEU      C  695  14.970   7.206   1.755
  158LEU      O  696  14.934   7.317   1.785
  159MET      N  697  14.919   7.102   1.817
  159MET      H  698  14.964   7.014   1.795
  159MET     CA  699  14.813   7.101   1.920
  159MET     HA  700  14.725   7.145   1.872
  159MET     CB  701  14.773   6.965   1.976
  159MET    HB1  702  14.714   6.979   2.067
  159MET    HB2  703  14.865   6.912   1.998
  159MET     CG  704  14.694   6.878   1.880
  159MET    HG1  705  14.684   6.775   1.912
  159MET    HG2  706  14.745   6.881   1.784
  159MET     SD  707  14.536   6.941   1.851
  159MET     CE  708  14.453   6.881   2.000
  159MET    HE1  709  14.471   6.955   2.078
  159MET    HE2  710  14.347   6.873   1.976
  159MET    HE3  711  14.491   6.783   2.032
  159MET      C  712  14.850   7.200   2.037
  159MET      O  713  14.759   7.268   2.084
  160HIS      N  714  14.974   7.204   2.077
  160HIS      H  715  15.032   7.135   2.031
  160HIS     CA  716  15.034   7.300   2.164
  160HIS     HA  717  14.986   7.288   2.262
  160HIS     CB  718  15.181   7.259   2.191
  160HIS    HB1  719  15.238   7.281   2.100
  160HIS    HB2  720  15.201   7.152   2.197
  160HIS     CG  721  15.231   7.332   2.310
  160HIS    ND1  722  15.271   7.468   2.321
  160HIS    CE1  723  15.303   7.486   2.449
  160HIS    HE1  724  15.356   7.573   2.484
  160HIS    NE2  725  15.271   7.374   2.515
  160HIS    HE2  726  15.261   7.364   2.615
  160HIS    CD2  727  15.225   7.279   2.431
  160HIS    HD2  728  15.198   7.182   2.470
  160HIS      C  729  15.018   7.441   2.121
  160HIS      O  730  14.961   7.519   2.194
  161LYS      N  731  15.059   7.474   2.000
  161LYS      H  732  15.103   7.400   1.948
  161LYS     CA  733  15.048   7.608   1.941
  161LYS     HA  734  15.072   7.680   2.020
  161LYS     CB  735  15.157   7.627   1.840
  161LYS    HB1  736  15.142   7.731   1.811
  161LYS    HB2  737  15.143   7.557   1.757
  161LYS     CG  738  15.305   7.620   1.890
  161LYS    HG1  739  15.353   7.707   1.844
  161LYS    HG2  740  15.351   7.536   1.839
  161LYS     CD  741  15.342   7.606   2.039
  161LYS    HD1  742  15.315   7.506   2.075
  161LYS    HD2  743  15.304   7.682   2.107
  161LYS     CE  744  15.497   7.595   2.051
  161LYS    HE1  745  15.536   7.535   1.969
  161LYS    HE2  746  15.537   7.531   2.129
  161LYS     NZ  747  15.562   7.728   2.048
  161LYS    HZ1  748  15.659   7.722   2.022
  161LYS    HZ2  749  15.520   7.789   1.980
  161LYS    HZ3  750  15.548   7.774   2.137
  161LYS      C  751  14.906   7.650   1.896
  161LYS      O  752  14.875   7.770   1.864
  162LEU      N  753  14.809   7.556   1.909
  162LEU      H  754  14.838   7.460   1.921
  162LEU     CA  755  14.666   7.566   1.886
  162LEU     HA  756  14.641   7.665   1.846
  162LEU     CB  757  14.619   7.469   1.769
  162LEU    HB1  758  14.526   7.418   1.793
  162LEU    HB2  759  14.693   7.389   1.773
  162LEU     CG  760  14.610   7.527   1.629
  162LEU     HG  761  14.563   7.625   1.623
  162LEU    CD1  762  14.745   7.535   1.562
  162LEU   HD11  763  14.815   7.603   1.610
  162LEU   HD12  764  14.780   7.432   1.562
  162LEU   HD13  765  14.729   7.566   1.458
  162LEU    CD2  766  14.510   7.436   1.557
  162LEU   HD21  767  14.419   7.454   1.615
  162LEU   HD22  768  14.492   7.489   1.464
  162LEU   HD23  769  14.533   7.331   1.538
  162LEU      C  770  14.581   7.548   2.018
  162LEU      O  771  14.456   7.536   2.007
  163THR      N  772  14.641   7.545   2.135
  163THR      H  773  14.741   7.533   2.140
  163THR     CA  774  14.565   7.531   2.261
  163THR     HA  775  14.457   7.539   2.259
  163THR     CB  776  14.589   7.391   2.326
  163THR     HB  777  14.694   7.380   2.352
  163THR    CG2  778  14.489   7.371   2.439
  163THR   HG21  779  14.502   7.443   2.520
  163THR   HG22  780  14.386   7.373   2.403
  163THR   HG23  781  14.504   7.276   2.490
  163THR    OG1  782  14.551   7.290   2.236
  163THR    HG1  783  14.626   7.279   2.178
  163THR      C  784  14.617   7.630   2.371
  163THR      O  785  14.737   7.649   2.383
  164ALA      N  786  14.520   7.688   2.440
  164ALA      H  787  14.426   7.656   2.427
  164ALA     CA  788  14.565   7.746   2.570
  164ALA     HA  789  14.652   7.810   2.559
  164ALA     CB  790  14.453   7.835   2.623
  164ALA    HB1  791  14.489   7.884   2.713
  164ALA    HB2  792  14.441   7.918   2.553
  164ALA    HB3  793  14.358   7.783   2.635
  164ALA      C  794  14.584   7.633   2.666
  164ALA      O  795  14.489   7.585   2.728
  165SER      N  796  14.709   7.590   2.695
  165SER      H  797  14.787   7.633   2.646
  165SER     CA  798  14.749   7.473   2.769
  165SER     HA  799  14.696   7.384   2.735
  165SER     CB  800  14.907   7.446   2.744
  165SER    HB1  801  14.941   7.356   2.794
  165SER    HB2  802  14.958   7.535   2.780
  165SER     OG  803  14.936   7.436   2.608
  165SER     HG  804  14.904   7.350   2.581
  165SER      C  805  14.717   7.493   2.920
  165SER      O  806  14.707   7.398   2.996
  166ASP      N  807  14.707   7.618   2.967
  166ASP      H  808  14.714   7.691   2.898
  166ASP     CA  809  14.657   7.659   3.096
  166ASP     HA  810  14.725   7.622   3.171
  166ASP     CB  811  14.651   7.816   3.099
  166ASP    HB1  812  14.754   7.851   3.096
  166ASP    HB2  813  14.612   7.849   3.196
  166ASP     CG  814  14.579   7.872   2.981
  166ASP    OD1  815  14.454   7.866   2.980
  166ASP    OD2  816  14.653   7.915   2.886
  166ASP      C  817  14.517   7.608   3.123
  166ASP      O  818  14.484   7.589   3.239
  167THR      N  819  14.427   7.589   3.023
  167THR      H  820  14.457   7.633   2.937
  167THR     CA  821  14.287   7.546   3.050
  167THR     HA  822  14.280   7.507   3.151
  167THR     CB  823  14.182   7.662   3.024
  167THR     HB  824  14.079   7.628   3.020
  167THR    CG2  825  14.182   7.757   3.140
  167THR   HG21  826  14.192   7.704   3.235
  167THR   HG22  827  14.270   7.821   3.142
  167THR   HG23  828  14.087   7.809   3.143
  167THR    OG1  829  14.222   7.725   2.900
  167THR    HG1  830  14.290   7.788   2.928
  167THR      C  831  14.242   7.434   2.957
  167THR      O  832  14.134   7.373   2.984
  168GLY      N  833  14.321   7.388   2.854
  168GLY      H  834  14.403   7.445   2.843
  168GLY     CA  835  14.276   7.291   2.752
  168GLY    HA1  836  14.234   7.205   2.804
  168GLY    HA2  837  14.363   7.250   2.702
  168GLY      C  838  14.176   7.348   2.648
  168GLY      O  839  14.123   7.266   2.580
  169LYS      N  840  14.154   7.480   2.626
  169LYS      H  841  14.190   7.539   2.699
  169LYS     CA  842  14.087   7.539   2.517
  169LYS     HA  843  13.999   7.475   2.520
  169LYS     CB  844  14.025   7.671   2.563
  169LYS    HB1  845  14.104   7.745   2.575
  169LYS    HB2  846  13.975   7.666   2.659
  169LYS     CG  847  13.925   7.735   2.469
  169LYS    HG1  848  13.834   7.676   2.459
  169LYS    HG2  849  13.959   7.738   2.366
  169LYS     CD  850  13.888   7.880   2.498
  169LYS    HD1  851  13.826   7.918   2.418
  169LYS    HD2  852  13.980   7.939   2.501
  169LYS     CE  853  13.820   7.899   2.640
  169LYS    HE1  854  13.878   7.854   2.721
  169LYS    HE2  855  13.722   7.851   2.633
  169LYS     NZ  856  13.798   8.032   2.685
  169LYS    HZ1  857  13.879   8.092   2.675
  169LYS    HZ2  858  13.725   8.075   2.630
  169LYS    HZ3  859  13.762   8.024   2.780
  169LYS      C  860  14.150   7.535   2.382
  169LYS      O  861  14.254   7.597   2.361
  170THR      N  862  14.094   7.460   2.284
  170THR      H  863  14.006   7.413   2.303
  170THR     CA  864  14.155   7.469   2.147
  170THR     HA  865  14.264   7.464   2.148
  170THR     CB  866  14.132   7.336   2.068
  170THR     HB  867  14.194   7.342   1.978
  170THR    CG2  868  14.185   7.217   2.152
  170THR   HG21  869  14.131   7.195   2.244
  170THR   HG22  870  14.186   7.122   2.098
  170THR   HG23  871  14.288   7.239   2.178
  170THR    OG1  872  13.997   7.315   2.030
  170THR    HG1  873  13.978   7.221   2.030
  170THR      C  874  14.108   7.589   2.070
  170THR      O  875  14.028   7.663   2.116
  171CYS      N  876  14.178   7.624   1.960
  171CYS      H  877  14.276   7.598   1.960
  171CYS     CA  878  14.134   7.725   1.862
  171CYS     HA  879  14.128   7.825   1.905
  171CYS     CB  880  14.224   7.707   1.748
  171CYS    HB1  881  14.216   7.783   1.669
  171CYS    HB2  882  14.221   7.607   1.705
  171CYS     SG  883  14.394   7.746   1.799
  171CYS     HG  884  14.404   7.637   1.877
  171CYS      C  885  13.988   7.689   1.822
  171CYS      O  886  13.906   7.779   1.802
  172LEU      N  887  13.954   7.560   1.801
  172LEU      H  888  14.024   7.488   1.810
  172LEU     CA  889  13.814   7.518   1.766
  172LEU     HA  890  13.775   7.562   1.674
  172LEU     CB  891  13.807   7.370   1.739
  172LEU    HB1  892  13.836   7.307   1.824
  172LEU    HB2  893  13.868   7.351   1.651
  172LEU     CG  894  13.665   7.319   1.705
  172LEU     HG  895  13.602   7.342   1.790
  172LEU    CD1  896  13.602   7.391   1.586
  172LEU   HD11  897  13.509   7.340   1.562
  172LEU   HD12  898  13.573   7.492   1.615
  172LEU   HD13  899  13.654   7.384   1.490
  172LEU    CD2  900  13.682   7.174   1.677
  172LEU   HD21  901  13.730   7.155   1.581
  172LEU   HD22  902  13.743   7.119   1.749
  172LEU   HD23  903  13.584   7.125   1.675
  172LEU      C  904  13.711   7.556   1.877
  172LEU      O  905  13.601   7.608   1.842
  173MET      N  906  13.741   7.532   2.001
  173MET      H  907  13.831   7.490   2.019
  173MET     CA  908  13.654   7.563   2.115
  173MET     HA  909  13.557   7.514   2.105
  173MET     CB  910  13.722   7.496   2.241
  173MET    HB1  911  13.681   7.541   2.331
  173MET    HB2  912  13.827   7.525   2.248
  173MET     CG  913  13.734   7.342   2.252
  173MET    HG1  914  13.788   7.298   2.168
  173MET    HG2  915  13.630   7.310   2.253
  173MET     SD  916  13.823   7.287   2.404
  173MET     CE  917  13.819   7.114   2.365
  173MET    HE1  918  13.719   7.079   2.342
  173MET    HE2  919  13.884   7.094   2.280
  173MET    HE3  920  13.876   7.068   2.447
  173MET      C  921  13.647   7.712   2.122
  173MET      O  922  13.539   7.769   2.133
  174LYS      N  923  13.762   7.782   2.116
  174LYS      H  924  13.852   7.736   2.110
  174LYS     CA  925  13.768   7.929   2.123
  174LYS     HA  926  13.724   7.958   2.218
  174LYS     CB  927  13.911   7.975   2.107
  174LYS    HB1  928  13.948   7.938   2.011
  174LYS    HB2  929  13.975   7.922   2.178
  174LYS     CG  930  13.934   8.124   2.113
  174LYS    HG1  931  13.886   8.171   2.028
  174LYS    HG2  932  14.041   8.137   2.094
  174LYS     CD  933  13.899   8.177   2.259
  174LYS    HD1  934  13.954   8.111   2.327
  174LYS    HD2  935  13.793   8.176   2.282
  174LYS     CE  936  13.951   8.321   2.279
  174LYS    HE1  937  13.924   8.387   2.197
  174LYS    HE2  938  14.060   8.315   2.282
  174LYS     NZ  939  13.909   8.383   2.410
  174LYS    HZ1  940  13.951   8.474   2.415
  174LYS    HZ2  941  13.811   8.395   2.428
  174LYS    HZ3  942  13.949   8.321   2.479
  174LYS      C  943  13.677   7.995   2.009
  174LYS      O  944  13.618   8.103   2.028
  175ALA      N  945  13.677   7.931   1.891
  175ALA      H  946  13.727   7.845   1.878
  175ALA     CA  947  13.599   7.978   1.779
  175ALA     HA  948  13.625   8.082   1.764
  175ALA     CB  949  13.645   7.914   1.647
  175ALA    HB1  950  13.590   7.957   1.564
  175ALA    HB2  951  13.746   7.942   1.616
  175ALA    HB3  952  13.620   7.808   1.645
  175ALA      C  953  13.449   7.963   1.807
  175ALA      O  954  13.372   8.055   1.780
  176LEU      N  955  13.410   7.845   1.851
  176LEU      H  956  13.479   7.771   1.842
  176LEU     CA  957  13.276   7.818   1.891
  176LEU     HA  958  13.216   7.858   1.809
  176LEU     CB  959  13.264   7.663   1.914
  176LEU    HB1  960  13.171   7.639   1.966
  176LEU    HB2  961  13.345   7.638   1.982
  176LEU     CG  962  13.279   7.573   1.782
  176LEU     HG  963  13.366   7.607   1.726
  176LEU    CD1  964  13.297   7.423   1.818
  176LEU   HD11  965  13.218   7.399   1.889
  176LEU   HD12  966  13.294   7.360   1.729
  176LEU   HD13  967  13.397   7.398   1.854
  176LEU    CD2  968  13.151   7.582   1.699
  176LEU   HD21  969  13.115   7.684   1.682
  176LEU   HD22  970  13.182   7.552   1.599
  176LEU   HD23  971  13.080   7.506   1.732
  176LEU      C  972  13.221   7.898   2.007
  176LEU      O  973  13.107   7.948   2.005
  177LEU      N  974  13.305   7.941   2.102
  177LEU      H  975  13.387   7.883   2.118
  177LEU     CA  976  13.277   8.043   2.202
  177LEU     HA  977  13.177   8.014   2.234
  177LEU     CB  978  13.368   8.037   2.322
  177LEU    HB1  979  13.330   8.114   2.390
  177LEU    HB2  980  13.462   8.079   2.288
  177LEU     CG  981  13.356   7.903   2.399
  177LEU     HG  982  13.353   7.822   2.326
  177LEU    CD1  983  13.485   7.873   2.470
  177LEU   HD11  984  13.485   7.767   2.498
  177LEU   HD12  985  13.568   7.906   2.407
  177LEU   HD13  986  13.491   7.931   2.563
  177LEU    CD2  987  13.232   7.901   2.500
  177LEU   HD21  988  13.229   7.805   2.552
  177LEU   HD22  989  13.248   7.979   2.575
  177LEU   HD23  990  13.137   7.920   2.451
  177LEU      C  991  13.258   8.188   2.146
  177LEU      O  992  13.179   8.266   2.207
  178ASN      N  993  13.329   8.221   2.045
  178ASN      H  994  13.381   8.147   2.000
  178ASN     CA  995  13.346   8.362   1.997
  178ASN     HA  996  13.378   8.425   2.080
  178ASN     CB  997  13.465   8.366   1.896
  178ASN    HB1  998  13.431   8.316   1.805
  178ASN    HB2  999  13.547   8.311   1.942
  178ASN     CG 1000  13.505   8.507   1.876
  178ASN    OD1 1001  13.462   8.562   1.782
  178ASN    ND2 1002  13.590   8.565   1.957
  178ASN   HD21 1003  13.629   8.520   2.038
  178ASN   HD22 1004  13.625   8.655   1.928
  178ASN      C 1005  13.220   8.415   1.920
  178ASN      O 1006  13.144   8.339   1.873
  179ILE      N 1007  13.198   8.548   1.910
  179ILE      H 1008  13.273   8.607   1.944
  179ILE     CA 1009  13.088   8.625   1.851
  179ILE     HA 1010  13.022   8.549   1.811
  179ILE     CB 1011  13.007   8.700   1.955
  179ILE     HB 1012  12.911   8.733   1.916
  179ILE    CG2 1013  12.979   8.603   2.073
  179ILE   HG21 1014  12.915   8.659   2.140
  179ILE   HG22 1015  12.928   8.513   2.039
  179ILE   HG23 1016  13.071   8.574   2.124
  179ILE    CG1 1017  13.075   8.820   2.016
  179ILE   HG11 1018  13.179   8.802   2.044
  179ILE   HG12 1019  13.047   8.833   2.120
  179ILE     CD 1020  13.057   8.950   1.928
  179ILE    HD1 1021  13.115   8.943   1.836
  179ILE    HD2 1022  12.952   8.963   1.901
  179ILE    HD3 1023  13.086   9.039   1.984
  179ILE      C 1024  13.115   8.704   1.717
  179ILE      O 1025  13.019   8.778   1.671
  180ASN      N 1026  13.242   8.703   1.665
  180ASN      H 1027  13.319   8.650   1.703
  180ASN     CA 1028  13.284   8.768   1.543
  180ASN     HA 1029  13.248   8.871   1.551
  180ASN     CB 1030  13.443   8.762   1.527
  180ASN    HB1 1031  13.488   8.776   1.625
  180ASN    HB2 1032  13.470   8.845   1.462
  180ASN     CG 1033  13.497   8.644   1.454
  180ASN    OD1 1034  13.476   8.617   1.337
  180ASN    ND2 1035  13.582   8.562   1.513
  180ASN   HD21 1036  13.605   8.568   1.611
  180ASN   HD22 1037  13.625   8.489   1.458
  180ASN      C 1038  13.206   8.714   1.416
  180ASN      O 1039  13.141   8.609   1.423
  181PRO      N 1040  13.183   8.797   1.310
  181PRO     CD 1041  13.222   8.934   1.287
  181PRO    HD1 1042  13.314   8.931   1.229
  181PRO    HD2 1043  13.233   8.992   1.379
  181PRO     CG 1044  13.112   8.996   1.204
  181PRO    HG1 1045  13.142   9.088   1.154
  181PRO    HG2 1046  13.021   9.001   1.263
  181PRO     CB 1047  13.089   8.881   1.105
  181PRO    HB1 1048  13.171   8.875   1.034
  181PRO    HB2 1049  12.993   8.887   1.054
  181PRO     CA 1050  13.100   8.754   1.197
  181PRO     HA 1051  12.996   8.730   1.222
  181PRO      C 1052  13.164   8.644   1.105
  181PRO      O 1053  13.100   8.597   1.016
  182ASN      N 1054  13.293   8.612   1.124
  182ASN      H 1055  13.338   8.652   1.206
  182ASN     CA 1056  13.372   8.520   1.044
  182ASN     HA 1057  13.322   8.491   0.951
  182ASN     CB 1058  13.493   8.604   1.000
  182ASN    HB1 1059  13.550   8.554   0.922
  182ASN    HB2 1060  13.557   8.626   1.085
  182ASN     CG 1061  13.460   8.738   0.945
  182ASN    OD1 1062  13.505   8.838   0.993
  182ASN    ND2 1063  13.391   8.751   0.836
  182ASN   HD21 1064  13.368   8.658   0.804
  182ASN   HD22 1065  13.376   8.836   0.784
  182ASN      C 1066  13.399   8.379   1.108
  182ASN      O 1067  13.469   8.302   1.047
  183THR      N 1068  13.331   8.347   1.224
  183THR      H 1069  13.255   8.410   1.248
  183THR     CA 1070  13.353   8.222   1.296
  183THR     HA 1071  13.452   8.238   1.340
  183THR     CB 1072  13.252   8.211   1.414
  183THR     HB 1073  13.252   8.112   1.459
  183THR    CG2 1074  13.299   8.303   1.530
  183THR   HG21 1075  13.384   8.368   1.507
  183THR   HG22 1076  13.219   8.370   1.560
  183THR   HG23 1077  13.333   8.252   1.621
  183THR    OG1 1078  13.118   8.227   1.375
  183THR    HG1 1079  13.058   8.224   1.449
  183THR      C 1080  13.349   8.093   1.212
  183THR      O 1081  13.438   8.008   1.218
  184LYS      N 1082  13.242   8.084   1.133
  184LYS      H 1083  13.176   8.160   1.120
  184LYS     CA 1084  13.224   7.967   1.042
  184LYS     HA 1085  13.217   7.879   1.106
  184LYS     CB 1086  13.093   7.970   0.961
  184LYS    HB1 1087  13.074   8.070   0.920
  184LYS    HB2 1088  13.008   7.968   1.030
  184LYS     CG 1089  13.079   7.861   0.855
  184LYS    HG1 1090  13.106   7.765   0.898
  184LYS    HG2 1091  13.147   7.892   0.776
  184LYS     CD 1092  12.931   7.860   0.797
  184LYS    HD1 1093  12.912   7.962   0.762
  184LYS    HD2 1094  12.859   7.857   0.879
  184LYS     CE 1095  12.904   7.753   0.684
  184LYS    HE1 1096  12.933   7.661   0.734
  184LYS    HE2 1097  12.960   7.753   0.591
  184LYS     NZ 1098  12.759   7.756   0.654
  184LYS    HZ1 1099  12.703   7.738   0.736
  184LYS    HZ2 1100  12.730   7.842   0.610
  184LYS    HZ3 1101  12.718   7.702   0.578
  184LYS      C 1102  13.345   7.946   0.951
  184LYS      O 1103  13.391   7.834   0.931
  185GLU      N 1104  13.393   8.056   0.887
  185GLU      H 1105  13.349   8.146   0.896
  185GLU     CA 1106  13.503   8.048   0.792
  185GLU     HA 1107  13.488   7.961   0.728
  185GLU     CB 1108  13.509   8.183   0.714
  185GLU    HB1 1109  13.536   8.271   0.773
  185GLU    HB2 1110  13.421   8.202   0.654
  185GLU     CG 1111  13.624   8.192   0.612
  185GLU    HG1 1112  13.705   8.203   0.685
  185GLU    HG2 1113  13.597   8.284   0.561
  185GLU     CD 1114  13.636   8.081   0.513
  185GLU    OE1 1115  13.545   7.993   0.501
  185GLU    OE2 1116  13.728   8.088   0.428
  185GLU      C 1117  13.638   8.033   0.869
  185GLU      O 1118  13.728   7.959   0.828
  186ILE      N 1119  13.654   8.086   0.988
  186ILE      H 1120  13.594   8.162   1.015
  186ILE     CA 1121  13.761   8.052   1.086
  186ILE     HA 1122  13.856   8.066   1.034
  186ILE     CB 1123  13.759   8.156   1.202
  186ILE     HB 1124  13.657   8.168   1.239
  186ILE    CG2 1125  13.845   8.101   1.317
  186ILE   HG21 1126  13.948   8.083   1.287
  186ILE   HG22 1127  13.861   8.175   1.395
  186ILE   HG23 1128  13.788   8.015   1.352
  186ILE    CG1 1129  13.800   8.299   1.170
  186ILE   HG11 1130  13.770   8.366   1.250
  186ILE   HG12 1131  13.744   8.334   1.084
  186ILE     CD 1132  13.951   8.336   1.152
  186ILE    HD1 1133  13.984   8.377   1.248
  186ILE    HD2 1134  14.012   8.249   1.130
  186ILE    HD3 1135  13.962   8.411   1.073
  186ILE      C 1136  13.762   7.902   1.131
  186ILE      O 1137  13.867   7.840   1.144
  187VAL      N 1138  13.642   7.849   1.147
  187VAL      H 1139  13.563   7.906   1.120
  187VAL     CA 1140  13.623   7.708   1.176
  187VAL     HA 1141  13.691   7.685   1.257
  187VAL     CB 1142  13.482   7.683   1.229
  187VAL     HB 1143  13.414   7.732   1.159
  187VAL    CG1 1144  13.439   7.536   1.229
  187VAL   HG11 1145  13.340   7.528   1.273
  187VAL   HG12 1146  13.430   7.497   1.128
  187VAL   HG13 1147  13.508   7.472   1.284
  187VAL    CG2 1148  13.467   7.748   1.373
  187VAL   HG21 1149  13.524   7.841   1.382
  187VAL   HG22 1150  13.362   7.763   1.396
  187VAL   HG23 1151  13.489   7.678   1.454
  187VAL      C 1152  13.663   7.622   1.053
  187VAL      O 1153  13.746   7.531   1.069
  188ARG      N 1154  13.623   7.655   0.928
  188ARG      H 1155  13.567   7.739   0.932
  188ARG     CA 1156  13.671   7.599   0.797
  188ARG     HA 1157  13.641   7.494   0.800
  188ARG     CB 1158  13.600   7.676   0.679
  188ARG    HB1 1159  13.649   7.772   0.664
  188ARG    HB2 1160  13.494   7.690   0.697
  188ARG     CG 1161  13.631   7.584   0.560
  188ARG    HG1 1162  13.562   7.500   0.572
  188ARG    HG2 1163  13.734   7.549   0.550
  188ARG     CD 1164  13.591   7.652   0.426
  188ARG    HD1 1165  13.488   7.685   0.439
  188ARG    HD2 1166  13.587   7.586   0.339
  188ARG     NE 1167  13.673   7.774   0.392
  188ARG     HE 1168  13.636   7.867   0.403
  188ARG     CZ 1169  13.792   7.765   0.328
  188ARG    NH1 1170  13.864   7.877   0.316
  188ARG   HH11 1171  13.842   7.959   0.371
  188ARG   HH12 1172  13.937   7.885   0.247
  188ARG    NH2 1173  13.846   7.653   0.281
  188ARG   HH21 1174  13.775   7.582   0.269
  188ARG   HH22 1175  13.940   7.635   0.250
  188ARG      C 1176  13.823   7.594   0.780
  188ARG      O 1177  13.877   7.486   0.750
  189ILE      N 1178  13.885   7.706   0.800
  189ILE      H 1179  13.824   7.785   0.812
  189ILE     CA 1180  14.031   7.727   0.784
  189ILE     HA 1181  14.064   7.690   0.687
  189ILE     CB 1182  14.060   7.873   0.799
  189ILE     HB 1183  14.008   7.920   0.882
  189ILE    CG2 1184  14.214   7.895   0.819
  189ILE   HG21 1185  14.269   7.858   0.732
  189ILE   HG22 1186  14.236   8.002   0.825
  189ILE   HG23 1187  14.257   7.858   0.912
  189ILE    CG1 1188  14.002   7.944   0.674
  189ILE   HG11 1189  13.895   7.923   0.669
  189ILE   HG12 1190  14.068   7.903   0.598
  189ILE     CD 1191  14.026   8.091   0.686
  189ILE    HD1 1192  13.962   8.135   0.609
  189ILE    HD2 1193  13.986   8.113   0.785
  189ILE    HD3 1194  14.129   8.120   0.662
  189ILE      C 1195  14.108   7.649   0.892
  189ILE      O 1196  14.195   7.569   0.856
  190LEU      N 1197  14.071   7.656   1.026
  190LEU      H 1198  13.990   7.709   1.054
  190LEU     CA 1199  14.126   7.556   1.129
  190LEU     HA 1200  14.232   7.575   1.145
  190LEU     CB 1201  14.054   7.582   1.266
  190LEU    HB1 1202  14.059   7.501   1.338
  190LEU    HB2 1203  13.947   7.585   1.242
  190LEU     CG 1204  14.100   7.709   1.337
  190LEU     HG 1205  14.106   7.786   1.260
  190LEU    CD1 1206  13.990   7.752   1.437
  190LEU   HD11 1207  13.952   7.659   1.481
  190LEU   HD12 1208  14.038   7.814   1.513
  190LEU   HD13 1209  13.905   7.792   1.383
  190LEU    CD2 1210  14.246   7.681   1.392
  190LEU   HD21 1211  14.324   7.654   1.321
  190LEU   HD22 1212  14.276   7.776   1.438
  190LEU   HD23 1213  14.238   7.609   1.474
  190LEU      C 1214  14.106   7.406   1.097
  190LEU      O 1215  14.203   7.331   1.072
  191LEU      N 1216  13.981   7.368   1.077
  191LEU      H 1217  13.909   7.438   1.087
  191LEU     CA 1218  13.954   7.224   1.039
  191LEU     HA 1219  13.980   7.156   1.119
  191LEU     CB 1220  13.801   7.215   1.013
  191LEU    HB1 1221  13.774   7.133   0.946
  191LEU    HB2 1222  13.761   7.300   0.958
  191LEU     CG 1223  13.717   7.212   1.143
  191LEU     HG 1224  13.738   7.297   1.207
  191LEU    CD1 1225  13.564   7.216   1.112
  191LEU   HD11 1226  13.535   7.304   1.056
  191LEU   HD12 1227  13.537   7.126   1.055
  191LEU   HD13 1228  13.508   7.225   1.206
  191LEU    CD2 1229  13.730   7.079   1.216
  191LEU   HD21 1230  13.828   7.060   1.259
  191LEU   HD22 1231  13.662   7.073   1.300
  191LEU   HD23 1232  13.703   6.995   1.152
  191LEU      C 1233  14.028   7.175   0.916
  191LEU      O 1234  14.085   7.067   0.927
  192ALA      N 1235  14.037   7.247   0.806
  192ALA      H 1236  14.016   7.346   0.815
  192ALA     CA 1237  14.127   7.214   0.692
  192ALA     HA 1238  14.098   7.116   0.653
  192ALA     CB 1239  14.095   7.320   0.583
  192ALA    HB1 1240  14.143   7.278   0.495
  192ALA    HB2 1241  13.988   7.325   0.564
  192ALA    HB3 1242  14.140   7.417   0.607
  192ALA      C 1243  14.276   7.226   0.727
  192ALA      O 1244  14.351   7.162   0.650
  193PHE      N 1245  14.317   7.306   0.826
  193PHE      H 1246  14.250   7.372   0.863
  193PHE     CA 1247  14.452   7.306   0.880
  193PHE     HA 1248  14.516   7.316   0.792
  193PHE     CB 1249  14.475   7.434   0.965
  193PHE    HB1 1250  14.401   7.446   1.043
  193PHE    HB2 1251  14.469   7.522   0.901
  193PHE     CG 1252  14.621   7.434   1.021
  193PHE    CD1 1253  14.732   7.454   0.936
  193PHE    HD1 1254  14.705   7.477   0.834
  193PHE    CE1 1255  14.867   7.435   0.985
  193PHE    HE1 1256  14.947   7.442   0.913
  193PHE     CZ 1257  14.882   7.399   1.119
  193PHE     HZ 1258  14.980   7.385   1.160
  193PHE    CE2 1259  14.770   7.381   1.200
  193PHE    HE2 1260  14.784   7.353   1.303
  193PHE    CD2 1261  14.642   7.393   1.148
  193PHE    HD2 1262  14.558   7.374   1.213
  193PHE      C 1263  14.480   7.173   0.945
  193PHE      O 1264  14.575   7.106   0.912
  194ALA      N 1265  14.403   7.135   1.043
  194ALA      H 1266  14.323   7.197   1.052
  194ALA     CA 1267  14.411   7.003   1.113
  194ALA     HA 1268  14.495   6.995   1.181
  194ALA     CB 1269  14.298   7.002   1.219
  194ALA    HB1 1270  14.292   6.911   1.279
  194ALA    HB2 1271  14.312   7.079   1.295
  194ALA    HB3 1272  14.203   7.013   1.166
  194ALA      C 1273  14.408   6.883   1.014
  194ALA      O 1274  14.487   6.788   1.020
  195GLU      N 1275  14.312   6.888   0.920
  195GLU      H 1276  14.248   6.965   0.916
  195GLU     CA 1277  14.309   6.785   0.811
  195GLU     HA 1278  14.301   6.681   0.846
  195GLU     CB 1279  14.189   6.813   0.713
  195GLU    HB1 1280  14.180   6.919   0.690
  195GLU    HB2 1281  14.098   6.788   0.769
  195GLU     CG 1282  14.200   6.723   0.588
  195GLU    HG1 1283  14.217   6.619   0.615
  195GLU    HG2 1284  14.289   6.744   0.529
  195GLU     CD 1285  14.084   6.734   0.495
  195GLU    OE1 1286  13.978   6.668   0.524
  195GLU    OE2 1287  14.096   6.810   0.403
  195GLU      C 1288  14.438   6.779   0.730
  195GLU      O 1289  14.489   6.672   0.721
  196GLU      N 1290  14.486   6.887   0.674
  196GLU      H 1291  14.423   6.966   0.672
  196GLU     CA 1292  14.615   6.903   0.607
  196GLU     HA 1293  14.618   6.855   0.509
  196GLU     CB 1294  14.646   7.054   0.587
  196GLU    HB1 1295  14.668   7.109   0.679
  196GLU    HB2 1296  14.559   7.094   0.535
  196GLU     CG 1297  14.763   7.084   0.494
  196GLU    HG1 1298  14.731   7.024   0.408
  196GLU    HG2 1299  14.858   7.043   0.528
  196GLU     CD 1300  14.766   7.233   0.465
  196GLU    OE1 1301  14.760   7.311   0.564
  196GLU    OE2 1302  14.771   7.277   0.351
  196GLU      C 1303  14.729   6.835   0.683
  196GLU      O 1304  14.827   6.783   0.625
  197ASN      N 1305  14.732   6.819   0.816
  197ASN      H 1306  14.653   6.852   0.870
  197ASN     CA 1307  14.834   6.755   0.893
  197ASN     HA 1308  14.917   6.729   0.826
  197ASN     CB 1309  14.887   6.850   1.006
  197ASN    HB1 1310  14.961   6.793   1.063
  197ASN    HB2 1311  14.814   6.870   1.084
  197ASN     CG 1312  14.946   6.983   0.965
  197ASN    OD1 1313  15.058   7.012   0.995
  197ASN    ND2 1314  14.866   7.075   0.914
  197ASN   HD21 1315  14.765   7.072   0.918
  197ASN   HD22 1316  14.904   7.168   0.905
  197ASN      C 1317  14.797   6.616   0.955
  197ASN      O 1318  14.870   6.561   1.038
  198ASP      N 1319  14.685   6.556   0.916
  198ASP      H 1320  14.630   6.611   0.852
  198ASP     CA 1321  14.615   6.438   0.980
  198ASP     HA 1322  14.522   6.422   0.924
  198ASP     CB 1323  14.689   6.309   0.948
  198ASP    HB1 1324  14.630   6.229   0.992
  198ASP    HB2 1325  14.793   6.305   0.982
  198ASP     CG 1326  14.677   6.273   0.804
  198ASP    OD1 1327  14.573   6.299   0.741
  198ASP    OD2 1328  14.776   6.209   0.752
  198ASP      C 1329  14.580   6.446   1.134
  198ASP      O 1330  14.537   6.349   1.198
  199ILE      N 1331  14.611   6.566   1.190
  199ILE      H 1332  14.641   6.644   1.134
  199ILE     CA 1333  14.563   6.588   1.330
  199ILE     HA 1334  14.593   6.496   1.381
  199ILE     CB 1335  14.656   6.684   1.413
  199ILE     HB 1336  14.641   6.673   1.520
  199ILE    CG2 1337  14.809   6.666   1.408
  199ILE   HG21 1338  14.844   6.648   1.306
  199ILE   HG22 1339  14.859   6.745   1.462
  199ILE   HG23 1340  14.820   6.574   1.465
  199ILE    CG1 1341  14.622   6.827   1.368
  199ILE   HG11 1342  14.516   6.827   1.343
  199ILE   HG12 1343  14.685   6.860   1.286
  199ILE     CD 1344  14.629   6.916   1.495
  199ILE    HD1 1345  14.596   7.014   1.459
  199ILE    HD2 1346  14.555   6.883   1.568
  199ILE    HD3 1347  14.728   6.940   1.535
  199ILE      C 1348  14.412   6.608   1.353
  199ILE      O 1349  14.368   6.622   1.464
  200LEU      N 1350  14.332   6.610   1.248
  200LEU      H 1351  14.381   6.606   1.159
  200LEU     CA 1352  14.189   6.638   1.245
  200LEU     HA 1353  14.166   6.744   1.262
  200LEU     CB 1354  14.145   6.620   1.102
  200LEU    HB1 1355  14.182   6.523   1.069
  200LEU    HB2 1356  14.186   6.699   1.039
  200LEU     CG 1357  13.993   6.626   1.085
  200LEU     HG 1358  13.937   6.567   1.157
  200LEU    CD1 1359  13.947   6.770   1.106
  200LEU   HD11 1360  13.949   6.802   1.210
  200LEU   HD12 1361  14.011   6.840   1.052
  200LEU   HD13 1362  13.844   6.773   1.069
  200LEU    CD2 1363  13.958   6.573   0.947
  200LEU   HD21 1364  13.964   6.464   0.945
  200LEU   HD22 1365  13.855   6.597   0.922
  200LEU   HD23 1366  14.030   6.607   0.873
  200LEU      C 1367  14.113   6.567   1.355
  200LEU      O 1368  14.047   6.641   1.426
  201ASP      N 1369  14.117   6.433   1.360
  201ASP      H 1370  14.183   6.383   1.301
  201ASP     CA 1371  14.044   6.350   1.461
  201ASP     HA 1372  13.941   6.386   1.461
  201ASP     CB 1373  14.042   6.204   1.418
  201ASP    HB1 1374  13.983   6.192   1.327
  201ASP    HB2 1375  13.998   6.155   1.505
  201ASP     CG 1376  14.173   6.137   1.385
  201ASP    OD1 1377  14.277   6.192   1.428
  201ASP    OD2 1378  14.172   6.022   1.325
  201ASP      C 1379  14.086   6.380   1.607
  201ASP      O 1380  13.999   6.387   1.695
  202ARG      N 1381  14.213   6.416   1.625
  202ARG      H 1382  14.264   6.402   1.539
  202ARG     CA 1383  14.273   6.454   1.752
  202ARG     HA 1384  14.241   6.384   1.829
  202ARG     CB 1385  14.426   6.448   1.744
  202ARG    HB1 1386  14.458   6.528   1.678
  202ARG    HB2 1387  14.455   6.347   1.714
  202ARG     CG 1388  14.500   6.476   1.876
  202ARG    HG1 1389  14.456   6.419   1.958
  202ARG    HG2 1390  14.474   6.576   1.909
  202ARG     CD 1391  14.656   6.466   1.863
  202ARG    HD1 1392  14.696   6.510   1.772
  202ARG    HD2 1393  14.682   6.360   1.854
  202ARG     NE 1394  14.713   6.527   1.989
  202ARG     HE 1395  14.649   6.583   2.042
  202ARG     CZ 1396  14.839   6.515   2.034
  202ARG    NH1 1397  14.933   6.440   1.982
  202ARG   HH11 1398  14.904   6.368   1.917
  202ARG   HH12 1399  15.023   6.429   2.027
  202ARG    NH2 1400  14.878   6.573   2.141
  202ARG   HH21 1401  14.830   6.640   2.200
  202ARG   HH22 1402  14.969   6.548   2.175
  202ARG      C 1403  14.225   6.595   1.788
  202ARG      O 1404  14.171   6.618   1.896
  203PHE      N 1405  14.232   6.689   1.694
  203PHE      H 1406  14.272   6.665   1.604
  203PHE     CA 1407  14.176   6.825   1.709
  203PHE     HA 1408  14.230   6.860   1.797
  203PHE     CB 1409  14.217   6.905   1.589
  203PHE    HB1 1410  14.170   6.867   1.498
  203PHE    HB2 1411  14.324   6.894   1.570
  203PHE     CG 1412  14.174   7.046   1.596
  203PHE    CD1 1413  14.233   7.131   1.685
  203PHE    HD1 1414  14.304   7.086   1.753
  203PHE    CE1 1415  14.206   7.275   1.680
  203PHE    HE1 1416  14.249   7.336   1.757
  203PHE     CZ 1417  14.121   7.323   1.582
  203PHE     HZ 1418  14.097   7.428   1.575
  203PHE    CE2 1419  14.052   7.232   1.498
  203PHE    HE2 1420  13.978   7.262   1.424
  203PHE    CD2 1421  14.078   7.093   1.510
  203PHE    HD2 1422  14.021   7.028   1.446
  203PHE      C 1423  14.026   6.832   1.738
  203PHE      O 1424  13.993   6.910   1.824
  204ILE      N 1425  13.944   6.756   1.663
  204ILE      H 1426  13.985   6.703   1.588
  204ILE     CA 1427  13.800   6.739   1.689
  204ILE     HA 1428  13.747   6.835   1.692
  204ILE     CB 1429  13.733   6.657   1.577
  204ILE     HB 1430  13.791   6.566   1.561
  204ILE    CG2 1431  13.586   6.611   1.608
  204ILE   HG21 1432  13.528   6.703   1.612
  204ILE   HG22 1433  13.554   6.547   1.526
  204ILE   HG23 1434  13.574   6.556   1.702
  204ILE    CG1 1435  13.736   6.725   1.438
  204ILE   HG11 1436  13.834   6.769   1.419
  204ILE   HG12 1437  13.661   6.805   1.436
  204ILE     CD 1438  13.698   6.630   1.315
  204ILE    HD1 1439  13.592   6.606   1.318
  204ILE    HD2 1440  13.713   6.675   1.217
  204ILE    HD3 1441  13.759   6.541   1.302
  204ILE      C 1442  13.773   6.683   1.822
  204ILE      O 1443  13.696   6.748   1.894
  205ASN      N 1444  13.830   6.568   1.861
  205ASN      H 1445  13.890   6.517   1.798
  205ASN     CA 1446  13.791   6.504   1.983
  205ASN     HA 1447  13.692   6.531   2.017
  205ASN     CB 1448  13.798   6.350   1.967
  205ASN    HB1 1449  13.766   6.298   2.057
  205ASN    HB2 1450  13.899   6.310   1.952
  205ASN     CG 1451  13.701   6.305   1.861
  205ASN    OD1 1452  13.579   6.317   1.881
  205ASN    ND2 1453  13.745   6.279   1.745
  205ASN   HD21 1454  13.843   6.270   1.725
  205ASN   HD22 1455  13.679   6.259   1.671
  205ASN      C 1456  13.875   6.543   2.107
  205ASN      O 1457  13.867   6.472   2.202
  206ALA      N 1458  13.948   6.656   2.109
  206ALA      H 1459  13.959   6.701   2.019
  206ALA     CA 1460  14.013   6.714   2.232
  206ALA     HA 1461  14.060   6.630   2.284
  206ALA     CB 1462  14.117   6.817   2.193
  206ALA    HB1 1463  14.187   6.844   2.272
  206ALA    HB2 1464  14.176   6.785   2.106
  206ALA    HB3 1465  14.065   6.907   2.160
  206ALA      C 1466  13.907   6.775   2.330
  206ALA      O 1467  13.809   6.836   2.285
  207GLU      N 1468  13.934   6.762   2.462
  207GLU      H 1469  14.011   6.702   2.486
  207GLU     CA 1470  13.852   6.810   2.571
  207GLU     HA 1471  13.775   6.875   2.531
  207GLU     CB 1472  13.793   6.686   2.641
  207GLU    HB1 1473  13.732   6.632   2.568
  207GLU    HB2 1474  13.734   6.719   2.727
  207GLU     CG 1475  13.899   6.590   2.704
  207GLU    HG1 1476  13.852   6.535   2.785
  207GLU    HG2 1477  13.981   6.643   2.754
  207GLU     CD 1478  13.946   6.484   2.602
  207GLU    OE1 1479  14.051   6.503   2.537
  207GLU    OE2 1480  13.888   6.379   2.583
  207GLU      C 1481  13.925   6.904   2.664
  207GLU      O 1482  14.049   6.895   2.680
  208TYR      N 1483  13.854   7.001   2.727
  208TYR      H 1484  13.754   7.003   2.714
  208TYR     CA 1485  13.918   7.086   2.829
  208TYR     HA 1486  13.999   7.137   2.777
  208TYR     CB 1487  13.808   7.167   2.903
  208TYR    HB1 1488  13.837   7.189   3.006
  208TYR    HB2 1489  13.722   7.102   2.919
  208TYR     CG 1490  13.768   7.306   2.848
  208TYR    CD1 1491  13.798   7.427   2.916
  208TYR    HD1 1492  13.852   7.428   3.010
  208TYR    CE1 1493  13.746   7.549   2.866
  208TYR    HE1 1494  13.764   7.643   2.916
  208TYR     CZ 1495  13.664   7.545   2.747
  208TYR     OH 1496  13.622   7.664   2.693
  208TYR     HH 1497  13.626   7.737   2.755
  208TYR    CE2 1498  13.643   7.426   2.681
  208TYR    HE2 1499  13.587   7.422   2.589
  208TYR    CD2 1500  13.690   7.308   2.735
  208TYR    HD2 1501  13.671   7.217   2.680
  208TYR      C 1502  14.002   7.010   2.934
  208TYR      O 1503  13.963   6.898   2.967
  209THR      N 1504  14.101   7.074   2.993
  209THR      H 1505  14.133   7.164   2.958
  209THR     CA 1506  14.161   7.021   3.118
  209THR     HA 1507  14.114   6.927   3.146
  209THR     CB 1508  14.315   7.006   3.101
  209THR     HB 1509  14.372   6.982   3.190
  209THR    CG2 1510  14.349   6.891   2.995
  209THR   HG21 1511  14.302   6.795   3.018
  209THR   HG22 1512  14.312   6.920   2.897
  209THR   HG23 1513  14.456   6.876   2.978
  209THR    OG1 1514  14.360   7.130   3.051
  209THR    HG1 1515  14.391   7.179   3.127
  209THR      C 1516  14.134   7.102   3.247
  209THR      O 1517  14.155   7.043   3.352
  210GLU      N 1518  14.095   7.229   3.243
  210GLU      H 1519  14.074   7.278   3.157
  210GLU     CA 1520  14.071   7.311   3.357
  210GLU     HA 1521  14.160   7.305   3.420
  210GLU     CB 1522  14.042   7.458   3.318
  210GLU    HB1 1523  13.972   7.449   3.234
  210GLU    HB2 1524  14.135   7.496   3.278
  210GLU     CG 1525  13.974   7.542   3.429
  210GLU    HG1 1526  13.874   7.514   3.463
  210GLU    HG2 1527  13.979   7.640   3.382
  210GLU     CD 1528  14.054   7.560   3.559
  210GLU    OE1 1529  14.171   7.600   3.551
  210GLU    OE2 1530  14.003   7.530   3.674
  210GLU      C 1531  13.955   7.245   3.435
  210GLU      O 1532  13.850   7.211   3.382
  211GLU      N 1533  13.982   7.231   3.563
  211GLU      H 1534  14.064   7.278   3.600
  211GLU     CA 1535  13.905   7.152   3.656
  211GLU     HA 1536  13.904   7.046   3.630
  211GLU     CB 1537  13.979   7.168   3.795
  211GLU    HB1 1538  13.958   7.271   3.827
  211GLU    HB2 1539  14.083   7.148   3.772
  211GLU     CG 1540  13.925   7.061   3.900
  211GLU    HG1 1541  13.913   6.967   3.845
  211GLU    HG2 1542  13.826   7.085   3.939
  211GLU     CD 1543  14.019   7.058   4.023
  211GLU    OE1 1544  14.039   6.945   4.068
  211GLU    OE2 1545  14.051   7.163   4.082
  211GLU      C 1546  13.755   7.197   3.661
  211GLU      O 1547  13.668   7.114   3.688
  212ALA      N 1548  13.726   7.331   3.655
  212ALA      H 1549  13.799   7.400   3.649
  212ALA     CA 1550  13.585   7.373   3.647
  212ALA     HA 1551  13.541   7.335   3.739
  212ALA     CB 1552  13.570   7.527   3.668
  212ALA    HB1 1553  13.597   7.561   3.768
  212ALA    HB2 1554  13.634   7.587   3.602
  212ALA    HB3 1555  13.472   7.559   3.633
  212ALA      C 1556  13.513   7.319   3.526
  212ALA      O 1557  13.389   7.289   3.538
  213TYR      N 1558  13.582   7.299   3.415
  213TYR      H 1559  13.682   7.307   3.423
  213TYR     CA 1560  13.525   7.266   3.281
  213TYR     HA 1561  13.418   7.259   3.302
  213TYR     CB 1562  13.539   7.388   3.179
  213TYR    HB1 1563  13.458   7.377   3.108
  213TYR    HB2 1564  13.629   7.368   3.121
  213TYR     CG 1565  13.552   7.518   3.243
  213TYR    CD1 1566  13.454   7.564   3.334
  213TYR    HD1 1567  13.369   7.498   3.341
  213TYR    CE1 1568  13.464   7.692   3.388
  213TYR    HE1 1569  13.387   7.743   3.443
  213TYR     CZ 1570  13.575   7.777   3.360
  213TYR     OH 1571  13.584   7.902   3.418
  213TYR     HH 1572  13.500   7.912   3.463
  213TYR    CE2 1573  13.674   7.726   3.274
  213TYR    HE2 1574  13.766   7.778   3.254
  213TYR    CD2 1575  13.667   7.600   3.214
  213TYR    HD2 1576  13.739   7.567   3.141
  213TYR      C 1577  13.564   7.134   3.209
  213TYR      O 1578  13.527   7.113   3.093
  214GLU      N 1579  13.654   7.053   3.267
  214GLU      H 1580  13.697   7.093   3.349
  214GLU     CA 1581  13.723   6.954   3.195
  214GLU     HA 1582  13.773   7.009   3.115
  214GLU     CB 1583  13.839   6.893   3.283
  214GLU    HB1 1584  13.901   6.972   3.324
  214GLU    HB2 1585  13.908   6.831   3.225
  214GLU     CG 1586  13.781   6.816   3.398
  214GLU    HG1 1587  13.697   6.755   3.364
  214GLU    HG2 1588  13.757   6.896   3.469
  214GLU     CD 1589  13.878   6.720   3.464
  214GLU    OE1 1590  13.879   6.715   3.587
  214GLU    OE2 1591  13.938   6.626   3.398
  214GLU      C 1592  13.631   6.840   3.133
  214GLU      O 1593  13.520   6.814   3.178
  215GLY      N 1594  13.679   6.771   3.035
  215GLY      H 1595  13.764   6.804   2.992
  215GLY     CA 1596  13.598   6.679   2.957
  215GLY    HA1 1597  13.554   6.596   3.012
  215GLY    HA2 1598  13.659   6.621   2.888
  215GLY      C 1599  13.484   6.741   2.873
  215GLY      O 1600  13.425   6.661   2.806
  216GLN      N 1601  13.454   6.875   2.870
  216GLN      H 1602  13.487   6.931   2.947
  216GLN     CA 1603  13.380   6.950   2.767
  216GLN     HA 1604  13.285   6.896   2.767
  216GLN     CB 1605  13.354   7.090   2.815
  216GLN    HB1 1606  13.446   7.145   2.831
  216GLN    HB2 1607  13.294   7.089   2.906
  216GLN     CG 1608  13.280   7.189   2.724
  216GLN    HG1 1609  13.183   7.149   2.694
  216GLN    HG2 1610  13.340   7.225   2.640
  216GLN     CD 1611  13.255   7.314   2.810
  216GLN    OE1 1612  13.136   7.327   2.842
  216GLN    NE2 1613  13.356   7.398   2.835
  216GLN   HE21 1614  13.451   7.384   2.804
  216GLN   HE22 1615  13.332   7.489   2.873
  216GLN      C 1616  13.451   6.944   2.630
  216GLN      O 1617  13.575   6.968   2.628
  217THR      N 1618  13.377   6.919   2.521
  217THR      H 1619  13.280   6.898   2.539
  217THR     CA 1620  13.440   6.911   2.392
  217THR     HA 1621  13.547   6.921   2.405
  217THR     CB 1622  13.413   6.780   2.317
  217THR     HB 1623  13.448   6.784   2.214
  217THR    CG2 1624  13.483   6.664   2.384
  217THR   HG21 1625  13.453   6.661   2.488
  217THR   HG22 1626  13.455   6.570   2.337
  217THR   HG23 1627  13.590   6.680   2.377
  217THR    OG1 1628  13.276   6.758   2.310
  217THR    HG1 1629  13.264   6.695   2.238
  217THR      C 1630  13.390   7.030   2.305
  217THR      O 1631  13.296   7.104   2.344
  218ALA      N 1632  13.429   7.051   2.179
  218ALA      H 1633  13.508   7.002   2.140
  218ALA     CA 1634  13.361   7.139   2.080
  218ALA     HA 1635  13.372   7.243   2.110
  218ALA     CB 1636  13.428   7.111   1.949
  218ALA    HB1 1637  13.374   7.150   1.862
  218ALA    HB2 1638  13.525   7.160   1.944
  218ALA    HB3 1639  13.445   7.004   1.942
  218ALA      C 1640  13.217   7.099   2.062
  218ALA      O 1641  13.139   7.189   2.030
  219LEU      N 1642  13.174   6.975   2.086
  219LEU      H 1643  13.242   6.901   2.099
  219LEU     CA 1644  13.033   6.928   2.052
  219LEU     HA 1645  12.997   6.978   1.962
  219LEU     CB 1646  13.039   6.774   2.030
  219LEU    HB1 1647  13.083   6.738   2.123
  219LEU    HB2 1648  13.110   6.736   1.956
  219LEU     CG 1649  12.904   6.713   1.990
  219LEU     HG 1650  12.834   6.739   2.070
  219LEU    CD1 1651  12.846   6.773   1.863
  219LEU   HD11 1652  12.924   6.792   1.790
  219LEU   HD12 1653  12.769   6.710   1.819
  219LEU   HD13 1654  12.805   6.869   1.895
  219LEU    CD2 1655  12.909   6.565   1.971
  219LEU   HD21 1656  12.948   6.518   2.061
  219LEU   HD22 1657  12.813   6.521   1.945
  219LEU   HD23 1658  12.971   6.551   1.883
  219LEU      C 1659  12.943   6.961   2.163
  219LEU      O 1660  12.824   6.995   2.131
  220ASN      N 1661  12.985   6.968   2.288
  220ASN      H 1662  13.082   6.944   2.306
  220ASN     CA 1663  12.912   7.030   2.397
  220ASN     HA 1664  12.825   6.968   2.417
  220ASN     CB 1665  12.996   7.027   2.522
  220ASN    HB1 1666  12.960   7.105   2.591
  220ASN    HB2 1667  13.099   7.043   2.490
  220ASN     CG 1668  12.996   6.895   2.593
  220ASN    OD1 1669  13.095   6.822   2.590
  220ASN    ND2 1670  12.887   6.842   2.645
  220ASN   HD21 1671  12.803   6.896   2.651
  220ASN   HD22 1672  12.902   6.752   2.689
  220ASN      C 1673  12.875   7.173   2.361
  220ASN      O 1674  12.757   7.202   2.365
  221ILE      N 1675  12.975   7.251   2.325
  221ILE      H 1676  13.071   7.220   2.329
  221ILE     CA 1677  12.959   7.393   2.293
  221ILE     HA 1678  12.911   7.456   2.367
  221ILE     CB 1679  13.100   7.461   2.273
  221ILE     HB 1680  13.150   7.409   2.192
  221ILE    CG2 1681  13.088   7.612   2.236
  221ILE   HG21 1682  13.188   7.648   2.211
  221ILE   HG22 1683  13.023   7.621   2.148
  221ILE   HG23 1684  13.039   7.669   2.314
  221ILE    CG1 1685  13.199   7.458   2.395
  221ILE   HG11 1686  13.198   7.363   2.449
  221ILE   HG12 1687  13.187   7.548   2.454
  221ILE     CD 1688  13.345   7.468   2.350
  221ILE    HD1 1689  13.361   7.387   2.279
  221ILE    HD2 1690  13.365   7.566   2.306
  221ILE    HD3 1691  13.419   7.461   2.429
  221ILE      C 1692  12.883   7.412   2.162
  221ILE      O 1693  12.797   7.504   2.164
  222ALA      N 1694  12.897   7.332   2.057
  222ALA      H 1695  12.972   7.265   2.064
  222ALA     CA 1696  12.806   7.342   1.944
  222ALA     HA 1697  12.813   7.442   1.899
  222ALA     CB 1698  12.866   7.239   1.838
  222ALA    HB1 1699  12.966   7.276   1.815
  222ALA    HB2 1700  12.862   7.137   1.875
  222ALA    HB3 1701  12.793   7.242   1.758
  222ALA      C 1702  12.657   7.313   1.984
  222ALA      O 1703  12.565   7.383   1.956
  223ILE      N 1704  12.637   7.203   2.064
  223ILE      H 1705  12.713   7.138   2.077
  223ILE     CA 1706  12.504   7.178   2.123
  223ILE     HA 1707  12.440   7.158   2.037
  223ILE     CB 1708  12.502   7.040   2.194
  223ILE     HB 1709  12.585   7.033   2.264
  223ILE    CG2 1710  12.378   7.022   2.275
  223ILE   HG21 1711  12.412   6.940   2.339
  223ILE   HG22 1712  12.350   7.108   2.336
  223ILE   HG23 1713  12.299   6.997   2.204
  223ILE    CG1 1714  12.512   6.924   2.093
  223ILE   HG11 1715  12.603   6.951   2.039
  223ILE   HG12 1716  12.440   6.915   2.012
  223ILE     CD 1717  12.544   6.786   2.147
  223ILE    HD1 1718  12.455   6.746   2.196
  223ILE    HD2 1719  12.563   6.720   2.062
  223ILE    HD3 1720  12.635   6.796   2.206
  223ILE      C 1721  12.450   7.295   2.204
  223ILE      O 1722  12.335   7.335   2.189
  224GLU      N 1723  12.528   7.348   2.295
  224GLU      H 1724  12.624   7.318   2.306
  224GLU     CA 1725  12.484   7.446   2.392
  224GLU     HA 1726  12.385   7.416   2.426
  224GLU     CB 1727  12.575   7.454   2.508
  224GLU    HB1 1728  12.664   7.512   2.484
  224GLU    HB2 1729  12.595   7.351   2.535
  224GLU     CG 1730  12.525   7.517   2.638
  224GLU    HG1 1731  12.605   7.510   2.711
  224GLU    HG2 1732  12.441   7.452   2.666
  224GLU     CD 1733  12.500   7.663   2.637
  224GLU    OE1 1734  12.596   7.740   2.648
  224GLU    OE2 1735  12.382   7.701   2.645
  224GLU      C 1736  12.477   7.585   2.329
  224GLU      O 1737  12.380   7.662   2.347
  225ARG      N 1738  12.563   7.616   2.228
  225ARG      H 1739  12.639   7.555   2.201
  225ARG     CA 1740  12.532   7.728   2.138
  225ARG     HA 1741  12.509   7.813   2.202
  225ARG     CB 1742  12.671   7.769   2.075
  225ARG    HB1 1743  12.646   7.851   2.008
  225ARG    HB2 1744  12.718   7.685   2.024
  225ARG     CG 1745  12.776   7.819   2.170
  225ARG    HG1 1746  12.870   7.829   2.117
  225ARG    HG2 1747  12.794   7.746   2.249
  225ARG     CD 1748  12.749   7.954   2.245
  225ARG    HD1 1749  12.672   8.014   2.197
  225ARG    HD2 1750  12.842   8.011   2.250
  225ARG     NE 1751  12.685   7.929   2.379
  225ARG     HE 1752  12.637   7.842   2.395
  225ARG     CZ 1753  12.676   8.022   2.470
  225ARG    NH1 1754  12.611   8.005   2.578
  225ARG   HH11 1755  12.567   7.917   2.598
  225ARG   HH12 1756  12.599   8.080   2.644
  225ARG    NH2 1757  12.721   8.145   2.453
  225ARG   HH21 1758  12.759   8.189   2.370
  225ARG   HH22 1759  12.725   8.213   2.528
  225ARG      C 1760  12.420   7.708   2.045
  225ARG      O 1761  12.395   7.791   1.958
  226ARG      N 1762  12.349   7.599   2.048
  226ARG      H 1763  12.368   7.530   2.119
  226ARG     CA 1764  12.242   7.552   1.959
  226ARG     HA 1765  12.215   7.452   1.993
  226ARG     CB 1766  12.114   7.630   1.992
  226ARG    HB1 1767  12.030   7.593   1.933
  226ARG    HB2 1768  12.130   7.729   1.951
  226ARG     CG 1769  12.070   7.610   2.135
  226ARG    HG1 1770  12.153   7.640   2.199
  226ARG    HG2 1771  12.045   7.507   2.160
  226ARG     CD 1772  11.946   7.682   2.174
  226ARG    HD1 1773  11.923   7.653   2.277
  226ARG    HD2 1774  11.862   7.657   2.110
  226ARG     NE 1775  11.948   7.830   2.183
  226ARG     HE 1776  11.902   7.877   2.106
  226ARG     CZ 1777  11.998   7.914   2.272
  226ARG    NH1 1778  12.059   7.873   2.380
  226ARG   HH11 1779  12.086   7.775   2.384
  226ARG   HH12 1780  12.112   7.940   2.434
  226ARG    NH2 1781  11.992   8.039   2.250
  226ARG   HH21 1782  11.943   8.067   2.166
  226ARG   HH22 1783  12.028   8.098   2.323
  226ARG      C 1784  12.275   7.548   1.814
  226ARG      O 1785  12.186   7.534   1.731
  227GLN      N 1786  12.403   7.546   1.782
  227GLN      H 1787  12.464   7.516   1.857
  227GLN     CA 1788  12.459   7.541   1.650
  227GLN     HA 1789  12.406   7.618   1.594
  227GLN     CB 1790  12.607   7.589   1.649
  227GLN    HB1 1791  12.626   7.592   1.542
  227GLN    HB2 1792  12.674   7.527   1.710
  227GLN     CG 1793  12.625   7.738   1.695
  227GLN    HG1 1794  12.605   7.741   1.802
  227GLN    HG2 1795  12.560   7.794   1.628
  227GLN     CD 1796  12.775   7.786   1.685
  227GLN    OE1 1797  12.850   7.799   1.782
  227GLN    NE2 1798  12.823   7.800   1.562
  227GLN   HE21 1799  12.777   7.777   1.475
  227GLN   HE22 1800  12.924   7.804   1.563
  227GLN      C 1801  12.444   7.410   1.578
  227GLN      O 1802  12.537   7.339   1.545
  228GLY      N 1803  12.319   7.359   1.556
  228GLY      H 1804  12.242   7.416   1.589
  228GLY     CA 1805  12.295   7.221   1.501
  228GLY    HA1 1806  12.187   7.211   1.497
  228GLY    HA2 1807  12.330   7.144   1.569
  228GLY      C 1808  12.349   7.195   1.364
  228GLY      O 1809  12.366   7.084   1.314
  229ASP      N 1810  12.383   7.303   1.289
  229ASP      H 1811  12.392   7.389   1.341
  229ASP     CA 1812  12.462   7.289   1.163
  229ASP     HA 1813  12.396   7.224   1.106
  229ASP     CB 1814  12.463   7.420   1.081
  229ASP    HB1 1815  12.368   7.430   1.029
  229ASP    HB2 1816  12.538   7.406   1.004
  229ASP     CG 1817  12.500   7.550   1.152
  229ASP    OD1 1818  12.481   7.656   1.090
  229ASP    OD2 1819  12.550   7.552   1.269
  229ASP      C 1820  12.603   7.239   1.180
  229ASP      O 1821  12.646   7.141   1.125
  230ILE      N 1822  12.685   7.311   1.257
  230ILE      H 1823  12.646   7.395   1.299
  230ILE     CA 1824  12.823   7.278   1.289
  230ILE     HA 1825  12.860   7.254   1.189
  230ILE     CB 1826  12.907   7.399   1.338
  230ILE     HB 1827  12.874   7.490   1.287
  230ILE    CG2 1828  12.879   7.417   1.487
  230ILE   HG21 1829  12.773   7.406   1.511
  230ILE   HG22 1830  12.929   7.340   1.545
  230ILE   HG23 1831  12.926   7.511   1.518
  230ILE    CG1 1832  13.054   7.372   1.303
  230ILE   HG11 1833  13.088   7.277   1.345
  230ILE   HG12 1834  13.105   7.452   1.355
  230ILE     CD 1835  13.088   7.385   1.150
  230ILE    HD1 1836  13.055   7.299   1.092
  230ILE    HD2 1837  13.048   7.480   1.115
  230ILE    HD3 1838  13.197   7.381   1.146
  230ILE      C 1839  12.841   7.158   1.385
  230ILE      O 1840  12.938   7.084   1.367
  231THR      N 1841  12.740   7.129   1.462
  231THR      H 1842  12.669   7.201   1.467
  231THR     CA 1843  12.715   7.001   1.525
  231THR     HA 1844  12.794   6.988   1.599
  231THR     CB 1845  12.581   7.007   1.610
  231THR     HB 1846  12.502   7.019   1.536
  231THR    CG2 1847  12.557   6.882   1.694
  231THR   HG21 1848  12.448   6.889   1.703
  231THR   HG22 1849  12.578   6.792   1.637
  231THR   HG23 1850  12.594   6.887   1.796
  231THR    OG1 1851  12.576   7.123   1.692
  231THR    HG1 1852  12.586   7.202   1.639
  231THR      C 1853  12.715   6.893   1.424
  231THR      O 1854  12.800   6.799   1.431
  232ALA      N 1855  12.628   6.896   1.327
  232ALA      H 1856  12.570   6.978   1.318
  232ALA     CA 1857  12.633   6.792   1.217
  232ALA     HA 1858  12.597   6.700   1.263
  232ALA     CB 1859  12.533   6.842   1.107
  232ALA    HB1 1860  12.502   6.755   1.048
  232ALA    HB2 1861  12.442   6.884   1.149
  232ALA    HB3 1862  12.575   6.909   1.033
  232ALA      C 1863  12.763   6.769   1.141
  232ALA      O 1864  12.789   6.657   1.098
  233VAL      N 1865  12.836   6.876   1.107
  233VAL      H 1866  12.798   6.969   1.115
  233VAL     CA 1867  12.968   6.876   1.043
  233VAL     HA 1868  12.970   6.818   0.950
  233VAL     CB 1869  12.990   7.017   0.989
  233VAL     HB 1870  12.967   7.090   1.067
  233VAL    CG1 1871  13.133   7.035   0.945
  233VAL   HG11 1872  13.163   7.139   0.932
  233VAL   HG12 1873  13.203   7.010   1.025
  233VAL   HG13 1874  13.165   6.972   0.863
  233VAL    CG2 1875  12.897   7.037   0.870
  233VAL   HG21 1876  12.919   7.136   0.830
  233VAL   HG22 1877  12.927   6.965   0.794
  233VAL   HG23 1878  12.790   7.036   0.892
  233VAL      C 1879  13.083   6.821   1.134
  233VAL      O 1880  13.147   6.730   1.088
  234LEU      N 1881  13.089   6.855   1.263
  234LEU      H 1882  13.029   6.928   1.297
  234LEU     CA 1883  13.187   6.788   1.350
  234LEU     HA 1884  13.282   6.795   1.298
  234LEU     CB 1885  13.189   6.863   1.490
  234LEU    HB1 1886  13.253   6.813   1.562
  234LEU    HB2 1887  13.090   6.852   1.535
  234LEU     CG 1888  13.243   7.009   1.489
  234LEU     HG 1889  13.196   7.074   1.414
  234LEU    CD1 1890  13.222   7.069   1.627
  234LEU   HD11 1891  13.266   7.005   1.703
  234LEU   HD12 1892  13.261   7.170   1.623
  234LEU   HD13 1893  13.117   7.080   1.653
  234LEU    CD2 1894  13.396   7.007   1.465
  234LEU   HD21 1895  13.446   6.939   1.533
  234LEU   HD22 1896  13.417   6.966   1.366
  234LEU   HD23 1897  13.425   7.111   1.478
  234LEU      C 1898  13.156   6.639   1.372
  234LEU      O 1899  13.252   6.560   1.368
  235ILE      N 1900  13.029   6.596   1.384
  235ILE      H 1901  12.960   6.667   1.402
  235ILE     CA 1902  12.983   6.453   1.393
  235ILE     HA 1903  13.026   6.386   1.467
  235ILE     CB 1904  12.834   6.446   1.428
  235ILE     HB 1905  12.790   6.521   1.362
  235ILE    CG2 1906  12.773   6.305   1.406
  235ILE   HG21 1907  12.665   6.321   1.405
  235ILE   HG22 1908  12.788   6.263   1.306
  235ILE   HG23 1909  12.812   6.236   1.481
  235ILE    CG1 1910  12.814   6.479   1.579
  235ILE   HG11 1911  12.839   6.583   1.601
  235ILE   HG12 1912  12.880   6.421   1.643
  235ILE     CD 1913  12.670   6.472   1.633
  235ILE    HD1 1914  12.615   6.549   1.580
  235ILE    HD2 1915  12.617   6.377   1.629
  235ILE    HD3 1916  12.684   6.498   1.738
  235ILE      C 1917  13.009   6.386   1.259
  235ILE      O 1918  13.058   6.273   1.263
  236ALA      N 1919  12.981   6.440   1.146
  236ALA      H 1920  12.930   6.527   1.153
  236ALA     CA 1921  13.022   6.397   1.012
  236ALA     HA 1922  12.974   6.302   0.989
  236ALA     CB 1923  12.967   6.494   0.910
  236ALA    HB1 1924  12.999   6.463   0.810
  236ALA    HB2 1925  12.861   6.468   0.903
  236ALA    HB3 1926  13.002   6.595   0.929
  236ALA      C 1927  13.176   6.379   1.002
  236ALA      O 1928  13.223   6.277   0.953
  237ALA      N 1929  13.253   6.483   1.043
  237ALA      H 1930  13.217   6.566   1.089
  237ALA     CA 1931  13.401   6.482   1.040
  237ALA     HA 1932  13.431   6.457   0.938
  237ALA     CB 1933  13.451   6.623   1.069
  237ALA    HB1 1934  13.409   6.657   1.163
  237ALA    HB2 1935  13.560   6.626   1.062
  237ALA    HB3 1936  13.417   6.686   0.987
  237ALA      C 1937  13.466   6.367   1.124
  237ALA      O 1938  13.565   6.300   1.084
  238GLY      N 1939  13.417   6.353   1.247
  238GLY      H 1940  13.334   6.401   1.280
  238GLY     CA 1941  13.477   6.250   1.342
  238GLY    HA1 1942  13.584   6.242   1.324
  238GLY    HA2 1943  13.437   6.153   1.313
  238GLY      C 1944  13.451   6.263   1.493
  238GLY      O 1945  13.512   6.195   1.574
  239ALA      N 1946  13.356   6.346   1.535
  239ALA      H 1947  13.313   6.405   1.466
  239ALA     CA 1948  13.330   6.392   1.672
  239ALA     HA 1949  13.424   6.404   1.725
  239ALA     CB 1950  13.243   6.520   1.672
  239ALA    HB1 1951  13.293   6.598   1.615
  239ALA    HB2 1952  13.145   6.481   1.643
  239ALA    HB3 1953  13.247   6.550   1.777
  239ALA      C 1954  13.253   6.279   1.744
  239ALA      O 1955  13.143   6.236   1.698
  240ASP      N 1956  13.313   6.228   1.850
  240ASP      H 1957  13.406   6.265   1.868
  240ASP     CA 1958  13.256   6.121   1.926
  240ASP     HA 1959  13.205   6.047   1.864
  240ASP     CB 1960  13.366   6.048   2.005
  240ASP    HB1 1961  13.415   6.124   2.066
  240ASP    HB2 1962  13.429   6.007   1.926
  240ASP     CG 1963  13.324   5.928   2.084
  240ASP    OD1 1964  13.414   5.869   2.160
  240ASP    OD2 1965  13.206   5.891   2.087
  240ASP      C 1966  13.138   6.157   2.016
  240ASP      O 1967  13.157   6.235   2.109
  241VAL      N 1968  13.017   6.106   1.983
  241VAL      H 1969  13.006   6.052   1.898
  241VAL     CA 1970  12.893   6.145   2.053
  241VAL     HA 1971  12.897   6.254   2.050
  241VAL     CB 1972  12.777   6.099   1.971
  241VAL     HB 1973  12.678   6.115   2.014
  241VAL    CG1 1974  12.774   6.191   1.842
  241VAL   HG11 1975  12.753   6.296   1.863
  241VAL   HG12 1976  12.864   6.169   1.785
  241VAL   HG13 1977  12.698   6.148   1.777
  241VAL    CG2 1978  12.780   5.951   1.919
  241VAL   HG21 1979  12.758   5.896   2.011
  241VAL   HG22 1980  12.704   5.931   1.844
  241VAL   HG23 1981  12.868   5.908   1.872
  241VAL      C 1982  12.877   6.090   2.196
  241VAL      O 1983  12.785   6.107   2.270
  242ASN      N 1984  12.978   6.008   2.231
  242ASN      H 1985  13.054   5.985   2.169
  242ASN     CA 1986  12.984   5.944   2.366
  242ASN     HA 1987  12.892   5.961   2.422
  242ASN     CB 1988  12.985   5.788   2.355
  242ASN    HB1 1989  12.970   5.747   2.455
  242ASN    HB2 1990  13.079   5.765   2.306
  242ASN     CG 1991  12.864   5.736   2.276
  242ASN    OD1 1992  12.751   5.722   2.313
  242ASN    ND2 1993  12.883   5.718   2.152
  242ASN   HD21 1994  12.979   5.715   2.122
  242ASN   HD22 1995  12.812   5.670   2.098
  242ASN      C 1996  13.108   6.000   2.443
  242ASN      O 1997  13.168   5.937   2.530
  243ALA      N 1998  13.149   6.128   2.424
  243ALA      H 1999  13.126   6.171   2.335
  243ALA     CA 2000  13.232   6.213   2.509
  243ALA     HA 2001  13.312   6.141   2.524
  243ALA     CB 2002  13.282   6.335   2.435
  243ALA    HB1 2003  13.368   6.378   2.486
  243ALA    HB2 2004  13.312   6.301   2.336
  243ALA    HB3 2005  13.197   6.402   2.430
  243ALA      C 2006  13.173   6.248   2.647
  243ALA      O 2007  13.052   6.235   2.665
  244HIS      N 2008  13.253   6.281   2.746
  244HIS      H 2009  13.354   6.277   2.744
  244HIS     CA 2010  13.204   6.292   2.892
  244HIS     HA 2011  13.096   6.305   2.891
  244HIS     CB 2012  13.242   6.156   2.959
  244HIS    HB1 2013  13.346   6.137   2.983
  244HIS    HB2 2014  13.211   6.072   2.897
  244HIS     CG 2015  13.187   6.154   3.099
  244HIS    ND1 2016  13.263   6.191   3.213
  244HIS    CE1 2017  13.172   6.182   3.314
  244HIS    HE1 2018  13.192   6.213   3.416
  244HIS    NE2 2019  13.052   6.150   3.264
  244HIS    HE2 2020  12.967   6.140   3.318
  244HIS    CD2 2021  13.055   6.135   3.128
  244HIS    HD2 2022  12.973   6.113   3.061
  244HIS      C 2023  13.261   6.404   2.977
  244HIS      O 2024  13.388   6.417   2.981
  245ALA      N 2025  13.176   6.477   3.051
  245ALA      H 2026  13.077   6.455   3.047
  245ALA     CA 2027  13.218   6.602   3.111
  245ALA     HA 2028  13.310   6.637   3.063
  245ALA     CB 2029  13.105   6.706   3.095
  245ALA    HB1 2030  13.127   6.805   3.134
  245ALA    HB2 2031  13.100   6.726   2.988
  245ALA    HB3 2032  13.012   6.662   3.132
  245ALA      C 2033  13.250   6.582   3.262
  245ALA      O 2034  13.170   6.532   3.338
  246LYS      N 2035  13.367   6.616   3.299
  246LYS      H 2036  13.433   6.650   3.231
  246LYS     CA 2037  13.414   6.581   3.439
  246LYS     HA 2038  13.341   6.521   3.494
  246LYS     CB 2039  13.538   6.491   3.426
  246LYS    HB1 2040  13.590   6.476   3.521
  246LYS    HB2 2041  13.604   6.537   3.352
  246LYS     CG 2042  13.500   6.356   3.359
  246LYS    HG1 2043  13.459   6.365   3.258
  246LYS    HG2 2044  13.427   6.301   3.419
  246LYS     CD 2045  13.622   6.272   3.351
  246LYS    HD1 2046  13.683   6.270   3.441
  246LYS    HD2 2047  13.679   6.328   3.276
  246LYS     CE 2048  13.580   6.133   3.311
  246LYS    HE1 2049  13.489   6.104   3.363
  246LYS    HE2 2050  13.669   6.076   3.337
  246LYS     NZ 2051  13.562   6.116   3.164
  246LYS    HZ1 2052  13.477   6.163   3.136
  246LYS    HZ2 2053  13.640   6.145   3.108
  246LYS    HZ3 2054  13.541   6.020   3.143
  246LYS      C 2055  13.443   6.707   3.523
  246LYS      O 2056  13.452   6.696   3.648
  247GLY      N 2057  13.442   6.825   3.461
  247GLY      H 2058  13.430   6.822   3.361
  247GLY     CA 2059  13.463   6.953   3.518
  247GLY    HA1 2060  13.442   7.030   3.444
  247GLY    HA2 2061  13.570   6.957   3.538
  247GLY      C 2062  13.359   6.974   3.635
  247GLY      O 2063  13.243   6.939   3.624
  248VAL      N 2064  13.404   7.034   3.745
  248VAL      H 2065  13.500   7.065   3.756
  248VAL     CA 2066  13.327   7.047   3.869
  248VAL     HA 2067  13.290   6.946   3.887
  248VAL     CB 2068  13.415   7.082   3.993
  248VAL     HB 2069  13.354   7.078   4.083
  248VAL    CG1 2070  13.514   6.972   4.016
  248VAL   HG11 2071  13.571   6.998   4.106
  248VAL   HG12 2072  13.474   6.878   4.054
  248VAL   HG13 2073  13.579   6.940   3.935
  248VAL    CG2 2074  13.484   7.212   3.976
  248VAL   HG21 2075  13.553   7.209   3.891
  248VAL   HG22 2076  13.411   7.293   3.965
  248VAL   HG23 2077  13.546   7.228   4.063
  248VAL      C 2078  13.205   7.141   3.859
  248VAL      O 2079  13.113   7.132   3.940
  249PHE      N 2080  13.196   7.234   3.760
  249PHE      H 2081  13.278   7.236   3.700
  249PHE     CA 2082  13.078   7.318   3.717
  249PHE     HA 2083  13.028   7.349   3.808
  249PHE     CB 2084  13.119   7.448   3.646
  249PHE    HB1 2085  13.167   7.422   3.552
  249PHE    HB2 2086  13.198   7.492   3.705
  249PHE     CG 2087  13.002   7.543   3.632
  249PHE    CD1 2088  12.996   7.662   3.704
  249PHE    HD1 2089  13.068   7.685   3.781
  249PHE    CE1 2090  12.890   7.749   3.689
  249PHE    HE1 2091  12.881   7.834   3.755
  249PHE     CZ 2092  12.797   7.727   3.588
  249PHE     HZ 2093  12.716   7.793   3.561
  249PHE    CE2 2094  12.813   7.616   3.504
  249PHE    HE2 2095  12.737   7.586   3.434
  249PHE    CD2 2096  12.915   7.525   3.529
  249PHE    HD2 2097  12.930   7.441   3.462
  249PHE      C 2098  12.970   7.233   3.650
  249PHE      O 2099  12.847   7.251   3.665
  250PHE      N 2100  13.008   7.124   3.589
  250PHE      H 2101  13.108   7.105   3.586
  250PHE     CA 2102  12.921   7.024   3.524
  250PHE     HA 2103  12.822   7.067   3.511
  250PHE     CB 2104  12.971   6.983   3.388
  250PHE    HB1 2105  12.895   6.927   3.333
  250PHE    HB2 2106  13.047   6.909   3.415
  250PHE     CG 2107  13.018   7.098   3.295
  250PHE    CD1 2108  12.936   7.212   3.283
  250PHE    HD1 2109  12.844   7.215   3.339
  250PHE    CE1 2110  12.971   7.321   3.200
  250PHE    HE1 2111  12.906   7.408   3.201
  250PHE     CZ 2112  13.098   7.328   3.140
  250PHE     HZ 2113  13.119   7.417   3.084
  250PHE    CE2 2114  13.177   7.217   3.151
  250PHE    HE2 2115  13.275   7.222   3.107
  250PHE    CD2 2116  13.140   7.109   3.232
  250PHE    HD2 2117  13.217   7.034   3.248
  250PHE      C 2118  12.876   6.906   3.611
  250PHE      O 2119  12.782   6.831   3.575
  251ASN      N 2120  12.944   6.880   3.725
  251ASN      H 2121  13.028   6.934   3.735
  251ASN     CA 2122  12.922   6.780   3.823
  251ASN     HA 2123  12.898   6.690   3.766
  251ASN     CB 2124  13.062   6.764   3.891
  251ASN    HB1 2125  13.091   6.861   3.931
  251ASN    HB2 2126  13.137   6.733   3.818
  251ASN     CG 2127  13.058   6.670   4.005
  251ASN    OD1 2128  13.012   6.697   4.119
  251ASN    ND2 2129  13.101   6.552   3.980
  251ASN   HD21 2130  13.136   6.530   3.888
  251ASN   HD22 2131  13.085   6.477   4.046
  251ASN      C 2132  12.803   6.812   3.917
  251ASN      O 2133  12.785   6.929   3.951
  252PRO      N 2134  12.719   6.712   3.961
  252PRO     CD 2135  12.721   6.573   3.915
  252PRO    HD1 2136  12.819   6.525   3.924
  252PRO    HD2 2137  12.705   6.575   3.807
  252PRO     CG 2138  12.612   6.500   3.997
  252PRO    HG1 2139  12.666   6.453   4.080
  252PRO    HG2 2140  12.557   6.423   3.944
  252PRO     CB 2141  12.519   6.620   4.043
  252PRO    HB1 2142  12.476   6.596   4.140
  252PRO    HB2 2143  12.435   6.637   3.975
  252PRO     CA 2144  12.607   6.748   4.041
  252PRO     HA 2145  12.548   6.820   3.985
  252PRO      C 2146  12.625   6.809   4.178
  252PRO      O 2147  12.528   6.862   4.228
  253LYS      N 2148  12.748   6.796   4.235
  253LYS      H 2149  12.822   6.748   4.186
  253LYS     CA 2150  12.775   6.833   4.379
  253LYS     HA 2151  12.698   6.782   4.436
  253LYS     CB 2152  12.911   6.772   4.421
  253LYS    HB1 2153  12.991   6.842   4.398
  253LYS    HB2 2154  12.928   6.676   4.372
  253LYS     CG 2155  12.912   6.749   4.573
  253LYS    HG1 2156  12.829   6.686   4.604
  253LYS    HG2 2157  12.897   6.841   4.630
  253LYS     CD 2158  13.044   6.692   4.629
  253LYS    HD1 2159  13.130   6.750   4.595
  253LYS    HD2 2160  13.068   6.594   4.589
  253LYS     CE 2161  13.041   6.692   4.788
  253LYS    HE1 2162  13.000   6.781   4.835
  253LYS    HE2 2163  13.144   6.691   4.822
  253LYS     NZ 2164  12.970   6.564   4.833
  253LYS    HZ1 2165  13.012   6.481   4.793
  253LYS    HZ2 2166  12.971   6.558   4.934
  253LYS    HZ3 2167  12.870   6.566   4.818
  253LYS      C 2168  12.777   6.985   4.395
  253LYS      O 2169  12.781   7.030   4.510
  254TYR      N 2170  12.753   7.062   4.289
  254TYR      H 2171  12.744   7.010   4.203
  254TYR     CA 2172  12.762   7.207   4.283
  254TYR     HA 2173  12.754   7.252   4.382
  254TYR     CB 2174  12.904   7.252   4.231
  254TYR    HB1 2175  12.914   7.360   4.237
  254TYR    HB2 2176  12.920   7.220   4.128
  254TYR     CG 2177  13.010   7.180   4.314
  254TYR    CD1 2178  13.040   7.229   4.445
  254TYR    HD1 2179  12.969   7.301   4.482
  254TYR    CE1 2180  13.133   7.165   4.526
  254TYR    HE1 2181  13.142   7.192   4.630
  254TYR     CZ 2182  13.206   7.054   4.471
  254TYR     OH 2183  13.291   6.990   4.549
  254TYR     HH 2184  13.298   7.039   4.631
  254TYR    CE2 2185  13.186   7.013   4.336
  254TYR    HE2 2186  13.233   6.931   4.284
  254TYR    CD2 2187  13.086   7.078   4.261
  254TYR    HD2 2188  13.068   7.040   4.162
  254TYR      C 2189  12.647   7.265   4.204
  254TYR      O 2190  12.658   7.385   4.178
  255GLN      N 2191  12.551   7.189   4.165
  255GLN      H 2192  12.567   7.091   4.150
  255GLN     CA 2193  12.434   7.234   4.092
  255GLN     HA 2194  12.460   7.266   3.991
  255GLN     CB 2195  12.348   7.108   4.066
  255GLN    HB1 2196  12.400   7.028   4.013
  255GLN    HB2 2197  12.267   7.143   4.002
  255GLN     CG 2198  12.274   7.059   4.192
  255GLN    HG1 2199  12.219   7.136   4.245
  255GLN    HG2 2200  12.347   7.015   4.260
  255GLN     CD 2201  12.167   6.956   4.154
  255GLN    OE1 2202  12.067   6.974   4.088
  255GLN    NE2 2203  12.178   6.843   4.220
  255GLN   HE21 2204  12.262   6.825   4.273
  255GLN   HE22 2205  12.105   6.773   4.224
  255GLN      C 2206  12.351   7.354   4.142
  255GLN      O 2207  12.271   7.407   4.067
  256HIS      N 2208  12.371   7.403   4.266
  256HIS      H 2209  12.435   7.359   4.331
  256HIS     CA 2210  12.315   7.530   4.324
  256HIS     HA 2211  12.213   7.534   4.283
  256HIS     CB 2212  12.326   7.528   4.476
  256HIS    HB1 2213  12.283   7.441   4.525
  256HIS    HB2 2214  12.274   7.617   4.511
  256HIS     CG 2215  12.469   7.536   4.519
  256HIS    ND1 2216  12.566   7.434   4.509
  256HIS    CE1 2217  12.683   7.489   4.537
  256HIS    HE1 2218  12.779   7.440   4.547
  256HIS    NE2 2219  12.666   7.622   4.559
  256HIS    HE2 2220  12.744   7.686   4.560
  256HIS    CD2 2221  12.538   7.655   4.545
  256HIS    HD2 2222  12.497   7.756   4.546
  256HIS      C 2223  12.379   7.659   4.267
  256HIS      O 2224  12.335   7.771   4.293
  257GLU      N 2225  12.495   7.645   4.208
  257GLU      H 2226  12.546   7.559   4.219
  257GLU     CA 2227  12.571   7.755   4.139
  257GLU     HA 2228  12.499   7.834   4.119
  257GLU     CB 2229  12.671   7.808   4.236
  257GLU    HB1 2230  12.618   7.818   4.331
  257GLU    HB2 2231  12.697   7.909   4.204
  257GLU     CG 2232  12.793   7.719   4.244
  257GLU    HG1 2233  12.847   7.713   4.150
  257GLU    HG2 2234  12.761   7.619   4.272
  257GLU     CD 2235  12.900   7.769   4.340
  257GLU    OE1 2236  12.994   7.841   4.296
  257GLU    OE2 2237  12.898   7.743   4.465
  257GLU      C 2238  12.623   7.717   4.001
  257GLU      O 2239  12.649   7.804   3.919
  258GLY      N 2240  12.648   7.584   3.981
  258GLY      H 2241  12.641   7.515   4.054
  258GLY     CA 2242  12.684   7.521   3.852
  258GLY    HA1 2243  12.718   7.419   3.870
  258GLY    HA2 2244  12.767   7.578   3.810
  258GLY      C 2245  12.564   7.513   3.756
  258GLY      O 2246  12.455   7.547   3.797
  259PHE      N 2247  12.586   7.444   3.642
  259PHE      H 2248  12.680   7.412   3.625
  259PHE     CA 2249  12.477   7.374   3.570
  259PHE     HA 2250  12.389   7.386   3.634
  259PHE     CB 2251  12.442   7.443   3.438
  259PHE    HB1 2252  12.518   7.431   3.361
  259PHE    HB2 2253  12.430   7.547   3.468
  259PHE     CG 2254  12.306   7.399   3.388
  259PHE    CD1 2255  12.182   7.420   3.449
  259PHE    HD1 2256  12.176   7.469   3.546
  259PHE    CE1 2257  12.057   7.365   3.407
  259PHE    HE1 2258  11.967   7.370   3.466
  259PHE     CZ 2259  12.055   7.314   3.280
  259PHE     HZ 2260  11.957   7.283   3.248
  259PHE    CE2 2261  12.176   7.282   3.213
  259PHE    HE2 2262  12.168   7.240   3.115
  259PHE    CD2 2263  12.302   7.329   3.267
  259PHE    HD2 2264  12.398   7.310   3.220
  259PHE      C 2265  12.508   7.224   3.545
  259PHE      O 2266  12.610   7.195   3.479
  260TYR      N 2267  12.424   7.133   3.590
  260TYR      H 2268  12.348   7.162   3.650
  260TYR     CA 2269  12.421   6.989   3.563
  260TYR     HA 2270  12.516   6.945   3.532
  260TYR     CB 2271  12.403   6.922   3.703
  260TYR    HB1 2272  12.315   6.957   3.756
  260TYR    HB2 2273  12.493   6.936   3.764
  260TYR     CG 2274  12.384   6.777   3.692
  260TYR    CD1 2275  12.491   6.688   3.694
  260TYR    HD1 2276  12.591   6.728   3.691
  260TYR    CE1 2277  12.478   6.550   3.670
  260TYR    HE1 2278  12.563   6.483   3.665
  260TYR     CZ 2279  12.354   6.502   3.661
  260TYR     OH 2280  12.332   6.372   3.647
  260TYR     HH 2281  12.413   6.322   3.635
  260TYR    CE2 2282  12.239   6.585   3.672
  260TYR    HE2 2283  12.144   6.533   3.673
  260TYR    CD2 2284  12.255   6.723   3.689
  260TYR    HD2 2285  12.165   6.782   3.699
  260TYR      C 2286  12.321   6.955   3.460
  260TYR      O 2287  12.211   7.017   3.459
  261PHE      N 2288  12.359   6.865   3.368
  261PHE      H 2289  12.455   6.836   3.366
  261PHE     CA 2290  12.282   6.829   3.248
  261PHE     HA 2291  12.178   6.858   3.263
  261PHE     CB 2292  12.335   6.908   3.132
  261PHE    HB1 2293  12.315   7.016   3.125
  261PHE    HB2 2294  12.269   6.875   3.051
  261PHE     CG 2295  12.485   6.888   3.106
  261PHE    CD1 2296  12.575   6.985   3.148
  261PHE    HD1 2297  12.540   7.071   3.203
  261PHE    CE1 2298  12.714   6.981   3.126
  261PHE    HE1 2299  12.772   7.070   3.149
  261PHE     CZ 2300  12.761   6.869   3.053
  261PHE     HZ 2301  12.866   6.861   3.030
  261PHE    CE2 2302  12.675   6.770   2.997
  261PHE    HE2 2303  12.709   6.698   2.924
  261PHE    CD2 2304  12.539   6.777   3.028
  261PHE    HD2 2305  12.470   6.704   2.989
  261PHE      C 2306  12.288   6.676   3.224
  261PHE      O 2307  12.242   6.621   3.131
  262GLY      N 2308  12.348   6.605   3.313
  262GLY      H 2309  12.361   6.647   3.404
  262GLY     CA 2310  12.366   6.463   3.299
  262GLY    HA1 2311  12.277   6.421   3.252
  262GLY    HA2 2312  12.380   6.426   3.400
  262GLY      C 2313  12.490   6.411   3.221
  262GLY      O 2314  12.486   6.291   3.183
  263GLU      N 2315  12.590   6.497   3.217
  263GLU      H 2316  12.573   6.585   3.263
  263GLU     CA 2317  12.734   6.484   3.185
  263GLU     HA 2318  12.774   6.585   3.192
  263GLU     CB 2319  12.819   6.412   3.293
  263GLU    HB1 2320  12.926   6.425   3.275
  263GLU    HB2 2321  12.777   6.311   3.296
  263GLU     CG 2322  12.791   6.470   3.431
  263GLU    HG1 2323  12.685   6.483   3.453
  263GLU    HG2 2324  12.829   6.572   3.426
  263GLU     CD 2325  12.852   6.397   3.550
  263GLU    OE1 2326  12.919   6.290   3.533
  263GLU    OE2 2327  12.858   6.455   3.661
  263GLU      C 2328  12.771   6.422   3.051
  263GLU      O 2329  12.891   6.418   3.015
  264THR      N 2330  12.676   6.388   2.965
  264THR      H 2331  12.589   6.370   3.012
  264THR     CA 2332  12.686   6.335   2.826
  264THR     HA 2333  12.794   6.330   2.813
  264THR     CB 2334  12.620   6.201   2.802
  264THR     HB 2335  12.574   6.186   2.705
  264THR    CG2 2336  12.715   6.085   2.829
  264THR   HG21 2337  12.782   6.070   2.745
  264THR   HG22 2338  12.772   6.114   2.917
  264THR   HG23 2339  12.661   5.993   2.851
  264THR    OG1 2340  12.510   6.192   2.886
  264THR    HG1 2341  12.541   6.176   2.975
  264THR      C 2342  12.639   6.440   2.720
  264THR      O 2343  12.565   6.533   2.749
  265PRO      N 2344  12.690   6.442   2.597
  265PRO     CD 2345  12.818   6.390   2.547
  265PRO    HD1 2346  12.810   6.282   2.534
  265PRO    HD2 2347  12.896   6.409   2.620
  265PRO     CG 2348  12.852   6.454   2.414
  265PRO    HG1 2349  12.907   6.381   2.355
  265PRO    HG2 2350  12.908   6.546   2.428
  265PRO     CB 2351  12.710   6.473   2.362
  265PRO    HB1 2352  12.669   6.376   2.332
  265PRO    HB2 2353  12.685   6.559   2.300
  265PRO     CA 2354  12.633   6.516   2.487
  265PRO     HA 2355  12.647   6.623   2.503
  265PRO      C 2356  12.484   6.501   2.467
  265PRO      O 2357  12.412   6.599   2.453
  266LEU      N 2358  12.426   6.380   2.453
  266LEU      H 2359  12.483   6.297   2.452
  266LEU     CA 2360  12.277   6.371   2.436
  266LEU     HA 2361  12.257   6.438   2.353
  266LEU     CB 2362  12.241   6.224   2.407
  266LEU    HB1 2363  12.271   6.170   2.497
  266LEU    HB2 2364  12.313   6.187   2.334
  266LEU     CG 2365  12.088   6.197   2.379
  266LEU     HG 2366  12.026   6.240   2.458
  266LEU    CD1 2367  12.044   6.259   2.248
  266LEU   HD11 2368  11.939   6.231   2.240
  266LEU   HD12 2369  12.067   6.366   2.256
  266LEU   HD13 2370  12.109   6.222   2.169
  266LEU    CD2 2371  12.072   6.045   2.374
  266LEU   HD21 2372  11.966   6.025   2.356
  266LEU   HD22 2373  12.137   5.993   2.304
  266LEU   HD23 2374  12.102   6.006   2.471
  266LEU      C 2375  12.197   6.428   2.554
  266LEU      O 2376  12.101   6.499   2.535
  267ALA      N 2377  12.226   6.389   2.676
  267ALA      H 2378  12.293   6.313   2.682
  267ALA     CA 2379  12.149   6.439   2.791
  267ALA     HA 2380  12.042   6.424   2.778
  267ALA     CB 2381  12.210   6.377   2.921
  267ALA    HB1 2382  12.315   6.404   2.934
  267ALA    HB2 2383  12.144   6.401   3.004
  267ALA    HB3 2384  12.209   6.268   2.925
  267ALA      C 2385  12.165   6.597   2.794
  267ALA      O 2386  12.068   6.657   2.838
  268LEU      N 2387  12.271   6.668   2.740
  268LEU      H 2388  12.351   6.615   2.710
  268LEU     CA 2389  12.279   6.808   2.717
  268LEU     HA 2390  12.246   6.858   2.808
  268LEU     CB 2391  12.421   6.857   2.694
  268LEU    HB1 2392  12.468   6.790   2.622
  268LEU    HB2 2393  12.468   6.835   2.790
  268LEU     CG 2394  12.447   7.002   2.654
  268LEU     HG 2395  12.387   7.018   2.565
  268LEU    CD1 2396  12.413   7.101   2.763
  268LEU   HD11 2397  12.306   7.113   2.780
  268LEU   HD12 2398  12.462   7.080   2.859
  268LEU   HD13 2399  12.448   7.197   2.726
  268LEU    CD2 2400  12.602   7.015   2.620
  268LEU   HD21 2401  12.618   6.930   2.554
  268LEU   HD22 2402  12.625   7.104   2.562
  268LEU   HD23 2403  12.664   6.999   2.708
  268LEU      C 2404  12.178   6.858   2.610
  268LEU      O 2405  12.106   6.952   2.640
  269ALA      N 2406  12.168   6.800   2.498
  269ALA      H 2407  12.223   6.719   2.476
  269ALA     CA 2408  12.059   6.826   2.410
  269ALA     HA 2409  12.049   6.929   2.377
  269ALA     CB 2410  12.087   6.749   2.283
  269ALA    HB1 2411  12.101   6.644   2.308
  269ALA    HB2 2412  12.007   6.765   2.210
  269ALA    HB3 2413  12.177   6.782   2.232
  269ALA      C 2414  11.913   6.796   2.465
  269ALA      O 2415  11.815   6.872   2.439
  270ALA      N 2416  11.906   6.696   2.561
  270ALA      H 2417  11.976   6.624   2.569
  270ALA     CA 2418  11.781   6.666   2.638
  270ALA     HA 2419  11.705   6.661   2.560
  270ALA     CB 2420  11.790   6.525   2.701
  270ALA    HB1 2421  11.857   6.455   2.650
  270ALA    HB2 2422  11.817   6.541   2.805
  270ALA    HB3 2423  11.688   6.487   2.703
  270ALA      C 2424  11.737   6.774   2.733
  270ALA      O 2425  11.624   6.817   2.734
  271CYS      N 2426  11.834   6.817   2.818
  271CYS      H 2427  11.925   6.775   2.810
  271CYS     CA 2428  11.828   6.914   2.923
  271CYS     HA 2429  11.739   6.907   2.985
  271CYS     CB 2430  11.950   6.893   3.027
  271CYS    HB1 2431  11.946   6.970   3.104
  271CYS    HB2 2432  12.040   6.902   2.967
  271CYS     SG 2433  11.926   6.725   3.095
  271CYS     HG 2434  12.031   6.673   3.031
  271CYS      C 2435  11.820   7.058   2.863
  271CYS      O 2436  11.769   7.145   2.934
  272THR      N 2437  11.868   7.082   2.738
  272THR      H 2438  11.918   7.012   2.685
  272THR     CA 2439  11.846   7.214   2.668
  272THR     HA 2440  11.835   7.287   2.748
  272THR     CB 2441  11.969   7.254   2.587
  272THR     HB 2442  11.947   7.343   2.527
  272THR    CG2 2443  12.076   7.291   2.691
  272THR   HG21 2444  12.047   7.364   2.768
  272THR   HG22 2445  12.098   7.194   2.736
  272THR   HG23 2446  12.166   7.325   2.640
  272THR    OG1 2447  12.017   7.150   2.501
  272THR    HG1 2448  12.051   7.079   2.557
  272THR      C 2449  11.712   7.234   2.596
  272THR      O 2450  11.694   7.342   2.542
  273ASN      N 2451  11.620   7.136   2.603
  273ASN      H 2452  11.643   7.052   2.654
  273ASN     CA 2453  11.491   7.124   2.541
  273ASN     HA 2454  11.450   7.025   2.562
  273ASN     CB 2455  11.400   7.221   2.616
  273ASN    HB1 2456  11.431   7.324   2.598
  273ASN    HB2 2457  11.399   7.195   2.722
  273ASN     CG 2458  11.256   7.204   2.581
  273ASN    OD1 2459  11.212   7.101   2.535
  273ASN    ND2 2460  11.173   7.308   2.582
  273ASN   HD21 2461  11.202   7.398   2.618
  273ASN   HD22 2462  11.076   7.289   2.566
  273ASN      C 2463  11.497   7.149   2.391
  273ASN      O 2464  11.431   7.235   2.335
  274GLN      N 2465  11.580   7.064   2.330
  274GLN      H 2466  11.644   7.013   2.389
  274GLN     CA 2467  11.606   7.072   2.184
  274GLN     HA 2468  11.552   7.152   2.133
  274GLN     CB 2469  11.758   7.096   2.155
  274GLN    HB1 2470  11.752   7.112   2.047
  274GLN    HB2 2471  11.824   7.016   2.188
  274GLN     CG 2472  11.814   7.220   2.221
  274GLN    HG1 2473  11.824   7.211   2.329
  274GLN    HG2 2474  11.756   7.308   2.194
  274GLN     CD 2475  11.960   7.249   2.175
  274GLN    OE1 2476  11.979   7.308   2.067
  274GLN    NE2 2477  12.072   7.199   2.230
  274GLN   HE21 2478  12.046   7.148   2.314
  274GLN   HE22 2479  12.163   7.230   2.200
  274GLN      C 2480  11.574   6.938   2.111
  274GLN      O 2481  11.650   6.842   2.107
  275PRO      N 2482  11.455   6.935   2.042
  275PRO     CD 2483  11.352   7.025   2.076
  275PRO    HD1 2484  11.363   7.121   2.026
  275PRO    HD2 2485  11.348   7.049   2.182
  275PRO     CG 2486  11.220   6.965   2.029
  275PRO    HG1 2487  11.149   7.031   1.978
  275PRO    HG2 2488  11.174   6.917   2.115
  275PRO     CB 2489  11.264   6.873   1.922
  275PRO    HB1 2490  11.270   6.931   1.829
  275PRO    HB2 2491  11.192   6.792   1.917
  275PRO     CA 2492  11.401   6.829   1.965
  275PRO     HA 2493  11.391   6.743   2.032
  275PRO      C 2494  11.493   6.786   1.853
  275PRO      O 2495  11.542   6.671   1.844
  276GLU      N 2496  11.520   6.870   1.756
  276GLU      H 2497  11.493   6.966   1.772
  276GLU     CA 2498  11.607   6.847   1.639
  276GLU     HA 2499  11.559   6.769   1.579
  276GLU     CB 2500  11.594   6.969   1.548
  276GLU    HB1 2501  11.662   7.049   1.579
  276GLU    HB2 2502  11.492   7.006   1.534
  276GLU     CG 2503  11.624   6.946   1.400
  276GLU    HG1 2504  11.554   6.868   1.370
  276GLU    HG2 2505  11.725   6.906   1.393
  276GLU     CD 2506  11.599   7.073   1.311
  276GLU    OE1 2507  11.481   7.104   1.301
  276GLU    OE2 2508  11.693   7.126   1.247
  276GLU      C 2509  11.749   6.799   1.658
  276GLU      O 2510  11.797   6.718   1.584
  277ILE      N 2511  11.820   6.849   1.765
  277ILE      H 2512  11.773   6.914   1.826
  277ILE     CA 2513  11.955   6.798   1.801
  277ILE     HA 2514  12.020   6.795   1.714
  277ILE     CB 2515  12.028   6.902   1.898
  277ILE     HB 2516  11.993   6.898   2.001
  277ILE    CG2 2517  12.184   6.869   1.913
  277ILE   HG21 2518  12.237   6.876   1.818
  277ILE   HG22 2519  12.236   6.931   1.985
  277ILE   HG23 2520  12.205   6.765   1.939
  277ILE    CG1 2521  11.995   7.047   1.856
  277ILE   HG11 2522  12.050   7.106   1.929
  277ILE   HG12 2523  11.889   7.073   1.850
  277ILE     CD 2524  12.050   7.072   1.720
  277ILE    HD1 2525  12.001   7.000   1.655
  277ILE    HD2 2526  12.017   7.172   1.692
  277ILE    HD3 2527  12.158   7.057   1.716
  277ILE      C 2528  11.942   6.661   1.867
  277ILE      O 2529  12.036   6.586   1.856
  278VAL      N 2530  11.835   6.631   1.942
  278VAL      H 2531  11.763   6.702   1.953
  278VAL     CA 2532  11.816   6.491   1.999
  278VAL     HA 2533  11.908   6.466   2.052
  278VAL     CB 2534  11.711   6.482   2.116
  278VAL     HB 2535  11.628   6.543   2.082
  278VAL    CG1 2536  11.660   6.339   2.129
  278VAL   HG11 2537  11.617   6.326   2.228
  278VAL   HG12 2538  11.589   6.321   2.047
  278VAL   HG13 2539  11.736   6.261   2.129
  278VAL    CG2 2540  11.765   6.543   2.248
  278VAL   HG21 2541  11.815   6.639   2.237
  278VAL   HG22 2542  11.697   6.545   2.334
  278VAL   HG23 2543  11.850   6.479   2.272
  278VAL      C 2544  11.799   6.397   1.875
  278VAL      O 2545  11.873   6.301   1.864
  279GLN      N 2546  11.709   6.428   1.783
  279GLN      H 2547  11.651   6.507   1.810
  279GLN     CA 2548  11.708   6.361   1.655
  279GLN     HA 2549  11.671   6.260   1.677
  279GLN     CB 2550  11.600   6.433   1.565
  279GLN    HB1 2551  11.613   6.405   1.461
  279GLN    HB2 2552  11.611   6.541   1.566
  279GLN     CG 2553  11.458   6.420   1.629
  279GLN    HG1 2554  11.392   6.480   1.567
  279GLN    HG2 2555  11.449   6.447   1.734
  279GLN     CD 2556  11.411   6.276   1.602
  279GLN    OE1 2557  11.411   6.190   1.691
  279GLN    NE2 2558  11.375   6.235   1.482
  279GLN   HE21 2559  11.372   6.292   1.399
  279GLN   HE22 2560  11.329   6.145   1.474
  279GLN      C 2561  11.844   6.352   1.580
  279GLN      O 2562  11.883   6.238   1.547
  280LEU      N 2563  11.917   6.460   1.568
  280LEU      H 2564  11.877   6.550   1.589
  280LEU     CA 2565  12.049   6.461   1.503
  280LEU     HA 2566  12.031   6.417   1.405
  280LEU     CB 2567  12.106   6.605   1.492
  280LEU    HB1 2568  12.104   6.647   1.592
  280LEU    HB2 2569  12.034   6.655   1.426
  280LEU     CG 2570  12.252   6.616   1.445
  280LEU     HG 2571  12.315   6.548   1.501
  280LEU    CD1 2572  12.262   6.576   1.298
  280LEU   HD11 2573  12.208   6.628   1.220
  280LEU   HD12 2574  12.364   6.568   1.259
  280LEU   HD13 2575  12.225   6.474   1.294
  280LEU    CD2 2576  12.294   6.766   1.461
  280LEU   HD21 2577  12.226   6.822   1.397
  280LEU   HD22 2578  12.276   6.798   1.564
  280LEU   HD23 2579  12.393   6.789   1.423
  280LEU      C 2580  12.138   6.360   1.568
  280LEU      O 2581  12.219   6.298   1.501
  281LEU      N 2582  12.131   6.336   1.698
  281LEU      H 2583  12.056   6.383   1.748
  281LEU     CA 2584  12.215   6.249   1.777
  281LEU     HA 2585  12.315   6.242   1.733
  281LEU     CB 2586  12.235   6.312   1.909
  281LEU    HB1 2587  12.261   6.229   1.975
  281LEU    HB2 2588  12.135   6.338   1.945
  281LEU     CG 2589  12.323   6.439   1.934
  281LEU     HG 2590  12.246   6.504   1.975
  281LEU    CD1 2591  12.385   6.504   1.815
  281LEU   HD11 2592  12.297   6.545   1.766
  281LEU   HD12 2593  12.461   6.577   1.843
  281LEU   HD13 2594  12.435   6.428   1.755
  281LEU    CD2 2595  12.429   6.413   2.039
  281LEU   HD21 2596  12.389   6.352   2.121
  281LEU   HD22 2597  12.505   6.352   1.991
  281LEU   HD23 2598  12.465   6.508   2.077
  281LEU      C 2599  12.167   6.107   1.782
  281LEU      O 2600  12.251   6.020   1.777
  282MET      N 2601  12.034   6.084   1.791
  282MET      H 2602  11.982   6.168   1.808
  282MET     CA 2603  11.975   5.951   1.779
  282MET     HA 2604  12.035   5.884   1.841
  282MET     CB 2605  11.829   5.955   1.820
  282MET    HB1 2606  11.783   5.857   1.808
  282MET    HB2 2607  11.780   6.029   1.757
  282MET     CG 2608  11.801   6.009   1.959
  282MET    HG1 2609  11.704   6.059   1.959
  282MET    HG2 2610  11.866   6.092   1.989
  282MET     SD 2611  11.802   5.891   2.095
  282MET     CE 2612  11.972   5.823   2.091
  282MET    HE1 2613  11.999   5.782   2.188
  282MET    HE2 2614  11.975   5.743   2.016
  282MET    HE3 2615  12.044   5.902   2.068
  282MET      C 2616  11.987   5.891   1.636
  282MET      O 2617  12.000   5.769   1.626
  283GLU      N 2618  11.991   5.972   1.528
  283GLU      H 2619  11.967   6.069   1.548
  283GLU     CA 2620  12.027   5.933   1.392
  283GLU     HA 2621  11.966   5.846   1.369
  283GLU     CB 2622  11.986   6.046   1.293
  283GLU    HB1 2623  12.016   6.025   1.191
  283GLU    HB2 2624  12.015   6.144   1.328
  283GLU     CG 2625  11.833   6.069   1.287
  283GLU    HG1 2626  11.807   6.157   1.227
  283GLU    HG2 2627  11.804   6.085   1.391
  283GLU     CD 2628  11.763   5.940   1.245
  283GLU    OE1 2629  11.682   5.890   1.321
  283GLU    OE2 2630  11.789   5.884   1.130
  283GLU      C 2631  12.176   5.884   1.379
  283GLU      O 2632  12.209   5.810   1.283
  284ASN      N 2633  12.262   5.911   1.479
  284ASN      H 2634  12.235   5.962   1.562
  284ASN     CA 2635  12.403   5.856   1.470
  284ASN     HA 2636  12.425   5.841   1.364
  284ASN     CB 2637  12.503   5.957   1.531
  284ASN    HB1 2638  12.478   5.978   1.635
  284ASN    HB2 2639  12.494   6.052   1.479
  284ASN     CG 2640  12.645   5.914   1.529
  284ASN    OD1 2641  12.694   5.838   1.615
  284ASN    ND2 2642  12.724   5.966   1.441
  284ASN   HD21 2643  12.684   6.028   1.372
  284ASN   HD22 2644  12.819   5.933   1.434
  284ASN      C 2645  12.420   5.719   1.537
  284ASN      O 2646  12.387   5.697   1.657
  285GLU      N 2647  12.481   5.624   1.468
  285GLU      H 2648  12.506   5.643   1.372
  285GLU     CA 2649  12.470   5.484   1.515
  285GLU     HA 2650  12.369   5.459   1.546
  285GLU     CB 2651  12.485   5.395   1.395
  285GLU    HB1 2652  12.414   5.413   1.315
  285GLU    HB2 2653  12.457   5.294   1.425
  285GLU     CG 2654  12.623   5.384   1.332
  285GLU    HG1 2655  12.637   5.308   1.254
  285GLU    HG2 2656  12.685   5.360   1.418
  285GLU     CD 2657  12.687   5.507   1.269
  285GLU    OE1 2658  12.806   5.519   1.303
  285GLU    OE2 2659  12.626   5.588   1.193
  285GLU      C 2660  12.554   5.449   1.638
  285GLU      O 2661  12.545   5.334   1.682
  286GLN      N 2662  12.624   5.541   1.702
  286GLN      H 2663  12.611   5.636   1.669
  286GLN     CA 2664  12.713   5.533   1.815
  286GLN     HA 2665  12.730   5.429   1.840
  286GLN     CB 2666  12.848   5.609   1.800
  286GLN    HB1 2667  12.915   5.577   1.879
  286GLN    HB2 2668  12.826   5.716   1.797
  286GLN     CG 2669  12.925   5.563   1.675
  286GLN    HG1 2670  12.862   5.541   1.590
  286GLN    HG2 2671  12.977   5.469   1.695
  286GLN     CD 2672  13.019   5.668   1.632
  286GLN    OE1 2673  13.137   5.650   1.600
  286GLN    NE2 2674  12.979   5.786   1.599
  286GLN   HE21 2675  12.883   5.818   1.604
  286GLN   HE22 2676  13.048   5.843   1.552
  286GLN      C 2677  12.634   5.578   1.945
  286GLN      O 2678  12.687   5.546   2.050
  287THR      N 2679  12.535   5.664   1.939
  287THR      H 2680  12.510   5.706   1.851
  287THR     CA 2681  12.486   5.739   2.053
  287THR     HA 2682  12.566   5.785   2.111
  287THR     CB 2683  12.402   5.865   2.015
  287THR     HB 2684  12.313   5.822   1.970
  287THR    CG2 2685  12.358   5.960   2.123
  287THR   HG21 2686  12.282   6.031   2.091
  287THR   HG22 2687  12.307   5.899   2.198
  287THR   HG23 2688  12.442   6.010   2.172
  287THR    OG1 2689  12.457   5.936   1.909
  287THR    HG1 2690  12.381   5.965   1.858
  287THR      C 2691  12.414   5.643   2.146
  287THR      O 2692  12.313   5.577   2.114
  288ASP      N 2693  12.468   5.627   2.264
  288ASP      H 2694  12.559   5.670   2.276
  288ASP     CA 2695  12.418   5.538   2.382
  288ASP     HA 2696  12.394   5.441   2.339
  288ASP     CB 2697  12.534   5.513   2.472
  288ASP    HB1 2698  12.571   5.609   2.508
  288ASP    HB2 2699  12.607   5.461   2.409
  288ASP     CG 2700  12.498   5.433   2.595
  288ASP    OD1 2701  12.589   5.387   2.667
  288ASP    OD2 2702  12.376   5.406   2.629
  288ASP      C 2703  12.291   5.596   2.449
  288ASP      O 2704  12.306   5.695   2.528
  289ILE      N 2705  12.170   5.545   2.416
  289ILE      H 2706  12.158   5.466   2.355
  289ILE     CA 2707  12.038   5.597   2.466
  289ILE     HA 2708  12.021   5.696   2.424
  289ILE     CB 2709  11.930   5.505   2.406
  289ILE     HB 2710  11.944   5.516   2.299
  289ILE    CG2 2711  11.933   5.355   2.457
  289ILE   HG21 2712  11.945   5.358   2.565
  289ILE   HG22 2713  11.842   5.302   2.430
  289ILE   HG23 2714  12.015   5.300   2.411
  289ILE    CG1 2715  11.784   5.569   2.418
  289ILE   HG11 2716  11.788   5.678   2.427
  289ILE   HG12 2717  11.735   5.539   2.510
  289ILE     CD 2718  11.692   5.535   2.302
  289ILE    HD1 2719  11.675   5.428   2.299
  289ILE    HD2 2720  11.594   5.582   2.317
  289ILE    HD3 2721  11.736   5.567   2.208
  289ILE      C 2722  12.023   5.614   2.627
  289ILE      O 2723  11.946   5.691   2.674
  290THR      N 2724  12.092   5.525   2.701
  290THR      H 2725  12.136   5.443   2.660
  290THR     CA 2726  12.096   5.532   2.852
  290THR     HA 2727  11.994   5.543   2.889
  290THR     CB 2728  12.176   5.422   2.913
  290THR     HB 2729  12.162   5.441   3.019
  290THR    CG2 2730  12.123   5.283   2.875
  290THR   HG21 2731  12.122   5.267   2.767
  290THR   HG22 2732  12.177   5.201   2.923
  290THR   HG23 2733  12.023   5.284   2.919
  290THR    OG1 2734  12.311   5.428   2.879
  290THR    HG1 2735  12.314   5.409   2.785
  290THR      C 2736  12.151   5.664   2.899
  290THR      O 2737  12.122   5.706   3.016
  291SER      N 2738  12.229   5.732   2.816
  291SER      H 2739  12.235   5.690   2.724
  291SER     CA 2740  12.321   5.848   2.832
  291SER     HA 2741  12.413   5.805   2.792
  291SER     CB 2742  12.262   5.962   2.751
  291SER    HB1 2743  12.182   6.013   2.805
  291SER    HB2 2744  12.218   5.923   2.659
  291SER     OG 2745  12.356   6.061   2.714
  291SER     HG 2746  12.380   6.121   2.785
  291SER      C 2747  12.339   5.882   2.981
  291SER      O 2748  12.272   5.973   3.035
  292GLN      N 2749  12.443   5.811   3.040
  292GLN      H 2750  12.500   5.745   2.989
  292GLN     CA 2751  12.451   5.805   3.183
  292GLN     HA 2752  12.352   5.827   3.224
  292GLN     CB 2753  12.497   5.663   3.226
  292GLN    HB1 2754  12.520   5.669   3.332
  292GLN    HB2 2755  12.589   5.638   3.174
  292GLN     CG 2756  12.395   5.547   3.216
  292GLN    HG1 2757  12.328   5.572   3.134
  292GLN    HG2 2758  12.321   5.547   3.297
  292GLN     CD 2759  12.449   5.408   3.220
  292GLN    OE1 2760  12.478   5.343   3.124
  292GLN    NE2 2761  12.474   5.356   3.339
  292GLN   HE21 2762  12.422   5.382   3.421
  292GLN   HE22 2763  12.538   5.278   3.341
  292GLN      C 2764  12.546   5.909   3.235
  292GLN      O 2765  12.634   5.950   3.160
  293ASP      N 2766  12.538   5.948   3.360
  293ASP      H 2767  12.476   5.916   3.433
  293ASP     CA 2768  12.648   6.032   3.415
  293ASP     HA 2769  12.699   6.087   3.335
  293ASP     CB 2770  12.585   6.143   3.511
  293ASP    HB1 2771  12.504   6.190   3.456
  293ASP    HB2 2772  12.653   6.223   3.538
  293ASP     CG 2773  12.530   6.082   3.636
  293ASP    OD1 2774  12.544   5.959   3.665
  293ASP    OD2 2775  12.477   6.159   3.716
  293ASP      C 2776  12.757   5.947   3.481
  293ASP      O 2777  12.757   5.822   3.468
  294SER      N 2778  12.853   6.017   3.543
  294SER      H 2779  12.855   6.118   3.536
  294SER     CA 2780  12.961   5.941   3.613
  294SER     HA 2781  13.027   5.892   3.542
  294SER     CB 2782  13.068   6.036   3.661
  294SER    HB1 2783  13.119   6.073   3.573
  294SER    HB2 2784  13.150   5.986   3.712
  294SER     OG 2785  13.015   6.144   3.727
  294SER     HG 2786  12.978   6.201   3.659
  294SER      C 2787  12.922   5.848   3.724
  294SER      O 2788  13.004   5.761   3.770
  295ARG      N 2789  12.798   5.869   3.779
  295ARG      H 2790  12.742   5.942   3.736
  295ARG     CA 2791  12.748   5.782   3.884
  295ARG     HA 2792  12.832   5.745   3.943
  295ARG     CB 2793  12.644   5.865   3.963
  295ARG    HB1 2794  12.613   5.803   4.046
  295ARG    HB2 2795  12.564   5.883   3.891
  295ARG     CG 2796  12.701   6.001   4.022
  295ARG    HG1 2797  12.730   6.068   3.941
  295ARG    HG2 2798  12.788   5.985   4.086
  295ARG     CD 2799  12.593   6.084   4.096
  295ARG    HD1 2800  12.642   6.162   4.154
  295ARG    HD2 2801  12.541   6.009   4.155
  295ARG     NE 2802  12.497   6.147   4.004
  295ARG     HE 2803  12.507   6.114   3.909
  295ARG     CZ 2804  12.406   6.229   4.032
  295ARG    NH1 2805  12.377   6.263   4.155
  295ARG   HH11 2806  12.434   6.221   4.226
  295ARG   HH12 2807  12.303   6.327   4.179
  295ARG    NH2 2808  12.330   6.275   3.939
  295ARG   HH21 2809  12.351   6.237   3.848
  295ARG   HH22 2810  12.245   6.325   3.960
  295ARG      C 2811  12.684   5.662   3.819
  295ARG      O 2812  12.624   5.581   3.895
  296GLY      N 2813  12.677   5.642   3.688
  296GLY      H 2814  12.706   5.721   3.631
  296GLY     CA 2815  12.599   5.540   3.617
  296GLY    HA1 2816  12.593   5.452   3.680
  296GLY    HA2 2817  12.633   5.507   3.519
  296GLY      C 2818  12.448   5.581   3.600
  296GLY      O 2819  12.362   5.509   3.542
  297ASN      N 2820  12.409   5.703   3.652
  297ASN      H 2821  12.478   5.773   3.675
  297ASN     CA 2822  12.261   5.733   3.653
  297ASN     HA 2823  12.197   5.648   3.675
  297ASN     CB 2824  12.226   5.857   3.745
  297ASN    HB1 2825  12.121   5.884   3.734
  297ASN    HB2 2826  12.283   5.943   3.709
  297ASN     CG 2827  12.244   5.835   3.894
  297ASN    OD1 2828  12.287   5.730   3.943
  297ASN    ND2 2829  12.224   5.940   3.971
  297ASN   HD21 2830  12.193   6.027   3.930
  297ASN   HD22 2831  12.235   5.934   4.071
  297ASN      C 2832  12.218   5.765   3.505
  297ASN      O 2833  12.274   5.855   3.442
  298ASN      N 2834  12.117   5.693   3.453
  298ASN      H 2835  12.078   5.619   3.509
  298ASN     CA 2836  12.067   5.705   3.322
  298ASN     HA 2837  12.147   5.710   3.248
  298ASN     CB 2838  11.993   5.572   3.283
  298ASN    HB1 2839  12.039   5.484   3.330
  298ASN    HB2 2840  12.007   5.542   3.179
  298ASN     CG 2841  11.838   5.576   3.297
  298ASN    OD1 2842  11.758   5.647   3.240
  298ASN    ND2 2843  11.787   5.501   3.389
  298ASN   HD21 2844  11.850   5.437   3.434
  298ASN   HD22 2845  11.687   5.487   3.391
  298ASN      C 2846  11.982   5.831   3.298
  298ASN      O 2847  11.916   5.879   3.396
  299ILE      N 2848  11.993   5.887   3.176
  299ILE      H 2849  12.046   5.842   3.103
  299ILE     CA 2850  11.925   6.005   3.120
  299ILE     HA 2851  11.994   6.089   3.129
  299ILE     CB 2852  11.895   5.975   2.973
  299ILE     HB 2853  11.993   5.953   2.931
  299ILE    CG2 2854  11.795   5.851   2.948
  299ILE   HG21 2855  11.820   5.759   3.000
  299ILE   HG22 2856  11.692   5.885   2.955
  299ILE   HG23 2857  11.803   5.831   2.842
  299ILE    CG1 2858  11.845   6.104   2.907
  299ILE   HG11 2859  11.896   6.192   2.946
  299ILE   HG12 2860  11.741   6.130   2.925
  299ILE     CD 2861  11.862   6.093   2.758
  299ILE    HD1 2862  11.959   6.050   2.734
  299ILE    HD2 2863  11.783   6.025   2.725
  299ILE    HD3 2864  11.846   6.192   2.716
  299ILE      C 2865  11.794   6.054   3.191
  299ILE      O 2866  11.784   6.173   3.216
  300LEU      N 2867  11.694   5.973   3.222
  300LEU      H 2868  11.724   5.876   3.217
  300LEU     CA 2869  11.563   6.012   3.292
  300LEU     HA 2870  11.505   6.086   3.238
  300LEU     CB 2871  11.475   5.887   3.300
  300LEU    HB1 2872  11.390   5.924   3.357
  300LEU    HB2 2873  11.522   5.812   3.363
  300LEU     CG 2874  11.427   5.817   3.171
  300LEU     HG 2875  11.511   5.771   3.119
  300LEU    CD1 2876  11.376   5.910   3.060
  300LEU   HD11 2877  11.307   5.978   3.110
  300LEU   HD12 2878  11.463   5.969   3.029
  300LEU   HD13 2879  11.326   5.853   2.983
  300LEU    CD2 2880  11.316   5.726   3.212
  300LEU   HD21 2881  11.308   5.647   3.138
  300LEU   HD22 2882  11.339   5.671   3.304
  300LEU   HD23 2883  11.223   5.780   3.225
  300LEU      C 2884  11.589   6.070   3.429
  300LEU      O 2885  11.512   6.154   3.472
  301HIS      N 2886  11.699   6.033   3.494
  301HIS      H 2887  11.761   5.969   3.447
  301HIS     CA 2888  11.733   6.088   3.621
  301HIS     HA 2889  11.641   6.090   3.680
  301HIS     CB 2890  11.837   5.994   3.680
  301HIS    HB1 2891  11.863   6.035   3.778
  301HIS    HB2 2892  11.933   5.986   3.630
  301HIS     CG 2893  11.791   5.862   3.712
  301HIS    ND1 2894  11.800   5.750   3.629
  301HIS    HD1 2895  11.821   5.753   3.530
  301HIS    CE1 2896  11.740   5.649   3.690
  301HIS    HE1 2897  11.725   5.554   3.641
  301HIS    NE2 2898  11.712   5.682   3.815
  301HIS    CD2 2899  11.738   5.816   3.829
  301HIS    HD2 2900  11.722   5.876   3.917
  301HIS      C 2901  11.783   6.233   3.615
  301HIS      O 2902  11.741   6.313   3.701
  302ALA      N 2903  11.873   6.270   3.522
  302ALA      H 2904  11.884   6.194   3.456
  302ALA     CA 2905  11.911   6.405   3.482
  302ALA     HA 2906  11.971   6.454   3.558
  302ALA     CB 2907  11.987   6.402   3.347
  302ALA    HB1 2908  12.072   6.333   3.346
  302ALA    HB2 2909  11.924   6.362   3.267
  302ALA    HB3 2910  12.019   6.504   3.325
  302ALA      C 2911  11.785   6.492   3.461
  302ALA      O 2912  11.769   6.587   3.534
  303LEU      N 2913  11.703   6.453   3.366
  303LEU      H 2914  11.729   6.370   3.316
  303LEU     CA 2915  11.577   6.516   3.336
  303LEU     HA 2916  11.583   6.615   3.290
  303LEU     CB 2917  11.496   6.422   3.246
  303LEU    HB1 2918  11.401   6.475   3.234
  303LEU    HB2 2919  11.495   6.323   3.290
  303LEU     CG 2920  11.564   6.403   3.108
  303LEU     HG 2921  11.669   6.376   3.117
  303LEU    CD1 2922  11.489   6.296   3.024
  303LEU   HD11 2923  11.383   6.320   3.032
  303LEU   HD12 2924  11.529   6.299   2.923
  303LEU   HD13 2925  11.497   6.195   3.063
  303LEU    CD2 2926  11.560   6.526   3.020
  303LEU   HD21 2927  11.454   6.552   3.023
  303LEU   HD22 2928  11.616   6.608   3.065
  303LEU   HD23 2929  11.599   6.502   2.921
  303LEU      C 2930  11.496   6.555   3.468
  303LEU      O 2931  11.449   6.664   3.494
  304VAL      N 2932  11.488   6.455   3.551
  304VAL      H 2933  11.522   6.362   3.528
  304VAL     CA 2934  11.413   6.470   3.680
  304VAL     HA 2935  11.319   6.523   3.666
  304VAL     CB 2936  11.382   6.334   3.751
  304VAL     HB 2937  11.476   6.279   3.758
  304VAL    CG1 2938  11.338   6.342   3.900
  304VAL   HG11 2939  11.238   6.383   3.893
  304VAL   HG12 2940  11.331   6.243   3.944
  304VAL   HG13 2941  11.402   6.397   3.969
  304VAL    CG2 2942  11.278   6.263   3.667
  304VAL   HG21 2943  11.182   6.314   3.678
  304VAL   HG22 2944  11.311   6.264   3.563
  304VAL   HG23 2945  11.267   6.160   3.701
  304VAL      C 2946  11.485   6.570   3.775
  304VAL      O 2947  11.428   6.647   3.858
  305THR      N 2948  11.622   6.566   3.770
  305THR      H 2949  11.664   6.497   3.709
  305THR     CA 2950  11.708   6.661   3.854
  305THR     HA 2951  11.673   6.653   3.957
  305THR     CB 2952  11.859   6.624   3.838
  305THR     HB 2953  11.896   6.639   3.737
  305THR    CG2 2954  11.940   6.709   3.941
  305THR   HG21 2955  11.925   6.674   4.043
  305THR   HG22 2956  12.045   6.703   3.914
  305THR   HG23 2957  11.917   6.815   3.932
  305THR    OG1 2958  11.876   6.491   3.888
  305THR    HG1 2959  11.861   6.428   3.818
  305THR      C 2960  11.676   6.806   3.806
  305THR      O 2961  11.655   6.885   3.895
  306VAL      N 2962  11.665   6.837   3.675
  306VAL      H 2963  11.671   6.764   3.606
  306VAL     CA 2964  11.654   6.974   3.631
  306VAL     HA 2965  11.715   7.038   3.695
  306VAL     CB 2966  11.707   6.993   3.486
  306VAL     HB 2967  11.698   7.100   3.472
  306VAL    CG1 2968  11.857   6.963   3.481
  306VAL   HG11 2969  11.866   6.854   3.479
  306VAL   HG12 2970  11.896   6.995   3.384
  306VAL   HG13 2971  11.914   7.009   3.561
  306VAL    CG2 2972  11.630   6.925   3.377
  306VAL   HG21 2973  11.685   6.916   3.283
  306VAL   HG22 2974  11.614   6.822   3.411
  306VAL   HG23 2975  11.532   6.972   3.368
  306VAL      C 2976  11.512   7.030   3.641
  306VAL      O 2977  11.489   7.151   3.650
  307ALA      N 2978  11.411   6.939   3.639
  307ALA      H 2979  11.431   6.840   3.636
  307ALA     CA 2980  11.267   6.969   3.645
  307ALA     HA 2981  11.246   7.016   3.548
  307ALA     CB 2982  11.193   6.842   3.667
  307ALA    HB1 2983  11.089   6.861   3.642
  307ALA    HB2 2984  11.242   6.764   3.608
  307ALA    HB3 2985  11.197   6.821   3.774
  307ALA      C 2986  11.236   7.083   3.752
  307ALA      O 2987  11.282   7.066   3.864
  308GLU      N 2988  11.155   7.182   3.712
  308GLU      H 2989  11.139   7.192   3.613
  308GLU     CA 2990  11.099   7.282   3.799
  308GLU     HA 2991  11.150   7.275   3.895
  308GLU     CB 2992  11.117   7.420   3.732
  308GLU    HB1 2993  11.067   7.496   3.792
  308GLU    HB2 2994  11.068   7.400   3.637
  308GLU     CG 2995  11.263   7.463   3.708
  308GLU    HG1 2996  11.276   7.543   3.635
  308GLU    HG2 2997  11.327   7.379   3.681
  308GLU     CD 2998  11.321   7.531   3.837
  308GLU    OE1 2999  11.253   7.592   3.918
  308GLU    OE2 3000  11.448   7.522   3.852
  308GLU      C 3001  10.946   7.271   3.823
  308GLU      O 3002  10.883   7.183   3.762
  309ASP      N 3003  10.886   7.361   3.905
  309ASP      H 3004  10.942   7.433   3.949
  309ASP     CA 3005  10.745   7.361   3.925
  309ASP     HA 3006  10.704   7.262   3.943
  309ASP     CB 3007  10.708   7.447   4.045
  309ASP    HB1 3008  10.790   7.450   4.116
  309ASP    HB2 3009  10.632   7.391   4.099
  309ASP     CG 3010  10.654   7.587   4.014
  309ASP    OD1 3011  10.730   7.687   4.029
  309ASP    OD2 3012  10.534   7.594   3.979
  309ASP      C 3013  10.666   7.399   3.795
  309ASP      O 3014  10.722   7.454   3.703
  310PHE      N 3015  10.532   7.384   3.801
  310PHE      H 3016  10.487   7.358   3.887
  310PHE     CA 3017  10.450   7.395   3.678
  310PHE     HA 3018  10.498   7.339   3.598
  310PHE     CB 3019  10.310   7.331   3.693
  310PHE    HB1 3020  10.263   7.361   3.787
  310PHE    HB2 3021  10.317   7.222   3.695
  310PHE     CG 3022  10.205   7.353   3.589
  310PHE    CD1 3023  10.107   7.453   3.605
  310PHE    HD1 3024  10.096   7.513   3.695
  310PHE    CE1 3025  10.018   7.482   3.497
  310PHE    HE1 3026   9.943   7.559   3.514
  310PHE     CZ 3027  10.021   7.412   3.378
  310PHE     HZ 3028   9.944   7.426   3.304
  310PHE    CE2 3029  10.112   7.310   3.366
  310PHE    HE2 3030  10.110   7.248   3.278
  310PHE    CD2 3031  10.211   7.286   3.465
  310PHE    HD2 3032  10.289   7.213   3.446
  310PHE      C 3033  10.451   7.540   3.621
  310PHE      O 3034  10.431   7.554   3.498
  311LYS      N 3035  10.461   7.643   3.704
  311LYS      H 3036  10.463   7.621   3.802
  311LYS     CA 3037  10.445   7.784   3.662
  311LYS     HA 3038  10.365   7.805   3.591
  311LYS     CB 3039  10.428   7.871   3.793
  311LYS    HB1 3040  10.430   7.976   3.764
  311LYS    HB2 3041  10.518   7.855   3.853
  311LYS     CG 3042  10.302   7.824   3.867
  311LYS    HG1 3043  10.314   7.725   3.910
  311LYS    HG2 3044  10.210   7.818   3.807
  311LYS     CD 3045  10.263   7.918   3.981
  311LYS    HD1 3046  10.169   7.882   4.024
  311LYS    HD2 3047  10.243   8.019   3.947
  311LYS     CE 3048  10.369   7.933   4.093
  311LYS    HE1 3049  10.323   7.982   4.179
  311LYS    HE2 3050  10.460   7.985   4.064
  311LYS     NZ 3051  10.411   7.801   4.146
  311LYS    HZ1 3052  10.482   7.763   4.086
  311LYS    HZ2 3053  10.443   7.803   4.242
  311LYS    HZ3 3054  10.333   7.741   4.124
  311LYS      C 3055  10.574   7.823   3.594
  311LYS      O 3056  10.578   7.914   3.509
  312THR      N 3057  10.683   7.768   3.637
  312THR      H 3058  10.672   7.694   3.705
  312THR     CA 3059  10.818   7.788   3.576
  312THR     HA 3060  10.819   7.895   3.558
  312THR     CB 3061  10.938   7.760   3.669
  312THR     HB 3062  10.924   7.660   3.710
  312THR    CG2 3063  11.074   7.781   3.604
  312THR   HG21 3064  11.152   7.762   3.678
  312THR   HG22 3065  11.090   7.707   3.525
  312THR   HG23 3066  11.095   7.881   3.567
  312THR    OG1 3067  10.933   7.860   3.774
  312THR    HG1 3068  11.016   7.850   3.822
  312THR      C 3069  10.823   7.714   3.435
  312THR      O 3070  10.801   7.783   3.339
  313GLN      N 3071  10.841   7.580   3.430
  313GLN      H 3072  10.844   7.530   3.517
  313GLN     CA 3073  10.846   7.500   3.306
  313GLN     HA 3074  10.866   7.564   3.220
  313GLN     CB 3075  10.948   7.391   3.314
  313GLN    HB1 3076  10.935   7.330   3.225
  313GLN    HB2 3077  10.928   7.335   3.405
  313GLN     CG 3078  11.096   7.426   3.330
  313GLN    HG1 3079  11.104   7.515   3.392
  313GLN    HG2 3080  11.124   7.465   3.232
  313GLN     CD 3081  11.178   7.312   3.385
  313GLN    OE1 3082  11.133   7.209   3.425
  313GLN    NE2 3083  11.308   7.338   3.401
  313GLN   HE21 3084  11.338   7.430   3.371
  313GLN   HE22 3085  11.365   7.269   3.447
  313GLN      C 3086  10.711   7.431   3.288
  313GLN      O 3087  10.667   7.360   3.384
  314ASN      N 3088  10.651   7.445   3.171
  314ASN      H 3089  10.689   7.522   3.118
  314ASN     CA 3090  10.523   7.389   3.141
  314ASN     HA 3091  10.463   7.382   3.232
  314ASN     CB 3092  10.444   7.477   3.039
  314ASN    HB1 3093  10.500   7.499   2.948
  314ASN    HB2 3094  10.420   7.577   3.075
  314ASN     CG 3095  10.311   7.412   3.020
  314ASN    OD1 3096  10.218   7.429   3.095
  314ASN    ND2 3097  10.295   7.351   2.907
  314ASN   HD21 3098  10.364   7.368   2.835
  314ASN   HD22 3099  10.223   7.280   2.901
  314ASN      C 3100  10.519   7.236   3.099
  314ASN      O 3101  10.441   7.157   3.153
  315ASP      N 3102  10.600   7.215   2.992
  315ASP      H 3103  10.644   7.299   2.958
  315ASP     CA 3104  10.613   7.090   2.916
  315ASP     HA 3105  10.580   7.009   2.982
  315ASP     CB 3106  10.521   7.106   2.795
  315ASP    HB1 3107  10.418   7.135   2.817
  315ASP    HB2 3108  10.523   7.008   2.747
  315ASP     CG 3109  10.565   7.227   2.709
  315ASP    OD1 3110  10.520   7.341   2.720
  315ASP    OD2 3111  10.658   7.206   2.626
  315ASP      C 3112  10.762   7.064   2.876
  315ASP      O 3113  10.790   6.960   2.820
  316PHE      N 3114  10.861   7.156   2.908
  316PHE      H 3115  10.834   7.251   2.927
  316PHE     CA 3116  11.006   7.153   2.885
  316PHE     HA 3117  11.023   7.188   2.783
  316PHE     CB 3118  11.067   7.261   2.980
  316PHE    HB1 3119  11.070   7.220   3.081
  316PHE    HB2 3120  11.000   7.347   2.982
  316PHE     CG 3121  11.211   7.300   2.953
  316PHE    CD1 3122  11.320   7.229   3.009
  316PHE    HD1 3123  11.297   7.147   3.077
  316PHE    CE1 3124  11.448   7.277   2.975
  316PHE    HE1 3125  11.537   7.227   3.011
  316PHE     CZ 3126  11.467   7.384   2.889
  316PHE     HZ 3127  11.564   7.394   2.843
  316PHE    CE2 3128  11.361   7.463   2.844
  316PHE    HE2 3129  11.380   7.547   2.780
  316PHE    CD2 3130  11.234   7.423   2.884
  316PHE    HD2 3131  11.152   7.487   2.856
  316PHE      C 3132  11.083   7.020   2.909
  316PHE      O 3133  11.173   6.980   2.834
  317VAL      N 3134  11.044   6.943   3.012
  317VAL      H 3135  10.962   6.976   3.062
  317VAL     CA 3136  11.084   6.802   3.031
  317VAL     HA 3137  11.176   6.794   2.973
  317VAL     CB 3138  11.122   6.768   3.180
  317VAL     HB 3139  11.031   6.792   3.234
  317VAL    CG1 3140  11.144   6.614   3.219
  317VAL   HG11 3141  11.224   6.564   3.164
  317VAL   HG12 3142  11.158   6.602   3.327
  317VAL   HG13 3143  11.052   6.561   3.195
  317VAL    CG2 3144  11.235   6.847   3.244
  317VAL   HG21 3145  11.322   6.835   3.179
  317VAL   HG22 3146  11.199   6.950   3.243
  317VAL   HG23 3147  11.250   6.819   3.348
  317VAL      C 3148  10.982   6.702   2.980
  317VAL      O 3149  11.029   6.603   2.929
  318LYS      N 3150  10.850   6.718   2.993
  318LYS      H 3151  10.817   6.807   3.025
  318LYS     CA 3152  10.751   6.622   2.949
  318LYS     HA 3153  10.765   6.530   3.006
  318LYS     CB 3154  10.612   6.678   2.991
  318LYS    HB1 3155  10.536   6.643   2.922
  318LYS    HB2 3156  10.609   6.785   2.967
  318LYS     CG 3157  10.575   6.660   3.135
  318LYS    HG1 3158  10.653   6.701   3.199
  318LYS    HG2 3159  10.567   6.552   3.148
  318LYS     CD 3160  10.447   6.728   3.178
  318LYS    HD1 3161  10.460   6.834   3.160
  318LYS    HD2 3162  10.446   6.705   3.285
  318LYS     CE 3163  10.331   6.662   3.111
  318LYS    HE1 3164  10.345   6.554   3.116
  318LYS    HE2 3165  10.328   6.690   3.005
  318LYS     NZ 3166  10.192   6.694   3.159
  318LYS    HZ1 3167  10.121   6.668   3.092
  318LYS    HZ2 3168  10.166   6.662   3.252
  318LYS    HZ3 3169  10.177   6.793   3.166
  318LYS      C 3170  10.764   6.585   2.801
  318LYS      O 3171  10.761   6.468   2.771
  319ARG      N 3172  10.793   6.679   2.710
  319ARG      H 3173  10.820   6.770   2.745
  319ARG     CA 3174  10.832   6.644   2.573
  319ARG     HA 3175  10.758   6.568   2.545
  319ARG     CB 3176  10.820   6.761   2.480
  319ARG    HB1 3177  10.721   6.803   2.494
  319ARG    HB2 3178  10.827   6.721   2.379
  319ARG     CG 3179  10.919   6.874   2.492
  319ARG    HG1 3180  11.011   6.827   2.459
  319ARG    HG2 3181  10.917   6.908   2.595
  319ARG     CD 3182  10.881   6.988   2.401
  319ARG    HD1 3183  10.794   7.038   2.444
  319ARG    HD2 3184  10.846   6.948   2.306
  319ARG     NE 3185  10.994   7.077   2.373
  319ARG     HE 3186  11.057   7.084   2.451
  319ARG     CZ 3187  11.009   7.168   2.276
  319ARG    NH1 3188  10.927   7.179   2.172
  319ARG   HH11 3189  10.841   7.126   2.161
  319ARG   HH12 3190  10.926   7.266   2.121
  319ARG    NH2 3191  11.118   7.236   2.279
  319ARG   HH21 3192  11.180   7.229   2.357
  319ARG   HH22 3193  11.139   7.280   2.190
  319ARG      C 3194  10.967   6.565   2.550
  319ARG      O 3195  10.971   6.474   2.467
  320MET      N 3196  11.067   6.591   2.633
  320MET      H 3197  11.053   6.661   2.705
  320MET     CA 3198  11.201   6.525   2.620
  320MET     HA 3199  11.234   6.514   2.517
  320MET     CB 3200  11.294   6.632   2.674
  320MET    HB1 3201  11.394   6.589   2.688
  320MET    HB2 3202  11.255   6.655   2.773
  320MET     CG 3203  11.293   6.758   2.580
  320MET    HG1 3204  11.363   6.832   2.620
  320MET    HG2 3205  11.203   6.813   2.607
  320MET     SD 3206  11.307   6.738   2.407
  320MET     CE 3207  11.474   6.682   2.374
  320MET    HE1 3208  11.545   6.762   2.391
  320MET    HE2 3209  11.488   6.601   2.446
  320MET    HE3 3210  11.477   6.642   2.273
  320MET      C 3211  11.207   6.385   2.677
  320MET      O 3212  11.270   6.301   2.610
  321TYR      N 3213  11.151   6.368   2.795
  321TYR      H 3214  11.102   6.447   2.834
  321TYR     CA 3215  11.111   6.240   2.850
  321TYR     HA 3216  11.196   6.180   2.880
  321TYR     CB 3217  11.025   6.272   2.973
  321TYR    HB1 3218  10.923   6.276   2.935
  321TYR    HB2 3219  11.055   6.370   3.010
  321TYR     CG 3220  11.039   6.170   3.091
  321TYR    CD1 3221  11.121   6.210   3.207
  321TYR    HD1 3222  11.179   6.301   3.206
  321TYR    CE1 3223  11.138   6.114   3.309
  321TYR    HE1 3224  11.194   6.132   3.400
  321TYR     CZ 3225  11.062   5.995   3.311
  321TYR     OH 3226  11.066   5.902   3.409
  321TYR     HH 3227  11.006   5.828   3.402
  321TYR    CE2 3228  10.975   5.966   3.210
  321TYR    HE2 3229  10.914   5.879   3.227
  321TYR    CD2 3230  10.964   6.052   3.096
  321TYR    HD2 3231  10.909   6.020   3.008
  321TYR      C 3232  11.027   6.155   2.756
  321TYR      O 3233  11.066   6.038   2.742
  322ASP      N 3234  10.917   6.202   2.696
  322ASP      H 3235  10.881   6.293   2.720
  322ASP     CA 3236  10.833   6.127   2.599
  322ASP     HA 3237  10.798   6.036   2.649
  322ASP     CB 3238  10.713   6.215   2.571
  322ASP    HB1 3239  10.750   6.314   2.545
  322ASP    HB2 3240  10.659   6.221   2.666
  322ASP     CG 3241  10.621   6.150   2.475
  322ASP    OD1 3242  10.634   6.177   2.358
  322ASP    OD2 3243  10.528   6.071   2.514
  322ASP      C 3244  10.906   6.069   2.473
  322ASP      O 3245  10.900   5.949   2.445
  323MET      N 3246  10.979   6.158   2.401
  323MET      H 3247  10.982   6.252   2.439
  323MET     CA 3248  11.068   6.127   2.288
  323MET     HA 3249  11.010   6.095   2.202
  323MET     CB 3250  11.129   6.260   2.246
  323MET    HB1 3251  11.190   6.304   2.326
  323MET    HB2 3252  11.045   6.325   2.224
  323MET     CG 3253  11.226   6.250   2.123
  323MET    HG1 3254  11.160   6.237   2.037
  323MET    HG2 3255  11.295   6.167   2.138
  323MET     SD 3256  11.324   6.399   2.099
  323MET     CE 3257  11.224   6.468   1.965
  323MET    HE1 3258  11.231   6.410   1.873
  323MET    HE2 3259  11.123   6.454   2.004
  323MET    HE3 3260  11.255   6.573   1.958
  323MET      C 3261  11.170   6.015   2.310
  323MET      O 3262  11.179   5.921   2.231
  324ILE      N 3263  11.239   6.025   2.422
  324ILE      H 3264  11.214   6.100   2.485
  324ILE     CA 3265  11.335   5.929   2.480
  324ILE     HA 3266  11.401   5.899   2.399
  324ILE     CB 3267  11.422   5.995   2.595
  324ILE     HB 3268  11.351   6.037   2.666
  324ILE    CG2 3269  11.486   5.890   2.681
  324ILE   HG21 3270  11.531   5.819   2.611
  324ILE   HG22 3271  11.560   5.929   2.751
  324ILE   HG23 3272  11.429   5.825   2.746
  324ILE    CG1 3273  11.523   6.097   2.531
  324ILE   HG11 3274  11.571   6.159   2.606
  324ILE   HG12 3275  11.458   6.162   2.472
  324ILE     CD 3276  11.639   6.034   2.444
  324ILE    HD1 3277  11.602   5.980   2.357
  324ILE    HD2 3278  11.705   6.110   2.402
  324ILE    HD3 3279  11.688   5.954   2.499
  324ILE      C 3280  11.261   5.802   2.528
  324ILE      O 3281  11.314   5.693   2.504
  325LEU      N 3282  11.140   5.808   2.596
  325LEU      H 3283  11.104   5.901   2.615
  325LEU     CA 3284  11.061   5.687   2.614
  325LEU     HA 3285  11.126   5.618   2.668
  325LEU     CB 3286  10.939   5.707   2.703
  325LEU    HB1 3287  10.878   5.616   2.700
  325LEU    HB2 3288  10.880   5.792   2.670
  325LEU     CG 3289  10.976   5.723   2.852
  325LEU     HG 3290  11.051   5.801   2.863
  325LEU    CD1 3291  10.853   5.750   2.936
  325LEU   HD11 3292  10.769   5.683   2.922
  325LEU   HD12 3293  10.886   5.749   3.040
  325LEU   HD13 3294  10.809   5.847   2.912
  325LEU    CD2 3295  11.033   5.586   2.906
  325LEU   HD21 3296  11.142   5.582   2.894
  325LEU   HD22 3297  10.997   5.552   3.003
  325LEU   HD23 3298  10.996   5.511   2.835
  325LEU      C 3299  11.017   5.621   2.480
  325LEU      O 3300  11.029   5.501   2.459
  326LEU      N 3301  10.985   5.702   2.383
  326LEU      H 3302  10.986   5.801   2.405
  326LEU     CA 3303  10.940   5.673   2.249
  326LEU     HA 3304  10.866   5.594   2.262
  326LEU     CB 3305  10.883   5.803   2.184
  326LEU    HB1 3306  10.955   5.884   2.180
  326LEU    HB2 3307  10.797   5.842   2.239
  326LEU     CG 3308  10.830   5.772   2.041
  326LEU     HG 3309  10.898   5.713   1.980
  326LEU    CD1 3310  10.700   5.686   2.048
  326LEU   HD11 3311  10.634   5.739   2.117
  326LEU   HD12 3312  10.668   5.677   1.944
  326LEU   HD13 3313  10.723   5.584   2.080
  326LEU    CD2 3314  10.810   5.903   1.950
  326LEU   HD21 3315  10.780   5.872   1.851
  326LEU   HD22 3316  10.731   5.958   2.000
  326LEU   HD23 3317  10.906   5.954   1.942
  326LEU      C 3318  11.048   5.601   2.173
  326LEU      O 3319  11.031   5.484   2.138
  327ARG      N 3320  11.170   5.656   2.160
  327ARG      H 3321  11.186   5.753   2.184
  327ARG     CA 3322  11.287   5.588   2.093
  327ARG     HA 3323  11.251   5.555   1.996
  327ARG     CB 3324  11.402   5.692   2.079
  327ARG    HB1 3325  11.502   5.649   2.087
  327ARG    HB2 3326  11.399   5.763   2.162
  327ARG     CG 3327  11.377   5.765   1.947
  327ARG    HG1 3328  11.276   5.806   1.954
  327ARG    HG2 3329  11.374   5.689   1.869
  327ARG     CD 3330  11.490   5.871   1.909
  327ARG    HD1 3331  11.582   5.813   1.917
  327ARG    HD2 3332  11.499   5.950   1.984
  327ARG     NE 3333  11.476   5.931   1.772
  327ARG     HE 3334  11.429   6.019   1.757
  327ARG     CZ 3335  11.533   5.883   1.663
  327ARG    NH1 3336  11.550   5.956   1.562
  327ARG   HH11 3337  11.512   6.050   1.555
  327ARG   HH12 3338  11.574   5.910   1.476
  327ARG    NH2 3339  11.570   5.760   1.663
  327ARG   HH21 3340  11.564   5.704   1.748
  327ARG   HH22 3341  11.599   5.711   1.580
  327ARG      C 3342  11.326   5.456   2.159
  327ARG      O 3343  11.397   5.377   2.094
  328SER      N 3344  11.301   5.441   2.285
  328SER      H 3345  11.237   5.504   2.332
  328SER     CA 3346  11.346   5.330   2.362
  328SER     HA 3347  11.430   5.287   2.309
  328SER     CB 3348  11.400   5.371   2.494
  328SER    HB1 3349  11.470   5.453   2.479
  328SER    HB2 3350  11.446   5.291   2.552
  328SER     OG 3351  11.299   5.413   2.578
  328SER     HG 3352  11.288   5.507   2.564
  328SER      C 3353  11.234   5.226   2.373
  328SER      O 3354  11.262   5.109   2.401
  329GLY      N 3355  11.108   5.257   2.352
  329GLY      H 3356  11.090   5.356   2.359
  329GLY     CA 3357  10.983   5.180   2.324
  329GLY    HA1 3358  11.006   5.134   2.228
  329GLY    HA2 3359  10.908   5.250   2.288
  329GLY      C 3360  10.935   5.076   2.428
  329GLY      O 3361  10.819   5.040   2.423
  330ASN      N 3362  11.014   5.038   2.527
  330ASN      H 3363  11.106   5.078   2.534
  330ASN     CA 3364  10.977   4.969   2.646
  330ASN     HA 3365  10.869   4.961   2.657
  330ASN     CB 3366  11.052   4.832   2.642
  330ASN    HB1 3367  11.158   4.852   2.627
  330ASN    HB2 3368  11.022   4.774   2.555
  330ASN     CG 3369  11.023   4.752   2.770
  330ASN    OD1 3370  11.095   4.761   2.869
  330ASN    ND2 3371  10.899   4.716   2.797
  330ASN   HD21 3372  10.834   4.710   2.720
  330ASN   HD22 3373  10.872   4.688   2.890
  330ASN      C 3374  11.039   5.043   2.763
  330ASN      O 3375  11.143   5.110   2.757
  331TRP      N 3376  10.967   5.051   2.874
  331TRP      H 3377  10.877   5.006   2.874
  331TRP     CA 3378  10.992   5.143   2.995
  331TRP     HA 3379  11.015   5.243   2.958
  331TRP     CB 3380  10.861   5.157   3.072
  331TRP    HB1 3381  10.785   5.189   3.000
  331TRP    HB2 3382  10.872   5.243   3.139
  331TRP     CG 3383  10.800   5.038   3.137
  331TRP    CD1 3384  10.742   4.938   3.062
  331TRP    HD1 3385  10.748   4.938   2.955
  331TRP    NE1 3386  10.693   4.838   3.145
  331TRP    HE1 3387  10.638   4.761   3.110
  331TRP    CE2 3388  10.717   4.867   3.282
  331TRP    CZ2 3389  10.686   4.805   3.406
  331TRP    HZ2 3390  10.650   4.703   3.407
  331TRP    CH2 3391  10.693   4.883   3.525
  331TRP    HH2 3392  10.656   4.843   3.619
  331TRP    CZ3 3393  10.755   5.009   3.525
  331TRP    HZ3 3394  10.772   5.062   3.618
  331TRP    CE3 3395  10.797   5.064   3.402
  331TRP    HE3 3396  10.845   5.161   3.408
  331TRP    CD2 3397  10.771   5.003   3.277
  331TRP      C 3398  11.103   5.104   3.095
  331TRP      O 3399  11.110   5.147   3.212
  332GLU      N 3400  11.198   5.034   3.041
  332GLU      H 3401  11.192   5.020   2.941
  332GLU     CA 3402  11.321   4.988   3.115
  332GLU     HA 3403  11.291   4.938   3.208
  332GLU     CB 3404  11.411   4.900   3.035
  332GLU    HB1 3405  11.465   4.951   2.955
  332GLU    HB2 3406  11.355   4.826   2.979
  332GLU     CG 3407  11.522   4.842   3.120
  332GLU    HG1 3408  11.486   4.825   3.221
  332GLU    HG2 3409  11.608   4.909   3.118
  332GLU     CD 3410  11.573   4.707   3.072
  332GLU    OE1 3411  11.530   4.661   2.968
  332GLU    OE2 3412  11.661   4.642   3.127
  332GLU      C 3413  11.415   5.109   3.159
  332GLU      O 3414  11.478   5.105   3.265
  333LEU      N 3415  11.411   5.227   3.094
  333LEU      H 3416  11.367   5.237   3.003
  333LEU     CA 3417  11.480   5.351   3.150
  333LEU     HA 3418  11.571   5.311   3.194
  333LEU     CB 3419  11.505   5.463   3.045
  333LEU    HB1 3420  11.550   5.550   3.092
  333LEU    HB2 3421  11.400   5.483   3.024
  333LEU     CG 3422  11.586   5.425   2.920
  333LEU     HG 3423  11.545   5.343   2.862
  333LEU    CD1 3424  11.604   5.550   2.832
  333LEU   HD11 3425  11.683   5.608   2.880
  333LEU   HD12 3426  11.633   5.499   2.740
  333LEU   HD13 3427  11.511   5.604   2.813
  333LEU    CD2 3428  11.726   5.368   2.968
  333LEU   HD21 3429  11.702   5.289   3.040
  333LEU   HD22 3430  11.795   5.351   2.886
  333LEU   HD23 3431  11.781   5.442   3.027
  333LEU      C 3432  11.419   5.408   3.278
  333LEU      O 3433  11.479   5.457   3.369
  334GLU      N 3434  11.288   5.378   3.291
  334GLU      H 3435  11.232   5.334   3.220
  334GLU     CA 3436  11.217   5.407   3.415
  334GLU     HA 3437  11.272   5.496   3.447
  334GLU     CB 3438  11.069   5.441   3.390
  334GLU    HB1 3439  11.002   5.357   3.411
  334GLU    HB2 3440  11.052   5.487   3.293
  334GLU     CG 3441  11.042   5.550   3.495
  334GLU    HG1 3442  11.116   5.630   3.492
  334GLU    HG2 3443  11.050   5.501   3.592
  334GLU     CD 3444  10.898   5.614   3.471
  334GLU    OE1 3445  10.883   5.729   3.427
  334GLU    OE2 3446  10.793   5.547   3.495
  334GLU      C 3447  11.247   5.295   3.514
  334GLU      O 3448  11.226   5.317   3.632
  335THR      N 3449  11.291   5.178   3.474
  335THR      H 3450  11.334   5.169   3.383
  335THR     CA 3451  11.305   5.064   3.561
  335THR     HA 3452  11.233   5.072   3.642
  335THR     CB 3453  11.273   4.929   3.485
  335THR     HB 3454  11.355   4.892   3.425
  335THR    CG2 3455  11.225   4.813   3.576
  335THR   HG21 3456  11.315   4.790   3.634
  335THR   HG22 3457  11.162   4.860   3.651
  335THR   HG23 3458  11.191   4.726   3.519
  335THR    OG1 3459  11.164   4.951   3.400
  335THR    HG1 3460  11.157   5.046   3.384
  335THR      C 3461  11.441   5.070   3.631
  335THR      O 3462  11.455   5.073   3.752
  336MET      N 3463  11.541   5.090   3.545
  336MET      H 3464  11.521   5.079   3.447
  336MET     CA 3465  11.674   5.140   3.577
  336MET     HA 3466  11.732   5.057   3.618
  336MET     CB 3467  11.758   5.183   3.452
  336MET    HB1 3468  11.849   5.233   3.484
  336MET    HB2 3469  11.707   5.254   3.388
  336MET     CG 3470  11.795   5.067   3.358
  336MET    HG1 3471  11.705   5.008   3.342
  336MET    HG2 3472  11.875   5.009   3.405
  336MET     SD 3473  11.865   5.126   3.202
  336MET     CE 3474  11.891   4.961   3.115
  336MET    HE1 3475  11.931   4.972   3.014
  336MET    HE2 3476  11.967   4.903   3.167
  336MET    HE3 3477  11.794   4.915   3.097
  336MET      C 3478  11.684   5.251   3.694
  336MET      O 3479  11.606   5.342   3.702
  337ARG      N 3480  11.794   5.253   3.773
  337ARG      H 3481  11.858   5.180   3.745
  337ARG     CA 3482  11.802   5.332   3.897
  337ARG     HA 3483  11.718   5.402   3.889
  337ARG     CB 3484  11.777   5.243   4.018
  337ARG    HB1 3485  11.766   5.308   4.104
  337ARG    HB2 3486  11.866   5.183   4.037
  337ARG     CG 3487  11.648   5.160   4.000
  337ARG    HG1 3488  11.657   5.085   3.921
  337ARG    HG2 3489  11.563   5.218   3.965
  337ARG     CD 3490  11.602   5.095   4.130
  337ARG    HD1 3491  11.610   5.172   4.206
  337ARG    HD2 3492  11.676   5.018   4.152
  337ARG     NE 3493  11.466   5.041   4.131
  337ARG     HE 3494  11.429   5.006   4.043
  337ARG     CZ 3495  11.383   5.035   4.232
  337ARG    NH1 3496  11.412   5.074   4.353
  337ARG   HH11 3497  11.511   5.087   4.374
  337ARG   HH12 3498  11.348   5.093   4.428
  337ARG    NH2 3499  11.262   4.991   4.214
  337ARG   HH21 3500  11.238   4.963   4.119
  337ARG   HH22 3501  11.199   4.997   4.293
  337ARG      C 3502  11.918   5.434   3.911
  337ARG      O 3503  12.022   5.419   3.841
  338ASN      N 3504  11.899   5.534   4.000
  338ASN      H 3505  11.806   5.550   4.038
  338ASN     CA 3506  11.991   5.623   4.066
  338ASN     HA 3507  12.043   5.677   3.987
  338ASN     CB 3508  11.907   5.720   4.150
  338ASN    HB1 3509  11.803   5.713   4.119
  338ASN    HB2 3510  11.936   5.823   4.129
  338ASN     CG 3511  11.917   5.705   4.298
  338ASN    OD1 3512  11.885   5.606   4.357
  338ASN    ND2 3513  11.981   5.797   4.367
  338ASN   HD21 3514  12.021   5.882   4.329
  338ASN   HD22 3515  11.985   5.785   4.467
  338ASN      C 3516  12.102   5.555   4.142
  338ASN      O 3517  12.090   5.434   4.161
  339ASN      N 3518  12.193   5.624   4.206
  339ASN      H 3519  12.207   5.724   4.200
  339ASN     CA 3520  12.309   5.570   4.277
  339ASN     HA 3521  12.351   5.496   4.210
  339ASN     CB 3522  12.416   5.676   4.287
  339ASN    HB1 3523  12.398   5.732   4.379
  339ASN    HB2 3524  12.418   5.737   4.197
  339ASN     CG 3525  12.554   5.611   4.302
  339ASN    OD1 3526  12.616   5.595   4.412
  339ASN    ND2 3527  12.622   5.573   4.196
  339ASN   HD21 3528  12.586   5.600   4.106
  339ASN   HD22 3529  12.719   5.547   4.206
  339ASN      C 3530  12.274   5.508   4.409
  339ASN      O 3531  12.336   5.412   4.446
  340ASP      N 3532  12.174   5.564   4.471
  340ASP      H 3533  12.118   5.634   4.425
  340ASP     CA 3534  12.128   5.511   4.601
  340ASP     HA 3535  12.213   5.487   4.665
  340ASP     CB 3536  12.035   5.602   4.681
  340ASP    HB1 3537  12.038   5.567   4.784
  340ASP    HB2 3538  11.935   5.594   4.638
  340ASP     CG 3539  12.076   5.754   4.687
  340ASP    OD1 3540  11.996   5.839   4.638
  340ASP    OD2 3541  12.184   5.783   4.746
  340ASP      C 3542  12.062   5.372   4.574
  340ASP      O 3543  12.084   5.274   4.642
  341GLY      N 3544  11.963   5.375   4.477
  341GLY      H 3545  11.952   5.459   4.421
  341GLY     CA 3546  11.877   5.262   4.442
  341GLY    HA1 3547  11.874   5.194   4.527
  341GLY    HA2 3548  11.922   5.212   4.356
  341GLY      C 3549  11.726   5.286   4.414
  341GLY      O 3550  11.648   5.194   4.453
  342LEU      N 3551  11.684   5.401   4.359
  342LEU      H 3552  11.758   5.467   4.339
  342LEU     CA 3553  11.546   5.454   4.343
  342LEU     HA 3554  11.469   5.390   4.386
  342LEU     CB 3555  11.540   5.590   4.413
  342LEU    HB1 3556  11.442   5.628   4.384
  342LEU    HB2 3557  11.616   5.659   4.375
  342LEU     CG 3558  11.546   5.591   4.567
  342LEU     HG 3559  11.647   5.559   4.594
  342LEU    CD1 3560  11.522   5.737   4.612
  342LEU   HD11 3561  11.525   5.740   4.721
  342LEU   HD12 3562  11.598   5.803   4.570
  342LEU   HD13 3563  11.422   5.757   4.575
  342LEU    CD2 3564  11.435   5.512   4.641
  342LEU   HD21 3565  11.457   5.505   4.747
  342LEU   HD22 3566  11.333   5.546   4.622
  342LEU   HD23 3567  11.442   5.410   4.604
  342LEU      C 3568  11.521   5.480   4.190
  342LEU      O 3569  11.623   5.512   4.129
  343THR      N 3570  11.397   5.454   4.138
  343THR      H 3571  11.326   5.422   4.203
  343THR     CA 3572  11.357   5.490   3.996
  343THR     HA 3573  11.431   5.443   3.931
  343THR     CB 3574  11.219   5.436   3.956
  343THR     HB 3575  11.181   5.462   3.858
  343THR    CG2 3576  11.215   5.280   3.964
  343THR   HG21 3577  11.282   5.246   4.043
  343THR   HG22 3578  11.113   5.247   3.986
  343THR   HG23 3579  11.258   5.241   3.872
  343THR    OG1 3580  11.127   5.475   4.058
  343THR    HG1 3581  11.127   5.409   4.127
  343THR      C 3582  11.371   5.641   3.985
  343THR      O 3583  11.372   5.715   4.085
  344PRO      N 3584  11.358   5.690   3.858
  344PRO     CD 3585  11.388   5.623   3.733
  344PRO    HD1 3586  11.307   5.555   3.702
  344PRO    HD2 3587  11.477   5.560   3.731
  344PRO     CG 3588  11.406   5.727   3.623
  344PRO    HG1 3589  11.382   5.702   3.520
  344PRO    HG2 3590  11.507   5.767   3.608
  344PRO     CB 3591  11.318   5.832   3.678
  344PRO    HB1 3592  11.222   5.790   3.647
  344PRO    HB2 3593  11.330   5.934   3.641
  344PRO     CA 3594  11.338   5.831   3.831
  344PRO     HA 3595  11.427   5.887   3.858
  344PRO      C 3596  11.211   5.888   3.897
  344PRO      O 3597  11.207   6.007   3.931
  345LEU      N 3598  11.102   5.808   3.898
  345LEU      H 3599  11.114   5.723   3.846
  345LEU     CA 3600  10.972   5.839   3.960
  345LEU     HA 3601  10.926   5.922   3.904
  345LEU     CB 3602  10.876   5.715   3.945
  345LEU    HB1 3603  10.935   5.625   3.962
  345LEU    HB2 3604  10.844   5.707   3.841
  345LEU     CG 3605  10.753   5.713   4.034
  345LEU     HG 3606  10.782   5.741   4.135
  345LEU    CD1 3607  10.647   5.822   4.005
  345LEU   HD11 3608  10.694   5.920   4.011
  345LEU   HD12 3609  10.599   5.808   3.908
  345LEU   HD13 3610  10.571   5.825   4.084
  345LEU    CD2 3611  10.694   5.574   4.029
  345LEU   HD21 3612  10.771   5.507   4.066
  345LEU   HD22 3613  10.601   5.566   4.084
  345LEU   HD23 3614  10.672   5.563   3.923
  345LEU      C 3615  10.997   5.872   4.109
  345LEU      O 3616  10.977   5.980   4.154
  346GLN      N 3617  11.058   5.781   4.185
  346GLN      H 3618  11.088   5.691   4.149
  346GLN     CA 3619  11.097   5.800   4.328
  346GLN     HA 3620  11.002   5.819   4.378
  346GLN     CB 3621  11.159   5.664   4.378
  346GLN    HB1 3622  11.193   5.674   4.481
  346GLN    HB2 3623  11.242   5.640   4.312
  346GLN     CG 3624  11.053   5.545   4.374
  346GLN    HG1 3625  10.999   5.560   4.281
  346GLN    HG2 3626  10.980   5.556   4.453
  346GLN     CD 3627  11.129   5.416   4.390
  346GLN    OE1 3628  11.155   5.342   4.299
  346GLN    NE2 3629  11.165   5.381   4.506
  346GLN   HE21 3630  11.123   5.422   4.589
  346GLN   HE22 3631  11.200   5.286   4.513
  346GLN      C 3632  11.190   5.910   4.360
  346GLN      O 3633  11.163   5.983   4.457
  347LEU      N 3634  11.287   5.932   4.273
  347LEU      H 3635  11.290   5.856   4.206
  347LEU     CA 3636  11.375   6.056   4.272
  347LEU     HA 3637  11.421   6.052   4.371
  347LEU     CB 3638  11.483   6.035   4.161
  347LEU    HB1 3639  11.434   6.029   4.063
  347LEU    HB2 3640  11.520   5.933   4.173
  347LEU     CG 3641  11.583   6.142   4.155
  347LEU     HG 3642  11.532   6.237   4.140
  347LEU    CD1 3643  11.664   6.140   4.280
  347LEU   HD11 3644  11.756   6.194   4.257
  347LEU   HD12 3645  11.623   6.196   4.364
  347LEU   HD13 3646  11.703   6.043   4.313
  347LEU    CD2 3647  11.679   6.134   4.039
  347LEU   HD21 3648  11.758   6.060   4.050
  347LEU   HD22 3649  11.619   6.123   3.948
  347LEU   HD23 3650  11.733   6.229   4.041
  347LEU      C 3651  11.304   6.188   4.246
  347LEU      O 3652  11.312   6.284   4.325
  348ALA      N 3653  11.210   6.193   4.147
  348ALA      H 3654  11.212   6.120   4.077
  348ALA     CA 3655  11.113   6.305   4.131
  348ALA     HA 3656  11.156   6.400   4.102
  348ALA     CB 3657  11.015   6.276   4.016
  348ALA    HB1 3658  10.946   6.199   4.050
  348ALA    HB2 3659  10.958   6.369   4.009
  348ALA    HB3 3660  11.076   6.235   3.936
  348ALA      C 3661  11.045   6.332   4.264
  348ALA      O 3662  11.042   6.447   4.310
  349ALA      N 3663  11.010   6.223   4.336
  349ALA      H 3664  11.007   6.129   4.298
  349ALA     CA 3665  10.947   6.242   4.473
  349ALA     HA 3666  10.863   6.311   4.466
  349ALA     CB 3667  10.869   6.122   4.523
  349ALA    HB1 3668  10.912   6.026   4.494
  349ALA    HB2 3669  10.849   6.134   4.629
  349ALA    HB3 3670  10.769   6.126   4.479
  349ALA      C 3671  11.049   6.287   4.581
  349ALA      O 3672  11.029   6.394   4.639
  350LYS      N 3673  11.163   6.220   4.597
  350LYS      H 3674  11.170   6.133   4.546
  350LYS     CA 3675  11.273   6.260   4.684
  350LYS     HA 3676  11.243   6.247   4.788
  350LYS     CB 3677  11.395   6.177   4.651
  350LYS    HB1 3678  11.409   6.187   4.543
  350LYS    HB2 3679  11.368   6.073   4.671
  350LYS     CG 3680  11.525   6.204   4.726
  350LYS    HG1 3681  11.518   6.211   4.835
  350LYS    HG2 3682  11.565   6.301   4.698
  350LYS     CD 3683  11.632   6.093   4.705
  350LYS    HD1 3684  11.657   6.104   4.599
  350LYS    HD2 3685  11.583   5.997   4.722
  350LYS     CE 3686  11.751   6.109   4.795
  350LYS    HE1 3687  11.713   6.137   4.893
  350LYS    HE2 3688  11.823   6.185   4.764
  350LYS     NZ 3689  11.828   5.987   4.800
  350LYS    HZ1 3690  11.901   5.999   4.869
  350LYS    HZ2 3691  11.773   5.911   4.838
  350LYS    HZ3 3692  11.863   5.957   4.710
  350LYS      C 3693  11.306   6.415   4.667
  350LYS      O 3694  11.329   6.483   4.766
  351MET      N 3695  11.317   6.469   4.546
  351MET      H 3696  11.307   6.407   4.467
  351MET     CA 3697  11.338   6.613   4.509
  351MET     HA 3698  11.388   6.659   4.595
  351MET     CB 3699  11.442   6.620   4.400
  351MET    HB1 3700  11.460   6.726   4.379
  351MET    HB2 3701  11.413   6.574   4.306
  351MET     CG 3702  11.581   6.561   4.454
  351MET    HG1 3703  11.559   6.454   4.446
  351MET    HG2 3704  11.606   6.590   4.556
  351MET     SD 3705  11.716   6.596   4.348
  351MET     CE 3706  11.690   6.509   4.192
  351MET    HE1 3707  11.774   6.521   4.123
  351MET    HE2 3708  11.692   6.404   4.220
  351MET    HE3 3709  11.597   6.547   4.147
  351MET      C 3710  11.218   6.704   4.477
  351MET      O 3711  11.239   6.819   4.447
  352GLY      N 3712  11.093   6.658   4.513
  352GLY      H 3713  11.086   6.566   4.553
  352GLY     CA 3714  10.973   6.739   4.521
  352GLY    HA1 3715  11.003   6.835   4.561
  352GLY    HA2 3716  10.895   6.697   4.584
  352GLY      C 3717  10.910   6.775   4.386
  352GLY      O 3718  10.826   6.860   4.391
  353LYS      N 3719  10.945   6.705   4.274
  353LYS      H 3720  10.999   6.620   4.282
  353LYS     CA 3721  10.907   6.739   4.142
  353LYS     HA 3722  10.907   6.847   4.126
  353LYS     CB 3723  11.011   6.692   4.044
  353LYS    HB1 3724  11.000   6.750   3.953
  353LYS    HB2 3725  10.995   6.585   4.030
  353LYS     CG 3726  11.161   6.703   4.073
  353LYS    HG1 3727  11.212   6.659   3.988
  353LYS    HG2 3728  11.180   6.645   4.164
  353LYS     CD 3729  11.200   6.851   4.098
  353LYS    HD1 3730  11.157   6.882   4.193
  353LYS    HD2 3731  11.158   6.923   4.027
  353LYS     CE 3732  11.352   6.860   4.099
  353LYS    HE1 3733  11.396   6.830   4.004
  353LYS    HE2 3734  11.380   6.803   4.188
  353LYS     NZ 3735  11.389   6.997   4.128
  353LYS    HZ1 3736  11.483   7.004   4.164
  353LYS    HZ2 3737  11.387   7.048   4.041
  353LYS    HZ3 3738  11.330   7.033   4.202
  353LYS      C 3739  10.769   6.691   4.102
  353LYS      O 3740  10.747   6.603   4.024
  354ALA      N 3741  10.667   6.744   4.165
  354ALA      H 3742  10.693   6.817   4.230
  354ALA     CA 3743  10.532   6.704   4.167
  354ALA     HA 3744  10.532   6.605   4.212
  354ALA     CB 3745  10.460   6.805   4.254
  354ALA    HB1 3746  10.495   6.790   4.356
  354ALA    HB2 3747  10.477   6.903   4.209
  354ALA    HB3 3748  10.353   6.783   4.254
  354ALA      C 3749  10.454   6.697   4.035
  354ALA      O 3750  10.370   6.607   4.022
  355GLU      N 3751  10.479   6.784   3.937
  355GLU      H 3752  10.544   6.859   3.952
  355GLU     CA 3753  10.423   6.782   3.804
  355GLU     HA 3754  10.316   6.771   3.822
  355GLU     CB 3755  10.443   6.915   3.725
  355GLU    HB1 3756  10.552   6.917   3.718
  355GLU    HB2 3757  10.418   7.000   3.789
  355GLU     CG 3758  10.370   6.944   3.592
  355GLU    HG1 3759  10.398   6.870   3.517
  355GLU    HG2 3760  10.396   7.038   3.543
  355GLU     CD 3761  10.224   6.956   3.611
  355GLU    OE1 3762  10.183   7.022   3.704
  355GLU    OE2 3763  10.140   6.895   3.538
  355GLU      C 3764  10.476   6.663   3.717
  355GLU      O 3765  10.397   6.595   3.652
  356ILE      N 3766  10.604   6.629   3.723
  356ILE      H 3767  10.669   6.675   3.785
  356ILE     CA 3768  10.673   6.510   3.662
  356ILE     HA 3769  10.642   6.504   3.558
  356ILE     CB 3770  10.825   6.521   3.660
  356ILE     HB 3771  10.851   6.500   3.764
  356ILE    CG2 3772  10.901   6.410   3.576
  356ILE   HG21 3773  10.873   6.401   3.471
  356ILE   HG22 3774  11.006   6.439   3.583
  356ILE   HG23 3775  10.884   6.310   3.617
  356ILE    CG1 3776  10.889   6.660   3.624
  356ILE   HG11 3777  10.997   6.646   3.631
  356ILE   HG12 3778  10.869   6.734   3.702
  356ILE     CD 3779  10.852   6.715   3.495
  356ILE    HD1 3780  10.878   6.636   3.424
  356ILE    HD2 3781  10.745   6.732   3.496
  356ILE    HD3 3782  10.909   6.808   3.483
  356ILE      C 3783  10.616   6.389   3.729
  356ILE      O 3784  10.570   6.292   3.661
  357LEU      N 3785  10.614   6.382   3.865
  357LEU      H 3786  10.666   6.446   3.924
  357LEU     CA 3787  10.549   6.276   3.943
  357LEU     HA 3788  10.607   6.184   3.935
  357LEU     CB 3789  10.556   6.322   4.092
  357LEU    HB1 3790  10.519   6.425   4.090
  357LEU    HB2 3791  10.660   6.330   4.125
  357LEU     CG 3792  10.489   6.233   4.197
  357LEU     HG 3793  10.381   6.236   4.182
  357LEU    CD1 3794  10.535   6.086   4.194
  357LEU   HD11 3795  10.490   6.028   4.274
  357LEU   HD12 3796  10.505   6.047   4.097
  357LEU   HD13 3797  10.643   6.074   4.205
  357LEU    CD2 3798  10.502   6.285   4.343
  357LEU   HD21 3799  10.479   6.212   4.421
  357LEU   HD22 3800  10.605   6.313   4.363
  357LEU   HD23 3801  10.437   6.372   4.355
  357LEU      C 3802  10.402   6.254   3.907
  357LEU      O 3803  10.361   6.140   3.883
  358LYS      N 3804  10.322   6.363   3.889
  358LYS      H 3805  10.354   6.454   3.919
  358LYS     CA 3806  10.189   6.353   3.827
  358LYS     HA 3807  10.125   6.286   3.885
  358LYS     CB 3808  10.121   6.487   3.852
  358LYS    HB1 3809  10.180   6.564   3.802
  358LYS    HB2 3810  10.133   6.505   3.959
  358LYS     CG 3811   9.975   6.496   3.815
  358LYS    HG1 3812   9.914   6.440   3.885
  358LYS    HG2 3813   9.961   6.461   3.713
  358LYS     CD 3814   9.912   6.638   3.817
  358LYS    HD1 3815   9.906   6.661   3.923
  358LYS    HD2 3816   9.810   6.637   3.778
  358LYS     CE 3817   9.993   6.740   3.745
  358LYS    HE1 3818  10.036   6.707   3.651
  358LYS    HE2 3819  10.074   6.765   3.813
  358LYS     NZ 3820   9.908   6.852   3.695
  358LYS    HZ1 3821   9.836   6.813   3.636
  358LYS    HZ2 3822   9.858   6.908   3.762
  358LYS    HZ3 3823   9.959   6.896   3.619
  358LYS      C 3824  10.179   6.305   3.683
  358LYS      O 3825  10.096   6.219   3.645
  359TYR      N 3826  10.269   6.353   3.598
  359TYR      H 3827  10.343   6.407   3.641
  359TYR     CA 3828  10.290   6.294   3.466
  359TYR     HA 3829  10.202   6.324   3.408
  359TYR     CB 3830  10.410   6.362   3.393
  359TYR    HB1 3831  10.495   6.348   3.461
  359TYR    HB2 3832  10.393   6.469   3.381
  359TYR     CG 3833  10.457   6.304   3.260
  359TYR    CD1 3834  10.370   6.255   3.156
  359TYR    HD1 3835  10.263   6.244   3.170
  359TYR    CE1 3836  10.431   6.197   3.042
  359TYR    HE1 3837  10.370   6.153   2.965
  359TYR     CZ 3838  10.577   6.202   3.027
  359TYR     OH 3839  10.637   6.147   2.915
  359TYR     HH 3840  10.566   6.098   2.874
  359TYR    CE2 3841  10.657   6.261   3.127
  359TYR    HE2 3842  10.764   6.261   3.115
  359TYR    CD2 3843  10.595   6.314   3.245
  359TYR    HD2 3844  10.655   6.358   3.322
  359TYR      C 3845  10.305   6.138   3.463
  359TYR      O 3846  10.220   6.065   3.411
  360ILE      N 3847  10.407   6.088   3.533
  360ILE      H 3848  10.469   6.150   3.582
  360ILE     CA 3849  10.448   5.943   3.536
  360ILE     HA 3850  10.463   5.911   3.433
  360ILE     CB 3851  10.583   5.931   3.609
  360ILE     HB 3852  10.569   5.975   3.708
  360ILE    CG2 3853  10.622   5.785   3.628
  360ILE   HG21 3854  10.611   5.726   3.537
  360ILE   HG22 3855  10.719   5.767   3.672
  360ILE   HG23 3856  10.553   5.742   3.700
  360ILE    CG1 3857  10.699   6.020   3.541
  360ILE   HG11 3858  10.669   6.115   3.498
  360ILE   HG12 3859  10.730   5.963   3.453
  360ILE     CD 3860  10.828   6.034   3.628
  360ILE    HD1 3861  10.859   5.937   3.668
  360ILE    HD2 3862  10.913   6.063   3.565
  360ILE    HD3 3863  10.806   6.110   3.703
  360ILE      C 3864  10.325   5.863   3.597
  360ILE      O 3865  10.278   5.767   3.537
  361LEU      N 3866  10.284   5.899   3.717
  361LEU      H 3867  10.332   5.973   3.767
  361LEU     CA 3868  10.171   5.829   3.778
  361LEU     HA 3869  10.201   5.725   3.792
  361LEU     CB 3870  10.127   5.888   3.913
  361LEU    HB1 3871  10.053   5.812   3.939
  361LEU    HB2 3872  10.096   5.992   3.905
  361LEU     CG 3873  10.231   5.869   4.031
  361LEU     HG 3874  10.321   5.908   3.985
  361LEU    CD1 3875  10.200   5.945   4.157
  361LEU   HD11 3876  10.262   5.928   4.245
  361LEU   HD12 3877  10.205   6.052   4.137
  361LEU   HD13 3878  10.097   5.926   4.188
  361LEU    CD2 3879  10.259   5.728   4.065
  361LEU   HD21 3880  10.318   5.681   3.987
  361LEU   HD22 3881  10.320   5.727   4.155
  361LEU   HD23 3882  10.164   5.677   4.081
  361LEU      C 3883  10.038   5.821   3.694
  361LEU      O 3884   9.964   5.727   3.709
  362SER      N 3885  10.005   5.929   3.613
  362SER      H 3886  10.074   6.003   3.606
  362SER     CA 3887   9.879   5.924   3.537
  362SER     HA 3888   9.810   5.850   3.576
  362SER     CB 3889   9.805   6.056   3.554
  362SER    HB1 3890   9.801   6.073   3.661
  362SER    HB2 3891   9.705   6.045   3.510
  362SER     OG 3892   9.890   6.154   3.494
  362SER     HG 3893   9.958   6.173   3.559
  362SER      C 3894   9.897   5.886   3.389
  362SER      O 3895   9.800   5.907   3.316
  363ARG      N 3896  10.016   5.841   3.345
  363ARG      H 3897  10.097   5.837   3.405
  363ARG     CA 3898  10.041   5.799   3.206
  363ARG     HA 3899  10.021   5.890   3.149
  363ARG     CB 3900  10.192   5.768   3.212
  363ARG    HB1 3901  10.208   5.664   3.240
  363ARG    HB2 3902  10.246   5.833   3.282
  363ARG     CG 3903  10.279   5.800   3.088
  363ARG    HG1 3904  10.249   5.899   3.054
  363ARG    HG2 3905  10.260   5.721   3.015
  363ARG     CD 3906  10.427   5.814   3.107
  363ARG    HD1 3907  10.445   5.899   3.174
  363ARG    HD2 3908  10.477   5.828   3.011
  363ARG     NE 3909  10.491   5.690   3.164
  363ARG     HE 3910  10.448   5.606   3.127
  363ARG     CZ 3911  10.588   5.669   3.246
  363ARG    NH1 3912  10.622   5.550   3.282
  363ARG   HH11 3913  10.567   5.468   3.261
  363ARG   HH12 3914  10.705   5.543   3.339
  363ARG    NH2 3915  10.654   5.767   3.293
  363ARG   HH21 3916  10.624   5.860   3.269
  363ARG   HH22 3917  10.721   5.751   3.367
  363ARG      C 3918   9.958   5.681   3.157
  363ARG      O 3919   9.969   5.569   3.203
  364GLU      N 3920   9.871   5.707   3.058
  364GLU      H 3921   9.875   5.804   3.030
  364GLU     CA 3922   9.779   5.613   2.997
  364GLU     HA 3923   9.806   5.511   3.022
  364GLU     CB 3924   9.630   5.631   3.044
  364GLU    HB1 3925   9.624   5.597   3.148
  364GLU    HB2 3926   9.573   5.559   2.985
  364GLU     CG 3927   9.578   5.768   3.032
  364GLU    HG1 3928   9.621   5.830   2.953
  364GLU    HG2 3929   9.605   5.824   3.122
  364GLU     CD 3930   9.433   5.760   3.017
  364GLU    OE1 3931   9.359   5.750   3.118
  364GLU    OE2 3932   9.372   5.788   2.909
  364GLU      C 3933   9.791   5.625   2.840
  364GLU      O 3934   9.718   5.700   2.773
  365ILE      N 3935   9.878   5.540   2.779
  365ILE      H 3936   9.939   5.489   2.840
  365ILE     CA 3937   9.903   5.518   2.641
  365ILE     HA 3938   9.896   5.614   2.590
  365ILE     CB 3939  10.045   5.471   2.619
  365ILE     HB 3940  10.059   5.375   2.669
  365ILE    CG2 3941  10.072   5.435   2.471
  365ILE   HG21 3942  10.016   5.345   2.446
  365ILE   HG22 3943  10.054   5.517   2.400
  365ILE   HG23 3944  10.178   5.410   2.468
  365ILE    CG1 3945  10.161   5.557   2.677
  365ILE   HG11 3946  10.254   5.500   2.671
  365ILE   HG12 3947  10.137   5.584   2.780
  365ILE     CD 3948  10.184   5.694   2.605
  365ILE    HD1 3949  10.236   5.672   2.512
  365ILE    HD2 3950  10.092   5.749   2.587
  365ILE    HD3 3951  10.245   5.755   2.672
  365ILE      C 3952   9.805   5.416   2.574
  365ILE      O 3953   9.780   5.308   2.629
  366LYS      N 3954   9.751   5.440   2.448
  366LYS      H 3955   9.769   5.529   2.404
  366LYS     CA 3956   9.650   5.361   2.376
  366LYS     HA 3957   9.591   5.301   2.445
  366LYS     CB 3958   9.552   5.456   2.316
  366LYS    HB1 3959   9.496   5.399   2.242
  366LYS    HB2 3960   9.597   5.536   2.257
  366LYS     CG 3961   9.442   5.503   2.410
  366LYS    HG1 3962   9.428   5.426   2.486
  366LYS    HG2 3963   9.344   5.506   2.363
  366LYS     CD 3964   9.476   5.638   2.482
  366LYS    HD1 3965   9.497   5.706   2.399
  366LYS    HD2 3966   9.566   5.621   2.541
  366LYS     CE 3967   9.375   5.700   2.571
  366LYS    HE1 3968   9.284   5.706   2.513
  366LYS    HE2 3969   9.410   5.796   2.610
  366LYS     NZ 3970   9.356   5.617   2.683
  366LYS    HZ1 3971   9.295   5.539   2.662
  366LYS    HZ2 3972   9.441   5.565   2.703
  366LYS    HZ3 3973   9.318   5.662   2.765
  366LYS      C 3974   9.716   5.266   2.273
  366LYS      O 3975   9.670   5.152   2.268
  367GLU      N 3976   9.818   5.311   2.196
  367GLU      H 3977   9.843   5.408   2.209
  367GLU     CA 3978   9.876   5.232   2.086
  367GLU     HA 3979   9.788   5.205   2.028
  367GLU     CB 3980   9.968   5.322   2.002
  367GLU    HB1 3981   9.918   5.415   1.973
  367GLU    HB2 3982   9.986   5.267   1.910
  367GLU     CG 3983  10.102   5.361   2.063
  367GLU    HG1 3984  10.169   5.277   2.047
  367GLU    HG2 3985  10.093   5.378   2.170
  367GLU     CD 3986  10.163   5.484   1.991
  367GLU    OE1 3987  10.216   5.459   1.881
  367GLU    OE2 3988  10.158   5.604   2.040
  367GLU      C 3989   9.955   5.105   2.134
  367GLU      O 3990  10.054   5.109   2.204
  368LYS      N 3991   9.905   4.984   2.098
  368LYS      H 3992   9.823   4.997   2.039
  368LYS     CA 3993   9.939   4.847   2.142
  368LYS     HA 3994   9.883   4.841   2.235
  368LYS     CB 3995   9.886   4.743   2.045
  368LYS    HB1 3996   9.939   4.742   1.950
  368LYS    HB2 3997   9.781   4.766   2.029
  368LYS     CG 3998   9.880   4.605   2.107
  368LYS    HG1 3999   9.807   4.599   2.188
  368LYS    HG2 4000   9.978   4.584   2.151
  368LYS     CD 4001   9.839   4.499   2.011
  368LYS    HD1 4002   9.850   4.395   2.045
  368LYS    HD2 4003   9.904   4.508   1.924
  368LYS     CE 4004   9.701   4.498   1.950
  368LYS    HE1 4005   9.699   4.583   1.882
  368LYS    HE2 4006   9.628   4.526   2.025
  368LYS     NZ 4007   9.667   4.374   1.884
  368LYS    HZ1 4008   9.571   4.383   1.852
  368LYS    HZ2 4009   9.727   4.358   1.805
  368LYS    HZ3 4010   9.663   4.292   1.942
  368LYS      C 4011  10.091   4.830   2.181
  368LYS      O 4012  10.115   4.786   2.296
  369PRO      N 4013  10.188   4.860   2.092
  369PRO     CD 4014  10.174   4.915   1.959
  369PRO    HD1 4015  10.182   5.023   1.976
  369PRO    HD2 4016  10.086   4.878   1.907
  369PRO     CG 4017  10.298   4.876   1.889
  369PRO    HG1 4018  10.308   4.949   1.809
  369PRO    HG2 4019  10.296   4.782   1.833
  369PRO     CB 4020  10.407   4.885   1.998
  369PRO    HB1 4021  10.426   4.991   2.012
  369PRO    HB2 4022  10.500   4.830   1.982
  369PRO     CA 4023  10.329   4.836   2.116
  369PRO     HA 4024  10.347   4.729   2.132
  369PRO      C 4025  10.371   4.907   2.250
  369PRO      O 4026  10.462   4.862   2.318
  370LEU      N 4027  10.312   5.020   2.275
  370LEU      H 4028  10.250   5.058   2.204
  370LEU     CA 4029  10.363   5.108   2.382
  370LEU     HA 4030  10.455   5.064   2.420
  370LEU     CB 4031  10.390   5.245   2.321
  370LEU    HB1 4032  10.432   5.308   2.400
  370LEU    HB2 4033  10.294   5.291   2.297
  370LEU     CG 4034  10.486   5.247   2.202
  370LEU     HG 4035  10.439   5.193   2.120
  370LEU    CD1 4036  10.495   5.395   2.166
  370LEU   HD11 4037  10.544   5.452   2.244
  370LEU   HD12 4038  10.563   5.410   2.082
  370LEU   HD13 4039  10.398   5.434   2.137
  370LEU    CD2 4040  10.626   5.206   2.231
  370LEU   HD21 4041  10.627   5.102   2.261
  370LEU   HD22 4042  10.693   5.220   2.146
  370LEU   HD23 4043  10.667   5.268   2.311
  370LEU      C 4044  10.273   5.112   2.506
  370LEU      O 4045  10.288   5.202   2.581
  371ARG      N 4046  10.177   5.019   2.528
  371ARG      H 4047  10.174   4.943   2.461
  371ARG     CA 4048  10.084   5.016   2.636
  371ARG     HA 4049  10.031   5.111   2.630
  371ARG     CB 4050   9.981   4.909   2.612
  371ARG    HB1 4051   9.924   4.883   2.702
  371ARG    HB2 4052  10.040   4.823   2.582
  371ARG     CG 4053   9.872   4.954   2.510
  371ARG    HG1 4054   9.921   4.957   2.413
  371ARG    HG2 4055   9.823   5.048   2.537
  371ARG     CD 4056   9.762   4.852   2.497
  371ARG    HD1 4057   9.703   4.847   2.588
  371ARG    HD2 4058   9.810   4.757   2.473
  371ARG     NE 4059   9.688   4.894   2.376
  371ARG     HE 4060   9.699   4.991   2.348
  371ARG     CZ 4061   9.598   4.835   2.303
  371ARG    NH1 4062   9.557   4.886   2.195
  371ARG   HH11 4063   9.569   4.985   2.182
  371ARG   HH12 4064   9.489   4.833   2.142
  371ARG    NH2 4065   9.555   4.710   2.315
  371ARG   HH21 4066   9.593   4.650   2.386
  371ARG   HH22 4067   9.488   4.675   2.248
  371ARG      C 4068  10.155   5.002   2.774
  371ARG      O 4069  10.118   5.068   2.869
  372SER      N 4070  10.262   4.923   2.779
  372SER      H 4071  10.288   4.872   2.695
  372SER     CA 4072  10.344   4.911   2.898
  372SER     HA 4073  10.290   4.877   2.986
  372SER     CB 4074  10.458   4.812   2.863
  372SER    HB1 4075  10.424   4.719   2.816
  372SER    HB2 4076  10.514   4.795   2.955
  372SER     OG 4077  10.552   4.873   2.770
  372SER     HG 4078  10.601   4.805   2.723
  372SER      C 4079  10.416   5.040   2.952
  372SER      O 4080  10.433   5.049   3.077
  373LEU      N 4081  10.440   5.138   2.861
  373LEU      H 4082  10.435   5.102   2.767
  373LEU     CA 4083  10.480   5.282   2.895
  373LEU     HA 4084  10.573   5.281   2.952
  373LEU     CB 4085  10.513   5.372   2.771
  373LEU    HB1 4086  10.505   5.475   2.806
  373LEU    HB2 4087  10.435   5.366   2.695
  373LEU     CG 4088  10.648   5.351   2.699
  373LEU     HG 4089  10.725   5.376   2.772
  373LEU    CD1 4090  10.684   5.216   2.651
  373LEU   HD11 4091  10.685   5.143   2.732
  373LEU   HD12 4092  10.619   5.186   2.569
  373LEU   HD13 4093  10.779   5.221   2.599
  373LEU    CD2 4094  10.665   5.450   2.581
  373LEU   HD21 4095  10.669   5.552   2.620
  373LEU   HD22 4096  10.762   5.438   2.533
  373LEU   HD23 4097  10.576   5.441   2.519
  373LEU      C 4098  10.375   5.349   2.992
  373LEU      O 4099  10.404   5.454   3.051
  374SER      N 4100  10.250   5.296   2.992
  374SER      H 4101  10.230   5.218   2.930
  374SER     CA 4102  10.147   5.338   3.094
  374SER     HA 4103  10.138   5.446   3.088
  374SER     CB 4104  10.007   5.276   3.068
  374SER    HB1 4105   9.945   5.312   3.150
  374SER    HB2 4106  10.002   5.168   3.071
  374SER     OG 4107   9.966   5.326   2.946
  374SER     HG 4108  10.006   5.276   2.875
  374SER      C 4109  10.183   5.298   3.243
  374SER      O 4110  10.256   5.202   3.273
  375ARG      N 4111  10.129   5.383   3.335
  375ARG      H 4112  10.080   5.464   3.300
  375ARG     CA 4113  10.112   5.346   3.478
  375ARG     HA 4114  10.137   5.240   3.488
  375ARG     CB 4115  10.207   5.429   3.565
  375ARG    HB1 4116  10.208   5.415   3.674
  375ARG    HB2 4117  10.190   5.536   3.554
  375ARG     CG 4118  10.352   5.415   3.509
  375ARG    HG1 4119  10.355   5.479   3.421
  375ARG    HG2 4120  10.372   5.311   3.485
  375ARG     CD 4121  10.467   5.467   3.601
  375ARG    HD1 4122  10.431   5.544   3.669
  375ARG    HD2 4123  10.551   5.496   3.538
  375ARG     NE 4124  10.504   5.348   3.677
  375ARG     HE 4125  10.425   5.293   3.708
  375ARG     CZ 4126  10.624   5.322   3.730
  375ARG    NH1 4127  10.729   5.399   3.711
  375ARG   HH11 4128  10.721   5.473   3.644
  375ARG   HH12 4129  10.816   5.373   3.756
  375ARG    NH2 4130  10.631   5.219   3.811
  375ARG   HH21 4131  10.550   5.160   3.824
  375ARG   HH22 4132  10.716   5.199   3.862
  375ARG      C 4133   9.966   5.366   3.534
  375ARG      O 4134   9.935   5.331   3.649
  376LYS      N 4135   9.874   5.420   3.457
  376LYS      H 4136   9.898   5.444   3.362
  376LYS     CA 4137   9.726   5.400   3.465
  376LYS     HA 4138   9.711   5.356   3.563
  376LYS     CB 4139   9.657   5.533   3.460
  376LYS    HB1 4140   9.670   5.574   3.360
  376LYS    HB2 4141   9.698   5.600   3.536
  376LYS     CG 4142   9.506   5.521   3.499
  376LYS    HG1 4143   9.494   5.466   3.592
  376LYS    HG2 4144   9.463   5.469   3.414
  376LYS     CD 4145   9.446   5.663   3.506
  376LYS    HD1 4146   9.498   5.716   3.426
  376LYS    HD2 4147   9.468   5.701   3.606
  376LYS     CE 4148   9.297   5.656   3.487
  376LYS    HE1 4149   9.255   5.584   3.558
  376LYS    HE2 4150   9.275   5.616   3.388
  376LYS     NZ 4151   9.232   5.786   3.509
  376LYS    HZ1 4152   9.134   5.770   3.530
  376LYS    HZ2 4153   9.283   5.843   3.575
  376LYS    HZ3 4154   9.238   5.846   3.428
  376LYS      C 4155   9.680   5.302   3.357
  376LYS      O 4156   9.717   5.301   3.241
  377PHE      N 4157   9.594   5.213   3.396
  377PHE      H 4158   9.577   5.215   3.496
  377PHE     CA 4159   9.524   5.111   3.315
  377PHE     HA 4160   9.536   5.132   3.209
  377PHE     CB 4161   9.587   4.976   3.327
  377PHE    HB1 4162   9.543   4.900   3.262
  377PHE    HB2 4163   9.568   4.943   3.429
  377PHE     CG 4164   9.733   4.977   3.307
  377PHE    CD1 4165   9.795   4.951   3.184
  377PHE    HD1 4166   9.735   4.925   3.098
  377PHE    CE1 4167   9.932   4.958   3.162
  377PHE    HE1 4168   9.971   4.946   3.062
  377PHE     CZ 4169  10.010   4.982   3.277
  377PHE     HZ 4170  10.118   4.984   3.272
  377PHE    CE2 4171   9.952   5.011   3.400
  377PHE    HE2 4172  10.016   5.030   3.485
  377PHE    CD2 4173   9.812   5.001   3.419
  377PHE    HD2 4174   9.770   5.011   3.518
  377PHE      C 4175   9.373   5.111   3.346
  377PHE      O 4176   9.329   5.188   3.427
  378THR      N 4177   9.296   5.045   3.267
  378THR      H 4178   9.334   5.003   3.183
  378THR     CA 4179   9.146   5.027   3.292
  378THR     HA 4180   9.117   5.091   3.375
  378THR     CB 4181   9.066   5.064   3.167
  378THR     HB 4182   9.075   4.980   3.098
  378THR    CG2 4183   8.915   5.075   3.199
  378THR   HG21 4184   8.869   4.979   3.220
  378THR   HG22 4185   8.906   5.133   3.291
  378THR   HG23 4186   8.857   5.112   3.114
  378THR    OG1 4187   9.107   5.176   3.098
  378THR    HG1 4188   9.082   5.254   3.149
  378THR      C 4189   9.110   4.881   3.324
  378THR      O 4190   9.169   4.781   3.278
  379ASP      N 4191   9.015   4.867   3.411
  379ASP      H 4192   8.972   4.945   3.459
  379ASP     CA 4193   8.967   4.740   3.444
  379ASP     HA 4194   9.055   4.675   3.446
  379ASP     CB 4195   8.907   4.737   3.588
  379ASP    HB1 4196   8.824   4.808   3.590
  379ASP    HB2 4197   8.987   4.769   3.654
  379ASP     CG 4198   8.851   4.602   3.649
  379ASP    OD1 4199   8.902   4.500   3.603
  379ASP    OD2 4200   8.774   4.604   3.749
  379ASP      C 4201   8.860   4.703   3.345
  379ASP      O 4202   8.882   4.614   3.267
  380TRP      N 4203   8.751   4.780   3.348
  380TRP      H 4204   8.728   4.847   3.420
  380TRP     CA 4205   8.636   4.781   3.248
  380TRP     HA 4206   8.667   4.737   3.153
  380TRP     CB 4207   8.521   4.690   3.294
  380TRP    HB1 4208   8.567   4.592   3.293
  380TRP    HB2 4209   8.431   4.695   3.233
  380TRP     CG 4210   8.470   4.724   3.434
  380TRP    CD1 4211   8.499   4.655   3.541
  380TRP    HD1 4212   8.567   4.572   3.546
  380TRP    NE1 4213   8.431   4.711   3.649
  380TRP    HE1 4214   8.435   4.669   3.741
  380TRP    CE2 4215   8.361   4.823   3.618
  380TRP    CZ2 4216   8.274   4.907   3.685
  380TRP    HZ2 4217   8.251   4.897   3.790
  380TRP    CH2 4218   8.201   5.007   3.611
  380TRP    HH2 4219   8.138   5.079   3.662
  380TRP    CZ3 4220   8.216   5.014   3.475
  380TRP    HZ3 4221   8.167   5.095   3.424
  380TRP    CE3 4222   8.298   4.924   3.407
  380TRP    HE3 4223   8.299   4.937   3.300
  380TRP    CD2 4224   8.378   4.832   3.474
  380TRP      C 4225   8.600   4.929   3.224
  380TRP      O 4226   8.610   4.999   3.318
  381ALA      N 4227   8.528   4.949   3.122
  381ALA      H 4228   8.537   4.878   3.051
  381ALA     CA 4229   8.451   5.070   3.101
  381ALA     HA 4230   8.437   5.108   3.203
  381ALA     CB 4231   8.525   5.174   3.025
  381ALA    HB1 4232   8.629   5.177   3.060
  381ALA    HB2 4233   8.527   5.153   2.918
  381ALA    HB3 4234   8.465   5.263   3.038
  381ALA      C 4235   8.316   5.040   3.041
  381ALA      O 4236   8.311   4.949   2.957
  382TYR      N 4237   8.216   5.106   3.094
  382TYR      H 4238   8.229   5.173   3.168
  382TYR     CA 4239   8.078   5.090   3.049
  382TYR     HA 4240   8.087   5.069   2.943
  382TYR     CB 4241   8.004   4.976   3.123
  382TYR    HB1 4242   7.981   4.994   3.228
  382TYR    HB2 4243   8.063   4.886   3.105
  382TYR     CG 4244   7.873   4.945   3.045
  382TYR    CD1 4245   7.866   4.840   2.952
  382TYR    HD1 4246   7.956   4.787   2.927
  382TYR    CE1 4247   7.747   4.801   2.890
  382TYR    HE1 4248   7.742   4.717   2.822
  382TYR     CZ 4249   7.631   4.879   2.910
  382TYR     OH 4250   7.522   4.852   2.842
  382TYR     HH 4251   7.533   4.774   2.787
  382TYR    CE2 4252   7.633   4.984   3.006
  382TYR    HE2 4253   7.542   5.038   3.027
  382TYR    CD2 4254   7.754   5.017   3.071
  382TYR    HD2 4255   7.755   5.100   3.139
  382TYR      C 4256   7.995   5.222   3.060
  382TYR      O 4257   7.971   5.266   3.172
  383GLY      N 4258   7.948   5.278   2.949
  383GLY      H 4259   7.971   5.235   2.861
  383GLY     CA 4260   7.883   5.408   2.946
  383GLY    HA1 4261   7.792   5.397   3.005
  383GLY    HA2 4262   7.855   5.437   2.844
  383GLY      C 4263   7.974   5.519   2.994
  383GLY      O 4264   8.095   5.512   2.970
  384PRO      N 4265   7.928   5.614   3.066
  384PRO     CD 4266   7.786   5.632   3.096
  384PRO    HD1 4267   7.759   5.587   3.191
  384PRO    HD2 4268   7.721   5.610   3.011
  384PRO     CG 4269   7.777   5.778   3.128
  384PRO    HG1 4270   7.685   5.792   3.185
  384PRO    HG2 4271   7.767   5.838   3.037
  384PRO     CB 4272   7.903   5.806   3.210
  384PRO    HB1 4273   7.890   5.767   3.311
  384PRO    HB2 4274   7.932   5.911   3.206
  384PRO     CA 4275   8.008   5.717   3.134
  384PRO     HA 4276   8.052   5.774   3.053
  384PRO      C 4277   8.111   5.659   3.232
  384PRO      O 4278   8.210   5.729   3.256
  385VAL      N 4279   8.089   5.543   3.296
  385VAL      H 4280   8.015   5.485   3.259
  385VAL     CA 4281   8.173   5.496   3.408
  385VAL     HA 4282   8.238   5.574   3.447
  385VAL     CB 4283   8.077   5.459   3.520
  385VAL     HB 4284   8.025   5.552   3.541
  385VAL    CG1 4285   7.970   5.356   3.500
  385VAL   HG11 4286   7.880   5.404   3.460
  385VAL   HG12 4287   8.002   5.270   3.441
  385VAL   HG13 4288   7.934   5.331   3.600
  385VAL    CG2 4289   8.157   5.402   3.644
  385VAL   HG21 4290   8.098   5.416   3.734
  385VAL   HG22 4291   8.199   5.305   3.618
  385VAL   HG23 4292   8.245   5.462   3.669
  385VAL      C 4293   8.281   5.395   3.357
  385VAL      O 4294   8.277   5.340   3.252
  386SER      N 4295   8.389   5.392   3.433
  386SER      H 4296   8.391   5.451   3.514
  386SER     CA 4297   8.488   5.282   3.441
  386SER     HA 4298   8.451   5.191   3.393
  386SER     CB 4299   8.622   5.314   3.374
  386SER    HB1 4300   8.690   5.230   3.389
  386SER    HB2 4301   8.665   5.396   3.432
  386SER     OG 4302   8.621   5.366   3.244
  386SER     HG 4303   8.543   5.337   3.196
  386SER      C 4304   8.515   5.236   3.589
  386SER      O 4305   8.477   5.300   3.689
  387SER      N 4306   8.593   5.130   3.602
  387SER      H 4307   8.597   5.076   3.516
  387SER     CA 4308   8.689   5.117   3.713
  387SER     HA 4309   8.678   5.198   3.785
  387SER     CB 4310   8.676   4.980   3.779
  387SER    HB1 4311   8.760   4.970   3.848
  387SER    HB2 4312   8.675   4.911   3.695
  387SER     OG 4313   8.551   4.959   3.850
  387SER     HG 4314   8.553   4.864   3.867
  387SER      C 4315   8.824   5.136   3.642
  387SER      O 4316   8.846   5.069   3.537
  388SER      N 4317   8.920   5.202   3.707
  388SER      H 4318   8.906   5.236   3.801
  388SER     CA 4319   9.055   5.234   3.662
  388SER     HA 4320   9.070   5.195   3.562
  388SER     CB 4321   9.069   5.385   3.661
  388SER    HB1 4322   9.175   5.409   3.655
  388SER    HB2 4323   9.023   5.424   3.752
  388SER     OG 4324   9.008   5.436   3.546
  388SER     HG 4325   8.986   5.528   3.562
  388SER      C 4326   9.159   5.168   3.759
  388SER      O 4327   9.130   5.155   3.874
  389LEU      N 4328   9.266   5.117   3.706
  389LEU      H 4329   9.283   5.132   3.607
  389LEU     CA 4330   9.371   5.045   3.776
  389LEU     HA 4331   9.342   5.020   3.878
  389LEU     CB 4332   9.420   4.920   3.693
  389LEU    HB1 4333   9.509   4.892   3.748
  389LEU    HB2 4334   9.442   4.953   3.591
  389LEU     CG 4335   9.327   4.797   3.697
  389LEU     HG 4336   9.233   4.816   3.645
  389LEU    CD1 4337   9.378   4.675   3.626
  389LEU   HD11 4338   9.321   4.583   3.640
  389LEU   HD12 4339   9.367   4.704   3.522
  389LEU   HD13 4340   9.482   4.653   3.649
  389LEU    CD2 4341   9.286   4.756   3.840
  389LEU   HD21 4342   9.223   4.667   3.840
  389LEU   HD22 4343   9.376   4.733   3.896
  389LEU   HD23 4344   9.222   4.833   3.884
  389LEU      C 4345   9.487   5.143   3.784
  389LEU      O 4346   9.525   5.208   3.686
  390TYR      N 4347   9.560   5.154   3.900
  390TYR      H 4348   9.525   5.115   3.986
  390TYR     CA 4349   9.685   5.234   3.910
  390TYR     HA 4350   9.706   5.279   3.813
  390TYR     CB 4351   9.668   5.354   3.999
  390TYR    HB1 4352   9.767   5.400   4.004
  390TYR    HB2 4353   9.643   5.325   4.101
  390TYR     CG 4354   9.577   5.455   3.949
  390TYR    CD1 4355   9.629   5.571   3.891
  390TYR    HD1 4356   9.733   5.593   3.870
  390TYR    CE1 4357   9.540   5.663   3.836
  390TYR    HE1 4358   9.583   5.739   3.773
  390TYR     CZ 4359   9.398   5.645   3.844
  390TYR     OH 4360   9.306   5.731   3.796
  390TYR     HH 4361   9.224   5.710   3.842
  390TYR    CE2 4362   9.357   5.531   3.914
  390TYR    HE2 4363   9.250   5.515   3.922
  390TYR    CD2 4364   9.439   5.439   3.968
  390TYR    HD2 4365   9.393   5.350   4.008
  390TYR      C 4366   9.803   5.155   3.962
  390TYR      O 4367   9.794   5.088   4.069
  391ASP      N 4368   9.919   5.171   3.891
  391ASP      H 4369   9.918   5.237   3.814
  391ASP     CA 4370  10.041   5.095   3.923
  391ASP     HA 4371  10.010   4.991   3.931
  391ASP     CB 4372  10.136   5.104   3.807
  391ASP    HB1 4373  10.139   5.208   3.773
  391ASP    HB2 4374  10.085   5.043   3.732
  391ASP     CG 4375  10.284   5.056   3.819
  391ASP    OD1 4376  10.368   5.105   3.734
  391ASP    OD2 4377  10.321   4.984   3.918
  391ASP      C 4378  10.096   5.128   4.063
  391ASP      O 4379  10.127   5.241   4.104
  392LEU      N 4380  10.124   5.023   4.142
  392LEU      H 4381  10.112   4.927   4.112
  392LEU     CA 4382  10.177   5.023   4.276
  392LEU     HA 4383  10.196   5.127   4.301
  392LEU     CB 4384  10.077   4.966   4.368
  392LEU    HB1 4385  10.125   4.964   4.466
  392LEU    HB2 4386  10.062   4.862   4.339
  392LEU     CG 4387   9.933   5.011   4.387
  392LEU     HG 4388   9.880   4.987   4.295
  392LEU    CD1 4389   9.860   4.934   4.498
  392LEU   HD11 4390   9.764   4.983   4.516
  392LEU   HD12 4391   9.848   4.829   4.471
  392LEU   HD13 4392   9.925   4.934   4.585
  392LEU    CD2 4393   9.933   5.170   4.414
  392LEU   HD21 4394   9.964   5.228   4.328
  392LEU   HD22 4395   9.838   5.207   4.454
  392LEU   HD23 4396  10.009   5.187   4.491
  392LEU      C 4397  10.312   4.955   4.292
  392LEU      O 4398  10.370   4.953   4.399
  393THR      N 4399  10.390   4.910   4.184
  393THR      H 4400  10.349   4.929   4.094
  393THR     CA 4401  10.529   4.846   4.186
  393THR     HA 4402  10.524   4.748   4.232
  393THR     CB 4403  10.571   4.844   4.038
  393THR     HB 4404  10.581   4.944   3.995
  393THR    CG2 4405  10.696   4.758   4.026
  393THR   HG21 4406  10.783   4.824   4.036
  393THR   HG22 4407  10.699   4.680   4.102
  393THR   HG23 4408  10.703   4.728   3.922
  393THR    OG1 4409  10.475   4.787   3.953
  393THR    HG1 4410  10.404   4.852   3.947
  393THR      C 4411  10.628   4.932   4.275
  393THR      O 4412  10.723   4.866   4.326
  394ASN      N 4413  10.615   5.067   4.271
  394ASN      H 4414  10.533   5.108   4.229
  394ASN     CA 4415  10.711   5.153   4.327
  394ASN     HA 4416  10.777   5.102   4.396
  394ASN     CB 4417  10.787   5.227   4.217
  394ASN    HB1 4418  10.853   5.295   4.270
  394ASN    HB2 4419  10.723   5.295   4.160
  394ASN     CG 4420  10.865   5.135   4.128
  394ASN    OD1 4421  10.843   5.119   4.006
  394ASN    ND2 4422  10.953   5.057   4.187
  394ASN   HD21 4423  10.971   5.077   4.284
  394ASN   HD22 4424  10.997   4.983   4.135
  394ASN      C 4425  10.643   5.269   4.415
  394ASN      O 4426  10.704   5.359   4.476
  395VAL      N 4427  10.516   5.262   4.429
  395VAL      H 4428  10.471   5.177   4.399
  395VAL     CA 4429  10.429   5.366   4.497
  395VAL     HA 4430  10.482   5.460   4.513
  395VAL     CB 4431  10.317   5.400   4.400
  395VAL     HB 4432  10.255   5.312   4.379
  395VAL    CG1 4433  10.219   5.518   4.446
  395VAL   HG11 4434  10.166   5.555   4.358
  395VAL   HG12 4435  10.141   5.482   4.512
  395VAL   HG13 4436  10.282   5.598   4.486
  395VAL    CG2 4437  10.378   5.474   4.273
  395VAL   HG21 4438  10.306   5.484   4.191
  395VAL   HG22 4439  10.413   5.577   4.284
  395VAL   HG23 4440  10.457   5.418   4.223
  395VAL      C 4441  10.383   5.321   4.633
  395VAL      O 4442  10.379   5.400   4.722
  396ASP      N 4443  10.346   5.193   4.654
  396ASP      H 4444  10.364   5.132   4.575
  396ASP     CA 4445  10.281   5.142   4.779
  396ASP     HA 4446  10.222   5.218   4.831
  396ASP     CB 4447  10.173   5.039   4.739
  396ASP    HB1 4448  10.218   4.959   4.680
  396ASP    HB2 4449  10.097   5.088   4.679
  396ASP     CG 4450  10.115   4.982   4.866
  396ASP    OD1 4451  10.050   5.053   4.944
  396ASP    OD2 4452  10.150   4.869   4.901
  396ASP      C 4453  10.385   5.089   4.878
  396ASP      O 4454  10.489   5.035   4.836
  397THR      N 4455  10.359   5.102   5.003
  397THR      H 4456  10.271   5.144   5.028
  397THR     CA 4457  10.450   5.063   5.114
  397THR     HA 4458  10.549   5.087   5.075
  397THR     CB 4459  10.412   5.138   5.236
  397THR     HB 4460  10.462   5.099   5.323
  397THR    CG2 4461  10.454   5.285   5.247
  397THR   HG21 4462  10.546   5.296   5.190
  397THR   HG22 4463  10.392   5.358   5.195
  397THR   HG23 4464  10.479   5.323   5.347
  397THR    OG1 4465  10.272   5.138   5.261
  397THR    HG1 4466  10.249   5.082   5.336
  397THR      C 4467  10.465   4.912   5.127
  397THR      O 4468  10.546   4.876   5.209
  398THR      N 4469  10.402   4.826   5.053
  398THR      H 4470  10.324   4.853   4.995
  398THR     CA 4471  10.448   4.688   5.044
  398THR     HA 4472  10.468   4.669   5.150
  398THR     CB 4473  10.330   4.589   5.009
  398THR     HB 4474  10.365   4.489   4.983
  398THR    CG2 4475  10.235   4.580   5.128
  398THR   HG21 4476  10.279   4.590   5.227
  398THR   HG22 4477  10.163   4.662   5.122
  398THR   HG23 4478  10.168   4.494   5.131
  398THR    OG1 4479  10.261   4.639   4.892
  398THR    HG1 4480  10.238   4.732   4.899
  398THR      C 4481  10.584   4.670   4.976
  398THR      O 4482  10.641   4.562   4.985
  399THR      N 4483  10.646   4.774   4.918
  399THR      H 4484  10.596   4.861   4.923
  399THR     CA 4485  10.783   4.782   4.867
  399THR     HA 4486  10.831   4.687   4.887
  399THR     CB 4487  10.789   4.809   4.714
  399THR     HB 4488  10.891   4.842   4.693
  399THR    CG2 4489  10.743   4.679   4.642
  399THR   HG21 4490  10.826   4.616   4.611
  399THR   HG22 4491  10.669   4.629   4.705
  399THR   HG23 4492  10.689   4.707   4.552
  399THR    OG1 4493  10.704   4.914   4.673
  399THR    HG1 4494  10.610   4.894   4.684
  399THR      C 4495  10.857   4.894   4.934
  399THR      O 4496  10.797   4.998   4.965
  400ASP      N 4497  10.983   4.865   4.964
  400ASP      H 4498  11.019   4.774   4.940
  400ASP     CA 4499  11.057   4.955   5.051
  400ASP     HA 4500  10.986   4.984   5.129
  400ASP     CB 4501  11.165   4.872   5.127
  400ASP    HB1 4502  11.123   4.796   5.193
  400ASP    HB2 4503  11.215   4.940   5.196
  400ASP     CG 4504  11.257   4.802   5.028
  400ASP    OD1 4505  11.358   4.863   4.988
  400ASP    OD2 4506  11.220   4.694   4.976
  400ASP      C 4507  11.118   5.074   4.980
  400ASP      O 4508  11.132   5.081   4.857
  401ASN      N 4509  11.115   5.190   5.046
  401ASN      H 4510  11.093   5.188   5.145
  401ASN     CA 4511  11.136   5.326   4.995
  401ASN     HA 4512  11.110   5.398   5.072
  401ASN     CB 4513  11.280   5.356   4.975
  401ASN    HB1 4514  11.283   5.460   4.943
  401ASN    HB2 4515  11.319   5.289   4.898
  401ASN     CG 4516  11.378   5.340   5.091
  401ASN    OD1 4517  11.494   5.338   5.070
  401ASN    ND2 4518  11.328   5.339   5.211
  401ASN   HD21 4519  11.227   5.336   5.222
  401ASN   HD22 4520  11.390   5.347   5.290
  401ASN      C 4521  11.047   5.367   4.878
  401ASN      O 4522  11.094   5.436   4.788
  402SER      N 4523  10.918   5.340   4.886
  402SER      H 4524  10.890   5.298   4.974
  402SER     CA 4525  10.814   5.377   4.800
  402SER     HA 4526  10.836   5.338   4.700
  402SER     CB 4527  10.684   5.298   4.821
  402SER    HB1 4528  10.713   5.193   4.818
  402SER    HB2 4529  10.612   5.321   4.743
  402SER     OG 4530  10.627   5.346   4.946
  402SER     HG 4531  10.669   5.300   5.019
  402SER      C 4532  10.781   5.524   4.800
  402SER      O 4533  10.800   5.592   4.901
  403VAL      N 4534  10.714   5.567   4.698
  403VAL      H 4535  10.696   5.499   4.625
  403VAL     CA 4536  10.667   5.709   4.683
  403VAL     HA 4537  10.751   5.778   4.688
  403VAL     CB 4538  10.586   5.745   4.557
  403VAL     HB 4539  10.495   5.686   4.566
  403VAL    CG1 4540  10.547   5.900   4.550
  403VAL   HG11 4541  10.635   5.963   4.544
  403VAL   HG12 4542  10.464   5.906   4.480
  403VAL   HG13 4543  10.492   5.925   4.641
  403VAL    CG2 4544  10.672   5.705   4.427
  403VAL   HG21 4545  10.775   5.734   4.446
  403VAL   HG22 4546  10.671   5.596   4.418
  403VAL   HG23 4547  10.637   5.770   4.347
  403VAL      C 4548  10.586   5.743   4.810
  403VAL      O 4549  10.614   5.849   4.865
  404LEU      N 4550  10.488   5.661   4.841
  404LEU      H 4551  10.481   5.571   4.794
  404LEU     CA 4552  10.406   5.687   4.960
  404LEU     HA 4553  10.355   5.781   4.937
  404LEU     CB 4554  10.307   5.564   4.975
  404LEU    HB1 4555  10.365   5.472   4.973
  404LEU    HB2 4556  10.242   5.558   4.888
  404LEU     CG 4557  10.213   5.577   5.094
  404LEU     HG 4558  10.266   5.590   5.188
  404LEU    CD1 4559  10.128   5.448   5.111
  404LEU   HD11 4560  10.193   5.369   5.149
  404LEU   HD12 4561  10.056   5.482   5.186
  404LEU   HD13 4562  10.083   5.416   5.018
  404LEU    CD2 4563  10.117   5.696   5.069
  404LEU   HD21 4564  10.067   5.675   4.975
  404LEU   HD22 4565  10.051   5.696   5.156
  404LEU   HD23 4566  10.172   5.790   5.075
  404LEU      C 4567  10.491   5.715   5.085
  404LEU      O 4568  10.486   5.827   5.139
  405GLU      N 4569  10.581   5.627   5.129
  405GLU      H 4570  10.601   5.544   5.076
  405GLU     CA 4571  10.674   5.653   5.237
  405GLU     HA 4572  10.607   5.678   5.319
  405GLU     CB 4573  10.757   5.526   5.253
  405GLU    HB1 4574  10.793   5.518   5.151
  405GLU    HB2 4575  10.681   5.453   5.280
  405GLU     CG 4576  10.871   5.528   5.354
  405GLU    HG1 4577  10.827   5.546   5.452
  405GLU    HG2 4578  10.942   5.606   5.325
  405GLU     CD 4579  10.944   5.391   5.349
  405GLU    OE1 4580  11.062   5.396   5.315
  405GLU    OE2 4581  10.885   5.283   5.367
  405GLU      C 4582  10.766   5.782   5.221
  405GLU      O 4583  10.786   5.846   5.322
  406ILE      N 4584  10.812   5.809   5.096
  406ILE      H 4585  10.796   5.747   5.018
  406ILE     CA 4586  10.884   5.933   5.062
  406ILE     HA 4587  10.967   5.940   5.131
  406ILE     CB 4588  10.945   5.934   4.918
  406ILE     HB 4589  10.859   5.925   4.852
  406ILE    CG2 4590  11.007   6.068   4.890
  406ILE   HG21 4591  11.085   6.094   4.962
  406ILE   HG22 4592  11.050   6.068   4.789
  406ILE   HG23 4593  10.930   6.146   4.886
  406ILE    CG1 4594  11.040   5.820   4.881
  406ILE   HG11 4595  10.987   5.727   4.901
  406ILE   HG12 4596  11.123   5.835   4.949
  406ILE     CD 4597  11.094   5.804   4.738
  406ILE    HD1 4598  11.017   5.808   4.661
  406ILE    HD2 4599  11.151   5.896   4.728
  406ILE    HD3 4600  11.157   5.715   4.733
  406ILE      C 4601  10.798   6.054   5.109
  406ILE      O 4602  10.851   6.125   5.199
  407ILE      N 4603  10.678   6.077   5.057
  407ILE      H 4604  10.643   5.999   5.003
  407ILE     CA 4605  10.594   6.195   5.090
  407ILE     HA 4606  10.656   6.281   5.063
  407ILE     CB 4607  10.473   6.198   5.000
  407ILE     HB 4608  10.399   6.131   5.042
  407ILE    CG2 4609  10.411   6.339   5.001
  407ILE   HG21 4610  10.319   6.338   4.943
  407ILE   HG22 4611  10.391   6.366   5.105
  407ILE   HG23 4612  10.484   6.407   4.958
  407ILE    CG1 4613  10.490   6.157   4.851
  407ILE   HG11 4614  10.395   6.176   4.801
  407ILE   HG12 4615  10.509   6.050   4.860
  407ILE     CD 4616  10.604   6.214   4.766
  407ILE    HD1 4617  10.700   6.235   4.813
  407ILE    HD2 4618  10.614   6.147   4.680
  407ILE    HD3 4619  10.564   6.307   4.725
  407ILE      C 4620  10.569   6.213   5.239
  407ILE      O 4621  10.584   6.323   5.298
  408VAL      N 4622  10.539   6.103   5.314
  408VAL      H 4623  10.512   6.021   5.261
  408VAL     CA 4624  10.513   6.112   5.459
  408VAL     HA 4625  10.448   6.200   5.467
  408VAL     CB 4626  10.442   5.985   5.500
  408VAL     HB 4627  10.496   5.898   5.464
  408VAL    CG1 4628  10.427   5.976   5.657
  408VAL   HG11 4629  10.527   5.973   5.699
  408VAL   HG12 4630  10.371   6.060   5.697
  408VAL   HG13 4631  10.376   5.882   5.679
  408VAL    CG2 4632  10.301   5.987   5.443
  408VAL   HG21 4633  10.253   6.077   5.482
  408VAL   HG22 4634  10.298   5.996   5.335
  408VAL   HG23 4635  10.248   5.897   5.473
  408VAL      C 4636  10.636   6.145   5.541
  408VAL      O 4637  10.629   6.223   5.637
  409TYR      N 4638  10.747   6.070   5.515
  409TYR      H 4639  10.742   6.002   5.440
  409TYR     CA 4640  10.865   6.047   5.610
  409TYR     HA 4641  10.839   6.084   5.710
  409TYR     CB 4642  10.907   5.902   5.626
  409TYR    HB1 4643  10.998   5.898   5.685
  409TYR    HB2 4644  10.937   5.862   5.529
  409TYR     CG 4645  10.814   5.814   5.695
  409TYR    CD1 4646  10.719   5.728   5.628
  409TYR    HD1 4647  10.719   5.733   5.520
  409TYR    CE1 4648  10.627   5.645   5.702
  409TYR    HE1 4649  10.562   5.575   5.653
  409TYR     CZ 4650  10.630   5.649   5.842
  409TYR     OH 4651  10.538   5.570   5.914
  409TYR     HH 4652  10.559   5.579   6.008
  409TYR    CE2 4653  10.723   5.732   5.907
  409TYR    HE2 4654  10.727   5.728   6.015
  409TYR    CD2 4655  10.818   5.810   5.834
  409TYR    HD2 4656  10.888   5.875   5.884
  409TYR      C 4657  10.990   6.133   5.570
  409TYR      O 4658  11.069   6.155   5.654
  410ASN      N 4659  10.997   6.184   5.450
  410ASN      H 4660  10.934   6.154   5.378
  410ASN     CA 4661  11.100   6.274   5.402
  410ASN     HA 4662  11.196   6.230   5.428
  410ASN     CB 4663  11.099   6.283   5.244
  410ASN    HB1 4664  11.015   6.349   5.225
  410ASN    HB2 4665  11.088   6.186   5.196
  410ASN     CG 4666  11.229   6.338   5.196
  410ASN    OD1 4667  11.259   6.456   5.206
  410ASN    ND2 4668  11.322   6.257   5.148
  410ASN   HD21 4669  11.298   6.159   5.143
  410ASN   HD22 4670  11.413   6.287   5.118
  410ASN      C 4671  11.087   6.411   5.463
  410ASN      O 4672  10.979   6.466   5.462
  411THR      N 4673  11.190   6.469   5.518
  411THR      H 4674  11.280   6.422   5.516
  411THR     CA 4675  11.203   6.607   5.575
  411THR     HA 4676  11.103   6.650   5.581
  411THR     CB 4677  11.255   6.599   5.726
  411THR     HB 4678  11.288   6.698   5.758
  411THR    CG2 4679  11.150   6.541   5.817
  411THR   HG21 4680  11.067   6.610   5.828
  411THR   HG22 4681  11.121   6.439   5.791
  411THR   HG23 4682  11.200   6.526   5.913
  411THR    OG1 4683  11.382   6.524   5.739
  411THR    HG1 4684  11.390   6.493   5.830
  411THR      C 4685  11.292   6.709   5.495
  411THR      O 4686  11.315   6.823   5.539
  412ASN      N 4687  11.317   6.680   5.373
  412ASN      H 4688  11.275   6.599   5.330
  412ASN     CA 4689  11.390   6.780   5.285
  412ASN     HA 4690  11.452   6.841   5.351
  412ASN     CB 4691  11.481   6.695   5.195
  412ASN    HB1 4692  11.533   6.766   5.130
  412ASN    HB2 4693  11.432   6.627   5.127
  412ASN     CG 4694  11.594   6.633   5.279
  412ASN    OD1 4695  11.703   6.691   5.294
  412ASN    ND2 4696  11.569   6.515   5.324
  412ASN   HD21 4697  11.480   6.474   5.299
  412ASN   HD22 4698  11.645   6.451   5.342
  412ASN      C 4699  11.299   6.869   5.195
  412ASN      O 4700  11.343   6.979   5.162
  413ILE      N 4701  11.200   6.803   5.142
  413ILE      H 4702  11.179   6.710   5.175
  413ILE     CA 4703  11.089   6.865   5.069
  413ILE     HA 4704  11.143   6.936   5.005
  413ILE     CB 4705  11.025   6.757   4.973
  413ILE     HB 4706  10.942   6.811   4.927
  413ILE    CG2 4707  11.130   6.720   4.864
  413ILE   HG21 4708  11.083   6.684   4.773
  413ILE   HG22 4709  11.189   6.808   4.838
  413ILE   HG23 4710  11.208   6.652   4.897
  413ILE    CG1 4711  10.975   6.629   5.035
  413ILE   HG11 4712  10.911   6.659   5.119
  413ILE   HG12 4713  11.062   6.580   5.079
  413ILE     CD 4714  10.908   6.519   4.952
  413ILE    HD1 4715  10.843   6.461   5.017
  413ILE    HD2 4716  10.853   6.574   4.876
  413ILE    HD3 4717  10.987   6.455   4.914
  413ILE      C 4718  10.984   6.949   5.149
  413ILE      O 4719  10.961   6.926   5.269
  414ASP      N 4720  10.910   7.033   5.085
  414ASP      H 4721  10.916   7.050   4.986
  414ASP     CA 4722  10.814   7.130   5.147
  414ASP     HA 4723  10.832   7.135   5.254
  414ASP     CB 4724  10.847   7.274   5.102
  414ASP    HB1 4725  10.935   7.304   5.159
  414ASP    HB2 4726  10.754   7.328   5.122
  414ASP     CG 4727  10.880   7.296   4.949
  414ASP    OD1 4728  10.903   7.414   4.913
  414ASP    OD2 4729  10.881   7.195   4.874
  414ASP      C 4730  10.671   7.093   5.116
  414ASP      O 4731  10.596   7.072   5.207
  415ASN      N 4732  10.640   7.061   4.990
  415ASN      H 4733  10.717   7.073   4.925
  415ASN     CA 4734  10.504   7.027   4.939
  415ASN     HA 4735  10.430   7.090   4.986
  415ASN     CB 4736  10.512   7.060   4.788
  415ASN    HB1 4737  10.552   7.161   4.776
  415ASN    HB2 4738  10.413   7.073   4.745
  415ASN     CG 4739  10.606   6.972   4.702
  415ASN    OD1 4740  10.695   6.911   4.755
  415ASN    ND2 4741  10.595   6.991   4.576
  415ASN   HD21 4742  10.543   7.068   4.537
  415ASN   HD22 4743  10.664   6.944   4.519
  415ASN      C 4744  10.456   6.886   4.959
  415ASN      O 4745  10.359   6.847   4.897
  416ARG      N 4746  10.504   6.819   5.066
  416ARG      H 4747  10.572   6.879   5.112
  416ARG     CA 4748  10.463   6.684   5.122
  416ARG     HA 4749  10.503   6.604   5.060
  416ARG     CB 4750  10.532   6.672   5.259
  416ARG    HB1 4751  10.494   6.592   5.323
  416ARG    HB2 4752  10.498   6.757   5.319
  416ARG     CG 4753  10.682   6.656   5.244
  416ARG    HG1 4754  10.725   6.747   5.201
  416ARG    HG2 4755  10.707   6.570   5.182
  416ARG     CD 4756  10.754   6.628   5.371
  416ARG    HD1 4757  10.859   6.657   5.367
  416ARG    HD2 4758  10.763   6.520   5.379
  416ARG     NE 4759  10.694   6.689   5.491
  416ARG     HE 4760  10.634   6.768   5.476
  416ARG     CZ 4761  10.727   6.660   5.615
  416ARG    NH1 4762  10.679   6.727   5.714
  416ARG   HH11 4763  10.619   6.808   5.701
  416ARG   HH12 4764  10.711   6.698   5.805
  416ARG    NH2 4765  10.798   6.557   5.636
  416ARG   HH21 4766  10.846   6.529   5.552
  416ARG   HH22 4767  10.836   6.540   5.728
  416ARG      C 4768  10.315   6.671   5.121
  416ARG      O 4769  10.254   6.588   5.058
  417HIS      N 4770  10.251   6.764   5.189
  417HIS      H 4771  10.312   6.837   5.223
  417HIS     CA 4772  10.104   6.768   5.220
  417HIS     HA 4773  10.083   6.666   5.249
  417HIS     CB 4774  10.070   6.877   5.320
  417HIS    HB1 4775  10.131   6.859   5.409
  417HIS    HB2 4776   9.966   6.884   5.351
  417HIS     CG 4777  10.120   7.014   5.278
  417HIS    ND1 4778  10.260   7.035   5.240
  417HIS    CE1 4779  10.265   7.160   5.198
  417HIS    HE1 4780  10.357   7.215   5.192
  417HIS    NE2 4781  10.143   7.218   5.215
  417HIS    HE2 4782  10.137   7.318   5.198
  417HIS    CD2 4783  10.047   7.127   5.255
  417HIS    HD2 4784   9.942   7.140   5.276
  417HIS      C 4785  10.021   6.799   5.090
  417HIS      O 4786   9.905   6.761   5.089
  418GLU      N 4787  10.075   6.869   4.991
  418GLU      H 4788  10.173   6.891   5.006
  418GLU     CA 4789  10.013   6.903   4.867
  418GLU     HA 4790   9.911   6.932   4.889
  418GLU     CB 4791  10.076   7.034   4.819
  418GLU    HB1 4792  10.185   7.029   4.812
  418GLU    HB2 4793  10.050   7.110   4.892
  418GLU     CG 4794  10.037   7.066   4.673
  418GLU    HG1 4795   9.935   7.036   4.648
  418GLU    HG2 4796  10.097   7.009   4.602
  418GLU     CD 4797  10.054   7.206   4.628
  418GLU    OE1 4798  10.168   7.242   4.610
  418GLU    OE2 4799   9.959   7.288   4.624
  418GLU      C 4800  10.024   6.783   4.775
  418GLU      O 4801   9.920   6.731   4.734
  419MET      N 4802  10.144   6.720   4.749
  419MET      H 4803  10.230   6.766   4.774
  419MET     CA 4804  10.167   6.592   4.681
  419MET     HA 4805  10.130   6.615   4.581
  419MET     CB 4806  10.315   6.559   4.672
  419MET    HB1 4807  10.312   6.454   4.643
  419MET    HB2 4808  10.356   6.568   4.772
  419MET     CG 4809  10.394   6.644   4.572
  419MET    HG1 4810  10.398   6.744   4.614
  419MET    HG2 4811  10.341   6.649   4.477
  419MET     SD 4812  10.555   6.571   4.534
  419MET     CE 4813  10.645   6.564   4.697
  419MET    HE1 4814  10.579   6.535   4.778
  419MET    HE2 4815  10.723   6.488   4.694
  419MET    HE3 4816  10.685   6.664   4.712
  419MET      C 4817  10.077   6.478   4.729
  419MET      O 4818  10.053   6.387   4.654
  420LEU      N 4819  10.040   6.471   4.858
  420LEU      H 4820  10.084   6.529   4.928
  420LEU     CA 4821   9.942   6.368   4.907
  420LEU     HA 4822   9.987   6.269   4.894
  420LEU     CB 4823   9.914   6.399   5.059
  420LEU    HB1 4824   9.808   6.416   5.080
  420LEU    HB2 4825   9.952   6.496   5.089
  420LEU     CG 4826   9.954   6.286   5.157
  420LEU     HG 4827   9.907   6.197   5.116
  420LEU    CD1 4828  10.106   6.279   5.181
  420LEU   HD11 4829  10.146   6.234   5.089
  420LEU   HD12 4830  10.147   6.376   5.208
  420LEU   HD13 4831  10.129   6.209   5.261
  420LEU    CD2 4832   9.888   6.311   5.286
  420LEU   HD21 4833   9.947   6.382   5.343
  420LEU   HD22 4834   9.784   6.343   5.277
  420LEU   HD23 4835   9.883   6.214   5.334
  420LEU      C 4836   9.809   6.365   4.832
  420LEU      O 4837   9.739   6.259   4.838
  421THR      N 4838   9.766   6.475   4.773
  421THR      H 4839   9.820   6.558   4.795
  421THR     CA 4840   9.632   6.491   4.702
  421THR     HA 4841   9.540   6.459   4.752
  421THR     CB 4842   9.605   6.634   4.645
  421THR     HB 4843   9.512   6.620   4.591
  421THR    CG2 4844   9.593   6.733   4.764
  421THR   HG21 4845   9.675   6.732   4.835
  421THR   HG22 4846   9.572   6.835   4.731
  421THR   HG23 4847   9.513   6.697   4.830
  421THR    OG1 4848   9.713   6.664   4.563
  421THR    HG1 4849   9.787   6.689   4.619
  421THR      C 4850   9.624   6.395   4.578
  421THR      O 4851   9.517   6.364   4.528
  422LEU      N 4852   9.738   6.345   4.529
  422LEU      H 4853   9.827   6.365   4.571
  422LEU     CA 4854   9.741   6.272   4.399
  422LEU     HA 4855   9.698   6.329   4.317
  422LEU     CB 4856   9.888   6.229   4.367
  422LEU    HB1 4857   9.888   6.147   4.295
  422LEU    HB2 4858   9.929   6.178   4.454
  422LEU     CG 4859   9.978   6.351   4.327
  422LEU     HG 4860   9.969   6.435   4.397
  422LEU    CD1 4861  10.123   6.312   4.327
  422LEU   HD11 4862  10.190   6.386   4.283
  422LEU   HD12 4863  10.164   6.305   4.428
  422LEU   HD13 4864  10.135   6.216   4.278
  422LEU    CD2 4865   9.947   6.403   4.187
  422LEU   HD21 4866   9.948   6.334   4.103
  422LEU   HD22 4867   9.844   6.440   4.187
  422LEU   HD23 4868  10.017   6.485   4.169
  422LEU      C 4869   9.655   6.148   4.420
  422LEU      O 4870   9.690   6.074   4.512
  423GLU      N 4871   9.559   6.113   4.339
  423GLU      H 4872   9.535   6.181   4.268
  423GLU     CA 4873   9.465   6.007   4.380
  423GLU     HA 4874   9.418   6.051   4.468
  423GLU     CB 4875   9.355   6.004   4.270
  423GLU    HB1 4876   9.293   6.094   4.273
  423GLU    HB2 4877   9.281   5.931   4.305
  423GLU     CG 4878   9.406   5.955   4.126
  423GLU    HG1 4879   9.420   5.847   4.127
  423GLU    HG2 4880   9.497   6.007   4.096
  423GLU     CD 4881   9.302   6.003   4.028
  423GLU    OE1 4882   9.342   6.044   3.917
  423GLU    OE2 4883   9.179   5.989   4.057
  423GLU      C 4884   9.511   5.867   4.424
  423GLU      O 4885   9.451   5.813   4.521
  424PRO      N 4886   9.615   5.805   4.360
  424PRO     CD 4887   9.692   5.842   4.241
  424PRO    HD1 4888   9.698   5.949   4.220
  424PRO    HD2 4889   9.633   5.797   4.161
  424PRO     CG 4890   9.830   5.772   4.247
  424PRO    HG1 4891   9.885   5.839   4.312
  424PRO    HG2 4892   9.865   5.744   4.148
  424PRO     CB 4893   9.784   5.647   4.329
  424PRO    HB1 4894   9.858   5.595   4.390
  424PRO    HB2 4895   9.734   5.575   4.263
  424PRO     CA 4896   9.677   5.695   4.428
  424PRO     HA 4897   9.601   5.616   4.430
  424PRO      C 4898   9.719   5.724   4.577
  424PRO      O 4899   9.668   5.655   4.666
  425LEU      N 4900   9.796   5.822   4.606
  425LEU      H 4901   9.818   5.882   4.528
  425LEU     CA 4902   9.843   5.866   4.741
  425LEU     HA 4903   9.909   5.795   4.790
  425LEU     CB 4904   9.936   5.990   4.733
  425LEU    HB1 4905   9.947   6.022   4.837
  425LEU    HB2 4906   9.887   6.075   4.686
  425LEU     CG 4907  10.079   5.988   4.674
  425LEU     HG 4908  10.113   6.090   4.663
  425LEU    CD1 4909  10.175   5.916   4.763
  425LEU   HD11 4910  10.172   5.955   4.865
  425LEU   HD12 4911  10.152   5.810   4.770
  425LEU   HD13 4912  10.273   5.929   4.718
  425LEU    CD2 4913  10.095   5.915   4.542
  425LEU   HD21 4914  10.057   5.813   4.537
  425LEU   HD22 4915  10.026   5.963   4.472
  425LEU   HD23 4916  10.200   5.918   4.512
  425LEU      C 4917   9.733   5.890   4.842
  425LEU      O 4918   9.743   5.846   4.953
  426HIS      N 4919   9.632   5.968   4.805
  426HIS      H 4920   9.644   6.021   4.721
  426HIS     CA 4921   9.505   5.984   4.874
  426HIS     HA 4922   9.516   6.029   4.973
  426HIS     CB 4923   9.409   6.070   4.801
  426HIS    HB1 4924   9.378   6.020   4.709
  426HIS    HB2 4925   9.456   6.165   4.777
  426HIS     CG 4926   9.298   6.104   4.895
  426HIS    ND1 4927   9.310   6.171   5.017
  426HIS    CE1 4928   9.181   6.181   5.053
  426HIS    HE1 4929   9.145   6.238   5.138
  426HIS    NE2 4930   9.096   6.107   4.976
  426HIS    HE2 4931   8.997   6.104   4.997
  426HIS    CD2 4932   9.168   6.054   4.871
  426HIS    HD2 4933   9.130   5.995   4.789
  426HIS      C 4934   9.441   5.850   4.903
  426HIS      O 4935   9.425   5.811   5.023
  427THR      N 4936   9.412   5.775   4.800
  427THR      H 4937   9.445   5.798   4.707
  427THR     CA 4938   9.324   5.657   4.813
  427THR     HA 4939   9.231   5.690   4.861
  427THR     CB 4940   9.279   5.609   4.671
  427THR     HB 4941   9.362   5.561   4.620
  427THR    CG2 4942   9.156   5.516   4.675
  427THR   HG21 4943   9.096   5.557   4.756
  427THR   HG22 4944   9.097   5.515   4.584
  427THR   HG23 4945   9.176   5.417   4.718
  427THR    OG1 4946   9.234   5.717   4.593
  427THR    HG1 4947   9.306   5.753   4.540
  427THR      C 4948   9.396   5.544   4.891
  427THR      O 4949   9.342   5.483   4.983
  428LEU      N 4950   9.527   5.520   4.867
  428LEU      H 4951   9.569   5.560   4.785
  428LEU     CA 4952   9.603   5.422   4.946
  428LEU     HA 4953   9.566   5.322   4.922
  428LEU     CB 4954   9.746   5.427   4.903
  428LEU    HB1 4955   9.812   5.386   4.980
  428LEU    HB2 4956   9.769   5.533   4.894
  428LEU     CG 4957   9.772   5.359   4.769
  428LEU     HG 4958   9.709   5.410   4.695
  428LEU    CD1 4959   9.913   5.371   4.727
  428LEU   HD11 4960   9.981   5.308   4.784
  428LEU   HD12 4961   9.927   5.337   4.624
  428LEU   HD13 4962   9.940   5.476   4.734
  428LEU    CD2 4963   9.750   5.203   4.762
  428LEU   HD21 4964   9.783   5.169   4.665
  428LEU   HD22 4965   9.817   5.166   4.840
  428LEU   HD23 4966   9.646   5.175   4.782
  428LEU      C 4967   9.591   5.446   5.098
  428LEU      O 4968   9.573   5.351   5.172
  429LEU      N 4969   9.610   5.575   5.141
  429LEU      H 4970   9.607   5.644   5.068
  429LEU     CA 4971   9.606   5.618   5.282
  429LEU     HA 4972   9.674   5.553   5.336
  429LEU     CB 4973   9.658   5.766   5.303
  429LEU    HB1 4974   9.632   5.792   5.406
  429LEU    HB2 4975   9.610   5.829   5.227
  429LEU     CG 4976   9.811   5.780   5.275
  429LEU     HG 4977   9.825   5.713   5.190
  429LEU    CD1 4978   9.863   5.925   5.256
  429LEU   HD11 4979   9.967   5.927   5.222
  429LEU   HD12 4980   9.793   5.967   5.184
  429LEU   HD13 4981   9.849   5.979   5.349
  429LEU    CD2 4982   9.890   5.715   5.392
  429LEU   HD21 4983   9.848   5.746   5.487
  429LEU   HD22 4984   9.877   5.609   5.368
  429LEU   HD23 4985   9.994   5.742   5.372
  429LEU      C 4986   9.469   5.603   5.344
  429LEU      O 4987   9.454   5.547   5.453
  430HIS      N 4988   9.366   5.655   5.277
  430HIS      H 4989   9.391   5.692   5.187
  430HIS     CA 4990   9.222   5.644   5.303
  430HIS     HA 4991   9.200   5.700   5.395
  430HIS     CB 4992   9.150   5.703   5.173
  430HIS    HB1 4993   9.182   5.651   5.083
  430HIS    HB2 4994   9.179   5.807   5.156
  430HIS     CG 4995   9.004   5.703   5.165
  430HIS    ND1 4996   8.916   5.757   5.264
  430HIS    CE1 4997   8.796   5.747   5.210
  430HIS    HE1 4998   8.702   5.776   5.255
  430HIS    NE2 4999   8.800   5.693   5.087
  430HIS    HE2 5000   8.716   5.685   5.031
  430HIS    CD2 5001   8.928   5.675   5.049
  430HIS    HD2 5002   8.961   5.635   4.954
  430HIS      C 5003   9.169   5.500   5.321
  430HIS      O 5004   9.074   5.477   5.393
  431THR      N 5005   9.231   5.403   5.249
  431THR      H 5006   9.317   5.424   5.200
  431THR     CA 5007   9.197   5.260   5.264
  431THR     HA 5008   9.091   5.242   5.280
  431THR     CB 5009   9.241   5.174   5.143
  431THR     HB 5010   9.347   5.180   5.119
  431THR    CG2 5011   9.190   5.028   5.142
  431THR   HG21 5012   9.231   4.975   5.228
  431THR   HG22 5013   9.081   5.035   5.145
  431THR   HG23 5014   9.220   4.990   5.045
  431THR    OG1 5015   9.171   5.240   5.035
  431THR    HG1 5016   9.217   5.319   5.007
  431THR      C 5017   9.268   5.199   5.392
  431THR      O 5018   9.201   5.126   5.469
  432LYS      N 5019   9.392   5.234   5.420
  432LYS      H 5020   9.443   5.271   5.342
  432LYS     CA 5021   9.469   5.188   5.545
  432LYS     HA 5022   9.463   5.079   5.546
  432LYS     CB 5023   9.615   5.227   5.521
  432LYS    HB1 5024   9.666   5.198   5.613
  432LYS    HB2 5025   9.621   5.335   5.505
  432LYS     CG 5026   9.703   5.164   5.411
  432LYS    HG1 5027   9.637   5.167   5.323
  432LYS    HG2 5028   9.707   5.056   5.422
  432LYS     CD 5029   9.837   5.222   5.379
  432LYS    HD1 5030   9.912   5.185   5.449
  432LYS    HD2 5031   9.834   5.331   5.382
  432LYS     CE 5032   9.882   5.188   5.235
  432LYS    HE1 5033   9.917   5.275   5.179
  432LYS    HE2 5034   9.790   5.150   5.191
  432LYS     NZ 5035   9.991   5.087   5.224
  432LYS    HZ1 5036  10.061   5.091   5.297
  432LYS    HZ2 5037   9.948   4.998   5.244
  432LYS    HZ3 5038  10.037   5.099   5.135
  432LYS      C 5039   9.407   5.236   5.677
  432LYS      O 5040   9.381   5.160   5.768
  433TRP      N 5041   9.370   5.364   5.683
  433TRP      H 5042   9.406   5.412   5.602
  433TRP     CA 5043   9.275   5.429   5.774
  433TRP     HA 5044   9.331   5.440   5.867
  433TRP     CB 5045   9.235   5.567   5.724
  433TRP    HB1 5046   9.155   5.572   5.650
  433TRP    HB2 5047   9.326   5.612   5.685
  433TRP     CG 5048   9.187   5.653   5.838
  433TRP    CD1 5049   9.069   5.719   5.831
  433TRP    HD1 5050   9.001   5.725   5.747
  433TRP    NE1 5051   9.057   5.804   5.938
  433TRP    HE1 5052   8.984   5.871   5.956
  433TRP    CE2 5053   9.156   5.790   6.030
  433TRP    CZ2 5054   9.174   5.854   6.156
  433TRP    HZ2 5055   9.103   5.925   6.195
  433TRP    CH2 5056   9.294   5.813   6.226
  433TRP    HH2 5057   9.326   5.869   6.312
  433TRP    CZ3 5058   9.382   5.713   6.176
  433TRP    HZ3 5059   9.469   5.680   6.232
  433TRP    CE3 5060   9.353   5.647   6.051
  433TRP    HE3 5061   9.416   5.565   6.017
  433TRP    CD2 5062   9.242   5.686   5.973
  433TRP      C 5063   9.148   5.342   5.803
  433TRP      O 5064   9.139   5.286   5.913
  434LYS      N 5065   9.071   5.319   5.700
  434LYS      H 5066   9.106   5.365   5.618
  434LYS     CA 5067   8.948   5.245   5.696
  434LYS     HA 5068   8.881   5.289   5.770
  434LYS     CB 5069   8.888   5.259   5.561
  434LYS    HB1 5070   8.925   5.190   5.486
  434LYS    HB2 5071   8.899   5.363   5.530
  434LYS     CG 5072   8.733   5.251   5.563
  434LYS    HG1 5073   8.694   5.300   5.652
  434LYS    HG2 5074   8.702   5.147   5.574
  434LYS     CD 5075   8.675   5.302   5.426
  434LYS    HD1 5076   8.706   5.226   5.355
  434LYS    HD2 5077   8.716   5.400   5.403
  434LYS     CE 5078   8.519   5.304   5.435
  434LYS    HE1 5079   8.478   5.367   5.513
  434LYS    HE2 5080   8.493   5.201   5.458
  434LYS     NZ 5081   8.449   5.341   5.311
  434LYS    HZ1 5082   8.351   5.357   5.334
  434LYS    HZ2 5083   8.472   5.431   5.272
  434LYS    HZ3 5084   8.455   5.268   5.242
  434LYS      C 5085   8.950   5.093   5.727
  434LYS      O 5086   8.870   5.064   5.819
  435LYS      N 5087   9.036   5.011   5.667
  435LYS      H 5088   9.085   5.037   5.583
  435LYS     CA 5089   9.070   4.873   5.719
  435LYS     HA 5090   8.975   4.818   5.718
  435LYS     CB 5091   9.155   4.805   5.613
  435LYS    HB1 5092   9.163   4.703   5.651
  435LYS    HB2 5093   9.259   4.838   5.605
  435LYS     CG 5094   9.100   4.792   5.475
  435LYS    HG1 5095   9.126   4.885   5.424
  435LYS    HG2 5096   8.993   4.776   5.480
  435LYS     CD 5097   9.173   4.676   5.402
  435LYS    HD1 5098   9.180   4.589   5.466
  435LYS    HD2 5099   9.269   4.716   5.371
  435LYS     CE 5100   9.095   4.645   5.266
  435LYS    HE1 5101   9.104   4.735   5.206
  435LYS    HE2 5102   8.992   4.612   5.282
  435LYS     NZ 5103   9.167   4.533   5.197
  435LYS    HZ1 5104   9.118   4.525   5.109
  435LYS    HZ2 5105   9.265   4.552   5.180
  435LYS    HZ3 5106   9.157   4.439   5.233
  435LYS      C 5107   9.121   4.849   5.866
  435LYS      O 5108   9.082   4.754   5.933
  436PHE      N 5109   9.211   4.932   5.909
  436PHE      H 5110   9.237   5.009   5.849
  436PHE     CA 5111   9.288   4.906   6.034
  436PHE     HA 5112   9.227   4.845   6.101
  436PHE     CB 5113   9.416   4.820   6.004
  436PHE    HB1 5114   9.381   4.724   5.968
  436PHE    HB2 5115   9.467   4.800   6.098
  436PHE     CG 5116   9.514   4.878   5.900
  436PHE    CD1 5117   9.512   4.831   5.767
  436PHE    HD1 5118   9.444   4.750   5.746
  436PHE    CE1 5119   9.618   4.870   5.675
  436PHE    HE1 5120   9.628   4.821   5.579
  436PHE     CZ 5121   9.720   4.961   5.720
  436PHE     HZ 5122   9.806   4.989   5.661
  436PHE    CE2 5123   9.718   5.006   5.852
  436PHE    HE2 5124   9.794   5.075   5.886
  436PHE    CD2 5125   9.622   4.960   5.943
  436PHE    HD2 5126   9.636   4.982   6.048
  436PHE      C 5127   9.325   5.030   6.115
  436PHE      O 5128   9.288   5.033   6.233
  437ALA      N 5129   9.391   5.133   6.064
  437ALA      H 5130   9.417   5.127   5.967
  437ALA     CA 5131   9.470   5.227   6.146
  437ALA     HA 5132   9.538   5.168   6.206
  437ALA     CB 5133   9.554   5.314   6.055
  437ALA    HB1 5134   9.643   5.258   6.026
  437ALA    HB2 5135   9.501   5.350   5.966
  437ALA    HB3 5136   9.585   5.397   6.118
  437ALA      C 5137   9.390   5.319   6.240
  437ALA      O 5138   9.446   5.365   6.339
  438LYS      N 5139   9.266   5.343   6.206
  438LYS      H 5140   9.234   5.303   6.119
  438LYS     CA 5141   9.167   5.415   6.290
  438LYS     HA 5142   9.210   5.512   6.315
  438LYS     CB 5143   9.044   5.454   6.203
  438LYS    HB1 5144   9.078   5.504   6.112
  438LYS    HB2 5145   8.981   5.526   6.256
  438LYS     CG 5146   8.942   5.350   6.166
  438LYS    HG1 5147   8.881   5.319   6.251
  438LYS    HG2 5148   8.993   5.263   6.124
  438LYS     CD 5149   8.842   5.395   6.057
  438LYS    HD1 5150   8.891   5.425   5.965
  438LYS    HD2 5151   8.797   5.492   6.078
  438LYS     CE 5152   8.720   5.302   6.022
  438LYS    HE1 5153   8.684   5.256   6.114
  438LYS    HE2 5154   8.757   5.218   5.963
  438LYS     NZ 5155   8.609   5.376   5.959
  438LYS    HZ1 5156   8.576   5.448   6.022
  438LYS    HZ2 5157   8.649   5.421   5.878
  438LYS    HZ3 5158   8.530   5.315   5.944
  438LYS      C 5159   9.131   5.334   6.413
  438LYS      O 5160   9.114   5.388   6.522
  439TYR      N 5161   9.109   5.197   6.405
  439TYR      H 5162   9.130   5.165   6.312
  439TYR     CA 5163   9.065   5.111   6.515
  439TYR     HA 5164   8.973   5.153   6.556
  439TYR     CB 5165   9.034   4.966   6.459
  439TYR    HB1 5166   9.022   4.893   6.540
  439TYR    HB2 5167   9.117   4.938   6.394
  439TYR     CG 5168   8.912   4.958   6.373
  439TYR    CD1 5169   8.784   4.960   6.433
  439TYR    HD1 5170   8.779   4.972   6.540
  439TYR    CE1 5171   8.671   4.969   6.355
  439TYR    HE1 5172   8.572   4.980   6.397
  439TYR     CZ 5173   8.678   4.959   6.217
  439TYR     OH 5174   8.574   4.974   6.141
  439TYR     HH 5175   8.595   4.938   6.054
  439TYR    CE2 5176   8.805   4.941   6.160
  439TYR    HE2 5177   8.812   4.928   6.053
  439TYR    CD2 5178   8.925   4.946   6.237
  439TYR    HD2 5179   9.022   4.941   6.188
  439TYR      C 5180   9.174   5.102   6.616
  439TYR      O 5181   9.145   5.122   6.731
  440MET      N 5182   9.298   5.102   6.568
  440MET      H 5183   9.316   5.114   6.469
  440MET     CA 5184   9.424   5.098   6.648
  440MET     HA 5185   9.423   5.019   6.724
  440MET     CB 5186   9.541   5.072   6.549
  440MET    HB1 5187   9.629   5.050   6.610
  440MET    HB2 5188   9.569   5.159   6.490
  440MET     CG 5189   9.525   4.954   6.455
  440MET    HG1 5190   9.444   4.978   6.387
  440MET    HG2 5191   9.513   4.858   6.504
  440MET     SD 5192   9.657   4.933   6.348
  440MET     CE 5193   9.760   4.831   6.453
  440MET    HE1 5194   9.799   4.887   6.538
  440MET    HE2 5195   9.708   4.745   6.496
  440MET    HE3 5196   9.852   4.813   6.398
  440MET      C 5197   9.440   5.233   6.716
  440MET      O 5198   9.459   5.237   6.836
  441PHE      N 5199   9.409   5.341   6.643
  441PHE      H 5200   9.392   5.336   6.544
  441PHE     CA 5201   9.428   5.483   6.691
  441PHE     HA 5202   9.527   5.497   6.733
  441PHE     CB 5203   9.413   5.580   6.574
  441PHE    HB1 5204   9.319   5.557   6.525
  441PHE    HB2 5205   9.489   5.559   6.497
  441PHE     CG 5206   9.427   5.727   6.598
  441PHE    CD1 5207   9.314   5.806   6.595
  441PHE    HD1 5208   9.218   5.759   6.576
  441PHE    CE1 5209   9.315   5.941   6.615
  441PHE    HE1 5210   9.233   6.009   6.599
  441PHE     CZ 5211   9.441   6.001   6.645
  441PHE     HZ 5212   9.451   6.106   6.667
  441PHE    CE2 5213   9.557   5.926   6.656
  441PHE    HE2 5214   9.654   5.973   6.664
  441PHE    CD2 5215   9.553   5.787   6.633
  441PHE    HD2 5216   9.647   5.735   6.642
  441PHE      C 5217   9.330   5.512   6.808
  441PHE      O 5218   9.371   5.583   6.906
  442PHE      N 5219   9.207   5.463   6.802
  442PHE      H 5220   9.176   5.410   6.722
  442PHE     CA 5221   9.116   5.459   6.915
  442PHE     HA 5222   9.075   5.559   6.930
  442PHE     CB 5223   8.990   5.383   6.868
  442PHE    HB1 5224   9.021   5.278   6.865
  442PHE    HB2 5225   8.970   5.400   6.762
  442PHE     CG 5226   8.868   5.389   6.958
  442PHE    CD1 5227   8.758   5.302   6.924
  442PHE    HD1 5228   8.758   5.243   6.834
  442PHE    CE1 5229   8.643   5.298   7.003
  442PHE    HE1 5230   8.566   5.229   6.971
  442PHE     CZ 5231   8.631   5.372   7.112
  442PHE     HZ 5232   8.544   5.363   7.176
  442PHE    CE2 5233   8.739   5.457   7.154
  442PHE    HE2 5234   8.725   5.506   7.249
  442PHE    CD2 5235   8.851   5.471   7.072
  442PHE    HD2 5236   8.931   5.538   7.098
  442PHE      C 5237   9.168   5.384   7.043
  442PHE      O 5238   9.164   5.446   7.148
  443LEU      N 5239   9.231   5.267   7.025
  443LEU      H 5240   9.244   5.231   6.932
  443LEU     CA 5241   9.300   5.213   7.146
  443LEU     HA 5242   9.230   5.207   7.229
  443LEU     CB 5243   9.337   5.069   7.108
  443LEU    HB1 5244   9.370   5.020   7.200
  443LEU    HB2 5245   9.423   5.067   7.041
  443LEU     CG 5246   9.217   4.986   7.055
  443LEU     HG 5247   9.200   5.011   6.951
  443LEU    CD1 5248   9.089   4.996   7.145
  443LEU   HD11 5249   9.119   4.970   7.247
  443LEU   HD12 5250   9.038   5.092   7.138
  443LEU   HD13 5251   9.018   4.924   7.107
  443LEU    CD2 5252   9.250   4.830   7.054
  443LEU   HD21 5253   9.289   4.811   7.154
  443LEU   HD22 5254   9.168   4.778   7.005
  443LEU   HD23 5255   9.338   4.818   6.990
  443LEU      C 5256   9.422   5.297   7.196
  443LEU      O 5257   9.451   5.311   7.319
  444SER      N 5258   9.488   5.366   7.101
  444SER      H 5259   9.446   5.373   7.009
  444SER     CA 5260   9.599   5.459   7.151
  444SER     HA 5261   9.668   5.402   7.213
  444SER     CB 5262   9.676   5.514   7.028
  444SER    HB1 5263   9.604   5.545   6.952
  444SER    HB2 5264   9.730   5.434   6.977
  444SER     OG 5265   9.761   5.626   7.051
  444SER     HG 5266   9.770   5.674   6.968
  444SER      C 5267   9.540   5.569   7.238
  444SER      O 5268   9.598   5.586   7.348
  445PHE      N 5269   9.437   5.647   7.192
  445PHE      H 5270   9.394   5.637   7.101
  445PHE     CA 5271   9.363   5.735   7.276
  445PHE     HA 5272   9.435   5.815   7.291
  445PHE     CB 5273   9.234   5.792   7.208
  445PHE    HB1 5274   9.168   5.707   7.190
  445PHE    HB2 5275   9.274   5.837   7.117
  445PHE     CG 5276   9.162   5.908   7.283
  445PHE    CD1 5277   9.069   5.884   7.385
  445PHE    HD1 5278   9.037   5.785   7.413
  445PHE    CE1 5279   9.018   5.992   7.458
  445PHE    HE1 5280   8.943   5.972   7.533
  445PHE     CZ 5281   9.066   6.126   7.435
  445PHE     HZ 5282   9.026   6.206   7.496
  445PHE    CE2 5283   9.152   6.151   7.327
  445PHE    HE2 5284   9.193   6.249   7.308
  445PHE    CD2 5285   9.196   6.044   7.249
  445PHE    HD2 5286   9.272   6.067   7.176
  445PHE      C 5287   9.315   5.670   7.412
  445PHE      O 5288   9.335   5.719   7.524
  446CYS      N 5289   9.256   5.548   7.411
  446CYS      H 5290   9.260   5.489   7.329
  446CYS     CA 5291   9.202   5.483   7.533
  446CYS     HA 5292   9.141   5.557   7.585
  446CYS     CB 5293   9.117   5.362   7.493
  446CYS    HB1 5294   9.084   5.311   7.583
  446CYS    HB2 5295   9.177   5.290   7.438
  446CYS     SG 5296   8.976   5.409   7.397
  446CYS     HG 5297   9.053   5.444   7.294
  446CYS      C 5298   9.313   5.448   7.635
  446CYS      O 5299   9.300   5.468   7.758
  447PHE      N 5300   9.427   5.392   7.596
  447PHE      H 5301   9.432   5.356   7.502
  447PHE     CA 5302   9.546   5.380   7.684
  447PHE     HA 5303   9.519   5.333   7.778
  447PHE     CB 5304   9.662   5.308   7.614
  447PHE    HB1 5305   9.756   5.335   7.660
  447PHE    HB2 5306   9.663   5.338   7.509
  447PHE     CG 5307   9.640   5.157   7.618
  447PHE    CD1 5308   9.644   5.100   7.745
  447PHE    HD1 5309   9.673   5.159   7.830
  447PHE    CE1 5310   9.620   4.967   7.755
  447PHE    HE1 5311   9.622   4.932   7.856
  447PHE     CZ 5312   9.592   4.882   7.647
  447PHE     HZ 5313   9.578   4.776   7.667
  447PHE    CE2 5314   9.605   4.933   7.521
  447PHE    HE2 5315   9.610   4.871   7.433
  447PHE    CD2 5316   9.631   5.072   7.507
  447PHE    HD2 5317   9.652   5.113   7.409
  447PHE      C 5318   9.604   5.517   7.721
  447PHE      O 5319   9.627   5.534   7.844
  448TYR      N 5320   9.620   5.618   7.640
  448TYR      H 5321   9.593   5.613   7.543
  448TYR     CA 5322   9.670   5.750   7.674
  448TYR     HA 5323   9.770   5.729   7.713
  448TYR     CB 5324   9.683   5.825   7.539
  448TYR    HB1 5325   9.581   5.847   7.505
  448TYR    HB2 5326   9.736   5.769   7.462
  448TYR     CG 5327   9.758   5.953   7.575
  448TYR    CD1 5328   9.898   5.951   7.587
  448TYR    HD1 5329   9.954   5.863   7.560
  448TYR    CE1 5330   9.963   6.068   7.620
  448TYR    HE1 5331  10.069   6.077   7.636
  448TYR     CZ 5332   9.894   6.192   7.638
  448TYR     OH 5333   9.951   6.304   7.676
  448TYR     HH 5334   9.890   6.378   7.679
  448TYR    CE2 5335   9.757   6.193   7.631
  448TYR    HE2 5336   9.698   6.281   7.654
  448TYR    CD2 5337   9.686   6.077   7.598
  448TYR    HD2 5338   9.580   6.080   7.576
  448TYR      C 5339   9.577   5.823   7.777
  448TYR      O 5340   9.616   5.901   7.867
  449PHE      N 5341   9.444   5.797   7.768
  449PHE      H 5342   9.413   5.739   7.691
  449PHE     CA 5343   9.346   5.847   7.858
  449PHE     HA 5344   9.367   5.953   7.864
  449PHE     CB 5345   9.208   5.821   7.796
  449PHE    HB1 5346   9.187   5.714   7.797
  449PHE    HB2 5347   9.194   5.852   7.692
  449PHE     CG 5348   9.096   5.879   7.875
  449PHE    CD1 5349   9.045   5.803   7.985
  449PHE    HD1 5350   9.086   5.705   8.006
  449PHE    CE1 5351   8.935   5.854   8.056
  449PHE    HE1 5352   8.895   5.795   8.137
  449PHE     CZ 5353   8.879   5.981   8.024
  449PHE     HZ 5354   8.791   6.011   8.078
  449PHE    CE2 5355   8.929   6.055   7.913
  449PHE    HE2 5356   8.886   6.150   7.881
  449PHE    CD2 5357   9.033   5.999   7.839
  449PHE    HD2 5358   9.077   6.057   7.759
  449PHE      C 5359   9.369   5.785   7.995
  449PHE      O 5360   9.395   5.856   8.093
  450PHE      N 5361   9.363   5.651   8.009
  450PHE      H 5362   9.341   5.603   7.922
  450PHE     CA 5363   9.394   5.580   8.133
  450PHE     HA 5364   9.311   5.599   8.201
  450PHE     CB 5365   9.402   5.433   8.084
  450PHE    HB1 5366   9.479   5.423   8.007
  450PHE    HB2 5367   9.308   5.400   8.038
  450PHE     CG 5368   9.432   5.316   8.185
  450PHE    CD1 5369   9.388   5.321   8.319
  450PHE    HD1 5370   9.338   5.411   8.353
  450PHE    CE1 5371   9.421   5.218   8.408
  450PHE    HE1 5372   9.390   5.227   8.511
  450PHE     CZ 5373   9.498   5.109   8.367
  450PHE     HZ 5374   9.522   5.025   8.432
  450PHE    CE2 5375   9.532   5.097   8.229
  450PHE    HE2 5376   9.573   5.003   8.195
  450PHE    CD2 5377   9.503   5.202   8.139
  450PHE    HD2 5378   9.523   5.197   8.033
  450PHE      C 5379   9.525   5.625   8.189
  450PHE      O 5380   9.527   5.641   8.311
  451TYR      N 5381   9.620   5.650   8.102
  451TYR      H 5382   9.599   5.637   8.005
  451TYR     CA 5383   9.753   5.695   8.146
  451TYR     HA 5384   9.801   5.621   8.211
  451TYR     CB 5385   9.847   5.693   8.024
  451TYR    HB1 5386   9.802   5.747   7.940
  451TYR    HB2 5387   9.867   5.589   7.997
  451TYR     CG 5388   9.985   5.759   8.041
  451TYR    CD1 5389  10.081   5.677   8.106
  451TYR    HD1 5390  10.051   5.581   8.144
  451TYR    CE1 5391  10.205   5.733   8.137
  451TYR    HE1 5392  10.281   5.674   8.186
  451TYR     CZ 5393  10.243   5.859   8.080
  451TYR     OH 5394  10.367   5.907   8.087
  451TYR     HH 5395  10.385   5.995   8.054
  451TYR    CE2 5396  10.148   5.934   8.007
  451TYR    HE2 5397  10.174   6.034   7.975
  451TYR    CD2 5398  10.014   5.890   7.988
  451TYR    HD2 5399   9.941   5.956   7.943
  451TYR      C 5400   9.748   5.830   8.216
  451TYR      O 5401   9.769   5.836   8.336
  452ASN      N 5402   9.711   5.935   8.141
  452ASN      H 5403   9.688   5.923   8.044
  452ASN     CA 5404   9.718   6.068   8.199
  452ASN     HA 5405   9.813   6.073   8.252
  452ASN     CB 5406   9.723   6.177   8.089
  452ASN    HB1 5407   9.624   6.222   8.084
  452ASN    HB2 5408   9.760   6.135   7.995
  452ASN     CG 5409   9.824   6.285   8.123
  452ASN    OD1 5410   9.939   6.258   8.128
  452ASN    ND2 5411   9.783   6.399   8.174
  452ASN   HD21 5412   9.695   6.443   8.150
  452ASN   HD22 5413   9.854   6.461   8.210
  452ASN      C 5414   9.609   6.090   8.313
  452ASN      O 5415   9.626   6.181   8.396
  453ILE      N 5416   9.502   6.005   8.319
  453ILE      H 5417   9.490   5.948   8.236
  453ILE     CA 5418   9.416   5.981   8.434
  453ILE     HA 5419   9.377   6.078   8.465
  453ILE     CB 5420   9.287   5.900   8.398
  453ILE     HB 5421   9.326   5.813   8.346
  453ILE    CG2 5422   9.207   5.868   8.532
  453ILE   HG21 5423   9.268   5.793   8.582
  453ILE   HG22 5424   9.205   5.956   8.596
  453ILE   HG23 5425   9.105   5.835   8.511
  453ILE    CG1 5426   9.191   5.975   8.304
  453ILE   HG11 5427   9.112   5.912   8.263
  453ILE   HG12 5428   9.253   6.003   8.218
  453ILE     CD 5429   9.130   6.100   8.366
  453ILE    HD1 5430   9.061   6.063   8.442
  453ILE    HD2 5431   9.206   6.174   8.388
  453ILE    HD3 5432   9.064   6.149   8.295
  453ILE      C 5433   9.502   5.936   8.551
  453ILE      O 5434   9.498   6.006   8.648
  454THR      N 5435   9.572   5.822   8.539
  454THR      H 5436   9.572   5.768   8.454
  454THR     CA 5437   9.650   5.776   8.655
  454THR     HA 5438   9.582   5.748   8.735
  454THR     CB 5439   9.708   5.639   8.624
  454THR     HB 5440   9.790   5.632   8.553
  454THR    CG2 5441   9.764   5.574   8.752
  454THR   HG21 5442   9.803   5.473   8.750
  454THR   HG22 5443   9.841   5.633   8.803
  454THR   HG23 5444   9.674   5.571   8.814
  454THR    OG1 5445   9.617   5.550   8.564
  454THR    HG1 5446   9.603   5.567   8.471
  454THR      C 5447   9.761   5.866   8.702
  454THR      O 5448   9.776   5.890   8.818
  455LEU      N 5449   9.827   5.939   8.607
  455LEU      H 5450   9.811   5.911   8.512
  455LEU     CA 5451   9.919   6.051   8.638
  455LEU     HA 5452   9.996   6.013   8.705
  455LEU     CB 5453   9.988   6.106   8.514
  455LEU    HB1 5454  10.049   6.193   8.542
  455LEU    HB2 5455   9.917   6.140   8.439
  455LEU     CG 5456  10.082   5.998   8.454
  455LEU     HG 5457  10.025   5.913   8.416
  455LEU    CD1 5458  10.143   6.060   8.332
  455LEU   HD11 5459  10.073   6.070   8.249
  455LEU   HD12 5460  10.175   6.160   8.358
  455LEU   HD13 5461  10.230   6.002   8.302
  455LEU    CD2 5462  10.195   5.939   8.543
  455LEU   HD21 5463  10.269   6.012   8.574
  455LEU   HD22 5464  10.152   5.898   8.635
  455LEU   HD23 5465  10.235   5.855   8.486
  455LEU      C 5466   9.854   6.169   8.706
  455LEU      O 5467   9.918   6.239   8.778
  456THR      N 5468   9.722   6.186   8.687
  456THR      H 5469   9.669   6.127   8.625
  456THR     CA 5470   9.641   6.279   8.768
  456THR     HA 5471   9.697   6.372   8.783
  456THR     CB 5472   9.513   6.313   8.690
  456THR     HB 5473   9.462   6.224   8.655
  456THR    CG2 5474   9.402   6.393   8.769
  456THR   HG21 5475   9.342   6.451   8.698
  456THR   HG22 5476   9.338   6.316   8.813
  456THR   HG23 5477   9.447   6.455   8.846
  456THR    OG1 5478   9.535   6.384   8.566
  456THR    HG1 5479   9.572   6.320   8.505
  456THR      C 5480   9.602   6.222   8.908
  456THR      O 5481   9.619   6.293   9.004
  457LEU      N 5482   9.558   6.098   8.916
  457LEU      H 5483   9.543   6.052   8.827
  457LEU     CA 5484   9.523   6.037   9.047
  457LEU     HA 5485   9.447   6.105   9.088
  457LEU     CB 5486   9.458   5.898   9.018
  457LEU    HB1 5487   9.449   5.840   9.110
  457LEU    HB2 5488   9.529   5.839   8.960
  457LEU     CG 5489   9.321   5.884   8.951
  457LEU     HG 5490   9.331   5.947   8.862
  457LEU    CD1 5491   9.279   5.739   8.904
  457LEU   HD11 5492   9.192   5.755   8.840
  457LEU   HD12 5493   9.362   5.687   8.858
  457LEU   HD13 5494   9.265   5.671   8.988
  457LEU    CD2 5495   9.215   5.937   9.047
  457LEU   HD21 5496   9.223   6.042   9.074
  457LEU   HD22 5497   9.119   5.937   8.995
  457LEU   HD23 5498   9.205   5.869   9.132
  457LEU      C 5499   9.640   6.032   9.146
  457LEU      O 5500   9.624   6.083   9.253
  458VAL      N 5501   9.758   5.985   9.108
  458VAL      H 5502   9.766   5.957   9.012
  458VAL     CA 5503   9.875   5.985   9.200
  458VAL     HA 5504   9.835   5.933   9.287
  458VAL     CB 5505   9.992   5.896   9.150
  458VAL     HB 5506  10.076   5.897   9.220
  458VAL    CG1 5507   9.939   5.747   9.141
  458VAL   HG11 5508  10.025   5.679   9.140
  458VAL   HG12 5509   9.880   5.721   9.228
  458VAL   HG13 5510   9.882   5.730   9.049
  458VAL    CG2 5511  10.039   5.948   9.010
  458VAL   HG21 5512  10.047   6.056   9.000
  458VAL   HG22 5513  10.130   5.895   8.983
  458VAL   HG23 5514   9.975   5.905   8.934
  458VAL      C 5515   9.920   6.119   9.241
  458VAL      O 5516   9.968   6.139   9.355
  459SER      N 5517   9.898   6.222   9.156
  459SER      H 5518   9.850   6.205   9.069
  459SER     CA 5519   9.918   6.367   9.193
  459SER     HA 5520  10.019   6.381   9.233
  459SER     CB 5521   9.903   6.459   9.067
  459SER    HB1 5522   9.916   6.562   9.098
  459SER    HB2 5523   9.813   6.443   9.008
  459SER     OG 5524  10.013   6.424   8.980
  459SER     HG 5525   9.972   6.363   8.918
  459SER      C 5526   9.811   6.417   9.290
  459SER      O 5527   9.838   6.475   9.395
  460TYR      N 5528   9.686   6.386   9.261
  460TYR      H 5529   9.672   6.342   9.171
  460TYR     CA 5530   9.567   6.452   9.316
  460TYR     HA 5531   9.580   6.558   9.341
  460TYR     CB 5532   9.458   6.441   9.208
  460TYR    HB1 5533   9.442   6.333   9.200
  460TYR    HB2 5534   9.494   6.476   9.111
  460TYR     CG 5535   9.330   6.503   9.251
  460TYR    CD1 5536   9.325   6.641   9.258
  460TYR    HD1 5537   9.412   6.701   9.233
  460TYR    CE1 5538   9.208   6.704   9.310
  460TYR    HE1 5539   9.207   6.812   9.317
  460TYR     CZ 5540   9.095   6.627   9.343
  460TYR     OH 5541   8.977   6.693   9.379
  460TYR     HH 5542   8.907   6.629   9.390
  460TYR    CE2 5543   9.106   6.487   9.343
  460TYR    HE2 5544   9.024   6.422   9.371
  460TYR    CD2 5545   9.221   6.421   9.294
  460TYR    HD2 5546   9.228   6.313   9.297
  460TYR      C 5547   9.526   6.383   9.450
  460TYR      O 5548   9.488   6.451   9.547
  461TYR      N 5549   9.535   6.252   9.460
  461TYR      H 5550   9.567   6.199   9.381
  461TYR     CA 5551   9.523   6.183   9.588
  461TYR     HA 5552   9.485   6.246   9.669
  461TYR     CB 5553   9.414   6.075   9.582
  461TYR    HB1 5554   9.404   6.040   9.685
  461TYR    HB2 5555   9.451   5.990   9.524
  461TYR     CG 5556   9.270   6.101   9.540
  461TYR    CD1 5557   9.182   6.165   9.630
  461TYR    HD1 5558   9.219   6.200   9.725
  461TYR    CE1 5559   9.044   6.167   9.593
  461TYR    HE1 5560   8.976   6.223   9.656
  461TYR     CZ 5561   8.999   6.127   9.468
  461TYR     OH 5562   8.869   6.127   9.441
  461TYR     HH 5563   8.828   6.208   9.472
  461TYR    CE2 5564   9.091   6.065   9.377
  461TYR    HE2 5565   9.050   6.031   9.283
  461TYR    CD2 5566   9.229   6.049   9.416
  461TYR    HD2 5567   9.301   6.000   9.353
  461TYR      C 5568   9.661   6.143   9.634
  461TYR      O 5569   9.677   6.028   9.678
  462ARG      N 5570   9.761   6.232   9.612
  462ARG      H 5571   9.735   6.316   9.562
  462ARG     CA 5572   9.890   6.227   9.682
  462ARG     HA 5573   9.952   6.150   9.636
  462ARG     CB 5574   9.966   6.357   9.651
  462ARG    HB1 5575   9.982   6.356   9.544
  462ARG    HB2 5576  10.067   6.349   9.693
  462ARG     CG 5577   9.916   6.494   9.702
  462ARG    HG1 5578   9.978   6.573   9.661
  462ARG    HG2 5579   9.945   6.501   9.807
  462ARG     CD 5580   9.767   6.531   9.695
  462ARG    HD1 5581   9.696   6.463   9.743
  462ARG    HD2 5582   9.736   6.541   9.591
  462ARG     NE 5583   9.740   6.664   9.753
  462ARG     HE 5584   9.803   6.686   9.828
  462ARG     CZ 5585   9.632   6.741   9.735
  462ARG    NH1 5586   9.536   6.708   9.655
  462ARG   HH11 5587   9.539   6.612   9.623
  462ARG   HH12 5588   9.473   6.773   9.611
  462ARG    NH2 5589   9.622   6.847   9.802
  462ARG   HH21 5590   9.698   6.884   9.857
  462ARG   HH22 5591   9.530   6.884   9.785
  462ARG      C 5592   9.878   6.204   9.833
  462ARG      O 5593   9.779   6.254   9.888
  463PRO      N 5594   9.969   6.121   9.894
  463PRO     CD 5595  10.037   6.005   9.838
  463PRO    HD1 5596  10.136   6.028   9.799
  463PRO    HD2 5597   9.978   5.974   9.752
  463PRO     CG 5598  10.043   5.910   9.955
  463PRO    HG1 5599  10.125   5.838   9.948
  463PRO    HG2 5600   9.949   5.855   9.950
  463PRO     CB 5601  10.045   5.993  10.087
  463PRO    HB1 5602  10.145   6.031  10.107
  463PRO    HB2 5603   9.996   5.935  10.165
  463PRO     CA 5604   9.960   6.112  10.044
  463PRO     HA 5605   9.857   6.081  10.060
  463PRO      C 5606   9.990   6.246  10.113
  463PRO      O 5607  10.076   6.326  10.070
  464ARG      N 5608   9.914   6.275  10.218
  464ARG      H 5609   9.843   6.206  10.238
  464ARG     CA 5610   9.909   6.403  10.290
  464ARG     HA 5611   9.954   6.481  10.228
  464ARG     CB 5612   9.759   6.439  10.307
  464ARG    HB1 5613   9.756   6.541  10.344
  464ARG    HB2 5614   9.719   6.372  10.384
  464ARG     CG 5615   9.676   6.438  10.175
  464ARG    HG1 5616   9.579   6.471  10.213
  464ARG    HG2 5617   9.663   6.333  10.149
  464ARG     CD 5618   9.725   6.534  10.062
  464ARG    HD1 5619   9.659   6.519   9.977
  464ARG    HD2 5620   9.826   6.511  10.027
  464ARG     NE 5621   9.731   6.674  10.114
  464ARG     HE 5622   9.817   6.697  10.162
  464ARG     CZ 5623   9.638   6.766  10.123
  464ARG    NH1 5624   9.668   6.870  10.196
  464ARG   HH11 5625   9.756   6.882  10.243
  464ARG   HH12 5626   9.606   6.950  10.199
  464ARG    NH2 5627   9.511   6.751  10.091
  464ARG   HH21 5628   9.485   6.681  10.024
  464ARG   HH22 5629   9.451   6.829  10.114
  464ARG      C 5630   9.993   6.408  10.420
  464ARG      O 5631   9.998   6.519  10.479
  465GLU      N 5632  10.053   6.295  10.465
  465GLU      H 5633  10.011   6.209  10.432
  465GLU     CA 5634  10.143   6.274  10.576
  465GLU     HA 5635  10.173   6.368  10.621
  465GLU     CB 5636  10.086   6.186  10.689
  465GLU    HB1 5637  10.147   6.192  10.779
  465GLU    HB2 5638  10.079   6.085  10.649
  465GLU     CG 5639   9.953   6.238  10.744
  465GLU    HG1 5640   9.873   6.235  10.669
  465GLU    HG2 5641   9.960   6.339  10.784
  465GLU     CD 5642   9.906   6.170  10.866
  465GLU    OE1 5643   9.968   6.181  10.978
  465GLU    OE2 5644   9.808   6.094  10.858
  465GLU      C 5645  10.278   6.203  10.533
  465GLU      O 5646  10.272   6.116  10.445
  466ASP      N 5647  10.394   6.237  10.591
  466ASP      H 5648  10.401   6.324  10.641
  466ASP     CA 5649  10.517   6.168  10.561
  466ASP     HA 5650  10.529   6.167  10.452
  466ASP     CB 5651  10.625   6.257  10.623
  466ASP    HB1 5652  10.593   6.244  10.727
  466ASP    HB2 5653  10.632   6.363  10.597
  466ASP     CG 5654  10.774   6.203  10.609
  466ASP    OD1 5655  10.812   6.186  10.493
  466ASP    OD2 5656  10.839   6.168  10.710
  466ASP      C 5657  10.524   6.023  10.609
  466ASP      O 5658  10.602   5.949  10.558
  467GLU      N 5659  10.439   5.981  10.698
  467GLU      H 5660  10.382   6.044  10.754
  467GLU     CA 5661  10.422   5.839  10.733
  467GLU     HA 5662  10.523   5.799  10.724
  467GLU     CB 5663  10.387   5.818  10.881
  467GLU    HB1 5664  10.457   5.874  10.945
  467GLU    HB2 5665  10.396   5.712  10.901
  467GLU     CG 5666  10.245   5.864  10.914
  467GLU    HG1 5667  10.174   5.819  10.844
  467GLU    HG2 5668  10.238   5.973  10.915
  467GLU     CD 5669  10.198   5.816  11.052
  467GLU    OE1 5670  10.267   5.853  11.152
  467GLU    OE2 5671  10.084   5.762  11.066
  467GLU      C 5672  10.329   5.763  10.639
  467GLU      O 5673  10.314   5.641  10.660
  468ASP      N 5674  10.259   5.829  10.551
  468ASP      H 5675  10.270   5.929  10.553
  468ASP     CA 5676  10.168   5.771  10.462
  468ASP     HA 5677  10.155   5.665  10.483
  468ASP     CB 5678  10.040   5.855  10.470
  468ASP    HB1 5679  10.061   5.952  10.425
  468ASP    HB2 5680  10.015   5.874  10.575
  468ASP     CG 5681   9.922   5.788  10.398
  468ASP    OD1 5682   9.827   5.855  10.356
  468ASP    OD2 5683   9.921   5.663  10.383
  468ASP      C 5684  10.224   5.770  10.313
  468ASP      O 5685  10.156   5.719  10.225
  469LEU      N 5686  10.345   5.828  10.293
  469LEU      H 5687  10.387   5.872  10.373
  469LEU     CA 5688  10.421   5.836  10.168
  469LEU     HA 5689  10.368   5.895  10.093
  469LEU     CB 5690  10.554   5.907  10.194
  469LEU    HB1 5691  10.612   5.880  10.282
  469LEU    HB2 5692  10.514   5.999  10.236
  469LEU     CG 5693  10.656   5.931  10.079
  469LEU     HG 5694  10.692   5.836  10.039
  469LEU    CD1 5695  10.775   6.003  10.137
  469LEU   HD11 5696  10.841   6.024  10.052
  469LEU   HD12 5697  10.737   6.099  10.172
  469LEU   HD13 5698  10.821   5.944  10.216
  469LEU    CD2 5699  10.585   6.013   9.970
  469LEU   HD21 5700  10.655   6.038   9.890
  469LEU   HD22 5701  10.503   5.960   9.922
  469LEU   HD23 5702  10.549   6.109  10.006
  469LEU      C 5703  10.446   5.699  10.104
  469LEU      O 5704  10.450   5.691   9.979
  470PRO      N 5705  10.454   5.591  10.181
  470PRO     CD 5706  10.487   5.587  10.323
  470PRO    HD1 5707  10.401   5.574  10.388
  470PRO    HD2 5708  10.534   5.678  10.361
  470PRO     CG 5709  10.582   5.473  10.336
  470PRO    HG1 5710  10.598   5.445  10.440
  470PRO    HG2 5711  10.681   5.503  10.302
  470PRO     CB 5712  10.519   5.367  10.241
  470PRO    HB1 5713  10.433   5.313  10.281
  470PRO    HB2 5714  10.585   5.290  10.201
  470PRO     CA 5715  10.468   5.457  10.129
  470PRO     HA 5716  10.551   5.464  10.058
  470PRO      C 5717  10.348   5.409  10.061
  470PRO      O 5718  10.249   5.376  10.124
  471HIS      N 5719  10.348   5.398   9.925
  471HIS      H 5720  10.429   5.427   9.873
  471HIS     CA 5721  10.227   5.362   9.848
  471HIS     HA 5722  10.173   5.291   9.910
  471HIS     CB 5723  10.141   5.484   9.821
  471HIS    HB1 5724  10.122   5.537   9.914
  471HIS    HB2 5725  10.041   5.454   9.790
  471HIS     CG 5726  10.184   5.582   9.715
  471HIS    ND1 5727  10.136   5.562   9.579
  471HIS    CE1 5728  10.172   5.676   9.510
  471HIS    HE1 5729  10.150   5.695   9.406
  471HIS    NE2 5730  10.246   5.756   9.590
  471HIS    HE2 5731  10.297   5.840   9.567
  471HIS    CD2 5732  10.252   5.702   9.717
  471HIS    HD2 5733  10.293   5.750   9.805
  471HIS      C 5734  10.273   5.298   9.710
  471HIS      O 5735  10.389   5.321   9.670
  472PRO      N 5736  10.184   5.229   9.633
  472PRO     CD 5737  10.051   5.195   9.679
  472PRO    HD1 5738   9.978   5.274   9.662
  472PRO    HD2 5739  10.051   5.173   9.785
  472PRO     CG 5740  10.001   5.074   9.597
  472PRO    HG1 5741   9.903   5.095   9.554
  472PRO    HG2 5742   9.993   4.985   9.660
  472PRO     CB 5743  10.103   5.056   9.485
  472PRO    HB1 5744  10.057   5.096   9.394
  472PRO    HB2 5745  10.132   4.951   9.482
  472PRO     CA 5746  10.224   5.141   9.528
  472PRO     HA 5747  10.287   5.074   9.587
  472PRO      C 5748  10.299   5.190   9.405
  472PRO      O 5749  10.324   5.107   9.314
  473LEU      N 5750  10.335   5.320   9.401
  473LEU      H 5751  10.328   5.372   9.488
  473LEU     CA 5752  10.391   5.393   9.288
  473LEU     HA 5753  10.305   5.415   9.224
  473LEU     CB 5754  10.448   5.525   9.347
  473LEU    HB1 5755  10.538   5.507   9.405
  473LEU    HB2 5756  10.387   5.585   9.415
  473LEU     CG 5757  10.477   5.629   9.229
  473LEU     HG 5758  10.517   5.575   9.144
  473LEU    CD1 5759  10.355   5.698   9.179
  473LEU   HD11 5760  10.274   5.630   9.150
  473LEU   HD12 5761  10.313   5.767   9.252
  473LEU   HD13 5762  10.385   5.750   9.088
  473LEU    CD2 5763  10.572   5.734   9.282
  473LEU   HD21 5764  10.603   5.804   9.204
  473LEU   HD22 5765  10.537   5.785   9.371
  473LEU   HD23 5766  10.666   5.685   9.309
  473LEU      C 5767  10.499   5.320   9.215
  473LEU      O 5768  10.606   5.297   9.270
  474ALA      N 5769  10.463   5.287   9.089
  474ALA      H 5770  10.372   5.322   9.063
  474ALA     CA 5771  10.558   5.220   8.992
  474ALA     HA 5772  10.505   5.195   8.900
  474ALA     CB 5773  10.652   5.333   8.942
  474ALA    HB1 5774  10.600   5.413   8.890
  474ALA    HB2 5775  10.682   5.382   9.035
  474ALA    HB3 5776  10.735   5.305   8.877
  474ALA      C 5777  10.628   5.092   9.041
  474ALA      O 5778  10.728   5.059   8.984
  475LEU      N 5779  10.570   5.026   9.144
  475LEU      H 5780  10.484   5.062   9.182
  475LEU     CA 5781  10.633   4.917   9.220
  475LEU     HA 5782  10.564   4.905   9.304
  475LEU     CB 5783  10.633   4.787   9.147
  475LEU    HB1 5784  10.680   4.711   9.210
  475LEU    HB2 5785  10.704   4.799   9.066
  475LEU     CG 5786  10.502   4.721   9.089
  475LEU     HG 5787  10.450   4.798   9.031
  475LEU    CD1 5788  10.409   4.689   9.209
  475LEU   HD11 5789  10.321   4.638   9.170
  475LEU   HD12 5790  10.464   4.622   9.275
  475LEU   HD13 5791  10.381   4.774   9.271
  475LEU    CD2 5792  10.523   4.592   9.010
  475LEU   HD21 5793  10.595   4.530   9.062
  475LEU   HD22 5794  10.430   4.538   8.993
  475LEU   HD23 5795  10.567   4.620   8.914
  475LEU      C 5796  10.770   4.946   9.285
  475LEU      O 5797  10.853   4.852   9.311
  476THR      N 5798  10.803   5.080   9.297
  476THR      H 5799  10.727   5.144   9.278
  476THR     CA 5800  10.926   5.129   9.366
  476THR     HA 5801  11.013   5.122   9.301
  476THR     CB 5802  10.924   5.277   9.399
  476THR     HB 5803  10.847   5.296   9.474
  476THR    CG2 5804  11.056   5.324   9.454
  476THR   HG21 5805  11.133   5.282   9.389
  476THR   HG22 5806  11.052   5.433   9.459
  476THR   HG23 5807  11.069   5.289   9.556
  476THR    OG1 5808  10.894   5.361   9.281
  476THR    HG1 5809  10.799   5.346   9.275
  476THR      C 5810  10.943   5.052   9.493
  476THR      O 5811  11.044   4.990   9.516
  477HIS      N 5812  10.837   5.052   9.579
  477HIS      H 5813  10.755   5.111   9.567
  477HIS     CA 5814  10.835   4.977   9.700
  477HIS     HA 5815  10.935   4.968   9.742
  477HIS     CB 5816  10.762   5.058   9.797
  477HIS    HB1 5817  10.728   5.000   9.883
  477HIS    HB2 5818  10.666   5.086   9.752
  477HIS     CG 5819  10.822   5.186   9.841
  477HIS    ND1 5820  10.948   5.234   9.816
  477HIS    CE1 5821  10.954   5.358   9.872
  477HIS    HE1 5822  11.033   5.427   9.848
  477HIS    NE2 5823  10.837   5.377   9.937
  477HIS    HE2 5824  10.812   5.460   9.989
  477HIS    CD2 5825  10.756   5.265   9.927
  477HIS    HD2 5826  10.656   5.263   9.967
  477HIS      C 5827  10.768   4.844   9.669
  477HIS      O 5828  10.680   4.834   9.588
  478LYS      N 5829  10.818   4.744   9.742
  478LYS      H 5830  10.874   4.776   9.820
  478LYS     CA 5831  10.770   4.605   9.747
  478LYS     HA 5832  10.689   4.583   9.678
  478LYS     CB 5833  10.887   4.509   9.720
  478LYS    HB1 5834  10.866   4.412   9.764
  478LYS    HB2 5835  10.979   4.550   9.762
  478LYS     CG 5836  10.909   4.478   9.569
  478LYS    HG1 5837  10.818   4.450   9.517
  478LYS    HG2 5838  10.992   4.409   9.555
  478LYS     CD 5839  10.961   4.608   9.487
  478LYS    HD1 5840  10.893   4.693   9.492
  478LYS    HD2 5841  10.974   4.572   9.385
  478LYS     CE 5842  11.097   4.649   9.541
  478LYS    HE1 5843  11.161   4.561   9.539
  478LYS    HE2 5844  11.092   4.688   9.643
  478LYS     NZ 5845  11.143   4.752   9.455
  478LYS    HZ1 5846  11.092   4.839   9.452
  478LYS    HZ2 5847  11.235   4.784   9.479
  478LYS    HZ3 5848  11.144   4.716   9.361
  478LYS      C 5849  10.721   4.586   9.893
  478LYS      O 5850  10.803   4.556   9.983
  479MET      N 5851  10.591   4.602   9.916
  479MET      H 5852  10.528   4.613   9.838
  479MET     CA 5853  10.532   4.585  10.053
  479MET     HA 5854  10.603   4.533  10.118
  479MET     CB 5855  10.502   4.724  10.102
  479MET    HB1 5856  10.461   4.717  10.202
  479MET    HB2 5857  10.434   4.775  10.033
  479MET     CG 5858  10.634   4.802  10.129
  479MET    HG1 5859  10.689   4.799  10.035
  479MET    HG2 5860  10.697   4.748  10.199
  479MET     SD 5861  10.617   4.971  10.191
  479MET     CE 5862  10.794   5.001  10.191
  479MET    HE1 5863  10.816   5.102  10.223
  479MET    HE2 5864  10.835   4.939  10.271
  479MET    HE3 5865  10.839   4.984  10.093
  479MET      C 5866  10.396   4.497  10.050
  479MET      O 5867  10.303   4.522  10.131
  480SER      N 5868  10.389   4.399   9.952
  480SER      H 5869  10.470   4.387   9.892
  480SER     CA 5870  10.274   4.315   9.921
  480SER     HA 5871  10.308   4.264   9.831
  480SER     CB 5872  10.239   4.215  10.031
  480SER    HB1 5873  10.164   4.141  10.005
  480SER    HB2 5874  10.192   4.270  10.113
  480SER     OG 5875  10.355   4.151  10.077
  480SER     HG 5876  10.412   4.150  10.000
  480SER      C 5877  10.149   4.398   9.873
  480SER      O 5878  10.045   4.412   9.946
  481TRP      N 5879  10.159   4.450   9.753
  481TRP      H 5880  10.250   4.455   9.708
  481TRP     CA 5881  10.050   4.532   9.686
  481TRP     HA 5882   9.995   4.592   9.758
  481TRP     CB 5883  10.123   4.633   9.592
  481TRP    HB1 5884  10.036   4.694   9.568
  481TRP    HB2 5885  10.167   4.577   9.511
  481TRP     CG 5886  10.220   4.733   9.652
  481TRP    CD1 5887  10.347   4.742   9.612
  481TRP    HD1 5888  10.389   4.674   9.540
  481TRP    NE1 5889  10.418   4.838   9.683
  481TRP    HE1 5890  10.518   4.849   9.675
  481TRP    CE2 5891  10.342   4.893   9.778
  481TRP    CZ2 5892  10.365   4.992   9.877
  481TRP    HZ2 5893  10.461   5.041   9.883
  481TRP    CH2 5894  10.261   5.025   9.970
  481TRP    HH2 5895  10.276   5.090  10.055
  481TRP    CZ3 5896  10.134   4.960   9.952
  481TRP    HZ3 5897  10.067   4.972  10.036
  481TRP    CE3 5898  10.117   4.858   9.860
  481TRP    HE3 5899  10.030   4.795   9.872
  481TRP    CD2 5900  10.211   4.826   9.765
  481TRP      C 5901   9.944   4.449   9.614
  481TRP      O 5902   9.974   4.333   9.578
  482LEU      N 5903   9.824   4.502   9.592
  482LEU      H 5904   9.810   4.593   9.633
  482LEU     CA 5905   9.728   4.447   9.497
  482LEU     HA 5906   9.763   4.345   9.480
  482LEU     CB 5907   9.585   4.454   9.560
  482LEU    HB1 5908   9.514   4.448   9.478
  482LEU    HB2 5909   9.566   4.555   9.596
  482LEU     CG 5910   9.561   4.356   9.681
  482LEU     HG 5911   9.640   4.377   9.754
  482LEU    CD1 5912   9.552   4.215   9.640
  482LEU   HD11 5913   9.465   4.203   9.576
  482LEU   HD12 5914   9.633   4.193   9.570
  482LEU   HD13 5915   9.559   4.144   9.723
  482LEU    CD2 5916   9.438   4.406   9.756
  482LEU   HD21 5917   9.419   4.337   9.838
  482LEU   HD22 5918   9.460   4.505   9.796
  482LEU   HD23 5919   9.354   4.408   9.686
  482LEU      C 5920   9.731   4.529   9.368
  482LEU      O 5921   9.751   4.649   9.363
  483GLN      N 5922   9.691   4.465   9.260
  483GLN      H 5923   9.688   4.365   9.269
  483GLN     CA 5924   9.687   4.514   9.123
  483GLN     HA 5925   9.662   4.422   9.071
  483GLN     CB 5926   9.569   4.606   9.099
  483GLN    HB1 5927   9.577   4.659   9.004
  483GLN    HB2 5928   9.563   4.685   9.175
  483GLN     CG 5929   9.434   4.533   9.117
  483GLN    HG1 5930   9.364   4.616   9.106
  483GLN    HG2 5931   9.433   4.495   9.219
  483GLN     CD 5932   9.395   4.444   9.004
  483GLN    OE1 5933   9.474   4.398   8.929
  483GLN    NE2 5934   9.267   4.400   8.993
  483GLN   HE21 5935   9.196   4.452   9.043
  483GLN   HE22 5936   9.248   4.361   8.902
  483GLN      C 5937   9.817   4.566   9.058
  483GLN      O 5938   9.822   4.670   8.994
  484LEU      N 5939   9.916   4.473   9.057
  484LEU      H 5940   9.891   4.377   9.076
  484LEU     CA 5941  10.060   4.506   9.039
  484LEU     HA 5942  10.088   4.586   9.108
  484LEU     CB 5943  10.150   4.378   9.068
  484LEU    HB1 5944  10.253   4.400   9.037
  484LEU    HB2 5945  10.116   4.309   8.992
  484LEU     CG 5946  10.146   4.313   9.208
  484LEU     HG 5947  10.041   4.295   9.232
  484LEU    CD1 5948  10.225   4.178   9.208
  484LEU   HD11 5949  10.247   4.148   9.311
  484LEU   HD12 5950  10.169   4.098   9.158
  484LEU   HD13 5951  10.322   4.174   9.158
  484LEU    CD2 5952  10.204   4.406   9.316
  484LEU   HD21 5953  10.312   4.420   9.314
  484LEU   HD22 5954  10.164   4.506   9.302
  484LEU   HD23 5955  10.170   4.359   9.408
  484LEU      C 5956  10.082   4.553   8.896
  484LEU      O 5957  10.143   4.654   8.879
  485LEU      N 5958  10.027   4.486   8.799
  485LEU      H 5959   9.984   4.397   8.816
  485LEU     CA 5960  10.012   4.538   8.660
  485LEU     HA 5961  10.112   4.560   8.624
  485LEU     CB 5962   9.963   4.424   8.576
  485LEU    HB1 5963   9.861   4.402   8.605
  485LEU    HB2 5964  10.024   4.335   8.589
  485LEU     CG 5965   9.972   4.468   8.429
  485LEU     HG 5966   9.922   4.564   8.413
  485LEU    CD1 5967  10.113   4.468   8.370
  485LEU   HD11 5968  10.148   4.366   8.381
  485LEU   HD12 5969  10.110   4.500   8.266
  485LEU   HD13 5970  10.186   4.531   8.421
  485LEU    CD2 5971   9.903   4.354   8.351
  485LEU   HD21 5972   9.797   4.351   8.378
  485LEU   HD22 5973   9.912   4.376   8.245
  485LEU   HD23 5974   9.944   4.259   8.387
  485LEU      C 5975   9.943   4.681   8.647
  485LEU      O 5976   9.986   4.771   8.581
  486GLY      N 5977   9.828   4.702   8.721
  486GLY      H 5978   9.797   4.626   8.779
  486GLY     CA 5979   9.773   4.838   8.721
  486GLY    HA1 5980   9.683   4.848   8.782
  486GLY    HA2 5981   9.757   4.881   8.622
  486GLY      C 5982   9.855   4.947   8.789
  486GLY      O 5983   9.847   5.063   8.752
  487ARG      N 5984   9.949   4.908   8.881
  487ARG      H 5985   9.949   4.808   8.896
  487ARG     CA 5986  10.051   5.000   8.940
  487ARG     HA 5987   9.996   5.094   8.951
  487ARG     CB 5988  10.102   4.965   9.081
  487ARG    HB1 5989  10.153   5.055   9.114
  487ARG    HB2 5990  10.190   4.900   9.075
  487ARG     CG 5991   9.997   4.903   9.179
  487ARG    HG1 5992  10.050   4.884   9.272
  487ARG    HG2 5993   9.953   4.812   9.138
  487ARG     CD 5994   9.870   4.998   9.188
  487ARG    HD1 5995   9.837   5.022   9.087
  487ARG    HD2 5996   9.903   5.084   9.245
  487ARG     NE 5997   9.763   4.930   9.261
  487ARG     HE 5998   9.760   4.830   9.247
  487ARG     CZ 5999   9.690   4.986   9.354
  487ARG    NH1 6000   9.685   5.113   9.371
  487ARG   HH11 6001   9.722   5.176   9.301
  487ARG   HH12 6002   9.619   5.148   9.439
  487ARG    NH2 6003   9.630   4.910   9.438
  487ARG   HH21 6004   9.647   4.811   9.436
  487ARG   HH22 6005   9.592   4.950   9.522
  487ARG      C 6006  10.177   5.025   8.846
  487ARG      O 6007  10.235   5.133   8.849
  488MET      N 6008  10.221   4.925   8.770
  488MET      H 6009  10.164   4.841   8.771
  488MET     CA 6010  10.334   4.921   8.678
  488MET     HA 6011  10.410   4.973   8.735
  488MET     CB 6012  10.374   4.773   8.658
  488MET    HB1 6013  10.294   4.725   8.603
  488MET    HB2 6014  10.389   4.744   8.762
  488MET     CG 6015  10.512   4.758   8.590
  488MET    HG1 6016  10.508   4.816   8.498
  488MET    HG2 6017  10.523   4.652   8.569
  488MET     SD 6018  10.653   4.829   8.683
  488MET     CE 6019  10.778   4.827   8.560
  488MET    HE1 6020  10.876   4.860   8.594
  488MET    HE2 6021  10.795   4.723   8.531
  488MET    HE3 6022  10.740   4.890   8.480
  488MET      C 6023  10.313   5.002   8.547
  488MET      O 6024  10.405   5.045   8.478
  489PHE      N 6025  10.183   5.012   8.507
  489PHE      H 6026  10.111   4.972   8.565
  489PHE     CA 6027  10.143   5.071   8.371
  489PHE     HA 6028  10.199   5.004   8.305
  489PHE     CB 6029   9.986   5.067   8.351
  489PHE    HB1 6030   9.938   5.101   8.443
  489PHE    HB2 6031   9.960   4.964   8.328
  489PHE     CG 6032   9.924   5.156   8.244
  489PHE    CD1 6033   9.940   5.123   8.108
  489PHE    HD1 6034  10.009   5.043   8.081
  489PHE    CE1 6035   9.887   5.210   8.012
  489PHE    HE1 6036   9.903   5.192   7.907
  489PHE     CZ 6037   9.802   5.321   8.045
  489PHE     HZ 6038   9.753   5.380   7.970
  489PHE    CE2 6039   9.783   5.347   8.188
  489PHE    HE2 6040   9.723   5.428   8.228
  489PHE    CD2 6041   9.845   5.263   8.278
  489PHE    HD2 6042   9.839   5.284   8.384
  489PHE      C 6043  10.193   5.208   8.342
  489PHE      O 6044  10.248   5.223   8.235
  490VAL      N 6045  10.189   5.311   8.427
  490VAL      H 6046  10.150   5.303   8.520
  490VAL     CA 6047  10.245   5.447   8.392
  490VAL     HA 6048  10.205   5.497   8.303
  490VAL     CB 6049  10.222   5.548   8.506
  490VAL     HB 6050  10.270   5.644   8.485
  490VAL    CG1 6051  10.077   5.582   8.530
  490VAL   HG11 6052  10.023   5.608   8.439
  490VAL   HG12 6053  10.031   5.492   8.570
  490VAL   HG13 6054  10.072   5.661   8.605
  490VAL    CG2 6055  10.286   5.501   8.641
  490VAL   HG21 6056  10.395   5.511   8.642
  490VAL   HG22 6057  10.236   5.554   8.721
  490VAL   HG23 6058  10.265   5.396   8.662
  490VAL      C 6059  10.396   5.445   8.347
  490VAL      O 6060  10.429   5.493   8.229
  491LEU      N 6061  10.483   5.373   8.420
  491LEU      H 6062  10.448   5.327   8.503
  491LEU     CA 6063  10.622   5.359   8.381
  491LEU     HA 6064  10.675   5.454   8.367
  491LEU     CB 6065  10.691   5.285   8.498
  491LEU    HB1 6066  10.632   5.204   8.543
  491LEU    HB2 6067  10.684   5.356   8.579
  491LEU     CG 6068  10.844   5.246   8.482
  491LEU     HG 6069  10.847   5.183   8.392
  491LEU    CD1 6070  10.933   5.369   8.469
  491LEU   HD11 6071  11.033   5.326   8.476
  491LEU   HD12 6072  10.915   5.428   8.379
  491LEU   HD13 6073  10.930   5.441   8.551
  491LEU    CD2 6074  10.876   5.182   8.612
  491LEU   HD21 6075  10.880   5.251   8.697
  491LEU   HD22 6076  10.815   5.095   8.637
  491LEU   HD23 6077  10.980   5.150   8.606
  491LEU      C 6078  10.631   5.278   8.249
  491LEU      O 6079  10.718   5.304   8.162
  492ILE      N 6080  10.550   5.173   8.229
  492ILE      H 6081  10.474   5.163   8.295
  492ILE     CA 6082  10.551   5.100   8.102
  492ILE     HA 6083  10.651   5.064   8.078
  492ILE     CB 6084  10.455   4.978   8.105
  492ILE     HB 6085  10.352   5.000   8.135
  492ILE    CG2 6086  10.432   4.910   7.968
  492ILE   HG21 6087  10.376   4.818   7.987
  492ILE   HG22 6088  10.377   4.984   7.911
  492ILE   HG23 6089  10.532   4.895   7.926
  492ILE    CG1 6090  10.501   4.860   8.194
  492ILE   HG11 6091  10.537   4.902   8.288
  492ILE   HG12 6092  10.583   4.805   8.149
  492ILE     CD 6093  10.382   4.766   8.232
  492ILE    HD1 6094  10.365   4.694   8.153
  492ILE    HD2 6095  10.411   4.702   8.315
  492ILE    HD3 6096  10.293   4.828   8.249
  492ILE      C 6097  10.520   5.187   7.984
  492ILE      O 6098  10.576   5.184   7.877
  493TRP      N 6099  10.416   5.268   7.996
  493TRP      H 6100  10.362   5.264   8.081
  493TRP     CA 6101  10.369   5.363   7.892
  493TRP     HA 6102  10.346   5.309   7.800
  493TRP     CB 6103  10.230   5.419   7.928
  493TRP    HB1 6104  10.247   5.476   8.019
  493TRP    HB2 6105  10.162   5.340   7.960
  493TRP     CG 6106  10.150   5.484   7.821
  493TRP    CD1 6107  10.133   5.614   7.801
  493TRP    HD1 6108  10.164   5.687   7.875
  493TRP    NE1 6109  10.057   5.639   7.694
  493TRP    HE1 6110  10.015   5.727   7.670
  493TRP    CE2 6111  10.031   5.518   7.631
  493TRP    CZ2 6112   9.963   5.496   7.509
  493TRP    HZ2 6113   9.920   5.573   7.446
  493TRP    CH2 6114   9.960   5.357   7.472
  493TRP    HH2 6115   9.921   5.327   7.376
  493TRP    CZ3 6116  10.008   5.251   7.550
  493TRP    HZ3 6117  10.001   5.147   7.521
  493TRP    CE3 6118  10.082   5.281   7.666
  493TRP    HE3 6119  10.115   5.199   7.728
  493TRP    CD2 6120  10.089   5.414   7.708
  493TRP      C 6121  10.482   5.459   7.861
  493TRP      O 6122  10.523   5.469   7.751
  494ALA      N 6123  10.534   5.526   7.964
  494ALA      H 6124  10.504   5.495   8.055
  494ALA     CA 6125  10.644   5.624   7.951
  494ALA     HA 6126  10.618   5.716   7.899
  494ALA     CB 6127  10.686   5.665   8.095
  494ALA    HB1 6128  10.704   5.571   8.149
  494ALA    HB2 6129  10.777   5.723   8.085
  494ALA    HB3 6130  10.599   5.711   8.142
  494ALA      C 6131  10.767   5.566   7.876
  494ALA      O 6132  10.830   5.628   7.792
  495THR      N 6133  10.804   5.441   7.914
  495THR      H 6134  10.757   5.401   7.995
  495THR     CA 6135  10.909   5.371   7.840
  495THR     HA 6136  10.995   5.436   7.856
  495THR     CB 6137  10.934   5.239   7.912
  495THR     HB 6138  10.849   5.173   7.895
  495THR    CG2 6139  11.067   5.182   7.866
  495THR   HG21 6140  11.078   5.178   7.758
  495THR   HG22 6141  11.149   5.247   7.897
  495THR   HG23 6142  11.076   5.080   7.904
  495THR    OG1 6143  10.958   5.260   8.048
  495THR    HG1 6144  10.875   5.279   8.092
  495THR      C 6145  10.875   5.357   7.695
  495THR      O 6146  10.957   5.404   7.615
  496CYS      N 6147  10.754   5.305   7.663
  496CYS      H 6148  10.697   5.268   7.737
  496CYS     CA 6149  10.705   5.290   7.522
  496CYS     HA 6150  10.776   5.227   7.470
  496CYS     CB 6151  10.563   5.219   7.525
  496CYS    HB1 6152  10.517   5.219   7.426
  496CYS    HB2 6153  10.504   5.277   7.595
  496CYS     SG 6154  10.586   5.049   7.575
  496CYS     HG 6155  10.635   5.095   7.691
  496CYS      C 6156  10.700   5.419   7.441
  496CYS      O 6157  10.754   5.422   7.330
  497ILE      N 6158  10.653   5.530   7.502
  497ILE      H 6159  10.614   5.528   7.595
  497ILE     CA 6160  10.659   5.661   7.441
  497ILE     HA 6161  10.618   5.653   7.340
  497ILE     CB 6162  10.579   5.752   7.525
  497ILE     HB 6163  10.601   5.730   7.630
  497ILE    CG2 6164  10.587   5.900   7.486
  497ILE   HG21 6165  10.558   5.910   7.382
  497ILE   HG22 6166  10.521   5.959   7.549
  497ILE   HG23 6167  10.688   5.933   7.510
  497ILE    CG1 6168  10.432   5.720   7.514
  497ILE   HG11 6169  10.376   5.788   7.578
  497ILE   HG12 6170  10.415   5.629   7.572
  497ILE     CD 6171  10.351   5.713   7.381
  497ILE    HD1 6172  10.373   5.623   7.325
  497ILE    HD2 6173  10.244   5.703   7.401
  497ILE    HD3 6174  10.365   5.807   7.328
  497ILE      C 6175  10.807   5.699   7.418
  497ILE      O 6176  10.839   5.749   7.312
  498SER      N 6177  10.891   5.692   7.520
  498SER      H 6178  10.860   5.650   7.606
  498SER     CA 6179  11.040   5.724   7.499
  498SER     HA 6180  11.038   5.822   7.452
  498SER     CB 6181  11.124   5.733   7.629
  498SER    HB1 6182  11.220   5.778   7.607
  498SER    HB2 6183  11.147   5.636   7.673
  498SER     OG 6184  11.046   5.797   7.729
  498SER     HG 6185  10.964   5.749   7.747
  498SER      C 6186  11.110   5.648   7.390
  498SER      O 6187  11.188   5.708   7.314
  499VAL      N 6188  11.071   5.519   7.380
  499VAL      H 6189  11.008   5.486   7.451
  499VAL     CA 6190  11.131   5.433   7.271
  499VAL     HA 6191  11.234   5.466   7.281
  499VAL     CB 6192  11.142   5.282   7.294
  499VAL     HB 6193  11.200   5.242   7.210
  499VAL    CG1 6194  11.216   5.246   7.417
  499VAL   HG11 6195  11.190   5.144   7.445
  499VAL   HG12 6196  11.320   5.271   7.393
  499VAL   HG13 6197  11.181   5.301   7.504
  499VAL    CG2 6198  11.000   5.216   7.271
  499VAL   HG21 6199  10.948   5.255   7.184
  499VAL   HG22 6200  11.011   5.110   7.247
  499VAL   HG23 6201  10.934   5.222   7.357
  499VAL      C 6202  11.088   5.465   7.129
  499VAL      O 6203  11.155   5.437   7.031
  500LYS      N 6204  10.973   5.535   7.116
  500LYS      H 6205  10.931   5.573   7.199
  500LYS     CA 6206  10.917   5.572   6.990
  500LYS     HA 6207  10.954   5.511   6.907
  500LYS     CB 6208  10.767   5.535   6.990
  500LYS    HB1 6209  10.716   5.600   7.061
  500LYS    HB2 6210  10.748   5.431   7.019
  500LYS     CG 6211  10.714   5.547   6.848
  500LYS    HG1 6212  10.771   5.480   6.785
  500LYS    HG2 6213  10.728   5.646   6.804
  500LYS     CD 6214  10.561   5.497   6.853
  500LYS    HD1 6215  10.556   5.398   6.899
  500LYS    HD2 6216  10.519   5.475   6.755
  500LYS     CE 6217  10.467   5.594   6.927
  500LYS    HE1 6218  10.523   5.633   7.012
  500LYS    HE2 6219  10.387   5.530   6.966
  500LYS     NZ 6220  10.426   5.702   6.840
  500LYS    HZ1 6221  10.482   5.784   6.858
  500LYS    HZ2 6222  10.435   5.685   6.741
  500LYS    HZ3 6223  10.328   5.724   6.852
  500LYS      C 6224  10.945   5.723   6.959
  500LYS      O 6225  11.007   5.751   6.862
  501GLU      N 6226  10.905   5.812   7.043
  501GLU      H 6227  10.835   5.778   7.107
  501GLU     CA 6228  10.903   5.963   7.015
  501GLU     HA 6229  10.864   5.963   6.913
  501GLU     CB 6230  10.804   6.033   7.114
  501GLU    HB1 6231  10.788   6.136   7.082
  501GLU    HB2 6232  10.852   6.040   7.212
  501GLU     CG 6233  10.667   5.965   7.122
  501GLU    HG1 6234  10.615   6.020   7.200
  501GLU    HG2 6235  10.678   5.861   7.153
  501GLU     CD 6236  10.580   5.973   7.001
  501GLU    OE1 6237  10.480   6.051   7.008
  501GLU    OE2 6238  10.597   5.891   6.906
  501GLU      C 6239  11.040   6.025   7.014
  501GLU      O 6240  11.075   6.101   6.924
  502GLY      N 6241  11.121   5.994   7.118
  502GLY      H 6242  11.079   5.936   7.188
  502GLY     CA 6243  11.264   6.041   7.134
  502GLY    HA1 6244  11.294   6.025   7.238
  502GLY    HA2 6245  11.262   6.148   7.114
  502GLY      C 6246  11.363   5.968   7.037
  502GLY      O 6247  11.469   6.021   7.023
  503ILE      N 6248  11.320   5.862   6.959
  503ILE      H 6249  11.221   5.842   6.964
  503ILE     CA 6250  11.405   5.795   6.854
  503ILE     HA 6251  11.507   5.829   6.875
  503ILE     CB 6252  11.394   5.638   6.864
  503ILE     HB 6253  11.289   5.618   6.842
  503ILE    CG2 6254  11.475   5.572   6.751
  503ILE   HG21 6255  11.471   5.463   6.753
  503ILE   HG22 6256  11.428   5.593   6.655
  503ILE   HG23 6257  11.579   5.603   6.749
  503ILE    CG1 6258  11.420   5.586   7.008
  503ILE   HG11 6259  11.421   5.477   7.006
  503ILE   HG12 6260  11.344   5.616   7.079
  503ILE     CD 6261  11.551   5.647   7.066
  503ILE    HD1 6262  11.536   5.741   7.119
  503ILE    HD2 6263  11.603   5.588   7.141
  503ILE    HD3 6264  11.615   5.669   6.980
  503ILE      C 6265  11.367   5.850   6.712
  503ILE      O 6266  11.454   5.888   6.638
  504ALA      N 6267  11.240   5.865   6.692
  504ALA      H 6268  11.179   5.826   6.762
  504ALA     CA 6269  11.185   5.931   6.573
  504ALA     HA 6270  11.199   5.864   6.488
  504ALA     CB 6271  11.037   5.936   6.597
  504ALA    HB1 6272  11.005   5.832   6.610
  504ALA    HB2 6273  11.007   5.991   6.686
  504ALA    HB3 6274  10.979   5.982   6.517
  504ALA      C 6275  11.226   6.072   6.542
  504ALA      O 6276  11.248   6.101   6.419
  505ILE      N 6277  11.227   6.164   6.636
  505ILE      H 6278  11.201   6.137   6.730
  505ILE     CA 6279  11.269   6.307   6.608
  505ILE     HA 6280  11.207   6.342   6.526
  505ILE     CB 6281  11.256   6.409   6.720
  505ILE     HB 6282  11.292   6.508   6.690
  505ILE    CG2 6283  11.114   6.439   6.760
  505ILE   HG21 6284  11.050   6.471   6.678
  505ILE   HG22 6285  11.068   6.347   6.796
  505ILE   HG23 6286  11.092   6.511   6.838
  505ILE    CG1 6287  11.343   6.378   6.842
  505ILE   HG11 6288  11.448   6.378   6.817
  505ILE   HG12 6289  11.319   6.277   6.878
  505ILE     CD 6290  11.339   6.485   6.961
  505ILE    HD1 6291  11.371   6.435   7.052
  505ILE    HD2 6292  11.409   6.565   6.939
  505ILE    HD3 6293  11.239   6.527   6.977
  505ILE      C 6294  11.408   6.311   6.544
  505ILE      O 6295  11.429   6.386   6.447
  506PHE      N 6296  11.502   6.225   6.599
  506PHE      H 6297  11.476   6.151   6.664
  506PHE     CA 6298  11.641   6.223   6.549
  506PHE     HA 6299  11.673   6.324   6.525
  506PHE     CB 6300  11.726   6.173   6.664
  506PHE    HB1 6301  11.829   6.168   6.627
  506PHE    HB2 6302  11.700   6.072   6.695
  506PHE     CG 6303  11.736   6.260   6.786
  506PHE    CD1 6304  11.683   6.226   6.908
  506PHE    HD1 6305  11.629   6.133   6.921
  506PHE    CE1 6306  11.681   6.317   7.016
  506PHE    HE1 6307  11.631   6.284   7.106
  506PHE     CZ 6308  11.745   6.444   7.001
  506PHE     HZ 6309  11.750   6.514   7.083
  506PHE    CE2 6310  11.812   6.477   6.880
  506PHE    HE2 6311  11.859   6.574   6.873
  506PHE    CD2 6312  11.800   6.385   6.769
  506PHE    HD2 6313  11.827   6.408   6.667
  506PHE      C 6314  11.649   6.139   6.420
  506PHE      O 6315  11.720   6.178   6.329
  507LEU      N 6316  11.575   6.031   6.407
  507LEU      H 6317  11.510   6.003   6.480
  507LEU     CA 6318  11.578   5.943   6.291
  507LEU     HA 6319  11.678   5.901   6.285
  507LEU     CB 6320  11.474   5.829   6.315
  507LEU    HB1 6321  11.378   5.877   6.334
  507LEU    HB2 6322  11.493   5.762   6.399
  507LEU     CG 6323  11.447   5.728   6.203
  507LEU     HG 6324  11.418   5.781   6.112
  507LEU    CD1 6325  11.565   5.637   6.174
  507LEU   HD11 6326  11.644   5.690   6.120
  507LEU   HD12 6327  11.608   5.595   6.265
  507LEU   HD13 6328  11.541   5.546   6.119
  507LEU    CD2 6329  11.326   5.649   6.246
  507LEU   HD21 6330  11.367   5.578   6.317
  507LEU   HD22 6331  11.252   5.715   6.292
  507LEU   HD23 6332  11.282   5.607   6.156
  507LEU      C 6333  11.543   6.011   6.158
  507LEU      O 6334  11.590   5.974   6.047
  508LEU      N 6335  11.443   6.102   6.162
  508LEU      H 6336  11.385   6.109   6.245
  508LEU     CA 6337  11.403   6.192   6.061
  508LEU     HA 6338  11.413   6.147   5.962
  508LEU     CB 6339  11.255   6.218   6.075
  508LEU    HB1 6340  11.240   6.324   6.051
  508LEU    HB2 6341  11.228   6.214   6.180
  508LEU     CG 6342  11.162   6.139   5.981
  508LEU     HG 6343  11.194   6.154   5.878
  508LEU    CD1 6344  11.149   5.996   6.032
  508LEU   HD11 6345  11.241   5.944   6.005
  508LEU   HD12 6346  11.134   5.985   6.140
  508LEU   HD13 6347  11.072   5.945   5.974
  508LEU    CD2 6348  11.021   6.200   5.990
  508LEU   HD21 6349  11.017   6.298   5.943
  508LEU   HD22 6350  10.946   6.135   5.944
  508LEU   HD23 6351  10.994   6.214   6.094
  508LEU      C 6352  11.480   6.324   6.053
  508LEU      O 6353  11.499   6.380   5.942
  509ARG      N 6354  11.527   6.370   6.167
  509ARG      H 6355  11.505   6.332   6.258
  509ARG     CA 6356  11.610   6.491   6.180
  509ARG     HA 6357  11.605   6.519   6.285
  509ARG     CB 6358  11.761   6.463   6.168
  509ARG    HB1 6359  11.801   6.396   6.244
  509ARG    HB2 6360  11.808   6.561   6.173
  509ARG     CG 6361  11.820   6.414   6.030
  509ARG    HG1 6362  11.923   6.445   6.016
  509ARG    HG2 6363  11.758   6.446   5.946
  509ARG     CD 6364  11.809   6.258   6.017
  509ARG    HD1 6365  11.707   6.222   5.998
  509ARG    HD2 6366  11.851   6.208   6.104
  509ARG     NE 6367  11.890   6.215   5.900
  509ARG     HE 6368  11.944   6.290   5.860
  509ARG     CZ 6369  11.910   6.089   5.859
  509ARG    NH1 6370  12.008   6.061   5.780
  509ARG   HH11 6371  12.069   6.131   5.741
  509ARG   HH12 6372  12.014   5.964   5.751
  509ARG    NH2 6373  11.838   5.989   5.901
  509ARG   HH21 6374  11.753   6.013   5.950
  509ARG   HH22 6375  11.863   5.900   5.861
  509ARG      C 6376  11.560   6.618   6.103
  509ARG      O 6377  11.631   6.661   6.015
  510PRO      N 6378  11.437   6.659   6.127
  510PRO     CD 6379  11.360   6.611   6.238
  510PRO    HD1 6380  11.408   6.601   6.336
  510PRO    HD2 6381  11.312   6.517   6.210
  510PRO     CG 6382  11.245   6.709   6.254
  510PRO    HG1 6383  11.269   6.784   6.329
  510PRO    HG2 6384  11.149   6.671   6.288
  510PRO     CB 6385  11.227   6.773   6.118
  510PRO    HB1 6386  11.172   6.866   6.130
  510PRO    HB2 6387  11.174   6.711   6.045
  510PRO     CA 6388  11.374   6.779   6.073
  510PRO     HA 6389  11.379   6.782   5.964
  510PRO      C 6390  11.444   6.907   6.118
  510PRO      O 6391  11.467   6.921   6.237
  511SER      N 6392  11.469   6.997   6.027
  511SER      H 6393  11.456   6.975   5.929
  511SER     CA 6394  11.523   7.128   6.059
  511SER     HA 6395  11.538   7.128   6.167
  511SER     CB 6396  11.660   7.140   5.987
  511SER    HB1 6397  11.738   7.077   6.029
  511SER    HB2 6398  11.690   7.244   6.001
  511SER     OG 6399  11.632   7.109   5.855
  511SER     HG 6400  11.656   7.187   5.806
  511SER      C 6401  11.436   7.245   6.033
  511SER      O 6402  11.461   7.340   6.108
  512ASP      N 6403  11.350   7.253   5.925
  512ASP      H 6404  11.330   7.167   5.877
  512ASP     CA 6405  11.272   7.367   5.891
  512ASP     HA 6406  11.332   7.448   5.933
  512ASP     CB 6407  11.269   7.385   5.740
  512ASP    HB1 6408  11.357   7.430   5.694
  512ASP    HB2 6409  11.193   7.463   5.727
  512ASP     CG 6410  11.232   7.265   5.655
  512ASP    OD1 6411  11.199   7.157   5.713
  512ASP    OD2 6412  11.214   7.276   5.532
  512ASP      C 6413  11.142   7.370   5.966
  512ASP      O 6414  11.083   7.263   5.993
  513LEU      N 6415  11.088   7.485   6.005
  513LEU      H 6416  11.127   7.573   5.974
  513LEU     CA 6417  10.971   7.501   6.097
  513LEU     HA 6418  11.005   7.460   6.192
  513LEU     CB 6419  10.951   7.649   6.131
  513LEU    HB1 6420  10.932   7.717   6.048
  513LEU    HB2 6421  11.048   7.681   6.168
  513LEU     CG 6422  10.853   7.683   6.246
  513LEU     HG 6423  10.755   7.636   6.233
  513LEU    CD1 6424  10.817   7.829   6.245
  513LEU   HD11 6425  10.785   7.857   6.144
  513LEU   HD12 6426  10.739   7.845   6.319
  513LEU   HD13 6427  10.906   7.885   6.270
  513LEU    CD2 6428  10.906   7.638   6.384
  513LEU   HD21 6429  10.949   7.538   6.372
  513LEU   HD22 6430  10.980   7.714   6.409
  513LEU   HD23 6431  10.818   7.642   6.447
  513LEU      C 6432  10.840   7.434   6.035
  513LEU      O 6433  10.757   7.380   6.105
  514GLN      N 6434  10.832   7.425   5.901
  514GLN      H 6435  10.908   7.466   5.850
  514GLN     CA 6436  10.739   7.342   5.835
  514GLN     HA 6437  10.644   7.389   5.860
  514GLN     CB 6438  10.756   7.378   5.691
  514GLN    HB1 6439  10.759   7.487   5.686
  514GLN    HB2 6440  10.663   7.346   5.643
  514GLN     CG 6441  10.875   7.320   5.618
  514GLN    HG1 6442  10.960   7.310   5.686
  514GLN    HG2 6443  10.899   7.394   5.541
  514GLN     CD 6444  10.862   7.194   5.532
  514GLN    OE1 6445  10.763   7.123   5.530
  514GLN    NE2 6446  10.965   7.158   5.458
  514GLN   HE21 6447  11.061   7.187   5.473
  514GLN   HE22 6448  10.938   7.072   5.413
  514GLN      C 6449  10.729   7.189   5.851
  514GLN      O 6450  10.624   7.122   5.832
  515SER      N 6451  10.850   7.132   5.884
  515SER      H 6452  10.934   7.189   5.879
  515SER     CA 6453  10.870   6.999   5.920
  515SER     HA 6454  10.793   6.939   5.871
  515SER     CB 6455  11.002   6.953   5.873
  515SER    HB1 6456  11.019   6.852   5.909
  515SER    HB2 6457  11.078   7.012   5.924
  515SER     OG 6458  11.016   6.959   5.734
  515SER     HG 6459  11.083   7.023   5.708
  515SER      C 6460  10.855   6.982   6.074
  515SER      O 6461  10.793   6.880   6.116
  516ILE      N 6462  10.894   7.083   6.153
  516ILE      H 6463  10.931   7.160   6.098
  516ILE     CA 6464  10.888   7.090   6.301
  516ILE     HA 6465  10.935   7.004   6.349
  516ILE     CB 6466  10.964   7.218   6.335
  516ILE     HB 6467  10.916   7.299   6.280
  516ILE    CG2 6468  10.940   7.267   6.475
  516ILE   HG21 6469  10.843   7.314   6.488
  516ILE   HG22 6470  10.962   7.184   6.542
  516ILE   HG23 6471  11.010   7.345   6.503
  516ILE    CG1 6472  11.121   7.202   6.304
  516ILE   HG11 6473  11.172   7.298   6.295
  516ILE   HG12 6474  11.133   7.147   6.211
  516ILE     CD 6475  11.190   7.118   6.414
  516ILE    HD1 6476  11.201   7.169   6.510
  516ILE    HD2 6477  11.140   7.022   6.427
  516ILE    HD3 6478  11.290   7.090   6.380
  516ILE      C 6479  10.740   7.071   6.333
  516ILE      O 6480  10.705   6.985   6.414
  517LEU      N 6481  10.653   7.143   6.263
  517LEU      H 6482  10.696   7.213   6.205
  517LEU     CA 6483  10.506   7.135   6.270
  517LEU     HA 6484  10.476   7.181   6.364
  517LEU     CB 6485  10.457   7.207   6.146
  517LEU    HB1 6486  10.460   7.135   6.065
  517LEU    HB2 6487  10.532   7.284   6.127
  517LEU     CG 6488  10.316   7.273   6.166
  517LEU     HG 6489  10.288   7.305   6.266
  517LEU    CD1 6490  10.313   7.400   6.093
  517LEU   HD11 6491  10.390   7.457   6.145
  517LEU   HD12 6492  10.346   7.381   5.990
  517LEU   HD13 6493  10.215   7.448   6.101
  517LEU    CD2 6494  10.206   7.190   6.099
  517LEU   HD21 6495  10.186   7.100   6.157
  517LEU   HD22 6496  10.112   7.244   6.087
  517LEU   HD23 6497  10.241   7.154   6.001
  517LEU      C 6498  10.453   6.992   6.279
  517LEU      O 6499  10.359   6.974   6.355
  518SER      N 6500  10.514   6.900   6.200
  518SER      H 6501  10.584   6.926   6.133
  518SER     CA 6502  10.448   6.769   6.194
  518SER     HA 6503  10.357   6.770   6.255
  518SER     CB 6504  10.407   6.734   6.050
  518SER    HB1 6505  10.387   6.627   6.058
  518SER    HB2 6506  10.483   6.765   5.978
  518SER     OG 6507  10.289   6.809   6.018
  518SER     HG 6508  10.315   6.861   5.941
  518SER      C 6509  10.533   6.649   6.248
  518SER      O 6510  10.483   6.551   6.296
  519ASP      N 6511  10.668   6.656   6.242
  519ASP      H 6512  10.708   6.744   6.212
  519ASP     CA 6513  10.765   6.545   6.261
  519ASP     HA 6514  10.713   6.449   6.262
  519ASP     CB 6515  10.866   6.528   6.151
  519ASP    HB1 6516  10.918   6.433   6.164
  519ASP    HB2 6517  10.935   6.612   6.159
  519ASP     CG 6518  10.800   6.527   6.014
  519ASP    OD1 6519  10.822   6.623   5.932
  519ASP    OD2 6520  10.720   6.436   5.987
  519ASP      C 6521  10.846   6.556   6.387
  519ASP      O 6522  10.936   6.479   6.419
  520ALA      N 6523  10.813   6.656   6.461
  520ALA      H 6524  10.753   6.726   6.418
  520ALA     CA 6525  10.862   6.678   6.593
  520ALA     HA 6526  10.884   6.578   6.631
  520ALA     CB 6527  10.985   6.765   6.581
  520ALA    HB1 6528  10.954   6.865   6.551
  520ALA    HB2 6529  11.030   6.772   6.680
  520ALA    HB3 6530  11.061   6.724   6.516
  520ALA      C 6531  10.760   6.740   6.691
  520ALA      O 6532  10.784   6.715   6.808
  521TRP      N 6533  10.667   6.836   6.659
  521TRP      H 6534  10.664   6.864   6.563
  521TRP     CA 6535  10.588   6.923   6.746
  521TRP     HA 6536  10.648   7.009   6.776
  521TRP     CB 6537  10.473   6.991   6.666
  521TRP    HB1 6538  10.395   6.918   6.645
  521TRP    HB2 6539  10.516   7.018   6.570
  521TRP     CG 6540  10.404   7.108   6.729
  521TRP    CD1 6541  10.288   7.109   6.793
  521TRP    HD1 6542  10.228   7.022   6.814
  521TRP    NE1 6543  10.263   7.237   6.842
  521TRP    HE1 6544  10.195   7.265   6.911
  521TRP    CE2 6545  10.346   7.327   6.784
  521TRP    CZ2 6546  10.352   7.466   6.789
  521TRP    HZ2 6547  10.284   7.533   6.841
  521TRP    CH2 6548  10.458   7.532   6.724
  521TRP    HH2 6549  10.466   7.639   6.729
  521TRP    CZ3 6550  10.555   7.460   6.647
  521TRP    HZ3 6551  10.641   7.512   6.607
  521TRP    CE3 6552  10.545   7.317   6.636
  521TRP    HE3 6553  10.619   7.265   6.577
  521TRP    CD2 6554  10.438   7.249   6.709
  521TRP      C 6555  10.533   6.849   6.869
  521TRP      O 6556  10.586   6.873   6.978
  522PHE      N 6557  10.434   6.762   6.854
  522PHE      H 6558  10.410   6.740   6.758
  522PHE     CA 6559  10.391   6.679   6.965
  522PHE     HA 6560  10.369   6.741   7.052
  522PHE     CB 6561  10.258   6.614   6.926
  522PHE    HB1 6562  10.228   6.542   7.002
  522PHE    HB2 6563  10.271   6.560   6.832
  522PHE     CG 6564  10.161   6.729   6.912
  522PHE    CD1 6565  10.135   6.823   7.015
  522PHE    HD1 6566  10.177   6.830   7.115
  522PHE    CE1 6567  10.046   6.930   6.988
  522PHE    HE1 6568  10.017   6.998   7.068
  522PHE     CZ 6569   9.970   6.944   6.867
  522PHE     HZ 6570   9.892   7.018   6.863
  522PHE    CE2 6571  10.000   6.849   6.770
  522PHE    HE2 6572   9.936   6.857   6.684
  522PHE    CD2 6573  10.095   6.745   6.792
  522PHE    HD2 6574  10.133   6.683   6.711
  522PHE      C 6575  10.497   6.572   7.010
  522PHE      O 6576  10.510   6.562   7.132
  523HIS      N 6577  10.576   6.519   6.923
  523HIS      H 6578  10.581   6.559   6.830
  523HIS     CA 6579  10.679   6.419   6.962
  523HIS     HA 6580  10.622   6.336   7.004
  523HIS     CB 6581  10.771   6.375   6.839
  523HIS    HB1 6582  10.828   6.287   6.866
  523HIS    HB2 6583  10.840   6.457   6.821
  523HIS     CG 6584  10.693   6.325   6.713
  523HIS    ND1 6585  10.656   6.404   6.602
  523HIS    CE1 6586  10.607   6.307   6.519
  523HIS    HE1 6587  10.567   6.326   6.421
  523HIS    NE2 6588  10.598   6.185   6.574
  523HIS    HE2 6589  10.561   6.103   6.529
  523HIS    CD2 6590  10.646   6.194   6.700
  523HIS    HD2 6591  10.641   6.124   6.782
  523HIS      C 6592  10.767   6.463   7.083
  523HIS      O 6593  10.786   6.386   7.174
  524PHE      N 6594  10.821   6.584   7.072
  524PHE      H 6595  10.794   6.639   6.992
  524PHE     CA 6596  10.915   6.643   7.168
  524PHE     HA 6597  10.992   6.568   7.189
  524PHE     CB 6598  10.974   6.768   7.098
  524PHE    HB1 6599  10.894   6.841   7.088
  524PHE    HB2 6600  11.018   6.746   7.000
  524PHE     CG 6601  11.081   6.846   7.177
  524PHE    CD1 6602  11.048   6.961   7.246
  524PHE    HD1 6603  10.949   7.003   7.242
  524PHE    CE1 6604  11.143   7.029   7.315
  524PHE    HE1 6605  11.112   7.113   7.376
  524PHE     CZ 6606  11.280   6.991   7.319
  524PHE     HZ 6607  11.345   7.047   7.385
  524PHE    CE2 6608  11.314   6.871   7.251
  524PHE    HE2 6609  11.415   6.831   7.257
  524PHE    CD2 6610  11.215   6.805   7.176
  524PHE    HD2 6611  11.247   6.713   7.130
  524PHE      C 6612  10.852   6.668   7.303
  524PHE      O 6613  10.905   6.627   7.405
  525VAL      N 6614  10.731   6.725   7.304
  525VAL      H 6615  10.687   6.753   7.217
  525VAL     CA 6616  10.653   6.740   7.428
  525VAL     HA 6617  10.720   6.783   7.503
  525VAL     CB 6618  10.545   6.845   7.435
  525VAL     HB 6619  10.494   6.842   7.531
  525VAL    CG1 6620  10.609   6.981   7.416
  525VAL   HG11 6621  10.677   6.986   7.501
  525VAL   HG12 6622  10.674   6.986   7.329
  525VAL   HG13 6623  10.532   7.059   7.415
  525VAL    CG2 6624  10.427   6.833   7.329
  525VAL   HG21 6625  10.370   6.742   7.348
  525VAL   HG22 6626  10.349   6.907   7.349
  525VAL   HG23 6627  10.473   6.834   7.230
  525VAL      C 6628  10.612   6.608   7.493
  525VAL      O 6629  10.629   6.591   7.611
  526PHE      N 6630  10.585   6.502   7.407
  526PHE      H 6631  10.584   6.516   7.307
  526PHE     CA 6632  10.563   6.368   7.447
  526PHE     HA 6633  10.484   6.376   7.522
  526PHE     CB 6634  10.499   6.286   7.329
  526PHE    HB1 6635  10.550   6.189   7.329
  526PHE    HB2 6636  10.528   6.339   7.239
  526PHE     CG 6637  10.350   6.268   7.325
  526PHE    CD1 6638  10.256   6.372   7.289
  526PHE    HD1 6639  10.295   6.469   7.263
  526PHE    CE1 6640  10.122   6.345   7.281
  526PHE    HE1 6641  10.048   6.420   7.260
  526PHE     CZ 6642  10.072   6.221   7.306
  526PHE     HZ 6643   9.965   6.208   7.302
  526PHE    CE2 6644  10.157   6.116   7.341
  526PHE    HE2 6645  10.120   6.017   7.361
  526PHE    CD2 6646  10.295   6.138   7.356
  526PHE    HD2 6647  10.358   6.055   7.385
  526PHE      C 6648  10.683   6.304   7.515
  526PHE      O 6649  10.672   6.228   7.610
  527PHE      N 6650  10.799   6.332   7.448
  527PHE      H 6651  10.793   6.379   7.359
  527PHE     CA 6652  10.927   6.270   7.491
  527PHE     HA 6653  10.909   6.162   7.496
  527PHE     CB 6654  11.030   6.287   7.371
  527PHE    HB1 6655  11.001   6.382   7.325
  527PHE    HB2 6656  11.012   6.215   7.292
  527PHE     CG 6657  11.177   6.280   7.406
  527PHE    CD1 6658  11.248   6.398   7.397
  527PHE    HD1 6659  11.204   6.486   7.353
  527PHE    CE1 6660  11.373   6.396   7.463
  527PHE    HE1 6661  11.435   6.484   7.453
  527PHE     CZ 6662  11.426   6.281   7.529
  527PHE     HZ 6663  11.521   6.284   7.580
  527PHE    CE2 6664  11.349   6.160   7.527
  527PHE    HE2 6665  11.387   6.074   7.579
  527PHE    CD2 6666  11.221   6.162   7.471
  527PHE    HD2 6667  11.161   6.074   7.485
  527PHE      C 6668  10.979   6.324   7.627
  527PHE      O 6669  10.984   6.253   7.724
  528VAL      N 6670  10.978   6.458   7.640
  528VAL      H 6671  10.956   6.507   7.554
  528VAL     CA 6672  10.997   6.537   7.768
  528VAL     HA 6673  11.096   6.510   7.804
  528VAL     CB 6674  10.972   6.687   7.746
  528VAL     HB 6675  10.882   6.684   7.686
  528VAL    CG1 6676  10.953   6.785   7.861
  528VAL   HG11 6677  11.048   6.781   7.915
  528VAL   HG12 6678  10.937   6.884   7.818
  528VAL   HG13 6679  10.869   6.747   7.919
  528VAL    CG2 6680  11.082   6.758   7.663
  528VAL   HG21 6681  11.066   6.866   7.663
  528VAL   HG22 6682  11.171   6.733   7.720
  528VAL   HG23 6683  11.080   6.710   7.565
  528VAL      C 6684  10.901   6.488   7.873
  528VAL      O 6685  10.936   6.466   7.988
  529GLN      N 6686  10.768   6.480   7.852
  529GLN      H 6687  10.739   6.519   7.763
  529GLN     CA 6688  10.661   6.434   7.946
  529GLN     HA 6689  10.660   6.499   8.033
  529GLN     CB 6690  10.529   6.447   7.869
  529GLN    HB1 6691  10.522   6.367   7.795
  529GLN    HB2 6692  10.519   6.540   7.813
  529GLN     CG 6693  10.403   6.445   7.960
  529GLN    HG1 6694  10.319   6.476   7.898
  529GLN    HG2 6695  10.415   6.522   8.036
  529GLN     CD 6696  10.345   6.310   8.009
  529GLN    OE1 6697  10.386   6.200   7.969
  529GLN    NE2 6698  10.236   6.317   8.078
  529GLN   HE21 6699  10.213   6.407   8.116
  529GLN   HE22 6700  10.186   6.230   8.092
  529GLN      C 6701  10.687   6.289   7.993
  529GLN      O 6702  10.686   6.258   8.110
  530ALA      N 6703  10.726   6.190   7.905
  530ALA      H 6704  10.727   6.212   7.806
  530ALA     CA 6705  10.751   6.046   7.945
  530ALA     HA 6706  10.664   6.018   8.003
  530ALA     CB 6707  10.756   5.959   7.819
  530ALA    HB1 6708  10.667   5.961   7.757
  530ALA    HB2 6709  10.842   5.999   7.765
  530ALA    HB3 6710  10.768   5.855   7.847
  530ALA      C 6711  10.870   6.038   8.035
  530ALA      O 6712  10.872   5.975   8.142
  531VAL      N 6713  10.974   6.118   8.003
  531VAL      H 6714  10.984   6.156   7.910
  531VAL     CA 6715  11.100   6.145   8.074
  531VAL     HA 6716  11.158   6.056   8.098
  531VAL     CB 6717  11.202   6.221   7.981
  531VAL     HB 6718  11.144   6.294   7.925
  531VAL    CG1 6719  11.324   6.277   8.048
  531VAL   HG11 6720  11.370   6.208   8.120
  531VAL   HG12 6721  11.398   6.302   7.972
  531VAL   HG13 6722  11.290   6.365   8.102
  531VAL    CG2 6723  11.267   6.114   7.883
  531VAL   HG21 6724  11.339   6.054   7.941
  531VAL   HG22 6725  11.192   6.045   7.844
  531VAL   HG23 6726  11.310   6.170   7.800
  531VAL      C 6727  11.081   6.208   8.214
  531VAL      O 6728  11.136   6.154   8.306
  532LEU      N 6729  11.006   6.313   8.224
  532LEU      H 6730  10.958   6.352   8.144
  532LEU     CA 6731  10.972   6.371   8.357
  532LEU     HA 6732  11.062   6.405   8.410
  532LEU     CB 6733  10.880   6.497   8.325
  532LEU    HB1 6734  10.821   6.512   8.415
  532LEU    HB2 6735  10.819   6.465   8.240
  532LEU     CG 6736  10.953   6.626   8.298
  532LEU     HG 6737  11.022   6.612   8.215
  532LEU    CD1 6738  10.855   6.736   8.252
  532LEU   HD11 6739  10.804   6.709   8.159
  532LEU   HD12 6740  10.782   6.748   8.332
  532LEU   HD13 6741  10.904   6.830   8.227
  532LEU    CD2 6742  11.033   6.675   8.419
  532LEU   HD21 6743  11.041   6.784   8.423
  532LEU   HD22 6744  10.998   6.643   8.517
  532LEU   HD23 6745  11.126   6.617   8.421
  532LEU      C 6746  10.904   6.263   8.445
  532LEU      O 6747  10.923   6.266   8.567
  533VAL      N 6748  10.820   6.175   8.394
  533VAL      H 6749  10.811   6.173   8.293
  533VAL     CA 6750  10.751   6.071   8.484
  533VAL     HA 6751  10.697   6.122   8.564
  533VAL     CB 6752  10.638   5.989   8.416
  533VAL     HB 6753  10.681   5.938   8.330
  533VAL    CG1 6754  10.574   5.886   8.502
  533VAL   HG11 6755  10.528   5.933   8.589
  533VAL   HG12 6756  10.493   5.834   8.451
  533VAL   HG13 6757  10.651   5.812   8.521
  533VAL    CG2 6758  10.518   6.079   8.369
  533VAL   HG21 6759  10.451   6.018   8.308
  533VAL   HG22 6760  10.478   6.139   8.451
  533VAL   HG23 6761  10.566   6.147   8.299
  533VAL      C 6762  10.856   5.970   8.542
  533VAL      O 6763  10.851   5.929   8.652
  534ILE      N 6764  10.959   5.943   8.456
  534ILE      H 6765  10.954   5.990   8.367
  534ILE     CA 6766  11.076   5.854   8.481
  534ILE     HA 6767  11.039   5.757   8.511
  534ILE     CB 6768  11.149   5.819   8.350
  534ILE     HB 6769  11.176   5.909   8.294
  534ILE    CG2 6770  11.277   5.752   8.389
  534ILE   HG21 6771  11.254   5.668   8.455
  534ILE   HG22 6772  11.332   5.710   8.304
  534ILE   HG23 6773  11.340   5.828   8.435
  534ILE    CG1 6774  11.070   5.725   8.248
  534ILE   HG11 6775  10.965   5.753   8.239
  534ILE   HG12 6776  11.060   5.624   8.286
  534ILE     CD 6777  11.132   5.736   8.108
  534ILE    HD1 6778  11.085   5.658   8.049
  534ILE    HD2 6779  11.107   5.829   8.056
  534ILE    HD3 6780  11.239   5.719   8.100
  534ILE      C 6781  11.165   5.915   8.595
  534ILE      O 6782  11.191   5.846   8.695
  535LEU      N 6783  11.202   6.039   8.572
  535LEU      H 6784  11.185   6.072   8.478
  535LEU     CA 6785  11.269   6.124   8.678
  535LEU     HA 6786  11.364   6.076   8.703
  535LEU     CB 6787  11.298   6.266   8.637
  535LEU    HB1 6788  11.202   6.305   8.602
  535LEU    HB2 6789  11.364   6.272   8.550
  535LEU     CG 6790  11.357   6.359   8.751
  535LEU     HG 6791  11.282   6.371   8.830
  535LEU    CD1 6792  11.386   6.490   8.687
  535LEU   HD11 6793  11.385   6.571   8.760
  535LEU   HD12 6794  11.480   6.497   8.633
  535LEU   HD13 6795  11.306   6.510   8.615
  535LEU    CD2 6796  11.495   6.303   8.805
  535LEU   HD21 6797  11.562   6.287   8.721
  535LEU   HD22 6798  11.541   6.381   8.866
  535LEU   HD23 6799  11.486   6.210   8.860
  535LEU      C 6800  11.182   6.114   8.804
  535LEU      O 6801  11.240   6.095   8.911
  536SER      N 6802  11.045   6.119   8.808
  536SER      H 6803  11.003   6.114   8.716
  536SER     CA 6804  10.965   6.119   8.933
  536SER     HA 6805  10.995   6.197   9.003
  536SER     CB 6806  10.813   6.133   8.905
  536SER    HB1 6807  10.759   6.134   8.999
  536SER    HB2 6808  10.770   6.043   8.860
  536SER     OG 6809  10.786   6.245   8.834
  536SER     HG 6810  10.838   6.235   8.753
  536SER      C 6811  10.982   5.984   9.016
  536SER      O 6812  10.995   5.988   9.140
  537VAL      N 6813  10.974   5.870   8.947
  537VAL      H 6814  10.939   5.861   8.853
  537VAL     CA 6815  11.010   5.739   9.006
  537VAL     HA 6816  10.938   5.722   9.085
  537VAL     CB 6817  10.981   5.622   8.904
  537VAL     HB 6818  11.058   5.613   8.827
  537VAL    CG1 6819  10.958   5.496   8.990
  537VAL   HG11 6820  10.947   5.403   8.933
  537VAL   HG12 6821  11.046   5.482   9.054
  537VAL   HG13 6822  10.875   5.526   9.053
  537VAL    CG2 6823  10.846   5.639   8.830
  537VAL   HG21 6824  10.773   5.692   8.891
  537VAL   HG22 6825  10.868   5.701   8.743
  537VAL   HG23 6826  10.816   5.550   8.776
  537VAL      C 6827  11.150   5.722   9.067
  537VAL      O 6828  11.155   5.689   9.188
  538PHE      N 6829  11.246   5.765   8.998
  538PHE      H 6830  11.229   5.793   8.903
  538PHE     CA 6831  11.378   5.793   9.051
  538PHE     HA 6832  11.422   5.695   9.072
  538PHE     CB 6833  11.475   5.844   8.945
  538PHE    HB1 6834  11.551   5.905   8.995
  538PHE    HB2 6835  11.412   5.901   8.878
  538PHE     CG 6836  11.555   5.747   8.861
  538PHE    CD1 6837  11.654   5.665   8.914
  538PHE    HD1 6838  11.695   5.673   9.014
  538PHE    CE1 6839  11.713   5.570   8.829
  538PHE    HE1 6840  11.790   5.506   8.869
  538PHE     CZ 6841  11.685   5.568   8.687
  538PHE     HZ 6842  11.735   5.495   8.624
  538PHE    CE2 6843  11.585   5.648   8.638
  538PHE    HE2 6844  11.548   5.646   8.537
  538PHE    CD2 6845  11.522   5.739   8.722
  538PHE    HD2 6846  11.440   5.800   8.688
  538PHE      C 6847  11.374   5.874   9.184
  538PHE      O 6848  11.430   5.828   9.287
  539LEU      N 6849  11.315   5.993   9.192
  539LEU      H 6850  11.281   6.036   9.107
  539LEU     CA 6851  11.309   6.081   9.310
  539LEU     HA 6852  11.413   6.089   9.343
  539LEU     CB 6853  11.259   6.214   9.268
  539LEU    HB1 6854  11.242   6.281   9.352
  539LEU    HB2 6855  11.157   6.206   9.231
  539LEU     CG 6856  11.328   6.299   9.162
  539LEU     HG 6857  11.313   6.254   9.064
  539LEU    CD1 6858  11.270   6.440   9.151
  539LEU   HD11 6859  11.273   6.491   9.247
  539LEU   HD12 6860  11.334   6.499   9.086
  539LEU   HD13 6861  11.165   6.416   9.134
  539LEU    CD2 6862  11.481   6.303   9.178
  539LEU   HD21 6863  11.498   6.347   9.276
  539LEU   HD22 6864  11.518   6.201   9.174
  539LEU   HD23 6865  11.525   6.360   9.096
  539LEU      C 6866  11.226   6.013   9.422
  539LEU      O 6867  11.273   6.005   9.533
  540TYR      N 6868  11.118   5.944   9.391
  540TYR      H 6869  11.081   5.954   9.297
  540TYR     CA 6870  11.041   5.865   9.490
  540TYR     HA 6871  11.005   5.931   9.569
  540TYR     CB 6872  10.914   5.821   9.420
  540TYR    HB1 6873  10.945   5.755   9.340
  540TYR    HB2 6874  10.860   5.907   9.380
  540TYR     CG 6875  10.819   5.749   9.510
  540TYR    CD1 6876  10.726   5.816   9.593
  540TYR    HD1 6877  10.719   5.923   9.589
  540TYR    CE1 6878  10.644   5.752   9.686
  540TYR    HE1 6879  10.579   5.804   9.754
  540TYR     CZ 6880  10.658   5.610   9.702
  540TYR     OH 6881  10.581   5.547   9.791
  540TYR     HH 6882  10.537   5.602   9.856
  540TYR    CE2 6883  10.747   5.539   9.615
  540TYR    HE2 6884  10.771   5.436   9.638
  540TYR    CD2 6885  10.822   5.607   9.518
  540TYR    HD2 6886  10.888   5.553   9.452
  540TYR      C 6887  11.121   5.743   9.551
  540TYR      O 6888  11.107   5.715   9.665
  541LEU      N 6889  11.203   5.672   9.468
  541LEU      H 6890  11.198   5.693   9.370
  541LEU     CA 6891  11.291   5.565   9.518
  541LEU     HA 6892  11.231   5.480   9.550
  541LEU     CB 6893  11.366   5.504   9.401
  541LEU    HB1 6894  11.412   5.587   9.349
  541LEU    HB2 6895  11.290   5.458   9.336
  541LEU     CG 6896  11.472   5.396   9.423
  541LEU     HG 6897  11.553   5.442   9.479
  541LEU    CD1 6898  11.409   5.272   9.494
  541LEU   HD11 6899  11.327   5.231   9.434
  541LEU   HD12 6900  11.479   5.194   9.521
  541LEU   HD13 6901  11.357   5.305   9.584
  541LEU    CD2 6902  11.531   5.342   9.290
  541LEU   HD21 6903  11.595   5.258   9.315
  541LEU   HD22 6904  11.450   5.321   9.221
  541LEU   HD23 6905  11.593   5.417   9.239
  541LEU      C 6906  11.387   5.610   9.625
  541LEU      O 6907  11.399   5.547   9.730
  542PHE      N 6908  11.450   5.730   9.610
  542PHE      H 6909  11.440   5.773   9.520
  542PHE     CA 6910  11.542   5.787   9.704
  542PHE     HA 6911  11.567   5.710   9.776
  542PHE     CB 6912  11.677   5.819   9.638
  542PHE    HB1 6913  11.743   5.831   9.724
  542PHE    HB2 6914  11.660   5.910   9.579
  542PHE     CG 6915  11.729   5.708   9.550
  542PHE    CD1 6916  11.732   5.715   9.407
  542PHE    HD1 6917  11.700   5.808   9.361
  542PHE    CE1 6918  11.771   5.606   9.328
  542PHE    HE1 6919  11.780   5.611   9.221
  542PHE     CZ 6920  11.814   5.491   9.401
  542PHE     HZ 6921  11.834   5.400   9.347
  542PHE    CE2 6922  11.817   5.489   9.539
  542PHE    HE2 6923  11.848   5.398   9.589
  542PHE    CD2 6924  11.771   5.595   9.618
  542PHE    HD2 6925  11.749   5.577   9.722
  542PHE      C 6926  11.477   5.902   9.789
  542PHE      O 6927  11.546   5.994   9.840
  543ALA      N 6928  11.344   5.907   9.795
  543ALA      H 6929  11.300   5.828   9.749
  543ALA     CA 6930  11.255   5.989   9.878
  543ALA     HA 6931  11.156   5.983   9.832
  543ALA     CB 6932  11.249   5.926  10.016
  543ALA    HB1 6933  11.166   5.960  10.078
  543ALA    HB2 6934  11.225   5.820  10.004
  543ALA    HB3 6935  11.342   5.940  10.070
  543ALA      C 6936  11.285   6.140   9.880
  543ALA      O 6937  11.300   6.208   9.982
  544TYR      N 6938  11.304   6.196   9.761
  544TYR      H 6939  11.296   6.134   9.681
  544TYR     CA 6940  11.302   6.339   9.732
  544TYR     HA 6941  11.347   6.386   9.820
  544TYR     CB 6942  11.396   6.380   9.614
  544TYR    HB1 6943  11.389   6.486   9.592
  544TYR    HB2 6944  11.366   6.325   9.525
  544TYR     CG 6945  11.543   6.343   9.643
  544TYR    CD1 6946  11.593   6.224   9.593
  544TYR    HD1 6947  11.527   6.162   9.535
  544TYR    CE1 6948  11.727   6.185   9.616
  544TYR    HE1 6949  11.771   6.093   9.580
  544TYR     CZ 6950  11.812   6.267   9.694
  544TYR     OH 6951  11.939   6.235   9.713
  544TYR     HH 6952  12.003   6.299   9.747
  544TYR    CE2 6953  11.768   6.395   9.737
  544TYR    HE2 6954  11.829   6.465   9.791
  544TYR    CD2 6955  11.634   6.428   9.711
  544TYR    HD2 6956  11.590   6.512   9.762
  544TYR      C 6957  11.156   6.372   9.703
  544TYR      O 6958  11.101   6.322   9.606
  545LYS      N 6959  11.081   6.443   9.789
  545LYS      H 6960  11.125   6.478   9.873
  545LYS     CA 6961  10.937   6.481   9.764
  545LYS     HA 6962  10.885   6.391   9.732
  545LYS     CB 6963  10.879   6.547   9.889
  545LYS    HB1 6964  10.776   6.581   9.879
  545LYS    HB2 6965  10.956   6.620   9.914
  545LYS     CG 6966  10.869   6.443   9.997
  545LYS    HG1 6967  10.956   6.378   9.994
  545LYS    HG2 6968  10.787   6.376   9.969
  545LYS     CD 6969  10.846   6.508  10.136
  545LYS    HD1 6970  10.760   6.575  10.142
  545LYS    HD2 6971  10.934   6.570  10.150
  545LYS     CE 6972  10.836   6.401  10.249
  545LYS    HE1 6973  10.937   6.361  10.255
  545LYS    HE2 6974  10.772   6.321  10.211
  545LYS     NZ 6975  10.774   6.446  10.368
  545LYS    HZ1 6976  10.824   6.522  10.412
  545LYS    HZ2 6977  10.675   6.466  10.356
  545LYS    HZ3 6978  10.770   6.364  10.426
  545LYS      C 6979  10.914   6.573   9.639
  545LYS      O 6980  10.800   6.591   9.601
  546GLU      N 6981  11.027   6.616   9.575
  546GLU      H 6982  11.116   6.589   9.614
  546GLU     CA 6983  11.019   6.681   9.447
  546GLU     HA 6984  10.948   6.764   9.455
  546GLU     CB 6985  11.150   6.748   9.410
  546GLU    HB1 6986  11.163   6.760   9.303
  546GLU    HB2 6987  11.234   6.685   9.441
  546GLU     CG 6988  11.177   6.882   9.470
  546GLU    HG1 6989  11.110   6.953   9.421
  546GLU    HG2 6990  11.277   6.921   9.453
  546GLU     CD 6991  11.161   6.884   9.622
  546GLU    OE1 6992  11.211   6.791   9.686
  546GLU    OE2 6993  11.084   6.975   9.665
  546GLU      C 6994  10.966   6.595   9.331
  546GLU      O 6995  10.936   6.644   9.219
  547TYR      N 6996  10.938   6.462   9.351
  547TYR      H 6997  10.978   6.419   9.433
  547TYR     CA 6998  10.877   6.382   9.248
  547TYR     HA 6999  10.942   6.374   9.161
  547TYR     CB 7000  10.844   6.240   9.309
  547TYR    HB1 7001  10.936   6.205   9.356
  547TYR    HB2 7002  10.828   6.184   9.217
  547TYR     CG 7003  10.722   6.219   9.400
  547TYR    CD1 7004  10.710   6.281   9.525
  547TYR    HD1 7005  10.791   6.343   9.563
  547TYR    CE1 7006  10.598   6.246   9.605
  547TYR    HE1 7007  10.600   6.285   9.706
  547TYR     CZ 7008  10.499   6.154   9.563
  547TYR     OH 7009  10.387   6.136   9.637
  547TYR     HH 7010  10.387   6.182   9.721
  547TYR    CE2 7011  10.508   6.099   9.435
  547TYR    HE2 7012  10.427   6.035   9.401
  547TYR    CD2 7013  10.620   6.125   9.358
  547TYR    HD2 7014  10.623   6.085   9.258
  547TYR      C 7015  10.749   6.452   9.205
  547TYR      O 7016  10.735   6.474   9.087
  548LEU      N 7017  10.666   6.489   9.299
  548LEU      H 7018  10.694   6.456   9.390
  548LEU     CA 7019  10.534   6.558   9.298
  548LEU     HA 7020  10.459   6.486   9.264
  548LEU     CB 7021  10.500   6.600   9.439
  548LEU    HB1 7022  10.572   6.673   9.477
  548LEU    HB2 7023  10.510   6.510   9.500
  548LEU     CG 7024  10.366   6.660   9.471
  548LEU     HG 7025  10.347   6.756   9.422
  548LEU    CD1 7026  10.249   6.574   9.423
  548LEU   HD11 7027  10.241   6.480   9.477
  548LEU   HD12 7028  10.154   6.624   9.438
  548LEU   HD13 7029  10.260   6.554   9.316
  548LEU    CD2 7030  10.339   6.671   9.618
  548LEU   HD21 7031  10.395   6.756   9.657
  548LEU   HD22 7032  10.240   6.709   9.644
  548LEU   HD23 7033  10.362   6.582   9.677
  548LEU      C 7034  10.538   6.681   9.206
  548LEU      O 7035  10.447   6.697   9.127
  549ALA      N 7036  10.645   6.765   9.209
  549ALA      H 7037  10.724   6.749   9.270
  549ALA     CA 7038  10.655   6.878   9.123
  549ALA     HA 7039  10.558   6.927   9.126
  549ALA     CB 7040  10.759   6.972   9.177
  549ALA    HB1 7041  10.764   7.068   9.125
  549ALA    HB2 7042  10.729   7.011   9.274
  549ALA    HB3 7043  10.862   6.937   9.178
  549ALA      C 7044  10.689   6.841   8.975
  549ALA      O 7045  10.624   6.901   8.888
  550CYS      N 7046  10.778   6.748   8.949
  550CYS      H 7047  10.814   6.708   9.034
  550CYS     CA 7048  10.806   6.691   8.814
  550CYS     HA 7049  10.837   6.772   8.748
  550CYS     CB 7050  10.931   6.605   8.817
  550CYS    HB1 7051  10.959   6.576   8.715
  550CYS    HB2 7052  10.907   6.511   8.867
  550CYS     SG 7053  11.065   6.684   8.915
  550CYS     HG 7054  11.011   6.655   9.033
  550CYS      C 7055  10.685   6.612   8.755
  550CYS      O 7056  10.642   6.617   8.640
  551LEU      N 7057  10.619   6.534   8.842
  551LEU      H 7058  10.654   6.534   8.937
  551LEU     CA 7059  10.500   6.454   8.820
  551LEU     HA 7060  10.524   6.396   8.731
  551LEU     CB 7061  10.477   6.370   8.940
  551LEU    HB1 7062  10.495   6.422   9.034
  551LEU    HB2 7063  10.549   6.288   8.943
  551LEU     CG 7064  10.343   6.296   8.954
  551LEU     HG 7065  10.253   6.356   8.938
  551LEU    CD1 7066  10.330   6.220   9.091
  551LEU   HD11 7067  10.226   6.219   9.121
  551LEU   HD12 7068  10.390   6.129   9.091
  551LEU   HD13 7069  10.381   6.280   9.166
  551LEU    CD2 7070  10.320   6.188   8.851
  551LEU   HD21 7071  10.340   6.226   8.750
  551LEU   HD22 7072  10.389   6.107   8.873
  551LEU   HD23 7073  10.218   6.150   8.854
  551LEU      C 7074  10.374   6.543   8.789
  551LEU      O 7075  10.301   6.507   8.694
  552VAL      N 7076  10.344   6.642   8.873
  552VAL      H 7077  10.402   6.647   8.955
  552VAL     CA 7078  10.237   6.739   8.850
  552VAL     HA 7079  10.140   6.690   8.836
  552VAL     CB 7080  10.202   6.822   8.972
  552VAL     HB 7081  10.294   6.867   9.007
  552VAL    CG1 7082  10.104   6.929   8.946
  552VAL   HG11 7083  10.069   6.981   9.035
  552VAL   HG12 7084  10.142   7.001   8.874
  552VAL   HG13 7085  10.015   6.884   8.903
  552VAL    CG2 7086  10.142   6.741   9.085
  552VAL   HG21 7087  10.192   6.644   9.090
  552VAL   HG22 7088  10.156   6.781   9.185
  552VAL   HG23 7089  10.037   6.721   9.064
  552VAL      C 7090  10.257   6.829   8.724
  552VAL      O 7091  10.159   6.852   8.650
  553LEU      N 7092  10.385   6.863   8.686
  553LEU      H 7093  10.459   6.857   8.755
  553LEU     CA 7094  10.421   6.923   8.558
  553LEU     HA 7095  10.353   7.007   8.543
  553LEU     CB 7096  10.565   6.973   8.577
  553LEU    HB1 7097  10.629   6.890   8.605
  553LEU    HB2 7098  10.562   7.044   8.660
  553LEU     CG 7099  10.627   7.043   8.456
  553LEU     HG 7100  10.601   6.988   8.365
  553LEU    CD1 7101  10.574   7.188   8.452
  553LEU   HD11 7102  10.629   7.244   8.377
  553LEU   HD12 7103  10.467   7.185   8.428
  553LEU   HD13 7104  10.582   7.250   8.541
  553LEU    CD2 7105  10.783   7.038   8.472
  553LEU   HD21 7106  10.816   6.939   8.502
  553LEU   HD22 7107  10.832   7.084   8.386
  553LEU   HD23 7108  10.809   7.104   8.554
  553LEU      C 7109  10.405   6.826   8.434
  553LEU      O 7110  10.339   6.874   8.341
  554ALA      N 7111  10.449   6.703   8.443
  554ALA      H 7112  10.506   6.675   8.522
  554ALA     CA 7113  10.419   6.590   8.350
  554ALA     HA 7114  10.459   6.615   8.252
  554ALA     CB 7115  10.492   6.462   8.401
  554ALA    HB1 7116  10.596   6.492   8.392
  554ALA    HB2 7117  10.480   6.436   8.506
  554ALA    HB3 7118  10.477   6.382   8.329
  554ALA      C 7119  10.273   6.575   8.328
  554ALA      O 7120  10.229   6.567   8.212
  555MET      N 7121  10.196   6.566   8.440
  555MET      H 7122  10.234   6.568   8.534
  555MET     CA 7123  10.048   6.558   8.424
  555MET     HA 7124  10.028   6.469   8.364
  555MET     CB 7125   9.986   6.528   8.564
  555MET    HB1 7126  10.015   6.600   8.641
  555MET    HB2 7127  10.021   6.428   8.589
  555MET     CG 7128   9.831   6.537   8.554
  555MET    HG1 7129   9.794   6.466   8.629
  555MET    HG2 7130   9.792   6.499   8.460
  555MET     SD 7131   9.732   6.686   8.585
  555MET     CE 7132   9.732   6.682   8.766
  555MET    HE1 7133   9.718   6.583   8.808
  555MET    HE2 7134   9.831   6.720   8.793
  555MET    HE3 7135   9.655   6.752   8.798
  555MET      C 7136   9.988   6.671   8.345
  555MET      O 7137   9.934   6.647   8.237
  556ALA      N 7138  10.006   6.796   8.391
  556ALA      H 7139  10.063   6.810   8.473
  556ALA     CA 7140   9.958   6.913   8.317
  556ALA     HA 7141   9.852   6.889   8.308
  556ALA     CB 7142   9.972   7.037   8.401
  556ALA    HB1 7143  10.078   7.057   8.415
  556ALA    HB2 7144   9.912   7.121   8.366
  556ALA    HB3 7145   9.941   7.014   8.503
  556ALA      C 7146  10.010   6.932   8.171
  556ALA      O 7147   9.929   6.950   8.086
  557LEU      N 7148  10.143   6.921   8.148
  557LEU      H 7149  10.200   6.902   8.229
  557LEU     CA 7150  10.201   6.896   8.014
  557LEU     HA 7151  10.179   6.988   7.962
  557LEU     CB 7152  10.351   6.868   8.017
  557LEU    HB1 7153  10.375   6.771   8.062
  557LEU    HB2 7154  10.382   6.960   8.066
  557LEU     CG 7155  10.425   6.868   7.883
  557LEU     HG 7156  10.402   6.783   7.818
  557LEU    CD1 7157  10.414   7.002   7.807
  557LEU   HD11 7158  10.453   7.086   7.865
  557LEU   HD12 7159  10.471   6.988   7.715
  557LEU   HD13 7160  10.311   7.026   7.778
  557LEU    CD2 7161  10.574   6.856   7.927
  557LEU   HD21 7162  10.593   6.930   8.004
  557LEU   HD22 7163  10.591   6.753   7.960
  557LEU   HD23 7164  10.651   6.879   7.853
  557LEU      C 7165  10.125   6.789   7.932
  557LEU      O 7166  10.066   6.820   7.831
  558GLY      N 7167  10.096   6.674   7.987
  558GLY      H 7168  10.122   6.673   8.085
  558GLY     CA 7169  10.028   6.554   7.932
  558GLY    HA1 7170  10.047   6.474   8.003
  558GLY    HA2 7171  10.079   6.533   7.838
  558GLY      C 7172   9.884   6.584   7.895
  558GLY      O 7173   9.835   6.532   7.800
  559TRP      N 7174   9.825   6.684   7.961
  559TRP      H 7175   9.866   6.735   8.038
  559TRP     CA 7176   9.690   6.731   7.919
  559TRP     HA 7177   9.631   6.643   7.891
  559TRP     CB 7178   9.618   6.790   8.042
  559TRP    HB1 7179   9.523   6.831   8.009
  559TRP    HB2 7180   9.677   6.868   8.091
  559TRP     CG 7181   9.574   6.687   8.138
  559TRP    CD1 7182   9.604   6.681   8.272
  559TRP    HD1 7183   9.659   6.755   8.327
  559TRP    NE1 7184   9.541   6.566   8.328
  559TRP    HE1 7185   9.541   6.539   8.426
  559TRP    CE2 7186   9.479   6.496   8.230
  559TRP    CZ2 7187   9.421   6.368   8.233
  559TRP    HZ2 7188   9.407   6.320   8.329
  559TRP    CH2 7189   9.362   6.317   8.119
  559TRP    HH2 7190   9.311   6.222   8.114
  559TRP    CZ3 7191   9.366   6.387   7.996
  559TRP    HZ3 7192   9.323   6.339   7.909
  559TRP    CE3 7193   9.427   6.515   7.997
  559TRP    HE3 7194   9.429   6.570   7.904
  559TRP    CD2 7195   9.489   6.576   8.112
  559TRP      C 7196   9.696   6.826   7.805
  559TRP      O 7197   9.621   6.813   7.710
  560ALA      N 7198   9.793   6.920   7.806
  560ALA      H 7199   9.860   6.920   7.882
  560ALA     CA 7200   9.816   7.005   7.693
  560ALA     HA 7201   9.715   7.028   7.661
  560ALA     CB 7202   9.904   7.129   7.739
  560ALA    HB1 7203   9.996   7.089   7.782
  560ALA    HB2 7204   9.926   7.189   7.651
  560ALA    HB3 7205   9.848   7.190   7.809
  560ALA      C 7206   9.872   6.934   7.568
  560ALA      O 7207   9.830   6.981   7.461
  561ASN      N 7208   9.952   6.831   7.579
  561ASN      H 7209   9.996   6.821   7.669
  561ASN     CA 7210   9.997   6.746   7.469
  561ASN     HA 7211  10.053   6.807   7.398
  561ASN     CB 7212  10.097   6.642   7.521
  561ASN    HB1 7213  10.124   6.567   7.446
  561ASN    HB2 7214  10.042   6.586   7.596
  561ASN     CG 7215  10.229   6.696   7.575
  561ASN    OD1 7216  10.250   6.814   7.585
  561ASN    ND2 7217  10.307   6.608   7.630
  561ASN   HD21 7218  10.292   6.509   7.617
  561ASN   HD22 7219  10.386   6.641   7.685
  561ASN      C 7220   9.890   6.668   7.390
  561ASN      O 7221   9.915   6.617   7.280
  562MET      N 7222   9.769   6.658   7.445
  562MET      H 7223   9.747   6.707   7.530
  562MET     CA 7224   9.663   6.566   7.399
  562MET     HA 7225   9.711   6.471   7.376
  562MET     CB 7226   9.556   6.538   7.506
  562MET    HB1 7227   9.505   6.634   7.517
  562MET    HB2 7228   9.600   6.496   7.597
  562MET     CG 7229   9.459   6.430   7.464
  562MET    HG1 7230   9.520   6.354   7.415
  562MET    HG2 7231   9.368   6.456   7.410
  562MET     SD 7232   9.392   6.325   7.597
  562MET     CE 7233   9.225   6.382   7.606
  562MET    HE1 7234   9.177   6.365   7.510
  562MET    HE2 7235   9.178   6.323   7.685
  562MET    HE3 7236   9.234   6.491   7.610
  562MET      C 7237   9.610   6.620   7.271
  562MET      O 7238   9.547   6.542   7.202
  563LEU      N 7239   9.634   6.746   7.230
  563LEU      H 7240   9.681   6.807   7.295
  563LEU     CA 7241   9.598   6.810   7.096
  563LEU     HA 7242   9.489   6.811   7.095
  563LEU     CB 7243   9.648   6.953   7.079
  563LEU    HB1 7244   9.646   6.988   6.976
  563LEU    HB2 7245   9.752   6.963   7.109
  563LEU     CG 7246   9.558   7.053   7.153
  563LEU     HG 7247   9.538   7.022   7.256
  563LEU    CD1 7248   9.633   7.197   7.161
  563LEU   HD11 7249   9.632   7.243   7.062
  563LEU   HD12 7250   9.584   7.251   7.241
  563LEU   HD13 7251   9.735   7.174   7.192
  563LEU    CD2 7252   9.423   7.076   7.089
  563LEU   HD21 7253   9.438   7.102   6.984
  563LEU   HD22 7254   9.355   6.992   7.105
  563LEU   HD23 7255   9.379   7.154   7.150
  563LEU      C 7256   9.650   6.726   6.974
  563LEU      O 7257   9.595   6.725   6.866
  564TYR      N 7258   9.751   6.642   6.994
  564TYR      H 7259   9.790   6.648   7.087
  564TYR     CA 7260   9.790   6.533   6.906
  564TYR     HA 7261   9.849   6.570   6.823
  564TYR     CB 7262   9.878   6.427   6.979
  564TYR    HB1 7263   9.833   6.390   7.071
  564TYR    HB2 7264   9.970   6.483   6.995
  564TYR     CG 7265   9.911   6.297   6.901
  564TYR    CD1 7266   9.995   6.297   6.788
  564TYR    HD1 7267  10.043   6.388   6.754
  564TYR    CE1 7268  10.004   6.180   6.710
  564TYR    HE1 7269  10.070   6.175   6.624
  564TYR     CZ 7270   9.940   6.064   6.748
  564TYR     OH 7271   9.955   5.946   6.686
  564TYR     HH 7272  10.017   5.940   6.613
  564TYR    CE2 7273   9.868   6.063   6.862
  564TYR    HE2 7274   9.833   5.965   6.892
  564TYR    CD2 7275   9.850   6.177   6.944
  564TYR    HD2 7276   9.790   6.175   7.033
  564TYR      C 7277   9.671   6.454   6.837
  564TYR      O 7278   9.675   6.434   6.715
  565TYR      N 7279   9.569   6.421   6.919
  565TYR      H 7280   9.578   6.448   7.016
  565TYR     CA 7281   9.456   6.333   6.880
  565TYR     HA 7282   9.499   6.255   6.818
  565TYR     CB 7283   9.396   6.257   6.996
  565TYR    HB1 7284   9.319   6.190   6.958
  565TYR    HB2 7285   9.365   6.329   7.071
  565TYR     CG 7286   9.491   6.151   7.056
  565TYR    CD1 7287   9.501   6.029   6.986
  565TYR    HD1 7288   9.442   6.006   6.898
  565TYR    CE1 7289   9.585   5.934   7.043
  565TYR    HE1 7290   9.602   5.837   6.998
  565TYR     CZ 7291   9.658   5.957   7.161
  565TYR     OH 7292   9.741   5.870   7.211
  565TYR     HH 7293   9.733   5.782   7.171
  565TYR    CE2 7294   9.646   6.080   7.233
  565TYR    HE2 7295   9.699   6.090   7.327
  565TYR    CD2 7296   9.561   6.179   7.173
  565TYR    HD2 7297   9.541   6.275   7.219
  565TYR      C 7298   9.357   6.402   6.790
  565TYR      O 7299   9.270   6.335   6.730
  566THR      N 7300   9.361   6.536   6.779
  566THR      H 7301   9.436   6.589   6.822
  566THR     CA 7302   9.267   6.611   6.695
  566THR     HA 7303   9.167   6.610   6.737
  566THR     CB 7304   9.314   6.761   6.689
  566THR     HB 7305   9.243   6.819   6.629
  566THR    CG2 7306   9.294   6.830   6.827
  566THR   HG21 7307   9.188   6.817   6.850
  566THR   HG22 7308   9.356   6.775   6.897
  566THR   HG23 7309   9.325   6.935   6.825
  566THR    OG1 7310   9.443   6.768   6.640
  566THR    HG1 7311   9.486   6.846   6.676
  566THR      C 7312   9.258   6.563   6.544
  566THR      O 7313   9.150   6.568   6.482
  567ARG      N 7314   9.367   6.507   6.490
  567ARG      H 7315   9.448   6.506   6.551
  567ARG     CA 7316   9.373   6.446   6.355
  567ARG     HA 7317   9.353   6.525   6.282
  567ARG     CB 7318   9.510   6.399   6.326
  567ARG    HB1 7319   9.572   6.488   6.328
  567ARG    HB2 7320   9.514   6.372   6.221
  567ARG     CG 7321   9.570   6.284   6.408
  567ARG    HG1 7322   9.527   6.190   6.373
  567ARG    HG2 7323   9.539   6.298   6.512
  567ARG     CD 7324   9.722   6.268   6.407
  567ARG    HD1 7325   9.768   6.271   6.308
  567ARG    HD2 7326   9.749   6.176   6.459
  567ARG     NE 7327   9.783   6.391   6.465
  567ARG     HE 7328   9.737   6.437   6.542
  567ARG     CZ 7329   9.904   6.437   6.447
  567ARG    NH1 7330   9.935   6.548   6.511
  567ARG   HH11 7331   9.855   6.599   6.543
  567ARG   HH12 7332  10.020   6.602   6.500
  567ARG    NH2 7333   9.996   6.385   6.375
  567ARG   HH21 7334   9.981   6.308   6.311
  567ARG   HH22 7335  10.093   6.412   6.370
  567ARG      C 7336   9.269   6.334   6.322
  567ARG      O 7337   9.267   6.294   6.207
  568GLY      N 7338   9.208   6.286   6.426
  568GLY      H 7339   9.242   6.324   6.513
  568GLY     CA 7340   9.105   6.187   6.430
  568GLY    HA1 7341   9.066   6.180   6.531
  568GLY    HA2 7342   9.146   6.097   6.385
  568GLY      C 7343   8.992   6.228   6.335
  568GLY      O 7344   8.938   6.136   6.277
  569PHE      N 7345   8.958   6.354   6.338
  569PHE      H 7346   9.017   6.419   6.388
  569PHE     CA 7347   8.852   6.401   6.255
  569PHE     HA 7348   8.819   6.322   6.187
  569PHE     CB 7349   8.738   6.441   6.342
  569PHE    HB1 7350   8.648   6.452   6.281
  569PHE    HB2 7351   8.759   6.539   6.385
  569PHE     CG 7352   8.693   6.340   6.446
  569PHE    CD1 7353   8.629   6.217   6.417
  569PHE    HD1 7354   8.590   6.203   6.318
  569PHE    CE1 7355   8.605   6.123   6.524
  569PHE    HE1 7356   8.548   6.038   6.489
  569PHE     CZ 7357   8.641   6.148   6.658
  569PHE     HZ 7358   8.625   6.078   6.738
  569PHE    CE2 7359   8.687   6.278   6.681
  569PHE    HE2 7360   8.701   6.309   6.784
  569PHE    CD2 7361   8.720   6.366   6.579
  569PHE    HD2 7362   8.761   6.462   6.605
  569PHE      C 7363   8.893   6.527   6.171
  569PHE      O 7364   8.983   6.598   6.217
  570GLN      N 7365   8.829   6.549   6.055
  570GLN      H 7366   8.749   6.495   6.025
  570GLN     CA 7367   8.861   6.650   5.955
  570GLN     HA 7368   8.965   6.629   5.927
  570GLN     CB 7369   8.778   6.637   5.823
  570GLN    HB1 7370   8.677   6.660   5.855
  570GLN    HB2 7371   8.769   6.536   5.782
  570GLN     CG 7372   8.820   6.737   5.711
  570GLN    HG1 7373   8.928   6.751   5.710
  570GLN    HG2 7374   8.773   6.830   5.745
  570GLN     CD 7375   8.761   6.704   5.580
  570GLN    OE1 7376   8.793   6.607   5.504
  570GLN    NE2 7377   8.658   6.780   5.544
  570GLN   HE21 7378   8.630   6.867   5.589
  570GLN   HE22 7379   8.629   6.770   5.448
  570GLN      C 7380   8.857   6.794   6.010
  570GLN      O 7381   8.962   6.850   6.035
  571SER      N 7382   8.741   6.851   6.049
  571SER      H 7383   8.661   6.789   6.055
  571SER     CA 7384   8.727   6.986   6.101
  571SER     HA 7385   8.761   7.053   6.023
  571SER     CB 7386   8.574   7.007   6.137
  571SER    HB1 7387   8.550   7.107   6.175
  571SER    HB2 7388   8.532   6.941   6.212
  571SER     OG 7389   8.500   6.982   6.021
  571SER     HG 7390   8.491   6.887   6.027
  571SER      C 7391   8.816   7.008   6.224
  571SER      O 7392   8.890   7.102   6.229
  572MET      N 7393   8.811   6.923   6.324
  572MET      H 7394   8.752   6.842   6.314
  572MET     CA 7395   8.894   6.929   6.441
  572MET     HA 7396   8.865   7.024   6.487
  572MET     CB 7397   8.853   6.817   6.531
  572MET    HB1 7398   8.902   6.733   6.483
  572MET    HB2 7399   8.744   6.815   6.537
  572MET     CG 7400   8.914   6.840   6.670
  572MET    HG1 7401   8.857   6.923   6.712
  572MET    HG2 7402   9.021   6.856   6.668
  572MET     SD 7403   8.877   6.698   6.775
  572MET     CE 7404   8.825   6.779   6.931
  572MET    HE1 7405   8.905   6.825   6.988
  572MET    HE2 7406   8.753   6.856   6.903
  572MET    HE3 7407   8.765   6.711   6.992
  572MET      C 7408   9.044   6.932   6.410
  572MET      O 7409   9.115   7.019   6.461
  573GLY      N 7410   9.099   6.851   6.318
  573GLY      H 7411   9.046   6.774   6.280
  573GLY     CA 7412   9.242   6.853   6.280
  573GLY    HA1 7413   9.261   6.759   6.228
  573GLY    HA2 7414   9.308   6.842   6.366
  573GLY      C 7415   9.292   6.961   6.186
  573GLY      O 7416   9.399   7.016   6.201
  574MET      N 7417   9.214   7.006   6.094
  574MET      H 7418   9.128   6.954   6.090
  574MET     CA 7419   9.228   7.144   6.034
  574MET     HA 7420   9.315   7.136   5.968
  574MET     CB 7421   9.109   7.182   5.941
  574MET    HB1 7422   9.132   7.278   5.895
  574MET    HB2 7423   9.025   7.184   6.012
  574MET     CG 7424   9.091   7.086   5.832
  574MET    HG1 7425   9.106   6.984   5.866
  574MET    HG2 7426   9.166   7.115   5.758
  574MET     SD 7427   8.930   7.091   5.740
  574MET     CE 7428   8.942   7.252   5.679
  574MET    HE1 7429   8.876   7.275   5.595
  574MET    HE2 7430   8.908   7.315   5.761
  574MET    HE3 7431   9.044   7.285   5.657
  574MET      C 7432   9.242   7.255   6.144
  574MET      O 7433   9.333   7.337   6.136
  575TYR      N 7434   9.148   7.257   6.236
  575TYR      H 7435   9.076   7.188   6.218
  575TYR     CA 7436   9.143   7.364   6.342
  575TYR     HA 7437   9.144   7.458   6.288
  575TYR     CB 7438   9.010   7.339   6.421
  575TYR    HB1 7439   8.997   7.231   6.421
  575TYR    HB2 7440   8.930   7.383   6.360
  575TYR     CG 7441   8.994   7.400   6.556
  575TYR    CD1 7442   8.998   7.540   6.572
  575TYR    HD1 7443   9.004   7.606   6.487
  575TYR    CE1 7444   8.978   7.599   6.699
  575TYR    HE1 7445   8.980   7.706   6.714
  575TYR     CZ 7446   8.975   7.514   6.813
  575TYR     OH 7447   8.955   7.574   6.928
  575TYR     HH 7448   8.966   7.669   6.919
  575TYR    CE2 7449   8.982   7.374   6.798
  575TYR    HE2 7450   8.979   7.316   6.889
  575TYR    CD2 7451   8.979   7.318   6.667
  575TYR    HD2 7452   8.975   7.211   6.657
  575TYR      C 7453   9.272   7.353   6.423
  575TYR      O 7454   9.341   7.448   6.462
  576SER      N 7455   9.314   7.231   6.453
  576SER      H 7456   9.257   7.152   6.426
  576SER     CA 7457   9.442   7.207   6.517
  576SER     HA 7458   9.438   7.256   6.614
  576SER     CB 7459   9.455   7.057   6.548
  576SER    HB1 7460   9.479   6.998   6.459
  576SER    HB2 7461   9.356   7.024   6.579
  576SER     OG 7462   9.550   7.034   6.648
  576SER     HG 7463   9.634   7.059   6.610
  576SER      C 7464   9.571   7.260   6.453
  576SER      O 7465   9.656   7.326   6.513
  577VAL      N 7466   9.568   7.251   6.324
  577VAL      H 7467   9.495   7.197   6.281
  577VAL     CA 7468   9.675   7.317   6.235
  577VAL     HA 7469   9.771   7.301   6.284
  577VAL     CB 7470   9.670   7.252   6.093
  577VAL     HB 7471   9.567   7.246   6.057
  577VAL    CG1 7472   9.765   7.315   5.988
  577VAL   HG11 7473   9.708   7.396   5.942
  577VAL   HG12 7474   9.852   7.353   6.041
  577VAL   HG13 7475   9.792   7.253   5.903
  577VAL    CG2 7476   9.712   7.102   6.105
  577VAL   HG21 7477   9.682   7.048   6.016
  577VAL   HG22 7478   9.821   7.095   6.110
  577VAL   HG23 7479   9.662   7.062   6.193
  577VAL      C 7480   9.660   7.471   6.223
  577VAL      O 7481   9.759   7.541   6.211
  578MET      N 7482   9.536   7.521   6.230
  578MET      H 7483   9.456   7.460   6.243
  578MET     CA 7484   9.524   7.664   6.260
  578MET     HA 7485   9.592   7.715   6.191
  578MET     CB 7486   9.381   7.716   6.244
  578MET    HB1 7487   9.378   7.825   6.252
  578MET    HB2 7488   9.316   7.657   6.309
  578MET     CG 7489   9.334   7.696   6.106
  578MET    HG1 7490   9.362   7.596   6.072
  578MET    HG2 7491   9.401   7.758   6.046
  578MET     SD 7492   9.157   7.737   6.078
  578MET     CE 7493   9.134   7.682   5.906
  578MET    HE1 7494   9.177   7.751   5.833
  578MET    HE2 7495   9.169   7.579   5.900
  578MET    HE3 7496   9.025   7.680   5.900
  578MET      C 7497   9.579   7.697   6.398
  578MET      O 7498   9.648   7.799   6.408
  579ILE      N 7499   9.550   7.622   6.507
  579ILE      H 7500   9.493   7.540   6.494
  579ILE     CA 7501   9.615   7.643   6.637
  579ILE     HA 7502   9.585   7.742   6.670
  579ILE     CB 7503   9.570   7.540   6.743
  579ILE     HB 7504   9.586   7.436   6.714
  579ILE    CG2 7505   9.657   7.545   6.876
  579ILE   HG21 7506   9.764   7.550   6.857
  579ILE   HG22 7507   9.644   7.635   6.935
  579ILE   HG23 7508   9.646   7.457   6.939
  579ILE    CG1 7509   9.427   7.564   6.778
  579ILE   HG11 7510   9.364   7.567   6.689
  579ILE   HG12 7511   9.421   7.656   6.836
  579ILE     CD 7512   9.374   7.461   6.878
  579ILE    HD1 7513   9.425   7.453   6.974
  579ILE    HD2 7514   9.275   7.492   6.910
  579ILE    HD3 7515   9.359   7.365   6.828
  579ILE      C 7516   9.763   7.656   6.632
  579ILE      O 7517   9.816   7.760   6.664
  580GLN      N 7518   9.834   7.551   6.588
  580GLN      H 7519   9.787   7.466   6.561
  580GLN     CA 7520   9.980   7.549   6.579
  580GLN     HA 7521  10.007   7.549   6.685
  580GLN     CB 7522  10.034   7.419   6.512
  580GLN    HB1 7523  10.142   7.437   6.511
  580GLN    HB2 7524  10.006   7.424   6.407
  580GLN     CG 7525  10.014   7.281   6.564
  580GLN    HG1 7526   9.908   7.255   6.561
  580GLN    HG2 7527  10.049   7.279   6.668
  580GLN     CD 7528  10.082   7.185   6.480
  580GLN    OE1 7529  10.029   7.120   6.393
  580GLN    NE2 7530  10.210   7.168   6.505
  580GLN   HE21 7531  10.254   7.200   6.590
  580GLN   HE22 7532  10.255   7.094   6.453
  580GLN      C 7533  10.040   7.669   6.505
  580GLN      O 7534  10.134   7.733   6.549
  581LYS      N 7535   9.977   7.702   6.392
  581LYS      H 7536   9.900   7.647   6.358
  581LYS     CA 7537  10.020   7.824   6.313
  581LYS     HA 7538  10.127   7.815   6.293
  581LYS     CB 7539   9.945   7.820   6.185
  581LYS    HB1 7540   9.846   7.862   6.199
  581LYS    HB2 7541   9.932   7.719   6.145
  581LYS     CG 7542   9.994   7.912   6.066
  581LYS    HG1 7543  10.039   7.999   6.113
  581LYS    HG2 7544   9.907   7.931   6.003
  581LYS     CD 7545  10.101   7.845   5.981
  581LYS    HD1 7546  10.077   7.744   5.948
  581LYS    HD2 7547  10.178   7.829   6.057
  581LYS     CE 7548  10.151   7.935   5.865
  581LYS    HE1 7549  10.163   8.033   5.911
  581LYS    HE2 7550  10.070   7.945   5.792
  581LYS     NZ 7551  10.277   7.889   5.796
  581LYS    HZ1 7552  10.288   7.928   5.704
  581LYS    HZ2 7553  10.358   7.907   5.853
  581LYS    HZ3 7554  10.271   7.792   5.769
  581LYS      C 7555  10.001   7.964   6.391
  581LYS      O 7556  10.089   8.044   6.377
  582VAL      N 7557   9.880   8.004   6.449
  582VAL      H 7558   9.796   7.950   6.436
  582VAL     CA 7559   9.871   8.119   6.540
  582VAL     HA 7560   9.901   8.204   6.480
  582VAL     CB 7561   9.727   8.153   6.583
  582VAL     HB 7562   9.746   8.241   6.644
  582VAL    CG1 7563   9.629   8.161   6.461
  582VAL   HG11 7564   9.668   8.237   6.393
  582VAL   HG12 7565   9.619   8.064   6.413
  582VAL   HG13 7566   9.529   8.189   6.494
  582VAL    CG2 7567   9.670   8.055   6.689
  582VAL   HG21 7568   9.670   7.955   6.647
  582VAL   HG22 7569   9.729   8.068   6.779
  582VAL   HG23 7570   9.564   8.072   6.707
  582VAL      C 7571   9.967   8.113   6.663
  582VAL      O 7572  10.047   8.209   6.676
  583ILE      N 7573   9.986   8.001   6.730
  583ILE      H 7574   9.927   7.921   6.716
  583ILE     CA 7575  10.095   7.985   6.828
  583ILE     HA 7576  10.081   8.054   6.911
  583ILE     CB 7577  10.114   7.843   6.893
  583ILE     HB 7578  10.143   7.766   6.821
  583ILE    CG2 7579  10.217   7.841   7.011
  583ILE   HG21 7580  10.170   7.887   7.098
  583ILE   HG22 7581  10.235   7.734   7.021
  583ILE   HG23 7582  10.314   7.877   6.975
  583ILE    CG1 7583   9.987   7.809   6.956
  583ILE   HG11 7584   9.907   7.797   6.883
  583ILE   HG12 7585   9.957   7.888   7.025
  583ILE     CD 7586   9.980   7.676   7.022
  583ILE    HD1 7587   9.876   7.661   7.052
  583ILE    HD2 7588  10.001   7.597   6.951
  583ILE    HD3 7589  10.038   7.682   7.114
  583ILE      C 7590  10.234   8.027   6.771
  583ILE      O 7591  10.308   8.105   6.833
  584LEU      N 7592  10.279   7.960   6.662
  584LEU      H 7593  10.225   7.886   6.619
  584LEU     CA 7594  10.412   7.987   6.604
  584LEU     HA 7595  10.478   7.991   6.691
  584LEU     CB 7596  10.464   7.874   6.517
  584LEU    HB1 7597  10.437   7.786   6.574
  584LEU    HB2 7598  10.572   7.874   6.530
  584LEU     CG 7599  10.393   7.865   6.378
  584LEU     HG 7600  10.298   7.918   6.384
  584LEU    CD1 7601  10.465   7.937   6.265
  584LEU   HD11 7602  10.489   8.037   6.300
  584LEU   HD12 7603  10.555   7.878   6.246
  584LEU   HD13 7604  10.394   7.951   6.184
  584LEU    CD2 7605  10.386   7.718   6.332
  584LEU   HD21 7606  10.338   7.714   6.234
  584LEU   HD22 7607  10.487   7.681   6.318
  584LEU   HD23 7608  10.337   7.657   6.409
  584LEU      C 7609  10.443   8.120   6.538
  584LEU      O 7610  10.558   8.173   6.543
  585HIS      N 7611  10.341   8.182   6.485
  585HIS      H 7612  10.257   8.131   6.463
  585HIS     CA 7613  10.351   8.304   6.408
  585HIS     HA 7614  10.457   8.326   6.391
  585HIS     CB 7615  10.260   8.296   6.279
  585HIS    HB1 7616  10.156   8.304   6.310
  585HIS    HB2 7617  10.276   8.199   6.232
  585HIS     CG 7618  10.289   8.399   6.178
  585HIS    ND1 7619  10.415   8.420   6.117
  585HIS    CE1 7620  10.398   8.532   6.043
  585HIS    HE1 7621  10.474   8.581   5.984
  585HIS    NE2 7622  10.272   8.575   6.041
  585HIS    HE2 7623  10.232   8.655   5.994
  585HIS    CD2 7624  10.201   8.489   6.130
  585HIS    HD2 7625  10.102   8.506   6.170
  585HIS      C 7626  10.306   8.431   6.485
  585HIS      O 7627  10.362   8.542   6.463
  586ASP      N 7628  10.192   8.420   6.556
  586ASP      H 7629  10.159   8.326   6.568
  586ASP     CA 7630  10.116   8.523   6.627
  586ASP     HA 7631  10.153   8.619   6.592
  586ASP     CB 7632   9.966   8.518   6.595
  586ASP    HB1 7633   9.904   8.598   6.635
  586ASP    HB2 7634   9.922   8.429   6.639
  586ASP     CG 7635   9.950   8.515   6.441
  586ASP    OD1 7636  10.020   8.600   6.378
  586ASP    OD2 7637   9.868   8.435   6.391
  586ASP      C 7638  10.139   8.543   6.774
  586ASP      O 7639  10.193   8.643   6.814
  587VAL      N 7640  10.097   8.445   6.853
  587VAL      H 7641  10.053   8.364   6.811
  587VAL     CA 7642  10.109   8.446   6.997
  587VAL     HA 7643  10.064   8.539   7.030
  587VAL     CB 7644  10.041   8.322   7.060
  587VAL     HB 7645  10.106   8.236   7.045
  587VAL    CG1 7646  10.029   8.357   7.215
  587VAL   HG11 7647   9.999   8.461   7.223
  587VAL   HG12 7648   9.954   8.290   7.257
  587VAL   HG13 7649  10.128   8.352   7.259
  587VAL    CG2 7650   9.901   8.286   7.013
  587VAL   HG21 7651   9.867   8.201   7.072
  587VAL   HG22 7652   9.820   8.357   7.025
  587VAL   HG23 7653   9.897   8.248   6.911
  587VAL      C 7654  10.263   8.469   7.030
  587VAL      O 7655  10.294   8.550   7.114
  588LEU      N 7656  10.359   8.396   6.973
  588LEU      H 7657  10.337   8.319   6.912
  588LEU     CA 7658  10.499   8.415   7.001
  588LEU     HA 7659  10.522   8.389   7.104
  588LEU     CB 7660  10.580   8.326   6.901
  588LEU    HB1 7661  10.564   8.366   6.801
  588LEU    HB2 7662  10.530   8.230   6.908
  588LEU     CG 7663  10.730   8.305   6.930
  588LEU     HG 7664  10.783   8.401   6.925
  588LEU    CD1 7665  10.762   8.240   7.067
  588LEU   HD11 7666  10.690   8.269   7.144
  588LEU   HD12 7667  10.747   8.133   7.054
  588LEU   HD13 7668  10.865   8.242   7.101
  588LEU    CD2 7669  10.785   8.208   6.823
  588LEU   HD21 7670  10.892   8.191   6.828
  588LEU   HD22 7671  10.734   8.113   6.836
  588LEU   HD23 7672  10.765   8.252   6.725
  588LEU      C 7673  10.553   8.554   6.986
  588LEU      O 7674  10.625   8.607   7.069
  589LYS      N 7675  10.516   8.615   6.872
  589LYS      H 7676  10.457   8.563   6.809
  589LYS     CA 7677  10.557   8.754   6.846
  589LYS     HA 7678  10.657   8.771   6.884
  589LYS     CB 7679  10.567   8.789   6.695
  589LYS    HB1 7680  10.603   8.891   6.683
  589LYS    HB2 7681  10.467   8.784   6.651
  589LYS     CG 7682  10.662   8.694   6.622
  589LYS    HG1 7683  10.607   8.600   6.622
  589LYS    HG2 7684  10.760   8.692   6.670
  589LYS     CD 7685  10.701   8.745   6.475
  589LYS    HD1 7686  10.761   8.663   6.434
  589LYS    HD2 7687  10.762   8.835   6.474
  589LYS     CE 7688  10.578   8.757   6.381
  589LYS    HE1 7689  10.508   8.828   6.426
  589LYS    HE2 7690  10.544   8.654   6.373
  589LYS     NZ 7691  10.611   8.810   6.247
  589LYS    HZ1 7692  10.531   8.827   6.188
  589LYS    HZ2 7693  10.654   8.901   6.245
  589LYS    HZ3 7694  10.666   8.744   6.194
  589LYS      C 7695  10.482   8.860   6.926
  589LYS      O 7696  10.542   8.965   6.956
  590PHE      N 7697  10.359   8.826   6.962
  590PHE      H 7698  10.314   8.742   6.929
  590PHE     CA 7699  10.283   8.906   7.052
  590PHE     HA 7700  10.282   9.007   7.010
  590PHE     CB 7701  10.139   8.859   7.055
  590PHE    HB1 7702  10.130   8.751   7.046
  590PHE    HB2 7703  10.091   8.904   6.968
  590PHE     CG 7704  10.056   8.898   7.176
  590PHE    CD1 7705   9.968   9.005   7.182
  590PHE    HD1 7706   9.967   9.078   7.102
  590PHE    CE1 7707   9.881   9.029   7.287
  590PHE    HE1 7708   9.823   9.120   7.286
  590PHE     CZ 7709   9.890   8.950   7.401
  590PHE     HZ 7710   9.819   8.978   7.477
  590PHE    CE2 7711   9.970   8.836   7.394
  590PHE    HE2 7712   9.957   8.756   7.465
  590PHE    CD2 7713  10.053   8.809   7.287
  590PHE    HD2 7714  10.109   8.716   7.289
  590PHE      C 7715  10.349   8.907   7.190
  590PHE      O 7716  10.376   9.010   7.245
  591LEU      N 7717  10.377   8.792   7.250
  591LEU      H 7718  10.354   8.707   7.201
  591LEU     CA 7719  10.440   8.777   7.382
  591LEU     HA 7720  10.360   8.805   7.451
  591LEU     CB 7721  10.473   8.633   7.407
  591LEU    HB1 7722  10.545   8.622   7.489
  591LEU    HB2 7723  10.512   8.601   7.311
  591LEU     CG 7724  10.357   8.555   7.458
  591LEU     HG 7725  10.266   8.574   7.400
  591LEU    CD1 7726  10.378   8.411   7.439
  591LEU   HD11 7727  10.404   8.392   7.335
  591LEU   HD12 7728  10.456   8.366   7.501
  591LEU   HD13 7729  10.281   8.362   7.448
  591LEU    CD2 7730  10.317   8.573   7.607
  591LEU   HD21 7731  10.388   8.520   7.670
  591LEU   HD22 7732  10.314   8.680   7.624
  591LEU   HD23 7733  10.216   8.535   7.624
  591LEU      C 7734  10.569   8.863   7.398
  591LEU      O 7735  10.582   8.933   7.497
  592PHE      N 7736  10.662   8.871   7.301
  592PHE      H 7737  10.656   8.798   7.232
  592PHE     CA 7738  10.784   8.946   7.296
  592PHE     HA 7739  10.848   8.901   7.372
  592PHE     CB 7740  10.859   8.916   7.165
  592PHE    HB1 7741  10.790   8.914   7.081
  592PHE    HB2 7742  10.919   8.825   7.174
  592PHE     CG 7743  10.977   9.021   7.137
  592PHE    CD1 7744  11.107   8.993   7.176
  592PHE    HD1 7745  11.124   8.896   7.220
  592PHE    CE1 7746  11.216   9.079   7.142
  592PHE    HE1 7747  11.318   9.055   7.167
  592PHE     CZ 7748  11.177   9.204   7.080
  592PHE     HZ 7749  11.253   9.276   7.051
  592PHE    CE2 7750  11.049   9.231   7.036
  592PHE    HE2 7751  11.025   9.322   6.981
  592PHE    CD2 7752  10.950   9.140   7.061
  592PHE    HD2 7753  10.847   9.161   7.035
  592PHE      C 7754  10.760   9.095   7.332
  592PHE      O 7755  10.826   9.150   7.421
  593VAL      N 7756  10.659   9.164   7.270
  593VAL      H 7757  10.603   9.122   7.198
  593VAL     CA 7758  10.641   9.308   7.289
  593VAL     HA 7759  10.739   9.357   7.289
  593VAL     CB 7760  10.581   9.379   7.173
  593VAL     HB 7761  10.472   9.376   7.181
  593VAL    CG1 7762  10.608   9.528   7.182
  593VAL   HG11 7763  10.713   9.556   7.195
  593VAL   HG12 7764  10.571   9.573   7.090
  593VAL   HG13 7765  10.560   9.571   7.270
  593VAL    CG2 7766  10.621   9.326   7.035
  593VAL   HG21 7767  10.572   9.388   6.959
  593VAL   HG22 7768  10.729   9.327   7.027
  593VAL   HG23 7769  10.581   9.225   7.027
  593VAL      C 7770  10.559   9.331   7.408
  593VAL      O 7771  10.581   9.429   7.476
  594TYR      N 7772  10.449   9.261   7.422
  594TYR      H 7773  10.448   9.173   7.372
  594TYR     CA 7774  10.373   9.260   7.543
  594TYR     HA 7775  10.330   9.360   7.547
  594TYR     CB 7776  10.267   9.141   7.541
  594TYR    HB1 7777  10.313   9.049   7.578
  594TYR    HB2 7778  10.243   9.122   7.436
  594TYR     CG 7779  10.134   9.170   7.618
  594TYR    CD1 7780  10.021   9.197   7.545
  594TYR    HD1 7781  10.026   9.193   7.437
  594TYR    CE1 7782   9.899   9.231   7.608
  594TYR    HE1 7783   9.805   9.246   7.557
  594TYR     CZ 7784   9.897   9.237   7.747
  594TYR     OH 7785   9.777   9.271   7.803
  594TYR     HH 7786   9.780   9.260   7.898
  594TYR    CE2 7787  10.012   9.215   7.822
  594TYR    HE2 7788  10.007   9.243   7.926
  594TYR    CD2 7789  10.134   9.183   7.762
  594TYR    HD2 7790  10.224   9.156   7.815
  594TYR      C 7791  10.460   9.243   7.671
  594TYR      O 7792  10.437   9.316   7.768
  595ILE      N 7793  10.563   9.160   7.669
  595ILE      H 7794  10.567   9.099   7.589
  595ILE     CA 7795  10.676   9.151   7.772
  595ILE     HA 7796  10.627   9.149   7.869
  595ILE     CB 7797  10.763   9.022   7.757
  595ILE     HB 7798  10.795   9.014   7.654
  595ILE    CG2 7799  10.899   9.016   7.830
  595ILE   HG21 7800  10.959   8.936   7.787
  595ILE   HG22 7801  10.949   9.113   7.824
  595ILE   HG23 7802  10.877   9.013   7.937
  595ILE    CG1 7803  10.677   8.895   7.788
  595ILE   HG11 7804  10.582   8.914   7.739
  595ILE   HG12 7805  10.658   8.890   7.895
  595ILE     CD 7806  10.729   8.759   7.747
  595ILE    HD1 7807  10.813   8.734   7.812
  595ILE    HD2 7808  10.644   8.696   7.774
  595ILE    HD3 7809  10.749   8.745   7.640
  595ILE      C 7810  10.758   9.274   7.775
  595ILE      O 7811  10.769   9.338   7.878
  596LEU      N 7812  10.806   9.325   7.662
  596LEU      H 7813  10.783   9.276   7.576
  596LEU     CA 7814  10.882   9.452   7.654
  596LEU     HA 7815  10.976   9.440   7.706
  596LEU     CB 7816  10.911   9.475   7.500
  596LEU    HB1 7817  10.818   9.481   7.444
  596LEU    HB2 7818  10.957   9.391   7.449
  596LEU     CG 7819  10.979   9.603   7.469
  596LEU     HG 7820  10.918   9.689   7.495
  596LEU    CD1 7821  11.109   9.621   7.549
  596LEU   HD11 7822  11.168   9.704   7.508
  596LEU   HD12 7823  11.074   9.645   7.649
  596LEU   HD13 7824  11.176   9.535   7.543
  596LEU    CD2 7825  11.003   9.605   7.324
  596LEU   HD21 7826  11.044   9.702   7.295
  596LEU   HD22 7827  11.075   9.526   7.304
  596LEU   HD23 7828  10.908   9.594   7.271
  596LEU      C 7829  10.812   9.568   7.725
  596LEU      O 7830  10.877   9.645   7.798
  597PHE      N 7831  10.679   9.587   7.697
  597PHE      H 7832  10.634   9.532   7.624
  597PHE     CA 7833  10.594   9.694   7.760
  597PHE     HA 7834  10.647   9.788   7.765
  597PHE     CB 7835  10.467   9.729   7.689
  597PHE    HB1 7836  10.421   9.811   7.745
  597PHE    HB2 7837  10.398   9.645   7.699
  597PHE     CG 7838  10.479   9.759   7.541
  597PHE    CD1 7839  10.377   9.722   7.455
  597PHE    HD1 7840  10.291   9.668   7.493
  597PHE    CE1 7841  10.372   9.771   7.324
  597PHE    HE1 7842  10.284   9.748   7.267
  597PHE     CZ 7843  10.481   9.839   7.274
  597PHE     HZ 7844  10.477   9.866   7.170
  597PHE    CE2 7845  10.596   9.863   7.354
  597PHE    HE2 7846  10.689   9.899   7.313
  597PHE    CD2 7847  10.593   9.828   7.488
  597PHE    HD2 7848  10.669   9.857   7.560
  597PHE      C 7849  10.574   9.659   7.908
  597PHE      O 7850  10.618   9.733   7.994
  598LEU      N 7851  10.508   9.546   7.943
  598LEU      H 7852  10.486   9.480   7.870
  598LEU     CA 7853  10.482   9.502   8.081
  598LEU     HA 7854  10.399   9.566   8.112
  598LEU     CB 7855  10.447   9.355   8.085
  598LEU    HB1 7856  10.530   9.301   8.041
  598LEU    HB2 7857  10.357   9.350   8.023
  598LEU     CG 7858  10.423   9.295   8.222
  598LEU     HG 7859  10.515   9.304   8.280
  598LEU    CD1 7860  10.316   9.374   8.303
  598LEU   HD11 7861  10.304   9.332   8.402
  598LEU   HD12 7862  10.336   9.480   8.319
  598LEU   HD13 7863  10.223   9.363   8.247
  598LEU    CD2 7864  10.373   9.150   8.213
  598LEU   HD21 7865  10.339   9.119   8.312
  598LEU   HD22 7866  10.276   9.150   8.163
  598LEU   HD23 7867  10.441   9.075   8.173
  598LEU      C 7868  10.605   9.526   8.167
  598LEU      O 7869  10.607   9.593   8.270
  599LEU      N 7870  10.719   9.466   8.129
  599LEU      H 7871  10.721   9.429   8.035
  599LEU     CA 7872  10.843   9.465   8.209
  599LEU     HA 7873  10.811   9.436   8.309
  599LEU     CB 7874  10.951   9.364   8.154
  599LEU    HB1 7875  11.042   9.391   8.208
  599LEU    HB2 7876  10.983   9.404   8.058
  599LEU     CG 7877  10.905   9.217   8.151
  599LEU     HG 7878  10.841   9.192   8.066
  599LEU    CD1 7879  11.029   9.122   8.137
  599LEU   HD11 7880  11.085   9.143   8.046
  599LEU   HD12 7881  11.089   9.139   8.227
  599LEU   HD13 7882  10.990   9.021   8.129
  599LEU    CD2 7883  10.831   9.173   8.277
  599LEU   HD21 7884  10.820   9.066   8.290
  599LEU   HD22 7885  10.890   9.207   8.362
  599LEU   HD23 7886  10.731   9.214   8.265
  599LEU      C 7887  10.894   9.617   8.207
  599LEU      O 7888  10.911   9.674   8.318
  600GLY      N 7889  10.912   9.680   8.086
  600GLY      H 7890  10.892   9.629   8.001
  600GLY     CA 7891  10.955   9.817   8.068
  600GLY    HA1 7892  10.944   9.848   7.964
  600GLY    HA2 7893  11.064   9.817   8.081
  600GLY      C 7894  10.894   9.919   8.153
  600GLY      O 7895  10.962  10.008   8.204
  601PHE      N 7896  10.759   9.915   8.162
  601PHE      H 7897  10.716   9.841   8.109
  601PHE     CA 7898  10.672  10.004   8.229
  601PHE     HA 7899  10.715  10.103   8.237
  601PHE     CB 7900  10.532  10.021   8.157
  601PHE    HB1 7901  10.457  10.049   8.231
  601PHE    HB2 7902  10.506   9.924   8.114
  601PHE     CG 7903  10.538  10.130   8.044
  601PHE    CD1 7904  10.477  10.253   8.057
  601PHE    HD1 7905  10.415  10.267   8.144
  601PHE    CE1 7906  10.486  10.356   7.956
  601PHE    HE1 7907  10.437  10.452   7.964
  601PHE     CZ 7908  10.569  10.326   7.846
  601PHE     HZ 7909  10.586  10.402   7.772
  601PHE    CE2 7910  10.631  10.202   7.836
  601PHE    HE2 7911  10.699  10.184   7.754
  601PHE    CD2 7912  10.610  10.105   7.937
  601PHE    HD2 7913  10.656  10.008   7.927
  601PHE      C 7914  10.661   9.971   8.374
  601PHE      O 7915  10.671  10.059   8.458
  602GLY      N 7916  10.642   9.844   8.408
  602GLY      H 7917  10.642   9.770   8.339
  602GLY     CA 7918  10.616   9.803   8.542
  602GLY    HA1 7919  10.600   9.696   8.531
  602GLY    HA2 7920  10.531   9.861   8.579
  602GLY      C 7921  10.734   9.825   8.637
  602GLY      O 7922  10.710   9.859   8.753
  603VAL      N 7923  10.859   9.830   8.589
  603VAL      H 7924  10.876   9.791   8.497
  603VAL     CA 7925  10.975   9.868   8.672
  603VAL     HA 7926  10.958   9.826   8.771
  603VAL     CB 7927  11.106   9.804   8.613
  603VAL     HB 7928  11.086   9.697   8.607
  603VAL    CG1 7929  11.141   9.862   8.478
  603VAL   HG11 7930  11.170   9.966   8.484
  603VAL   HG12 7931  11.227   9.812   8.431
  603VAL   HG13 7932  11.061   9.846   8.406
  603VAL    CG2 7933  11.231   9.809   8.703
  603VAL   HG21 7934  11.202   9.819   8.807
  603VAL   HG22 7935  11.294   9.724   8.680
  603VAL   HG23 7936  11.287   9.899   8.679
  603VAL      C 7937  10.998  10.017   8.681
  603VAL      O 7938  11.056  10.066   8.776
  604ALA      N 7939  10.948  10.091   8.587
  604ALA      H 7940  10.920  10.034   8.508
  604ALA     CA 7941  10.933  10.231   8.585
  604ALA     HA 7942  11.024  10.275   8.626
  604ALA     CB 7943  10.908  10.286   8.438
  604ALA    HB1 7944  10.880  10.391   8.439
  604ALA    HB2 7945  11.002  10.277   8.383
  604ALA    HB3 7946  10.832  10.235   8.379
  604ALA      C 7947  10.832  10.278   8.695
  604ALA      O 7948  10.873  10.335   8.795
  605LEU      N 7949  10.704  10.237   8.686
  605LEU      H 7950  10.673  10.199   8.598
  605LEU     CA 7951  10.605  10.257   8.795
  605LEU     HA 7952  10.573  10.361   8.801
  605LEU     CB 7953  10.487  10.169   8.753
  605LEU    HB1 7954  10.418  10.165   8.837
  605LEU    HB2 7955  10.535  10.075   8.726
  605LEU     CG 7956  10.407  10.222   8.637
  605LEU     HG 7957  10.471  10.247   8.552
  605LEU    CD1 7958  10.313  10.113   8.595
  605LEU   HD11 7959  10.370  10.030   8.553
  605LEU   HD12 7960  10.254  10.078   8.681
  605LEU   HD13 7961  10.238  10.151   8.526
  605LEU    CD2 7962  10.328  10.348   8.671
  605LEU   HD21 7963  10.285  10.393   8.581
  605LEU   HD22 7964  10.258  10.317   8.749
  605LEU   HD23 7965  10.394  10.421   8.717
  605LEU      C 7966  10.667  10.217   8.931
  605LEU      O 7967  10.651  10.287   9.023
  606ALA      N 7968  10.744  10.109   8.946
  606ALA      H 7969  10.755  10.052   8.863
  606ALA     CA 7970  10.792  10.054   9.076
  606ALA     HA 7971  10.705  10.057   9.141
  606ALA     CB 7972  10.829   9.907   9.059
  606ALA    HB1 7973  10.732   9.862   9.035
  606ALA    HB2 7974  10.904   9.892   8.982
  606ALA    HB3 7975  10.855   9.860   9.154
  606ALA      C 7976  10.916  10.130   9.132
  606ALA      O 7977  10.941  10.124   9.252
  607SER      N 7978  10.985  10.200   9.044
  607SER      H 7979  10.959  10.197   8.946
  607SER     CA 7980  11.079  10.308   9.075
  607SER     HA 7981  11.164  10.270   9.132
  607SER     CB 7982  11.155  10.356   8.948
  607SER    HB1 7983  11.230  10.430   8.972
  607SER    HB2 7984  11.087  10.397   8.873
  607SER     OG 7985  11.225  10.244   8.891
  607SER     HG 7986  11.156  10.186   8.857
  607SER      C 7987  11.009  10.437   9.134
  607SER      O 7988  11.077  10.512   9.199
  608LEU      N 7989  10.884  10.456   9.114
  608LEU      H 7990  10.833  10.389   9.057
  608LEU     CA 7991  10.807  10.572   9.151
  608LEU     HA 7992  10.879  10.651   9.176
  608LEU     CB 7993  10.714  10.615   9.030
  608LEU    HB1 7994  10.655  10.701   9.061
  608LEU    HB2 7995  10.659  10.529   8.991
  608LEU     CG 7996  10.795  10.663   8.908
  608LEU     HG 7997  10.857  10.578   8.880
  608LEU    CD1 7998  10.698  10.681   8.785
  608LEU   HD11 7999  10.642  10.774   8.791
  608LEU   HD12 8000  10.746  10.694   8.688
  608LEU   HD13 8001  10.635  10.592   8.775
  608LEU    CD2 8002  10.890  10.779   8.951
  608LEU   HD21 8003  10.944  10.813   8.864
  608LEU   HD22 8004  10.821  10.858   8.981
  608LEU   HD23 8005  10.966  10.757   9.026
  608LEU      C 8006  10.727  10.557   9.284
  608LEU      O 8007  10.666  10.650   9.327
  609ILE      N 8008  10.750  10.455   9.357
  609ILE      H 8009  10.812  10.384   9.321
  609ILE     CA 8010  10.693  10.434   9.491
  609ILE     HA 8011  10.603  10.493   9.510
  609ILE     CB 8012  10.644  10.290   9.516
  609ILE     HB 8013  10.731  10.230   9.490
  609ILE    CG2 8014  10.593  10.248   9.658
  609ILE   HG21 8015  10.541  10.152   9.654
  609ILE   HG22 8016  10.671  10.235   9.733
  609ILE   HG23 8017  10.523  10.322   9.696
  609ILE    CG1 8018  10.527  10.253   9.416
  609ILE   HG11 8019  10.494  10.153   9.444
  609ILE   HG12 8020  10.564  10.245   9.314
  609ILE     CD 8021  10.411  10.351   9.415
  609ILE    HD1 8022  10.318  10.311   9.373
  609ILE    HD2 8023  10.377  10.370   9.517
  609ILE    HD3 8024  10.427  10.440   9.353
  609ILE      C 8025  10.783  10.499   9.599
  609ILE      O 8026  10.908  10.499   9.584
  610GLU      N 8027  10.732  10.533   9.715
  610GLU      H 8028  10.634  10.514   9.728
  610GLU     CA 8029  10.813  10.565   9.835
  610GLU     HA 8030  10.919  10.548   9.813
  610GLU     CB 8031  10.807  10.714   9.868
  610GLU    HB1 8032  10.839  10.769   9.779
  610GLU    HB2 8033  10.874  10.733   9.952
  610GLU     CG 8034  10.673  10.781   9.896
  610GLU    HG1 8035  10.607  10.730   9.966
  610GLU    HG2 8036  10.611  10.782   9.806
  610GLU     CD 8037  10.687  10.933   9.925
  610GLU    OE1 8038  10.613  10.988  10.011
  610GLU    OE2 8039  10.777  11.003   9.872
  610GLU      C 8040  10.772  10.481   9.954
  610GLU      O 8041  10.657  10.438   9.975
  611LYS      N 8042  10.869  10.470  10.044
  611LYS      H 8043  10.945  10.535  10.033
  611LYS     CA 8044  10.864  10.388  10.166
  611LYS     HA 8045  10.854  10.286  10.130
  611LYS     CB 8046  11.006  10.400  10.234
  611LYS    HB1 8047  11.012  10.492  10.292
  611LYS    HB2 8048  11.088  10.406  10.162
  611LYS     CG 8049  11.032  10.276  10.315
  611LYS    HG1 8050  11.021  10.192  10.246
  611LYS    HG2 8051  10.954  10.268  10.390
  611LYS     CD 8052  11.168  10.287  10.380
  611LYS    HD1 8053  11.245  10.313  10.307
  611LYS    HD2 8054  11.206  10.188  10.406
  611LYS     CE 8055  11.158  10.380  10.498
  611LYS    HE1 8056  11.073  10.352  10.560
  611LYS    HE2 8057  11.120  10.476  10.463
  611LYS     NZ 8058  11.279  10.386  10.583
  611LYS    HZ1 8059  11.299  10.294  10.620
  611LYS    HZ2 8060  11.364  10.412  10.536
  611LYS    HZ3 8061  11.256  10.446  10.662
  611LYS      C 8062  10.753  10.423  10.270
  611LYS      O 8063  10.724  10.538  10.293
  612CYS      N 8064  10.703  10.319  10.332
  612CYS      H 8065  10.721  10.227  10.294
  612CYS     CA 8066  10.612  10.330  10.444
  612CYS     HA 8067  10.563  10.426  10.455
  612CYS     CB 8068  10.510  10.221  10.430
  612CYS    HB1 8069  10.445  10.227  10.517
  612CYS    HB2 8070  10.566  10.128  10.433
  612CYS     SG 8071  10.405  10.247  10.279
  612CYS      C 8072  10.706  10.323  10.570
  612CYS      O 8073  10.790  10.229  10.585
  613SER      N 8074  10.695  10.430  10.657
  613SER      H 8075  10.635  10.507  10.634
  613SER     CA 8076  10.799  10.475  10.751
  613SER     HA 8077  10.895  10.469  10.701
  613SER     CB 8078  10.775  10.619  10.790
  613SER    HB1 8079  10.779  10.680  10.700
  613SER    HB2 8080  10.845  10.656  10.864
  613SER     OG 8081  10.640  10.623  10.847
  613SER     HG 8082  10.608  10.714  10.855
  613SER      C 8083  10.819  10.382  10.869
  613SER      O 8084  10.920  10.313  10.884
  614LYS      N 8085  10.715  10.378  10.953
  614LYS      H 8086  10.639  10.442  10.931
  614LYS     CA 8087  10.706  10.279  11.060
  614LYS     HA 8088  10.808  10.275  11.100
  614LYS     CB 8089  10.621  10.332  11.177
  614LYS    HB1 8090  10.670  10.425  11.204
  614LYS    HB2 8091  10.621  10.258  11.258
  614LYS     CG 8092  10.473  10.360  11.151
  614LYS    HG1 8093  10.475  10.436  11.073
  614LYS    HG2 8094  10.416  10.405  11.232
  614LYS     CD 8095  10.390  10.242  11.114
  614LYS    HD1 8096  10.395  10.164  11.190
  614LYS    HD2 8097  10.431  10.207  11.019
  614LYS     CE 8098  10.244  10.261  11.079
  614LYS    HE1 8099  10.238  10.331  10.995
  614LYS    HE2 8100  10.189  10.293  11.168
  614LYS     NZ 8101  10.187  10.143  11.015
  614LYS    HZ1 8102  10.139  10.084  11.082
  614LYS    HZ2 8103  10.115  10.178  10.954
  614LYS    HZ3 8104  10.248  10.086  10.958
  614LYS      C 8105  10.690  10.128  11.019
  614LYS      O 8106  10.697  10.045  11.113
  615ASP      N 8107  10.681  10.093  10.890
  615ASP      H 8108  10.689  10.163  10.818
  615ASP     CA 8109  10.674   9.948  10.843
  615ASP     HA 8110  10.660   9.879  10.927
  615ASP     CB 8111  10.554   9.924  10.750
  615ASP    HB1 8112  10.540   9.817  10.741
  615ASP    HB2 8113  10.578   9.964  10.652
  615ASP     CG 8114  10.434  10.001  10.788
  615ASP    OD1 8115  10.374   9.970  10.895
  615ASP    OD2 8116  10.381  10.082  10.710
  615ASP      C 8117  10.812   9.918  10.779
  615ASP      O 8118  10.831   9.811  10.720
  616LYS      N 8119  10.909  10.008  10.792
  616LYS      H 8120  10.884  10.086  10.851
  616LYS     CA 8121  11.044   9.989  10.736
  616LYS     HA 8122  11.090  10.087  10.730
  616LYS     CB 8123  11.134   9.913  10.841
  616LYS    HB1 8124  11.233   9.911  10.797
  616LYS    HB2 8125  11.101   9.811  10.857
  616LYS     CG 8126  11.155   9.989  10.974
  616LYS    HG1 8127  11.060  10.026  11.012
  616LYS    HG2 8128  11.210  10.082  10.962
  616LYS     CD 8129  11.222   9.907  11.078
  616LYS    HD1 8130  11.309   9.864  11.028
  616LYS    HD2 8131  11.151   9.830  11.109
  616LYS     CE 8132  11.257   9.984  11.206
  616LYS    HE1 8133  11.170  10.000  11.268
  616LYS    HE2 8134  11.306  10.079  11.182
  616LYS     NZ 8135  11.351   9.899  11.279
  616LYS    HZ1 8136  11.439   9.902  11.231
  616LYS    HZ2 8137  11.368   9.935  11.372
  616LYS    HZ3 8138  11.317   9.804  11.288
  616LYS      C 8139  11.063   9.951  10.591
  616LYS      O 8140  11.175   9.918  10.549
  617LYS      N 8141  10.956   9.962  10.506
  617LYS      H 8142  10.871   9.996  10.549
  617LYS     CA 8143  10.953   9.922  10.362
  617LYS     HA 8144  11.039   9.954  10.302
  617LYS     CB 8145  10.948   9.765  10.352
  617LYS    HB1 8146  11.024   9.715  10.411
  617LYS    HB2 8147  10.954   9.744  10.245
  617LYS     CG 8148  10.816   9.711  10.394
  617LYS    HG1 8149  10.741   9.738  10.320
  617LYS    HG2 8150  10.791   9.746  10.494
  617LYS     CD 8151  10.807   9.558  10.410
  617LYS    HD1 8152  10.709   9.528  10.447
  617LYS    HD2 8153  10.888   9.532  10.478
  617LYS     CE 8154  10.836   9.488  10.274
  617LYS    HE1 8155  10.934   9.529  10.251
  617LYS    HE2 8156  10.769   9.523  10.196
  617LYS     NZ 8157  10.828   9.340  10.281
  617LYS    HZ1 8158  10.838   9.291  10.193
  617LYS    HZ2 8159  10.893   9.306  10.351
  617LYS    HZ3 8160  10.740   9.312  10.320
  617LYS      C 8161  10.845   9.994  10.279
  617LYS      O 8162  10.761  10.059  10.336
  618ASP      N 8163  10.852   9.989  10.143
  618ASP      H 8164  10.927   9.935  10.103
  618ASP     CA 8165  10.744  10.024  10.050
  618ASP     HA 8166  10.716  10.128  10.067
  618ASP     CB 8167  10.789  10.009   9.909
  618ASP    HB1 8168  10.704  10.040   9.848
  618ASP    HB2 8169  10.803   9.903   9.888
  618ASP     CG 8170  10.915  10.085   9.873
  618ASP    OD1 8171  11.015  10.016   9.840
  618ASP    OD2 8172  10.925  10.210   9.887
  618ASP      C 8173  10.626   9.930  10.070
  618ASP      O 8174  10.645   9.807  10.088
  619CYS      N 8175  10.507   9.977  10.079
  619CYS      H 8176  10.496  10.073  10.050
  619CYS     CA 8177  10.391   9.902  10.134
  619CYS     HA 8178  10.422   9.799  10.150
  619CYS     CB 8179  10.351   9.942  10.274
  619CYS    HB1 8180  10.441   9.934  10.335
  619CYS    HB2 8181  10.280   9.864  10.302
  619CYS     SG 8182  10.264  10.101  10.298
  619CYS      C 8183  10.273   9.901  10.035
  619CYS      O 8184  10.200   9.804  10.036
  620SER      N 8185  10.258   9.998   9.944
  620SER      H 8186  10.322  10.074   9.965
  620SER     CA 8187  10.170  10.015   9.828
  620SER     HA 8188  10.067  10.017   9.866
  620SER     CB 8189  10.201  10.148   9.755
  620SER    HB1 8190  10.110  10.156   9.696
  620SER    HB2 8191  10.296  10.147   9.702
  620SER     OG 8192  10.199  10.264   9.848
  620SER     HG 8193  10.111  10.264   9.887
  620SER      C 8194  10.186   9.895   9.733
  620SER      O 8195  10.288   9.837   9.713
  621SER      N 8196  10.079   9.862   9.670
  621SER      H 8197   9.999   9.923   9.679
  621SER     CA 8198  10.062   9.752   9.571
  621SER     HA 8199  10.044   9.656   9.621
  621SER     CB 8200   9.939   9.787   9.497
  621SER    HB1 8201   9.925   9.705   9.427
  621SER    HB2 8202   9.968   9.877   9.443
  621SER     OG 8203   9.825   9.799   9.577
  621SER     HG 8204   9.751   9.796   9.516
  621SER      C 8205  10.188   9.738   9.479
  621SER      O 8206  10.246   9.630   9.459
  622TYR      N 8207  10.225   9.848   9.409
  622TYR      H 8208  10.191   9.940   9.436
  622TYR     CA 8209  10.334   9.849   9.316
  622TYR     HA 8210  10.344   9.753   9.266
  622TYR     CB 8211  10.305   9.944   9.205
  622TYR    HB1 8212  10.395   9.957   9.145
  622TYR    HB2 8213  10.292  10.044   9.247
  622TYR     CG 8214  10.199   9.902   9.104
  622TYR    CD1 8215  10.077   9.847   9.144
  622TYR    HD1 8216  10.055   9.820   9.246
  622TYR    CE1 8217   9.963   9.832   9.058
  622TYR    HE1 8218   9.872   9.788   9.094
  622TYR     CZ 8219   9.981   9.855   8.926
  622TYR     OH 8220   9.873   9.842   8.847
  622TYR     HH 8221   9.800   9.798   8.889
  622TYR    CE2 8222  10.102   9.916   8.880
  622TYR    HE2 8223  10.112   9.959   8.782
  622TYR    CD2 8224  10.210   9.934   8.967
  622TYR    HD2 8225  10.297   9.984   8.926
  622TYR      C 8226  10.473   9.878   9.373
  622TYR      O 8227  10.570   9.914   9.315
  623GLY      N 8228  10.493   9.864   9.508
  623GLY      H 8229  10.416   9.827   9.563
  623GLY     CA 8230  10.619   9.887   9.582
  623GLY    HA1 8231  10.612   9.879   9.690
  623GLY    HA2 8232  10.641   9.992   9.565
  623GLY      C 8233  10.744   9.806   9.539
  623GLY      O 8234  10.856   9.834   9.577
  624SER      N 8235  10.728   9.700   9.463
  624SER      H 8236  10.640   9.676   9.421
  624SER     CA 8237  10.835   9.617   9.407
  624SER     HA 8238  10.932   9.666   9.413
  624SER     CB 8239  10.851   9.483   9.484
  624SER    HB1 8240  10.767   9.414   9.470
  624SER    HB2 8241  10.860   9.499   9.592
  624SER     OG 8242  10.965   9.421   9.437
  624SER     HG 8243  11.002   9.381   9.516
  624SER      C 8244  10.808   9.574   9.266
  624SER      O 8245  10.693   9.547   9.237
  625PHE      N 8246  10.913   9.568   9.176
  625PHE      H 8247  11.003   9.589   9.216
  625PHE     CA 8248  10.905   9.528   9.031
  625PHE     HA 8249  10.852   9.602   8.970
  625PHE     CB 8250  11.046   9.533   8.968
  625PHE    HB1 8251  11.117   9.475   9.026
  625PHE    HB2 8252  11.092   9.631   8.954
  625PHE     CG 8253  11.042   9.469   8.832
  625PHE    CD1 8254  10.946   9.514   8.735
  625PHE    HD1 8255  10.872   9.589   8.756
  625PHE    CE1 8256  10.958   9.473   8.602
  625PHE    HE1 8257  10.889   9.510   8.528
  625PHE     CZ 8258  11.064   9.385   8.567
  625PHE     HZ 8259  11.070   9.348   8.466
  625PHE    CE2 8260  11.153   9.337   8.664
  625PHE    HE2 8261  11.232   9.269   8.634
  625PHE    CD2 8262  11.146   9.381   8.799
  625PHE    HD2 8263  11.216   9.345   8.872
  625PHE      C 8264  10.831   9.396   9.012
  625PHE      O 8265  10.720   9.388   8.959
  626SER      N 8266  10.879   9.288   9.071
  626SER      H 8267  10.962   9.296   9.129
  626SER     CA 8268  10.817   9.151   9.079
  626SER     HA 8269  10.831   9.100   8.984
  626SER     CB 8270  10.886   9.083   9.188
  626SER    HB1 8271  10.992   9.076   9.163
  626SER    HB2 8272  10.853   8.980   9.189
  626SER     OG 8273  10.868   9.151   9.306
  626SER     HG 8274  10.909   9.237   9.304
  626SER      C 8275  10.670   9.153   9.118
  626SER      O 8276  10.590   9.079   9.052
  627ASP      N 8277  10.621   9.240   9.204
  627ASP      H 8278  10.692   9.300   9.242
  627ASP     CA 8279  10.472   9.252   9.233
  627ASP     HA 8280  10.429   9.152   9.238
  627ASP     CB 8281  10.440   9.310   9.371
  627ASP    HB1 8282  10.331   9.308   9.378
  627ASP    HB2 8283  10.479   9.412   9.366
  627ASP     CG 8284  10.512   9.239   9.483
  627ASP    OD1 8285  10.557   9.314   9.571
  627ASP    OD2 8286  10.537   9.117   9.484
  627ASP      C 8287  10.389   9.325   9.129
  627ASP      O 8288  10.287   9.285   9.085
  628ALA      N 8289  10.439   9.452   9.094
  628ALA      H 8290  10.525   9.486   9.134
  628ALA     CA 8291  10.383   9.541   8.992
  628ALA     HA 8292  10.278   9.556   9.017
  628ALA     CB 8293  10.463   9.673   8.982
  628ALA    HB1 8294  10.562   9.650   8.943
  628ALA    HB2 8295  10.423   9.739   8.906
  628ALA    HB3 8296  10.478   9.719   9.080
  628ALA      C 8297  10.363   9.479   8.856
  628ALA      O 8298  10.262   9.493   8.795
  629VAL      N 8299  10.451   9.389   8.809
  629VAL      H 8300  10.532   9.368   8.865
  629VAL     CA 8301  10.430   9.305   8.687
  629VAL     HA 8302  10.392   9.376   8.614
  629VAL     CB 8303  10.557   9.244   8.626
  629VAL     HB 8304  10.526   9.176   8.547
  629VAL    CG1 8305  10.642   9.352   8.571
  629VAL   HG11 8306  10.723   9.310   8.510
  629VAL   HG12 8307  10.593   9.419   8.501
  629VAL   HG13 8308  10.682   9.416   8.650
  629VAL    CG2 8309  10.644   9.161   8.721
  629VAL   HG21 8310  10.729   9.119   8.667
  629VAL   HG22 8311  10.690   9.218   8.802
  629VAL   HG23 8312  10.591   9.073   8.758
  629VAL      C 8313  10.323   9.207   8.697
  629VAL      O 8314  10.271   9.164   8.594
  630LEU      N 8315  10.275   9.169   8.819
  630LEU      H 8316  10.325   9.213   8.895
  630LEU     CA 8317  10.162   9.079   8.837
  630LEU     HA 8318  10.157   9.021   8.745
  630LEU     CB 8319  10.188   8.981   8.953
  630LEU    HB1 8320  10.220   9.045   9.035
  630LEU    HB2 8321  10.270   8.916   8.923
  630LEU     CG 8322  10.060   8.899   9.000
  630LEU     HG 8323   9.967   8.955   9.010
  630LEU    CD1 8324  10.036   8.786   8.908
  630LEU   HD11 8325   9.967   8.711   8.946
  630LEU   HD12 8326   9.978   8.824   8.825
  630LEU   HD13 8327  10.126   8.732   8.878
  630LEU    CD2 8328  10.100   8.839   9.137
  630LEU   HD21 8329  10.137   8.916   9.205
  630LEU   HD22 8330  10.016   8.793   9.189
  630LEU   HD23 8331  10.178   8.766   9.117
  630LEU      C 8332  10.030   9.161   8.846
  630LEU      O 8333   9.936   9.132   8.767
  631GLU      N 8334  10.034   9.278   8.921
  631GLU      H 8335  10.120   9.296   8.971
  631GLU     CA 8336   9.923   9.378   8.921
  631GLU     HA 8337   9.838   9.326   8.965
  631GLU     CB 8338   9.953   9.510   8.987
  631GLU    HB1 8339   9.870   9.576   8.965
  631GLU    HB2 8340  10.043   9.555   8.946
  631GLU     CG 8341   9.965   9.498   9.138
  631GLU    HG1 8342   9.977   9.602   9.171
  631GLU    HG2 8343  10.050   9.437   9.168
  631GLU     CD 8344   9.835   9.452   9.204
  631GLU    OE1 8345   9.736   9.529   9.205
  631GLU    OE2 8346   9.833   9.345   9.263
  631GLU      C 8347   9.883   9.413   8.776
  631GLU      O 8348   9.764   9.411   8.743
  632LEU      N 8349   9.978   9.452   8.692
  632LEU      H 8350  10.069   9.444   8.736
  632LEU     CA 8351   9.974   9.502   8.550
  632LEU     HA 8352   9.897   9.578   8.544
  632LEU     CB 8353  10.109   9.569   8.509
  632LEU    HB1 8354  10.091   9.590   8.404
  632LEU    HB2 8355  10.187   9.495   8.523
  632LEU     CG 8356  10.128   9.696   8.592
  632LEU     HG 8357  10.101   9.673   8.695
  632LEU    CD1 8358  10.275   9.749   8.577
  632LEU   HD11 8359  10.315   9.819   8.650
  632LEU   HD12 8360  10.350   9.671   8.588
  632LEU   HD13 8361  10.298   9.779   8.474
  632LEU    CD2 8362  10.035   9.809   8.546
  632LEU   HD21 8363   9.944   9.819   8.605
  632LEU   HD22 8364  10.085   9.906   8.544
  632LEU   HD23 8365   9.982   9.801   8.451
  632LEU      C 8366   9.924   9.387   8.453
  632LEU      O 8367   9.836   9.410   8.365
  633PHE      N 8368   9.972   9.265   8.467
  633PHE      H 8369  10.046   9.245   8.534
  633PHE     CA 8370   9.910   9.147   8.401
  633PHE     HA 8371   9.933   9.150   8.295
  633PHE     CB 8372   9.985   9.021   8.446
  633PHE    HB1 8373   9.965   9.001   8.552
  633PHE    HB2 8374  10.090   9.045   8.436
  633PHE     CG 8375   9.959   8.898   8.366
  633PHE    CD1 8376   9.836   8.833   8.396
  633PHE    HD1 8377   9.757   8.881   8.453
  633PHE    CE1 8378   9.812   8.709   8.336
  633PHE    HE1 8379   9.719   8.656   8.347
  633PHE     CZ 8380   9.908   8.649   8.260
  633PHE     HZ 8381   9.886   8.557   8.207
  633PHE    CE2 8382  10.030   8.711   8.220
  633PHE    HE2 8383  10.106   8.660   8.164
  633PHE    CD2 8384  10.052   8.844   8.278
  633PHE    HD2 8385  10.143   8.897   8.255
  633PHE      C 8386   9.761   9.143   8.439
  633PHE      O 8387   9.678   9.151   8.350
  634LYS      N 8388   9.715   9.134   8.563
  634LYS      H 8389   9.787   9.115   8.632
  634LYS     CA 8390   9.568   9.126   8.597
  634LYS     HA 8391   9.523   9.035   8.555
  634LYS     CB 8392   9.561   9.127   8.746
  634LYS    HB1 8393   9.463   9.171   8.762
  634LYS    HB2 8394   9.634   9.200   8.781
  634LYS     CG 8395   9.581   8.987   8.810
  634LYS    HG1 8396   9.685   8.952   8.812
  634LYS    HG2 8397   9.528   8.917   8.745
  634LYS     CD 8398   9.540   8.965   8.954
  634LYS    HD1 8399   9.594   8.888   9.008
  634LYS    HD2 8400   9.434   8.942   8.960
  634LYS     CE 8401   9.562   9.101   9.018
  634LYS    HE1 8402   9.488   9.168   8.975
  634LYS    HE2 8403   9.663   9.141   9.005
  634LYS     NZ 8404   9.535   9.091   9.166
  634LYS    HZ1 8405   9.450   9.041   9.190
  634LYS    HZ2 8406   9.614   9.049   9.213
  634LYS    HZ3 8407   9.522   9.185   9.200
  634LYS      C 8408   9.486   9.251   8.550
  634LYS      O 8409   9.382   9.230   8.492
  635LEU      N 8410   9.537   9.370   8.568
  635LEU      H 8411   9.632   9.361   8.603
  635LEU     CA 8412   9.489   9.493   8.511
  635LEU     HA 8413   9.399   9.516   8.568
  635LEU     CB 8414   9.587   9.607   8.528
  635LEU    HB1 8415   9.675   9.577   8.471
  635LEU    HB2 8416   9.610   9.600   8.634
  635LEU     CG 8417   9.554   9.755   8.485
  635LEU     HG 8418   9.500   9.762   8.391
  635LEU    CD1 8419   9.446   9.817   8.582
  635LEU   HD11 8420   9.449   9.923   8.556
  635LEU   HD12 8421   9.347   9.792   8.543
  635LEU   HD13 8422   9.446   9.786   8.686
  635LEU    CD2 8423   9.680   9.836   8.475
  635LEU   HD21 8424   9.735   9.841   8.570
  635LEU   HD22 8425   9.745   9.806   8.393
  635LEU   HD23 8426   9.661   9.941   8.452
  635LEU      C 8427   9.454   9.480   8.365
  635LEU      O 8428   9.350   9.522   8.331
  636THR      N 8429   9.535   9.410   8.277
  636THR      H 8430   9.627   9.380   8.307
  636THR     CA 8431   9.502   9.388   8.136
  636THR     HA 8432   9.455   9.481   8.103
  636THR     CB 8433   9.625   9.370   8.043
  636THR     HB 8434   9.596   9.338   7.943
  636THR    CG2 8435   9.695   9.499   8.022
  636THR   HG21 8436   9.785   9.473   7.966
  636THR   HG22 8437   9.636   9.572   7.966
  636THR   HG23 8438   9.723   9.551   8.113
  636THR    OG1 8439   9.708   9.268   8.093
  636THR    HG1 8440   9.686   9.254   8.185
  636THR      C 8441   9.388   9.287   8.106
  636THR      O 8442   9.333   9.291   7.995
  637ILE      N 8443   9.343   9.206   8.203
  637ILE      H 8444   9.386   9.211   8.294
  637ILE     CA 8445   9.228   9.106   8.178
  637ILE     HA 8446   9.210   9.092   8.071
  637ILE     CB 8447   9.249   8.968   8.243
  637ILE     HB 8448   9.255   8.976   8.352
  637ILE    CG2 8449   9.133   8.867   8.217
  637ILE   HG21 8450   9.100   8.898   8.118
  637ILE   HG22 8451   9.162   8.762   8.208
  637ILE   HG23 8452   9.058   8.881   8.295
  637ILE    CG1 8453   9.370   8.888   8.199
  637ILE   HG11 8454   9.452   8.952   8.166
  637ILE   HG12 8455   9.335   8.831   8.114
  637ILE     CD 8456   9.421   8.807   8.318
  637ILE    HD1 8457   9.518   8.769   8.288
  637ILE    HD2 8458   9.443   8.871   8.404
  637ILE    HD3 8459   9.349   8.735   8.356
  637ILE      C 8460   9.097   9.173   8.248
  637ILE      O 8461   8.979   9.140   8.214
  638GLY      N 8462   9.122   9.256   8.349
  638GLY      H 8463   9.218   9.289   8.355
  638GLY     CA 8464   9.024   9.332   8.426
  638GLY    HA1 8465   8.931   9.330   8.369
  638GLY    HA2 8466   9.055   9.436   8.436
  638GLY      C 8467   9.001   9.261   8.559
  638GLY      O 8468   8.887   9.242   8.598
  639LEU      N 8469   9.104   9.218   8.634
  639LEU      H 8470   9.192   9.246   8.593
  639LEU     CA 8471   9.100   9.142   8.762
  639LEU     HA 8472   8.996   9.118   8.786
  639LEU     CB 8473   9.191   9.009   8.749
  639LEU    HB1 8474   9.204   8.970   8.850
  639LEU    HB2 8475   9.281   9.055   8.709
  639LEU     CG 8476   9.134   8.907   8.651
  639LEU     HG 8477   9.118   8.954   8.555
  639LEU    CD1 8478   9.224   8.793   8.640
  639LEU   HD11 8479   9.179   8.729   8.563
  639LEU   HD12 8480   9.323   8.816   8.601
  639LEU   HD13 8481   9.236   8.738   8.733
  639LEU    CD2 8482   9.003   8.852   8.699
  639LEU   HD21 8483   8.965   8.776   8.630
  639LEU   HD22 8484   9.012   8.808   8.798
  639LEU   HD23 8485   8.923   8.926   8.690
  639LEU      C 8486   9.147   9.227   8.879
  639LEU      O 8487   9.240   9.306   8.866
  640GLY      N 8488   9.103   9.187   8.995
  640GLY      H 8489   9.046   9.104   8.984
  640GLY     CA 8490   9.130   9.252   9.124
  640GLY    HA1 8491   9.231   9.239   9.162
  640GLY    HA2 8492   9.068   9.200   9.197
  640GLY      C 8493   9.101   9.400   9.126
  640GLY      O 8494   8.987   9.435   9.128
  641ASP      N 8495   9.198   9.486   9.147
  641ASP      H 8496   9.294   9.456   9.138
  641ASP     CA 8497   9.172   9.627   9.193
  641ASP     HA 8498   9.071   9.656   9.166
  641ASP     CB 8499   9.191   9.643   9.344
  641ASP    HB1 8500   9.156   9.742   9.372
  641ASP    HB2 8501   9.296   9.634   9.372
  641ASP     CG 8502   9.117   9.537   9.418
  641ASP    OD1 8503   9.182   9.430   9.447
  641ASP    OD2 8504   8.993   9.541   9.441
  641ASP      C 8505   9.267   9.728   9.123
  641ASP      O 8506   9.372   9.692   9.060
  642LEU      N 8507   9.242   9.858   9.129
  642LEU      H 8508   9.162   9.894   9.180
  642LEU     CA 8509   9.346   9.955   9.091
  642LEU     HA 8510   9.442   9.904   9.078
  642LEU     CB 8511   9.303  10.014   8.953
  642LEU    HB1 8512   9.205  10.061   8.944
  642LEU    HB2 8513   9.291   9.931   8.883
  642LEU     CG 8514   9.407  10.117   8.898
  642LEU     HG 8515   9.406  10.202   8.966
  642LEU    CD1 8516   9.556  10.062   8.883
  642LEU   HD11 8517   9.608  10.097   8.794
  642LEU   HD12 8518   9.608  10.087   8.975
  642LEU   HD13 8519   9.553   9.954   8.867
  642LEU    CD2 8520   9.365  10.164   8.757
  642LEU   HD21 8521   9.368  10.074   8.695
  642LEU   HD22 8522   9.264  10.203   8.749
  642LEU   HD23 8523   9.423  10.247   8.716
  642LEU      C 8524   9.357  10.070   9.197
  642LEU      O 8525   9.272  10.159   9.220
  643ASN      N 8526   9.473  10.072   9.267
  643ASN      H 8527   9.539   9.996   9.259
  643ASN     CA 8528   9.493  10.176   9.370
  643ASN     HA 8529   9.400  10.216   9.410
  643ASN     CB 8530   9.567  10.120   9.494
  643ASN    HB1 8531   9.570  10.197   9.572
  643ASN    HB2 8532   9.668  10.095   9.464
  643ASN     CG 8533   9.492  10.005   9.570
  643ASN    OD1 8534   9.555   9.922   9.635
  643ASN    ND2 8535   9.357  10.000   9.571
  643ASN   HD21 8536   9.302  10.067   9.519
  643ASN   HD22 8537   9.312   9.941   9.639
  643ASN      C 8538   9.555  10.300   9.306
  643ASN      O 8539   9.674  10.299   9.279
  644ILE      N 8540   9.484  10.411   9.272
  644ILE      H 8541   9.383  10.411   9.280
  644ILE     CA 8542   9.542  10.539   9.227
  644ILE     HA 8543   9.623  10.519   9.157
  644ILE     CB 8544   9.439  10.613   9.144
  644ILE     HB 8545   9.346  10.596   9.199
  644ILE    CG2 8546   9.442  10.758   9.107
  644ILE   HG21 8547   9.376  10.790   9.026
  644ILE   HG22 8548   9.422  10.825   9.191
  644ILE   HG23 8549   9.541  10.779   9.068
  644ILE    CG1 8550   9.418  10.541   9.009
  644ILE   HG11 8551   9.315  10.562   8.980
  644ILE   HG12 8552   9.404  10.435   9.024
  644ILE     CD 8553   9.507  10.564   8.882
  644ILE    HD1 8554   9.480  10.666   8.853
  644ILE    HD2 8555   9.612  10.542   8.897
  644ILE    HD3 8556   9.469  10.500   8.802
  644ILE      C 8557   9.600  10.614   9.348
  644ILE      O 8558   9.676  10.708   9.326
  645GLN      N 8559   9.564  10.587   9.475
  645GLN      H 8560   9.492  10.520   9.497
  645GLN     CA 8561   9.612  10.662   9.588
  645GLN     HA 8562   9.641  10.756   9.541
  645GLN     CB 8563   9.505  10.682   9.698
  645GLN    HB1 8564   9.543  10.739   9.783
  645GLN    HB2 8565   9.484  10.581   9.732
  645GLN     CG 8566   9.375  10.741   9.646
  645GLN    HG1 8567   9.315  10.733   9.736
  645GLN    HG2 8568   9.312  10.686   9.576
  645GLN     CD 8569   9.404  10.882   9.579
  645GLN    OE1 8570   9.402  10.893   9.456
  645GLN    NE2 8571   9.439  10.981   9.659
  645GLN   HE21 8572   9.441  10.968   9.759
  645GLN   HE22 8573   9.459  11.074   9.625
  645GLN      C 8574   9.747  10.613   9.657
  645GLN      O 8575   9.770  10.628   9.776
  646GLN      N 8576   9.828  10.539   9.580
  646GLN      H 8577   9.789  10.511   9.491
  646GLN     CA 8578   9.954  10.495   9.631
  646GLN     HA 8579   9.934  10.428   9.714
  646GLN     CB 8580  10.028  10.400   9.531
  646GLN    HB1 8581  10.135  10.388   9.552
  646GLN    HB2 8582  10.034  10.458   9.439
  646GLN     CG 8583   9.939  10.270   9.518
  646GLN    HG1 8584   9.837  10.292   9.488
  646GLN    HG2 8585   9.931  10.219   9.613
  646GLN     CD 8586  10.010  10.180   9.415
  646GLN    OE1 8587  10.106  10.108   9.445
  646GLN    NE2 8588   9.970  10.176   9.291
  646GLN   HE21 8589   9.905  10.249   9.267
  646GLN   HE22 8590  10.020  10.113   9.229
  646GLN      C 8591  10.045  10.609   9.679
  646GLN      O 8592  10.034  10.727   9.645
  647ASN      N 8593  10.141  10.571   9.759
  647ASN      H 8594  10.143  10.474   9.789
  647ASN     CA 8595  10.250  10.657   9.806
  647ASN     HA 8596  10.202  10.752   9.829
  647ASN     CB 8597  10.299  10.601   9.941
  647ASN    HB1 8598  10.372  10.670   9.985
  647ASN    HB2 8599  10.342  10.503   9.925
  647ASN     CG 8600  10.191  10.590  10.050
  647ASN    OD1 8601  10.128  10.693  10.087
  647ASN    ND2 8602  10.163  10.473  10.099
  647ASN   HD21 8603  10.232  10.399  10.091
  647ASN   HD22 8604  10.088  10.466  10.166
  647ASN      C 8605  10.362  10.677   9.711
  647ASN      O 8606  10.457  10.599   9.705
  648SER      N 8607  10.349  10.779   9.625
  648SER      H 8608  10.293  10.859   9.651
  648SER     CA 8609  10.446  10.798   9.511
  648SER     HA 8610  10.515  10.716   9.525
  648SER     CB 8611  10.364  10.776   9.384
  648SER    HB1 8612  10.333  10.672   9.376
  648SER    HB2 8613  10.433  10.786   9.301
  648SER     OG 8614  10.254  10.858   9.375
  648SER     HG 8615  10.190  10.815   9.318
  648SER      C 8616  10.530  10.921   9.515
  648SER      O 8617  10.499  11.014   9.581
  649THR      N 8618  10.640  10.919   9.444
  649THR      H 8619  10.651  10.839   9.383
  649THR     CA 8620  10.734  11.024   9.428
  649THR     HA 8621  10.730  11.079   9.522
  649THR     CB 8622  10.875  10.970   9.396
  649THR     HB 8623  10.948  11.049   9.380
  649THR    CG2 8624  10.933  10.889   9.514
  649THR   HG21 8625  10.899  10.785   9.510
  649THR   HG22 8626  11.041  10.886   9.498
  649THR   HG23 8627  10.913  10.930   9.612
  649THR    OG1 8628  10.877  10.870   9.290
  649THR    HG1 8629  10.963  10.881   9.250
  649THR      C 8630  10.683  11.124   9.322
  649THR      O 8631  10.653  11.239   9.354
  650TYR      N 8632  10.673  11.080   9.196
  650TYR      H 8633  10.708  10.987   9.179
  650TYR     CA 8634  10.598  11.163   9.095
  650TYR     HA 8635  10.561  11.254   9.142
  650TYR     CB 8636  10.700  11.200   8.985
  650TYR    HB1 8637  10.651  11.225   8.891
  650TYR    HB2 8638  10.763  11.114   8.964
  650TYR     CG 8639  10.788  11.318   9.021
  650TYR    CD1 8640  10.753  11.452   8.994
  650TYR    HD1 8641  10.669  11.473   8.928
  650TYR    CE1 8642  10.830  11.553   9.047
  650TYR    HE1 8643  10.802  11.657   9.036
  650TYR     CZ 8644  10.935  11.522   9.138
  650TYR     OH 8645  10.990  11.627   9.209
  650TYR     HH 8646  10.955  11.713   9.184
  650TYR    CE2 8647  10.966  11.390   9.169
  650TYR    HE2 8648  11.045  11.363   9.236
  650TYR    CD2 8649  10.890  11.288   9.105
  650TYR    HD2 8650  10.906  11.184   9.127
  650TYR      C 8651  10.468  11.089   9.044
  650TYR      O 8652  10.472  11.012   8.955
  651PRO      N 8653  10.348  11.115   9.108
  651PRO     CD 8654  10.342  11.190   9.235
  651PRO    HD1 8655  10.405  11.279   9.239
  651PRO    HD2 8656  10.361  11.118   9.315
  651PRO     CG 8657  10.198  11.231   9.242
  651PRO    HG1 8658  10.190  11.307   9.164
  651PRO    HG2 8659  10.171  11.280   9.335
  651PRO     CB 8660  10.117  11.111   9.194
  651PRO    HB1 8661  10.033  11.156   9.141
  651PRO    HB2 8662  10.092  11.041   9.275
  651PRO     CA 8663  10.218  11.053   9.088
  651PRO     HA 8664  10.236  10.946   9.084
  651PRO      C 8665  10.166  11.082   8.951
  651PRO      O 8666  10.103  10.999   8.894
  652ILE      N 8667  10.187  11.207   8.898
  652ILE      H 8668  10.239  11.269   8.959
  652ILE     CA 8669  10.152  11.249   8.766
  652ILE     HA 8670  10.046  11.228   8.748
  652ILE     CB 8671  10.165  11.399   8.736
  652ILE     HB 8672  10.271  11.426   8.730
  652ILE    CG2 8673  10.102  11.447   8.600
  652ILE   HG21 8674  10.103  11.555   8.587
  652ILE   HG22 8675  10.147  11.401   8.512
  652ILE   HG23 8676  10.001  11.413   8.577
  652ILE    CG1 8677  10.100  11.490   8.848
  652ILE   HG11 8678  10.124  11.596   8.843
  652ILE   HG12 8679  10.134  11.449   8.942
  652ILE     CD 8680   9.949  11.469   8.849
  652ILE    HD1 8681   9.923  11.363   8.860
  652ILE    HD2 8682   9.906  11.526   8.931
  652ILE    HD3 8683   9.907  11.513   8.759
  652ILE      C 8684  10.236  11.171   8.662
  652ILE      O 8685  10.185  11.141   8.556
  653LEU      N 8686  10.359  11.129   8.691
  653LEU      H 8687  10.397  11.155   8.781
  653LEU     CA 8688  10.437  11.042   8.603
  653LEU     HA 8689  10.421  11.069   8.498
  653LEU     CB 8690  10.580  11.062   8.628
  653LEU    HB1 8691  10.604  11.043   8.732
  653LEU    HB2 8692  10.608  11.163   8.597
  653LEU     CG 8693  10.684  10.963   8.562
  653LEU     HG 8694  10.647  10.861   8.553
  653LEU    CD1 8695  10.697  11.019   8.420
  653LEU   HD11 8696  10.757  10.947   8.365
  653LEU   HD12 8697  10.599  11.019   8.371
  653LEU   HD13 8698  10.738  11.120   8.422
  653LEU    CD2 8699  10.823  10.966   8.630
  653LEU   HD21 8700  10.895  10.901   8.581
  653LEU   HD22 8701  10.845  11.073   8.630
  653LEU   HD23 8702  10.818  10.928   8.732
  653LEU      C 8703  10.391  10.895   8.613
  653LEU      O 8704  10.379  10.828   8.509
  654PHE      N 8705  10.367  10.847   8.737
  654PHE      H 8706  10.365  10.906   8.819
  654PHE     CA 8707  10.308  10.721   8.753
  654PHE     HA 8708  10.383  10.650   8.717
  654PHE     CB 8709  10.291  10.680   8.902
  654PHE    HB1 8710  10.225  10.753   8.949
  654PHE    HB2 8711  10.387  10.703   8.947
  654PHE     CG 8712  10.251  10.542   8.949
  654PHE    CD1 8713  10.345  10.456   9.011
  654PHE    HD1 8714  10.441  10.499   9.034
  654PHE    CE1 8715  10.305  10.327   9.045
  654PHE    HE1 8716  10.377  10.260   9.089
  654PHE     CZ 8717  10.170  10.290   9.033
  654PHE     HZ 8718  10.132  10.193   9.061
  654PHE    CE2 8719  10.076  10.383   8.984
  654PHE    HE2 8720   9.972  10.354   8.993
  654PHE    CD2 8721  10.117  10.506   8.927
  654PHE    HD2 8722  10.057  10.576   8.872
  654PHE      C 8723  10.178  10.701   8.679
  654PHE      O 8724  10.170  10.611   8.592
  655LEU      N 8725  10.072  10.776   8.709
  655LEU      H 8726  10.081  10.846   8.781
  655LEU     CA 8727   9.950  10.777   8.635
  655LEU     HA 8728   9.899  10.682   8.651
  655LEU     CB 8729   9.863  10.890   8.691
  655LEU    HB1 8730   9.913  10.984   8.666
  655LEU    HB2 8731   9.871  10.887   8.800
  655LEU     CG 8732   9.717  10.903   8.643
  655LEU     HG 8733   9.713  10.942   8.541
  655LEU    CD1 8734   9.653  10.758   8.634
  655LEU   HD11 8735   9.679  10.698   8.721
  655LEU   HD12 8736   9.547  10.758   8.609
  655LEU   HD13 8737   9.699  10.708   8.549
  655LEU    CD2 8738   9.632  10.980   8.744
  655LEU   HD21 8739   9.634  10.923   8.837
  655LEU   HD22 8740   9.669  11.082   8.758
  655LEU   HD23 8741   9.530  10.993   8.707
  655LEU      C 8742   9.970  10.794   8.483
  655LEU      O 8743   9.920  10.708   8.405
  656PHE      N 8744  10.050  10.887   8.430
  656PHE      H 8745  10.100  10.956   8.483
  656PHE     CA 8746  10.093  10.898   8.284
  656PHE     HA 8747  10.001  10.924   8.232
  656PHE     CB 8748  10.184  11.021   8.262
  656PHE    HB1 8749  10.264  11.023   8.335
  656PHE    HB2 8750  10.124  11.109   8.286
  656PHE     CG 8751  10.242  11.039   8.121
  656PHE    CD1 8752  10.364  10.990   8.085
  656PHE    HD1 8753  10.421  10.942   8.163
  656PHE    CE1 8754  10.416  11.001   7.956
  656PHE    HE1 8755  10.519  10.972   7.937
  656PHE     CZ 8756  10.329  11.049   7.857
  656PHE     HZ 8757  10.358  11.058   7.753
  656PHE    CE2 8758  10.195  11.080   7.886
  656PHE    HE2 8759  10.134  11.122   7.808
  656PHE    CD2 8760  10.156  11.082   8.019
  656PHE    HD2 8761  10.054  11.097   8.051
  656PHE      C 8762  10.144  10.766   8.223
  656PHE      O 8763  10.089  10.708   8.129
  657LEU      N 8764  10.251  10.711   8.282
  657LEU      H 8765  10.295  10.757   8.361
  657LEU     CA 8766  10.299  10.578   8.242
  657LEU     HA 8767  10.335  10.594   8.140
  657LEU     CB 8768  10.411  10.532   8.338
  657LEU    HB1 8769  10.423  10.425   8.322
  657LEU    HB2 8770  10.383  10.543   8.443
  657LEU     CG 8771  10.540  10.615   8.316
  657LEU     HG 8772  10.522  10.722   8.328
  657LEU    CD1 8773  10.647  10.553   8.407
  657LEU   HD11 8774  10.606  10.573   8.506
  657LEU   HD12 8775  10.668  10.447   8.395
  657LEU   HD13 8776  10.738  10.612   8.408
  657LEU    CD2 8777  10.600  10.618   8.178
  657LEU   HD21 8778  10.535  10.682   8.119
  657LEU   HD22 8779  10.702  10.657   8.186
  657LEU   HD23 8780  10.613  10.517   8.141
  657LEU      C 8781  10.188  10.467   8.242
  657LEU      O 8782  10.195  10.377   8.155
  658LEU      N 8783  10.101  10.470   8.349
  658LEU      H 8784  10.117  10.529   8.429
  658LEU     CA 8785  10.001  10.368   8.361
  658LEU     HA 8786  10.039  10.266   8.366
  658LEU     CB 8787   9.933  10.393   8.496
  658LEU    HB1 8788   9.887  10.490   8.479
  658LEU    HB2 8789  10.004  10.407   8.577
  658LEU     CG 8790   9.816  10.302   8.546
  658LEU     HG 8791   9.771  10.254   8.459
  658LEU    CD1 8792   9.868  10.189   8.630
  658LEU   HD11 8793   9.926  10.219   8.717
  658LEU   HD12 8794   9.795  10.112   8.655
  658LEU   HD13 8795   9.927  10.125   8.564
  658LEU    CD2 8796   9.714  10.388   8.629
  658LEU   HD21 8797   9.646  10.449   8.570
  658LEU   HD22 8798   9.657  10.323   8.695
  658LEU   HD23 8799   9.776  10.450   8.694
  658LEU      C 8800   9.895  10.369   8.251
  658LEU      O 8801   9.868  10.266   8.188
  659ILE      N 8802   9.847  10.485   8.216
  659ILE      H 8803   9.873  10.565   8.272
  659ILE     CA 8804   9.758  10.509   8.100
  659ILE     HA 8805   9.666  10.455   8.121
  659ILE     CB 8806   9.714  10.656   8.095
  659ILE     HB 8807   9.799  10.725   8.102
  659ILE    CG2 8808   9.651  10.703   7.962
  659ILE   HG21 8809   9.616  10.806   7.966
  659ILE   HG22 8810   9.714  10.691   7.874
  659ILE   HG23 8811   9.562  10.646   7.937
  659ILE    CG1 8812   9.633  10.679   8.225
  659ILE   HG11 8813   9.681  10.637   8.313
  659ILE   HG12 8814   9.538  10.626   8.237
  659ILE     CD 8815   9.606  10.830   8.258
  659ILE    HD1 8816   9.541  10.834   8.345
  659ILE    HD2 8817   9.696  10.891   8.269
  659ILE    HD3 8818   9.560  10.872   8.168
  659ILE      C 8819   9.827  10.450   7.971
  659ILE      O 8820   9.777  10.371   7.894
  660THR      N 8821   9.955  10.488   7.952
  660THR      H 8822   9.994  10.553   8.018
  660THR     CA 8823  10.040  10.465   7.834
  660THR     HA 8824   9.982  10.495   7.746
  660THR     CB 8825  10.169  10.547   7.837
  660THR     HB 8826  10.218  10.537   7.933
  660THR    CG2 8827  10.259  10.522   7.722
  660THR   HG21 8828  10.319  10.431   7.732
  660THR   HG22 8829  10.203  10.527   7.629
  660THR   HG23 8830  10.336  10.597   7.705
  660THR    OG1 8831  10.135  10.685   7.820
  660THR    HG1 8832  10.124  10.711   7.912
  660THR      C 8833  10.057  10.312   7.823
  660THR      O 8834  10.030  10.259   7.713
  661TYR      N 8835  10.100  10.240   7.927
  661TYR      H 8836  10.126  10.290   8.011
  661TYR     CA 8837  10.110  10.093   7.933
  661TYR     HA 8838  10.195  10.060   7.874
  661TYR     CB 8839  10.141  10.052   8.081
  661TYR    HB1 8840  10.071  10.111   8.141
  661TYR    HB2 8841  10.240  10.078   8.118
  661TYR     CG 8842  10.130   9.905   8.110
  661TYR    CD1 8843  10.210   9.807   8.044
  661TYR    HD1 8844  10.301   9.836   7.994
  661TYR    CE1 8845  10.172   9.665   8.046
  661TYR    HE1 8846  10.234   9.589   8.002
  661TYR     CZ 8847  10.059   9.623   8.115
  661TYR     OH 8848  10.026   9.493   8.115
  661TYR     HH 8849   9.935   9.470   8.139
  661TYR    CE2 8850   9.986   9.722   8.192
  661TYR    HE2 8851   9.896   9.697   8.245
  661TYR    CD2 8852  10.016   9.861   8.181
  661TYR    HD2 8853   9.959   9.935   8.234
  661TYR      C 8854   9.982  10.026   7.888
  661TYR      O 8855   9.982   9.936   7.805
  662VAL      N 8856   9.866  10.076   7.936
  662VAL      H 8857   9.872  10.154   8.001
  662VAL     CA 8858   9.731  10.020   7.898
  662VAL     HA 8859   9.735   9.911   7.904
  662VAL     CB 8860   9.622  10.055   7.998
  662VAL     HB 8861   9.611  10.163   8.006
  662VAL    CG1 8862   9.491  10.001   7.949
  662VAL   HG11 8863   9.465  10.052   7.856
  662VAL   HG12 8864   9.508   9.896   7.928
  662VAL   HG13 8865   9.410  10.016   8.021
  662VAL    CG2 8866   9.632  10.004   8.143
  662VAL   HG21 8867   9.571  10.063   8.211
  662VAL   HG22 8868   9.599   9.901   8.152
  662VAL   HG23 8869   9.735  10.022   8.175
  662VAL      C 8870   9.702  10.048   7.751
  662VAL      O 8871   9.670   9.959   7.673
  663ILE      N 8872   9.727  10.169   7.706
  663ILE      H 8873   9.748  10.239   7.777
  663ILE     CA 8874   9.713  10.200   7.559
  663ILE     HA 8875   9.612  10.176   7.526
  663ILE     CB 8876   9.741  10.353   7.535
  663ILE     HB 8877   9.838  10.372   7.581
  663ILE    CG2 8878   9.739  10.373   7.389
  663ILE   HG21 8879   9.756  10.477   7.362
  663ILE   HG22 8880   9.826  10.323   7.347
  663ILE   HG23 8881   9.648  10.339   7.339
  663ILE    CG1 8882   9.630  10.444   7.603
  663ILE   HG11 8883   9.612  10.410   7.705
  663ILE   HG12 8884   9.533  10.431   7.555
  663ILE     CD 8885   9.671  10.589   7.603
  663ILE    HD1 8886   9.604  10.650   7.663
[truncated: 20,909,192 more chars]
