# Supplementary material for: Dynamic molecular portraits of ion-conducting pores characterize functional states of TRPV channels
Source: Commun Chem. 2024 Jun 1;7:119. doi: 10.1038/s42004-024-01198-z (PMC11144267; doi:10.1038/s42004-024-01198-z)
Supplement: Supplementary file 3 — Supplementary Data 1 [file 42004_2024_1198_MOESM3_ESM.zip › Supplementary Data 1/pi_closedV3_init.gro]

 frame t=0
473534
  118ARG      N    1  15.650   9.329   0.603
  118ARG     H1    2  15.574   9.284   0.649
  118ARG     H2    3  15.693   9.265   0.539
  118ARG     H3    4  15.718   9.358   0.671
  118ARG     CA    5  15.602   9.445   0.530
  118ARG     HA    6  15.563   9.505   0.600
  118ARG     CB    7  15.718   9.515   0.458
  118ARG    HB1    8  15.781   9.550   0.527
  118ARG    HB2    9  15.681   9.591   0.405
  118ARG     CG   10  15.799   9.427   0.363
  118ARG    HG1   11  15.739   9.395   0.289
  118ARG    HG2   12  15.835   9.349   0.413
  118ARG     CD   13  15.915   9.505   0.303
  118ARG    HD1   14  15.973   9.443   0.249
  118ARG    HD2   15  15.969   9.546   0.376
  118ARG     NE   16  15.867   9.611   0.215
  118ARG     HE   17  15.773   9.606   0.181
  118ARG     CZ   18  15.941   9.715   0.177
  118ARG    NH1   19  16.065   9.728   0.221
  118ARG   HH11   20  16.104   9.659   0.283
  118ARG   HH12   21  16.121   9.806   0.192
  118ARG    NH2   22  15.890   9.806   0.097
  118ARG   HH21   23  15.795   9.797   0.065
  118ARG   HH22   24  15.945   9.885   0.068
  118ARG      C   25  15.490   9.409   0.432
  118ARG      O   26  15.396   9.487   0.413
  119LEU      N   27  15.498   9.291   0.371
  119LEU      H   28  15.576   9.231   0.389
  119LEU     CA   29  15.394   9.248   0.279
  119LEU     HA   30  15.360   9.331   0.235
  119LEU     CB   31  15.452   9.151   0.176
  119LEU    HB1   32  15.475   9.067   0.225
  119LEU    HB2   33  15.535   9.193   0.141
  119LEU     CG   34  15.368   9.109   0.054
  119LEU     HG   35  15.307   9.035   0.082
  119LEU    CD1   36  15.459   9.061  -0.057
  119LEU   HD11   37  15.404   9.035  -0.136
  119LEU   HD12   38  15.522   9.135  -0.083
  119LEU   HD13   39  15.512   8.983  -0.025
  119LEU    CD2   40  15.283   9.224   0.003
  119LEU   HD21   41  15.230   9.193  -0.076
  119LEU   HD22   42  15.220   9.253   0.075
  119LEU   HD23   43  15.341   9.300  -0.024
  119LEU      C   44  15.279   9.182   0.354
  119LEU      O   45  15.163   9.188   0.311
  120LYS      N   46  15.311   9.119   0.468
  120LYS      H   47  15.405   9.122   0.501
  120LYS     CA   48  15.211   9.046   0.545
  120LYS     HA   49  15.163   8.986   0.481
  120LYS     CB   50  15.281   8.966   0.653
  120LYS    HB1   51  15.325   9.030   0.716
  120LYS    HB2   52  15.352   8.910   0.609
  120LYS     CG   53  15.194   8.873   0.735
  120LYS    HG1   54  15.147   8.809   0.674
  120LYS    HG2   55  15.127   8.926   0.787
  120LYS     CD   56  15.282   8.795   0.831
  120LYS    HD1   57  15.330   8.860   0.891
  120LYS    HD2   58  15.349   8.743   0.778
  120LYS     CE   59  15.203   8.700   0.917
  120LYS    HE1   60  15.155   8.634   0.859
  120LYS    HE2   61  15.136   8.751   0.971
  120LYS     NZ   62  15.292   8.625   1.010
  120LYS    HZ1   63  15.237   8.563   1.066
  120LYS    HZ2   64  15.359   8.573   0.957
  120LYS    HZ3   65  15.340   8.690   1.069
  120LYS      C   66  15.108   9.140   0.606
  120LYS      O   67  14.989   9.109   0.611
  121LYS      N   68  15.153   9.259   0.650
  121LYS      H   69  15.250   9.281   0.642
  121LYS     CA   70  15.061   9.354   0.710
  121LYS     HA   71  15.001   9.300   0.770
  121LYS     CB   72  15.137   9.457   0.792
  121LYS    HB1   73  15.078   9.537   0.804
  121LYS    HB2   74  15.219   9.484   0.740
  121LYS     CG   75  15.183   9.411   0.930
  121LYS    HG1   76  15.117   9.345   0.965
  121LYS    HG2   77  15.187   9.490   0.991
  121LYS     CD   78  15.320   9.346   0.925
  121LYS    HD1   79  15.382   9.405   0.875
  121LYS    HD2   80  15.312   9.258   0.878
  121LYS     CE   81  15.374   9.323   1.065
  121LYS    HE1   82  15.376   9.410   1.114
  121LYS    HE2   83  15.467   9.287   1.059
  121LYS     NZ   84  15.291   9.227   1.143
  121LYS    HZ1   85  15.331   9.215   1.234
  121LYS    HZ2   86  15.198   9.262   1.151
  121LYS    HZ3   87  15.289   9.138   1.096
  121LYS      C   88  14.976   9.423   0.604
  121LYS      O   89  14.864   9.468   0.633
  122ARG      N   90  15.026   9.434   0.481
  122ARG      H   91  15.118   9.400   0.462
  122ARG     CA   92  14.948   9.495   0.374
  122ARG     HA   93  14.910   9.579   0.413
  122ARG     CB   94  15.038   9.529   0.255
  122ARG    HB1   95  14.980   9.548   0.176
  122ARG    HB2   96  15.096   9.449   0.236
  122ARG     CG   97  15.130   9.648   0.276
  122ARG    HG1   98  15.202   9.623   0.340
  122ARG    HG2   99  15.076   9.723   0.315
  122ARG     CD  100  15.194   9.696   0.146
  122ARG    HD1  101  15.243   9.781   0.162
  122ARG    HD2  102  15.122   9.711   0.078
  122ARG     NE  103  15.289   9.599   0.090
  122ARG     HE  104  15.254   9.531   0.026
  122ARG     CZ  105  15.418   9.597   0.119
  122ARG    NH1  106  15.469   9.685   0.204
  122ARG   HH11  107  15.410   9.753   0.246
  122ARG   HH12  108  15.567   9.683   0.226
  122ARG    NH2  109  15.497   9.506   0.064
  122ARG   HH21  110  15.459   9.439   0.000
  122ARG   HH22  111  15.595   9.505   0.086
  122ARG      C  112  14.833   9.406   0.331
  122ARG      O  113  14.728   9.454   0.288
  123ILE      N  114  14.851   9.274   0.341
  123ILE      H  115  14.937   9.238   0.377
  123ILE     CA  116  14.746   9.182   0.300
  123ILE     HA  117  14.708   9.218   0.215
  123ILE     CB  118  14.804   9.042   0.273
  123ILE     HB  119  14.849   9.011   0.357
  123ILE    CG2  120  14.696   8.943   0.236
  123ILE   HG21  121  14.738   8.854   0.219
  123ILE   HG22  122  14.631   8.936   0.311
  123ILE   HG23  123  14.649   8.974   0.153
  123ILE    CG1  124  14.903   9.049   0.157
  123ILE   HG11  125  14.966   9.125   0.173
  123ILE   HG12  126  14.852   9.064   0.072
  123ILE     CD  127  14.986   8.924   0.140
  123ILE    HD1  128  15.048   8.936   0.063
  123ILE    HD2  129  15.039   8.908   0.223
  123ILE    HD3  130  14.925   8.846   0.123
  123ILE      C  131  14.634   9.180   0.403
  123ILE      O  132  14.515   9.177   0.368
  124PHE      N  133  14.669   9.184   0.532
  124PHE      H  134  14.766   9.187   0.556
  124PHE     CA  135  14.569   9.185   0.638
  124PHE     HA  136  14.509   9.107   0.618
  124PHE     CB  137  14.635   9.167   0.774
  124PHE    HB1  138  14.569   9.193   0.845
  124PHE    HB2  139  14.714   9.228   0.779
  124PHE     CG  140  14.682   9.028   0.802
  124PHE    CD1  141  14.633   8.921   0.730
  124PHE    HD1  142  14.565   8.936   0.659
  124PHE    CE1  143  14.677   8.792   0.755
  124PHE    HE1  144  14.642   8.716   0.701
  124PHE     CZ  145  14.770   8.770   0.854
  124PHE     HZ  146  14.801   8.677   0.873
  124PHE    CE2  147  14.820   8.876   0.927
  124PHE    HE2  148  14.887   8.860   0.999
  124PHE    CD2  149  14.776   9.004   0.901
  124PHE    HD2  150  14.812   9.080   0.954
  124PHE      C  151  14.486   9.312   0.636
  124PHE      O  152  14.367   9.311   0.672
  125ALA      N  153  14.545   9.424   0.593
  125ALA      H  154  14.642   9.423   0.570
  125ALA     CA  155  14.468   9.547   0.579
  125ALA     HA  156  14.410   9.552   0.660
  125ALA     CB  157  14.562   9.667   0.574
  125ALA    HB1  158  14.508   9.750   0.564
  125ALA    HB2  159  14.615   9.671   0.658
  125ALA    HB3  160  14.623   9.657   0.496
  125ALA      C  161  14.380   9.542   0.455
  125ALA      O  162  14.268   9.595   0.455
  126ALA      N  163  14.429   9.480   0.348
  126ALA      H  164  14.517   9.432   0.354
  126ALA     CA  165  14.355   9.480   0.222
  126ALA     HA  166  14.321   9.574   0.211
  126ALA     CB  167  14.448   9.441   0.107
  126ALA    HB1  168  14.397   9.441   0.021
  126ALA    HB2  169  14.524   9.506   0.101
  126ALA    HB3  170  14.485   9.349   0.124
  126ALA      C  171  14.236   9.387   0.227
  126ALA      O  172  14.137   9.409   0.156
  127VAL      N  173  14.244   9.283   0.310
  127VAL      H  174  14.324   9.273   0.369
  127VAL     CA  175  14.136   9.185   0.316
  127VAL     HA  176  14.096   9.182   0.224
  127VAL     CB  177  14.194   9.047   0.355
  127VAL     HB  178  14.248   9.056   0.439
  127VAL    CG1  179  14.087   8.948   0.382
  127VAL   HG11  180  14.128   8.860   0.407
  127VAL   HG12  181  14.030   8.981   0.457
  127VAL   HG13  182  14.031   8.937   0.300
  127VAL    CG2  183  14.279   8.994   0.242
  127VAL   HG21  184  14.316   8.905   0.267
  127VAL   HG22  185  14.223   8.985   0.160
  127VAL   HG23  186  14.354   9.058   0.224
  127VAL      C  187  14.027   9.231   0.412
  127VAL      O  188  13.907   9.214   0.386
  128SER      N  189  14.066   9.295   0.523
  128SER      H  190  14.163   9.311   0.539
  128SER     CA  191  13.968   9.342   0.620
  128SER     HA  192  13.909   9.263   0.637
  128SER     CB  193  14.038   9.389   0.748
  128SER    HB1  194  13.972   9.426   0.813
  128SER    HB2  195  14.107   9.458   0.727
  128SER     OG  196  14.104   9.280   0.811
  128SER     HG  197  14.150   9.313   0.894
  128SER      C  198  13.884   9.457   0.565
  128SER      O  199  13.764   9.466   0.595
  129GLU      N  200  13.942   9.543   0.483
  129GLU      H  201  14.037   9.529   0.455
  129GLU     CA  202  13.870   9.660   0.433
  129GLU     HA  203  13.811   9.687   0.509
  129GLU     CB  204  13.968   9.771   0.397
  129GLU    HB1  205  13.917   9.844   0.352
  129GLU    HB2  206  14.036   9.734   0.334
  129GLU     CG  207  14.040   9.828   0.518
  129GLU    HG1  208  14.110   9.892   0.486
  129GLU    HG2  209  14.083   9.754   0.568
  129GLU     CD  210  13.946   9.903   0.612
  129GLU    OE1  211  13.848   9.963   0.564
  129GLU    OE2  212  13.971   9.900   0.735
  129GLU      C  213  13.783   9.628   0.313
  129GLU      O  214  13.676   9.689   0.296
  130GLY      N  215  13.824   9.534   0.229
  130GLY      H  216  13.911   9.487   0.246
  130GLY     CA  217  13.745   9.499   0.113
  130GLY    HA1  218  13.656   9.544   0.122
  130GLY    HA2  219  13.733   9.400   0.114
  130GLY      C  220  13.811   9.541  -0.017
  130GLY      O  221  13.743   9.558  -0.119
  131CYS      N  222  13.943   9.556  -0.014
  131CYS      H  223  13.991   9.534   0.070
  131CYS     CA  224  14.020   9.605  -0.129
  131CYS     HA  225  13.970   9.680  -0.172
  131CYS     CB  226  14.156   9.658  -0.083
  131CYS    HB1  227  14.205   9.675  -0.168
  131CYS    HB2  228  14.197   9.580  -0.035
  131CYS     SG  229  14.148   9.804   0.022
  131CYS     HG  230  14.241   9.832   0.047
  131CYS      C  231  14.035   9.489  -0.227
  131CYS      O  232  14.125   9.407  -0.216
  132VAL      N  233  13.944   9.484  -0.325
  132VAL      H  234  13.879   9.560  -0.336
  132VAL     CA  235  13.938   9.371  -0.417
  132VAL     HA  236  13.951   9.290  -0.360
  132VAL     CB  237  13.801   9.365  -0.486
  132VAL     HB  238  13.783   9.452  -0.532
  132VAL    CG1  239  13.798   9.253  -0.590
  132VAL   HG11  240  13.708   9.251  -0.634
  132VAL   HG12  241  13.868   9.271  -0.659
  132VAL   HG13  242  13.816   9.166  -0.545
  132VAL    CG2  243  13.692   9.343  -0.384
  132VAL   HG21  244  13.603   9.339  -0.430
  132VAL   HG22  245  13.708   9.257  -0.335
  132VAL   HG23  246  13.692   9.419  -0.319
  132VAL      C  247  14.050   9.378  -0.520
  132VAL      O  248  14.125   9.282  -0.540
  133GLU      N  249  14.064   9.494  -0.586
  133GLU      H  250  14.004   9.571  -0.565
  133GLU     CA  251  14.167   9.508  -0.688
  133GLU     HA  252  14.159   9.426  -0.745
  133GLU     CB  253  14.141   9.633  -0.772
  133GLU    HB1  254  14.220   9.648  -0.831
  133GLU    HB2  255  14.131   9.711  -0.710
  133GLU     CG  256  14.018   9.626  -0.860
  133GLU    HG1  257  14.004   9.532  -0.889
  133GLU    HG2  258  14.033   9.684  -0.941
  133GLU     CD  259  13.893   9.674  -0.789
  133GLU    OE1  260  13.905   9.723  -0.675
  133GLU    OE2  261  13.783   9.663  -0.848
  133GLU      C  262  14.306   9.513  -0.626
  133GLU      O  263  14.402   9.459  -0.683
  134GLU      N  264  14.318   9.575  -0.509
  134GLU      H  265  14.237   9.614  -0.466
  134GLU     CA  266  14.447   9.585  -0.441
  134GLU     HA  267  14.510   9.620  -0.510
  134GLU     CB  268  14.436   9.682  -0.323
  134GLU    HB1  269  14.519   9.673  -0.268
  134GLU    HB2  270  14.357   9.655  -0.268
  134GLU     CG  271  14.421   9.829  -0.359
  134GLU    HG1  272  14.476   9.848  -0.440
  134GLU    HG2  273  14.454   9.884  -0.282
  134GLU     CD  274  14.277   9.870  -0.389
  134GLU    OE1  275  14.187   9.783  -0.385
  134GLU    OE2  276  14.254   9.989  -0.414
  134GLU      C  277  14.496   9.450  -0.393
  134GLU      O  278  14.617   9.431  -0.374
  135LEU      N  279  14.405   9.356  -0.370
  135LEU      H  280  14.308   9.376  -0.386
  135LEU     CA  281  14.443   9.223  -0.321
  135LEU     HA  282  14.504   9.238  -0.243
  135LEU     CB  283  14.318   9.146  -0.279
  135LEU    HB1  284  14.258   9.142  -0.359
  135LEU    HB2  285  14.274   9.199  -0.207
  135LEU     CG  286  14.335   9.003  -0.227
  135LEU     HG  287  14.381   8.948  -0.296
  135LEU    CD1  288  14.422   9.000  -0.104
  135LEU   HD11  289  14.431   8.905  -0.072
  135LEU   HD12  290  14.513   9.036  -0.126
  135LEU   HD13  291  14.381   9.055  -0.032
  135LEU    CD2  292  14.199   8.942  -0.200
  135LEU   HD21  293  14.211   8.849  -0.166
  135LEU   HD22  294  14.151   8.997  -0.131
  135LEU   HD23  295  14.146   8.941  -0.285
  135LEU      C  296  14.520   9.146  -0.427
  135LEU      O  297  14.609   9.066  -0.395
  136ARG      N  298  14.491   9.172  -0.555
  136ARG      H  299  14.441   9.255  -0.579
  136ARG     CA  300  14.533   9.081  -0.660
  136ARG     HA  301  14.520   8.989  -0.623
  136ARG     CB  302  14.444   9.102  -0.782
  136ARG    HB1  303  14.466   9.192  -0.821
  136ARG    HB2  304  14.349   9.102  -0.751
  136ARG     CG  305  14.457   8.999  -0.892
  136ARG    HG1  306  14.445   8.908  -0.853
  136ARG    HG2  307  14.549   9.006  -0.933
  136ARG     CD  308  14.351   9.025  -0.999
  136ARG    HD1  309  14.368   8.965  -1.078
  136ARG    HD2  310  14.355   9.120  -1.028
  136ARG     NE  311  14.215   8.998  -0.952
  136ARG     HE  312  14.190   8.903  -0.936
  136ARG     CZ  313  14.123   9.092  -0.929
  136ARG    NH1  314  14.153   9.220  -0.946
  136ARG   HH11  315  14.245   9.246  -0.976
  136ARG   HH12  316  14.084   9.290  -0.929
  136ARG    NH2  317  14.002   9.057  -0.887
  136ARG   HH21  318  13.980   8.961  -0.872
  136ARG   HH22  319  13.934   9.128  -0.870
  136ARG      C  320  14.681   9.096  -0.694
  136ARG      O  321  14.750   8.997  -0.721
  137GLU      N  322  14.732   9.219  -0.692
  137GLU      H  323  14.675   9.297  -0.669
  137GLU     CA  324  14.874   9.238  -0.724
  137GLU     HA  325  14.892   9.177  -0.801
  137GLU     CB  326  14.901   9.382  -0.765
  137GLU    HB1  327  14.999   9.392  -0.783
  137GLU    HB2  328  14.876   9.442  -0.689
  137GLU     CG  329  14.826   9.429  -0.888
  137GLU    HG1  330  14.806   9.350  -0.946
  137GLU    HG2  331  14.883   9.494  -0.938
  137GLU     CD  332  14.696   9.496  -0.851
  137GLU    OE1  333  14.675   9.518  -0.730
  137GLU    OE2  334  14.617   9.527  -0.942
  137GLU      C  335  14.961   9.200  -0.607
  137GLU      O  336  15.081   9.170  -0.625
  138LEU      N  337  14.907   9.203  -0.486
  138LEU      H  338  14.813   9.235  -0.475
  138LEU     CA  339  14.983   9.159  -0.369
  138LEU     HA  340  15.072   9.205  -0.374
  138LEU     CB  341  14.910   9.201  -0.242
  138LEU    HB1  342  14.960   9.162  -0.164
  138LEU    HB2  343  14.818   9.162  -0.245
  138LEU     CG  344  14.899   9.351  -0.220
  138LEU     HG  345  14.852   9.391  -0.299
  138LEU    CD1  346  14.815   9.381  -0.097
  138LEU   HD11  347  14.809   9.480  -0.085
  138LEU   HD12  348  14.723   9.343  -0.109
  138LEU   HD13  349  14.858   9.340  -0.017
  138LEU    CD2  350  15.036   9.414  -0.209
  138LEU   HD21  351  15.027   9.513  -0.195
  138LEU   HD22  352  15.086   9.374  -0.132
  138LEU   HD23  353  15.087   9.398  -0.293
  138LEU      C  354  15.005   9.009  -0.372
  138LEU      O  355  15.114   8.960  -0.341
  139LEU      N  356  14.902   8.933  -0.411
  139LEU      H  357  14.813   8.976  -0.427
  139LEU     CA  358  14.917   8.790  -0.431
  139LEU     HA  359  14.963   8.755  -0.349
  139LEU     CB  360  14.781   8.725  -0.447
  139LEU    HB1  361  14.796   8.628  -0.466
  139LEU    HB2  362  14.736   8.768  -0.526
  139LEU     CG  363  14.686   8.736  -0.327
  139LEU     HG  364  14.674   8.832  -0.303
  139LEU    CD1  365  14.550   8.679  -0.363
  139LEU   HD11  366  14.488   8.687  -0.284
  139LEU   HD12  367  14.511   8.731  -0.440
  139LEU   HD13  368  14.559   8.583  -0.389
  139LEU    CD2  369  14.743   8.665  -0.206
  139LEU   HD21  370  14.680   8.674  -0.129
  139LEU   HD22  371  14.758   8.569  -0.227
  139LEU   HD23  372  14.831   8.707  -0.182
  139LEU      C  373  15.004   8.762  -0.552
  139LEU      O  374  15.075   8.661  -0.557
  140GLN      N  375  15.000   8.851  -0.652
  140GLN      H  376  14.934   8.925  -0.649
  140GLN     CA  377  15.091   8.840  -0.765
  140GLN     HA  378  15.083   8.746  -0.797
  140GLN     CB  379  15.047   8.936  -0.876
  140GLN    HB1  380  15.055   9.029  -0.842
  140GLN    HB2  381  14.952   8.916  -0.899
  140GLN     CG  382  15.128   8.926  -1.003
  140GLN    HG1  383  15.225   8.937  -0.980
  140GLN    HG2  384  15.099   8.999  -1.065
  140GLN     CD  385  15.109   8.792  -1.072
  140GLN    OE1  386  14.998   8.740  -1.079
  140GLN    NE2  387  15.218   8.736  -1.123
  140GLN   HE21  388  15.306   8.782  -1.115
  140GLN   HE22  389  15.211   8.648  -1.170
  140GLN      C  390  15.234   8.869  -0.722
  140GLN      O  391  15.329   8.806  -0.771
  141ASP      N  392  15.252   8.963  -0.629
  141ASP      H  393  15.173   9.016  -0.596
  141ASP     CA  394  15.384   8.990  -0.575
  141ASP     HA  395  15.445   8.999  -0.653
  141ASP     CB  396  15.380   9.121  -0.494
  141ASP    HB1  397  15.339   9.102  -0.405
  141ASP    HB2  398  15.325   9.188  -0.543
  141ASP     CG  399  15.518   9.181  -0.471
  141ASP    OD1  400  15.618   9.123  -0.519
  141ASP    OD2  401  15.525   9.288  -0.406
  141ASP      C  402  15.433   8.874  -0.490
  141ASP      O  403  15.554   8.850  -0.478
  142LEU      N  404  15.340   8.800  -0.429
  142LEU      H  405  15.245   8.831  -0.426
  142LEU     CA  406  15.377   8.674  -0.366
  142LEU     HA  407  15.456   8.694  -0.308
  142LEU     CB  408  15.263   8.620  -0.281
  142LEU    HB1  409  15.284   8.525  -0.257
  142LEU    HB2  410  15.180   8.622  -0.336
  142LEU     CG  411  15.236   8.697  -0.152
  142LEU     HG  412  15.218   8.793  -0.173
  142LEU    CD1  413  15.113   8.642  -0.082
  142LEU   HD11  414  15.097   8.693   0.002
  142LEU   HD12  415  15.033   8.651  -0.142
  142LEU   HD13  416  15.127   8.545  -0.060
  142LEU    CD2  417  15.357   8.686  -0.062
  142LEU   HD21  418  15.340   8.736   0.023
  142LEU   HD22  419  15.375   8.590  -0.041
  142LEU   HD23  420  15.437   8.725  -0.108
  142LEU      C  421  15.419   8.572  -0.470
  142LEU      O  422  15.515   8.495  -0.448
  143GLN      N  423  15.351   8.569  -0.585
  143GLN      H  424  15.271   8.628  -0.597
  143GLN     CA  425  15.393   8.481  -0.693
  143GLN     HA  426  15.405   8.392  -0.650
  143GLN     CB  427  15.284   8.475  -0.801
  143GLN    HB1  428  15.320   8.426  -0.880
  143GLN    HB2  429  15.261   8.569  -0.828
  143GLN     CG  430  15.157   8.407  -0.758
  143GLN    HG1  431  15.121   8.454  -0.677
  143GLN    HG2  432  15.179   8.312  -0.735
  143GLN     CD  433  15.052   8.408  -0.867
  143GLN    OE1  434  15.073   8.470  -0.972
  143GLN    NE2  435  14.941   8.341  -0.845
  143GLN   HE21  436  14.929   8.291  -0.759
  143GLN   HE22  437  14.869   8.339  -0.914
  143GLN      C  438  15.524   8.527  -0.754
  143GLN      O  439  15.600   8.445  -0.807
  144ASP      N  440  15.554   8.657  -0.744
  144ASP      H  441  15.488   8.720  -0.704
  144ASP     CA  442  15.684   8.707  -0.790
  144ASP     HA  443  15.697   8.669  -0.882
  144ASP     CB  444  15.681   8.859  -0.796
  144ASP    HB1  445  15.774   8.892  -0.813
  144ASP    HB2  446  15.649   8.894  -0.708
  144ASP     CG  447  15.591   8.912  -0.905
  144ASP    OD1  448  15.570   8.841  -1.005
  144ASP    OD2  449  15.538   9.025  -0.889
  144ASP      C  450  15.797   8.659  -0.700
  144ASP      O  451  15.910   8.644  -0.745
  145LEU      N  452  15.767   8.636  -0.572
  145LEU      H  453  15.674   8.649  -0.539
  145LEU     CA  454  15.871   8.592  -0.480
  145LEU     HA  455  15.959   8.622  -0.518
  145LEU     CB  456  15.849   8.659  -0.344
  145LEU    HB1  457  15.772   8.610  -0.303
  145LEU    HB2  458  15.820   8.753  -0.365
  145LEU     CG  459  15.955   8.672  -0.233
  145LEU     HG  460  16.045   8.668  -0.275
  145LEU    CD1  461  15.934   8.803  -0.160
  145LEU   HD11  462  16.003   8.812  -0.088
  145LEU   HD12  463  15.944   8.879  -0.224
  145LEU   HD13  464  15.843   8.805  -0.120
  145LEU    CD2  465  15.948   8.559  -0.133
  145LEU   HD21  466  16.018   8.573  -0.063
  145LEU   HD22  467  15.858   8.559  -0.089
  145LEU   HD23  468  15.963   8.472  -0.180
  145LEU      C  469  15.874   8.441  -0.471
  145LEU      O  470  15.961   8.382  -0.404
  146CYS      N  471  15.782   8.373  -0.540
  146CYS      H  472  15.716   8.422  -0.596
  146CYS     CA  473  15.777   8.227  -0.534
  146CYS     HA  474  15.827   8.202  -0.450
  146CYS     CB  475  15.633   8.178  -0.526
  146CYS    HB1  476  15.637   8.082  -0.556
  146CYS    HB2  477  15.584   8.232  -0.594
  146CYS     SG  478  15.559   8.194  -0.362
  146CYS     HG  479  15.464   8.160  -0.364
  146CYS      C  480  15.849   8.164  -0.652
  146CYS      O  481  15.896   8.049  -0.643
  147ARG      N  482  15.858   8.235  -0.765
  147ARG      H  483  15.806   8.320  -0.775
  147ARG     CA  484  15.943   8.188  -0.874
  147ARG     HA  485  15.917   8.093  -0.887
  147ARG     CB  486  15.917   8.267  -1.002
  147ARG    HB1  487  16.003   8.271  -1.053
  147ARG    HB2  488  15.889   8.359  -0.976
  147ARG     CG  489  15.810   8.208  -1.094
  147ARG    HG1  490  15.818   8.109  -1.094
  147ARG    HG2  491  15.825   8.243  -1.187
  147ARG     CD  492  15.669   8.245  -1.051
  147ARG    HD1  493  15.650   8.205  -0.961
  147ARG    HD2  494  15.603   8.209  -1.118
  147ARG     NE  495  15.650   8.390  -1.041
  147ARG     HE  496  15.661   8.432  -0.951
  147ARG     CZ  497  15.619   8.470  -1.143
  147ARG    NH1  498  15.600   8.419  -1.264
  147ARG   HH11  499  15.609   8.320  -1.278
  147ARG   HH12  500  15.576   8.478  -1.341
  147ARG    NH2  501  15.604   8.600  -1.123
  147ARG   HH21  502  15.616   8.638  -1.031
  147ARG   HH22  503  15.580   8.660  -1.199
  147ARG      C  504  16.089   8.194  -0.837
  147ARG      O  505  16.168   8.108  -0.879
  148ARG      N  506  16.129   8.293  -0.757
  148ARG      H  507  16.062   8.360  -0.724
  148ARG     CA  508  16.268   8.308  -0.716
  148ARG     HA  509  16.322   8.245  -0.772
  148ARG     CB  510  16.315   8.452  -0.744
  148ARG    HB1  511  16.317   8.465  -0.843
  148ARG    HB2  512  16.407   8.462  -0.707
  148ARG     CG  513  16.229   8.562  -0.684
  148ARG    HG1  514  16.222   8.548  -0.585
  148ARG    HG2  515  16.138   8.558  -0.725
  148ARG     CD  516  16.287   8.701  -0.709
  148ARG    HD1  517  16.290   8.719  -0.807
  148ARG    HD2  518  16.379   8.707  -0.671
  148ARG     NE  519  16.203   8.803  -0.646
  148ARG     HE  520  16.121   8.772  -0.598
  148ARG     CZ  521  16.228   8.934  -0.648
  148ARG    NH1  522  16.335   8.979  -0.711
  148ARG   HH11  523  16.397   8.915  -0.757
  148ARG   HH12  524  16.354   9.077  -0.713
  148ARG    NH2  525  16.146   9.017  -0.588
  148ARG   HH21  526  16.065   8.981  -0.541
  148ARG   HH22  527  16.164   9.115  -0.589
  148ARG      C  528  16.285   8.263  -0.570
  148ARG      O  529  16.235   8.328  -0.476
  149ARG      N  530  16.356   8.152  -0.550
  149ARG      H  531  16.378   8.096  -0.629
  149ARG     CA  532  16.404   8.108  -0.419
  149ARG     HA  533  16.442   8.188  -0.373
  149ARG     CB  534  16.290   8.054  -0.330
  149ARG    HB1  535  16.274   7.959  -0.355
  149ARG    HB2  536  16.208   8.108  -0.348
  149ARG     CG  537  16.320   8.061  -0.179
  149ARG    HG1  538  16.319   8.157  -0.151
  149ARG    HG2  539  16.411   8.022  -0.163
  149ARG     CD  540  16.222   7.986  -0.091
  149ARG    HD1  541  16.212   7.892  -0.123
  149ARG    HD2  542  16.134   8.032  -0.091
  149ARG     NE  543  16.274   7.983   0.046
  149ARG     HE  544  16.352   8.042   0.068
  149ARG     CZ  545  16.224   7.908   0.143
  149ARG    NH1  546  16.277   7.913   0.265
  149ARG   HH11  547  16.355   7.973   0.283
  149ARG   HH12  548  16.240   7.856   0.338
  149ARG    NH2  549  16.123   7.824   0.120
  149ARG   HH21  550  16.084   7.817   0.028
  149ARG   HH22  551  16.086   7.769   0.194
  149ARG      C  552  16.507   7.998  -0.445
  149ARG      O  553  16.524   7.953  -0.559
  150ARG      N  554  16.576   7.953  -0.339
  150ARG      H  555  16.580   8.009  -0.256
  150ARG     CA  556  16.646   7.825  -0.342
  150ARG     HA  557  16.709   7.829  -0.420
  150ARG     CB  558  16.725   7.810  -0.212
  150ARG    HB1  559  16.793   7.882  -0.207
  150ARG    HB2  560  16.771   7.721  -0.214
  150ARG     CG  561  16.639   7.816  -0.086
  150ARG    HG1  562  16.572   7.742  -0.089
  150ARG    HG2  563  16.591   7.904  -0.085
  150ARG     CD  564  16.721   7.804   0.042
  150ARG    HD1  565  16.778   7.722   0.038
  150ARG    HD2  566  16.660   7.798   0.121
  150ARG     NE  567  16.810   7.919   0.062
  150ARG     HE  568  16.768   8.008   0.079
  150ARG     CZ  569  16.942   7.911   0.059
  150ARG    NH1  570  17.002   7.795   0.037
  150ARG   HH11  571  16.948   7.713   0.022
  150ARG   HH12  572  17.102   7.790   0.035
  150ARG    NH2  573  17.016   8.020   0.078
  150ARG   HH21  574  16.971   8.108   0.095
  150ARG   HH22  575  17.115   8.014   0.076
  150ARG      C  576  16.550   7.709  -0.365
  150ARG      O  577  16.590   7.606  -0.421
  151GLY      N  578  16.424   7.722  -0.323
  151GLY      H  579  16.400   7.800  -0.264
  151GLY     CA  580  16.321   7.627  -0.361
  151GLY    HA1  581  16.332   7.609  -0.459
  151GLY    HA2  582  16.233   7.671  -0.345
  151GLY      C  583  16.325   7.496  -0.286
  151GLY      O  584  16.322   7.390  -0.349
  152LEU      N  585  16.332   7.500  -0.153
  152LEU      H  586  16.336   7.588  -0.105
  152LEU     CA  587  16.335   7.375  -0.077
  152LEU     HA  588  16.355   7.304  -0.144
  152LEU     CB  589  16.443   7.381   0.031
  152LEU    HB1  590  16.414   7.321   0.105
  152LEU    HB2  591  16.446   7.476   0.064
  152LEU     CG  592  16.587   7.342  -0.005
  152LEU     HG  593  16.637   7.336   0.081
  152LEU    CD1  594  16.658   7.447  -0.090
  152LEU   HD11  595  16.751   7.416  -0.110
  152LEU   HD12  596  16.608   7.460  -0.176
  152LEU   HD13  597  16.662   7.533  -0.040
  152LEU    CD2  598  16.591   7.207  -0.075
  152LEU   HD21  599  16.686   7.184  -0.097
  152LEU   HD22  600  16.553   7.137  -0.015
  152LEU   HD23  601  16.537   7.211  -0.159
  152LEU      C  602  16.200   7.345  -0.014
  152LEU      O  603  16.149   7.232  -0.024
  153ASP      N  604  16.139   7.444   0.052
  153ASP      H  605  16.180   7.535   0.050
  153ASP     CA  606  16.017   7.422   0.127
  153ASP     HA  607  15.981   7.334   0.096
  153ASP     CB  608  16.046   7.414   0.277
  153ASP    HB1  609  16.099   7.331   0.295
  153ASP    HB2  610  15.959   7.409   0.326
  153ASP     CG  611  16.125   7.533   0.329
  153ASP    OD1  612  16.166   7.620   0.249
  153ASP    OD2  613  16.146   7.540   0.452
  153ASP      C  614  15.914   7.532   0.095
  153ASP      O  615  15.856   7.597   0.182
  154VAL      N  616  15.893   7.554  -0.035
  154VAL      H  617  15.942   7.500  -0.103
  154VAL     CA  618  15.799   7.658  -0.079
  154VAL     HA  619  15.822   7.737  -0.022
  154VAL     CB  620  15.822   7.693  -0.227
  154VAL     HB  621  15.922   7.689  -0.240
  154VAL    CG1  622  15.767   7.589  -0.324
  154VAL   HG11  623  15.786   7.618  -0.418
  154VAL   HG12  624  15.810   7.501  -0.307
  154VAL   HG13  625  15.668   7.581  -0.311
  154VAL    CG2  626  15.778   7.836  -0.262
  154VAL   HG21  627  15.796   7.853  -0.359
  154VAL   HG22  628  15.680   7.846  -0.243
  154VAL   HG23  629  15.829   7.901  -0.206
  154VAL      C  630  15.651   7.631  -0.045
  154VAL      O  631  15.575   7.728  -0.037
  155PRO      N  632  15.603   7.506  -0.022
  155PRO     CD  633  15.640   7.371  -0.071
  155PRO    HD1  634  15.697   7.323  -0.004
  155PRO    HD2  635  15.688   7.377  -0.158
  155PRO     CG  636  15.509   7.303  -0.088
  155PRO    HG1  637  15.520   7.204  -0.083
  155PRO    HG2  638  15.466   7.328  -0.175
  155PRO     CB  639  15.430   7.351   0.023
  155PRO    HB1  640  15.452   7.298   0.105
  155PRO    HB2  641  15.333   7.340   0.002
  155PRO     CA  642  15.469   7.498   0.038
  155PRO     HA  643  15.407   7.560  -0.009
  155PRO      C  644  15.465   7.542   0.184
  155PRO      O  645  15.366   7.603   0.227
  156ASP      N  646  15.570   7.512   0.261
  156ASP      H  647  15.646   7.459   0.224
  156ASP     CA  648  15.573   7.558   0.400
  156ASP     HA  649  15.481   7.544   0.436
  156ASP     CB  650  15.675   7.476   0.480
  156ASP    HB1  651  15.686   7.517   0.571
  156ASP    HB2  652  15.763   7.477   0.432
  156ASP     CG  653  15.631   7.333   0.497
  156ASP    OD1  654  15.510   7.306   0.493
  156ASP    OD2  655  15.719   7.246   0.517
  156ASP      C  656  15.608   7.706   0.408
  156ASP      O  657  15.579   7.773   0.508
  157PHE      N  658  15.673   7.760   0.304
  157PHE      H  659  15.697   7.703   0.226
  157PHE     CA  660  15.708   7.901   0.304
  157PHE     HA  661  15.744   7.920   0.395
  157PHE     CB  662  15.814   7.929   0.198
  157PHE    HB1  663  15.778   7.904   0.108
  157PHE    HB2  664  15.895   7.874   0.218
  157PHE     CG  665  15.856   8.072   0.193
  157PHE    CD1  666  15.938   8.125   0.290
  157PHE    HD1  667  15.969   8.067   0.365
  157PHE    CE1  668  15.977   8.257   0.286
  157PHE    HE1  669  16.036   8.295   0.357
  157PHE     CZ  670  15.933   8.337   0.183
  157PHE     HZ  671  15.961   8.433   0.179
  157PHE    CE2  672  15.850   8.286   0.085
  157PHE    HE2  673  15.818   8.345   0.011
  157PHE    CD2  674  15.813   8.155   0.089
  157PHE    HD2  675  15.755   8.118   0.017
  157PHE      C  676  15.586   7.989   0.282
  157PHE      O  677  15.575   8.099   0.338
  158LEU      N  678  15.493   7.943   0.197
  158LEU      H  679  15.502   7.852   0.157
  158LEU     CA  680  15.379   8.028   0.163
  158LEU     HA  681  15.414   8.120   0.152
  158LEU     CB  682  15.317   7.980   0.031
  158LEU    HB1  683  15.273   7.892   0.050
  158LEU    HB2  684  15.393   7.965  -0.033
  158LEU     CG  685  15.214   8.068  -0.041
  158LEU     HG  686  15.229   8.163  -0.013
  158LEU    CD1  687  15.232   8.053  -0.191
  158LEU   HD11  688  15.166   8.110  -0.238
  158LEU   HD12  689  15.325   8.081  -0.216
  158LEU   HD13  690  15.218   7.957  -0.217
  158LEU    CD2  691  15.071   8.032  -0.004
  158LEU   HD21  692  15.008   8.091  -0.053
  158LEU   HD22  693  15.054   7.936  -0.029
  158LEU   HD23  694  15.059   8.043   0.095
  158LEU      C  695  15.276   8.029   0.276
  158LEU      O  696  15.199   8.125   0.289
  159MET      N  697  15.274   7.925   0.359
  159MET      H  698  15.330   7.844   0.339
  159MET     CA  699  15.190   7.928   0.478
  159MET     HA  700  15.101   7.963   0.448
  159MET     CB  701  15.174   7.788   0.536
  159MET    HB1  702  15.130   7.796   0.626
  159MET    HB2  703  15.265   7.748   0.547
  159MET     CG  704  15.090   7.695   0.450
  159MET    HG1  705  15.093   7.607   0.497
  159MET    HG2  706  15.140   7.688   0.364
  159MET     SD  707  14.922   7.756   0.427
  159MET     CE  708  14.859   7.743   0.593
  159MET    HE1  709  14.764   7.774   0.595
  159MET    HE2  710  14.864   7.648   0.623
  159MET    HE3  711  14.915   7.799   0.654
  159MET      C  712  15.248   8.022   0.582
  159MET      O  713  15.175   8.075   0.667
  160HIS      N  714  15.379   8.045   0.578
  160HIS      H  715  15.435   8.000   0.508
  160HIS     CA  716  15.442   8.134   0.674
  160HIS     HA  717  15.403   8.110   0.763
  160HIS     CB  718  15.592   8.112   0.674
  160HIS    HB1  719  15.628   8.136   0.584
  160HIS    HB2  720  15.610   8.015   0.692
  160HIS     CG  721  15.666   8.191   0.776
  160HIS    ND1  722  15.663   8.161   0.910
  160HIS    CE1  723  15.737   8.247   0.977
  160HIS    HE1  724  15.751   8.248   1.076
  160HIS    NE2  725  15.788   8.334   0.890
  160HIS    HE2  726  15.848   8.410   0.913
  160HIS    CD2  727  15.746   8.300   0.764
  160HIS    HD2  728  15.769   8.347   0.679
  160HIS      C  729  15.408   8.280   0.645
  160HIS      O  730  15.414   8.364   0.735
  161LYS      N  731  15.372   8.311   0.521
  161LYS      H  732  15.365   8.239   0.452
  161LYS     CA  733  15.342   8.450   0.485
  161LYS     HA  734  15.392   8.505   0.551
  161LYS     CB  735  15.390   8.480   0.344
  161LYS    HB1  736  15.361   8.572   0.320
  161LYS    HB2  737  15.348   8.414   0.281
  161LYS     CG  738  15.540   8.472   0.327
  161LYS    HG1  739  15.563   8.484   0.230
  161LYS    HG2  740  15.572   8.382   0.358
  161LYS     CD  741  15.608   8.580   0.409
  161LYS    HD1  742  15.585   8.568   0.505
  161LYS    HD2  743  15.575   8.670   0.378
  161LYS     CE  744  15.758   8.577   0.395
  161LYS    HE1  745  15.783   8.596   0.300
  161LYS    HE2  746  15.791   8.486   0.421
  161LYS     NZ  747  15.821   8.679   0.483
  161LYS    HZ1  748  15.920   8.675   0.472
  161LYS    HZ2  749  15.788   8.770   0.457
  161LYS    HZ3  750  15.797   8.661   0.578
  161LYS      C  751  15.193   8.481   0.499
  161LYS      O  752  15.154   8.598   0.495
  162LEU      N  753  15.108   8.380   0.513
  162LEU      H  754  15.144   8.286   0.515
  162LEU     CA  755  14.965   8.401   0.526
  162LEU     HA  756  14.957   8.500   0.517
  162LEU     CB  757  14.891   8.324   0.416
  162LEU    HB1  758  14.793   8.329   0.436
  162LEU    HB2  759  14.921   8.229   0.418
  162LEU     CG  760  14.914   8.380   0.275
  162LEU     HG  761  15.012   8.378   0.255
  162LEU    CD1  762  14.845   8.293   0.171
  162LEU   HD11  763  14.862   8.331   0.080
  162LEU   HD12  764  14.881   8.200   0.176
  162LEU   HD13  765  14.747   8.292   0.189
  162LEU    CD2  766  14.866   8.523   0.267
  162LEU   HD21  767  14.882   8.558   0.175
  162LEU   HD22  768  14.769   8.526   0.288
  162LEU   HD23  769  14.917   8.579   0.333
  162LEU      C  770  14.910   8.362   0.662
  162LEU      O  771  14.788   8.349   0.676
  163THR      N  772  14.994   8.343   0.762
  163THR      H  773  15.092   8.356   0.745
  163THR     CA  774  14.952   8.303   0.896
  163THR     HA  775  14.855   8.324   0.902
  163THR     CB  776  14.975   8.154   0.920
  163THR     HB  777  15.071   8.130   0.902
  163THR    CG2  778  14.940   8.115   1.062
  163THR   HG21  779  14.956   8.017   1.075
  163THR   HG22  780  14.997   8.167   1.126
  163THR   HG23  781  14.844   8.136   1.079
  163THR    OG1  782  14.896   8.078   0.828
  163THR    HG1  783  14.911   7.980   0.844
  163THR      C  784  15.029   8.385   0.998
  163THR      O  785  15.152   8.383   0.998
  164ALA      N  786  14.957   8.454   1.085
  164ALA      H  787  14.858   8.458   1.073
  164ALA     CA  788  15.018   8.524   1.197
  164ALA     HA  789  15.089   8.583   1.158
  164ALA     CB  790  14.915   8.610   1.270
  164ALA    HB1  791  14.959   8.657   1.346
  164ALA    HB2  792  14.877   8.677   1.207
  164ALA    HB3  793  14.842   8.552   1.305
  164ALA      C  794  15.081   8.423   1.292
  164ALA      O  795  15.015   8.329   1.337
  165SER      N  796  15.209   8.443   1.322
  165SER      H  797  15.255   8.527   1.293
  165SER     CA  798  15.284   8.343   1.397
  165SER     HA  799  15.256   8.255   1.358
  165SER     CB  800  15.434   8.363   1.378
  165SER    HB1  801  15.486   8.297   1.432
  165SER    HB2  802  15.461   8.456   1.405
  165SER     OG  803  15.471   8.347   1.242
  165SER     HG  804  15.570   8.361   1.233
  165SER      C  805  15.250   8.347   1.546
  165SER      O  806  15.281   8.254   1.620
  166ASP      N  807  15.186   8.455   1.590
  166ASP      H  808  15.158   8.527   1.525
  166ASP     CA  809  15.156   8.471   1.732
  166ASP     HA  810  15.240   8.445   1.781
  166ASP     CB  811  15.121   8.616   1.763
  166ASP    HB1  812  15.028   8.635   1.730
  166ASP    HB2  813  15.185   8.676   1.715
  166ASP     CG  814  15.126   8.649   1.911
  166ASP    OD1  815  15.161   8.561   1.992
  166ASP    OD2  816  15.094   8.764   1.947
  166ASP      C  817  15.043   8.377   1.774
  166ASP      O  818  15.055   8.304   1.874
  167THR      N  819  14.933   8.378   1.700
  167THR      H  820  14.931   8.434   1.617
  167THR     CA  821  14.815   8.300   1.735
  167THR     HA  822  14.841   8.258   1.822
  167THR     CB  823  14.693   8.391   1.748
  167THR     HB  824  14.612   8.339   1.774
  167THR    CG2  825  14.718   8.500   1.850
  167THR   HG21  826  14.637   8.558   1.857
  167THR   HG22  827  14.737   8.458   1.939
  167THR   HG23  828  14.797   8.554   1.822
  167THR    OG1  829  14.666   8.452   1.621
  167THR    HG1  830  14.586   8.512   1.629
  167THR      C  831  14.781   8.191   1.635
  167THR      O  832  14.731   8.085   1.675
  168GLY      N  833  14.808   8.211   1.507
  168GLY      H  834  14.859   8.293   1.481
  168GLY     CA  835  14.767   8.118   1.404
  168GLY    HA1  836  14.739   8.034   1.450
  168GLY    HA2  837  14.847   8.100   1.347
  168GLY      C  838  14.655   8.166   1.317
  168GLY      O  839  14.604   8.089   1.235
  169LYS      N  840  14.614   8.293   1.330
  169LYS      H  841  14.660   8.352   1.397
  169LYS     CA  842  14.507   8.348   1.250
  169LYS     HA  843  14.433   8.280   1.254
  169LYS     CB  844  14.463   8.482   1.308
  169LYS    HB1  845  14.538   8.547   1.298
  169LYS    HB2  846  14.442   8.469   1.405
  169LYS     CG  847  14.342   8.541   1.242
  169LYS    HG1  848  14.263   8.483   1.260
  169LYS    HG2  849  14.358   8.547   1.143
  169LYS     CD  850  14.316   8.680   1.297
  169LYS    HD1  851  14.246   8.724   1.241
  169LYS    HD2  852  14.401   8.733   1.293
  169LYS     CE  853  14.269   8.674   1.440
  169LYS    HE1  854  14.340   8.635   1.498
  169LYS    HE2  855  14.187   8.617   1.446
  169LYS     NZ  856  14.235   8.810   1.490
  169LYS    HZ1  857  14.204   8.804   1.585
  169LYS    HZ2  858  14.317   8.868   1.485
  169LYS    HZ3  859  14.163   8.849   1.434
  169LYS      C  860  14.551   8.366   1.106
  169LYS      O  861  14.644   8.443   1.078
  170THR      N  862  14.485   8.298   1.014
  170THR      H  863  14.412   8.235   1.043
  170THR     CA  864  14.513   8.311   0.872
  170THR     HA  865  14.611   8.330   0.866
  170THR     CB  866  14.480   8.181   0.797
  170THR     HB  867  14.507   8.187   0.701
  170THR    CG2  868  14.549   8.064   0.863
  170THR   HG21  869  14.527   7.980   0.813
  170THR   HG22  870  14.648   8.078   0.862
  170THR   HG23  871  14.518   8.056   0.958
  170THR    OG1  872  14.338   8.159   0.801
  170THR    HG1  873  14.316   8.075   0.752
  170THR      C  874  14.433   8.426   0.814
  170THR      O  875  14.345   8.482   0.879
  171CYS      N  876  14.464   8.460   0.689
  171CYS      H  877  14.533   8.408   0.639
  171CYS     CA  878  14.396   8.573   0.625
  171CYS     HA  879  14.392   8.644   0.695
  171CYS     CB  880  14.478   8.622   0.506
  171CYS    HB1  881  14.566   8.648   0.545
  171CYS    HB2  882  14.430   8.704   0.475
  171CYS     SG  883  14.496   8.502   0.374
  171CYS     HG  884  14.550   8.542   0.300
  171CYS      C  885  14.255   8.536   0.583
  171CYS      O  886  14.172   8.624   0.558
  172LEU      N  887  14.225   8.406   0.574
  172LEU      H  888  14.297   8.337   0.582
  172LEU     CA  889  14.086   8.366   0.553
  172LEU     HA  890  14.051   8.425   0.481
  172LEU     CB  891  14.081   8.219   0.509
  172LEU    HB1  892  14.123   8.164   0.581
  172LEU    HB2  893  14.134   8.211   0.425
  172LEU     CG  894  13.942   8.162   0.482
  172LEU     HG  895  13.887   8.170   0.565
  172LEU    CD1  896  13.872   8.240   0.373
  172LEU   HD11  897  13.781   8.200   0.357
  172LEU   HD12  898  13.862   8.335   0.401
  172LEU   HD13  899  13.925   8.234   0.289
  172LEU    CD2  900  13.952   8.017   0.444
  172LEU   HD21  901  13.860   7.980   0.427
  172LEU   HD22  902  14.008   8.008   0.362
  172LEU   HD23  903  13.994   7.966   0.519
  172LEU      C  904  14.004   8.388   0.679
  172LEU      O  905  13.886   8.426   0.673
  173MET      N  906  14.065   8.366   0.796
  173MET      H  907  14.158   8.329   0.797
  173MET     CA  908  13.998   8.396   0.922
  173MET     HA  909  13.908   8.354   0.915
  173MET     CB  910  14.077   8.336   1.038
  173MET    HB1  911  14.036   8.368   1.124
  173MET    HB2  912  14.171   8.369   1.032
  173MET     CG  913  14.080   8.185   1.041
  173MET    HG1  914  14.117   8.157   0.953
  173MET    HG2  915  13.984   8.157   1.047
  173MET     SD  916  14.179   8.128   1.180
  173MET     CE  917  14.174   7.952   1.151
  173MET    HE1  918  14.226   7.905   1.222
  173MET    HE2  919  14.079   7.921   1.153
  173MET    HE3  920  14.214   7.932   1.062
  173MET      C  921  13.982   8.545   0.942
  173MET      O  922  13.886   8.589   1.005
  174LYS      N  923  14.074   8.624   0.887
  174LYS      H  924  14.151   8.584   0.837
  174LYS     CA  925  14.065   8.769   0.899
  174LYS     HA  926  14.041   8.788   0.994
  174LYS     CB  927  14.199   8.832   0.866
  174LYS    HB1  928  14.216   8.819   0.768
  174LYS    HB2  929  14.270   8.783   0.918
  174LYS     CG  930  14.213   8.980   0.896
  174LYS    HG1  931  14.137   9.029   0.855
  174LYS    HG2  932  14.299   9.013   0.857
  174LYS     CD  933  14.213   9.001   1.046
  174LYS    HD1  934  14.287   8.948   1.087
  174LYS    HD2  935  14.126   8.971   1.083
  174LYS     CE  936  14.234   9.148   1.081
  174LYS    HE1  937  14.221   9.161   1.179
  174LYS    HE2  938  14.167   9.204   1.031
  174LYS     NZ  939  14.370   9.196   1.045
  174LYS    HZ1  940  14.379   9.292   1.070
  174LYS    HZ2  941  14.438   9.142   1.095
  174LYS    HZ3  942  14.384   9.185   0.947
  174LYS      C  943  13.955   8.823   0.808
  174LYS      O  944  13.898   8.929   0.835
  175ALA      N  945  13.925   8.751   0.700
  175ALA      H  946  13.974   8.665   0.683
  175ALA     CA  947  13.823   8.794   0.607
  175ALA     HA  948  13.844   8.890   0.588
  175ALA     CB  949  13.829   8.710   0.480
  175ALA    HB1  950  13.758   8.741   0.416
  175ALA    HB2  951  13.919   8.720   0.437
  175ALA    HB3  952  13.814   8.614   0.503
  175ALA      C  953  13.683   8.784   0.668
  175ALA      O  954  13.601   8.874   0.650
  176LEU      N  955  13.657   8.675   0.739
  176LEU      H  956  13.732   8.613   0.764
  176LEU     CA  957  13.520   8.644   0.780
  176LEU     HA  958  13.461   8.677   0.707
  176LEU     CB  959  13.504   8.494   0.796
  176LEU    HB1  960  13.415   8.476   0.837
  176LEU    HB2  961  13.576   8.461   0.857
  176LEU     CG  962  13.514   8.419   0.664
  176LEU     HG  963  13.599   8.444   0.617
  176LEU    CD1  964  13.519   8.270   0.686
  176LEU   HD11  965  13.526   8.224   0.598
  176LEU   HD12  966  13.599   8.247   0.742
  176LEU   HD13  967  13.436   8.241   0.733
  176LEU    CD2  968  13.394   8.455   0.579
  176LEU   HD21  969  13.399   8.406   0.492
  176LEU   HD22  970  13.310   8.428   0.627
  176LEU   HD23  971  13.394   8.553   0.562
  176LEU      C  972  13.481   8.717   0.907
  176LEU      O  973  13.363   8.737   0.935
  177LEU      N  974  13.580   8.758   0.987
  177LEU      H  975  13.675   8.735   0.965
  177LEU     CA  976  13.551   8.836   1.107
  177LEU     HA  977  13.478   8.788   1.155
  177LEU     CB  978  13.675   8.843   1.196
  177LEU    HB1  979  13.655   8.908   1.269
  177LEU    HB2  980  13.750   8.877   1.140
  177LEU     CG  981  13.721   8.714   1.262
  177LEU     HG  982  13.730   8.644   1.191
  177LEU    CD1  983  13.856   8.735   1.328
  177LEU   HD11  984  13.886   8.650   1.371
  177LEU   HD12  985  13.923   8.763   1.259
  177LEU   HD13  986  13.848   8.806   1.398
  177LEU    CD2  987  13.622   8.664   1.363
  177LEU   HD21  988  13.655   8.580   1.404
  177LEU   HD22  989  13.609   8.734   1.434
  177LEU   HD23  990  13.534   8.647   1.318
  177LEU      C  991  13.504   8.976   1.070
  177LEU      O  992  13.429   9.040   1.146
  178ASN      N  993  13.546   9.026   0.954
  178ASN      H  994  13.601   8.968   0.894
  178ASN     CA  995  13.514   9.161   0.911
  178ASN     HA  996  13.463   9.206   0.985
  178ASN     CB  997  13.642   9.240   0.886
  178ASN    HB1  998  13.618   9.332   0.857
  178ASN    HB2  999  13.694   9.195   0.813
  178ASN     CG 1000  13.728   9.248   1.009
  178ASN    OD1 1001  13.834   9.185   1.016
  178ASN    ND2 1002  13.684   9.325   1.107
  178ASN   HD21 1003  13.597   9.374   1.097
  178ASN   HD22 1004  13.737   9.334   1.191
  178ASN      C 1005  13.428   9.153   0.786
  178ASN      O 1006  13.475   9.140   0.673
  179ILE      N 1007  13.296   9.159   0.807
  179ILE      H 1008  13.261   9.175   0.899
  179ILE     CA 1009  13.203   9.142   0.696
  179ILE     HA 1010  13.240   9.070   0.637
  179ILE     CB 1011  13.065   9.099   0.749
  179ILE     HB 1012  13.031   9.168   0.814
  179ILE    CG2 1013  12.964   9.091   0.637
  179ILE   HG21 1014  12.876   9.063   0.674
  179ILE   HG22 1015  12.956   9.181   0.593
  179ILE   HG23 1016  12.995   9.024   0.570
  179ILE    CG1 1017  13.076   8.964   0.818
  179ILE   HG11 1018  12.987   8.940   0.856
  179ILE   HG12 1019  13.143   8.971   0.892
  179ILE     CD 1020  13.119   8.852   0.725
  179ILE    HD1 1021  13.125   8.767   0.776
  179ILE    HD2 1022  13.053   8.843   0.651
  179ILE    HD3 1023  13.209   8.874   0.687
  179ILE      C 1024  13.196   9.271   0.616
  179ILE      O 1025  13.171   9.379   0.670
  180ASN      N 1026  13.218   9.258   0.486
  180ASN      H 1027  13.241   9.167   0.452
  180ASN     CA 1028  13.211   9.366   0.389
  180ASN     HA 1029  13.190   9.450   0.439
  180ASN     CB 1030  13.346   9.383   0.317
  180ASN    HB1 1031  13.334   9.447   0.241
  180ASN    HB2 1032  13.375   9.294   0.282
  180ASN     CG 1033  13.454   9.436   0.408
  180ASN    OD1 1034  13.430   9.526   0.487
  180ASN    ND2 1035  13.573   9.377   0.399
  180ASN   HD21 1036  13.587   9.303   0.334
  180ASN   HD22 1037  13.648   9.408   0.457
  180ASN      C 1038  13.100   9.333   0.290
  180ASN      O 1039  13.054   9.219   0.284
  181PRO      N 1040  13.054   9.431   0.212
  181PRO     CD 1041  13.053   9.576   0.239
  181PRO    HD1 1042  13.134   9.620   0.201
  181PRO    HD2 1043  13.048   9.594   0.337
  181PRO     CG 1044  12.929   9.622   0.169
  181PRO    HG1 1045  12.939   9.717   0.139
  181PRO    HG2 1046  12.849   9.615   0.229
  181PRO     CB 1047  12.913   9.534   0.053
  181PRO    HB1 1048  12.968   9.567  -0.023
  181PRO    HB2 1049  12.817   9.530   0.026
  181PRO     CA 1050  12.963   9.397   0.102
  181PRO     HA 1051  12.891   9.336   0.136
  181PRO      C 1052  13.030   9.319  -0.010
  181PRO      O 1053  12.960   9.254  -0.089
  182ASN      N 1054  13.163   9.323  -0.019
  182ASN      H 1055  13.213   9.381   0.045
  182ASN     CA 1056  13.238   9.248  -0.118
  182ASN     HA 1057  13.168   9.200  -0.171
  182ASN     CB 1058  13.317   9.342  -0.208
  182ASN    HB1 1059  13.253   9.396  -0.262
  182ASN    HB2 1060  13.375   9.287  -0.269
  182ASN     CG 1061  13.406   9.437  -0.129
  182ASN    OD1 1062  13.418   9.429  -0.007
  182ASN    ND2 1063  13.470   9.529  -0.200
  182ASN   HD21 1064  13.458   9.533  -0.299
  182ASN   HD22 1065  13.530   9.595  -0.154
  182ASN      C 1066  13.329   9.142  -0.054
  182ASN      O 1067  13.441   9.121  -0.100
  183THR      N 1068  13.282   9.077   0.052
  183THR      H 1069  13.191   9.098   0.088
  183THR     CA 1070  13.363   8.975   0.116
  183THR     HA 1071  13.457   9.003   0.099
  183THR     CB 1072  13.335   8.970   0.266
  183THR     HB 1073  13.344   9.061   0.306
  183THR    CG2 1074  13.196   8.915   0.291
  183THR   HG21 1075  13.179   8.913   0.389
  183THR   HG22 1076  13.129   8.974   0.247
  183THR   HG23 1077  13.190   8.823   0.253
  183THR    OG1 1078  13.430   8.884   0.331
  183THR    HG1 1079  13.411   8.881   0.429
  183THR      C 1080  13.340   8.838   0.054
  183THR      O 1081  13.411   8.741   0.085
  184LYS      N 1082  13.241   8.827  -0.035
  184LYS      H 1083  13.182   8.905  -0.055
  184LYS     CA 1084  13.217   8.700  -0.103
  184LYS     HA 1085  13.221   8.629  -0.032
  184LYS     CB 1086  13.079   8.701  -0.169
  184LYS    HB1 1087  13.069   8.618  -0.224
  184LYS    HB2 1088  13.072   8.781  -0.228
  184LYS     CG 1089  12.964   8.705  -0.071
  184LYS    HG1 1090  12.970   8.790  -0.018
  184LYS    HG2 1091  12.971   8.627  -0.009
  184LYS     CD 1092  12.831   8.700  -0.144
  184LYS    HD1 1093  12.823   8.613  -0.192
  184LYS    HD2 1094  12.826   8.775  -0.210
  184LYS     CE 1095  12.717   8.712  -0.047
  184LYS    HE1 1096  12.631   8.721  -0.098
  184LYS    HE2 1097  12.730   8.794   0.009
  184LYS     NZ 1098  12.707   8.593   0.043
  184LYS    HZ1 1099  12.630   8.605   0.106
  184LYS    HZ2 1100  12.692   8.511  -0.012
  184LYS    HZ3 1101  12.791   8.584   0.096
  184LYS      C 1102  13.325   8.673  -0.207
  184LYS      O 1103  13.362   8.558  -0.231
  185GLU      N 1104  13.374   8.779  -0.271
  185GLU      H 1105  13.345   8.871  -0.245
  185GLU     CA 1106  13.471   8.762  -0.379
  185GLU     HA 1107  13.445   8.678  -0.426
  185GLU     CB 1108  13.463   8.881  -0.475
  185GLU    HB1 1109  13.540   8.875  -0.539
  185GLU    HB2 1110  13.471   8.965  -0.421
  185GLU     CG 1111  13.334   8.887  -0.556
  185GLU    HG1 1112  13.305   8.794  -0.578
  185GLU    HG2 1113  13.351   8.937  -0.641
  185GLU     CD 1114  13.220   8.957  -0.482
  185GLU    OE1 1115  13.242   9.008  -0.370
  185GLU    OE2 1116  13.107   8.958  -0.536
  185GLU      C 1117  13.611   8.745  -0.324
  185GLU      O 1118  13.695   8.680  -0.386
  186ILE      N 1119  13.638   8.803  -0.207
  186ILE      H 1120  13.567   8.856  -0.161
  186ILE     CA 1121  13.770   8.793  -0.145
  186ILE     HA 1122  13.837   8.819  -0.215
  186ILE     CB 1123  13.780   8.890  -0.026
  186ILE     HB 1124  13.709   8.866   0.040
  186ILE    CG2 1125  13.914   8.880   0.044
  186ILE   HG21 1126  13.917   8.944   0.121
  186ILE   HG22 1127  13.927   8.786   0.078
  186ILE   HG23 1128  13.987   8.902  -0.021
  186ILE    CG1 1129  13.760   9.033  -0.074
  186ILE   HG11 1130  13.675   9.038  -0.127
  186ILE   HG12 1131  13.837   9.059  -0.132
  186ILE     CD 1132  13.750   9.132   0.037
  186ILE    HD1 1133  13.737   9.224  -0.001
  186ILE    HD2 1134  13.672   9.109   0.096
  186ILE    HD3 1135  13.834   9.131   0.091
  186ILE      C 1136  13.798   8.649  -0.104
  186ILE      O 1137  13.910   8.599  -0.118
  187VAL      N 1138  13.695   8.578  -0.059
  187VAL      H 1139  13.606   8.623  -0.046
  187VAL     CA 1140  13.709   8.437  -0.028
  187VAL     HA 1141  13.793   8.427   0.027
  187VAL     CB 1142  13.587   8.388   0.054
  187VAL     HB 1143  13.504   8.402   0.001
  187VAL    CG1 1144  13.595   8.240   0.085
  187VAL   HG11 1145  13.515   8.213   0.138
  187VAL   HG12 1146  13.598   8.189  -0.000
  187VAL   HG13 1147  13.678   8.222   0.138
  187VAL    CG2 1148  13.578   8.468   0.182
  187VAL   HG21 1149  13.499   8.437   0.235
  187VAL   HG22 1150  13.661   8.455   0.236
  187VAL   HG23 1151  13.567   8.565   0.160
  187VAL      C 1152  13.729   8.357  -0.156
  187VAL      O 1153  13.805   8.259  -0.159
  188ARG      N 1154  13.665   8.400  -0.265
  188ARG      H 1155  13.610   8.483  -0.260
  188ARG     CA 1156  13.675   8.327  -0.391
  188ARG     HA 1157  13.660   8.230  -0.368
  188ARG     CB 1158  13.567   8.377  -0.488
  188ARG    HB1 1159  13.592   8.469  -0.518
  188ARG    HB2 1160  13.480   8.380  -0.440
  188ARG     CG 1161  13.550   8.291  -0.611
  188ARG    HG1 1162  13.521   8.199  -0.583
  188ARG    HG2 1163  13.637   8.285  -0.659
  188ARG     CD 1164  13.447   8.348  -0.704
  188ARG    HD1 1165  13.364   8.370  -0.652
  188ARG    HD2 1166  13.424   8.280  -0.774
  188ARG     NE 1167  13.495   8.469  -0.770
  188ARG     HE 1168  13.591   8.493  -0.759
  188ARG     CZ 1169  13.419   8.548  -0.843
  188ARG    NH1 1170  13.471   8.656  -0.900
  188ARG   HH11 1171  13.568   8.677  -0.888
  188ARG   HH12 1172  13.413   8.716  -0.955
  188ARG    NH2 1173  13.289   8.520  -0.860
  188ARG   HH21 1174  13.250   8.438  -0.817
  188ARG   HH22 1175  13.232   8.580  -0.915
  188ARG      C 1176  13.813   8.341  -0.452
  188ARG      O 1177  13.863   8.251  -0.519
  189ILE      N 1178  13.878   8.455  -0.429
  189ILE      H 1179  13.831   8.529  -0.379
  189ILE     CA 1180  14.015   8.476  -0.475
  189ILE     HA 1181  14.018   8.446  -0.570
  189ILE     CB 1182  14.052   8.624  -0.469
  189ILE     HB 1183  14.034   8.655  -0.376
  189ILE    CG2 1184  14.198   8.646  -0.500
  189ILE   HG21 1185  14.219   8.744  -0.495
  189ILE   HG22 1186  14.254   8.597  -0.433
  189ILE   HG23 1187  14.218   8.612  -0.592
  189ILE    CG1 1188  13.967   8.704  -0.567
  189ILE   HG11 1189  13.871   8.679  -0.555
  189ILE   HG12 1190  13.996   8.682  -0.660
  189ILE     CD 1191  13.979   8.853  -0.549
  189ILE    HD1 1192  13.921   8.900  -0.616
  189ILE    HD2 1193  13.950   8.878  -0.457
  189ILE    HD3 1194  14.074   8.881  -0.562
  189ILE      C 1195  14.110   8.390  -0.393
  189ILE      O 1196  14.200   8.324  -0.448
  190LEU      N 1197  14.090   8.385  -0.261
  190LEU      H 1198  14.009   8.429  -0.222
  190LEU     CA 1199  14.185   8.317  -0.174
  190LEU     HA 1200  14.275   8.346  -0.206
  190LEU     CB 1201  14.161   8.357  -0.028
  190LEU    HB1 1202  14.176   8.276   0.029
  190LEU    HB2 1203  14.065   8.385  -0.020
  190LEU     CG 1204  14.246   8.469   0.030
  190LEU     HG 1205  14.216   8.489   0.123
  190LEU    CD1 1206  14.389   8.424   0.030
  190LEU   HD11 1207  14.447   8.496   0.068
  190LEU   HD12 1208  14.398   8.341   0.086
  190LEU   HD13 1209  14.417   8.404  -0.064
  190LEU    CD2 1210  14.231   8.599  -0.045
  190LEU   HD21 1211  14.289   8.669  -0.003
  190LEU   HD22 1212  14.259   8.586  -0.140
  190LEU   HD23 1213  14.135   8.629  -0.042
  190LEU      C 1214  14.178   8.166  -0.188
  190LEU      O 1215  14.279   8.096  -0.167
  191LEU      N 1216  14.061   8.112  -0.222
  191LEU      H 1217  13.980   8.169  -0.233
  191LEU     CA 1218  14.053   7.968  -0.243
  191LEU     HA 1219  14.108   7.926  -0.171
  191LEU     CB 1220  13.907   7.922  -0.232
  191LEU    HB1 1221  13.903   7.826  -0.260
  191LEU    HB2 1222  13.853   7.977  -0.295
  191LEU     CG 1223  13.846   7.934  -0.092
  191LEU     HG 1224  13.854   8.028  -0.060
  191LEU    CD1 1225  13.700   7.898  -0.096
  191LEU   HD11 1226  13.661   7.906  -0.004
  191LEU   HD12 1227  13.652   7.960  -0.158
  191LEU   HD13 1228  13.689   7.804  -0.128
  191LEU    CD2 1229  13.920   7.847   0.007
  191LEU   HD21 1230  13.879   7.857   0.097
  191LEU   HD22 1231  13.915   7.752  -0.022
  191LEU   HD23 1232  14.016   7.876   0.011
  191LEU      C 1233  14.112   7.929  -0.377
  191LEU      O 1234  14.160   7.816  -0.395
  192ALA      N 1235  14.110   8.020  -0.474
  192ALA      H 1236  14.064   8.108  -0.459
  192ALA     CA 1237  14.174   7.994  -0.602
  192ALA     HA 1238  14.145   7.901  -0.627
  192ALA     CB 1239  14.128   8.096  -0.706
  192ALA    HB1 1240  14.172   8.077  -0.794
  192ALA    HB2 1241  14.028   8.090  -0.717
  192ALA    HB3 1242  14.152   8.188  -0.675
  192ALA      C 1243  14.325   7.996  -0.590
  192ALA      O 1244  14.395   7.923  -0.662
  193PHE      N 1245  14.379   8.077  -0.499
  193PHE      H 1246  14.319   8.130  -0.438
  193PHE     CA 1247  14.524   8.090  -0.488
  193PHE     HA 1248  14.556   8.097  -0.582
  193PHE     CB 1249  14.560   8.215  -0.408
  193PHE    HB1 1250  14.522   8.206  -0.316
  193PHE    HB2 1251  14.521   8.295  -0.453
  193PHE     CG 1252  14.708   8.236  -0.395
  193PHE    CD1 1253  14.782   8.285  -0.501
  193PHE    HD1 1254  14.736   8.306  -0.587
  193PHE    CE1 1255  14.918   8.305  -0.490
  193PHE    HE1 1256  14.971   8.340  -0.568
  193PHE     CZ 1257  14.982   8.276  -0.371
  193PHE     HZ 1258  15.081   8.290  -0.362
  193PHE    CE2 1259  14.910   8.227  -0.264
  193PHE    HE2 1260  14.956   8.206  -0.178
  193PHE    CD2 1261  14.774   8.207  -0.276
  193PHE    HD2 1262  14.722   8.172  -0.198
  193PHE      C 1263  14.587   7.967  -0.423
  193PHE      O 1264  14.693   7.921  -0.465
  194ALA      N 1265  14.522   7.913  -0.319
  194ALA      H 1266  14.435   7.951  -0.289
  194ALA     CA 1267  14.579   7.798  -0.249
  194ALA     HA 1268  14.677   7.818  -0.240
  194ALA     CB 1269  14.515   7.783  -0.111
  194ALA    HB1 1270  14.555   7.704  -0.064
  194ALA    HB2 1271  14.532   7.866  -0.057
  194ALA    HB3 1272  14.417   7.769  -0.121
  194ALA      C 1273  14.563   7.670  -0.329
  194ALA      O 1274  14.635   7.572  -0.306
  195GLU      N 1275  14.469   7.670  -0.424
  195GLU      H 1276  14.407   7.748  -0.432
  195GLU     CA 1277  14.457   7.558  -0.517
  195GLU     HA 1278  14.457   7.475  -0.461
  195GLU     CB 1279  14.327   7.571  -0.596
  195GLU    HB1 1280  14.331   7.656  -0.650
  195GLU    HB2 1281  14.251   7.577  -0.531
  195GLU     CG 1282  14.299   7.457  -0.691
  195GLU    HG1 1283  14.291   7.372  -0.638
  195GLU    HG2 1284  14.376   7.448  -0.754
  195GLU     CD 1285  14.172   7.477  -0.771
  195GLU    OE1 1286  14.109   7.583  -0.755
  195GLU    OE2 1287  14.136   7.388  -0.849
  195GLU      C 1288  14.575   7.552  -0.612
  195GLU      O 1289  14.627   7.443  -0.641
  196GLU      N 1290  14.621   7.668  -0.660
  196GLU      H 1291  14.584   7.754  -0.624
  196GLU     CA 1292  14.723   7.672  -0.763
  196GLU     HA 1293  14.695   7.606  -0.832
  196GLU     CB 1294  14.731   7.813  -0.822
  196GLU    HB1 1295  14.810   7.818  -0.883
  196GLU    HB2 1296  14.743   7.879  -0.747
  196GLU     CG 1297  14.609   7.853  -0.900
  196GLU    HG1 1298  14.528   7.843  -0.841
  196GLU    HG2 1299  14.600   7.793  -0.979
  196GLU     CD 1300  14.616   7.996  -0.948
  196GLU    OE1 1301  14.712   8.066  -0.910
  196GLU    OE2 1302  14.527   8.039  -1.023
  196GLU      C 1303  14.859   7.631  -0.709
  196GLU      O 1304  14.947   7.585  -0.784
  197ASN      N 1305  14.880   7.646  -0.579
  197ASN      H 1306  14.807   7.684  -0.522
  197ASN     CA 1307  15.006   7.610  -0.516
  197ASN     HA 1308  15.069   7.591  -0.592
  197ASN     CB 1309  15.057   7.727  -0.433
  197ASN    HB1 1310  15.144   7.702  -0.392
  197ASN    HB2 1311  14.990   7.747  -0.361
  197ASN     CG 1312  15.075   7.853  -0.516
  197ASN    OD1 1313  15.004   7.951  -0.500
  197ASN    ND2 1314  15.173   7.849  -0.606
  197ASN   HD21 1315  15.229   7.767  -0.616
  197ASN   HD22 1316  15.191   7.929  -0.664
  197ASN      C 1317  14.994   7.485  -0.430
  197ASN      O 1318  15.095   7.445  -0.370
  198ASP      N 1319  14.874   7.427  -0.422
  198ASP      H 1320  14.797   7.477  -0.460
  198ASP     CA 1321  14.847   7.296  -0.361
  198ASP     HA 1322  14.749   7.284  -0.374
  198ASP     CB 1323  14.922   7.183  -0.432
  198ASP    HB1 1324  14.911   7.099  -0.379
  198ASP    HB2 1325  15.019   7.207  -0.438
  198ASP     CG 1326  14.870   7.158  -0.572
  198ASP    OD1 1327  14.751   7.183  -0.596
  198ASP    OD2 1328  14.949   7.112  -0.657
  198ASP      C 1329  14.876   7.293  -0.211
  198ASP      O 1330  14.942   7.202  -0.162
  199ILE      N 1331  14.829   7.393  -0.137
  199ILE      H 1332  14.792   7.475  -0.181
  199ILE     CA 1333  14.832   7.383   0.009
  199ILE     HA 1334  14.868   7.292   0.031
  199ILE     CB 1335  14.926   7.485   0.077
  199ILE     HB 1336  14.875   7.570   0.083
  199ILE    CG2 1337  14.974   7.430   0.211
  199ILE   HG21 1338  15.035   7.497   0.254
  199ILE   HG22 1339  14.895   7.414   0.270
  199ILE   HG23 1340  15.023   7.344   0.197
  199ILE    CG1 1341  15.057   7.502   0.002
  199ILE   HG11 1342  15.070   7.424  -0.059
  199ILE   HG12 1343  15.132   7.506   0.068
  199ILE     CD 1344  15.061   7.628  -0.081
  199ILE    HD1 1345  15.149   7.635  -0.128
  199ILE    HD2 1346  14.987   7.626  -0.148
  199ILE    HD3 1347  15.049   7.708  -0.022
  199ILE      C 1348  14.688   7.400   0.055
  199ILE      O 1349  14.662   7.461   0.160
  200LEU      N 1350  14.592   7.350  -0.024
  200LEU      H 1351  14.617   7.287  -0.098
  200LEU     CA 1352  14.452   7.385  -0.004
  200LEU     HA 1353  14.450   7.485   0.006
  200LEU     CB 1354  14.370   7.340  -0.125
  200LEU    HB1 1355  14.375   7.241  -0.131
  200LEU    HB2 1356  14.411   7.381  -0.207
  200LEU     CG 1357  14.223   7.380  -0.122
  200LEU     HG 1358  14.180   7.344  -0.039
  200LEU    CD1 1359  14.209   7.530  -0.121
  200LEU   HD11 1360  14.113   7.555  -0.119
  200LEU   HD12 1361  14.255   7.567  -0.040
  200LEU   HD13 1362  14.252   7.568  -0.203
  200LEU    CD2 1363  14.149   7.320  -0.240
  200LEU   HD21 1364  14.052   7.347  -0.236
  200LEU   HD22 1365  14.189   7.353  -0.325
  200LEU   HD23 1366  14.156   7.220  -0.236
  200LEU      C 1367  14.395   7.323   0.123
  200LEU      O 1368  14.315   7.386   0.194
  201ASP      N 1369  14.436   7.200   0.156
  201ASP      H 1370  14.503   7.153   0.099
  201ASP     CA 1371  14.383   7.135   0.275
  201ASP     HA 1372  14.285   7.153   0.274
  201ASP     CB 1373  14.409   6.985   0.269
  201ASP    HB1 1374  14.355   6.946   0.194
  201ASP    HB2 1375  14.380   6.944   0.356
  201ASP     CG 1376  14.555   6.950   0.246
  201ASP    OD1 1377  14.636   7.042   0.220
  201ASP    OD2 1378  14.588   6.831   0.255
  201ASP      C 1379  14.443   7.195   0.402
  201ASP      O 1380  14.375   7.207   0.505
  202ARG      N 1381  14.571   7.234   0.397
  202ARG      H 1382  14.624   7.221   0.313
  202ARG     CA 1383  14.633   7.297   0.514
  202ARG     HA 1384  14.606   7.241   0.593
  202ARG     CB 1385  14.785   7.298   0.499
  202ARG    HB1 1386  14.823   7.357   0.570
  202ARG    HB2 1387  14.807   7.336   0.409
  202ARG     CG 1388  14.851   7.163   0.510
  202ARG    HG1 1389  14.815   7.103   0.439
  202ARG    HG2 1390  14.831   7.124   0.600
  202ARG     CD 1391  15.001   7.177   0.493
  202ARG    HD1 1392  15.022   7.220   0.405
  202ARG    HD2 1393  15.045   7.087   0.497
  202ARG     NE 1394  15.059   7.260   0.598
  202ARG     HE 1395  14.999   7.289   0.673
  202ARG     CZ 1396  15.186   7.299   0.601
  202ARG    NH1 1397  15.269   7.261   0.505
  202ARG   HH11 1398  15.236   7.204   0.430
  202ARG   HH12 1399  15.365   7.290   0.507
  202ARG    NH2 1400  15.231   7.374   0.700
  202ARG   HH21 1401  15.168   7.402   0.773
  202ARG   HH22 1402  15.326   7.403   0.702
  202ARG      C 1403  14.582   7.438   0.534
  202ARG      O 1404  14.578   7.489   0.647
  203PHE      N 1405  14.541   7.505   0.426
  203PHE      H 1406  14.538   7.458   0.337
  203PHE     CA 1407  14.500   7.644   0.436
  203PHE     HA 1408  14.560   7.684   0.505
  203PHE     CB 1409  14.517   7.714   0.301
  203PHE    HB1 1410  14.459   7.668   0.233
  203PHE    HB2 1411  14.613   7.707   0.273
  203PHE     CG 1412  14.480   7.858   0.303
  203PHE    CD1 1413  14.561   7.950   0.367
  203PHE    HD1 1414  14.644   7.920   0.413
  203PHE    CE1 1415  14.527   8.083   0.368
  203PHE    HE1 1416  14.585   8.149   0.416
  203PHE     CZ 1417  14.413   8.126   0.303
  203PHE     HZ 1418  14.389   8.223   0.304
  203PHE    CE2 1419  14.333   8.035   0.237
  203PHE    HE2 1420  14.250   8.065   0.189
  203PHE    CD2 1421  14.367   7.902   0.237
  203PHE    HD2 1422  14.309   7.836   0.189
  203PHE      C 1423  14.357   7.656   0.485
  203PHE      O 1424  14.321   7.751   0.555
  204ILE      N 1425  14.271   7.559   0.450
  204ILE      H 1426  14.304   7.480   0.399
  204ILE     CA 1427  14.131   7.570   0.486
  204ILE     HA 1428  14.112   7.667   0.494
  204ILE     CB 1429  14.045   7.506   0.375
  204ILE     HB 1430  14.085   7.530   0.287
  204ILE    CG2 1431  14.043   7.355   0.387
  204ILE   HG21 1432  13.986   7.316   0.314
  204ILE   HG22 1433  14.136   7.319   0.379
  204ILE   HG23 1434  14.005   7.329   0.476
  204ILE    CG1 1435  13.901   7.558   0.379
  204ILE   HG11 1436  13.903   7.658   0.388
  204ILE   HG12 1437  13.854   7.519   0.458
  204ILE     CD 1438  13.825   7.523   0.256
  204ILE    HD1 1439  13.732   7.559   0.263
  204ILE    HD2 1440  13.870   7.563   0.176
  204ILE    HD3 1441  13.821   7.424   0.246
  204ILE      C 1442  14.106   7.506   0.622
  204ILE      O 1443  14.001   7.526   0.683
  205ASN      N 1444  14.203   7.432   0.674
  205ASN      H 1445  14.288   7.421   0.623
  205ASN     CA 1446  14.189   7.366   0.803
  205ASN     HA 1447  14.100   7.397   0.836
  205ASN     CB 1448  14.194   7.215   0.785
  205ASN    HB1 1449  14.201   7.171   0.875
  205ASN    HB2 1450  14.275   7.191   0.731
  205ASN     CG 1451  14.074   7.160   0.715
  205ASN    OD1 1452  13.961   7.205   0.738
  205ASN    ND2 1453  14.094   7.062   0.627
  205ASN   HD21 1454  14.187   7.029   0.610
  205ASN   HD22 1455  14.017   7.022   0.578
  205ASN      C 1456  14.293   7.409   0.904
  205ASN      O 1457  14.347   7.324   0.976
  206ALA      N 1458  14.324   7.538   0.912
  206ALA      H 1459  14.286   7.602   0.846
  206ALA     CA 1460  14.414   7.585   1.016
  206ALA     HA 1461  14.479   7.510   1.031
  206ALA     CB 1462  14.488   7.710   0.971
  206ALA    HB1 1463  14.549   7.740   1.044
  206ALA    HB2 1464  14.542   7.689   0.889
  206ALA    HB3 1465  14.422   7.782   0.950
  206ALA      C 1466  14.336   7.614   1.144
  206ALA      O 1467  14.212   7.622   1.144
  207GLU      N 1468  14.408   7.628   1.254
  207GLU      H 1469  14.508   7.626   1.246
  207GLU     CA 1470  14.349   7.647   1.385
  207GLU     HA 1471  14.255   7.674   1.365
  207GLU     CB 1472  14.350   7.518   1.468
  207GLU    HB1 1473  14.317   7.540   1.560
  207GLU    HB2 1474  14.445   7.486   1.473
  207GLU     CG 1475  14.266   7.404   1.416
  207GLU    HG1 1476  14.300   7.377   1.326
  207GLU    HG2 1477  14.172   7.435   1.408
  207GLU     CD 1478  14.271   7.283   1.507
  207GLU    OE1 1479  14.348   7.287   1.607
  207GLU    OE2 1480  14.200   7.184   1.481
  207GLU      C 1481  14.423   7.754   1.462
  207GLU      O 1482  14.539   7.784   1.434
  208TYR      N 1483  14.356   7.811   1.562
  208TYR      H 1484  14.257   7.798   1.569
  208TYR     CA 1485  14.424   7.892   1.661
  208TYR     HA 1486  14.483   7.955   1.609
  208TYR     CB 1487  14.323   7.970   1.745
  208TYR    HB1 1488  14.370   8.009   1.824
  208TYR    HB2 1489  14.252   7.907   1.776
  208TYR     CG 1490  14.255   8.082   1.673
  208TYR    CD1 1491  14.305   8.211   1.680
  208TYR    HD1 1492  14.388   8.229   1.733
  208TYR    CE1 1493  14.242   8.315   1.615
  208TYR    HE1 1494  14.277   8.408   1.623
  208TYR     CZ 1495  14.130   8.288   1.539
  208TYR     OH 1496  14.067   8.391   1.472
  208TYR     HH 1497  13.989   8.354   1.422
  208TYR    CE2 1498  14.081   8.162   1.529
  208TYR    HE2 1499  13.999   8.144   1.474
  208TYR    CD2 1500  14.143   8.059   1.595
  208TYR    HD2 1501  14.107   7.966   1.587
  208TYR      C 1502  14.507   7.803   1.753
  208TYR      O 1503  14.481   7.684   1.767
  209THR      N 1504  14.609   7.863   1.815
  209THR      H 1505  14.624   7.960   1.800
  209THR     CA 1506  14.698   7.790   1.904
  209THR     HA 1507  14.658   7.699   1.905
  209THR     CB 1508  14.842   7.794   1.850
  209THR     HB 1509  14.904   7.749   1.914
  209THR    CG2 1510  14.850   7.727   1.713
  209THR   HG21 1511  14.944   7.730   1.680
  209THR   HG22 1512  14.821   7.632   1.721
  209THR   HG23 1513  14.791   7.775   1.649
  209THR    OG1 1514  14.886   7.929   1.840
  209THR    HG1 1515  14.979   7.931   1.805
  209THR      C 1516  14.698   7.842   2.046
  209THR      O 1517  14.757   7.777   2.134
  210GLU      N 1518  14.635   7.956   2.073
  210GLU      H 1519  14.589   8.006   1.999
  210GLU     CA 1520  14.631   8.009   2.208
  210GLU     HA 1521  14.724   8.001   2.244
  210GLU     CB 1522  14.588   8.155   2.205
  210GLU    HB1 1523  14.576   8.187   2.299
  210GLU    HB2 1524  14.500   8.162   2.157
  210GLU     CG 1525  14.687   8.246   2.136
  210GLU    HG1 1526  14.647   8.337   2.129
  210GLU    HG2 1527  14.704   8.210   2.044
  210GLU     CD 1528  14.818   8.256   2.210
  210GLU    OE1 1529  14.817   8.252   2.335
  210GLU    OE2 1530  14.923   8.268   2.143
  210GLU      C 1531  14.534   7.928   2.294
  210GLU      O 1532  14.455   7.849   2.243
  211GLU      N 1533  14.543   7.948   2.425
  211GLU      H 1534  14.608   8.015   2.461
  211GLU     CA 1535  14.458   7.872   2.516
  211GLU     HA 1536  14.463   7.778   2.484
  211GLU     CB 1537  14.509   7.884   2.659
  211GLU    HB1 1538  14.441   7.844   2.720
  211GLU    HB2 1539  14.522   7.980   2.681
  211GLU     CG 1540  14.640   7.813   2.685
  211GLU    HG1 1541  14.709   7.853   2.625
  211GLU    HG2 1542  14.629   7.716   2.663
  211GLU     CD 1543  14.685   7.826   2.828
  211GLU    OE1 1544  14.619   7.899   2.905
  211GLU    OE2 1545  14.787   7.764   2.865
  211GLU      C 1546  14.314   7.920   2.509
  211GLU      O 1547  14.220   7.842   2.533
  212ALA      N 1548  14.293   8.046   2.475
  212ALA      H 1549  14.369   8.103   2.445
  212ALA     CA 1550  14.158   8.101   2.482
  212ALA     HA 1551  14.115   8.057   2.561
  212ALA     CB 1552  14.166   8.252   2.502
  212ALA    HB1 1553  14.073   8.290   2.507
  212ALA    HB2 1554  14.214   8.272   2.587
  212ALA    HB3 1555  14.215   8.294   2.425
  212ALA      C 1556  14.077   8.068   2.358
  212ALA      O 1557  13.955   8.087   2.357
  213TYR      N 1558  14.140   8.020   2.252
  213TYR      H 1559  14.237   7.998   2.258
  213TYR     CA 1560  14.068   8.001   2.126
  213TYR     HA 1561  13.972   7.997   2.153
  213TYR     CB 1562  14.091   8.117   2.030
  213TYR    HB1 1563  14.039   8.100   1.946
  213TYR    HB2 1564  14.189   8.121   2.008
  213TYR     CG 1565  14.050   8.251   2.084
  213TYR    CD1 1566  13.917   8.284   2.097
  213TYR    HD1 1567  13.847   8.218   2.069
  213TYR    CE1 1568  13.878   8.405   2.147
  213TYR    HE1 1569  13.781   8.426   2.158
  213TYR     CZ 1570  13.974   8.497   2.182
  213TYR     OH 1571  13.934   8.619   2.230
  213TYR     HH 1572  14.015   8.674   2.251
  213TYR    CE2 1573  14.107   8.468   2.168
  213TYR    HE2 1574  14.176   8.535   2.193
  213TYR    CD2 1575  14.144   8.346   2.120
  213TYR    HD2 1576  14.241   8.324   2.111
  213TYR      C 1577  14.107   7.871   2.058
  213TYR      O 1578  14.087   7.857   1.937
  214GLU      N 1579  14.159   7.774   2.133
  214GLU      H 1580  14.156   7.782   2.233
  214GLU     CA 1581  14.221   7.656   2.073
  214GLU     HA 1582  14.286   7.693   2.006
  214GLU     CB 1583  14.292   7.574   2.180
  214GLU    HB1 1584  14.223   7.543   2.246
  214GLU    HB2 1585  14.358   7.633   2.226
  214GLU     CG 1586  14.365   7.454   2.126
  214GLU    HG1 1587  14.433   7.485   2.060
  214GLU    HG2 1588  14.299   7.394   2.080
  214GLU     CD 1589  14.434   7.375   2.235
  214GLU    OE1 1590  14.425   7.415   2.352
  214GLU    OE2 1591  14.499   7.274   2.202
  214GLU      C 1592  14.121   7.568   2.001
  214GLU      O 1593  14.028   7.515   2.062
  215GLY      N 1594  14.140   7.554   1.871
  215GLY      H 1595  14.213   7.605   1.827
  215GLY     CA 1596  14.058   7.466   1.790
  215GLY    HA1 1597  14.009   7.406   1.853
  215GLY    HA2 1598  14.121   7.412   1.734
  215GLY      C 1599  13.959   7.535   1.700
  215GLY      O 1600  13.888   7.466   1.626
  216GLN      N 1601  13.951   7.666   1.704
  216GLN      H 1602  14.012   7.718   1.764
  216GLN     CA 1603  13.854   7.736   1.621
  216GLN     HA 1604  13.769   7.684   1.629
  216GLN     CB 1605  13.833   7.879   1.672
  216GLN    HB1 1606  13.917   7.931   1.658
  216GLN    HB2 1607  13.812   7.875   1.770
  216GLN     CG 1608  13.722   7.953   1.605
  216GLN    HG1 1609  13.638   7.900   1.614
  216GLN    HG2 1610  13.744   7.964   1.508
  216GLN     CD 1611  13.700   8.089   1.665
  216GLN    OE1 1612  13.774   8.132   1.752
  216GLN    NE2 1613  13.597   8.159   1.619
  216GLN   HE21 1614  13.538   8.121   1.548
  216GLN   HE22 1615  13.578   8.250   1.656
  216GLN      C 1616  13.901   7.739   1.476
  216GLN      O 1617  14.017   7.767   1.447
  217THR      N 1618  13.809   7.710   1.385
  217THR      H 1619  13.714   7.697   1.415
  217THR     CA 1620  13.841   7.697   1.244
  217THR     HA 1621  13.940   7.710   1.239
  217THR     CB 1622  13.804   7.559   1.190
  217THR     HB 1623  13.825   7.553   1.093
  217THR    CG2 1624  13.876   7.451   1.267
  217THR   HG21 1625  13.851   7.362   1.231
  217THR   HG22 1626  13.975   7.465   1.258
  217THR   HG23 1627  13.851   7.456   1.364
  217THR    OG1 1628  13.663   7.539   1.202
  217THR    HG1 1629  13.639   7.449   1.167
  217THR      C 1630  13.768   7.805   1.164
  217THR      O 1631  13.708   7.895   1.219
  218ALA      N 1632  13.776   7.791   1.032
  218ALA      H 1633  13.817   7.708   0.993
  218ALA     CA 1634  13.725   7.896   0.944
  218ALA     HA 1635  13.748   7.983   0.988
  218ALA     CB 1636  13.792   7.886   0.807
  218ALA    HB1 1637  13.756   7.958   0.747
  218ALA    HB2 1638  13.891   7.897   0.817
  218ALA    HB3 1639  13.772   7.797   0.767
  218ALA      C 1640  13.574   7.887   0.931
  218ALA      O 1641  13.505   7.989   0.933
  219LEU      N 1642  13.519   7.767   0.917
  219LEU      H 1643  13.576   7.685   0.914
  219LEU     CA 1644  13.374   7.756   0.906
  219LEU     HA 1645  13.348   7.834   0.850
  219LEU     CB 1646  13.332   7.626   0.837
  219LEU    HB1 1647  13.397   7.611   0.762
  219LEU    HB2 1648  13.241   7.641   0.800
  219LEU     CG 1649  13.326   7.495   0.915
  219LEU     HG 1650  13.286   7.512   1.005
  219LEU    CD1 1651  13.241   7.397   0.837
  219LEU   HD11 1652  13.236   7.311   0.887
  219LEU   HD12 1653  13.149   7.435   0.825
  219LEU   HD13 1654  13.282   7.382   0.747
  219LEU    CD2 1655  13.462   7.436   0.938
  219LEU   HD21 1656  13.454   7.351   0.989
  219LEU   HD22 1657  13.506   7.418   0.850
  219LEU   HD23 1658  13.518   7.501   0.990
  219LEU      C 1659  13.307   7.765   1.043
  219LEU      O 1660  13.185   7.781   1.051
  220ASN      N 1661  13.386   7.756   1.150
  220ASN      H 1662  13.481   7.729   1.139
  220ASN     CA 1663  13.333   7.784   1.282
  220ASN     HA 1664  13.246   7.736   1.290
  220ASN     CB 1665  13.433   7.733   1.387
  220ASN    HB1 1666  13.500   7.805   1.406
  220ASN    HB2 1667  13.480   7.653   1.351
  220ASN     CG 1668  13.367   7.695   1.517
  220ASN    OD1 1669  13.424   7.619   1.596
  220ASN    ND2 1670  13.248   7.747   1.542
  220ASN   HD21 1671  13.206   7.809   1.476
  220ASN   HD22 1672  13.201   7.724   1.627
  220ASN      C 1673  13.307   7.934   1.298
  220ASN      O 1674  13.228   7.975   1.383
  221ILE      N 1675  13.373   8.017   1.217
  221ILE      H 1676  13.442   7.979   1.155
  221ILE     CA 1677  13.348   8.160   1.217
  221ILE     HA 1678  13.321   8.185   1.310
  221ILE     CB 1679  13.477   8.235   1.179
  221ILE     HB 1680  13.506   8.202   1.089
  221ILE    CG2 1681  13.456   8.384   1.170
  221ILE   HG21 1682  13.542   8.429   1.145
  221ILE   HG22 1683  13.387   8.403   1.100
  221ILE   HG23 1684  13.425   8.418   1.259
  221ILE    CG1 1685  13.586   8.208   1.283
  221ILE   HG11 1686  13.595   8.110   1.297
  221ILE   HG12 1687  13.559   8.252   1.369
  221ILE     CD 1688  13.719   8.261   1.245
  221ILE    HD1 1689  13.785   8.241   1.317
  221ILE    HD2 1690  13.749   8.218   1.160
  221ILE    HD3 1691  13.714   8.360   1.232
  221ILE      C 1692  13.233   8.194   1.124
  221ILE      O 1693  13.151   8.282   1.154
  222ALA      N 1694  13.223   8.124   1.011
  222ALA      H 1695  13.285   8.047   0.995
  222ALA     CA 1696  13.122   8.158   0.911
  222ALA     HA 1697  13.128   8.257   0.900
  222ALA     CB 1698  13.153   8.086   0.780
  222ALA    HB1 1699  13.084   8.109   0.712
  222ALA    HB2 1700  13.244   8.114   0.747
  222ALA    HB3 1701  13.153   7.987   0.795
  222ALA      C 1702  12.982   8.123   0.958
  222ALA      O 1703  12.884   8.184   0.914
  223ILE      N 1704  12.968   8.024   1.046
  223ILE      H 1705  13.049   7.972   1.075
  223ILE     CA 1706  12.837   7.991   1.100
  223ILE     HA 1707  12.774   7.993   1.023
  223ILE     CB 1708  12.840   7.851   1.162
  223ILE     HB 1709  12.914   7.849   1.229
  223ILE    CG2 1710  12.711   7.819   1.231
  223ILE   HG21 1711  12.715   7.727   1.270
  223ILE   HG22 1712  12.694   7.885   1.304
  223ILE   HG23 1713  12.636   7.823   1.165
  223ILE    CG1 1714  12.863   7.744   1.056
  223ILE   HG11 1715  12.940   7.772   0.998
  223ILE   HG12 1716  12.781   7.736   1.000
  223ILE     CD 1717  12.895   7.609   1.112
  223ILE    HD1 1718  12.909   7.544   1.037
  223ILE    HD2 1719  12.978   7.614   1.167
  223ILE    HD3 1720  12.819   7.578   1.169
  223ILE      C 1721  12.792   8.096   1.199
  223ILE      O 1722  12.676   8.139   1.198
  224GLU      N 1723  12.883   8.144   1.284
  224GLU      H 1724  12.978   8.114   1.277
  224GLU     CA 1725  12.846   8.241   1.387
  224GLU     HA 1726  12.762   8.206   1.429
  224GLU     CB 1727  12.957   8.250   1.491
  224GLU    HB1 1728  13.033   8.300   1.451
  224GLU    HB2 1729  12.987   8.157   1.513
  224GLU     CG 1730  12.918   8.318   1.621
  224GLU    HG1 1731  12.974   8.280   1.695
  224GLU    HG2 1732  12.822   8.301   1.639
  224GLU     CD 1733  12.940   8.468   1.618
  224GLU    OE1 1734  13.029   8.514   1.544
  224GLU    OE2 1735  12.867   8.540   1.688
  224GLU      C 1736  12.816   8.377   1.327
  224GLU      O 1737  12.737   8.454   1.383
  225ARG      N 1738  12.879   8.410   1.214
  225ARG      H 1739  12.948   8.348   1.177
  225ARG     CA 1740  12.846   8.533   1.144
  225ARG     HA 1741  12.827   8.597   1.218
  225ARG     CB 1742  12.964   8.579   1.058
  225ARG    HB1 1743  12.939   8.665   1.012
  225ARG    HB2 1744  12.983   8.509   0.990
  225ARG     CG 1745  13.091   8.604   1.136
  225ARG    HG1 1746  13.165   8.622   1.072
  225ARG    HG2 1747  13.112   8.522   1.190
  225ARG     CD 1748  13.078   8.720   1.229
  225ARG    HD1 1749  13.008   8.701   1.297
  225ARG    HD2 1750  13.053   8.802   1.177
  225ARG     NE 1751  13.204   8.746   1.298
  225ARG     HE 1752  13.284   8.695   1.270
  225ARG     CZ 1753  13.218   8.834   1.395
  225ARG    NH1 1754  13.336   8.852   1.453
  225ARG   HH11 1755  13.415   8.798   1.423
  225ARG   HH12 1756  13.346   8.918   1.527
  225ARG    NH2 1757  13.114   8.905   1.436
  225ARG   HH21 1758  13.024   8.891   1.393
  225ARG   HH22 1759  13.124   8.971   1.510
  225ARG      C 1760  12.724   8.521   1.055
  225ARG      O 1761  12.697   8.613   0.977
  226ARG      N 1762  12.655   8.407   1.062
  226ARG      H 1763  12.695   8.332   1.116
  226ARG     CA 1764  12.526   8.381   0.998
  226ARG     HA 1765  12.503   8.287   1.025
  226ARG     CB 1766  12.418   8.478   1.049
  226ARG    HB1 1767  12.330   8.454   1.007
  226ARG    HB2 1768  12.443   8.571   1.023
  226ARG     CG 1769  12.401   8.472   1.199
  226ARG    HG1 1770  12.487   8.500   1.242
  226ARG    HG2 1771  12.379   8.379   1.225
  226ARG     CD 1772  12.292   8.563   1.250
  226ARG    HD1 1773  12.307   8.656   1.216
  226ARG    HD2 1774  12.294   8.564   1.350
  226ARG     NE 1775  12.160   8.519   1.207
  226ARG     HE 1776  12.123   8.559   1.123
  226ARG     CZ 1777  12.087   8.430   1.272
  226ARG    NH1 1778  12.134   8.373   1.382
  226ARG   HH11 1779  12.225   8.397   1.416
  226ARG   HH12 1780  12.079   8.305   1.431
  226ARG    NH2 1781  11.969   8.396   1.226
  226ARG   HH21 1782  11.934   8.438   1.142
  226ARG   HH22 1783  11.913   8.328   1.275
  226ARG      C 1784  12.536   8.384   0.846
  226ARG      O 1785  12.438   8.411   0.777
  227GLN      N 1786  12.654   8.353   0.794
  227GLN      H 1787  12.729   8.328   0.856
  227GLN     CA 1788  12.678   8.354   0.650
  227GLN     HA 1789  12.621   8.425   0.610
  227GLN     CB 1790  12.822   8.391   0.619
  227GLN    HB1 1791  12.836   8.383   0.520
  227GLN    HB2 1792  12.882   8.327   0.667
  227GLN     CG 1793  12.860   8.531   0.661
  227GLN    HG1 1794  12.956   8.547   0.637
  227GLN    HG2 1795  12.849   8.539   0.760
  227GLN     CD 1796  12.775   8.635   0.593
  227GLN    OE1 1797  12.692   8.701   0.656
  227GLN    NE2 1798  12.793   8.651   0.463
  227GLN   HE21 1799  12.861   8.596   0.415
  227GLN   HE22 1800  12.739   8.719   0.413
  227GLN      C 1801  12.642   8.217   0.595
  227GLN      O 1802  12.717   8.120   0.607
  228GLY      N 1803  12.525   8.209   0.533
  228GLY      H 1804  12.469   8.291   0.521
  228GLY     CA 1805  12.477   8.082   0.483
  228GLY    HA1 1806  12.379   8.092   0.465
  228GLY    HA2 1807  12.491   8.014   0.555
  228GLY      C 1808  12.547   8.037   0.356
  228GLY      O 1809  12.571   7.918   0.335
  229ASP      N 1810  12.582   8.133   0.270
  229ASP      H 1811  12.577   8.229   0.298
  229ASP     CA 1812  12.627   8.098   0.136
  229ASP     HA 1813  12.582   8.011   0.115
  229ASP     CB 1814  12.583   8.206   0.037
  229ASP    HB1 1815  12.621   8.184  -0.053
  229ASP    HB2 1816  12.618   8.294   0.068
  229ASP     CG 1817  12.433   8.215   0.024
  229ASP    OD1 1818  12.366   8.111   0.041
  229ASP    OD2 1819  12.381   8.326  -0.001
  229ASP      C 1820  12.777   8.076   0.130
  229ASP      O 1821  12.826   7.998   0.049
  230ILE      N 1822  12.852   8.145   0.216
  230ILE      H 1823  12.809   8.211   0.277
  230ILE     CA 1824  12.996   8.126   0.222
  230ILE     HA 1825  13.029   8.125   0.128
  230ILE     CB 1826  13.062   8.242   0.299
  230ILE     HB 1827  13.030   8.238   0.394
  230ILE    CG2 1828  13.212   8.232   0.301
  230ILE   HG21 1829  13.250   8.309   0.352
  230ILE   HG22 1830  13.239   8.146   0.345
  230ILE   HG23 1831  13.247   8.233   0.207
  230ILE    CG1 1832  13.025   8.374   0.233
  230ILE   HG11 1833  12.926   8.376   0.219
  230ILE   HG12 1834  13.071   8.380   0.145
  230ILE     CD 1835  13.064   8.495   0.314
  230ILE    HD1 1836  13.037   8.578   0.265
  230ILE    HD2 1837  13.018   8.492   0.403
  230ILE    HD3 1838  13.163   8.495   0.328
  230ILE      C 1839  13.028   7.990   0.284
  230ILE      O 1840  13.129   7.926   0.251
  231THR      N 1841  12.938   7.942   0.371
  231THR      H 1842  12.852   7.991   0.384
  231THR     CA 1843  12.964   7.819   0.447
  231THR     HA 1844  13.057   7.827   0.484
  231THR     CB 1845  12.861   7.807   0.560
  231THR     HB 1846  12.769   7.803   0.523
  231THR    CG2 1847  12.888   7.685   0.645
  231THR   HG21 1848  12.820   7.680   0.718
  231THR   HG22 1849  12.883   7.603   0.588
  231THR   HG23 1850  12.979   7.692   0.685
  231THR    OG1 1851  12.870   7.924   0.643
  231THR    HG1 1852  12.803   7.918   0.717
  231THR      C 1853  12.958   7.697   0.357
  231THR      O 1854  13.044   7.608   0.367
  232ALA      N 1855  12.861   7.693   0.265
  232ALA      H 1856  12.798   7.770   0.258
  232ALA     CA 1857  12.847   7.579   0.175
  232ALA     HA 1858  12.850   7.497   0.233
  232ALA     CB 1859  12.713   7.586   0.102
  232ALA    HB1 1860  12.705   7.507   0.041
  232ALA    HB2 1861  12.639   7.585   0.169
  232ALA    HB3 1862  12.709   7.670   0.049
  232ALA      C 1863  12.962   7.571   0.076
  232ALA      O 1864  12.996   7.462   0.026
  233VAL      N 1865  13.024   7.686   0.046
  233VAL      H 1866  12.989   7.771   0.083
  233VAL     CA 1867  13.142   7.688  -0.040
  233VAL     HA 1868  13.121   7.632  -0.120
  233VAL     CB 1869  13.171   7.833  -0.083
  233VAL     HB 1870  13.182   7.890  -0.002
  233VAL    CG1 1871  13.300   7.842  -0.161
  233VAL   HG11 1872  13.316   7.937  -0.187
  233VAL   HG12 1873  13.376   7.810  -0.104
  233VAL   HG13 1874  13.293   7.786  -0.243
  233VAL    CG2 1875  13.056   7.885  -0.165
  233VAL   HG21 1876  13.076   7.980  -0.193
  233VAL   HG22 1877  13.045   7.828  -0.246
  233VAL   HG23 1878  12.973   7.883  -0.110
  233VAL      C 1879  13.260   7.624   0.031
  233VAL      O 1880  13.337   7.547  -0.028
  234LEU      N 1881  13.277   7.652   0.161
  234LEU      H 1882  13.211   7.713   0.207
  234LEU     CA 1883  13.387   7.596   0.236
  234LEU     HA 1884  13.468   7.610   0.178
  234LEU     CB 1885  13.403   7.670   0.369
  234LEU    HB1 1886  13.469   7.619   0.424
  234LEU    HB2 1887  13.314   7.669   0.415
  234LEU     CG 1888  13.450   7.815   0.362
  234LEU     HG 1889  13.393   7.866   0.298
  234LEU    CD1 1890  13.438   7.879   0.497
  234LEU   HD11 1891  13.469   7.974   0.491
  234LEU   HD12 1892  13.342   7.877   0.527
  234LEU   HD13 1893  13.494   7.830   0.563
  234LEU    CD2 1894  13.592   7.817   0.316
  234LEU   HD21 1895  13.624   7.912   0.311
  234LEU   HD22 1896  13.649   7.766   0.381
  234LEU   HD23 1897  13.599   7.775   0.226
  234LEU      C 1898  13.370   7.447   0.260
  234LEU      O 1899  13.468   7.373   0.276
  235ILE      N 1900  13.244   7.400   0.263
  235ILE      H 1901  13.167   7.464   0.256
  235ILE     CA 1902  13.220   7.257   0.277
  235ILE     HA 1903  13.277   7.226   0.353
  235ILE     CB 1904  13.072   7.231   0.310
  235ILE     HB 1905  13.016   7.277   0.241
  235ILE    CG2 1906  13.039   7.084   0.305
  235ILE   HG21 1907  12.942   7.071   0.327
  235ILE   HG22 1908  13.057   7.049   0.213
  235ILE   HG23 1909  13.095   7.035   0.372
  235ILE    CG1 1910  13.037   7.287   0.448
  235ILE   HG11 1911  13.069   7.381   0.454
  235ILE   HG12 1912  13.084   7.232   0.517
  235ILE     CD 1913  12.890   7.285   0.479
  235ILE    HD1 1914  12.875   7.322   0.571
  235ILE    HD2 1915  12.842   7.341   0.412
  235ILE    HD3 1916  12.857   7.191   0.475
  235ILE      C 1917  13.263   7.182   0.152
  235ILE      O 1918  13.332   7.080   0.159
  236ALA      N 1919  13.225   7.235   0.035
  236ALA      H 1920  13.173   7.320   0.034
  236ALA     CA 1921  13.260   7.169  -0.091
  236ALA     HA 1922  13.235   7.073  -0.079
  236ALA     CB 1923  13.180   7.231  -0.206
  236ALA    HB1 1924  13.205   7.185  -0.291
  236ALA    HB2 1925  13.083   7.219  -0.189
  236ALA    HB3 1926  13.202   7.328  -0.213
  236ALA      C 1927  13.409   7.178  -0.119
  236ALA      O 1928  13.465   7.090  -0.185
  237ALA      N 1929  13.475   7.281  -0.068
  237ALA      H 1930  13.425   7.351  -0.016
  237ALA     CA 1931  13.618   7.293  -0.086
  237ALA     HA 1932  13.634   7.263  -0.180
  237ALA     CB 1933  13.661   7.438  -0.067
  237ALA    HB1 1934  13.760   7.445  -0.080
  237ALA    HB2 1935  13.615   7.496  -0.134
  237ALA    HB3 1936  13.637   7.468   0.025
  237ALA      C 1937  13.696   7.202   0.007
  237ALA      O 1938  13.818   7.185  -0.010
  238GLY      N 1939  13.631   7.142   0.107
  238GLY      H 1940  13.537   7.169   0.127
  238GLY     CA 1941  13.694   7.039   0.187
  238GLY    HA1 1942  13.777   7.011   0.138
  238GLY    HA2 1943  13.630   6.962   0.190
  238GLY      C 1944  13.732   7.078   0.329
  238GLY      O 1945  13.838   7.039   0.377
  239ALA      N 1946  13.647   7.153   0.397
  239ALA      H 1947  13.564   7.186   0.351
  239ALA     CA 1948  13.669   7.191   0.536
  239ALA     HA 1949  13.767   7.205   0.545
  239ALA     CB 1950  13.596   7.319   0.572
  239ALA    HB1 1951  13.613   7.342   0.668
  239ALA    HB2 1952  13.629   7.394   0.514
  239ALA    HB3 1953  13.498   7.307   0.558
  239ALA      C 1954  13.624   7.078   0.626
  239ALA      O 1955  13.528   7.007   0.595
  240ASP      N 1956  13.693   7.061   0.739
  240ASP      H 1957  13.771   7.121   0.758
  240ASP     CA 1958  13.657   6.959   0.836
  240ASP     HA 1959  13.645   6.874   0.784
  240ASP     CB 1960  13.770   6.942   0.938
  240ASP    HB1 1961  13.768   7.019   1.001
  240ASP    HB2 1962  13.857   6.940   0.890
  240ASP     CG 1963  13.758   6.815   1.019
  240ASP    OD1 1964  13.664   6.736   0.995
  240ASP    OD2 1965  13.843   6.793   1.107
  240ASP      C 1966  13.527   6.997   0.906
  240ASP      O 1967  13.519   7.103   0.970
  241VAL      N 1968  13.426   6.911   0.895
  241VAL      H 1969  13.438   6.829   0.839
  241VAL     CA 1970  13.299   6.933   0.962
  241VAL     HA 1971  13.295   7.033   0.971
  241VAL     CB 1972  13.182   6.880   0.878
  241VAL     HB 1973  13.096   6.892   0.928
  241VAL    CG1 1974  13.172   6.957   0.748
  241VAL   HG11 1975  13.096   6.922   0.694
  241VAL   HG12 1976  13.158   7.054   0.767
  241VAL   HG13 1977  13.257   6.946   0.696
  241VAL    CG2 1978  13.200   6.734   0.851
  241VAL   HG21 1979  13.123   6.700   0.796
  241VAL   HG22 1980  13.285   6.719   0.801
  241VAL   HG23 1981  13.203   6.684   0.938
  241VAL      C 1982  13.295   6.871   1.100
  241VAL      O 1983  13.188   6.869   1.163
  242ASN      N 1984  13.407   6.819   1.149
  242ASN      H 1985  13.491   6.826   1.096
  242ASN     CA 1986  13.411   6.751   1.278
  242ASN     HA 1987  13.320   6.764   1.317
  242ASN     CB 1988  13.440   6.602   1.260
  242ASN    HB1 1989  13.452   6.560   1.350
  242ASN    HB2 1990  13.523   6.591   1.207
  242ASN     CG 1991  13.328   6.531   1.189
  242ASN    OD1 1992  13.210   6.557   1.213
  242ASN    ND2 1993  13.363   6.439   1.101
  242ASN   HD21 1994  13.459   6.419   1.084
  242ASN   HD22 1995  13.292   6.388   1.051
  242ASN      C 1996  13.516   6.814   1.370
  242ASN      O 1997  13.572   6.747   1.456
  243ALA      N 1998  13.545   6.942   1.351
  243ALA      H 1999  13.498   6.993   1.278
  243ALA     CA 2000  13.642   7.009   1.435
  243ALA     HA 2001  13.716   6.942   1.448
  243ALA     CB 2002  13.696   7.134   1.366
  243ALA    HB1 2003  13.763   7.179   1.425
  243ALA    HB2 2004  13.739   7.109   1.280
  243ALA    HB3 2005  13.620   7.197   1.348
  243ALA      C 2006  13.582   7.046   1.569
  243ALA      O 2007  13.460   7.062   1.583
  244HIS      N 2008  13.668   7.058   1.669
  244HIS      H 2009  13.765   7.046   1.650
  244HIS     CA 2010  13.627   7.089   1.805
  244HIS     HA 2011  13.528   7.098   1.802
  244HIS     CB 2012  13.665   6.977   1.901
  244HIS    HB1 2013  13.648   7.008   1.995
  244HIS    HB2 2014  13.762   6.957   1.890
  244HIS     CG 2015  13.588   6.851   1.879
  244HIS    ND1 2016  13.460   6.833   1.924
  244HIS    CE1 2017  13.418   6.712   1.891
  244HIS    HE1 2018  13.328   6.673   1.912
  244HIS    NE2 2019  13.515   6.651   1.825
  244HIS    HE2 2020  13.511   6.559   1.788
  244HIS    CD2 2021  13.622   6.735   1.816
  244HIS    HD2 2022  13.710   6.716   1.771
  244HIS      C 2023  13.692   7.219   1.850
  244HIS      O 2024  13.812   7.240   1.827
  245ALA      N 2025  13.614   7.306   1.913
  245ALA      H 2026  13.517   7.285   1.921
  245ALA     CA 2027  13.665   7.430   1.971
  245ALA     HA 2028  13.751   7.452   1.926
  245ALA     CB 2029  13.568   7.544   1.946
  245ALA    HB1 2030  13.604   7.628   1.986
  245ALA    HB2 2031  13.556   7.557   1.848
  245ALA    HB3 2032  13.479   7.523   1.988
  245ALA      C 2033  13.686   7.406   2.120
  245ALA      O 2034  13.590   7.404   2.197
  246LYS      N 2035  13.810   7.388   2.161
  246LYS      H 2036  13.885   7.405   2.097
  246LYS     CA 2037  13.843   7.343   2.296
  246LYS     HA 2038  13.755   7.315   2.335
  246LYS     CB 2039  13.943   7.228   2.289
  246LYS    HB1 2040  13.966   7.200   2.382
  246LYS    HB2 2041  14.026   7.260   2.243
  246LYS     CG 2042  13.894   7.107   2.216
  246LYS    HG1 2043  13.873   7.132   2.121
  246LYS    HG2 2044  13.811   7.073   2.261
  246LYS     CD 2045  14.000   6.999   2.218
  246LYS    HD1 2046  13.961   6.914   2.184
  246LYS    HD2 2047  14.032   6.986   2.312
  246LYS     CE 2048  14.117   7.039   2.131
  246LYS    HE1 2049  14.189   6.970   2.138
  246LYS    HE2 2050  14.152   7.128   2.161
  246LYS     NZ 2051  14.077   7.051   1.989
  246LYS    HZ1 2052  14.156   7.077   1.934
  246LYS    HZ2 2053  14.042   6.963   1.957
  246LYS    HZ3 2054  14.005   7.120   1.980
  246LYS      C 2055  13.899   7.453   2.384
  246LYS      O 2056  13.951   7.423   2.492
  247GLY      N 2057  13.889   7.579   2.342
  247GLY      H 2058  13.840   7.600   2.258
  247GLY     CA 2059  13.950   7.686   2.418
  247GLY    HA1 2060  13.951   7.767   2.360
  247GLY    HA2 2061  14.044   7.658   2.439
  247GLY      C 2062  13.876   7.716   2.547
  247GLY      O 2063  13.771   7.660   2.577
  248VAL      N 2064  13.935   7.806   2.625
  248VAL      H 2065  14.021   7.848   2.596
  248VAL     CA 2066  13.875   7.844   2.753
  248VAL     HA 2067  13.844   7.761   2.799
  248VAL     CB 2068  13.981   7.914   2.840
  248VAL     HB 2069  14.007   8.000   2.797
  248VAL    CG1 2070  13.928   7.948   2.978
  248VAL   HG11 2071  14.000   7.992   3.031
  248VAL   HG12 2072  13.850   8.009   2.969
  248VAL   HG13 2073  13.900   7.864   3.024
  248VAL    CG2 2074  14.105   7.828   2.850
  248VAL   HG21 2075  14.173   7.874   2.907
  248VAL   HG22 2076  14.081   7.740   2.891
  248VAL   HG23 2077  14.142   7.813   2.759
  248VAL      C 2078  13.752   7.930   2.729
  248VAL      O 2079  13.657   7.929   2.809
  249PHE      N 2080  13.750   8.005   2.619
  249PHE      H 2081  13.829   8.006   2.558
  249PHE     CA 2082  13.633   8.085   2.586
  249PHE     HA 2083  13.611   8.137   2.669
  249PHE     CB 2084  13.666   8.180   2.470
  249PHE    HB1 2085  13.693   8.125   2.391
  249PHE    HB2 2086  13.742   8.238   2.497
  249PHE     CG 2087  13.553   8.268   2.429
  249PHE    CD1 2088  13.518   8.377   2.506
  249PHE    HD1 2089  13.568   8.396   2.590
  249PHE    CE1 2090  13.415   8.459   2.468
  249PHE    HE1 2091  13.390   8.538   2.524
  249PHE     CZ 2092  13.344   8.433   2.352
  249PHE     HZ 2093  13.269   8.492   2.324
  249PHE    CE2 2094  13.378   8.324   2.275
  249PHE    HE2 2095  13.327   8.304   2.192
  249PHE    CD2 2096  13.483   8.243   2.313
  249PHE    HD2 2097  13.508   8.165   2.256
  249PHE      C 2098  13.513   7.999   2.551
  249PHE      O 2099  13.399   8.039   2.574
  250PHE      N 2100  13.538   7.880   2.497
  250PHE      H 2101  13.632   7.850   2.483
  250PHE     CA 2102  13.427   7.793   2.458
  250PHE     HA 2103  13.349   7.854   2.440
  250PHE     CB 2104  13.464   7.717   2.332
  250PHE    HB1 2105  13.388   7.658   2.306
  250PHE    HB2 2106  13.545   7.660   2.351
  250PHE     CG 2107  13.497   7.805   2.216
  250PHE    CD1 2108  13.395   7.869   2.147
  250PHE    HD1 2109  13.300   7.855   2.175
  250PHE    CE1 2110  13.424   7.950   2.040
  250PHE    HE1 2111  13.351   7.997   1.991
  250PHE     CZ 2112  13.555   7.968   2.000
  250PHE     HZ 2113  13.576   8.027   1.922
  250PHE    CE2 2114  13.657   7.904   2.067
  250PHE    HE2 2115  13.751   7.916   2.038
  250PHE    CD2 2116  13.627   7.823   2.175
  250PHE    HD2 2117  13.701   7.778   2.224
  250PHE      C 2118  13.390   7.698   2.571
  250PHE      O 2119  13.295   7.621   2.558
  251ASN      N 2120  13.464   7.702   2.680
  251ASN      H 2121  13.547   7.757   2.679
  251ASN     CA 2122  13.428   7.630   2.802
  251ASN     HA 2123  13.333   7.600   2.791
  251ASN     CB 2124  13.519   7.509   2.821
  251ASN    HB1 2125  13.505   7.472   2.913
  251ASN    HB2 2126  13.614   7.538   2.811
  251ASN     CG 2127  13.491   7.401   2.722
  251ASN    OD1 2128  13.376   7.367   2.698
  251ASN    ND2 2129  13.595   7.348   2.661
  251ASN   HD21 2130  13.688   7.381   2.682
  251ASN   HD22 2131  13.582   7.275   2.594
  251ASN      C 2132  13.442   7.724   2.921
  251ASN      O 2133  13.536   7.709   3.000
  252PRO      N 2134  13.353   7.820   2.937
  252PRO     CD 2135  13.225   7.840   2.867
  252PRO    HD1 2136  13.166   7.760   2.878
  252PRO    HD2 2137  13.240   7.857   2.770
  252PRO     CG 2138  13.166   7.959   2.934
  252PRO    HG1 2139  13.104   7.931   3.007
  252PRO    HG2 2140  13.117   8.016   2.868
  252PRO     CB 2141  13.278   8.035   2.991
  252PRO    HB1 2142  13.247   8.089   3.069
  252PRO    HB2 2143  13.317   8.096   2.922
  252PRO     CA 2144  13.377   7.928   3.033
  252PRO     HA 2145  13.473   7.957   3.030
  252PRO      C 2146  13.354   7.883   3.176
  252PRO      O 2147  13.278   7.788   3.201
  253LYS      N 2148  13.419   7.951   3.269
  253LYS      H 2149  13.485   8.021   3.242
  253LYS     CA 2150  13.397   7.924   3.410
  253LYS     HA 2151  13.389   7.824   3.417
  253LYS     CB 2152  13.515   7.973   3.493
  253LYS    HB1 2153  13.492   7.964   3.590
  253LYS    HB2 2154  13.530   8.070   3.471
  253LYS     CG 2155  13.644   7.898   3.468
  253LYS    HG1 2156  13.676   7.917   3.375
  253LYS    HG2 2157  13.627   7.800   3.478
  253LYS     CD 2158  13.751   7.940   3.566
  253LYS    HD1 2159  13.806   7.860   3.591
  253LYS    HD2 2160  13.707   7.977   3.648
  253LYS     CE 2161  13.843   8.047   3.508
  253LYS    HE1 2162  13.868   8.021   3.414
  253LYS    HE2 2163  13.926   8.052   3.564
  253LYS     NZ 2164  13.780   8.181   3.505
  253LYS    HZ1 2165  13.844   8.247   3.466
  253LYS    HZ2 2166  13.697   8.177   3.449
  253LYS    HZ3 2167  13.756   8.208   3.598
  253LYS      C 2168  13.268   7.989   3.458
  253LYS      O 2169  13.193   7.931   3.538
  254TYR      N 2170  13.241   8.111   3.412
  254TYR      H 2171  13.305   8.154   3.349
  254TYR     CA 2172  13.120   8.183   3.450
  254TYR     HA 2173  13.071   8.123   3.513
  254TYR     CB 2174  13.153   8.313   3.523
  254TYR    HB1 2175  13.067   8.361   3.543
  254TYR    HB2 2176  13.210   8.370   3.464
  254TYR     CG 2177  13.226   8.289   3.653
  254TYR    CD1 2178  13.157   8.251   3.767
  254TYR    HD1 2179  13.058   8.238   3.763
  254TYR    CE1 2180  13.224   8.229   3.886
  254TYR    HE1 2181  13.174   8.202   3.968
  254TYR     CZ 2182  13.361   8.246   3.891
  254TYR     OH 2183  13.428   8.225   4.009
  254TYR     HH 2184  13.525   8.241   3.996
  254TYR    CE2 2185  13.431   8.284   3.779
  254TYR    HE2 2186  13.530   8.296   3.783
  254TYR    CD2 2187  13.363   8.306   3.661
  254TYR    HD2 2188  13.414   8.335   3.580
  254TYR      C 2189  13.038   8.213   3.325
  254TYR      O 2190  13.088   8.206   3.213
  255GLN      N 2191  12.911   8.249   3.347
  255GLN      H 2192  12.880   8.266   3.440
  255GLN     CA 2193  12.818   8.262   3.236
  255GLN     HA 2194  12.835   8.182   3.178
  255GLN     CB 2195  12.676   8.261   3.288
  255GLN    HB1 2196  12.614   8.276   3.211
  255GLN    HB2 2197  12.665   8.336   3.354
  255GLN     CG 2198  12.636   8.131   3.357
  255GLN    HG1 2199  12.544   8.141   3.393
  255GLN    HG2 2200  12.700   8.114   3.432
  255GLN     CD 2201  12.639   8.012   3.264
  255GLN    OE1 2202  12.728   7.928   3.272
  255GLN    NE2 2203  12.540   8.003   3.175
  255GLN   HE21 2204  12.469   8.074   3.172
  255GLN   HE22 2205  12.537   7.926   3.111
  255GLN      C 2206  12.845   8.388   3.155
  255GLN      O 2207  12.806   8.397   3.038
  256HIS      N 2208  12.910   8.487   3.215
  256HIS      H 2209  12.936   8.477   3.311
  256HIS     CA 2210  12.944   8.609   3.145
  256HIS     HA 2211  12.881   8.612   3.068
  256HIS     CB 2212  12.926   8.729   3.238
  256HIS    HB1 2213  12.832   8.730   3.271
  256HIS    HB2 2214  12.944   8.813   3.187
  256HIS     CG 2215  13.017   8.728   3.357
  256HIS    ND1 2216  13.143   8.784   3.355
  256HIS    CE1 2217  13.199   8.769   3.474
  256HIS    HE1 2218  13.290   8.801   3.500
  256HIS    NE2 2219  13.114   8.705   3.552
  256HIS    HE2 2220  13.131   8.680   3.648
  256HIS    CD2 2221  12.999   8.678   3.481
  256HIS    HD2 2222  12.919   8.630   3.515
  256HIS      C 2223  13.087   8.609   3.091
  256HIS      O 2224  13.143   8.716   3.067
  257GLU      N 2225  13.146   8.492   3.072
  257GLU      H 2226  13.095   8.408   3.091
  257GLU     CA 2227  13.284   8.480   3.025
  257GLU     HA 2228  13.319   8.573   3.031
  257GLU     CB 2229  13.361   8.381   3.113
  257GLU    HB1 2230  13.453   8.369   3.074
  257GLU    HB2 2231  13.313   8.294   3.114
  257GLU     CG 2232  13.378   8.427   3.256
  257GLU    HG1 2233  13.414   8.351   3.310
  257GLU    HG2 2234  13.288   8.454   3.292
  257GLU     CD 2235  13.472   8.543   3.269
  257GLU    OE1 2236  13.567   8.552   3.188
  257GLU    OE2 2237  13.452   8.626   3.360
  257GLU      C 2238  13.294   8.435   2.881
  257GLU      O 2239  13.379   8.484   2.806
  258GLY      N 2240  13.210   8.340   2.841
  258GLY      H 2241  13.141   8.306   2.905
  258GLY     CA 2242  13.215   8.284   2.708
  258GLY    HA1 2243  13.282   8.210   2.708
  258GLY    HA2 2244  13.245   8.356   2.645
  258GLY      C 2245  13.080   8.232   2.667
  258GLY      O 2246  12.977   8.284   2.706
  259PHE      N 2247  13.083   8.125   2.588
  259PHE      H 2248  13.171   8.083   2.565
  259PHE     CA 2249  12.962   8.068   2.534
  259PHE     HA 2250  12.891   8.080   2.604
  259PHE     CB 2251  12.921   8.141   2.406
  259PHE    HB1 2252  12.994   8.132   2.339
  259PHE    HB2 2253  12.906   8.238   2.427
  259PHE     CG 2254  12.796   8.089   2.344
  259PHE    CD1 2255  12.674   8.104   2.407
  259PHE    HD1 2256  12.670   8.148   2.497
  259PHE    CE1 2257  12.560   8.058   2.349
  259PHE    HE1 2258  12.472   8.067   2.397
  259PHE     CZ 2259  12.564   8.001   2.225
  259PHE     HZ 2260  12.480   7.968   2.182
  259PHE    CE2 2261  12.683   7.988   2.159
  259PHE    HE2 2262  12.687   7.945   2.069
  259PHE    CD2 2263  12.799   8.034   2.218
  259PHE    HD2 2264  12.886   8.026   2.169
  259PHE      C 2265  12.983   7.919   2.507
  259PHE      O 2266  13.051   7.883   2.410
  260TYR      N 2267  12.926   7.835   2.592
  260TYR      H 2268  12.881   7.872   2.673
  260TYR     CA 2269  12.928   7.690   2.574
  260TYR     HA 2270  13.017   7.667   2.534
  260TYR     CB 2271  12.918   7.616   2.705
  260TYR    HB1 2272  12.834   7.645   2.752
  260TYR    HB2 2273  12.997   7.638   2.761
  260TYR     CG 2274  12.913   7.466   2.685
  260TYR    CD1 2275  13.027   7.396   2.649
  260TYR    HD1 2276  13.114   7.445   2.638
  260TYR    CE1 2277  13.022   7.261   2.629
  260TYR    HE1 2278  13.105   7.211   2.603
  260TYR     CZ 2279  12.904   7.194   2.645
  260TYR     OH 2280  12.900   7.058   2.625
  260TYR     HH 2281  12.807   7.025   2.641
  260TYR    CE2 2282  12.790   7.261   2.680
  260TYR    HE2 2283  12.704   7.211   2.691
  260TYR    CD2 2284  12.794   7.396   2.700
  260TYR    HD2 2285  12.711   7.444   2.726
  260TYR      C 2286  12.812   7.653   2.482
  260TYR      O 2287  12.698   7.689   2.507
  261PHE      N 2288  12.842   7.578   2.376
  261PHE      H 2289  12.938   7.551   2.361
  261PHE     CA 2290  12.742   7.535   2.282
  261PHE     HA 2291  12.657   7.547   2.333
  261PHE     CB 2292  12.745   7.623   2.156
  261PHE    HB1 2293  12.723   7.717   2.182
  261PHE    HB2 2294  12.677   7.589   2.091
  261PHE     CG 2295  12.878   7.625   2.085
  261PHE    CD1 2296  12.972   7.720   2.118
  261PHE    HD1 2297  12.952   7.787   2.190
  261PHE    CE1 2298  13.093   7.723   2.053
  261PHE    HE1 2299  13.161   7.791   2.079
  261PHE     CZ 2300  13.120   7.633   1.954
  261PHE     HZ 2301  13.208   7.636   1.907
  261PHE    CE2 2302  13.027   7.539   1.918
  261PHE    HE2 2303  13.047   7.473   1.845
  261PHE    CD2 2304  12.906   7.536   1.983
  261PHE    HD2 2305  12.837   7.469   1.956
  261PHE      C 2306  12.753   7.388   2.244
  261PHE      O 2307  12.656   7.333   2.192
  262GLY      N 2308  12.867   7.324   2.268
  262GLY      H 2309  12.944   7.374   2.307
  262GLY     CA 2310  12.878   7.183   2.238
  262GLY    HA1 2311  12.795   7.156   2.188
  262GLY    HA2 2312  12.881   7.134   2.325
  262GLY      C 2313  13.000   7.147   2.156
  262GLY      O 2314  13.019   7.032   2.122
  263GLU      N 2315  13.079   7.249   2.120
  263GLU      H 2316  13.040   7.340   2.135
  263GLU     CA 2317  13.213   7.247   2.062
  263GLU     HA 2318  13.235   7.344   2.069
  263GLU     CB 2319  13.311   7.159   2.141
  263GLU    HB1 2320  13.399   7.159   2.094
  263GLU    HB2 2321  13.275   7.066   2.145
  263GLU     CG 2322  13.333   7.206   2.282
  263GLU    HG1 2323  13.246   7.206   2.330
  263GLU    HG2 2324  13.370   7.299   2.280
  263GLU     CD 2325  13.430   7.117   2.356
  263GLU    OE1 2326  13.473   7.015   2.299
  263GLU    OE2 2327  13.461   7.148   2.473
  263GLU      C 2328  13.218   7.203   1.916
  263GLU      O 2329  13.325   7.214   1.857
  264THR      N 2330  13.110   7.159   1.855
  264THR      H 2331  13.024   7.156   1.906
  264THR     CA 2332  13.111   7.115   1.716
  264THR     HA 2333  13.207   7.110   1.689
  264THR     CB 2334  13.046   6.976   1.702
  264THR     HB 2335  13.045   6.945   1.607
  264THR    CG2 2336  13.118   6.876   1.788
  264THR   HG21 2337  13.074   6.786   1.778
  264THR   HG22 2338  13.213   6.870   1.759
  264THR   HG23 2339  13.113   6.904   1.884
  264THR    OG1 2340  12.909   6.984   1.742
  264THR    HG1 2341  12.867   6.894   1.733
  264THR      C 2342  13.037   7.216   1.631
  264THR      O 2343  12.952   7.290   1.682
  265PRO      N 2344  13.066   7.223   1.500
  265PRO     CD 2345  13.183   7.169   1.428
  265PRO    HD1 2346  13.193   7.070   1.444
  265PRO    HD2 2347  13.267   7.216   1.456
  265PRO     CG 2348  13.149   7.197   1.286
  265PRO    HG1 2349  13.096   7.122   1.247
  265PRO    HG2 2350  13.233   7.210   1.232
  265PRO     CB 2351  13.071   7.319   1.286
  265PRO    HB1 2352  13.012   7.320   1.205
  265PRO    HB2 2353  13.132   7.398   1.284
  265PRO     CA 2354  12.989   7.314   1.415
  265PRO     HA 2355  12.978   7.402   1.461
  265PRO      C 2356  12.846   7.270   1.390
  265PRO      O 2357  12.766   7.349   1.342
  266LEU      N 2358  12.812   7.145   1.421
  266LEU      H 2359  12.882   7.077   1.443
  266LEU     CA 2360  12.671   7.107   1.423
  266LEU     HA 2361  12.631   7.147   1.340
  266LEU     CB 2362  12.656   6.956   1.420
  266LEU    HB1 2363  12.702   6.919   1.501
  266LEU    HB2 2364  12.701   6.922   1.337
  266LEU     CG 2365  12.513   6.902   1.420
  266LEU     HG 2366  12.465   6.934   1.502
  266LEU    CD1 2367  12.437   6.953   1.300
  266LEU   HD11 2368  12.344   6.917   1.302
  266LEU   HD12 2369  12.434   7.053   1.302
  266LEU   HD13 2370  12.483   6.923   1.216
  266LEU    CD2 2371  12.513   6.751   1.422
  266LEU   HD21 2372  12.419   6.717   1.422
  266LEU   HD22 2373  12.561   6.717   1.341
  266LEU   HD23 2374  12.560   6.719   1.504
  266LEU      C 2375  12.600   7.167   1.543
  266LEU      O 2376  12.484   7.210   1.533
  267ALA      N 2377  12.667   7.172   1.658
  267ALA      H 2378  12.762   7.142   1.661
  267ALA     CA 2379  12.603   7.222   1.779
  267ALA     HA 2380  12.510   7.183   1.780
  267ALA     CB 2381  12.680   7.174   1.901
  267ALA    HB1 2382  12.636   7.208   1.984
  267ALA    HB2 2383  12.681   7.074   1.903
  267ALA    HB3 2384  12.774   7.208   1.897
  267ALA      C 2385  12.592   7.374   1.777
  267ALA      O 2386  12.504   7.430   1.842
  268LEU      N 2387  12.682   7.441   1.704
  268LEU      H 2388  12.754   7.391   1.656
  268LEU     CA 2389  12.673   7.586   1.695
  268LEU     HA 2390  12.659   7.618   1.789
  268LEU     CB 2391  12.802   7.642   1.637
  268LEU    HB1 2392  12.816   7.601   1.547
  268LEU    HB2 2393  12.877   7.615   1.697
  268LEU     CG 2394  12.805   7.795   1.622
  268LEU     HG 2395  12.725   7.825   1.570
  268LEU    CD1 2396  12.800   7.862   1.757
  268LEU   HD11 2397  12.802   7.961   1.745
  268LEU   HD12 2398  12.716   7.836   1.804
  268LEU   HD13 2399  12.879   7.834   1.812
  268LEU    CD2 2400  12.926   7.838   1.545
  268LEU   HD21 2401  12.926   7.937   1.536
  268LEU   HD22 2402  13.008   7.808   1.593
  268LEU   HD23 2403  12.924   7.796   1.454
  268LEU      C 2404  12.555   7.628   1.610
  268LEU      O 2405  12.486   7.726   1.642
  269ALA      N 2406  12.529   7.557   1.501
  269ALA      H 2407  12.588   7.479   1.478
  269ALA     CA 2408  12.417   7.590   1.415
  269ALA     HA 2409  12.421   7.689   1.401
  269ALA     CB 2410  12.430   7.518   1.282
  269ALA    HB1 2411  12.353   7.541   1.223
  269ALA    HB2 2412  12.515   7.546   1.238
  269ALA    HB3 2413  12.432   7.419   1.297
  269ALA      C 2414  12.285   7.556   1.482
  269ALA      O 2415  12.182   7.620   1.455
  270ALA      N 2416  12.284   7.457   1.571
  270ALA      H 2417  12.369   7.407   1.590
  270ALA     CA 2418  12.162   7.421   1.640
  270ALA     HA 2419  12.090   7.430   1.571
  270ALA     CB 2420  12.171   7.277   1.691
  270ALA    HB1 2421  12.086   7.253   1.738
  270ALA    HB2 2422  12.185   7.215   1.614
  270ALA    HB3 2423  12.248   7.269   1.754
  270ALA      C 2424  12.132   7.515   1.755
  270ALA      O 2425  12.016   7.550   1.778
  271CYS      N 2426  12.234   7.560   1.827
  271CYS      H 2427  12.327   7.535   1.801
  271CYS     CA 2428  12.212   7.644   1.944
  271CYS     HA 2429  12.127   7.608   1.983
  271CYS     CB 2430  12.329   7.632   2.041
  271CYS    HB1 2431  12.315   7.706   2.107
  271CYS    HB2 2432  12.410   7.651   1.986
  271CYS     SG 2433  12.340   7.472   2.122
  271CYS     HG 2434  12.419   7.471   2.184
  271CYS      C 2435  12.191   7.790   1.910
  271CYS      O 2436  12.146   7.865   1.996
  272THR      N 2437  12.224   7.834   1.788
  272THR      H 2438  12.261   7.770   1.722
  272THR     CA 2439  12.205   7.974   1.749
  272THR     HA 2440  12.177   8.019   1.834
  272THR     CB 2441  12.336   8.033   1.696
  272THR     HB 2442  12.324   8.128   1.666
  272THR    CG2 2443  12.443   8.027   1.801
  272THR   HG21 2444  12.527   8.066   1.765
  272THR   HG22 2445  12.414   8.078   1.881
  272THR   HG23 2446  12.458   7.931   1.827
  272THR    OG1 2447  12.378   7.958   1.582
  272THR    HG1 2448  12.464   7.996   1.547
  272THR      C 2449  12.096   7.991   1.645
  272THR      O 2450  12.098   8.088   1.569
  273ASN      N 2451  12.002   7.896   1.639
  273ASN      H 2452  12.020   7.811   1.689
  273ASN     CA 2453  11.876   7.906   1.565
  273ASN     HA 2454  11.830   7.818   1.580
  273ASN     CB 2455  11.789   8.017   1.621
  273ASN    HB1 2456  11.826   8.105   1.591
  273ASN    HB2 2457  11.791   8.013   1.721
  273ASN     CG 2458  11.645   8.008   1.576
  273ASN    OD1 2459  11.606   7.918   1.504
  273ASN    ND2 2460  11.564   8.104   1.619
  273ASN   HD21 2461  11.600   8.176   1.678
  273ASN   HD22 2462  11.468   8.103   1.593
  273ASN      C 2463  11.900   7.924   1.415
  273ASN      O 2464  11.862   8.026   1.356
  274GLN      N 2465  11.965   7.827   1.354
  274GLN      H 2466  11.995   7.748   1.408
  274GLN     CA 2467  11.994   7.828   1.211
  274GLN     HA 2468  11.937   7.901   1.171
  274GLN     CB 2469  12.140   7.861   1.184
  274GLN    HB1 2470  12.159   7.846   1.087
  274GLN    HB2 2471  12.197   7.800   1.239
  274GLN     CG 2472  12.177   8.003   1.217
  274GLN    HG1 2473  12.146   8.024   1.310
  274GLN    HG2 2474  12.132   8.064   1.152
  274GLN     CD 2475  12.325   8.024   1.210
  274GLN    OE1 2476  12.401   7.931   1.189
  274GLN    NE2 2477  12.367   8.147   1.228
  274GLN   HE21 2478  12.302   8.220   1.245
  274GLN   HE22 2479  12.465   8.167   1.224
  274GLN      C 2480  11.958   7.692   1.153
  274GLN      O 2481  12.045   7.606   1.136
  275PRO      N 2482  11.830   7.669   1.121
  275PRO     CD 2483  11.717   7.762   1.129
  275PRO    HD1 2484  11.736   7.846   1.078
  275PRO    HD2 2485  11.696   7.785   1.224
  275PRO     CG 2486  11.606   7.686   1.067
  275PRO    HG1 2487  11.600   7.707   0.969
  275PRO    HG2 2488  11.519   7.708   1.111
  275PRO     CB 2489  11.637   7.543   1.086
  275PRO    HB1 2490  11.594   7.489   1.014
  275PRO    HB2 2491  11.603   7.512   1.175
  275PRO     CA 2492  11.790   7.535   1.078
  275PRO     HA 2493  11.833   7.467   1.136
  275PRO      C 2494  11.837   7.498   0.939
  275PRO      O 2495  11.843   7.380   0.906
  276GLU      N 2496  11.872   7.597   0.856
  276GLU      H 2497  11.871   7.691   0.888
  276GLU     CA 2498  11.913   7.567   0.719
  276GLU     HA 2499  11.849   7.497   0.686
  276GLU     CB 2500  11.901   7.692   0.633
  276GLU    HB1 2501  11.935   7.671   0.542
  276GLU    HB2 2502  11.955   7.764   0.674
  276GLU     CG 2503  11.759   7.740   0.620
  276GLU    HG1 2504  11.760   7.828   0.571
  276GLU    HG2 2505  11.722   7.754   0.712
  276GLU     CD 2506  11.670   7.644   0.545
  276GLU    OE1 2507  11.719   7.578   0.451
  276GLU    OE2 2508  11.551   7.633   0.580
  276GLU      C 2509  12.053   7.511   0.714
  276GLU      O 2510  12.086   7.432   0.625
  277ILE      N 2511  12.139   7.551   0.808
  277ILE      H 2512  12.109   7.615   0.878
  277ILE     CA 2513  12.276   7.502   0.810
  277ILE     HA 2514  12.305   7.488   0.715
  277ILE     CB 2515  12.366   7.607   0.875
  277ILE     HB 2516  12.342   7.613   0.972
  277ILE    CG2 2517  12.513   7.571   0.864
  277ILE   HG21 2518  12.568   7.643   0.908
  277ILE   HG22 2519  12.529   7.484   0.910
  277ILE   HG23 2520  12.538   7.564   0.768
  277ILE    CG1 2521  12.348   7.739   0.801
  277ILE   HG11 2522  12.250   7.761   0.797
  277ILE   HG12 2523  12.384   7.730   0.708
  277ILE     CD 2524  12.416   7.855   0.865
  277ILE    HD1 2525  12.399   7.938   0.811
  277ILE    HD2 2526  12.380   7.868   0.958
  277ILE    HD3 2527  12.514   7.838   0.869
  277ILE      C 2528  12.281   7.366   0.882
  277ILE      O 2529  12.372   7.286   0.858
  278VAL      N 2530  12.182   7.339   0.967
  278VAL      H 2531  12.112   7.408   0.984
  278VAL     CA 2532  12.176   7.210   1.036
  278VAL     HA 2533  12.267   7.192   1.074
  278VAL     CB 2534  12.075   7.216   1.151
  278VAL     HB 2535  11.987   7.248   1.117
  278VAL    CG1 2536  12.058   7.079   1.212
  278VAL   HG11 2537  11.992   7.084   1.287
  278VAL   HG12 2538  12.025   7.015   1.142
  278VAL   HG13 2539  12.146   7.047   1.247
  278VAL    CG2 2540  12.121   7.311   1.256
  278VAL   HG21 2541  12.053   7.313   1.330
  278VAL   HG22 2542  12.209   7.280   1.292
  278VAL   HG23 2543  12.130   7.402   1.217
  278VAL      C 2544  12.143   7.099   0.937
  278VAL      O 2545  12.211   6.996   0.931
  279GLN      N 2546  12.040   7.121   0.856
  279GLN      H 2547  11.989   7.206   0.861
  279GLN     CA 2548  12.001   7.017   0.759
  279GLN     HA 2549  12.006   6.930   0.808
  279GLN     CB 2550  11.859   7.042   0.711
  279GLN    HB1 2551  11.799   7.046   0.791
  279GLN    HB2 2552  11.832   6.965   0.653
  279GLN     CG 2553  11.840   7.168   0.632
  279GLN    HG1 2554  11.892   7.161   0.547
  279GLN    HG2 2555  11.875   7.245   0.686
  279GLN     CD 2556  11.695   7.194   0.599
  279GLN    OE1 2557  11.607   7.118   0.638
  279GLN    NE2 2558  11.670   7.302   0.527
  279GLN   HE21 2559  11.745   7.361   0.498
  279GLN   HE22 2560  11.575   7.324   0.502
  279GLN      C 2561  12.097   7.013   0.641
  279GLN      O 2562  12.098   6.915   0.567
  280LEU      N 2563  12.179   7.118   0.624
  280LEU      H 2564  12.165   7.200   0.679
  280LEU     CA 2565  12.287   7.112   0.526
  280LEU     HA 2566  12.248   7.074   0.442
  280LEU     CB 2567  12.339   7.252   0.499
  280LEU    HB1 2568  12.370   7.289   0.586
  280LEU    HB2 2569  12.262   7.306   0.465
  280LEU     CG 2570  12.453   7.269   0.400
  280LEU     HG 2571  12.531   7.214   0.428
  280LEU    CD1 2572  12.409   7.223   0.264
  280LEU   HD11 2573  12.484   7.234   0.199
  280LEU   HD12 2574  12.383   7.126   0.268
  280LEU   HD13 2575  12.331   7.277   0.234
  280LEU    CD2 2576  12.495   7.414   0.396
  280LEU   HD21 2577  12.570   7.425   0.331
  280LEU   HD22 2578  12.418   7.470   0.368
  280LEU   HD23 2579  12.526   7.442   0.487
  280LEU      C 2580  12.399   7.022   0.576
  280LEU      O 2581  12.463   6.950   0.497
  281LEU      N 2582  12.425   7.025   0.706
  281LEU      H 2583  12.369   7.080   0.767
  281LEU     CA 2584  12.536   6.947   0.761
  281LEU     HA 2585  12.610   6.953   0.694
  281LEU     CB 2586  12.578   7.006   0.896
  281LEU    HB1 2587  12.616   6.932   0.952
  281LEU    HB2 2588  12.497   7.043   0.940
  281LEU     CG 2589  12.683   7.117   0.889
  281LEU     HG 2590  12.653   7.188   0.826
  281LEU    CD1 2591  12.813   7.060   0.838
  281LEU   HD11 2592  12.881   7.133   0.833
  281LEU   HD12 2593  12.844   6.988   0.900
  281LEU   HD13 2594  12.799   7.021   0.747
  281LEU    CD2 2595  12.702   7.180   1.025
  281LEU   HD21 2596  12.771   7.252   1.019
  281LEU   HD22 2597  12.615   7.218   1.056
  281LEU   HD23 2598  12.733   7.110   1.090
  281LEU      C 2599  12.499   6.801   0.777
  281LEU      O 2600  12.586   6.713   0.765
  282MET      N 2601  12.372   6.771   0.804
  282MET      H 2602  12.304   6.844   0.809
  282MET     CA 2603  12.333   6.632   0.826
  282MET     HA 2604  12.408   6.594   0.881
  282MET     CB 2605  12.199   6.624   0.901
  282MET    HB1 2606  12.168   6.529   0.900
  282MET    HB2 2607  12.133   6.682   0.854
  282MET     CG 2608  12.206   6.668   1.045
  282MET    HG1 2609  12.224   6.767   1.041
  282MET    HG2 2610  12.286   6.621   1.082
  282MET     SD 2611  12.056   6.630   1.136
  282MET     CE 2612  11.943   6.751   1.068
  282MET    HE1 2613  11.853   6.740   1.111
  282MET    HE2 2614  11.978   6.843   1.086
  282MET    HE3 2615  11.934   6.736   0.969
  282MET      C 2616  12.325   6.554   0.696
  282MET      O 2617  12.327   6.431   0.698
  283GLU      N 2618  12.315   6.624   0.582
  283GLU      H 2619  12.308   6.723   0.585
  283GLU     CA 2620  12.315   6.554   0.454
  283GLU     HA 2621  12.259   6.473   0.468
  283GLU     CB 2622  12.254   6.644   0.346
  283GLU    HB1 2623  12.272   6.603   0.256
  283GLU    HB2 2624  12.297   6.734   0.351
  283GLU     CG 2625  12.106   6.662   0.359
  283GLU    HG1 2626  12.085   6.694   0.452
  283GLU    HG2 2627  12.061   6.574   0.343
  283GLU     CD 2628  12.052   6.763   0.260
  283GLU    OE1 2629  12.133   6.829   0.193
  283GLU    OE2 2630  11.928   6.777   0.250
  283GLU      C 2631  12.456   6.512   0.414
  283GLU      O 2632  12.472   6.418   0.336
  284ASN      N 2633  12.557   6.581   0.464
  284ASN      H 2634  12.538   6.659   0.524
  284ASN     CA 2635  12.694   6.545   0.434
  284ASN     HA 2636  12.701   6.533   0.335
  284ASN     CB 2637  12.788   6.657   0.477
  284ASN    HB1 2638  12.792   6.658   0.577
  284ASN    HB2 2639  12.751   6.743   0.444
  284ASN     CG 2640  12.929   6.641   0.424
  284ASN    OD1 2641  12.960   6.545   0.352
  284ASN    ND2 2642  13.015   6.733   0.460
  284ASN   HD21 2643  12.987   6.808   0.520
  284ASN   HD22 2644  13.110   6.727   0.428
  284ASN      C 2645  12.729   6.415   0.506
  284ASN      O 2646  12.703   6.398   0.625
  285GLU      N 2647  12.788   6.321   0.431
  285GLU      H 2648  12.815   6.341   0.337
  285GLU     CA 2649  12.812   6.188   0.486
  285GLU     HA 2650  12.731   6.168   0.540
  285GLU     CB 2651  12.832   6.087   0.373
  285GLU    HB1 2652  12.863   6.001   0.413
  285GLU    HB2 2653  12.901   6.122   0.311
  285GLU     CG 2654  12.707   6.058   0.292
  285GLU    HG1 2655  12.628   6.065   0.352
  285GLU    HG2 2656  12.714   5.965   0.256
  285GLU     CD 2657  12.689   6.155   0.176
  285GLU    OE1 2658  12.779   6.239   0.154
  285GLU    OE2 2659  12.586   6.145   0.107
  285GLU      C 2660  12.934   6.186   0.578
  285GLU      O 2661  12.959   6.084   0.644
  286GLN      N 2662  13.011   6.294   0.583
  286GLN      H 2663  12.991   6.372   0.524
  286GLN     CA 2664  13.125   6.298   0.674
  286GLN     HA 2665  13.160   6.205   0.680
  286GLN     CB 2666  13.232   6.392   0.617
  286GLN    HB1 2667  13.307   6.398   0.682
  286GLN    HB2 2668  13.191   6.482   0.604
  286GLN     CG 2669  13.288   6.347   0.485
  286GLN    HG1 2670  13.349   6.418   0.450
  286GLN    HG2 2671  13.212   6.334   0.421
  286GLN     CD 2672  13.364   6.218   0.498
  286GLN    OE1 2673  13.438   6.198   0.593
  286GLN    NE2 2674  13.346   6.129   0.401
  286GLN   HE21 2675  13.283   6.149   0.325
  286GLN   HE22 2676  13.394   6.041   0.404
  286GLN      C 2677  13.084   6.342   0.813
  286GLN      O 2678  13.165   6.340   0.906
  287THR      N 2679  12.959   6.385   0.830
  287THR      H 2680  12.895   6.380   0.753
  287THR     CA 2681  12.914   6.437   0.958
  287THR     HA 2682  12.986   6.498   0.989
  287THR     CB 2683  12.783   6.513   0.940
  287THR     HB 2684  12.711   6.452   0.907
  287THR    CG2 2685  12.743   6.578   1.070
  287THR   HG21 2686  12.658   6.628   1.058
  287THR   HG22 2687  12.731   6.507   1.140
  287THR   HG23 2688  12.815   6.641   1.099
  287THR    OG1 2689  12.799   6.614   0.841
  287THR    HG1 2690  12.712   6.663   0.830
  287THR      C 2691  12.895   6.326   1.059
  287THR      O 2692  12.817   6.232   1.036
  288ASP      N 2693  12.966   6.334   1.170
  288ASP      H 2694  13.033   6.408   1.178
  288ASP     CA 2695  12.950   6.241   1.281
  288ASP     HA 2696  12.923   6.153   1.244
  288ASP     CB 2697  13.082   6.223   1.355
  288ASP    HB1 2698  13.102   6.305   1.408
  288ASP    HB2 2699  13.155   6.208   1.288
  288ASP     CG 2700  13.080   6.105   1.449
  288ASP    OD1 2701  12.978   6.033   1.454
  288ASP    OD2 2702  13.181   6.083   1.520
  288ASP      C 2703  12.844   6.299   1.374
  288ASP      O 2704  12.871   6.395   1.446
  289ILE      N 2705  12.726   6.238   1.373
  289ILE      H 2706  12.713   6.155   1.319
  289ILE     CA 2707  12.614   6.293   1.450
  289ILE     HA 2708  12.628   6.392   1.456
  289ILE     CB 2709  12.483   6.260   1.375
  289ILE     HB 2710  12.498   6.278   1.278
  289ILE    CG2 2711  12.447   6.115   1.390
  289ILE   HG21 2712  12.362   6.096   1.341
  289ILE   HG22 2713  12.521   6.058   1.352
  289ILE   HG23 2714  12.435   6.093   1.487
  289ILE    CG1 2715  12.368   6.348   1.423
  289ILE   HG11 2716  12.400   6.443   1.430
  289ILE   HG12 2717  12.339   6.317   1.513
  289ILE     CD 2718  12.248   6.346   1.332
  289ILE    HD1 2719  12.177   6.405   1.369
  289ILE    HD2 2720  12.274   6.379   1.241
  289ILE    HD3 2721  12.213   6.252   1.325
  289ILE      C 2722  12.616   6.243   1.594
  289ILE      O 2723  12.552   6.305   1.681
  290THR      N 2724  12.690   6.137   1.624
  290THR      H 2725  12.740   6.091   1.551
  290THR     CA 2726  12.700   6.085   1.759
  290THR     HA 2727  12.628   6.133   1.809
  290THR     CB 2728  12.679   5.934   1.758
  290THR     HB 2729  12.683   5.897   1.851
  290THR    CG2 2730  12.546   5.900   1.696
  290THR   HG21 2731  12.533   5.801   1.696
  290THR   HG22 2732  12.472   5.943   1.749
  290THR   HG23 2733  12.543   5.934   1.602
  290THR    OG1 2734  12.783   5.872   1.681
  290THR    HG1 2735  12.769   5.773   1.680
  290THR      C 2736  12.832   6.118   1.825
  290THR      O 2737  12.876   6.044   1.914
  291SER      N 2738  12.898   6.226   1.783
  291SER      H 2739  12.859   6.282   1.710
  291SER     CA 2740  13.025   6.264   1.843
  291SER     HA 2741  13.079   6.180   1.849
  291SER     CB 2742  13.097   6.365   1.756
  291SER    HB1 2743  13.106   6.331   1.662
  291SER    HB2 2744  13.188   6.385   1.793
  291SER     OG 2745  13.026   6.487   1.750
  291SER     HG 2746  13.075   6.552   1.692
  291SER      C 2747  13.003   6.321   1.982
  291SER      O 2748  12.890   6.353   2.021
  292GLN      N 2749  13.111   6.335   2.057
  292GLN      H 2750  13.201   6.332   2.013
  292GLN     CA 2751  13.103   6.355   2.201
  292GLN     HA 2752  13.020   6.407   2.222
  292GLN     CB 2753  13.094   6.218   2.267
  292GLN    HB1 2754  13.181   6.170   2.252
  292GLN    HB2 2755  13.020   6.167   2.223
  292GLN     CG 2756  13.068   6.217   2.414
  292GLN    HG1 2757  12.993   6.280   2.433
  292GLN    HG2 2758  13.151   6.248   2.461
  292GLN     CD 2759  13.032   6.079   2.465
  292GLN    OE1 2760  13.027   5.983   2.388
  292GLN    NE2 2761  13.007   6.068   2.594
  292GLN   HE21 2762  13.011   6.148   2.653
  292GLN   HE22 2763  12.982   5.979   2.632
  292GLN      C 2764  13.224   6.436   2.248
  292GLN      O 2765  13.338   6.399   2.220
  293ASP      N 2766  13.198   6.545   2.321
  293ASP      H 2767  13.105   6.558   2.356
  293ASP     CA 2768  13.300   6.644   2.351
  293ASP     HA 2769  13.365   6.637   2.276
  293ASP     CB 2770  13.240   6.785   2.353
  293ASP    HB1 2771  13.199   6.803   2.264
  293ASP    HB2 2772  13.314   6.851   2.370
  293ASP     CG 2773  13.134   6.805   2.460
  293ASP    OD1 2774  13.092   6.708   2.527
  293ASP    OD2 2775  13.092   6.920   2.479
  293ASP      C 2776  13.373   6.612   2.481
  293ASP      O 2777  13.367   6.499   2.532
  294SER      N 2778  13.443   6.712   2.535
  294SER      H 2779  13.440   6.803   2.494
  294SER     CA 2780  13.526   6.690   2.654
  294SER     HA 2781  13.578   6.607   2.636
  294SER     CB 2782  13.619   6.809   2.674
  294SER    HB1 2783  13.669   6.830   2.590
  294SER    HB2 2784  13.683   6.792   2.748
  294SER     OG 2785  13.544   6.925   2.708
  294SER     HG 2786  13.606   7.002   2.721
  294SER      C 2787  13.442   6.668   2.779
  294SER      O 2788  13.482   6.594   2.869
  295ARG      N 2789  13.325   6.731   2.787
  295ARG      H 2790  13.299   6.797   2.716
  295ARG     CA 2791  13.234   6.705   2.898
  295ARG     HA 2792  13.294   6.703   2.978
  295ARG     CB 2793  13.127   6.814   2.909
  295ARG    HB1 2794  13.058   6.785   2.975
  295ARG    HB2 2795  13.085   6.827   2.819
  295ARG     CG 2796  13.177   6.948   2.954
  295ARG    HG1 2797  13.239   6.986   2.885
  295ARG    HG2 2798  13.227   6.938   3.040
  295ARG     CD 2799  13.060   7.041   2.974
  295ARG    HD1 2800  13.002   7.006   3.047
  295ARG    HD2 2801  13.008   7.047   2.889
  295ARG     NE 2802  13.102   7.176   3.011
  295ARG     HE 2803  13.200   7.195   3.019
  295ARG     CZ 2804  13.017   7.275   3.035
  295ARG    NH1 2805  12.887   7.255   3.029
  295ARG   HH11 2806  12.851   7.165   3.006
  295ARG   HH12 2807  12.824   7.331   3.047
  295ARG    NH2 2808  13.064   7.395   3.068
  295ARG   HH21 2809  13.162   7.411   3.075
  295ARG   HH22 2810  13.000   7.470   3.086
  295ARG      C 2811  13.163   6.572   2.885
  295ARG      O 2812  13.104   6.525   2.983
  296GLY      N 2813  13.168   6.508   2.769
  296GLY      H 2814  13.227   6.544   2.697
  296GLY     CA 2815  13.092   6.389   2.745
  296GLY    HA1 2816  13.079   6.344   2.833
  296GLY    HA2 2817  13.147   6.330   2.686
  296GLY      C 2818  12.957   6.412   2.681
  296GLY      O 2819  12.881   6.316   2.664
  297ASN      N 2820  12.926   6.535   2.645
  297ASN      H 2821  12.994   6.608   2.657
  297ASN     CA 2822  12.796   6.568   2.589
  297ASN     HA 2823  12.731   6.509   2.637
  297ASN     CB 2824  12.766   6.715   2.612
  297ASN    HB1 2825  12.683   6.739   2.562
  297ASN    HB2 2826  12.842   6.770   2.578
  297ASN     CG 2827  12.744   6.748   2.758
  297ASN    OD1 2828  12.686   6.671   2.831
  297ASN    ND2 2829  12.790   6.865   2.799
  297ASN   HD21 2830  12.836   6.926   2.735
  297ASN   HD22 2831  12.779   6.892   2.895
  297ASN      C 2832  12.792   6.539   2.440
  297ASN      O 2833  12.892   6.553   2.369
  298ASN      N 2834  12.676   6.498   2.391
  298ASN      H 2835  12.604   6.471   2.455
  298ASN     CA 2836  12.650   6.492   2.249
  298ASN     HA 2837  12.738   6.504   2.204
  298ASN     CB 2838  12.597   6.356   2.206
  298ASN    HB1 2839  12.667   6.287   2.224
  298ASN    HB2 2840  12.577   6.358   2.108
  298ASN     CG 2841  12.471   6.314   2.278
  298ASN    OD1 2842  12.415   6.387   2.358
  298ASN    ND2 2843  12.425   6.194   2.247
  298ASN   HD21 2844  12.473   6.138   2.180
  298ASN   HD22 2845  12.342   6.159   2.291
  298ASN      C 2846  12.557   6.607   2.211
  298ASN      O 2847  12.535   6.700   2.290
  299ILE      N 2848  12.504   6.602   2.089
  299ILE      H 2849  12.523   6.523   2.031
  299ILE     CA 2850  12.419   6.710   2.037
  299ILE     HA 2851  12.468   6.796   2.049
  299ILE     CB 2852  12.394   6.688   1.887
  299ILE     HB 2853  12.483   6.686   1.842
  299ILE    CG2 2854  12.328   6.554   1.860
  299ILE   HG21 2855  12.313   6.543   1.762
  299ILE   HG22 2856  12.387   6.480   1.893
  299ILE   HG23 2857  12.240   6.550   1.907
  299ILE    CG1 2858  12.313   6.801   1.825
  299ILE   HG11 2859  12.226   6.810   1.874
  299ILE   HG12 2860  12.295   6.781   1.729
  299ILE     CD 2861  12.381   6.932   1.831
  299ILE    HD1 2862  12.323   7.002   1.789
  299ILE    HD2 2863  12.398   6.956   1.927
  299ILE    HD3 2864  12.468   6.927   1.782
  299ILE      C 2865  12.290   6.723   2.118
  299ILE      O 2866  12.235   6.833   2.132
  300LEU      N 2867  12.243   6.613   2.178
  300LEU      H 2868  12.292   6.526   2.172
  300LEU     CA 2869  12.118   6.622   2.252
  300LEU     HA 2870  12.064   6.691   2.204
  300LEU     CB 2871  12.044   6.489   2.248
  300LEU    HB1 2872  11.972   6.492   2.318
  300LEU    HB2 2873  12.110   6.417   2.271
  300LEU     CG 2874  11.979   6.454   2.113
  300LEU     HG 2875  12.049   6.436   2.044
  300LEU    CD1 2876  11.895   6.567   2.062
  300LEU   HD11 2877  11.854   6.542   1.974
  300LEU   HD12 2878  11.823   6.587   2.128
  300LEU   HD13 2879  11.952   6.648   2.050
  300LEU    CD2 2880  11.893   6.332   2.131
  300LEU   HD21 2881  11.851   6.308   2.044
  300LEU   HD22 2882  11.950   6.256   2.162
  300LEU   HD23 2883  11.823   6.350   2.199
  300LEU      C 2884  12.140   6.666   2.396
  300LEU      O 2885  12.051   6.724   2.458
  301HIS      N 2886  12.258   6.638   2.452
  301HIS      H 2887  12.324   6.580   2.404
  301HIS     CA 2888  12.291   6.693   2.583
  301HIS     HA 2889  12.212   6.671   2.640
  301HIS     CB 2890  12.417   6.631   2.640
  301HIS    HB1 2891  12.444   6.683   2.721
  301HIS    HB2 2892  12.489   6.637   2.571
  301HIS     CG 2893  12.406   6.487   2.681
  301HIS    ND1 2894  12.429   6.384   2.594
  301HIS    HD1 2895  12.454   6.394   2.498
  301HIS    CE1 2896  12.415   6.268   2.657
  301HIS    HE1 2897  12.426   6.177   2.617
  301HIS    NE2 2898  12.385   6.295   2.783
  301HIS    CD2 2899  12.380   6.430   2.800
  301HIS    HD2 2900  12.360   6.478   2.885
  301HIS      C 2901  12.312   6.843   2.575
  301HIS      O 2902  12.284   6.916   2.670
  302ALA      N 2903  12.365   6.891   2.462
  302ALA      H 2904  12.379   6.829   2.384
  302ALA     CA 2905  12.403   7.031   2.451
  302ALA     HA 2906  12.450   7.054   2.536
  302ALA     CB 2907  12.497   7.051   2.333
  302ALA    HB1 2908  12.522   7.147   2.326
  302ALA    HB2 2909  12.579   6.996   2.346
  302ALA    HB3 2910  12.451   7.022   2.249
  302ALA      C 2911  12.280   7.120   2.437
  302ALA      O 2912  12.281   7.236   2.481
  303LEU      N 2913  12.174   7.070   2.375
  303LEU      H 2914  12.178   6.977   2.338
  303LEU     CA 2915  12.052   7.149   2.361
  303LEU     HA 2916  12.082   7.240   2.333
  303LEU     CB 2917  11.962   7.087   2.255
  303LEU    HB1 2918  11.871   7.129   2.264
  303LEU    HB2 2919  11.956   6.989   2.273
  303LEU     CG 2920  12.008   7.106   2.111
  303LEU     HG 2921  12.103   7.076   2.100
  303LEU    CD1 2922  11.924   7.023   2.019
  303LEU   HD11 2923  11.955   7.036   1.925
  303LEU   HD12 2924  11.933   6.926   2.044
  303LEU   HD13 2925  11.828   7.051   2.027
  303LEU    CD2 2926  11.996   7.251   2.076
  303LEU   HD21 2927  12.025   7.265   1.982
  303LEU   HD22 2928  11.900   7.280   2.086
  303LEU   HD23 2929  12.053   7.305   2.138
  303LEU      C 2930  11.979   7.160   2.493
  303LEU      O 2931  11.906   7.258   2.516
  304VAL      N 2932  11.994   7.063   2.582
  304VAL      H 2933  12.050   6.984   2.559
  304VAL     CA 2934  11.931   7.072   2.713
  304VAL     HA 2935  11.836   7.101   2.699
  304VAL     CB 2936  11.931   6.932   2.779
  304VAL     HB 2937  12.025   6.898   2.784
  304VAL    CG1 2938  11.877   6.938   2.918
  304VAL   HG11 2939  11.879   6.846   2.958
  304VAL   HG12 2940  11.933   7.000   2.973
  304VAL   HG13 2941  11.783   6.972   2.916
  304VAL    CG2 2942  11.847   6.838   2.698
  304VAL   HG21 2943  11.848   6.747   2.741
  304VAL   HG22 2944  11.754   6.872   2.694
  304VAL   HG23 2945  11.885   6.831   2.606
  304VAL      C 2946  11.999   7.177   2.798
  304VAL      O 2947  11.935   7.248   2.875
  305THR      N 2948  12.130   7.194   2.779
  305THR      H 2949  12.177   7.141   2.708
  305THR     CA 2950  12.207   7.287   2.860
  305THR     HA 2951  12.178   7.271   2.955
  305THR     CB 2952  12.356   7.259   2.840
  305THR     HB 2953  12.383   7.279   2.746
  305THR    CG2 2954  12.440   7.339   2.935
  305THR   HG21 2955  12.537   7.318   2.919
  305THR   HG22 2956  12.424   7.437   2.920
  305THR   HG23 2957  12.416   7.315   3.029
  305THR    OG1 2958  12.380   7.121   2.865
  305THR    HG1 2959  12.477   7.101   2.852
  305THR      C 2960  12.174   7.432   2.828
  305THR      O 2961  12.170   7.517   2.918
  306VAL      N 2962  12.143   7.463   2.702
  306VAL      H 2963  12.139   7.391   2.633
  306VAL     CA 2964  12.117   7.601   2.663
  306VAL     HA 2965  12.165   7.654   2.734
  306VAL     CB 2966  12.170   7.630   2.521
  306VAL     HB 2967  12.156   7.726   2.497
  306VAL    CG1 2968  12.318   7.603   2.515
  306VAL   HG11 2969  12.351   7.622   2.423
  306VAL   HG12 2970  12.365   7.662   2.581
  306VAL   HG13 2971  12.335   7.507   2.538
  306VAL    CG2 2972  12.097   7.549   2.420
  306VAL   HG21 2973  12.133   7.569   2.329
  306VAL   HG22 2974  12.110   7.452   2.440
  306VAL   HG23 2975  12.000   7.571   2.423
  306VAL      C 2976  11.968   7.637   2.666
  306VAL      O 2977  11.932   7.749   2.629
  307ALA      N 2978  11.882   7.547   2.710
  307ALA      H 2979  11.915   7.460   2.746
  307ALA     CA 2980  11.739   7.573   2.706
  307ALA     HA 2981  11.724   7.618   2.618
  307ALA     CB 2982  11.661   7.442   2.714
  307ALA    HB1 2983  11.563   7.462   2.711
  307ALA    HB2 2984  11.686   7.384   2.637
  307ALA    HB3 2985  11.683   7.395   2.800
  307ALA      C 2986  11.697   7.665   2.820
  307ALA      O 2987  11.751   7.661   2.930
  308GLU      N 2988  11.600   7.751   2.791
  308GLU      H 2989  11.561   7.750   2.699
  308GLU     CA 2990  11.547   7.846   2.888
  308GLU     HA 2991  11.577   7.815   2.978
  308GLU     CB 2992  11.602   7.987   2.866
  308GLU    HB1 2993  11.555   8.048   2.929
  308GLU    HB2 2994  11.581   8.014   2.772
  308GLU     CG 2995  11.751   8.004   2.887
  308GLU    HG1 2996  11.777   8.096   2.859
  308GLU    HG2 2997  11.800   7.937   2.830
  308GLU     CD 2998  11.794   7.984   3.030
  308GLU    OE1 2999  11.716   8.013   3.121
  308GLU    OE2 3000  11.910   7.938   3.051
  308GLU      C 3001  11.395   7.848   2.877
  308GLU      O 3002  11.335   7.762   2.810
  309ASP      N 3003  11.333   7.946   2.941
  309ASP      H 3004  11.389   8.014   2.989
  309ASP     CA 3005  11.188   7.959   2.944
  309ASP     HA 3006  11.156   7.868   2.970
  309ASP     CB 3007  11.145   8.064   3.046
  309ASP    HB1 3008  11.047   8.078   3.039
  309ASP    HB2 3009  11.193   8.150   3.027
  309ASP     CG 3010  11.176   8.024   3.187
  309ASP    OD1 3011  11.181   7.902   3.213
  309ASP    OD2 3012  11.194   8.113   3.272
  309ASP      C 3013  11.133   8.000   2.808
  309ASP      O 3014  11.207   8.029   2.714
  310PHE      N 3015  11.000   8.005   2.800
  310PHE      H 3016  10.944   7.974   2.877
  310PHE     CA 3017  10.937   8.057   2.679
  310PHE     HA 3018  10.987   8.016   2.603
  310PHE     CB 3019  10.789   8.016   2.676
  310PHE    HB1 3020  10.742   8.060   2.753
  310PHE    HB2 3021  10.782   7.917   2.685
  310PHE     CG 3022  10.720   8.057   2.550
  310PHE    CD1 3023  10.736   7.985   2.434
  310PHE    HD1 3024  10.795   7.904   2.434
  310PHE    CE1 3025  10.672   8.021   2.317
  310PHE    HE1 3026  10.685   7.968   2.234
  310PHE     CZ 3027  10.591   8.133   2.316
  310PHE     HZ 3028  10.544   8.160   2.232
  310PHE    CE2 3029  10.574   8.206   2.431
  310PHE    HE2 3030  10.514   8.287   2.430
  310PHE    CD2 3031  10.638   8.169   2.547
  310PHE    HD2 3032  10.625   8.223   2.630
  310PHE      C 3033  10.949   8.207   2.671
  310PHE      O 3034  10.967   8.263   2.562
  311LYS      N 3035  10.941   8.275   2.785
  311LYS      H 3036  10.934   8.225   2.871
  311LYS     CA 3037  10.943   8.420   2.788
  311LYS     HA 3038  10.879   8.450   2.717
  311LYS     CB 3039  10.897   8.469   2.925
  311LYS    HB1 3040  10.959   8.432   2.994
  311LYS    HB2 3041  10.805   8.435   2.941
  311LYS     CG 3042  10.896   8.620   2.940
  311LYS    HG1 3043  10.838   8.659   2.869
  311LYS    HG2 3044  10.989   8.654   2.930
  311LYS     CD 3045  10.842   8.660   3.076
  311LYS    HD1 3046  10.772   8.595   3.104
  311LYS    HD2 3047  10.802   8.752   3.069
  311LYS     CE 3048  10.953   8.662   3.181
  311LYS    HE1 3049  10.930   8.728   3.252
  311LYS    HE2 3050  11.039   8.689   3.138
  311LYS     NZ 3051  10.974   8.530   3.246
  311LYS    HZ1 3052  11.048   8.537   3.313
  311LYS    HZ2 3053  10.890   8.501   3.292
  311LYS    HZ3 3054  10.999   8.462   3.177
  311LYS      C 3055  11.080   8.474   2.755
  311LYS      O 3056  11.094   8.572   2.679
  312THR      N 3057  11.185   8.413   2.810
  312THR      H 3058  11.171   8.332   2.867
  312THR     CA 3059  11.319   8.464   2.787
  312THR     HA 3060  11.311   8.564   2.794
  312THR     CB 3061  11.416   8.412   2.893
  312THR     HB 3062  11.507   8.451   2.881
  312THR    CG2 3063  11.365   8.442   3.031
  312THR   HG21 3064  11.429   8.407   3.099
  312THR   HG22 3065  11.355   8.541   3.042
  312THR   HG23 3066  11.275   8.399   3.044
  312THR    OG1 3067  11.428   8.270   2.879
  312THR    HG1 3068  11.491   8.235   2.948
  312THR      C 3069  11.369   8.427   2.648
  312THR      O 3070  11.410   8.515   2.571
  313GLN      N 3071  11.364   8.299   2.613
  313GLN      H 3072  11.316   8.232   2.669
  313GLN     CA 3073  11.432   8.259   2.491
  313GLN     HA 3074  11.498   8.333   2.474
  313GLN     CB 3075  11.497   8.123   2.515
  313GLN    HB1 3076  11.425   8.054   2.523
  313GLN    HB2 3077  11.549   8.126   2.601
  313GLN     CG 3078  11.591   8.076   2.409
  313GLN    HG1 3079  11.661   8.146   2.395
  313GLN    HG2 3080  11.540   8.063   2.324
  313GLN     CD 3081  11.657   7.947   2.447
  313GLN    OE1 3082  11.623   7.887   2.547
  313GLN    NE2 3083  11.755   7.907   2.370
  313GLN   HE21 3084  11.783   7.961   2.291
  313GLN   HE22 3085  11.803   7.821   2.391
  313GLN      C 3086  11.341   8.252   2.369
  313GLN      O 3087  11.331   8.351   2.298
  314ASN      N 3088  11.270   8.140   2.350
  314ASN      H 3089  11.293   8.065   2.412
  314ASN     CA 3090  11.163   8.110   2.253
  314ASN     HA 3091  11.084   8.169   2.270
  314ASN     CB 3092  11.196   8.144   2.110
  314ASN    HB1 3093  11.237   8.064   2.067
  314ASN    HB2 3094  11.262   8.219   2.110
  314ASN     CG 3095  11.074   8.185   2.030
  314ASN    OD1 3096  11.086   8.243   1.922
  314ASN    ND2 3097  10.956   8.161   2.086
  314ASN   HD21 3098  10.952   8.118   2.176
  314ASN   HD22 3099  10.872   8.186   2.038
  314ASN      C 3100  11.133   7.961   2.275
  314ASN      O 3101  11.171   7.903   2.377
  315ASP      N 3102  11.065   7.895   2.181
  315ASP      H 3103  11.018   7.946   2.109
  315ASP     CA 3104  11.058   7.750   2.181
  315ASP     HA 3105  11.103   7.722   2.266
  315ASP     CB 3106  10.913   7.702   2.184
  315ASP    HB1 3107  10.871   7.732   2.270
  315ASP    HB2 3108  10.912   7.602   2.179
  315ASP     CG 3109  10.831   7.756   2.069
  315ASP    OD1 3110  10.880   7.844   1.994
  315ASP    OD2 3111  10.716   7.711   2.052
  315ASP      C 3112  11.131   7.691   2.060
  315ASP      O 3113  11.085   7.595   2.000
  316PHE      N 3114  11.247   7.746   2.024
  316PHE      H 3115  11.283   7.826   2.072
  316PHE     CA 3116  11.319   7.686   1.912
  316PHE     HA 3117  11.244   7.651   1.856
  316PHE     CB 3118  11.404   7.789   1.835
  316PHE    HB1 3119  11.347   7.869   1.814
  316PHE    HB2 3120  11.436   7.748   1.750
  316PHE     CG 3121  11.526   7.839   1.909
  316PHE    CD1 3122  11.518   7.951   1.990
  316PHE    HD1 3123  11.430   7.997   2.001
  316PHE    CE1 3124  11.629   7.999   2.055
  316PHE    HE1 3125  11.621   8.078   2.115
  316PHE     CZ 3126  11.751   7.937   2.038
  316PHE     HZ 3127  11.831   7.973   2.085
  316PHE    CE2 3128  11.762   7.828   1.957
  316PHE    HE2 3129  11.850   7.783   1.946
  316PHE    CD2 3130  11.650   7.781   1.891
  316PHE    HD2 3131  11.659   7.704   1.829
  316PHE      C 3132  11.406   7.569   1.953
  316PHE      O 3133  11.443   7.488   1.868
  317VAL      N 3134  11.441   7.559   2.081
  317VAL      H 3135  11.412   7.630   2.146
  317VAL     CA 3136  11.522   7.447   2.128
  317VAL     HA 3137  11.598   7.439   2.064
  317VAL     CB 3138  11.575   7.477   2.270
  317VAL     HB 3139  11.499   7.492   2.333
  317VAL    CG1 3140  11.656   7.362   2.323
  317VAL   HG11 3141  11.690   7.384   2.415
  317VAL   HG12 3142  11.600   7.280   2.327
  317VAL   HG13 3143  11.734   7.346   2.263
  317VAL    CG2 3144  11.659   7.600   2.267
  317VAL   HG21 3145  11.694   7.619   2.359
  317VAL   HG22 3146  11.736   7.586   2.205
  317VAL   HG23 3147  11.604   7.677   2.235
  317VAL      C 3148  11.442   7.318   2.124
  317VAL      O 3149  11.494   7.212   2.089
  318LYS      N 3150  11.313   7.328   2.154
  318LYS      H 3151  11.276   7.416   2.183
  318LYS     CA 3152  11.223   7.213   2.145
  318LYS     HA 3153  11.266   7.139   2.197
  318LYS     CB 3154  11.089   7.249   2.207
  318LYS    HB1 3155  11.049   7.323   2.153
  318LYS    HB2 3156  11.106   7.280   2.300
  318LYS     CG 3157  10.988   7.137   2.214
  318LYS    HG1 3158  11.030   7.056   2.256
  318LYS    HG2 3159  10.957   7.114   2.122
  318LYS     CD 3160  10.869   7.180   2.297
  318LYS    HD1 3161  10.902   7.219   2.383
  318LYS    HD2 3162  10.811   7.101   2.316
  318LYS     CE 3163  10.787   7.284   2.224
  318LYS    HE1 3164  10.755   7.247   2.137
  318LYS    HE2 3165  10.843   7.365   2.207
  318LYS     NZ 3166  10.670   7.323   2.305
  318LYS    HZ1 3167  10.617   7.392   2.256
  318LYS    HZ2 3168  10.613   7.242   2.322
  318LYS    HZ3 3169  10.701   7.361   2.392
  318LYS      C 3170  11.207   7.167   2.000
  318LYS      O 3171  11.187   7.048   1.974
  319ARG      N 3172  11.217   7.260   1.905
  319ARG      H 3173  11.234   7.355   1.930
  319ARG     CA 3174  11.202   7.223   1.765
  319ARG     HA 3175  11.135   7.149   1.766
  319ARG     CB 3176  11.151   7.341   1.683
  319ARG    HB1 3177  11.164   7.321   1.586
  319ARG    HB2 3178  11.202   7.422   1.708
  319ARG     CG 3179  11.003   7.368   1.706
  319ARG    HG1 3180  10.991   7.402   1.799
  319ARG    HG2 3181  10.953   7.282   1.695
  319ARG     CD 3182  10.949   7.470   1.609
  319ARG    HD1 3183  10.849   7.468   1.611
  319ARG    HD2 3184  10.981   7.448   1.517
  319ARG     NE 3185  10.991   7.607   1.640
  319ARG     HE 3186  10.956   7.649   1.724
  319ARG     CZ 3187  11.074   7.677   1.563
  319ARG    NH1 3188  11.122   7.626   1.452
  319ARG   HH11 3189  11.097   7.533   1.425
  319ARG   HH12 3190  11.184   7.679   1.395
  319ARG    NH2 3191  11.106   7.801   1.599
  319ARG   HH21 3192  11.069   7.840   1.683
  319ARG   HH22 3193  11.168   7.855   1.542
  319ARG      C 3194  11.332   7.170   1.706
  319ARG      O 3195  11.331   7.088   1.614
  320MET      N 3196  11.447   7.215   1.757
  320MET      H 3197  11.446   7.288   1.825
  320MET     CA 3198  11.575   7.158   1.713
  320MET     HA 3199  11.569   7.153   1.613
  320MET     CB 3200  11.690   7.248   1.755
  320MET    HB1 3201  11.776   7.198   1.742
  320MET    HB2 3202  11.679   7.270   1.852
  320MET     CG 3203  11.701   7.377   1.680
  320MET    HG1 3204  11.770   7.430   1.730
  320MET    HG2 3205  11.612   7.420   1.689
  320MET     SD 3206  11.747   7.348   1.510
  320MET     CE 3207  11.732   7.513   1.447
  320MET    HE1 3208  11.755   7.514   1.350
  320MET    HE2 3209  11.638   7.545   1.459
  320MET    HE3 3210  11.795   7.574   1.497
  320MET      C 3211  11.595   7.019   1.768
  320MET      O 3212  11.663   6.937   1.706
  321TYR      N 3213  11.540   6.992   1.887
  321TYR      H 3214  11.491   7.064   1.936
  321TYR     CA 3215  11.551   6.859   1.946
  321TYR     HA 3216  11.648   6.836   1.944
  321TYR     CB 3217  11.497   6.863   2.090
  321TYR    HB1 3218  11.398   6.875   2.086
  321TYR    HB2 3219  11.538   6.940   2.137
  321TYR     CG 3220  11.524   6.740   2.173
  321TYR    CD1 3221  11.638   6.730   2.252
  321TYR    HD1 3222  11.703   6.806   2.253
  321TYR    CE1 3223  11.662   6.619   2.328
  321TYR    HE1 3224  11.743   6.615   2.386
  321TYR     CZ 3225  11.574   6.515   2.324
  321TYR     OH 3226  11.598   6.401   2.399
  321TYR     HH 3227  11.524   6.335   2.384
  321TYR    CE2 3228  11.462   6.519   2.246
  321TYR    HE2 3229  11.399   6.442   2.243
  321TYR    CD2 3230  11.438   6.632   2.171
  321TYR    HD2 3231  11.356   6.637   2.114
  321TYR      C 3232  11.475   6.757   1.864
  321TYR      O 3233  11.518   6.644   1.847
  322ASP      N 3234  11.360   6.798   1.811
  322ASP      H 3235  11.332   6.894   1.821
  322ASP     CA 3236  11.273   6.706   1.738
  322ASP     HA 3237  11.273   6.620   1.789
  322ASP     CB 3238  11.133   6.763   1.731
  322ASP    HB1 3239  11.135   6.847   1.676
  322ASP    HB2 3240  11.102   6.785   1.824
  322ASP     CG 3241  11.033   6.668   1.669
  322ASP    OD1 3242  10.996   6.570   1.737
  322ASP    OD2 3243  10.993   6.690   1.554
  322ASP      C 3244  11.329   6.678   1.599
  322ASP      O 3245  11.319   6.566   1.549
  323MET      N 3246  11.389   6.778   1.537
  323MET      H 3247  11.402   6.865   1.585
  323MET     CA 3248  11.436   6.765   1.399
  323MET     HA 3249  11.362   6.719   1.349
  323MET     CB 3250  11.461   6.903   1.340
  323MET    HB1 3251  11.534   6.946   1.392
  323MET    HB2 3252  11.377   6.957   1.349
  323MET     CG 3253  11.501   6.904   1.194
  323MET    HG1 3254  11.426   6.857   1.146
  323MET    HG2 3255  11.584   6.849   1.189
  323MET     SD 3256  11.527   7.071   1.133
  323MET     CE 3257  11.679   7.113   1.215
  323MET    HE1 3258  11.706   7.206   1.190
  323MET    HE2 3259  11.666   7.108   1.314
  323MET    HE3 3260  11.750   7.049   1.187
  323MET      C 3261  11.561   6.678   1.391
  323MET      O 3262  11.577   6.600   1.297
  324ILE      N 3263  11.649   6.689   1.490
  324ILE      H 3264  11.631   6.753   1.565
  324ILE     CA 3265  11.771   6.610   1.490
  324ILE     HA 3266  11.806   6.610   1.396
  324ILE     CB 3267  11.875   6.674   1.584
  324ILE     HB 3268  11.834   6.683   1.675
  324ILE    CG2 3269  11.999   6.589   1.598
  324ILE   HG21 3270  12.064   6.634   1.660
  324ILE   HG22 3271  11.974   6.500   1.635
  324ILE   HG23 3272  12.041   6.577   1.508
  324ILE    CG1 3273  11.914   6.812   1.531
  324ILE   HG11 3274  11.832   6.865   1.513
  324ILE   HG12 3275  11.966   6.800   1.446
  324ILE     CD 3276  11.999   6.889   1.626
  324ILE    HD1 3277  12.022   6.978   1.586
  324ILE    HD2 3278  11.949   6.903   1.711
  324ILE    HD3 3279  12.083   6.839   1.645
  324ILE      C 3280  11.741   6.466   1.528
  324ILE      O 3281  11.799   6.372   1.472
  325LEU      N 3282  11.647   6.446   1.620
  325LEU      H 3283  11.596   6.524   1.657
  325LEU     CA 3284  11.616   6.311   1.668
  325LEU     HA 3285  11.704   6.271   1.691
  325LEU     CB 3286  11.527   6.318   1.792
  325LEU    HB1 3287  11.443   6.366   1.767
  325LEU    HB2 3288  11.576   6.371   1.862
  325LEU     CG 3289  11.488   6.184   1.854
  325LEU     HG 3290  11.442   6.127   1.786
  325LEU    CD1 3291  11.609   6.110   1.900
  325LEU   HD11 3292  11.582   6.023   1.940
  325LEU   HD12 3293  11.670   6.093   1.822
  325LEU   HD13 3294  11.658   6.165   1.968
  325LEU    CD2 3295  11.393   6.207   1.968
  325LEU   HD21 3296  11.368   6.119   2.008
  325LEU   HD22 3297  11.437   6.264   2.038
  325LEU   HD23 3298  11.311   6.253   1.934
  325LEU      C 3299  11.549   6.226   1.560
  325LEU      O 3300  11.580   6.108   1.545
  326LEU      N 3301  11.457   6.286   1.484
  326LEU      H 3302  11.434   6.383   1.499
  326LEU     CA 3303  11.388   6.211   1.379
  326LEU     HA 3304  11.361   6.125   1.422
  326LEU     CB 3305  11.266   6.288   1.330
  326LEU    HB1 3306  11.229   6.241   1.250
  326LEU    HB2 3307  11.296   6.380   1.303
  326LEU     CG 3308  11.153   6.304   1.431
  326LEU     HG 3309  11.188   6.348   1.514
  326LEU    CD1 3310  11.044   6.391   1.374
  326LEU   HD11 3311  10.971   6.401   1.441
  326LEU   HD12 3312  11.081   6.481   1.352
  326LEU   HD13 3313  11.008   6.349   1.291
  326LEU    CD2 3314  11.099   6.169   1.468
  326LEU   HD21 3315  11.025   6.179   1.534
  326LEU   HD22 3316  11.064   6.123   1.386
  326LEU   HD23 3317  11.172   6.113   1.508
  326LEU      C 3318  11.481   6.180   1.262
  326LEU      O 3319  11.459   6.084   1.188
  327ARG      N 3320  11.586   6.261   1.244
  327ARG      H 3321  11.600   6.338   1.305
  327ARG     CA 3322  11.680   6.236   1.136
  327ARG     HA 3323  11.624   6.213   1.057
  327ARG     CB 3324  11.762   6.362   1.108
  327ARG    HB1 3325  11.818   6.381   1.188
  327ARG    HB2 3326  11.699   6.438   1.093
  327ARG     CG 3327  11.853   6.351   0.987
  327ARG    HG1 3328  11.912   6.271   0.997
  327ARG    HG2 3329  11.910   6.433   0.981
  327ARG     CD 3330  11.772   6.338   0.861
  327ARG    HD1 3331  11.712   6.258   0.868
  327ARG    HD2 3332  11.834   6.326   0.783
  327ARG     NE 3333  11.689   6.456   0.837
  327ARG     HE 3334  11.595   6.455   0.872
  327ARG     CZ 3335  11.729   6.564   0.772
  327ARG    NH1 3336  11.647   6.667   0.756
  327ARG   HH11 3337  11.554   6.662   0.793
  327ARG   HH12 3338  11.678   6.748   0.707
  327ARG    NH2 3339  11.852   6.569   0.721
  327ARG   HH21 3340  11.913   6.491   0.732
  327ARG   HH22 3341  11.882   6.650   0.672
  327ARG      C 3342  11.771   6.119   1.168
  327ARG      O 3343  11.812   6.043   1.079
  328SER      N 3344  11.803   6.100   1.296
  328SER      H 3345  11.768   6.162   1.366
  328SER     CA 3346  11.891   5.990   1.336
  328SER     HA 3347  11.969   5.992   1.273
  328SER     CB 3348  11.939   6.011   1.479
  328SER    HB1 3349  11.862   6.015   1.542
  328SER    HB2 3350  11.993   6.094   1.486
  328SER     OG 3351  12.021   5.902   1.519
  328SER     HG 3352  12.052   5.917   1.613
  328SER      C 3353  11.821   5.856   1.322
  328SER      O 3354  11.867   5.767   1.250
  329GLY      N 3355  11.708   5.839   1.391
  329GLY      H 3356  11.682   5.906   1.460
  329GLY     CA 3357  11.623   5.725   1.367
  329GLY    HA1 3358  11.640   5.695   1.273
  329GLY    HA2 3359  11.528   5.758   1.374
  329GLY      C 3360  11.640   5.607   1.460
  329GLY      O 3361  11.584   5.500   1.432
  330ASN      N 3362  11.715   5.620   1.570
  330ASN      H 3363  11.764   5.706   1.586
  330ASN     CA 3364  11.728   5.513   1.666
  330ASN     HA 3365  11.639   5.466   1.665
  330ASN     CB 3366  11.836   5.413   1.625
  330ASN    HB1 3367  11.805   5.364   1.544
  330ASN    HB2 3368  11.851   5.348   1.700
  330ASN     CG 3369  11.969   5.479   1.593
  330ASN    OD1 3370  11.984   5.600   1.606
  330ASN    ND2 3371  12.065   5.399   1.550
  330ASN   HD21 3372  12.047   5.301   1.540
  330ASN   HD22 3373  12.155   5.437   1.527
  330ASN      C 3374  11.753   5.571   1.805
  330ASN      O 3375  11.765   5.692   1.824
  331TRP      N 3376  11.762   5.481   1.903
  331TRP      H 3377  11.761   5.384   1.879
  331TRP     CA 3378  11.773   5.516   2.044
  331TRP     HA 3379  11.724   5.603   2.050
  331TRP     CB 3380  11.710   5.407   2.130
  331TRP    HB1 3381  11.735   5.423   2.226
  331TRP    HB2 3382  11.745   5.318   2.101
  331TRP     CG 3383  11.563   5.403   2.122
  331TRP    CD1 3384  11.487   5.327   2.039
  331TRP    HD1 3385  11.524   5.264   1.971
  331TRP    NE1 3386  11.355   5.349   2.061
  331TRP    HE1 3387  11.280   5.305   2.011
  331TRP    CE2 3388  11.341   5.440   2.163
  331TRP    CZ2 3389  11.228   5.494   2.221
  331TRP    HZ2 3390  11.137   5.468   2.190
  331TRP    CH2 3391  11.245   5.585   2.322
  331TRP    HH2 3392  11.165   5.625   2.366
  331TRP    CZ3 3393  11.373   5.621   2.365
  331TRP    HZ3 3394  11.383   5.687   2.439
  331TRP    CE3 3395  11.485   5.569   2.307
  331TRP    HE3 3396  11.576   5.596   2.338
  331TRP    CD2 3397  11.471   5.476   2.204
  331TRP      C 3398  11.916   5.539   2.090
  331TRP      O 3399  11.940   5.537   2.210
  332GLU      N 3400  12.010   5.558   1.998
  332GLU      H 3401  11.984   5.570   1.902
  332GLU     CA 3402  12.150   5.563   2.038
  332GLU     HA 3403  12.163   5.490   2.105
  332GLU     CB 3404  12.239   5.537   1.918
  332GLU    HB1 3405  12.230   5.614   1.854
  332GLU    HB2 3406  12.209   5.453   1.874
  332GLU     CG 3407  12.385   5.522   1.953
  332GLU    HG1 3408  12.395   5.447   2.018
  332GLU    HG2 3409  12.417   5.607   1.995
  332GLU     CD 3410  12.471   5.493   1.832
  332GLU    OE1 3411  12.417   5.489   1.720
  332GLU    OE2 3412  12.594   5.475   1.850
  332GLU      C 3413  12.184   5.697   2.104
  332GLU      O 3414  12.264   5.702   2.198
  333LEU      N 3415  12.120   5.805   2.058
  333LEU      H 3416  12.055   5.796   1.983
  333LEU     CA 3417  12.148   5.936   2.117
  333LEU     HA 3418  12.247   5.940   2.129
  333LEU     CB 3419  12.100   6.046   2.023
  333LEU    HB1 3420  12.106   6.132   2.074
  333LEU    HB2 3421  12.004   6.027   2.002
  333LEU     CG 3422  12.172   6.067   1.890
  333LEU     HG 3423  12.175   5.982   1.838
  333LEU    CD1 3424  12.099   6.169   1.808
  333LEU   HD11 3425  12.147   6.182   1.721
  333LEU   HD12 3426  12.006   6.137   1.790
  333LEU   HD13 3427  12.096   6.256   1.858
  333LEU    CD2 3428  12.313   6.111   1.916
  333LEU   HD21 3429  12.360   6.125   1.829
  333LEU   HD22 3430  12.312   6.197   1.967
  333LEU   HD23 3431  12.361   6.041   1.969
  333LEU      C 3432  12.082   5.951   2.253
  333LEU      O 3433  12.130   6.027   2.337
  334GLU      N 3434  11.971   5.881   2.275
  334GLU      H 3435  11.940   5.815   2.207
  334GLU     CA 3436  11.893   5.900   2.397
  334GLU     HA 3437  11.900   5.998   2.418
  334GLU     CB 3438  11.748   5.859   2.373
  334GLU    HB1 3439  11.703   5.850   2.462
  334GLU    HB2 3440  11.748   5.771   2.326
  334GLU     CG 3441  11.667   5.955   2.290
  334GLU    HG1 3442  11.587   5.907   2.255
  334GLU    HG2 3443  11.724   5.986   2.213
  334GLU     CD 3444  11.622   6.077   2.368
  334GLU    OE1 3445  11.599   6.062   2.490
  334GLU    OE2 3446  11.606   6.184   2.309
  334GLU      C 3447  11.951   5.822   2.514
  334GLU      O 3448  11.931   5.859   2.630
  335THR      N 3449  12.023   5.714   2.487
  335THR      H 3450  12.041   5.688   2.392
  335THR     CA 3451  12.076   5.632   2.596
  335THR     HA 3452  12.022   5.660   2.676
  335THR     CB 3453  12.057   5.485   2.564
  335THR     HB 3454  12.088   5.428   2.640
  335THR    CG2 3455  11.912   5.457   2.533
  335THR   HG21 3456  11.901   5.360   2.512
  335THR   HG22 3457  11.856   5.481   2.612
  335THR   HG23 3458  11.884   5.512   2.454
  335THR    OG1 3459  12.135   5.451   2.450
  335THR    HG1 3460  12.123   5.354   2.429
  335THR      C 3461  12.222   5.659   2.626
  335THR      O 3462  12.281   5.587   2.707
  336MET      N 3463  12.282   5.758   2.562
  336MET      H 3464  12.230   5.815   2.498
  336MET     CA 3465  12.424   5.787   2.584
  336MET     HA 3466  12.471   5.699   2.594
  336MET     CB 3467  12.479   5.864   2.464
  336MET    HB1 3468  12.439   5.956   2.465
  336MET    HB2 3469  12.451   5.816   2.381
  336MET     CG 3470  12.629   5.879   2.459
  336MET    HG1 3471  12.666   5.786   2.463
  336MET    HG2 3472  12.655   5.928   2.542
  336MET     SD 3473  12.677   5.967   2.310
  336MET     CE 3474  12.644   5.842   2.187
  336MET    HE1 3475  12.667   5.877   2.096
  336MET    HE2 3476  12.700   5.761   2.206
  336MET    HE3 3477  12.547   5.816   2.190
  336MET      C 3478  12.443   5.866   2.712
  336MET      O 3479  12.362   5.952   2.747
  337ARG      N 3480  12.551   5.837   2.783
  337ARG      H 3481  12.618   5.775   2.743
  337ARG     CA 3482  12.577   5.890   2.915
  337ARG     HA 3483  12.499   5.949   2.938
  337ARG     CB 3484  12.589   5.776   3.016
  337ARG    HB1 3485  12.605   5.815   3.107
  337ARG    HB2 3486  12.667   5.719   2.990
  337ARG     CG 3487  12.466   5.689   3.022
  337ARG    HG1 3488  12.444   5.660   2.929
  337ARG    HG2 3489  12.391   5.744   3.059
  337ARG     CD 3490  12.481   5.564   3.109
  337ARG    HD1 3491  12.564   5.514   3.083
  337ARG    HD2 3492  12.402   5.504   3.097
  337ARG     NE 3493  12.492   5.595   3.251
  337ARG     HE 3494  12.412   5.635   3.297
  337ARG     CZ 3495  12.601   5.574   3.323
  337ARG    NH1 3496  12.710   5.522   3.268
  337ARG   HH11 3497  12.710   5.499   3.171
  337ARG   HH12 3498  12.791   5.507   3.324
  337ARG    NH2 3499  12.602   5.606   3.452
  337ARG   HH21 3500  12.521   5.646   3.494
  337ARG   HH22 3501  12.685   5.590   3.507
  337ARG      C 3502  12.704   5.973   2.913
  337ARG      O 3503  12.807   5.927   2.865
  338ASN      N 3504  12.698   6.095   2.967
  338ASN      H 3505  12.610   6.127   3.004
  338ASN     CA 3506  12.813   6.183   2.974
  338ASN     HA 3507  12.863   6.170   2.889
  338ASN     CB 3508  12.771   6.328   2.980
  338ASN    HB1 3509  12.731   6.354   2.892
  338ASN    HB2 3510  12.852   6.384   2.998
  338ASN     CG 3511  12.670   6.355   3.087
  338ASN    OD1 3512  12.626   6.264   3.157
  338ASN    ND2 3513  12.632   6.481   3.103
  338ASN   HD21 3514  12.670   6.553   3.045
  338ASN   HD22 3515  12.565   6.504   3.173
  338ASN      C 3516  12.902   6.143   3.093
  338ASN      O 3517  12.884   6.038   3.154
  339ASN      N 3518  12.999   6.229   3.127
  339ASN      H 3519  12.999   6.321   3.089
  339ASN     CA 3520  13.105   6.188   3.219
  339ASN     HA 3521  13.132   6.097   3.188
  339ASN     CB 3522  13.222   6.285   3.212
  339ASN    HB1 3523  13.284   6.266   3.288
  339ASN    HB2 3524  13.188   6.378   3.219
  339ASN     CG 3525  13.299   6.271   3.083
  339ASN    OD1 3526  13.309   6.163   3.026
  339ASN    ND2 3527  13.360   6.380   3.040
  339ASN   HD21 3528  13.353   6.465   3.092
  339ASN   HD22 3529  13.412   6.378   2.955
  339ASN      C 3530  13.054   6.177   3.362
  339ASN      O 3531  13.110   6.101   3.442
  340ASP      N 3532  12.950   6.252   3.398
  340ASP      H 3533  12.915   6.324   3.337
  340ASP     CA 3534  12.888   6.228   3.527
  340ASP     HA 3535  12.959   6.183   3.581
  340ASP     CB 3536  12.847   6.360   3.592
  340ASP    HB1 3537  12.930   6.408   3.621
  340ASP    HB2 3538  12.791   6.340   3.672
  340ASP     CG 3539  12.770   6.450   3.500
  340ASP    OD1 3540  12.757   6.414   3.381
  340ASP    OD2 3541  12.724   6.556   3.545
  340ASP      C 3542  12.770   6.132   3.519
  340ASP      O 3543  12.694   6.124   3.615
  341GLY      N 3544  12.752   6.062   3.407
  341GLY      H 3545  12.801   6.090   3.324
  341GLY     CA 3546  12.665   5.947   3.401
  341GLY    HA1 3547  12.677   5.898   3.487
  341GLY    HA2 3548  12.698   5.890   3.325
  341GLY      C 3549  12.518   5.976   3.381
  341GLY      O 3550  12.436   5.900   3.433
  342LEU      N 3551  12.483   6.080   3.307
  342LEU      H 3552  12.554   6.133   3.262
  342LEU     CA 3553  12.344   6.118   3.289
  342LEU     HA 3554  12.291   6.051   3.342
  342LEU     CB 3555  12.320   6.259   3.342
  342LEU    HB1 3556  12.226   6.285   3.320
  342LEU    HB2 3557  12.383   6.321   3.295
  342LEU     CG 3558  12.339   6.280   3.491
  342LEU     HG 3559  12.431   6.252   3.518
  342LEU    CD1 3560  12.321   6.425   3.524
  342LEU   HD11 3561  12.334   6.439   3.622
  342LEU   HD12 3562  12.388   6.479   3.474
  342LEU   HD13 3563  12.229   6.454   3.498
  342LEU    CD2 3564  12.242   6.196   3.568
  342LEU   HD21 3565  12.256   6.210   3.666
  342LEU   HD22 3566  12.149   6.222   3.543
  342LEU   HD23 3567  12.257   6.100   3.546
  342LEU      C 3568  12.304   6.111   3.143
  342LEU      O 3569  12.380   6.153   3.056
  343THR      N 3570  12.185   6.060   3.116
  343THR      H 3571  12.133   6.018   3.190
  343THR     CA 3572  12.127   6.063   2.983
  343THR     HA 3573  12.200   6.043   2.917
  343THR     CB 3574  12.021   5.954   2.973
  343THR     HB 3575  11.977   5.954   2.883
  343THR    CG2 3576  12.081   5.819   3.001
  343THR   HG21 3577  12.010   5.749   2.994
  343THR   HG22 3578  12.153   5.800   2.934
  343THR   HG23 3579  12.120   5.818   3.093
  343THR    OG1 3580  11.918   5.979   3.070
  343THR    HG1 3581  11.848   5.908   3.064
  343THR      C 3582  12.071   6.202   2.956
  343THR      O 3583  12.068   6.286   3.046
  344PRO      N 3584  12.031   6.234   2.832
  344PRO     CD 3585  12.074   6.179   2.702
  344PRO    HD1 3586  12.019   6.099   2.677
  344PRO    HD2 3587  12.171   6.153   2.705
  344PRO     CG 3588  12.052   6.291   2.608
  344PRO    HG1 3589  12.029   6.257   2.517
  344PRO    HG2 3590  12.134   6.348   2.602
  344PRO     CB 3591  11.943   6.368   2.659
  344PRO    HB1 3592  11.857   6.326   2.631
  344PRO    HB2 3593  11.949   6.461   2.624
  344PRO     CA 3594  11.962   6.362   2.811
  344PRO     HA 3595  12.018   6.435   2.850
  344PRO      C 3596  11.829   6.375   2.883
  344PRO      O 3597  11.785   6.488   2.907
  345LEU      N 3598  11.765   6.265   2.918
  345LEU      H 3599  11.802   6.175   2.892
  345LEU     CA 3600  11.641   6.273   2.994
  345LEU     HA 3601  11.590   6.349   2.954
  345LEU     CB 3602  11.563   6.142   2.980
  345LEU    HB1 3603  11.621   6.068   3.014
  345LEU    HB2 3604  11.545   6.128   2.883
  345LEU     CG 3605  11.430   6.132   3.053
  345LEU     HG 3606  11.445   6.145   3.151
  345LEU    CD1 3607  11.337   6.240   3.007
  345LEU   HD11 3608  11.250   6.232   3.056
  345LEU   HD12 3609  11.377   6.330   3.026
  345LEU   HD13 3610  11.321   6.231   2.909
  345LEU    CD2 3611  11.369   5.997   3.028
  345LEU   HD21 3612  11.281   5.990   3.076
  345LEU   HD22 3613  11.354   5.984   2.930
  345LEU   HD23 3614  11.431   5.925   3.062
  345LEU      C 3615  11.668   6.304   3.141
  345LEU      O 3616  11.592   6.377   3.205
  346GLN      N 3617  11.776   6.251   3.195
  346GLN      H 3618  11.836   6.194   3.140
  346GLN     CA 3619  11.808   6.276   3.335
  346GLN     HA 3620  11.720   6.276   3.383
  346GLN     CB 3621  11.897   6.164   3.389
  346GLN    HB1 3622  11.923   6.186   3.483
  346GLN    HB2 3623  11.979   6.157   3.332
  346GLN     CG 3624  11.830   6.031   3.389
  346GLN    HG1 3625  11.796   6.012   3.297
  346GLN    HG2 3626  11.753   6.033   3.453
  346GLN     CD 3627  11.922   5.920   3.430
  346GLN    OE1 3628  12.040   5.942   3.456
  346GLN    NE2 3629  11.870   5.799   3.435
  346GLN   HE21 3630  11.774   5.785   3.412
  346GLN   HE22 3631  11.927   5.721   3.462
  346GLN      C 3632  11.874   6.411   3.354
  346GLN      O 3633  11.876   6.465   3.465
  347LEU      N 3634  11.930   6.466   3.247
  347LEU      H 3635  11.927   6.419   3.159
  347LEU     CA 3636  11.996   6.596   3.258
  347LEU     HA 3637  12.044   6.595   3.346
  347LEU     CB 3638  12.097   6.612   3.144
  347LEU    HB1 3639  12.044   6.611   3.059
  347LEU    HB2 3640  12.157   6.532   3.147
  347LEU     CG 3641  12.186   6.735   3.139
  347LEU     HG 3642  12.130   6.818   3.134
  347LEU    CD1 3643  12.270   6.741   3.263
  347LEU   HD11 3644  12.329   6.822   3.260
  347LEU   HD12 3645  12.211   6.746   3.343
  347LEU   HD13 3646  12.327   6.659   3.269
  347LEU    CD2 3647  12.274   6.729   3.018
  347LEU   HD21 3648  12.332   6.810   3.015
  347LEU   HD22 3649  12.331   6.647   3.022
  347LEU   HD23 3650  12.217   6.726   2.936
  347LEU      C 3651  11.895   6.709   3.258
  347LEU      O 3652  11.919   6.815   3.316
  348ALA      N 3653  11.780   6.689   3.194
  348ALA      H 3654  11.765   6.603   3.144
  348ALA     CA 3655  11.675   6.790   3.196
  348ALA     HA 3656  11.721   6.877   3.176
  348ALA     CB 3657  11.571   6.759   3.089
  348ALA    HB1 3658  11.499   6.828   3.091
  348ALA    HB2 3659  11.615   6.758   2.999
  348ALA    HB3 3660  11.530   6.669   3.107
  348ALA      C 3661  11.610   6.799   3.333
  348ALA      O 3662  11.570   6.907   3.376
  349ALA      N 3663  11.600   6.687   3.403
  349ALA      H 3664  11.634   6.601   3.364
  349ALA     CA 3665  11.540   6.686   3.535
  349ALA     HA 3666  11.462   6.749   3.529
  349ALA     CB 3667  11.492   6.547   3.570
  349ALA    HB1 3668  11.451   6.548   3.661
  349ALA    HB2 3669  11.424   6.517   3.503
  349ALA    HB3 3670  11.570   6.484   3.569
  349ALA      C 3671  11.638   6.737   3.640
  349ALA      O 3672  11.597   6.795   3.741
  350LYS      N 3673  11.768   6.714   3.619
  350LYS      H 3674  11.796   6.665   3.537
  350LYS     CA 3675  11.868   6.760   3.714
  350LYS     HA 3676  11.836   6.731   3.805
  350LYS     CB 3677  12.002   6.694   3.681
  350LYS    HB1 3678  12.024   6.714   3.586
  350LYS    HB2 3679  11.992   6.595   3.693
  350LYS     CG 3680  12.119   6.739   3.766
  350LYS    HG1 3681  12.128   6.839   3.759
  350LYS    HG2 3682  12.203   6.696   3.733
  350LYS     CD 3683  12.101   6.703   3.911
  350LYS    HD1 3684  12.009   6.732   3.940
  350LYS    HD2 3685  12.170   6.751   3.965
  350LYS     CE 3686  12.114   6.555   3.933
  350LYS    HE1 3687  12.057   6.506   3.867
  350LYS    HE2 3688  12.085   6.533   4.026
  350LYS     NZ 3689  12.255   6.512   3.915
  350LYS    HZ1 3690  12.262   6.413   3.930
  350LYS    HZ2 3691  12.285   6.533   3.822
  350LYS    HZ3 3692  12.313   6.559   3.981
  350LYS      C 3693  11.881   6.911   3.712
  350LYS      O 3694  11.899   6.974   3.818
  351MET      N 3695  11.870   6.973   3.595
  351MET      H 3696  11.846   6.920   3.514
  351MET     CA 3697  11.891   7.117   3.583
  351MET     HA 3698  11.951   7.140   3.660
  351MET     CB 3699  11.956   7.148   3.448
  351MET    HB1 3700  11.960   7.248   3.437
  351MET    HB2 3701  11.899   7.109   3.375
  351MET     CG 3702  12.096   7.093   3.434
  351MET    HG1 3703  12.088   6.996   3.456
  351MET    HG2 3704  12.149   7.139   3.506
  351MET     SD 3705  12.167   7.119   3.272
  351MET     CE 3706  12.193   7.295   3.275
  351MET    HE1 3707  12.233   7.324   3.188
  351MET    HE2 3708  12.106   7.341   3.289
  351MET    HE3 3709  12.255   7.318   3.350
  351MET      C 3710  11.763   7.196   3.598
  351MET      O 3711  11.770   7.318   3.615
  352GLY      N 3712  11.647   7.132   3.593
  352GLY      H 3713  11.648   7.033   3.578
  352GLY     CA 3714  11.522   7.199   3.609
  352GLY    HA1 3715  11.537   7.274   3.674
  352GLY    HA2 3716  11.459   7.133   3.649
  352GLY      C 3717  11.462   7.256   3.482
  352GLY      O 3718  11.400   7.362   3.488
  353LYS      N 3719  11.479   7.188   3.369
  353LYS      H 3720  11.526   7.100   3.372
  353LYS     CA 3721  11.431   7.239   3.241
  353LYS     HA 3722  11.427   7.339   3.247
  353LYS     CB 3723  11.528   7.204   3.129
  353LYS    HB1 3724  11.475   7.185   3.046
  353LYS    HB2 3725  11.579   7.122   3.156
  353LYS     CG 3726  11.629   7.313   3.096
  353LYS    HG1 3727  11.580   7.398   3.074
  353LYS    HG2 3728  11.683   7.285   3.017
  353LYS     CD 3729  11.723   7.341   3.210
  353LYS    HD1 3730  11.785   7.263   3.220
  353LYS    HD2 3731  11.669   7.352   3.294
  353LYS     CE 3732  11.806   7.465   3.190
  353LYS    HE1 3733  11.862   7.481   3.272
  353LYS    HE2 3734  11.746   7.543   3.175
  353LYS     NZ 3735  11.896   7.455   3.075
  353LYS    HZ1 3736  11.949   7.539   3.066
  353LYS    HZ2 3737  11.959   7.378   3.089
  353LYS    HZ3 3738  11.843   7.440   2.992
  353LYS      C 3739  11.291   7.183   3.216
  353LYS      O 3740  11.273   7.074   3.161
  354ALA      N 3741  11.191   7.259   3.257
  354ALA      H 3742  11.208   7.354   3.281
  354ALA     CA 3743  11.056   7.205   3.268
  354ALA     HA 3744  11.068   7.112   3.304
  354ALA     CB 3745  10.973   7.290   3.363
  354ALA    HB1 3746  10.881   7.252   3.370
  354ALA    HB2 3747  11.016   7.290   3.453
  354ALA    HB3 3748  10.968   7.384   3.328
  354ALA      C 3749  10.986   7.197   3.133
  354ALA      O 3750  10.886   7.128   3.119
  355GLU      N 3751  11.037   7.267   3.032
  355GLU      H 3752  11.120   7.321   3.045
  355GLU     CA 3753  10.971   7.264   2.902
  355GLU     HA 3754  10.875   7.244   2.921
  355GLU     CB 3755  10.984   7.400   2.834
  355GLU    HB1 3756  10.948   7.393   2.741
  355GLU    HB2 3757  11.080   7.426   2.831
  355GLU     CG 3758  10.908   7.509   2.905
  355GLU    HG1 3759  10.928   7.596   2.860
  355GLU    HG2 3760  10.939   7.512   3.000
  355GLU     CD 3761  10.758   7.487   2.904
  355GLU    OE1 3762  10.705   7.434   2.804
  355GLU    OE2 3763  10.692   7.521   3.004
  355GLU      C 3764  11.026   7.155   2.813
  355GLU      O 3765  10.951   7.100   2.731
  356ILE      N 3766  11.155   7.123   2.824
  356ILE      H 3767  11.214   7.178   2.883
  356ILE     CA 3768  11.209   7.011   2.751
  356ILE     HA 3769  11.174   7.018   2.658
  356ILE     CB 3770  11.363   7.019   2.747
  356ILE     HB 3771  11.397   7.012   2.841
  356ILE    CG2 3772  11.421   6.906   2.666
  356ILE   HG21 3773  11.521   6.913   2.665
  356ILE   HG22 3774  11.395   6.818   2.707
  356ILE   HG23 3775  11.387   6.910   2.572
  356ILE    CG1 3776  11.408   7.149   2.685
  356ILE   HG11 3777  11.508   7.154   2.687
  356ILE   HG12 3778  11.370   7.225   2.738
  356ILE     CD 3779  11.363   7.165   2.543
  356ILE    HD1 3780  11.395   7.253   2.507
  356ILE    HD2 3781  11.401   7.091   2.488
  356ILE    HD3 3782  11.263   7.162   2.539
  356ILE      C 3783  11.160   6.881   2.811
  356ILE      O 3784  11.131   6.784   2.740
  357LEU      N 3785  11.146   6.877   2.944
  357LEU      H 3786  11.163   6.959   2.998
  357LEU     CA 3787  11.106   6.755   3.011
  357LEU     HA 3788  11.164   6.683   2.973
  357LEU     CB 3789  11.128   6.768   3.161
  357LEU    HB1 3790  11.065   6.838   3.195
  357LEU    HB2 3791  11.222   6.798   3.176
  357LEU     CG 3792  11.106   6.643   3.243
  357LEU     HG 3793  11.014   6.607   3.226
  357LEU    CD1 3794  11.207   6.537   3.203
  357LEU   HD11 3795  11.192   6.454   3.257
  357LEU   HD12 3796  11.196   6.516   3.106
  357LEU   HD13 3797  11.299   6.572   3.220
  357LEU    CD2 3798  11.113   6.672   3.389
  357LEU   HD21 3799  11.098   6.588   3.441
  357LEU   HD22 3800  11.203   6.709   3.411
  357LEU   HD23 3801  11.042   6.739   3.413
  357LEU      C 3802  10.960   6.721   2.982
  357LEU      O 3803  10.924   6.603   2.972
  358LYS      N 3804  10.876   6.823   2.965
  358LYS      H 3805  10.908   6.916   2.979
  358LYS     CA 3806  10.737   6.801   2.927
  358LYS     HA 3807  10.701   6.733   2.992
  358LYS     CB 3808  10.660   6.933   2.937
  358LYS    HB1 3809  10.700   6.998   2.873
  358LYS    HB2 3810  10.669   6.968   3.030
  358LYS     CG 3811  10.513   6.921   2.906
  358LYS    HG1 3812  10.472   6.853   2.966
  358LYS    HG2 3813  10.502   6.893   2.811
  358LYS     CD 3814  10.442   7.052   2.926
  358LYS    HD1 3815  10.473   7.118   2.857
  358LYS    HD2 3816  10.463   7.088   3.017
  358LYS     CE 3817  10.293   7.035   2.913
  358LYS    HE1 3818  10.247   7.121   2.935
  358LYS    HE2 3819  10.262   6.963   2.976
  358LYS     NZ 3820  10.256   6.995   2.775
  358LYS    HZ1 3821  10.156   6.984   2.769
  358LYS    HZ2 3822  10.285   7.066   2.711
  358LYS    HZ3 3823  10.300   6.908   2.752
  358LYS      C 3824  10.728   6.743   2.786
  358LYS      O 3825  10.638   6.663   2.757
  359TYR      N 3826  10.820   6.781   2.699
  359TYR      H 3827  10.891   6.846   2.728
  359TYR     CA 3828  10.820   6.731   2.562
  359TYR     HA 3829  10.727   6.742   2.529
  359TYR     CB 3830  10.917   6.811   2.477
  359TYR    HB1 3831  11.005   6.816   2.525
  359TYR    HB2 3832  10.880   6.903   2.464
  359TYR     CG 3833  10.941   6.750   2.342
  359TYR    CD1 3834  10.843   6.755   2.245
  359TYR    HD1 3835  10.756   6.801   2.264
  359TYR    CE1 3836  10.863   6.698   2.122
  359TYR    HE1 3837  10.792   6.702   2.052
  359TYR     CZ 3838  10.983   6.635   2.096
  359TYR     OH 3839  11.003   6.578   1.973
  359TYR     HH 3840  11.094   6.537   1.970
  359TYR    CE2 3841  11.081   6.629   2.191
  359TYR    HE2 3842  11.168   6.582   2.171
  359TYR    CD2 3843  11.060   6.685   2.312
  359TYR    HD2 3844  11.132   6.681   2.382
  359TYR      C 3845  10.857   6.583   2.557
  359TYR      O 3846  10.794   6.505   2.485
  360ILE      N 3847  10.961   6.543   2.631
  360ILE      H 3848  11.000   6.605   2.699
  360ILE     CA 3849  11.017   6.409   2.613
  360ILE     HA 3850  11.024   6.393   2.515
  360ILE     CB 3851  11.157   6.403   2.677
  360ILE     HB 3852  11.148   6.421   2.775
  360ILE    CG2 3853  11.219   6.268   2.658
  360ILE   HG21 3854  11.310   6.267   2.700
  360ILE   HG22 3855  11.161   6.199   2.701
  360ILE   HG23 3856  11.228   6.249   2.560
  360ILE    CG1 3857  11.249   6.505   2.610
  360ILE   HG11 3858  11.202   6.593   2.605
  360ILE   HG12 3859  11.270   6.473   2.517
  360ILE     CD 3860  11.378   6.524   2.684
  360ILE    HD1 3861  11.434   6.591   2.636
  360ILE    HD2 3862  11.359   6.557   2.777
  360ILE    HD3 3863  11.427   6.437   2.689
  360ILE      C 3864  10.925   6.304   2.671
  360ILE      O 3865  10.908   6.196   2.613
  361LEU      N 3866  10.860   6.333   2.784
  361LEU      H 3867  10.870   6.425   2.824
  361LEU     CA 3868  10.775   6.235   2.850
  361LEU     HA 3869  10.830   6.151   2.855
  361LEU     CB 3870  10.739   6.281   2.990
  361LEU    HB1 3871  10.674   6.215   3.029
  361LEU    HB2 3872  10.696   6.371   2.983
  361LEU     CG 3873  10.857   6.293   3.086
  361LEU     HG 3874  10.924   6.357   3.048
  361LEU    CD1 3875  10.811   6.348   3.218
  361LEU   HD11 3876  10.890   6.355   3.280
  361LEU   HD12 3877  10.771   6.438   3.205
  361LEU   HD13 3878  10.743   6.287   3.258
  361LEU    CD2 3879  10.924   6.161   3.104
  361LEU   HD21 3880  11.001   6.171   3.167
  361LEU   HD22 3881  10.858   6.095   3.141
  361LEU   HD23 3882  10.957   6.128   3.016
  361LEU      C 3883  10.650   6.206   2.769
  361LEU      O 3884  10.610   6.089   2.754
  362SER      N 3885  10.586   6.309   2.716
  362SER      H 3886  10.617   6.401   2.739
  362SER     CA 3887  10.472   6.294   2.626
  362SER     HA 3888  10.437   6.201   2.637
  362SER     CB 3889  10.363   6.391   2.664
  362SER    HB1 3890  10.284   6.379   2.604
  362SER    HB2 3891  10.397   6.485   2.658
  362SER     OG 3892  10.320   6.368   2.797
  362SER     HG 3893  10.247   6.433   2.820
  362SER      C 3894  10.518   6.317   2.482
  362SER      O 3895  10.489   6.419   2.422
  363ARG      N 3896  10.589   6.219   2.426
  363ARG      H 3897  10.614   6.140   2.481
  363ARG     CA 3898  10.631   6.226   2.287
  363ARG     HA 3899  10.604   6.317   2.254
  363ARG     CB 3900  10.783   6.211   2.274
  363ARG    HB1 3901  10.810   6.121   2.308
  363ARG    HB2 3902  10.828   6.282   2.329
  363ARG     CG 3903  10.828   6.225   2.130
  363ARG    HG1 3904  10.790   6.310   2.093
  363ARG    HG2 3905  10.792   6.147   2.079
  363ARG     CD 3906  10.979   6.229   2.111
  363ARG    HD1 3907  11.018   6.299   2.170
  363ARG    HD2 3908  10.999   6.250   2.016
  363ARG     NE 3909  11.045   6.104   2.143
  363ARG     HE 3910  11.016   6.022   2.094
  363ARG     CZ 3911  11.142   6.092   2.233
  363ARG    NH1 3912  11.198   5.975   2.256
  363ARG   HH11 3913  11.167   5.894   2.206
  363ARG   HH12 3914  11.271   5.967   2.324
  363ARG    NH2 3915  11.185   6.199   2.297
  363ARG   HH21 3916  11.145   6.288   2.278
  363ARG   HH22 3917  11.258   6.190   2.365
  363ARG      C 3918  10.560   6.118   2.209
  363ARG      O 3919  10.588   5.999   2.228
  364GLU      N 3920  10.470   6.159   2.120
  364GLU      H 3921  10.458   6.257   2.106
  364GLU     CA 3922  10.389   6.067   2.042
  364GLU     HA 3923  10.422   5.975   2.064
  364GLU     CB 3924  10.243   6.077   2.080
  364GLU    HB1 3925  10.211   6.169   2.057
  364GLU    HB2 3926  10.235   6.063   2.179
  364GLU     CG 3927  10.152   5.978   2.011
  364GLU    HG1 3928  10.187   5.886   2.028
  364GLU    HG2 3929  10.153   5.997   1.913
  364GLU     CD 3930  10.010   5.984   2.060
  364GLU    OE1 3931   9.981   6.068   2.148
  364GLU    OE2 3932   9.926   5.905   2.012
  364GLU      C 3933  10.408   6.098   1.895
  364GLU      O 3934  10.380   6.210   1.851
  365ILE      N 3935  10.457   6.000   1.819
  365ILE      H 3936  10.473   5.911   1.861
  365ILE     CA 3937  10.488   6.017   1.677
  365ILE     HA 3938  10.481   6.114   1.655
  365ILE     CB 3939  10.631   5.973   1.646
  365ILE     HB 3940  10.643   5.878   1.675
  365ILE    CG2 3941  10.656   5.981   1.498
  365ILE   HG21 3942  10.750   5.953   1.479
  365ILE   HG22 3943  10.592   5.921   1.450
  365ILE   HG23 3944  10.643   6.075   1.467
  365ILE    CG1 3945  10.729   6.060   1.721
  365ILE   HG11 3946  10.701   6.066   1.817
  365ILE   HG12 3947  10.729   6.152   1.680
  365ILE     CD 3948  10.868   6.008   1.717
  365ILE    HD1 3949  10.929   6.069   1.768
  365ILE    HD2 3950  10.871   5.917   1.758
  365ILE    HD3 3951  10.899   6.002   1.622
  365ILE      C 3952  10.386   5.937   1.597
  365ILE      O 3953  10.375   5.816   1.613
  366LYS      N 3954  10.313   6.006   1.510
  366LYS      H 3955  10.332   6.103   1.495
  366LYS     CA 3956  10.204   5.942   1.436
  366LYS     HA 3957  10.167   5.873   1.498
  366LYS     CB 3958  10.099   6.046   1.399
  366LYS    HB1 3959  10.028   6.001   1.345
  366LYS    HB2 3960  10.143   6.117   1.344
  366LYS     CG 3961  10.030   6.115   1.515
  366LYS    HG1 3962   9.978   6.193   1.480
  366LYS    HG2 3963  10.100   6.147   1.580
  366LYS     CD 3964   9.936   6.022   1.587
  366LYS    HD1 3965   9.990   5.950   1.631
  366LYS    HD2 3966   9.874   5.981   1.521
  366LYS     CE 3967   9.856   6.098   1.692
  366LYS    HE1 3968   9.803   6.169   1.647
  366LYS    HE2 3969   9.920   6.140   1.757
  366LYS     NZ 3970   9.763   6.010   1.767
  366LYS    HZ1 3971   9.713   6.064   1.835
  366LYS    HZ2 3972   9.699   5.968   1.703
  366LYS    HZ3 3973   9.815   5.938   1.814
  366LYS      C 3974  10.254   5.871   1.311
  366LYS      O 3975  10.183   5.788   1.254
  367GLU      N 3976  10.375   5.906   1.266
  367GLU      H 3977  10.429   5.972   1.319
  367GLU     CA 3978  10.431   5.853   1.142
  367GLU     HA 3979  10.363   5.865   1.070
  367GLU     CB 3980  10.559   5.929   1.108
  367GLU    HB1 3981  10.627   5.910   1.179
  367GLU    HB2 3982  10.538   6.026   1.106
  367GLU     CG 3983  10.621   5.893   0.976
  367GLU    HG1 3984  10.556   5.914   0.903
  367GLU    HG2 3985  10.642   5.795   0.976
  367GLU     CD 3986  10.750   5.969   0.950
  367GLU    OE1 3987  10.791   6.047   1.038
  367GLU    OE2 3988  10.809   5.950   0.843
  367GLU      C 3989  10.459   5.704   1.157
  367GLU      O 3990  10.501   5.657   1.263
  368LYS      N 3991  10.436   5.628   1.050
  368LYS      H 3992  10.413   5.671   0.963
  368LYS     CA 3993  10.444   5.482   1.059
  368LYS     HA 3994  10.400   5.462   1.146
  368LYS     CB 3995  10.367   5.419   0.942
  368LYS    HB1 3996  10.408   5.450   0.856
  368LYS    HB2 3997  10.272   5.450   0.946
  368LYS     CG 3998  10.368   5.268   0.943
  368LYS    HG1 3999  10.463   5.236   0.938
  368LYS    HG2 4000  10.317   5.234   0.864
  368LYS     CD 4001  10.305   5.211   1.069
  368LYS    HD1 4002  10.347   5.255   1.149
  368LYS    HD2 4003  10.321   5.113   1.072
  368LYS     CE 4004  10.155   5.237   1.073
  368LYS    HE1 4005  10.112   5.197   0.992
  368LYS    HE2 4006  10.138   5.335   1.075
  368LYS     NZ 4007  10.093   5.177   1.193
  368LYS    HZ1 4008   9.995   5.195   1.193
  368LYS    HZ2 4009  10.108   5.078   1.192
  368LYS    HZ3 4010  10.134   5.216   1.275
  368LYS      C 4011  10.585   5.425   1.073
  368LYS      O 4012  10.605   5.341   1.162
  369PRO      N 4013  10.687   5.463   0.993
  369PRO     CD 4014  10.692   5.548   0.872
  369PRO    HD1 4015  10.655   5.639   0.891
  369PRO    HD2 4016  10.641   5.506   0.797
  369PRO     CG 4017  10.837   5.556   0.840
  369PRO    HG1 4018  10.880   5.633   0.887
  369PRO    HG2 4019  10.851   5.565   0.741
  369PRO     CB 4020  10.895   5.431   0.886
  369PRO    HB1 4021  10.993   5.444   0.904
  369PRO    HB2 4022  10.883   5.360   0.816
  369PRO     CA 4023  10.818   5.398   1.014
  369PRO     HA 4024  10.805   5.300   1.031
  369PRO      C 4025  10.892   5.448   1.137
  369PRO      O 4026  10.977   5.375   1.191
  370LEU      N 4027  10.864   5.569   1.183
  370LEU      H 4028  10.795   5.624   1.136
  370LEU     CA 4029  10.931   5.625   1.300
  370LEU     HA 4030  11.009   5.564   1.315
  370LEU     CB 4031  10.976   5.769   1.272
  370LEU    HB1 4032  10.982   5.815   1.361
  370LEU    HB2 4033  10.904   5.811   1.217
  370LEU     CG 4034  11.108   5.797   1.200
  370LEU     HG 4035  11.121   5.896   1.205
  370LEU    CD1 4036  11.222   5.728   1.270
  370LEU   HD11 4037  11.308   5.748   1.222
  370LEU   HD12 4038  11.229   5.762   1.364
  370LEU   HD13 4039  11.206   5.630   1.271
  370LEU    CD2 4040  11.106   5.762   1.052
  370LEU   HD21 4041  11.195   5.783   1.012
  370LEU   HD22 4042  11.087   5.664   1.041
  370LEU   HD23 4043  11.035   5.815   1.006
  370LEU      C 4044  10.842   5.622   1.424
  370LEU      O 4045  10.853   5.712   1.509
  371ARG      N 4046  10.754   5.523   1.437
  371ARG      H 4047  10.750   5.450   1.368
  371ARG     CA 4048  10.664   5.521   1.551
  371ARG     HA 4049  10.644   5.616   1.572
  371ARG     CB 4050  10.537   5.446   1.515
  371ARG    HB1 4051  10.555   5.348   1.521
  371ARG    HB2 4052  10.512   5.470   1.421
  371ARG     CG 4053  10.418   5.477   1.605
  371ARG    HG1 4054  10.394   5.573   1.595
  371ARG    HG2 4055  10.444   5.459   1.700
  371ARG     CD 4056  10.298   5.392   1.571
  371ARG    HD1 4057  10.281   5.394   1.472
  371ARG    HD2 4058  10.217   5.427   1.619
  371ARG     NE 4059  10.318   5.253   1.611
  371ARG     HE 4060  10.400   5.231   1.664
  371ARG     CZ 4061  10.235   5.154   1.582
  371ARG    NH1 4062  10.262   5.031   1.622
  371ARG   HH11 4063  10.345   5.012   1.675
  371ARG   HH12 4064  10.198   4.956   1.600
  371ARG    NH2 4065  10.125   5.179   1.512
  371ARG   HH21 4066  10.105   5.272   1.482
  371ARG   HH22 4067  10.062   5.105   1.490
  371ARG      C 4068  10.731   5.459   1.672
  371ARG      O 4069  10.685   5.476   1.785
  372SER      N 4070  10.844   5.391   1.652
  372SER      H 4071  10.883   5.386   1.560
  372SER     CA 4072  10.913   5.325   1.762
  372SER     HA 4073  10.840   5.282   1.816
  372SER     CB 4074  11.009   5.220   1.706
  372SER    HB1 4075  11.075   5.262   1.644
  372SER    HB2 4076  10.959   5.148   1.658
  372SER     OG 4077  11.082   5.158   1.810
  372SER     HG 4078  11.144   5.090   1.771
  372SER      C 4079  10.987   5.423   1.851
  372SER      O 4080  11.035   5.386   1.958
  373LEU      N 4081  11.001   5.548   1.808
  373LEU      H 4082  10.963   5.574   1.719
  373LEU     CA 4083  11.068   5.649   1.889
  373LEU     HA 4084  11.137   5.596   1.939
  373LEU     CB 4085  11.132   5.756   1.800
  373LEU    HB1 4086  11.165   5.828   1.860
  373LEU    HB2 4087  11.059   5.792   1.741
  373LEU     CG 4088  11.247   5.717   1.709
  373LEU     HG 4089  11.220   5.644   1.646
  373LEU    CD1 4090  11.288   5.837   1.627
  373LEU   HD11 4091  11.364   5.812   1.567
  373LEU   HD12 4092  11.210   5.867   1.572
  373LEU   HD13 4093  11.316   5.911   1.688
  373LEU    CD2 4094  11.362   5.668   1.793
  373LEU   HD21 4095  11.438   5.643   1.734
  373LEU   HD22 4096  11.391   5.741   1.855
  373LEU   HD23 4097  11.333   5.588   1.846
  373LEU      C 4098  10.977   5.717   1.988
  373LEU      O 4099  11.019   5.817   2.048
  374SER      N 4100  10.854   5.670   2.007
  374SER      H 4101  10.826   5.585   1.961
  374SER     CA 4102  10.762   5.740   2.094
  374SER     HA 4103  10.787   5.836   2.085
  374SER     CB 4104  10.618   5.717   2.049
  374SER    HB1 4105  10.554   5.760   2.112
  374SER    HB2 4106  10.598   5.619   2.044
  374SER     OG 4107  10.596   5.772   1.921
  374SER     HG 4108  10.501   5.755   1.894
  374SER      C 4109  10.777   5.695   2.239
  374SER      O 4110  10.839   5.592   2.268
  375ARG      N 4111  10.720   5.774   2.329
  375ARG      H 4112  10.689   5.864   2.301
  375ARG     CA 4113  10.702   5.734   2.467
  375ARG     HA 4114  10.732   5.639   2.468
  375ARG     CB 4115  10.787   5.821   2.560
  375ARG    HB1 4116  10.763   5.800   2.655
  375ARG    HB2 4117  10.766   5.917   2.542
  375ARG     CG 4118  10.935   5.800   2.543
  375ARG    HG1 4119  10.960   5.821   2.449
  375ARG    HG2 4120  10.957   5.705   2.563
  375ARG     CD 4121  11.014   5.889   2.635
  375ARG    HD1 4122  10.983   5.983   2.625
  375ARG    HD2 4123  11.111   5.883   2.611
  375ARG     NE 4124  10.999   5.850   2.775
  375ARG     HE 4125  10.923   5.889   2.827
  375ARG     CZ 4126  11.082   5.767   2.838
  375ARG    NH1 4127  11.185   5.715   2.774
  375ARG   HH11 4128  11.201   5.738   2.678
  375ARG   HH12 4129  11.247   5.653   2.822
  375ARG    NH2 4130  11.061   5.738   2.965
  375ARG   HH21 4131  10.983   5.778   3.013
  375ARG   HH22 4132  11.123   5.676   3.013
  375ARG      C 4133  10.557   5.739   2.511
  375ARG      O 4134  10.529   5.715   2.629
  376LYS      N 4135  10.465   5.772   2.421
  376LYS      H 4136  10.497   5.796   2.329
  376LYS     CA 4137  10.322   5.774   2.446
  376LYS     HA 4138  10.307   5.725   2.532
  376LYS     CB 4139  10.272   5.916   2.460
  376LYS    HB1 4140  10.298   5.968   2.378
  376LYS    HB2 4141  10.315   5.957   2.540
  376LYS     CG 4142  10.123   5.927   2.476
  376LYS    HG1 4143  10.095   5.878   2.559
  376LYS    HG2 4144  10.078   5.886   2.396
  376LYS     CD 4145  10.080   6.071   2.488
  376LYS    HD1 4146  10.107   6.121   2.406
  376LYS    HD2 4147  10.124   6.112   2.568
  376LYS     CE 4148   9.931   6.080   2.504
  376LYS    HE1 4149   9.903   6.029   2.586
  376LYS    HE2 4150   9.886   6.040   2.424
  376LYS     NZ 4151   9.885   6.220   2.518
  376LYS    HZ1 4152   9.786   6.222   2.528
  376LYS    HZ2 4153   9.928   6.261   2.599
  376LYS    HZ3 4154   9.912   6.271   2.437
  376LYS      C 4155  10.250   5.706   2.331
  376LYS      O 4156  10.272   5.741   2.215
  377PHE      N 4157  10.164   5.610   2.363
  377PHE      H 4158  10.144   5.593   2.459
  377PHE     CA 4159  10.098   5.531   2.262
  377PHE     HA 4160  10.119   5.575   2.175
  377PHE     CB 4161  10.151   5.388   2.263
  377PHE    HB1 4162  10.103   5.335   2.193
  377PHE    HB2 4163  10.134   5.348   2.353
  377PHE     CG 4164  10.297   5.381   2.235
  377PHE    CD1 4165  10.343   5.387   2.105
  377PHE    HD1 4166  10.278   5.395   2.029
  377PHE    CE1 4167  10.477   5.383   2.079
  377PHE    HE1 4168  10.510   5.385   1.985
  377PHE     CZ 4169  10.567   5.375   2.184
  377PHE     HZ 4170  10.665   5.375   2.166
  377PHE    CE2 4171  10.522   5.369   2.313
  377PHE    HE2 4172  10.587   5.361   2.389
  377PHE    CD2 4173  10.388   5.374   2.338
  377PHE    HD2 4174  10.355   5.371   2.433
  377PHE      C 4175   9.948   5.530   2.286
  377PHE      O 4176   9.902   5.518   2.400
  378THR      N 4177   9.872   5.542   2.178
  378THR      H 4178   9.916   5.555   2.089
  378THR     CA 4179   9.726   5.538   2.184
  378THR     HA 4180   9.699   5.578   2.271
  378THR     CB 4181   9.665   5.620   2.071
  378THR     HB 4182   9.701   5.592   1.982
  378THR    CG2 4183   9.516   5.606   2.071
  378THR   HG21 4184   9.477   5.660   1.997
  378THR   HG22 4185   9.492   5.510   2.058
  378THR   HG23 4186   9.479   5.638   2.158
  378THR    OG1 4187   9.699   5.758   2.088
  378THR    HG1 4188   9.659   5.812   2.014
  378THR      C 4189   9.682   5.392   2.175
  378THR      O 4190   9.703   5.327   2.073
  379ASP      N 4191   9.621   5.342   2.282
  379ASP      H 4192   9.600   5.401   2.360
  379ASP     CA 4193   9.584   5.202   2.287
  379ASP     HA 4194   9.658   5.152   2.242
  379ASP     CB 4195   9.574   5.155   2.431
  379ASP    HB1 4196   9.497   5.202   2.475
  379ASP    HB2 4197   9.659   5.179   2.479
  379ASP     CG 4198   9.552   5.007   2.443
  379ASP    OD1 4199   9.644   4.930   2.408
  379ASP    OD2 4200   9.445   4.964   2.490
  379ASP      C 4201   9.454   5.176   2.211
  379ASP      O 4202   9.448   5.088   2.125
  380TRP      N 4203   9.350   5.254   2.241
  380TRP      H 4204   9.356   5.317   2.318
  380TRP     CA 4205   9.227   5.246   2.164
  380TRP     HA 4206   9.256   5.221   2.072
  380TRP     CB 4207   9.131   5.138   2.214
  380TRP    HB1 4208   9.173   5.049   2.197
  380TRP    HB2 4209   9.046   5.145   2.162
  380TRP     CG 4210   9.096   5.144   2.359
  380TRP    CD1 4211   9.157   5.076   2.461
  380TRP    HD1 4212   9.235   5.015   2.450
  380TRP    NE1 4213   9.095   5.105   2.580
  380TRP    HE1 4214   9.121   5.068   2.669
  380TRP    CE2 4215   8.992   5.193   2.557
  380TRP    CZ2 4216   8.903   5.250   2.645
  380TRP    HZ2 4217   8.907   5.230   2.743
  380TRP    CH2 4218   8.809   5.334   2.593
  380TRP    HH2 4219   8.742   5.376   2.654
  380TRP    CZ3 4220   8.804   5.362   2.457
  380TRP    HZ3 4221   8.735   5.426   2.423
  380TRP    CE3 4222   8.893   5.305   2.369
  380TRP    HE3 4223   8.888   5.325   2.271
  380TRP    CD2 4224   8.990   5.219   2.419
  380TRP      C 4225   9.159   5.382   2.167
  380TRP      O 4226   9.195   5.469   2.246
  381ALA      N 4227   9.060   5.399   2.080
  381ALA      H 4228   9.035   5.324   2.019
  381ALA     CA 4229   8.988   5.525   2.071
  381ALA     HA 4230   8.979   5.559   2.165
  381ALA     CB 4231   9.064   5.627   1.988
  381ALA    HB1 4232   9.011   5.712   1.984
  381ALA    HB2 4233   9.152   5.645   2.030
  381ALA    HB3 4234   9.077   5.592   1.895
  381ALA      C 4235   8.852   5.498   2.009
  381ALA      O 4236   8.840   5.413   1.920
  382TYR      N 4237   8.750   5.570   2.055
  382TYR      H 4238   8.766   5.635   2.130
  382TYR     CA 4239   8.615   5.558   2.000
  382TYR     HA 4240   8.625   5.543   1.902
  382TYR     CB 4241   8.540   5.440   2.062
  382TYR    HB1 4242   8.519   5.461   2.157
  382TYR    HB2 4243   8.598   5.359   2.058
  382TYR     CG 4244   8.412   5.408   1.992
  382TYR    CD1 4245   8.412   5.332   1.876
  382TYR    HD1 4246   8.499   5.298   1.839
  382TYR    CE1 4247   8.295   5.303   1.811
  382TYR    HE1 4248   8.296   5.247   1.728
  382TYR     CZ 4249   8.177   5.350   1.860
  382TYR     OH 4250   8.060   5.321   1.793
  382TYR     HH 4251   7.983   5.362   1.841
  382TYR    CE2 4252   8.173   5.428   1.973
  382TYR    HE2 4253   8.086   5.463   2.008
  382TYR    CD2 4254   8.291   5.456   2.038
  382TYR    HD2 4255   8.288   5.513   2.120
  382TYR      C 4256   8.541   5.687   2.028
  382TYR      O 4257   8.495   5.708   2.140
  383GLY      N 4258   8.527   5.771   1.926
  383GLY      H 4259   8.561   5.745   1.836
  383GLY     CA 4260   8.463   5.899   1.944
  383GLY    HA1 4261   8.376   5.884   1.990
  383GLY    HA2 4262   8.448   5.938   1.854
  383GLY      C 4263   8.550   5.991   2.027
  383GLY      O 4264   8.666   6.017   1.995
  384PRO      N 4265   8.495   6.045   2.136
  384PRO     CD 4266   8.351   6.067   2.159
  384PRO    HD1 4267   8.312   5.996   2.217
  384PRO    HD2 4268   8.301   6.071   2.073
  384PRO     CG 4269   8.351   6.199   2.228
  384PRO    HG1 4270   8.271   6.208   2.287
  384PRO    HG2 4271   8.353   6.274   2.162
  384PRO     CB 4272   8.474   6.201   2.309
  384PRO    HB1 4273   8.457   6.156   2.397
  384PRO    HB2 4274   8.502   6.296   2.325
  384PRO     CA 4275   8.577   6.126   2.226
  384PRO     HA 4276   8.639   6.184   2.172
  384PRO      C 4277   8.670   6.045   2.314
  384PRO      O 4278   8.780   6.090   2.345
  385VAL      N 4279   8.629   5.925   2.355
  385VAL      H 4280   8.547   5.885   2.314
  385VAL     CA 4281   8.699   5.851   2.458
  385VAL     HA 4282   8.727   5.918   2.527
  385VAL     CB 4283   8.604   5.748   2.520
  385VAL     HB 4284   8.580   5.680   2.451
  385VAL    CG1 4285   8.668   5.672   2.633
  385VAL   HG11 4286   8.603   5.606   2.670
  385VAL   HG12 4287   8.749   5.623   2.599
  385VAL   HG13 4288   8.696   5.736   2.705
  385VAL    CG2 4289   8.478   5.816   2.567
  385VAL   HG21 4290   8.416   5.748   2.607
  385VAL   HG22 4291   8.501   5.885   2.636
  385VAL   HG23 4292   8.433   5.860   2.489
  385VAL      C 4293   8.824   5.785   2.400
  385VAL      O 4294   8.820   5.731   2.289
  386SER      N 4295   8.934   5.790   2.474
  386SER      H 4296   8.931   5.837   2.562
  386SER     CA 4297   9.059   5.730   2.430
  386SER     HA 4298   9.032   5.653   2.372
  386SER     CB 4299   9.142   5.829   2.350
  386SER    HB1 4300   9.089   5.867   2.275
  386SER    HB2 4301   9.225   5.785   2.314
  386SER     OG 4302   9.183   5.936   2.432
  386SER     HG 4303   9.238   6.000   2.378
  386SER      C 4304   9.138   5.682   2.550
  386SER      O 4305   9.114   5.727   2.663
  387SER      N 4306   9.232   5.592   2.526
  387SER      H 4307   9.247   5.563   2.432
  387SER     CA 4308   9.314   5.533   2.631
  387SER     HA 4309   9.302   5.591   2.712
  387SER     CB 4310   9.270   5.392   2.664
  387SER    HB1 4311   9.276   5.334   2.583
  387SER    HB2 4312   9.176   5.392   2.698
  387SER     OG 4313   9.352   5.336   2.764
  387SER     HG 4314   9.321   5.243   2.784
  387SER      C 4315   9.459   5.533   2.587
  387SER      O 4316   9.491   5.478   2.481
  388SER      N 4317   9.547   5.590   2.668
  388SER      H 4318   9.516   5.623   2.757
  388SER     CA 4319   9.687   5.608   2.632
  388SER     HA 4320   9.693   5.576   2.537
  388SER     CB 4321   9.729   5.753   2.641
  388SER    HB1 4322   9.827   5.763   2.622
  388SER    HB2 4323   9.708   5.790   2.732
  388SER     OG 4324   9.659   5.830   2.546
  388SER     HG 4325   9.688   5.926   2.553
  388SER      C 4326   9.777   5.524   2.721
  388SER      O 4327   9.736   5.478   2.828
  389LEU      N 4328   9.901   5.506   2.677
  389LEU      H 4329   9.925   5.545   2.589
  389LEU     CA 4330  10.002   5.432   2.750
  389LEU     HA 4331   9.964   5.417   2.841
  389LEU     CB 4332  10.031   5.297   2.684
  389LEU    HB1 4333  10.107   5.255   2.734
  389LEU    HB2 4334  10.059   5.315   2.590
  389LEU     CG 4335   9.918   5.195   2.679
  389LEU     HG 4336   9.837   5.235   2.637
  389LEU    CD1 4337   9.960   5.076   2.597
  389LEU   HD11 4338   9.886   5.009   2.594
  389LEU   HD12 4339   9.982   5.106   2.504
  389LEU   HD13 4340  10.041   5.034   2.638
  389LEU    CD2 4341   9.881   5.153   2.818
  389LEU   HD21 4342   9.807   5.086   2.814
  389LEU   HD22 4343   9.961   5.112   2.863
  389LEU   HD23 4344   9.851   5.233   2.870
  389LEU      C 4345  10.131   5.513   2.756
  389LEU      O 4346  10.185   5.549   2.652
  390TYR      N 4347  10.179   5.541   2.877
  390TYR      H 4348  10.130   5.507   2.957
  390TYR     CA 4349  10.301   5.618   2.897
  390TYR     HA 4350  10.318   5.664   2.810
  390TYR     CB 4351  10.284   5.721   3.008
  390TYR    HB1 4352  10.374   5.758   3.030
  390TYR    HB2 4353  10.246   5.675   3.088
  390TYR     CG 4354  10.195   5.838   2.977
  390TYR    CD1 4355  10.151   5.864   2.850
  390TYR    HD1 4356  10.178   5.803   2.775
  390TYR    CE1 4357  10.071   5.971   2.824
  390TYR    HE1 4358  10.038   5.988   2.731
  390TYR     CZ 4359  10.035   6.055   2.925
  390TYR     OH 4360   9.954   6.163   2.899
  390TYR     HH 4361   9.938   6.214   2.984
  390TYR    CE2 4362  10.078   6.033   3.051
  390TYR    HE2 4363  10.051   6.095   3.125
  390TYR    CD2 4364  10.157   5.925   3.077
  390TYR    HD2 4365  10.189   5.909   3.171
  390TYR      C 4366  10.415   5.524   2.935
  390TYR      O 4367  10.399   5.440   3.022
  391ASP      N 4368  10.531   5.543   2.872
  391ASP      H 4369  10.538   5.615   2.803
  391ASP     CA 4370  10.646   5.459   2.901
  391ASP     HA 4371  10.611   5.366   2.906
  391ASP     CB 4372  10.750   5.474   2.789
  391ASP    HB1 4373  10.794   5.564   2.798
  391ASP    HB2 4374  10.704   5.468   2.701
  391ASP     CG 4375  10.858   5.368   2.794
  391ASP    OD1 4376  10.855   5.280   2.882
  391ASP    OD2 4377  10.948   5.373   2.709
  391ASP      C 4378  10.708   5.496   3.035
  391ASP      O 4379  10.720   5.614   3.068
  392LEU      N 4380  10.748   5.394   3.111
  392LEU      H 4381  10.742   5.302   3.073
  392LEU     CA 4382  10.800   5.410   3.246
  392LEU     HA 4383  10.800   5.510   3.260
  392LEU     CB 4384  10.710   5.342   3.348
  392LEU    HB1 4385  10.758   5.347   3.435
  392LEU    HB2 4386  10.702   5.247   3.319
  392LEU     CG 4387  10.568   5.388   3.377
  392LEU     HG 4388  10.514   5.397   3.293
  392LEU    CD1 4389  10.503   5.288   3.468
  392LEU   HD11 4390  10.410   5.316   3.488
  392LEU   HD12 4391  10.502   5.198   3.423
  392LEU   HD13 4392  10.555   5.282   3.553
  392LEU    CD2 4393  10.570   5.523   3.442
  392LEU   HD21 4394  10.476   5.552   3.461
  392LEU   HD22 4395  10.621   5.517   3.528
  392LEU   HD23 4396  10.614   5.588   3.381
  392LEU      C 4397  10.941   5.356   3.260
  392LEU      O 4398  10.972   5.292   3.361
  393THR      N 4399  11.027   5.378   3.162
  393THR      H 4400  11.006   5.444   3.090
  393THR     CA 4401  11.154   5.307   3.159
  393THR     HA 4402  11.130   5.212   3.182
  393THR     CB 4403  11.215   5.312   3.020
  393THR     HB 4404  11.231   5.407   2.992
  393THR    CG2 4405  11.345   5.234   3.017
  393THR   HG21 4406  11.384   5.239   2.925
  393THR   HG22 4407  11.409   5.274   3.083
  393THR   HG23 4408  11.327   5.139   3.041
  393THR    OG1 4409  11.125   5.253   2.926
  393THR    HG1 4410  11.165   5.256   2.834
  393THR      C 4411  11.252   5.361   3.263
  393THR      O 4412  11.295   5.288   3.353
  394ASN      N 4413  11.287   5.489   3.253
  394ASN      H 4414  11.252   5.543   3.177
  394ASN     CA 4415  11.374   5.549   3.351
  394ASN     HA 4416  11.398   5.471   3.409
  394ASN     CB 4417  11.496   5.613   3.283
  394ASN    HB1 4418  11.549   5.663   3.351
  394ASN    HB2 4419  11.464   5.676   3.212
  394ASN     CG 4420  11.587   5.511   3.219
  394ASN    OD1 4421  11.601   5.508   3.098
  394ASN    ND2 4422  11.648   5.428   3.301
  394ASN   HD21 4423  11.634   5.435   3.400
  394ASN   HD22 4424  11.710   5.359   3.264
  394ASN      C 4425  11.306   5.655   3.437
  394ASN      O 4426  11.377   5.736   3.497
  395VAL      N 4427  11.174   5.656   3.445
  395VAL      H 4428  11.119   5.589   3.395
  395VAL     CA 4429  11.109   5.757   3.527
  395VAL     HA 4430  11.179   5.825   3.548
  395VAL     CB 4431  10.995   5.824   3.449
  395VAL     HB 4432  10.956   5.899   3.503
  395VAL    CG1 4433  11.047   5.880   3.320
  395VAL   HG11 4434  10.972   5.924   3.270
  395VAL   HG12 4435  11.118   5.948   3.339
  395VAL   HG13 4436  11.085   5.806   3.265
  395VAL    CG2 4437  10.884   5.730   3.424
  395VAL   HG21 4438  10.812   5.776   3.373
  395VAL   HG22 4439  10.918   5.652   3.371
  395VAL   HG23 4440  10.848   5.697   3.511
  395VAL      C 4441  11.059   5.698   3.658
  395VAL      O 4442  11.025   5.769   3.751
  396ASP      N 4443  11.053   5.565   3.667
  396ASP      H 4444  11.082   5.509   3.590
  396ASP     CA 4445  11.006   5.502   3.788
  396ASP     HA 4446  10.953   5.572   3.836
  396ASP     CB 4447  10.917   5.383   3.754
  396ASP    HB1 4448  10.975   5.307   3.726
  396ASP    HB2 4449  10.857   5.409   3.679
  396ASP     CG 4450  10.831   5.338   3.871
  396ASP    OD1 4451  10.841   5.401   3.978
  396ASP    OD2 4452  10.753   5.243   3.855
  396ASP      C 4453  11.125   5.459   3.874
  396ASP      O 4454  11.238   5.445   3.826
  397THR      N 4455  11.098   5.433   4.001
  397THR      H 4456  11.003   5.426   4.029
  397THR     CA 4457  11.203   5.414   4.101
  397THR     HA 4458  11.276   5.473   4.067
  397THR     CB 4459  11.152   5.458   4.239
  397THR     HB 4460  11.220   5.440   4.310
  397THR    CG2 4461  11.118   5.605   4.238
  397THR   HG21 4462  11.085   5.632   4.328
  397THR   HG22 4463  11.200   5.658   4.215
  397THR   HG23 4464  11.047   5.622   4.170
  397THR    OG1 4465  11.035   5.382   4.272
  397THR    HG1 4466  11.002   5.410   4.362
  397THR      C 4467  11.255   5.272   4.110
  397THR      O 4468  11.299   5.230   4.217
  398THR      N 4469  11.249   5.196   4.001
  398THR      H 4470  11.207   5.231   3.918
  398THR     CA 4471  11.305   5.060   4.003
  398THR     HA 4472  11.283   5.022   4.093
  398THR     CB 4473  11.238   4.977   3.894
  398THR     HB 4474  11.275   4.884   3.891
  398THR    CG2 4475  11.090   4.972   3.917
  398THR   HG21 4476  11.047   4.917   3.845
  398THR   HG22 4477  11.071   4.930   4.006
  398THR   HG23 4478  11.053   5.065   3.915
  398THR    OG1 4479  11.266   5.035   3.767
  398THR    HG1 4480  11.222   4.981   3.695
  398THR      C 4481  11.456   5.061   3.986
  398THR      O 4482  11.526   4.975   4.041
  399THR      N 4483  11.509   5.155   3.909
  399THR      H 4484  11.448   5.219   3.862
  399THR     CA 4485  11.653   5.169   3.890
  399THR     HA 4486  11.693   5.080   3.912
  399THR     CB 4487  11.685   5.201   3.745
  399THR     HB 4488  11.783   5.214   3.733
  399THR    CG2 4489  11.635   5.091   3.654
  399THR   HG21 4490  11.657   5.114   3.559
  399THR   HG22 4491  11.679   5.005   3.679
  399THR   HG23 4492  11.536   5.082   3.664
  399THR    OG1 4493  11.623   5.325   3.709
  399THR    HG1 4494  11.644   5.346   3.614
  399THR      C 4495  11.708   5.275   3.985
  399THR      O 4496  11.639   5.322   4.075
  400ASP      N 4497  11.834   5.313   3.966
  400ASP      H 4498  11.889   5.265   3.897
  400ASP     CA 4499  11.895   5.421   4.042
  400ASP     HA 4500  11.839   5.432   4.124
  400ASP     CB 4501  12.037   5.385   4.084
  400ASP    HB1 4502  12.082   5.467   4.120
  400ASP    HB2 4503  12.087   5.351   4.004
  400ASP     CG 4504  12.040   5.278   4.191
  400ASP    OD1 4505  11.943   5.270   4.269
  400ASP    OD2 4506  12.140   5.204   4.199
  400ASP      C 4507  11.897   5.548   3.957
  400ASP      O 4508  11.913   5.540   3.835
  401ASN      N 4509  11.885   5.663   4.024
  401ASN      H 4510  11.883   5.658   4.124
  401ASN     CA 4511  11.873   5.795   3.964
  401ASN     HA 4512  11.852   5.854   4.042
  401ASN     CB 4513  12.005   5.839   3.899
  401ASN    HB1 4514  11.989   5.924   3.848
  401ASN    HB2 4515  12.036   5.768   3.837
  401ASN     CG 4516  12.112   5.865   4.001
  401ASN    OD1 4517  12.212   5.793   4.007
  401ASN    ND2 4518  12.094   5.968   4.082
  401ASN   HD21 4519  12.012   6.025   4.073
  401ASN   HD22 4520  12.162   5.990   4.152
  401ASN      C 4521  11.760   5.801   3.862
  401ASN      O 4522  11.783   5.828   3.744
  402SER      N 4523  11.638   5.776   3.906
  402SER      H 4524  11.628   5.747   4.001
  402SER     CA 4525  11.519   5.788   3.824
  402SER     HA 4526  11.541   5.741   3.738
  402SER     CB 4527  11.399   5.722   3.891
  402SER    HB1 4528  11.317   5.732   3.835
  402SER    HB2 4529  11.383   5.762   3.981
  402SER     OG 4530  11.422   5.584   3.909
  402SER     HG 4531  11.343   5.542   3.953
  402SER      C 4532  11.489   5.934   3.801
  402SER      O 4533  11.545   6.022   3.866
  403VAL      N 4534  11.397   5.961   3.708
  403VAL      H 4535  11.362   5.888   3.650
  403VAL     CA 4536  11.348   6.098   3.692
  403VAL     HA 4537  11.428   6.158   3.688
  403VAL     CB 4538  11.269   6.110   3.561
  403VAL     HB 4539  11.193   6.045   3.564
  403VAL    CG1 4540  11.209   6.246   3.543
  403VAL   HG11 4541  11.158   6.249   3.457
  403VAL   HG12 4542  11.146   6.265   3.619
  403VAL   HG13 4543  11.281   6.315   3.541
  403VAL    CG2 4544  11.359   6.078   3.444
  403VAL   HG21 4545  11.306   6.086   3.359
  403VAL   HG22 4546  11.435   6.143   3.442
  403VAL   HG23 4547  11.394   5.985   3.453
  403VAL      C 4548  11.267   6.139   3.813
  403VAL      O 4549  11.275   6.254   3.858
  404LEU      N 4550  11.194   6.045   3.873
  404LEU      H 4551  11.196   5.951   3.838
  404LEU     CA 4552  11.113   6.076   3.989
  404LEU     HA 4553  11.063   6.159   3.964
  404LEU     CB 4554  11.016   5.962   4.018
  404LEU    HB1 4555  11.070   5.886   4.053
  404LEU    HB2 4556  10.974   5.937   3.931
  404LEU     CG 4557  10.902   5.985   4.117
  404LEU     HG 4558  10.937   5.975   4.210
  404LEU    CD1 4559  10.796   5.883   4.094
  404LEU   HD11 4560  10.721   5.897   4.159
  404LEU   HD12 4561  10.761   5.892   4.001
  404LEU   HD13 4562  10.834   5.791   4.107
  404LEU    CD2 4563  10.843   6.123   4.100
  404LEU   HD21 4564  10.769   6.136   4.166
  404LEU   HD22 4565  10.914   6.191   4.116
  404LEU   HD23 4566  10.808   6.133   4.007
  404LEU      C 4567  11.199   6.103   4.112
  404LEU      O 4568  11.165   6.186   4.196
  405GLU      N 4569  11.311   6.033   4.125
  405GLU      H 4570  11.338   5.968   4.054
  405GLU     CA 4571  11.395   6.050   4.243
  405GLU     HA 4572  11.332   6.054   4.321
  405GLU     CB 4573  11.488   5.930   4.258
  405GLU    HB1 4574  11.548   5.927   4.178
  405GLU    HB2 4575  11.433   5.847   4.262
  405GLU     CG 4576  11.574   5.936   4.382
  405GLU    HG1 4577  11.514   5.941   4.462
  405GLU    HG2 4578  11.631   6.018   4.378
  405GLU     CD 4579  11.662   5.816   4.396
  405GLU    OE1 4580  11.656   5.727   4.309
  405GLU    OE2 4581  11.741   5.812   4.493
  405GLU      C 4582  11.474   6.180   4.236
  405GLU      O 4583  11.495   6.245   4.338
  406ILE      N 4584  11.516   6.219   4.116
  406ILE      H 4585  11.491   6.166   4.035
  406ILE     CA 4586  11.598   6.339   4.100
  406ILE     HA 4587  11.671   6.332   4.169
  406ILE     CB 4588  11.663   6.343   3.961
  406ILE     HB 4589  11.589   6.329   3.895
  406ILE    CG2 4590  11.729   6.475   3.932
  406ILE   HG21 4591  11.770   6.472   3.841
  406ILE   HG22 4592  11.661   6.548   3.936
  406ILE   HG23 4593  11.801   6.492   4.000
  406ILE    CG1 4594  11.771   6.237   3.949
  406ILE   HG11 4595  11.734   6.149   3.981
  406ILE   HG12 4596  11.849   6.263   4.005
  406ILE     CD 4597  11.818   6.218   3.810
  406ILE    HD1 4598  11.889   6.147   3.808
  406ILE    HD2 4599  11.742   6.190   3.752
  406ILE    HD3 4600  11.857   6.304   3.776
  406ILE      C 4601  11.515   6.465   4.128
  406ILE      O 4602  11.562   6.557   4.194
  407ILE      N 4603  11.390   6.467   4.082
  407ILE      H 4604  11.353   6.386   4.037
  407ILE     CA 4605  11.307   6.586   4.096
  407ILE     HA 4606  11.364   6.662   4.065
  407ILE     CB 4607  11.181   6.573   4.007
  407ILE     HB 4608  11.136   6.487   4.029
  407ILE    CG2 4609  11.084   6.684   4.032
  407ILE   HG21 4610  11.004   6.673   3.973
  407ILE   HG22 4611  11.055   6.682   4.128
  407ILE   HG23 4612  11.127   6.772   4.012
  407ILE    CG1 4613  11.221   6.577   3.860
  407ILE   HG11 4614  11.295   6.513   3.844
  407ILE   HG12 4615  11.251   6.670   3.837
  407ILE     CD 4616  11.109   6.541   3.769
  407ILE    HD1 4617  11.140   6.546   3.674
  407ILE    HD2 4618  11.077   6.449   3.790
  407ILE    HD3 4619  11.033   6.606   3.782
  407ILE      C 4620  11.271   6.611   4.242
  407ILE      O 4621  11.271   6.725   4.289
  408VAL      N 4622  11.243   6.505   4.318
  408VAL      H 4623  11.255   6.413   4.280
  408VAL     CA 4624  11.196   6.520   4.455
  408VAL     HA 4625  11.125   6.591   4.452
  408VAL     CB 4626  11.135   6.388   4.505
  408VAL     HB 4627  11.200   6.314   4.490
  408VAL    CG1 4628  11.104   6.392   4.651
  408VAL   HG11 4629  11.065   6.305   4.680
  408VAL   HG12 4630  11.189   6.409   4.702
  408VAL   HG13 4631  11.039   6.466   4.669
  408VAL    CG2 4632  11.007   6.361   4.431
  408VAL   HG21 4633  10.968   6.275   4.464
  408VAL   HG22 4634  10.943   6.435   4.447
  408VAL   HG23 4635  11.027   6.354   4.333
  408VAL      C 4636  11.308   6.569   4.546
  408VAL      O 4637  11.289   6.657   4.631
  409TYR      N 4638  11.430   6.519   4.525
  409TYR      H 4639  11.445   6.462   4.444
  409TYR     CA 4640  11.541   6.544   4.615
  409TYR     HA 4641  11.495   6.577   4.698
  409TYR     CB 4642  11.619   6.415   4.639
  409TYR    HB1 4643  11.704   6.438   4.687
  409TYR    HB2 4644  11.641   6.374   4.550
  409TYR     CG 4645  11.548   6.311   4.721
  409TYR    CD1 4646  11.543   6.321   4.858
  409TYR    HD1 4647  11.586   6.399   4.903
  409TYR    CE1 4648  11.479   6.225   4.934
  409TYR    HE1 4649  11.476   6.234   5.034
  409TYR     CZ 4650  11.420   6.118   4.872
  409TYR     OH 4651  11.356   6.024   4.948
  409TYR     HH 4652  11.319   5.953   4.889
  409TYR    CE2 4653  11.425   6.106   4.736
  409TYR    HE2 4654  11.381   6.028   4.691
  409TYR    CD2 4655  11.489   6.201   4.661
  409TYR    HD2 4656  11.493   6.190   4.562
  409TYR      C 4657  11.638   6.653   4.567
  409TYR      O 4658  11.752   6.658   4.611
  410ASN      N 4659  11.593   6.742   4.478
  410ASN      H 4660  11.496   6.743   4.455
  410ASN     CA 4661  11.684   6.837   4.414
  410ASN     HA 4662  11.776   6.798   4.420
  410ASN     CB 4663  11.647   6.856   4.267
  410ASN    HB1 4664  11.568   6.916   4.261
  410ASN    HB2 4665  11.625   6.767   4.227
  410ASN     CG 4666  11.758   6.916   4.187
  410ASN    OD1 4667  11.867   6.942   4.239
  410ASN    ND2 4668  11.734   6.937   4.059
  410ASN   HD21 4669  11.646   6.913   4.020
  410ASN   HD22 4670  11.805   6.978   4.001
  410ASN      C 4671  11.678   6.969   4.488
  410ASN      O 4672  11.591   7.052   4.462
  411THR      N 4673  11.773   6.992   4.578
  411THR      H 4674  11.847   6.926   4.591
  411THR     CA 4675  11.769   7.115   4.657
  411THR     HA 4676  11.673   7.127   4.681
  411THR     CB 4677  11.853   7.098   4.783
  411THR     HB 4678  11.855   7.183   4.835
  411THR    CG2 4679  11.798   6.986   4.868
  411THR   HG21 4680  11.853   6.976   4.951
  411THR   HG22 4681  11.703   7.006   4.894
  411THR   HG23 4682  11.800   6.900   4.816
  411THR    OG1 4683  11.988   7.069   4.747
  411THR    HG1 4684  12.043   7.058   4.830
  411THR      C 4685  11.817   7.236   4.577
  411THR      O 4686  11.796   7.351   4.619
  412ASN      N 4687  11.882   7.213   4.463
  412ASN      H 4688  11.891   7.120   4.428
  412ASN     CA 4689  11.941   7.325   4.389
  412ASN     HA 4690  11.984   7.382   4.459
  412ASN     CB 4691  12.045   7.273   4.289
  412ASN    HB1 4692  12.079   7.349   4.234
  412ASN    HB2 4693  12.003   7.205   4.230
  412ASN     CG 4694  12.163   7.209   4.357
  412ASN    OD1 4695  12.189   7.090   4.340
  412ASN    ND2 4696  12.238   7.288   4.434
  412ASN   HD21 4697  12.214   7.385   4.444
  412ASN   HD22 4698  12.317   7.251   4.482
  412ASN      C 4699  11.837   7.408   4.316
  412ASN      O 4700  11.839   7.531   4.323
  413ILE      N 4701  11.745   7.342   4.244
  413ILE      H 4702  11.744   7.242   4.244
  413ILE     CA 4703  11.648   7.417   4.166
  413ILE     HA 4704  11.697   7.496   4.128
  413ILE     CB 4705  11.592   7.331   4.052
  413ILE     HB 4706  11.524   7.382   4.000
  413ILE    CG2 4707  11.703   7.292   3.958
  413ILE   HG21 4708  11.666   7.236   3.884
  413ILE   HG22 4709  11.744   7.375   3.920
  413ILE   HG23 4710  11.772   7.240   4.008
  413ILE    CG1 4711  11.525   7.207   4.109
  413ILE   HG11 4712  11.460   7.235   4.180
  413ILE   HG12 4713  11.595   7.147   4.149
  413ILE     CD 4714  11.449   7.127   4.007
  413ILE    HD1 4715  11.408   7.048   4.051
  413ILE    HD2 4716  11.377   7.184   3.967
  413ILE    HD3 4717  11.512   7.097   3.935
  413ILE      C 4718  11.536   7.467   4.257
  413ILE      O 4719  11.520   7.422   4.371
  414ASP      N 4720  11.459   7.561   4.205
  414ASP      H 4721  11.477   7.593   4.112
  414ASP     CA 4722  11.348   7.619   4.280
  414ASP     HA 4723  11.340   7.562   4.361
  414ASP     CB 4724  11.381   7.764   4.317
  414ASP    HB1 4725  11.456   7.765   4.383
  414ASP    HB2 4726  11.300   7.807   4.358
  414ASP     CG 4727  11.422   7.847   4.198
  414ASP    OD1 4728  11.436   7.790   4.088
  414ASP    OD2 4729  11.441   7.969   4.215
  414ASP      C 4730  11.215   7.612   4.207
  414ASP      O 4731  11.132   7.701   4.224
  415ASN      N 4732  11.192   7.510   4.125
  415ASN      H 4733  11.268   7.449   4.103
  415ASN     CA 4734  11.062   7.484   4.065
  415ASN     HA 4735  10.997   7.533   4.122
  415ASN     CB 4736  11.054   7.538   3.923
  415ASN    HB1 4737  11.058   7.638   3.927
  415ASN    HB2 4738  10.967   7.509   3.883
  415ASN     CG 4739  11.166   7.489   3.834
  415ASN    OD1 4740  11.254   7.415   3.877
  415ASN    ND2 4741  11.163   7.531   3.709
  415ASN   HD21 4742  11.089   7.591   3.678
  415ASN   HD22 4743  11.234   7.503   3.645
  415ASN      C 4744  11.030   7.335   4.069
  415ASN      O 4745  10.982   7.278   3.971
  416ARG      N 4746  11.058   7.270   4.182
  416ARG      H 4747  11.102   7.318   4.257
  416ARG     CA 4748  11.024   7.129   4.198
  416ARG     HA 4749  11.064   7.083   4.118
  416ARG     CB 4750  11.083   7.074   4.327
  416ARG    HB1 4751  11.042   6.984   4.345
  416ARG    HB2 4752  11.059   7.136   4.401
  416ARG     CG 4753  11.231   7.057   4.328
  416ARG    HG1 4754  11.275   7.146   4.314
  416ARG    HG2 4755  11.258   6.995   4.254
  416ARG     CD 4756  11.274   6.999   4.461
  416ARG    HD1 4757  11.369   6.969   4.456
  416ARG    HD2 4758  11.215   6.922   4.484
  416ARG     NE 4759  11.264   7.096   4.569
  416ARG     HE 4760  11.240   7.191   4.546
  416ARG     CZ 4761  11.284   7.067   4.696
  416ARG    NH1 4762  11.274   7.161   4.789
  416ARG   HH11 4763  11.250   7.255   4.763
  416ARG   HH12 4764  11.289   7.138   4.885
  416ARG    NH2 4765  11.316   6.944   4.732
  416ARG   HH21 4766  11.325   6.872   4.663
  416ARG   HH22 4767  11.331   6.923   4.829
  416ARG      C 4768  10.873   7.107   4.199
  416ARG      O 4769  10.824   7.006   4.151
  417HIS      N 4770  10.798   7.204   4.251
  417HIS      H 4771  10.839   7.291   4.276
  417HIS     CA 4772  10.655   7.183   4.272
  417HIS     HA 4773  10.644   7.086   4.297
  417HIS     CB 4774  10.606   7.271   4.386
  417HIS    HB1 4775  10.654   7.245   4.470
  417HIS    HB2 4776  10.508   7.257   4.398
  417HIS     CG 4777  10.629   7.417   4.365
  417HIS    ND1 4778  10.534   7.498   4.306
  417HIS    CE1 4779  10.581   7.621   4.300
  417HIS    HE1 4780  10.533   7.700   4.262
  417HIS    NE2 4781  10.702   7.623   4.353
  417HIS    HE2 4782  10.761   7.704   4.362
  417HIS    CD2 4783  10.734   7.496   4.394
  417HIS    HD2 4784  10.819   7.467   4.437
  417HIS      C 4785  10.577   7.209   4.144
  417HIS      O 4786  10.456   7.186   4.139
  418GLU      N 4787  10.644   7.256   4.040
  418GLU      H 4788  10.740   7.282   4.051
  418GLU     CA 4789  10.579   7.270   3.910
  418GLU     HA 4790  10.481   7.275   3.927
  418GLU     CB 4791  10.627   7.399   3.843
  418GLU    HB1 4792  10.588   7.404   3.751
  418GLU    HB2 4793  10.727   7.396   3.836
  418GLU     CG 4794  10.588   7.523   3.919
  418GLU    HG1 4795  10.619   7.513   4.014
  418GLU    HG2 4796  10.488   7.531   3.917
  418GLU     CD 4797  10.648   7.649   3.861
  418GLU    OE1 4798  10.730   7.637   3.766
  418GLU    OE2 4799  10.616   7.758   3.910
  418GLU      C 4800  10.608   7.150   3.822
  418GLU      O 4801  10.535   7.124   3.726
  419MET      N 4802  10.714   7.076   3.853
  419MET      H 4803  10.766   7.097   3.936
  419MET     CA 4804  10.756   6.966   3.768
  419MET     HA 4805  10.724   6.990   3.676
  419MET     CB 4806  10.908   6.953   3.770
  419MET    HB1 4807  10.934   6.871   3.719
  419MET    HB2 4808  10.938   6.945   3.865
  419MET     CG 4809  10.978   7.071   3.708
  419MET    HG1 4810  10.935   7.151   3.750
  419MET    HG2 4811  10.954   7.067   3.611
  419MET     SD 4812  11.155   7.068   3.734
  419MET     CE 4813  11.204   6.937   3.628
  419MET    HE1 4814  11.303   6.924   3.633
  419MET    HE2 4815  11.158   6.853   3.657
  419MET    HE3 4816  11.178   6.959   3.534
  419MET      C 4817  10.690   6.836   3.809
  419MET      O 4818  10.702   6.735   3.739
  420LEU      N 4819  10.623   6.834   3.924
  420LEU      H 4820  10.620   6.916   3.982
  420LEU     CA 4821  10.554   6.712   3.965
  420LEU     HA 4822  10.603   6.639   3.918
  420LEU     CB 4823  10.560   6.693   4.116
  420LEU    HB1 4824  10.495   6.621   4.140
  420LEU    HB2 4825  10.532   6.779   4.159
  420LEU     CG 4826  10.694   6.654   4.177
  420LEU     HG 4827  10.763   6.722   4.154
  420LEU    CD1 4828  10.678   6.647   4.326
  420LEU   HD11 4829  10.765   6.622   4.368
  420LEU   HD12 4830  10.649   6.737   4.361
  420LEU   HD13 4831  10.609   6.579   4.349
  420LEU    CD2 4832  10.738   6.520   4.123
  420LEU   HD21 4833  10.825   6.495   4.164
  420LEU   HD22 4834  10.669   6.451   4.146
  420LEU   HD23 4835  10.747   6.526   4.024
  420LEU      C 4836  10.409   6.711   3.921
  420LEU      O 4837  10.336   6.620   3.960
  421THR      N 4838  10.366   6.810   3.845
  421THR      H 4839  10.427   6.886   3.823
  421THR     CA 4840  10.230   6.810   3.793
  421THR     HA 4841  10.179   6.752   3.856
  421THR     CB 4842  10.176   6.953   3.791
  421THR     HB 4843  10.084   6.956   3.752
  421THR    CG2 4844  10.174   7.010   3.930
  421THR   HG21 4845  10.138   7.103   3.928
  421THR   HG22 4846  10.116   6.953   3.988
  421THR   HG23 4847  10.267   7.011   3.967
  421THR    OG1 4848  10.259   7.035   3.708
  421THR    HG1 4849  10.223   7.128   3.707
  421THR      C 4850  10.223   6.752   3.654
  421THR      O 4851  10.114   6.749   3.596
  422LEU      N 4852  10.334   6.703   3.602
  422LEU      H 4853  10.418   6.704   3.657
  422LEU     CA 4854  10.340   6.647   3.468
  422LEU     HA 4855  10.292   6.714   3.410
  422LEU     CB 4856  10.484   6.631   3.420
  422LEU    HB1 4857  10.484   6.558   3.352
  422LEU    HB2 4858  10.538   6.603   3.499
  422LEU     CG 4859  10.555   6.752   3.357
  422LEU     HG 4860  10.643   6.721   3.322
  422LEU    CD1 4861  10.469   6.806   3.248
  422LEU   HD11 4862  10.513   6.885   3.206
  422LEU   HD12 4863  10.454   6.735   3.179
  422LEU   HD13 4864  10.381   6.834   3.286
  422LEU    CD2 4865  10.591   6.862   3.452
  422LEU   HD21 4866  10.637   6.935   3.402
  422LEU   HD22 4867  10.508   6.897   3.495
  422LEU   HD23 4868  10.653   6.826   3.522
  422LEU      C 4869  10.268   6.513   3.464
  422LEU      O 4870  10.265   6.440   3.563
  423GLU      N 4871  10.211   6.482   3.348
  423GLU      H 4872  10.239   6.530   3.265
  423GLU     CA 4873  10.108   6.379   3.340
  423GLU     HA 4874  10.051   6.401   3.420
  423GLU     CB 4875  10.033   6.395   3.207
  423GLU    HB1 4876   9.977   6.478   3.213
  423GLU    HB2 4877   9.973   6.315   3.196
  423GLU     CG 4878  10.115   6.406   3.082
  423GLU    HG1 4879  10.065   6.362   3.007
  423GLU    HG2 4880  10.201   6.357   3.097
  423GLU     CD 4881  10.146   6.551   3.044
  423GLU    OE1 4882  10.121   6.641   3.128
  423GLU    OE2 4883  10.196   6.574   2.932
  423GLU      C 4884  10.150   6.234   3.365
  423GLU      O 4885  10.061   6.155   3.404
  424PRO      N 4886  10.275   6.189   3.345
  424PRO     CD 4887  10.380   6.228   3.250
  424PRO    HD1 4888  10.416   6.319   3.273
  424PRO    HD2 4889  10.345   6.229   3.157
  424PRO     CG 4890  10.485   6.124   3.267
  424PRO    HG1 4891  10.552   6.151   3.336
  424PRO    HG2 4892  10.531   6.105   3.180
  424PRO     CB 4893  10.419   6.005   3.311
  424PRO    HB1 4894  10.484   5.948   3.361
  424PRO    HB2 4895  10.384   5.955   3.232
  424PRO     CA 4896  10.307   6.056   3.401
  424PRO     HA 4897  10.225   5.998   3.402
  424PRO      C 4898  10.350   6.061   3.546
  424PRO      O 4899  10.332   5.963   3.618
  425LEU      N 4900  10.406   6.173   3.592
  425LEU      H 4901  10.412   6.253   3.533
  425LEU     CA 4902  10.458   6.180   3.728
  425LEU     HA 4903  10.498   6.090   3.746
  425LEU     CB 4904  10.565   6.287   3.738
  425LEU    HB1 4905  10.592   6.294   3.834
  425LEU    HB2 4906  10.525   6.373   3.708
  425LEU     CG 4907  10.691   6.262   3.655
  425LEU     HG 4908  10.668   6.245   3.559
  425LEU    CD1 4909  10.779   6.384   3.661
  425LEU   HD11 4910  10.862   6.368   3.607
  425LEU   HD12 4911  10.730   6.463   3.624
  425LEU   HD13 4912  10.805   6.402   3.756
  425LEU    CD2 4913  10.763   6.142   3.708
  425LEU   HD21 4914  10.845   6.126   3.654
  425LEU   HD22 4915  10.788   6.158   3.804
  425LEU   HD23 4916  10.703   6.062   3.702
  425LEU      C 4917  10.348   6.207   3.829
  425LEU      O 4918  10.364   6.180   3.948
  426HIS      N 4919  10.236   6.263   3.783
  426HIS      H 4920  10.227   6.285   3.686
  426HIS     CA 4921  10.126   6.292   3.874
  426HIS     HA 4922  10.168   6.327   3.958
  426HIS     CB 4923  10.033   6.396   3.812
  426HIS    HB1 4924   9.990   6.357   3.731
  426HIS    HB2 4925  10.087   6.476   3.786
  426HIS     CG 4926   9.925   6.442   3.904
  426HIS    ND1 4927   9.805   6.375   3.917
  426HIS    CE1 4928   9.729   6.439   4.004
  426HIS    HE1 4929   9.637   6.411   4.033
  426HIS    NE2 4930   9.795   6.545   4.047
  426HIS    HE2 4931   9.761   6.611   4.114
  426HIS    CD2 4932   9.917   6.550   3.986
  426HIS    HD2 4933   9.987   6.619   3.999
  426HIS      C 4934  10.048   6.166   3.908
  426HIS      O 4935  10.010   6.144   4.024
  427THR      N 4936  10.023   6.081   3.809
  427THR      H 4937  10.058   6.101   3.717
  427THR     CA 4938   9.947   5.960   3.832
  427THR     HA 4939   9.869   5.986   3.890
  427THR     CB 4940   9.898   5.904   3.698
  427THR     HB 4941   9.976   5.872   3.644
  427THR    CG2 4942   9.799   5.791   3.717
  427THR   HG21 4943   9.770   5.757   3.628
  427THR   HG22 4944   9.842   5.717   3.768
  427THR   HG23 4945   9.720   5.825   3.768
  427THR    OG1 4946   9.832   6.009   3.626
  427THR    HG1 4947   9.800   5.974   3.538
  427THR      C 4948  10.029   5.857   3.907
  427THR      O 4949   9.976   5.777   3.984
  428LEU      N 4950  10.161   5.861   3.890
  428LEU      H 4951  10.201   5.935   3.836
  428LEU     CA 4952  10.247   5.759   3.949
  428LEU     HA 4953  10.204   5.670   3.933
  428LEU     CB 4954  10.382   5.762   3.880
  428LEU    HB1 4955  10.425   5.849   3.903
  428LEU    HB2 4956  10.365   5.758   3.782
  428LEU     CG 4957  10.482   5.652   3.912
  428LEU     HG 4958  10.506   5.652   4.009
  428LEU    CD1 4959  10.422   5.520   3.876
  428LEU   HD11 4960  10.487   5.447   3.897
  428LEU   HD12 4961  10.338   5.506   3.929
  428LEU   HD13 4962  10.400   5.519   3.778
  428LEU    CD2 4963  10.606   5.675   3.830
  428LEU   HD21 4964  10.673   5.604   3.850
  428LEU   HD22 4965  10.583   5.673   3.733
  428LEU   HD23 4966  10.645   5.765   3.853
  428LEU      C 4967  10.260   5.779   4.100
  428LEU      O 4968  10.280   5.682   4.174
  429LEU      N 4969  10.249   5.903   4.147
  429LEU      H 4970  10.240   5.980   4.084
  429LEU     CA 4971  10.248   5.927   4.291
  429LEU     HA 4972  10.317   5.865   4.328
  429LEU     CB 4973  10.287   6.071   4.321
  429LEU    HB1 4974  10.264   6.088   4.417
  429LEU    HB2 4975  10.231   6.129   4.263
  429LEU     CG 4976  10.432   6.111   4.300
  429LEU     HG 4977  10.464   6.084   4.209
  429LEU    CD1 4978  10.444   6.260   4.313
  429LEU   HD11 4979  10.540   6.287   4.299
  429LEU   HD12 4980  10.387   6.304   4.244
  429LEU   HD13 4981  10.415   6.288   4.404
  429LEU    CD2 4982  10.518   6.042   4.404
  429LEU   HD21 4983  10.614   6.068   4.391
  429LEU   HD22 4984  10.488   6.070   4.495
  429LEU   HD23 4985  10.509   5.943   4.395
  429LEU      C 4986  10.113   5.895   4.353
  429LEU      O 4987  10.105   5.858   4.470
  430HIS      N 4988  10.005   5.912   4.276
  430HIS      H 4989  10.015   5.948   4.183
  430HIS     CA 4990   9.873   5.880   4.327
  430HIS     HA 4991   9.868   5.920   4.419
  430HIS     CB 4992   9.766   5.941   4.236
  430HIS    HB1 4993   9.780   5.908   4.143
  430HIS    HB2 4994   9.775   6.040   4.238
  430HIS     CG 4995   9.626   5.907   4.275
  430HIS    ND1 4996   9.564   5.963   4.384
  430HIS    CE1 4997   9.441   5.914   4.394
  430HIS    HE1 4998   9.373   5.939   4.464
  430HIS    NE2 4999   9.422   5.829   4.296
  430HIS    HE2 5000   9.338   5.777   4.279
  430HIS    CD2 5001   9.537   5.822   4.220
  430HIS    HD2 5002   9.551   5.765   4.139
  430HIS      C 5003   9.853   5.730   4.339
  430HIS      O 5004   9.777   5.683   4.425
  431THR      N 5005   9.921   5.651   4.255
  431THR      H 5006   9.982   5.691   4.187
  431THR     CA 5007   9.905   5.507   4.262
  431THR     HA 5008   9.807   5.490   4.278
  431THR     CB 5009   9.948   5.444   4.130
  431THR     HB 5010  10.046   5.454   4.117
  431THR    CG2 5011   9.908   5.300   4.125
  431THR   HG21 5012   9.937   5.260   4.038
  431THR   HG22 5013   9.951   5.250   4.200
  431THR   HG23 5014   9.808   5.292   4.134
  431THR    OG1 5015   9.881   5.510   4.023
  431THR    HG1 5016   9.908   5.470   3.936
  431THR      C 5017   9.984   5.450   4.379
  431THR      O 5018   9.942   5.352   4.441
  432LYS      N 5019  10.097   5.511   4.413
  432LYS      H 5020  10.129   5.590   4.360
  432LYS     CA 5021  10.176   5.464   4.526
  432LYS     HA 5022  10.182   5.365   4.515
  432LYS     CB 5023  10.316   5.526   4.523
  432LYS    HB1 5024  10.363   5.501   4.608
  432LYS    HB2 5025  10.306   5.626   4.519
  432LYS     CG 5026  10.404   5.484   4.408
  432LYS    HG1 5027  10.362   5.515   4.322
  432LYS    HG2 5028  10.412   5.385   4.408
  432LYS     CD 5029  10.541   5.545   4.420
  432LYS    HD1 5030  10.585   5.508   4.501
  432LYS    HD2 5031  10.532   5.644   4.429
  432LYS     CE 5032  10.625   5.514   4.299
  432LYS    HE1 5033  10.711   5.566   4.304
  432LYS    HE2 5034  10.576   5.540   4.216
  432LYS     NZ 5035  10.658   5.370   4.291
  432LYS    HZ1 5036  10.714   5.353   4.210
  432LYS    HZ2 5037  10.708   5.343   4.373
  432LYS    HZ3 5038  10.573   5.317   4.285
  432LYS      C 5039  10.108   5.496   4.658
  432LYS      O 5040  10.127   5.426   4.757
  433TRP      N 5041  10.029   5.604   4.662
  433TRP      H 5042  10.015   5.659   4.579
  433TRP     CA 5043   9.964   5.643   4.786
  433TRP     HA 5044  10.033   5.631   4.858
  433TRP     CB 5045   9.921   5.789   4.777
  433TRP    HB1 5046   9.860   5.798   4.699
  433TRP    HB2 5047  10.002   5.845   4.763
  433TRP     CG 5048   9.849   5.843   4.897
  433TRP    CD1 5049   9.716   5.867   4.907
  433TRP    HD1 5050   9.650   5.851   4.834
  433TRP    NE1 5051   9.686   5.917   5.031
  433TRP    HE1 5052   9.595   5.942   5.063
  433TRP    CE2 5053   9.801   5.926   5.104
  433TRP    CZ2 5054   9.821   5.970   5.234
  433TRP    HZ2 5055   9.744   6.001   5.291
  433TRP    CH2 5056   9.948   5.969   5.282
  433TRP    HH2 5057   9.966   6.000   5.375
  433TRP    CZ3 5058  10.055   5.925   5.204
  433TRP    HZ3 5059  10.147   5.926   5.242
  433TRP    CE3 5060  10.035   5.880   5.075
  433TRP    HE3 5061  10.113   5.848   5.020
  433TRP    CD2 5062   9.906   5.881   5.023
  433TRP      C 5063   9.846   5.553   4.817
  433TRP      O 5064   9.815   5.528   4.933
  434LYS      N 5065   9.781   5.499   4.714
  434LYS      H 5066   9.812   5.517   4.621
  434LYS     CA 5067   9.665   5.414   4.736
  434LYS     HA 5068   9.617   5.457   4.813
  434LYS     CB 5069   9.577   5.410   4.611
  434LYS    HB1 5070   9.514   5.333   4.619
  434LYS    HB2 5071   9.636   5.397   4.531
  434LYS     CG 5072   9.496   5.534   4.589
  434LYS    HG1 5073   9.557   5.614   4.589
  434LYS    HG2 5074   9.429   5.544   4.663
  434LYS     CD 5075   9.425   5.524   4.456
  434LYS    HD1 5076   9.491   5.503   4.385
  434LYS    HD2 5077   9.381   5.612   4.436
  434LYS     CE 5078   9.319   5.416   4.458
  434LYS    HE1 5079   9.256   5.433   4.534
  434LYS    HE2 5080   9.364   5.327   4.470
  434LYS     NZ 5081   9.242   5.414   4.331
  434LYS    HZ1 5082   9.173   5.342   4.335
  434LYS    HZ2 5083   9.197   5.502   4.318
  434LYS    HZ3 5084   9.304   5.397   4.254
  434LYS      C 5085   9.703   5.274   4.775
  434LYS      O 5086   9.629   5.208   4.849
  435LYS      N 5087   9.815   5.223   4.725
  435LYS      H 5088   9.879   5.281   4.674
  435LYS     CA 5089   9.844   5.082   4.746
  435LYS     HA 5090   9.753   5.040   4.751
  435LYS     CB 5091   9.924   5.027   4.629
  435LYS    HB1 5092   9.962   4.939   4.655
  435LYS    HB2 5093   9.998   5.091   4.608
  435LYS     CG 5094   9.841   5.008   4.505
  435LYS    HG1 5095   9.810   5.098   4.473
  435LYS    HG2 5096   9.762   4.952   4.528
  435LYS     CD 5097   9.919   4.941   4.395
  435LYS    HD1 5098   9.952   4.853   4.428
  435LYS    HD2 5099   9.997   4.999   4.371
  435LYS     CE 5100   9.833   4.921   4.272
  435LYS    HE1 5101   9.799   5.009   4.240
  435LYS    HE2 5102   9.756   4.861   4.295
  435LYS     NZ 5103   9.909   4.857   4.161
  435LYS    HZ1 5104   9.849   4.845   4.082
  435LYS    HZ2 5105   9.986   4.915   4.136
  435LYS    HZ3 5106   9.943   4.768   4.191
  435LYS      C 5107   9.915   5.056   4.877
  435LYS      O 5108   9.877   4.965   4.951
  436PHE      N 5109  10.019   5.132   4.909
  436PHE      H 5110  10.047   5.208   4.850
  436PHE     CA 5111  10.091   5.103   5.032
  436PHE     HA 5112  10.024   5.048   5.082
  436PHE     CB 5113  10.221   5.027   5.002
  436PHE    HB1 5114  10.198   4.944   4.951
  436PHE    HB2 5115  10.264   5.001   5.089
  436PHE     CG 5116  10.322   5.104   4.922
  436PHE    CD1 5117  10.318   5.103   4.784
  436PHE    HD1 5118  10.246   5.052   4.737
  436PHE    CE1 5119  10.410   5.173   4.711
  436PHE    HE1 5120  10.404   5.174   4.611
  436PHE     CZ 5121  10.511   5.240   4.774
  436PHE     HZ 5122  10.579   5.290   4.720
  436PHE    CE2 5123  10.518   5.240   4.911
  436PHE    HE2 5124  10.591   5.290   4.957
  436PHE    CD2 5125  10.426   5.172   4.984
  436PHE    HD2 5126  10.433   5.170   5.084
  436PHE      C 5127  10.124   5.225   5.118
  436PHE      O 5128  10.146   5.206   5.238
  437ALA      N 5129  10.128   5.346   5.064
  437ALA      H 5130  10.090   5.362   4.973
  437ALA     CA 5131  10.188   5.457   5.139
  437ALA     HA 5132  10.267   5.418   5.186
  437ALA     CB 5133  10.233   5.566   5.044
  437ALA    HB1 5134  10.274   5.641   5.096
  437ALA    HB2 5135  10.301   5.529   4.981
  437ALA    HB3 5136  10.154   5.600   4.992
  437ALA      C 5137  10.091   5.512   5.243
  437ALA      O 5138  10.135   5.564   5.346
  438LYS      N 5139   9.960   5.502   5.219
  438LYS      H 5140   9.927   5.455   5.137
  438LYS     CA 5141   9.866   5.561   5.314
  438LYS     HA 5142   9.908   5.647   5.343
  438LYS     CB 5143   9.732   5.590   5.247
  438LYS    HB1 5144   9.748   5.640   5.163
  438LYS    HB2 5145   9.676   5.645   5.309
  438LYS     CG 5146   9.653   5.468   5.212
  438LYS    HG1 5147   9.624   5.424   5.297
  438LYS    HG2 5148   9.712   5.406   5.160
  438LYS     CD 5149   9.531   5.501   5.129
  438LYS    HD1 5150   9.494   5.417   5.090
  438LYS    HD2 5151   9.558   5.563   5.055
  438LYS     CE 5152   9.424   5.568   5.211
  438LYS    HE1 5153   9.455   5.657   5.241
  438LYS    HE2 5154   9.403   5.511   5.291
  438LYS     NZ 5155   9.301   5.584   5.130
  438LYS    HZ1 5156   9.230   5.628   5.185
  438LYS    HZ2 5157   9.321   5.641   5.050
  438LYS    HZ3 5158   9.268   5.495   5.100
  438LYS      C 5159   9.848   5.471   5.435
  438LYS      O 5160   9.805   5.517   5.541
  439TYR      N 5161   9.879   5.342   5.421
  439TYR      H 5162   9.914   5.308   5.333
  439TYR     CA 5163   9.864   5.251   5.534
  439TYR     HA 5164   9.786   5.285   5.586
  439TYR     CB 5165   9.834   5.111   5.486
  439TYR    HB1 5166   9.824   5.051   5.565
  439TYR    HB2 5167   9.911   5.079   5.430
  439TYR     CG 5168   9.710   5.102   5.404
  439TYR    CD1 5169   9.585   5.114   5.463
  439TYR    HD1 5170   9.578   5.129   5.562
  439TYR    CE1 5171   9.470   5.107   5.388
  439TYR    HE1 5172   9.381   5.117   5.432
  439TYR     CZ 5173   9.479   5.087   5.252
  439TYR     OH 5174   9.365   5.080   5.177
  439TYR     HH 5175   9.389   5.065   5.081
  439TYR    CE2 5176   9.601   5.074   5.192
  439TYR    HE2 5177   9.607   5.060   5.093
  439TYR    CD2 5178   9.715   5.081   5.267
  439TYR    HD2 5179   9.804   5.071   5.222
  439TYR      C 5180   9.989   5.253   5.621
  439TYR      O 5181   9.981   5.233   5.743
  440MET      N 5182  10.105   5.278   5.561
  440MET      H 5183  10.109   5.286   5.461
  440MET     CA 5184  10.225   5.295   5.640
  440MET     HA 5185  10.223   5.223   5.709
  440MET     CB 5186  10.348   5.278   5.551
  440MET    HB1 5187  10.430   5.294   5.606
  440MET    HB2 5188  10.344   5.346   5.478
  440MET     CG 5189  10.360   5.142   5.488
  440MET    HG1 5190  10.271   5.125   5.447
  440MET    HG2 5191  10.374   5.079   5.565
  440MET     SD 5192  10.493   5.132   5.368
  440MET     CE 5193  10.635   5.134   5.475
  440MET    HE1 5194  10.718   5.129   5.420
  440MET    HE2 5195  10.635   5.219   5.528
  440MET    HE3 5196  10.631   5.056   5.537
  440MET      C 5197  10.227   5.430   5.710
  440MET      O 5198  10.293   5.447   5.812
  441PHE      N 5199  10.155   5.528   5.655
  441PHE      H 5200  10.104   5.510   5.571
  441PHE     CA 5201  10.149   5.659   5.717
  441PHE     HA 5202  10.243   5.678   5.748
  441PHE     CB 5203  10.105   5.762   5.615
  441PHE    HB1 5204  10.009   5.744   5.592
  441PHE    HB2 5205  10.161   5.753   5.533
  441PHE     CG 5206  10.115   5.904   5.662
  441PHE    CD1 5207  10.238   5.967   5.667
  441PHE    HD1 5208  10.321   5.918   5.640
  441PHE    CE1 5209  10.247   6.097   5.709
  441PHE    HE1 5210  10.337   6.142   5.712
  441PHE     CZ 5211  10.136   6.166   5.746
  441PHE     HZ 5212  10.144   6.261   5.776
  441PHE    CE2 5213  10.013   6.105   5.742
  441PHE    HE2 5214   9.931   6.155   5.770
  441PHE    CD2 5215  10.003   5.975   5.699
  441PHE    HD2 5216   9.913   5.931   5.695
  441PHE      C 5217  10.055   5.658   5.837
  441PHE      O 5218  10.069   5.740   5.928
  442PHE      N 5219   9.960   5.565   5.839
  442PHE      H 5220   9.950   5.503   5.762
  442PHE     CA 5221   9.870   5.554   5.953
  442PHE     HA 5222   9.855   5.648   5.984
  442PHE     CB 5223   9.739   5.490   5.910
  442PHE    HB1 5224   9.758   5.398   5.875
  442PHE    HB2 5225   9.698   5.545   5.838
  442PHE     CG 5226   9.639   5.477   6.019
  442PHE    CD1 5227   9.566   5.586   6.062
  442PHE    HD1 5228   9.582   5.676   6.020
  442PHE    CE1 5229   9.473   5.574   6.163
  442PHE    HE1 5230   9.421   5.654   6.193
  442PHE     CZ 5231   9.451   5.452   6.222
  442PHE     HZ 5232   9.384   5.443   6.296
  442PHE    CE2 5233   9.522   5.341   6.180
  442PHE    HE2 5234   9.506   5.252   6.223
  442PHE    CD2 5235   9.615   5.355   6.079
  442PHE    HD2 5236   9.666   5.274   6.049
  442PHE      C 5237   9.934   5.474   6.066
  442PHE      O 5238   9.904   5.497   6.183
  443LEU      N 5239  10.021   5.379   6.032
  443LEU      H 5240  10.038   5.359   5.936
  443LEU     CA 5241  10.091   5.304   6.135
  443LEU     HA 5242  10.022   5.280   6.203
  443LEU     CB 5243  10.151   5.178   6.076
  443LEU    HB1 5244  10.226   5.150   6.136
  443LEU    HB2 5245  10.187   5.201   5.986
  443LEU     CG 5246  10.058   5.059   6.059
  443LEU     HG 5247   9.978   5.084   6.005
  443LEU    CD1 5248  10.010   5.011   6.193
  443LEU   HD11 5249   9.950   4.933   6.181
  443LEU   HD12 5250  10.089   4.984   6.249
  443LEU   HD13 5251   9.961   5.085   6.239
  443LEU    CD2 5252  10.132   4.950   5.988
  443LEU   HD21 5253  10.071   4.871   5.977
  443LEU   HD22 5254  10.161   4.982   5.898
  443LEU   HD23 5255  10.211   4.923   6.042
  443LEU      C 5256  10.199   5.388   6.200
  443LEU      O 5257  10.233   5.368   6.316
  444SER      N 5258  10.255   5.483   6.125
  444SER      H 5259  10.229   5.490   6.029
  444SER     CA 5260  10.352   5.576   6.181
  444SER     HA 5261  10.419   5.520   6.231
  444SER     CB 5262  10.421   5.652   6.069
  444SER    HB1 5263  10.354   5.697   6.010
  444SER    HB2 5264  10.478   5.590   6.014
  444SER     OG 5265  10.506   5.751   6.123
  444SER     HG 5266  10.551   5.801   6.049
  444SER      C 5267  10.286   5.672   6.279
  444SER      O 5268  10.349   5.716   6.374
  445PHE      N 5269  10.159   5.704   6.255
  445PHE      H 5270  10.112   5.665   6.176
  445PHE     CA 5271  10.088   5.795   6.344
  445PHE     HA 5272  10.151   5.870   6.364
  445PHE     CB 5273   9.963   5.846   6.274
  445PHE    HB1 5274   9.911   5.768   6.238
  445PHE    HB2 5275   9.990   5.906   6.198
  445PHE     CG 5276   9.871   5.924   6.362
  445PHE    CD1 5277   9.904   6.052   6.403
  445PHE    HD1 5278   9.990   6.092   6.373
  445PHE    CE1 5279   9.820   6.123   6.484
  445PHE    HE1 5280   9.845   6.215   6.514
  445PHE     CZ 5281   9.701   6.068   6.524
  445PHE     HZ 5282   9.639   6.120   6.583
  445PHE    CE2 5283   9.666   5.942   6.484
  445PHE    HE2 5284   9.579   5.902   6.514
  445PHE    CD2 5285   9.751   5.871   6.403
  445PHE    HD2 5286   9.725   5.779   6.373
  445PHE      C 5287  10.053   5.729   6.475
  445PHE      O 5288  10.056   5.792   6.581
  446CYS      N 5289  10.017   5.600   6.471
  446CYS      H 5290  10.024   5.550   6.385
  446CYS     CA 5291   9.967   5.533   6.591
  446CYS     HA 5292   9.905   5.599   6.634
  446CYS     CB 5293   9.890   5.407   6.553
  446CYS    HB1 5294   9.875   5.361   6.640
  446CYS    HB2 5295   9.955   5.355   6.498
  446CYS     SG 5296   9.737   5.438   6.465
  446CYS     HG 5297   9.693   5.350   6.444
  446CYS      C 5298  10.078   5.502   6.689
  446CYS      O 5299  10.058   5.504   6.810
  447PHE      N 5300  10.197   5.472   6.638
  447PHE      H 5301  10.210   5.467   6.539
  447PHE     CA 5302  10.310   5.445   6.728
  447PHE     HA 5303  10.273   5.383   6.798
  447PHE     CB 5304  10.425   5.379   6.653
  447PHE    HB1 5305  10.507   5.383   6.710
  447PHE    HB2 5306  10.442   5.430   6.568
  447PHE     CG 5307  10.401   5.236   6.617
  447PHE    CD1 5308  10.299   5.163   6.677
  447PHE    HD1 5309  10.241   5.207   6.745
  447PHE    CE1 5310  10.279   5.031   6.644
  447PHE    HE1 5311  10.206   4.979   6.689
  447PHE     CZ 5312  10.358   4.971   6.549
  447PHE     HZ 5313  10.343   4.875   6.524
  447PHE    CE2 5314  10.459   5.042   6.489
  447PHE    HE2 5315  10.518   4.998   6.421
  447PHE    CD2 5316  10.479   5.173   6.522
  447PHE    HD2 5317  10.552   5.225   6.477
  447PHE      C 5318  10.358   5.572   6.794
  447PHE      O 5319  10.393   5.572   6.912
  448TYR      N 5320  10.359   5.683   6.721
  448TYR      H 5321  10.324   5.681   6.627
  448TYR     CA 5322  10.412   5.806   6.776
  448TYR     HA 5323  10.492   5.779   6.829
  448TYR     CB 5324  10.453   5.900   6.664
  448TYR    HB1 5325  10.371   5.938   6.622
  448TYR    HB2 5326  10.505   5.848   6.596
  448TYR     CG 5327  10.539   6.014   6.709
  448TYR    CD1 5328  10.674   5.995   6.735
  448TYR    HD1 5329  10.714   5.904   6.724
  448TYR    CE1 5330  10.753   6.098   6.776
  448TYR    HE1 5331  10.849   6.083   6.795
  448TYR     CZ 5332  10.698   6.222   6.791
  448TYR     OH 5333  10.777   6.327   6.831
  448TYR     HH 5334  10.722   6.410   6.837
  448TYR    CE2 5335  10.565   6.245   6.765
  448TYR    HE2 5336  10.526   6.336   6.776
  448TYR    CD2 5337  10.487   6.141   6.724
  448TYR    HD2 5338  10.390   6.157   6.705
  448TYR      C 5339  10.310   5.872   6.868
  448TYR      O 5340  10.346   5.954   6.954
  449PHE      N 5341  10.184   5.838   6.852
  449PHE      H 5342  10.157   5.779   6.775
  449PHE     CA 5343  10.082   5.885   6.946
  449PHE     HA 5344  10.103   5.982   6.964
  449PHE     CB 5345   9.944   5.873   6.884
  449PHE    HB1 5346   9.925   5.776   6.867
  449PHE    HB2 5347   9.942   5.922   6.797
  449PHE     CG 5348   9.835   5.927   6.969
  449PHE    CD1 5349   9.815   6.062   6.978
  449PHE    HD1 5350   9.874   6.125   6.927
  449PHE    CE1 5351   9.714   6.114   7.056
  449PHE    HE1 5352   9.701   6.213   7.062
  449PHE     CZ 5353   9.632   6.029   7.126
  449PHE     HZ 5354   9.559   6.065   7.183
  449PHE    CE2 5355   9.651   5.893   7.117
  449PHE    HE2 5356   9.591   5.830   7.167
  449PHE    CD2 5357   9.751   5.842   7.039
  449PHE    HD2 5358   9.764   5.743   7.033
  449PHE      C 5359  10.090   5.810   7.077
  449PHE      O 5360  10.079   5.870   7.185
  450PHE      N 5361  10.108   5.678   7.071
  450PHE      H 5362  10.114   5.632   6.982
  450PHE     CA 5363  10.120   5.599   7.194
  450PHE     HA 5364  10.044   5.628   7.252
  450PHE     CB 5365  10.110   5.450   7.163
  450PHE    HB1 5366  10.134   5.398   7.245
  450PHE    HB2 5367  10.173   5.427   7.089
  450PHE     CG 5368   9.973   5.407   7.120
  450PHE    CD1 5369   9.860   5.481   7.153
  450PHE    HD1 5370   9.871   5.565   7.207
  450PHE    CE1 5371   9.734   5.442   7.113
  450PHE    HE1 5372   9.654   5.496   7.140
  450PHE     CZ 5373   9.719   5.328   7.036
  450PHE     HZ 5374   9.628   5.300   7.006
  450PHE    CE2 5375   9.830   5.254   7.001
  450PHE    HE2 5376   9.820   5.171   6.945
  450PHE    CD2 5377   9.955   5.293   7.043
  450PHE    HD2 5378  10.035   5.238   7.018
  450PHE      C 5379  10.251   5.629   7.266
  450PHE      O 5380  10.259   5.615   7.388
  451TYR      N 5381  10.353   5.671   7.192
  451TYR      H 5382  10.342   5.676   7.093
  451TYR     CA 5383  10.480   5.708   7.253
  451TYR     HA 5384  10.504   5.636   7.317
  451TYR     CB 5385  10.585   5.720   7.144
  451TYR    HB1 5386  10.549   5.777   7.071
  451TYR    HB2 5387  10.603   5.628   7.108
  451TYR     CG 5388  10.717   5.778   7.185
  451TYR    CD1 5389  10.805   5.709   7.265
  451TYR    HD1 5390  10.781   5.618   7.298
  451TYR    CE1 5391  10.926   5.764   7.300
  451TYR    HE1 5392  10.989   5.713   7.359
  451TYR     CZ 5393  10.959   5.890   7.254
  451TYR     OH 5394  11.080   5.945   7.287
  451TYR     HH 5395  11.087   6.036   7.245
  451TYR    CE2 5396  10.875   5.958   7.173
  451TYR    HE2 5397  10.900   6.049   7.139
  451TYR    CD2 5398  10.754   5.903   7.139
  451TYR    HD2 5399  10.692   5.954   7.079
  451TYR      C 5400  10.468   5.838   7.332
  451TYR      O 5401  10.537   5.857   7.432
  452ASN      N 5402  10.379   5.927   7.290
  452ASN      H 5403  10.323   5.908   7.209
  452ASN     CA 5404  10.362   6.054   7.362
  452ASN     HA 5405  10.453   6.076   7.399
  452ASN     CB 5406  10.317   6.164   7.267
  452ASN    HB1 5407  10.275   6.238   7.320
  452ASN    HB2 5408  10.250   6.127   7.203
  452ASN     CG 5409  10.431   6.222   7.189
  452ASN    OD1 5410  10.539   6.245   7.243
  452ASN    ND2 5411  10.408   6.248   7.062
  452ASN   HD21 5412  10.318   6.229   7.023
  452ASN   HD22 5413  10.480   6.286   7.005
  452ASN      C 5414  10.263   6.040   7.477
  452ASN      O 5415  10.264   6.121   7.570
  453ILE      N 5416  10.175   5.940   7.471
  453ILE      H 5417  10.169   5.883   7.389
  453ILE     CA 5418  10.087   5.915   7.584
  453ILE     HA 5419  10.052   6.004   7.612
  453ILE     CB 5420   9.970   5.823   7.542
  453ILE     HB 5421  10.007   5.741   7.498
  453ILE    CG2 5422   9.891   5.780   7.662
  453ILE   HG21 5423   9.816   5.721   7.633
  453ILE   HG22 5424   9.951   5.730   7.725
  453ILE   HG23 5425   9.854   5.860   7.708
  453ILE    CG1 5426   9.879   5.895   7.444
  453ILE   HG11 5427   9.808   5.832   7.413
  453ILE   HG12 5428   9.933   5.925   7.365
  453ILE     CD 5429   9.812   6.015   7.503
  453ILE    HD1 5430   9.754   6.058   7.434
  453ILE    HD2 5431   9.756   5.987   7.581
  453ILE    HD3 5432   9.882   6.080   7.533
  453ILE      C 5433  10.165   5.855   7.699
  453ILE      O 5434  10.159   5.903   7.813
  454THR      N 5435  10.244   5.751   7.672
  454THR      H 5436  10.256   5.720   7.578
  454THR     CA 5437  10.312   5.682   7.781
  454THR     HA 5438  10.246   5.680   7.856
  454THR     CB 5439  10.350   5.541   7.739
  454THR     HB 5440  10.270   5.493   7.704
  454THR    CG2 5441  10.458   5.544   7.636
  454THR   HG21 5442  10.482   5.450   7.610
  454THR   HG22 5443  10.427   5.594   7.556
  454THR   HG23 5444  10.539   5.589   7.674
  454THR    OG1 5445  10.398   5.470   7.852
  454THR    HG1 5446  10.423   5.377   7.825
  454THR      C 5447  10.437   5.758   7.827
  454THR      O 5448  10.500   5.718   7.924
  455LEU      N 5449  10.474   5.866   7.758
  455LEU      H 5450  10.431   5.886   7.670
  455LEU     CA 5451  10.577   5.954   7.811
  455LEU     HA 5452  10.638   5.897   7.865
  455LEU     CB 5453  10.654   6.018   7.697
  455LEU    HB1 5454  10.588   6.067   7.640
  455LEU    HB2 5455  10.696   5.944   7.644
  455LEU     CG 5456  10.765   6.117   7.729
  455LEU     HG 5457  10.728   6.193   7.782
  455LEU    CD1 5458  10.872   6.048   7.810
  455LEU   HD11 5459  10.945   6.113   7.831
  455LEU   HD12 5460  10.832   6.013   7.895
  455LEU   HD13 5461  10.909   5.971   7.758
  455LEU    CD2 5462  10.822   6.172   7.602
  455LEU   HD21 5463  10.895   6.237   7.624
  455LEU   HD22 5464  10.859   6.097   7.547
  455LEU   HD23 5465  10.750   6.218   7.551
  455LEU      C 5466  10.515   6.060   7.900
  455LEU      O 5467  10.575   6.103   7.999
  456THR      N 5468  10.393   6.103   7.867
  456THR      H 5469  10.349   6.066   7.785
  456THR     CA 5470  10.321   6.201   7.946
  456THR     HA 5471  10.386   6.275   7.964
  456THR     CB 5472  10.201   6.252   7.866
  456THR     HB 5473  10.147   6.175   7.831
  456THR    CG2 5474  10.110   6.337   7.949
  456THR   HG21 5475  10.033   6.368   7.893
  456THR   HG22 5476  10.076   6.283   8.026
  456THR   HG23 5477  10.161   6.416   7.983
  456THR    OG1 5478  10.247   6.326   7.753
  456THR    HG1 5479  10.169   6.359   7.701
  456THR      C 5480  10.278   6.144   8.080
  456THR      O 5481  10.292   6.209   8.184
  457LEU      N 5482  10.227   6.021   8.079
  457LEU      H 5483  10.230   5.966   7.995
  457LEU     CA 5484  10.166   5.965   8.199
  457LEU     HA 5485  10.109   6.038   8.236
  457LEU     CB 5486  10.081   5.843   8.162
  457LEU    HB1 5487  10.051   5.799   8.247
  457LEU    HB2 5488  10.138   5.780   8.110
  457LEU     CG 5489   9.957   5.873   8.079
  457LEU     HG 5490   9.984   5.921   7.995
  457LEU    CD1 5491   9.889   5.746   8.039
  457LEU   HD11 5492   9.808   5.767   7.985
  457LEU   HD12 5493   9.952   5.690   7.985
  457LEU   HD13 5494   9.862   5.696   8.121
  457LEU    CD2 5495   9.864   5.961   8.157
  457LEU   HD21 5496   9.783   5.981   8.102
  457LEU   HD22 5497   9.837   5.915   8.241
  457LEU   HD23 5498   9.910   6.047   8.180
  457LEU      C 5499  10.270   5.927   8.304
  457LEU      O 5500  10.246   5.943   8.424
  458VAL      N 5501  10.386   5.878   8.262
  458VAL      H 5502  10.406   5.871   8.164
  458VAL     CA 5503  10.486   5.836   8.361
  458VAL     HA 5504  10.434   5.798   8.437
  458VAL     CB 5505  10.579   5.729   8.304
  458VAL     HB 5506  10.636   5.692   8.377
  458VAL    CG1 5507  10.499   5.613   8.247
  458VAL   HG11 5508  10.561   5.544   8.210
  458VAL   HG12 5509  10.443   5.573   8.319
  458VAL   HG13 5510  10.440   5.647   8.174
  458VAL    CG2 5511  10.673   5.788   8.202
  458VAL   HG21 5512  10.733   5.716   8.166
  458VAL   HG22 5513  10.620   5.827   8.127
  458VAL   HG23 5514  10.728   5.859   8.245
  458VAL      C 5515  10.564   5.957   8.410
  458VAL      O 5516  10.643   5.946   8.505
  459SER      N 5517  10.547   6.073   8.347
  459SER      H 5518  10.487   6.078   8.267
  459SER     CA 5519  10.614   6.192   8.395
  459SER     HA 5520  10.690   6.160   8.451
  459SER     CB 5521  10.666   6.274   8.277
  459SER    HB1 5522  10.591   6.301   8.216
  459SER    HB2 5523  10.734   6.223   8.225
  459SER     OG 5524  10.727   6.393   8.323
  459SER     HG 5525  10.760   6.445   8.245
  459SER      C 5526  10.520   6.277   8.480
  459SER      O 5527  10.564   6.345   8.574
  460TYR      N 5528  10.391   6.275   8.449
  460TYR      H 5529  10.360   6.222   8.370
  460TYR     CA 5530  10.294   6.348   8.529
  460TYR     HA 5531  10.336   6.437   8.549
  460TYR     CB 5532  10.165   6.367   8.449
  460TYR    HB1 5533  10.130   6.277   8.424
  460TYR    HB2 5534  10.187   6.419   8.366
  460TYR     CG 5535  10.056   6.441   8.522
  460TYR    CD1 5536  10.064   6.577   8.543
  460TYR    HD1 5537  10.143   6.628   8.510
  460TYR    CE1 5538   9.963   6.643   8.610
  460TYR    HE1 5539   9.970   6.742   8.627
  460TYR     CZ 5540   9.853   6.574   8.653
  460TYR     OH 5541   9.752   6.638   8.719
  460TYR     HH 5542   9.680   6.572   8.742
  460TYR    CE2 5543   9.843   6.439   8.632
  460TYR    HE2 5544   9.763   6.389   8.665
  460TYR    CD2 5545   9.943   6.373   8.566
  460TYR    HD2 5546   9.935   6.275   8.549
  460TYR      C 5547  10.266   6.277   8.661
  460TYR      O 5548  10.259   6.341   8.766
  461TYR      N 5549  10.252   6.145   8.657
  461TYR      H 5550  10.261   6.098   8.569
  461TYR     CA 5551  10.224   6.066   8.776
  461TYR     HA 5552  10.183   6.131   8.841
  461TYR     CB 5553  10.124   5.955   8.744
  461TYR    HB1 5554  10.119   5.893   8.823
  461TYR    HB2 5555  10.157   5.904   8.664
  461TYR     CG 5556   9.985   6.002   8.714
  461TYR    CD1 5557   9.900   6.041   8.816
  461TYR    HD1 5558   9.932   6.038   8.911
  461TYR    CE1 5559   9.771   6.083   8.789
  461TYR    HE1 5560   9.712   6.112   8.864
  461TYR     CZ 5561   9.726   6.086   8.660
  461TYR     OH 5562   9.599   6.128   8.634
  461TYR     HH 5563   9.582   6.124   8.536
  461TYR    CE2 5564   9.808   6.047   8.557
  461TYR    HE2 5565   9.776   6.049   8.463
  461TYR    CD2 5566   9.936   6.006   8.585
  461TYR    HD2 5567   9.996   5.977   8.510
  461TYR      C 5568  10.352   6.009   8.836
  461TYR      O 5569  10.368   5.888   8.848
  462ARG      N 5570  10.442   6.096   8.875
  462ARG      H 5571  10.429   6.194   8.856
  462ARG     CA 5572  10.560   6.049   8.946
  462ARG     HA 5573  10.589   5.966   8.898
  462ARG     CB 5574  10.670   6.152   8.941
  462ARG    HB1 5575  10.743   6.124   9.004
  462ARG    HB2 5576  10.633   6.240   8.970
  462ARG     CG 5577  10.732   6.172   8.807
  462ARG    HG1 5578  10.666   6.217   8.747
  462ARG    HG2 5579  10.756   6.082   8.769
  462ARG     CD 5580  10.856   6.256   8.821
  462ARG    HD1 5581  10.896   6.273   8.731
  462ARG    HD2 5582  10.923   6.208   8.878
  462ARG     NE 5583  10.828   6.385   8.883
  462ARG     HE 5584  10.843   6.394   8.982
  462ARG     CZ 5585  10.784   6.491   8.818
  462ARG    NH1 5586  10.760   6.486   8.689
  462ARG   HH11 5587  10.775   6.400   8.639
  462ARG   HH12 5588  10.726   6.566   8.641
  462ARG    NH2 5589  10.761   6.604   8.884
  462ARG   HH21 5590  10.776   6.608   8.983
  462ARG   HH22 5591  10.727   6.685   8.835
  462ARG      C 5592  10.526   6.020   9.092
  462ARG      O 5593  10.421   6.060   9.141
  463PRO      N 5594  10.615   5.949   9.164
  463PRO     CD 5595  10.694   5.834   9.116
  463PRO    HD1 5596  10.786   5.862   9.091
  463PRO    HD2 5597  10.649   5.790   9.038
  463PRO     CG 5598  10.694   5.745   9.235
  463PRO    HG1 5599  10.776   5.687   9.235
  463PRO    HG2 5600  10.613   5.687   9.237
  463PRO     CB 5601  10.696   5.836   9.352
  463PRO    HB1 5602  10.790   5.864   9.372
  463PRO    HB2 5603  10.658   5.790   9.432
  463PRO     CA 5604  10.610   5.955   9.310
  463PRO     HA 5605  10.516   5.950   9.344
  463PRO      C 5606  10.668   6.086   9.361
  463PRO      O 5607  10.790   6.107   9.356
  464ARG      N 5608  10.583   6.174   9.413
  464ARG      H 5609  10.489   6.146   9.433
  464ARG     CA 5610  10.623   6.311   9.441
  464ARG     HA 5611  10.699   6.327   9.378
  464ARG     CB 5612  10.506   6.407   9.416
  464ARG    HB1 5613  10.536   6.500   9.440
  464ARG    HB2 5614  10.430   6.381   9.476
  464ARG     CG 5615  10.453   6.411   9.274
  464ARG    HG1 5616  10.365   6.458   9.274
  464ARG    HG2 5617  10.441   6.317   9.242
  464ARG     CD 5618  10.547   6.484   9.179
  464ARG    HD1 5619  10.634   6.435   9.173
  464ARG    HD2 5620  10.563   6.577   9.212
  464ARG     NE 5621  10.491   6.492   9.045
  464ARG     HE 5622  10.508   6.416   8.983
  464ARG     CZ 5623  10.417   6.593   9.000
  464ARG    NH1 5624  10.369   6.592   8.876
  464ARG   HH11 5625  10.389   6.514   8.816
  464ARG   HH12 5626  10.314   6.668   8.843
  464ARG    NH2 5627  10.391   6.696   9.079
  464ARG   HH21 5628  10.426   6.698   9.173
  464ARG   HH22 5629  10.336   6.772   9.045
  464ARG      C 5630  10.669   6.327   9.586
  464ARG      O 5631  10.611   6.403   9.664
  465GLU      N 5632  10.775   6.254   9.622
  465GLU      H 5633  10.815   6.189   9.557
  465GLU     CA 5634  10.832   6.269   9.756
  465GLU     HA 5635  10.801   6.359   9.784
  465GLU     CB 5636  10.781   6.159   9.852
  465GLU    HB1 5637  10.838   6.161   9.934
  465GLU    HB2 5638  10.790   6.071   9.806
  465GLU     CG 5639  10.636   6.173   9.897
  465GLU    HG1 5640  10.613   6.270   9.904
  465GLU    HG2 5641  10.626   6.129   9.987
  465GLU     CD 5642  10.538   6.108   9.802
  465GLU    OE1 5643  10.583   6.046   9.703
  465GLU    OE2 5644  10.416   6.119   9.826
  465GLU      C 5645  10.984   6.264   9.754
  465GLU      O 5646  11.045   6.220   9.657
  466ASP      N 5647  11.046   6.312   9.863
  466ASP      H 5648  10.993   6.361   9.933
  466ASP     CA 5649  11.190   6.294   9.880
  466ASP     HA 5650  11.231   6.304   9.790
  466ASP     CB 5651  11.244   6.400   9.976
  466ASP    HB1 5652  11.203   6.387  10.066
  466ASP    HB2 5653  11.220   6.491   9.941
  466ASP     CG 5654  11.395   6.393   9.991
  466ASP    OD1 5655  11.467   6.433   9.897
  466ASP    OD2 5656  11.441   6.349  10.098
  466ASP      C 5657  11.221   6.155   9.932
  466ASP      O 5658  11.326   6.097   9.899
  467GLU      N 5659  11.131   6.097  10.012
  467GLU      H 5660  11.051   6.149  10.043
  467GLU     CA 5661  11.147   5.959  10.055
  467GLU     HA 5662  11.242   5.949  10.084
  467GLU     CB 5663  11.055   5.928  10.173
  467GLU    HB1 5664  11.061   5.831  10.193
  467GLU    HB2 5665  10.961   5.951  10.146
  467GLU     CG 5666  11.086   6.004  10.301
  467GLU    HG1 5667  11.185   6.020  10.306
  467GLU    HG2 5668  11.057   5.949  10.379
  467GLU     CD 5669  11.015   6.139  10.308
  467GLU    OE1 5670  10.936   6.170  10.216
  467GLU    OE2 5671  11.039   6.214  10.405
  467GLU      C 5672  11.119   5.864   9.939
  467GLU      O 5673  11.181   5.758   9.928
  468ASP      N 5674  11.025   5.901   9.852
  468ASP      H 5675  10.971   5.983   9.871
  468ASP     CA 5676  10.997   5.825   9.730
  468ASP     HA 5677  11.022   5.729   9.746
  468ASP     CB 5678  10.848   5.829   9.698
  468ASP    HB1 5679  10.834   5.790   9.607
  468ASP    HB2 5680  10.818   5.924   9.699
  468ASP     CG 5681  10.765   5.751   9.798
  468ASP    OD1 5682  10.819   5.654   9.855
  468ASP    OD2 5683  10.648   5.786   9.819
  468ASP      C 5684  11.082   5.882   9.617
  468ASP      O 5685  11.036   5.950   9.525
  469LEU      N 5686  11.211   5.852   9.626
  469LEU      H 5687  11.239   5.792   9.701
  469LEU     CA 5688  11.315   5.900   9.536
  469LEU     HA 5689  11.283   5.991   9.512
  469LEU     CB 5690  11.449   5.900   9.612
  469LEU    HB1 5691  11.468   5.803   9.631
  469LEU    HB2 5692  11.430   5.947   9.698
  469LEU     CG 5693  11.582   5.959   9.560
  469LEU     HG 5694  11.642   5.960   9.640
  469LEU    CD1 5695  11.562   6.104   9.510
  469LEU   HD11 5696  11.649   6.140   9.477
  469LEU   HD12 5697  11.496   6.104   9.436
  469LEU   HD13 5698  11.529   6.161   9.585
  469LEU    CD2 5699  11.662   5.874   9.460
  469LEU   HD21 5700  11.746   5.923   9.434
  469LEU   HD22 5701  11.687   5.787   9.503
  469LEU   HD23 5702  11.607   5.857   9.379
  469LEU      C 5703  11.328   5.825   9.402
  469LEU      O 5704  11.352   5.893   9.301
  470PRO      N 5705  11.319   5.691   9.392
  470PRO     CD 5706  11.319   5.585   9.495
  470PRO    HD1 5707  11.226   5.560   9.521
  470PRO    HD2 5708  11.370   5.614   9.576
  470PRO     CG 5709  11.386   5.471   9.429
  470PRO    HG1 5710  11.357   5.384   9.469
  470PRO    HG2 5711  11.486   5.479   9.436
  470PRO     CB 5712  11.345   5.478   9.291
  470PRO    HB1 5713  11.255   5.435   9.281
  470PRO    HB2 5714  11.411   5.430   9.234
  470PRO     CA 5715  11.340   5.628   9.260
  470PRO     HA 5716  11.424   5.665   9.220
  470PRO      C 5717  11.231   5.659   9.158
  470PRO      O 5718  11.113   5.668   9.192
  471HIS      N 5719  11.275   5.678   9.031
  471HIS      H 5720  11.372   5.665   9.014
  471HIS     CA 5721  11.191   5.714   8.917
  471HIS     HA 5722  11.116   5.768   8.953
  471HIS     CB 5723  11.271   5.797   8.817
  471HIS    HB1 5724  11.334   5.736   8.769
  471HIS    HB2 5725  11.322   5.866   8.867
  471HIS     CG 5726  11.187   5.866   8.715
  471HIS    ND1 5727  11.143   5.804   8.600
  471HIS    CE1 5728  11.070   5.889   8.530
  471HIS    HE1 5729  11.024   5.869   8.443
  471HIS    NE2 5730  11.066   6.004   8.594
  471HIS    HE2 5731  11.019   6.087   8.563
  471HIS    CD2 5732  11.138   5.992   8.710
  471HIS    HD2 5733  11.153   6.063   8.779
  471HIS      C 5734  11.139   5.588   8.850
  471HIS      O 5735  11.214   5.489   8.839
  472PRO      N 5736  11.014   5.586   8.805
  472PRO     CD 5737  10.910   5.690   8.820
  472PRO    HD1 5738  10.943   5.779   8.789
  472PRO    HD2 5739  10.880   5.697   8.915
  472PRO     CG 5740  10.800   5.640   8.733
  472PRO    HG1 5741  10.812   5.672   8.639
  472PRO    HG2 5742  10.711   5.671   8.767
  472PRO     CB 5743  10.809   5.493   8.739
  472PRO    HB1 5744  10.768   5.453   8.657
  472PRO    HB2 5745  10.760   5.459   8.820
  472PRO     CA 5746  10.958   5.462   8.748
  472PRO     HA 5747  10.984   5.384   8.806
  472PRO      C 5748  11.015   5.422   8.613
  472PRO      O 5749  11.009   5.303   8.578
  473LEU      N 5750  11.069   5.516   8.535
  473LEU      H 5751  11.068   5.611   8.566
  473LEU     CA 5752  11.129   5.484   8.406
  473LEU     HA 5753  11.061   5.430   8.356
  473LEU     CB 5754  11.160   5.612   8.329
  473LEU    HB1 5755  11.230   5.661   8.381
  473LEU    HB2 5756  11.076   5.666   8.327
  473LEU     CG 5757  11.211   5.603   8.185
  473LEU     HG 5758  11.289   5.541   8.182
  473LEU    CD1 5759  11.104   5.545   8.094
  473LEU   HD11 5760  11.139   5.540   8.001
  473LEU   HD12 5761  11.080   5.453   8.125
  473LEU   HD13 5762  11.023   5.603   8.096
  473LEU    CD2 5763  11.256   5.738   8.136
  473LEU   HD21 5764  11.288   5.731   8.042
  473LEU   HD22 5765  11.179   5.802   8.140
  473LEU   HD23 5766  11.330   5.772   8.194
  473LEU      C 5767  11.255   5.401   8.426
  473LEU      O 5768  11.326   5.417   8.527
  474ALA      N 5769  11.278   5.306   8.335
  474ALA      H 5770  11.211   5.303   8.261
  474ALA     CA 5771  11.384   5.205   8.325
  474ALA     HA 5772  11.366   5.169   8.234
  474ALA     CB 5773  11.527   5.263   8.332
  474ALA    HB1 5774  11.593   5.189   8.325
  474ALA    HB2 5775  11.540   5.328   8.257
  474ALA    HB3 5776  11.539   5.311   8.419
  474ALA      C 5777  11.370   5.094   8.431
  474ALA      O 5778  11.441   4.993   8.421
  475LEU      N 5779  11.280   5.109   8.529
  475LEU      H 5780  11.234   5.198   8.536
  475LEU     CA 5781  11.242   5.006   8.627
  475LEU     HA 5782  11.179   5.050   8.691
  475LEU     CB 5783  11.169   4.891   8.557
  475LEU    HB1 5784  11.241   4.831   8.522
  475LEU    HB2 5785  11.120   4.932   8.481
  475LEU     CG 5786  11.068   4.798   8.626
  475LEU     HG 5787  11.035   4.736   8.554
  475LEU    CD1 5788  10.952   4.880   8.684
  475LEU   HD11 5789  10.887   4.819   8.729
  475LEU   HD12 5790  10.988   4.945   8.751
  475LEU   HD13 5791  10.907   4.929   8.610
  475LEU    CD2 5792  11.125   4.702   8.730
  475LEU   HD21 5793  11.052   4.647   8.769
  475LEU   HD22 5794  11.193   4.643   8.687
  475LEU   HD23 5795  11.169   4.755   8.803
  475LEU      C 5796  11.363   4.960   8.707
  475LEU      O 5797  11.412   4.847   8.693
  476THR      N 5798  11.418   5.051   8.788
  476THR      H 5799  11.376   5.141   8.798
  476THR     CA 5800  11.540   5.019   8.863
  476THR     HA 5801  11.596   4.963   8.802
  476THR     CB 5802  11.615   5.149   8.899
  476THR     HB 5803  11.633   5.202   8.816
  476THR    CG2 5804  11.535   5.235   8.995
  476THR   HG21 5805  11.587   5.318   9.016
  476THR   HG22 5806  11.448   5.259   8.953
  476THR   HG23 5807  11.518   5.184   9.079
  476THR    OG1 5808  11.742   5.117   8.958
  476THR    HG1 5809  11.790   5.202   8.981
  476THR      C 5810  11.510   4.938   8.988
  476THR      O 5811  11.600   4.880   9.048
  477HIS      N 5812  11.383   4.932   9.029
  477HIS      H 5813  11.315   4.986   8.980
  477HIS     CA 5814  11.339   4.850   9.142
  477HIS     HA 5815  11.418   4.796   9.170
  477HIS     CB 5816  11.295   4.937   9.259
  477HIS    HB1 5817  11.251   4.878   9.327
  477HIS    HB2 5818  11.229   5.004   9.226
  477HIS     CG 5819  11.406   5.010   9.327
  477HIS    ND1 5820  11.495   4.947   9.412
  477HIS    CE1 5821  11.582   5.035   9.458
  477HIS    HE1 5822  11.656   5.016   9.522
  477HIS    NE2 5823  11.553   5.153   9.405
  477HIS    HE2 5824  11.604   5.238   9.421
  477HIS    CD2 5825  11.443   5.140   9.324
  477HIS    HD2 5826  11.399   5.213   9.272
  477HIS      C 5827  11.225   4.760   9.098
  477HIS      O 5828  11.123   4.808   9.046
  478LYS      N 5829  11.240   4.630   9.120
  478LYS      H 5830  11.321   4.599   9.169
  478LYS     CA 5831  11.142   4.531   9.075
  478LYS     HA 5832  11.100   4.567   8.992
  478LYS     CB 5833  11.211   4.398   9.042
  478LYS    HB1 5834  11.142   4.326   9.050
  478LYS    HB2 5835  11.283   4.384   9.110
  478LYS     CG 5836  11.274   4.389   8.903
  478LYS    HG1 5837  11.212   4.431   8.837
  478LYS    HG2 5838  11.287   4.292   8.880
  478LYS     CD 5839  11.409   4.459   8.894
  478LYS    HD1 5840  11.470   4.421   8.964
  478LYS    HD2 5841  11.396   4.557   8.910
  478LYS     CE 5842  11.474   4.440   8.758
  478LYS    HE1 5843  11.412   4.471   8.686
  478LYS    HE2 5844  11.495   4.343   8.744
  478LYS     NZ 5845  11.601   4.517   8.747
  478LYS    HZ1 5846  11.641   4.503   8.657
  478LYS    HZ2 5847  11.581   4.615   8.760
  478LYS    HZ3 5848  11.665   4.487   8.817
  478LYS      C 5849  11.038   4.512   9.184
  478LYS      O 5850  11.062   4.443   9.283
  479MET      N 5851  10.921   4.573   9.164
  479MET      H 5852  10.909   4.632   9.084
  479MET     CA 5853  10.808   4.555   9.256
  479MET     HA 5854  10.844   4.500   9.331
  479MET     CB 5855  10.760   4.693   9.306
  479MET    HB1 5856  10.840   4.742   9.341
  479MET    HB2 5857  10.695   4.678   9.380
  479MET     CG 5858  10.693   4.781   9.202
  479MET    HG1 5859  10.642   4.848   9.255
  479MET    HG2 5860  10.629   4.720   9.155
  479MET     SD 5861  10.809   4.859   9.088
  479MET     CE 5862  10.707   4.992   9.024
  479MET    HE1 5863  10.760   5.045   8.958
  479MET    HE2 5864  10.626   4.954   8.979
  479MET    HE3 5865  10.679   5.052   9.099
  479MET      C 5866  10.694   4.478   9.193
  479MET      O 5867  10.583   4.478   9.248
  480SER      N 5868  10.720   4.408   9.081
  480SER      H 5869  10.812   4.415   9.043
  480SER     CA 5870  10.625   4.323   9.009
  480SER     HA 5871  10.676   4.295   8.928
  480SER     CB 5872  10.584   4.200   9.091
  480SER    HB1 5873  10.517   4.145   9.042
  480SER    HB2 5874  10.547   4.226   9.180
  480SER     OG 5875  10.698   4.117   9.115
  480SER     HG 5876  10.670   4.037   9.168
  480SER      C 5877  10.501   4.400   8.964
  480SER      O 5878  10.389   4.352   8.975
  481TRP      N 5879  10.522   4.521   8.913
  481TRP      H 5880  10.616   4.553   8.901
  481TRP     CA 5881  10.412   4.607   8.874
  481TRP     HA 5882  10.339   4.591   8.941
  481TRP     CB 5883  10.456   4.753   8.877
  481TRP    HB1 5884  10.530   4.766   8.811
  481TRP    HB2 5885  10.490   4.775   8.969
  481TRP     CG 5886  10.349   4.848   8.844
  481TRP    CD1 5887  10.238   4.876   8.918
  481TRP    HD1 5888  10.216   4.834   9.006
  481TRP    NE1 5889  10.160   4.970   8.854
  481TRP    HE1 5890  10.074   5.008   8.888
  481TRP    CE2 5891  10.221   5.003   8.735
  481TRP    CZ2 5892  10.182   5.093   8.636
  481TRP    HZ2 5893  10.097   5.146   8.644
  481TRP    CH2 5894  10.263   5.105   8.527
  481TRP    HH2 5895  10.238   5.169   8.454
  481TRP    CZ3 5896  10.381   5.031   8.515
  481TRP    HZ3 5897  10.438   5.043   8.434
  481TRP    CE3 5898  10.420   4.943   8.613
  481TRP    HE3 5899  10.505   4.891   8.604
  481TRP    CD2 5900  10.339   4.928   8.726
  481TRP      C 5901  10.360   4.569   8.735
  481TRP      O 5902  10.440   4.542   8.644
  482LEU      N 5903  10.228   4.567   8.720
  482LEU      H 5904  10.169   4.592   8.797
  482LEU     CA 5905  10.167   4.528   8.594
  482LEU     HA 5906  10.221   4.450   8.561
  482LEU     CB 5907  10.020   4.488   8.617
  482LEU    HB1 5908   9.970   4.573   8.636
  482LEU    HB2 5909  10.019   4.430   8.698
  482LEU     CG 5910   9.941   4.414   8.509
  482LEU     HG 5911   9.909   4.482   8.443
  482LEU    CD1 5912   9.820   4.344   8.570
  482LEU   HD11 5913   9.769   4.296   8.498
  482LEU   HD12 5914   9.851   4.277   8.638
  482LEU   HD13 5915   9.760   4.411   8.614
  482LEU    CD2 5916  10.027   4.314   8.435
  482LEU   HD21 5917   9.972   4.268   8.365
  482LEU   HD22 5918  10.103   4.362   8.391
  482LEU   HD23 5919  10.063   4.247   8.500
  482LEU      C 5920  10.175   4.642   8.493
  482LEU      O 5921  10.172   4.760   8.530
  483GLN      N 5922  10.185   4.605   8.365
  483GLN      H 5923  10.174   4.508   8.344
  483GLN     CA 5924  10.210   4.696   8.252
  483GLN     HA 5925  10.221   4.632   8.176
  483GLN     CB 5926  10.092   4.790   8.223
  483GLN    HB1 5927  10.122   4.857   8.155
  483GLN    HB2 5928  10.068   4.837   8.308
  483GLN     CG 5929   9.967   4.722   8.170
  483GLN    HG1 5930   9.995   4.642   8.117
  483GLN    HG2 5931   9.919   4.787   8.111
  483GLN     CD 5932   9.873   4.677   8.280
  483GLN    OE1 5933   9.882   4.724   8.393
  483GLN    NE2 5934   9.782   4.587   8.247
  483GLN   HE21 5935   9.777   4.553   8.153
  483GLN   HE22 5936   9.717   4.554   8.316
  483GLN      C 5937  10.339   4.777   8.269
  483GLN      O 5938  10.344   4.894   8.232
  484LEU      N 5939  10.444   4.714   8.320
  484LEU      H 5940  10.433   4.620   8.352
  484LEU     CA 5941  10.576   4.778   8.331
  484LEU     HA 5942  10.556   4.867   8.372
  484LEU     CB 5943  10.670   4.696   8.420
  484LEU    HB1 5944  10.616   4.666   8.499
  484LEU    HB2 5945  10.742   4.757   8.451
  484LEU     CG 5946  10.738   4.571   8.362
  484LEU     HG 5947  10.765   4.594   8.268
  484LEU    CD1 5948  10.862   4.535   8.442
  484LEU   HD11 5949  10.904   4.454   8.402
  484LEU   HD12 5950  10.926   4.611   8.440
  484LEU   HD13 5951  10.836   4.516   8.537
  484LEU    CD2 5952  10.645   4.450   8.357
  484LEU   HD21 5953  10.694   4.372   8.319
  484LEU   HD22 5954  10.614   4.428   8.450
  484LEU   HD23 5955  10.566   4.472   8.300
  484LEU      C 5956  10.643   4.798   8.196
  484LEU      O 5957  10.744   4.868   8.189
  485LEU      N 5958  10.591   4.737   8.089
  485LEU      H 5959  10.510   4.679   8.100
  485LEU     CA 5960  10.650   4.752   7.956
  485LEU     HA 5961  10.748   4.739   7.967
  485LEU     CB 5962  10.591   4.646   7.862
  485LEU    HB1 5963  10.616   4.557   7.900
  485LEU    HB2 5964  10.636   4.658   7.773
  485LEU     CG 5965  10.440   4.641   7.835
  485LEU     HG 5966  10.397   4.686   7.913
  485LEU    CD1 5967  10.396   4.719   7.710
  485LEU   HD11 5968  10.297   4.711   7.699
  485LEU   HD12 5969  10.421   4.815   7.721
  485LEU   HD13 5970  10.442   4.682   7.629
  485LEU    CD2 5971  10.394   4.496   7.827
  485LEU   HD21 5972  10.295   4.494   7.809
  485LEU   HD22 5973  10.442   4.449   7.753
  485LEU   HD23 5974  10.413   4.450   7.914
  485LEU      C 5975  10.629   4.893   7.901
  485LEU      O 5976  10.697   4.934   7.808
  486GLY      N 5977  10.532   4.966   7.957
  486GLY      H 5978  10.472   4.926   8.026
  486GLY     CA 5979  10.514   5.106   7.917
  486GLY    HA1 5980  10.430   5.139   7.960
  486GLY    HA2 5981  10.503   5.108   7.818
  486GLY      C 5982  10.630   5.194   7.957
  486GLY      O 5983  10.656   5.296   7.894
  487ARG      N 5984  10.702   5.156   8.062
  487ARG      H 5985  10.670   5.079   8.118
  487ARG     CA 5986  10.826   5.223   8.096
  487ARG     HA 5987  10.811   5.319   8.075
  487ARG     CB 5988  10.859   5.206   8.245
  487ARG    HB1 5989  10.956   5.225   8.258
  487ARG    HB2 5990  10.841   5.111   8.270
  487ARG     CG 5991  10.781   5.296   8.341
  487ARG    HG1 5992  10.772   5.387   8.300
  487ARG    HG2 5993  10.831   5.302   8.427
  487ARG     CD 5994  10.640   5.242   8.370
  487ARG    HD1 5995  10.647   5.153   8.415
  487ARG    HD2 5996  10.590   5.233   8.284
  487ARG     NE 5997  10.561   5.328   8.457
  487ARG     HE 5998  10.508   5.401   8.414
  487ARG     CZ 5999  10.553   5.316   8.588
  487ARG    NH1 6000  10.619   5.220   8.650
  487ARG   HH11 6001  10.675   5.156   8.597
  487ARG   HH12 6002  10.613   5.210   8.749
  487ARG    NH2 6003  10.477   5.400   8.658
  487ARG   HH21 6004  10.426   5.472   8.611
  487ARG   HH22 6005  10.471   5.390   8.757
  487ARG      C 6006  10.939   5.170   8.010
  487ARG      O 6007  11.046   5.233   7.998
  488MET      N 6008  10.920   5.055   7.947
  488MET      H 6009  10.831   5.009   7.956
  488MET     CA 6010  11.023   4.992   7.865
  488MET     HA 6011  11.110   5.030   7.894
  488MET     CB 6012  11.022   4.841   7.889
  488MET    HB1 6013  10.936   4.805   7.854
  488MET    HB2 6014  11.028   4.826   7.988
  488MET     CG 6015  11.134   4.764   7.824
  488MET    HG1 6016  11.218   4.807   7.857
  488MET    HG2 6017  11.124   4.781   7.726
  488MET     SD 6018  11.124   4.589   7.865
  488MET     CE 6019  10.981   4.539   7.770
  488MET    HE1 6020  10.963   4.442   7.784
  488MET    HE2 6021  10.901   4.592   7.800
  488MET    HE3 6022  10.997   4.557   7.673
  488MET      C 6023  11.003   5.026   7.718
  488MET      O 6024  11.099   5.029   7.641
  489PHE      N 6025  10.878   5.053   7.677
  489PHE      H 6026  10.803   5.047   7.743
  489PHE     CA 6027  10.850   5.090   7.539
  489PHE     HA 6028  10.899   5.022   7.483
  489PHE     CB 6029  10.699   5.083   7.514
  489PHE    HB1 6030  10.653   5.146   7.577
  489PHE    HB2 6031  10.667   4.990   7.531
  489PHE     CG 6032  10.658   5.120   7.375
  489PHE    CD1 6033  10.685   5.036   7.269
  489PHE    HD1 6034  10.734   4.950   7.285
  489PHE    CE1 6035  10.647   5.069   7.140
  489PHE    HE1 6036  10.669   5.009   7.064
  489PHE     CZ 6037  10.578   5.187   7.118
  489PHE     HZ 6038  10.549   5.211   7.025
  489PHE    CE2 6039  10.548   5.270   7.223
  489PHE    HE2 6040  10.498   5.355   7.207
  489PHE    CD2 6041  10.587   5.237   7.351
  489PHE    HD2 6042  10.564   5.297   7.427
  489PHE      C 6043  10.905   5.226   7.504
  489PHE      O 6044  10.932   5.256   7.387
  490VAL      N 6045  10.923   5.312   7.604
  490VAL      H 6046  10.899   5.285   7.697
  490VAL     CA 6047  10.979   5.445   7.580
  490VAL     HA 6048  10.929   5.483   7.503
  490VAL     CB 6049  10.960   5.535   7.704
  490VAL     HB 6050  10.997   5.491   7.786
  490VAL    CG1 6051  11.031   5.666   7.685
  490VAL   HG11 6052  11.017   5.724   7.766
  490VAL   HG12 6053  11.128   5.650   7.672
  490VAL   HG13 6054  10.994   5.713   7.605
  490VAL    CG2 6055  10.814   5.559   7.727
  490VAL   HG21 6056  10.802   5.617   7.807
  490VAL   HG22 6057  10.775   5.604   7.647
  490VAL   HG23 6058  10.769   5.471   7.742
  490VAL      C 6059  11.127   5.433   7.542
  490VAL      O 6060  11.172   5.495   7.446
  491LEU      N 6061  11.202   5.352   7.616
  491LEU      H 6062  11.159   5.297   7.688
  491LEU     CA 6063  11.346   5.342   7.593
  491LEU     HA 6064  11.379   5.436   7.589
  491LEU     CB 6065  11.411   5.265   7.708
  491LEU    HB1 6066  11.506   5.244   7.683
  491LEU    HB2 6067  11.361   5.180   7.721
  491LEU     CG 6068  11.414   5.338   7.840
  491LEU     HG 6069  11.323   5.371   7.864
  491LEU    CD1 6070  11.462   5.245   7.949
  491LEU   HD11 6071  11.464   5.293   8.036
  491LEU   HD12 6072  11.400   5.166   7.956
  491LEU   HD13 6073  11.554   5.212   7.927
  491LEU    CD2 6074  11.507   5.455   7.827
  491LEU   HD21 6075  11.510   5.505   7.914
  491LEU   HD22 6076  11.599   5.423   7.804
  491LEU   HD23 6077  11.474   5.516   7.755
  491LEU      C 6078  11.379   5.274   7.461
  491LEU      O 6079  11.477   5.309   7.396
  492ILE      N 6080  11.297   5.177   7.421
  492ILE      H 6081  11.221   5.149   7.479
  492ILE     CA 6082  11.318   5.110   7.293
  492ILE     HA 6083  11.415   5.085   7.290
  492ILE     CB 6084  11.230   4.985   7.283
  492ILE     HB 6085  11.135   5.010   7.298
  492ILE    CG2 6086  11.237   4.924   7.145
  492ILE   HG21 6087  11.179   4.843   7.141
  492ILE   HG22 6088  11.205   4.991   7.078
  492ILE   HG23 6089  11.332   4.899   7.125
  492ILE    CG1 6090  11.272   4.883   7.389
  492ILE   HG11 6091  11.213   4.802   7.381
  492ILE   HG12 6092  11.260   4.924   7.480
  492ILE     CD 6093  11.414   4.838   7.376
  492ILE    HD1 6094  11.435   4.772   7.448
  492ILE    HD2 6095  11.428   4.795   7.287
  492ILE    HD3 6096  11.475   4.917   7.385
  492ILE      C 6097  11.289   5.207   7.179
  492ILE      O 6098  11.371   5.223   7.088
  493TRP      N 6099  11.175   5.275   7.184
  493TRP      H 6100  11.118   5.270   7.266
  493TRP     CA 6101  11.132   5.355   7.071
  493TRP     HA 6102  11.153   5.301   6.990
  493TRP     CB 6103  10.981   5.382   7.081
  493TRP    HB1 6104  10.964   5.446   7.156
  493TRP    HB2 6105  10.934   5.295   7.100
  493TRP     CG 6106  10.924   5.439   6.957
  493TRP    CD1 6107  10.893   5.569   6.935
  493TRP    HD1 6108  10.906   5.643   7.001
  493TRP    NE1 6109  10.841   5.585   6.809
  493TRP    HE1 6110  10.811   5.672   6.769
  493TRP    CE2 6111  10.836   5.464   6.748
  493TRP    CZ2 6112  10.792   5.429   6.621
  493TRP    HZ2 6113  10.757   5.498   6.558
  493TRP    CH2 6114  10.799   5.297   6.586
  493TRP    HH2 6115  10.767   5.269   6.495
  493TRP    CZ3 6116  10.849   5.200   6.673
  493TRP    HZ3 6117  10.853   5.105   6.644
  493TRP    CE3 6118  10.894   5.235   6.799
  493TRP    HE3 6119  10.930   5.166   6.861
  493TRP    CD2 6120  10.887   5.369   6.838
  493TRP      C 6121  11.210   5.486   7.062
  493TRP      O 6122  11.214   5.549   6.957
  494ALA      N 6123  11.273   5.528   7.172
  494ALA      H 6124  11.264   5.478   7.258
  494ALA     CA 6125  11.355   5.648   7.165
  494ALA     HA 6126  11.303   5.712   7.108
  494ALA     CB 6127  11.377   5.707   7.304
  494ALA    HB1 6128  11.433   5.789   7.297
  494ALA    HB2 6129  11.288   5.730   7.344
  494ALA    HB3 6130  11.423   5.639   7.362
  494ALA      C 6131  11.490   5.619   7.100
  494ALA      O 6132  11.548   5.708   7.036
  495THR      N 6133  11.541   5.498   7.115
  495THR      H 6134  11.495   5.430   7.172
  495THR     CA 6135  11.667   5.463   7.048
  495THR     HA 6136  11.724   5.544   7.054
  495THR     CB 6137  11.734   5.346   7.118
  495THR     HB 6138  11.815   5.318   7.067
  495THR    CG2 6139  11.772   5.383   7.260
  495THR   HG21 6140  11.816   5.305   7.304
  495THR   HG22 6141  11.835   5.460   7.259
  495THR   HG23 6142  11.689   5.408   7.311
  495THR    OG1 6143  11.645   5.234   7.120
  495THR    HG1 6144  11.690   5.157   7.166
  495THR      C 6145  11.643   5.430   6.902
  495THR      O 6146  11.732   5.447   6.818
  496CYS      N 6147  11.524   5.380   6.868
  496CYS      H 6148  11.457   5.359   6.939
  496CYS     CA 6149  11.492   5.354   6.729
  496CYS     HA 6150  11.569   5.302   6.693
  496CYS     CB 6151  11.362   5.272   6.719
  496CYS    HB1 6152  11.339   5.273   6.622
  496CYS    HB2 6153  11.295   5.326   6.770
  496CYS     SG 6154  11.374   5.104   6.782
  496CYS     HG 6155  11.285   5.059   6.772
  496CYS      C 6156  11.478   5.483   6.651
  496CYS      O 6157  11.507   5.487   6.531
  497ILE      N 6158  11.437   5.591   6.716
  497ILE      H 6159  11.415   5.585   6.813
  497ILE     CA 6160  11.423   5.718   6.646
  497ILE     HA 6161  11.385   5.697   6.556
  497ILE     CB 6162  11.326   5.811   6.719
  497ILE     HB 6163  11.353   5.816   6.815
  497ILE    CG2 6164  11.330   5.950   6.660
  497ILE   HG21 6165  11.266   6.009   6.709
  497ILE   HG22 6166  11.422   5.987   6.669
  497ILE   HG23 6167  11.304   5.946   6.563
  497ILE    CG1 6168  11.184   5.758   6.708
  497ILE   HG11 6169  11.184   5.662   6.735
  497ILE   HG12 6170  11.154   5.767   6.613
  497ILE     CD 6171  11.087   5.831   6.794
  497ILE    HD1 6172  10.996   5.792   6.782
  497ILE    HD2 6173  11.114   5.823   6.890
  497ILE    HD3 6174  11.085   5.928   6.768
  497ILE      C 6175  11.560   5.783   6.628
  497ILE      O 6176  11.597   5.821   6.516
  498SER      N 6177  11.638   5.792   6.735
  498SER      H 6178  11.613   5.743   6.819
  498SER     CA 6179  11.761   5.872   6.733
  498SER     HA 6180  11.735   5.960   6.694
  498SER     CB 6181  11.812   5.890   6.875
  498SER    HB1 6182  11.741   5.928   6.934
  498SER    HB2 6183  11.892   5.951   6.876
  498SER     OG 6184  11.853   5.766   6.930
  498SER     HG 6185  11.887   5.780   7.023
  498SER      C 6186  11.867   5.810   6.644
  498SER      O 6187  11.952   5.881   6.588
  499VAL      N 6188  11.865   5.677   6.629
  499VAL      H 6189  11.803   5.621   6.684
  499VAL     CA 6190  11.954   5.613   6.532
  499VAL     HA 6191  12.044   5.656   6.543
  499VAL     CB 6192  11.964   5.462   6.562
  499VAL     HB 6193  11.872   5.423   6.570
  499VAL    CG1 6194  12.035   5.389   6.451
  499VAL   HG11 6195  12.040   5.292   6.473
  499VAL   HG12 6196  11.984   5.402   6.366
  499VAL   HG13 6197  12.127   5.426   6.441
  499VAL    CG2 6198  12.039   5.440   6.692
  499VAL   HG21 6199  12.045   5.342   6.711
  499VAL   HG22 6200  12.131   5.478   6.684
  499VAL   HG23 6201  11.990   5.485   6.767
  499VAL      C 6202  11.906   5.640   6.390
  499VAL      O 6203  11.985   5.675   6.302
  500LYS      N 6204  11.775   5.629   6.367
  500LYS      H 6205  11.713   5.612   6.443
  500LYS     CA 6206  11.722   5.641   6.232
  500LYS     HA 6207  11.784   5.589   6.173
  500LYS     CB 6208  11.581   5.581   6.228
  500LYS    HB1 6209  11.521   5.642   6.279
  500LYS    HB2 6210  11.584   5.492   6.273
  500LYS     CG 6211  11.519   5.560   6.091
  500LYS    HG1 6212  11.471   5.473   6.090
  500LYS    HG2 6213  11.592   5.559   6.023
  500LYS     CD 6214  11.421   5.670   6.055
  500LYS    HD1 6215  11.470   5.757   6.049
  500LYS    HD2 6216  11.351   5.676   6.126
  500LYS     CE 6217  11.354   5.643   5.922
  500LYS    HE1 6218  11.305   5.555   5.927
  500LYS    HE2 6219  11.423   5.638   5.850
  500LYS     NZ 6220  11.256   5.749   5.887
  500LYS    HZ1 6221  11.214   5.728   5.799
  500LYS    HZ2 6222  11.186   5.754   5.958
  500LYS    HZ3 6223  11.304   5.837   5.881
  500LYS      C 6224  11.723   5.785   6.185
  500LYS      O 6225  11.725   5.812   6.064
  501GLU      N 6226  11.724   5.881   6.278
  501GLU      H 6227  11.723   5.857   6.375
  501GLU     CA 6228  11.727   6.020   6.236
  501GLU     HA 6229  11.687   6.019   6.145
  501GLU     CB 6230  11.644   6.107   6.331
  501GLU    HB1 6231  11.649   6.202   6.300
  501GLU    HB2 6232  11.682   6.100   6.423
  501GLU     CG 6233  11.500   6.068   6.337
  501GLU    HG1 6234  11.453   6.129   6.400
  501GLU    HG2 6235  11.494   5.974   6.371
  501GLU     CD 6236  11.431   6.074   6.204
  501GLU    OE1 6237  11.457   6.170   6.128
  501GLU    OE2 6238  11.354   5.982   6.174
  501GLU      C 6239  11.870   6.072   6.229
  501GLU      O 6240  11.896   6.173   6.163
  502GLY      N 6241  11.963   6.006   6.297
  502GLY      H 6242  11.937   5.932   6.359
  502GLY     CA 6243  12.103   6.042   6.280
  502GLY    HA1 6244  12.155   5.994   6.351
  502GLY    HA2 6245  12.111   6.140   6.293
  502GLY      C 6246  12.156   6.004   6.143
  502GLY      O 6247  12.243   6.071   6.089
  503ILE      N 6248  12.102   5.896   6.086
  503ILE      H 6249  12.034   5.843   6.136
  503ILE     CA 6250  12.143   5.854   5.952
  503ILE     HA 6251  12.243   5.859   5.948
  503ILE     CB 6252  12.099   5.708   5.929
  503ILE     HB 6253  12.002   5.700   5.951
  503ILE    CG2 6254  12.114   5.667   5.784
  503ILE   HG21 6255  12.085   5.572   5.773
  503ILE   HG22 6256  12.058   5.727   5.727
  503ILE   HG23 6257  12.210   5.676   5.757
  503ILE    CG1 6258  12.178   5.615   6.020
  503ILE   HG11 6259  12.175   5.651   6.113
  503ILE   HG12 6260  12.273   5.613   5.989
  503ILE     CD 6261  12.126   5.474   6.022
  503ILE    HD1 6262  12.182   5.418   6.083
  503ILE    HD2 6263  12.031   5.474   6.054
  503ILE    HD3 6264  12.129   5.436   5.930
  503ILE      C 6265  12.086   5.949   5.847
  503ILE      O 6266  12.156   5.988   5.753
  504ALA      N 6267  11.961   5.990   5.864
  504ALA      H 6268  11.911   5.964   5.947
  504ALA     CA 6269  11.895   6.072   5.762
  504ALA     HA 6270  11.913   6.026   5.675
  504ALA     CB 6271  11.744   6.078   5.790
  504ALA    HB1 6272  11.700   6.134   5.720
  504ALA    HB2 6273  11.706   5.986   5.788
  504ALA    HB3 6274  11.729   6.119   5.880
  504ALA      C 6275  11.953   6.213   5.756
  504ALA      O 6276  11.946   6.278   5.652
  505ILE      N 6277  12.010   6.260   5.866
  505ILE      H 6278  12.005   6.208   5.951
  505ILE     CA 6279  12.079   6.389   5.863
  505ILE     HA 6280  12.026   6.449   5.803
  505ILE     CB 6281  12.083   6.449   6.004
  505ILE     HB 6282  12.130   6.383   6.063
  505ILE    CG2 6283  12.160   6.580   6.007
  505ILE   HG21 6284  12.161   6.616   6.100
  505ILE   HG22 6285  12.254   6.565   5.977
  505ILE   HG23 6286  12.116   6.646   5.946
  505ILE    CG1 6287  11.941   6.477   6.055
  505ILE   HG11 6288  11.885   6.396   6.039
  505ILE   HG12 6289  11.903   6.555   6.005
  505ILE     CD 6290  11.935   6.510   6.201
  505ILE    HD1 6291  11.840   6.526   6.228
  505ILE    HD2 6292  11.971   6.433   6.254
  505ILE    HD3 6293  11.990   6.591   6.219
  505ILE      C 6294  12.217   6.373   5.803
  505ILE      O 6295  12.264   6.459   5.728
  506PHE      N 6296  12.282   6.259   5.829
  506PHE      H 6297  12.235   6.186   5.878
  506PHE     CA 6298  12.420   6.240   5.787
  506PHE     HA 6299  12.468   6.324   5.813
  506PHE     CB 6300  12.480   6.120   5.860
  506PHE    HB1 6301  12.428   6.038   5.836
  506PHE    HB2 6302  12.474   6.135   5.959
  506PHE     CG 6303  12.623   6.094   5.827
  506PHE    CD1 6304  12.723   6.173   5.881
  506PHE    HD1 6305  12.698   6.248   5.942
  506PHE    CE1 6306  12.856   6.150   5.851
  506PHE    HE1 6307  12.928   6.208   5.891
  506PHE     CZ 6308  12.890   6.047   5.766
  506PHE     HZ 6309  12.986   6.030   5.744
  506PHE    CE2 6310  12.791   5.967   5.711
  506PHE    HE2 6311  12.816   5.892   5.649
  506PHE    CD2 6312  12.659   5.991   5.742
  506PHE    HD2 6313  12.587   5.933   5.703
  506PHE      C 6314  12.431   6.222   5.636
  506PHE      O 6315  12.528   6.264   5.574
  507LEU      N 6316  12.331   6.157   5.575
  507LEU      H 6317  12.254   6.123   5.629
  507LEU     CA 6318  12.334   6.136   5.431
  507LEU     HA 6319  12.427   6.107   5.409
  507LEU     CB 6320  12.234   6.027   5.392
  507LEU    HB1 6321  12.234   6.020   5.292
  507LEU    HB2 6322  12.144   6.056   5.423
  507LEU     CG 6323  12.261   5.888   5.449
  507LEU     HG 6324  12.264   5.894   5.549
  507LEU    CD1 6325  12.150   5.793   5.412
  507LEU   HD11 6326  12.170   5.703   5.450
  507LEU   HD12 6327  12.064   5.827   5.449
  507LEU   HD13 6328  12.144   5.787   5.312
  507LEU    CD2 6329  12.396   5.837   5.401
  507LEU   HD21 6330  12.413   5.746   5.439
  507LEU   HD22 6331  12.396   5.832   5.301
  507LEU   HD23 6332  12.468   5.899   5.431
  507LEU      C 6333  12.305   6.266   5.357
  507LEU      O 6334  12.382   6.309   5.271
  508LEU      N 6335  12.192   6.329   5.389
  508LEU      H 6336  12.134   6.290   5.460
  508LEU     CA 6337  12.150   6.452   5.325
  508LEU     HA 6338  12.187   6.453   5.232
  508LEU     CB 6339  11.997   6.457   5.318
  508LEU    HB1 6340  11.964   6.458   5.413
  508LEU    HB2 6341  11.968   6.372   5.274
  508LEU     CG 6342  11.922   6.570   5.246
  508LEU     HG 6343  11.984   6.613   5.181
  508LEU    CD1 6344  11.802   6.513   5.174
  508LEU   HD11 6345  11.753   6.587   5.127
  508LEU   HD12 6346  11.832   6.445   5.107
  508LEU   HD13 6347  11.740   6.470   5.240
  508LEU    CD2 6348  11.875   6.676   5.344
  508LEU   HD21 6349  11.827   6.748   5.295
  508LEU   HD22 6350  11.813   6.634   5.411
  508LEU   HD23 6351  11.954   6.715   5.392
  508LEU      C 6352  12.206   6.569   5.403
  508LEU      O 6353  12.152   6.608   5.507
  509ARG      N 6354  12.318   6.625   5.356
  509ARG      H 6355  12.357   6.590   5.271
  509ARG     CA 6356  12.384   6.736   5.424
  509ARG     HA 6357  12.332   6.754   5.508
  509ARG     CB 6358  12.526   6.698   5.468
  509ARG    HB1 6359  12.517   6.621   5.530
  509ARG    HB2 6360  12.562   6.777   5.518
  509ARG     CG 6361  12.632   6.659   5.362
  509ARG    HG1 6362  12.722   6.690   5.392
  509ARG    HG2 6363  12.609   6.703   5.275
  509ARG     CD 6364  12.640   6.510   5.339
  509ARG    HD1 6365  12.554   6.477   5.298
  509ARG    HD2 6366  12.654   6.463   5.426
  509ARG     NE 6367  12.750   6.476   5.249
  509ARG     HE 6368  12.734   6.484   5.151
  509ARG     CZ 6369  12.869   6.437   5.290
  509ARG    NH1 6370  12.964   6.410   5.202
  509ARG   HH11 6371  12.946   6.419   5.104
  509ARG   HH12 6372  13.054   6.379   5.233
  509ARG    NH2 6373  12.894   6.423   5.420
  509ARG   HH21 6374  12.822   6.444   5.487
  509ARG   HH22 6375  12.984   6.393   5.451
  509ARG      C 6376  12.377   6.862   5.336
  509ARG      O 6377  12.445   6.873   5.232
  510PRO      N 6378  12.289   6.955   5.370
  510PRO     CD 6379  12.155   6.927   5.424
  510PRO    HD1 6380  12.148   6.957   5.519
  510PRO    HD2 6381  12.133   6.830   5.418
  510PRO     CG 6382  12.067   7.009   5.334
  510PRO    HG1 6383  11.980   7.032   5.379
  510PRO    HG2 6384  12.049   6.961   5.248
  510PRO     CB 6385  12.147   7.133   5.309
  510PRO    HB1 6386  12.131   7.199   5.382
  510PRO    HB2 6387  12.121   7.173   5.221
  510PRO     CA 6388  12.293   7.088   5.307
  510PRO     HA 6389  12.333   7.084   5.215
  510PRO      C 6390  12.381   7.182   5.387
  510PRO      O 6391  12.369   7.191   5.510
  511SER      N 6392  12.468   7.255   5.318
  511SER      H 6393  12.486   7.233   5.222
  511SER     CA 6394  12.537   7.366   5.382
  511SER     HA 6395  12.547   7.342   5.479
  511SER     CB 6396  12.675   7.386   5.317
  511SER    HB1 6397  12.727   7.300   5.318
  511SER    HB2 6398  12.727   7.457   5.365
  511SER     OG 6399  12.663   7.426   5.182
  511SER     HG 6400  12.754   7.438   5.143
  511SER      C 6401  12.455   7.493   5.373
  511SER      O 6402  12.469   7.585   5.456
  512ASP      N 6403  12.367   7.501   5.274
  512ASP      H 6404  12.362   7.427   5.208
  512ASP     CA 6405  12.278   7.615   5.258
  512ASP     HA 6406  12.335   7.696   5.267
  512ASP     CB 6407  12.212   7.609   5.120
  512ASP    HB1 6408  12.156   7.526   5.114
  512ASP    HB2 6409  12.283   7.606   5.050
  512ASP     CG 6410  12.122   7.727   5.091
  512ASP    OD1 6411  12.175   7.838   5.070
  512ASP    OD2 6412  12.000   7.710   5.089
  512ASP      C 6413  12.171   7.615   5.367
  512ASP      O 6414  12.106   7.514   5.392
  513LEU      N 6415  12.153   7.733   5.430
  513LEU      H 6416  12.205   7.813   5.401
  513LEU     CA 6417  12.057   7.746   5.541
  513LEU     HA 6418  12.079   7.672   5.604
  513LEU     CB 6419  12.075   7.882   5.609
  513LEU    HB1 6420  12.049   7.951   5.542
  513LEU    HB2 6421  12.172   7.891   5.631
  513LEU     CG 6422  11.998   7.915   5.737
  513LEU     HG 6423  11.903   7.938   5.713
  513LEU    CD1 6424  12.064   8.033   5.805
  513LEU   HD11 6425  12.014   8.055   5.889
  513LEU   HD12 6426  12.158   8.010   5.828
  513LEU   HD13 6427  12.063   8.112   5.744
  513LEU    CD2 6428  11.996   7.797   5.833
  513LEU   HD21 6429  11.945   7.822   5.915
  513LEU   HD22 6430  11.951   7.719   5.789
  513LEU   HD23 6431  12.089   7.773   5.858
  513LEU      C 6432  11.914   7.729   5.494
  513LEU      O 6433  11.829   7.682   5.570
  514GLN      N 6434  11.885   7.767   5.369
  514GLN      H 6435  11.958   7.795   5.307
  514GLN     CA 6436  11.746   7.767   5.322
  514GLN     HA 6437  11.692   7.801   5.398
  514GLN     CB 6438  11.731   7.859   5.202
  514GLN    HB1 6439  11.644   7.838   5.158
  514GLN    HB2 6440  11.806   7.840   5.139
  514GLN     CG 6441  11.732   8.009   5.234
  514GLN    HG1 6442  11.672   8.025   5.312
  514GLN    HG2 6443  11.698   8.059   5.154
  514GLN     CD 6444  11.871   8.063   5.269
  514GLN    OE1 6445  11.893   8.111   5.380
  514GLN    NE2 6446  11.962   8.057   5.173
  514GLN   HE21 6447  11.938   8.018   5.084
  514GLN   HE22 6448  12.055   8.091   5.190
  514GLN      C 6449  11.700   7.625   5.288
  514GLN      O 6450  11.582   7.605   5.254
  515SER      N 6451  11.789   7.527   5.296
  515SER      H 6452  11.884   7.547   5.319
  515SER     CA 6453  11.749   7.389   5.272
  515SER     HA 6454  11.664   7.396   5.219
  515SER     CB 6455  11.855   7.316   5.191
  515SER    HB1 6456  11.832   7.219   5.181
  515SER    HB2 6457  11.945   7.323   5.236
  515SER     OG 6458  11.869   7.370   5.061
  515SER     HG 6459  11.940   7.319   5.011
  515SER      C 6460  11.720   7.315   5.403
  515SER      O 6461  11.653   7.211   5.404
  516ILE      N 6462  11.772   7.366   5.515
  516ILE      H 6463  11.838   7.441   5.510
  516ILE     CA 6464  11.733   7.312   5.645
  516ILE     HA 6465  11.743   7.213   5.636
  516ILE     CB 6466  11.826   7.363   5.757
  516ILE     HB 6467  11.838   7.461   5.743
  516ILE    CG2 6468  11.764   7.344   5.894
  516ILE   HG21 6469  11.827   7.378   5.964
  516ILE   HG22 6470  11.678   7.394   5.899
  516ILE   HG23 6471  11.747   7.246   5.909
  516ILE    CG1 6472  11.963   7.294   5.752
  516ILE   HG11 6473  11.952   7.205   5.707
  516ILE   HG12 6474  11.995   7.281   5.846
  516ILE     CD 6475  12.068   7.369   5.678
  516ILE    HD1 6476  12.154   7.317   5.680
  516ILE    HD2 6477  12.039   7.383   5.583
  516ILE    HD3 6478  12.083   7.458   5.721
  516ILE      C 6479  11.587   7.344   5.675
  516ILE      O 6480  11.509   7.256   5.712
  517LEU      N 6481  11.548   7.470   5.655
  517LEU      H 6482  11.611   7.535   5.613
  517LEU     CA 6483  11.414   7.512   5.694
  517LEU     HA 6484  11.396   7.468   5.782
  517LEU     CB 6485  11.410   7.665   5.706
  517LEU    HB1 6486  11.316   7.693   5.725
  517LEU    HB2 6487  11.440   7.704   5.619
  517LEU     CG 6488  11.499   7.721   5.816
  517LEU     HG 6489  11.593   7.689   5.802
  517LEU    CD1 6490  11.500   7.871   5.812
  517LEU   HD11 6491  11.559   7.906   5.885
  517LEU   HD12 6492  11.535   7.902   5.723
  517LEU   HD13 6493  11.407   7.906   5.825
  517LEU    CD2 6494  11.451   7.672   5.951
  517LEU   HD21 6495  11.510   7.709   6.023
  517LEU   HD22 6496  11.357   7.703   5.966
  517LEU   HD23 6497  11.454   7.572   5.954
  517LEU      C 6498  11.309   7.464   5.597
  517LEU      O 6499  11.189   7.469   5.626
  518SER      N 6500  11.350   7.417   5.479
  518SER      H 6501  11.448   7.407   5.460
  518SER     CA 6502  11.253   7.379   5.378
  518SER     HA 6503  11.167   7.419   5.410
  518SER     CB 6504  11.295   7.436   5.242
  518SER    HB1 6505  11.309   7.535   5.248
  518SER    HB2 6506  11.227   7.416   5.172
  518SER     OG 6507  11.418   7.378   5.199
  518SER     HG 6508  11.443   7.417   5.110
  518SER      C 6509  11.237   7.227   5.368
  518SER      O 6510  11.130   7.180   5.328
  519ASP      N 6511  11.340   7.151   5.403
  519ASP      H 6512  11.420   7.192   5.446
  519ASP     CA 6513  11.337   7.007   5.380
  519ASP     HA 6514  11.243   6.990   5.350
  519ASP     CB 6515  11.439   6.969   5.272
  519ASP    HB1 6516  11.447   6.869   5.268
  519ASP    HB2 6517  11.528   7.008   5.295
  519ASP     CG 6518  11.398   7.019   5.135
  519ASP    OD1 6519  11.277   7.034   5.111
  519ASP    OD2 6520  11.488   7.044   5.052
  519ASP      C 6521  11.363   6.926   5.506
  519ASP      O 6522  11.300   6.822   5.525
  520ALA      N 6523  11.455   6.970   5.592
  520ALA      H 6524  11.496   7.060   5.578
  520ALA     CA 6525  11.497   6.889   5.706
  520ALA     HA 6526  11.443   6.805   5.699
  520ALA     CB 6527  11.645   6.859   5.697
  520ALA    HB1 6528  11.673   6.804   5.776
  520ALA    HB2 6529  11.664   6.809   5.613
  520ALA    HB3 6530  11.697   6.945   5.697
  520ALA      C 6531  11.464   6.953   5.839
  520ALA      O 6532  11.547   6.950   5.930
  521TRP      N 6533  11.345   7.013   5.853
  521TRP      H 6534  11.284   7.022   5.775
  521TRP     CA 6535  11.307   7.066   5.984
  521TRP     HA 6536  11.389   7.108   6.023
  521TRP     CB 6537  11.198   7.172   5.969
  521TRP    HB1 6538  11.120   7.132   5.921
  521TRP    HB2 6539  11.234   7.249   5.917
  521TRP     CG 6540  11.152   7.222   6.102
  521TRP    CD1 6541  11.035   7.193   6.164
  521TRP    HD1 6542  10.964   7.132   6.127
  521TRP    NE1 6543  11.027   7.258   6.284
  521TRP    HE1 6544  10.951   7.253   6.348
  521TRP    CE2 6545  11.141   7.331   6.303
  521TRP    CZ2 6546  11.180   7.412   6.408
  521TRP    HZ2 6547  11.121   7.425   6.488
  521TRP    CH2 6548  11.302   7.473   6.399
  521TRP    HH2 6549  11.332   7.531   6.474
  521TRP    CZ3 6550  11.384   7.456   6.288
  521TRP    HZ3 6551  11.472   7.503   6.284
  521TRP    CE3 6552  11.346   7.375   6.183
  521TRP    HE3 6553  11.405   7.362   6.104
  521TRP    CD2 6554  11.222   7.310   6.189
  521TRP      C 6555  11.261   6.954   6.075
  521TRP      O 6556  11.302   6.946   6.191
  522PHE      N 6557  11.174   6.866   6.026
  522PHE      H 6558  11.147   6.870   5.930
  522PHE     CA 6559  11.119   6.763   6.114
  522PHE     HA 6560  11.107   6.809   6.202
  522PHE     CB 6561  10.984   6.715   6.063
  522PHE    HB1 6562  10.961   6.629   6.109
  522PHE    HB2 6563  10.990   6.700   5.964
  522PHE     CG 6564  10.873   6.812   6.088
  522PHE    CD1 6565  10.820   6.827   6.214
  522PHE    HD1 6566  10.857   6.774   6.290
  522PHE    CE1 6567  10.717   6.914   6.237
  522PHE    HE1 6568  10.680   6.925   6.329
  522PHE     CZ 6569  10.663   6.986   6.133
  522PHE     HZ 6570  10.588   7.051   6.150
  522PHE    CE2 6571  10.713   6.970   6.007
  522PHE    HE2 6572  10.674   7.022   5.931
  522PHE    CD2 6573  10.817   6.883   5.984
  522PHE    HD2 6574  10.852   6.871   5.891
  522PHE      C 6575  11.216   6.646   6.130
  522PHE      O 6576  11.198   6.566   6.222
  523HIS      N 6577  11.315   6.633   6.042
  523HIS      H 6578  11.315   6.687   5.958
  523HIS     CA 6579  11.422   6.538   6.068
  523HIS     HA 6580  11.378   6.451   6.088
  523HIS     CB 6581  11.512   6.523   5.946
  523HIS    HB1 6582  11.598   6.481   5.974
  523HIS    HB2 6583  11.530   6.613   5.908
  523HIS     CG 6584  11.454   6.439   5.838
  523HIS    ND1 6585  11.511   6.428   5.713
  523HIS    CE1 6586  11.439   6.348   5.639
  523HIS    HE1 6587  11.457   6.324   5.544
  523HIS    NE2 6588  11.338   6.302   5.711
  523HIS    HE2 6589  11.268   6.238   5.680
  523HIS    CD2 6590  11.346   6.359   5.836
  523HIS    HD2 6591  11.282   6.343   5.912
  523HIS      C 6592  11.505   6.583   6.187
  523HIS      O 6593  11.549   6.501   6.269
  524PHE      N 6594  11.527   6.713   6.197
  524PHE      H 6595  11.483   6.776   6.132
  524PHE     CA 6596  11.613   6.768   6.301
  524PHE     HA 6597  11.693   6.708   6.307
  524PHE     CB 6598  11.656   6.908   6.261
  524PHE    HB1 6599  11.574   6.964   6.249
  524PHE    HB2 6600  11.706   6.903   6.175
  524PHE     CG 6601  11.743   6.976   6.361
  524PHE    CD1 6602  11.875   6.936   6.377
  524PHE    HD1 6603  11.911   6.862   6.321
  524PHE    CE1 6604  11.957   6.999   6.470
  524PHE    HE1 6605  12.051   6.968   6.482
  524PHE     CZ 6606  11.907   7.103   6.546
  524PHE     HZ 6607  11.966   7.148   6.613
  524PHE    CE2 6608  11.775   7.145   6.530
  524PHE    HE2 6609  11.739   7.220   6.585
  524PHE    CD2 6610  11.694   7.081   6.438
  524PHE    HD2 6611  11.600   7.110   6.427
  524PHE      C 6612  11.543   6.767   6.436
  524PHE      O 6613  11.607   6.746   6.539
  525VAL      N 6614  11.412   6.788   6.437
  525VAL      H 6615  11.360   6.788   6.351
  525VAL     CA 6616  11.344   6.812   6.563
  525VAL     HA 6617  11.413   6.844   6.628
  525VAL     CB 6618  11.238   6.922   6.543
  525VAL     HB 6619  11.274   6.992   6.482
  525VAL    CG1 6620  11.115   6.866   6.477
  525VAL   HG11 6621  11.048   6.939   6.465
  525VAL   HG12 6622  11.140   6.828   6.388
  525VAL   HG13 6623  11.076   6.794   6.534
  525VAL    CG2 6624  11.204   6.992   6.673
  525VAL   HG21 6625  11.135   7.062   6.656
  525VAL   HG22 6626  11.169   6.925   6.738
  525VAL   HG23 6627  11.287   7.034   6.710
  525VAL      C 6628  11.285   6.682   6.618
  525VAL      O 6629  11.242   6.677   6.734
  526PHE      N 6630  11.282   6.576   6.538
  526PHE      H 6631  11.300   6.584   6.440
  526PHE     CA 6632  11.250   6.446   6.598
  526PHE     HA 6633  11.178   6.467   6.663
  526PHE     CB 6634  11.199   6.343   6.497
  526PHE    HB1 6635  11.206   6.252   6.538
  526PHE    HB2 6636  11.256   6.347   6.415
  526PHE     CG 6637  11.057   6.362   6.453
  526PHE    CD1 6638  10.986   6.475   6.482
  526PHE    HD1 6639  11.030   6.549   6.534
  526PHE    CE1 6640  10.856   6.489   6.441
  526PHE    HE1 6641  10.808   6.576   6.455
  526PHE     CZ 6642  10.792   6.385   6.381
  526PHE     HZ 6643  10.696   6.394   6.354
  526PHE    CE2 6644  10.859   6.270   6.358
  526PHE    HE2 6645  10.811   6.194   6.314
  526PHE    CD2 6646  10.990   6.257   6.394
  526PHE    HD2 6647  11.037   6.171   6.377
  526PHE      C 6648  11.374   6.388   6.666
  526PHE      O 6649  11.363   6.305   6.757
  527PHE      N 6650  11.492   6.428   6.620
  527PHE      H 6651  11.496   6.493   6.544
  527PHE     CA 6652  11.615   6.378   6.679
  527PHE     HA 6653  11.603   6.280   6.695
  527PHE     CB 6654  11.730   6.401   6.582
  527PHE    HB1 6655  11.735   6.499   6.561
  527PHE    HB2 6656  11.712   6.350   6.498
  527PHE     CG 6657  11.863   6.358   6.635
  527PHE    CD1 6658  11.892   6.224   6.650
  527PHE    HD1 6659  11.824   6.155   6.626
  527PHE    CE1 6660  12.016   6.184   6.698
  527PHE    HE1 6661  12.036   6.087   6.710
  527PHE     CZ 6662  12.110   6.278   6.729
  527PHE     HZ 6663  12.200   6.249   6.763
  527PHE    CE2 6664  12.083   6.411   6.713
  527PHE    HE2 6665  12.152   6.480   6.736
  527PHE    CD2 6666  11.960   6.451   6.665
  527PHE    HD2 6667  11.941   6.548   6.652
  527PHE      C 6668  11.642   6.444   6.813
  527PHE      O 6669  11.688   6.378   6.907
  528VAL      N 6670  11.614   6.574   6.824
  528VAL      H 6671  11.576   6.622   6.745
  528VAL     CA 6672  11.638   6.647   6.948
  528VAL     HA 6673  11.731   6.626   6.977
  528VAL     CB 6674  11.624   6.799   6.922
  528VAL     HB 6675  11.535   6.817   6.880
  528VAL    CG1 6676  11.630   6.878   7.050
  528VAL   HG11 6677  11.621   6.976   7.029
  528VAL   HG12 6678  11.555   6.850   7.110
  528VAL   HG13 6679  11.718   6.862   7.095
  528VAL    CG2 6680  11.733   6.844   6.829
  528VAL   HG21 6681  11.724   6.942   6.813
  528VAL   HG22 6682  11.822   6.826   6.870
  528VAL   HG23 6683  11.725   6.795   6.742
  528VAL      C 6684  11.543   6.598   7.058
  528VAL      O 6685  11.583   6.586   7.174
  529GLN      N 6686  11.420   6.564   7.021
  529GLN      H 6687  11.393   6.571   6.925
  529GLN     CA 6688  11.324   6.517   7.119
  529GLN     HA 6689  11.330   6.580   7.196
  529GLN     CB 6690  11.183   6.520   7.058
  529GLN    HB1 6691  11.176   6.444   6.993
  529GLN    HB2 6692  11.172   6.607   7.010
  529GLN     CG 6693  11.069   6.507   7.156
  529GLN    HG1 6694  10.991   6.559   7.121
  529GLN    HG2 6695  11.098   6.546   7.244
  529GLN     CD 6696  11.026   6.364   7.179
  529GLN    OE1 6697  11.041   6.280   7.093
  529GLN    NE2 6698  10.969   6.339   7.296
  529GLN   HE21 6699  10.957   6.412   7.363
  529GLN   HE22 6700  10.938   6.246   7.317
  529GLN      C 6701  11.359   6.376   7.168
  529GLN      O 6702  11.324   6.338   7.280
  530ALA      N 6703  11.428   6.299   7.085
  530ALA      H 6704  11.457   6.334   6.996
  530ALA     CA 6705  11.461   6.162   7.123
  530ALA     HA 6706  11.386   6.132   7.183
  530ALA     CB 6707  11.466   6.072   7.000
  530ALA    HB1 6708  11.489   5.979   7.028
  530ALA    HB2 6709  11.377   6.073   6.954
  530ALA    HB3 6710  11.536   6.106   6.937
  530ALA      C 6711  11.591   6.155   7.200
  530ALA      O 6712  11.614   6.062   7.277
  531VAL      N 6713  11.680   6.252   7.179
  531VAL      H 6714  11.660   6.322   7.110
  531VAL     CA 6715  11.804   6.259   7.255
  531VAL     HA 6716  11.843   6.167   7.254
  531VAL     CB 6717  11.903   6.356   7.188
  531VAL     HB 6718  11.854   6.440   7.164
  531VAL    CG1 6719  12.016   6.391   7.280
  531VAL   HG11 6720  12.079   6.454   7.233
  531VAL   HG12 6721  11.980   6.435   7.362
  531VAL   HG13 6722  12.066   6.308   7.306
  531VAL    CG2 6723  11.960   6.292   7.065
  531VAL   HG21 6724  12.025   6.355   7.022
  531VAL   HG22 6725  12.008   6.208   7.090
  531VAL   HG23 6726  11.887   6.270   7.001
  531VAL      C 6727  11.775   6.297   7.400
  531VAL      O 6728  11.832   6.239   7.493
  532LEU      N 6729  11.682   6.390   7.421
  532LEU      H 6730  11.631   6.427   7.343
  532LEU     CA 6731  11.652   6.440   7.556
  532LEU     HA 6732  11.741   6.463   7.596
  532LEU     CB 6733  11.565   6.563   7.549
  532LEU    HB1 6734  11.536   6.585   7.643
  532LEU    HB2 6735  11.484   6.540   7.495
  532LEU     CG 6736  11.624   6.690   7.489
  532LEU     HG 6737  11.661   6.670   7.399
  532LEU    CD1 6738  11.518   6.795   7.473
  532LEU   HD11 6739  11.559   6.878   7.434
  532LEU   HD12 6740  11.447   6.761   7.412
  532LEU   HD13 6741  11.479   6.817   7.562
  532LEU    CD2 6742  11.735   6.742   7.577
  532LEU   HD21 6743  11.774   6.825   7.537
  532LEU   HD22 6744  11.699   6.762   7.668
  532LEU   HD23 6745  11.807   6.672   7.585
  532LEU      C 6746  11.586   6.333   7.642
  532LEU      O 6747  11.594   6.339   7.765
  533VAL      N 6748  11.520   6.235   7.581
  533VAL      H 6749  11.507   6.238   7.482
  533VAL     CA 6750  11.466   6.124   7.658
  533VAL     HA 6751  11.427   6.164   7.741
  533VAL     CB 6752  11.356   6.054   7.578
  533VAL     HB 6753  11.392   6.024   7.490
  533VAL    CG1 6754  11.306   5.931   7.650
  533VAL   HG11 6755  11.234   5.888   7.596
  533VAL   HG12 6756  11.382   5.867   7.663
  533VAL   HG13 6757  11.269   5.958   7.739
  533VAL    CG2 6758  11.241   6.148   7.554
  533VAL   HG21 6759  11.170   6.101   7.502
  533VAL   HG22 6760  11.204   6.178   7.642
  533VAL   HG23 6761  11.273   6.227   7.502
  533VAL      C 6762  11.577   6.029   7.699
  533VAL      O 6763  11.581   5.981   7.813
  534ILE      N 6764  11.671   6.004   7.608
  534ILE      H 6765  11.663   6.044   7.517
  534ILE     CA 6766  11.785   5.917   7.639
  534ILE     HA 6767  11.749   5.835   7.683
  534ILE     CB 6768  11.858   5.878   7.509
  534ILE     HB 6769  11.884   5.962   7.462
  534ILE    CG2 6770  11.985   5.800   7.536
  534ILE   HG21 6771  12.028   5.777   7.449
  534ILE   HG22 6772  12.047   5.856   7.591
  534ILE   HG23 6773  11.962   5.716   7.586
  534ILE    CG1 6774  11.765   5.796   7.420
  534ILE   HG11 6775  11.678   5.844   7.411
  534ILE   HG12 6776  11.750   5.707   7.463
  534ILE     CD 6777  11.820   5.773   7.282
  534ILE    HD1 6778  11.755   5.719   7.229
  534ILE    HD2 6779  11.834   5.861   7.237
  534ILE    HD3 6780  11.907   5.724   7.288
  534ILE      C 6781  11.879   5.987   7.738
  534ILE      O 6782  11.934   5.923   7.829
  535LEU      N 6783  11.896   6.118   7.723
  535LEU      H 6784  11.845   6.167   7.652
  535LEU     CA 6785  11.987   6.192   7.810
  535LEU     HA 6786  12.071   6.138   7.814
  535LEU     CB 6787  12.015   6.330   7.750
  535LEU    HB1 6788  11.932   6.384   7.768
  535LEU    HB2 6789  12.025   6.316   7.652
  535LEU     CG 6790  12.132   6.419   7.791
  535LEU     HG 6791  12.209   6.358   7.811
  535LEU    CD1 6792  12.109   6.498   7.918
  535LEU   HD11 6793  12.190   6.553   7.938
  535LEU   HD12 6794  12.030   6.558   7.906
  535LEU   HD13 6795  12.092   6.435   7.994
  535LEU    CD2 6796  12.164   6.513   7.677
  535LEU   HD21 6797  12.241   6.571   7.703
  535LEU   HD22 6798  12.189   6.459   7.596
  535LEU   HD23 6799  12.085   6.569   7.657
  535LEU      C 6800  11.933   6.202   7.951
  535LEU      O 6801  12.009   6.210   8.047
  536SER      N 6802  11.800   6.197   7.966
  536SER      H 6803  11.742   6.187   7.886
  536SER     CA 6804  11.741   6.207   8.099
  536SER     HA 6805  11.790   6.281   8.145
  536SER     CB 6806  11.592   6.240   8.088
  536SER    HB1 6807  11.578   6.318   8.028
  536SER    HB2 6808  11.553   6.259   8.178
  536SER     OG 6809  11.521   6.131   8.034
  536SER     HG 6810  11.424   6.154   8.027
  536SER      C 6811  11.759   6.077   8.178
  536SER      O 6812  11.743   6.076   8.300
  537VAL      N 6813  11.790   5.967   8.109
  537VAL      H 6814  11.796   5.971   8.009
  537VAL     CA 6815  11.815   5.842   8.179
  537VAL     HA 6816  11.755   5.843   8.259
  537VAL     CB 6817  11.779   5.723   8.088
  537VAL     HB 6818  11.833   5.729   8.004
  537VAL    CG1 6819  11.813   5.593   8.155
  537VAL   HG11 6820  11.789   5.517   8.094
  537VAL   HG12 6821  11.911   5.590   8.175
  537VAL   HG13 6822  11.762   5.585   8.240
  537VAL    CG2 6823  11.633   5.727   8.053
  537VAL   HG21 6824  11.610   5.650   7.994
  537VAL   HG22 6825  11.578   5.722   8.137
  537VAL   HG23 6826  11.612   5.813   8.005
  537VAL      C 6827  11.959   5.834   8.228
  537VAL      O 6828  11.985   5.800   8.344
  538PHE      N 6829  12.055   5.868   8.141
  538PHE      H 6830  12.031   5.897   8.049
  538PHE     CA 6831  12.196   5.862   8.180
  538PHE     HA 6832  12.207   5.773   8.224
  538PHE     CB 6833  12.286   5.872   8.057
  538PHE    HB1 6834  12.380   5.888   8.087
  538PHE    HB2 6835  12.256   5.948   8.000
  538PHE     CG 6836  12.286   5.749   7.972
  538PHE    CD1 6837  12.361   5.639   8.008
  538PHE    HD1 6838  12.416   5.642   8.091
  538PHE    CE1 6839  12.360   5.525   7.931
  538PHE    HE1 6840  12.416   5.446   7.958
  538PHE     CZ 6841  12.284   5.520   7.816
  538PHE     HZ 6842  12.283   5.437   7.760
  538PHE    CE2 6843  12.208   5.629   7.779
  538PHE    HE2 6844  12.153   5.625   7.696
  538PHE    CD2 6845  12.209   5.744   7.857
  538PHE    HD2 6846  12.154   5.823   7.830
  538PHE      C 6847  12.231   5.971   8.280
  538PHE      O 6848  12.324   5.956   8.359
  539LEU      N 6849  12.158   6.082   8.278
  539LEU      H 6850  12.087   6.095   8.208
  539LEU     CA 6851  12.181   6.185   8.378
  539LEU     HA 6852  12.280   6.186   8.396
  539LEU     CB 6853  12.136   6.320   8.323
  539LEU    HB1 6854  12.036   6.318   8.323
  539LEU    HB2 6855  12.169   6.325   8.229
  539LEU     CG 6856  12.175   6.453   8.388
  539LEU     HG 6857  12.260   6.441   8.440
  539LEU    CD1 6858  12.192   6.557   8.280
  539LEU   HD11 6859  12.217   6.644   8.322
  539LEU   HD12 6860  12.263   6.528   8.217
  539LEU   HD13 6861  12.106   6.568   8.230
  539LEU    CD2 6862  12.069   6.499   8.483
  539LEU   HD21 6863  12.096   6.585   8.524
  539LEU   HD22 6864  11.983   6.511   8.433
  539LEU   HD23 6865  12.056   6.430   8.555
  539LEU      C 6866  12.112   6.152   8.508
  539LEU      O 6867  12.146   6.205   8.614
  540TYR      N 6868  12.014   6.061   8.503
  540TYR      H 6869  11.989   6.020   8.415
  540TYR     CA 6870  11.944   6.020   8.624
  540TYR     HA 6871  11.925   6.105   8.674
  540TYR     CB 6872  11.815   5.948   8.587
  540TYR    HB1 6873  11.837   5.869   8.530
  540TYR    HB2 6874  11.757   6.011   8.535
  540TYR     CG 6875  11.738   5.900   8.707
  540TYR    CD1 6876  11.666   5.989   8.785
  540TYR    HD1 6877  11.666   6.087   8.762
  540TYR    CE1 6878  11.596   5.945   8.894
  540TYR    HE1 6879  11.543   6.010   8.949
  540TYR     CZ 6880  11.598   5.812   8.927
  540TYR     OH 6881  11.527   5.769   9.036
  540TYR     HH 6882  11.538   5.670   9.046
  540TYR    CE2 6883  11.667   5.722   8.851
  540TYR    HE2 6884  11.667   5.625   8.875
  540TYR    CD2 6885  11.737   5.766   8.742
  540TYR    HD2 6886  11.788   5.700   8.687
  540TYR      C 6887  12.031   5.930   8.710
  540TYR      O 6888  12.024   5.934   8.833
  541LEU      N 6889  12.111   5.844   8.646
  541LEU      H 6890  12.117   5.847   8.546
  541LEU     CA 6891  12.190   5.748   8.721
  541LEU     HA 6892  12.129   5.712   8.792
  541LEU     CB 6893  12.236   5.636   8.628
  541LEU    HB1 6894  12.290   5.570   8.681
  541LEU    HB2 6895  12.294   5.676   8.557
  541LEU     CG 6896  12.121   5.561   8.561
  541LEU     HG 6897  12.068   5.628   8.509
  541LEU    CD1 6898  12.174   5.457   8.464
  541LEU   HD11 6899  12.097   5.409   8.421
  541LEU   HD12 6900  12.229   5.501   8.393
  541LEU   HD13 6901  12.230   5.391   8.514
  541LEU    CD2 6902  12.028   5.499   8.664
  541LEU   HD21 6903  11.954   5.451   8.617
  541LEU   HD22 6904  12.079   5.435   8.721
  541LEU   HD23 6905  11.989   5.571   8.722
  541LEU      C 6906  12.309   5.814   8.789
  541LEU      O 6907  12.364   5.762   8.886
  542PHE      N 6908  12.349   5.931   8.739
  542PHE      H 6909  12.308   5.965   8.655
  542PHE     CA 6910  12.453   6.009   8.806
  542PHE     HA 6911  12.514   5.941   8.846
  542PHE     CB 6912  12.525   6.097   8.704
  542PHE    HB1 6913  12.583   6.163   8.753
  542PHE    HB2 6914  12.457   6.147   8.650
  542PHE     CG 6915  12.613   6.022   8.609
  542PHE    CD1 6916  12.654   5.892   8.637
  542PHE    HD1 6917  12.625   5.849   8.722
  542PHE    CE1 6918  12.734   5.823   8.549
  542PHE    HE1 6919  12.763   5.730   8.570
  542PHE     CZ 6920  12.775   5.883   8.432
  542PHE     HZ 6921  12.834   5.832   8.368
  542PHE    CE2 6922  12.736   6.011   8.402
  542PHE    HE2 6923  12.766   6.054   8.317
  542PHE    CD2 6924  12.655   6.080   8.490
  542PHE    HD2 6925  12.625   6.173   8.468
  542PHE      C 6926  12.397   6.096   8.918
  542PHE      O 6927  12.475   6.164   8.984
  543ALA      N 6928  12.264   6.094   8.937
  543ALA      H 6929  12.208   6.043   8.871
  543ALA     CA 6930  12.194   6.161   9.047
  543ALA     HA 6931  12.097   6.148   9.025
  543ALA     CB 6932  12.226   6.096   9.182
  543ALA    HB1 6933  12.176   6.145   9.255
  543ALA    HB2 6934  12.197   6.001   9.180
  543ALA    HB3 6935  12.324   6.102   9.199
  543ALA      C 6936  12.222   6.311   9.051
  543ALA      O 6937  12.263   6.366   9.153
  544TYR      N 6938  12.201   6.379   8.938
  544TYR      H 6939  12.168   6.331   8.857
  544TYR     CA 6940  12.226   6.522   8.931
  544TYR     HA 6941  12.290   6.539   9.005
  544TYR     CB 6942  12.285   6.560   8.795
  544TYR    HB1 6943  12.282   6.660   8.786
  544TYR    HB2 6944  12.229   6.518   8.724
  544TYR     CG 6945  12.428   6.516   8.773
  544TYR    CD1 6946  12.504   6.466   8.878
  544TYR    HD1 6947  12.464   6.459   8.969
  544TYR    CE1 6948  12.635   6.426   8.859
  544TYR    HE1 6949  12.688   6.390   8.935
  544TYR     CZ 6950  12.691   6.437   8.733
  544TYR     OH 6951  12.821   6.397   8.713
  544TYR     HH 6952  12.846   6.412   8.617
  544TYR    CE2 6953  12.617   6.486   8.628
  544TYR    HE2 6954  12.658   6.493   8.537
  544TYR    CD2 6955  12.487   6.526   8.649
  544TYR    HD2 6956  12.434   6.564   8.573
  544TYR      C 6957  12.102   6.606   8.957
  544TYR      O 6958  12.114   6.727   8.974
  545LYS      N 6959  11.983   6.542   8.958
  545LYS      H 6960  11.984   6.444   8.940
  545LYS     CA 6961  11.854   6.606   8.984
  545LYS     HA 6962  11.787   6.534   8.969
  545LYS     CB 6963  11.845   6.655   9.129
  545LYS    HB1 6964  11.761   6.709   9.139
  545LYS    HB2 6965  11.924   6.712   9.149
  545LYS     CG 6966  11.841   6.541   9.230
  545LYS    HG1 6967  11.923   6.484   9.218
  545LYS    HG2 6968  11.760   6.485   9.213
  545LYS     CD 6969  11.837   6.592   9.373
  545LYS    HD1 6970  11.775   6.534   9.427
  545LYS    HD2 6971  11.802   6.686   9.373
  545LYS     CE 6972  11.975   6.590   9.437
  545LYS    HE1 6973  12.018   6.502   9.420
  545LYS    HE2 6974  11.966   6.605   9.536
  545LYS     NZ 6975  12.064   6.696   9.383
  545LYS    HZ1 6976  12.153   6.691   9.428
  545LYS    HZ2 6977  12.076   6.683   9.285
  545LYS    HZ3 6978  12.024   6.786   9.400
  545LYS      C 6979  11.825   6.718   8.885
  545LYS      O 6980  11.762   6.819   8.915
  546GLU      N 6981  11.874   6.697   8.763
  546GLU      H 6982  11.930   6.615   8.747
  546GLU     CA 6983  11.850   6.789   8.653
  546GLU     HA 6984  11.788   6.861   8.685
  546GLU     CB 6985  11.983   6.853   8.610
  546GLU    HB1 6986  12.030   6.788   8.551
  546GLU    HB2 6987  12.037   6.869   8.692
  546GLU     CG 6988  11.973   6.985   8.535
  546GLU    HG1 6989  11.930   7.053   8.594
  546GLU    HG2 6990  11.918   6.972   8.453
  546GLU     CD 6991  12.109   7.037   8.493
  546GLU    OE1 6992  12.209   6.965   8.512
  546GLU    OE2 6993  12.117   7.151   8.442
  546GLU      C 6994  11.784   6.713   8.539
  546GLU      O 6995  11.765   6.769   8.431
  547TYR      N 6996  11.749   6.586   8.562
  547TYR      H 6997  11.771   6.544   8.651
  547TYR     CA 6998  11.681   6.506   8.461
  547TYR     HA 6999  11.737   6.515   8.379
  547TYR     CB 7000  11.673   6.359   8.506
  547TYR    HB1 7001  11.765   6.328   8.529
  547TYR    HB2 7002  11.637   6.305   8.431
  547TYR     CG 7003  11.585   6.336   8.626
  547TYR    CD1 7004  11.634   6.353   8.755
  547TYR    HD1 7005  11.729   6.381   8.768
  547TYR    CE1 7006  11.554   6.332   8.865
  547TYR    HE1 7007  11.590   6.346   8.957
  547TYR     CZ 7008  11.424   6.292   8.847
  547TYR     OH 7009  11.344   6.271   8.957
  547TYR     HH 7010  11.253   6.242   8.928
  547TYR    CE2 7011  11.372   6.273   8.721
  547TYR    HE2 7012  11.277   6.245   8.709
  547TYR    CD2 7013  11.452   6.294   8.612
  547TYR    HD2 7014  11.415   6.279   8.520
  547TYR      C 7015  11.541   6.559   8.433
  547TYR      O 7016  11.489   6.543   8.322
  548LEU      N 7017  11.480   6.623   8.533
  548LEU      H 7018  11.530   6.643   8.617
  548LEU     CA 7019  11.340   6.664   8.522
  548LEU     HA 7020  11.290   6.589   8.478
  548LEU     CB 7021  11.286   6.689   8.663
  548LEU    HB1 7022  11.331   6.773   8.695
  548LEU    HB2 7023  11.317   6.612   8.718
  548LEU     CG 7024  11.139   6.707   8.696
  548LEU     HG 7025  11.124   6.679   8.791
  548LEU    CD1 7026  11.095   6.850   8.687
  548LEU   HD11 7027  10.998   6.857   8.709
  548LEU   HD12 7028  11.148   6.905   8.752
  548LEU   HD13 7029  11.111   6.884   8.594
  548LEU    CD2 7030  11.057   6.621   8.601
  548LEU   HD21 7031  10.960   6.632   8.622
  548LEU   HD22 7032  11.074   6.650   8.507
  548LEU   HD23 7033  11.083   6.525   8.612
  548LEU      C 7034  11.328   6.786   8.433
  548LEU      O 7035  11.218   6.815   8.382
  549ALA      N 7036  11.438   6.857   8.411
  549ALA      H 7037  11.521   6.839   8.463
  549ALA     CA 7038  11.437   6.963   8.310
  549ALA     HA 7039  11.353   7.015   8.324
  549ALA     CB 7040  11.558   7.053   8.329
  549ALA    HB1 7041  11.557   7.125   8.260
  549ALA    HB2 7042  11.555   7.094   8.420
  549ALA    HB3 7043  11.642   6.998   8.320
  549ALA      C 7044  11.435   6.903   8.170
  549ALA      O 7045  11.383   6.964   8.076
  550CYS      N 7046  11.494   6.785   8.153
  550CYS      H 7047  11.530   6.735   8.232
  550CYS     CA 7048  11.505   6.727   8.019
  550CYS     HA 7049  11.514   6.805   7.956
  550CYS     CB 7050  11.627   6.637   8.012
  550CYS    HB1 7051  11.619   6.590   7.924
  550CYS    HB2 7052  11.614   6.571   8.086
  550CYS     SG 7053  11.784   6.722   8.027
  550CYS     HG 7054  11.858   6.656   8.022
  550CYS      C 7055  11.379   6.651   7.981
  550CYS      O 7056  11.353   6.630   7.862
  551LEU      N 7057  11.299   6.610   8.079
  551LEU      H 7058  11.323   6.627   8.175
  551LEU     CA 7059  11.175   6.540   8.046
  551LEU     HA 7060  11.198   6.480   7.969
  551LEU     CB 7061  11.128   6.456   8.163
  551LEU    HB1 7062  11.028   6.449   8.158
  551LEU    HB2 7063  11.154   6.503   8.247
  551LEU     CG 7064  11.183   6.314   8.171
  551LEU     HG 7065  11.283   6.316   8.175
  551LEU    CD1 7066  11.143   6.237   8.049
  551LEU   HD11 7067  11.180   6.144   8.055
  551LEU   HD12 7068  11.044   6.233   8.043
  551LEU   HD13 7069  11.180   6.282   7.968
  551LEU    CD2 7070  11.128   6.248   8.295
  551LEU   HD21 7071  11.164   6.155   8.301
  551LEU   HD22 7072  11.156   6.300   8.376
  551LEU   HD23 7073  11.028   6.245   8.290
  551LEU      C 7074  11.067   6.638   8.005
  551LEU      O 7075  10.985   6.609   7.917
  552VAL      N 7076  11.062   6.754   8.070
  552VAL      H 7077  11.132   6.774   8.139
  552VAL     CA 7078  10.957   6.851   8.042
  552VAL     HA 7079  10.870   6.802   8.037
  552VAL     CB 7080  10.953   6.954   8.157
  552VAL     HB 7081  11.043   6.994   8.171
  552VAL    CG1 7082  10.858   7.067   8.127
  552VAL   HG11 7083  10.858   7.131   8.204
  552VAL   HG12 7084  10.888   7.114   8.044
  552VAL   HG13 7085  10.766   7.031   8.113
  552VAL    CG2 7086  10.910   6.884   8.282
  552VAL   HG21 7087  10.906   6.950   8.357
  552VAL   HG22 7088  10.819   6.844   8.269
  552VAL   HG23 7089  10.975   6.811   8.304
  552VAL      C 7090  10.978   6.915   7.906
  552VAL      O 7091  10.883   6.942   7.833
  553LEU      N 7092  11.105   6.934   7.866
  553LEU      H 7093  11.180   6.919   7.930
  553LEU     CA 7094  11.132   6.977   7.730
  553LEU     HA 7095  11.072   7.055   7.715
  553LEU     CB 7096  11.279   7.016   7.716
  553LEU    HB1 7097  11.297   7.031   7.619
  553LEU    HB2 7098  11.334   6.940   7.749
  553LEU     CG 7099  11.325   7.140   7.790
  553LEU     HG 7100  11.298   7.134   7.886
  553LEU    CD1 7101  11.475   7.149   7.781
  553LEU   HD11 7102  11.506   7.230   7.830
  553LEU   HD12 7103  11.516   7.068   7.822
  553LEU   HD13 7104  11.502   7.155   7.685
  553LEU    CD2 7105  11.262   7.263   7.730
  553LEU   HD21 7106  11.294   7.344   7.780
  553LEU   HD22 7107  11.289   7.270   7.634
  553LEU   HD23 7108  11.163   7.256   7.737
  553LEU      C 7109  11.098   6.867   7.629
  553LEU      O 7110  11.071   6.896   7.513
  554ALA      N 7111  11.101   6.741   7.673
  554ALA      H 7112  11.122   6.722   7.769
  554ALA     CA 7113  11.071   6.632   7.582
  554ALA     HA 7114  11.112   6.658   7.495
  554ALA     CB 7115  11.134   6.503   7.633
  554ALA    HB1 7116  11.113   6.429   7.570
  554ALA    HB2 7117  11.233   6.515   7.640
  554ALA    HB3 7118  11.097   6.481   7.723
  554ALA      C 7119  10.922   6.615   7.562
  554ALA      O 7120  10.878   6.563   7.459
  555MET      N 7121  10.841   6.654   7.661
  555MET      H 7122  10.880   6.689   7.746
  555MET     CA 7123  10.696   6.645   7.645
  555MET     HA 7124  10.682   6.558   7.598
  555MET     CB 7125  10.626   6.645   7.780
  555MET    HB1 7126  10.529   6.665   7.765
  555MET    HB2 7127  10.667   6.716   7.837
  555MET     CG 7128  10.634   6.517   7.856
  555MET    HG1 7129  10.731   6.504   7.877
  555MET    HG2 7130  10.604   6.446   7.792
  555MET     SD 7131  10.532   6.527   8.003
  555MET     CE 7132  10.633   6.633   8.104
  555MET    HE1 7133  10.588   6.648   8.192
  555MET    HE2 7134  10.722   6.590   8.119
  555MET    HE3 7135  10.646   6.721   8.058
  555MET      C 7136  10.642   6.758   7.559
  555MET      O 7137  10.559   6.735   7.471
  556ALA      N 7138  10.684   6.882   7.586
  556ALA      H 7139  10.755   6.896   7.656
  556ALA     CA 7140  10.630   6.997   7.515
  556ALA     HA 7141  10.530   6.988   7.520
  556ALA     CB 7142  10.674   7.126   7.583
  556ALA    HB1 7143  10.636   7.204   7.534
  556ALA    HB2 7144  10.642   7.126   7.678
  556ALA    HB3 7145  10.774   7.131   7.582
  556ALA      C 7146  10.671   6.997   7.369
  556ALA      O 7147  10.594   7.035   7.282
  557LEU      N 7148  10.793   6.952   7.340
  557LEU      H 7149  10.856   6.927   7.414
  557LEU     CA 7150  10.835   6.938   7.202
  557LEU     HA 7151  10.800   7.019   7.155
  557LEU     CB 7152  10.987   6.931   7.195
  557LEU    HB1 7153  11.015   6.846   7.240
  557LEU    HB2 7154  11.023   7.009   7.247
  557LEU     CG 7155  11.056   6.934   7.060
  557LEU     HG 7156  11.026   6.857   7.003
  557LEU    CD1 7157  11.023   7.062   6.992
  557LEU   HD11 7158  11.067   7.065   6.903
  557LEU   HD12 7159  10.923   7.069   6.980
  557LEU   HD13 7160  11.054   7.139   7.048
  557LEU    CD2 7161  11.205   6.925   7.079
  557LEU   HD21 7162  11.250   6.927   6.990
  557LEU   HD22 7163  11.236   7.002   7.134
  557LEU   HD23 7164  11.227   6.840   7.126
  557LEU      C 7165  10.772   6.816   7.137
  557LEU      O 7166  10.758   6.811   7.015
  558GLY      N 7167  10.731   6.718   7.218
  558GLY      H 7168  10.740   6.728   7.317
  558GLY     CA 7169  10.672   6.598   7.162
  558GLY    HA1 7170  10.669   6.529   7.234
  558GLY    HA2 7171  10.732   6.566   7.088
  558GLY      C 7172  10.532   6.620   7.108
  558GLY      O 7173  10.497   6.568   7.002
  559TRP      N 7174  10.450   6.697   7.180
  559TRP      H 7175  10.481   6.738   7.266
  559TRP     CA 7176  10.313   6.721   7.133
  559TRP     HA 7177  10.282   6.633   7.097
  559TRP     CB 7178  10.223   6.765   7.247
  559TRP    HB1 7179  10.135   6.794   7.209
  559TRP    HB2 7180  10.266   6.841   7.295
  559TRP     CG 7181  10.196   6.660   7.347
  559TRP    CD1 7182  10.249   6.649   7.471
  559TRP    HD1 7183  10.314   6.713   7.511
  559TRP    NE1 7184  10.201   6.538   7.533
  559TRP    HE1 7185  10.225   6.508   7.626
  559TRP    CE2 7186  10.114   6.473   7.449
  559TRP    CZ2 7187  10.042   6.356   7.466
  559TRP    HZ2 7188  10.047   6.304   7.551
  559TRP    CH2 7189   9.964   6.315   7.363
  559TRP    HH2 7190   9.910   6.231   7.373
  559TRP    CZ3 7191   9.958   6.386   7.243
  559TRP    HZ3 7192   9.901   6.352   7.169
  559TRP    CE3 7193  10.029   6.503   7.226
  559TRP    HE3 7194  10.023   6.554   7.141
  559TRP    CD2 7195  10.110   6.547   7.330
  559TRP      C 7196  10.310   6.824   7.022
  559TRP      O 7197  10.212   6.834   6.948
  560ALA      N 7198  10.416   6.905   7.009
  560ALA      H 7199  10.492   6.899   7.074
  560ALA     CA 7200  10.421   7.001   6.900
  560ALA     HA 7201  10.327   7.033   6.889
  560ALA     CB 7202  10.511   7.118   6.935
  560ALA    HB1 7203  10.513   7.183   6.859
  560ALA    HB2 7204  10.477   7.164   7.017
  560ALA    HB3 7205  10.604   7.084   6.952
  560ALA      C 7206  10.467   6.934   6.771
  560ALA      O 7207  10.451   6.990   6.662
  561ASN      N 7208  10.524   6.815   6.782
  561ASN      H 7209  10.538   6.775   6.873
  561ASN     CA 7210  10.568   6.742   6.664
  561ASN     HA 7211  10.596   6.813   6.599
  561ASN     CB 7212  10.684   6.650   6.698
  561ASN    HB1 7213  10.695   6.582   6.625
  561ASN    HB2 7214  10.666   6.603   6.785
  561ASN     CG 7215  10.813   6.723   6.712
  561ASN    OD1 7216  10.836   6.822   6.645
  561ASN    ND2 7217  10.902   6.671   6.795
  561ASN   HD21 7218  10.881   6.587   6.845
  561ASN   HD22 7219  10.990   6.717   6.808
  561ASN      C 7220  10.455   6.662   6.603
  561ASN      O 7221  10.474   6.597   6.500
  562MET      N 7222  10.337   6.666   6.663
  562MET      H 7223  10.326   6.717   6.748
  562MET     CA 7224  10.222   6.598   6.606
  562MET     HA 7225  10.257   6.509   6.575
  562MET     CB 7226  10.114   6.577   6.711
  562MET    HB1 7227  10.034   6.535   6.667
  562MET    HB2 7228  10.088   6.666   6.748
  562MET     CG 7229  10.155   6.489   6.826
  562MET    HG1 7230  10.079   6.494   6.891
  562MET    HG2 7231  10.235   6.534   6.865
  562MET     SD 7232  10.190   6.322   6.777
  562MET     CE 7233  10.025   6.264   6.747
  562MET    HE1 7234  10.028   6.169   6.718
  562MET    HE2 7235   9.971   6.272   6.831
  562MET    HE3 7236   9.983   6.320   6.675
  562MET      C 7237  10.165   6.677   6.489
  562MET      O 7238  10.070   6.631   6.423
  563LEU      N 7239  10.220   6.795   6.463
  563LEU      H 7240  10.296   6.827   6.519
  563LEU     CA 7241  10.171   6.878   6.354
  563LEU     HA 7242  10.072   6.862   6.345
  563LEU     CB 7243  10.198   7.024   6.389
  563LEU    HB1 7244  10.295   7.041   6.368
  563LEU    HB2 7245  10.183   7.034   6.487
  563LEU     CG 7246  10.120   7.134   6.322
  563LEU     HG 7247  10.131   7.132   6.223
  563LEU    CD1 7248   9.975   7.117   6.358
  563LEU   HD11 7249   9.921   7.189   6.315
  563LEU   HD12 7250   9.943   7.027   6.326
  563LEU   HD13 7251   9.964   7.122   6.457
  563LEU    CD2 7252  10.168   7.266   6.374
  563LEU   HD21 7253  10.117   7.340   6.330
  563LEU   HD22 7254  10.155   7.270   6.473
  563LEU   HD23 7255  10.265   7.277   6.353
  563LEU      C 7256  10.236   6.837   6.223
  563LEU      O 7257  10.198   6.884   6.116
  564TYR      N 7258  10.336   6.749   6.231
  564TYR      H 7259  10.376   6.729   6.321
  564TYR     CA 7260  10.390   6.682   6.113
  564TYR     HA 7261  10.420   6.755   6.052
  564TYR     CB 7262  10.505   6.591   6.156
  564TYR    HB1 7263  10.473   6.533   6.230
  564TYR    HB2 7264  10.580   6.649   6.189
  564TYR     CG 7265  10.558   6.502   6.046
  564TYR    CD1 7266  10.639   6.552   5.946
  564TYR    HD1 7267  10.664   6.649   5.946
  564TYR    CE1 7268  10.686   6.471   5.847
  564TYR    HE1 7269  10.743   6.509   5.774
  564TYR     CZ 7270  10.656   6.338   5.848
  564TYR     OH 7271  10.703   6.254   5.750
  564TYR     HH 7272  10.670   6.161   5.767
  564TYR    CE2 7273  10.576   6.285   5.946
  564TYR    HE2 7274  10.553   6.188   5.946
  564TYR    CD2 7275  10.529   6.367   6.045
  564TYR    HD2 7276  10.472   6.329   6.118
  564TYR      C 7277  10.286   6.600   6.040
  564TYR      O 7278  10.286   6.596   5.917
  565TYR      N 7279  10.195   6.535   6.112
  565TYR      H 7280  10.187   6.555   6.210
  565TYR     CA 7281  10.108   6.436   6.052
  565TYR     HA 7282  10.164   6.396   5.979
  565TYR     CB 7283  10.068   6.332   6.156
  565TYR    HB1 7284   9.996   6.274   6.118
  565TYR    HB2 7285  10.033   6.379   6.237
  565TYR     CG 7286  10.182   6.244   6.197
  565TYR    CD1 7287  10.219   6.136   6.119
  565TYR    HD1 7288  10.168   6.116   6.035
  565TYR    CE1 7289  10.324   6.056   6.154
  565TYR    HE1 7290  10.350   5.978   6.097
  565TYR     CZ 7291  10.393   6.085   6.268
  565TYR     OH 7292  10.499   6.006   6.305
  565TYR     HH 7293  10.538   6.040   6.390
  565TYR    CE2 7294  10.359   6.191   6.347
  565TYR    HE2 7295  10.411   6.210   6.430
  565TYR    CD2 7296  10.255   6.270   6.311
  565TYR    HD2 7297  10.230   6.348   6.368
  565TYR      C 7298   9.984   6.496   5.988
  565TYR      O 7299   9.889   6.424   5.960
  566THR      N 7300   9.984   6.627   5.964
  566THR      H 7301  10.059   6.683   5.998
  566THR     CA 7302   9.877   6.690   5.889
  566THR     HA 7303   9.796   6.637   5.912
  566THR     CB 7304   9.862   6.836   5.932
  566THR     HB 7305   9.793   6.883   5.877
  566THR    CG2 7306   9.825   6.844   6.077
  566THR   HG21 7307   9.816   6.940   6.103
  566THR   HG22 7308   9.738   6.797   6.092
  566THR   HG23 7309   9.896   6.801   6.132
  566THR    OG1 7310   9.986   6.905   5.911
  566THR    HG1 7311   9.976   7.000   5.939
  566THR      C 7312   9.899   6.680   5.739
  566THR      O 7313   9.816   6.728   5.663
  567ARG      N 7314  10.008   6.617   5.695
  567ARG      H 7315  10.073   6.581   5.762
  567ARG     CA 7316  10.037   6.599   5.553
  567ARG     HA 7317  10.028   6.692   5.516
  567ARG     CB 7318  10.176   6.540   5.535
  567ARG    HB1 7319  10.188   6.516   5.439
  567ARG    HB2 7320  10.183   6.458   5.591
  567ARG     CG 7321  10.290   6.627   5.572
  567ARG    HG1 7322  10.288   6.647   5.670
  567ARG    HG2 7323  10.287   6.712   5.520
  567ARG     CD 7324  10.414   6.551   5.538
  567ARG    HD1 7325  10.409   6.524   5.442
  567ARG    HD2 7326  10.418   6.470   5.596
  567ARG     NE 7327  10.536   6.627   5.557
  567ARG     HE 7328  10.531   6.718   5.597
  567ARG     CZ 7329  10.655   6.579   5.524
  567ARG    NH1 7330  10.765   6.649   5.541
  567ARG   HH11 7331  10.760   6.741   5.580
  567ARG   HH12 7332  10.853   6.610   5.515
  567ARG    NH2 7333  10.664   6.458   5.470
  567ARG   HH21 7334  10.581   6.404   5.455
  567ARG   HH22 7335  10.753   6.421   5.445
  567ARG      C 7336   9.939   6.507   5.483
  567ARG      O 7337   9.923   6.519   5.361
  568GLY      N 7338   9.876   6.414   5.554
  568GLY      H 7339   9.885   6.413   5.654
  568GLY     CA 7340   9.794   6.315   5.488
  568GLY    HA1 7341   9.777   6.241   5.554
  568GLY    HA2 7342   9.846   6.279   5.410
  568GLY      C 7343   9.661   6.369   5.439
  568GLY      O 7344   9.595   6.307   5.355
  569PHE      N 7345   9.620   6.485   5.489
  569PHE      H 7346   9.679   6.531   5.555
  569PHE     CA 7347   9.495   6.548   5.452
  569PHE     HA 7348   9.445   6.482   5.396
  569PHE     CB 7349   9.414   6.580   5.576
  569PHE    HB1 7350   9.328   6.622   5.548
  569PHE    HB2 7351   9.466   6.645   5.632
  569PHE     CG 7352   9.383   6.461   5.660
  569PHE    CD1 7353   9.279   6.376   5.626
  569PHE    HD1 7354   9.225   6.394   5.544
  569PHE    CE1 7355   9.251   6.265   5.704
  569PHE    HE1 7356   9.175   6.205   5.680
  569PHE     CZ 7357   9.327   6.239   5.815
  569PHE     HZ 7358   9.307   6.158   5.871
  569PHE    CE2 7359   9.430   6.323   5.850
  569PHE    HE2 7360   9.485   6.304   5.932
  569PHE    CD2 7361   9.457   6.433   5.772
  569PHE    HD2 7362   9.532   6.494   5.797
  569PHE      C 7363   9.525   6.674   5.374
  569PHE      O 7364   9.621   6.745   5.405
  570GLN      N 7365   9.444   6.703   5.272
  570GLN      H 7366   9.365   6.644   5.253
  570GLN     CA 7367   9.470   6.819   5.188
  570GLN     HA 7368   9.568   6.818   5.170
  570GLN     CB 7369   9.390   6.809   5.058
  570GLN    HB1 7370   9.293   6.804   5.080
  570GLN    HB2 7371   9.418   6.726   5.010
  570GLN     CG 7372   9.414   6.929   4.966
  570GLN    HG1 7373   9.511   6.935   4.945
  570GLN    HG2 7374   9.385   7.012   5.013
  570GLN     CD 7375   9.338   6.920   4.837
  570GLN    OE1 7376   9.267   6.823   4.812
  570GLN    NE2 7377   9.349   7.022   4.754
  570GLN   HE21 7378   9.406   7.101   4.779
  570GLN   HE22 7379   9.301   7.021   4.667
  570GLN      C 7380   9.436   6.949   5.260
  570GLN      O 7381   9.510   7.047   5.250
  571SER      N 7382   9.324   6.950   5.333
  571SER      H 7383   9.273   6.865   5.347
  571SER     CA 7384   9.277   7.074   5.393
  571SER     HA 7385   9.283   7.143   5.321
  571SER     CB 7386   9.132   7.056   5.440
  571SER    HB1 7387   9.074   7.023   5.366
  571SER    HB2 7388   9.095   7.142   5.475
  571SER     OG 7389   9.128   6.962   5.544
  571SER     HG 7390   9.034   6.950   5.575
  571SER      C 7391   9.365   7.118   5.509
  571SER      O 7392   9.397   7.237   5.521
  572MET      N 7393   9.405   7.024   5.594
  572MET      H 7394   9.375   6.930   5.583
  572MET     CA 7395   9.494   7.061   5.704
  572MET     HA 7396   9.466   7.152   5.732
  572MET     CB 7397   9.477   6.962   5.819
  572MET    HB1 7398   9.550   6.977   5.885
  572MET    HB2 7399   9.483   6.869   5.783
  572MET     CG 7400   9.346   6.975   5.892
  572MET    HG1 7401   9.347   6.902   5.960
  572MET    HG2 7402   9.276   6.955   5.823
  572MET     SD 7403   9.325   7.137   5.966
  572MET     CE 7404   9.451   7.133   6.092
  572MET    HE1 7405   9.451   7.219   6.143
  572MET    HE2 7406   9.432   7.057   6.155
  572MET    HE3 7407   9.540   7.119   6.049
  572MET      C 7408   9.639   7.065   5.660
  572MET      O 7409   9.723   7.120   5.730
  573GLY      N 7410   9.671   7.007   5.544
  573GLY      H 7411   9.600   6.963   5.489
  573GLY     CA 7412   9.809   7.009   5.498
  573GLY    HA1 7413   9.820   6.934   5.433
  573GLY    HA2 7414   9.868   6.994   5.577
  573GLY      C 7415   9.845   7.140   5.432
  573GLY      O 7416   9.958   7.186   5.443
  574MET      N 7417   9.750   7.200   5.361
  574MET      H 7418   9.662   7.155   5.347
  574MET     CA 7419   9.772   7.332   5.304
  574MET     HA 7420   9.863   7.329   5.262
  574MET     CB 7421   9.665   7.362   5.200
  574MET    HB1 7422   9.673   7.457   5.172
  574MET    HB2 7423   9.575   7.347   5.242
  574MET     CG 7424   9.674   7.276   5.076
  574MET    HG1 7425   9.690   7.183   5.110
  574MET    HG2 7426   9.756   7.308   5.028
  574MET     SD 7427   9.528   7.287   4.974
  574MET     CE 7428   9.535   7.456   4.922
  574MET    HE1 7429   9.457   7.477   4.863
  574MET    HE2 7430   9.533   7.516   5.002
  574MET    HE3 7431   9.620   7.472   4.872
  574MET      C 7432   9.771   7.439   5.412
  574MET      O 7433   9.822   7.550   5.392
  575TYR      N 7434   9.713   7.408   5.528
  575TYR      H 7435   9.673   7.317   5.540
  575TYR     CA 7436   9.708   7.503   5.639
  575TYR     HA 7437   9.690   7.593   5.600
  575TYR     CB 7438   9.595   7.464   5.733
  575TYR    HB1 7439   9.614   7.373   5.769
  575TYR    HB2 7440   9.510   7.463   5.681
  575TYR     CG 7441   9.576   7.557   5.850
  575TYR    CD1 7442   9.523   7.682   5.832
  575TYR    HD1 7443   9.498   7.712   5.740
  575TYR    CE1 7444   9.503   7.767   5.938
  575TYR    HE1 7445   9.464   7.858   5.924
  575TYR     CZ 7446   9.537   7.725   6.064
  575TYR     OH 7447   9.519   7.809   6.170
  575TYR     HH 7448   9.548   7.764   6.254
  575TYR    CE2 7449   9.589   7.601   6.085
  575TYR    HE2 7450   9.613   7.571   6.177
  575TYR    CD2 7451   9.609   7.517   5.978
  575TYR    HD2 7452   9.647   7.426   5.993
  575TYR      C 7453   9.841   7.508   5.712
  575TYR      O 7454   9.875   7.611   5.771
  576SER      N 7455   9.918   7.400   5.710
  576SER      H 7456   9.886   7.318   5.663
  576SER     CA 7457  10.048   7.400   5.776
  576SER     HA 7458  10.036   7.456   5.858
  576SER     CB 7459  10.089   7.259   5.814
  576SER    HB1 7460  10.181   7.258   5.855
  576SER    HB2 7461  10.088   7.199   5.734
  576SER     OG 7462  10.000   7.206   5.909
  576SER     HG 7463  10.028   7.113   5.933
  576SER      C 7464  10.154   7.464   5.688
  576SER      O 7465  10.264   7.497   5.735
  577VAL      N 7466  10.126   7.481   5.560
  577VAL      H 7467  10.041   7.443   5.523
  577VAL     CA 7468  10.216   7.554   5.471
  577VAL     HA 7469  10.309   7.527   5.495
  577VAL     CB 7470  10.187   7.514   5.325
  577VAL     HB 7471  10.093   7.539   5.302
  577VAL    CG1 7472  10.274   7.586   5.228
  577VAL   HG11 7473  10.252   7.557   5.135
  577VAL   HG12 7474  10.259   7.685   5.237
  577VAL   HG13 7475  10.370   7.565   5.247
  577VAL    CG2 7476  10.206   7.366   5.309
  577VAL   HG21 7477  10.188   7.340   5.214
  577VAL   HG22 7478  10.301   7.342   5.332
  577VAL   HG23 7479  10.144   7.317   5.370
  577VAL      C 7480  10.203   7.703   5.495
  577VAL      O 7481  10.300   7.779   5.482
  578MET      N 7482  10.084   7.748   5.534
  578MET      H 7483  10.007   7.684   5.538
  578MET     CA 7484  10.062   7.888   5.572
  578MET     HA 7485  10.094   7.942   5.494
  578MET     CB 7486   9.914   7.912   5.599
  578MET    HB1 7487   9.904   7.999   5.648
  578MET    HB2 7488   9.879   7.837   5.656
  578MET     CG 7489   9.829   7.919   5.477
  578MET    HG1 7490   9.735   7.917   5.510
  578MET    HG2 7491   9.849   7.836   5.426
  578MET     SD 7492   9.866   8.068   5.384
  578MET     CE 7493   9.766   8.038   5.239
  578MET    HE1 7494   9.777   8.114   5.175
  578MET    HE2 7495   9.797   7.953   5.195
  578MET    HE3 7496   9.670   8.029   5.266
  578MET      C 7497  10.142   7.925   5.695
  578MET      O 7498  10.196   8.036   5.703
  579ILE      N 7499  10.150   7.836   5.793
  579ILE      H 7500  10.109   7.745   5.781
  579ILE     CA 7501  10.218   7.867   5.919
  579ILE     HA 7502  10.181   7.954   5.951
  579ILE     CB 7503  10.186   7.759   6.024
  579ILE     HB 7504  10.216   7.671   5.987
  579ILE    CG2 7505  10.259   7.783   6.153
  579ILE   HG21 7506  10.235   7.711   6.218
  579ILE   HG22 7507  10.358   7.782   6.136
  579ILE   HG23 7508  10.232   7.872   6.190
  579ILE    CG1 7509  10.038   7.758   6.055
  579ILE   HG11 7510   9.987   7.752   5.969
  579ILE   HG12 7511  10.014   7.843   6.102
  579ILE     CD 7512   9.996   7.645   6.142
  579ILE    HD1 7513   9.897   7.650   6.158
  579ILE    HD2 7514  10.017   7.558   6.097
  579ILE    HD3 7515  10.044   7.650   6.229
  579ILE      C 7516  10.368   7.883   5.896
  579ILE      O 7517  10.432   7.969   5.956
  580GLN      N 7518  10.423   7.807   5.801
  580GLN      H 7519  10.365   7.745   5.748
  580GLN     CA 7520  10.565   7.814   5.774
  580GLN     HA 7521  10.611   7.815   5.863
  580GLN     CB 7522  10.607   7.692   5.693
  580GLN    HB1 7523  10.574   7.705   5.600
  580GLN    HB2 7524  10.562   7.612   5.734
  580GLN     CG 7525  10.756   7.661   5.685
  580GLN    HG1 7526  10.768   7.562   5.676
  580GLN    HG2 7527  10.799   7.693   5.770
  580GLN     CD 7528  10.828   7.727   5.569
  580GLN    OE1 7529  10.928   7.796   5.587
  580GLN    NE2 7530  10.779   7.703   5.449
  580GLN   HE21 7531  10.698   7.644   5.439
  580GLN   HE22 7532  10.821   7.743   5.368
  580GLN      C 7533  10.602   7.943   5.702
  580GLN      O 7534  10.708   8.001   5.726
  581LYS      N 7535  10.515   7.992   5.614
  581LYS      H 7536  10.427   7.946   5.600
  581LYS     CA 7537  10.546   8.112   5.538
  581LYS     HA 7538  10.644   8.107   5.519
  581LYS     CB 7539  10.466   8.114   5.408
  581LYS    HB1 7540  10.485   8.200   5.360
  581LYS    HB2 7541  10.369   8.109   5.430
  581LYS     CG 7542  10.499   8.000   5.315
  581LYS    HG1 7543  10.436   8.001   5.238
  581LYS    HG2 7544  10.492   7.914   5.364
  581LYS     CD 7545  10.640   8.015   5.263
  581LYS    HD1 7546  10.703   8.016   5.341
  581LYS    HD2 7547  10.646   8.102   5.214
  581LYS     CE 7548  10.679   7.903   5.169
  581LYS    HE1 7549  10.656   7.815   5.210
  581LYS    HE2 7550  10.777   7.907   5.151
  581LYS     NZ 7551  10.608   7.915   5.041
  581LYS    HZ1 7552  10.635   7.840   4.981
  581LYS    HZ2 7553  10.509   7.910   5.057
  581LYS    HZ3 7554  10.630   8.002   4.998
  581LYS      C 7555  10.519   8.239   5.618
  581LYS      O 7556  10.575   8.344   5.590
  582VAL      N 7557  10.431   8.230   5.718
  582VAL      H 7558  10.387   8.143   5.738
  582VAL     CA 7559  10.400   8.347   5.799
  582VAL     HA 7560  10.401   8.426   5.738
  582VAL     CB 7561  10.259   8.331   5.859
  582VAL     HB 7562  10.251   8.239   5.897
  582VAL    CG1 7563  10.233   8.431   5.967
  582VAL   HG11 7564  10.140   8.417   6.003
  582VAL   HG12 7565  10.299   8.418   6.041
  582VAL   HG13 7566  10.241   8.523   5.930
  582VAL    CG2 7567  10.156   8.356   5.753
  582VAL   HG21 7568  10.064   8.346   5.792
  582VAL   HG22 7569  10.166   8.449   5.717
  582VAL   HG23 7570  10.167   8.290   5.679
  582VAL      C 7571  10.508   8.370   5.904
  582VAL      O 7572  10.544   8.485   5.932
  583ILE      N 7573  10.564   8.263   5.960
  583ILE      H 7574  10.534   8.171   5.933
  583ILE     CA 7575  10.669   8.276   6.061
  583ILE     HA 7576  10.634   8.341   6.129
  583ILE     CB 7577  10.696   8.142   6.130
  583ILE     HB 7578  10.714   8.075   6.058
  583ILE    CG2 7579  10.814   8.149   6.222
  583ILE   HG21 7580  10.829   8.060   6.265
  583ILE   HG22 7581  10.896   8.174   6.170
  583ILE   HG23 7582  10.798   8.217   6.293
  583ILE    CG1 7583  10.578   8.099   6.214
  583ILE   HG11 7584  10.495   8.104   6.158
  583ILE   HG12 7585  10.569   8.161   6.292
  583ILE     CD 7586  10.590   7.959   6.267
  583ILE    HD1 7587  10.509   7.937   6.321
  583ILE    HD2 7588  10.598   7.895   6.191
  583ILE    HD3 7589  10.672   7.953   6.324
  583ILE      C 7590  10.796   8.334   5.999
  583ILE      O 7591  10.862   8.420   6.059
  584LEU      N 7592  10.830   8.292   5.878
  584LEU      H 7593  10.772   8.226   5.830
  584LEU     CA 7594  10.953   8.341   5.816
  584LEU     HA 7595  11.022   8.336   5.889
  584LEU     CB 7596  10.992   8.253   5.698
  584LEU    HB1 7597  11.037   8.312   5.631
  584LEU    HB2 7598  10.908   8.217   5.659
  584LEU     CG 7599  11.086   8.133   5.721
  584LEU     HG 7600  11.100   8.089   5.633
  584LEU    CD1 7601  11.218   8.181   5.776
  584LEU   HD11 7602  11.278   8.102   5.791
  584LEU   HD12 7603  11.260   8.243   5.711
  584LEU   HD13 7604  11.202   8.228   5.863
  584LEU    CD2 7605  11.027   8.028   5.811
  584LEU   HD21 7606  11.093   7.953   5.822
  584LEU   HD22 7607  11.007   8.068   5.901
  584LEU   HD23 7608  10.943   7.993   5.771
  584LEU      C 7609  10.941   8.485   5.771
  584LEU      O 7610  11.034   8.564   5.788
  585HIS      N 7611  10.826   8.524   5.715
  585HIS      H 7612  10.747   8.463   5.717
  585HIS     CA 7613  10.815   8.654   5.651
  585HIS     HA 7614  10.910   8.676   5.629
  585HIS     CB 7615  10.726   8.644   5.527
  585HIS    HB1 7616  10.715   8.735   5.487
  585HIS    HB2 7617  10.637   8.608   5.554
  585HIS     CG 7618  10.780   8.555   5.421
  585HIS    ND1 7619  10.706   8.517   5.311
  585HIS    CE1 7620  10.778   8.437   5.234
  585HIS    HE1 7621  10.749   8.397   5.148
  585HIS    NE2 7622  10.896   8.421   5.291
  585HIS    HE2 7623  10.971   8.365   5.255
  585HIS    CD2 7624  10.900   8.494   5.407
  585HIS    HD2 7625  10.978   8.501   5.470
  585HIS      C 7626  10.758   8.762   5.742
  585HIS      O 7627  10.779   8.881   5.712
  586ASP      N 7628  10.688   8.728   5.849
  586ASP      H 7629  10.684   8.632   5.877
  586ASP     CA 7630  10.616   8.829   5.926
  586ASP     HA 7631  10.647   8.915   5.886
  586ASP     CB 7632  10.466   8.809   5.910
  586ASP    HB1 7633  10.418   8.867   5.976
  586ASP    HB2 7634  10.443   8.713   5.927
  586ASP     CG 7635  10.417   8.844   5.773
  586ASP    OD1 7636  10.482   8.928   5.708
  586ASP    OD2 7637  10.315   8.790   5.729
  586ASP      C 7638  10.652   8.831   6.074
  586ASP      O 7639  10.665   8.939   6.131
  587VAL      N 7640  10.664   8.715   6.138
  587VAL      H 7641  10.665   8.630   6.087
  587VAL     CA 7642  10.677   8.713   6.283
  587VAL     HA 7643  10.615   8.784   6.318
  587VAL     CB 7644  10.633   8.576   6.337
  587VAL     HB 7645  10.691   8.506   6.295
  587VAL    CG1 7646  10.650   8.566   6.487
  587VAL   HG11 7647  10.620   8.476   6.518
  587VAL   HG12 7648  10.746   8.580   6.511
  587VAL   HG13 7649  10.594   8.636   6.532
  587VAL    CG2 7650  10.491   8.552   6.302
  587VAL   HG21 7651  10.463   8.463   6.337
  587VAL   HG22 7652  10.433   8.623   6.343
  587VAL   HG23 7653  10.480   8.553   6.203
  587VAL      C 7654  10.819   8.749   6.325
  587VAL      O 7655  10.839   8.819   6.426
  588LEU      N 7656  10.918   8.709   6.247
  588LEU      H 7657  10.899   8.661   6.162
  588LEU     CA 7658  11.057   8.735   6.286
  588LEU     HA 7659  11.062   8.714   6.384
  588LEU     CB 7660  11.151   8.643   6.210
  588LEU    HB1 7661  11.245   8.673   6.229
  588LEU    HB2 7662  11.132   8.654   6.112
  588LEU     CG 7663  11.140   8.496   6.245
  588LEU     HG 7664  11.046   8.465   6.231
  588LEU    CD1 7665  11.231   8.416   6.156
  588LEU   HD11 7666  11.223   8.319   6.180
  588LEU   HD12 7667  11.204   8.429   6.061
  588LEU   HD13 7668  11.325   8.446   6.169
  588LEU    CD2 7669  11.178   8.475   6.389
  588LEU   HD21 7670  11.171   8.378   6.412
  588LEU   HD22 7671  11.272   8.506   6.404
  588LEU   HD23 7672  11.116   8.528   6.448
  588LEU      C 7673  11.095   8.880   6.266
  588LEU      O 7674  11.180   8.933   6.338
  589LYS      N 7675  11.034   8.948   6.168
  589LYS      H 7676  10.973   8.900   6.105
  589LYS     CA 7677  11.058   9.091   6.154
  589LYS     HA 7678  11.157   9.103   6.162
  589LYS     CB 7679  11.010   9.138   6.018
  589LYS    HB1 7680  11.016   9.238   6.015
  589LYS    HB2 7681  10.915   9.110   6.006
  589LYS     CG 7682  11.088   9.084   5.903
  589LYS    HG1 7683  11.086   8.984   5.906
  589LYS    HG2 7684  11.182   9.115   5.909
  589LYS     CD 7685  11.029   9.129   5.774
  589LYS    HD1 7686  11.038   9.229   5.767
  589LYS    HD2 7687  10.932   9.105   5.772
  589LYS     CE 7688  11.100   9.064   5.659
  589LYS    HE1 7689  11.094   8.965   5.668
  589LYS    HE2 7690  11.196   9.092   5.659
  589LYS     NZ 7691  11.039   9.104   5.530
  589LYS    HZ1 7692  11.088   9.059   5.455
  589LYS    HZ2 7693  10.943   9.076   5.529
  589LYS    HZ3 7694  11.045   9.203   5.520
  589LYS      C 7695  10.990   9.169   6.265
  589LYS      O 7696  11.040   9.273   6.308
  590PHE      N 7697  10.875   9.120   6.311
  590PHE      H 7698  10.837   9.037   6.270
  590PHE     CA 7699  10.804   9.185   6.420
  590PHE     HA 7700  10.798   9.282   6.395
  590PHE     CB 7701  10.665   9.124   6.434
  590PHE    HB1 7702  10.673   9.025   6.437
  590PHE    HB2 7703  10.610   9.151   6.355
  590PHE     CG 7704  10.592   9.169   6.557
  590PHE    CD1 7705  10.540   9.295   6.567
  590PHE    HD1 7706  10.550   9.359   6.491
  590PHE    CE1 7707  10.474   9.335   6.680
  590PHE    HE1 7708  10.436   9.428   6.686
  590PHE     CZ 7709  10.459   9.248   6.785
  590PHE     HZ 7710  10.411   9.278   6.868
  590PHE    CE2 7711  10.510   9.122   6.777
  590PHE    HE2 7712  10.500   9.059   6.854
  590PHE    CD2 7713  10.576   9.082   6.663
  590PHE    HD2 7714  10.612   8.990   6.657
  590PHE      C 7715  10.880   9.173   6.551
  590PHE      O 7716  10.887   9.269   6.628
  591LEU      N 7717  10.937   9.056   6.578
  591LEU      H 7718  10.938   8.983   6.509
  591LEU     CA 7719  11.000   9.034   6.708
  591LEU     HA 7720  10.937   9.075   6.775
  591LEU     CB 7721  11.016   8.885   6.734
  591LEU    HB1 7722  11.075   8.875   6.814
  591LEU    HB2 7723  11.061   8.845   6.654
  591LEU     CG 7724  10.888   8.808   6.760
  591LEU     HG 7725  10.821   8.824   6.687
  591LEU    CD1 7726  10.917   8.661   6.765
  591LEU   HD11 7727  10.833   8.610   6.782
  591LEU   HD12 7728  10.956   8.632   6.678
  591LEU   HD13 7729  10.982   8.642   6.839
  591LEU    CD2 7730  10.828   8.853   6.889
  591LEU   HD21 7731  10.744   8.802   6.906
  591LEU   HD22 7732  10.893   8.836   6.963
  591LEU   HD23 7733  10.808   8.951   6.884
  591LEU      C 7734  11.134   9.103   6.718
  591LEU      O 7735  11.185   9.125   6.829
  592PHE      N 7736  11.193   9.141   6.606
  592PHE      H 7737  11.151   9.119   6.518
  592PHE     CA 7738  11.320   9.214   6.611
  592PHE     HA 7739  11.377   9.168   6.679
  592PHE     CB 7740  11.387   9.209   6.475
  592PHE    HB1 7741  11.333   9.262   6.410
  592PHE    HB2 7742  11.391   9.114   6.445
  592PHE     CG 7743  11.526   9.264   6.475
  592PHE    CD1 7744  11.632   9.187   6.518
  592PHE    HD1 7745  11.615   9.094   6.549
  592PHE    CE1 7746  11.759   9.237   6.519
  592PHE    HE1 7747  11.835   9.179   6.550
  592PHE     CZ 7748  11.783   9.366   6.477
  592PHE     HZ 7749  11.876   9.403   6.478
  592PHE    CE2 7750  11.678   9.444   6.434
  592PHE    HE2 7751  11.695   9.538   6.404
  592PHE    CD2 7752  11.551   9.394   6.433
  592PHE    HD2 7753  11.475   9.451   6.402
  592PHE      C 7754  11.297   9.358   6.655
  592PHE      O 7755  11.370   9.411   6.739
  593VAL      N 7756  11.195   9.422   6.600
  593VAL      H 7757  11.133   9.373   6.538
  593VAL     CA 7758  11.170   9.563   6.628
  593VAL     HA 7759  11.259   9.609   6.632
  593VAL     CB 7760  11.087   9.624   6.514
  593VAL     HB 7761  10.998   9.580   6.513
  593VAL    CG1 7762  11.063   9.771   6.532
  593VAL   HG11 7763  11.009   9.805   6.455
  593VAL   HG12 7764  11.013   9.786   6.617
  593VAL   HG13 7765  11.150   9.820   6.536
  593VAL    CG2 7766  11.159   9.600   6.384
  593VAL   HG21 7767  11.106   9.640   6.309
  593VAL   HG22 7768  11.249   9.644   6.387
  593VAL   HG23 7769  11.169   9.502   6.369
  593VAL      C 7770  11.101   9.578   6.764
  593VAL      O 7771  11.117   9.679   6.832
  594TYR      N 7772  11.029   9.475   6.808
  594TYR      H 7773  11.024   9.392   6.753
  594TYR     CA 7774  10.959   9.481   6.935
  594TYR     HA 7775  10.912   9.570   6.934
  594TYR     CB 7776  10.857   9.369   6.945
  594TYR    HB1 7777  10.904   9.282   6.936
  594TYR    HB2 7778  10.791   9.379   6.870
  594TYR     CG 7779  10.781   9.368   7.075
  594TYR    CD1 7780  10.681   9.461   7.100
  594TYR    HD1 7781  10.658   9.528   7.030
  594TYR    CE1 7782  10.613   9.461   7.218
  594TYR    HE1 7783  10.540   9.528   7.234
  594TYR     CZ 7784  10.644   9.368   7.314
  594TYR     OH 7785  10.576   9.367   7.433
  594TYR     HH 7786  10.612   9.294   7.491
  594TYR    CE2 7787  10.742   9.276   7.292
  594TYR    HE2 7788  10.764   9.208   7.362
  594TYR    CD2 7789  10.810   9.276   7.174
  594TYR    HD2 7790  10.882   9.208   7.159
  594TYR      C 7791  11.055   9.476   7.053
  594TYR      O 7792  11.036   9.546   7.153
  595ILE      N 7793  11.159   9.394   7.043
  595ILE      H 7794  11.174   9.342   6.959
  595ILE     CA 7795  11.252   9.378   7.155
  595ILE     HA 7796  11.199   9.376   7.239
  595ILE     CB 7797  11.328   9.245   7.139
  595ILE     HB 7798  11.375   9.246   7.051
  595ILE    CG2 7799  11.432   9.223   7.246
  595ILE   HG21 7800  11.478   9.136   7.231
  595ILE   HG22 7801  11.499   9.297   7.243
  595ILE   HG23 7802  11.387   9.223   7.336
  595ILE    CG1 7803  11.230   9.130   7.152
  595ILE   HG11 7804  11.153   9.147   7.091
  595ILE   HG12 7805  11.197   9.126   7.246
  595ILE     CD 7806  11.287   8.996   7.118
  595ILE    HD1 7807  11.217   8.925   7.129
  595ILE    HD2 7808  11.320   8.996   7.023
  595ILE    HD3 7809  11.364   8.976   7.179
  595ILE      C 7810  11.345   9.500   7.164
  595ILE      O 7811  11.393   9.536   7.272
  596LEU      N 7812  11.364   9.570   7.052
  596LEU      H 7813  11.327   9.537   6.966
  596LEU     CA 7814  11.439   9.694   7.054
  596LEU     HA 7815  11.525   9.673   7.102
  596LEU     CB 7816  11.466   9.740   6.911
  596LEU    HB1 7817  11.377   9.751   6.867
  596LEU    HB2 7818  11.517   9.666   6.866
  596LEU     CG 7819  11.545   9.870   6.890
  596LEU     HG 7820  11.503   9.946   6.939
  596LEU    CD1 7821  11.684   9.853   6.943
  596LEU   HD11 7822  11.735   9.937   6.929
  596LEU   HD12 7823  11.680   9.832   7.041
  596LEU   HD13 7824  11.729   9.778   6.895
  596LEU    CD2 7825  11.546   9.905   6.744
  596LEU   HD21 7826  11.598   9.990   6.731
  596LEU   HD22 7827  11.590   9.831   6.692
  596LEU   HD23 7828  11.453   9.918   6.712
  596LEU      C 7829  11.365   9.803   7.131
  596LEU      O 7830  11.427   9.884   7.201
  597PHE      N 7831  11.233   9.806   7.120
  597PHE      H 7832  11.186   9.740   7.061
  597PHE     CA 7833  11.155   9.905   7.193
  597PHE     HA 7834  11.210   9.989   7.192
  597PHE     CB 7835  11.020   9.928   7.124
  597PHE    HB1 7836  10.959   9.976   7.187
  597PHE    HB2 7837  10.981   9.840   7.101
  597PHE     CG 7838  11.029  10.008   6.999
  597PHE    CD1 7839  11.136  10.092   6.976
  597PHE    HD1 7840  11.209  10.099   7.044
  597PHE    CE1 7841  11.144  10.166   6.860
  597PHE    HE1 7842  11.221  10.228   6.845
  597PHE     CZ 7843  11.046  10.154   6.765
  597PHE     HZ 7844  11.052  10.207   6.680
  597PHE    CE2 7845  10.939  10.071   6.786
  597PHE    HE2 7846  10.867  10.063   6.717
  597PHE    CD2 7847  10.932   9.997   6.902
  597PHE    HD2 7848  10.855   9.935   6.916
  597PHE      C 7849  11.133   9.863   7.337
  597PHE      O 7850  11.124   9.948   7.426
  598LEU      N 7851  11.123   9.733   7.363
  598LEU      H 7852  11.132   9.667   7.288
  598LEU     CA 7853  11.097   9.685   7.498
  598LEU     HA 7854  11.024   9.742   7.534
  598LEU     CB 7855  11.052   9.540   7.493
  598LEU    HB1 7856  11.124   9.489   7.446
  598LEU    HB2 7857  10.968   9.538   7.438
  598LEU     CG 7858  11.022   9.464   7.622
  598LEU     HG 7859  11.010   9.526   7.699
  598LEU    CD1 7860  10.899   9.384   7.606
  598LEU   HD11 7861  10.881   9.334   7.691
  598LEU   HD12 7862  10.823   9.444   7.585
  598LEU   HD13 7863  10.912   9.318   7.531
  598LEU    CD2 7864  11.133   9.367   7.644
  598LEU   HD21 7865  11.116   9.316   7.728
  598LEU   HD22 7866  11.138   9.304   7.567
  598LEU   HD23 7867  11.219   9.417   7.652
  598LEU      C 7868  11.220   9.702   7.587
  598LEU      O 7869  11.209   9.742   7.703
  599LEU      N 7870  11.339   9.671   7.535
  599LEU      H 7871  11.345   9.637   7.441
  599LEU     CA 7872  11.458   9.686   7.615
  599LEU     HA 7873  11.431   9.660   7.708
  599LEU     CB 7874  11.567   9.593   7.563
  599LEU    HB1 7875  11.651   9.612   7.615
  599LEU    HB2 7876  11.582   9.614   7.467
  599LEU     CG 7877  11.538   9.443   7.574
  599LEU     HG 7878  11.454   9.420   7.526
  599LEU    CD1 7879  11.651   9.365   7.513
  599LEU   HD11 7880  11.631   9.267   7.521
  599LEU   HD12 7881  11.660   9.389   7.417
  599LEU   HD13 7882  11.736   9.385   7.561
  599LEU    CD2 7883  11.521   9.405   7.717
  599LEU   HD21 7884  11.502   9.307   7.724
  599LEU   HD22 7885  11.604   9.426   7.768
  599LEU   HD23 7886  11.445   9.457   7.756
  599LEU      C 7887  11.508   9.830   7.615
  599LEU      O 7888  11.589   9.869   7.698
  600GLY      N 7889  11.459   9.910   7.521
  600GLY      H 7890  11.394   9.875   7.454
  600GLY     CA 7891  11.501  10.049   7.516
  600GLY    HA1 7892  11.485  10.083   7.423
  600GLY    HA2 7893  11.600  10.052   7.535
  600GLY      C 7894  11.427  10.135   7.616
  600GLY      O 7895  11.487  10.215   7.688
  601PHE      N 7896  11.295  10.121   7.621
  601PHE      H 7897  11.249  10.060   7.556
  601PHE     CA 7898  11.216  10.193   7.719
  601PHE     HA 7899  11.257  10.284   7.723
  601PHE     CB 7900  11.070  10.202   7.674
  601PHE    HB1 7901  11.014  10.231   7.752
  601PHE    HB2 7902  11.041  10.111   7.643
  601PHE     CG 7903  11.047  10.298   7.562
  601PHE    CD1 7904  11.022  10.430   7.588
  601PHE    HD1 7905  11.018  10.462   7.683
  601PHE    CE1 7906  11.001  10.518   7.486
  601PHE    HE1 7907  10.981  10.614   7.506
  601PHE     CZ 7908  11.006  10.475   7.356
  601PHE     HZ 7909  10.991  10.540   7.281
  601PHE    CE2 7910  11.032  10.345   7.329
  601PHE    HE2 7911  11.035  10.313   7.234
  601PHE    CD2 7912  11.053  10.256   7.431
  601PHE    HD2 7913  11.072  10.160   7.410
  601PHE      C 7914  11.224  10.129   7.856
  601PHE      O 7915  11.182  10.188   7.956
  602GLY      N 7916  11.275  10.006   7.863
  602GLY      H 7917  11.306   9.960   7.780
  602GLY     CA 7918  11.283   9.939   7.991
  602GLY    HA1 7919  11.296   9.841   7.974
  602GLY    HA2 7920  11.196   9.953   8.038
  602GLY      C 7921  11.396   9.990   8.077
  602GLY      O 7922  11.386   9.991   8.200
  603VAL      N 7923  11.506  10.034   8.015
  603VAL      H 7924  11.512  10.028   7.915
  603VAL     CA 7925  11.615  10.090   8.092
  603VAL     HA 7926  11.622  10.035   8.175
  603VAL     CB 7927  11.746  10.083   8.011
  603VAL     HB 7928  11.741  10.142   7.931
  603VAL    CG1 7929  11.861  10.126   8.095
  603VAL   HG11 7930  11.945  10.121   8.042
  603VAL   HG12 7931  11.847  10.220   8.125
  603VAL   HG13 7932  11.868  10.066   8.175
  603VAL    CG2 7933  11.770   9.945   7.963
  603VAL   HG21 7934  11.856   9.943   7.911
  603VAL   HG22 7935  11.777   9.883   8.041
  603VAL   HG23 7936  11.694   9.917   7.904
  603VAL      C 7937  11.583  10.233   8.131
  603VAL      O 7938  11.619  10.279   8.240
  604ALA      N 7939  11.513  10.305   8.044
  604ALA      H 7940  11.478  10.261   7.961
  604ALA     CA 7941  11.486  10.446   8.068
  604ALA     HA 7942  11.573  10.487   8.093
  604ALA     CB 7943  11.431  10.511   7.941
  604ALA    HB1 7944  11.413  10.607   7.958
  604ALA    HB2 7945  11.499  10.502   7.868
  604ALA    HB3 7946  11.347  10.465   7.914
  604ALA      C 7947  11.388  10.465   8.183
  604ALA      O 7948  11.400  10.560   8.261
  605LEU      N 7949  11.292  10.374   8.197
  605LEU      H 7950  11.282  10.300   8.131
  605LEU     CA 7951  11.199  10.386   8.309
  605LEU     HA 7952  11.181  10.484   8.318
  605LEU     CB 7953  11.071  10.308   8.279
  605LEU    HB1 7954  11.015  10.309   8.362
  605LEU    HB2 7955  11.097  10.214   8.258
  605LEU     CG 7956  10.983  10.358   8.165
  605LEU     HG 7957  11.035  10.362   8.080
  605LEU    CD1 7958  10.869  10.263   8.145
  605LEU   HD11 7959  10.811  10.296   8.070
  605LEU   HD12 7960  10.904  10.172   8.122
  605LEU   HD13 7961  10.814  10.258   8.229
  605LEU    CD2 7962  10.932  10.496   8.193
  605LEU   HD21 7963  10.874  10.526   8.117
  605LEU   HD22 7964  10.878  10.495   8.277
  605LEU   HD23 7965  11.009  10.558   8.203
  605LEU      C 7966  11.262  10.336   8.438
  605LEU      O 7967  11.231  10.386   8.546
  606ALA      N 7968  11.352  10.237   8.428
  606ALA      H 7969  11.384  10.207   8.338
  606ALA     CA 7970  11.405  10.174   8.549
  606ALA     HA 7971  11.326  10.164   8.610
  606ALA     CB 7972  11.466  10.039   8.515
  606ALA    HB1 7973  11.501   9.996   8.598
  606ALA    HB2 7974  11.396   9.980   8.475
  606ALA    HB3 7975  11.540  10.051   8.449
  606ALA      C 7976  11.508  10.262   8.617
  606ALA      O 7977  11.527  10.253   8.739
  607SER      N 7978  11.576  10.347   8.541
  607SER      H 7979  11.556  10.354   8.443
  607SER     CA 7980  11.680  10.431   8.600
  607SER     HA 7981  11.717  10.381   8.678
  607SER     CB 7982  11.790  10.457   8.498
  607SER    HB1 7983  11.826  10.371   8.462
  607SER    HB2 7984  11.865  10.509   8.539
  607SER     OG 7985  11.740  10.531   8.390
  607SER     HG 7986  11.814  10.547   8.324
  607SER      C 7987  11.622  10.563   8.649
  607SER      O 7988  11.694  10.654   8.689
  608LEU      N 7989  11.489  10.575   8.646
  608LEU      H 7990  11.433  10.498   8.615
  608LEU     CA 7991  11.424  10.698   8.687
  608LEU     HA 7992  11.496  10.768   8.694
  608LEU     CB 7993  11.323  10.739   8.581
  608LEU    HB1 7994  11.248  10.672   8.588
  608LEU    HB2 7995  11.369  10.727   8.493
  608LEU     CG 7996  11.255  10.874   8.573
  608LEU     HG 7997  11.204  10.893   8.657
  608LEU    CD1 7998  11.358  10.980   8.554
  608LEU   HD11 7999  11.313  11.069   8.549
  608LEU   HD12 8000  11.421  10.979   8.631
  608LEU   HD13 8001  11.408  10.962   8.469
  608LEU    CD2 8002  11.163  10.875   8.455
  608LEU   HD21 8003  11.118  10.964   8.449
  608LEU   HD22 8004  11.216  10.859   8.372
  608LEU   HD23 8005  11.094  10.804   8.466
  608LEU      C 8006  11.359  10.681   8.824
  608LEU      O 8007  11.310  10.779   8.882
  609ILE      N 8008  11.361  10.560   8.878
  609ILE      H 8009  11.406  10.486   8.829
  609ILE     CA 8010  11.300  10.533   9.007
  609ILE     HA 8011  11.230  10.603   9.022
  609ILE     CB 8012  11.234  10.393   9.004
  609ILE     HB 8013  11.307  10.325   8.996
  609ILE    CG2 8014  11.159  10.365   9.131
  609ILE   HG21 8015  11.118  10.274   9.126
  609ILE   HG22 8016  11.221  10.368   9.209
  609ILE   HG23 8017  11.087  10.433   9.143
  609ILE    CG1 8018  11.138  10.384   8.886
  609ILE   HG11 8019  11.097  10.293   8.885
  609ILE   HG12 8020  11.190  10.398   8.801
  609ILE     CD 8021  11.028  10.485   8.890
  609ILE    HD1 8022  10.969  10.474   8.810
  609ILE    HD2 8023  10.974  10.473   8.973
  609ILE    HD3 8024  11.067  10.577   8.889
  609ILE      C 8025  11.404  10.543   9.118
  609ILE      O 8026  11.520  10.502   9.103
  610GLU      N 8027  11.365  10.602   9.231
  610GLU      H 8028  11.269  10.629   9.239
  610GLU     CA 8029  11.453  10.627   9.344
  610GLU     HA 8030  11.542  10.652   9.306
  610GLU     CB 8031  11.398  10.743   9.426
  610GLU    HB1 8032  11.451  10.750   9.511
  610GLU    HB2 8033  11.302  10.725   9.447
  610GLU     CG 8034  11.406  10.877   9.357
  610GLU    HG1 8035  11.357  10.870   9.270
  610GLU    HG2 8036  11.502  10.898   9.340
  610GLU     CD 8037  11.343  10.989   9.440
  610GLU    OE1 8038  11.282  10.958   9.544
  610GLU    OE2 8039  11.355  11.106   9.399
  610GLU      C 8040  11.469  10.500   9.430
  610GLU      O 8041  11.425  10.391   9.392
  611LYS      N 8042  11.531  10.516   9.547
  611LYS      H 8043  11.566  10.607   9.571
  611LYS     CA 8044  11.549  10.406   9.640
  611LYS     HA 8045  11.568  10.326   9.584
  611LYS     CB 8046  11.667  10.436   9.733
  611LYS    HB1 8047  11.647  10.521   9.783
  611LYS    HB2 8048  11.749  10.449   9.677
  611LYS     CG 8049  11.697  10.328   9.835
  611LYS    HG1 8050  11.614  10.307   9.886
  611LYS    HG2 8051  11.767  10.361   9.898
  611LYS     CD 8052  11.747  10.202   9.769
  611LYS    HD1 8053  11.827  10.224   9.714
  611LYS    HD2 8054  11.675  10.166   9.710
  611LYS     CE 8055  11.784  10.097   9.872
  611LYS    HE1 8056  11.848  10.136   9.939
  611LYS    HE2 8057  11.828  10.019   9.826
  611LYS     NZ 8058  11.664  10.048   9.944
  611LYS    HZ1 8059  11.691   9.979  10.011
  611LYS    HZ2 8060  11.620  10.124   9.991
  611LYS    HZ3 8061  11.600  10.007   9.879
  611LYS      C 8062  11.421  10.386   9.722
  611LYS      O 8063  11.358  10.482   9.765
  612CYS      N 8064  11.386  10.259   9.744
  612CYS      H 8065  11.448  10.186   9.716
  612CYS     CA 8066  11.259  10.224   9.808
  612CYS     HA 8067  11.199  10.303   9.793
  612CYS     CB 8068  11.203  10.098   9.743
  612CYS    HB1 8069  11.256  10.024   9.784
  612CYS    HB2 8070  11.228  10.108   9.647
  612CYS     SG 8071  11.025  10.073   9.764
  612CYS      C 8072  11.274  10.205   9.958
  612CYS      O 8073  11.205  10.121  10.017
  613SER      N 8074  11.366  10.278  10.023
  613SER      H 8075  11.420  10.346   9.973
  613SER     CA 8076  11.388  10.258  10.166
  613SER     HA 8077  11.355  10.165  10.186
  613SER     CB 8078  11.536  10.269  10.199
  613SER    HB1 8079  11.572  10.358  10.172
  613SER    HB2 8080  11.588  10.197  10.153
  613SER     OG 8081  11.559  10.254  10.337
  613SER     HG 8082  11.657  10.261  10.356
  613SER      C 8083  11.307  10.358  10.248
  613SER      O 8084  11.325  10.367  10.371
  614LYS      N 8085  11.221  10.437  10.184
  614LYS      H 8086  11.214  10.432  10.084
  614LYS     CA 8087  11.138  10.529  10.259
  614LYS     HA 8088  11.191  10.554  10.340
  614LYS     CB 8089  11.110  10.655  10.175
  614LYS    HB1 8090  11.198  10.699  10.156
  614LYS    HB2 8091  11.053  10.717  10.230
  614LYS     CG 8092  11.038  10.635  10.041
  614LYS    HG1 8093  10.950  10.591  10.057
  614LYS    HG2 8094  11.095  10.577   9.982
  614LYS     CD 8095  11.016  10.768   9.972
  614LYS    HD1 8096  10.976  10.832  10.038
  614LYS    HD2 8097  10.952  10.755   9.896
  614LYS     CE 8098  11.146  10.826   9.919
  614LYS    HE1 8099  11.213  10.831   9.993
  614LYS    HE2 8100  11.130  10.918   9.883
  614LYS     NZ 8101  11.203  10.742   9.810
  614LYS    HZ1 8102  11.288  10.783   9.778
  614LYS    HZ2 8103  11.221  10.650   9.845
  614LYS    HZ3 8104  11.137  10.737   9.735
  614LYS      C 8105  11.008  10.461  10.306
  614LYS      O 8106  10.959  10.488  10.416
  615ASP      N 8107  10.952  10.373  10.223
  615ASP      H 8108  10.986  10.363  10.130
  615ASP     CA 8109  10.840  10.291  10.268
  615ASP     HA 8110  10.800  10.338  10.347
  615ASP     CB 8111  10.735  10.280  10.157
  615ASP    HB1 8112  10.666  10.214  10.185
  615ASP    HB2 8113  10.780  10.247  10.074
  615ASP     CG 8114  10.667  10.411  10.126
  615ASP    OD1 8115  10.661  10.497  10.216
  615ASP    OD2 8116  10.620  10.427  10.012
  615ASP      C 8117  10.888  10.153  10.310
  615ASP      O 8118  10.810  10.074  10.364
  616LYS      N 8119  11.014  10.122  10.277
  616LYS      H 8120  11.061  10.190  10.222
  616LYS     CA 8121  11.094  10.003  10.309
  616LYS     HA 8122  11.185  10.029  10.278
  616LYS     CB 8123  11.093   9.972  10.460
  616LYS    HB1 8124  11.117   9.876  10.472
  616LYS    HB2 8125  11.000   9.989  10.494
  616LYS     CG 8126  11.189  10.054  10.546
  616LYS    HG1 8127  11.276  10.064  10.497
  616LYS    HG2 8128  11.204  10.006  10.632
  616LYS     CD 8129  11.134  10.193  10.577
  616LYS    HD1 8130  11.109  10.238  10.491
  616LYS    HD2 8131  11.205  10.246  10.623
  616LYS     CE 8132  11.012  10.184  10.667
  616LYS    HE1 8133  11.036  10.138  10.752
  616LYS    HE2 8134  10.940  10.133  10.621
  616LYS     NZ 8135  10.960  10.318  10.700
  616LYS    HZ1 8136  10.880  10.309  10.759
  616LYS    HZ2 8137  11.031  10.371  10.747
  616LYS    HZ3 8138  10.934  10.366  10.616
  616LYS      C 8139  11.050   9.878  10.232
  616LYS      O 8140  11.127   9.782  10.224
  617LYS      N 8141  10.934   9.883  10.168
  617LYS      H 8142  10.881   9.967  10.176
  617LYS     CA 8143  10.873   9.777  10.087
  617LYS     HA 8144  10.950   9.737  10.037
  617LYS     CB 8145  10.803   9.669  10.171
  617LYS    HB1 8146  10.749   9.612  10.108
  617LYS    HB2 8147  10.741   9.715  10.235
  617LYS     CG 8148  10.888   9.573  10.254
  617LYS    HG1 8149  10.828   9.513  10.306
  617LYS    HG2 8150  10.944   9.627  10.317
  617LYS     CD 8151  10.980   9.489  10.166
  617LYS    HD1 8152  11.048   9.444  10.224
  617LYS    HD2 8153  11.025   9.548  10.100
  617LYS     CE 8154  10.902   9.383  10.091
  617LYS    HE1 8155  10.840   9.427  10.027
  617LYS    HE2 8156  10.850   9.328  10.156
  617LYS     NZ 8157  10.994   9.293  10.015
  617LYS    HZ1 8158  10.940   9.224   9.967
  617LYS    HZ2 8159  11.046   9.346   9.949
  617LYS    HZ3 8160  11.056   9.247  10.079
  617LYS      C 8161  10.769   9.841   9.996
  617LYS      O 8162  10.704   9.940  10.033
  618ASP      N 8163  10.756   9.785   9.875
  618ASP      H 8164  10.833   9.731   9.840
  618ASP     CA 8165  10.638   9.795   9.790
  618ASP     HA 8166  10.665   9.741   9.710
  618ASP     CB 8167  10.514   9.736   9.860
  618ASP    HB1 8168  10.434   9.755   9.804
  618ASP    HB2 8169  10.504   9.780   9.949
  618ASP     CG 8170  10.526   9.587   9.881
  618ASP    OD1 8171  10.593   9.520   9.801
  618ASP    OD2 8172  10.466   9.536   9.979
  618ASP      C 8173  10.606   9.937   9.744
  618ASP      O 8174  10.489   9.970   9.720
  619CYS      N 8175  10.706  10.025   9.730
  619CYS      H 8176  10.800   9.997   9.750
  619CYS     CA 8177  10.677  10.161   9.686
  619CYS     HA 8178  10.591  10.185   9.730
  619CYS     CB 8179  10.786  10.256   9.732
  619CYS    HB1 8180  10.789  10.245   9.831
  619CYS    HB2 8181  10.751  10.347   9.710
  619CYS     SG 8182  10.945  10.224   9.656
  619CYS      C 8183  10.661  10.167   9.534
  619CYS      O 8184  10.573  10.240   9.484
  620SER      N 8185  10.740  10.091   9.460
  620SER      H 8186  10.805  10.029   9.505
  620SER     CA 8187  10.736  10.095   9.315
  620SER     HA 8188  10.645  10.131   9.292
  620SER     CB 8189  10.844  10.188   9.259
  620SER    HB1 8190  10.841  10.277   9.303
  620SER    HB2 8191  10.834  10.199   9.160
  620SER     OG 8192  10.972  10.132   9.283
  620SER     HG 8193  11.042  10.193   9.246
  620SER      C 8194  10.754   9.956   9.259
  620SER      O 8195  10.817   9.871   9.323
  621SER      N 8196  10.700   9.933   9.140
  621SER      H 8197  10.646  10.005   9.097
  621SER     CA 8198  10.717   9.807   9.069
  621SER     HA 8199  10.760   9.747   9.136
  621SER     CB 8200  10.581   9.754   9.024
  621SER    HB1 8201  10.518   9.745   9.102
  621SER    HB2 8202  10.590   9.665   8.979
  621SER     OG 8203  10.520   9.841   8.931
  621SER     HG 8204  10.431   9.804   8.903
  621SER      C 8205  10.811   9.819   8.950
  621SER      O 8206  10.819   9.725   8.870
  622TYR      N 8207  10.880   9.931   8.936
  622TYR      H 8208  10.863  10.005   9.001
  622TYR     CA 8209  10.979   9.953   8.831
  622TYR     HA 8210  10.978   9.871   8.774
  622TYR     CB 8211  10.943  10.075   8.748
  622TYR    HB1 8212  11.018  10.095   8.686
  622TYR    HB2 8213  10.929  10.152   8.810
  622TYR     CG 8214  10.818  10.060   8.665
  622TYR    CD1 8215  10.824  10.005   8.538
  622TYR    HD1 8216  10.912   9.976   8.501
  622TYR    CE1 8217  10.710   9.990   8.462
  622TYR    HE1 8218  10.715   9.951   8.370
  622TYR     CZ 8219  10.589  10.029   8.514
  622TYR     OH 8220  10.475  10.015   8.439
  622TYR     HH 8221  10.396  10.048   8.491
  622TYR    CE2 8222  10.581  10.083   8.639
  622TYR    HE2 8223  10.493  10.112   8.676
  622TYR    CD2 8224  10.695  10.097   8.714
  622TYR    HD2 8225  10.689  10.135   8.806
  622TYR      C 8226  11.119   9.970   8.890
  622TYR      O 8227  11.196  10.054   8.844
  623GLY      N 8228  11.152   9.893   8.993
  623GLY      H 8229  11.092   9.818   9.021
  623GLY     CA 8230  11.275   9.918   9.066
  623GLY    HA1 8231  11.267   9.876   9.156
  623GLY    HA2 8232  11.285  10.017   9.077
  623GLY      C 8233  11.398   9.864   8.997
  623GLY      O 8234  11.509   9.914   9.015
  624SER      N 8235  11.380   9.761   8.916
  624SER      H 8236  11.287   9.728   8.899
  624SER     CA 8237  11.492   9.693   8.851
  624SER     HA 8238  11.574   9.743   8.880
  624SER     CB 8239  11.501   9.547   8.895
  624SER    HB1 8240  11.576   9.501   8.848
  624SER    HB2 8241  11.415   9.499   8.877
  624SER     OG 8242  11.526   9.539   9.034
  624SER     HG 8243  11.531   9.442   9.061
  624SER      C 8244  11.475   9.700   8.700
  624SER      O 8245  11.372   9.743   8.648
  625PHE      N 8246  11.579   9.656   8.630
  625PHE      H 8247  11.667   9.640   8.676
  625PHE     CA 8248  11.566   9.631   8.487
  625PHE     HA 8249  11.516   9.709   8.448
  625PHE     CB 8250  11.704   9.623   8.423
  625PHE    HB1 8251  11.759   9.557   8.474
  625PHE    HB2 8252  11.747   9.713   8.428
  625PHE     CG 8253  11.702   9.580   8.280
  625PHE    CD1 8254  11.647   9.661   8.182
  625PHE    HD1 8255  11.608   9.750   8.207
  625PHE    CE1 8256  11.645   9.622   8.051
  625PHE    HE1 8257  11.603   9.680   7.982
  625PHE     CZ 8258  11.701   9.503   8.015
  625PHE     HZ 8259  11.702   9.475   7.919
  625PHE    CE2 8260  11.756   9.421   8.110
  625PHE    HE2 8261  11.796   9.333   8.084
  625PHE    CD2 8262  11.757   9.460   8.241
  625PHE    HD2 8263  11.799   9.400   8.310
  625PHE      C 8264  11.485   9.506   8.462
  625PHE      O 8265  11.413   9.496   8.362
  626SER      N 8266  11.492   9.408   8.552
  626SER      H 8267  11.552   9.418   8.631
  626SER     CA 8268  11.412   9.287   8.536
  626SER     HA 8269  11.422   9.263   8.440
  626SER     CB 8270  11.466   9.176   8.625
  626SER    HB1 8271  11.410   9.094   8.617
  626SER    HB2 8272  11.469   9.206   8.721
  626SER     OG 8273  11.598   9.142   8.586
  626SER     HG 8274  11.632   9.069   8.645
  626SER      C 8275  11.265   9.312   8.567
  626SER      O 8276  11.177   9.243   8.517
  627ASP      N 8277  11.237   9.412   8.650
  627ASP      H 8278  11.311   9.469   8.686
  627ASP     CA 8279  11.099   9.439   8.688
  627ASP     HA 8280  11.054   9.350   8.688
  627ASP     CB 8281  11.095   9.501   8.827
  627ASP    HB1 8282  11.002   9.535   8.845
  627ASP    HB2 8283  11.159   9.577   8.831
  627ASP     CG 8284  11.131   9.403   8.935
  627ASP    OD1 8285  11.102   9.282   8.918
  627ASP    OD2 8286  11.188   9.446   9.038
  627ASP      C 8287  11.030   9.529   8.587
  627ASP      O 8288  10.910   9.515   8.562
  628ALA      N 8289  11.104   9.622   8.527
  628ALA      H 8290  11.201   9.629   8.547
  628ALA     CA 8291  11.043   9.713   8.432
  628ALA     HA 8292  10.955   9.740   8.472
  628ALA     CB 8293  11.131   9.836   8.413
  628ALA    HB1 8294  11.088   9.898   8.348
  628ALA    HB2 8295  11.143   9.883   8.501
  628ALA    HB3 8296  11.221   9.808   8.378
  628ALA      C 8297  11.018   9.645   8.299
  628ALA      O 8298  10.924   9.681   8.227
  629VAL      N 8299  11.099   9.546   8.263
  629VAL      H 8300  11.178   9.524   8.320
  629VAL     CA 8301  11.075   9.469   8.142
  629VAL     HA 8302  11.055   9.535   8.070
  629VAL     CB 8303  11.202   9.390   8.105
  629VAL     HB 8304  11.235   9.342   8.186
  629VAL    CG1 8305  11.176   9.286   8.001
  629VAL   HG11 8306  11.261   9.238   7.981
  629VAL   HG12 8307  11.108   9.221   8.035
  629VAL   HG13 8308  11.142   9.330   7.918
  629VAL    CG2 8309  11.304   9.485   8.051
  629VAL   HG21 8310  11.387   9.434   8.027
  629VAL   HG22 8311  11.268   9.530   7.970
  629VAL   HG23 8312  11.326   9.553   8.121
  629VAL      C 8313  10.953   9.380   8.158
  629VAL      O 8314  10.874   9.362   8.065
  630LEU      N 8315  10.931   9.327   8.279
  630LEU      H 8316  10.996   9.344   8.353
  630LEU     CA 8317  10.814   9.244   8.304
  630LEU     HA 8318  10.808   9.180   8.228
  630LEU     CB 8319  10.831   9.170   8.436
  630LEU    HB1 8320  10.839   9.239   8.508
  630LEU    HB2 8321  10.916   9.118   8.430
  630LEU     CG 8322  10.721   9.073   8.478
  630LEU     HG 8323  10.632   9.119   8.480
  630LEU    CD1 8324  10.710   8.960   8.379
  630LEU   HD11 8325  10.637   8.898   8.408
  630LEU   HD12 8326  10.688   8.997   8.289
  630LEU   HD13 8327  10.797   8.911   8.375
  630LEU    CD2 8328  10.751   9.021   8.616
  630LEU   HD21 8329  10.679   8.957   8.644
  630LEU   HD22 8330  10.839   8.973   8.615
  630LEU   HD23 8331  10.755   9.097   8.680
  630LEU      C 8332  10.686   9.327   8.305
  630LEU      O 8333  10.581   9.279   8.261
  631GLU      N 8334  10.692   9.450   8.353
  631GLU      H 8335  10.780   9.487   8.385
  631GLU     CA 8336  10.572   9.532   8.359
  631GLU     HA 8337  10.501   9.470   8.392
  631GLU     CB 8338  10.591   9.648   8.456
  631GLU    HB1 8339  10.517   9.713   8.443
  631GLU    HB2 8340  10.679   9.692   8.437
  631GLU     CG 8341  10.590   9.605   8.600
  631GLU    HG1 8342  10.619   9.682   8.657
  631GLU    HG2 8343  10.655   9.530   8.611
  631GLU     CD 8344  10.454   9.559   8.646
  631GLU    OE1 8345  10.353   9.616   8.599
  631GLU    OE2 8346  10.447   9.464   8.727
  631GLU      C 8347  10.532   9.584   8.222
  631GLU      O 8348  10.415   9.609   8.196
  632LEU      N 8349  10.629   9.602   8.132
  632LEU      H 8350  10.724   9.583   8.156
  632LEU     CA 8351  10.595   9.648   7.998
  632LEU     HA 8352  10.520   9.713   8.009
  632LEU     CB 8353  10.716   9.718   7.935
  632LEU    HB1 8354  10.694   9.735   7.839
  632LEU    HB2 8355  10.793   9.655   7.941
  632LEU     CG 8356  10.761   9.850   7.995
  632LEU     HG 8357  10.777   9.839   8.093
  632LEU    CD1 8358  10.887   9.893   7.927
  632LEU   HD11 8359  10.918   9.980   7.966
  632LEU   HD12 8360  10.958   9.823   7.941
  632LEU   HD13 8361  10.870   9.904   7.829
  632LEU    CD2 8362  10.656   9.955   7.979
  632LEU   HD21 8363  10.688  10.041   8.019
  632LEU   HD22 8364  10.637   9.969   7.882
  632LEU   HD23 8365  10.572   9.926   8.025
  632LEU      C 8366  10.549   9.533   7.911
  632LEU      O 8367  10.485   9.555   7.808
  633PHE      N 8368  10.581   9.410   7.949
  633PHE      H 8369  10.638   9.396   8.030
  633PHE     CA 8370  10.532   9.295   7.873
  633PHE     HA 8371  10.534   9.322   7.777
  633PHE     CB 8372  10.623   9.174   7.896
  633PHE    HB1 8373  10.630   9.157   7.994
  633PHE    HB2 8374  10.714   9.195   7.859
  633PHE     CG 8375  10.575   9.049   7.831
  633PHE    CD1 8376  10.578   9.035   7.694
  633PHE    HD1 8377  10.611   9.110   7.637
  633PHE    CE1 8378  10.534   8.919   7.635
  633PHE    HE1 8379  10.535   8.910   7.535
  633PHE     CZ 8380  10.489   8.815   7.712
  633PHE     HZ 8381  10.456   8.731   7.669
  633PHE    CE2 8382  10.487   8.827   7.849
  633PHE    HE2 8383  10.455   8.751   7.906
  633PHE    CD2 8384  10.530   8.943   7.908
  633PHE    HD2 8385  10.529   8.951   8.008
  633PHE      C 8386  10.388   9.262   7.911
  633PHE      O 8387  10.308   9.221   7.825
  634LYS      N 8388  10.353   9.278   8.038
  634LYS      H 8389  10.422   9.305   8.105
  634LYS     CA 8390  10.215   9.259   8.081
  634LYS     HA 8391  10.184   9.173   8.041
  634LYS     CB 8392  10.211   9.250   8.232
  634LYS    HB1 8393  10.115   9.255   8.261
  634LYS    HB2 8394  10.260   9.329   8.270
  634LYS     CG 8395  10.272   9.125   8.288
  634LYS    HG1 8396  10.360   9.108   8.244
  634LYS    HG2 8397  10.211   9.048   8.271
  634LYS     CD 8398  10.292   9.140   8.436
  634LYS    HD1 8399  10.345   9.223   8.454
  634LYS    HD2 8400  10.341   9.061   8.471
  634LYS     CE 8401  10.160   9.151   8.507
  634LYS    HE1 8402  10.104   9.071   8.485
  634LYS    HE2 8403  10.113   9.234   8.478
  634LYS     NZ 8404  10.180   9.156   8.653
  634LYS    HZ1 8405  10.091   9.163   8.699
  634LYS    HZ2 8406  10.226   9.073   8.684
  634LYS    HZ3 8407  10.235   9.236   8.676
  634LYS      C 8408  10.126   9.371   8.031
  634LYS      O 8409  10.004   9.355   8.021
  635LEU      N 8410  10.184   9.486   7.999
  635LEU      H 8411  10.283   9.496   8.012
  635LEU     CA 8412  10.108   9.598   7.945
  635LEU     HA 8413  10.027   9.606   8.002
  635LEU     CB 8414  10.193   9.724   7.952
  635LEU    HB1 8415  10.274   9.708   7.895
  635LEU    HB2 8416  10.222   9.734   8.047
  635LEU     CG 8417  10.139   9.859   7.910
  635LEU     HG 8418  10.099   9.854   7.819
  635LEU    CD1 8419  10.034   9.899   8.004
  635LEU   HD11 8420   9.997   9.988   7.977
  635LEU   HD12 8421   9.961   9.831   8.003
  635LEU   HD13 8422  10.072   9.905   8.096
  635LEU    CD2 8423  10.248   9.961   7.909
  635LEU   HD21 8424  10.211  10.050   7.881
  635LEU   HD22 8425  10.287   9.969   8.001
  635LEU   HD23 8426  10.319   9.934   7.845
  635LEU      C 8427  10.066   9.571   7.801
  635LEU      O 8428   9.964   9.622   7.755
  636THR      N 8429  10.143   9.490   7.729
  636THR      H 8430  10.222   9.445   7.772
  636THR     CA 8431  10.114   9.465   7.589
  636THR     HA 8432  10.082   9.552   7.552
  636THR     CB 8433  10.240   9.418   7.517
  636THR     HB 8434  10.276   9.336   7.560
  636THR    CG2 8435  10.212   9.393   7.371
  636THR   HG21 8436  10.296   9.363   7.326
  636THR   HG22 8437  10.142   9.322   7.362
  636THR   HG23 8438  10.179   9.477   7.328
  636THR    OG1 8439  10.340   9.520   7.527
  636THR    HG1 8440  10.423   9.490   7.480
  636THR      C 8441  10.003   9.362   7.573
  636THR      O 8442   9.908   9.383   7.497
  637ILE      N 8443  10.011   9.250   7.645
  637ILE      H 8444  10.089   9.236   7.707
  637ILE     CA 8445   9.909   9.147   7.635
  637ILE     HA 8446   9.881   9.151   7.539
  637ILE     CB 8447   9.967   9.008   7.669
  637ILE     HB 8448   9.894   8.940   7.662
  637ILE    CG2 8449  10.078   8.973   7.573
  637ILE   HG21 8450  10.114   8.883   7.596
  637ILE   HG22 8451  10.042   8.971   7.480
  637ILE   HG23 8452  10.151   9.041   7.579
  637ILE    CG1 8453  10.023   9.006   7.810
  637ILE   HG11 8454   9.953   9.039   7.873
  637ILE   HG12 8455  10.103   9.066   7.814
  637ILE     CD 8456  10.064   8.870   7.855
  637ILE    HD1 8457  10.100   8.876   7.948
  637ILE    HD2 8458   9.985   8.809   7.853
  637ILE    HD3 8459  10.135   8.835   7.794
  637ILE      C 8460   9.788   9.177   7.722
  637ILE      O 8461   9.691   9.101   7.718
  638GLY      N 8462   9.790   9.285   7.799
  638GLY      H 8463   9.876   9.334   7.813
  638GLY     CA 8464   9.670   9.332   7.863
  638GLY    HA1 8465   9.594   9.314   7.799
  638GLY    HA2 8466   9.680   9.430   7.876
  638GLY      C 8467   9.637   9.269   7.996
  638GLY      O 8468   9.519   9.248   8.025
  639LEU      N 8469   9.736   9.239   8.078
  639LEU      H 8470   9.830   9.258   8.050
  639LEU     CA 8471   9.713   9.178   8.208
  639LEU     HA 8472   9.615   9.159   8.209
  639LEU     CB 8473   9.792   9.049   8.224
  639LEU    HB1 8474   9.778   9.017   8.318
  639LEU    HB2 8475   9.889   9.071   8.210
  639LEU     CG 8476   9.759   8.934   8.132
  639LEU     HG 8477   9.764   8.963   8.036
  639LEU    CD1 8478   9.858   8.827   8.161
  639LEU   HD11 8479   9.840   8.749   8.102
  639LEU   HD12 8480   9.950   8.862   8.144
  639LEU   HD13 8481   9.850   8.800   8.257
  639LEU    CD2 8482   9.620   8.883   8.155
  639LEU   HD21 8483   9.602   8.807   8.093
  639LEU   HD22 8484   9.612   8.851   8.249
  639LEU   HD23 8485   9.555   8.956   8.139
  639LEU      C 8486   9.751   9.274   8.320
  639LEU      O 8487   9.844   9.354   8.305
  640GLY      N 8488   9.681   9.264   8.431
  640GLY      H 8489   9.601   9.204   8.432
  640GLY     CA 8490   9.718   9.336   8.551
  640GLY    HA1 8491   9.816   9.354   8.546
  640GLY    HA2 8492   9.699   9.276   8.629
  640GLY      C 8493   9.644   9.466   8.568
  640GLY      O 8494   9.525   9.479   8.540
  641ASP      N 8495   9.719   9.565   8.617
  641ASP      H 8496   9.816   9.547   8.635
  641ASP     CA 8497   9.666   9.696   8.646
  641ASP     HA 8498   9.592   9.711   8.581
  641ASP     CB 8499   9.611   9.702   8.789
  641ASP    HB1 8500   9.687   9.695   8.854
  641ASP    HB2 8501   9.548   9.625   8.803
  641ASP     CG 8502   9.536   9.830   8.818
  641ASP    OD1 8503   9.424   9.846   8.767
  641ASP    OD2 8504   9.588   9.914   8.893
  641ASP      C 8505   9.776   9.799   8.627
  641ASP      O 8506   9.894   9.771   8.648
  642LEU      N 8507   9.737   9.918   8.585
  642LEU      H 8508   9.640   9.934   8.571
  642LEU     CA 8509   9.830  10.027   8.558
  642LEU     HA 8510   9.921   9.986   8.547
  642LEU     CB 8511   9.792  10.101   8.430
  642LEU    HB1 8512   9.702  10.141   8.444
  642LEU    HB2 8513   9.788  10.034   8.356
  642LEU     CG 8514   9.886  10.213   8.386
  642LEU     HG 8515   9.896  10.280   8.460
  642LEU    CD1 8516  10.022  10.156   8.354
  642LEU   HD11 8517  10.083  10.230   8.325
  642LEU   HD12 8518  10.059  10.112   8.435
  642LEU   HD13 8519  10.013  10.089   8.280
  642LEU    CD2 8520   9.830  10.284   8.266
  642LEU   HD21 8521   9.892  10.357   8.238
  642LEU   HD22 8522   9.819  10.220   8.191
  642LEU   HD23 8523   9.741  10.324   8.289
  642LEU      C 8524   9.830  10.123   8.675
  642LEU      O 8525   9.731  10.192   8.700
  643ASN      N 8526   9.942  10.130   8.747
  643ASN      H 8527  10.017  10.068   8.724
  643ASN     CA 8528   9.960  10.223   8.857
  643ASN     HA 8529   9.872  10.270   8.871
  643ASN     CB 8530   9.996  10.150   8.986
  643ASN    HB1 8531  10.095  10.133   8.987
  643ASN    HB2 8532   9.948  10.062   8.988
  643ASN     CG 8533   9.960  10.228   9.111
  643ASN    OD1 8534   9.964  10.175   9.221
  643ASN    ND2 8535   9.923  10.355   9.095
  643ASN   HD21 8536   9.920  10.395   9.003
  643ASN   HD22 8537   9.899  10.410   9.175
  643ASN      C 8538  10.068  10.322   8.818
  643ASN      O 8539  10.177  10.281   8.778
  644ILE      N 8540  10.037  10.451   8.828
  644ILE      H 8541   9.946  10.477   8.858
  644ILE     CA 8542  10.134  10.555   8.797
  644ILE     HA 8543  10.207  10.506   8.749
  644ILE     CB 8544  10.071  10.662   8.707
  644ILE     HB 8545  10.142  10.728   8.681
  644ILE    CG2 8546  10.016  10.599   8.581
  644ILE   HG21 8547   9.976  10.670   8.523
  644ILE   HG22 8548  10.091  10.554   8.531
  644ILE   HG23 8549   9.947  10.532   8.605
  644ILE    CG1 8550   9.960  10.734   8.782
  644ILE   HG11 8551   9.994  10.762   8.872
  644ILE   HG12 8552   9.883  10.670   8.794
  644ILE     CD 8553   9.907  10.856   8.711
  644ILE    HD1 8554   9.835  10.898   8.766
  644ILE    HD2 8555   9.982  10.922   8.699
  644ILE    HD3 8556   9.871  10.830   8.622
  644ILE      C 8557  10.193  10.620   8.922
  644ILE      O 8558  10.285  10.701   8.911
  645GLN      N 8559  10.141  10.585   9.040
  645GLN      H 8560  10.064  10.521   9.043
  645GLN     CA 8561  10.193  10.639   9.166
  645GLN     HA 8562  10.215  10.735   9.152
  645GLN     CB 8563  10.088  10.629   9.275
  645GLN    HB1 8564  10.129  10.658   9.361
  645GLN    HB2 8565  10.059  10.533   9.282
  645GLN     CG 8566   9.965  10.714   9.250
  645GLN    HG1 8567   9.896  10.692   9.319
  645GLN    HG2 8568   9.929  10.692   9.159
  645GLN     CD 8569   9.996  10.862   9.257
  645GLN    OE1 8570  10.073  10.907   9.342
  645GLN    NE2 8571   9.938  10.939   9.165
  645GLN   HE21 8572   9.877  10.898   9.097
  645GLN   HE22 8573   9.954  11.038   9.165
  645GLN      C 8574  10.320  10.562   9.204
  645GLN      O 8575  10.322  10.478   9.293
  646GLN      N 8576  10.427  10.594   9.132
  646GLN      H 8577  10.421  10.667   9.064
  646GLN     CA 8578  10.554  10.525   9.150
  646GLN     HA 8579  10.534  10.434   9.187
  646GLN     CB 8580  10.623  10.508   9.015
  646GLN    HB1 8581  10.711  10.463   9.030
  646GLN    HB2 8582  10.639  10.599   8.976
  646GLN     CG 8583  10.543  10.426   8.915
  646GLN    HG1 8584  10.589  10.430   8.826
  646GLN    HG2 8585  10.452  10.466   8.907
  646GLN     CD 8586  10.530  10.282   8.955
  646GLN    OE1 8587  10.624  10.223   9.009
  646GLN    NE2 8588  10.414  10.224   8.929
  646GLN   HE21 8589  10.341  10.275   8.885
  646GLN   HE22 8590  10.400  10.128   8.954
  646GLN      C 8591  10.639  10.603   9.250
  646GLN      O 8592  10.591  10.693   9.319
  647ASN      N 8593  10.766  10.568   9.261
  647ASN      H 8594  10.798  10.485   9.215
  647ASN     CA 8595  10.864  10.646   9.338
  647ASN     HA 8596  10.810  10.705   9.398
  647ASN     CB 8597  10.952  10.553   9.421
  647ASN    HB1 8598  11.031  10.525   9.366
  647ASN    HB2 8599  10.899  10.472   9.446
  647ASN     CG 8600  11.003  10.618   9.548
  647ASN    OD1 8601  11.057  10.550   9.635
  647ASN    ND2 8602  10.985  10.748   9.561
  647ASN   HD21 8603  10.938  10.799   9.489
  647ASN   HD22 8604  11.017  10.795   9.643
  647ASN      C 8605  10.948  10.733   9.246
  647ASN      O 8606  11.069  10.747   9.270
  648SER      N 8607  10.889  10.788   9.141
  648SER      H 8608  10.790  10.782   9.133
  648SER     CA 8609  10.965  10.856   9.038
  648SER     HA 8610  11.041  10.794   9.020
  648SER     CB 8611  10.880  10.878   8.914
  648SER    HB1 8612  10.796  10.928   8.937
  648SER    HB2 8613  10.856  10.791   8.872
  648SER     OG 8614  10.950  10.954   8.818
  648SER     HG 8615  10.892  10.968   8.737
  648SER      C 8616  11.020  10.989   9.085
  648SER      O 8617  10.957  11.059   9.166
  649THR      N 8618  11.138  11.025   9.033
  649THR      H 8619  11.189  10.960   8.977
  649THR     CA 8620  11.193  11.157   9.057
  649THR     HA 8621  11.185  11.173   9.155
  649THR     CB 8622  11.339  11.160   9.014
  649THR     HB 8623  11.346  11.153   8.914
  649THR    CG2 8624  11.408  11.285   9.064
  649THR   HG21 8625  11.504  11.284   9.035
  649THR   HG22 8626  11.362  11.365   9.027
  649THR   HG23 8627  11.404  11.287   9.164
  649THR    OG1 8628  11.407  11.046   9.070
  649THR    HG1 8629  11.503  11.048   9.042
  649THR      C 8630  11.113  11.263   8.982
  649THR      O 8631  11.095  11.374   9.032
  650TYR      N 8632  11.064  11.229   8.863
  650TYR      H 8633  11.080  11.136   8.830
  650TYR     CA 8634  10.987  11.320   8.779
  650TYR     HA 8635  10.963  11.400   8.833
  650TYR     CB 8636  11.070  11.369   8.661
  650TYR    HB1 8637  11.012  11.426   8.603
  650TYR    HB2 8638  11.102  11.290   8.609
  650TYR     CG 8639  11.189  11.449   8.703
  650TYR    CD1 8640  11.178  11.584   8.733
  650TYR    HD1 8641  11.088  11.628   8.726
  650TYR    CE1 8642  11.287  11.658   8.772
  650TYR    HE1 8643  11.277  11.756   8.793
  650TYR     CZ 8644  11.409  11.597   8.782
  650TYR     OH 8645  11.519  11.671   8.821
  650TYR     HH 8646  11.600  11.612   8.823
  650TYR    CE2 8647  11.424  11.463   8.753
  650TYR    HE2 8648  11.513  11.420   8.760
  650TYR    CD2 8649  11.315  11.390   8.714
  650TYR    HD2 8650  11.326  11.293   8.693
  650TYR      C 8651  10.863  11.245   8.734
  650TYR      O 8652  10.872  11.154   8.650
  651PRO      N 8653  10.745  11.278   8.788
  651PRO     CD 8654  10.720  11.377   8.893
  651PRO    HD1 8655  10.745  11.469   8.863
  651PRO    HD2 8656  10.770  11.354   8.976
  651PRO     CG 8657  10.573  11.366   8.914
  651PRO    HG1 8658  10.525  11.433   8.857
  651PRO    HG2 8659  10.551  11.383   9.010
  651PRO     CB 8660  10.535  11.230   8.876
  651PRO    HB1 8661  10.438  11.227   8.849
  651PRO    HB2 8662  10.549  11.167   8.953
  651PRO     CA 8663  10.627  11.196   8.759
  651PRO     HA 8664  10.652  11.100   8.751
  651PRO      C 8665  10.561  11.225   8.625
  651PRO      O 8666  10.491  11.139   8.572
  652ILE      N 8667  10.581  11.344   8.569
  652ILE      H 8668  10.635  11.413   8.616
  652ILE     CA 8669  10.523  11.374   8.439
  652ILE     HA 8670  10.433  11.330   8.438
  652ILE     CB 8671  10.503  11.526   8.422
  652ILE     HB 8672  10.594  11.568   8.425
  652ILE    CG2 8673  10.441  11.561   8.289
  652ILE   HG21 8674  10.431  11.661   8.283
  652ILE   HG22 8675  10.500  11.529   8.215
  652ILE   HG23 8676  10.351  11.518   8.281
  652ILE    CG1 8677  10.415  11.579   8.534
  652ILE   HG11 8678  10.403  11.678   8.521
  652ILE   HG12 8679  10.460  11.562   8.622
  652ILE     CD 8680  10.277  11.515   8.538
  652ILE    HD1 8681  10.224  11.555   8.613
  652ILE    HD2 8682  10.230  11.532   8.452
  652ILE    HD3 8683  10.287  11.417   8.552
  652ILE      C 8684  10.608  11.314   8.328
  652ILE      O 8685  10.556  11.268   8.226
  653LEU      N 8686  10.740  11.311   8.349
  653LEU      H 8687  10.778  11.352   8.432
  653LEU     CA 8688  10.829  11.249   8.251
  653LEU     HA 8689  10.802  11.286   8.162
  653LEU     CB 8690  10.974  11.287   8.283
  653LEU    HB1 8691  10.994  11.252   8.374
  653LEU    HB2 8692  10.979  11.387   8.284
  653LEU     CG 8693  11.083  11.237   8.191
  653LEU     HG 8694  11.080  11.137   8.188
  653LEU    CD1 8695  11.063  11.290   8.052
  653LEU   HD11 8696  11.136  11.256   7.993
  653LEU   HD12 8697  10.975  11.259   8.017
  653LEU   HD13 8698  11.065  11.390   8.054
  653LEU    CD2 8699  11.218  11.279   8.243
  653LEU   HD21 8700  11.290  11.246   8.182
  653LEU   HD22 8701  11.223  11.379   8.248
  653LEU   HD23 8702  11.232  11.241   8.334
  653LEU      C 8703  10.811  11.098   8.248
  653LEU      O 8704  10.832  11.034   8.144
  654PHE      N 8705  10.771  11.039   8.361
  654PHE      H 8706  10.759  11.094   8.444
  654PHE     CA 8707  10.746  10.895   8.364
  654PHE     HA 8708  10.825  10.851   8.321
  654PHE     CB 8709  10.729  10.850   8.509
  654PHE    HB1 8710  10.646  10.891   8.547
  654PHE    HB2 8711  10.809  10.881   8.562
  654PHE     CG 8712  10.718  10.702   8.525
  654PHE    CD1 8713  10.832  10.623   8.528
  654PHE    HD1 8714  10.922  10.665   8.519
  654PHE    CE1 8715  10.822  10.488   8.543
  654PHE    HE1 8716  10.905  10.432   8.547
  654PHE     CZ 8717  10.699  10.429   8.553
  654PHE     HZ 8718  10.693  10.329   8.563
  654PHE    CE2 8719  10.585  10.504   8.549
  654PHE    HE2 8720  10.496  10.460   8.556
  654PHE    CD2 8721  10.595  10.640   8.535
  654PHE    HD2 8722  10.512  10.695   8.532
  654PHE      C 8723  10.621  10.862   8.285
  654PHE      O 8724  10.610  10.751   8.230
  655LEU      N 8725  10.526  10.954   8.278
  655LEU      H 8726  10.540  11.044   8.321
  655LEU     CA 8727  10.402  10.925   8.207
  655LEU     HA 8728  10.382  10.828   8.221
  655LEU     CB 8729  10.290  11.011   8.265
  655LEU    HB1 8730  10.310  11.106   8.241
  655LEU    HB2 8731  10.293  11.001   8.364
  655LEU     CG 8732  10.148  10.981   8.220
  655LEU     HG 8733  10.144  10.982   8.120
  655LEU    CD1 8734  10.106  10.844   8.269
  655LEU   HD11 8735  10.013  10.825   8.239
  655LEU   HD12 8736  10.168  10.775   8.231
  655LEU   HD13 8737  10.110  10.841   8.369
  655LEU    CD2 8738  10.053  11.087   8.270
  655LEU   HD21 8739   9.961  11.066   8.240
  655LEU   HD22 8740  10.056  11.089   8.370
  655LEU   HD23 8741  10.081  11.176   8.234
  655LEU      C 8742  10.418  10.950   8.058
  655LEU      O 8743  10.351  10.885   7.977
  656PHE      N 8744  10.505  11.043   8.020
  656PHE      H 8745  10.554  11.096   8.090
  656PHE     CA 8746  10.531  11.069   7.879
  656PHE     HA 8747  10.441  11.082   7.837
  656PHE     CB 8748  10.616  11.196   7.865
  656PHE    HB1 8749  10.700  11.185   7.919
  656PHE    HB2 8750  10.564  11.274   7.900
  656PHE     CG 8751  10.656  11.226   7.724
  656PHE    CD1 8752  10.565  11.279   7.635
  656PHE    HD1 8753  10.471  11.298   7.665
  656PHE    CE1 8754  10.602  11.307   7.505
  656PHE    HE1 8755  10.535  11.347   7.442
  656PHE     CZ 8756  10.730  11.281   7.463
  656PHE     HZ 8757  10.756  11.300   7.368
  656PHE    CE2 8758  10.822  11.229   7.550
  656PHE    HE2 8759  10.916  11.212   7.520
  656PHE    CD2 8760  10.785  11.202   7.680
  656PHE    HD2 8761  10.852  11.164   7.744
  656PHE      C 8762  10.601  10.951   7.812
  656PHE      O 8763  10.572  10.919   7.697
  657LEU      N 8764  10.693  10.887   7.883
  657LEU      H 8765  10.714  10.916   7.976
  657LEU     CA 8766  10.764  10.773   7.824
  657LEU     HA 8767  10.784  10.800   7.730
  657LEU     CB 8768  10.891  10.744   7.902
  657LEU    HB1 8769  10.925  10.655   7.871
  657LEU    HB2 8770  10.866  10.738   7.999
  657LEU     CG 8771  11.008  10.841   7.892
  657LEU     HG 8772  10.980  10.934   7.918
  657LEU    CD1 8773  11.117  10.795   7.985
  657LEU   HD11 8774  11.195  10.857   7.980
  657LEU   HD12 8775  11.082  10.792   8.079
  657LEU   HD13 8776  11.147  10.703   7.958
  657LEU    CD2 8777  11.058  10.848   7.751
  657LEU   HD21 8778  11.135  10.913   7.746
  657LEU   HD22 8779  11.089  10.758   7.722
  657LEU   HD23 8780  10.985  10.880   7.691
  657LEU      C 8781  10.677  10.649   7.821
  657LEU      O 8782  10.703  10.556   7.744
  658LEU      N 8783  10.573  10.645   7.904
  658LEU      H 8784  10.553  10.723   7.963
  658LEU     CA 8785  10.489  10.526   7.909
  658LEU     HA 8786  10.550  10.448   7.891
  658LEU     CB 8787  10.428  10.513   8.047
  658LEU    HB1 8788  10.366  10.591   8.060
  658LEU    HB2 8789  10.502  10.518   8.114
  658LEU     CG 8790  10.348  10.387   8.077
  658LEU     HG 8791  10.274  10.374   8.010
  658LEU    CD1 8792  10.439  10.268   8.071
  658LEU   HD11 8793  10.386  10.185   8.091
  658LEU   HD12 8794  10.479  10.261   7.980
  658LEU   HD13 8795  10.512  10.278   8.139
  658LEU    CD2 8796  10.287  10.401   8.213
  658LEU   HD21 8797  10.234  10.318   8.234
  658LEU   HD22 8798  10.359  10.412   8.281
  658LEU   HD23 8799  10.227  10.480   8.215
  658LEU      C 8800  10.383  10.529   7.801
  658LEU      O 8801  10.345  10.425   7.745
  659ILE      N 8802  10.330  10.647   7.770
  659ILE      H 8803  10.360  10.729   7.820
  659ILE     CA 8804  10.230  10.660   7.665
  659ILE     HA 8805  10.168  10.583   7.674
  659ILE     CB 8806  10.151  10.791   7.684
  659ILE     HB 8807  10.217  10.867   7.685
  659ILE    CG2 8808  10.054  10.818   7.572
  659ILE   HG21 8809  10.006  10.904   7.590
  659ILE   HG22 8810  10.104  10.825   7.486
  659ILE   HG23 8811   9.988  10.743   7.567
  659ILE    CG1 8812  10.073  10.784   7.814
  659ILE   HG11 8813  10.135  10.756   7.887
  659ILE   HG12 8814  10.000  10.717   7.804
  659ILE     CD 8815  10.011  10.914   7.853
  659ILE    HD1 8816   9.962  10.902   7.939
  659ILE    HD2 8817  10.083  10.983   7.865
  659ILE    HD3 8818   9.948  10.943   7.782
  659ILE      C 8819  10.297  10.650   7.528
  659ILE      O 8820  10.237  10.599   7.432
  660THR      N 8821  10.422  10.693   7.518
  660THR      H 8822  10.465  10.738   7.597
  660THR     CA 8823  10.498  10.677   7.394
  660THR     HA 8824  10.443  10.716   7.320
  660THR     CB 8825  10.629  10.753   7.406
  660THR     HB 8826  10.687  10.711   7.476
  660THR    CG2 8827  10.702  10.758   7.274
  660THR   HG21 8828  10.788  10.808   7.285
  660THR   HG22 8829  10.721  10.665   7.243
  660THR   HG23 8830  10.644  10.804   7.206
  660THR    OG1 8831  10.602  10.887   7.445
  660THR    HG1 8832  10.688  10.938   7.453
  660THR      C 8833  10.522  10.529   7.364
  660THR      O 8834  10.524  10.489   7.247
  661TYR      N 8835  10.535  10.447   7.467
  661TYR      H 8836  10.536  10.484   7.560
  661TYR     CA 8837  10.548  10.303   7.447
  661TYR     HA 8838  10.616  10.292   7.375
  661TYR     CB 8839  10.594  10.237   7.577
  661TYR    HB1 8840  10.528  10.260   7.649
  661TYR    HB2 8841  10.684  10.273   7.601
  661TYR     CG 8842  10.604  10.087   7.569
  661TYR    CD1 8843  10.709  10.025   7.505
  661TYR    HD1 8844  10.780  10.081   7.462
  661TYR    CE1 8845  10.717   9.889   7.499
  661TYR    HE1 8846  10.794   9.846   7.452
  661TYR     CZ 8847  10.621   9.813   7.557
  661TYR     OH 8848  10.626   9.676   7.552
  661TYR     HH 8849  10.547   9.638   7.600
  661TYR    CE2 8850  10.514   9.871   7.621
  661TYR    HE2 8851  10.442   9.815   7.662
  661TYR    CD2 8852  10.507  10.007   7.628
  661TYR    HD2 8853  10.431  10.050   7.677
  661TYR      C 8854  10.419  10.240   7.398
  661TYR      O 8855  10.422  10.145   7.320
  662VAL      N 8856  10.303  10.290   7.443
  662VAL      H 8857  10.304  10.370   7.503
  662VAL     CA 8858  10.176  10.229   7.406
  662VAL     HA 8859  10.188  10.130   7.412
  662VAL     CB 8860  10.066  10.273   7.505
  662VAL     HB 8861  10.062  10.373   7.507
  662VAL    CG1 8862   9.931  10.223   7.464
  662VAL   HG11 8863   9.863  10.253   7.530
  662VAL   HG12 8864   9.908  10.259   7.374
  662VAL   HG13 8865   9.932  10.123   7.461
  662VAL    CG2 8866  10.097  10.219   7.642
  662VAL   HG21 8867  10.026  10.248   7.706
  662VAL   HG22 8868  10.101  10.120   7.639
  662VAL   HG23 8869  10.185  10.255   7.673
  662VAL      C 8870  10.141  10.261   7.262
  662VAL      O 8871  10.088  10.176   7.189
  663ILE      N 8872  10.174  10.383   7.217
  663ILE      H 8873  10.217  10.448   7.279
  663ILE     CA 8874  10.146  10.421   7.078
  663ILE     HA 8875  10.051  10.396   7.059
  663ILE     CB 8876  10.165  10.573   7.062
  663ILE     HB 8877  10.258  10.597   7.092
  663ILE    CG2 8878  10.153  10.616   6.918
  663ILE   HG21 8879  10.167  10.715   6.911
  663ILE   HG22 8880  10.223  10.569   6.864
  663ILE   HG23 8881  10.063  10.592   6.884
  663ILE    CG1 8882  10.064  10.647   7.146
  663ILE   HG11 8883  10.066  10.611   7.239
  663ILE   HG12 8884   9.973  10.633   7.107
  663ILE     CD 8885  10.089  10.793   7.152
  663ILE    HD1 8886  10.019  10.837   7.209
  663ILE    HD2 8887  10.179  10.810   7.192
  663ILE    HD3 8888  10.086  10.832   7.060
[truncated: 20,909,102 more chars]
