# Supplementary material for: Dynamic molecular portraits of ion-conducting pores characterize functional states of TRPV channels
Source: Commun Chem. 2024 Jun 1;7:119. doi: 10.1038/s42004-024-01198-z (PMC11144267; doi:10.1038/s42004-024-01198-z)
Supplement: Supplementary file 3 — Supplementary Data 1 [file 42004_2024_1198_MOESM3_ESM.zip › Supplementary Data 1/pi_closedV6_final.gro]

hv6cam2018_A_hv6cam2018_B_hv6cam2018_C_hv6cam2018_D_ca_POPC_POPE_CHOL_SOL_CL_NA t= 200000.00000 step= 100000000
369394
   28SER      N    1   3.895  10.029   4.013
   28SER     H1    2   3.861  10.060   4.103
   28SER     H2    3   3.842  10.050   3.930
   28SER     H3    4   3.897   9.928   4.013
   28SER     CA    5   4.030  10.084   4.001
   28SER     HA    6   4.032  10.191   4.020
   28SER     CB    7   4.121  10.020   4.114
   28SER    HB1    8   4.058   9.983   4.195
   28SER    HB2    9   4.182  10.101   4.154
   28SER     OG   10   4.191   9.909   4.074
   28SER     HG   11   4.239   9.886   4.155
   28SER      C   12   4.084  10.075   3.860
   28SER      O   13   4.018  10.015   3.774
   29TRP      N   14   4.207  10.122   3.835
   29TRP      H   15   4.253  10.174   3.908
   29TRP     CA   16   4.281  10.120   3.705
   29TRP     HA   17   4.225  10.182   3.636
   29TRP     CB   18   4.417  10.187   3.733
   29TRP    HB1   19   4.412  10.293   3.757
   29TRP    HB2   20   4.473  10.187   3.639
   29TRP     CG   21   4.501  10.139   3.845
   29TRP    CD1   22   4.519  10.202   3.969
   29TRP    HD1   23   4.472  10.295   3.998
   29TRP    NE1   24   4.602  10.123   4.040
   29TRP    HE1   25   4.635  10.150   4.131
   29TRP    CE2   26   4.639  10.005   3.979
   29TRP    CZ2   27   4.715   9.893   4.020
   29TRP    HZ2   28   4.756   9.888   4.120
   29TRP    CH2   29   4.745   9.799   3.920
   29TRP    HH2   30   4.819   9.722   3.936
   29TRP    CZ3   31   4.706   9.818   3.781
   29TRP    HZ3   32   4.721   9.738   3.710
   29TRP    CE3   33   4.615   9.922   3.756
   29TRP    HE3   34   4.574   9.937   3.657
   29TRP    CD2   35   4.584  10.020   3.851
   29TRP      C   36   4.288   9.988   3.637
   29TRP      O   37   4.267   9.981   3.517
   30ALA      N   38   4.309   9.883   3.718
   30ALA      H   39   4.346   9.904   3.810
   30ALA     CA   40   4.317   9.745   3.674
   30ALA     HA   41   4.388   9.744   3.591
   30ALA     CB   42   4.362   9.652   3.785
   30ALA    HB1   43   4.460   9.691   3.813
   30ALA    HB2   44   4.288   9.653   3.865
   30ALA    HB3   45   4.384   9.552   3.745
   30ALA      C   46   4.184   9.703   3.614
   30ALA      O   47   4.191   9.663   3.502
   31GLN      N   48   4.072   9.707   3.682
   31GLN      H   49   4.081   9.728   3.781
   31GLN     CA   50   3.943   9.648   3.633
   31GLN     HA   51   3.955   9.544   3.602
   31GLN     CB   52   3.835   9.647   3.739
   31GLN    HB1   53   3.837   9.743   3.789
   31GLN    HB2   54   3.857   9.563   3.806
   31GLN     CG   55   3.688   9.619   3.701
   31GLN    HG1   56   3.673   9.524   3.651
   31GLN    HG2   57   3.661   9.692   3.626
   31GLN     CD   58   3.587   9.622   3.813
   31GLN    OE1   59   3.546   9.520   3.863
   31GLN    NE2   60   3.538   9.739   3.842
   31GLN   HE21   61   3.554   9.811   3.774
   31GLN   HE22   62   3.468   9.745   3.915
   31GLN      C   63   3.893   9.735   3.522
   31GLN      O   64   3.849   9.683   3.418
   32SER      N   65   3.912   9.869   3.532
   32SER      H   66   3.962   9.918   3.605
   32SER     CA   67   3.860   9.963   3.439
   32SER     HA   68   3.754   9.943   3.419
   32SER     CB   69   3.871  10.108   3.488
   32SER    HB1   70   3.819  10.105   3.584
   32SER    HB2   71   3.828  10.180   3.419
   32SER     OG   72   4.003  10.143   3.508
   32SER     HG   73   3.998  10.218   3.568
   32SER      C   74   3.932   9.954   3.301
   32SER      O   75   3.863   9.964   3.199
   33ARG      N   76   4.065   9.927   3.299
   33ARG      H   77   4.115   9.916   3.386
   33ARG     CA   78   4.136   9.883   3.179
   33ARG     HA   79   4.126   9.966   3.108
   33ARG     CB   80   4.278   9.845   3.226
   33ARG    HB1   81   4.267   9.773   3.307
   33ARG    HB2   82   4.312   9.936   3.278
   33ARG     CG   83   4.379   9.799   3.123
   33ARG    HG1   84   4.400   9.883   3.056
   33ARG    HG2   85   4.339   9.717   3.064
   33ARG     CD   86   4.497   9.746   3.196
   33ARG    HD1   87   4.543   9.820   3.262
   33ARG    HD2   88   4.578   9.729   3.125
   33ARG     NE   89   4.463   9.629   3.277
   33ARG     HE   90   4.375   9.585   3.255
   33ARG     CZ   91   4.517   9.579   3.388
   33ARG    NH1   92   4.633   9.614   3.437
   33ARG   HH11   93   4.702   9.653   3.374
   33ARG   HH12   94   4.670   9.553   3.509
   33ARG    NH2   95   4.455   9.487   3.452
   33ARG   HH21   96   4.374   9.440   3.415
   33ARG   HH22   97   4.507   9.440   3.525
   33ARG      C   98   4.072   9.764   3.107
   33ARG      O   99   4.042   9.776   2.988
   34ASP      N  100   4.053   9.656   3.177
   34ASP      H  101   4.083   9.649   3.273
   34ASP     CA  102   4.002   9.536   3.122
   34ASP     HA  103   4.055   9.517   3.029
   34ASP     CB  104   4.042   9.421   3.222
   34ASP    HB1  105   3.993   9.326   3.198
   34ASP    HB2  106   4.005   9.455   3.318
   34ASP     CG  107   4.199   9.409   3.239
   34ASP    OD1  108   4.270   9.464   3.154
   34ASP    OD2  109   4.244   9.348   3.336
   34ASP      C  110   3.853   9.542   3.081
   34ASP      O  111   3.817   9.466   2.987
   35GLU      N  112   3.768   9.613   3.153
   35GLU      H  113   3.802   9.639   3.244
   35GLU     CA  114   3.626   9.636   3.107
   35GLU     HA  115   3.579   9.540   3.087
   35GLU     CB  116   3.548   9.713   3.222
   35GLU    HB1  117   3.460   9.770   3.191
   35GLU    HB2  118   3.615   9.792   3.256
   35GLU     CG  119   3.493   9.621   3.333
   35GLU    HG1  120   3.574   9.576   3.392
   35GLU    HG2  121   3.443   9.535   3.287
   35GLU     CD  122   3.400   9.702   3.420
   35GLU    OE1  123   3.446   9.805   3.478
   35GLU    OE2  124   3.282   9.670   3.422
   35GLU      C  125   3.626   9.704   2.976
   35GLU      O  126   3.543   9.679   2.887
   36GLN      N  127   3.716   9.803   2.963
   36GLN      H  128   3.783   9.820   3.037
   36GLN     CA  129   3.726   9.878   2.839
   36GLN     HA  130   3.625   9.899   2.805
   36GLN     CB  131   3.792  10.014   2.873
   36GLN    HB1  132   3.857  10.047   2.792
   36GLN    HB2  133   3.858   9.996   2.957
   36GLN     CG  134   3.688  10.126   2.897
   36GLN    HG1  135   3.600  10.103   2.957
   36GLN    HG2  136   3.636  10.154   2.805
   36GLN     CD  137   3.761  10.247   2.954
   36GLN    OE1  138   3.783  10.338   2.885
   36GLN    NE2  139   3.804  10.258   3.080
   36GLN   HE21  140   3.790  10.179   3.140
   36GLN   HE22  141   3.860  10.339   3.103
   36GLN      C  142   3.798   9.809   2.720
   36GLN      O  143   3.765   9.835   2.601
   37ASN      N  144   3.869   9.699   2.750
   37ASN      H  145   3.893   9.679   2.847
   37ASN     CA  146   3.897   9.597   2.640
   37ASN     HA  147   3.934   9.653   2.555
   37ASN     CB  148   4.006   9.501   2.681
   37ASN    HB1  149   3.978   9.448   2.772
   37ASN    HB2  150   4.098   9.557   2.692
   37ASN     CG  151   4.035   9.411   2.566
   37ASN    OD1  152   4.006   9.293   2.555
   37ASN    ND2  153   4.091   9.468   2.461
   37ASN   HD21  154   4.117   9.565   2.471
   37ASN   HD22  155   4.128   9.408   2.388
   37ASN      C  156   3.768   9.530   2.592
   37ASN      O  157   3.751   9.517   2.473
   38LEU      N  158   3.674   9.502   2.676
   38LEU      H  159   3.695   9.516   2.774
   38LEU     CA  160   3.544   9.446   2.636
   38LEU     HA  161   3.555   9.374   2.555
   38LEU     CB  162   3.477   9.370   2.751
   38LEU    HB1  163   3.394   9.317   2.705
   38LEU    HB2  164   3.450   9.435   2.834
   38LEU     CG  165   3.573   9.255   2.810
   38LEU     HG  166   3.669   9.298   2.839
   38LEU    CD1  167   3.509   9.193   2.931
   38LEU   HD11  168   3.469   9.269   2.999
   38LEU   HD12  169   3.429   9.129   2.894
   38LEU   HD13  170   3.583   9.131   2.981
   38LEU    CD2  171   3.602   9.151   2.700
   38LEU   HD21  172   3.659   9.064   2.731
   38LEU   HD22  173   3.501   9.122   2.670
   38LEU   HD23  174   3.637   9.191   2.604
   38LEU      C  175   3.446   9.549   2.568
   38LEU      O  176   3.382   9.522   2.465
   39LEU      N  177   3.440   9.661   2.629
   39LEU      H  178   3.475   9.672   2.723
   39LEU     CA  179   3.370   9.773   2.575
   39LEU     HA  180   3.265   9.745   2.567
   39LEU     CB  181   3.376   9.897   2.664
   39LEU    HB1  182   3.466   9.957   2.663
   39LEU    HB2  183   3.372   9.871   2.770
   39LEU     CG  184   3.257   9.994   2.639
   39LEU     HG  185   3.269  10.029   2.536
   39LEU    CD1  186   3.113   9.943   2.657
   39LEU   HD11  187   3.102   9.925   2.764
   39LEU   HD12  188   3.034  10.009   2.621
   39LEU   HD13  189   3.100   9.849   2.604
   39LEU    CD2  190   3.270  10.127   2.722
   39LEU   HD21  191   3.270  10.099   2.827
   39LEU   HD22  192   3.368  10.172   2.704
   39LEU   HD23  193   3.189  10.198   2.705
   39LEU      C  194   3.410   9.795   2.426
   39LEU      O  195   3.319   9.823   2.350
   40GLN      N  196   3.542   9.793   2.394
   40GLN      H  197   3.618   9.763   2.454
   40GLN     CA  198   3.587   9.802   2.252
   40GLN     HA  199   3.553   9.900   2.218
   40GLN     CB  200   3.744   9.806   2.249
   40GLN    HB1  201   3.781   9.725   2.313
   40GLN    HB2  202   3.768   9.904   2.291
   40GLN     CG  203   3.814   9.802   2.116
   40GLN    HG1  204   3.760   9.864   2.044
   40GLN    HG2  205   3.810   9.701   2.076
   40GLN     CD  206   3.961   9.850   2.116
   40GLN    OE1  207   4.053   9.774   2.152
   40GLN    NE2  208   3.984   9.978   2.089
   40GLN   HE21  209   3.900  10.032   2.077
   40GLN   HE22  210   4.077  10.013   2.073
   40GLN      C  211   3.523   9.692   2.169
   40GLN      O  212   3.446   9.722   2.075
   41GLN      N  213   3.536   9.565   2.204
   41GLN      H  214   3.607   9.542   2.272
   41GLN     CA  215   3.460   9.451   2.141
   41GLN     HA  216   3.511   9.433   2.047
   41GLN     CB  217   3.487   9.324   2.218
   41GLN    HB1  218   3.431   9.251   2.159
   41GLN    HB2  219   3.439   9.329   2.315
   41GLN     CG  220   3.628   9.278   2.237
   41GLN    HG1  221   3.622   9.187   2.296
   41GLN    HG2  222   3.692   9.353   2.283
   41GLN     CD  223   3.694   9.245   2.102
   41GLN    OE1  224   3.648   9.166   2.024
   41GLN    NE2  225   3.787   9.328   2.069
   41GLN   HE21  226   3.835   9.379   2.142
   41GLN   HE22  227   3.825   9.323   1.975
   41GLN      C  228   3.308   9.478   2.117
   41GLN      O  229   3.271   9.471   1.998
   42LYS      N  230   3.239   9.530   2.222
   42LYS      H  231   3.288   9.515   2.309
   42LYS     CA  232   3.098   9.561   2.216
   42LYS     HA  233   3.036   9.478   2.183
   42LYS     CB  234   3.034   9.605   2.345
   42LYS    HB1  235   3.086   9.694   2.382
   42LYS    HB2  236   3.047   9.525   2.418
   42LYS     CG  237   2.882   9.627   2.329
   42LYS    HG1  238   2.834   9.534   2.299
   42LYS    HG2  239   2.858   9.710   2.262
   42LYS     CD  240   2.821   9.671   2.461
   42LYS    HD1  241   2.842   9.776   2.483
   42LYS    HD2  242   2.862   9.606   2.537
   42LYS     CE  243   2.665   9.657   2.459
   42LYS    HE1  244   2.639   9.560   2.416
   42LYS    HE2  245   2.635   9.740   2.395
   42LYS     NZ  246   2.605   9.662   2.590
   42LYS    HZ1  247   2.508   9.688   2.578
   42LYS    HZ2  248   2.601   9.568   2.624
   42LYS    HZ3  249   2.652   9.724   2.654
   42LYS      C  250   3.075   9.663   2.106
   42LYS      O  251   2.986   9.647   2.021
   43ARG      N  252   3.143   9.776   2.117
   43ARG      H  253   3.219   9.780   2.183
   43ARG     CA  254   3.123   9.889   2.025
   43ARG     HA  255   3.018   9.918   2.028
   43ARG     CB  256   3.206  10.011   2.078
   43ARG    HB1  257   3.220  10.080   1.995
   43ARG    HB2  258   3.308   9.981   2.100
   43ARG     CG  259   3.145  10.093   2.196
   43ARG    HG1  260   3.212  10.178   2.206
   43ARG    HG2  261   3.148  10.024   2.280
   43ARG     CD  262   3.006  10.149   2.165
   43ARG    HD1  263   2.996  10.140   2.056
   43ARG    HD2  264   2.987  10.251   2.196
   43ARG     NE  265   2.902  10.061   2.213
   43ARG     HE  266   2.831  10.033   2.146
   43ARG     CZ  267   2.847  10.075   2.337
   43ARG    NH1  268   2.907  10.131   2.440
   43ARG   HH11  269   2.984  10.194   2.426
   43ARG   HH12  270   2.852  10.122   2.525
   43ARG    NH2  271   2.741  10.009   2.361
   43ARG   HH21  272   2.693   9.962   2.286
   43ARG   HH22  273   2.696  10.025   2.450
   43ARG      C  274   3.160   9.859   1.873
   43ARG      O  275   3.096   9.906   1.779
   44ILE      N  276   3.263   9.773   1.866
   44ILE      H  277   3.320   9.753   1.947
   44ILE     CA  278   3.307   9.714   1.734
   44ILE     HA  279   3.309   9.797   1.663
   44ILE     CB  280   3.441   9.633   1.732
   44ILE     HB  281   3.432   9.563   1.815
   44ILE    CG2  282   3.465   9.548   1.604
   44ILE   HG21  283   3.570   9.519   1.599
   44ILE   HG22  284   3.393   9.466   1.596
   44ILE   HG23  285   3.443   9.611   1.518
   44ILE    CG1  286   3.568   9.722   1.753
   44ILE   HG11  287   3.541   9.815   1.803
   44ILE   HG12  288   3.605   9.754   1.655
   44ILE     CD  289   3.676   9.639   1.827
   44ILE    HD1  290   3.713   9.569   1.752
   44ILE    HD2  291   3.760   9.702   1.856
   44ILE    HD3  292   3.621   9.591   1.908
   44ILE      C  293   3.196   9.631   1.668
   44ILE      O  294   3.154   9.643   1.560
   45TRP      N  295   3.132   9.547   1.751
   45TRP      H  296   3.152   9.533   1.849
   45TRP     CA  297   3.012   9.471   1.697
   45TRP     HA  298   3.045   9.430   1.601
   45TRP     CB  299   2.997   9.345   1.785
   45TRP    HB1  300   2.978   9.368   1.889
   45TRP    HB2  301   3.097   9.301   1.786
   45TRP     CG  302   2.895   9.240   1.744
   45TRP    CD1  303   2.916   9.127   1.676
   45TRP    HD1  304   3.012   9.096   1.638
   45TRP    NE1  305   2.791   9.063   1.663
   45TRP    HE1  306   2.787   8.975   1.614
   45TRP    CE2  307   2.684   9.139   1.714
   45TRP    CZ2  308   2.545   9.123   1.725
   45TRP    HZ2  309   2.504   9.033   1.683
   45TRP    CH2  310   2.465   9.219   1.788
   45TRP    HH2  311   2.357   9.209   1.788
   45TRP    CZ3  312   2.530   9.323   1.853
   45TRP    HZ3  313   2.468   9.388   1.913
   45TRP    CE3  314   2.664   9.345   1.832
   45TRP    HE3  315   2.714   9.425   1.884
   45TRP    CD2  316   2.747   9.252   1.764
   45TRP      C  317   2.881   9.559   1.675
   45TRP      O  318   2.797   9.530   1.591
   46GLU      N  319   2.857   9.661   1.753
   46GLU      H  320   2.920   9.684   1.828
   46GLU     CA  321   2.746   9.754   1.735
   46GLU     HA  322   2.649   9.704   1.731
   46GLU     CB  323   2.728   9.839   1.858
   46GLU    HB1  324   2.686   9.937   1.834
   46GLU    HB2  325   2.820   9.856   1.914
   46GLU     CG  326   2.637   9.777   1.964
   46GLU    HG1  327   2.677   9.684   2.005
   46GLU    HG2  328   2.539   9.756   1.921
   46GLU     CD  329   2.622   9.873   2.087
   46GLU    OE1  330   2.589   9.814   2.190
   46GLU    OE2  331   2.656   9.991   2.083
   46GLU      C  332   2.757   9.848   1.613
   46GLU      O  333   2.664   9.916   1.581
   47SER      N  334   2.869   9.839   1.542
   47SER      H  335   2.928   9.765   1.577
   47SER     CA  336   2.914   9.931   1.436
   47SER     HA  337   2.828   9.995   1.415
   47SER     CB  338   3.027  10.020   1.493
   47SER    HB1  339   3.053  10.101   1.424
   47SER    HB2  340   3.119   9.965   1.510
   47SER     OG  341   2.983  10.077   1.618
   47SER     HG  342   3.009  10.004   1.675
   47SER      C  343   2.965   9.860   1.313
   47SER      O  344   3.088   9.834   1.298
   48PRO      N  345   2.879   9.825   1.215
   48PRO     CD  346   2.752   9.893   1.191
   48PRO    HD1  347   2.756   9.998   1.221
   48PRO    HD2  348   2.677   9.832   1.240
   48PRO     CG  349   2.726   9.887   1.040
   48PRO    HG1  350   2.786   9.966   0.995
   48PRO    HG2  351   2.618   9.900   1.025
   48PRO     CB  352   2.784   9.757   1.006
   48PRO    HB1  353   2.799   9.749   0.898
   48PRO    HB2  354   2.705   9.689   1.039
   48PRO     CA  355   2.906   9.742   1.101
   48PRO     HA  356   2.913   9.636   1.125
   48PRO      C  357   3.036   9.776   1.018
   48PRO      O  358   3.087   9.675   0.963
   49LEU      N  359   3.089   9.895   1.012
   49LEU      H  360   3.046   9.971   1.063
   49LEU     CA  361   3.205   9.928   0.933
   49LEU     HA  362   3.211   9.856   0.852
   49LEU     CB  363   3.206  10.077   0.884
   49LEU    HB1  364   3.204  10.148   0.966
   49LEU    HB2  365   3.109  10.095   0.836
   49LEU     CG  366   3.303  10.111   0.770
   49LEU     HG  367   3.406  10.084   0.795
   49LEU    CD1  368   3.266  10.038   0.644
   49LEU   HD11  369   3.300   9.934   0.645
   49LEU   HD12  370   3.159  10.039   0.628
   49LEU   HD13  371   3.313  10.093   0.563
   49LEU    CD2  372   3.302  10.257   0.735
   49LEU   HD21  373   3.207  10.283   0.687
   49LEU   HD22  374   3.320  10.313   0.826
   49LEU   HD23  375   3.388  10.289   0.676
   49LEU      C  376   3.343   9.913   1.011
   49LEU      O  377   3.450   9.899   0.955
   50LEU      N  378   3.325   9.903   1.142
   50LEU      H  379   3.232   9.928   1.173
   50LEU     CA  380   3.424   9.855   1.236
   50LEU     HA  381   3.525   9.887   1.209
   50LEU     CB  382   3.402   9.917   1.382
   50LEU    HB1  383   3.492   9.885   1.436
   50LEU    HB2  384   3.309   9.879   1.424
   50LEU     CG  385   3.386  10.073   1.388
   50LEU     HG  386   3.294  10.098   1.335
   50LEU    CD1  387   3.366  10.125   1.528
   50LEU   HD11  388   3.350  10.233   1.527
   50LEU   HD12  389   3.282  10.079   1.582
   50LEU   HD13  390   3.459  10.106   1.583
   50LEU    CD2  391   3.500  10.151   1.336
   50LEU   HD21  392   3.586  10.094   1.372
   50LEU   HD22  393   3.500  10.143   1.227
   50LEU   HD23  394   3.510  10.251   1.378
   50LEU      C  395   3.429   9.701   1.229
   50LEU      O  396   3.530   9.644   1.201
   51LEU      N  397   3.311   9.641   1.238
   51LEU      H  398   3.225   9.692   1.252
   51LEU     CA  399   3.302   9.494   1.226
   51LEU     HA  400   3.361   9.457   1.310
   51LEU     CB  401   3.152   9.460   1.248
   51LEU    HB1  402   3.102   9.472   1.152
   51LEU    HB2  403   3.101   9.526   1.318
   51LEU     CG  404   3.109   9.324   1.308
   51LEU     HG  405   3.108   9.252   1.226
   51LEU    CD1  406   3.192   9.278   1.430
   51LEU   HD11  407   3.291   9.243   1.402
   51LEU   HD12  408   3.203   9.368   1.490
   51LEU   HD13  409   3.140   9.201   1.487
   51LEU    CD2  410   2.966   9.333   1.358
   51LEU   HD21  411   2.950   9.424   1.416
   51LEU   HD22  412   2.903   9.342   1.270
   51LEU   HD23  413   2.927   9.246   1.410
   51LEU      C  414   3.349   9.445   1.090
   51LEU      O  415   3.419   9.341   1.080
   52ALA      N  416   3.310   9.514   0.983
   52ALA      H  417   3.250   9.594   0.995
   52ALA     CA  418   3.368   9.488   0.845
   52ALA     HA  419   3.356   9.380   0.836
   52ALA     CB  420   3.282   9.554   0.737
   52ALA    HB1  421   3.294   9.662   0.737
   52ALA    HB2  422   3.305   9.512   0.639
   52ALA    HB3  423   3.176   9.541   0.760
   52ALA      C  424   3.522   9.503   0.836
   52ALA      O  425   3.575   9.450   0.742
   53ALA      N  426   3.585   9.574   0.924
   53ALA      H  427   3.529   9.641   0.975
   53ALA     CA  428   3.731   9.596   0.928
   53ALA     HA  429   3.773   9.573   0.830
   53ALA     CB  430   3.765   9.738   0.945
   53ALA    HB1  431   3.728   9.780   1.039
   53ALA    HB2  432   3.873   9.750   0.940
   53ALA    HB3  433   3.722   9.792   0.861
   53ALA      C  434   3.810   9.499   1.018
   53ALA      O  435   3.929   9.482   1.013
   54LYS      N  436   3.739   9.421   1.104
   54LYS      H  437   3.639   9.434   1.112
   54LYS     CA  438   3.777   9.292   1.167
   54LYS     HA  439   3.881   9.293   1.201
   54LYS     CB  440   3.701   9.262   1.294
   54LYS    HB1  441   3.600   9.244   1.257
   54LYS    HB2  442   3.703   9.343   1.367
   54LYS     CG  443   3.759   9.145   1.384
   54LYS    HG1  444   3.865   9.167   1.394
   54LYS    HG2  445   3.742   9.055   1.325
   54LYS     CD  446   3.693   9.128   1.518
   54LYS    HD1  447   3.700   9.227   1.562
   54LYS    HD2  448   3.750   9.059   1.580
   54LYS     CE  449   3.542   9.094   1.490
   54LYS    HE1  450   3.544   8.994   1.447
   54LYS    HE2  451   3.493   9.158   1.417
   54LYS     NZ  452   3.461   9.093   1.616
   54LYS    HZ1  453   3.461   9.179   1.669
   54LYS    HZ2  454   3.369   9.053   1.600
   54LYS    HZ3  455   3.498   9.031   1.686
   54LYS      C  456   3.767   9.170   1.059
   54LYS      O  457   3.820   9.059   1.075
   55ASP      N  458   3.688   9.191   0.951
   55ASP      H  459   3.649   9.283   0.932
   55ASP     CA  460   3.691   9.095   0.837
   55ASP     HA  461   3.676   8.991   0.869
   55ASP     CB  462   3.563   9.118   0.747
   55ASP    HB1  463   3.573   9.213   0.694
   55ASP    HB2  464   3.482   9.132   0.819
   55ASP     CG  465   3.530   9.015   0.645
   55ASP    OD1  466   3.584   8.907   0.650
   55ASP    OD2  467   3.438   9.048   0.569
   55ASP      C  468   3.822   9.104   0.758
   55ASP      O  469   3.880   9.209   0.740
   56ASN      N  470   3.861   8.986   0.704
   56ASN      H  471   3.811   8.899   0.717
   56ASN     CA  472   3.984   8.974   0.622
   56ASN     HA  473   4.053   9.056   0.646
   56ASN     CB  474   4.053   8.835   0.662
   56ASN    HB1  475   4.013   8.747   0.611
   56ASN    HB2  476   4.043   8.813   0.768
   56ASN     CG  477   4.200   8.852   0.611
   56ASN    OD1  478   4.247   8.782   0.531
   56ASN    ND2  479   4.278   8.932   0.679
   56ASN   HD21  480   4.249   8.992   0.755
   56ASN   HD22  481   4.376   8.936   0.656
   56ASN      C  482   3.956   8.986   0.468
   56ASN      O  483   4.022   9.061   0.396
   57ASP      N  484   3.865   8.898   0.416
   57ASP      H  485   3.811   8.855   0.490
   57ASP     CA  486   3.818   8.896   0.275
   57ASP     HA  487   3.908   8.918   0.217
   57ASP     CB  488   3.768   8.760   0.223
   57ASP    HB1  489   3.850   8.688   0.223
   57ASP    HB2  490   3.733   8.785   0.123
   57ASP     CG  491   3.670   8.694   0.318
   57ASP    OD1  492   3.547   8.724   0.315
   57ASP    OD2  493   3.711   8.611   0.402
   57ASP      C  494   3.716   9.006   0.258
   57ASP      O  495   3.611   9.005   0.325
   58VAL      N  496   3.752   9.109   0.181
   58VAL      H  497   3.842   9.111   0.137
   58VAL     CA  498   3.684   9.245   0.193
   58VAL     HA  499   3.661   9.258   0.299
   58VAL     CB  500   3.789   9.354   0.162
   58VAL     HB  501   3.748   9.451   0.190
   58VAL    CG1  502   3.919   9.335   0.241
   58VAL   HG11  503   3.960   9.238   0.214
   58VAL   HG12  504   3.993   9.413   0.222
   58VAL   HG13  505   3.888   9.327   0.345
   58VAL    CG2  506   3.832   9.368   0.014
   58VAL   HG21  507   3.753   9.397  -0.055
   58VAL   HG22  508   3.901   9.452   0.008
   58VAL   HG23  509   3.888   9.281  -0.018
   58VAL      C  510   3.557   9.271   0.113
   58VAL      O  511   3.516   9.389   0.100
   59GLN      N  512   3.500   9.168   0.050
   59GLN      H  513   3.536   9.074   0.061
   59GLN     CA  514   3.390   9.186  -0.042
   59GLN     HA  515   3.429   9.246  -0.123
   59GLN     CB  516   3.341   9.050  -0.102
   59GLN    HB1  517   3.434   9.002  -0.133
   59GLN    HB2  518   3.295   9.072  -0.199
   59GLN     CG  519   3.250   8.960  -0.015
   59GLN    HG1  520   3.219   8.874  -0.075
   59GLN    HG2  521   3.161   9.017   0.010
   59GLN     CD  522   3.313   8.902   0.109
   59GLN    OE1  523   3.288   8.943   0.220
   59GLN    NE2  524   3.401   8.803   0.091
   59GLN   HE21  525   3.424   8.766   0.000
   59GLN   HE22  526   3.448   8.761   0.170
   59GLN      C  527   3.269   9.264   0.015
   59GLN      O  528   3.203   9.329  -0.056
   60ALA      N  529   3.235   9.244   0.144
   60ALA      H  530   3.267   9.163   0.195
   60ALA     CA  531   3.141   9.323   0.219
   60ALA     HA  532   3.042   9.326   0.174
   60ALA     CB  533   3.119   9.249   0.357
   60ALA    HB1  534   3.211   9.249   0.414
   60ALA    HB2  535   3.048   9.308   0.416
   60ALA    HB3  536   3.075   9.150   0.343
   60ALA      C  537   3.180   9.468   0.238
   60ALA      O  538   3.097   9.556   0.207
   61LEU      N  539   3.299   9.487   0.294
   61LEU      H  540   3.367   9.417   0.318
   61LEU     CA  541   3.348   9.629   0.315
   61LEU     HA  542   3.281   9.669   0.391
   61LEU     CB  543   3.498   9.615   0.368
   61LEU    HB1  544   3.559   9.563   0.295
   61LEU    HB2  545   3.496   9.570   0.468
   61LEU     CG  546   3.571   9.749   0.375
   61LEU     HG  547   3.545   9.818   0.295
   61LEU    CD1  548   3.509   9.833   0.494
   61LEU   HD11  549   3.402   9.846   0.478
   61LEU   HD12  550   3.536   9.770   0.578
   61LEU   HD13  551   3.567   9.925   0.503
   61LEU    CD2  552   3.716   9.732   0.411
   61LEU   HD21  553   3.768   9.739   0.316
   61LEU   HD22  554   3.755   9.817   0.468
   61LEU   HD23  555   3.739   9.642   0.466
   61LEU      C  556   3.352   9.710   0.189
   61LEU      O  557   3.302   9.822   0.188
   62ASN      N  558   3.400   9.655   0.077
   62ASN      H  559   3.437   9.561   0.076
   62ASN     CA  560   3.394   9.716  -0.052
   62ASN     HA  561   3.451   9.809  -0.055
   62ASN     CB  562   3.466   9.630  -0.156
   62ASN    HB1  563   3.419   9.533  -0.141
   62ASN    HB2  564   3.573   9.635  -0.139
   62ASN     CG  565   3.450   9.672  -0.301
   62ASN    OD1  566   3.502   9.762  -0.372
   62ASN    ND2  567   3.362   9.601  -0.371
   62ASN   HD21  568   3.320   9.524  -0.320
   62ASN   HD22  569   3.363   9.614  -0.471
   62ASN      C  570   3.251   9.761  -0.087
   62ASN      O  571   3.227   9.877  -0.118
   63LYS      N  572   3.155   9.668  -0.079
   63LYS      H  573   3.188   9.574  -0.065
   63LYS     CA  574   3.014   9.706  -0.091
   63LYS     HA  575   3.010   9.752  -0.190
   63LYS     CB  576   2.918   9.591  -0.095
   63LYS    HB1  577   2.822   9.639  -0.116
   63LYS    HB2  578   2.918   9.560   0.009
   63LYS     CG  579   2.947   9.490  -0.208
   63LYS    HG1  580   3.050   9.455  -0.198
   63LYS    HG2  581   2.935   9.545  -0.301
   63LYS     CD  582   2.850   9.371  -0.206
   63LYS    HD1  583   2.757   9.410  -0.248
   63LYS    HD2  584   2.844   9.328  -0.106
   63LYS     CE  585   2.905   9.255  -0.299
   63LYS    HE1  586   2.927   9.294  -0.398
   63LYS    HE2  587   2.823   9.184  -0.304
   63LYS     NZ  588   3.026   9.190  -0.248
   63LYS    HZ1  589   3.005   9.149  -0.159
   63LYS    HZ2  590   3.060   9.130  -0.322
   63LYS    HZ3  591   3.108   9.248  -0.236
   63LYS      C  592   2.970   9.815   0.004
   63LYS      O  593   2.913   9.917  -0.037
   64LEU      N  594   2.993   9.802   0.134
   64LEU      H  595   3.018   9.712   0.171
   64LEU     CA  596   2.955   9.908   0.232
   64LEU     HA  597   2.847   9.921   0.233
   64LEU     CB  598   2.996   9.865   0.377
   64LEU    HB1  599   2.985   9.949   0.446
   64LEU    HB2  600   3.102   9.843   0.364
   64LEU     CG  601   2.926   9.744   0.438
   64LEU     HG  602   2.924   9.671   0.358
   64LEU    CD1  603   2.994   9.688   0.561
   64LEU   HD11  604   3.097   9.657   0.541
   64LEU   HD12  605   2.996   9.765   0.639
   64LEU   HD13  606   2.935   9.606   0.601
   64LEU    CD2  607   2.786   9.785   0.476
   64LEU   HD21  608   2.738   9.704   0.530
   64LEU   HD22  609   2.784   9.871   0.542
   64LEU   HD23  610   2.729   9.808   0.386
   64LEU      C  611   3.016  10.047   0.198
   64LEU      O  612   2.946  10.143   0.215
   65LEU      N  613   3.139  10.055   0.150
   65LEU      H  614   3.201   9.975   0.160
   65LEU     CA  615   3.205  10.181   0.117
   65LEU     HA  616   3.187  10.249   0.200
   65LEU     CB  617   3.358  10.158   0.106
   65LEU    HB1  618   3.400  10.249   0.063
   65LEU    HB2  619   3.372  10.078   0.033
   65LEU     CG  620   3.427  10.129   0.242
   65LEU     HG  621   3.383  10.046   0.297
   65LEU    CD1  622   3.567  10.081   0.212
   65LEU   HD11  623   3.623  10.063   0.303
   65LEU   HD12  624   3.563   9.989   0.154
   65LEU   HD13  625   3.613  10.163   0.157
   65LEU    CD2  626   3.426  10.255   0.330
   65LEU   HD21  627   3.489  10.244   0.419
   65LEU   HD22  628   3.455  10.342   0.271
   65LEU   HD23  629   3.325  10.258   0.369
   65LEU      C  630   3.160  10.244  -0.018
   65LEU      O  631   3.204  10.354  -0.058
   66LYS      N  632   3.073  10.174  -0.093
   66LYS      H  633   3.037  10.087  -0.057
   66LYS     CA  634   3.024  10.220  -0.228
   66LYS     HA  635   3.071  10.312  -0.261
   66LYS     CB  636   3.072  10.111  -0.325
   66LYS    HB1  637   3.015  10.130  -0.415
   66LYS    HB2  638   3.054  10.008  -0.294
   66LYS     CG  639   3.224  10.128  -0.361
   66LYS    HG1  640   3.282  10.123  -0.269
   66LYS    HG2  641   3.229  10.228  -0.404
   66LYS     CD  642   3.270  10.029  -0.471
   66LYS    HD1  643   3.223  10.058  -0.565
   66LYS    HD2  644   3.241   9.930  -0.438
   66LYS     CE  645   3.419  10.036  -0.488
   66LYS    HE1  646   3.485  10.003  -0.408
   66LYS    HE2  647   3.451  10.137  -0.513
   66LYS     NZ  648   3.457   9.954  -0.607
   66LYS    HZ1  649   3.419   9.995  -0.691
   66LYS    HZ2  650   3.558   9.954  -0.616
   66LYS    HZ3  651   3.425   9.860  -0.587
   66LYS      C  652   2.876  10.239  -0.228
   66LYS      O  653   2.831  10.347  -0.271
   67TYR      N  654   2.808  10.127  -0.194
   67TYR      H  655   2.855  10.050  -0.149
   67TYR     CA  656   2.670  10.100  -0.239
   67TYR     HA  657   2.649  10.177  -0.313
   67TYR     CB  658   2.671   9.962  -0.299
   67TYR    HB1  659   2.568   9.939  -0.329
   67TYR    HB2  660   2.697   9.893  -0.219
   67TYR     CG  661   2.763   9.940  -0.425
   67TYR    CD1  662   2.813   9.808  -0.439
   67TYR    HD1  663   2.789   9.736  -0.363
   67TYR    CE1  664   2.904   9.777  -0.541
   67TYR    HE1  665   2.950   9.680  -0.540
   67TYR     CZ  666   2.929   9.876  -0.640
   67TYR     OH  667   3.015   9.845  -0.744
   67TYR     HH  668   3.040   9.918  -0.800
   67TYR    CE2  669   2.865  10.006  -0.632
   67TYR    HE2  670   2.873  10.078  -0.713
   67TYR    CD2  671   2.784  10.042  -0.525
   67TYR    HD2  672   2.729  10.134  -0.513
   67TYR      C  673   2.561  10.113  -0.131
   67TYR      O  674   2.442  10.083  -0.160
   68GLU      N  675   2.601  10.165  -0.019
   68GLU      H  676   2.699  10.167   0.003
   68GLU     CA  677   2.506  10.180   0.093
   68GLU     HA  678   2.406  10.168   0.050
   68GLU     CB  679   2.522  10.068   0.197
   68GLU    HB1  680   2.436  10.073   0.263
   68GLU    HB2  681   2.611  10.079   0.258
   68GLU     CG  682   2.520   9.933   0.124
   68GLU    HG1  683   2.605   9.924   0.056
   68GLU    HG2  684   2.442   9.929   0.048
   68GLU     CD  685   2.512   9.815   0.211
   68GLU    OE1  686   2.418   9.802   0.291
   68GLU    OE2  687   2.590   9.715   0.197
   68GLU      C  688   2.505  10.320   0.165
   68GLU      O  689   2.590  10.403   0.132
   69ASP      N  690   2.414  10.357   0.256
   69ASP      H  691   2.336  10.295   0.275
   69ASP     CA  692   2.427  10.467   0.353
   69ASP     HA  693   2.477  10.554   0.309
   69ASP     CB  694   2.294  10.523   0.406
   69ASP    HB1  695   2.251  10.577   0.321
   69ASP    HB2  696   2.326  10.596   0.480
   69ASP     CG  697   2.206  10.423   0.476
   69ASP    OD1  698   2.088  10.454   0.502
   69ASP    OD2  699   2.245  10.301   0.486
   69ASP      C  700   2.520  10.433   0.470
   69ASP      O  701   2.526  10.504   0.567
   70CYS      N  702   2.602  10.327   0.462
   70CYS      H  703   2.589  10.264   0.384
   70CYS     CA  704   2.701  10.292   0.560
   70CYS     HA  705   2.659  10.254   0.653
   70CYS     CB  706   2.794  10.172   0.528
   70CYS    HB1  707   2.852  10.200   0.440
   70CYS    HB2  708   2.728  10.086   0.512
   70CYS     SG  709   2.909  10.133   0.659
   70CYS     HG  710   2.975  10.249   0.664
   70CYS      C  711   2.791  10.416   0.589
   70CYS      O  712   2.852  10.474   0.500
   71LYS      N  713   2.804  10.447   0.720
   71LYS      H  714   2.751  10.385   0.780
   71LYS     CA  715   2.860  10.577   0.773
   71LYS     HA  716   2.847  10.651   0.694
   71LYS     CB  717   2.779  10.626   0.897
   71LYS    HB1  718   2.782  10.550   0.975
   71LYS    HB2  719   2.684  10.650   0.849
   71LYS     CG  720   2.834  10.755   0.966
   71LYS    HG1  721   2.784  10.833   0.909
   71LYS    HG2  722   2.942  10.770   0.963
   71LYS     CD  723   2.788  10.778   1.109
   71LYS    HD1  724   2.823  10.694   1.169
   71LYS    HD2  725   2.681  10.759   1.100
   71LYS     CE  726   2.815  10.920   1.169
   71LYS    HE1  727   2.921  10.935   1.192
   71LYS    HE2  728   2.777  10.922   1.271
   71LYS     NZ  729   2.754  11.035   1.097
   71LYS    HZ1  730   2.754  11.126   1.142
   71LYS    HZ2  731   2.802  11.056   1.011
   71LYS    HZ3  732   2.658  11.024   1.069
   71LYS      C  733   3.010  10.555   0.792
   71LYS      O  734   3.058  10.476   0.877
   72VAL      N  735   3.093  10.620   0.710
   72VAL      H  736   3.054  10.686   0.645
   72VAL     CA  737   3.245  10.621   0.717
   72VAL     HA  738   3.273  10.515   0.717
   72VAL     CB  739   3.320  10.678   0.595
   72VAL     HB  740   3.309  10.786   0.612
   72VAL    CG1  741   3.463  10.637   0.591
   72VAL   HG11  742   3.517  10.657   0.684
   72VAL   HG12  743   3.466  10.531   0.564
   72VAL   HG13  744   3.507  10.696   0.511
   72VAL    CG2  745   3.270  10.651   0.457
   72VAL   HG21  746   3.162  10.659   0.446
   72VAL   HG22  747   3.320  10.713   0.382
   72VAL   HG23  748   3.299  10.548   0.432
   72VAL      C  749   3.305  10.679   0.850
   72VAL      O  750   3.395  10.616   0.910
   73HID      N  751   3.246  10.790   0.902
   73HID      H  752   3.191  10.847   0.838
   73HID     CA  753   3.273  10.845   1.028
   73HID     HA  754   3.369  10.805   1.063
   73HID     CB  755   3.278  10.996   1.024
   73HID    HB1  756   3.302  11.027   1.126
   73HID    HB2  757   3.176  11.029   1.002
   73HID     CG  758   3.378  11.048   0.921
   73HID    ND1  759   3.516  11.056   0.948
   73HID    HD1  760   3.562  11.038   1.036
   73HID    CE1  761   3.580  11.092   0.838
   73HID    HE1  762   3.686  11.100   0.816
   73HID    NE2  763   3.489  11.104   0.739
   73HID    CD2  764   3.358  11.078   0.788
   73HID    HD2  765   3.274  11.089   0.721
   73HID      C  766   3.191  10.785   1.141
   73HID      O  767   3.141  10.854   1.228
   74GLN      N  768   3.163  10.655   1.135
   74GLN      H  769   3.180  10.606   1.049
   74GLN     CA  770   3.137  10.577   1.260
   74GLN     HA  771   3.095  10.633   1.343
   74GLN     CB  772   3.044  10.455   1.219
   74GLN    HB1  773   2.958  10.483   1.158
   74GLN    HB2  774   2.991  10.423   1.309
   74GLN     CG  775   3.111  10.333   1.160
   74GLN    HG1  776   3.175  10.293   1.238
   74GLN    HG2  777   3.176  10.366   1.078
   74GLN     CD  778   3.002  10.233   1.120
   74GLN    OE1  779   2.981  10.135   1.184
   74GLN    NE2  780   2.943  10.252   1.005
   74GLN   HE21  781   2.983  10.322   0.944
   74GLN   HE22  782   2.855  10.208   0.984
   74GLN      C  783   3.271  10.536   1.327
   74GLN      O  784   3.365  10.490   1.259
   75ARG      N  785   3.287  10.540   1.458
   75ARG      H  786   3.205  10.573   1.506
   75ARG     CA  787   3.406  10.528   1.539
   75ARG     HA  788   3.479  10.465   1.489
   75ARG     CB  789   3.476  10.658   1.572
   75ARG    HB1  790   3.565  10.641   1.633
   75ARG    HB2  791   3.414  10.712   1.643
   75ARG     CG  792   3.512  10.736   1.445
   75ARG    HG1  793   3.421  10.769   1.394
   75ARG    HG2  794   3.575  10.672   1.383
   75ARG     CD  795   3.596  10.865   1.481
   75ARG    HD1  796   3.696  10.827   1.502
   75ARG    HD2  797   3.565  10.903   1.578
   75ARG     NE  798   3.590  10.971   1.381
   75ARG     HE  799   3.664  10.976   1.312
   75ARG     CZ  800   3.490  11.051   1.361
   75ARG    NH1  801   3.511  11.151   1.286
   75ARG   HH11  802   3.606  11.169   1.257
   75ARG   HH12  803   3.441  11.218   1.259
   75ARG    NH2  804   3.374  11.051   1.422
   75ARG   HH21  805   3.366  10.984   1.497
   75ARG   HH22  806   3.309  11.126   1.411
   75ARG      C  807   3.376  10.451   1.667
   75ARG      O  808   3.264  10.467   1.720
   76GLY      N  809   3.470  10.385   1.726
   76GLY      H  810   3.555  10.366   1.675
   76GLY     CA  811   3.440  10.296   1.840
   76GLY    HA1  812   3.516  10.218   1.844
   76GLY    HA2  813   3.340  10.255   1.824
   76GLY      C  814   3.443  10.367   1.972
   76GLY      O  815   3.382  10.474   2.001
   77ALA      N  816   3.504  10.297   2.065
   77ALA      H  817   3.560  10.217   2.038
   77ALA     CA  818   3.498  10.336   2.214
   77ALA     HA  819   3.405  10.390   2.235
   77ALA     CB  820   3.491  10.201   2.290
   77ALA    HB1  821   3.432  10.123   2.241
   77ALA    HB2  822   3.592  10.160   2.290
   77ALA    HB3  823   3.454  10.216   2.392
   77ALA      C  824   3.626  10.410   2.256
   77ALA      O  825   3.627  10.471   2.364
   78MET      N  826   3.726  10.409   2.169
   78MET      H  827   3.706  10.380   2.075
   78MET     CA  828   3.851  10.485   2.187
   78MET     HA  829   3.860  10.522   2.289
   78MET     CB  830   3.975  10.396   2.162
   78MET    HB1  831   4.060  10.458   2.193
   78MET    HB2  832   3.980  10.371   2.056
   78MET     CG  833   3.981  10.259   2.227
   78MET    HG1  834   4.067  10.202   2.192
   78MET    HG2  835   3.894  10.206   2.190
   78MET     SD  836   3.977  10.257   2.406
   78MET     CE  837   3.949  10.079   2.441
   78MET    HE1  838   3.990  10.018   2.360
   78MET    HE2  839   3.996  10.060   2.537
   78MET    HE3  840   3.841  10.062   2.444
   78MET      C  841   3.848  10.606   2.103
   78MET      O  842   3.929  10.695   2.117
   79GLY      N  843   3.750  10.613   2.011
   79GLY      H  844   3.689  10.533   2.006
   79GLY     CA  845   3.746  10.704   1.899
   79GLY    HA1  846   3.799  10.796   1.923
   79GLY    HA2  847   3.645  10.728   1.865
   79GLY      C  848   3.817  10.656   1.776
   79GLY      O  849   3.845  10.729   1.687
   80GLU      N  850   3.840  10.522   1.772
   80GLU      H  851   3.795  10.473   1.847
   80GLU     CA  852   3.910  10.445   1.673
   80GLU     HA  853   3.992  10.513   1.653
   80GLU     CB  854   3.959  10.317   1.733
   80GLU    HB1  855   4.022  10.348   1.816
   80GLU    HB2  856   4.024  10.274   1.657
   80GLU     CG  857   3.878  10.195   1.780
   80GLU    HG1  858   3.941  10.108   1.795
   80GLU    HG2  859   3.809  10.176   1.697
   80GLU     CD  860   3.794  10.215   1.906
   80GLU    OE1  861   3.740  10.323   1.921
   80GLU    OE2  862   3.776  10.115   1.981
   80GLU      C  863   3.829  10.429   1.548
   80GLU      O  864   3.705  10.397   1.549
   81THR      N  865   3.894  10.435   1.435
   81THR      H  866   3.993  10.452   1.444
   81THR     CA  867   3.839  10.434   1.300
   81THR     HA  868   3.737  10.471   1.310
   81THR     CB  869   3.914  10.521   1.204
   81THR     HB  870   3.855  10.505   1.114
   81THR    CG2  871   3.906  10.666   1.246
   81THR   HG21  872   3.945  10.735   1.171
   81THR   HG22  873   3.801  10.693   1.259
   81THR   HG23  874   3.952  10.673   1.345
   81THR    OG1  875   4.047  10.484   1.189
   81THR    HG1  876   4.097  10.532   1.256
   81THR      C  877   3.829  10.293   1.248
   81THR      O  878   3.903  10.206   1.294
   82ALA      N  879   3.750  10.272   1.134
   82ALA      H  880   3.688  10.346   1.106
   82ALA     CA  881   3.754  10.146   1.065
   82ALA     HA  882   3.708  10.067   1.124
   82ALA     CB  883   3.671  10.167   0.940
   82ALA    HB1  884   3.724  10.238   0.876
   82ALA    HB2  885   3.668  10.065   0.902
   82ALA    HB3  886   3.574  10.215   0.949
   82ALA      C  887   3.903  10.103   1.020
   82ALA      O  888   3.940   9.983   1.025
   83LEU      N  889   3.986  10.198   0.976
   83LEU      H  890   3.938  10.286   0.960
   83LEU     CA  891   4.126  10.183   0.940
   83LEU     HA  892   4.148  10.108   0.865
   83LEU     CB  893   4.177  10.317   0.883
   83LEU    HB1  894   4.142  10.402   0.941
   83LEU    HB2  895   4.129  10.329   0.786
   83LEU     CG  896   4.331  10.333   0.864
   83LEU     HG  897   4.382  10.340   0.960
   83LEU    CD1  898   4.393  10.226   0.772
   83LEU   HD11  899   4.335  10.228   0.680
   83LEU   HD12  900   4.500  10.243   0.761
   83LEU   HD13  901   4.385  10.126   0.816
   83LEU    CD2  902   4.339  10.468   0.792
   83LEU   HD21  903   4.302  10.465   0.689
   83LEU   HD22  904   4.294  10.545   0.854
   83LEU   HD23  905   4.445  10.495   0.785
   83LEU      C  906   4.206  10.149   1.067
   83LEU      O  907   4.288  10.059   1.066
   84HIE      N  908   4.177  10.215   1.180
   84HIE      H  909   4.097  10.276   1.190
   84HIE     CA  910   4.250  10.170   1.305
   84HIE     HA  911   4.355  10.170   1.278
   84HIE     CB  912   4.225  10.270   1.417
   84HIE    HB1  913   4.306  10.238   1.483
   84HIE    HB2  914   4.123  10.247   1.448
   84HIE     CG  915   4.255  10.415   1.399
   84HIE    ND1  916   4.192  10.519   1.465
   84HIE    CE1  917   4.264  10.630   1.441
   84HIE    HE1  918   4.236  10.731   1.467
   84HIE    NE2  919   4.359  10.597   1.358
   84HIE    HE2  920   4.428  10.665   1.330
   84HIE    CD2  921   4.364  10.463   1.336
   84HIE    HD2  922   4.446  10.412   1.287
   84HIE      C  923   4.215  10.023   1.339
   84HIE      O  924   4.302   9.950   1.379
   85ILE      N  925   4.094   9.977   1.334
   85ILE      H  926   4.014  10.034   1.314
   85ILE     CA  927   4.054   9.834   1.354
   85ILE     HA  928   4.091   9.798   1.450
   85ILE     CB  929   3.907   9.814   1.359
   85ILE     HB  930   3.864   9.834   1.260
   85ILE    CG2  931   3.864   9.665   1.382
   85ILE   HG21  932   3.882   9.634   1.485
   85ILE   HG22  933   3.758   9.661   1.359
   85ILE   HG23  934   3.922   9.600   1.317
   85ILE    CG1  935   3.837   9.912   1.458
   85ILE   HG11  936   3.731   9.895   1.439
   85ILE   HG12  937   3.856  10.014   1.424
   85ILE     CD  938   3.867   9.890   1.607
   85ILE    HD1  939   3.855   9.786   1.636
   85ILE    HD2  940   3.972   9.914   1.626
   85ILE    HD3  941   3.801   9.944   1.675
   85ILE      C  942   4.125   9.742   1.253
   85ILE      O  943   4.183   9.640   1.286
   86ALA      N  944   4.122   9.771   1.120
   86ALA      H  945   4.118   9.869   1.097
   86ALA     CA  946   4.200   9.689   1.024
   86ALA     HA  947   4.157   9.590   1.035
   86ALA     CB  948   4.180   9.737   0.879
   86ALA    HB1  949   4.225   9.664   0.812
   86ALA    HB2  950   4.073   9.752   0.862
   86ALA    HB3  951   4.225   9.835   0.871
   86ALA      C  952   4.346   9.668   1.061
   86ALA      O  953   4.402   9.557   1.059
   87ALA      N  954   4.405   9.782   1.082
   87ALA      H  955   4.342   9.861   1.080
   87ALA     CA  956   4.546   9.804   1.120
   87ALA     HA  957   4.613   9.755   1.050
   87ALA     CB  958   4.574   9.958   1.119
   87ALA    HB1  959   4.681   9.977   1.111
   87ALA    HB2  960   4.532   9.988   1.023
   87ALA    HB3  961   4.524   9.999   1.206
   87ALA      C  962   4.578   9.730   1.255
   87ALA      O  963   4.677   9.658   1.258
   88LEU      N  964   4.489   9.735   1.360
   88LEU      H  965   4.410   9.798   1.363
   88LEU     CA  966   4.495   9.639   1.469
   88LEU     HA  967   4.595   9.645   1.512
   88LEU     CB  968   4.383   9.676   1.563
   88LEU    HB1  969   4.370   9.596   1.635
   88LEU    HB2  970   4.292   9.686   1.504
   88LEU     CG  971   4.411   9.808   1.639
   88LEU     HG  972   4.444   9.893   1.580
   88LEU    CD1  973   4.290   9.848   1.718
   88LEU   HD11  974   4.253   9.770   1.784
   88LEU   HD12  975   4.309   9.937   1.779
   88LEU   HD13  976   4.210   9.874   1.648
   88LEU    CD2  977   4.519   9.771   1.745
   88LEU   HD21  978   4.553   9.862   1.795
   88LEU   HD22  979   4.487   9.698   1.819
   88LEU   HD23  980   4.610   9.730   1.701
   88LEU      C  981   4.481   9.485   1.428
   88LEU      O  982   4.571   9.408   1.472
   89TYR      N  983   4.370   9.441   1.359
   89TYR      H  984   4.308   9.506   1.312
   89TYR     CA  985   4.336   9.297   1.341
   89TYR     HA  986   4.368   9.246   1.431
   89TYR     CB  987   4.181   9.285   1.333
   89TYR    HB1  988   4.145   9.195   1.283
   89TYR    HB2  989   4.138   9.368   1.278
   89TYR     CG  990   4.117   9.268   1.473
   89TYR    CD1  991   4.121   9.140   1.531
   89TYR    HD1  992   4.163   9.056   1.478
   89TYR    CE1  993   4.065   9.119   1.663
   89TYR    HE1  994   4.055   9.019   1.704
   89TYR     CZ  995   4.002   9.222   1.726
   89TYR     OH  996   3.956   9.209   1.852
   89TYR     HH  997   3.939   9.120   1.883
   89TYR    CE2  998   4.006   9.356   1.670
   89TYR    HE2  999   3.959   9.436   1.724
   89TYR    CD2 1000   4.066   9.380   1.544
   89TYR    HD2 1001   4.081   9.482   1.513
   89TYR      C 1002   4.407   9.235   1.220
   89TYR      O 1003   4.348   9.157   1.149
   90ASP      N 1004   4.530   9.277   1.194
   90ASP      H 1005   4.568   9.353   1.248
   90ASP     CA 1006   4.623   9.233   1.088
   90ASP     HA 1007   4.705   9.304   1.092
   90ASP     CB 1008   4.687   9.094   1.126
   90ASP    HB1 1009   4.769   9.133   1.187
   90ASP    HB2 1010   4.715   9.042   1.034
   90ASP     CG 1011   4.604   8.984   1.199
   90ASP    OD1 1012   4.533   8.920   1.126
   90ASP    OD2 1013   4.602   8.970   1.323
   90ASP      C 1014   4.564   9.238   0.944
   90ASP      O 1015   4.620   9.179   0.850
   91ASN      N 1016   4.455   9.311   0.926
   91ASN      H 1017   4.430   9.373   1.002
   91ASN     CA 1018   4.377   9.313   0.801
   91ASN     HA 1019   4.389   9.213   0.758
   91ASN     CB 1020   4.228   9.329   0.827
   91ASN    HB1 1021   4.170   9.333   0.735
   91ASN    HB2 1022   4.215   9.425   0.877
   91ASN     CG 1023   4.173   9.214   0.906
   91ASN    OD1 1024   4.203   9.101   0.883
   91ASN    ND2 1025   4.078   9.233   0.997
   91ASN   HD21 1026   4.053   9.328   1.017
   91ASN   HD22 1027   4.055   9.147   1.044
   91ASN      C 1028   4.434   9.418   0.697
   91ASN      O 1029   4.399   9.534   0.694
   92LEU      N 1030   4.543   9.376   0.627
   92LEU      H 1031   4.561   9.276   0.625
   92LEU     CA 1032   4.618   9.454   0.532
   92LEU     HA 1033   4.646   9.538   0.596
   92LEU     CB 1034   4.744   9.382   0.485
   92LEU    HB1 1035   4.715   9.313   0.406
   92LEU    HB2 1036   4.787   9.314   0.559
   92LEU     CG 1037   4.856   9.464   0.418
   92LEU     HG 1038   4.814   9.528   0.341
   92LEU    CD1 1039   4.927   9.548   0.520
   92LEU   HD11 1040   5.031   9.568   0.494
   92LEU   HD12 1041   4.869   9.639   0.538
   92LEU   HD13 1042   4.937   9.489   0.612
   92LEU    CD2 1043   4.968   9.366   0.374
   92LEU   HD21 1044   5.007   9.312   0.461
   92LEU   HD22 1045   4.935   9.292   0.301
   92LEU   HD23 1046   5.064   9.410   0.346
   92LEU      C 1047   4.542   9.509   0.407
   92LEU      O 1048   4.550   9.623   0.360
   93GLU      N 1049   4.474   9.419   0.343
   93GLU      H 1050   4.464   9.325   0.379
   93GLU     CA 1051   4.381   9.450   0.230
   93GLU     HA 1052   4.443   9.504   0.158
   93GLU     CB 1053   4.324   9.320   0.175
   93GLU    HB1 1054   4.254   9.275   0.244
   93GLU    HB2 1055   4.404   9.249   0.153
   93GLU     CG 1056   4.255   9.358   0.039
   93GLU    HG1 1057   4.341   9.387  -0.021
   93GLU    HG2 1058   4.177   9.434   0.050
   93GLU     CD 1059   4.185   9.233  -0.025
   93GLU    OE1 1060   4.149   9.243  -0.146
   93GLU    OE2 1061   4.159   9.128   0.037
   93GLU      C 1062   4.272   9.552   0.273
   93GLU      O 1063   4.258   9.662   0.220
   94ALA      N 1064   4.194   9.518   0.373
   94ALA      H 1065   4.196   9.424   0.410
   94ALA     CA 1066   4.094   9.601   0.439
   94ALA     HA 1067   4.014   9.630   0.371
   94ALA     CB 1068   4.038   9.534   0.560
   94ALA    HB1 1069   3.981   9.441   0.552
   94ALA    HB2 1070   4.123   9.528   0.628
   94ALA    HB3 1071   3.966   9.603   0.603
   94ALA      C 1072   4.149   9.750   0.478
   94ALA      O 1073   4.079   9.846   0.445
   95ALA      N 1074   4.263   9.762   0.545
   95ALA      H 1075   4.310   9.677   0.574
   95ALA     CA 1076   4.336   9.895   0.562
   95ALA     HA 1077   4.276   9.948   0.636
   95ALA     CB 1078   4.472   9.876   0.617
   95ALA    HB1 1079   4.472   9.829   0.715
   95ALA    HB2 1080   4.537   9.824   0.548
   95ALA    HB3 1081   4.519   9.972   0.640
   95ALA      C 1082   4.354   9.990   0.441
   95ALA      O 1083   4.330  10.111   0.445
   96MET      N 1084   4.407   9.921   0.337
   96MET      H 1085   4.419   9.820   0.343
   96MET     CA 1086   4.453   9.979   0.212
   96MET     HA 1087   4.517  10.066   0.226
   96MET     CB 1088   4.536   9.878   0.134
   96MET    HB1 1089   4.553   9.901   0.028
   96MET    HB2 1090   4.482   9.783   0.139
   96MET     CG 1091   4.678   9.851   0.193
   96MET    HG1 1092   4.716   9.756   0.154
   96MET    HG2 1093   4.668   9.832   0.299
   96MET     SD 1094   4.803   9.982   0.174
   96MET     CE 1095   4.920   9.907   0.297
   96MET    HE1 1096   4.860   9.870   0.380
   96MET    HE2 1097   4.976   9.824   0.255
   96MET    HE3 1098   4.994   9.974   0.342
   96MET      C 1099   4.334  10.022   0.126
   96MET      O 1100   4.334  10.138   0.073
   97VAL      N 1101   4.237   9.935   0.111
   97VAL      H 1102   4.249   9.847   0.160
   97VAL     CA 1103   4.098   9.965   0.067
   97VAL     HA 1104   4.115   9.999  -0.036
   97VAL     CB 1105   4.012   9.842   0.079
   97VAL     HB 1106   4.025   9.787   0.172
   97VAL    CG1 1107   3.858   9.863   0.076
   97VAL   HG11 1108   3.804   9.773   0.049
   97VAL   HG12 1109   3.827   9.904   0.172
   97VAL   HG13 1110   3.841   9.937  -0.003
   97VAL    CG2 1111   4.041   9.751  -0.041
   97VAL   HG21 1112   3.990   9.655  -0.031
   97VAL   HG22 1113   4.002   9.795  -0.132
   97VAL   HG23 1114   4.147   9.727  -0.052
   97VAL      C 1115   4.027  10.080   0.133
   97VAL      O 1116   3.966  10.159   0.061
   98LEU      N 1117   4.033  10.099   0.269
   98LEU      H 1118   4.089  10.039   0.327
   98LEU     CA 1119   3.972  10.210   0.343
   98LEU     HA 1120   3.871  10.219   0.303
   98LEU     CB 1121   3.964  10.184   0.492
   98LEU    HB1 1122   3.982  10.274   0.550
   98LEU    HB2 1123   4.049  10.120   0.518
   98LEU     CG 1124   3.836  10.104   0.529
   98LEU     HG 1125   3.806  10.039   0.447
   98LEU    CD1 1126   3.861  10.011   0.652
   98LEU   HD11 1127   3.871  10.083   0.733
   98LEU   HD12 1128   3.772   9.951   0.674
   98LEU   HD13 1129   3.946   9.943   0.644
   98LEU    CD2 1130   3.727  10.211   0.565
   98LEU   HD21 1131   3.642  10.147   0.590
   98LEU   HD22 1132   3.753  10.276   0.648
   98LEU   HD23 1133   3.698  10.272   0.479
   98LEU      C 1134   4.035  10.346   0.321
   98LEU      O 1135   3.960  10.444   0.316
   99MET      N 1136   4.167  10.348   0.304
   99MET      H 1137   4.226  10.268   0.325
   99MET     CA 1138   4.236  10.474   0.273
   99MET     HA 1139   4.180  10.554   0.321
   99MET     CB 1140   4.377  10.486   0.331
   99MET    HB1 1141   4.366  10.475   0.439
   99MET    HB2 1142   4.419  10.585   0.314
   99MET     CG 1143   4.468  10.374   0.269
   99MET    HG1 1144   4.471  10.395   0.162
   99MET    HG2 1145   4.428  10.273   0.277
   99MET     SD 1146   4.636  10.358   0.334
   99MET     CE 1147   4.605  10.245   0.466
   99MET    HE1 1148   4.506  10.270   0.504
   99MET    HE2 1149   4.605  10.147   0.417
   99MET    HE3 1150   4.684  10.252   0.541
   99MET      C 1151   4.236  10.511   0.124
   99MET      O 1152   4.249  10.628   0.098
  100GLU      N 1153   4.220  10.418   0.026
  100GLU      H 1154   4.231  10.320   0.051
  100GLU     CA 1155   4.196  10.449  -0.115
  100GLU     HA 1156   4.259  10.534  -0.142
  100GLU     CB 1157   4.235  10.320  -0.193
  100GLU    HB1 1158   4.183  10.238  -0.143
  100GLU    HB2 1159   4.340  10.296  -0.180
  100GLU     CG 1160   4.190  10.307  -0.342
  100GLU    HG1 1161   4.085  10.331  -0.359
  100GLU    HG2 1162   4.200  10.208  -0.385
  100GLU     CD 1163   4.266  10.403  -0.436
  100GLU    OE1 1164   4.227  10.445  -0.547
  100GLU    OE2 1165   4.374  10.450  -0.402
  100GLU      C 1166   4.048  10.496  -0.145
  100GLU      O 1167   4.018  10.566  -0.241
  101ALA      N 1168   3.958  10.466  -0.048
  101ALA      H 1169   3.988  10.397   0.019
  101ALA     CA 1170   3.814  10.497  -0.050
  101ALA     HA 1171   3.772  10.509  -0.150
  101ALA     CB 1172   3.730  10.395   0.030
  101ALA    HB1 1173   3.625  10.421   0.046
  101ALA    HB2 1174   3.734  10.302  -0.028
  101ALA    HB3 1175   3.771  10.379   0.130
  101ALA      C 1176   3.797  10.633   0.023
  101ALA      O 1177   3.742  10.727  -0.039
  102ALA      N 1178   3.856  10.647   0.141
  102ALA      H 1179   3.907  10.568   0.178
  102ALA     CA 1180   3.844  10.754   0.233
  102ALA     HA 1181   3.809  10.840   0.175
  102ALA     CB 1182   3.754  10.702   0.352
  102ALA    HB1 1183   3.714  10.783   0.413
  102ALA    HB2 1184   3.665  10.662   0.304
  102ALA    HB3 1185   3.808  10.631   0.416
  102ALA      C 1186   3.989  10.788   0.284
  102ALA      O 1187   4.025  10.759   0.396
  103PRO      N 1188   4.072  10.861   0.206
  103PRO     CD 1189   4.051  10.886   0.064
  103PRO    HD1 1190   3.959  10.939   0.040
  103PRO    HD2 1191   4.033  10.787   0.021
  103PRO     CG 1192   4.173  10.958   0.004
  103PRO    HG1 1193   4.162  11.013  -0.090
  103PRO    HG2 1194   4.252  10.884  -0.011
  103PRO     CB 1195   4.226  11.026   0.133
  103PRO    HB1 1196   4.164  11.116   0.144
  103PRO    HB2 1197   4.331  11.053   0.130
  103PRO     CA 1198   4.195  10.923   0.245
  103PRO     HA 1199   4.279  10.853   0.249
  103PRO      C 1200   4.185  11.003   0.384
  103PRO      O 1201   4.272  10.980   0.466
  104GLU      N 1202   4.066  11.055   0.414
  104GLU      H 1203   3.990  11.044   0.349
  104GLU     CA 1204   4.040  11.132   0.536
  104GLU     HA 1205   4.091  11.227   0.522
  104GLU     CB 1206   3.897  11.177   0.548
  104GLU    HB1 1207   3.880  11.213   0.650
  104GLU    HB2 1208   3.833  11.091   0.532
  104GLU     CG 1209   3.850  11.291   0.450
  104GLU    HG1 1210   3.908  11.382   0.469
  104GLU    HG2 1211   3.744  11.316   0.457
  104GLU     CD 1212   3.873  11.243   0.306
  104GLU    OE1 1213   3.818  11.137   0.272
  104GLU    OE2 1214   3.948  11.308   0.227
  104GLU      C 1215   4.078  11.063   0.669
  104GLU      O 1216   4.118  11.130   0.763
  105LEU      N 1217   4.074  10.934   0.674
  105LEU      H 1218   4.049  10.893   0.586
  105LEU     CA 1219   4.082  10.861   0.803
  105LEU     HA 1220   4.030  10.916   0.881
  105LEU     CB 1221   4.024  10.721   0.784
  105LEU    HB1 1222   4.027  10.663   0.877
  105LEU    HB2 1223   4.083  10.662   0.715
  105LEU     CG 1224   3.876  10.713   0.724
  105LEU     HG 1225   3.871  10.747   0.621
  105LEU    CD1 1226   3.810  10.579   0.730
  105LEU   HD11 1227   3.873  10.499   0.692
  105LEU   HD12 1228   3.781  10.549   0.831
  105LEU   HD13 1229   3.719  10.579   0.671
  105LEU    CD2 1230   3.784  10.803   0.808
  105LEU   HD21 1231   3.681  10.792   0.773
  105LEU   HD22 1232   3.796  10.780   0.914
  105LEU   HD23 1233   3.816  10.907   0.800
  105LEU      C 1234   4.229  10.854   0.866
  105LEU      O 1235   4.253  10.822   0.986
  106VAL      N 1236   4.335  10.890   0.787
  106VAL      H 1237   4.319  10.926   0.693
  106VAL     CA 1238   4.476  10.896   0.832
  106VAL     HA 1239   4.493  10.810   0.897
  106VAL     CB 1240   4.574  10.869   0.716
  106VAL     HB 1241   4.669  10.852   0.767
  106VAL    CG1 1242   4.540  10.749   0.619
  106VAL   HG11 1243   4.537  10.661   0.683
  106VAL   HG12 1244   4.439  10.759   0.578
  106VAL   HG13 1245   4.613  10.746   0.538
  106VAL    CG2 1246   4.582  10.989   0.623
  106VAL   HG21 1247   4.483  11.018   0.588
  106VAL   HG22 1248   4.622  11.072   0.682
  106VAL   HG23 1249   4.651  10.969   0.542
  106VAL      C 1250   4.507  11.021   0.915
  106VAL      O 1251   4.622  11.032   0.965
  107PHE      N 1252   4.415  11.112   0.941
  107PHE      H 1253   4.324  11.108   0.898
  107PHE     CA 1254   4.440  11.234   1.023
  107PHE     HA 1255   4.542  11.224   1.062
  107PHE     CB 1256   4.418  11.370   0.942
  107PHE    HB1 1257   4.421  11.457   1.007
  107PHE    HB2 1258   4.321  11.354   0.894
  107PHE     CG 1259   4.526  11.400   0.835
  107PHE    CD1 1260   4.636  11.492   0.865
  107PHE    HD1 1261   4.637  11.554   0.954
  107PHE    CE1 1262   4.730  11.525   0.765
  107PHE    HE1 1263   4.806  11.600   0.780
  107PHE     CZ 1264   4.715  11.460   0.640
  107PHE     HZ 1265   4.789  11.477   0.563
  107PHE    CE2 1266   4.609  11.375   0.610
  107PHE    HE2 1267   4.601  11.327   0.513
  107PHE    CD2 1268   4.509  11.349   0.704
  107PHE    HD2 1269   4.440  11.268   0.687
  107PHE      C 1270   4.349  11.232   1.148
  107PHE      O 1271   4.372  11.313   1.234
  108GLU      N 1272   4.260  11.129   1.155
  108GLU      H 1273   4.235  11.073   1.075
  108GLU     CA 1274   4.169  11.100   1.272
  108GLU     HA 1275   4.116  11.194   1.290
  108GLU     CB 1276   4.059  10.991   1.237
  108GLU    HB1 1277   3.987  10.965   1.315
  108GLU    HB2 1278   4.109  10.894   1.233
  108GLU     CG 1279   3.979  11.027   1.114
  108GLU    HG1 1280   3.954  10.934   1.062
  108GLU    HG2 1281   4.045  11.081   1.046
  108GLU     CD 1282   3.847  11.100   1.149
  108GLU    OE1 1283   3.851  11.221   1.180
  108GLU    OE2 1284   3.736  11.041   1.140
  108GLU      C 1285   4.230  11.051   1.403
  108GLU      O 1286   4.287  10.938   1.395
  109PRO      N 1287   4.222  11.126   1.517
  109PRO     CD 1288   4.164  11.261   1.520
  109PRO    HD1 1289   4.058  11.257   1.495
  109PRO    HD2 1290   4.215  11.331   1.453
  109PRO     CG 1291   4.200  11.311   1.661
  109PRO    HG1 1292   4.116  11.331   1.728
  109PRO    HG2 1293   4.243  11.409   1.640
  109PRO     CB 1294   4.308  11.223   1.724
  109PRO    HB1 1295   4.292  11.223   1.832
  109PRO    HB2 1296   4.408  11.260   1.701
  109PRO     CA 1297   4.269  11.090   1.650
  109PRO     HA 1298   4.360  11.031   1.636
  109PRO      C 1299   4.173  11.000   1.734
  109PRO      O 1300   4.055  11.041   1.750
  110MET      N 1301   4.225  10.905   1.809
  110MET      H 1302   4.325  10.894   1.800
  110MET     CA 1303   4.148  10.838   1.918
  110MET     HA 1304   4.044  10.813   1.899
  110MET     CB 1305   4.229  10.715   1.965
  110MET    HB1 1306   4.178  10.676   2.053
  110MET    HB2 1307   4.329  10.750   1.992
  110MET     CG 1308   4.251  10.611   1.857
  110MET    HG1 1309   4.344  10.630   1.804
  110MET    HG2 1310   4.171  10.610   1.783
  110MET     SD 1311   4.263  10.444   1.928
  110MET     CE 1312   4.304  10.363   1.769
  110MET    HE1 1313   4.325  10.258   1.786
  110MET    HE2 1314   4.227  10.374   1.692
  110MET    HE3 1315   4.398  10.400   1.727
  110MET      C 1316   4.136  10.946   2.031
  110MET      O 1317   4.213  11.038   2.043
  111THR      N 1318   4.029  10.940   2.113
  111THR      H 1319   3.965  10.862   2.105
  111THR     CA 1320   4.005  11.040   2.206
  111THR     HA 1321   4.085  11.114   2.198
  111THR     CB 1322   3.877  11.121   2.164
  111THR     HB 1323   3.868  11.214   2.219
  111THR    CG2 1324   3.868  11.168   2.020
  111THR   HG21 1325   3.955  11.221   1.981
  111THR   HG22 1326   3.861  11.077   1.960
  111THR   HG23 1327   3.784  11.232   1.996
  111THR    OG1 1328   3.762  11.044   2.179
  111THR    HG1 1329   3.681  11.093   2.160
  111THR      C 1330   3.987  10.993   2.348
  111THR      O 1331   4.009  11.074   2.440
  112SER      N 1332   3.960  10.865   2.371
  112SER      H 1333   3.965  10.808   2.287
  112SER     CA 1334   3.952  10.818   2.510
  112SER     HA 1335   3.890  10.886   2.569
  112SER     CB 1336   3.880  10.685   2.504
  112SER    HB1 1337   3.878  10.647   2.606
  112SER    HB2 1338   3.945  10.617   2.449
  112SER     OG 1339   3.746  10.690   2.460
  112SER     HG 1340   3.723  10.601   2.432
  112SER      C 1341   4.081  10.805   2.587
  112SER      O 1342   4.174  10.745   2.528
  113GLU      N 1343   4.089  10.854   2.711
  113GLU      H 1344   4.008  10.904   2.745
  113GLU     CA 1345   4.214  10.854   2.799
  113GLU     HA 1346   4.270  10.938   2.761
  113GLU     CB 1347   4.164  10.889   2.937
  113GLU    HB1 1348   4.101  10.808   2.974
  113GLU    HB2 1349   4.107  10.980   2.918
  113GLU     CG 1350   4.286  10.910   3.035
  113GLU    HG1 1351   4.361  10.973   2.987
  113GLU    HG2 1352   4.326  10.811   3.057
  113GLU     CD 1353   4.239  10.982   3.161
  113GLU    OE1 1354   4.233  11.107   3.167
  113GLU    OE2 1355   4.223  10.907   3.259
  113GLU      C 1356   4.305  10.730   2.807
  113GLU      O 1357   4.423  10.741   2.840
  114LEU      N 1358   4.263  10.610   2.770
  114LEU      H 1359   4.162  10.597   2.767
  114LEU     CA 1360   4.349  10.494   2.735
  114LEU     HA 1361   4.412  10.470   2.820
  114LEU     CB 1362   4.271  10.360   2.720
  114LEU    HB1 1363   4.339  10.283   2.681
  114LEU    HB2 1364   4.189  10.384   2.653
  114LEU     CG 1365   4.210  10.309   2.854
  114LEU     HG 1366   4.160  10.392   2.904
  114LEU    CD1 1367   4.099  10.211   2.842
  114LEU   HD11 1368   4.131  10.127   2.781
  114LEU   HD12 1369   4.071  10.173   2.940
  114LEU   HD13 1370   4.011  10.257   2.796
  114LEU    CD2 1371   4.309  10.251   2.957
  114LEU   HD21 1372   4.396  10.316   2.956
  114LEU   HD22 1373   4.262  10.243   3.055
  114LEU   HD23 1374   4.334  10.150   2.923
  114LEU      C 1375   4.445  10.524   2.617
  114LEU      O 1376   4.562  10.488   2.616
  115TYR      N 1377   4.382  10.572   2.503
  115TYR      H 1378   4.284  10.597   2.496
  115TYR     CA 1379   4.446  10.578   2.369
  115TYR     HA 1380   4.551  10.552   2.382
  115TYR     CB 1381   4.367  10.478   2.284
  115TYR    HB1 1382   4.364  10.499   2.178
  115TYR    HB2 1383   4.260  10.473   2.302
  115TYR     CG 1384   4.419  10.336   2.303
  115TYR    CD1 1385   4.532  10.287   2.239
  115TYR    HD1 1386   4.572  10.362   2.172
  115TYR    CE1 1387   4.584  10.156   2.267
  115TYR    HE1 1388   4.682  10.132   2.228
  115TYR     CZ 1389   4.519  10.075   2.363
  115TYR     OH 1390   4.567   9.958   2.395
  115TYR     HH 1391   4.648   9.930   2.351
  115TYR    CE2 1392   4.390  10.121   2.408
  115TYR    HE2 1393   4.328  10.054   2.467
  115TYR    CD2 1394   4.342  10.249   2.385
  115TYR    HD2 1395   4.244  10.274   2.425
  115TYR      C 1396   4.443  10.718   2.301
  115TYR      O 1397   4.475  10.725   2.180
  116GLU      N 1398   4.416  10.829   2.370
  116GLU      H 1399   4.399  10.812   2.468
  116GLU     CA 1400   4.408  10.963   2.306
  116GLU     HA 1401   4.321  10.959   2.241
  116GLU     CB 1402   4.357  11.067   2.421
  116GLU    HB1 1403   4.274  11.031   2.481
  116GLU    HB2 1404   4.322  11.154   2.367
  116GLU     CG 1405   4.468  11.101   2.518
  116GLU    HG1 1406   4.555  11.102   2.454
  116GLU    HG2 1407   4.467  11.024   2.595
  116GLU     CD 1408   4.442  11.241   2.579
  116GLU    OE1 1409   4.533  11.325   2.595
  116GLU    OE2 1410   4.327  11.271   2.610
  116GLU      C 1411   4.528  11.016   2.230
  116GLU      O 1412   4.644  10.981   2.256
  117GLY      N 1413   4.507  11.113   2.141
  117GLY      H 1414   4.410  11.140   2.134
  117GLY     CA 1415   4.597  11.168   2.039
  117GLY    HA1 1416   4.691  11.208   2.079
  117GLY    HA2 1417   4.545  11.250   1.990
  117GLY      C 1418   4.647  11.077   1.935
  117GLY      O 1419   4.710  11.122   1.837
  118GLN      N 1420   4.622  10.943   1.946
  118GLN      H 1421   4.591  10.909   2.036
  118GLN     CA 1422   4.666  10.845   1.846
  118GLN     HA 1423   4.773  10.859   1.830
  118GLN     CB 1424   4.656  10.702   1.900
  118GLN    HB1 1425   4.550  10.694   1.923
  118GLN    HB2 1426   4.705  10.688   1.996
  118GLN     CG 1427   4.694  10.590   1.804
  118GLN    HG1 1428   4.801  10.602   1.782
  118GLN    HG2 1429   4.644  10.601   1.708
  118GLN     CD 1430   4.673  10.447   1.851
  118GLN    OE1 1431   4.733  10.350   1.812
  118GLN    NE2 1432   4.567  10.424   1.930
  118GLN   HE21 1433   4.493  10.492   1.941
  118GLN   HE22 1434   4.548  10.327   1.949
  118GLN      C 1435   4.593  10.868   1.713
  118GLN      O 1436   4.481  10.825   1.685
  119THR      N 1437   4.667  10.915   1.615
  119THR      H 1438   4.762  10.943   1.637
  119THR     CA 1439   4.638  10.892   1.472
  119THR     HA 1440   4.531  10.896   1.455
  119THR     CB 1441   4.698  11.000   1.385
  119THR     HB 1442   4.674  10.987   1.279
  119THR    CG2 1443   4.652  11.141   1.427
  119THR   HG21 1444   4.546  11.139   1.399
  119THR   HG22 1445   4.672  11.178   1.527
  119THR   HG23 1446   4.700  11.205   1.354
  119THR    OG1 1447   4.841  10.991   1.387
  119THR    HG1 1448   4.873  11.055   1.323
  119THR      C 1449   4.691  10.754   1.428
  119THR      O 1450   4.740  10.675   1.506
  120ALA      N 1451   4.674  10.713   1.303
  120ALA      H 1452   4.635  10.778   1.237
  120ALA     CA 1453   4.683  10.576   1.248
  120ALA     HA 1454   4.634  10.504   1.314
  120ALA     CB 1455   4.619  10.574   1.107
  120ALA    HB1 1456   4.517  10.612   1.110
  120ALA    HB2 1457   4.677  10.631   1.034
  120ALA    HB3 1458   4.612  10.474   1.065
  120ALA      C 1459   4.827  10.526   1.235
  120ALA      O 1460   4.865  10.415   1.277
  121LEU      N 1461   4.920  10.614   1.191
  121LEU      H 1462   4.897  10.705   1.154
  121LEU     CA 1463   5.065  10.582   1.177
  121LEU     HA 1464   5.061  10.510   1.095
  121LEU     CB 1465   5.140  10.717   1.157
  121LEU    HB1 1466   5.144  10.770   1.252
  121LEU    HB2 1467   5.081  10.776   1.086
  121LEU     CG 1468   5.277  10.708   1.096
  121LEU     HG 1469   5.351  10.670   1.166
  121LEU    CD1 1470   5.294  10.621   0.971
  121LEU   HD11 1471   5.274  10.518   1.000
  121LEU   HD12 1472   5.228  10.657   0.893
  121LEU   HD13 1473   5.393  10.640   0.928
  121LEU    CD2 1474   5.326  10.849   1.067
  121LEU   HD21 1475   5.434  10.840   1.050
  121LEU   HD22 1476   5.279  10.901   0.984
  121LEU   HD23 1477   5.317  10.918   1.151
  121LEU      C 1478   5.134  10.497   1.286
  121LEU      O 1479   5.209  10.403   1.255
  122HID      N 1480   5.098  10.530   1.412
  122HID      H 1481   5.015  10.587   1.421
  122HID     CA 1482   5.151  10.470   1.536
  122HID     HA 1483   5.257  10.491   1.547
  122HID     CB 1484   5.084  10.539   1.658
  122HID    HB1 1485   5.137  10.510   1.748
  122HID    HB2 1486   4.978  10.516   1.662
  122HID     CG 1487   5.090  10.687   1.648
  122HID    ND1 1488   4.990  10.772   1.598
  122HID    HD1 1489   4.909  10.742   1.546
  122HID    CE1 1490   5.027  10.898   1.612
  122HID    HE1 1491   4.971  10.982   1.575
  122HID    NE2 1492   5.155  10.905   1.657
  122HID    CD2 1493   5.193  10.771   1.689
  122HID    HD2 1494   5.287  10.741   1.734
  122HID      C 1495   5.143  10.315   1.540
  122HID      O 1496   5.239  10.247   1.554
  123ILE      N 1497   5.029  10.263   1.498
  123ILE      H 1498   4.958  10.334   1.490
  123ILE     CA 1499   4.997  10.121   1.472
  123ILE     HA 1500   5.013  10.074   1.569
  123ILE     CB 1501   4.850  10.092   1.436
  123ILE     HB 1502   4.841  10.124   1.332
  123ILE    CG2 1503   4.810   9.943   1.449
  123ILE   HG21 1504   4.846   9.932   1.552
  123ILE   HG22 1505   4.705   9.923   1.429
  123ILE   HG23 1506   4.873   9.883   1.383
  123ILE    CG1 1507   4.755  10.179   1.526
  123ILE   HG11 1508   4.787  10.283   1.533
  123ILE   HG12 1509   4.743  10.145   1.629
  123ILE     CD 1510   4.609  10.171   1.476
  123ILE    HD1 1511   4.551  10.088   1.517
  123ILE    HD2 1512   4.554  10.260   1.508
  123ILE    HD3 1513   4.610  10.167   1.367
  123ILE      C 1514   5.088  10.046   1.373
  123ILE      O 1515   5.131   9.939   1.405
  124ALA      N 1516   5.110  10.103   1.257
  124ALA      H 1517   5.078  10.199   1.250
  124ALA     CA 1518   5.190  10.045   1.150
  124ALA     HA 1519   5.182   9.936   1.153
  124ALA     CB 1520   5.131  10.096   1.028
  124ALA    HB1 1521   5.189  10.060   0.943
  124ALA    HB2 1522   5.033  10.049   1.014
  124ALA    HB3 1523   5.126  10.205   1.035
  124ALA      C 1524   5.338  10.068   1.170
  124ALA      O 1525   5.417   9.987   1.132
  125VAL      N 1526   5.377  10.161   1.254
  125VAL      H 1527   5.303  10.216   1.296
  125VAL     CA 1528   5.510  10.198   1.308
  125VAL     HA 1529   5.575  10.197   1.221
  125VAL     CB 1530   5.517  10.341   1.370
  125VAL     HB 1531   5.430  10.368   1.431
  125VAL    CG1 1532   5.646  10.354   1.454
  125VAL   HG11 1533   5.643  10.282   1.536
  125VAL   HG12 1534   5.733  10.332   1.393
  125VAL   HG13 1535   5.665  10.451   1.499
  125VAL    CG2 1536   5.519  10.437   1.249
  125VAL   HG21 1537   5.512  10.541   1.282
  125VAL   HG22 1538   5.613  10.430   1.195
  125VAL   HG23 1539   5.442  10.409   1.177
  125VAL      C 1540   5.554  10.081   1.406
  125VAL      O 1541   5.666  10.035   1.395
  126VAL      N 1542   5.467  10.040   1.502
  126VAL      H 1543   5.391  10.103   1.523
  126VAL     CA 1544   5.511   9.931   1.595
  126VAL     HA 1545   5.619   9.944   1.603
  126VAL     CB 1546   5.452   9.947   1.733
  126VAL     HB 1547   5.459   9.851   1.783
  126VAL    CG1 1548   5.505  10.070   1.807
  126VAL   HG11 1549   5.502  10.156   1.740
  126VAL   HG12 1550   5.444  10.090   1.896
  126VAL   HG13 1551   5.604  10.044   1.845
  126VAL    CG2 1552   5.305   9.964   1.723
  126VAL   HG21 1553   5.261   9.888   1.659
  126VAL   HG22 1554   5.252   9.962   1.818
  126VAL   HG23 1555   5.273  10.065   1.696
  126VAL      C 1556   5.499   9.790   1.538
  126VAL      O 1557   5.564   9.697   1.576
  127ASN      N 1558   5.406   9.774   1.444
  127ASN      H 1559   5.350   9.855   1.422
  127ASN     CA 1560   5.367   9.647   1.378
  127ASN     HA 1561   5.383   9.565   1.448
  127ASN     CB 1562   5.214   9.639   1.360
  127ASN    HB1 1563   5.205   9.548   1.301
  127ASN    HB2 1564   5.167   9.720   1.303
  127ASN     CG 1565   5.154   9.616   1.501
  127ASN    OD1 1566   5.211   9.641   1.606
  127ASN    ND2 1567   5.038   9.554   1.506
  127ASN   HD21 1568   4.998   9.525   1.418
  127ASN   HD22 1569   4.977   9.541   1.585
  127ASN      C 1570   5.440   9.631   1.248
  127ASN      O 1571   5.397   9.571   1.151
  128GLN      N 1572   5.563   9.683   1.235
  128GLN      H 1573   5.602   9.727   1.317
  128GLN     CA 1574   5.635   9.711   1.112
  128GLN     HA 1575   5.571   9.785   1.065
  128GLN     CB 1576   5.785   9.748   1.136
  128GLN    HB1 1577   5.791   9.812   1.224
  128GLN    HB2 1578   5.830   9.789   1.045
  128GLN     CG 1579   5.876   9.627   1.159
  128GLN    HG1 1580   5.979   9.663   1.170
  128GLN    HG2 1581   5.873   9.557   1.075
  128GLN     CD 1582   5.854   9.550   1.291
  128GLN    OE1 1583   5.790   9.444   1.296
  128GLN    NE2 1584   5.896   9.606   1.402
  128GLN   HE21 1585   5.962   9.683   1.397
  128GLN   HE22 1586   5.904   9.553   1.487
  128GLN      C 1587   5.629   9.605   1.000
  128GLN      O 1588   5.629   9.649   0.882
  129ASN      N 1589   5.638   9.474   1.035
  129ASN      H 1590   5.636   9.456   1.134
  129ASN     CA 1591   5.637   9.367   0.946
  129ASN     HA 1592   5.713   9.384   0.869
  129ASN     CB 1593   5.680   9.240   1.026
  129ASN    HB1 1594   5.611   9.227   1.109
  129ASN    HB2 1595   5.781   9.260   1.062
  129ASN     CG 1596   5.695   9.106   0.950
  129ASN    OD1 1597   5.788   9.082   0.876
  129ASN    ND2 1598   5.603   9.014   0.969
  129ASN   HD21 1599   5.547   9.028   1.052
  129ASN   HD22 1600   5.607   8.925   0.923
  129ASN      C 1601   5.502   9.349   0.869
  129ASN      O 1602   5.496   9.286   0.764
  130MET      N 1603   5.393   9.411   0.927
  130MET      H 1604   5.404   9.465   1.012
  130MET     CA 1605   5.262   9.405   0.861
  130MET     HA 1606   5.239   9.299   0.847
  130MET     CB 1607   5.161   9.474   0.942
  130MET    HB1 1608   5.177   9.578   0.972
  130MET    HB2 1609   5.145   9.414   1.032
  130MET     CG 1610   5.023   9.474   0.867
  130MET    HG1 1611   5.002   9.371   0.840
  130MET    HG2 1612   5.035   9.530   0.774
  130MET     SD 1613   4.891   9.529   0.980
  130MET     CE 1614   4.737   9.524   0.874
  130MET    HE1 1615   4.756   9.591   0.791
  130MET    HE2 1616   4.732   9.420   0.839
  130MET    HE3 1617   4.646   9.543   0.930
  130MET      C 1618   5.273   9.463   0.715
  130MET      O 1619   5.204   9.419   0.621
  131ASN      N 1620   5.367   9.559   0.701
  131ASN      H 1621   5.414   9.577   0.789
  131ASN     CA 1622   5.402   9.640   0.582
  131ASN     HA 1623   5.488   9.703   0.603
  131ASN     CB 1624   5.450   9.548   0.467
  131ASN    HB1 1625   5.472   9.605   0.376
  131ASN    HB2 1626   5.362   9.489   0.440
  131ASN     CG 1627   5.570   9.459   0.495
  131ASN    OD1 1628   5.668   9.499   0.556
  131ASN    ND2 1629   5.573   9.344   0.433
  131ASN   HD21 1630   5.494   9.297   0.390
  131ASN   HD22 1631   5.660   9.295   0.425
  131ASN      C 1632   5.292   9.734   0.545
  131ASN      O 1633   5.249   9.743   0.429
  132LEU      N 1634   5.238   9.807   0.642
  132LEU      H 1635   5.272   9.800   0.737
  132LEU     CA 1636   5.144   9.912   0.632
  132LEU     HA 1637   5.103   9.910   0.531
  132LEU     CB 1638   5.033   9.884   0.729
  132LEU    HB1 1639   5.082   9.873   0.826
  132LEU    HB2 1640   4.991   9.788   0.699
  132LEU     CG 1641   4.911   9.976   0.743
  132LEU     HG 1642   4.945  10.073   0.777
  132LEU    CD1 1643   4.827   9.989   0.616
  132LEU   HD11 1644   4.736  10.047   0.629
  132LEU   HD12 1645   4.883  10.041   0.539
  132LEU   HD13 1646   4.794   9.891   0.581
  132LEU    CD2 1647   4.813   9.921   0.842
  132LEU   HD21 1648   4.861   9.908   0.939
  132LEU   HD22 1649   4.732   9.993   0.858
  132LEU   HD23 1650   4.772   9.827   0.804
  132LEU      C 1651   5.205  10.054   0.648
  132LEU      O 1652   5.147  10.151   0.608
  133VAL      N 1653   5.317  10.079   0.718
  133VAL      H 1654   5.366  10.001   0.759
  133VAL     CA 1655   5.363  10.212   0.769
  133VAL     HA 1656   5.287  10.263   0.828
  133VAL     CB 1657   5.480  10.201   0.872
  133VAL     HB 1658   5.436  10.172   0.967
  133VAL    CG1 1659   5.591  10.102   0.831
  133VAL   HG11 1660   5.638  10.125   0.735
  133VAL   HG12 1661   5.674  10.112   0.901
  133VAL   HG13 1662   5.558   9.998   0.833
  133VAL    CG2 1663   5.547  10.335   0.909
  133VAL   HG21 1664   5.605  10.324   1.001
  133VAL   HG22 1665   5.612  10.359   0.825
  133VAL   HG23 1666   5.469  10.409   0.922
  133VAL      C 1667   5.396  10.304   0.653
  133VAL      O 1668   5.358  10.413   0.669
  134ARG      N 1669   5.449  10.249   0.542
  134ARG      H 1670   5.446  10.148   0.545
  134ARG     CA 1671   5.482  10.318   0.419
  134ARG     HA 1672   5.554  10.396   0.445
  134ARG     CB 1673   5.552  10.221   0.324
  134ARG    HB1 1674   5.497  10.133   0.290
  134ARG    HB2 1675   5.646  10.184   0.365
  134ARG     CG 1676   5.595  10.311   0.202
  134ARG    HG1 1677   5.652  10.395   0.241
  134ARG    HG2 1678   5.504  10.348   0.155
  134ARG     CD 1679   5.675  10.229   0.102
  134ARG    HD1 1680   5.723  10.148   0.157
  134ARG    HD2 1681   5.759  10.272   0.047
  134ARG     NE 1682   5.591  10.180  -0.001
  134ARG     HE 1683   5.495  10.213  -0.003
  134ARG     CZ 1684   5.610  10.080  -0.085
  134ARG    NH1 1685   5.722  10.008  -0.091
  134ARG   HH11 1686   5.794  10.022  -0.023
  134ARG   HH12 1687   5.714   9.925  -0.147
  134ARG    NH2 1688   5.515  10.057  -0.174
  134ARG   HH21 1689   5.424  10.101  -0.171
  134ARG   HH22 1690   5.543  10.000  -0.252
  134ARG      C 1691   5.366  10.388   0.357
  134ARG      O 1692   5.367  10.503   0.331
  135ALA      N 1693   5.255  10.309   0.325
  135ALA      H 1694   5.274  10.210   0.329
  135ALA     CA 1695   5.139  10.352   0.245
  135ALA     HA 1696   5.173  10.361   0.142
  135ALA     CB 1697   5.038  10.235   0.253
  135ALA    HB1 1698   4.954  10.259   0.188
  135ALA    HB2 1699   5.078  10.137   0.230
  135ALA    HB3 1700   5.002  10.233   0.356
  135ALA      C 1701   5.081  10.478   0.306
  135ALA      O 1702   5.051  10.573   0.231
  136LEU      N 1703   5.081  10.482   0.437
  136LEU      H 1704   5.105  10.394   0.480
  136LEU     CA 1705   5.019  10.596   0.517
  136LEU     HA 1706   4.923  10.613   0.469
  136LEU     CB 1707   4.993  10.547   0.661
  136LEU    HB1 1708   4.976  10.635   0.723
  136LEU    HB2 1709   5.088  10.514   0.704
  136LEU     CG 1710   4.885  10.438   0.677
  136LEU     HG 1711   4.896  10.368   0.594
  136LEU    CD1 1712   4.892  10.365   0.811
  136LEU   HD11 1713   4.994  10.328   0.825
  136LEU   HD12 1714   4.875  10.429   0.898
  136LEU   HD13 1715   4.822  10.283   0.820
  136LEU    CD2 1716   4.747  10.502   0.670
  136LEU   HD21 1717   4.721  10.525   0.567
  136LEU   HD22 1718   4.674  10.434   0.714
  136LEU   HD23 1719   4.746  10.595   0.727
  136LEU      C 1720   5.098  10.729   0.503
  136LEU      O 1721   5.050  10.840   0.463
  137LEU      N 1722   5.232  10.722   0.504
  137LEU      H 1723   5.269  10.631   0.527
  137LEU     CA 1724   5.322  10.836   0.463
  137LEU     HA 1725   5.290  10.921   0.524
  137LEU     CB 1726   5.456  10.789   0.505
  137LEU    HB1 1727   5.533  10.858   0.472
  137LEU    HB2 1728   5.474  10.696   0.451
  137LEU     CG 1729   5.480  10.770   0.657
  137LEU     HG 1730   5.399  10.721   0.711
  137LEU    CD1 1731   5.610  10.686   0.689
  137LEU   HD11 1732   5.689  10.727   0.627
  137LEU   HD12 1733   5.642  10.695   0.793
  137LEU   HD13 1734   5.590  10.583   0.660
  137LEU    CD2 1735   5.500  10.905   0.724
  137LEU   HD21 1736   5.603  10.932   0.701
  137LEU   HD22 1737   5.428  10.978   0.689
  137LEU   HD23 1738   5.494  10.894   0.832
  137LEU      C 1739   5.325  10.866   0.311
  137LEU      O 1740   5.326  10.982   0.273
  138ALA      N 1741   5.310  10.769   0.224
  138ALA      H 1742   5.289  10.676   0.256
  138ALA     CA 1743   5.283  10.801   0.082
  138ALA     HA 1744   5.370  10.851   0.038
  138ALA     CB 1745   5.272  10.679  -0.006
  138ALA    HB1 1746   5.186  10.618   0.022
  138ALA    HB2 1747   5.259  10.710  -0.110
  138ALA    HB3 1748   5.356  10.611  -0.003
  138ALA      C 1749   5.160  10.890   0.060
  138ALA      O 1750   5.173  10.996  -0.007
  139ARG      N 1751   5.053  10.848   0.119
  139ARG      H 1752   5.056  10.756   0.160
  139ARG     CA 1753   4.927  10.921   0.143
  139ARG     HA 1754   4.890  10.962   0.049
  139ARG     CB 1755   4.814  10.818   0.176
  139ARG    HB1 1756   4.716  10.856   0.204
  139ARG    HB2 1757   4.844  10.765   0.267
  139ARG     CG 1758   4.790  10.719   0.063
  139ARG    HG1 1759   4.887  10.674   0.040
  139ARG    HG2 1760   4.763  10.771  -0.030
  139ARG     CD 1761   4.689  10.612   0.094
  139ARG    HD1 1762   4.598  10.667   0.121
  139ARG    HD2 1763   4.724  10.556   0.180
  139ARG     NE 1764   4.669  10.522  -0.021
  139ARG     HE 1765   4.735  10.448  -0.038
  139ARG     CZ 1766   4.578  10.528  -0.116
  139ARG    NH1 1767   4.492  10.625  -0.118
  139ARG   HH11 1768   4.503  10.700  -0.051
  139ARG   HH12 1769   4.405  10.623  -0.169
  139ARG    NH2 1770   4.576  10.434  -0.209
  139ARG   HH21 1771   4.616  10.348  -0.174
  139ARG   HH22 1772   4.506  10.436  -0.281
  139ARG      C 1773   4.931  11.036   0.242
  139ARG      O 1774   4.827  11.086   0.287
  140ARG      N 1775   5.046  11.100   0.267
  140ARG      H 1776   5.132  11.052   0.246
  140ARG     CA 1777   5.062  11.239   0.332
  140ARG     HA 1778   5.167  11.266   0.319
  140ARG     CB 1779   4.980  11.345   0.253
  140ARG    HB1 1780   5.012  11.440   0.295
  140ARG    HB2 1781   4.875  11.329   0.278
  140ARG     CG 1782   5.001  11.345   0.104
  140ARG    HG1 1783   4.961  11.256   0.056
  140ARG    HG2 1784   5.110  11.347   0.094
  140ARG     CD 1785   4.950  11.472   0.032
  140ARG    HD1 1786   4.841  11.469   0.025
  140ARG    HD2 1787   4.986  11.457  -0.070
  140ARG     NE 1788   5.011  11.597   0.086
  140ARG     HE 1789   4.967  11.640   0.167
  140ARG     CZ 1790   5.123  11.650   0.044
  140ARG    NH1 1791   5.203  11.599  -0.047
  140ARG   HH11 1792   5.169  11.528  -0.110
  140ARG   HH12 1793   5.284  11.652  -0.077
  140ARG    NH2 1794   5.156  11.765   0.100
  140ARG   HH21 1795   5.100  11.789   0.180
  140ARG   HH22 1796   5.234  11.825   0.077
  140ARG      C 1797   5.046  11.238   0.484
  140ARG      O 1798   5.039  11.348   0.534
  141ALA      N 1799   5.039  11.123   0.553
  141ALA      H 1800   5.049  11.037   0.502
  141ALA     CA 1801   5.010  11.130   0.694
  141ALA     HA 1802   4.918  11.185   0.714
  141ALA     CB 1803   4.994  10.985   0.748
  141ALA    HB1 1804   5.076  10.928   0.703
  141ALA    HB2 1805   4.993  10.983   0.857
  141ALA    HB3 1806   4.902  10.933   0.720
  141ALA      C 1807   5.117  11.206   0.778
  141ALA      O 1808   5.238  11.189   0.745
  142SER      N 1809   5.074  11.301   0.864
  142SER      H 1810   4.981  11.303   0.902
  142SER     CA 1811   5.168  11.386   0.935
  142SER     HA 1812   5.237  11.418   0.857
  142SER     CB 1813   5.098  11.509   0.983
  142SER    HB1 1814   5.031  11.472   1.060
  142SER    HB2 1815   5.048  11.557   0.899
  142SER     OG 1816   5.193  11.594   1.047
  142SER     HG 1817   5.244  11.644   0.983
  142SER      C 1818   5.248  11.324   1.050
  142SER      O 1819   5.198  11.280   1.157
  143VAL      N 1820   5.378  11.337   1.040
  143VAL      H 1821   5.417  11.409   0.982
  143VAL     CA 1822   5.477  11.270   1.131
  143VAL     HA 1823   5.441  11.172   1.163
  143VAL     CB 1824   5.616  11.246   1.061
  143VAL     HB 1825   5.698  11.211   1.123
  143VAL    CG1 1826   5.601  11.143   0.949
  143VAL   HG11 1827   5.588  11.044   0.992
  143VAL   HG12 1828   5.510  11.169   0.895
  143VAL   HG13 1829   5.683  11.133   0.878
  143VAL    CG2 1830   5.682  11.365   0.988
  143VAL   HG21 1831   5.633  11.390   0.893
  143VAL   HG22 1832   5.678  11.455   1.050
  143VAL   HG23 1833   5.784  11.335   0.964
  143VAL      C 1834   5.501  11.340   1.265
  143VAL      O 1835   5.550  11.280   1.366
  144SER      N 1836   5.452  11.461   1.275
  144SER      H 1837   5.424  11.495   1.184
  144SER     CA 1838   5.438  11.553   1.392
  144SER     HA 1839   5.532  11.560   1.447
  144SER     CB 1840   5.406  11.693   1.334
  144SER    HB1 1841   5.423  11.771   1.409
  144SER    HB2 1842   5.301  11.688   1.308
  144SER     OG 1843   5.486  11.719   1.215
  144SER     HG 1844   5.471  11.810   1.189
  144SER      C 1845   5.335  11.514   1.497
  144SER      O 1846   5.339  11.583   1.598
  145ALA      N 1847   5.244  11.425   1.464
  145ALA      H 1848   5.242  11.383   1.373
  145ALA     CA 1849   5.144  11.373   1.554
  145ALA     HA 1850   5.080  11.456   1.583
  145ALA     CB 1851   5.048  11.268   1.490
  145ALA    HB1 1852   5.015  11.306   1.393
  145ALA    HB2 1853   5.099  11.173   1.480
  145ALA    HB3 1854   4.959  11.252   1.550
  145ALA      C 1855   5.193  11.326   1.693
  145ALA      O 1856   5.308  11.293   1.705
  146ARG      N 1857   5.104  11.338   1.795
  146ARG      H 1858   5.011  11.374   1.778
  146ARG     CA 1859   5.137  11.315   1.939
  146ARG     HA 1860   5.237  11.273   1.948
  146ARG     CB 1861   5.136  11.450   2.017
  146ARG    HB1 1862   5.152  11.425   2.122
  146ARG    HB2 1863   5.039  11.497   2.001
  146ARG     CG 1864   5.248  11.536   1.973
  146ARG    HG1 1865   5.243  11.567   1.868
  146ARG    HG2 1866   5.341  11.491   2.007
  146ARG     CD 1867   5.231  11.669   2.048
  146ARG    HD1 1868   5.222  11.646   2.154
  146ARG    HD2 1869   5.141  11.721   2.013
  146ARG     NE 1870   5.337  11.769   2.024
  146ARG     HE 1871   5.324  11.832   1.946
  146ARG     CZ 1872   5.457  11.768   2.081
  146ARG    NH1 1873   5.487  11.699   2.190
  146ARG   HH11 1874   5.421  11.642   2.242
  146ARG   HH12 1875   5.573  11.723   2.237
  146ARG    NH2 1876   5.546  11.843   2.026
  146ARG   HH21 1877   5.524  11.896   1.942
  146ARG   HH22 1878   5.634  11.835   2.075
  146ARG      C 1879   5.033  11.216   2.004
  146ARG      O 1880   4.920  11.259   2.038
  147ALA      N 1881   5.078  11.095   2.028
  147ALA      H 1882   5.164  11.066   1.984
  147ALA     CA 1883   4.990  11.000   2.092
  147ALA     HA 1884   4.888  11.016   2.056
  147ALA     CB 1885   5.028  10.863   2.044
  147ALA    HB1 1886   5.133  10.838   2.062
  147ALA    HB2 1887   4.958  10.796   2.093
  147ALA    HB3 1888   4.989  10.852   1.943
  147ALA      C 1889   5.007  11.017   2.242
  147ALA      O 1890   5.107  10.974   2.300
  148THR      N 1891   4.909  11.069   2.319
  148THR      H 1892   4.830  11.110   2.272
  148THR     CA 1893   4.922  11.107   2.457
  148THR     HA 1894   5.028  11.100   2.479
  148THR     CB 1895   4.894  11.255   2.475
  148THR     HB 1896   4.913  11.281   2.579
  148THR    CG2 1897   4.982  11.343   2.396
  148THR   HG21 1898   5.089  11.325   2.406
  148THR   HG22 1899   4.965  11.331   2.289
  148THR   HG23 1900   4.972  11.448   2.423
  148THR    OG1 1901   4.766  11.296   2.438
  148THR    HG1 1902   4.701  11.281   2.507
  148THR      C 1903   4.836  11.022   2.550
  148THR      O 1904   4.819  11.059   2.665
  149GLY      N 1905   4.774  10.921   2.491
  149GLY      H 1906   4.800  10.902   2.395
  149GLY     CA 1907   4.713  10.816   2.570
  149GLY    HA1 1908   4.687  10.736   2.501
  149GLY    HA2 1909   4.628  10.862   2.622
  149GLY      C 1910   4.791  10.749   2.683
  149GLY      O 1911   4.908  10.714   2.659
  150THR      N 1912   4.727  10.706   2.793
  150THR      H 1913   4.627  10.715   2.784
  150THR     CA 1914   4.777  10.639   2.913
  150THR     HA 1915   4.829  10.720   2.963
  150THR     CB 1916   4.669  10.585   3.006
  150THR     HB 1917   4.613  10.502   2.964
  150THR    CG2 1918   4.729  10.546   3.144
  150THR   HG21 1919   4.785  10.452   3.150
  150THR   HG22 1920   4.810  10.611   3.177
  150THR   HG23 1921   4.650  10.518   3.214
  150THR    OG1 1922   4.586  10.688   3.036
  150THR    HG1 1923   4.541  10.704   2.953
  150THR      C 1924   4.867  10.518   2.874
  150THR      O 1925   4.964  10.479   2.944
  151ALA      N 1926   4.842  10.446   2.761
  151ALA      H 1927   4.760  10.473   2.710
  151ALA     CA 1928   4.895  10.316   2.726
  151ALA     HA 1929   4.896  10.247   2.810
  151ALA     CB 1930   4.795  10.258   2.620
  151ALA    HB1 1931   4.694  10.252   2.659
  151ALA    HB2 1932   4.782  10.332   2.541
  151ALA    HB3 1933   4.833  10.162   2.585
  151ALA      C 1934   5.037  10.319   2.667
  151ALA      O 1935   5.106  10.218   2.649
  152PHE      N 1936   5.085  10.438   2.631
  152PHE      H 1937   5.015  10.510   2.630
  152PHE     CA 1938   5.213  10.462   2.564
  152PHE     HA 1939   5.243  10.370   2.513
  152PHE     CB 1940   5.199  10.556   2.444
  152PHE    HB1 1941   5.286  10.542   2.380
  152PHE    HB2 1942   5.208  10.659   2.480
  152PHE     CG 1943   5.064  10.541   2.368
  152PHE    CD1 1944   5.031  10.419   2.302
  152PHE    HD1 1945   5.099  10.335   2.305
  152PHE    CE1 1946   4.903  10.410   2.241
  152PHE    HE1 1947   4.878  10.318   2.192
  152PHE     CZ 1948   4.815  10.518   2.232
  152PHE     HZ 1949   4.719  10.510   2.181
  152PHE    CE2 1950   4.856  10.642   2.285
  152PHE    HE2 1951   4.788  10.726   2.289
  152PHE    CD2 1952   4.972  10.648   2.353
  152PHE    HD2 1953   5.011  10.738   2.399
  152PHE      C 1954   5.332  10.504   2.663
  152PHE      O 1955   5.445  10.508   2.623
  153ARG      N 1956   5.296  10.536   2.784
  153ARG      H 1957   5.200  10.514   2.806
  153ARG     CA 1958   5.378  10.612   2.884
  153ARG     HA 1959   5.482  10.614   2.854
  153ARG     CB 1960   5.320  10.757   2.893
  153ARG    HB1 1961   5.328  10.805   2.795
  153ARG    HB2 1962   5.390  10.805   2.961
  153ARG     CG 1963   5.175  10.775   2.950
  153ARG    HG1 1964   5.154  10.703   3.030
  153ARG    HG2 1965   5.101  10.749   2.874
  153ARG     CD 1966   5.127  10.918   2.996
  153ARG    HD1 1967   5.020  10.902   3.007
  153ARG    HD2 1968   5.151  10.986   2.914
  153ARG     NE 1969   5.180  10.970   3.124
  153ARG     HE 1970   5.245  10.913   3.176
  153ARG     CZ 1971   5.154  11.081   3.182
  153ARG    NH1 1972   5.077  11.171   3.136
  153ARG   HH11 1973   5.037  11.166   3.043
  153ARG   HH12 1974   5.042  11.241   3.200
  153ARG    NH2 1975   5.222  11.108   3.292
  153ARG   HH21 1976   5.308  11.056   3.305
  153ARG   HH22 1977   5.196  11.187   3.350
  153ARG      C 1978   5.373  10.552   3.023
  153ARG      O 1979   5.275  10.478   3.051
  154ARG      N 1980   5.481  10.561   3.100
  154ARG      H 1981   5.554  10.630   3.087
  154ARG     CA 1982   5.485  10.475   3.223
  154ARG     HA 1983   5.464  10.370   3.200
  154ARG     CB 1984   5.623  10.484   3.290
  154ARG    HB1 1985   5.606  10.459   3.395
  154ARG    HB2 1986   5.657  10.588   3.297
  154ARG     CG 1987   5.733  10.388   3.248
  154ARG    HG1 1988   5.799  10.360   3.330
  154ARG    HG2 1989   5.788  10.437   3.168
  154ARG     CD 1990   5.685  10.252   3.194
  154ARG    HD1 1991   5.622  10.268   3.107
  154ARG    HD2 1992   5.635  10.193   3.271
  154ARG     NE 1993   5.797  10.164   3.166
  154ARG     HE 1994   5.888  10.207   3.178
  154ARG     CZ 1995   5.799  10.040   3.128
  154ARG    NH1 1996   5.689   9.977   3.100
  154ARG   HH11 1997   5.598  10.021   3.089
  154ARG   HH12 1998   5.706   9.883   3.068
  154ARG    NH2 1999   5.912   9.980   3.124
  154ARG   HH21 2000   5.986  10.023   3.177
  154ARG   HH22 2001   5.920   9.883   3.099
  154ARG      C 2002   5.374  10.512   3.325
  154ARG      O 2003   5.367  10.620   3.375
  155SER      N 2004   5.280  10.415   3.339
  155SER      H 2005   5.295  10.319   3.315
  155SER     CA 2006   5.154  10.427   3.407
  155SER     HA 2007   5.158  10.505   3.483
  155SER     CB 2008   5.040  10.458   3.299
  155SER    HB1 2009   5.073  10.546   3.244
  155SER    HB2 2010   4.947  10.488   3.346
  155SER     OG 2011   5.025  10.358   3.205
  155SER     HG 2012   5.039  10.396   3.118
  155SER      C 2013   5.117  10.284   3.467
  155SER      O 2014   5.189  10.187   3.458
  156PRO      N 2015   4.998  10.276   3.536
  156PRO     CD 2016   4.947  10.384   3.618
  156PRO    HD1 2017   4.877  10.448   3.564
  156PRO    HD2 2018   5.028  10.444   3.659
  156PRO     CG 2019   4.879  10.311   3.734
  156PRO    HG1 2020   4.792  10.369   3.764
  156PRO    HG2 2021   4.952  10.297   3.814
  156PRO     CB 2022   4.837  10.178   3.682
  156PRO    HB1 2023   4.742  10.190   3.629
  156PRO    HB2 2024   4.825  10.099   3.757
  156PRO     CA 2025   4.954  10.144   3.578
  156PRO     HA 2026   5.026  10.093   3.642
  156PRO      C 2027   4.916  10.054   3.460
  156PRO      O 2028   4.962   9.937   3.460
  157CYS      N 2029   4.838  10.109   3.362
  157CYS      H 2030   4.818  10.208   3.364
  157CYS     CA 2031   4.800  10.036   3.238
  157CYS     HA 2032   4.745   9.945   3.264
  157CYS     CB 2033   4.715  10.116   3.153
  157CYS    HB1 2034   4.712  10.072   3.054
  157CYS    HB2 2035   4.750  10.220   3.153
  157CYS     SG 2036   4.542  10.121   3.209
  157CYS     HG 2037   4.481  10.160   3.097
  157CYS      C 2038   4.921   9.983   3.160
  157CYS      O 2039   4.916   9.878   3.100
  158ASN      N 2040   5.027  10.067   3.157
  158ASN      H 2041   5.024  10.152   3.212
  158ASN     CA 2042   5.131  10.043   3.062
  158ASN     HA 2043   5.079  10.020   2.969
  158ASN     CB 2044   5.214  10.177   3.050
  158ASN    HB1 2045   5.250  10.203   3.150
  158ASN    HB2 2046   5.145  10.252   3.010
  158ASN     CG 2047   5.338  10.163   2.962
  158ASN    OD1 2048   5.447  10.136   3.013
  158ASN    ND2 2049   5.320  10.172   2.832
  158ASN   HD21 2050   5.234  10.166   2.780
  158ASN   HD22 2051   5.391  10.134   2.772
  158ASN      C 2052   5.217   9.913   3.087
  158ASN      O 2053   5.238   9.889   3.204
  159LEU      N 2054   5.263   9.844   2.982
  159LEU      H 2055   5.252   9.883   2.889
  159LEU     CA 2056   5.352   9.720   2.996
  159LEU     HA 2057   5.374   9.706   3.102
  159LEU     CB 2058   5.282   9.598   2.936
  159LEU    HB1 2059   5.357   9.521   2.922
  159LEU    HB2 2060   5.255   9.635   2.837
  159LEU     CG 2061   5.153   9.557   3.020
  159LEU     HG 2062   5.096   9.641   3.060
  159LEU    CD1 2063   5.062   9.461   2.927
  159LEU   HD11 2064   5.020   9.509   2.838
  159LEU   HD12 2065   5.136   9.390   2.890
  159LEU   HD13 2066   4.989   9.403   2.983
  159LEU    CD2 2067   5.202   9.469   3.133
  159LEU   HD21 2068   5.118   9.435   3.193
  159LEU   HD22 2069   5.277   9.400   3.096
  159LEU   HD23 2070   5.258   9.541   3.194
  159LEU      C 2071   5.492   9.745   2.934
  159LEU      O 2072   5.592   9.720   3.001
  160ILE      N 2073   5.494   9.807   2.820
  160ILE      H 2074   5.403   9.814   2.775
  160ILE     CA 2075   5.613   9.845   2.740
  160ILE     HA 2076   5.702   9.834   2.802
  160ILE     CB 2077   5.616   9.762   2.611
  160ILE     HB 2078   5.512   9.749   2.582
  160ILE    CG2 2079   5.693   9.828   2.502
  160ILE   HG21 2080   5.654   9.928   2.481
  160ILE   HG22 2081   5.793   9.844   2.543
  160ILE   HG23 2082   5.702   9.773   2.409
  160ILE    CG1 2083   5.673   9.613   2.632
  160ILE   HG11 2084   5.739   9.610   2.718
  160ILE   HG12 2085   5.737   9.584   2.549
  160ILE     CD 2086   5.575   9.495   2.629
  160ILE    HD1 2087   5.629   9.406   2.663
  160ILE    HD2 2088   5.492   9.505   2.699
  160ILE    HD3 2089   5.537   9.480   2.528
  160ILE      C 2090   5.598   9.994   2.712
  160ILE      O 2091   5.501  10.048   2.649
  161TYR      N 2092   5.698  10.075   2.757
  161TYR      H 2093   5.776  10.032   2.804
  161TYR     CA 2094   5.708  10.220   2.729
  161TYR     HA 2095   5.616  10.271   2.756
  161TYR     CB 2096   5.826  10.270   2.809
  161TYR    HB1 2097   5.919  10.225   2.773
  161TYR    HB2 2098   5.802  10.246   2.913
  161TYR     CG 2099   5.842  10.421   2.791
  161TYR    CD1 2100   5.738  10.512   2.836
  161TYR    HD1 2101   5.645  10.467   2.869
  161TYR    CE1 2102   5.751  10.653   2.827
  161TYR    HE1 2103   5.676  10.721   2.864
  161TYR     CZ 2104   5.861  10.705   2.766
  161TYR     OH 2105   5.876  10.836   2.750
  161TYR     HH 2106   5.793  10.877   2.776
  161TYR    CE2 2107   5.970  10.620   2.729
  161TYR    HE2 2108   6.060  10.663   2.688
  161TYR    CD2 2109   5.958  10.476   2.741
  161TYR    HD2 2110   6.044  10.418   2.713
  161TYR      C 2111   5.731  10.245   2.578
  161TYR      O 2112   5.825  10.192   2.523
  162PHE      N 2113   5.649  10.325   2.509
  162PHE      H 2114   5.575  10.371   2.560
  162PHE     CA 2115   5.652  10.368   2.365
  162PHE     HA 2116   5.736  10.318   2.317
  162PHE     CB 2117   5.524  10.331   2.288
  162PHE    HB1 2118   5.533  10.365   2.185
  162PHE    HB2 2119   5.444  10.372   2.349
  162PHE     CG 2120   5.498  10.180   2.274
  162PHE    CD1 2121   5.557  10.105   2.171
  162PHE    HD1 2122   5.627  10.147   2.101
  162PHE    CE1 2123   5.538   9.966   2.158
  162PHE    HE1 2124   5.584   9.915   2.074
  162PHE     CZ 2125   5.451   9.906   2.253
  162PHE     HZ 2126   5.434   9.802   2.233
  162PHE    CE2 2127   5.385   9.980   2.347
  162PHE    HE2 2128   5.320   9.928   2.416
  162PHE    CD2 2129   5.413  10.119   2.367
  162PHE    HD2 2130   5.375  10.170   2.455
  162PHE      C 2131   5.692  10.514   2.335
  162PHE      O 2132   5.772  10.540   2.243
  163GLY      N 2133   5.643  10.607   2.419
  163GLY      H 2134   5.586  10.582   2.498
  163GLY     CA 2135   5.670  10.756   2.393
  163GLY    HA1 2136   5.742  10.773   2.313
  163GLY    HA2 2137   5.704  10.786   2.492
  163GLY      C 2138   5.541  10.836   2.355
  163GLY      O 2139   5.436  10.814   2.405
  164GLU      N 2140   5.553  10.930   2.264
  164GLU      H 2141   5.647  10.955   2.238
  164GLU     CA 2142   5.450  11.017   2.214
  164GLU     HA 2143   5.352  10.974   2.228
  164GLU     CB 2144   5.461  11.158   2.271
  164GLU    HB1 2145   5.528  11.215   2.207
  164GLU    HB2 2146   5.515  11.159   2.366
  164GLU     CG 2147   5.333  11.234   2.307
  164GLU    HG1 2148   5.278  11.169   2.375
  164GLU    HG2 2149   5.267  11.247   2.221
  164GLU     CD 2150   5.363  11.361   2.378
  164GLU    OE1 2151   5.379  11.350   2.500
  164GLU    OE2 2152   5.353  11.476   2.321
  164GLU      C 2153   5.452  11.021   2.059
  164GLU      O 2154   5.340  11.020   2.007
  165HID      N 2155   5.562  11.033   1.991
  165HID      H 2156   5.648  11.029   2.044
  165HID     CA 2157   5.570  11.063   1.846
  165HID     HA 2158   5.484  11.123   1.816
  165HID     CB 2159   5.686  11.156   1.823
  165HID    HB1 2160   5.714  11.147   1.718
  165HID    HB2 2161   5.774  11.118   1.875
  165HID     CG 2162   5.652  11.304   1.841
  165HID    ND1 2163   5.560  11.383   1.772
  165HID    HD1 2164   5.487  11.348   1.711
  165HID    CE1 2165   5.576  11.509   1.816
  165HID    HE1 2166   5.506  11.587   1.795
  165HID    NE2 2167   5.673  11.515   1.910
  165HID    CD2 2168   5.728  11.387   1.919
  165HID    HD2 2169   5.819  11.363   1.970
  165HID      C 2170   5.592  10.928   1.768
  165HID      O 2171   5.659  10.841   1.829
  166PRO      N 2172   5.552  10.918   1.642
  166PRO     CD 2173   5.477  11.023   1.581
  166PRO    HD1 2174   5.541  11.110   1.566
  166PRO    HD2 2175   5.397  11.041   1.653
  166PRO     CG 2176   5.433  10.966   1.447
  166PRO    HG1 2177   5.418  11.035   1.364
  166PRO    HG2 2178   5.338  10.913   1.460
  166PRO     CB 2179   5.546  10.860   1.413
  166PRO    HB1 2180   5.633  10.902   1.363
  166PRO    HB2 2181   5.490  10.786   1.356
  166PRO     CA 2182   5.601  10.807   1.552
  166PRO     HA 2183   5.546  10.715   1.573
  166PRO      C 2184   5.752  10.772   1.559
  166PRO      O 2185   5.796  10.658   1.567
  167LEU      N 2186   5.831  10.873   1.576
  167LEU      H 2187   5.796  10.964   1.549
  167LEU     CA 2188   5.977  10.848   1.586
  167LEU     HA 2189   6.003  10.795   1.495
  167LEU     CB 2190   6.049  10.988   1.590
  167LEU    HB1 2191   6.026  11.033   1.687
  167LEU    HB2 2192   5.991  11.052   1.524
  167LEU     CG 2193   6.198  10.980   1.557
  167LEU     HG 2194   6.248  10.916   1.629
  167LEU    CD1 2195   6.227  10.918   1.424
  167LEU   HD11 2196   6.217  10.810   1.435
  167LEU   HD12 2197   6.168  10.969   1.348
  167LEU   HD13 2198   6.334  10.936   1.409
  167LEU    CD2 2199   6.274  11.114   1.561
  167LEU   HD21 2200   6.261  11.163   1.465
  167LEU   HD22 2201   6.242  11.184   1.637
  167LEU   HD23 2202   6.381  11.096   1.573
  167LEU      C 2203   6.023  10.764   1.704
  167LEU      O 2204   6.108  10.676   1.694
  168SER      N 2205   5.967  10.802   1.818
  168SER      H 2206   5.898  10.876   1.813
  168SER     CA 2207   5.984  10.729   1.947
  168SER     HA 2208   6.091  10.725   1.970
  168SER     CB 2209   5.925  10.813   2.053
  168SER    HB1 2210   5.958  10.764   2.145
  168SER    HB2 2211   5.817  10.819   2.039
  168SER     OG 2212   5.951  10.955   2.039
  168SER     HG 2213   5.909  11.010   2.105
  168SER      C 2214   5.935  10.585   1.949
  168SER      O 2215   6.001  10.497   1.996
  169PHE      N 2216   5.811  10.573   1.887
  169PHE      H 2217   5.759  10.652   1.853
  169PHE     CA 2218   5.751  10.439   1.870
  169PHE     HA 2219   5.763  10.400   1.971
  169PHE     CB 2220   5.608  10.455   1.817
  169PHE    HB1 2221   5.579  10.359   1.775
  169PHE    HB2 2222   5.611  10.526   1.734
  169PHE     CG 2223   5.491  10.501   1.905
  169PHE    CD1 2224   5.493  10.603   2.003
  169PHE    HD1 2225   5.587  10.655   2.016
  169PHE    CE1 2226   5.377  10.637   2.078
  169PHE    HE1 2227   5.380  10.726   2.140
  169PHE     CZ 2228   5.255  10.568   2.052
  169PHE     HZ 2229   5.170  10.590   2.114
  169PHE    CE2 2230   5.251  10.465   1.963
  169PHE    HE2 2231   5.160  10.406   1.957
  169PHE    CD2 2232   5.369  10.430   1.889
  169PHE    HD2 2233   5.359  10.349   1.819
  169PHE      C 2234   5.845  10.350   1.787
  169PHE      O 2235   5.875  10.241   1.835
  170ALA      N 2236   5.892  10.397   1.668
  170ALA      H 2237   5.863  10.489   1.640
  170ALA     CA 2238   5.994  10.324   1.586
  170ALA     HA 2239   5.948  10.235   1.543
  170ALA     CB 2240   6.031  10.408   1.464
  170ALA    HB1 2241   6.106  10.359   1.402
  170ALA    HB2 2242   5.944  10.418   1.399
  170ALA    HB3 2243   6.076  10.503   1.494
  170ALA      C 2244   6.127  10.290   1.665
  170ALA      O 2245   6.176  10.176   1.649
  171ALA      N 2246   6.181  10.383   1.745
  171ALA      H 2247   6.150  10.479   1.747
  171ALA     CA 2248   6.292  10.354   1.829
  171ALA     HA 2249   6.379  10.324   1.771
  171ALA     CB 2250   6.331  10.491   1.896
  171ALA    HB1 2251   6.360  10.549   1.808
  171ALA    HB2 2252   6.252  10.527   1.962
  171ALA    HB3 2253   6.425  10.484   1.950
  171ALA      C 2254   6.272  10.250   1.938
  171ALA      O 2255   6.360  10.164   1.963
  172CYS      N 2256   6.151  10.245   2.002
  172CYS      H 2257   6.087  10.319   1.978
  172CYS     CA 2258   6.099  10.147   2.100
  172CYS     HA 2259   6.165  10.152   2.187
  172CYS     CB 2260   5.967  10.201   2.155
  172CYS    HB1 2261   5.917  10.116   2.202
  172CYS    HB2 2262   5.907  10.250   2.079
  172CYS     SG 2263   6.012  10.332   2.273
  172CYS     HG 2264   6.007  10.426   2.178
  172CYS      C 2265   6.104  10.010   2.050
  172CYS      O 2266   6.159   9.926   2.122
  173VAL      N 2267   6.056   9.980   1.929
  173VAL      H 2268   6.027  10.057   1.871
  173VAL     CA 2269   6.067   9.851   1.867
  173VAL     HA 2270   6.072   9.780   1.950
  173VAL     CB 2271   5.943   9.811   1.781
  173VAL     HB 2272   5.970   9.717   1.734
  173VAL    CG1 2273   5.823   9.782   1.870
  173VAL   HG11 2274   5.853   9.719   1.954
  173VAL   HG12 2275   5.789   9.879   1.908
  173VAL   HG13 2276   5.747   9.725   1.818
  173VAL    CG2 2277   5.908   9.917   1.673
  173VAL   HG21 2278   5.852  10.003   1.709
  173VAL   HG22 2279   6.002   9.953   1.632
  173VAL   HG23 2280   5.859   9.868   1.588
  173VAL      C 2281   6.201   9.826   1.782
  173VAL      O 2282   6.213   9.741   1.695
  174ASN      N 2283   6.300   9.916   1.806
  174ASN      H 2284   6.270  10.000   1.854
  174ASN     CA 2285   6.438   9.915   1.745
  174ASN     HA 2286   6.474  10.014   1.774
  174ASN     CB 2287   6.535   9.818   1.819
  174ASN    HB1 2288   6.632   9.833   1.772
  174ASN    HB2 2289   6.491   9.721   1.795
  174ASN     CG 2290   6.550   9.823   1.966
  174ASN    OD1 2291   6.568   9.723   2.039
  174ASN    ND2 2292   6.546   9.938   2.026
  174ASN   HD21 2293   6.497  10.014   1.982
  174ASN   HD22 2294   6.580   9.942   2.121
  174ASN      C 2295   6.442   9.903   1.584
  174ASN      O 2296   6.545   9.855   1.536
  175SER      N 2297   6.330   9.934   1.518
  175SER      H 2298   6.252   9.969   1.572
  175SER     CA 2299   6.324   9.913   1.372
  175SER     HA 2300   6.382   9.823   1.351
  175SER     CB 2301   6.188   9.870   1.321
  175SER    HB1 2302   6.200   9.874   1.213
  175SER    HB2 2303   6.117   9.943   1.360
  175SER     OG 2304   6.148   9.747   1.369
  175SER     HG 2305   6.210   9.686   1.329
  175SER      C 2306   6.382  10.026   1.297
  175SER      O 2307   6.307  10.105   1.236
  176GLU      N 2308   6.514  10.046   1.285
  176GLU      H 2309   6.571   9.974   1.327
  176GLU     CA 2310   6.580  10.151   1.212
  176GLU     HA 2311   6.569  10.240   1.273
  176GLU     CB 2312   6.728  10.115   1.212
  176GLU    HB1 2313   6.745  10.056   1.123
  176GLU    HB2 2314   6.750  10.055   1.300
  176GLU     CG 2315   6.815  10.237   1.199
  176GLU    HG1 2316   6.822  10.274   1.301
  176GLU    HG2 2317   6.774  10.316   1.137
  176GLU     CD 2318   6.967  10.199   1.178
  176GLU    OE1 2319   7.013  10.219   1.064
  176GLU    OE2 2320   7.031  10.139   1.266
  176GLU      C 2321   6.531  10.183   1.069
  176GLU      O 2322   6.523  10.300   1.038
  177GLU      N 2323   6.498  10.083   0.984
  177GLU      H 2324   6.519   9.989   1.016
  177GLU     CA 2325   6.429  10.097   0.858
  177GLU     HA 2326   6.504  10.135   0.787
  177GLU     CB 2327   6.390   9.959   0.821
  177GLU    HB1 2328   6.314   9.925   0.892
  177GLU    HB2 2329   6.477   9.895   0.831
  177GLU     CG 2330   6.335   9.938   0.678
  177GLU    HG1 2331   6.284  10.031   0.650
  177GLU    HG2 2332   6.265   9.856   0.663
  177GLU     CD 2333   6.443   9.906   0.573
  177GLU    OE1 2334   6.405   9.871   0.459
  177GLU    OE2 2335   6.564   9.936   0.595
  177GLU      C 2336   6.312  10.193   0.860
  177GLU      O 2337   6.291  10.273   0.765
  178ILE      N 2338   6.236  10.191   0.970
  178ILE      H 2339   6.268  10.135   1.047
  178ILE     CA 2340   6.113  10.277   0.997
  178ILE     HA 2341   6.071  10.299   0.899
  178ILE     CB 2342   6.005  10.199   1.076
  178ILE     HB 2343   6.031  10.193   1.182
  178ILE    CG2 2344   5.871  10.280   1.078
  178ILE   HG21 2345   5.784  10.215   1.086
  178ILE   HG22 2346   5.869  10.351   1.160
  178ILE   HG23 2347   5.863  10.334   0.984
  178ILE    CG1 2348   5.987  10.055   1.019
  178ILE   HG11 2349   5.910  10.007   1.079
  178ILE   HG12 2350   6.077   9.999   1.042
  178ILE     CD 2351   5.953  10.047   0.873
  178ILE    HD1 2352   5.885  10.128   0.847
  178ILE    HD2 2353   6.041  10.061   0.809
  178ILE    HD3 2354   5.903   9.954   0.847
  178ILE      C 2355   6.147  10.408   1.060
  178ILE      O 2356   6.089  10.510   1.036
  179VAL      N 2357   6.251  10.421   1.146
  179VAL      H 2358   6.294  10.333   1.173
  179VAL     CA 2359   6.314  10.554   1.183
  179VAL     HA 2360   6.250  10.619   1.241
  179VAL     CB 2361   6.445  10.523   1.275
  179VAL     HB 2362   6.497  10.438   1.232
  179VAL    CG1 2363   6.548  10.641   1.292
  179VAL   HG11 2364   6.505  10.727   1.343
  179VAL   HG12 2365   6.625  10.615   1.364
  179VAL   HG13 2366   6.596  10.652   1.195
  179VAL    CG2 2367   6.408  10.476   1.416
  179VAL   HG21 2368   6.357  10.380   1.413
  179VAL   HG22 2369   6.491  10.465   1.486
  179VAL   HG23 2370   6.339  10.551   1.453
  179VAL      C 2371   6.355  10.622   1.047
  179VAL      O 2372   6.304  10.727   1.013
  180ARG      N 2373   6.438  10.557   0.966
  180ARG      H 2374   6.457  10.463   0.995
  180ARG     CA 2375   6.468  10.606   0.834
  180ARG     HA 2376   6.507  10.706   0.857
  180ARG     CB 2377   6.574  10.510   0.777
  180ARG    HB1 2378   6.588  10.529   0.671
  180ARG    HB2 2379   6.553  10.403   0.769
  180ARG     CG 2380   6.721  10.520   0.829
  180ARG    HG1 2381   6.733  10.489   0.933
  180ARG    HG2 2382   6.738  10.624   0.802
  180ARG     CD 2383   6.823  10.433   0.745
  180ARG    HD1 2384   6.919  10.485   0.744
  180ARG    HD2 2385   6.785  10.424   0.643
  180ARG     NE 2386   6.840  10.301   0.812
  180ARG     HE 2387   6.890  10.307   0.899
  180ARG     CZ 2388   6.798  10.178   0.776
  180ARG    NH1 2389   6.833  10.076   0.851
  180ARG   HH11 2390   6.878  10.106   0.936
  180ARG   HH12 2391   6.801   9.982   0.829
  180ARG    NH2 2392   6.736  10.149   0.668
  180ARG   HH21 2393   6.700  10.231   0.621
  180ARG   HH22 2394   6.693  10.059   0.652
  180ARG      C 2395   6.351  10.627   0.742
  180ARG      O 2396   6.359  10.727   0.671
  181LEU      N 2397   6.249  10.546   0.738
  181LEU      H 2398   6.267  10.455   0.779
  181LEU     CA 2399   6.126  10.574   0.656
  181LEU     HA 2400   6.153  10.588   0.551
  181LEU     CB 2401   6.041  10.458   0.672
  181LEU    HB1 2402   6.003  10.462   0.774
  181LEU    HB2 2403   6.100  10.371   0.642
  181LEU     CG 2404   5.922  10.460   0.575
  181LEU     HG 2405   5.845  10.533   0.600
  181LEU    CD1 2406   5.949  10.484   0.426
  181LEU   HD11 2407   5.862  10.481   0.360
  181LEU   HD12 2408   5.987  10.583   0.401
  181LEU   HD13 2409   6.032  10.419   0.397
  181LEU    CD2 2410   5.850  10.325   0.592
  181LEU   HD21 2411   5.788  10.305   0.505
  181LEU   HD22 2412   5.919  10.244   0.613
  181LEU   HD23 2413   5.781  10.331   0.676
  181LEU      C 2414   6.048  10.696   0.717
  181LEU      O 2415   5.980  10.764   0.643
  182LEU      N 2416   6.065  10.732   0.848
  182LEU      H 2417   6.129  10.678   0.905
  182LEU     CA 2418   6.000  10.854   0.905
  182LEU     HA 2419   5.903  10.863   0.857
  182LEU     CB 2420   5.970  10.840   1.055
  182LEU    HB1 2421   5.950  10.940   1.093
  182LEU    HB2 2422   6.060  10.804   1.104
  182LEU     CG 2423   5.857  10.742   1.084
  182LEU     HG 2424   5.875  10.647   1.034
  182LEU    CD1 2425   5.852  10.705   1.232
  182LEU   HD11 2426   5.859  10.797   1.290
  182LEU   HD12 2427   5.761  10.651   1.258
  182LEU   HD13 2428   5.937  10.642   1.257
  182LEU    CD2 2429   5.723  10.802   1.040
  182LEU   HD21 2430   5.703  10.897   1.090
  182LEU   HD22 2431   5.719  10.834   0.936
  182LEU   HD23 2432   5.642  10.732   1.062
  182LEU      C 2433   6.068  10.988   0.868
  182LEU      O 2434   6.004  11.076   0.817
  183ILE      N 2435   6.203  10.988   0.887
  183ILE      H 2436   6.246  10.903   0.919
  183ILE     CA 2437   6.289  11.100   0.848
  183ILE     HA 2438   6.232  11.187   0.883
  183ILE     CB 2439   6.433  11.087   0.905
  183ILE     HB 2440   6.477  11.000   0.855
  183ILE    CG2 2441   6.517  11.209   0.882
  183ILE   HG21 2442   6.529  11.232   0.776
  183ILE   HG22 2443   6.478  11.298   0.933
  183ILE   HG23 2444   6.620  11.192   0.911
  183ILE    CG1 2445   6.438  11.057   1.054
  183ILE   HG11 2446   6.365  10.985   1.091
  183ILE   HG12 2447   6.427  11.148   1.111
  183ILE     CD 2448   6.576  11.012   1.109
  183ILE    HD1 2449   6.653  11.087   1.129
  183ILE    HD2 2450   6.558  10.973   1.209
  183ILE    HD3 2451   6.606  10.924   1.051
  183ILE      C 2452   6.281  11.124   0.697
  183ILE      O 2453   6.267  11.242   0.658
  184GLU      N 2454   6.285  11.024   0.610
  184GLU      H 2455   6.295  10.931   0.648
  184GLU     CA 2456   6.247  11.030   0.464
  184GLU     HA 2457   6.332  11.075   0.411
  184GLU     CB 2458   6.219  10.892   0.405
  184GLU    HB1 2459   6.131  10.854   0.458
  184GLU    HB2 2460   6.291  10.817   0.438
  184GLU     CG 2461   6.192  10.878   0.265
  184GLU    HG1 2462   6.105  10.939   0.237
  184GLU    HG2 2463   6.166  10.773   0.252
  184GLU     CD 2464   6.310  10.909   0.172
  184GLU    OE1 2465   6.286  10.972   0.068
  184GLU    OE2 2466   6.425  10.882   0.218
  184GLU      C 2467   6.126  11.120   0.426
  184GLU      O 2468   6.102  11.166   0.310
  185HID      N 2469   6.037  11.141   0.527
  185HID      H 2470   6.073  11.106   0.615
  185HID     CA 2471   5.908  11.214   0.523
  185HID     HA 2472   5.903  11.252   0.421
  185HID     CB 2473   5.782  11.117   0.533
  185HID    HB1 2474   5.692  11.178   0.539
  185HID    HB2 2475   5.778  11.055   0.622
  185HID     CG 2476   5.779  11.013   0.418
  185HID    ND1 2477   5.837  10.890   0.422
  185HID    HD1 2478   5.899  10.853   0.493
  185HID    CE1 2479   5.817  10.834   0.300
  185HID    HE1 2480   5.851  10.737   0.267
  185HID    NE2 2481   5.742  10.909   0.221
  185HID    CD2 2482   5.728  11.030   0.292
  185HID    HD2 2483   5.664  11.110   0.259
  185HID      C 2484   5.904  11.334   0.620
  185HID      O 2485   5.796  11.374   0.656
  186GLY      N 2486   6.024  11.375   0.668
  186GLY      H 2487   6.105  11.320   0.645
  186GLY     CA 2488   6.038  11.497   0.750
  186GLY    HA1 2489   5.982  11.581   0.711
  186GLY    HA2 2490   6.144  11.522   0.744
  186GLY      C 2491   6.020  11.489   0.903
  186GLY      O 2492   5.974  11.588   0.962
  187ALA      N 2493   6.041  11.375   0.965
  187ALA      H 2494   6.068  11.299   0.905
  187ALA     CA 2495   6.045  11.360   1.112
  187ALA     HA 2496   5.955  11.404   1.156
  187ALA     CB 2497   6.051  11.209   1.132
  187ALA    HB1 2498   5.986  11.163   1.057
  187ALA    HB2 2499   6.151  11.168   1.116
  187ALA    HB3 2500   6.013  11.169   1.226
  187ALA      C 2501   6.156  11.454   1.173
  187ALA      O 2502   6.273  11.433   1.131
  188ASP      N 2503   6.124  11.543   1.270
  188ASP      H 2504   6.025  11.563   1.282
  188ASP     CA 2505   6.216  11.622   1.347
  188ASP     HA 2506   6.271  11.693   1.286
  188ASP     CB 2507   6.128  11.710   1.436
  188ASP    HB1 2508   6.048  11.647   1.476
  188ASP    HB2 2509   6.073  11.782   1.375
  188ASP     CG 2510   6.186  11.790   1.552
  188ASP    OD1 2511   6.307  11.818   1.554
  188ASP    OD2 2512   6.097  11.838   1.631
  188ASP      C 2513   6.304  11.526   1.431
  188ASP      O 2514   6.254  11.436   1.491
  189ILE      N 2515   6.433  11.542   1.431
  189ILE      H 2516   6.468  11.607   1.362
  189ILE     CA 2517   6.527  11.467   1.517
  189ILE     HA 2518   6.494  11.364   1.506
  189ILE     CB 2519   6.665  11.474   1.446
  189ILE     HB 2520   6.737  11.430   1.516
  189ILE    CG2 2521   6.649  11.377   1.325
  189ILE   HG21 2522   6.580  11.406   1.246
  189ILE   HG22 2523   6.749  11.357   1.286
  189ILE   HG23 2524   6.617  11.276   1.350
  189ILE    CG1 2525   6.721  11.611   1.386
  189ILE   HG11 2526   6.658  11.650   1.307
  189ILE   HG12 2527   6.820  11.608   1.340
  189ILE     CD 2528   6.739  11.701   1.513
  189ILE    HD1 2529   6.823  11.769   1.503
  189ILE    HD2 2530   6.656  11.766   1.541
  189ILE    HD3 2531   6.755  11.639   1.601
  189ILE      C 2532   6.530  11.496   1.669
  189ILE      O 2533   6.592  11.419   1.741
  190ARG      N 2534   6.478  11.609   1.709
  190ARG      H 2535   6.446  11.675   1.639
  190ARG     CA 2536   6.464  11.648   1.855
  190ARG     HA 2537   6.539  11.602   1.920
  190ARG     CB 2538   6.478  11.796   1.876
  190ARG    HB1 2539   6.472  11.804   1.985
  190ARG    HB2 2540   6.391  11.848   1.835
  190ARG     CG 2541   6.606  11.859   1.825
  190ARG    HG1 2542   6.582  11.905   1.729
  190ARG    HG2 2543   6.678  11.784   1.795
  190ARG     CD 2544   6.671  11.962   1.923
  190ARG    HD1 2545   6.678  11.901   2.013
  190ARG    HD2 2546   6.607  12.049   1.938
  190ARG     NE 2547   6.810  11.993   1.880
  190ARG     HE 2548   6.846  11.963   1.791
  190ARG     CZ 2549   6.906  12.053   1.947
  190ARG    NH1 2550   6.888  12.119   2.058
  190ARG   HH11 2551   6.794  12.125   2.094
  190ARG   HH12 2552   6.967  12.158   2.106
  190ARG    NH2 2553   7.026  12.051   1.896
  190ARG   HH21 2554   7.039  11.982   1.824
  190ARG   HH22 2555   7.102  12.105   1.935
  190ARG      C 2556   6.333  11.598   1.911
  190ARG      O 2557   6.334  11.528   2.015
  191ALA      N 2558   6.226  11.610   1.838
  191ALA      H 2559   6.238  11.661   1.752
  191ALA     CA 2560   6.085  11.564   1.858
  191ALA     HA 2561   6.018  11.631   1.803
  191ALA     CB 2562   6.058  11.436   1.781
  191ALA    HB1 2563   6.094  11.349   1.836
  191ALA    HB2 2564   5.949  11.430   1.772
  191ALA    HB3 2565   6.100  11.440   1.681
  191ALA      C 2566   6.038  11.577   2.008
  191ALA      O 2567   6.004  11.483   2.081
  192GLN      N 2568   6.043  11.701   2.061
  192GLN      H 2569   6.089  11.769   2.002
  192GLN     CA 2570   6.014  11.729   2.207
  192GLN     HA 2571   6.075  11.661   2.268
  192GLN     CB 2572   6.068  11.871   2.246
  192GLN    HB1 2573   6.026  11.909   2.339
  192GLN    HB2 2574   6.040  11.938   2.164
  192GLN     CG 2575   6.219  11.872   2.257
  192GLN    HG1 2576   6.264  11.847   2.160
  192GLN    HG2 2577   6.250  11.796   2.328
  192GLN     CD 2578   6.276  12.001   2.305
  192GLN    OE1 2579   6.330  12.079   2.225
  192GLN    NE2 2580   6.282  12.029   2.432
  192GLN   HE21 2581   6.253  11.966   2.505
  192GLN   HE22 2582   6.329  12.112   2.465
  192GLN      C 2583   5.867  11.699   2.241
  192GLN      O 2584   5.774  11.757   2.179
  193ASP      N 2585   5.840  11.610   2.333
  193ASP      H 2586   5.917  11.557   2.371
  193ASP     CA 2587   5.706  11.564   2.375
  193ASP     HA 2588   5.651  11.546   2.283
  193ASP     CB 2589   5.709  11.430   2.445
  193ASP    HB1 2590   5.758  11.356   2.382
  193ASP    HB2 2591   5.605  11.402   2.463
  193ASP     CG 2592   5.770  11.422   2.583
  193ASP    OD1 2593   5.790  11.308   2.623
  193ASP    OD2 2594   5.800  11.523   2.648
  193ASP      C 2595   5.623  11.671   2.447
  193ASP      O 2596   5.665  11.787   2.468
  194SER      N 2597   5.502  11.628   2.496
  194SER      H 2598   5.460  11.540   2.468
  194SER     CA 2599   5.418  11.714   2.578
  194SER     HA 2600   5.389  11.803   2.522
  194SER     CB 2601   5.289  11.642   2.614
  194SER    HB1 2602   5.227  11.692   2.689
  194SER    HB2 2603   5.307  11.546   2.664
  194SER     OG 2604   5.203  11.626   2.505
  194SER     HG 2605   5.241  11.561   2.446
  194SER      C 2606   5.478  11.761   2.709
  194SER      O 2607   5.424  11.857   2.764
  195LEU      N 2608   5.593  11.711   2.750
  195LEU      H 2609   5.638  11.652   2.681
  195LEU     CA 2610   5.673  11.758   2.866
  195LEU     HA 2611   5.633  11.848   2.913
  195LEU     CB 2612   5.663  11.658   2.989
  195LEU    HB1 2613   5.726  11.690   3.072
  195LEU    HB2 2614   5.705  11.563   2.957
  195LEU     CG 2615   5.523  11.635   3.041
  195LEU     HG 2616   5.463  11.600   2.958
  195LEU    CD1 2617   5.540  11.531   3.152
  195LEU   HD11 2618   5.605  11.570   3.230
  195LEU   HD12 2619   5.448  11.499   3.200
  195LEU   HD13 2620   5.594  11.445   3.112
  195LEU    CD2 2621   5.442  11.758   3.086
  195LEU   HD21 2622   5.451  11.830   3.004
  195LEU   HD22 2623   5.336  11.732   3.089
  195LEU   HD23 2624   5.473  11.804   3.179
  195LEU      C 2625   5.818  11.810   2.827
  195LEU      O 2626   5.897  11.857   2.912
  196GLY      N 2627   5.843  11.826   2.694
  196GLY      H 2628   5.766  11.810   2.630
  196GLY     CA 2629   5.963  11.874   2.633
  196GLY    HA1 2630   6.006  11.948   2.700
  196GLY    HA2 2631   5.941  11.910   2.533
  196GLY      C 2632   6.080  11.774   2.621
  196GLY      O 2633   6.184  11.805   2.569
  197ASN      N 2634   6.063  11.649   2.668
  197ASN      H 2635   5.969  11.626   2.696
  197ASN     CA 2636   6.160  11.540   2.666
  197ASN     HA 2637   6.247  11.570   2.723
  197ASN     CB 2638   6.096  11.419   2.738
  197ASN    HB1 2639   6.157  11.329   2.732
  197ASN    HB2 2640   6.008  11.379   2.687
  197ASN     CG 2641   6.061  11.456   2.877
  197ASN    OD1 2642   6.144  11.470   2.965
  197ASN    ND2 2643   5.939  11.480   2.906
  197ASN   HD21 2644   5.879  11.476   2.825
  197ASN   HD22 2645   5.909  11.464   3.001
  197ASN      C 2646   6.206  11.511   2.522
  197ASN      O 2647   6.116  11.473   2.444
  198THR      N 2648   6.327  11.543   2.489
  198THR      H 2649   6.387  11.605   2.542
  198THR     CA 2650   6.378  11.506   2.349
  198THR     HA 2651   6.307  11.555   2.282
  198THR     CB 2652   6.524  11.542   2.309
  198THR     HB 2653   6.536  11.522   2.202
  198THR    CG2 2654   6.541  11.696   2.305
  198THR   HG21 2655   6.640  11.715   2.345
  198THR   HG22 2656   6.531  11.729   2.201
  198THR   HG23 2657   6.465  11.742   2.368
  198THR    OG1 2658   6.631  11.482   2.383
  198THR    HG1 2659   6.649  11.541   2.457
  198THR      C 2660   6.360  11.355   2.322
  198THR      O 2661   6.360  11.269   2.411
  199VAL      N 2662   6.360  11.317   2.193
  199VAL      H 2663   6.366  11.386   2.120
  199VAL     CA 2664   6.359  11.169   2.157
  199VAL     HA 2665   6.267  11.134   2.202
  199VAL     CB 2666   6.355  11.152   2.005
  199VAL     HB 2667   6.260  11.192   1.972
  199VAL    CG1 2668   6.477  11.220   1.945
  199VAL   HG11 2669   6.564  11.161   1.972
  199VAL   HG12 2670   6.473  11.213   1.836
  199VAL   HG13 2671   6.479  11.326   1.974
  199VAL    CG2 2672   6.356  11.005   1.950
  199VAL   HG21 2673   6.447  10.958   1.987
  199VAL   HG22 2674   6.275  10.943   1.989
  199VAL   HG23 2675   6.350  10.999   1.841
  199VAL      C 2676   6.475  11.088   2.224
  199VAL      O 2677   6.454  10.975   2.252
  200LEU      N 2678   6.593  11.147   2.255
  200LEU      H 2679   6.611  11.244   2.233
  200LEU     CA 2680   6.690  11.074   2.333
  200LEU     HA 2681   6.718  10.990   2.269
  200LEU     CB 2682   6.807  11.169   2.363
  200LEU    HB1 2683   6.853  11.141   2.458
  200LEU    HB2 2684   6.765  11.268   2.381
  200LEU     CG 2685   6.923  11.181   2.262
  200LEU     HG 2686   6.977  11.086   2.255
  200LEU    CD1 2687   6.869  11.203   2.120
  200LEU   HD11 2688   6.819  11.113   2.084
  200LEU   HD12 2689   6.799  11.286   2.112
  200LEU   HD13 2690   6.945  11.233   2.049
  200LEU    CD2 2691   7.023  11.286   2.294
  200LEU   HD21 2692   6.975  11.384   2.301
  200LEU   HD22 2693   7.076  11.266   2.387
  200LEU   HD23 2694   7.096  11.299   2.213
  200LEU      C 2695   6.640  11.020   2.469
  200LEU      O 2696   6.680  10.905   2.506
  201HID      N 2697   6.549  11.098   2.536
  201HID      H 2698   6.520  11.185   2.495
  201HID     CA 2699   6.477  11.049   2.650
  201HID     HA 2700   6.549  11.040   2.731
  201HID     CB 2701   6.376  11.156   2.702
  201HID    HB1 2702   6.318  11.102   2.777
  201HID    HB2 2703   6.300  11.166   2.624
  201HID     CG 2704   6.430  11.278   2.766
  201HID    ND1 2705   6.394  11.326   2.886
  201HID    HD1 2706   6.327  11.285   2.950
  201HID    CE1 2707   6.469  11.443   2.912
  201HID    HE1 2708   6.472  11.488   3.010
  201HID    NE2 2709   6.547  11.473   2.805
  201HID    CD2 2710   6.527  11.365   2.713
  201HID    HD2 2711   6.574  11.349   2.618
  201HID      C 2712   6.410  10.910   2.637
  201HID      O 2713   6.409  10.839   2.735
  202ILE      N 2714   6.355  10.877   2.518
  202ILE      H 2715   6.354  10.958   2.457
  202ILE     CA 2716   6.286  10.750   2.494
  202ILE     HA 2717   6.227  10.712   2.577
  202ILE     CB 2718   6.185  10.762   2.370
  202ILE     HB 2719   6.233  10.783   2.275
  202ILE    CG2 2720   6.108  10.631   2.365
  202ILE   HG21 2721   6.180  10.551   2.343
  202ILE   HG22 2722   6.068  10.607   2.463
  202ILE   HG23 2723   6.034  10.619   2.286
  202ILE    CG1 2724   6.085  10.875   2.403
  202ILE   HG11 2725   6.073  10.873   2.511
  202ILE   HG12 2726   5.988  10.856   2.357
  202ILE     CD 2727   6.124  11.011   2.353
  202ILE    HD1 2728   6.233  11.013   2.347
  202ILE    HD2 2729   6.067  11.024   2.261
  202ILE    HD3 2730   6.098  11.073   2.439
  202ILE      C 2731   6.386  10.637   2.473
  202ILE      O 2732   6.374  10.530   2.530
  203LEU      N 2733   6.502  10.666   2.405
  203LEU      H 2734   6.492  10.747   2.346
  203LEU     CA 2735   6.619  10.582   2.372
  203LEU     HA 2736   6.593  10.488   2.322
  203LEU     CB 2737   6.730  10.650   2.294
  203LEU    HB1 2738   6.797  10.571   2.260
  203LEU    HB2 2739   6.790  10.721   2.350
  203LEU     CG 2740   6.684  10.709   2.164
  203LEU     HG 2741   6.612  10.788   2.182
  203LEU    CD1 2742   6.813  10.762   2.092
  203LEU   HD11 2743   6.888  10.683   2.086
  203LEU   HD12 2744   6.790  10.797   1.992
  203LEU   HD13 2745   6.844  10.848   2.151
  203LEU    CD2 2746   6.599  10.610   2.081
  203LEU   HD21 2747   6.516  10.568   2.138
  203LEU   HD22 2748   6.556  10.668   2.000
  203LEU   HD23 2749   6.666  10.531   2.048
  203LEU      C 2750   6.683  10.527   2.504
  203LEU      O 2751   6.728  10.413   2.500
  204ILE      N 2752   6.694  10.613   2.604
  204ILE      H 2753   6.660  10.705   2.579
  204ILE     CA 2754   6.752  10.583   2.735
  204ILE     HA 2755   6.848  10.531   2.731
  204ILE     CB 2756   6.783  10.712   2.816
  204ILE     HB 2757   6.705  10.788   2.811
  204ILE    CG2 2758   6.811  10.702   2.962
  204ILE   HG21 2759   6.899  10.640   2.975
  204ILE   HG22 2760   6.838  10.803   2.994
  204ILE   HG23 2761   6.730  10.669   3.027
  204ILE    CG1 2762   6.902  10.780   2.738
  204ILE   HG11 2763   6.892  10.770   2.630
  204ILE   HG12 2764   7.000  10.736   2.749
  204ILE     CD 2765   6.905  10.932   2.763
  204ILE    HD1 2766   6.970  10.986   2.693
  204ILE    HD2 2767   6.802  10.963   2.748
  204ILE    HD3 2768   6.923  10.957   2.867
  204ILE      C 2769   6.662  10.496   2.819
  204ILE      O 2770   6.724  10.421   2.894
  205LEU      N 2771   6.526  10.496   2.808
  205LEU      H 2772   6.489  10.560   2.739
  205LEU     CA 2773   6.432  10.415   2.880
  205LEU     HA 2774   6.471  10.396   2.980
  205LEU     CB 2775   6.301  10.498   2.907
  205LEU    HB1 2776   6.228  10.454   2.975
  205LEU    HB2 2777   6.242  10.503   2.815
  205LEU     CG 2778   6.322  10.638   2.970
  205LEU     HG 2779   6.390  10.701   2.913
  205LEU    CD1 2780   6.182  10.708   2.985
  205LEU   HD11 2781   6.187  10.799   3.044
  205LEU   HD12 2782   6.131  10.724   2.890
  205LEU   HD13 2783   6.118  10.643   3.045
  205LEU    CD2 2784   6.385  10.615   3.108
  205LEU   HD21 2785   6.489  10.584   3.096
  205LEU   HD22 2786   6.383  10.699   3.177
  205LEU   HD23 2787   6.336  10.534   3.162
  205LEU      C 2788   6.392  10.275   2.816
  205LEU      O 2789   6.377  10.175   2.889
  206GLN      N 2790   6.408  10.256   2.682
  206GLN      H 2791   6.443  10.333   2.627
  206GLN     CA 2792   6.401  10.138   2.605
  206GLN     HA 2793   6.320  10.090   2.659
  206GLN     CB 2794   6.355  10.161   2.461
  206GLN    HB1 2795   6.283  10.242   2.466
  206GLN    HB2 2796   6.306  10.072   2.421
  206GLN     CG 2797   6.464  10.212   2.367
  206GLN    HG1 2798   6.517  10.297   2.409
  206GLN    HG2 2799   6.420  10.242   2.272
  206GLN     CD 2800   6.575  10.114   2.330
  206GLN    OE1 2801   6.554   9.999   2.292
  206GLN    NE2 2802   6.695  10.164   2.346
  206GLN   HE21 2803   6.706  10.253   2.392
  206GLN   HE22 2804   6.775  10.103   2.355
  206GLN      C 2805   6.515  10.039   2.630
  206GLN      O 2806   6.628  10.076   2.671
  207PRO      N 2807   6.496   9.905   2.610
  207PRO     CD 2808   6.374   9.834   2.569
  207PRO    HD1 2809   6.360   9.832   2.460
  207PRO    HD2 2810   6.281   9.876   2.606
  207PRO     CG 2811   6.389   9.694   2.628
  207PRO    HG1 2812   6.344   9.614   2.570
  207PRO    HG2 2813   6.354   9.695   2.731
  207PRO     CB 2814   6.533   9.673   2.629
  207PRO    HB1 2815   6.562   9.640   2.529
  207PRO    HB2 2816   6.577   9.603   2.700
  207PRO     CA 2817   6.596   9.805   2.663
  207PRO     HA 2818   6.610   9.823   2.770
  207PRO      C 2819   6.737   9.812   2.600
  207PRO      O 2820   6.835   9.822   2.675
  208ASN      N 2821   6.745   9.784   2.470
  208ASN      H 2822   6.662   9.780   2.412
  208ASN     CA 2823   6.877   9.778   2.398
  208ASN     HA 2824   6.932   9.691   2.436
  208ASN     CB 2825   6.865   9.768   2.245
  208ASN    HB1 2826   6.850   9.870   2.211
  208ASN    HB2 2827   6.775   9.716   2.212
  208ASN     CG 2828   6.988   9.715   2.173
  208ASN    OD1 2829   7.097   9.768   2.175
  208ASN    ND2 2830   6.979   9.594   2.115
  208ASN   HD21 2831   6.893   9.542   2.116
  208ASN   HD22 2832   7.064   9.566   2.067
  208ASN      C 2833   6.968   9.896   2.436
  208ASN      O 2834   6.922  10.009   2.421
  209LYS      N 2835   7.088   9.880   2.494
  209LYS      H 2836   7.127   9.789   2.515
  209LYS     CA 2837   7.177   9.989   2.515
  209LYS     HA 2838   7.126  10.075   2.559
  209LYS     CB 2839   7.292   9.951   2.609
  209LYS    HB1 2840   7.355  10.035   2.639
  209LYS    HB2 2841   7.359   9.876   2.568
  209LYS     CG 2842   7.240   9.895   2.742
  209LYS    HG1 2843   7.161   9.822   2.721
  209LYS    HG2 2844   7.194   9.978   2.795
  209LYS     CD 2845   7.343   9.813   2.821
  209LYS    HD1 2846   7.433   9.868   2.850
  209LYS    HD2 2847   7.366   9.728   2.757
  209LYS     CE 2848   7.276   9.763   2.949
  209LYS    HE1 2849   7.171   9.737   2.944
  209LYS    HE2 2850   7.270   9.841   3.024
  209LYS     NZ 2851   7.358   9.652   3.011
  209LYS    HZ1 2852   7.449   9.685   3.040
  209LYS    HZ2 2853   7.307   9.616   3.091
  209LYS    HZ3 2854   7.387   9.582   2.944
  209LYS      C 2855   7.236  10.042   2.380
  209LYS      O 2856   7.212  10.159   2.346
  210THR      N 2857   7.311   9.955   2.318
  210THR      H 2858   7.329   9.866   2.362
  210THR     CA 2859   7.380   9.983   2.192
  210THR     HA 2860   7.478  10.030   2.202
  210THR     CB 2861   7.430   9.851   2.134
  210THR     HB 2862   7.338   9.811   2.090
  210THR    CG2 2863   7.541   9.859   2.032
  210THR   HG21 2864   7.552   9.768   1.973
  210THR   HG22 2865   7.520   9.942   1.964
  210THR   HG23 2866   7.639   9.870   2.079
  210THR    OG1 2867   7.472   9.752   2.230
  210THR    HG1 2868   7.484   9.674   2.175
  210THR      C 2869   7.300  10.055   2.085
  210THR      O 2870   7.341  10.152   2.029
  211PHE      N 2871   7.176  10.010   2.063
  211PHE      H 2872   7.148   9.927   2.111
  211PHE     CA 2873   7.084  10.087   1.978
  211PHE     HA 2874   7.126  10.080   1.878
  211PHE     CB 2875   6.948  10.024   1.985
  211PHE    HB1 2876   6.906  10.030   2.086
  211PHE    HB2 2877   6.959   9.919   1.958
  211PHE     CG 2878   6.840  10.084   1.892
  211PHE    CD1 2879   6.830  10.037   1.759
  211PHE    HD1 2880   6.890   9.958   1.719
  211PHE    CE1 2881   6.728  10.089   1.681
  211PHE    HE1 2882   6.699  10.054   1.583
  211PHE     CZ 2883   6.636  10.187   1.729
  211PHE     HZ 2884   6.558  10.231   1.668
  211PHE    CE2 2885   6.654  10.243   1.859
  211PHE    HE2 2886   6.599  10.328   1.895
  211PHE    CD2 2887   6.755  10.190   1.940
  211PHE    HD2 2888   6.756  10.234   2.039
  211PHE      C 2889   7.068  10.236   2.011
  211PHE      O 2890   7.077  10.315   1.921
  212ALA      N 2891   7.058  10.275   2.137
  212ALA      H 2892   7.069  10.199   2.203
  212ALA     CA 2893   7.041  10.416   2.170
  212ALA     HA 2894   6.952  10.458   2.122
  212ALA     CB 2895   7.014  10.417   2.320
  212ALA    HB1 2896   6.978  10.515   2.349
  212ALA    HB2 2897   6.930  10.348   2.335
  212ALA    HB3 2898   7.102  10.398   2.381
  212ALA      C 2899   7.163  10.506   2.142
  212ALA      O 2900   7.150  10.614   2.088
  213CYS      N 2901   7.284  10.454   2.171
  213CYS      H 2902   7.289  10.384   2.244
  213CYS     CA 2903   7.405  10.524   2.136
  213CYS     HA 2904   7.408  10.618   2.191
  213CYS     CB 2905   7.527  10.429   2.175
  213CYS    HB1 2906   7.620  10.484   2.160
  213CYS    HB2 2907   7.530  10.342   2.110
  213CYS     SG 2908   7.524  10.355   2.343
  213CYS     HG 2909   7.655  10.331   2.354
  213CYS      C 2910   7.417  10.559   1.985
  213CYS      O 2911   7.468  10.658   1.942
  214GLN      N 2912   7.387  10.457   1.908
  214GLN      H 2913   7.361  10.374   1.960
  214GLN     CA 2914   7.392  10.455   1.760
  214GLN     HA 2915   7.490  10.495   1.732
  214GLN     CB 2916   7.377  10.309   1.715
  214GLN    HB1 2917   7.278  10.271   1.737
  214GLN    HB2 2918   7.449  10.247   1.768
  214GLN     CG 2919   7.412  10.289   1.570
  214GLN    HG1 2920   7.467  10.196   1.557
  214GLN    HG2 2921   7.476  10.368   1.529
  214GLN     CD 2922   7.290  10.276   1.475
  214GLN    OE1 2923   7.264  10.357   1.395
  214GLN    NE2 2924   7.222  10.165   1.472
  214GLN   HE21 2925   7.269  10.087   1.515
  214GLN   HE22 2926   7.150  10.151   1.403
  214GLN      C 2927   7.285  10.543   1.700
  214GLN      O 2928   7.313  10.618   1.607
  215MET      N 2929   7.165  10.540   1.759
  215MET      H 2930   7.160  10.481   1.840
  215MET     CA 2931   7.048  10.621   1.717
  215MET     HA 2932   7.034  10.620   1.609
  215MET     CB 2933   6.914  10.571   1.776
  215MET    HB1 2934   6.906  10.565   1.885
  215MET    HB2 2935   6.901  10.467   1.748
  215MET     CG 2936   6.799  10.661   1.713
  215MET    HG1 2937   6.808  10.657   1.605
  215MET    HG2 2938   6.803  10.759   1.761
  215MET     SD 2939   6.625  10.602   1.752
  215MET     CE 2940   6.527  10.724   1.659
  215MET    HE1 2941   6.493  10.798   1.732
  215MET    HE2 2942   6.591  10.774   1.586
  215MET    HE3 2943   6.441  10.677   1.611
  215MET      C 2944   7.072  10.770   1.748
  215MET      O 2945   7.047  10.853   1.659
  216TYR      N 2946   7.127  10.804   1.867
  216TYR      H 2947   7.137  10.730   1.936
  216TYR     CA 2948   7.190  10.931   1.890
  216TYR     HA 2949   7.107  11.001   1.889
  216TYR     CB 2950   7.253  10.936   2.028
  216TYR    HB1 2951   7.312  10.845   2.039
  216TYR    HB2 2952   7.169  10.919   2.096
  216TYR     CG 2953   7.333  11.056   2.053
  216TYR    CD1 2954   7.468  11.045   2.087
  216TYR    HD1 2955   7.515  10.949   2.074
  216TYR    CE1 2956   7.547  11.158   2.117
  216TYR    HE1 2957   7.653  11.145   2.138
  216TYR     CZ 2958   7.484  11.277   2.117
  216TYR     OH 2959   7.549  11.384   2.160
  216TYR     HH 2960   7.494  11.462   2.172
  216TYR    CE2 2961   7.348  11.290   2.085
  216TYR    HE2 2962   7.302  11.388   2.097
  216TYR    CD2 2963   7.268  11.175   2.054
  216TYR    HD2 2964   7.165  11.179   2.022
  216TYR      C 2965   7.289  10.977   1.777
  216TYR      O 2966   7.267  11.086   1.729
  217ASN      N 2967   7.389  10.899   1.743
  217ASN      H 2968   7.408  10.810   1.788
  217ASN     CA 2969   7.482  10.938   1.636
  217ASN     HA 2970   7.535  11.028   1.666
  217ASN     CB 2971   7.594  10.827   1.618
  217ASN    HB1 2972   7.550  10.730   1.598
  217ASN    HB2 2973   7.647  10.819   1.713
  217ASN     CG 2974   7.694  10.865   1.513
  217ASN    OD1 2975   7.766  10.962   1.521
  217ASN    ND2 2976   7.691  10.800   1.395
  217ASN   HD21 2977   7.628  10.721   1.391
  217ASN   HD22 2978   7.741  10.836   1.315
  217ASN      C 2979   7.408  10.967   1.505
  217ASN      O 2980   7.438  11.063   1.430
  218LEU      N 2981   7.312  10.884   1.469
  218LEU      H 2982   7.293  10.808   1.533
  218LEU     CA 2983   7.216  10.903   1.351
  218LEU     HA 2984   7.264  10.909   1.254
  218LEU     CB 2985   7.124  10.782   1.331
  218LEU    HB1 2986   7.059  10.772   1.419
  218LEU    HB2 2987   7.194  10.700   1.318
  218LEU     CG 2988   7.021  10.783   1.209
  218LEU     HG 2989   6.962  10.692   1.224
  218LEU    CD1 2990   6.914  10.887   1.216
  218LEU   HD11 2991   6.874  10.888   1.317
  218LEU   HD12 2992   6.962  10.982   1.190
  218LEU   HD13 2993   6.828  10.882   1.149
  218LEU    CD2 2994   7.094  10.785   1.069
  218LEU   HD21 2995   7.167  10.705   1.080
  218LEU   HD22 2996   7.013  10.758   1.001
  218LEU   HD23 2997   7.139  10.881   1.046
  218LEU      C 2998   7.148  11.041   1.354
  218LEU      O 2999   7.161  11.118   1.264
  219LEU      N 3000   7.081  11.067   1.464
  219LEU      H 3001   7.078  10.993   1.532
  219LEU     CA 3002   7.007  11.189   1.503
  219LEU     HA 3003   6.934  11.200   1.422
  219LEU     CB 3004   6.937  11.186   1.641
  219LEU    HB1 3005   6.895  11.284   1.660
  219LEU    HB2 3006   7.010  11.168   1.720
  219LEU     CG 3007   6.826  11.079   1.655
  219LEU     HG 3008   6.861  10.978   1.631
  219LEU    CD1 3009   6.769  11.084   1.795
  219LEU   HD11 3010   6.854  11.070   1.862
  219LEU   HD12 3011   6.721  11.181   1.811
  219LEU   HD13 3012   6.697  11.004   1.811
  219LEU    CD2 3013   6.713  11.103   1.554
  219LEU   HD21 3014   6.760  11.107   1.455
  219LEU   HD22 3015   6.646  11.018   1.562
  219LEU   HD23 3016   6.661  11.196   1.574
  219LEU      C 3017   7.093  11.317   1.491
  219LEU      O 3018   7.056  11.415   1.424
  220LEU      N 3019   7.216  11.307   1.536
  220LEU      H 3020   7.231  11.224   1.592
  220LEU     CA 3021   7.321  11.412   1.539
  220LEU     HA 3022   7.276  11.490   1.601
  220LEU     CB 3023   7.449  11.364   1.607
  220LEU    HB1 3024   7.532  11.406   1.550
  220LEU    HB2 3025   7.455  11.256   1.595
  220LEU     CG 3026   7.470  11.392   1.758
  220LEU     HG 3027   7.394  11.349   1.824
  220LEU    CD1 3028   7.601  11.322   1.790
  220LEU   HD11 3029   7.677  11.368   1.727
  220LEU   HD12 3030   7.623  11.354   1.892
  220LEU   HD13 3031   7.596  11.213   1.785
  220LEU    CD2 3032   7.470  11.541   1.797
  220LEU   HD21 3033   7.537  11.556   1.881
  220LEU   HD22 3034   7.494  11.598   1.707
  220LEU   HD23 3035   7.370  11.562   1.836
  220LEU      C 3036   7.353  11.450   1.390
  220LEU      O 3037   7.383  11.564   1.356
  221SER      N 3038   7.345  11.354   1.296
  221SER      H 3039   7.329  11.261   1.332
  221SER     CA 3040   7.379  11.370   1.154
  221SER     HA 3041   7.474  11.420   1.134
  221SER     CB 3042   7.397  11.229   1.093
  221SER    HB1 3043   7.438  11.228   0.992
  221SER    HB2 3044   7.299  11.181   1.084
  221SER     OG 3045   7.478  11.138   1.168
  221SER     HG 3046   7.427  11.112   1.246
  221SER      C 3047   7.270  11.440   1.067
  221SER      O 3048   7.280  11.444   0.944
  222TYR      N 3049   7.169  11.494   1.139
  222TYR      H 3050   7.176  11.470   1.237
  222TYR     CA 3051   7.052  11.567   1.094
  222TYR     HA 3052   7.066  11.591   0.988
  222TYR     CB 3053   6.926  11.490   1.097
  222TYR    HB1 3054   6.837  11.552   1.085
  222TYR    HB2 3055   6.911  11.448   1.197
  222TYR     CG 3056   6.921  11.373   1.003
  222TYR    CD1 3057   6.875  11.399   0.875
  222TYR    HD1 3058   6.848  11.498   0.841
  222TYR    CE1 3059   6.864  11.293   0.781
  222TYR    HE1 3060   6.814  11.288   0.685
  222TYR     CZ 3061   6.920  11.166   0.814
  222TYR     OH 3062   6.919  11.060   0.722
  222TYR     HH 3063   6.936  10.975   0.763
  222TYR    CE2 3064   6.964  11.140   0.948
  222TYR    HE2 3065   7.001  11.041   0.969
  222TYR    CD2 3066   6.969  11.248   1.041
  222TYR    HD2 3067   7.013  11.235   1.139
  222TYR      C 3068   7.058  11.699   1.176
  222TYR      O 3069   7.039  11.812   1.124
  223ASP      N 3070   7.071  11.682   1.305
  223ASP      H 3071   7.066  11.585   1.331
  223ASP     CA 3072   7.079  11.793   1.408
  223ASP     HA 3073   6.990  11.855   1.417
  223ASP     CB 3074   7.108  11.725   1.546
  223ASP    HB1 3075   7.213  11.695   1.542
  223ASP    HB2 3076   7.032  11.650   1.568
  223ASP     CG 3077   7.088  11.831   1.654
  223ASP    OD1 3078   7.190  11.871   1.718
  223ASP    OD2 3079   6.970  11.873   1.680
  223ASP      C 3080   7.194  11.889   1.388
  223ASP      O 3081   7.184  12.005   1.423
  224ARG      N 3082   7.305  11.841   1.326
  224ARG      H 3083   7.317  11.742   1.308
  224ARG     CA 3084   7.426  11.930   1.300
  224ARG     HA 3085   7.476  11.963   1.391
  224ARG     CB 3086   7.535  11.850   1.221
  224ARG    HB1 3087   7.580  11.777   1.288
  224ARG    HB2 3088   7.605  11.926   1.188
  224ARG     CG 3089   7.480  11.784   1.091
  224ARG    HG1 3090   7.464  11.858   1.012
  224ARG    HG2 3091   7.381  11.742   1.105
  224ARG     CD 3092   7.581  11.689   1.032
  224ARG    HD1 3093   7.591  11.598   1.091
  224ARG    HD2 3094   7.682  11.730   1.030
  224ARG     NE 3095   7.539  11.643   0.899
  224ARG     HE 3096   7.460  11.691   0.859
  224ARG     CZ 3097   7.580  11.535   0.836
  224ARG    NH1 3098   7.676  11.457   0.881
  224ARG   HH11 3099   7.736  11.485   0.958
  224ARG   HH12 3100   7.690  11.366   0.841
  224ARG    NH2 3101   7.519  11.491   0.725
  224ARG   HH21 3102   7.432  11.534   0.697
  224ARG   HH22 3103   7.549  11.408   0.674
  224ARG      C 3104   7.394  12.064   1.226
  224ARG      O 3105   7.449  12.168   1.259
  225HID      N 3106   7.317  12.065   1.120
  225HID      H 3107   7.273  11.978   1.093
  225HID     CA 3108   7.295  12.186   1.031
  225HID     HA 3109   7.393  12.227   1.008
  225HID     CB 3110   7.244  12.150   0.889
  225HID    HB1 3111   7.249  12.244   0.835
  225HID    HB2 3112   7.139  12.119   0.895
  225HID     CG 3113   7.321  12.035   0.815
  225HID    ND1 3114   7.441  12.042   0.755
  225HID    HD1 3115   7.497  12.126   0.752
  225HID    CE1 3116   7.473  11.922   0.708
  225HID    HE1 3117   7.565  11.892   0.660
  225HID    NE2 3118   7.376  11.835   0.736
  225HID    CD2 3119   7.272  11.908   0.793
  225HID    HD2 3120   7.179  11.860   0.822
  225HID      C 3121   7.217  12.295   1.098
  225HID      O 3122   7.114  12.271   1.160
  226GLY      N 3123   7.268  12.418   1.075
  226GLY      H 3124   7.348  12.417   1.013
  226GLY     CA 3125   7.216  12.536   1.146
  226GLY    HA1 3126   7.107  12.542   1.141
  226GLY    HA2 3127   7.260  12.622   1.095
  226GLY      C 3128   7.263  12.538   1.296
  226GLY      O 3129   7.318  12.444   1.356
  227ASP      N 3130   7.247  12.653   1.362
  227ASP      H 3131   7.231  12.733   1.302
  227ASP     CA 3132   7.295  12.677   1.500
  227ASP     HA 3133   7.382  12.615   1.521
  227ASP     CB 3134   7.334  12.822   1.522
  227ASP    HB1 3135   7.356  12.838   1.628
  227ASP    HB2 3136   7.240  12.871   1.496
  227ASP     CG 3137   7.442  12.883   1.432
  227ASP    OD1 3138   7.534  12.949   1.485
  227ASP    OD2 3139   7.427  12.867   1.309
  227ASP      C 3140   7.186  12.635   1.605
  227ASP      O 3141   7.065  12.624   1.575
  228HID      N 3142   7.236  12.612   1.727
  228HID      H 3143   7.336  12.615   1.734
  228HID     CA 3144   7.153  12.566   1.840
  228HID     HA 3145   7.058  12.618   1.833
  228HID     CB 3146   7.113  12.419   1.835
  228HID    HB1 3147   7.043  12.401   1.753
  228HID    HB2 3148   7.059  12.385   1.924
  228HID     CG 3149   7.227  12.329   1.821
  228HID    ND1 3150   7.255  12.262   1.705
  228HID    HD1 3151   7.202  12.268   1.619
  228HID    CE1 3152   7.361  12.181   1.734
  228HID    HE1 3153   7.409  12.121   1.658
  228HID    NE2 3154   7.413  12.211   1.856
  228HID    CD2 3155   7.316  12.289   1.914
  228HID    HD2 3156   7.318  12.333   2.013
  228HID      C 3157   7.212  12.614   1.979
  228HID      O 3158   7.328  12.591   2.007
  229LEU      N 3159   7.131  12.679   2.066
  229LEU      H 3160   7.034  12.690   2.043
  229LEU     CA 3161   7.177  12.709   2.206
  229LEU     HA 3162   7.272  12.763   2.203
  229LEU     CB 3163   7.085  12.804   2.275
  229LEU    HB1 3164   7.103  12.823   2.381
  229LEU    HB2 3165   6.993  12.746   2.279
  229LEU     CG 3166   7.053  12.945   2.207
  229LEU     HG 3167   7.023  12.921   2.105
  229LEU    CD1 3168   6.928  13.002   2.266
  229LEU   HD11 3169   6.847  12.929   2.272
  229LEU   HD12 3170   6.947  13.040   2.366
  229LEU   HD13 3171   6.892  13.090   2.213
  229LEU    CD2 3172   7.166  13.049   2.207
  229LEU   HD21 3173   7.128  13.150   2.194
  229LEU   HD22 3174   7.231  13.053   2.294
  229LEU   HD23 3175   7.225  13.019   2.121
  229LEU      C 3176   7.209  12.585   2.291
  229LEU      O 3177   7.308  12.581   2.360
  230GLN      N 3178   7.128  12.481   2.280
  230GLN      H 3179   7.048  12.489   2.219
  230GLN     CA 3180   7.151  12.351   2.346
  230GLN     HA 3181   7.231  12.372   2.417
  230GLN     CB 3182   7.031  12.300   2.426
  230GLN    HB1 3183   7.051  12.196   2.451
  230GLN    HB2 3184   6.936  12.317   2.375
  230GLN     CG 3185   7.022  12.378   2.561
  230GLN    HG1 3186   7.106  12.357   2.628
  230GLN    HG2 3187   6.935  12.339   2.614
  230GLN     CD 3188   6.993  12.529   2.552
  230GLN    OE1 3189   7.061  12.618   2.598
  230GLN    NE2 3190   6.880  12.561   2.490
  230GLN   HE21 3191   6.828  12.495   2.433
  230GLN   HE22 3192   6.845  12.656   2.493
  230GLN      C 3193   7.194  12.247   2.245
  230GLN      O 3194   7.123  12.220   2.147
  231PRO      N 3195   7.311  12.188   2.268
  231PRO     CD 3196   7.432  12.244   2.330
  231PRO    HD1 3197   7.414  12.242   2.437
  231PRO    HD2 3198   7.450  12.347   2.299
  231PRO     CG 3199   7.541  12.152   2.288
  231PRO    HG1 3200   7.625  12.158   2.357
  231PRO    HG2 3201   7.567  12.185   2.187
  231PRO     CB 3202   7.468  12.019   2.276
  231PRO    HB1 3203   7.458  11.985   2.379
  231PRO    HB2 3204   7.513  11.944   2.211
  231PRO     CA 3205   7.329  12.056   2.215
  231PRO     HA 3206   7.329  12.066   2.107
  231PRO      C 3207   7.212  11.968   2.261
  231PRO      O 3208   7.170  11.982   2.374
  232LEU      N 3209   7.170  11.870   2.181
  232LEU      H 3210   7.212  11.869   2.090
  232LEU     CA 3211   7.080  11.753   2.214
  232LEU     HA 3212   6.975  11.783   2.210
  232LEU     CB 3213   7.104  11.641   2.110
  232LEU    HB1 3214   7.084  11.545   2.159
  232LEU    HB2 3215   7.205  11.646   2.071
  232LEU     CG 3216   7.020  11.653   1.982
  232LEU     HG 3217   7.032  11.756   1.950
  232LEU    CD1 3218   7.058  11.556   1.870
  232LEU   HD11 3219   7.167  11.550   1.857
  232LEU   HD12 3220   7.027  11.458   1.907
  232LEU   HD13 3221   7.003  11.574   1.778
  232LEU    CD2 3222   6.864  11.629   2.009
  232LEU   HD21 3223   6.830  11.711   2.071
  232LEU   HD22 3224   6.799  11.635   1.922
  232LEU   HD23 3225   6.848  11.535   2.062
  232LEU      C 3226   7.103  11.701   2.357
  232LEU      O 3227   7.003  11.687   2.430
  233ASP      N 3228   7.230  11.681   2.401
  233ASP      H 3229   7.304  11.695   2.333
  233ASP     CA 3230   7.257  11.620   2.533
  233ASP     HA 3231   7.198  11.533   2.560
  233ASP     CB 3232   7.410  11.576   2.537
  233ASP    HB1 3233   7.409  11.500   2.459
  233ASP    HB2 3234   7.430  11.528   2.633
  233ASP     CG 3235   7.510  11.682   2.480
  233ASP    OD1 3236   7.537  11.710   2.357
  233ASP    OD2 3237   7.569  11.745   2.570
  233ASP      C 3238   7.228  11.724   2.648
  233ASP      O 3239   7.220  11.692   2.769
  234LEU      N 3240   7.212  11.849   2.611
  234LEU      H 3241   7.215  11.869   2.512
  234LEU     CA 3242   7.195  11.958   2.707
  234LEU     HA 3243   7.219  11.918   2.805
  234LEU     CB 3244   7.298  12.073   2.672
  234LEU    HB1 3245   7.256  12.121   2.584
  234LEU    HB2 3246   7.393  12.020   2.667
  234LEU     CG 3247   7.304  12.188   2.775
  234LEU     HG 3248   7.207  12.239   2.782
  234LEU    CD1 3249   7.333  12.152   2.917
  234LEU   HD11 3250   7.427  12.101   2.938
  234LEU   HD12 3251   7.335  12.244   2.976
  234LEU   HD13 3252   7.255  12.084   2.952
  234LEU    CD2 3253   7.407  12.301   2.738
  234LEU   HD21 3254   7.509  12.265   2.721
  234LEU   HD22 3255   7.383  12.362   2.651
  234LEU   HD23 3256   7.411  12.372   2.821
  234LEU      C 3257   7.051  12.013   2.700
  234LEU      O 3258   7.011  12.092   2.789
  235VAL      N 3259   6.963  11.956   2.616
  235VAL      H 3260   6.982  11.876   2.558
  235VAL     CA 3261   6.824  12.014   2.611
  235VAL     HA 3262   6.827  12.122   2.600
  235VAL     CB 3263   6.746  11.954   2.492
  235VAL     HB 3264   6.742  11.846   2.504
  235VAL    CG1 3265   6.599  12.011   2.491
  235VAL   HG11 3266   6.585  12.119   2.496
  235VAL   HG12 3267   6.552  11.959   2.408
  235VAL   HG13 3268   6.547  11.976   2.581
  235VAL    CG2 3269   6.797  11.985   2.349
  235VAL   HG21 3270   6.776  12.086   2.317
  235VAL   HG22 3271   6.905  11.966   2.346
  235VAL   HG23 3272   6.759  11.915   2.274
  235VAL      C 3273   6.745  11.981   2.742
  235VAL      O 3274   6.717  11.862   2.775
  236PRO      N 3275   6.688  12.081   2.811
  236PRO     CD 3276   6.714  12.227   2.785
  236PRO    HD1 3277   6.685  12.262   2.686
  236PRO    HD2 3278   6.814  12.262   2.813
  236PRO     CG 3279   6.622  12.300   2.885
  236PRO    HG1 3280   6.523  12.312   2.841
  236PRO    HG2 3281   6.669  12.391   2.922
  236PRO     CB 3282   6.613  12.199   2.999
  236PRO    HB1 3283   6.523  12.221   3.056
  236PRO    HB2 3284   6.700  12.192   3.064
  236PRO     CA 3285   6.602  12.061   2.927
  236PRO     HA 3286   6.642  11.983   2.992
  236PRO      C 3287   6.458  12.029   2.880
  236PRO      O 3288   6.411  12.076   2.770
  237ASN      N 3289   6.390  11.952   2.962
  237ASN      H 3290   6.455  11.889   3.007
  237ASN     CA 3291   6.248  11.950   2.956
  237ASN     HA 3292   6.218  11.958   2.852
  237ASN     CB 3293   6.207  11.806   2.998
  237ASN    HB1 3294   6.278  11.731   2.964
  237ASN    HB2 3295   6.116  11.781   2.944
  237ASN     CG 3296   6.177  11.776   3.151
  237ASN    OD1 3297   6.200  11.861   3.241
  237ASN    ND2 3298   6.141  11.654   3.190
  237ASN   HD21 3299   6.148  11.581   3.121
  237ASN   HD22 3300   6.127  11.633   3.288
  237ASN      C 3301   6.187  12.063   3.044
  237ASN      O 3302   6.251  12.157   3.095
  238HID      N 3303   6.054  12.072   3.049
  238HID      H 3304   6.013  11.995   2.998
  238HID     CA 3305   5.977  12.179   3.108
  238HID     HA 3306   5.998  12.271   3.052
  238HID     CB 3307   5.829  12.148   3.090
  238HID    HB1 3308   5.820  12.111   2.988
  238HID    HB2 3309   5.772  12.240   3.082
  238HID     CG 3310   5.769  12.048   3.191
  238HID    ND1 3311   5.675  12.085   3.285
  238HID    HD1 3312   5.617  12.168   3.292
  238HID    CE1 3313   5.663  11.981   3.373
  238HID    HE1 3314   5.603  11.992   3.462
  238HID    NE2 3315   5.737  11.878   3.332
  238HID    CD2 3316   5.806  11.920   3.222
  238HID    HD2 3317   5.879  11.865   3.163
  238HID      C 3318   6.026  12.208   3.256
  238HID      O 3319   6.013  12.325   3.304
  239GLN      N 3320   6.073  12.104   3.334
  239GLN      H 3321   6.090  12.015   3.289
  239GLN     CA 3322   6.133  12.124   3.469
  239GLN     HA 3323   6.108  12.226   3.496
  239GLN     CB 3324   6.051  12.049   3.569
  239GLN    HB1 3325   5.945  12.065   3.550
  239GLN    HB2 3326   6.074  12.092   3.667
  239GLN     CG 3327   6.080  11.893   3.570
  239GLN    HG1 3328   6.187  11.873   3.566
  239GLN    HG2 3329   6.046  11.856   3.473
  239GLN     CD 3330   6.023  11.824   3.689
  239GLN    OE1 3331   6.082  11.732   3.743
  239GLN    NE2 3332   5.916  11.871   3.750
  239GLN   HE21 3333   5.874  11.958   3.721
  239GLN   HE22 3334   5.885  11.825   3.835
  239GLN      C 3335   6.289  12.117   3.472
  239GLN      O 3336   6.344  12.158   3.572
  240GLY      N 3337   6.359  12.086   3.358
  240GLY      H 3338   6.316  12.087   3.267
  240GLY     CA 3339   6.507  12.079   3.351
  240GLY    HA1 3340   6.554  12.126   3.437
  240GLY    HA2 3341   6.535  12.147   3.270
  240GLY      C 3342   6.576  11.944   3.336
  240GLY      O 3343   6.698  11.943   3.355
  241LEU      N 3344   6.509  11.831   3.311
  241LEU      H 3345   6.412  11.845   3.287
  241LEU     CA 3346   6.579  11.705   3.287
  241LEU     HA 3347   6.669  11.702   3.348
  241LEU     CB 3348   6.492  11.594   3.337
  241LEU    HB1 3349   6.534  11.499   3.306
  241LEU    HB2 3350   6.395  11.610   3.290
  241LEU     CG 3351   6.474  11.602   3.494
  241LEU     HG 3352   6.451  11.704   3.525
  241LEU    CD1 3353   6.360  11.506   3.533
  241LEU   HD11 3354   6.367  11.492   3.641
  241LEU   HD12 3355   6.261  11.546   3.514
  241LEU   HD13 3356   6.380  11.409   3.488
  241LEU    CD2 3357   6.608  11.566   3.570
  241LEU   HD21 3358   6.648  11.477   3.521
  241LEU   HD22 3359   6.674  11.651   3.557
  241LEU   HD23 3360   6.595  11.554   3.678
  241LEU      C 3361   6.636  11.712   3.143
  241LEU      O 3362   6.566  11.755   3.049
  242THR      N 3363   6.760  11.668   3.126
  242THR      H 3364   6.818  11.652   3.207
  242THR     CA 3365   6.836  11.650   3.000
  242THR     HA 3366   6.787  11.700   2.916
  242THR     CB 3367   6.964  11.734   3.010
  242THR     HB 3368   7.005  11.734   2.909
  242THR    CG2 3369   6.953  11.869   3.065
  242THR   HG21 3370   6.919  11.871   3.169
  242THR   HG22 3371   7.052  11.914   3.075
  242THR   HG23 3372   6.892  11.937   3.005
  242THR    OG1 3373   7.065  11.667   3.088
  242THR    HG1 3374   7.152  11.703   3.067
  242THR      C 3375   6.861  11.501   2.972
  242THR      O 3376   6.846  11.424   3.065
  243PRO      N 3377   6.894  11.459   2.854
  243PRO     CD 3378   6.892  11.538   2.730
  243PRO    HD1 3379   6.985  11.595   2.727
  243PRO    HD2 3380   6.808  11.609   2.730
  243PRO     CG 3381   6.888  11.429   2.616
  243PRO    HG1 3382   6.918  11.455   2.515
  243PRO    HG2 3383   6.783  11.400   2.616
  243PRO     CB 3384   6.975  11.312   2.681
  243PRO    HB1 3385   7.081  11.333   2.673
  243PRO    HB2 3386   6.954  11.217   2.633
  243PRO     CA 3387   6.923  11.318   2.825
  243PRO     HA 3388   6.833  11.258   2.834
  243PRO      C 3389   7.035  11.258   2.913
  243PRO      O 3390   7.032  11.146   2.970
  244PHE      N 3391   7.136  11.341   2.946
  244PHE      H 3392   7.142  11.432   2.901
  244PHE     CA 3393   7.249  11.314   3.039
  244PHE     HA 3394   7.287  11.223   2.992
  244PHE     CB 3395   7.362  11.424   3.030
  244PHE    HB1 3396   7.321  11.514   3.075
  244PHE    HB2 3397   7.374  11.450   2.925
  244PHE     CG 3398   7.496  11.380   3.090
  244PHE    CD1 3399   7.585  11.292   3.022
  244PHE    HD1 3400   7.560  11.259   2.922
  244PHE    CE1 3401   7.707  11.261   3.078
  244PHE    HE1 3402   7.776  11.191   3.034
  244PHE     CZ 3403   7.737  11.311   3.206
  244PHE     HZ 3404   7.830  11.278   3.251
  244PHE    CE2 3405   7.647  11.389   3.276
  244PHE    HE2 3406   7.664  11.425   3.376
  244PHE    CD2 3407   7.526  11.424   3.222
  244PHE    HD2 3408   7.464  11.486   3.285
  244PHE      C 3409   7.207  11.276   3.178
  244PHE      O 3410   7.254  11.170   3.221
  245LYS      N 3411   7.123  11.355   3.247
  245LYS      H 3412   7.087  11.435   3.196
  245LYS     CA 3413   7.065  11.344   3.385
  245LYS     HA 3414   7.143  11.328   3.459
  245LYS     CB 3415   6.978  11.464   3.410
  245LYS    HB1 3416   6.922  11.438   3.499
  245LYS    HB2 3417   6.896  11.477   3.340
  245LYS     CG 3418   7.063  11.592   3.427
  245LYS    HG1 3419   7.097  11.617   3.326
  245LYS    HG2 3420   7.141  11.570   3.500
  245LYS     CD 3421   6.978  11.702   3.480
  245LYS    HD1 3422   6.959  11.693   3.587
  245LYS    HD2 3423   6.883  11.702   3.426
  245LYS     CE 3424   7.038  11.843   3.461
  245LYS    HE1 3425   7.070  11.854   3.357
  245LYS    HE2 3426   7.132  11.857   3.515
  245LYS     NZ 3427   6.948  11.955   3.497
  245LYS    HZ1 3428   6.992  12.041   3.469
  245LYS    HZ2 3429   6.853  11.951   3.463
  245LYS    HZ3 3430   6.930  11.958   3.596
  245LYS      C 3431   6.976  11.222   3.400
  245LYS      O 3432   6.985  11.152   3.497
  246LEU      N 3433   6.894  11.187   3.301
  246LEU      H 3434   6.880  11.256   3.228
  246LEU     CA 3435   6.812  11.064   3.295
  246LEU     HA 3436   6.755  11.063   3.388
  246LEU     CB 3437   6.724  11.074   3.164
  246LEU    HB1 3438   6.796  11.077   3.082
  246LEU    HB2 3439   6.675  11.171   3.157
  246LEU     CG 3440   6.620  10.964   3.135
  246LEU     HG 3441   6.678  10.871   3.135
  246LEU    CD1 3442   6.524  10.966   3.249
  246LEU   HD11 3443   6.444  10.900   3.215
  246LEU   HD12 3444   6.561  10.912   3.336
  246LEU   HD13 3445   6.489  11.065   3.278
  246LEU    CD2 3446   6.555  10.987   3.005
  246LEU   HD21 3447   6.474  10.915   2.994
  246LEU   HD22 3448   6.513  11.088   2.998
  246LEU   HD23 3449   6.634  10.974   2.931
  246LEU      C 3450   6.906  10.945   3.293
  246LEU      O 3451   6.881  10.851   3.373
  247ALA      N 3452   7.011  10.950   3.215
  247ALA      H 3453   7.020  11.029   3.151
  247ALA     CA 3454   7.094  10.824   3.214
  247ALA     HA 3455   7.022  10.743   3.199
  247ALA     CB 3456   7.201  10.835   3.104
  247ALA    HB1 3457   7.225  10.739   3.059
  247ALA    HB2 3458   7.151  10.905   3.036
  247ALA    HB3 3459   7.298  10.869   3.142
  247ALA      C 3460   7.159  10.803   3.356
  247ALA      O 3461   7.181  10.691   3.409
  248GLY      N 3462   7.192  10.915   3.417
  248GLY      H 3463   7.168  11.000   3.367
  248GLY     CA 3464   7.238  10.935   3.555
  248GLY    HA1 3465   7.244  11.041   3.581
  248GLY    HA2 3466   7.337  10.888   3.552
  248GLY      C 3467   7.151  10.865   3.659
  248GLY      O 3468   7.196  10.770   3.722
  249VAL      N 3469   7.017  10.903   3.668
  249VAL      H 3470   6.996  10.985   3.614
  249VAL     CA 3471   6.920  10.846   3.759
  249VAL     HA 3472   6.965  10.836   3.857
  249VAL     CB 3473   6.799  10.940   3.788
  249VAL     HB 3474   6.738  10.898   3.868
  249VAL    CG1 3475   6.848  11.072   3.842
  249VAL   HG11 3476   6.915  11.131   3.780
  249VAL   HG12 3477   6.757  11.126   3.869
  249VAL   HG13 3478   6.896  11.045   3.936
  249VAL    CG2 3479   6.710  10.963   3.663
  249VAL   HG21 3480   6.684  10.871   3.612
  249VAL   HG22 3481   6.623  11.025   3.688
  249VAL   HG23 3482   6.776  11.014   3.594
  249VAL      C 3483   6.878  10.703   3.721
  249VAL      O 3484   6.829  10.631   3.808
  250GLU      N 3485   6.873  10.664   3.596
  250GLU      H 3486   6.882  10.741   3.531
  250GLU     CA 3487   6.830  10.527   3.554
  250GLU     HA 3488   6.769  10.472   3.625
  250GLU     CB 3489   6.741  10.523   3.433
  250GLU    HB1 3490   6.740  10.421   3.396
  250GLU    HB2 3491   6.784  10.589   3.358
  250GLU     CG 3492   6.603  10.583   3.451
  250GLU    HG1 3493   6.559  10.593   3.352
  250GLU    HG2 3494   6.608  10.684   3.493
  250GLU     CD 3495   6.508  10.505   3.534
  250GLU    OE1 3496   6.461  10.395   3.492
  250GLU    OE2 3497   6.478  10.544   3.650
  250GLU      C 3498   6.947  10.431   3.547
  250GLU      O 3499   6.931  10.306   3.529
  251GLY      N 3500   7.070  10.472   3.555
  251GLY      H 3501   7.093  10.571   3.555
  251GLY     CA 3502   7.187  10.388   3.537
  251GLY    HA1 3503   7.169  10.307   3.608
  251GLY    HA2 3504   7.278  10.441   3.566
  251GLY      C 3505   7.210  10.324   3.402
  251GLY      O 3506   7.260  10.208   3.394
  252ASN      N 3507   7.176  10.396   3.293
  252ASN      H 3508   7.117  10.476   3.313
  252ASN     CA 3509   7.208  10.360   3.155
  252ASN     HA 3510   7.211  10.251   3.152
  252ASN     CB 3511   7.097  10.400   3.057
  252ASN    HB1 3512   7.098  10.507   3.039
  252ASN    HB2 3513   7.003  10.365   3.098
  252ASN     CG 3514   7.112  10.337   2.923
  252ASN    OD1 3515   7.207  10.267   2.888
  252ASN    ND2 3516   7.009  10.350   2.844
  252ASN   HD21 3517   6.918  10.370   2.884
  252ASN   HD22 3518   7.006  10.299   2.757
  252ASN      C 3519   7.356  10.399   3.118
  252ASN      O 3520   7.378  10.487   3.038
  253THR      N 3521   7.448  10.324   3.174
  253THR      H 3522   7.413  10.253   3.237
  253THR     CA 3523   7.594  10.357   3.183
  253THR     HA 3524   7.606  10.456   3.226
  253THR     CB 3525   7.672  10.243   3.255
  253THR     HB 3526   7.779  10.254   3.237
  253THR    CG2 3527   7.648  10.247   3.408
  253THR   HG21 3528   7.542  10.243   3.434
  253THR   HG22 3529   7.693  10.160   3.455
  253THR   HG23 3530   7.698  10.332   3.453
  253THR    OG1 3531   7.643  10.117   3.216
  253THR    HG1 3532   7.666  10.056   3.287
  253THR      C 3533   7.653  10.365   3.038
  253THR      O 3534   7.734  10.452   3.018
  254VAL      N 3535   7.619  10.276   2.947
  254VAL      H 3536   7.552  10.205   2.974
  254VAL     CA 3537   7.697  10.266   2.818
  254VAL     HA 3538   7.805  10.271   2.830
  254VAL     CB 3539   7.651  10.135   2.747
  254VAL     HB 3540   7.543  10.125   2.735
  254VAL    CG1 3541   7.715  10.123   2.606
  254VAL   HG11 3542   7.692  10.026   2.561
  254VAL   HG12 3543   7.704  10.205   2.535
  254VAL   HG13 3544   7.821  10.117   2.629
  254VAL    CG2 3545   7.673  10.010   2.830
  254VAL   HG21 3546   7.779   9.985   2.832
  254VAL   HG22 3547   7.637  10.022   2.932
  254VAL   HG23 3548   7.626   9.927   2.777
  254VAL      C 3549   7.662  10.391   2.736
  254VAL      O 3550   7.749  10.452   2.675
  255MET      N 3551   7.535  10.436   2.740
  255MET      H 3552   7.467  10.385   2.794
  255MET     CA 3553   7.490  10.561   2.694
  255MET     HA 3554   7.512  10.557   2.588
  255MET     CB 3555   7.337  10.553   2.707
  255MET    HB1 3556   7.303  10.572   2.809
  255MET    HB2 3557   7.302  10.462   2.658
  255MET     CG 3558   7.266  10.669   2.632
  255MET    HG1 3559   7.296  10.759   2.686
  255MET    HG2 3560   7.158  10.656   2.643
  255MET     SD 3561   7.309  10.698   2.462
  255MET     CE 3562   7.178  10.816   2.402
  255MET    HE1 3563   7.182  10.902   2.470
  255MET    HE2 3564   7.201  10.841   2.298
  255MET    HE3 3565   7.085  10.761   2.410
  255MET      C 3566   7.551  10.684   2.764
  255MET      O 3567   7.584  10.783   2.701
  256PHE      N 3568   7.549  10.680   2.899
  256PHE      H 3569   7.497  10.604   2.941
  256PHE     CA 3570   7.616  10.783   2.981
  256PHE     HA 3571   7.564  10.876   2.956
  256PHE     CB 3572   7.611  10.748   3.130
  256PHE    HB1 3573   7.680  10.664   3.130
  256PHE    HB2 3574   7.508  10.730   3.161
  256PHE     CG 3575   7.666  10.857   3.219
  256PHE    CD1 3576   7.591  10.971   3.247
  256PHE    HD1 3577   7.493  10.978   3.204
  256PHE    CE1 3578   7.630  11.060   3.351
  256PHE    HE1 3579   7.566  11.141   3.383
  256PHE     CZ 3580   7.759  11.043   3.412
  256PHE     HZ 3581   7.804  11.107   3.486
  256PHE    CE2 3582   7.837  10.927   3.377
  256PHE    HE2 3583   7.936  10.911   3.418
  256PHE    CD2 3584   7.789  10.832   3.285
  256PHE    HD2 3585   7.855  10.748   3.267
  256PHE      C 3586   7.762  10.800   2.936
  256PHE      O 3587   7.810  10.911   2.916
  257GLN      N 3588   7.837  10.690   2.926
  257GLN      H 3589   7.799  10.600   2.954
  257GLN     CA 3590   7.979  10.688   2.879
  257GLN     HA 3591   8.025  10.768   2.937
  257GLN     CB 3592   8.044  10.550   2.906
  257GLN    HB1 3593   7.986  10.482   2.843
  257GLN    HB2 3594   8.036  10.527   3.012
  257GLN     CG 3595   8.193  10.544   2.861
  257GLN    HG1 3596   8.240  10.613   2.932
  257GLN    HG2 3597   8.200  10.576   2.757
  257GLN     CD 3598   8.253  10.408   2.872
  257GLN    OE1 3599   8.302  10.352   2.775
  257GLN    NE2 3600   8.244  10.342   2.983
  257GLN   HE21 3601   8.210  10.387   3.067
  257GLN   HE22 3602   8.270  10.245   2.975
  257GLN      C 3603   7.983  10.739   2.735
  257GLN      O 3604   8.068  10.823   2.710
  258HIE      N 3605   7.902  10.698   2.640
  258HIE      H 3606   7.842  10.622   2.668
  258HIE     CA 3607   7.897  10.741   2.504
  258HIE     HA 3608   7.991  10.727   2.450
  258HIE     CB 3609   7.795  10.656   2.426
  258HIE    HB1 3610   7.698  10.693   2.460
  258HIE    HB2 3611   7.809  10.551   2.453
  258HIE     CG 3612   7.815  10.677   2.281
  258HIE    ND1 3613   7.721  10.732   2.185
  258HIE    CE1 3614   7.786  10.738   2.067
  258HIE    HE1 3615   7.742  10.776   1.976
  258HIE    NE2 3616   7.915  10.695   2.087
  258HIE    HE2 3617   7.981  10.696   2.010
  258HIE    CD2 3618   7.928  10.655   2.217
  258HIE    HD2 3619   8.026  10.630   2.254
  258HIE      C 3620   7.864  10.893   2.484
  258HIE      O 3621   7.926  10.965   2.408
  259LEU      N 3622   7.766  10.943   2.559
  259LEU      H 3623   7.708  10.872   2.602
  259LEU     CA 3624   7.740  11.085   2.572
  259LEU     HA 3625   7.735  11.127   2.471
  259LEU     CB 3626   7.621  11.120   2.655
  259LEU    HB1 3627   7.625  11.228   2.672
  259LEU    HB2 3628   7.635  11.083   2.757
  259LEU     CG 3629   7.474  11.075   2.613
  259LEU     HG 3630   7.477  10.977   2.565
  259LEU    CD1 3631   7.378  11.088   2.732
  259LEU   HD11 3632   7.282  11.047   2.702
  259LEU   HD12 3633   7.417  11.040   2.821
  259LEU   HD13 3634   7.356  11.193   2.752
  259LEU    CD2 3635   7.419  11.156   2.494
  259LEU   HD21 3636   7.338  11.098   2.451
  259LEU   HD22 3637   7.387  11.252   2.535
  259LEU   HD23 3638   7.495  11.166   2.417
  259LEU      C 3639   7.862  11.158   2.636
  259LEU      O 3640   7.897  11.267   2.590
  260MET      N 3641   7.921  11.096   2.743
  260MET      H 3642   7.878  11.020   2.793
  260MET     CA 3643   8.046  11.151   2.802
  260MET     HA 3644   8.011  11.250   2.833
  260MET     CB 3645   8.092  11.073   2.923
  260MET    HB1 3646   8.146  10.985   2.886
  260MET    HB2 3647   8.012  11.037   2.988
  260MET     CG 3648   8.192  11.146   3.014
  260MET    HG1 3649   8.241  11.221   2.951
  260MET    HG2 3650   8.262  11.077   3.060
  260MET     SD 3651   8.111  11.236   3.152
  260MET     CE 3652   8.081  11.091   3.255
  260MET    HE1 3653   8.009  11.113   3.334
  260MET    HE2 3654   8.039  11.000   3.211
  260MET    HE3 3655   8.174  11.059   3.302
  260MET      C 3656   8.164  11.164   2.700
  260MET      O 3657   8.241  11.258   2.702
  261GLN      N 3658   8.173  11.069   2.613
  261GLN      H 3659   8.109  10.991   2.614
  261GLN     CA 3660   8.265  11.061   2.502
  261GLN     HA 3661   8.366  11.091   2.533
  261GLN     CB 3662   8.287  10.911   2.464
  261GLN    HB1 3663   8.350  10.913   2.375
  261GLN    HB2 3664   8.198  10.855   2.433
  261GLN     CG 3665   8.355  10.817   2.566
  261GLN    HG1 3666   8.363  10.723   2.512
  261GLN    HG2 3667   8.294  10.806   2.656
  261GLN     CD 3668   8.493  10.861   2.621
  261GLN    OE1 3669   8.506  10.926   2.719
  261GLN    NE2 3670   8.607  10.827   2.565
  261GLN   HE21 3671   8.617  10.767   2.485
  261GLN   HE22 3672   8.691  10.875   2.593
  261GLN      C 3673   8.229  11.151   2.377
  261GLN      O 3674   8.317  11.184   2.303
  262LYS      N 3675   8.109  11.219   2.374
  262LYS      H 3676   8.039  11.196   2.443
  262LYS     CA 3677   8.071  11.334   2.288
  262LYS     HA 3678   8.139  11.333   2.203
  262LYS     CB 3679   7.923  11.338   2.239
  262LYS    HB1 3680   7.859  11.361   2.324
  262LYS    HB2 3681   7.890  11.244   2.196
  262LYS     CG 3682   7.888  11.450   2.146
  262LYS    HG1 3683   7.799  11.407   2.099
  262LYS    HG2 3684   7.967  11.480   2.077
  262LYS     CD 3685   7.822  11.575   2.203
  262LYS    HD1 3686   7.889  11.628   2.271
  262LYS    HD2 3687   7.730  11.551   2.258
  262LYS     CE 3688   7.783  11.679   2.097
  262LYS    HE1 3689   7.704  11.635   2.036
  262LYS    HE2 3690   7.874  11.713   2.046
  262LYS     NZ 3691   7.734  11.799   2.174
  262LYS    HZ1 3692   7.806  11.861   2.209
  262LYS    HZ2 3693   7.689  11.861   2.109
  262LYS    HZ3 3694   7.677  11.765   2.250
  262LYS      C 3695   8.107  11.469   2.349
  262LYS      O 3696   8.173  11.547   2.281
  263ARG      N 3697   8.072  11.480   2.480
  263ARG      H 3698   8.027  11.397   2.516
  263ARG     CA 3699   8.109  11.591   2.570
  263ARG     HA 3700   8.076  11.672   2.505
  263ARG     CB 3701   8.040  11.589   2.705
  263ARG    HB1 3702   8.095  11.662   2.764
  263ARG    HB2 3703   8.044  11.496   2.762
  263ARG     CG 3704   7.895  11.630   2.681
  263ARG    HG1 3705   7.846  11.558   2.615
  263ARG    HG2 3706   7.893  11.730   2.638
  263ARG     CD 3707   7.821  11.635   2.814
  263ARG    HD1 3708   7.880  11.699   2.879
  263ARG    HD2 3709   7.823  11.533   2.854
  263ARG     NE 3710   7.689  11.696   2.801
  263ARG     HE 3711   7.654  11.725   2.710
  263ARG     CZ 3712   7.608  11.728   2.895
  263ARG    NH1 3713   7.635  11.696   3.022
  263ARG   HH11 3714   7.715  11.638   3.043
  263ARG   HH12 3715   7.575  11.728   3.097
  263ARG    NH2 3716   7.507  11.803   2.860
  263ARG   HH21 3717   7.507  11.844   2.767
  263ARG   HH22 3718   7.429  11.815   2.923
  263ARG      C 3719   8.262  11.614   2.581
  263ARG      O 3720   8.310  11.724   2.616
  264LYS      N 3721   8.348  11.505   2.577
  264LYS      H 3722   8.310  11.412   2.562
  264LYS     CA 3723   8.498  11.513   2.608
  264LYS     HA 3724   8.501  11.550   2.710
  264LYS     CB 3725   8.571  11.370   2.607
  264LYS    HB1 3726   8.513  11.302   2.670
  264LYS    HB2 3727   8.661  11.398   2.662
  264LYS     CG 3728   8.592  11.309   2.466
  264LYS    HG1 3729   8.661  11.369   2.406
  264LYS    HG2 3730   8.497  11.298   2.414
  264LYS     CD 3731   8.642  11.168   2.476
  264LYS    HD1 3732   8.584  11.109   2.547
  264LYS    HD2 3733   8.745  11.179   2.508
  264LYS     CE 3734   8.647  11.084   2.354
  264LYS    HE1 3735   8.546  11.080   2.313
  264LYS    HE2 3736   8.671  10.981   2.382
  264LYS     NZ 3737   8.740  11.133   2.250
  264LYS    HZ1 3738   8.729  11.072   2.170
  264LYS    HZ2 3739   8.708  11.224   2.220
  264LYS    HZ3 3740   8.834  11.143   2.284
  264LYS      C 3741   8.559  11.613   2.509
  264LYS      O 3742   8.517  11.624   2.392
  265HID      N 3743   8.674  11.672   2.549
  265HID      H 3744   8.716  11.646   2.636
  265HID     CA 3745   8.739  11.779   2.473
  265HID     HA 3746   8.711  11.767   2.368
  265HID     CB 3747   8.690  11.921   2.523
  265HID    HB1 3748   8.737  11.946   2.618
  265HID    HB2 3749   8.583  11.930   2.540
  265HID     CG 3750   8.734  12.027   2.427
  265HID    ND1 3751   8.663  12.047   2.313
  265HID    HD1 3752   8.588  11.986   2.283
  265HID    CE1 3753   8.711  12.154   2.254
  265HID    HE1 3754   8.681  12.196   2.159
  265HID    NE2 3755   8.818  12.200   2.320
  265HID    CD2 3756   8.829  12.120   2.434
  265HID    HD2 3757   8.904  12.131   2.512
  265HID      C 3758   8.894  11.771   2.473
  265HID      O 3759   8.961  11.806   2.571
  266THR      N 3760   8.942  11.707   2.367
  266THR      H 3761   8.891  11.677   2.285
  266THR     CA 3762   9.082  11.668   2.366
  266THR     HA 3763   9.107  11.604   2.451
  266THR     CB 3764   9.118  11.593   2.236
  266THR     HB 3765   9.113  11.663   2.153
  266THR    CG2 3766   9.254  11.520   2.249
  266THR   HG21 3767   9.330  11.598   2.248
  266THR   HG22 3768   9.253  11.468   2.345
  266THR   HG23 3769   9.285  11.456   2.166
  266THR    OG1 3770   9.034  11.486   2.202
  266THR    HG1 3771   9.050  11.467   2.109
  266THR      C 3772   9.179  11.790   2.384
  266THR      O 3773   9.172  11.896   2.316
  267GLN      N 3774   9.281  11.768   2.463
  267GLN      H 3775   9.277  11.680   2.512
  267GLN     CA 3776   9.382  11.868   2.491
  267GLN     HA 3777   9.342  11.964   2.457
  267GLN     CB 3778   9.410  11.877   2.643
  267GLN    HB1 3779   9.418  11.778   2.688
  267GLN    HB2 3780   9.316  11.911   2.688
  267GLN     CG 3781   9.528  11.958   2.697
  267GLN    HG1 3782   9.515  12.055   2.650
  267GLN    HG2 3783   9.624  11.910   2.676
  267GLN     CD 3784   9.527  11.975   2.848
  267GLN    OE1 3785   9.603  11.932   2.925
  267GLN    NE2 3786   9.433  12.059   2.895
  267GLN   HE21 3787   9.381  12.114   2.828
  267GLN   HE22 3788   9.439  12.070   2.995
  267GLN      C 3789   9.520  11.853   2.421
  267GLN      O 3790   9.563  11.947   2.360
  268TRP      N 3791   9.583  11.738   2.419
  268TRP      H 3792   9.550  11.662   2.476
  268TRP     CA 3793   9.687  11.701   2.333
  268TRP     HA 3794   9.661  11.742   2.235
  268TRP     CB 3795   9.820  11.762   2.376
  268TRP    HB1 3796   9.810  11.868   2.354
  268TRP    HB2 3797   9.893  11.725   2.304
  268TRP     CG 3798   9.872  11.751   2.515
  268TRP    CD1 3799   9.885  11.858   2.598
  268TRP    HD1 3800   9.871  11.963   2.580
  268TRP    NE1 3801   9.928  11.812   2.719
  268TRP    HE1 3802   9.958  11.872   2.794
  268TRP    CE2 3803   9.949  11.675   2.711
  268TRP    CZ2 3804  10.006  11.592   2.805
  268TRP    HZ2 3805  10.031  11.634   2.902
  268TRP    CH2 3806  10.010  11.452   2.772
  268TRP    HH2 3807  10.032  11.380   2.849
  268TRP    CZ3 3808   9.962  11.402   2.651
  268TRP    HZ3 3809   9.970  11.296   2.632
  268TRP    CE3 3810   9.928  11.498   2.551
  268TRP    HE3 3811   9.902  11.468   2.451
  268TRP    CD2 3812   9.910  11.631   2.585
  268TRP      C 3813   9.695  11.550   2.299
  268TRP      O 3814   9.671  11.462   2.386
  269THR      N 3815   9.742  11.511   2.183
  269THR      H 3816   9.751  11.580   2.109
  269THR     CA 3817   9.784  11.366   2.154
  269THR     HA 3818   9.759  11.293   2.231
  269THR     CB 3819   9.699  11.310   2.040
  269THR     HB 3820   9.737  11.211   2.012
  269THR    CG2 3821   9.553  11.286   2.075
  269THR   HG21 3822   9.555  11.215   2.158
  269THR   HG22 3823   9.501  11.381   2.088
  269THR   HG23 3824   9.501  11.235   1.994
  269THR    OG1 3825   9.701  11.397   1.928
  269THR    HG1 3826   9.653  11.357   1.856
  269THR      C 3827   9.933  11.347   2.128
  269THR      O 3828   9.999  11.410   2.041
  270TYR      N 3829   9.986  11.253   2.202
  270TYR      H 3830   9.920  11.205   2.261
  270TYR     CA 3831  10.125  11.213   2.216
  270TYR     HA 3832  10.194  11.276   2.160
  270TYR     CB 3833  10.148  11.241   2.366
  270TYR    HB1 3834  10.092  11.175   2.432
  270TYR    HB2 3835  10.104  11.338   2.386
  270TYR     CG 3836  10.291  11.242   2.401
  270TYR    CD1 3837  10.367  11.364   2.384
  270TYR    HD1 3838  10.321  11.456   2.351
  270TYR    CE1 3839  10.488  11.373   2.456
  270TYR    HE1 3840  10.530  11.471   2.470
  270TYR     CZ 3841  10.545  11.262   2.524
  270TYR     OH 3842  10.658  11.286   2.595
  270TYR     HH 3843  10.695  11.369   2.567
  270TYR    CE2 3844  10.480  11.138   2.527
  270TYR    HE2 3845  10.531  11.056   2.575
  270TYR    CD2 3846  10.350  11.133   2.469
  270TYR    HD2 3847  10.298  11.039   2.469
  270TYR      C 3848  10.148  11.071   2.172
  270TYR      O 3849  10.185  10.987   2.249
  271GLY      N 3850  10.110  11.045   2.047
  271GLY      H 3851  10.113  11.123   1.983
  271GLY     CA 3852  10.088  10.905   2.001
  271GLY    HA1 3853  10.185  10.859   2.018
  271GLY    HA2 3854  10.058  10.899   1.897
  271GLY      C 3855   9.973  10.825   2.074
  271GLY      O 3856   9.868  10.883   2.086
  272PRO      N 3857  10.005  10.712   2.139
  272PRO     CD 3858  10.131  10.643   2.130
  272PRO    HD1 3859  10.196  10.705   2.191
  272PRO    HD2 3860  10.172  10.621   2.031
  272PRO     CG 3861  10.108  10.507   2.195
  272PRO    HG1 3862  10.164  10.504   2.289
  272PRO    HG2 3863  10.126  10.429   2.121
  272PRO     CB 3864   9.954  10.498   2.221
  272PRO    HB1 3865   9.932  10.450   2.317
  272PRO    HB2 3866   9.918  10.435   2.140
  272PRO     CA 3867   9.913  10.642   2.220
  272PRO     HA 3868   9.811  10.650   2.182
  272PRO      C 3869   9.895  10.704   2.362
  272PRO      O 3870   9.803  10.658   2.431
  273LEU      N 3871   9.957  10.816   2.404
  273LEU      H 3872  10.021  10.862   2.341
  273LEU     CA 3873   9.906  10.891   2.523
  273LEU     HA 3874   9.835  10.832   2.581
  273LEU     CB 3875  10.028  10.936   2.610
  273LEU    HB1 3876  10.078  11.009   2.546
  273LEU    HB2 3877  10.102  10.856   2.611
  273LEU     CG 3878  10.000  11.002   2.751
  273LEU     HG 3879   9.934  11.086   2.734
  273LEU    CD1 3880   9.941  10.904   2.850
  273LEU   HD11 3881   9.957  10.929   2.954
  273LEU   HD12 3882   9.835  10.904   2.825
  273LEU   HD13 3883   9.983  10.806   2.831
  273LEU    CD2 3884  10.123  11.052   2.815
  273LEU   HD21 3885  10.103  11.079   2.918
  273LEU   HD22 3886  10.200  10.975   2.821
  273LEU   HD23 3887  10.157  11.144   2.766
  273LEU      C 3888   9.810  11.006   2.476
  273LEU      O 3889   9.852  11.081   2.395
  274THR      N 3890   9.684  11.013   2.526
  274THR      H 3891   9.661  10.943   2.594
  274THR     CA 3892   9.600  11.124   2.499
  274THR     HA 3893   9.644  11.192   2.426
  274THR     CB 3894   9.461  11.077   2.452
  274THR     HB 3895   9.412  11.022   2.533
  274THR    CG2 3896   9.362  11.185   2.402
  274THR   HG21 3897   9.332  11.257   2.477
  274THR   HG22 3898   9.411  11.246   2.326
  274THR   HG23 3899   9.271  11.139   2.363
  274THR    OG1 3900   9.464  10.993   2.337
  274THR    HG1 3901   9.485  10.902   2.360
  274THR      C 3902   9.580  11.205   2.634
  274THR      O 3903   9.588  11.148   2.744
  275SER      N 3904   9.563  11.340   2.631
  275SER      H 3905   9.576  11.396   2.548
  275SER     CA 3906   9.521  11.423   2.744
  275SER     HA 3907   9.491  11.370   2.835
  275SER     CB 3908   9.622  11.526   2.798
  275SER    HB1 3909   9.717  11.485   2.830
  275SER    HB2 3910   9.578  11.574   2.886
  275SER     OG 3911   9.632  11.623   2.693
  275SER     HG 3912   9.720  11.613   2.656
  275SER      C 3913   9.394  11.488   2.692
  275SER      O 3914   9.388  11.540   2.582
  276THR      N 3915   9.289  11.463   2.770
  276THR      H 3916   9.310  11.436   2.865
  276THR     CA 3917   9.146  11.505   2.737
  276THR     HA 3918   9.158  11.572   2.652
  276THR     CB 3919   9.058  11.390   2.705
  276THR     HB 3920   9.063  11.321   2.789
  276THR    CG2 3921   8.904  11.423   2.675
  276THR   HG21 3922   8.860  11.439   2.773
  276THR   HG22 3923   8.900  11.507   2.605
  276THR   HG23 3924   8.865  11.338   2.620
  276THR    OG1 3925   9.109  11.318   2.592
  276THR    HG1 3926   9.095  11.226   2.615
  276THR      C 3927   9.087  11.585   2.856
  276THR      O 3928   9.104  11.540   2.966
  277LEU      N 3929   9.008  11.695   2.838
  277LEU      H 3930   8.991  11.730   2.745
  277LEU     CA 3931   8.908  11.741   2.948
  277LEU     HA 3932   8.944  11.723   3.049
  277LEU     CB 3933   8.909  11.891   2.946
  277LEU    HB1 3934   8.840  11.935   3.018
  277LEU    HB2 3935   8.851  11.907   2.856
  277LEU     CG 3936   9.039  11.972   2.952
  277LEU     HG 3937   9.111  11.947   2.874
  277LEU    CD1 3938   9.007  12.122   2.939
  277LEU   HD11 3939   8.978  12.131   2.834
  277LEU   HD12 3940   8.926  12.143   3.009
  277LEU   HD13 3941   9.101  12.176   2.952
  277LEU    CD2 3942   9.101  11.970   3.095
  277LEU   HD21 3943   9.203  12.007   3.095
  277LEU   HD22 3944   9.032  12.025   3.159
  277LEU   HD23 3945   9.109  11.865   3.124
  277LEU      C 3946   8.764  11.685   2.928
  277LEU      O 3947   8.708  11.674   2.819
  278TYR      N 3948   8.698  11.656   3.040
  278TYR      H 3949   8.750  11.669   3.126
  278TYR     CA 3950   8.565  11.600   3.061
  278TYR     HA 3951   8.525  11.570   2.964
  278TYR     CB 3952   8.578  11.482   3.157
  278TYR    HB1 3953   8.477  11.459   3.191
  278TYR    HB2 3954   8.637  11.506   3.245
  278TYR     CG 3955   8.618  11.358   3.087
  278TYR    CD1 3956   8.757  11.328   3.072
  278TYR    HD1 3957   8.834  11.380   3.128
  278TYR    CE1 3958   8.792  11.213   2.999
  278TYR    HE1 3959   8.895  11.183   2.986
  278TYR     CZ 3960   8.696  11.131   2.946
  278TYR     OH 3961   8.730  11.019   2.878
  278TYR     HH 3962   8.659  10.965   2.842
  278TYR    CE2 3963   8.557  11.163   2.958
  278TYR    HE2 3964   8.482  11.111   2.900
  278TYR    CD2 3965   8.520  11.272   3.034
  278TYR    HD2 3966   8.415  11.298   3.042
  278TYR      C 3967   8.471  11.707   3.124
  278TYR      O 3968   8.512  11.769   3.223
  279ASP      N 3969   8.350  11.723   3.069
  279ASP      H 3970   8.327  11.655   2.997
  279ASP     CA 3971   8.243  11.803   3.129
  279ASP     HA 3972   8.279  11.897   3.171
  279ASP     CB 3973   8.142  11.836   3.013
  279ASP    HB1 3974   8.095  11.742   2.985
  279ASP    HB2 3975   8.185  11.889   2.928
  279ASP     CG 3976   8.014  11.918   3.059
  279ASP    OD1 3977   7.957  11.995   2.982
  279ASP    OD2 3978   7.976  11.910   3.178
  279ASP      C 3979   8.179  11.726   3.246
  279ASP      O 3980   8.112  11.628   3.214
  280LEU      N 3981   8.201  11.763   3.373
  280LEU      H 3982   8.245  11.852   3.390
  280LEU     CA 3983   8.130  11.709   3.483
  280LEU     HA 3984   8.053  11.642   3.446
  280LEU     CB 3985   8.219  11.623   3.581
  280LEU    HB1 3986   8.165  11.594   3.671
  280LEU    HB2 3987   8.304  11.684   3.613
  280LEU     CG 3988   8.284  11.500   3.523
  280LEU     HG 3989   8.344  11.530   3.437
  280LEU    CD1 3990   8.378  11.442   3.627
  280LEU   HD11 3991   8.444  11.526   3.652
  280LEU   HD12 3992   8.324  11.403   3.713
  280LEU   HD13 3993   8.436  11.360   3.585
  280LEU    CD2 3994   8.178  11.394   3.493
  280LEU   HD21 3995   8.117  11.438   3.415
  280LEU   HD22 3996   8.230  11.307   3.452
  280LEU   HD23 3997   8.120  11.367   3.581
  280LEU      C 3998   8.045  11.822   3.559
  280LEU      O 3999   8.025  11.816   3.674
  281THR      N 4000   8.004  11.928   3.485
  281THR      H 4001   8.014  11.933   3.385
  281THR     CA 4002   7.914  12.032   3.544
  281THR     HA 4003   7.975  12.092   3.612
  281THR     CB 4004   7.860  12.125   3.429
  281THR     HB 4005   7.770  12.079   3.390
  281THR    CG2 4006   7.826  12.264   3.487
  281THR   HG21 4007   7.769  12.227   3.573
  281THR   HG22 4008   7.918  12.309   3.523
  281THR   HG23 4009   7.769  12.330   3.421
  281THR    OG1 4010   7.957  12.147   3.330
  281THR    HG1 4011   7.951  12.085   3.257
  281THR      C 4012   7.792  11.972   3.619
  281THR      O 4013   7.774  12.005   3.739
  282GLU      N 4014   7.716  11.885   3.556
  282GLU      H 4015   7.736  11.847   3.465
  282GLU     CA 4016   7.603  11.829   3.632
  282GLU     HA 4017   7.552  11.917   3.671
  282GLU     CB 4018   7.514  11.735   3.547
  282GLU    HB1 4019   7.449  11.680   3.615
  282GLU    HB2 4020   7.576  11.662   3.494
  282GLU     CG 4021   7.418  11.806   3.464
  282GLU    HG1 4022   7.360  11.879   3.521
  282GLU    HG2 4023   7.347  11.734   3.424
  282GLU     CD 4024   7.481  11.867   3.345
  282GLU    OE1 4025   7.489  11.989   3.329
  282GLU    OE2 4026   7.519  11.784   3.258
  282GLU      C 4027   7.641  11.747   3.758
  282GLU      O 4028   7.560  11.738   3.857
  283ILE      N 4029   7.755  11.684   3.757
  283ILE      H 4030   7.823  11.712   3.688
  283ILE     CA 4031   7.815  11.602   3.861
  283ILE     HA 4032   7.729  11.556   3.910
  283ILE     CB 4033   7.895  11.489   3.786
  283ILE     HB 4034   7.966  11.532   3.715
  283ILE    CG2 4035   7.987  11.408   3.885
  283ILE   HG21 4036   8.034  11.322   3.838
  283ILE   HG22 4037   8.068  11.477   3.908
  283ILE   HG23 4038   7.937  11.383   3.978
  283ILE    CG1 4039   7.801  11.399   3.697
  283ILE   HG11 4040   7.858  11.342   3.624
  283ILE   HG12 4041   7.733  11.457   3.635
  283ILE     CD 4042   7.724  11.298   3.779
  283ILE    HD1 4043   7.793  11.236   3.836
  283ILE    HD2 4044   7.662  11.350   3.852
  283ILE    HD3 4045   7.658  11.238   3.716
  283ILE      C 4046   7.890  11.676   3.971
  283ILE      O 4047   7.903  11.634   4.087
  284ASP      N 4048   7.946  11.792   3.937
  284ASP      H 4049   7.967  11.810   3.840
  284ASP     CA 4050   8.012  11.883   4.030
  284ASP     HA 4051   8.086  11.820   4.081
  284ASP     CB 4052   8.092  11.992   3.957
  284ASP    HB1 4053   8.025  12.044   3.889
  284ASP    HB2 4054   8.175  11.945   3.905
  284ASP     CG 4055   8.152  12.100   4.052
  284ASP    OD1 4056   8.210  12.060   4.155
  284ASP    OD2 4057   8.133  12.222   4.037
  284ASP      C 4058   7.913  11.945   4.132
  284ASP      O 4059   7.825  12.014   4.088
  285SER      N 4060   7.928  11.916   4.263
  285SER      H 4061   8.001  11.850   4.287
  285SER     CA 4062   7.851  11.968   4.378
  285SER     HA 4063   7.759  12.005   4.334
  285SER     CB 4064   7.819  11.855   4.483
  285SER    HB1 4065   7.743  11.788   4.444
  285SER    HB2 4066   7.793  11.910   4.574
  285SER     OG 4067   7.918  11.756   4.514
  285SER     HG 4068   8.002  11.796   4.539
  285SER      C 4069   7.914  12.097   4.439
  285SER      O 4070   7.847  12.154   4.527
  286SER      N 4071   8.020  12.153   4.383
  286SER      H 4072   8.075  12.107   4.312
  286SER     CA 4073   8.083  12.271   4.444
  286SER     HA 4074   8.077  12.277   4.553
  286SER     CB 4075   8.231  12.273   4.423
  286SER    HB1 4076   8.279  12.184   4.464
  286SER    HB2 4077   8.273  12.358   4.476
  286SER     OG 4078   8.269  12.287   4.287
  286SER     HG 4079   8.240  12.210   4.237
  286SER      C 4080   8.026  12.400   4.394
  286SER      O 4081   8.058  12.503   4.447
  287GLY      N 4082   7.923  12.398   4.306
  287GLY      H 4083   7.909  12.303   4.274
  287GLY     CA 4084   7.832  12.501   4.262
  287GLY    HA1 4085   7.814  12.494   4.155
  287GLY    HA2 4086   7.895  12.590   4.268
  287GLY      C 4087   7.704  12.501   4.339
  287GLY      O 4088   7.654  12.395   4.375
  288ASP      N 4089   7.647  12.621   4.358
  288ASP      H 4090   7.694  12.694   4.306
  288ASP     CA 4091   7.524  12.652   4.436
  288ASP     HA 4092   7.542  12.603   4.531
  288ASP     CB 4093   7.523  12.804   4.454
  288ASP    HB1 4094   7.601  12.837   4.522
  288ASP    HB2 4095   7.428  12.832   4.500
  288ASP     CG 4096   7.526  12.894   4.325
  288ASP    OD1 4097   7.635  12.931   4.278
  288ASP    OD2 4098   7.417  12.940   4.281
  288ASP      C 4099   7.399  12.595   4.370
  288ASP      O 4100   7.294  12.587   4.434
  289GLU      N 4101   7.407  12.551   4.245
  289GLU      H 4102   7.490  12.568   4.190
  289GLU     CA 4103   7.303  12.462   4.191
  289GLU     HA 4104   7.202  12.496   4.215
  289GLU     CB 4105   7.314  12.453   4.042
  289GLU    HB1 4106   7.413  12.420   4.011
  289GLU    HB2 4107   7.294  12.551   3.999
  289GLU     CG 4108   7.197  12.364   3.987
  289GLU    HG1 4109   7.103  12.408   4.020
  289GLU    HG2 4110   7.205  12.263   4.025
  289GLU     CD 4111   7.200  12.356   3.828
  289GLU    OE1 4112   7.310  12.302   3.786
  289GLU    OE2 4113   7.107  12.402   3.760
  289GLU      C 4114   7.323  12.326   4.255
  289GLU      O 4115   7.429  12.266   4.256
  290GLN      N 4116   7.209  12.268   4.301
  290GLN      H 4117   7.123  12.321   4.300
  290GLN     CA 4118   7.185  12.130   4.346
  290GLN     HA 4119   7.234  12.112   4.442
  290GLN     CB 4120   7.034  12.123   4.385
  290GLN    HB1 4121   7.016  12.198   4.461
  290GLN    HB2 4122   7.012  12.029   4.437
  290GLN     CG 4123   6.934  12.151   4.273
  290GLN    HG1 4124   6.917  12.074   4.197
  290GLN    HG2 4125   6.970  12.232   4.211
  290GLN     CD 4126   6.806  12.203   4.333
  290GLN    OE1 4127   6.698  12.143   4.317
  290GLN    NE2 4128   6.790  12.316   4.396
  290GLN   HE21 4129   6.870  12.378   4.404
  290GLN   HE22 4130   6.699  12.333   4.435
  290GLN      C 4131   7.229  12.028   4.241
  290GLN      O 4132   7.192  12.048   4.124
  291SER      N 4133   7.323  11.928   4.271
  291SER      H 4134   7.343  11.910   4.368
  291SER     CA 4135   7.386  11.849   4.161
  291SER     HA 4136   7.387  11.913   4.073
  291SER     CB 4137   7.538  11.815   4.185
  291SER    HB1 4138   7.591  11.904   4.220
  291SER    HB2 4139   7.581  11.777   4.093
  291SER     OG 4140   7.555  11.716   4.288
  291SER     HG 4141   7.531  11.756   4.371
  291SER      C 4142   7.319  11.717   4.128
  291SER      O 4143   7.225  11.668   4.199
  292LEU      N 4144   7.352  11.648   4.015
  292LEU      H 4145   7.410  11.701   3.950
  292LEU     CA 4146   7.313  11.511   3.988
  292LEU     HA 4147   7.205  11.497   3.985
  292LEU     CB 4148   7.348  11.485   3.840
  292LEU    HB1 4149   7.456  11.501   3.839
  292LEU    HB2 4150   7.304  11.572   3.790
  292LEU     CG 4151   7.309  11.348   3.779
  292LEU     HG 4152   7.358  11.263   3.826
  292LEU    CD1 4153   7.160  11.313   3.774
  292LEU   HD11 4154   7.112  11.331   3.870
  292LEU   HD12 4155   7.104  11.364   3.696
  292LEU   HD13 4156   7.152  11.207   3.750
  292LEU    CD2 4157   7.367  11.336   3.637
  292LEU   HD21 4158   7.332  11.247   3.585
  292LEU   HD22 4159   7.351  11.425   3.575
  292LEU   HD23 4160   7.476  11.338   3.643
  292LEU      C 4161   7.385  11.416   4.078
  292LEU      O 4162   7.329  11.308   4.090
  293LEU      N 4163   7.496  11.452   4.139
  293LEU      H 4164   7.548  11.533   4.109
  293LEU     CA 4165   7.568  11.352   4.216
  293LEU     HA 4166   7.587  11.266   4.153
  293LEU     CB 4167   7.711  11.402   4.252
  293LEU    HB1 4168   7.696  11.499   4.300
  293LEU    HB2 4169   7.765  11.416   4.158
  293LEU     CG 4170   7.803  11.316   4.339
  293LEU     HG 4171   7.779  11.292   4.443
  293LEU    CD1 4172   7.838  11.178   4.279
  293LEU   HD11 4173   7.862  11.186   4.173
  293LEU   HD12 4174   7.916  11.126   4.333
  293LEU   HD13 4175   7.743  11.125   4.287
  293LEU    CD2 4176   7.936  11.392   4.344
  293LEU   HD21 4177   7.995  11.340   4.420
  293LEU   HD22 4178   7.981  11.385   4.246
  293LEU   HD23 4179   7.926  11.495   4.379
  293LEU      C 4180   7.491  11.315   4.352
  293LEU      O 4181   7.483  11.203   4.395
  294GLU      N 4182   7.438  11.424   4.403
  294GLU      H 4183   7.458  11.513   4.360
  294GLU     CA 4184   7.338  11.435   4.512
  294GLU     HA 4185   7.382  11.379   4.595
  294GLU     CB 4186   7.320  11.582   4.550
  294GLU    HB1 4187   7.236  11.598   4.618
  294GLU    HB2 4188   7.281  11.646   4.471
  294GLU     CG 4189   7.445  11.633   4.618
  294GLU    HG1 4190   7.534  11.615   4.559
  294GLU    HG2 4191   7.455  11.591   4.718
  294GLU     CD 4192   7.433  11.784   4.616
  294GLU    OE1 4193   7.412  11.841   4.723
  294GLU    OE2 4194   7.453  11.841   4.506
  294GLU      C 4195   7.210  11.372   4.470
  294GLU      O 4196   7.154  11.294   4.552
  295LEU      N 4197   7.167  11.395   4.345
  295LEU      H 4198   7.233  11.439   4.282
  295LEU     CA 4199   7.049  11.329   4.290
  295LEU     HA 4200   6.968  11.339   4.362
  295LEU     CB 4201   6.992  11.394   4.168
  295LEU    HB1 4202   7.068  11.400   4.090
  295LEU    HB2 4203   6.970  11.498   4.191
  295LEU     CG 4204   6.865  11.330   4.110
  295LEU     HG 4205   6.895  11.235   4.066
  295LEU    CD1 4206   6.748  11.302   4.207
  295LEU   HD11 4207   6.778  11.238   4.289
  295LEU   HD12 4208   6.725  11.404   4.238
  295LEU   HD13 4209   6.666  11.273   4.141
  295LEU    CD2 4210   6.826  11.419   3.991
  295LEU   HD21 4211   6.717  11.417   3.978
  295LEU   HD22 4212   6.852  11.525   3.998
  295LEU   HD23 4213   6.875  11.376   3.904
  295LEU      C 4214   7.073  11.174   4.283
  295LEU      O 4215   6.976  11.103   4.321
  296ILE      N 4216   7.179  11.117   4.227
  296ILE      H 4217   7.246  11.171   4.172
  296ILE     CA 4218   7.208  10.970   4.237
  296ILE     HA 4219   7.133  10.924   4.172
  296ILE     CB 4220   7.349  10.948   4.174
  296ILE     HB 4221   7.417  11.015   4.227
  296ILE    CG2 4222   7.395  10.803   4.199
  296ILE   HG21 4223   7.329  10.734   4.146
  296ILE   HG22 4224   7.492  10.785   4.152
  296ILE   HG23 4225   7.408  10.782   4.305
  296ILE    CG1 4226   7.340  10.969   4.018
  296ILE   HG11 4227   7.296  11.067   4.001
  296ILE   HG12 4228   7.281  10.887   3.976
  296ILE     CD 4229   7.481  10.968   3.957
  296ILE    HD1 4230   7.473  11.023   3.863
  296ILE    HD2 4231   7.550  11.025   4.020
  296ILE    HD3 4232   7.523  10.869   3.942
  296ILE      C 4233   7.200  10.912   4.383
  296ILE      O 4234   7.126  10.814   4.401
  297ILE      N 4235   7.261  10.973   4.484
  297ILE      H 4236   7.330  11.044   4.462
  297ILE     CA 4237   7.249  10.914   4.612
  297ILE     HA 4238   7.255  10.807   4.594
  297ILE     CB 4239   7.359  10.941   4.709
  297ILE     HB 4240   7.345  10.886   4.801
  297ILE    CG2 4241   7.484  10.892   4.639
  297ILE   HG21 4242   7.468  10.789   4.608
  297ILE   HG22 4243   7.508  10.957   4.554
  297ILE   HG23 4244   7.566  10.901   4.711
  297ILE    CG1 4245   7.388  11.090   4.753
  297ILE   HG11 4246   7.392  11.153   4.664
  297ILE   HG12 4247   7.482  11.085   4.807
  297ILE     CD 4248   7.299  11.150   4.855
  297ILE    HD1 4249   7.196  11.127   4.826
  297ILE    HD2 4250   7.309  11.105   4.954
  297ILE    HD3 4251   7.331  11.254   4.857
  297ILE      C 4252   7.105  10.930   4.670
  297ILE      O 4253   7.061  10.855   4.762
  298THR      N 4254   7.026  11.026   4.618
  298THR      H 4255   7.070  11.083   4.547
  298THR     CA 4256   6.883  11.049   4.649
  298THR     HA 4257   6.862  11.018   4.752
  298THR     CB 4258   6.850  11.197   4.646
  298THR     HB 4259   6.858  11.248   4.550
  298THR    CG2 4260   6.719  11.227   4.702
  298THR   HG21 4261   6.698  11.177   4.797
  298THR   HG22 4262   6.706  11.334   4.712
  298THR   HG23 4263   6.651  11.192   4.624
  298THR    OG1 4264   6.934  11.268   4.729
  298THR    HG1 4265   7.020  11.257   4.689
  298THR      C 4266   6.791  10.963   4.561
  298THR      O 4267   6.673  10.960   4.586
  299THR      N 4268   6.848  10.881   4.470
  299THR      H 4269   6.946  10.888   4.450
  299THR     CA 4270   6.778  10.782   4.387
  299THR     HA 4271   6.672  10.807   4.386
  299THR     CB 4272   6.829  10.785   4.246
  299THR     HB 4273   6.931  10.748   4.232
  299THR    CG2 4274   6.756  10.701   4.140
  299THR   HG21 4275   6.769  10.741   4.040
  299THR   HG22 4276   6.811  10.607   4.141
  299THR   HG23 4277   6.657  10.672   4.175
  299THR    OG1 4278   6.819  10.914   4.195
  299THR    HG1 4279   6.887  10.964   4.241
  299THR      C 4280   6.791  10.647   4.448
  299THR      O 4281   6.904  10.604   4.470
  300LYS      N 4282   6.677  10.584   4.488
  300LYS      H 4283   6.584  10.620   4.472
  300LYS     CA 4284   6.690  10.461   4.564
  300LYS     HA 4285   6.748  10.480   4.654
  300LYS     CB 4286   6.546  10.417   4.618
  300LYS    HB1 4287   6.484  10.422   4.529
  300LYS    HB2 4288   6.513  10.485   4.697
  300LYS     CG 4289   6.536  10.284   4.685
  300LYS    HG1 4290   6.596  10.282   4.776
  300LYS    HG2 4291   6.571  10.204   4.618
  300LYS     CD 4292   6.403  10.251   4.747
  300LYS    HD1 4293   6.346  10.217   4.661
  300LYS    HD2 4294   6.366  10.342   4.793
  300LYS     CE 4295   6.412  10.133   4.849
  300LYS    HE1 4296   6.450  10.180   4.940
  300LYS    HE2 4297   6.490  10.067   4.813
  300LYS     NZ 4298   6.284  10.066   4.863
  300LYS    HZ1 4299   6.262  10.033   4.770
  300LYS    HZ2 4300   6.285   9.975   4.907
  300LYS    HZ3 4301   6.215  10.132   4.894
  300LYS      C 4302   6.764  10.346   4.504
  300LYS      O 4303   6.849  10.280   4.570
  301LYS      N 4304   6.732  10.321   4.377
  301LYS      H 4305   6.664  10.384   4.337
  301LYS     CA 4306   6.775  10.199   4.298
  301LYS     HA 4307   6.743  10.114   4.358
  301LYS     CB 4308   6.708  10.197   4.154
  301LYS    HB1 4309   6.600  10.209   4.168
  301LYS    HB2 4310   6.715  10.098   4.109
  301LYS     CG 4311   6.747  10.308   4.054
  301LYS    HG1 4312   6.851  10.291   4.027
  301LYS    HG2 4313   6.734  10.403   4.107
  301LYS     CD 4314   6.653  10.311   3.935
  301LYS    HD1 4315   6.667  10.217   3.882
  301LYS    HD2 4316   6.684  10.383   3.859
  301LYS     CE 4317   6.509  10.333   3.951
  301LYS    HE1 4318   6.492  10.431   3.996
  301LYS    HE2 4319   6.469  10.261   4.022
  301LYS     NZ 4320   6.431  10.312   3.824
  301LYS    HZ1 4321   6.458  10.227   3.777
  301LYS    HZ2 4322   6.333  10.315   3.849
  301LYS    HZ3 4323   6.439  10.384   3.753
  301LYS      C 4324   6.928  10.189   4.286
  301LYS      O 4325   6.998  10.286   4.266
  302ARG      N 4326   6.973  10.064   4.287
  302ARG      H 4327   6.899   9.996   4.303
  302ARG     CA 4328   7.114  10.020   4.281
  302ARG     HA 4329   7.176  10.081   4.346
  302ARG     CB 4330   7.113   9.878   4.326
  302ARG    HB1 4331   7.063   9.826   4.244
  302ARG    HB2 4332   7.049   9.872   4.414
  302ARG     CG 4333   7.248   9.807   4.334
  302ARG    HG1 4334   7.306   9.869   4.404
  302ARG    HG2 4335   7.299   9.821   4.239
  302ARG     CD 4336   7.255   9.664   4.375
  302ARG    HD1 4337   7.190   9.606   4.309
  302ARG    HD2 4338   7.206   9.655   4.472
  302ARG     NE 4339   7.393   9.625   4.387
  302ARG     HE 4340   7.460   9.699   4.402
  302ARG     CZ 4341   7.441   9.501   4.414
  302ARG    NH1 4342   7.362   9.397   4.420
  302ARG   HH11 4343   7.264   9.400   4.395
  302ARG   HH12 4344   7.415   9.311   4.422
  302ARG    NH2 4345   7.567   9.487   4.429
  302ARG   HH21 4346   7.626   9.569   4.417
  302ARG   HH22 4347   7.601   9.398   4.459
  302ARG      C 4348   7.169  10.026   4.141
  302ARG      O 4349   7.285  10.058   4.126
  303GLU      N 4350   7.087  10.001   4.035
  303GLU      H 4351   6.991   9.976   4.052
  303GLU     CA 4352   7.118  10.038   3.895
  303GLU     HA 4353   7.188   9.969   3.847
  303GLU     CB 4354   6.989  10.027   3.813
  303GLU    HB1 4355   6.997  10.060   3.709
  303GLU    HB2 4356   6.914  10.096   3.850
  303GLU     CG 4357   6.922   9.884   3.822
  303GLU    HG1 4358   7.000   9.813   3.850
  303GLU    HG2 4359   6.885   9.851   3.725
  303GLU     CD 4360   6.807   9.870   3.933
  303GLU    OE1 4361   6.840   9.844   4.050
  303GLU    OE2 4362   6.687   9.859   3.894
  303GLU      C 4363   7.171  10.181   3.876
  303GLU      O 4364   7.271  10.195   3.808
  304ALA      N 4365   7.112  10.289   3.930
  304ALA      H 4366   7.044  10.261   3.999
  304ALA     CA 4367   7.168  10.428   3.937
  304ALA     HA 4368   7.175  10.468   3.836
  304ALA     CB 4369   7.069  10.515   4.007
  304ALA    HB1 4370   7.085  10.622   4.015
  304ALA    HB2 4371   6.973  10.503   3.956
  304ALA    HB3 4372   7.062  10.477   4.109
  304ALA      C 4373   7.304  10.433   4.006
  304ALA      O 4374   7.397  10.502   3.964
  305ARG      N 4375   7.331  10.353   4.116
  305ARG      H 4376   7.261  10.285   4.144
  305ARG     CA 4377   7.456  10.349   4.186
  305ARG     HA 4378   7.473  10.448   4.229
  305ARG     CB 4379   7.444  10.242   4.301
  305ARG    HB1 4380   7.472  10.144   4.262
  305ARG    HB2 4381   7.340  10.230   4.331
  305ARG     CG 4382   7.528  10.278   4.424
  305ARG    HG1 4383   7.484  10.368   4.467
  305ARG    HG2 4384   7.634  10.287   4.401
  305ARG     CD 4385   7.514  10.158   4.518
  305ARG    HD1 4386   7.577  10.178   4.605
  305ARG    HD2 4387   7.555  10.069   4.470
  305ARG     NE 4388   7.376  10.121   4.565
  305ARG     HE 4389   7.298  10.185   4.563
  305ARG     CZ 4390   7.344  10.007   4.621
  305ARG    NH1 4391   7.237   9.989   4.697
  305ARG   HH11 4392   7.171  10.065   4.706
  305ARG   HH12 4393   7.220   9.896   4.733
  305ARG    NH2 4394   7.419   9.901   4.623
  305ARG   HH21 4395   7.477   9.885   4.542
  305ARG   HH22 4396   7.381   9.822   4.674
  305ARG      C 4397   7.578  10.326   4.096
  305ARG      O 4398   7.679  10.372   4.130
  306GLN      N 4399   7.566  10.252   3.987
  306GLN      H 4400   7.474  10.236   3.950
  306GLN     CA 4401   7.675  10.216   3.904
  306GLN     HA 4402   7.747  10.166   3.968
  306GLN     CB 4403   7.612  10.116   3.798
  306GLN    HB1 4404   7.689  10.104   3.722
  306GLN    HB2 4405   7.523  10.159   3.750
  306GLN     CG 4406   7.574   9.984   3.866
  306GLN    HG1 4407   7.473   9.997   3.905
  306GLN    HG2 4408   7.634   9.962   3.955
  306GLN     CD 4409   7.579   9.867   3.767
  306GLN    OE1 4410   7.579   9.888   3.645
  306GLN    NE2 4411   7.563   9.745   3.812
  306GLN   HE21 4412   7.556   9.727   3.911
  306GLN   HE22 4413   7.563   9.671   3.744
  306GLN      C 4414   7.751  10.339   3.838
  306GLN      O 4415   7.872  10.338   3.842
  307ILE      N 4416   7.680  10.445   3.800
  307ILE      H 4417   7.580  10.428   3.798
  307ILE     CA 4418   7.733  10.568   3.737
  307ILE     HA 4419   7.772  10.545   3.638
  307ILE     CB 4420   7.615  10.673   3.715
  307ILE     HB 4421   7.560  10.684   3.809
  307ILE    CG2 4422   7.661  10.823   3.686
  307ILE   HG21 4423   7.731  10.828   3.603
  307ILE   HG22 4424   7.572  10.884   3.668
  307ILE   HG23 4425   7.707  10.871   3.772
  307ILE    CG1 4426   7.513  10.624   3.610
  307ILE   HG11 4427   7.413  10.668   3.608
  307ILE   HG12 4428   7.491  10.520   3.631
  307ILE     CD 4429   7.561  10.636   3.468
  307ILE    HD1 4430   7.505  10.564   3.408
  307ILE    HD2 4431   7.535  10.735   3.430
  307ILE    HD3 4432   7.668  10.620   3.454
  307ILE      C 4433   7.849  10.629   3.820
  307ILE      O 4434   7.935  10.686   3.754
  308LEU      N 4435   7.859  10.613   3.953
  308LEU      H 4436   7.795  10.545   3.990
  308LEU     CA 4437   7.975  10.648   4.035
  308LEU     HA 4438   7.994  10.755   4.040
  308LEU     CB 4439   7.937  10.608   4.175
  308LEU    HB1 4440   8.026  10.634   4.231
  308LEU    HB2 4441   7.928  10.499   4.170
  308LEU     CG 4442   7.809  10.669   4.238
  308LEU     HG 4443   7.719  10.630   4.192
  308LEU    CD1 4444   7.800  10.635   4.389
  308LEU   HD11 4445   7.800  10.528   4.409
  308LEU   HD12 4446   7.886  10.683   4.437
  308LEU   HD13 4447   7.718  10.683   4.442
  308LEU    CD2 4448   7.801  10.820   4.215
  308LEU   HD21 4449   7.876  10.869   4.278
  308LEU   HD22 4450   7.813  10.850   4.111
  308LEU   HD23 4451   7.704  10.865   4.240
  308LEU      C 4452   8.112  10.575   4.006
  308LEU      O 4453   8.216  10.612   4.059
  309ASP      N 4454   8.116  10.477   3.920
  309ASP      H 4455   8.028  10.447   3.881
  309ASP     CA 4456   8.239  10.403   3.882
  309ASP     HA 4457   8.327  10.435   3.938
  309ASP     CB 4458   8.214  10.249   3.903
  309ASP    HB1 4459   8.303  10.196   3.871
  309ASP    HB2 4460   8.137  10.215   3.834
  309ASP     CG 4461   8.162  10.203   4.039
  309ASP    OD1 4462   8.047  10.151   4.046
  309ASP    OD2 4463   8.235  10.211   4.144
  309ASP      C 4464   8.291  10.419   3.740
  309ASP      O 4465   8.383  10.352   3.694
  310GLN      N 4466   8.230  10.515   3.667
  310GLN      H 4467   8.164  10.569   3.722
  310GLN     CA 4468   8.274  10.559   3.535
  310GLN     HA 4469   8.311  10.476   3.476
  310GLN     CB 4470   8.165  10.643   3.475
  310GLN    HB1 4471   8.210  10.708   3.400
  310GLN    HB2 4472   8.117  10.702   3.553
  310GLN     CG 4473   8.053  10.545   3.411
  310GLN    HG1 4474   7.975  10.595   3.354
  310GLN    HG2 4475   8.010  10.497   3.499
  310GLN     CD 4476   8.107  10.443   3.320
  310GLN    OE1 4477   8.186  10.476   3.226
  310GLN    NE2 4478   8.061  10.321   3.332
  310GLN   HE21 4479   8.009  10.290   3.413
  310GLN   HE22 4480   8.091  10.264   3.254
  310GLN      C 4481   8.403  10.644   3.573
  310GLN      O 4482   8.397  10.753   3.635
  311THR      N 4483   8.524  10.601   3.529
  311THR      H 4484   8.527  10.534   3.454
  311THR     CA 4485   8.652  10.650   3.579
  311THR     HA 4486   8.663  10.604   3.677
  311THR     CB 4487   8.767  10.596   3.490
  311THR     HB 4488   8.761  10.634   3.388
  311THR    CG2 4489   8.907  10.624   3.549
  311THR   HG21 4490   8.922  10.730   3.570
  311THR   HG22 4491   8.919  10.561   3.637
  311THR   HG23 4492   8.986  10.607   3.476
  311THR    OG1 4493   8.756  10.456   3.491
  311THR    HG1 4494   8.803  10.426   3.413
  311THR      C 4495   8.654  10.804   3.601
  311THR      O 4496   8.698  10.848   3.708
  312PRO      N 4497   8.610  10.901   3.516
  312PRO     CD 4498   8.585  10.875   3.371
  312PRO    HD1 4499   8.480  10.848   3.362
  312PRO    HD2 4500   8.666  10.807   3.347
  312PRO     CG 4501   8.610  11.009   3.293
  312PRO    HG1 4502   8.550  11.030   3.205
  312PRO    HG2 4503   8.717  11.026   3.280
  312PRO     CB 4504   8.563  11.109   3.402
  312PRO    HB1 4505   8.455  11.115   3.402
  312PRO    HB2 4506   8.607  11.208   3.386
  312PRO     CA 4507   8.613  11.043   3.541
  312PRO     HA 4508   8.717  11.070   3.558
  312PRO      C 4509   8.530  11.079   3.660
  312PRO      O 4510   8.567  11.162   3.742
  313VAL      N 4511   8.408  11.022   3.675
  313VAL      H 4512   8.385  10.939   3.622
  313VAL     CA 4513   8.320  11.040   3.792
  313VAL     HA 4514   8.280  11.141   3.785
  313VAL     CB 4515   8.193  10.959   3.783
  313VAL     HB 4516   8.219  10.855   3.803
  313VAL    CG1 4517   8.096  10.994   3.892
  313VAL   HG11 4518   8.007  10.933   3.878
  313VAL   HG12 4519   8.123  10.966   3.993
  313VAL   HG13 4520   8.072  11.100   3.892
  313VAL    CG2 4521   8.130  10.969   3.646
  313VAL   HG21 4522   8.037  10.913   3.655
  313VAL   HG22 4523   8.115  11.075   3.625
  313VAL   HG23 4524   8.206  10.935   3.577
  313VAL      C 4525   8.395  10.995   3.917
  313VAL      O 4526   8.413  11.075   4.013
  314LYS      N 4527   8.446  10.870   3.919
  314LYS      H 4528   8.444  10.820   3.831
  314LYS     CA 4529   8.514  10.803   4.028
  314LYS     HA 4530   8.454  10.806   4.118
  314LYS     CB 4531   8.562  10.666   3.986
  314LYS    HB1 4532   8.629  10.675   3.899
  314LYS    HB2 4533   8.474  10.611   3.952
  314LYS     CG 4534   8.631  10.586   4.101
  314LYS    HG1 4535   8.581  10.614   4.194
  314LYS    HG2 4536   8.733  10.625   4.110
  314LYS     CD 4537   8.630  10.433   4.082
  314LYS    HD1 4538   8.530  10.404   4.048
  314LYS    HD2 4539   8.653  10.390   4.180
  314LYS     CE 4540   8.740  10.399   3.981
  314LYS    HE1 4541   8.828  10.451   4.017
  314LYS    HE2 4542   8.713  10.428   3.879
  314LYS     NZ 4543   8.778  10.254   3.967
  314LYS    HZ1 4544   8.840  10.246   3.888
  314LYS    HZ2 4545   8.834  10.224   4.046
  314LYS    HZ3 4546   8.699  10.193   3.952
  314LYS      C 4547   8.635  10.889   4.069
  314LYS      O 4548   8.664  10.915   4.186
  315GLU      N 4549   8.718  10.941   3.973
  315GLU      H 4550   8.706  10.910   3.878
  315GLU     CA 4551   8.838  11.017   4.004
  315GLU     HA 4552   8.893  10.957   4.076
  315GLU     CB 4553   8.916  11.045   3.874
  315GLU    HB1 4554   8.986  11.125   3.897
  315GLU    HB2 4555   8.848  11.074   3.794
  315GLU     CG 4556   8.998  10.926   3.825
  315GLU    HG1 4557   9.063  10.952   3.741
  315GLU    HG2 4558   8.937  10.839   3.801
  315GLU     CD 4559   9.093  10.877   3.940
  315GLU    OE1 4560   9.161  10.964   4.005
  315GLU    OE2 4561   9.118  10.749   3.957
  315GLU      C 4562   8.802  11.147   4.076
  315GLU      O 4563   8.873  11.185   4.170
  316LEU      N 4564   8.686  11.210   4.050
  316LEU      H 4565   8.625  11.155   3.991
  316LEU     CA 4566   8.639  11.342   4.106
  316LEU     HA 4567   8.714  11.421   4.103
  316LEU     CB 4568   8.513  11.384   4.023
  316LEU    HB1 4569   8.430  11.319   4.051
  316LEU    HB2 4570   8.533  11.372   3.917
  316LEU     CG 4571   8.478  11.534   4.051
  316LEU     HG 4572   8.484  11.549   4.159
  316LEU    CD1 4573   8.568  11.644   3.984
  316LEU   HD11 4574   8.552  11.635   3.876
  316LEU   HD12 4575   8.534  11.744   4.011
  316LEU   HD13 4576   8.673  11.635   4.012
  316LEU    CD2 4577   8.333  11.549   4.028
  316LEU   HD21 4578   8.309  11.653   4.045
  316LEU   HD22 4579   8.302  11.518   3.928
  316LEU   HD23 4580   8.266  11.495   4.095
  316LEU      C 4581   8.590  11.313   4.258
  316LEU      O 4582   8.627  11.388   4.346
  317VAL      N 4583   8.509  11.214   4.287
  317VAL      H 4584   8.470  11.161   4.210
  317VAL     CA 4585   8.474  11.168   4.420
  317VAL     HA 4586   8.443  11.258   4.473
  317VAL     CB 4587   8.349  11.079   4.427
  317VAL     HB 4588   8.324  11.061   4.531
  317VAL    CG1 4589   8.225  11.141   4.354
  317VAL   HG11 4590   8.140  11.074   4.364
  317VAL   HG12 4591   8.195  11.236   4.399
  317VAL   HG13 4592   8.250  11.157   4.249
  317VAL    CG2 4593   8.366  10.943   4.359
  317VAL   HG21 4594   8.377  10.959   4.252
  317VAL   HG22 4595   8.446  10.883   4.402
  317VAL   HG23 4596   8.273  10.890   4.379
  317VAL      C 4597   8.592  11.120   4.497
  317VAL      O 4598   8.594  11.121   4.619
  318SER      N 4599   8.695  11.062   4.432
  318SER      H 4600   8.688  11.059   4.331
  318SER     CA 4601   8.819  11.020   4.488
  318SER     HA 4602   8.804  10.951   4.571
  318SER     CB 4603   8.904  10.947   4.385
  318SER    HB1 4604   9.003  10.916   4.419
  318SER    HB2 4605   8.914  10.997   4.288
  318SER     OG 4606   8.834  10.827   4.361
  318SER     HG 4607   8.785  10.837   4.279
  318SER      C 4608   8.895  11.138   4.543
  318SER      O 4609   8.905  11.148   4.663
  319LEU      N 4610   8.929  11.237   4.461
  319LEU      H 4611   8.911  11.225   4.362
  319LEU     CA 4612   8.998  11.356   4.510
  319LEU     HA 4613   9.098  11.328   4.542
  319LEU     CB 4614   9.011  11.450   4.386
  319LEU    HB1 4615   8.912  11.492   4.367
  319LEU    HB2 4616   9.052  11.392   4.303
  319LEU     CG 4617   9.109  11.565   4.415
  319LEU     HG 4618   9.080  11.612   4.509
  319LEU    CD1 4619   9.254  11.526   4.419
  319LEU   HD11 4620   9.275  11.451   4.343
  319LEU   HD12 4621   9.309  11.621   4.410
  319LEU   HD13 4622   9.279  11.474   4.511
  319LEU    CD2 4623   9.103  11.668   4.308
  319LEU   HD21 4624   8.999  11.700   4.310
  319LEU   HD22 4625   9.160  11.758   4.327
  319LEU   HD23 4626   9.114  11.627   4.207
  319LEU      C 4627   8.925  11.434   4.618
  319LEU      O 4628   8.988  11.483   4.711
  320LYS      N 4629   8.789  11.443   4.618
  320LYS      H 4630   8.736  11.403   4.542
  320LYS     CA 4631   8.708  11.519   4.722
  320LYS     HA 4632   8.759  11.615   4.723
  320LYS     CB 4633   8.560  11.540   4.674
  320LYS    HB1 4634   8.501  11.588   4.752
  320LYS    HB2 4635   8.508  11.452   4.638
  320LYS     CG 4636   8.562  11.637   4.563
  320LYS    HG1 4637   8.604  11.584   4.478
  320LYS    HG2 4638   8.624  11.724   4.584
  320LYS     CD 4639   8.423  11.681   4.523
  320LYS    HD1 4640   8.366  11.730   4.602
  320LYS    HD2 4641   8.378  11.587   4.489
  320LYS     CE 4642   8.435  11.777   4.404
  320LYS    HE1 4643   8.472  11.726   4.315
  320LYS    HE2 4644   8.507  11.855   4.427
  320LYS     NZ 4645   8.302  11.843   4.382
  320LYS    HZ1 4646   8.279  11.887   4.469
  320LYS    HZ2 4647   8.303  11.909   4.305
  320LYS    HZ3 4648   8.231  11.774   4.361
  320LYS      C 4649   8.717  11.454   4.855
  320LYS      O 4650   8.681  11.516   4.953
  321TRP      N 4651   8.756  11.327   4.858
  321TRP      H 4652   8.752  11.273   4.772
  321TRP     CA 4653   8.773  11.254   4.985
  321TRP     HA 4654   8.727  11.311   5.065
  321TRP     CB 4655   8.707  11.118   4.978
  321TRP    HB1 4656   8.753  11.045   4.912
  321TRP    HB2 4657   8.606  11.141   4.943
  321TRP     CG 4658   8.691  11.048   5.108
  321TRP    CD1 4659   8.755  10.932   5.139
  321TRP    HD1 4660   8.834  10.894   5.076
  321TRP    NE1 4661   8.722  10.896   5.269
  321TRP    HE1 4662   8.749  10.811   5.316
  321TRP    CE2 4663   8.628  10.983   5.325
  321TRP    CZ2 4664   8.562  10.985   5.447
  321TRP    HZ2 4665   8.564  10.900   5.513
  321TRP    CH2 4666   8.478  11.091   5.480
  321TRP    HH2 4667   8.433  11.085   5.577
  321TRP    CZ3 4668   8.464  11.198   5.389
  321TRP    HZ3 4669   8.414  11.292   5.409
  321TRP    CE3 4670   8.525  11.185   5.260
  321TRP    HE3 4671   8.510  11.268   5.193
  321TRP    CD2 4672   8.604  11.076   5.226
  321TRP      C 4673   8.923  11.238   5.019
  321TRP      O 4674   8.967  11.260   5.133
  322LYS      N 4675   9.016  11.222   4.921
  322LYS      H 4676   8.983  11.238   4.827
  322LYS     CA 4677   9.158  11.207   4.941
  322LYS     HA 4678   9.181  11.168   5.040
  322LYS     CB 4679   9.202  11.100   4.843
  322LYS    HB1 4680   9.309  11.085   4.847
  322LYS    HB2 4681   9.184  11.133   4.740
  322LYS     CG 4682   9.148  10.958   4.862
  322LYS    HG1 4683   9.042  10.957   4.887
  322LYS    HG2 4684   9.198  10.911   4.946
  322LYS     CD 4685   9.175  10.882   4.736
  322LYS    HD1 4686   9.278  10.902   4.706
  322LYS    HD2 4687   9.102  10.914   4.662
  322LYS     CE 4688   9.165  10.726   4.744
  322LYS    HE1 4689   9.060  10.700   4.761
  322LYS    HE2 4690   9.220  10.694   4.832
  322LYS     NZ 4691   9.220  10.652   4.626
  322LYS    HZ1 4692   9.169  10.680   4.543
  322LYS    HZ2 4693   9.313  10.688   4.612
  322LYS    HZ3 4694   9.215  10.553   4.645
  322LYS      C 4695   9.242  11.338   4.937
  322LYS      O 4696   9.355  11.331   4.983
  323ARG      N 4697   9.195  11.457   4.891
  323ARG      H 4698   9.100  11.464   4.859
  323ARG     CA 4699   9.241  11.597   4.920
  323ARG     HA 4700   9.339  11.590   4.967
  323ARG     CB 4701   9.255  11.686   4.792
  323ARG    HB1 4702   9.163  11.683   4.733
  323ARG    HB2 4703   9.331  11.642   4.728
  323ARG     CG 4704   9.309  11.829   4.816
  323ARG    HG1 4705   9.408  11.830   4.862
  323ARG    HG2 4706   9.244  11.872   4.892
  323ARG     CD 4707   9.321  11.910   4.689
  323ARG    HD1 4708   9.364  11.860   4.602
  323ARG    HD2 4709   9.381  11.999   4.704
  323ARG     NE 4710   9.189  11.948   4.643
  323ARG     HE 4711   9.107  11.893   4.662
  323ARG     CZ 4712   9.156  12.062   4.577
  323ARG    NH1 4713   9.237  12.155   4.543
  323ARG   HH11 4714   9.337  12.154   4.559
  323ARG   HH12 4715   9.211  12.230   4.481
  323ARG    NH2 4716   9.033  12.081   4.540
  323ARG   HH21 4717   8.975  11.999   4.545
  323ARG   HH22 4718   9.014  12.155   4.474
  323ARG      C 4719   9.135  11.655   5.014
  323ARG      O 4720   9.014  11.642   4.985
  324TYR      N 4721   9.173  11.689   5.138
  324TYR      H 4722   9.266  11.655   5.161
  324TYR     CA 4723   9.095  11.748   5.250
  324TYR     HA 4724   9.161  11.784   5.329
  324TYR     CB 4725   9.019  11.878   5.215
  324TYR    HB1 4726   8.980  11.917   5.308
  324TYR    HB2 4727   8.941  11.857   5.142
  324TYR     CG 4728   9.110  11.989   5.164
  324TYR    CD1 4729   9.205  12.048   5.255
  324TYR    HD1 4730   9.210  12.017   5.359
  324TYR    CE1 4731   9.293  12.149   5.211
  324TYR    HE1 4732   9.370  12.184   5.278
  324TYR     CZ 4733   9.291  12.180   5.077
  324TYR     OH 4734   9.383  12.270   5.039
  324TYR     HH 4735   9.389  12.271   4.943
  324TYR    CE2 4736   9.200  12.123   4.980
  324TYR    HE2 4737   9.196  12.142   4.873
  324TYR    CD2 4738   9.104  12.039   5.032
  324TYR    HD2 4739   9.026  12.000   4.968
  324TYR      C 4740   8.989  11.656   5.313
  324TYR      O 4741   8.990  11.657   5.439
  325GLY      N 4742   8.907  11.590   5.240
  325GLY      H 4743   8.914  11.602   5.140
  325GLY     CA 4744   8.784  11.545   5.300
  325GLY    HA1 4745   8.725  11.484   5.231
  325GLY    HA2 4746   8.727  11.631   5.335
  325GLY      C 4747   8.801  11.440   5.415
  325GLY      O 4748   8.743  11.451   5.522
  326ARG      N 4749   8.880  11.337   5.393
  326ARG      H 4750   8.916  11.325   5.300
  326ARG     CA 4751   8.902  11.238   5.500
  326ARG     HA 4752   8.806  11.198   5.533
  326ARG     CB 4753   8.966  11.117   5.436
  326ARG    HB1 4754   9.036  11.144   5.357
  326ARG    HB2 4755   8.893  11.057   5.382
  326ARG     CG 4756   9.037  11.024   5.532
  326ARG    HG1 4757   8.980  11.010   5.623
  326ARG    HG2 4758   9.130  11.071   5.564
  326ARG     CD 4759   9.076  10.887   5.479
  326ARG    HD1 4760   8.982  10.846   5.442
  326ARG    HD2 4761   9.129  10.832   5.556
  326ARG     NE 4762   9.153  10.895   5.351
  326ARG     HE 4763   9.213  10.974   5.333
  326ARG     CZ 4764   9.167  10.792   5.272
  326ARG    NH1 4765   9.101  10.681   5.285
  326ARG   HH11 4766   9.034  10.665   5.359
  326ARG   HH12 4767   9.115  10.610   5.215
  326ARG    NH2 4768   9.249  10.795   5.175
  326ARG   HH21 4769   9.316  10.867   5.154
  326ARG   HH22 4770   9.253  10.714   5.114
  326ARG      C 4771   8.969  11.306   5.631
  326ARG      O 4772   8.916  11.284   5.741
  327PRO      N 4773   9.077  11.376   5.618
  327PRO     CD 4774   9.178  11.367   5.506
  327PRO    HD1 4775   9.143  11.433   5.426
  327PRO    HD2 4776   9.193  11.260   5.489
  327PRO     CG 4777   9.314  11.424   5.563
  327PRO    HG1 4778   9.382  11.461   5.486
  327PRO    HG2 4779   9.362  11.348   5.623
  327PRO     CB 4780   9.263  11.527   5.659
  327PRO    HB1 4781   9.223  11.617   5.613
  327PRO    HB2 4782   9.340  11.542   5.734
  327PRO     CA 4783   9.144  11.452   5.722
  327PRO     HA 4784   9.181  11.380   5.796
  327PRO      C 4785   9.040  11.545   5.787
  327PRO      O 4786   9.021  11.529   5.907
  328TYR      N 4787   8.973  11.637   5.716
  328TYR      H 4788   8.990  11.653   5.618
  328TYR     CA 4789   8.870  11.718   5.780
  328TYR     HA 4790   8.906  11.793   5.851
  328TYR     CB 4791   8.798  11.801   5.671
  328TYR    HB1 4792   8.719  11.849   5.729
  328TYR    HB2 4793   8.749  11.739   5.595
  328TYR     CG 4794   8.872  11.919   5.605
  328TYR    CD1 4795   8.999  11.956   5.645
  328TYR    HD1 4796   9.056  11.892   5.711
  328TYR    CE1 4797   9.059  12.078   5.596
  328TYR    HE1 4798   9.156  12.107   5.633
  328TYR     CZ 4799   8.981  12.169   5.518
  328TYR     OH 4800   9.033  12.297   5.495
  328TYR     HH 4801   8.986  12.352   5.431
  328TYR    CE2 4802   8.853  12.128   5.481
  328TYR    HE2 4803   8.802  12.207   5.429
  328TYR    CD2 4804   8.794  12.005   5.525
  328TYR    HD2 4805   8.688  11.992   5.508
  328TYR      C 4806   8.754  11.640   5.860
  328TYR      O 4807   8.717  11.669   5.979
  329PHE      N 4808   8.698  11.537   5.799
  329PHE      H 4809   8.729  11.519   5.704
  329PHE     CA 4810   8.595  11.455   5.862
  329PHE     HA 4811   8.509  11.513   5.897
  329PHE     CB 4812   8.548  11.355   5.761
  329PHE    HB1 4813   8.630  11.296   5.721
  329PHE    HB2 4814   8.503  11.405   5.675
  329PHE     CG 4815   8.446  11.259   5.815
  329PHE    CD1 4816   8.321  11.304   5.860
  329PHE    HD1 4817   8.293  11.408   5.847
  329PHE    CE1 4818   8.219  11.206   5.884
  329PHE    HE1 4819   8.116  11.238   5.893
  329PHE     CZ 4820   8.243  11.075   5.892
  329PHE     HZ 4821   8.160  11.008   5.907
  329PHE    CE2 4822   8.372  11.030   5.863
  329PHE    HE2 4823   8.393  10.925   5.875
  329PHE    CD2 4824   8.469  11.119   5.814
  329PHE    HD2 4825   8.564  11.080   5.782
  329PHE      C 4826   8.647  11.383   5.987
  329PHE      O 4827   8.577  11.368   6.085
  330CYS      N 4828   8.775  11.353   5.995
  330CYS      H 4829   8.833  11.352   5.912
  330CYS     CA 4830   8.836  11.302   6.116
  330CYS     HA 4831   8.773  11.232   6.170
  330CYS     CB 4832   8.944  11.206   6.067
  330CYS    HB1 4833   9.001  11.175   6.154
  330CYS    HB2 4834   9.005  11.271   6.003
  330CYS     SG 4835   8.863  11.067   5.971
  330CYS     HG 4836   8.854  11.146   5.863
  330CYS      C 4837   8.869  11.409   6.217
  330CYS      O 4838   8.884  11.380   6.337
  331MET      N 4839   8.885  11.532   6.176
  331MET      H 4840   8.870  11.547   6.077
  331MET     CA 4841   8.895  11.647   6.268
  331MET     HA 4842   8.973  11.615   6.338
  331MET     CB 4843   8.940  11.777   6.199
  331MET    HB1 4844   8.940  11.856   6.275
  331MET    HB2 4845   8.866  11.810   6.126
  331MET     CG 4846   9.074  11.769   6.126
  331MET    HG1 4847   9.064  11.685   6.058
  331MET    HG2 4848   9.150  11.757   6.203
  331MET     SD 4849   9.106  11.915   6.028
  331MET     CE 4850   9.280  11.896   5.969
  331MET    HE1 4851   9.296  11.990   5.917
  331MET    HE2 4852   9.340  11.864   6.054
  331MET    HE3 4853   9.285  11.823   5.888
  331MET      C 4854   8.762  11.663   6.342
  331MET      O 4855   8.765  11.675   6.469
  332LEU      N 4856   8.651  11.651   6.271
  332LEU      H 4857   8.667  11.645   6.171
  332LEU     CA 4858   8.513  11.665   6.323
  332LEU     HA 4859   8.500  11.753   6.385
  332LEU     CB 4860   8.411  11.662   6.201
  332LEU    HB1 4861   8.308  11.650   6.235
  332LEU    HB2 4862   8.435  11.574   6.141
  332LEU     CG 4863   8.408  11.785   6.105
  332LEU     HG 4864   8.511  11.805   6.076
  332LEU    CD1 4865   8.317  11.760   5.978
  332LEU   HD11 4866   8.302  11.850   5.919
  332LEU   HD12 4867   8.365  11.692   5.908
  332LEU   HD13 4868   8.220  11.730   6.018
  332LEU    CD2 4869   8.357  11.901   6.189
  332LEU   HD21 4870   8.251  11.885   6.210
  332LEU   HD22 4871   8.423  11.914   6.275
  332LEU   HD23 4872   8.365  11.992   6.129
  332LEU      C 4873   8.490  11.542   6.407
  332LEU      O 4874   8.442  11.559   6.518
  333GLY      N 4875   8.530  11.423   6.367
  333GLY      H 4876   8.566  11.407   6.274
  333GLY     CA 4877   8.526  11.302   6.452
  333GLY    HA1 4878   8.567  11.227   6.385
  333GLY    HA2 4879   8.423  11.276   6.476
  333GLY      C 4880   8.605  11.313   6.580
  333GLY      O 4881   8.554  11.269   6.683
  334ALA      N 4882   8.723  11.369   6.586
  334ALA      H 4883   8.760  11.413   6.502
  334ALA     CA 4884   8.796  11.387   6.710
  334ALA     HA 4885   8.797  11.290   6.758
  334ALA     CB 4886   8.942  11.420   6.680
  334ALA    HB1 4887   8.981  11.343   6.614
  334ALA    HB2 4888   8.942  11.520   6.637
  334ALA    HB3 4889   8.992  11.406   6.776
  334ALA      C 4890   8.719  11.485   6.799
  334ALA      O 4891   8.714  11.465   6.920
  335ILE      N 4892   8.659  11.597   6.744
  335ILE      H 4893   8.681  11.621   6.649
  335ILE     CA 4894   8.584  11.703   6.826
  335ILE     HA 4895   8.657  11.748   6.894
  335ILE     CB 4896   8.525  11.817   6.740
  335ILE     HB 4897   8.471  11.769   6.658
  335ILE    CG2 4898   8.421  11.903   6.810
  335ILE   HG21 4899   8.382  11.964   6.729
  335ILE   HG22 4900   8.341  11.833   6.835
  335ILE   HG23 4901   8.462  11.961   6.892
  335ILE    CG1 4902   8.635  11.908   6.687
  335ILE   HG11 4903   8.721  11.844   6.667
  335ILE   HG12 4904   8.657  11.977   6.768
  335ILE     CD 4905   8.590  11.994   6.566
  335ILE    HD1 4906   8.604  12.099   6.588
  335ILE    HD2 4907   8.662  11.976   6.486
  335ILE    HD3 4908   8.488  11.970   6.533
  335ILE      C 4909   8.473  11.625   6.900
  335ILE      O 4910   8.449  11.633   7.020
  336TYR      N 4911   8.400  11.541   6.824
  336TYR      H 4912   8.426  11.524   6.728
  336TYR     CA 4913   8.286  11.473   6.872
  336TYR     HA 4914   8.223  11.544   6.926
  336TYR     CB 4915   8.208  11.412   6.754
  336TYR    HB1 4916   8.275  11.341   6.706
  336TYR    HB2 4917   8.197  11.493   6.682
  336TYR     CG 4918   8.079  11.343   6.793
  336TYR    CD1 4919   7.969  11.422   6.821
  336TYR    HD1 4920   7.971  11.526   6.794
  336TYR    CE1 4921   7.846  11.362   6.851
  336TYR    HE1 4922   7.755  11.418   6.866
  336TYR     CZ 4923   7.835  11.223   6.869
  336TYR     OH 4924   7.724  11.154   6.893
  336TYR     HH 4925   7.752  11.068   6.926
  336TYR    CE2 4926   7.950  11.142   6.848
  336TYR    HE2 4927   7.939  11.036   6.863
  336TYR    CD2 4928   8.074  11.201   6.812
  336TYR    HD2 4929   8.168  11.149   6.799
  336TYR      C 4930   8.322  11.359   6.978
  336TYR      O 4931   8.252  11.332   7.076
  337LEU      N 4932   8.435  11.287   6.958
  337LEU      H 4933   8.495  11.330   6.889
  337LEU     CA 4934   8.488  11.183   7.048
  337LEU     HA 4935   8.399  11.121   7.058
  337LEU     CB 4936   8.609  11.111   6.982
  337LEU    HB1 4937   8.684  11.175   6.936
  337LEU    HB2 4938   8.571  11.053   6.898
  337LEU     CG 4939   8.695  11.019   7.074
  337LEU     HG 4940   8.723  11.078   7.162
  337LEU    CD1 4941   8.613  10.900   7.127
  337LEU   HD11 4942   8.550  10.936   7.209
  337LEU   HD12 4943   8.541  10.865   7.052
  337LEU   HD13 4944   8.684  10.828   7.167
  337LEU    CD2 4945   8.817  10.970   6.993
  337LEU   HD21 4946   8.769  10.923   6.907
  337LEU   HD22 4947   8.874  11.057   6.961
  337LEU   HD23 4948   8.876  10.899   7.052
  337LEU      C 4949   8.516  11.230   7.187
  337LEU      O 4950   8.471  11.172   7.283
  338LEU      N 4951   8.599  11.330   7.197
  338LEU      H 4952   8.634  11.370   7.111
  338LEU     CA 4953   8.618  11.403   7.321
  338LEU     HA 4954   8.647  11.338   7.404
  338LEU     CB 4955   8.734  11.503   7.301
  338LEU    HB1 4956   8.726  11.571   7.385
  338LEU    HB2 4957   8.718  11.566   7.214
  338LEU     CG 4958   8.881  11.450   7.303
  338LEU     HG 4959   8.876  11.357   7.360
  338LEU    CD1 4960   8.926  11.410   7.157
  338LEU   HD11 4961   8.916  11.497   7.093
  338LEU   HD12 4962   9.031  11.383   7.164
  338LEU   HD13 4963   8.860  11.332   7.119
  338LEU    CD2 4964   8.976  11.553   7.359
  338LEU   HD21 4965   8.991  11.624   7.278
  338LEU   HD22 4966   8.940  11.597   7.452
  338LEU   HD23 4967   9.079  11.517   7.365
  338LEU      C 4968   8.492  11.462   7.390
  338LEU      O 4969   8.476  11.464   7.510
  339TYR      N 4970   8.398  11.517   7.308
  339TYR      H 4971   8.419  11.533   7.211
  339TYR     CA 4972   8.263  11.554   7.353
  339TYR     HA 4973   8.276  11.629   7.431
  339TYR     CB 4974   8.192  11.619   7.233
  339TYR    HB1 4975   8.196  11.541   7.157
  339TYR    HB2 4976   8.243  11.709   7.197
  339TYR     CG 4977   8.051  11.667   7.250
  339TYR    CD1 4978   7.958  11.638   7.150
  339TYR    HD1 4979   7.982  11.569   7.071
  339TYR    CE1 4980   7.829  11.694   7.148
  339TYR    HE1 4981   7.751  11.675   7.075
  339TYR     CZ 4982   7.789  11.770   7.264
  339TYR     OH 4983   7.661  11.815   7.276
  339TYR     HH 4984   7.655  11.885   7.342
  339TYR    CE2 4985   7.879  11.802   7.363
  339TYR    HE2 4986   7.841  11.853   7.450
  339TYR    CD2 4987   8.013  11.751   7.363
  339TYR    HD2 4988   8.079  11.763   7.448
  339TYR      C 4989   8.183  11.438   7.414
  339TYR      O 4990   8.104  11.458   7.504
  340ILE      N 4991   8.196  11.320   7.361
  340ILE      H 4992   8.275  11.297   7.301
  340ILE     CA 4993   8.128  11.202   7.409
  340ILE     HA 4994   8.023  11.228   7.420
  340ILE     CB 4995   8.145  11.091   7.298
  340ILE     HB 4996   8.243  11.095   7.250
  340ILE    CG2 4997   8.149  10.946   7.357
  340ILE   HG21 4998   8.065  10.913   7.418
  340ILE   HG22 4999   8.159  10.866   7.283
  340ILE   HG23 5000   8.240  10.937   7.417
  340ILE    CG1 5001   8.029  11.109   7.200
  340ILE   HG11 5002   8.053  11.046   7.115
  340ILE   HG12 5003   8.027  11.213   7.168
  340ILE     CD 5004   7.893  11.083   7.240
  340ILE    HD1 5005   7.869  11.156   7.317
  340ILE    HD2 5006   7.829  11.117   7.159
  340ILE    HD3 5007   7.870  10.985   7.282
  340ILE      C 5008   8.182  11.150   7.539
  340ILE      O 5009   8.116  11.120   7.638
  341ILE      N 5010   8.312  11.144   7.558
  341ILE      H 5011   8.364  11.171   7.476
  341ILE     CA 5012   8.393  11.129   7.680
  341ILE     HA 5013   8.364  11.035   7.726
  341ILE     CB 5014   8.540  11.127   7.632
  341ILE     HB 5015   8.557  11.211   7.565
  341ILE    CG2 5016   8.633  11.130   7.752
  341ILE   HG21 5017   8.730  11.159   7.712
  341ILE   HG22 5018   8.595  11.204   7.823
  341ILE   HG23 5019   8.648  11.033   7.800
  341ILE    CG1 5020   8.561  11.004   7.542
  341ILE   HG11 5021   8.499  11.003   7.452
  341ILE   HG12 5022   8.546  10.913   7.599
  341ILE     CD 5023   8.691  10.999   7.473
  341ILE    HD1 5024   8.685  10.916   7.402
  341ILE    HD2 5025   8.711  11.089   7.414
  341ILE    HD3 5026   8.769  10.989   7.548
  341ILE      C 5027   8.344  11.235   7.781
  341ILE      O 5028   8.302  11.208   7.892
  342CYS      N 5029   8.338  11.366   7.741
  342CYS      H 5030   8.379  11.389   7.652
  342CYS     CA 5031   8.300  11.481   7.825
  342CYS     HA 5032   8.370  11.478   7.909
  342CYS     CB 5033   8.300  11.613   7.741
  342CYS    HB1 5034   8.217  11.619   7.672
  342CYS    HB2 5035   8.398  11.614   7.693
  342CYS     SG 5036   8.274  11.757   7.838
  342CYS     HG 5037   8.347  11.719   7.942
  342CYS      C 5038   8.155  11.462   7.883
  342CYS      O 5039   8.131  11.466   8.006
  343PHE      N 5040   8.054  11.423   7.798
  343PHE      H 5041   8.066  11.409   7.699
  343PHE     CA 5042   7.922  11.389   7.847
  343PHE     HA 5043   7.878  11.467   7.910
  343PHE     CB 5044   7.827  11.383   7.724
  343PHE    HB1 5045   7.859  11.302   7.658
  343PHE    HB2 5046   7.830  11.472   7.661
  343PHE     CG 5047   7.680  11.363   7.764
  343PHE    CD1 5048   7.605  11.467   7.825
  343PHE    HD1 5049   7.635  11.571   7.832
  343PHE    CE1 5050   7.474  11.440   7.869
  343PHE    HE1 5051   7.420  11.516   7.923
  343PHE     CZ 5052   7.415  11.314   7.853
  343PHE     HZ 5053   7.309  11.304   7.871
  343PHE    CE2 5054   7.496  11.209   7.799
  343PHE    HE2 5055   7.450  11.111   7.796
  343PHE    CD2 5056   7.624  11.230   7.752
  343PHE    HD2 5057   7.690  11.155   7.712
  343PHE      C 5058   7.920  11.262   7.934
  343PHE      O 5059   7.865  11.266   8.041
  344THR      N 5060   7.985  11.148   7.896
  344THR      H 5061   8.039  11.141   7.811
  344THR     CA 5062   7.988  11.027   7.981
  344THR     HA 5063   7.884  10.997   7.989
  344THR     CB 5064   8.087  10.931   7.914
  344THR     HB 5065   8.186  10.975   7.903
  344THR    CG2 5066   8.104  10.790   7.977
  344THR   HG21 5067   8.007  10.740   7.981
  344THR   HG22 5068   8.178  10.734   7.921
  344THR   HG23 5069   8.142  10.799   8.079
  344THR    OG1 5070   8.035  10.903   7.780
  344THR    HG1 5071   8.061  10.967   7.713
  344THR      C 5072   8.051  11.057   8.124
  344THR      O 5073   8.003  11.011   8.233
  345MET      N 5074   8.154  11.140   8.127
  345MET      H 5075   8.162  11.205   8.050
  345MET     CA 5076   8.212  11.185   8.252
  345MET     HA 5077   8.233  11.096   8.312
  345MET     CB 5078   8.348  11.246   8.229
  345MET    HB1 5079   8.378  11.317   8.307
  345MET    HB2 5080   8.361  11.322   8.152
  345MET     CG 5081   8.447  11.136   8.217
  345MET    HG1 5082   8.410  11.049   8.163
  345MET    HG2 5083   8.461  11.088   8.314
  345MET     SD 5084   8.602  11.184   8.138
  345MET     CE 5085   8.719  11.063   8.190
  345MET    HE1 5086   8.809  11.095   8.138
  345MET    HE2 5087   8.732  11.042   8.296
  345MET    HE3 5088   8.682  10.970   8.148
  345MET      C 5089   8.116  11.267   8.336
  345MET      O 5090   8.104  11.245   8.454
  346CYS      N 5091   8.052  11.361   8.276
  346CYS      H 5092   8.064  11.372   8.176
  346CYS     CA 5093   7.961  11.451   8.349
  346CYS     HA 5094   8.024  11.499   8.423
  346CYS     CB 5095   7.921  11.571   8.265
  346CYS    HB1 5096   7.851  11.630   8.323
  346CYS    HB2 5097   7.864  11.526   8.184
  346CYS     SG 5098   8.066  11.671   8.204
  346CYS     HG 5099   8.122  11.570   8.137
  346CYS      C 5100   7.852  11.365   8.414
  346CYS      O 5101   7.813  11.391   8.526
  347CYS      N 5102   7.799  11.264   8.340
  347CYS      H 5103   7.835  11.248   8.247
  347CYS     CA 5104   7.703  11.159   8.390
  347CYS     HA 5105   7.608  11.207   8.414
  347CYS     CB 5106   7.671  11.058   8.279
  347CYS    HB1 5107   7.605  10.980   8.318
  347CYS    HB2 5108   7.760  11.010   8.240
  347CYS     SG 5109   7.589  11.162   8.147
  347CYS     HG 5110   7.708  11.189   8.092
  347CYS      C 5111   7.743  11.077   8.514
  347CYS      O 5112   7.664  11.067   8.606
  348ILE      N 5113   7.864  11.011   8.503
  348ILE      H 5114   7.917  11.023   8.418
  348ILE     CA 5115   7.918  10.920   8.612
  348ILE     HA 5116   7.838  10.861   8.656
  348ILE     CB 5117   8.022  10.819   8.573
  348ILE     HB 5118   8.048  10.762   8.662
  348ILE    CG2 5119   7.959  10.728   8.465
  348ILE   HG21 5120   7.950  10.785   8.373
  348ILE   HG22 5121   8.025  10.641   8.461
  348ILE   HG23 5122   7.859  10.695   8.493
  348ILE    CG1 5123   8.158  10.876   8.528
  348ILE   HG11 5124   8.197  10.938   8.610
  348ILE   HG12 5125   8.133  10.938   8.442
  348ILE     CD 5126   8.256  10.768   8.486
  348ILE    HD1 5127   8.231  10.730   8.387
  348ILE    HD2 5128   8.361  10.795   8.470
  348ILE    HD3 5129   8.259  10.688   8.560
  348ILE      C 5130   7.960  10.998   8.745
  348ILE      O 5131   7.927  10.963   8.859
  349TYR      N 5132   8.003  11.120   8.721
  349TYR      H 5133   8.007  11.149   8.624
  349TYR     CA 5134   8.052  11.210   8.825
  349TYR     HA 5135   8.119  11.155   8.891
  349TYR     CB 5136   8.142  11.323   8.766
  349TYR    HB1 5137   8.162  11.393   8.848
  349TYR    HB2 5138   8.083  11.381   8.695
  349TYR     CG 5139   8.276  11.283   8.704
  349TYR    CD1 5140   8.353  11.371   8.625
  349TYR    HD1 5141   8.315  11.472   8.616
  349TYR    CE1 5142   8.476  11.332   8.566
  349TYR    HE1 5143   8.548  11.398   8.520
  349TYR     CZ 5144   8.519  11.201   8.590
  349TYR     OH 5145   8.641  11.166   8.547
  349TYR     HH 5146   8.660  11.077   8.574
  349TYR    CE2 5147   8.447  11.109   8.661
  349TYR    HE2 5148   8.487  11.010   8.679
  349TYR    CD2 5149   8.326  11.149   8.721
  349TYR    HD2 5150   8.273  11.073   8.776
  349TYR      C 5151   7.939  11.290   8.897
  349TYR      O 5152   7.964  11.376   8.983
  350ARG      N 5153   7.811  11.266   8.868
  350ARG      H 5154   7.790  11.210   8.787
  350ARG     CA 5155   7.687  11.332   8.928
  350ARG     HA 5156   7.696  11.437   8.903
  350ARG     CB 5157   7.566  11.273   8.850
  350ARG    HB1 5158   7.583  11.280   8.742
  350ARG    HB2 5159   7.475  11.326   8.878
  350ARG     CG 5160   7.531  11.128   8.886
  350ARG    HG1 5161   7.500  11.122   8.990
  350ARG    HG2 5162   7.615  11.066   8.855
  350ARG     CD 5163   7.411  11.098   8.799
  350ARG    HD1 5164   7.432  11.106   8.692
  350ARG    HD2 5165   7.331  11.169   8.820
  350ARG     NE 5166   7.361  10.959   8.813
  350ARG     HE 5167   7.430  10.890   8.788
  350ARG     CZ 5168   7.251  10.911   8.863
  350ARG    NH1 5169   7.254  10.784   8.894
  350ARG   HH11 5170   7.335  10.726   8.877
  350ARG   HH12 5171   7.176  10.732   8.929
  350ARG    NH2 5172   7.142  10.976   8.890
  350ARG   HH21 5173   7.123  11.067   8.851
  350ARG   HH22 5174   7.064  10.923   8.929
  350ARG      C 5175   7.678  11.331   9.078
  350ARG      O 5176   7.740  11.248   9.140
  351PRO      N 5177   7.609  11.426   9.141
  351PRO     CD 5178   7.547  11.542   9.084
  351PRO    HD1 5179   7.462  11.521   9.021
  351PRO    HD2 5180   7.617  11.605   9.029
  351PRO     CG 5181   7.509  11.639   9.199
  351PRO    HG1 5182   7.406  11.608   9.217
  351PRO    HG2 5183   7.515  11.744   9.172
  351PRO     CB 5184   7.600  11.596   9.315
  351PRO    HB1 5185   7.546  11.621   9.406
  351PRO    HB2 5186   7.694  11.651   9.315
  351PRO     CA 5187   7.618  11.446   9.288
  351PRO     HA 5188   7.717  11.414   9.319
  351PRO      C 5189   7.522  11.358   9.366
  351PRO      O 5190   7.396  11.376   9.364
  352LEU      N 5191   7.573  11.261   9.433
  352LEU      H 5192   7.673  11.259   9.450
  352LEU     CA 5193   7.498  11.158   9.506
  352LEU     HA 5194   7.392  11.183   9.511
  352LEU     CB 5195   7.523  11.024   9.432
  352LEU    HB1 5196   7.493  10.949   9.504
  352LEU    HB2 5197   7.631  11.018   9.415
  352LEU     CG 5198   7.441  11.000   9.302
  352LEU     HG 5199   7.447  11.085   9.234
  352LEU    CD1 5200   7.510  10.886   9.225
  352LEU   HD11 5201   7.597  10.927   9.174
  352LEU   HD12 5202   7.528  10.805   9.295
  352LEU   HD13 5203   7.442  10.859   9.144
  352LEU    CD2 5204   7.304  10.959   9.330
  352LEU   HD21 5205   7.305  10.869   9.391
  352LEU   HD22 5206   7.253  11.031   9.394
  352LEU   HD23 5207   7.246  10.952   9.238
  352LEU      C 5208   7.543  11.159   9.654
  352LEU      O 5209   7.658  11.189   9.686
  353LYS      N 5210   7.455  11.119   9.750
  353LYS      H 5211   7.365  11.090   9.717
  353LYS     CA 5212   7.489  11.103   9.892
  353LYS     HA 5213   7.597  11.092   9.893
  353LYS     CB 5214   7.442  11.227   9.965
  353LYS    HB1 5215   7.335  11.244   9.958
  353LYS    HB2 5216   7.496  11.310   9.920
  353LYS     CG 5217   7.493  11.234  10.109
  353LYS    HG1 5218   7.599  11.210  10.114
  353LYS    HG2 5219   7.438  11.153  10.156
  353LYS     CD 5220   7.476  11.376  10.173
  353LYS    HD1 5221   7.462  11.358  10.280
  353LYS    HD2 5222   7.384  11.421  10.136
  353LYS     CE 5223   7.587  11.476  10.141
  353LYS    HE1 5224   7.564  11.518  10.043
  353LYS    HE2 5225   7.683  11.425  10.131
  353LYS     NZ 5226   7.588  11.594  10.231
  353LYS    HZ1 5227   7.619  11.553  10.317
  353LYS    HZ2 5228   7.650  11.667  10.196
  353LYS    HZ3 5229   7.502  11.646  10.235
  353LYS      C 5230   7.435  10.976   9.945
  353LYS      O 5231   7.316  10.949   9.930
  354PRO      N 5232   7.514  10.893  10.013
  354PRO     CD 5233   7.656  10.902  10.028
  354PRO    HD1 5234   7.681  11.001  10.067
  354PRO    HD2 5235   7.703  10.898   9.930
  354PRO     CG 5236   7.701  10.794  10.121
  354PRO    HG1 5237   7.775  10.831  10.192
  354PRO    HG2 5238   7.737  10.711  10.060
  354PRO     CB 5239   7.573  10.752  10.191
  354PRO    HB1 5240   7.552  10.822  10.272
  354PRO    HB2 5241   7.577  10.654  10.237
  354PRO     CA 5242   7.463  10.780  10.092
  354PRO     HA 5243   7.459  10.697  10.022
  354PRO      C 5244   7.332  10.796  10.170
  354PRO      O 5245   7.300  10.898  10.224
  355ARG      N 5246   7.238  10.699  10.153
  355ARG      H 5247   7.264  10.623  10.091
  355ARG     CA 5248   7.102  10.683  10.212
  355ARG     HA 5249   7.091  10.766  10.282
  355ARG     CB 5250   6.990  10.706  10.110
  355ARG    HB1 5251   7.006  10.801  10.060
  355ARG    HB2 5252   6.891  10.714  10.155
  355ARG     CG 5253   6.971  10.597  10.002
  355ARG    HG1 5254   6.965  10.503  10.058
  355ARG    HG2 5255   7.062  10.595   9.942
  355ARG     CD 5256   6.842  10.622   9.921
  355ARG    HD1 5257   6.854  10.563   9.830
  355ARG    HD2 5258   6.841  10.720   9.874
  355ARG     NE 5259   6.725  10.582   9.991
  355ARG     HE 5260   6.737  10.540  10.082
  355ARG     CZ 5261   6.603  10.620   9.968
  355ARG    NH1 5262   6.500  10.596  10.048
  355ARG   HH11 5263   6.520  10.570  10.143
  355ARG   HH12 5264   6.410  10.635  10.024
  355ARG    NH2 5265   6.573  10.689   9.862
  355ARG   HH21 5266   6.642  10.724   9.797
  355ARG   HH22 5267   6.474  10.699   9.843
  355ARG      C 5268   7.094  10.564  10.297
  355ARG      O 5269   7.175  10.470  10.286
  356THR      N 5270   6.981  10.556  10.364
  356THR      H 5271   6.919  10.636  10.361
  356THR     CA 5272   6.928  10.434  10.426
  356THR     HA 5273   7.012  10.367  10.449
  356THR     CB 5274   6.869  10.453  10.565
  356THR     HB 5275   6.821  10.365  10.606
  356THR    CG2 5276   6.972  10.502  10.665
  356THR   HG21 5277   6.924  10.532  10.758
  356THR   HG22 5278   7.047  10.426  10.688
  356THR   HG23 5279   7.015  10.595  10.628
  356THR    OG1 5280   6.771  10.552  10.566
  356THR    HG1 5281   6.703  10.510  10.619
  356THR      C 5282   6.820  10.369  10.335
  356THR      O 5283   6.781  10.426  10.228
  357ASN      N 5284   6.772  10.255  10.380
  357ASN      H 5285   6.798  10.238  10.476
  357ASN     CA 5286   6.664  10.182  10.314
  357ASN     HA 5287   6.601  10.243  10.249
  357ASN     CB 5288   6.733  10.081  10.218
  357ASN    HB1 5289   6.803  10.020  10.275
  357ASN    HB2 5290   6.789  10.134  10.141
  357ASN     CG 5291   6.631  10.001  10.142
  357ASN    OD1 5292   6.517  10.038  10.113
  357ASN    ND2 5293   6.682   9.897  10.085
  357ASN   HD21 5294   6.777   9.869  10.109
  357ASN   HD22 5295   6.621   9.840  10.029
  357ASN      C 5296   6.565  10.124  10.423
  357ASN      O 5297   6.593  10.040  10.508
  358ASN      N 5298   6.435  10.150  10.405
  358ASN      H 5299   6.408  10.198  10.320
  358ASN     CA 5300   6.337  10.077  10.479
  358ASN     HA 5301   6.361  10.084  10.585
  358ASN     CB 5302   6.201  10.138  10.457
  358ASN    HB1 5303   6.133  10.076  10.515
  358ASN    HB2 5304   6.170  10.114  10.355
  358ASN     CG 5305   6.197  10.288  10.495
  358ASN    OD1 5306   6.238  10.328  10.603
  358ASN    ND2 5307   6.159  10.375  10.401
  358ASN   HD21 5308   6.096  10.330  10.337
  358ASN   HD22 5309   6.144  10.469  10.435
  358ASN      C 5310   6.337   9.929  10.436
  358ASN      O 5311   6.334   9.900  10.318
  359ARG      N 5312   6.365   9.834  10.531
  359ARG      H 5313   6.377   9.858  10.628
  359ARG     CA 5314   6.366   9.688  10.522
  359ARG     HA 5315   6.361   9.662  10.416
  359ARG     CB 5316   6.509   9.642  10.564
  359ARG    HB1 5317   6.522   9.534  10.570
  359ARG    HB2 5318   6.524   9.679  10.665
  359ARG     CG 5319   6.627   9.699  10.486
  359ARG    HG1 5320   6.716   9.659  10.535
  359ARG    HG2 5321   6.639   9.807  10.500
  359ARG     CD 5322   6.636   9.662  10.345
  359ARG    HD1 5323   6.692   9.740  10.293
  359ARG    HD2 5324   6.541   9.675  10.294
  359ARG     NE 5325   6.676   9.519  10.330
  359ARG     HE 5326   6.601   9.451  10.332
  359ARG     CZ 5327   6.795   9.469  10.304
  359ARG    NH1 5328   6.810   9.347  10.270
  359ARG   HH11 5329   6.745   9.272  10.285
  359ARG   HH12 5330   6.903   9.320  10.240
  359ARG    NH2 5331   6.901   9.538  10.287
  359ARG   HH21 5332   6.900   9.629  10.332
  359ARG   HH22 5333   6.987   9.499  10.252
  359ARG      C 5334   6.247   9.612  10.587
  359ARG      O 5335   6.184   9.665  10.683
  360THR      N 5336   6.227   9.486  10.552
  360THR      H 5337   6.285   9.448  10.479
  360THR     CA 5338   6.125   9.395  10.616
  360THR     HA 5339   6.105   9.431  10.717
  360THR     CB 5340   6.000   9.393  10.530
  360THR     HB 5341   5.914   9.341  10.572
  360THR    CG2 5342   5.947   9.537  10.492
  360THR   HG21 5343   5.935   9.584  10.590
  360THR   HG22 5344   6.012   9.599  10.430
  360THR   HG23 5345   5.848   9.535  10.447
  360THR    OG1 5346   6.028   9.326  10.409
  360THR    HG1 5347   6.097   9.384  10.375
  360THR      C 5348   6.180   9.253  10.643
  360THR      O 5349   6.292   9.222  10.601
  361SER      N 5350   6.106   9.171  10.722
  361SER      H 5351   6.014   9.196  10.754
  361SER     CA 5352   6.149   9.037  10.747
  361SER     HA 5353   6.248   9.055  10.790
  361SER     CB 5354   6.062   8.977  10.858
  361SER    HB1 5355   6.118   8.897  10.905
  361SER    HB2 5356   5.974   8.936  10.810
  361SER     OG 5357   6.030   9.069  10.955
  361SER     HG 5358   5.950   9.033  10.996
  361SER      C 5359   6.175   8.936  10.641
  361SER      O 5360   6.286   8.881  10.638
  362PRO      N 5361   6.087   8.904  10.548
  362PRO     CD 5362   5.960   8.968  10.526
  362PRO    HD1 5363   5.979   9.069  10.487
  362PRO    HD2 5364   5.908   8.961  10.622
  362PRO     CG 5365   5.887   8.890  10.413
  362PRO    HG1 5366   5.837   8.955  10.340
  362PRO    HG2 5367   5.811   8.822  10.451
  362PRO     CB 5368   6.002   8.817  10.344
  362PRO    HB1 5369   6.012   8.852  10.241
  362PRO    HB2 5370   5.986   8.709  10.339
  362PRO     CA 5371   6.133   8.840  10.419
  362PRO     HA 5372   6.170   8.744  10.456
  362PRO      C 5373   6.231   8.923  10.337
  362PRO      O 5374   6.247   9.048  10.355
  363ARG      N 5375   6.285   8.865  10.227
  363ARG      H 5376   6.256   8.769  10.213
  363ARG     CA 5377   6.383   8.928  10.139
  363ARG     HA 5378   6.472   8.959  10.195
  363ARG     CB 5379   6.421   8.814  10.044
  363ARG    HB1 5380   6.328   8.791   9.993
  363ARG    HB2 5381   6.442   8.723  10.100
  363ARG     CG 5382   6.529   8.848   9.941
  363ARG    HG1 5383   6.627   8.876   9.980
  363ARG    HG2 5384   6.492   8.936   9.888
  363ARG     CD 5385   6.535   8.728   9.849
  363ARG    HD1 5386   6.439   8.711   9.799
  363ARG    HD2 5387   6.553   8.637   9.907
  363ARG     NE 5388   6.630   8.757   9.733
  363ARG     HE 5389   6.682   8.843   9.743
  363ARG     CZ 5390   6.684   8.663   9.656
  363ARG    NH1 5391   6.659   8.539   9.653
  363ARG   HH11 5392   6.586   8.495   9.707
  363ARG   HH12 5393   6.702   8.477   9.586
  363ARG    NH2 5394   6.784   8.710   9.590
  363ARG   HH21 5395   6.795   8.810   9.581
  363ARG   HH22 5396   6.830   8.645   9.528
  363ARG      C 5397   6.308   9.042  10.074
  363ARG      O 5398   6.196   9.031  10.031
  364ASP      N 5399   6.362   9.164  10.076
  364ASP      H 5400   6.450   9.175  10.123
  364ASP     CA 5401   6.313   9.290  10.016
  364ASP     HA 5402   6.207   9.297  10.041
  364ASP     CB 5403   6.373   9.412  10.092
  364ASP    HB1 5404   6.346   9.507  10.046
  364ASP    HB2 5405   6.479   9.390  10.079
  364ASP     CG 5406   6.331   9.410  10.236
  364ASP    OD1 5407   6.219   9.459  10.256
  364ASP    OD2 5408   6.404   9.353  10.321
  364ASP      C 5409   6.343   9.294   9.862
  364ASP      O 5410   6.432   9.234   9.808
  365ASN      N 5411   6.263   9.377   9.791
  365ASN      H 5412   6.191   9.423   9.845
  365ASN     CA 5413   6.272   9.406   9.652
  365ASN     HA 5414   6.329   9.325   9.607
  365ASN     CB 5415   6.131   9.427   9.593
  365ASN    HB1 5416   6.148   9.434   9.486
  365ASN    HB2 5417   6.089   9.523   9.623
  365ASN     CG 5418   6.033   9.310   9.618
  365ASN    OD1 5419   5.929   9.331   9.681
  365ASN    ND2 5420   6.058   9.192   9.566
  365ASN   HD21 5421   6.155   9.181   9.540
  365ASN   HD22 5422   5.996   9.116   9.591
  365ASN      C 5423   6.351   9.531   9.624
  365ASN      O 5424   6.436   9.530   9.529
  366THR      N 5425   6.339   9.639   9.697
  366THR      H 5426   6.265   9.645   9.766
  366THR     CA 5427   6.412   9.768   9.676
  366THR     HA 5428   6.442   9.787   9.573
  366THR     CB 5429   6.310   9.882   9.691
  366THR     HB 5430   6.246   9.868   9.778
  366THR    CG2 5431   6.371  10.021   9.696
  366THR   HG21 5432   6.428  10.029   9.789
  366THR   HG22 5433   6.442  10.031   9.614
  366THR   HG23 5434   6.298  10.102   9.690
  366THR    OG1 5435   6.223   9.889   9.578
  366THR    HG1 5436   6.179   9.804   9.577
  366THR      C 5437   6.532   9.777   9.764
  366THR      O 5438   6.514   9.790   9.883
  367LEU      N 5439   6.650   9.757   9.705
  367LEU      H 5440   6.649   9.746   9.605
  367LEU     CA 5441   6.785   9.763   9.772
  367LEU     HA 5442   6.771   9.782   9.878
  367LEU     CB 5443   6.872   9.637   9.760
  367LEU    HB1 5444   6.967   9.659   9.810
  367LEU    HB2 5445   6.891   9.630   9.653
  367LEU     CG 5446   6.819   9.504   9.814
  367LEU     HG 5447   6.907   9.440   9.817
  367LEU    CD1 5448   6.778   9.520   9.961
  367LEU   HD11 5449   6.871   9.550  10.011
  367LEU   HD12 5450   6.707   9.602   9.972
  367LEU   HD13 5451   6.736   9.427   9.998
  367LEU    CD2 5452   6.702   9.450   9.735
  367LEU   HD21 5453   6.689   9.345   9.762
  367LEU   HD22 5454   6.609   9.495   9.768
  367LEU   HD23 5455   6.712   9.469   9.628
  367LEU      C 5456   6.862   9.890   9.723
  367LEU      O 5457   6.894   9.899   9.607
  368LEU      N 5458   6.887   9.987   9.812
  368LEU      H 5459   6.860   9.963   9.906
  368LEU     CA 5460   6.931  10.127   9.790
  368LEU     HA 5461   6.966  10.122   9.687
  368LEU     CB 5462   6.817  10.224   9.820
  368LEU    HB1 5463   6.850  10.324   9.792
  368LEU    HB2 5464   6.801  10.231   9.927
  368LEU     CG 5465   6.683  10.194   9.742
  368LEU     HG 5466   6.649  10.093   9.763
  368LEU    CD1 5467   6.578  10.298   9.779
  368LEU   HD11 5468   6.593  10.336   9.880
  368LEU   HD12 5469   6.601  10.380   9.711
  368LEU   HD13 5470   6.480  10.255   9.760
  368LEU    CD2 5471   6.710  10.208   9.591
  368LEU   HD21 5472   6.619  10.200   9.531
  368LEU   HD22 5473   6.764  10.298   9.563
  368LEU   HD23 5474   6.770  10.128   9.548
  368LEU      C 5475   7.057  10.165   9.875
  368LEU      O 5476   7.078  10.124   9.986
  369GLN      N 5477   7.138  10.248   9.815
  369GLN      H 5478   7.118  10.283   9.722
  369GLN     CA 5479   7.268  10.296   9.869
  369GLN     HA 5480   7.270  10.262   9.972
  369GLN     CB 5481   7.381  10.225   9.799
  369GLN    HB1 5482   7.379  10.246   9.692
  369GLN    HB2 5483   7.361  10.118   9.808
  369GLN     CG 5484   7.518  10.260   9.848
  369GLN    HG1 5485   7.514  10.244   9.955
  369GLN    HG2 5486   7.544  10.366   9.839
  369GLN     CD 5487   7.640  10.188   9.781
  369GLN    OE1 5488   7.719  10.256   9.713
  369GLN    NE2 5489   7.658  10.063   9.801
  369GLN   HE21 5490   7.587  10.006   9.844
  369GLN   HE22 5491   7.746  10.026   9.769
  369GLN      C 5492   7.278  10.452   9.873
  369GLN      O 5493   7.321  10.505   9.973
  370GLN      N 5494   7.236  10.525   9.763
  370GLN      H 5495   7.211  10.468   9.683
  370GLN     CA 5496   7.254  10.674   9.764
  370GLN     HA 5497   7.290  10.705   9.862
  370GLN     CB 5498   7.363  10.724   9.660
  370GLN    HB1 5499   7.394  10.829   9.668
  370GLN    HB2 5500   7.323  10.711   9.560
  370GLN     CG 5501   7.495  10.651   9.673
  370GLN    HG1 5502   7.488  10.560   9.612
  370GLN    HG2 5503   7.504  10.632   9.780
  370GLN     CD 5504   7.620  10.728   9.624
  370GLN    OE1 5505   7.657  10.832   9.681
  370GLN    NE2 5506   7.687  10.699   9.517
  370GLN   HE21 5507   7.665  10.612   9.469
  370GLN   HE22 5508   7.759  10.761   9.482
  370GLN      C 5509   7.120  10.747   9.737
  370GLN      O 5510   7.029  10.696   9.670
  371LYS      N 5511   7.104  10.870   9.793
  371LYS      H 5512   7.176  10.917   9.846
  371LYS     CA 5513   6.998  10.972   9.736
  371LYS     HA 5514   6.925  10.913   9.680
  371LYS     CB 5515   6.926  11.034   9.856
  371LYS    HB1 5516   6.883  10.954   9.917
  371LYS    HB2 5517   6.844  11.103   9.834
  371LYS     CG 5518   7.018  11.123   9.942
  371LYS    HG1 5519   7.023  11.226   9.907
  371LYS    HG2 5520   7.119  11.081   9.947
  371LYS     CD 5521   6.959  11.117  10.081
  371LYS    HD1 5522   6.915  11.019  10.104
  371LYS    HD2 5523   6.881  11.192  10.077
  371LYS     CE 5524   7.059  11.139  10.197
  371LYS    HE1 5525   7.125  11.221  10.167
  371LYS    HE2 5526   7.111  11.047  10.224
  371LYS     NZ 5527   6.995  11.181  10.325
  371LYS    HZ1 5528   6.948  11.270  10.319
  371LYS    HZ2 5529   6.932  11.110  10.358
  371LYS    HZ3 5530   7.069  11.196  10.392
  371LYS      C 5531   7.062  11.088   9.649
  371LYS      O 5532   7.182  11.120   9.669
  372LEU      N 5533   6.979  11.148   9.561
  372LEU      H 5534   6.885  11.112   9.561
  372LEU     CA 5535   7.009  11.258   9.475
  372LEU     HA 5536   7.091  11.217   9.417
  372LEU     CB 5537   6.892  11.282   9.374
  372LEU    HB1 5538   6.907  11.377   9.323
  372LEU    HB2 5539   6.805  11.295   9.438
  372LEU     CG 5540   6.866  11.177   9.263
  372LEU     HG 5541   6.824  11.081   9.294
  372LEU    CD1 5542   6.756  11.232   9.172
  372LEU   HD11 5543   6.680  11.278   9.234
  372LEU   HD12 5544   6.780  11.322   9.115
  372LEU   HD13 5545   6.725  11.153   9.104
  372LEU    CD2 5546   6.989  11.151   9.174
  372LEU   HD21 5547   7.034  11.244   9.139
  372LEU   HD22 5548   7.060  11.088   9.229
  372LEU   HD23 5549   6.957  11.090   9.089
  372LEU      C 5550   7.050  11.378   9.547
  372LEU      O 5551   7.009  11.408   9.659
  373LEU      N 5552   7.131  11.468   9.480
  373LEU      H 5553   7.166  11.448   9.388
  373LEU     CA 5554   7.136  11.610   9.523
  373LEU     HA 5555   7.062  11.626   9.602
  373LEU     CB 5556   7.277  11.635   9.574
  373LEU    HB1 5557   7.277  11.738   9.610
  373LEU    HB2 5558   7.346  11.635   9.490
  373LEU     CG 5559   7.329  11.551   9.693
  373LEU     HG 5560   7.322  11.444   9.675
  373LEU    CD1 5561   7.485  11.563   9.697
  373LEU   HD11 5562   7.527  11.515   9.786
  373LEU   HD12 5563   7.529  11.510   9.612
  373LEU   HD13 5564   7.519  11.666   9.700
  373LEU    CD2 5565   7.255  11.587   9.820
  373LEU   HD21 5566   7.296  11.524   9.899
  373LEU   HD22 5567   7.261  11.692   9.848
  373LEU   HD23 5568   7.150  11.558   9.811
  373LEU      C 5569   7.106  11.714   9.414
  373LEU      O 5570   7.099  11.678   9.296
  374GLN      N 5571   7.074  11.840   9.451
  374GLN      H 5572   7.053  11.858   9.548
  374GLN     CA 5573   7.079  11.962   9.369
  374GLN     HA 5574   7.006  11.936   9.292
  374GLN     CB 5575   7.018  12.084   9.441
  374GLN    HB1 5576   7.087  12.102   9.523
  374GLN    HB2 5577   6.917  12.054   9.470
  374GLN     CG 5578   7.004  12.206   9.345
  374GLN    HG1 5579   6.978  12.167   9.246
  374GLN    HG2 5580   7.103  12.248   9.332
  374GLN     CD 5581   6.893  12.302   9.396
  374GLN    OE1 5582   6.836  12.288   9.498
  374GLN    NE2 5583   6.866  12.413   9.335
  374GLN   HE21 5584   6.900  12.433   9.243
  374GLN   HE22 5585   6.810  12.481   9.385
  374GLN      C 5586   7.218  11.993   9.309
  374GLN      O 5587   7.236  12.000   9.189
  375GLU      N 5588   7.314  12.006   9.396
  375GLU      H 5589   7.281  11.981   9.488
  375GLU     CA 5590   7.460  12.025   9.377
  375GLU     HA 5591   7.489  11.978   9.283
  375GLU     CB 5592   7.495  12.172   9.371
  375GLU    HB1 5593   7.602  12.187   9.386
  375GLU    HB2 5594   7.437  12.220   9.450
  375GLU     CG 5595   7.459  12.243   9.239
  375GLU    HG1 5596   7.489  12.347   9.252
  375GLU    HG2 5597   7.351  12.236   9.228
  375GLU     CD 5598   7.513  12.187   9.107
  375GLU    OE1 5599   7.481  12.244   9.000
  375GLU    OE2 5600   7.602  12.101   9.103
  375GLU      C 5601   7.539  11.966   9.496
  375GLU      O 5602   7.482  11.918   9.598
  376ALA      N 5603   7.666  11.971   9.488
  376ALA      H 5604   7.700  11.981   9.393
  376ALA     CA 5605   7.770  11.932   9.588
  376ALA     HA 5606   7.719  11.911   9.682
  376ALA     CB 5607   7.839  11.806   9.537
  376ALA    HB1 5608   7.875  11.823   9.435
  376ALA    HB2 5609   7.928  11.776   9.591
  376ALA    HB3 5610   7.770  11.721   9.538
  376ALA      C 5611   7.885  12.035   9.619
  376ALA      O 5612   7.915  12.067   9.736
  377TYR      N 5613   7.952  12.094   9.521
  377TYR      H 5614   7.921  12.073   9.427
  377TYR     CA 5615   8.058  12.180   9.532
  377TYR     HA 5616   8.102  12.201   9.434
  377TYR     CB 5617   8.008  12.319   9.582
  377TYR    HB1 5618   8.096  12.384   9.586
  377TYR    HB2 5619   7.972  12.309   9.684
  377TYR     CG 5620   7.887  12.385   9.506
  377TYR    CD1 5621   7.918  12.429   9.376
  377TYR    HD1 5622   8.017  12.406   9.340
  377TYR    CE1 5623   7.820  12.495   9.299
  377TYR    HE1 5624   7.844  12.526   9.198
  377TYR     CZ 5625   7.690  12.516   9.353
  377TYR     OH 5626   7.601  12.589   9.278
  377TYR     HH 5627   7.619  12.593   9.184
  377TYR    CE2 5628   7.664  12.470   9.486
  377TYR    HE2 5629   7.561  12.483   9.517
  377TYR    CD2 5630   7.757  12.396   9.557
  377TYR    HD2 5631   7.729  12.370   9.658
  377TYR      C 5632   8.183  12.127   9.610
  377TYR      O 5633   8.250  12.201   9.682
  378MET      N 5634   8.213  11.999   9.602
  378MET      H 5635   8.154  11.936   9.549
  378MET     CA 5636   8.276  11.918   9.708
  378MET     HA 5637   8.293  11.981   9.795
  378MET     CB 5638   8.171  11.809   9.755
  378MET    HB1 5639   8.145  11.748   9.669
  378MET    HB2 5640   8.078  11.862   9.777
  378MET     CG 5641   8.218  11.715   9.868
  378MET    HG1 5642   8.301  11.655   9.830
  378MET    HG2 5643   8.133  11.652   9.891
  378MET     SD 5644   8.274  11.802  10.017
  378MET     CE 5645   8.216  11.674  10.129
  378MET    HE1 5646   8.111  11.656  10.108
  378MET    HE2 5647   8.268  11.580  10.113
  378MET    HE3 5648   8.223  11.716  10.230
  378MET      C 5649   8.418  11.861   9.666
  378MET      O 5650   8.499  11.835   9.757
  379THR      N 5651   8.432  11.831   9.536
  379THR      H 5652   8.351  11.823   9.477
  379THR     CA 5653   8.551  11.764   9.477
  379THR     HA 5654   8.633  11.788   9.544
  379THR     CB 5655   8.525  11.614   9.455
  379THR     HB 5656   8.610  11.562   9.412
  379THR    CG2 5657   8.480  11.533   9.572
  379THR   HG21 5658   8.375  11.555   9.591
  379THR   HG22 5659   8.487  11.429   9.539
  379THR   HG23 5660   8.538  11.547   9.662
  379THR    OG1 5661   8.426  11.605   9.360
  379THR    HG1 5662   8.338  11.615   9.397
  379THR      C 5663   8.581  11.819   9.339
  379THR      O 5664   8.510  11.900   9.278
  380PRO      N 5665   8.699  11.774   9.285
  380PRO     CD 5666   8.828  11.741   9.356
  380PRO    HD1 5667   8.849  11.637   9.379
  380PRO    HD2 5668   8.842  11.796   9.449
  380PRO     CG 5669   8.940  11.782   9.256
  380PRO    HG1 5670   9.032  11.726   9.274
  380PRO    HG2 5671   8.954  11.889   9.275
  380PRO     CB 5672   8.871  11.769   9.116
  380PRO    HB1 5673   8.871  11.661   9.096
  380PRO    HB2 5674   8.931  11.826   9.046
  380PRO     CA 5675   8.728  11.808   9.141
  380PRO     HA 5676   8.719  11.915   9.122
  380PRO      C 5677   8.628  11.745   9.052
  380PRO      O 5678   8.585  11.807   8.957
  381LYS      N 5679   8.593  11.615   9.082
  381LYS      H 5680   8.615  11.574   9.172
  381LYS     CA 5681   8.481  11.543   9.011
  381LYS     HA 5682   8.503  11.525   8.905
  381LYS     CB 5683   8.452  11.408   9.068
  381LYS    HB1 5684   8.349  11.378   9.046
  381LYS    HB2 5685   8.460  11.410   9.177
  381LYS     CG 5686   8.552  11.307   9.016
  381LYS    HG1 5687   8.654  11.330   9.047
  381LYS    HG2 5688   8.542  11.306   8.908
  381LYS     CD 5689   8.514  11.164   9.057
  381LYS    HD1 5690   8.428  11.112   9.015
  381LYS    HD2 5691   8.510  11.156   9.166
  381LYS     CE 5692   8.646  11.090   9.027
  381LYS    HE1 5693   8.726  11.136   9.085
  381LYS    HE2 5694   8.670  11.101   8.922
  381LYS     NZ 5695   8.634  10.942   9.060
  381LYS    HZ1 5696   8.553  10.894   9.025
  381LYS    HZ2 5697   8.717  10.887   9.038
  381LYS    HZ3 5698   8.615  10.944   9.159
  381LYS      C 5699   8.352  11.620   8.998
  381LYS      O 5700   8.295  11.612   8.888
  382ASP      N 5701   8.321  11.705   9.093
  382ASP      H 5702   8.374  11.707   9.179
  382ASP     CA 5703   8.211  11.799   9.086
  382ASP     HA 5704   8.130  11.745   9.037
  382ASP     CB 5705   8.163  11.841   9.219
  382ASP    HB1 5706   8.062  11.882   9.219
  382ASP    HB2 5707   8.230  11.918   9.260
  382ASP     CG 5708   8.159  11.722   9.319
  382ASP    OD1 5709   8.089  11.630   9.276
  382ASP    OD2 5710   8.206  11.716   9.438
  382ASP      C 5711   8.235  11.929   9.000
  382ASP      O 5712   8.144  11.987   8.940
  383ASP      N 5713   8.362  11.975   8.986
  383ASP      H 5714   8.438  11.928   9.033
  383ASP     CA 5715   8.399  12.100   8.920
  383ASP     HA 5716   8.326  12.179   8.937
  383ASP     CB 5717   8.540  12.139   8.967
  383ASP    HB1 5718   8.623  12.072   8.942
  383ASP    HB2 5719   8.537  12.134   9.076
  383ASP     CG 5720   8.565  12.276   8.917
  383ASP    OD1 5721   8.616  12.291   8.805
  383ASP    OD2 5722   8.531  12.365   8.998
  383ASP      C 5723   8.401  12.069   8.767
  383ASP      O 5724   8.344  12.147   8.697
  384ILE      N 5725   8.455  11.956   8.722
  384ILE      H 5726   8.496  11.897   8.793
  384ILE     CA 5727   8.452  11.915   8.584
  384ILE     HA 5728   8.500  11.985   8.515
  384ILE     CB 5729   8.537  11.787   8.570
  384ILE     HB 5730   8.488  11.710   8.630
  384ILE    CG2 5731   8.540  11.744   8.424
  384ILE   HG21 5732   8.582  11.823   8.361
  384ILE   HG22 5733   8.607  11.660   8.404
  384ILE   HG23 5734   8.440  11.729   8.382
  384ILE    CG1 5735   8.683  11.806   8.623
  384ILE   HG11 5736   8.681  11.843   8.726
  384ILE   HG12 5737   8.727  11.879   8.555
  384ILE     CD 5738   8.772  11.679   8.644
  384ILE    HD1 5739   8.809  11.652   8.545
  384ILE    HD2 5740   8.858  11.704   8.706
  384ILE    HD3 5741   8.715  11.603   8.696
  384ILE      C 5742   8.298  11.887   8.545
  384ILE      O 5743   8.253  11.925   8.437
  385ARG      N 5744   8.218  11.836   8.640
  385ARG      H 5745   8.253  11.803   8.729
  385ARG     CA 5746   8.078  11.801   8.614
  385ARG     HA 5747   8.069  11.749   8.519
  385ARG     CB 5748   8.013  11.716   8.725
  385ARG    HB1 5749   7.991  11.790   8.802
  385ARG    HB2 5750   8.075  11.641   8.774
  385ARG     CG 5751   7.884  11.647   8.688
  385ARG    HG1 5752   7.913  11.543   8.677
  385ARG    HG2 5753   7.858  11.676   8.587
  385ARG     CD 5754   7.758  11.667   8.771
  385ARG    HD1 5755   7.795  11.644   8.871
  385ARG    HD2 5756   7.680  11.596   8.745
  385ARG     NE 5757   7.711  11.806   8.770
  385ARG     HE 5758   7.698  11.847   8.678
  385ARG     CZ 5759   7.683  11.883   8.872
  385ARG    NH1 5760   7.620  11.998   8.852
  385ARG   HH11 5761   7.593  12.036   8.762
  385ARG   HH12 5762   7.605  12.050   8.937
  385ARG    NH2 5763   7.707  11.851   8.997
  385ARG   HH21 5764   7.759  11.769   9.026
  385ARG   HH22 5765   7.673  11.911   9.071
  385ARG      C 5766   8.008  11.930   8.586
  385ARG      O 5767   7.944  11.958   8.481
  386LEU      N 5768   8.019  12.018   8.687
  386LEU      H 5769   8.079  11.995   8.765
  386LEU     CA 5770   7.951  12.147   8.691
  386LEU     HA 5771   7.843  12.130   8.685
  386LEU     CB 5772   7.966  12.217   8.834
  386LEU    HB1 5773   8.075  12.224   8.836
  386LEU    HB2 5774   7.932  12.149   8.912
  386LEU     CG 5775   7.898  12.354   8.850
  386LEU     HG 5776   7.892  12.409   8.756
  386LEU    CD1 5777   7.758  12.336   8.900
  386LEU   HD11 5778   7.708  12.270   8.829
  386LEU   HD12 5779   7.751  12.294   9.000
  386LEU   HD13 5780   7.705  12.431   8.905
  386LEU    CD2 5781   7.974  12.437   8.954
  386LEU   HD21 5782   8.075  12.447   8.915
  386LEU   HD22 5783   7.925  12.534   8.960
  386LEU   HD23 5784   7.975  12.391   9.052
  386LEU      C 5785   7.985  12.239   8.571
  386LEU      O 5786   7.897  12.312   8.535
  387VAL      N 5787   8.097  12.224   8.509
  387VAL      H 5788   8.168  12.156   8.533
  387VAL     CA 5789   8.134  12.316   8.402
  387VAL     HA 5790   8.079  12.410   8.401
  387VAL     CB 5791   8.283  12.354   8.407
  387VAL     HB 5792   8.340  12.263   8.425
  387VAL    CG1 5793   8.333  12.423   8.283
  387VAL   HG11 5794   8.286  12.521   8.276
  387VAL   HG12 5795   8.440  12.443   8.296
  387VAL   HG13 5796   8.320  12.361   8.194
  387VAL    CG2 5797   8.302  12.447   8.528
  387VAL   HG21 5798   8.402  12.490   8.532
  387VAL   HG22 5799   8.232  12.529   8.517
  387VAL   HG23 5800   8.297  12.383   8.617
  387VAL      C 5801   8.101  12.251   8.259
  387VAL      O 5802   8.024  12.306   8.181
  388GLY      N 5803   8.154  12.127   8.245
  388GLY      H 5804   8.187  12.092   8.333
  388GLY     CA 5805   8.125  12.026   8.134
  388GLY    HA1 5806   8.165  11.929   8.161
  388GLY    HA2 5807   8.177  12.067   8.046
  388GLY      C 5808   7.977  12.011   8.099
  388GLY      O 5809   7.953  11.996   7.984
  389GLU      N 5810   7.879  12.000   8.195
  389GLU      H 5811   7.906  12.006   8.292
  389GLU     CA 5812   7.738  11.979   8.172
  389GLU     HA 5813   7.721  11.892   8.109
  389GLU     CB 5814   7.671  11.937   8.302
  389GLU    HB1 5815   7.738  11.873   8.359
  389GLU    HB2 5816   7.592  11.871   8.269
  389GLU     CG 5817   7.630  12.052   8.387
  389GLU    HG1 5818   7.545  12.106   8.347
  389GLU    HG2 5819   7.713  12.118   8.411
  389GLU     CD 5820   7.577  12.005   8.525
  389GLU    OE1 5821   7.538  12.095   8.606
  389GLU    OE2 5822   7.552  11.885   8.558
  389GLU      C 5823   7.677  12.105   8.100
  389GLU      O 5824   7.597  12.093   8.003
  390LEU      N 5825   7.723  12.229   8.127
  390LEU      H 5826   7.794  12.240   8.198
  390LEU     CA 5827   7.683  12.340   8.048
  390LEU     HA 5828   7.576  12.333   8.032
  390LEU     CB 5829   7.697  12.475   8.134
  390LEU    HB1 5830   7.800  12.496   8.162
  390LEU    HB2 5831   7.642  12.470   8.228
  390LEU     CG 5832   7.642  12.593   8.059
  390LEU     HG 5833   7.691  12.604   7.963
  390LEU    CD1 5834   7.493  12.605   8.042
  390LEU   HD11 5835   7.473  12.695   7.985
  390LEU   HD12 5836   7.469  12.512   7.991
  390LEU   HD13 5837   7.427  12.614   8.129
  390LEU    CD2 5838   7.685  12.719   8.133
  390LEU   HD21 5839   7.790  12.738   8.110
  390LEU   HD22 5840   7.614  12.794   8.097
  390LEU   HD23 5841   7.667  12.701   8.239
  390LEU      C 5842   7.754  12.345   7.917
  390LEU      O 5843   7.681  12.356   7.820
  391VAL      N 5844   7.887  12.330   7.912
  391VAL      H 5845   7.931  12.347   8.002
  391VAL     CA 5846   7.974  12.322   7.788
  391VAL     HA 5847   7.972  12.418   7.737
  391VAL     CB 5848   8.117  12.297   7.826
  391VAL     HB 5849   8.114  12.209   7.891
  391VAL    CG1 5850   8.208  12.252   7.706
  391VAL   HG11 5851   8.315  12.263   7.724
  391VAL   HG12 5852   8.196  12.144   7.689
  391VAL   HG13 5853   8.193  12.312   7.617
  391VAL    CG2 5854   8.192  12.411   7.893
  391VAL   HG21 5855   8.296  12.380   7.908
  391VAL   HG22 5856   8.201  12.500   7.831
  391VAL   HG23 5857   8.153  12.441   7.991
  391VAL      C 5858   7.917  12.217   7.702
  391VAL      O 5859   7.921  12.238   7.577
  392THR      N 5860   7.863  12.106   7.751
  392THR      H 5861   7.858  12.098   7.852
  392THR     CA 5862   7.799  12.005   7.666
  392THR     HA 5863   7.860  12.010   7.576
  392THR     CB 5864   7.781  11.862   7.729
  392THR     HB 5865   7.716  11.803   7.665
  392THR    CG2 5866   7.912  11.780   7.740
  392THR   HG21 5867   7.957  11.787   7.641
  392THR   HG22 5868   7.977  11.827   7.813
  392THR   HG23 5869   7.908  11.674   7.765
  392THR    OG1 5870   7.733  11.871   7.857
  392THR    HG1 5871   7.812  11.884   7.910
  392THR      C 5872   7.662  12.052   7.614
  392THR      O 5873   7.641  12.029   7.495
  393VAL      N 5874   7.573  12.107   7.692
  393VAL      H 5875   7.599  12.127   7.788
  393VAL     CA 5876   7.443  12.154   7.642
  393VAL     HA 5877   7.406  12.067   7.586
  393VAL     CB 5878   7.344  12.185   7.758
  393VAL     HB 5879   7.363  12.114   7.838
  393VAL    CG1 5880   7.336  12.323   7.817
  393VAL   HG11 5881   7.435  12.366   7.808
  393VAL   HG12 5882   7.266  12.381   7.757
  393VAL   HG13 5883   7.311  12.322   7.923
  393VAL    CG2 5884   7.202  12.160   7.705
  393VAL   HG21 5885   7.134  12.171   7.789
  393VAL   HG22 5886   7.172  12.226   7.624
  393VAL   HG23 5887   7.192  12.054   7.682
  393VAL      C 5888   7.451  12.270   7.543
  393VAL      O 5889   7.377  12.263   7.448
  394ILE      N 5890   7.537  12.366   7.556
  394ILE      H 5891   7.590  12.372   7.642
  394ILE     CA 5892   7.567  12.459   7.453
  394ILE     HA 5893   7.482  12.526   7.444
  394ILE     CB 5894   7.686  12.547   7.503
  394ILE     HB 5895   7.773  12.488   7.534
  394ILE    CG2 5896   7.729  12.646   7.394
  394ILE   HG21 5897   7.807  12.710   7.433
  394ILE   HG22 5898   7.779  12.598   7.310
  394ILE   HG23 5899   7.647  12.712   7.365
  394ILE    CG1 5900   7.646  12.628   7.629
  394ILE   HG11 5901   7.581  12.565   7.690
  394ILE   HG12 5902   7.581  12.710   7.598
  394ILE     CD 5903   7.765  12.680   7.716
  394ILE    HD1 5904   7.833  12.731   7.648
  394ILE    HD2 5905   7.723  12.741   7.796
  394ILE    HD3 5906   7.818  12.592   7.754
  394ILE      C 5907   7.607  12.388   7.319
  394ILE      O 5908   7.560  12.417   7.212
  395GLY      N 5909   7.689  12.284   7.330
  395GLY      H 5910   7.719  12.260   7.424
  395GLY     CA 5911   7.711  12.180   7.229
  395GLY    HA1 5912   7.755  12.092   7.277
  395GLY    HA2 5913   7.780  12.216   7.153
  395GLY      C 5914   7.585  12.122   7.166
  395GLY      O 5915   7.558  12.135   7.048
  396ALA      N 5916   7.496  12.064   7.248
  396ALA      H 5917   7.527  12.036   7.341
  396ALA     CA 5918   7.364  12.018   7.212
  396ALA     HA 5919   7.372  11.941   7.136
  396ALA     CB 5920   7.292  11.960   7.337
  396ALA    HB1 5921   7.354  11.878   7.374
  396ALA    HB2 5922   7.284  12.035   7.415
  396ALA    HB3 5923   7.189  11.930   7.320
  396ALA      C 5924   7.277  12.124   7.142
  396ALA      O 5925   7.220  12.103   7.034
  397ILE      N 5926   7.283  12.247   7.198
  397ILE      H 5927   7.342  12.266   7.278
  397ILE     CA 5928   7.216  12.359   7.137
  397ILE     HA 5929   7.112  12.332   7.122
  397ILE     CB 5930   7.233  12.489   7.220
  397ILE     HB 5931   7.332  12.485   7.266
  397ILE    CG2 5932   7.216  12.622   7.145
  397ILE   HG21 5933   7.116  12.618   7.101
  397ILE   HG22 5934   7.214  12.704   7.217
  397ILE   HG23 5935   7.296  12.630   7.071
  397ILE    CG1 5936   7.134  12.479   7.341
  397ILE   HG11 5937   7.146  12.379   7.384
  397ILE   HG12 5938   7.031  12.485   7.307
  397ILE     CD 5939   7.153  12.572   7.460
  397ILE    HD1 5940   7.124  12.673   7.430
  397ILE    HD2 5941   7.070  12.550   7.527
  397ILE    HD3 5942   7.257  12.584   7.492
  397ILE      C 5943   7.271  12.387   6.991
  397ILE      O 5944   7.199  12.406   6.895
  398ILE      N 5945   7.406  12.387   6.981
  398ILE      H 5946   7.452  12.389   7.071
  398ILE     CA 5947   7.474  12.421   6.848
  398ILE     HA 5948   7.439  12.521   6.820
  398ILE     CB 5949   7.632  12.435   6.855
  398ILE     HB 5950   7.669  12.352   6.916
  398ILE    CG2 5951   7.702  12.435   6.717
  398ILE   HG21 5952   7.805  12.470   6.726
  398ILE   HG22 5953   7.706  12.334   6.677
  398ILE   HG23 5954   7.637  12.492   6.650
  398ILE    CG1 5955   7.665  12.567   6.925
  398ILE   HG11 5956   7.605  12.585   7.014
  398ILE   HG12 5957   7.644  12.645   6.851
  398ILE     CD 5958   7.812  12.585   6.976
  398ILE    HD1 5959   7.873  12.497   6.955
  398ILE    HD2 5960   7.856  12.672   6.927
  398ILE    HD3 5961   7.815  12.611   7.082
  398ILE      C 5962   7.434  12.315   6.746
  398ILE      O 5963   7.406  12.357   6.632
  399ILE      N 5964   7.422  12.189   6.786
  399ILE      H 5965   7.468  12.168   6.874
  399ILE     CA 5966   7.376  12.076   6.707
  399ILE     HA 5967   7.435  12.071   6.615
  399ILE     CB 5968   7.398  11.945   6.779
  399ILE     HB 5969   7.356  11.939   6.880
  399ILE    CG2 5970   7.335  11.830   6.701
  399ILE   HG21 5971   7.374  11.738   6.744
  399ILE   HG22 5972   7.226  11.840   6.699
  399ILE   HG23 5973   7.374  11.841   6.600
  399ILE    CG1 5974   7.551  11.921   6.797
  399ILE   HG11 5975   7.603  12.016   6.809
  399ILE   HG12 5976   7.595  11.872   6.711
  399ILE     CD 5977   7.581  11.829   6.914
  399ILE    HD1 5978   7.534  11.858   7.007
  399ILE    HD2 5979   7.550  11.726   6.894
  399ILE    HD3 5980   7.689  11.834   6.929
  399ILE      C 5981   7.233  12.098   6.660
  399ILE      O 5982   7.207  12.080   6.545
  400LEU      N 5983   7.137  12.139   6.743
  400LEU      H 5984   7.153  12.141   6.843
  400LEU     CA 5985   7.005  12.178   6.699
  400LEU     HA 5986   6.964  12.097   6.639
  400LEU     CB 5987   6.910  12.206   6.816
  400LEU    HB1 5988   6.810  12.241   6.792
  400LEU    HB2 5989   6.962  12.285   6.871
  400LEU     CG 5990   6.902  12.087   6.918
  400LEU     HG 5991   7.004  12.063   6.946
  400LEU    CD1 5992   6.816  12.123   7.041
  400LEU   HD11 5993   6.721  12.168   7.014
  400LEU   HD12 5994   6.810  12.037   7.108
  400LEU   HD13 5995   6.868  12.198   7.100
  400LEU    CD2 5996   6.832  11.973   6.851
  400LEU   HD21 5997   6.730  11.996   6.820
  400LEU   HD22 5998   6.886  11.935   6.764
  400LEU   HD23 5999   6.814  11.894   6.923
  400LEU      C 6000   7.000  12.293   6.598
  400LEU      O 6001   6.907  12.298   6.523
  401LEU      N 6002   7.100  12.386   6.600
  401LEU      H 6003   7.164  12.385   6.678
  401LEU     CA 6004   7.101  12.507   6.520
  401LEU     HA 6005   7.002  12.520   6.477
  401LEU     CB 6006   7.140  12.634   6.597
  401LEU    HB1 6007   7.162  12.712   6.525
  401LEU    HB2 6008   7.231  12.617   6.655
  401LEU     CG 6009   7.017  12.682   6.684
  401LEU     HG 6010   6.997  12.596   6.749
  401LEU    CD1 6011   7.067  12.799   6.771
  401LEU   HD11 6012   6.984  12.839   6.829
  401LEU   HD12 6013   7.149  12.769   6.836
  401LEU   HD13 6014   7.100  12.874   6.699
  401LEU    CD2 6015   6.888  12.720   6.613
  401LEU   HD21 6016   6.812  12.713   6.691
  401LEU   HD22 6017   6.908  12.816   6.567
  401LEU   HD23 6018   6.849  12.652   6.537
  401LEU      C 6019   7.183  12.506   6.393
  401LEU      O 6020   7.150  12.573   6.294
  402VAL      N 6021   7.288  12.419   6.379
  402VAL      H 6022   7.328  12.387   6.466
  402VAL     CA 6023   7.357  12.391   6.256
  402VAL     HA 6024   7.376  12.484   6.203
  402VAL     CB 6025   7.495  12.325   6.276
  402VAL     HB 6026   7.486  12.244   6.348
  402VAL    CG1 6027   7.546  12.269   6.137
  402VAL   HG11 6028   7.646  12.229   6.153
  402VAL   HG12 6029   7.485  12.187   6.097
  402VAL   HG13 6030   7.540  12.349   6.063
  402VAL    CG2 6031   7.605  12.423   6.321
  402VAL   HG21 6032   7.582  12.470   6.417
  402VAL   HG22 6033   7.687  12.353   6.338
  402VAL   HG23 6034   7.625  12.488   6.237
  402VAL      C 6035   7.261  12.303   6.172
  402VAL      O 6036   7.253  12.335   6.051
  403GLU      N 6037   7.196  12.207   6.234
  403GLU      H 6038   7.232  12.182   6.325
  403GLU     CA 6039   7.131  12.098   6.153
  403GLU     HA 6040   7.194  12.099   6.064
  403GLU     CB 6041   7.152  11.961   6.207
  403GLU    HB1 6042   7.103  11.884   6.146
  403GLU    HB2 6043   7.089  11.949   6.296
  403GLU     CG 6044   7.300  11.932   6.219
  403GLU    HG1 6045   7.309  11.843   6.281
  403GLU    HG2 6046   7.350  12.016   6.267
  403GLU     CD 6047   7.359  11.888   6.083
  403GLU    OE1 6048   7.347  11.766   6.053
  403GLU    OE2 6049   7.421  11.968   6.009
  403GLU      C 6050   6.988  12.125   6.103
  403GLU      O 6051   6.968  12.127   5.979
  404VAL      N 6052   6.898  12.155   6.195
  404VAL      H 6053   6.921  12.158   6.293
  404VAL     CA 6054   6.755  12.147   6.164
  404VAL     HA 6055   6.740  12.049   6.118
  404VAL     CB 6056   6.678  12.126   6.299
  404VAL     HB 6057   6.679  12.226   6.344
  404VAL    CG1 6058   6.528  12.086   6.271
  404VAL   HG11 6059   6.477  12.076   6.367
  404VAL   HG12 6060   6.488  12.174   6.220
  404VAL   HG13 6061   6.500  12.004   6.206
  404VAL    CG2 6062   6.741  12.017   6.383
  404VAL   HG21 6063   6.832  12.066   6.416
  404VAL   HG22 6064   6.670  11.980   6.458
  404VAL   HG23 6065   6.770  11.935   6.318
  404VAL      C 6066   6.704  12.266   6.080
  404VAL      O 6067   6.629  12.248   5.983
  405PRO      N 6068   6.734  12.393   6.112
  405PRO     CD 6069   6.811  12.438   6.227
  405PRO    HD1 6070   6.919  12.433   6.214
  405PRO    HD2 6071   6.772  12.384   6.314
  405PRO     CG 6072   6.777  12.579   6.244
  405PRO    HG1 6073   6.846  12.638   6.303
  405PRO    HG2 6074   6.678  12.590   6.288
  405PRO     CB 6075   6.764  12.632   6.101
  405PRO    HB1 6076   6.865  12.650   6.065
  405PRO    HB2 6077   6.712  12.726   6.081
  405PRO     CA 6078   6.709  12.515   6.026
  405PRO     HA 6079   6.601  12.518   6.013
  405PRO      C 6080   6.763  12.499   5.885
  405PRO      O 6081   6.693  12.518   5.787
  406ASP      N 6082   6.886  12.443   5.875
  406ASP      H 6083   6.935  12.421   5.961
  406ASP     CA 6084   6.938  12.413   5.737
  406ASP     HA 6085   6.933  12.506   5.682
  406ASP     CB 6086   7.087  12.383   5.747
  406ASP    HB1 6087   7.087  12.303   5.822
  406ASP    HB2 6088   7.141  12.469   5.786
  406ASP     CG 6089   7.150  12.332   5.617
  406ASP    OD1 6090   7.202  12.219   5.612
  406ASP    OD2 6091   7.150  12.405   5.517
  406ASP      C 6092   6.849  12.310   5.663
  406ASP      O 6093   6.844  12.320   5.539
  407ILE      N 6094   6.796  12.207   5.728
  407ILE      H 6095   6.785  12.210   5.828
  407ILE     CA 6096   6.708  12.108   5.663
  407ILE     HA 6097   6.768  12.066   5.582
  407ILE     CB 6098   6.671  11.999   5.770
  407ILE     HB 6099   6.635  12.041   5.864
  407ILE    CG2 6100   6.557  11.903   5.724
  407ILE   HG21 6101   6.470  11.952   5.681
  407ILE   HG22 6102   6.593  11.833   5.649
  407ILE   HG23 6103   6.511  11.849   5.807
  407ILE    CG1 6104   6.793  11.906   5.793
  407ILE   HG11 6105   6.877  11.972   5.818
  407ILE   HG12 6106   6.828  11.852   5.705
  407ILE     CD 6107   6.771  11.802   5.906
  407ILE    HD1 6108   6.729  11.858   5.990
  407ILE    HD2 6109   6.694  11.731   5.877
  407ILE    HD3 6110   6.868  11.762   5.935
  407ILE      C 6111   6.582  12.172   5.598
  407ILE      O 6112   6.548  12.164   5.479
  408PHE      N 6113   6.517  12.248   5.687
  408PHE      H 6114   6.552  12.252   5.781
  408PHE     CA 6115   6.395  12.319   5.659
  408PHE     HA 6116   6.348  12.248   5.591
  408PHE     CB 6117   6.318  12.311   5.788
  408PHE    HB1 6118   6.223  12.359   5.765
  408PHE    HB2 6119   6.372  12.365   5.866
  408PHE     CG 6120   6.267  12.171   5.827
  408PHE    CD1 6121   6.300  12.121   5.955
  408PHE    HD1 6122   6.351  12.180   6.030
  408PHE    CE1 6123   6.249  11.995   5.993
  408PHE    HE1 6124   6.251  11.960   6.096
  408PHE     CZ 6125   6.168  11.918   5.908
  408PHE     HZ 6126   6.120  11.825   5.935
  408PHE    CE2 6127   6.149  11.959   5.774
  408PHE    HE2 6128   6.089  11.902   5.705
  408PHE    CD2 6129   6.204  12.081   5.737
  408PHE    HD2 6130   6.191  12.123   5.638
  408PHE      C 6131   6.406  12.454   5.594
  408PHE      O 6132   6.301  12.523   5.579
  409ARG      N 6133   6.521  12.485   5.536
  409ARG      H 6134   6.600  12.431   5.568
  409ARG     CA 6135   6.550  12.598   5.439
  409ARG     HA 6136   6.460  12.655   5.417
  409ARG     CB 6137   6.662  12.678   5.510
  409ARG    HB1 6138   6.702  12.742   5.431
  409ARG    HB2 6139   6.742  12.610   5.539
  409ARG     CG 6140   6.612  12.771   5.616
  409ARG    HG1 6141   6.562  12.703   5.686
  409ARG    HG2 6142   6.533  12.839   5.585
  409ARG     CD 6143   6.727  12.849   5.673
  409ARG    HD1 6144   6.808  12.782   5.701
  409ARG    HD2 6145   6.689  12.895   5.764
  409ARG     NE 6146   6.772  12.950   5.575
  409ARG     HE 6147   6.705  12.986   5.509
  409ARG     CZ 6148   6.895  12.973   5.538
  409ARG    NH1 6149   6.913  13.022   5.418
  409ARG   HH11 6150   6.839  13.055   5.357
  409ARG   HH12 6151   7.007  13.023   5.383
  409ARG    NH2 6152   6.994  12.946   5.614
  409ARG   HH21 6153   6.984  12.885   5.693
  409ARG   HH22 6154   7.085  12.967   5.577
  409ARG      C 6155   6.610  12.556   5.306
  409ARG      O 6156   6.594  12.623   5.206
  410MET      N 6157   6.694  12.456   5.310
  410MET      H 6158   6.729  12.429   5.401
  410MET     CA 6159   6.784  12.428   5.195
  410MET     HA 6160   6.781  12.500   5.114
  410MET     CB 6161   6.937  12.425   5.235
  410MET    HB1 6162   7.006  12.410   5.152
  410MET    HB2 6163   6.951  12.354   5.315
  410MET     CG 6164   6.978  12.563   5.296
  410MET    HG1 6165   7.082  12.560   5.329
  410MET    HG2 6166   6.916  12.573   5.385
  410MET     SD 6167   6.965  12.694   5.191
  410MET     CE 6168   7.110  12.660   5.079
  410MET    HE1 6169   7.127  12.745   5.014
  410MET    HE2 6170   7.197  12.653   5.146
  410MET    HE3 6171   7.096  12.573   5.015
  410MET      C 6172   6.741  12.291   5.133
  410MET      O 6173   6.776  12.260   5.023
  411GLY      N 6174   6.671  12.205   5.207
  411GLY      H 6175   6.664  12.223   5.306
  411GLY     CA 6176   6.625  12.079   5.155
  411GLY    HA1 6177   6.699  12.040   5.085
  411GLY    HA2 6178   6.530  12.096   5.105
  411GLY      C 6179   6.607  11.960   5.249
  411GLY      O 6180   6.694  11.930   5.336
  412VAL      N 6181   6.498  11.889   5.225
  412VAL      H 6182   6.432  11.934   5.163
  412VAL     CA 6183   6.438  11.786   5.312
  412VAL     HA 6184   6.489  11.784   5.408
  412VAL     CB 6185   6.296  11.829   5.353
  412VAL     HB 6186   6.232  11.813   5.266
  412VAL    CG1 6187   6.254  11.730   5.466
  412VAL   HG11 6188   6.275  11.626   5.443
  412VAL   HG12 6189   6.314  11.756   5.554
  412VAL   HG13 6190   6.149  11.747   5.491
  412VAL    CG2 6191   6.267  11.971   5.406
  412VAL   HG21 6192   6.170  11.989   5.452
  412VAL   HG22 6193   6.335  11.996   5.488
  412VAL   HG23 6194   6.287  12.044   5.326
  412VAL      C 6195   6.447  11.650   5.239
  412VAL      O 6196   6.476  11.548   5.300
  413THR      N 6197   6.420  11.646   5.110
  413THR      H 6198   6.375  11.724   5.064
  413THR     CA 6199   6.458  11.536   5.022
  413THR     HA 6200   6.418  11.439   5.053
  413THR     CB 6201   6.396  11.556   4.885
  413THR     HB 6202   6.416  11.658   4.853
  413THR    CG2 6203   6.442  11.461   4.780
  413THR   HG21 6204   6.535  11.490   4.732
  413THR   HG22 6205   6.450  11.360   4.821
  413THR   HG23 6206   6.366  11.460   4.702
  413THR    OG1 6207   6.257  11.529   4.890
  413THR    HG1 6208   6.214  11.607   4.925
  413THR      C 6209   6.609  11.527   5.006
  413THR      O 6210   6.662  11.417   5.027
  414ARG      N 6211   6.686  11.636   5.005
  414ARG      H 6212   6.644  11.722   4.975
  414ARG     CA 6213   6.833  11.623   5.002
  414ARG     HA 6214   6.865  11.559   4.919
  414ARG     CB 6215   6.898  11.767   4.979
  414ARG    HB1 6216   6.875  11.832   5.063
  414ARG    HB2 6217   6.852  11.811   4.890
  414ARG     CG 6218   7.051  11.766   4.960
  414ARG    HG1 6219   7.084  11.714   4.870
  414ARG    HG2 6220   7.101  11.712   5.040
  414ARG     CD 6221   7.101  11.909   4.936
  414ARG    HD1 6222   7.042  11.950   4.854
  414ARG    HD2 6223   7.203  11.912   4.898
  414ARG     NE 6224   7.086  11.997   5.055
  414ARG     HE 6225   7.053  11.953   5.140
  414ARG     CZ 6226   7.153  12.107   5.073
  414ARG    NH1 6227   7.223  12.173   4.986
  414ARG   HH11 6228   7.229  12.152   4.888
  414ARG   HH12 6229   7.269  12.259   5.013
  414ARG    NH2 6230   7.147  12.161   5.191
  414ARG   HH21 6231   7.090  12.120   5.263
  414ARG   HH22 6232   7.201  12.244   5.211
  414ARG      C 6233   6.890  11.566   5.132
  414ARG      O 6234   6.961  11.467   5.127
  415PHE      N 6235   6.860  11.619   5.248
  415PHE      H 6236   6.811  11.707   5.245
  415PHE     CA 6237   6.873  11.551   5.377
  415PHE     HA 6238   6.976  11.562   5.413
  415PHE     CB 6239   6.788  11.634   5.471
  415PHE    HB1 6240   6.684  11.625   5.439
  415PHE    HB2 6241   6.829  11.735   5.466
  415PHE     CG 6242   6.803  11.578   5.617
  415PHE    CD1 6243   6.702  11.509   5.684
  415PHE    HD1 6244   6.605  11.485   5.644
  415PHE    CE1 6245   6.731  11.449   5.812
  415PHE    HE1 6246   6.648  11.405   5.867
  415PHE     CZ 6247   6.853  11.473   5.867
  415PHE     HZ 6248   6.879  11.431   5.963
  415PHE    CE2 6249   6.959  11.536   5.802
  415PHE    HE2 6250   7.054  11.546   5.853
  415PHE    CD2 6251   6.932  11.598   5.676
  415PHE    HD2 6252   7.014  11.637   5.620
  415PHE      C 6253   6.827  11.410   5.397
  415PHE      O 6254   6.894  11.329   5.465
  416PHE      N 6255   6.718  11.372   5.331
  416PHE      H 6256   6.658  11.435   5.280
  416PHE     CA 6257   6.675  11.231   5.319
  416PHE     HA 6258   6.676  11.173   5.411
  416PHE     CB 6259   6.520  11.229   5.286
  416PHE    HB1 6260   6.500  11.294   5.201
  416PHE    HB2 6261   6.476  11.272   5.376
  416PHE     CG 6262   6.462  11.092   5.257
  416PHE    CD1 6263   6.346  11.043   5.326
  416PHE    HD1 6264   6.315  11.110   5.405
  416PHE    CE1 6265   6.270  10.936   5.291
  416PHE    HE1 6266   6.182  10.906   5.347
  416PHE     CZ 6267   6.319  10.859   5.176
  416PHE     HZ 6268   6.264  10.771   5.145
  416PHE    CE2 6269   6.435  10.900   5.108
  416PHE    HE2 6270   6.470  10.836   5.028
  416PHE    CD2 6271   6.513  11.009   5.152
  416PHE    HD2 6272   6.596  11.027   5.086
  416PHE      C 6273   6.765  11.146   5.228
  416PHE      O 6274   6.799  11.034   5.265
  417GLY      N 6275   6.827  11.198   5.125
  417GLY      H 6276   6.790  11.286   5.090
  417GLY     CA 6277   6.925  11.128   5.046
  417GLY    HA1 6278   6.948  11.184   4.956
  417GLY    HA2 6279   6.879  11.032   5.025
  417GLY      C 6280   7.066  11.116   5.120
  417GLY      O 6281   7.123  11.006   5.128
  418GLN      N 6282   7.110  11.220   5.185
  418GLN      H 6283   7.073  11.311   5.162
  418GLN     CA 6284   7.218  11.215   5.286
  418GLN     HA 6285   7.314  11.183   5.244
  418GLN     CB 6286   7.237  11.358   5.349
  418GLN    HB1 6287   7.307  11.345   5.431
  418GLN    HB2 6288   7.140  11.392   5.388
  418GLN     CG 6289   7.291  11.467   5.247
  418GLN    HG1 6290   7.234  11.473   5.154
  418GLN    HG2 6291   7.395  11.446   5.221
  418GLN     CD 6292   7.272  11.608   5.315
  418GLN    OE1 6293   7.227  11.628   5.423
  418GLN    NE2 6294   7.308  11.715   5.237
  418GLN   HE21 6295   7.349  11.710   5.145
  418GLN   HE22 6296   7.299  11.808   5.276
  418GLN      C 6297   7.198  11.115   5.397
  418GLN      O 6298   7.297  11.058   5.433
  419THR      N 6299   7.077  11.079   5.436
  419THR      H 6300   6.998  11.131   5.400
  419THR     CA 6301   7.056  11.003   5.566
  419THR     HA 6302   7.154  10.976   5.604
  419THR     CB 6303   6.992  11.087   5.674
  419THR     HB 6304   6.978  11.022   5.761
  419THR    CG2 6305   7.082  11.204   5.718
  419THR   HG21 6306   7.058  11.232   5.820
  419THR   HG22 6307   7.188  11.180   5.716
  419THR   HG23 6308   7.072  11.290   5.652
  419THR    OG1 6309   6.866  11.130   5.633
  419THR    HG1 6310   6.882  11.205   5.575
  419THR      C 6311   6.980  10.871   5.544
  419THR      O 6312   7.040  10.766   5.566
  420ILE      N 6313   6.861  10.869   5.480
  420ILE      H 6314   6.813  10.956   5.460
  420ILE     CA 6315   6.783  10.746   5.472
  420ILE     HA 6316   6.787  10.692   5.567
  420ILE     CB 6317   6.638  10.776   5.437
  420ILE     HB 6318   6.648  10.819   5.337
  420ILE    CG2 6319   6.548  10.652   5.399
  420ILE   HG21 6320   6.586  10.581   5.472
  420ILE   HG22 6321   6.442  10.664   5.423
  420ILE   HG23 6322   6.552  10.617   5.296
  420ILE    CG1 6323   6.575  10.870   5.540
  420ILE   HG11 6324   6.476  10.897   5.505
  420ILE   HG12 6325   6.628  10.965   5.531
  420ILE     CD 6326   6.577  10.833   5.685
  420ILE    HD1 6327   6.541  10.732   5.701
  420ILE    HD2 6328   6.679  10.842   5.722
  420ILE    HD3 6329   6.528  10.916   5.736
  420ILE      C 6330   6.848  10.658   5.364
  420ILE      O 6331   6.847  10.534   5.388
  421LEU      N 6332   6.903  10.707   5.254
  421LEU      H 6333   6.877  10.799   5.221
  421LEU     CA 6334   6.977  10.629   5.166
  421LEU     HA 6335   6.961  10.521   5.167
  421LEU     CB 6336   6.953  10.678   5.022
  421LEU    HB1 6337   7.018  10.610   4.967
  421LEU    HB2 6338   6.990  10.780   5.010
  421LEU     CG 6339   6.803  10.661   4.974
  421LEU     HG 6340   6.735  10.690   5.054
  421LEU    CD1 6341   6.781  10.738   4.844
  421LEU   HD11 6342   6.676  10.733   4.819
  421LEU   HD12 6343   6.797  10.845   4.853
  421LEU   HD13 6344   6.827  10.698   4.754
  421LEU    CD2 6345   6.770  10.520   4.934
  421LEU   HD21 6346   6.763  10.460   5.025
  421LEU   HD22 6347   6.670  10.519   4.891
  421LEU   HD23 6348   6.842  10.486   4.860
  421LEU      C 6349   7.135  10.627   5.202
  421LEU      O 6350   7.200  10.522   5.193
  422GLY      N 6351   7.186  10.742   5.255
  422GLY      H 6352   7.128  10.824   5.251
  422GLY     CA 6353   7.328  10.771   5.251
  422GLY    HA1 6354   7.325  10.880   5.237
  422GLY    HA2 6355   7.373  10.724   5.164
  422GLY      C 6356   7.408  10.741   5.371
  422GLY      O 6357   7.523  10.775   5.378
  423GLY      N 6358   7.343  10.680   5.472
  423GLY      H 6359   7.244  10.669   5.459
  423GLY     CA 6360   7.395  10.652   5.602
  423GLY    HA1 6361   7.497  10.689   5.604
  423GLY    HA2 6362   7.382  10.546   5.627
  423GLY      C 6363   7.311  10.731   5.698
  423GLY      O 6364   7.327  10.850   5.705
  424PRO      N 6365   7.234  10.680   5.793
  424PRO     CD 6366   7.200  10.544   5.823
  424PRO    HD1 6367   7.265  10.511   5.903
  424PRO    HD2 6368   7.219  10.478   5.738
  424PRO     CG 6369   7.050  10.530   5.853
  424PRO    HG1 6370   7.019  10.437   5.899
  424PRO    HG2 6371   7.007  10.540   5.753
  424PRO     CB 6372   7.035  10.654   5.929
  424PRO    HB1 6373   7.079  10.641   6.028
  424PRO    HB2 6374   6.934  10.694   5.937
  424PRO     CA 6375   7.133  10.760   5.865
  424PRO     HA 6376   7.079  10.823   5.794
  424PRO      C 6377   7.200  10.851   5.969
  424PRO      O 6378   7.131  10.943   6.010
  425PHE      N 6379   7.327  10.820   6.006
  425PHE      H 6380   7.378  10.753   5.950
  425PHE     CA 6381   7.406  10.882   6.121
  425PHE     HA 6382   7.391  10.814   6.205
  425PHE     CB 6383   7.555  10.886   6.092
  425PHE    HB1 6384   7.615  10.917   6.178
  425PHE    HB2 6385   7.563  10.956   6.009
  425PHE     CG 6386   7.600  10.745   6.050
  425PHE    CD1 6387   7.597  10.707   5.916
  425PHE    HD1 6388   7.571  10.783   5.844
  425PHE    CE1 6389   7.629  10.575   5.879
  425PHE    HE1 6390   7.629  10.551   5.774
  425PHE     CZ 6391   7.668  10.481   5.978
  425PHE     HZ 6392   7.690  10.377   5.955
  425PHE    CE2 6393   7.650  10.515   6.112
  425PHE    HE2 6394   7.667  10.446   6.194
  425PHE    CD2 6395   7.622  10.649   6.155
  425PHE    HD2 6396   7.609  10.673   6.259
  425PHE      C 6397   7.361  11.015   6.176
  425PHE      O 6398   7.331  11.030   6.293
  426HID      N 6399   7.357  11.121   6.093
  426HID      H 6400   7.390  11.103   6.000
  426HID     CA 6401   7.330  11.259   6.134
  426HID     HA 6402   7.403  11.293   6.208
  426HID     CB 6403   7.344  11.348   6.007
  426HID    HB1 6404   7.272  11.430   6.003
  426HID    HB2 6405   7.331  11.295   5.913
  426HID     CG 6406   7.479  11.416   6.009
  426HID    ND1 6407   7.500  11.536   6.068
  426HID    HD1 6408   7.429  11.602   6.097
  426HID    CE1 6409   7.630  11.560   6.048
  426HID    HE1 6410   7.674  11.651   6.086
  426HID    NE2 6411   7.700  11.462   5.988
  426HID    CD2 6412   7.603  11.362   5.972
  426HID    HD2 6413   7.619  11.265   5.927
  426HID      C 6414   7.198  11.277   6.208
  426HID      O 6415   7.190  11.346   6.301
  427VAL      N 6416   7.091  11.205   6.170
  427VAL      H 6417   7.097  11.144   6.089
  427VAL     CA 6418   6.963  11.190   6.247
  427VAL     HA 6419   6.908  11.284   6.250
  427VAL     CB 6420   6.871  11.083   6.184
  427VAL     HB 6421   6.919  10.985   6.184
  427VAL    CG1 6422   6.733  11.061   6.261
  427VAL   HG11 6423   6.756  11.037   6.365
  427VAL   HG12 6424   6.685  11.159   6.267
  427VAL   HG13 6425   6.673  10.985   6.213
  427VAL    CG2 6426   6.825  11.121   6.042
  427VAL   HG21 6427   6.776  11.043   5.984
  427VAL   HG22 6428   6.761  11.209   6.038
  427VAL   HG23 6429   6.909  11.159   5.985
  427VAL      C 6430   6.987  11.154   6.391
  427VAL      O 6431   6.931  11.217   6.475
  428LEU      N 6432   7.077  11.059   6.423
  428LEU      H 6433   7.142  11.026   6.353
  428LEU     CA 6434   7.114  11.013   6.560
  428LEU     HA 6435   7.019  11.014   6.613
  428LEU     CB 6436   7.160  10.866   6.563
  428LEU    HB1 6437   7.188  10.831   6.662
  428LEU    HB2 6438   7.244  10.843   6.498
  428LEU     CG 6439   7.044  10.777   6.518
  428LEU     HG 6440   7.028  10.789   6.411
  428LEU    CD1 6441   7.077  10.632   6.549
  428LEU   HD11 6442   7.101  10.628   6.656
  428LEU   HD12 6443   6.993  10.568   6.524
  428LEU   HD13 6444   7.168  10.607   6.496
  428LEU    CD2 6445   6.909  10.802   6.588
  428LEU   HD21 6446   6.841  10.735   6.535
  428LEU   HD22 6447   6.910  10.769   6.692
  428LEU   HD23 6448   6.866  10.901   6.572
  428LEU      C 6449   7.210  11.108   6.635
  428LEU      O 6450   7.218  11.094   6.757
  429ILE      N 6451   7.282  11.193   6.566
  429ILE      H 6452   7.273  11.180   6.466
  429ILE     CA 6453   7.345  11.310   6.621
  429ILE     HA 6454   7.402  11.280   6.709
  429ILE     CB 6455   7.456  11.360   6.527
  429ILE     HB 6456   7.423  11.415   6.439
  429ILE    CG2 6457   7.539  11.454   6.618
  429ILE   HG21 6458   7.612  11.395   6.672
  429ILE   HG22 6459   7.610  11.508   6.555
  429ILE   HG23 6460   7.479  11.522   6.679
  429ILE    CG1 6461   7.553  11.251   6.480
  429ILE   HG11 6462   7.496  11.187   6.413
  429ILE   HG12 6463   7.592  11.184   6.557
  429ILE     CD 6464   7.663  11.313   6.396
  429ILE    HD1 6465   7.632  11.384   6.319
  429ILE    HD2 6466   7.733  11.358   6.467
  429ILE    HD3 6467   7.714  11.241   6.333
  429ILE      C 6468   7.243  11.416   6.661
  429ILE      O 6469   7.255  11.468   6.773
  430ILE      N 6470   7.136  11.443   6.583
  430ILE      H 6471   7.141  11.413   6.487
  430ILE     CA 6472   7.030  11.527   6.626
  430ILE     HA 6473   7.068  11.615   6.678
  430ILE     CB 6474   6.938  11.579   6.510
  430ILE     HB 6475   6.896  11.486   6.470
  430ILE    CG2 6476   6.826  11.672   6.557
  430ILE   HG21 6477   6.860  11.772   6.584
  430ILE   HG22 6478   6.753  11.675   6.476
  430ILE   HG23 6479   6.769  11.639   6.644
  430ILE    CG1 6480   7.010  11.645   6.385
  430ILE   HG11 6481   7.110  11.601   6.375
  430ILE   HG12 6482   7.024  11.751   6.404
  430ILE     CD 6483   6.933  11.632   6.252
  430ILE    HD1 6484   6.891  11.532   6.240
  430ILE    HD2 6485   6.847  11.699   6.262
  430ILE    HD3 6486   6.997  11.666   6.171
  430ILE      C 6487   6.950  11.469   6.737
  430ILE      O 6488   6.923  11.545   6.833
  431THR      N 6489   6.933  11.334   6.739
  431THR      H 6490   6.952  11.280   6.655
  431THR     CA 6491   6.867  11.266   6.849
  431THR     HA 6492   6.779  11.320   6.882
  431THR     CB 6493   6.817  11.130   6.800
  431THR     HB 6494   6.911  11.075   6.799
  431THR    CG2 6495   6.723  11.058   6.897
  431THR   HG21 6496   6.639  11.123   6.920
  431THR   HG22 6497   6.675  10.976   6.845
  431THR   HG23 6498   6.778  11.004   6.975
  431THR    OG1 6499   6.759  11.128   6.667
  431THR    HG1 6500   6.819  11.177   6.611
  431THR      C 6501   6.951  11.252   6.978
  431THR      O 6502   6.898  11.275   7.087
  432TYR      N 6503   7.081  11.210   6.972
  432TYR      H 6504   7.128  11.158   6.899
  432TYR     CA 6505   7.166  11.235   7.090
  432TYR     HA 6506   7.142  11.174   7.177
  432TYR     CB 6507   7.310  11.209   7.041
  432TYR    HB1 6508   7.329  11.248   6.941
  432TYR    HB2 6509   7.332  11.102   7.037
  432TYR     CG 6510   7.424  11.260   7.127
  432TYR    CD1 6511   7.440  11.208   7.255
  432TYR    HD1 6512   7.357  11.153   7.297
  432TYR    CE1 6513   7.555  11.234   7.336
  432TYR    HE1 6514   7.582  11.195   7.432
  432TYR     CZ 6515   7.645  11.333   7.289
  432TYR     OH 6516   7.743  11.385   7.365
  432TYR     HH 6517   7.784  11.461   7.323
  432TYR    CE2 6518   7.619  11.393   7.166
  432TYR    HE2 6519   7.688  11.465   7.126
  432TYR    CD2 6520   7.514  11.355   7.080
  432TYR    HD2 6521   7.500  11.395   6.981
  432TYR      C 6522   7.156  11.379   7.140
  432TYR      O 6523   7.126  11.399   7.256
  433ALA      N 6524   7.181  11.483   7.055
  433ALA      H 6525   7.227  11.462   6.967
  433ALA     CA 6526   7.164  11.629   7.096
  433ALA     HA 6527   7.232  11.658   7.177
  433ALA     CB 6528   7.171  11.723   6.981
  433ALA    HB1 6529   7.105  11.700   6.898
  433ALA    HB2 6530   7.140  11.819   7.023
  433ALA    HB3 6531   7.274  11.746   6.956
  433ALA      C 6532   7.026  11.663   7.166
  433ALA      O 6533   7.026  11.730   7.268
  434PHE      N 6534   6.917  11.617   7.107
  434PHE      H 6535   6.915  11.587   7.010
  434PHE     CA 6536   6.790  11.634   7.169
  434PHE     HA 6537   6.767  11.740   7.171
  434PHE     CB 6538   6.682  11.569   7.086
  434PHE    HB1 6539   6.700  11.463   7.068
  434PHE    HB2 6540   6.691  11.619   6.990
  434PHE     CG 6541   6.548  11.585   7.157
  434PHE    CD1 6542   6.478  11.706   7.161
  434PHE    HD1 6543   6.513  11.794   7.108
  434PHE    CE1 6544   6.362  11.719   7.241
  434PHE    HE1 6545   6.300  11.807   7.231
  434PHE     CZ 6546   6.317  11.609   7.313
  434PHE     HZ 6547   6.228  11.621   7.374
  434PHE    CE2 6548   6.388  11.488   7.311
  434PHE    HE2 6549   6.356  11.402   7.369
  434PHE    CD2 6550   6.504  11.477   7.239
  434PHE    HD2 6551   6.574  11.394   7.241
  434PHE      C 6552   6.792  11.577   7.316
  434PHE      O 6553   6.777  11.646   7.416
  435MET      N 6554   6.832  11.454   7.331
  435MET      H 6555   6.870  11.405   7.251
  435MET     CA 6556   6.844  11.387   7.464
  435MET     HA 6557   6.749  11.400   7.516
  435MET     CB 6558   6.860  11.239   7.448
  435MET    HB1 6559   6.862  11.187   7.543
  435MET    HB2 6560   6.947  11.215   7.386
  435MET     CG 6561   6.737  11.169   7.383
  435MET    HG1 6562   6.767  11.066   7.362
  435MET    HG2 6563   6.730  11.224   7.289
  435MET     SD 6564   6.579  11.166   7.472
  435MET     CE 6565   6.489  11.030   7.382
  435MET    HE1 6566   6.474  11.055   7.277
  435MET    HE2 6567   6.552  10.942   7.388
  435MET    HE3 6568   6.394  11.015   7.433
  435MET      C 6569   6.944  11.440   7.573
  435MET      O 6570   6.907  11.458   7.690
  436VAL      N 6571   7.071  11.478   7.537
  436VAL      H 6572   7.090  11.442   7.444
  436VAL     CA 6573   7.161  11.565   7.618
  436VAL     HA 6574   7.211  11.511   7.699
  436VAL     CB 6575   7.278  11.613   7.529
  436VAL     HB 6576   7.231  11.658   7.442
  436VAL    CG1 6577   7.365  11.706   7.603
  436VAL   HG11 6578   7.462  11.707   7.555
  436VAL   HG12 6579   7.319  11.804   7.616
  436VAL   HG13 6580   7.374  11.662   7.703
  436VAL    CG2 6581   7.361  11.485   7.491
  436VAL   HG21 6582   7.303  11.397   7.467
  436VAL   HG22 6583   7.421  11.506   7.403
  436VAL   HG23 6584   7.415  11.439   7.574
  436VAL      C 6585   7.084  11.688   7.667
  436VAL      O 6586   7.097  11.721   7.788
  437LEU      N 6587   7.006  11.756   7.575
  437LEU      H 6588   7.002  11.720   7.481
  437LEU     CA 6589   6.942  11.888   7.618
  437LEU     HA 6590   7.016  11.946   7.675
  437LEU     CB 6591   6.884  11.971   7.500
  437LEU    HB1 6592   6.821  11.899   7.447
  437LEU    HB2 6593   6.968  11.994   7.435
  437LEU     CG 6594   6.787  12.093   7.527
  437LEU     HG 6595   6.691  12.061   7.566
  437LEU    CD1 6596   6.854  12.194   7.614
  437LEU   HD11 6597   6.774  12.266   7.630
  437LEU   HD12 6598   6.897  12.152   7.704
  437LEU   HD13 6599   6.936  12.235   7.555
  437LEU    CD2 6600   6.757  12.154   7.395
  437LEU   HD21 6601   6.848  12.201   7.360
  437LEU   HD22 6602   6.729  12.078   7.321
  437LEU   HD23 6603   6.677  12.228   7.400
  437LEU      C 6604   6.827  11.862   7.719
  437LEU      O 6605   6.810  11.937   7.816
  438VAL      N 6606   6.754  11.754   7.693
  438VAL      H 6607   6.772  11.692   7.615
  438VAL     CA 6608   6.653  11.704   7.792
  438VAL     HA 6609   6.579  11.781   7.812
  438VAL     CB 6610   6.581  11.575   7.745
  438VAL     HB 6611   6.660  11.500   7.735
  438VAL    CG1 6612   6.479  11.525   7.849
  438VAL   HG11 6613   6.411  11.456   7.798
  438VAL   HG12 6614   6.526  11.470   7.931
  438VAL   HG13 6615   6.417  11.608   7.880
  438VAL    CG2 6616   6.498  11.580   7.614
  438VAL   HG21 6617   6.441  11.673   7.620
  438VAL   HG22 6618   6.573  11.583   7.535
  438VAL   HG23 6619   6.428  11.496   7.608
  438VAL      C 6620   6.719  11.677   7.923
  438VAL      O 6621   6.677  11.721   8.032
  439THR      N 6622   6.832  11.602   7.919
  439THR      H 6623   6.875  11.578   7.831
  439THR     CA 6624   6.897  11.555   8.041
  439THR     HA 6625   6.831  11.489   8.098
  439THR     CB 6626   7.017  11.472   8.011
  439THR     HB 6627   7.091  11.541   7.972
  439THR    CG2 6628   7.072  11.400   8.132
  439THR   HG21 6629   7.001  11.328   8.172
  439THR   HG22 6630   7.160  11.344   8.098
  439THR   HG23 6631   7.102  11.473   8.207
  439THR    OG1 6632   6.989  11.361   7.929
  439THR    HG1 6633   7.001  11.371   7.834
  439THR      C 6634   6.939  11.673   8.134
  439THR      O 6635   6.916  11.672   8.258
  440MET      N 6636   7.002  11.773   8.068
  440MET      H 6637   7.001  11.778   7.967
  440MET     CA 6638   7.042  11.900   8.137
  440MET     HA 6639   7.121  11.882   8.210
  440MET     CB 6640   7.094  11.999   8.030
  440MET    HB1 6641   7.014  12.040   7.970
  440MET    HB2 6642   7.159  11.936   7.969
  440MET     CG 6643   7.163  12.117   8.093
  440MET    HG1 6644   7.240  12.143   8.020
  440MET    HG2 6645   7.206  12.079   8.186
  440MET     SD 6646   7.058  12.260   8.120
  440MET     CE 6647   7.162  12.379   8.207
  440MET    HE1 6648   7.267  12.371   8.180
  440MET    HE2 6649   7.120  12.476   8.183
  440MET    HE3 6650   7.138  12.351   8.310
  440MET      C 6651   6.919  11.957   8.210
  440MET      O 6652   6.932  11.981   8.331
  441VAL      N 6653   6.798  11.962   8.151
  441VAL      H 6654   6.788  11.911   8.064
  441VAL     CA 6655   6.686  12.029   8.213
  441VAL     HA 6656   6.722  12.120   8.260
  441VAL     CB 6657   6.572  12.076   8.108
  441VAL     HB 6658   6.549  11.987   8.049
  441VAL    CG1 6659   6.449  12.132   8.165
  441VAL   HG11 6660   6.404  12.187   8.082
  441VAL   HG12 6661   6.381  12.059   8.208
  441VAL   HG13 6662   6.471  12.214   8.233
  441VAL    CG2 6663   6.640  12.179   8.005
  441VAL   HG21 6664   6.672  12.265   8.064
  441VAL   HG22 6665   6.733  12.140   7.963
  441VAL   HG23 6666   6.569  12.211   7.929
  441VAL      C 6667   6.626  11.951   8.326
  441VAL      O 6668   6.582  12.006   8.427
  442MET      N 6669   6.632  11.815   8.328
  442MET      H 6670   6.662  11.774   8.241
  442MET     CA 6671   6.601  11.722   8.440
  442MET     HA 6672   6.497  11.748   8.459
  442MET     CB 6673   6.606  11.573   8.411
  442MET    HB1 6674   6.574  11.526   8.504
  442MET    HB2 6675   6.705  11.535   8.387
  442MET     CG 6676   6.510  11.534   8.297
  442MET    HG1 6677   6.552  11.566   8.201
  442MET    HG2 6678   6.420  11.595   8.300
  442MET     SD 6679   6.454  11.361   8.298
  442MET     CE 6680   6.359  11.336   8.453
  442MET    HE1 6681   6.282  11.414   8.457
  442MET    HE2 6682   6.318  11.235   8.451
  442MET    HE3 6683   6.431  11.344   8.534
  442MET      C 6684   6.686  11.753   8.563
  442MET      O 6685   6.641  11.746   8.675
  443ARG      N 6686   6.819  11.773   8.539
  443ARG      H 6687   6.858  11.787   8.446
  443ARG     CA 6688   6.912  11.797   8.649
  443ARG     HA 6689   6.897  11.726   8.730
  443ARG     CB 6690   7.062  11.796   8.598
  443ARG    HB1 6691   7.134  11.825   8.674
  443ARG    HB2 6692   7.076  11.869   8.518
  443ARG     CG 6693   7.109  11.652   8.557
  443ARG    HG1 6694   7.209  11.657   8.513
  443ARG    HG2 6695   7.049  11.610   8.476
  443ARG     CD 6696   7.102  11.550   8.680
  443ARG    HD1 6697   7.155  11.459   8.650
  443ARG    HD2 6698   6.996  11.543   8.704
  443ARG     NE 6699   7.170  11.599   8.799
  443ARG     HE 6700   7.232  11.678   8.795
  443ARG     CZ 6701   7.141  11.582   8.927
  443ARG    NH1 6702   7.076  11.483   8.976
  443ARG   HH11 6703   7.046  11.407   8.918
  443ARG   HH12 6704   7.049  11.479   9.073
  443ARG    NH2 6705   7.180  11.667   9.017
  443ARG   HH21 6706   7.227  11.755   9.001
  443ARG   HH22 6707   7.153  11.649   9.113
  443ARG      C 6708   6.875  11.933   8.709
  443ARG      O 6709   6.854  11.948   8.828
  444LEU      N 6710   6.859  12.034   8.623
  444LEU      H 6711   6.886  12.007   8.530
  444LEU     CA 6712   6.814  12.173   8.651
  444LEU     HA 6713   6.895  12.228   8.700
  444LEU     CB 6714   6.791  12.251   8.519
  444LEU    HB1 6715   6.703  12.215   8.466
  444LEU    HB2 6716   6.876  12.232   8.453
  444LEU     CG 6717   6.764  12.399   8.522
  444LEU     HG 6718   6.683  12.421   8.591
  444LEU    CD1 6719   6.891  12.476   8.552
  444LEU   HD11 6720   6.920  12.465   8.656
  444LEU   HD12 6721   6.972  12.452   8.482
  444LEU   HD13 6722   6.870  12.582   8.537
  444LEU    CD2 6723   6.714  12.448   8.388
  444LEU   HD21 6724   6.787  12.414   8.315
  444LEU   HD22 6725   6.619  12.397   8.370
  444LEU   HD23 6726   6.698  12.556   8.377
  444LEU      C 6727   6.683  12.192   8.730
  444LEU      O 6728   6.670  12.264   8.829
  445ILE      N 6729   6.581  12.107   8.694
  445ILE      H 6730   6.591  12.044   8.615
  445ILE     CA 6731   6.452  12.105   8.769
  445ILE     HA 6732   6.442  12.205   8.811
  445ILE     CB 6733   6.333  12.090   8.670
  445ILE     HB 6734   6.240  12.099   8.726
  445ILE    CG2 6735   6.321  12.202   8.565
  445ILE   HG21 6736   6.278  12.292   8.609
  445ILE   HG22 6737   6.420  12.209   8.520
  445ILE   HG23 6738   6.253  12.169   8.486
  445ILE    CG1 6739   6.326  11.943   8.619
  445ILE   HG11 6740   6.278  11.888   8.699
  445ILE   HG12 6741   6.430  11.911   8.611
  445ILE     CD 6742   6.260  11.908   8.480
  445ILE    HD1 6743   6.281  11.803   8.462
  445ILE    HD2 6744   6.152  11.923   8.483
  445ILE    HD3 6745   6.308  11.968   8.403
  445ILE      C 6746   6.443  12.009   8.895
  445ILE      O 6747   6.345  12.014   8.962
  446SER      N 6748   6.543  11.931   8.920
  446SER      H 6749   6.626  11.940   8.862
  446SER     CA 6750   6.544  11.820   9.020
  446SER     HA 6751   6.643  11.776   9.013
  446SER     CB 6752   6.522  11.870   9.166
  446SER    HB1 6753   6.541  11.776   9.219
  446SER    HB2 6754   6.419  11.897   9.191
  446SER     OG 6755   6.606  11.975   9.206
  446SER     HG 6756   6.636  11.955   9.295
  446SER      C 6757   6.445  11.706   8.987
  446SER      O 6758   6.399  11.637   9.082
  447ALA      N 6759   6.413  11.690   8.857
  447ALA      H 6760   6.483  11.715   8.789
  447ALA     CA 6761   6.336  11.567   8.820
  447ALA     HA 6762   6.251  11.550   8.886
  447ALA     CB 6763   6.286  11.584   8.683
  447ALA    HB1 6764   6.219  11.671   8.686
  447ALA    HB2 6765   6.367  11.617   8.617
  447ALA    HB3 6766   6.228  11.495   8.661
  447ALA      C 6767   6.427  11.435   8.833
  447ALA      O 6768   6.516  11.423   8.757
  448SER      N 6769   6.395  11.344   8.921
  448SER      H 6770   6.313  11.344   8.979
  448SER     CA 6771   6.481  11.227   8.947
  448SER     HA 6772   6.586  11.256   8.953
  448SER     CB 6773   6.441  11.184   9.084
  448SER    HB1 6774   6.447  11.272   9.147
  448SER    HB2 6775   6.511  11.112   9.127
  448SER     OG 6776   6.314  11.119   9.076
  448SER     HG 6777   6.250  11.191   9.080
  448SER      C 6778   6.474  11.116   8.844
  448SER      O 6779   6.556  11.026   8.846
  449GLY      N 6780   6.384  11.122   8.744
  449GLY      H 6781   6.324  11.203   8.731
  449GLY     CA 6782   6.382  11.027   8.627
  449GLY    HA1 6783   6.292  11.047   8.569
  449GLY    HA2 6784   6.370  10.923   8.658
  449GLY      C 6785   6.507  11.035   8.539
  449GLY      O 6786   6.519  10.958   8.443
  450GLU      N 6787   6.601  11.130   8.566
  450GLU      H 6788   6.588  11.185   8.650
  450GLU     CA 6789   6.718  11.158   8.481
  450GLU     HA 6790   6.690  11.229   8.404
  450GLU     CB 6791   6.824  11.227   8.565
  450GLU    HB1 6792   6.790  11.323   8.604
  450GLU    HB2 6793   6.908  11.257   8.503
  450GLU     CG 6794   6.888  11.140   8.673
  450GLU    HG1 6795   6.952  11.064   8.629
  450GLU    HG2 6796   6.809  11.091   8.730
  450GLU     CD 6797   6.957  11.232   8.776
  450GLU    OE1 6798   6.885  11.313   8.838
  450GLU    OE2 6799   7.082  11.229   8.783
  450GLU      C 6800   6.787  11.046   8.403
  450GLU      O 6801   6.814  11.053   8.282
  451VAL      N 6802   6.798  10.930   8.471
  451VAL      H 6803   6.783  10.931   8.571
  451VAL     CA 6804   6.856  10.800   8.416
  451VAL     HA 6805   6.963  10.819   8.405
  451VAL     CB 6806   6.843  10.686   8.522
  451VAL     HB 6807   6.889  10.592   8.492
  451VAL    CG1 6808   6.911  10.730   8.652
  451VAL   HG11 6809   6.862  10.810   8.708
  451VAL   HG12 6810   6.914  10.651   8.727
  451VAL   HG13 6811   7.012  10.768   8.638
  451VAL    CG2 6812   6.692  10.673   8.547
  451VAL   HG21 6813   6.683  10.588   8.614
  451VAL   HG22 6814   6.633  10.761   8.572
  451VAL   HG23 6815   6.647  10.643   8.452
  451VAL      C 6816   6.800  10.757   8.286
  451VAL      O 6817   6.869  10.687   8.217
  452VAL      N 6818   6.678  10.796   8.240
  452VAL      H 6819   6.622  10.847   8.306
  452VAL     CA 6820   6.614  10.755   8.120
  452VAL     HA 6821   6.647  10.653   8.105
  452VAL     CB 6822   6.460  10.756   8.144
  452VAL     HB 6823   6.428  10.853   8.183
  452VAL    CG1 6824   6.372  10.701   8.030
  452VAL   HG11 6825   6.265  10.709   8.048
  452VAL   HG12 6826   6.396  10.777   7.956
  452VAL   HG13 6827   6.401  10.599   8.005
  452VAL    CG2 6828   6.427  10.661   8.259
  452VAL   HG21 6829   6.490  10.572   8.261
  452VAL   HG22 6830   6.449  10.713   8.353
  452VAL   HG23 6831   6.322  10.634   8.271
  452VAL      C 6832   6.665  10.827   8.000
  452VAL      O 6833   6.742  10.769   7.924
  453PRO      N 6834   6.635  10.959   7.979
  453PRO     CD 6835   6.561  11.053   8.062
  453PRO    HD1 6836   6.569  11.026   8.167
  453PRO    HD2 6837   6.461  11.065   8.022
  453PRO     CG 6838   6.628  11.189   8.039
  453PRO    HG1 6839   6.716  11.196   8.103
  453PRO    HG2 6840   6.566  11.276   8.058
  453PRO     CB 6841   6.654  11.182   7.886
  453PRO    HB1 6842   6.726  11.256   7.852
  453PRO    HB2 6843   6.559  11.201   7.836
  453PRO     CA 6844   6.698  11.035   7.873
  453PRO     HA 6845   6.660  11.005   7.776
  453PRO      C 6846   6.848  11.041   7.872
  453PRO      O 6847   6.911  11.063   7.768
  454MET      N 6848   6.904  11.033   7.990
  454MET      H 6849   6.854  11.016   8.076
  454MET     CA 6850   7.051  11.014   7.999
  454MET     HA 6851   7.104  11.100   7.958
  454MET     CB 6852   7.095  11.015   8.153
  454MET    HB1 6853   7.055  10.930   8.208
  454MET    HB2 6854   7.049  11.105   8.194
  454MET     CG 6855   7.244  11.028   8.164
  454MET    HG1 6856   7.271  11.113   8.101
  454MET    HG2 6857   7.283  10.937   8.120
  454MET     SD 6858   7.299  11.026   8.332
  454MET     CE 6859   7.261  11.201   8.377
  454MET    HE1 6860   7.186  11.201   8.456
  454MET    HE2 6861   7.351  11.226   8.432
  454MET    HE3 6862   7.249  11.271   8.295
  454MET      C 6863   7.089  10.880   7.938
  454MET      O 6864   7.180  10.871   7.853
  455SER      N 6865   7.026  10.768   7.974
  455SER      H 6866   6.958  10.779   8.049
  455SER     CA 6867   7.068  10.640   7.914
  455SER     HA 6868   7.172  10.624   7.942
  455SER     CB 6869   6.988  10.531   7.990
  455SER    HB1 6870   6.999  10.444   7.926
  455SER    HB2 6871   6.884  10.562   8.000
  455SER     OG 6872   7.040  10.501   8.114
  455SER     HG 6873   6.995  10.561   8.174
  455SER      C 6874   7.046  10.646   7.761
  455SER      O 6875   7.132  10.588   7.686
  456PHE      N 6876   6.935  10.709   7.711
  456PHE      H 6877   6.870  10.756   7.772
  456PHE     CA 6878   6.922  10.730   7.562
  456PHE     HA 6879   6.923  10.629   7.520
  456PHE     CB 6880   6.795  10.805   7.532
  456PHE    HB1 6881   6.801  10.850   7.433
  456PHE    HB2 6882   6.786  10.888   7.602
  456PHE     CG 6883   6.675  10.711   7.538
  456PHE    CD1 6884   6.595  10.714   7.647
  456PHE    HD1 6885   6.614  10.779   7.731
  456PHE    CE1 6886   6.489  10.620   7.661
  456PHE    HE1 6887   6.433  10.613   7.753
  456PHE     CZ 6888   6.455  10.548   7.549
  456PHE     HZ 6889   6.358  10.500   7.554
  456PHE    CE2 6890   6.528  10.560   7.427
  456PHE    HE2 6891   6.497  10.499   7.343
  456PHE    CD2 6892   6.647  10.631   7.430
  456PHE    HD2 6893   6.720  10.634   7.350
  456PHE      C 6894   7.040  10.809   7.501
  456PHE      O 6895   7.099  10.768   7.402
  457ALA      N 6896   7.081  10.910   7.569
  457ALA      H 6897   7.036  10.927   7.658
  457ALA     CA 6898   7.189  11.001   7.530
  457ALA     HA 6899   7.171  11.040   7.430
  457ALA     CB 6900   7.195  11.117   7.618
  457ALA    HB1 6901   7.280  11.175   7.582
  457ALA    HB2 6902   7.098  11.165   7.606
  457ALA    HB3 6903   7.208  11.079   7.719
  457ALA      C 6904   7.321  10.922   7.515
  457ALA      O 6905   7.377  10.913   7.408
  458LEU      N 6906   7.369  10.859   7.624
  458LEU      H 6907   7.310  10.870   7.705
  458LEU     CA 6908   7.489  10.771   7.630
  458LEU     HA 6909   7.579  10.829   7.609
  458LEU     CB 6910   7.494  10.714   7.771
  458LEU    HB1 6911   7.573  10.639   7.776
  458LEU    HB2 6912   7.402  10.657   7.788
  458LEU     CG 6913   7.504  10.803   7.895
  458LEU     HG 6914   7.441  10.892   7.894
  458LEU    CD1 6915   7.474  10.709   8.015
  458LEU   HD11 6916   7.369  10.679   8.012
  458LEU   HD12 6917   7.545  10.626   8.016
  458LEU   HD13 6918   7.488  10.768   8.106
  458LEU    CD2 6919   7.652  10.849   7.902
  458LEU   HD21 6920   7.676  10.895   7.806
  458LEU   HD22 6921   7.671  10.932   7.970
  458LEU   HD23 6922   7.724  10.772   7.930
  458LEU      C 6923   7.497  10.658   7.528
  458LEU      O 6924   7.602  10.644   7.466
  459VAL      N 6925   7.384  10.580   7.508
  459VAL      H 6926   7.304  10.597   7.568
  459VAL     CA 6927   7.374  10.472   7.405
  459VAL     HA 6928   7.451  10.396   7.418
  459VAL     CB 6929   7.250  10.379   7.429
  459VAL     HB 6930   7.159  10.439   7.423
  459VAL    CG1 6931   7.239  10.267   7.322
  459VAL   HG11 6932   7.153  10.205   7.347
  459VAL   HG12 6933   7.217  10.317   7.227
  459VAL   HG13 6934   7.323  10.198   7.322
  459VAL    CG2 6935   7.255  10.297   7.560
  459VAL   HG21 6936   7.156  10.255   7.574
  459VAL   HG22 6937   7.334  10.222   7.552
  459VAL   HG23 6938   7.276  10.368   7.640
  459VAL      C 6939   7.386  10.527   7.263
  459VAL      O 6940   7.462  10.472   7.192
  460LEU      N 6941   7.312  10.635   7.225
  460LEU      H 6942   7.257  10.678   7.298
  460LEU     CA 6943   7.310  10.699   7.090
  460LEU     HA 6944   7.300  10.626   7.009
  460LEU     CB 6945   7.187  10.784   7.082
  460LEU    HB1 6946   7.201  10.841   6.990
  460LEU    HB2 6947   7.210  10.857   7.160
  460LEU     CG 6948   7.043  10.732   7.090
  460LEU     HG 6949   7.024  10.666   7.175
  460LEU    CD1 6950   6.941  10.841   7.091
  460LEU   HD11 6951   6.958  10.929   7.153
  460LEU   HD12 6952   6.938  10.886   6.992
  460LEU   HD13 6953   6.841  10.801   7.105
  460LEU    CD2 6954   7.022  10.633   6.971
  460LEU   HD21 6955   6.969  10.542   7.002
  460LEU   HD22 6956   6.940  10.672   6.912
  460LEU   HD23 6957   7.113  10.616   6.914
  460LEU      C 6958   7.439  10.769   7.062
  460LEU      O 6959   7.508  10.742   6.962
  461GLY      N 6960   7.470  10.860   7.155
  461GLY      H 6961   7.398  10.874   7.225
  461GLY     CA 6962   7.602  10.928   7.157
  461GLY    HA1 6963   7.620  10.953   7.262
  461GLY    HA2 6964   7.607  11.024   7.106
  461GLY      C 6965   7.721  10.844   7.119
  461GLY      O 6966   7.771  10.866   7.005
  462TRP      N 6967   7.770  10.748   7.203
  462TRP      H 6968   7.710  10.732   7.284
  462TRP     CA 6969   7.877  10.655   7.176
  462TRP     HA 6970   7.971  10.709   7.180
  462TRP     CB 6971   7.887  10.546   7.287
  462TRP    HB1 6972   7.923  10.455   7.240
  462TRP    HB2 6973   7.788  10.523   7.328
  462TRP     CG 6974   7.970  10.592   7.400
  462TRP    CD1 6975   7.920  10.628   7.521
  462TRP    HD1 6976   7.817  10.614   7.552
  462TRP    NE1 6977   8.023  10.664   7.601
  462TRP    HE1 6978   8.011  10.707   7.692
  462TRP    CE2 6979   8.142  10.661   7.536
  462TRP    CZ2 6980   8.269  10.705   7.572
  462TRP    HZ2 6981   8.289  10.748   7.669
  462TRP    CH2 6982   8.367  10.693   7.477
  462TRP    HH2 6983   8.468  10.728   7.493
  462TRP    CZ3 6984   8.340  10.645   7.347
  462TRP    HZ3 6985   8.419  10.636   7.273
  462TRP    CE3 6986   8.214  10.610   7.311
  462TRP    HE3 6987   8.191  10.582   7.209
  462TRP    CD2 6988   8.112  10.617   7.403
  462TRP      C 6989   7.858  10.589   7.035
  462TRP      O 6990   7.953  10.568   6.958
  463CYS      N 6991   7.737  10.541   7.004
  463CYS      H 6992   7.661  10.558   7.069
  463CYS     CA 6993   7.713  10.450   6.879
  463CYS     HA 6994   7.800  10.386   6.893
  463CYS     CB 6995   7.582  10.378   6.878
  463CYS    HB1 6996   7.561  10.339   6.779
  463CYS    HB2 6997   7.503  10.446   6.908
  463CYS     SG 6998   7.585  10.232   6.985
  463CYS     HG 6999   7.546  10.292   7.098
  463CYS      C 7000   7.728  10.528   6.748
  463CYS      O 7001   7.754  10.474   6.638
  464ASN      N 7002   7.722  10.664   6.757
  464ASN      H 7003   7.692  10.698   6.847
  464ASN     CA 7004   7.757  10.757   6.643
  464ASN     HA 7005   7.712  10.712   6.555
  464ASN     CB 7006   7.712  10.900   6.660
  464ASN    HB1 7007   7.728  10.968   6.577
  464ASN    HB2 7008   7.762  10.935   6.751
  464ASN     CG 7009   7.565  10.909   6.667
  464ASN    OD1 7010   7.496  10.863   6.574
  464ASN    ND2 7011   7.519  10.989   6.762
  464ASN   HD21 7012   7.586  11.040   6.817
  464ASN   HD22 7013   7.418  10.987   6.774
  464ASN      C 7014   7.907  10.764   6.611
  464ASN      O 7015   7.943  10.794   6.498
  465VAL      N 7016   8.000  10.727   6.709
  465VAL      H 7017   7.961  10.679   6.788
  465VAL     CA 7018   8.150  10.733   6.689
  465VAL     HA 7019   8.170  10.835   6.656
  465VAL     CB 7020   8.218  10.693   6.822
  465VAL     HB 7021   8.188  10.592   6.853
  465VAL    CG1 7022   8.372  10.675   6.815
  465VAL   HG11 7023   8.402  10.612   6.732
  465VAL   HG12 7024   8.407  10.778   6.804
  465VAL   HG13 7025   8.411  10.634   6.909
  465VAL    CG2 7026   8.177  10.797   6.927
  465VAL   HG21 7027   8.219  10.895   6.903
  465VAL   HG22 7028   8.069  10.807   6.935
  465VAL   HG23 7029   8.228  10.769   7.020
  465VAL      C 7030   8.182  10.638   6.576
  465VAL      O 7031   8.257  10.680   6.489
  466MET      N 7032   8.119  10.519   6.558
  466MET      H 7033   8.046  10.497   6.624
  466MET     CA 7034   8.133  10.429   6.441
  466MET     HA 7035   8.219  10.366   6.463
  466MET     CB 7036   8.020  10.323   6.433
  466MET    HB1 7037   8.034  10.247   6.356
  466MET    HB2 7038   7.926  10.365   6.397
  466MET     CG 7039   7.978  10.246   6.558
  466MET    HG1 7040   7.933  10.317   6.627
  466MET    HG2 7041   8.068  10.197   6.596
  466MET     SD 7042   7.856  10.108   6.530
  466MET     CE 7043   7.858  10.024   6.690
  466MET    HE1 7044   7.942   9.956   6.680
  466MET    HE2 7045   7.866  10.088   6.778
  466MET    HE3 7046   7.766   9.967   6.701
  466MET      C 7047   8.151  10.495   6.300
  466MET      O 7048   8.228  10.448   6.217
  467TYR      N 7049   8.073  10.602   6.265
  467TYR      H 7050   8.017  10.641   6.338
  467TYR     CA 7051   8.070  10.680   6.141
  467TYR     HA 7052   8.039  10.623   6.054
  467TYR     CB 7053   7.964  10.783   6.179
  467TYR    HB1 7054   8.006  10.844   6.258
  467TYR    HB2 7055   7.868  10.739   6.207
  467TYR     CG 7056   7.929  10.888   6.073
  467TYR    CD1 7057   7.938  11.025   6.092
  467TYR    HD1 7058   7.981  11.062   6.185
  467TYR    CE1 7059   7.895  11.116   5.991
  467TYR    HE1 7060   7.894  11.223   6.004
  467TYR     CZ 7061   7.843  11.069   5.872
  467TYR     OH 7062   7.790  11.151   5.785
  467TYR     HH 7063   7.765  11.122   5.697
  467TYR    CE2 7064   7.838  10.930   5.853
  467TYR    HE2 7065   7.793  10.893   5.762
  467TYR    CD2 7066   7.881  10.836   5.950
  467TYR    HD2 7067   7.878  10.729   5.935
  467TYR      C 7068   8.208  10.750   6.119
  467TYR      O 7069   8.259  10.725   6.015
  468PHE      N 7070   8.269  10.813   6.228
  468PHE      H 7071   8.221  10.814   6.317
  468PHE     CA 7072   8.394  10.876   6.220
  468PHE     HA 7073   8.393  10.926   6.123
  468PHE     CB 7074   8.407  10.978   6.335
  468PHE    HB1 7075   8.504  11.024   6.321
  468PHE    HB2 7076   8.411  10.937   6.436
  468PHE     CG 7077   8.303  11.088   6.331
  468PHE    CD1 7078   8.312  11.180   6.225
  468PHE    HD1 7079   8.384  11.168   6.146
  468PHE    CE1 7080   8.225  11.288   6.227
  468PHE    HE1 7081   8.221  11.366   6.153
  468PHE     CZ 7082   8.123  11.295   6.323
  468PHE     HZ 7083   8.061  11.383   6.323
  468PHE    CE2 7084   8.108  11.198   6.427
  468PHE    HE2 7085   8.025  11.208   6.495
  468PHE    CD2 7086   8.198  11.091   6.432
  468PHE    HD2 7087   8.199  11.018   6.511
  468PHE      C 7088   8.511  10.775   6.218
  468PHE      O 7089   8.608  10.791   6.136
  469ALA      N 7090   8.504  10.673   6.306
  469ALA      H 7091   8.428  10.666   6.372
  469ALA     CA 7092   8.599  10.562   6.299
  469ALA     HA 7093   8.699  10.599   6.322
  469ALA     CB 7094   8.557  10.459   6.407
  469ALA    HB1 7095   8.522  10.495   6.505
  469ALA    HB2 7096   8.463  10.413   6.375
  469ALA    HB3 7097   8.634  10.384   6.424
  469ALA      C 7098   8.606  10.489   6.160
  469ALA      O 7099   8.710  10.455   6.109
  470ARG      N 7100   8.493  10.485   6.089
  470ARG      H 7101   8.404  10.507   6.132
  470ARG     CA 7102   8.484  10.435   5.951
  470ARG     HA 7103   8.538  10.341   5.951
  470ARG     CB 7104   8.339  10.405   5.918
  470ARG    HB1 7105   8.274  10.485   5.952
  470ARG    HB2 7106   8.318  10.322   5.986
  470ARG     CG 7107   8.317  10.365   5.773
  470ARG    HG1 7108   8.391  10.287   5.756
  470ARG    HG2 7109   8.328  10.450   5.705
  470ARG     CD 7110   8.174  10.299   5.754
  470ARG    HD1 7111   8.145  10.249   5.846
  470ARG    HD2 7112   8.194  10.227   5.674
  470ARG     NE 7113   8.061  10.393   5.713
  470ARG     HE 7114   8.072  10.493   5.726
  470ARG     CZ 7115   7.955  10.352   5.652
  470ARG    NH1 7116   7.926  10.229   5.654
  470ARG   HH11 7117   7.983  10.158   5.697
  470ARG   HH12 7118   7.831  10.203   5.630
  470ARG    NH2 7119   7.867  10.430   5.597
  470ARG   HH21 7120   7.901  10.524   5.579
  470ARG   HH22 7121   7.776  10.396   5.568
  470ARG      C 7122   8.549  10.520   5.847
  470ARG      O 7123   8.585  10.477   5.740
  471GLY      N 7124   8.565  10.651   5.874
  471GLY      H 7125   8.538  10.685   5.965
  471GLY     CA 7126   8.647  10.739   5.788
  471GLY    HA1 7127   8.608  10.837   5.816
  471GLY    HA2 7128   8.636  10.734   5.680
  471GLY      C 7129   8.796  10.734   5.821
  471GLY      O 7130   8.885  10.759   5.741
  472PHE      N 7131   8.823  10.694   5.945
  472PHE      H 7132   8.746  10.669   6.007
  472PHE     CA 7133   8.956  10.680   6.001
  472PHE     HA 7134   9.022  10.762   5.973
  472PHE     CB 7135   8.955  10.703   6.150
  472PHE    HB1 7136   8.859  10.669   6.189
  472PHE    HB2 7137   8.943  10.811   6.158
  472PHE     CG 7138   9.075  10.643   6.228
  472PHE    CD1 7139   9.060  10.539   6.324
  472PHE    HD1 7140   8.966  10.489   6.343
  472PHE    CE1 7141   9.167  10.492   6.400
  472PHE    HE1 7142   9.151  10.414   6.472
  472PHE     CZ 7143   9.295  10.542   6.370
  472PHE     HZ 7144   9.380  10.523   6.433
  472PHE    CE2 7145   9.319  10.647   6.272
  472PHE    HE2 7146   9.415  10.694   6.261
  472PHE    CD2 7147   9.207  10.698   6.203
  472PHE    HD2 7148   9.218  10.771   6.124
  472PHE      C 7149   9.023  10.549   5.954
  472PHE      O 7150   9.132  10.562   5.894
  473GLN      N 7151   8.959  10.434   5.991
  473GLN      H 7152   8.869  10.441   6.036
  473GLN     CA 7153   9.008  10.303   5.964
  473GLN     HA 7154   9.082  10.314   5.885
  473GLN     CB 7155   9.061  10.230   6.089
  473GLN    HB1 7156   9.051  10.122   6.082
  473GLN    HB2 7157   9.001  10.259   6.175
  473GLN     CG 7158   9.212  10.265   6.106
  473GLN    HG1 7159   9.258  10.215   6.191
  473GLN    HG2 7160   9.199  10.366   6.145
  473GLN     CD 7161   9.307  10.252   5.987
  473GLN    OE1 7162   9.344  10.145   5.938
  473GLN    NE2 7163   9.341  10.367   5.928
  473GLN   HE21 7164   9.294  10.454   5.946
  473GLN   HE22 7165   9.404  10.364   5.849
  473GLN      C 7166   8.894  10.230   5.895
  473GLN      O 7167   8.780  10.268   5.900
  474MET      N 7168   8.930  10.135   5.815
  474MET      H 7169   9.024  10.098   5.808
  474MET     CA 7170   8.839  10.066   5.720
  474MET     HA 7171   8.780  10.138   5.664
  474MET     CB 7172   8.925  10.001   5.608
  474MET    HB1 7173   8.929   9.894   5.624
  474MET    HB2 7174   9.025  10.044   5.597
  474MET     CG 7175   8.853  10.025   5.472
  474MET    HG1 7176   8.918   9.989   5.392
  474MET    HG2 7177   8.833  10.130   5.450
  474MET     SD 7178   8.695   9.928   5.480
  474MET     CE 7179   8.643   9.972   5.317
  474MET    HE1 7180   8.558   9.912   5.286
  474MET    HE2 7181   8.599  10.072   5.323
  474MET    HE3 7182   8.730   9.961   5.253
  474MET      C 7183   8.735   9.973   5.794
  474MET      O 7184   8.766   9.856   5.831
  475LEU      N 7185   8.612  10.020   5.806
  475LEU      H 7186   8.591  10.112   5.770
  475LEU     CA 7187   8.500   9.944   5.862
  475LEU     HA 7188   8.531   9.844   5.892
  475LEU     CB 7189   8.450  10.013   5.989
  475LEU    HB1 7190   8.376   9.946   6.034
  475LEU    HB2 7191   8.396  10.102   5.957
  475LEU     CG 7192   8.548  10.053   6.108
  475LEU     HG 7193   8.609  10.136   6.073
  475LEU    CD1 7194   8.468  10.113   6.226
  475LEU   HD11 7195   8.387  10.179   6.197
  475LEU   HD12 7196   8.427  10.028   6.281
  475LEU   HD13 7197   8.535  10.172   6.289
  475LEU    CD2 7198   8.627   9.936   6.161
  475LEU   HD21 7199   8.711   9.979   6.217
  475LEU   HD22 7200   8.576   9.853   6.209
  475LEU   HD23 7201   8.692   9.887   6.087
  475LEU      C 7202   8.384   9.920   5.758
  475LEU      O 7203   8.285   9.854   5.791
  476GLY      N 7204   8.398   9.974   5.637
  476GLY      H 7205   8.487  10.020   5.627
  476GLY     CA 7206   8.296   9.984   5.528
  476GLY    HA1 7207   8.346   9.995   5.432
  476GLY    HA2 7208   8.225  10.067   5.539
  476GLY      C 7209   8.207   9.859   5.519
  476GLY      O 7210   8.093   9.869   5.572
  477PRO      N 7211   8.254   9.746   5.465
  477PRO     CD 7212   8.362   9.743   5.375
  477PRO    HD1 7213   8.449   9.745   5.441
  477PRO    HD2 7214   8.359   9.829   5.308
  477PRO     CG 7215   8.353   9.623   5.288
  477PRO    HG1 7216   8.454   9.584   5.277
  477PRO    HG2 7217   8.298   9.642   5.196
  477PRO     CB 7218   8.283   9.525   5.377
  477PRO    HB1 7219   8.358   9.491   5.448
  477PRO    HB2 7220   8.231   9.444   5.325
  477PRO     CA 7221   8.175   9.620   5.444
  477PRO     HA 7222   8.089   9.633   5.378
  477PRO      C 7223   8.117   9.564   5.580
  477PRO      O 7224   8.005   9.524   5.580
  478PHE      N 7225   8.204   9.568   5.682
  478PHE      H 7226   8.290   9.620   5.670
  478PHE     CA 7227   8.153   9.524   5.814
  478PHE     HA 7228   8.121   9.420   5.815
  478PHE     CB 7229   8.266   9.538   5.912
  478PHE    HB1 7230   8.259   9.637   5.956
  478PHE    HB2 7231   8.369   9.538   5.875
  478PHE     CG 7232   8.260   9.435   6.024
  478PHE    CD1 7233   8.176   9.460   6.135
  478PHE    HD1 7234   8.122   9.553   6.148
  478PHE    CE1 7235   8.149   9.362   6.230
  478PHE    HE1 7236   8.080   9.379   6.311
  478PHE     CZ 7237   8.215   9.238   6.222
  478PHE     HZ 7238   8.194   9.164   6.298
  478PHE    CE2 7239   8.313   9.215   6.124
  478PHE    HE2 7240   8.369   9.123   6.124
  478PHE    CD2 7241   8.328   9.309   6.020
  478PHE    HD2 7242   8.400   9.283   5.944
  478PHE      C 7243   8.024   9.602   5.858
  478PHE      O 7244   7.917   9.536   5.890
  479THR      N 7245   8.034   9.737   5.861
  479THR      H 7246   8.123   9.775   5.832
  479THR     CA 7247   7.921   9.827   5.901
  479THR     HA 7248   7.876   9.784   5.991
  479THR     CB 7249   7.973   9.975   5.919
  479THR     HB 7250   7.887  10.041   5.928
  479THR    CG2 7251   8.058   9.984   6.050
  479THR   HG21 7252   8.151   9.930   6.035
  479THR   HG22 7253   8.075  10.089   6.075
  479THR   HG23 7254   8.007   9.950   6.141
  479THR    OG1 7255   8.047  10.016   5.812
  479THR    HG1 7256   8.114   9.951   5.790
  479THR      C 7257   7.803   9.837   5.799
  479THR      O 7258   7.687   9.848   5.839
  480ILE      N 7259   7.831   9.827   5.670
  480ILE      H 7260   7.928   9.844   5.644
  480ILE     CA 7261   7.723   9.810   5.575
  480ILE     HA 7262   7.655   9.891   5.601
  480ILE     CB 7263   7.785   9.818   5.434
  480ILE     HB 7264   7.872   9.753   5.438
  480ILE    CG2 7265   7.697   9.770   5.318
  480ILE   HG21 7266   7.603   9.825   5.328
  480ILE   HG22 7267   7.736   9.797   5.220
  480ILE   HG23 7268   7.686   9.661   5.323
  480ILE    CG1 7269   7.834   9.962   5.409
  480ILE   HG11 7270   7.884   9.969   5.312
  480ILE   HG12 7271   7.902   9.993   5.488
  480ILE     CD 7272   7.731  10.071   5.412
  480ILE    HD1 7273   7.702  10.093   5.515
  480ILE    HD2 7274   7.778  10.162   5.375
  480ILE    HD3 7275   7.646  10.045   5.349
  480ILE      C 7276   7.639   9.686   5.604
  480ILE      O 7277   7.515   9.693   5.623
  481MET      N 7278   7.696   9.564   5.608
  481MET      H 7279   7.796   9.565   5.604
  481MET     CA 7280   7.627   9.445   5.654
  481MET     HA 7281   7.550   9.425   5.580
  481MET     CB 7282   7.723   9.326   5.649
  481MET    HB1 7283   7.818   9.355   5.695
  481MET    HB2 7284   7.759   9.307   5.548
  481MET     CG 7285   7.675   9.205   5.714
  481MET    HG1 7286   7.613   9.231   5.800
  481MET    HG2 7287   7.759   9.144   5.745
  481MET     SD 7288   7.579   9.102   5.603
  481MET     CE 7289   7.502   8.994   5.721
  481MET    HE1 7290   7.464   8.912   5.660
  481MET    HE2 7291   7.578   8.956   5.790
  481MET    HE3 7292   7.419   9.039   5.775
  481MET      C 7293   7.557   9.453   5.797
  481MET      O 7294   7.456   9.384   5.814
  482ILE      N 7295   7.613   9.537   5.884
  482ILE      H 7296   7.703   9.580   5.870
  482ILE     CA 7297   7.530   9.564   6.000
  482ILE     HA 7298   7.505   9.465   6.039
  482ILE     CB 7299   7.613   9.624   6.116
  482ILE     HB 7300   7.656   9.716   6.076
  482ILE    CG2 7301   7.548   9.685   6.241
  482ILE   HG21 7302   7.609   9.757   6.296
  482ILE   HG22 7303   7.453   9.732   6.216
  482ILE   HG23 7304   7.533   9.614   6.322
  482ILE    CG1 7305   7.719   9.523   6.165
  482ILE   HG11 7306   7.769   9.477   6.080
  482ILE   HG12 7307   7.663   9.447   6.220
  482ILE     CD 7308   7.828   9.583   6.250
  482ILE    HD1 7309   7.912   9.514   6.252
  482ILE    HD2 7310   7.871   9.672   6.205
  482ILE    HD3 7311   7.789   9.619   6.346
  482ILE      C 7312   7.397   9.640   5.971
  482ILE      O 7313   7.295   9.599   6.024
  483GLN      N 7314   7.394   9.752   5.902
  483GLN      H 7315   7.485   9.783   5.872
  483GLN     CA 7316   7.275   9.830   5.865
  483GLN     HA 7317   7.214   9.846   5.953
  483GLN     CB 7318   7.319   9.959   5.788
  483GLN    HB1 7319   7.376   9.919   5.704
  483GLN    HB2 7320   7.383  10.017   5.854
  483GLN     CG 7321   7.194  10.041   5.740
  483GLN    HG1 7322   7.123  10.063   5.820
  483GLN    HG2 7323   7.143   9.974   5.670
  483GLN     CD 7324   7.220  10.184   5.682
  483GLN    OE1 7325   7.304  10.259   5.723
  483GLN    NE2 7326   7.137  10.228   5.590
  483GLN   HE21 7327   7.072  10.165   5.545
  483GLN   HE22 7328   7.145  10.322   5.555
  483GLN      C 7329   7.183   9.739   5.777
  483GLN      O 7330   7.061   9.731   5.795
  484LYS      N 7331   7.233   9.680   5.665
  484LYS      H 7332   7.332   9.684   5.648
  484LYS     CA 7333   7.157   9.588   5.580
  484LYS     HA 7334   7.084   9.650   5.529
  484LYS     CB 7335   7.249   9.519   5.471
  484LYS    HB1 7336   7.198   9.436   5.423
  484LYS    HB2 7337   7.335   9.474   5.521
  484LYS     CG 7338   7.311   9.621   5.378
  484LYS    HG1 7339   7.399   9.585   5.325
  484LYS    HG2 7340   7.342   9.704   5.441
  484LYS     CD 7341   7.204   9.658   5.270
  484LYS    HD1 7342   7.248   9.746   5.224
  484LYS    HD2 7343   7.117   9.701   5.319
  484LYS     CE 7344   7.163   9.556   5.168
  484LYS    HE1 7345   7.160   9.457   5.214
  484LYS    HE2 7346   7.232   9.542   5.085
  484LYS     NZ 7347   7.028   9.573   5.118
  484LYS    HZ1 7348   6.986   9.481   5.106
  484LYS    HZ2 7349   6.966   9.604   5.191
  484LYS    HZ3 7350   7.019   9.621   5.030
  484LYS      C 7351   7.094   9.476   5.661
  484LYS      O 7352   6.980   9.435   5.618
  485MET      N 7353   7.143   9.433   5.778
  485MET      H 7354   7.233   9.462   5.813
  485MET     CA 7355   7.077   9.320   5.852
  485MET     HA 7356   7.019   9.254   5.787
  485MET     CB 7357   7.187   9.238   5.923
  485MET    HB1 7358   7.238   9.305   5.992
  485MET    HB2 7359   7.256   9.197   5.849
  485MET     CG 7360   7.144   9.117   6.002
  485MET    HG1 7361   7.072   9.142   6.080
  485MET    HG2 7362   7.235   9.072   6.041
  485MET     SD 7363   7.050   9.007   5.895
  485MET     CE 7364   7.028   8.867   6.001
  485MET    HE1 7365   7.034   8.898   6.105
  485MET    HE2 7366   6.930   8.820   5.996
  485MET    HE3 7367   7.091   8.780   5.984
  485MET      C 7368   6.970   9.372   5.952
  485MET      O 7369   6.865   9.315   5.958
  486ILE      N 7370   7.002   9.483   6.023
  486ILE      H 7371   7.095   9.519   6.007
  486ILE     CA 7372   6.902   9.562   6.100
  486ILE     HA 7373   6.855   9.498   6.175
  486ILE     CB 7374   6.969   9.690   6.162
  486ILE     HB 7375   7.013   9.741   6.077
  486ILE    CG2 7376   6.859   9.782   6.224
  486ILE   HG21 7377   6.799   9.827   6.145
  486ILE   HG22 7378   6.793   9.735   6.297
  486ILE   HG23 7379   6.907   9.867   6.272
  486ILE    CG1 7380   7.078   9.650   6.262
  486ILE   HG11 7381   7.133   9.563   6.227
  486ILE   HG12 7382   7.037   9.618   6.358
  486ILE     CD 7383   7.176   9.766   6.293
  486ILE    HD1 7384   7.128   9.840   6.357
  486ILE    HD2 7385   7.264   9.718   6.336
  486ILE    HD3 7386   7.216   9.802   6.198
  486ILE      C 7387   6.785   9.598   5.995
  486ILE      O 7388   6.667   9.584   6.026
  487PHE      N 7389   6.820   9.637   5.875
  487PHE      H 7390   6.919   9.653   5.859
  487PHE     CA 7391   6.716   9.675   5.771
  487PHE     HA 7392   6.647   9.744   5.819
  487PHE     CB 7393   6.791   9.743   5.656
  487PHE    HB1 7394   6.869   9.678   5.618
  487PHE    HB2 7395   6.848   9.822   5.706
  487PHE     CG 7396   6.702   9.796   5.545
  487PHE    CD1 7397   6.650   9.706   5.450
  487PHE    HD1 7398   6.666   9.600   5.456
  487PHE    CE1 7399   6.579   9.750   5.341
  487PHE    HE1 7400   6.549   9.684   5.260
  487PHE     CZ 7401   6.555   9.887   5.331
  487PHE     HZ 7402   6.514   9.924   5.238
  487PHE    CE2 7403   6.598   9.974   5.431
  487PHE    HE2 7404   6.573  10.079   5.426
  487PHE    CD2 7405   6.667   9.930   5.543
  487PHE    HD2 7406   6.698   9.999   5.619
  487PHE      C 7407   6.638   9.550   5.723
  487PHE      O 7408   6.521   9.565   5.688
  488GLY      N 7409   6.695   9.430   5.729
  488GLY      H 7410   6.790   9.419   5.761
  488GLY     CA 7411   6.627   9.304   5.686
  488GLY    HA1 7412   6.688   9.259   5.608
  488GLY    HA2 7413   6.538   9.331   5.629
  488GLY      C 7414   6.600   9.198   5.798
  488GLY      O 7415   6.514   9.221   5.889
  489ASP      N 7416   6.653   9.073   5.792
  489ASP      H 7417   6.727   9.065   5.724
  489ASP     CA 7418   6.594   8.957   5.856
  489ASP     HA 7419   6.486   8.960   5.837
  489ASP     CB 7420   6.649   8.830   5.789
  489ASP    HB1 7421   6.621   8.745   5.852
  489ASP    HB2 7422   6.757   8.829   5.798
  489ASP     CG 7423   6.613   8.824   5.645
  489ASP    OD1 7424   6.700   8.860   5.563
  489ASP    OD2 7425   6.492   8.807   5.613
  489ASP      C 7426   6.598   8.953   6.014
  489ASP      O 7427   6.517   8.889   6.077
  490LEU      N 7428   6.685   9.029   6.073
  490LEU      H 7429   6.735   9.090   6.010
  490LEU     CA 7430   6.695   9.051   6.215
  490LEU     HA 7431   6.713   8.961   6.273
  490LEU     CB 7432   6.818   9.147   6.237
  490LEU    HB1 7433   6.785   9.231   6.176
  490LEU    HB2 7434   6.908   9.104   6.193
  490LEU     CG 7435   6.851   9.193   6.383
  490LEU     HG 7436   6.764   9.227   6.439
  490LEU    CD1 7437   6.918   9.076   6.464
  490LEU   HD11 7438   6.858   8.991   6.499
  490LEU   HD12 7439   7.009   9.039   6.416
  490LEU   HD13 7440   6.956   9.121   6.556
  490LEU    CD2 7441   6.943   9.312   6.390
  490LEU   HD21 7442   6.956   9.353   6.491
  490LEU   HD22 7443   7.040   9.280   6.352
  490LEU   HD23 7444   6.908   9.391   6.323
  490LEU      C 7445   6.570   9.112   6.275
  490LEU      O 7446   6.519   9.062   6.371
  491MET      N 7447   6.505   9.213   6.209
  491MET      H 7448   6.545   9.248   6.124
  491MET     CA 7449   6.388   9.280   6.254
  491MET     HA 7450   6.403   9.288   6.362
  491MET     CB 7451   6.384   9.424   6.200
  491MET    HB1 7452   6.283   9.463   6.209
  491MET    HB2 7453   6.413   9.413   6.096
  491MET     CG 7454   6.461   9.537   6.277
  491MET    HG1 7455   6.436   9.626   6.221
  491MET    HG2 7456   6.569   9.521   6.283
  491MET     SD 7457   6.403   9.563   6.446
  491MET     CE 7458   6.544   9.506   6.543
  491MET    HE1 7459   6.624   9.578   6.526
  491MET    HE2 7460   6.511   9.510   6.646
  491MET    HE3 7461   6.575   9.404   6.517
  491MET      C 7462   6.259   9.196   6.224
  491MET      O 7463   6.177   9.180   6.310
  492ARG      N 7464   6.264   9.102   6.122
  492ARG      H 7465   6.350   9.105   6.068
  492ARG     CA 7466   6.157   9.000   6.089
  492ARG     HA 7467   6.061   9.051   6.093
  492ARG     CB 7468   6.180   8.958   5.949
  492ARG    HB1 7469   6.112   8.874   5.938
  492ARG    HB2 7470   6.277   8.908   5.942
  492ARG     CG 7471   6.172   9.067   5.843
  492ARG    HG1 7472   6.264   9.123   5.827
  492ARG    HG2 7473   6.089   9.131   5.872
  492ARG     CD 7474   6.145   9.003   5.706
  492ARG    HD1 7475   6.080   9.073   5.654
  492ARG    HD2 7476   6.091   8.909   5.707
  492ARG     NE 7477   6.271   8.990   5.629
  492ARG     HE 7478   6.331   8.915   5.659
  492ARG     CZ 7479   6.330   9.078   5.552
  492ARG    NH1 7480   6.439   9.054   5.480
  492ARG   HH11 7481   6.478   8.961   5.490
  492ARG   HH12 7482   6.484   9.134   5.437
  492ARG    NH2 7483   6.283   9.192   5.520
  492ARG   HH21 7484   6.186   9.202   5.544
  492ARG   HH22 7485   6.322   9.244   5.442
  492ARG      C 7486   6.156   8.887   6.194
  492ARG      O 7487   6.048   8.843   6.224
  493PHE      N 7488   6.275   8.848   6.239
  493PHE      H 7489   6.350   8.903   6.200
  493PHE     CA 7490   6.301   8.756   6.344
  493PHE     HA 7491   6.240   8.674   6.306
  493PHE     CB 7492   6.448   8.730   6.360
  493PHE    HB1 7493   6.493   8.819   6.403
  493PHE    HB2 7494   6.492   8.705   6.263
  493PHE     CG 7495   6.489   8.621   6.459
  493PHE    CD1 7496   6.486   8.493   6.405
  493PHE    HD1 7497   6.464   8.484   6.300
  493PHE    CE1 7498   6.522   8.384   6.486
  493PHE    HE1 7499   6.531   8.283   6.449
  493PHE     CZ 7500   6.563   8.411   6.616
  493PHE     HZ 7501   6.607   8.327   6.669
  493PHE    CE2 7502   6.554   8.539   6.672
  493PHE    HE2 7503   6.596   8.554   6.770
  493PHE    CD2 7504   6.523   8.644   6.588
  493PHE    HD2 7505   6.526   8.748   6.617
  493PHE      C 7506   6.245   8.801   6.479
  493PHE      O 7507   6.204   8.714   6.552
  494CYS      N 7508   6.268   8.932   6.514
  494CYS      H 7509   6.306   8.999   6.449
  494CYS     CA 7510   6.248   8.996   6.649
  494CYS     HA 7511   6.317   8.943   6.716
  494CYS     CB 7512   6.270   9.150   6.653
  494CYS    HB1 7513   6.226   9.188   6.745
  494CYS    HB2 7514   6.221   9.206   6.573
  494CYS     SG 7515   6.458   9.160   6.661
  494CYS     HG 7516   6.475   9.157   6.529
  494CYS      C 7517   6.110   8.963   6.696
  494CYS      O 7518   6.092   8.926   6.807
  495TRP      N 7519   6.012   9.003   6.610
  495TRP      H 7520   6.034   9.049   6.523
  495TRP     CA 7521   5.875   8.966   6.642
  495TRP     HA 7522   5.863   8.991   6.747
  495TRP     CB 7523   5.775   9.056   6.561
  495TRP    HB1 7524   5.832   9.148   6.551
  495TRP    HB2 7525   5.684   9.063   6.622
  495TRP     CG 7526   5.728   9.005   6.431
  495TRP    CD1 7527   5.778   9.042   6.308
  495TRP    HD1 7528   5.850   9.122   6.299
  495TRP    NE1 7529   5.705   8.978   6.211
  495TRP    HE1 7530   5.718   9.009   6.115
  495TRP    CE2 7531   5.604   8.903   6.262
  495TRP    CZ2 7532   5.505   8.819   6.204
  495TRP    HZ2 7533   5.501   8.814   6.096
  495TRP    CH2 7534   5.427   8.740   6.287
  495TRP    HH2 7535   5.370   8.662   6.239
  495TRP    CZ3 7536   5.440   8.746   6.421
  495TRP    HZ3 7537   5.366   8.696   6.482
  495TRP    CE3 7538   5.539   8.833   6.480
  495TRP    HE3 7539   5.549   8.845   6.587
  495TRP    CD2 7540   5.629   8.907   6.405
  495TRP      C 7541   5.836   8.817   6.631
  495TRP      O 7542   5.764   8.768   6.725
  496LEU      N 7543   5.878   8.737   6.531
  496LEU      H 7544   5.932   8.766   6.451
  496LEU     CA 7545   5.848   8.595   6.541
  496LEU     HA 7546   5.740   8.581   6.543
  496LEU     CB 7547   5.911   8.522   6.420
  496LEU    HB1 7548   5.887   8.416   6.431
  496LEU    HB2 7549   6.019   8.534   6.413
  496LEU     CG 7550   5.846   8.560   6.285
  496LEU     HG 7551   5.849   8.667   6.265
  496LEU    CD1 7552   5.938   8.505   6.177
  496LEU   HD11 7553   5.956   8.402   6.208
  496LEU   HD12 7554   5.887   8.509   6.081
  496LEU   HD13 7555   6.034   8.555   6.189
  496LEU    CD2 7556   5.699   8.510   6.249
  496LEU   HD21 7557   5.671   8.557   6.155
  496LEU   HD22 7558   5.695   8.401   6.245
  496LEU   HD23 7559   5.638   8.547   6.332
  496LEU      C 7560   5.900   8.536   6.675
  496LEU      O 7561   5.847   8.437   6.728
  497MET      N 7562   6.005   8.592   6.729
  497MET      H 7563   6.063   8.647   6.668
  497MET     CA 7564   6.071   8.542   6.846
  497MET     HA 7565   6.067   8.434   6.839
  497MET     CB 7566   6.222   8.580   6.845
  497MET    HB1 7567   6.225   8.688   6.859
  497MET    HB2 7568   6.269   8.556   6.750
  497MET     CG 7569   6.305   8.501   6.956
  497MET    HG1 7570   6.339   8.405   6.916
  497MET    HG2 7571   6.228   8.472   7.027
  497MET     SD 7572   6.448   8.594   7.007
  497MET     CE 7573   6.380   8.721   7.120
  497MET    HE1 7574   6.315   8.796   7.074
  497MET    HE2 7575   6.310   8.674   7.188
  497MET    HE3 7576   6.462   8.768   7.175
  497MET      C 7577   6.008   8.593   6.975
  497MET      O 7578   5.992   8.511   7.068
  498ALA      N 7579   5.975   8.721   6.994
  498ALA      H 7580   5.997   8.784   6.918
  498ALA     CA 7581   5.879   8.780   7.095
  498ALA     HA 7582   5.938   8.802   7.184
  498ALA     CB 7583   5.827   8.913   7.038
  498ALA    HB1 7584   5.760   8.956   7.113
  498ALA    HB2 7585   5.909   8.984   7.029
  498ALA    HB3 7586   5.772   8.900   6.944
  498ALA      C 7587   5.759   8.687   7.124
  498ALA      O 7588   5.728   8.658   7.236
  499VAL      N 7589   5.696   8.623   7.021
  499VAL      H 7590   5.717   8.645   6.925
  499VAL     CA 7591   5.580   8.531   7.035
  499VAL     HA 7592   5.518   8.569   7.116
  499VAL     CB 7593   5.491   8.518   6.909
  499VAL     HB 7594   5.399   8.463   6.929
  499VAL    CG1 7595   5.436   8.657   6.869
  499VAL   HG11 7596   5.370   8.655   6.783
  499VAL   HG12 7597   5.377   8.707   6.946
  499VAL   HG13 7598   5.525   8.709   6.835
  499VAL    CG2 7599   5.551   8.452   6.785
  499VAL   HG21 7600   5.617   8.369   6.811
  499VAL   HG22 7601   5.469   8.416   6.723
  499VAL   HG23 7602   5.601   8.530   6.728
  499VAL      C 7603   5.620   8.397   7.098
  499VAL      O 7604   5.545   8.340   7.178
  500VAL      N 7605   5.737   8.353   7.053
  500VAL      H 7606   5.791   8.396   6.979
  500VAL     CA 7607   5.789   8.226   7.110
  500VAL     HA 7608   5.708   8.153   7.099
  500VAL     CB 7609   5.912   8.173   7.035
  500VAL     HB 7610   5.975   8.259   7.013
  500VAL    CG1 7611   5.992   8.050   7.092
  500VAL   HG11 7612   5.928   7.966   7.119
  500VAL   HG12 7613   6.064   8.005   7.024
  500VAL   HG13 7614   6.048   8.078   7.181
  500VAL    CG2 7615   5.861   8.111   6.903
  500VAL   HG21 7616   5.941   8.097   6.830
  500VAL   HG22 7617   5.816   8.012   6.915
  500VAL   HG23 7618   5.787   8.166   6.845
  500VAL      C 7619   5.821   8.236   7.259
  500VAL      O 7620   5.775   8.149   7.335
  501ILE      N 7621   5.887   8.351   7.303
  501ILE      H 7622   5.913   8.409   7.225
  501ILE     CA 7623   5.901   8.392   7.446
  501ILE     HA 7624   5.962   8.317   7.496
  501ILE     CB 7625   5.980   8.524   7.455
  501ILE     HB 7626   5.920   8.599   7.404
  501ILE    CG2 7627   5.987   8.574   7.601
  501ILE   HG21 7628   6.033   8.493   7.657
  501ILE   HG22 7629   6.036   8.669   7.618
  501ILE   HG23 7630   5.890   8.589   7.649
  501ILE    CG1 7631   6.130   8.530   7.394
  501ILE   HG11 7632   6.170   8.621   7.439
  501ILE   HG12 7633   6.129   8.524   7.285
  501ILE     CD 7634   6.205   8.405   7.422
  501ILE    HD1 7635   6.308   8.429   7.396
  501ILE    HD2 7636   6.209   8.376   7.526
  501ILE    HD3 7637   6.177   8.320   7.360
  501ILE      C 7638   5.764   8.389   7.508
  501ILE      O 7639   5.743   8.317   7.604
  502LEU      N 7640   5.674   8.474   7.459
  502LEU      H 7641   5.687   8.518   7.369
  502LEU     CA 7642   5.542   8.478   7.522
  502LEU     HA 7643   5.551   8.531   7.616
  502LEU     CB 7644   5.449   8.559   7.427
  502LEU    HB1 7645   5.344   8.538   7.450
  502LEU    HB2 7646   5.460   8.523   7.324
  502LEU     CG 7647   5.460   8.715   7.433
  502LEU     HG 7648   5.559   8.754   7.454
  502LEU    CD1 7649   5.413   8.774   7.299
  502LEU   HD11 7650   5.380   8.876   7.318
  502LEU   HD12 7651   5.496   8.777   7.228
  502LEU   HD13 7652   5.337   8.711   7.252
  502LEU    CD2 7653   5.379   8.760   7.549
  502LEU   HD21 7654   5.374   8.869   7.556
  502LEU   HD22 7655   5.280   8.716   7.561
  502LEU   HD23 7656   5.432   8.721   7.636
  502LEU      C 7657   5.473   8.343   7.553
  502LEU      O 7658   5.435   8.329   7.670
  503GLY      N 7659   5.464   8.246   7.463
  503GLY      H 7660   5.511   8.267   7.376
  503GLY     CA 7661   5.409   8.112   7.488
  503GLY    HA1 7662   5.418   8.052   7.398
  503GLY    HA2 7663   5.305   8.133   7.514
  503GLY      C 7664   5.478   8.026   7.594
  503GLY      O 7665   5.421   7.969   7.683
  504PHE      N 7666   5.612   8.015   7.589
  504PHE      H 7667   5.666   8.054   7.513
  504PHE     CA 7668   5.689   7.949   7.694
  504PHE     HA 7669   5.649   7.847   7.702
  504PHE     CB 7670   5.836   7.920   7.645
  504PHE    HB1 7671   5.907   7.901   7.725
  504PHE    HB2 7672   5.876   8.010   7.596
  504PHE     CG 7673   5.839   7.803   7.551
  504PHE    CD1 7674   5.839   7.666   7.604
  504PHE    HD1 7675   5.862   7.649   7.708
  504PHE    CE1 7676   5.823   7.554   7.518
  504PHE    HE1 7677   5.842   7.457   7.563
  504PHE     CZ 7678   5.810   7.577   7.378
  504PHE     HZ 7679   5.810   7.500   7.303
  504PHE    CE2 7680   5.786   7.710   7.331
  504PHE    HE2 7681   5.757   7.726   7.228
  504PHE    CD2 7682   5.805   7.824   7.410
  504PHE    HD2 7683   5.788   7.925   7.376
  504PHE      C 7684   5.686   8.015   7.830
  504PHE      O 7685   5.662   7.945   7.927
  505ALA      N 7686   5.705   8.141   7.832
  505ALA      H 7687   5.732   8.187   7.747
  505ALA     CA 7688   5.698   8.222   7.950
  505ALA     HA 7689   5.774   8.188   8.020
  505ALA     CB 7690   5.723   8.374   7.925
  505ALA    HB1 7691   5.719   8.427   8.021
  505ALA    HB2 7692   5.822   8.379   7.879
  505ALA    HB3 7693   5.644   8.419   7.865
  505ALA      C 7694   5.559   8.206   8.013
  505ALA      O 7695   5.551   8.183   8.133
  506SER      N 7696   5.451   8.206   7.929
  506SER      H 7697   5.466   8.229   7.832
  506SER     CA 7698   5.318   8.174   7.974
  506SER     HA 7699   5.293   8.235   8.061
  506SER     CB 7700   5.220   8.197   7.863
  506SER    HB1 7701   5.124   8.191   7.914
  506SER    HB2 7702   5.237   8.115   7.793
  506SER     OG 7703   5.223   8.328   7.805
  506SER     HG 7704   5.311   8.328   7.765
  506SER      C 7705   5.305   8.025   8.026
  506SER      O 7706   5.241   8.005   8.129
  507ALA      N 7707   5.350   7.914   7.965
  507ALA      H 7708   5.412   7.929   7.887
  507ALA     CA 7709   5.339   7.780   8.019
  507ALA     HA 7710   5.235   7.758   8.046
  507ALA     CB 7711   5.394   7.680   7.908
  507ALA    HB1 7712   5.415   7.584   7.955
  507ALA    HB2 7713   5.325   7.669   7.824
  507ALA    HB3 7714   5.486   7.714   7.862
  507ALA      C 7715   5.419   7.769   8.152
  507ALA      O 7716   5.373   7.705   8.242
  508PHE      N 7717   5.537   7.836   8.159
  508PHE      H 7718   5.570   7.888   8.080
  508PHE     CA 7719   5.618   7.837   8.279
  508PHE     HA 7720   5.628   7.733   8.312
  508PHE     CB 7721   5.750   7.890   8.247
  508PHE    HB1 7722   5.793   7.929   8.339
  508PHE    HB2 7723   5.734   7.981   8.189
  508PHE     CG 7724   5.850   7.799   8.175
  508PHE    CD1 7725   5.842   7.659   8.186
  508PHE    HD1 7726   5.758   7.613   8.237
  508PHE    CE1 7727   5.938   7.583   8.117
  508PHE    HE1 7728   5.936   7.476   8.121
  508PHE     CZ 7729   6.043   7.646   8.053
  508PHE     HZ 7730   6.127   7.594   8.010
  508PHE    CE2 7731   6.053   7.781   8.045
  508PHE    HE2 7732   6.141   7.828   8.002
  508PHE    CD2 7733   5.958   7.859   8.115
  508PHE    HD2 7734   5.971   7.966   8.113
  508PHE      C 7735   5.551   7.923   8.388
  508PHE      O 7736   5.561   7.873   8.496
  509TYR      N 7737   5.478   8.029   8.356
  509TYR      H 7738   5.459   8.069   8.265
  509TYR     CA 7739   5.397   8.101   8.463
  509TYR     HA 7740   5.463   8.125   8.547
  509TYR     CB 7741   5.346   8.232   8.412
  509TYR    HB1 7742   5.284   8.210   8.325
  509TYR    HB2 7743   5.426   8.299   8.379
  509TYR     CG 7744   5.262   8.305   8.515
  509TYR    CD1 7745   5.317   8.375   8.620
  509TYR    HD1 7746   5.425   8.367   8.624
  509TYR    CE1 7747   5.236   8.454   8.708
  509TYR    HE1 7748   5.276   8.510   8.791
  509TYR     CZ 7749   5.098   8.470   8.683
  509TYR     OH 7750   5.030   8.560   8.749
  509TYR     HH 7751   5.063   8.598   8.831
  509TYR    CE2 7752   5.045   8.388   8.583
  509TYR    HE2 7753   4.940   8.394   8.562
  509TYR    CD2 7754   5.125   8.307   8.494
  509TYR    HD2 7755   5.082   8.244   8.417
  509TYR      C 7756   5.286   8.011   8.516
  509TYR      O 7757   5.256   8.016   8.633
  510ILE      N 7758   5.214   7.932   8.432
  510ILE      H 7759   5.233   7.944   8.333
  510ILE     CA 7760   5.110   7.836   8.475
  510ILE     HA 7761   5.051   7.903   8.538
  510ILE     CB 7762   5.011   7.787   8.357
  510ILE     HB 7763   5.075   7.754   8.275
  510ILE    CG2 7764   4.930   7.663   8.400
  510ILE   HG21 7765   4.866   7.673   8.489
  510ILE   HG22 7766   4.876   7.621   8.316
  510ILE   HG23 7767   4.999   7.582   8.419
  510ILE    CG1 7768   4.942   7.909   8.296
  510ILE   HG11 7769   4.878   7.876   8.214
  510ILE   HG12 7770   5.018   7.980   8.262
  510ILE     CD 7771   4.844   7.979   8.395
  510ILE    HD1 7772   4.909   8.034   8.462
  510ILE    HD2 7773   4.776   8.046   8.343
  510ILE    HD3 7774   4.787   7.903   8.449
  510ILE      C 7775   5.167   7.722   8.564
  510ILE      O 7776   5.092   7.669   8.649
  511ILE      N 7777   5.295   7.691   8.557
  511ILE      H 7778   5.343   7.706   8.470
  511ILE     CA 7779   5.358   7.608   8.655
  511ILE     HA 7780   5.299   7.520   8.683
  511ILE     CB 7781   5.490   7.540   8.604
  511ILE     HB 7782   5.555   7.620   8.568
  511ILE    CG2 7783   5.560   7.455   8.718
  511ILE   HG21 7784   5.656   7.414   8.686
  511ILE   HG22 7785   5.568   7.514   8.809
  511ILE   HG23 7786   5.493   7.370   8.735
  511ILE    CG1 7787   5.450   7.451   8.486
  511ILE   HG11 7788   5.389   7.506   8.414
  511ILE   HG12 7789   5.384   7.371   8.521
  511ILE     CD 7790   5.570   7.393   8.407
  511ILE    HD1 7791   5.532   7.347   8.315
  511ILE    HD2 7792   5.639   7.470   8.375
  511ILE    HD3 7793   5.613   7.313   8.467
  511ILE      C 7794   5.376   7.686   8.788
  511ILE      O 7795   5.313   7.648   8.885
  512PHE      N 7796   5.460   7.792   8.777
  512PHE      H 7797   5.490   7.820   8.685
  512PHE     CA 7798   5.521   7.850   8.900
  512PHE     HA 7799   5.522   7.762   8.964
  512PHE     CB 7800   5.662   7.885   8.869
  512PHE    HB1 7801   5.710   7.940   8.951
  512PHE    HB2 7802   5.670   7.962   8.792
  512PHE     CG 7803   5.756   7.766   8.841
  512PHE    CD1 7804   5.789   7.679   8.944
  512PHE    HD1 7805   5.747   7.698   9.042
  512PHE    CE1 7806   5.872   7.564   8.922
  512PHE    HE1 7807   5.893   7.488   8.996
  512PHE     CZ 7808   5.902   7.536   8.785
  512PHE     HZ 7809   5.959   7.446   8.763
  512PHE    CE2 7810   5.862   7.618   8.681
  512PHE    HE2 7811   5.901   7.594   8.583
  512PHE    CD2 7812   5.790   7.734   8.707
  512PHE    HD2 7813   5.763   7.809   8.634
  512PHE      C 7814   5.442   7.964   8.975
  512PHE      O 7815   5.476   8.010   9.085
  513GLN      N 7816   5.329   8.012   8.920
  513GLN      H 7817   5.316   7.978   8.826
  513GLN     CA 7818   5.226   8.094   8.980
  513GLN     HA 7819   5.279   8.187   9.002
  513GLN     CB 7820   5.132   8.128   8.868
  513GLN    HB1 7821   5.088   8.034   8.833
  513GLN    HB2 7822   5.173   8.190   8.789
  513GLN     CG 7823   5.010   8.209   8.914
  513GLN    HG1 7824   5.053   8.308   8.929
  513GLN    HG2 7825   4.960   8.158   8.996
  513GLN     CD 7826   4.907   8.215   8.803
  513GLN    OE1 7827   4.889   8.122   8.726
  513GLN    NE2 7828   4.830   8.321   8.788
  513GLN   HE21 7829   4.843   8.401   8.848
  513GLN   HE22 7830   4.771   8.327   8.706
  513GLN      C 7831   5.165   8.036   9.106
  513GLN      O 7832   5.134   8.112   9.196
  514THR      N 7833   5.152   7.906   9.135
  514THR      H 7834   5.191   7.844   9.066
  514THR     CA 7835   5.117   7.854   9.265
  514THR     HA 7836   5.058   7.926   9.320
  514THR     CB 7837   5.035   7.721   9.262
  514THR     HB 7838   5.019   7.673   9.358
  514THR    CG2 7839   4.898   7.747   9.202
  514THR   HG21 7840   4.842   7.654   9.197
  514THR   HG22 7841   4.836   7.802   9.272
  514THR   HG23 7842   4.900   7.792   9.102
  514THR    OG1 7843   5.102   7.641   9.171
  514THR    HG1 7844   5.177   7.604   9.218
  514THR      C 7845   5.232   7.856   9.367
  514THR      O 7846   5.206   7.835   9.485
  515GLU      N 7847   5.362   7.860   9.329
  515GLU      H 7848   5.375   7.885   9.232
  515GLU     CA 7849   5.477   7.806   9.400
  515GLU     HA 7850   5.453   7.726   9.471
  515GLU     CB 7851   5.575   7.742   9.298
  515GLU    HB1 7852   5.666   7.705   9.343
  515GLU    HB2 7853   5.605   7.815   9.223
  515GLU     CG 7854   5.514   7.620   9.226
  515GLU    HG1 7855   5.591   7.577   9.161
  515GLU    HG2 7856   5.444   7.650   9.148
  515GLU     CD 7857   5.437   7.526   9.314
  515GLU    OE1 7858   5.498   7.460   9.399
  515GLU    OE2 7859   5.314   7.517   9.294
  515GLU      C 7860   5.549   7.916   9.484
  515GLU      O 7861   5.550   8.034   9.455
  516ASP      N 7862   5.615   7.874   9.593
  516ASP      H 7863   5.623   7.776   9.617
  516ASP     CA 7864   5.702   7.963   9.682
  516ASP     HA 7865   5.631   8.032   9.726
  516ASP     CB 7866   5.766   7.874   9.790
  516ASP    HB1 7867   5.838   7.801   9.753
  516ASP    HB2 7868   5.688   7.820   9.844
  516ASP     CG 7869   5.839   7.960   9.888
  516ASP    OD1 7870   5.799   7.969  10.002
  516ASP    OD2 7871   5.950   8.018   9.861
  516ASP      C 7872   5.812   8.024   9.593
  516ASP      O 7873   5.886   7.948   9.533
  517PRO      N 7874   5.830   8.159   9.580
  517PRO     CD 7875   5.765   8.264   9.662
  517PRO    HD1 7876   5.828   8.283   9.748
  517PRO    HD2 7877   5.662   8.234   9.682
  517PRO     CG 7878   5.757   8.381   9.573
  517PRO    HG1 7879   5.746   8.475   9.628
  517PRO    HG2 7880   5.679   8.364   9.499
  517PRO     CB 7881   5.893   8.371   9.492
  517PRO    HB1 7882   5.965   8.433   9.545
  517PRO    HB2 7883   5.884   8.405   9.388
  517PRO     CA 7884   5.921   8.223   9.489
  517PRO     HA 7885   5.912   8.190   9.386
  517PRO      C 7886   6.072   8.218   9.529
  517PRO      O 7887   6.158   8.279   9.469
  518GLU      N 7888   6.109   8.141   9.638
  518GLU      H 7889   6.032   8.103   9.692
  518GLU     CA 7890   6.251   8.106   9.668
  518GLU     HA 7891   6.307   8.181   9.614
  518GLU     CB 7892   6.285   8.119   9.811
  518GLU    HB1 7893   6.381   8.069   9.822
  518GLU    HB2 7894   6.212   8.067   9.873
  518GLU     CG 7895   6.295   8.274   9.849
  518GLU    HG1 7896   6.291   8.269   9.957
  518GLU    HG2 7897   6.210   8.330   9.811
  518GLU     CD 7898   6.422   8.340   9.800
  518GLU    OE1 7899   6.415   8.463   9.757
  518GLU    OE2 7900   6.530   8.275   9.801
  518GLU      C 7901   6.280   7.968   9.614
  518GLU      O 7902   6.391   7.943   9.566
  519GLU      N 7903   6.183   7.878   9.595
  519GLU      H 7904   6.088   7.904   9.616
  519GLU     CA 7905   6.207   7.749   9.538
  519GLU     HA 7906   6.306   7.707   9.558
  519GLU     CB 7907   6.113   7.643   9.600
  519GLU    HB1 7908   6.153   7.546   9.573
  519GLU    HB2 7909   6.012   7.662   9.564
  519GLU     CG 7910   6.113   7.644   9.756
  519GLU    HG1 7911   6.048   7.564   9.789
  519GLU    HG2 7912   6.056   7.735   9.777
  519GLU     CD 7913   6.248   7.636   9.820
  519GLU    OE1 7914   6.294   7.722   9.901
  519GLU    OE2 7915   6.320   7.532   9.799
  519GLU      C 7916   6.187   7.764   9.387
  519GLU      O 7917   6.073   7.789   9.340
  520LEU      N 7918   6.294   7.748   9.310
  520LEU      H 7919   6.383   7.742   9.357
  520LEU     CA 7920   6.305   7.763   9.166
  520LEU     HA 7921   6.405   7.725   9.146
  520LEU     CB 7922   6.201   7.667   9.105
  520LEU    HB1 7923   6.112   7.725   9.081
  520LEU    HB2 7924   6.177   7.581   9.168
  520LEU     CG 7925   6.240   7.598   8.967
  520LEU     HG 7926   6.171   7.514   8.962
  520LEU    CD1 7927   6.207   7.701   8.861
  520LEU   HD11 7928   6.102   7.731   8.854
  520LEU   HD12 7929   6.265   7.791   8.883
  520LEU   HD13 7930   6.249   7.670   8.765
  520LEU    CD2 7931   6.386   7.547   8.949
  520LEU   HD21 7932   6.458   7.627   8.936
  520LEU   HD22 7933   6.410   7.477   9.029
  520LEU   HD23 7934   6.389   7.495   8.853
  520LEU      C 7935   6.307   7.911   9.124
  520LEU      O 7936   6.404   7.961   9.063
  521GLY      N 7937   6.207   7.985   9.175
  521GLY      H 7938   6.139   7.931   9.227
  521GLY     CA 7939   6.191   8.133   9.199
  521GLY    HA1 7940   6.271   8.167   9.265
  521GLY    HA2 7941   6.093   8.165   9.232
  521GLY      C 7942   6.209   8.222   9.073
  521GLY      O 7943   6.235   8.341   9.085
  522HID      N 7944   6.202   8.159   8.958
  522HID      H 7945   6.171   8.064   8.973
  522HID     CA 7946   6.229   8.217   8.824
  522HID     HA 7947   6.292   8.305   8.839
  522HID     CB 7948   6.299   8.117   8.738
  522HID    HB1 7949   6.267   8.137   8.636
  522HID    HB2 7950   6.258   8.018   8.757
  522HID     CG 7951   6.451   8.102   8.745
  522HID    ND1 7952   6.525   8.090   8.863
  522HID    HD1 7953   6.489   8.047   8.947
  522HID    CE1 7954   6.651   8.092   8.826
  522HID    HE1 7955   6.741   8.086   8.885
  522HID    NE2 7956   6.663   8.112   8.695
  522HID    CD2 7957   6.538   8.127   8.642
  522HID    HD2 7958   6.510   8.138   8.538
  522HID      C 7959   6.107   8.278   8.753
  522HID      O 7960   6.115   8.372   8.679
  523PHE      N 7961   5.993   8.212   8.761
  523PHE      H 7962   5.995   8.139   8.831
  523PHE     CA 7963   5.875   8.234   8.669
  523PHE     HA 7964   5.899   8.319   8.605
  523PHE     CB 7965   5.860   8.107   8.582
  523PHE    HB1 7966   5.787   8.118   8.502
  523PHE    HB2 7967   5.832   8.023   8.646
  523PHE     CG 7968   5.985   8.054   8.513
  523PHE    CD1 7969   6.039   8.107   8.396
  523PHE    HD1 7970   5.986   8.187   8.346
  523PHE    CE1 7971   6.161   8.052   8.348
  523PHE    HE1 7972   6.201   8.101   8.261
  523PHE     CZ 7973   6.218   7.940   8.411
  523PHE     HZ 7974   6.307   7.898   8.366
  523PHE    CE2 7975   6.160   7.879   8.518
  523PHE    HE2 7976   6.205   7.794   8.568
  523PHE    CD2 7977   6.045   7.937   8.574
  523PHE    HD2 7978   5.988   7.882   8.649
  523PHE      C 7979   5.735   8.259   8.734
  523PHE      O 7980   5.628   8.254   8.666
  524TYR      N 7981   5.737   8.283   8.866
  524TYR      H 7982   5.826   8.283   8.913
  524TYR     CA 7983   5.625   8.295   8.959
  524TYR     HA 7984   5.563   8.206   8.955
  524TYR     CB 7985   5.691   8.308   9.098
  524TYR    HB1 7986   5.748   8.222   9.134
  524TYR    HB2 7987   5.609   8.310   9.169
  524TYR     CG 7988   5.770   8.438   9.141
  524TYR    CD1 7989   5.703   8.539   9.215
  524TYR    HD1 7990   5.605   8.514   9.251
  524TYR    CE1 7991   5.770   8.659   9.227
  524TYR    HE1 7992   5.720   8.740   9.277
  524TYR     CZ 7993   5.898   8.690   9.170
  524TYR     OH 7994   5.957   8.811   9.193
  524TYR     HH 7995   6.052   8.803   9.184
  524TYR    CE2 7996   5.961   8.587   9.095
  524TYR    HE2 7997   6.063   8.599   9.060
  524TYR    CD2 7998   5.897   8.463   9.085
  524TYR    HD2 7999   5.951   8.381   9.040
  524TYR      C 8000   5.541   8.418   8.939
  524TYR      O 8001   5.432   8.428   8.994
  525ASP      N 8002   5.601   8.514   8.872
  525ASP      H 8003   5.691   8.495   8.829
  525ASP     CA 8004   5.546   8.646   8.841
  525ASP     HA 8005   5.442   8.650   8.876
  525ASP     CB 8006   5.626   8.760   8.904
  525ASP    HB1 8007   5.718   8.762   8.846
  525ASP    HB2 8008   5.649   8.743   9.009
  525ASP     CG 8009   5.560   8.900   8.895
  525ASP    OD1 8010   5.631   8.997   8.927
  525ASP    OD2 8011   5.440   8.910   8.856
  525ASP      C 8012   5.565   8.651   8.686
  525ASP      O 8013   5.671   8.630   8.630
  526TYR      N 8014   5.463   8.691   8.614
  526TYR      H 8015   5.376   8.711   8.661
  526TYR     CA 8016   5.469   8.692   8.470
  526TYR     HA 8017   5.495   8.589   8.444
  526TYR     CB 8018   5.324   8.729   8.421
  526TYR    HB1 8019   5.310   8.836   8.435
  526TYR    HB2 8020   5.255   8.665   8.477
  526TYR     CG 8021   5.306   8.699   8.278
  526TYR    CD1 8022   5.291   8.568   8.234
  526TYR    HD1 8023   5.291   8.482   8.300
  526TYR    CE1 8024   5.273   8.540   8.099
  526TYR    HE1 8025   5.263   8.439   8.061
  526TYR     CZ 8026   5.272   8.651   8.005
  526TYR     OH 8027   5.257   8.626   7.872
  526TYR     HH 8028   5.258   8.532   7.856
  526TYR    CE2 8029   5.295   8.783   8.044
  526TYR    HE2 8030   5.314   8.860   7.971
  526TYR    CD2 8031   5.314   8.802   8.183
  526TYR    HD2 8032   5.344   8.900   8.218
  526TYR      C 8033   5.576   8.786   8.403
  526TYR      O 8034   5.662   8.739   8.327
  527PRO      N 8035   5.598   8.911   8.459
  527PRO     CD 8036   5.517   8.982   8.561
  527PRO    HD1 8037   5.540   8.945   8.661
  527PRO    HD2 8038   5.411   8.978   8.535
  527PRO     CG 8039   5.571   9.125   8.550
  527PRO    HG1 8040   5.556   9.181   8.642
  527PRO    HG2 8041   5.520   9.174   8.467
  527PRO     CB 8042   5.719   9.112   8.500
  527PRO    HB1 8043   5.782   9.096   8.588
  527PRO    HB2 8044   5.754   9.199   8.444
  527PRO     CA 8045   5.709   8.992   8.416
  527PRO     HA 8046   5.687   9.026   8.315
  527PRO      C 8047   5.845   8.921   8.425
  527PRO      O 8048   5.925   8.930   8.338
  528MET      N 8049   5.862   8.850   8.538
  528MET      H 8050   5.785   8.839   8.603
  528MET     CA 8051   5.973   8.770   8.561
  528MET     HA 8052   6.060   8.829   8.534
  528MET     CB 8053   5.984   8.732   8.704
  528MET    HB1 8054   6.071   8.667   8.712
  528MET    HB2 8055   5.899   8.671   8.733
  528MET     CG 8056   5.998   8.863   8.796
  528MET    HG1 8057   6.026   8.808   8.886
  528MET    HG2 8058   5.899   8.907   8.805
  528MET     SD 8059   6.141   8.979   8.782
  528MET     CE 8060   6.087   9.091   8.648
  528MET    HE1 8061   6.007   9.156   8.683
  528MET    HE2 8062   6.165   9.163   8.623
  528MET    HE3 8063   6.059   9.047   8.552
  528MET      C 8064   5.988   8.653   8.463
  528MET      O 8065   6.092   8.642   8.394
  529ALA      N 8066   5.882   8.578   8.440
  529ALA      H 8067   5.792   8.616   8.464
  529ALA     CA 8068   5.878   8.457   8.347
  529ALA     HA 8069   5.951   8.380   8.372
  529ALA     CB 8070   5.735   8.399   8.353
  529ALA    HB1 8071   5.707   8.377   8.456
  529ALA    HB2 8072   5.661   8.453   8.294
  529ALA    HB3 8073   5.737   8.297   8.314
  529ALA      C 8074   5.912   8.513   8.213
  529ALA      O 8075   6.000   8.454   8.147
  530LEU      N 8076   5.860   8.626   8.167
  530LEU      H 8077   5.791   8.679   8.219
  530LEU     CA 8078   5.905   8.686   8.041
  530LEU     HA 8079   5.880   8.611   7.965
  530LEU     CB 8080   5.827   8.813   8.031
  530LEU    HB1 8081   5.890   8.867   7.960
  530LEU    HB2 8082   5.820   8.865   8.126
  530LEU     CG 8083   5.684   8.798   7.976
  530LEU     HG 8084   5.627   8.730   8.039
  530LEU    CD1 8085   5.613   8.940   7.985
  530LEU   HD11 8086   5.681   9.007   7.932
  530LEU   HD12 8087   5.523   8.966   7.929
  530LEU   HD13 8088   5.608   8.982   8.086
  530LEU    CD2 8089   5.669   8.745   7.837
  530LEU   HD21 8090   5.727   8.654   7.822
  530LEU   HD22 8091   5.565   8.726   7.811
  530LEU   HD23 8092   5.698   8.823   7.766
  530LEU      C 8093   6.059   8.712   8.034
  530LEU      O 8094   6.123   8.651   7.950
  531PHE      N 8095   6.112   8.784   8.133
  531PHE      H 8096   6.050   8.828   8.200
  531PHE     CA 8097   6.256   8.818   8.140
  531PHE     HA 8098   6.266   8.875   8.048
  531PHE     CB 8099   6.288   8.916   8.256
  531PHE    HB1 8100   6.288   8.862   8.351
  531PHE    HB2 8101   6.200   8.979   8.273
  531PHE     CG 8102   6.408   9.016   8.253
  531PHE    CD1 8103   6.379   9.157   8.261
  531PHE    HD1 8104   6.282   9.200   8.281
  531PHE    CE1 8105   6.485   9.251   8.249
  531PHE    HE1 8106   6.459   9.355   8.263
  531PHE     CZ 8107   6.619   9.208   8.239
  531PHE     HZ 8108   6.702   9.277   8.227
  531PHE    CE2 8109   6.642   9.069   8.235
  531PHE    HE2 8110   6.743   9.032   8.236
  531PHE    CD2 8111   6.536   8.973   8.224
  531PHE    HD2 8112   6.567   8.870   8.216
  531PHE      C 8113   6.341   8.687   8.149
  531PHE      O 8114   6.403   8.650   8.048
  532SER      N 8115   6.320   8.603   8.247
  532SER      H 8116   6.252   8.623   8.319
  532SER     CA 8117   6.391   8.477   8.277
  532SER     HA 8118   6.498   8.496   8.286
  532SER     CB 8119   6.344   8.412   8.409
  532SER    HB1 8120   6.364   8.481   8.491
  532SER    HB2 8121   6.401   8.329   8.450
  532SER     OG 8122   6.211   8.371   8.409
  532SER     HG 8123   6.174   8.390   8.496
  532SER      C 8124   6.384   8.372   8.156
  532SER      O 8125   6.484   8.313   8.120
  533THR      N 8126   6.269   8.360   8.096
  533THR      H 8127   6.195   8.416   8.134
  533THR     CA 8128   6.251   8.278   7.977
  533THR     HA 8129   6.280   8.177   8.007
  533THR     CB 8130   6.104   8.270   7.939
  533THR     HB 8131   6.051   8.362   7.917
  533THR    CG2 8132   6.085   8.171   7.821
  533THR   HG21 8133   6.091   8.230   7.729
  533THR   HG22 8134   6.166   8.098   7.816
  533THR   HG23 8135   5.989   8.120   7.821
  533THR    OG1 8136   6.053   8.213   8.055
  533THR    HG1 8137   6.032   8.284   8.116
  533THR      C 8138   6.322   8.331   7.848
  533THR      O 8139   6.380   8.252   7.774
  534PHE      N 8140   6.336   8.462   7.834
  534PHE      H 8141   6.281   8.519   7.897
  534PHE     CA 8142   6.426   8.521   7.738
  534PHE     HA 8143   6.401   8.477   7.641
  534PHE     CB 8144   6.402   8.670   7.720
  534PHE    HB1 8145   6.382   8.713   7.818
  534PHE    HB2 8146   6.306   8.683   7.670
  534PHE     CG 8147   6.498   8.750   7.645
  534PHE    CD1 8148   6.526   8.711   7.510
  534PHE    HD1 8149   6.505   8.610   7.478
  534PHE    CE1 8150   6.604   8.795   7.430
  534PHE    HE1 8151   6.614   8.764   7.327
  534PHE     CZ 8152   6.656   8.920   7.479
  534PHE     HZ 8153   6.698   8.989   7.408
  534PHE    CE2 8154   6.637   8.951   7.616
  534PHE    HE2 8155   6.689   9.037   7.657
  534PHE    CD2 8156   6.567   8.862   7.700
  534PHE    HD2 8157   6.567   8.885   7.806
  534PHE      C 8158   6.577   8.496   7.768
  534PHE      O 8159   6.652   8.458   7.676
  535GLU      N 8160   6.616   8.517   7.896
  535GLU      H 8161   6.550   8.535   7.970
  535GLU     CA 8162   6.760   8.490   7.928
  535GLU     HA 8163   6.826   8.541   7.858
  535GLU     CB 8164   6.799   8.544   8.065
  535GLU    HB1 8165   6.900   8.516   8.094
  535GLU    HB2 8166   6.731   8.506   8.142
  535GLU     CG 8167   6.789   8.696   8.066
  535GLU    HG1 8168   6.689   8.718   8.031
  535GLU    HG2 8169   6.869   8.723   7.997
  535GLU     CD 8170   6.824   8.753   8.198
  535GLU    OE1 8171   6.924   8.827   8.215
  535GLU    OE2 8172   6.746   8.723   8.288
  535GLU      C 8173   6.802   8.344   7.917
  535GLU      O 8174   6.916   8.311   7.892
  536LEU      N 8175   6.700   8.252   7.918
  536LEU      H 8176   6.605   8.285   7.926
  536LEU     CA 8177   6.714   8.107   7.888
  536LEU     HA 8178   6.812   8.070   7.918
  536LEU     CB 8179   6.608   8.039   7.975
  536LEU    HB1 8180   6.511   8.068   7.934
  536LEU    HB2 8181   6.610   8.083   8.075
  536LEU     CG 8182   6.615   7.891   7.989
  536LEU     HG 8183   6.629   7.837   7.895
  536LEU    CD1 8184   6.734   7.857   8.076
  536LEU   HD11 8185   6.826   7.904   8.043
  536LEU   HD12 8186   6.719   7.895   8.177
  536LEU   HD13 8187   6.754   7.750   8.077
  536LEU    CD2 8188   6.497   7.838   8.061
  536LEU   HD21 8189   6.477   7.883   8.159
  536LEU   HD22 8190   6.415   7.854   7.991
  536LEU   HD23 8191   6.517   7.733   8.084
  536LEU      C 8192   6.708   8.072   7.742
  536LEU      O 8193   6.785   7.984   7.699
  537PHE      N 8194   6.624   8.141   7.661
  537PHE      H 8195   6.557   8.203   7.704
  537PHE     CA 8196   6.635   8.146   7.518
  537PHE     HA 8197   6.609   8.046   7.483
  537PHE     CB 8198   6.531   8.242   7.448
  537PHE    HB1 8199   6.563   8.342   7.479
  537PHE    HB2 8200   6.435   8.229   7.498
  537PHE     CG 8201   6.490   8.216   7.312
  537PHE    CD1 8202   6.395   8.118   7.286
  537PHE    HD1 8203   6.358   8.065   7.373
  537PHE    CE1 8204   6.363   8.083   7.153
  537PHE    HE1 8205   6.289   8.009   7.125
  537PHE     CZ 8206   6.431   8.151   7.047
  537PHE     HZ 8207   6.413   8.134   6.942
  537PHE    CE2 8208   6.525   8.254   7.072
  537PHE    HE2 8209   6.579   8.301   6.991
  537PHE    CD2 8210   6.549   8.287   7.203
  537PHE    HD2 8211   6.619   8.366   7.224
  537PHE      C 8212   6.777   8.184   7.471
  537PHE      O 8213   6.841   8.110   7.395
  538LEU      N 8214   6.833   8.289   7.523
  538LEU      H 8215   6.785   8.351   7.586
  538LEU     CA 8216   6.975   8.320   7.496
  538LEU     HA 8217   7.006   8.299   7.394
  538LEU     CB 8218   6.994   8.472   7.510
  538LEU    HB1 8219   7.095   8.493   7.473
  538LEU    HB2 8220   6.983   8.499   7.615
  538LEU     CG 8221   6.904   8.560   7.417
  538LEU     HG 8222   6.800   8.552   7.451
  538LEU    CD1 8223   6.959   8.701   7.447
  538LEU   HD11 8224   6.913   8.731   7.541
  538LEU   HD12 8225   7.066   8.714   7.438
  538LEU   HD13 8226   6.917   8.768   7.371
  538LEU    CD2 8227   6.919   8.519   7.274
  538LEU   HD21 8228   6.881   8.589   7.200
  538LEU   HD22 8229   7.025   8.503   7.250
  538LEU   HD23 8230   6.872   8.421   7.262
  538LEU      C 8231   7.076   8.242   7.584
  538LEU      O 8232   7.192   8.262   7.556
  539THR      N 8233   7.036   8.151   7.677
  539THR      H 8234   6.938   8.131   7.681
  539THR     CA 8235   7.123   8.083   7.775
  539THR     HA 8236   7.060   8.044   7.854
  539THR     CB 8237   7.191   7.956   7.715
  539THR     HB 8238   7.261   7.911   7.785
  539THR    CG2 8239   7.086   7.858   7.672
  539THR   HG21 8240   7.128   7.772   7.620
  539THR   HG22 8241   7.030   7.824   7.759
  539THR   HG23 8242   7.020   7.913   7.605
  539THR    OG1 8243   7.261   7.971   7.590
  539THR    HG1 8244   7.317   7.893   7.597
  539THR      C 8245   7.219   8.183   7.852
  539THR      O 8246   7.333   8.151   7.886
  540ILE      N 8247   7.180   8.308   7.867
  540ILE      H 8248   7.085   8.328   7.838
  540ILE     CA 8249   7.246   8.405   7.950
  540ILE     HA 8250   7.348   8.416   7.913
  540ILE     CB 8251   7.179   8.545   7.928
  540ILE     HB 8252   7.072   8.525   7.927
  540ILE    CG2 8253   7.214   8.651   8.036
  540ILE   HG21 8254   7.164   8.746   8.018
  540ILE   HG22 8255   7.185   8.617   8.135
  540ILE   HG23 8256   7.320   8.677   8.033
  540ILE    CG1 8257   7.221   8.595   7.789
  540ILE   HG11 8258   7.199   8.522   7.711
  540ILE   HG12 8259   7.330   8.603   7.793
  540ILE     CD 8260   7.156   8.732   7.751
  540ILE    HD1 8261   7.200   8.814   7.808
  540ILE    HD2 8262   7.172   8.737   7.643
  540ILE    HD3 8263   7.047   8.730   7.760
  540ILE      C 8264   7.245   8.351   8.091
  540ILE      O 8265   7.340   8.368   8.166
  541ILE      N 8266   7.139   8.280   8.124
  541ILE      H 8267   7.063   8.263   8.060
  541ILE     CA 8268   7.129   8.212   8.253
  541ILE     HA 8269   7.209   8.252   8.315
  541ILE     CB 8270   6.996   8.246   8.326
  541ILE     HB 8271   7.010   8.187   8.416
  541ILE    CG2 8272   6.983   8.394   8.374
  541ILE   HG21 8273   6.920   8.458   8.314
  541ILE   HG22 8274   6.969   8.397   8.483
  541ILE   HG23 8275   7.076   8.447   8.353
  541ILE    CG1 8276   6.872   8.187   8.251
  541ILE   HG11 8277   6.881   8.080   8.269
  541ILE   HG12 8278   6.881   8.203   8.144
  541ILE     CD 8279   6.746   8.230   8.322
  541ILE    HD1 8280   6.700   8.314   8.271
  541ILE    HD2 8281   6.674   8.151   8.303
  541ILE    HD3 8282   6.767   8.253   8.427
  541ILE      C 8283   7.157   8.064   8.254
  541ILE      O 8284   7.138   7.993   8.155
  542ASP      N 8285   7.208   8.009   8.357
  542ASP      H 8286   7.214   8.061   8.444
  542ASP     CA 8287   7.217   7.859   8.362
  542ASP     HA 8288   7.266   7.829   8.270
  542ASP     CB 8289   7.318   7.799   8.464
  542ASP    HB1 8290   7.358   7.711   8.414
  542ASP    HB2 8291   7.269   7.751   8.549
  542ASP     CG 8292   7.428   7.885   8.514
  542ASP    OD1 8293   7.428   7.923   8.631
  542ASP    OD2 8294   7.525   7.904   8.435
  542ASP      C 8295   7.081   7.791   8.381
  542ASP      O 8296   7.000   7.853   8.452
  543GLY      N 8297   7.065   7.671   8.325
  543GLY      H 8298   7.143   7.627   8.279
  543GLY     CA 8299   6.935   7.601   8.329
  543GLY    HA1 8300   6.957   7.505   8.282
  543GLY    HA2 8301   6.862   7.650   8.265
  543GLY      C 8302   6.884   7.581   8.474
  543GLY      O 8303   6.937   7.501   8.556
  544PRO      N 8304   6.764   7.641   8.510
  544PRO     CD 8305   6.673   7.720   8.422
  544PRO    HD1 8306   6.606   7.650   8.373
  544PRO    HD2 8307   6.725   7.785   8.351
  544PRO     CG 8308   6.580   7.802   8.507
  544PRO    HG1 8309   6.481   7.813   8.463
  544PRO    HG2 8310   6.622   7.901   8.525
  544PRO     CB 8311   6.580   7.719   8.635
  544PRO    HB1 8312   6.490   7.658   8.629
  544PRO    HB2 8313   6.573   7.795   8.713
  544PRO     CA 8314   6.721   7.643   8.650
  544PRO     HA 8315   6.784   7.715   8.702
  544PRO      C 8316   6.709   7.512   8.730
  544PRO      O 8317   6.663   7.417   8.676
  545ALA      N 8318   6.750   7.514   8.856
  545ALA      H 8319   6.788   7.601   8.891
  545ALA     CA 8320   6.740   7.397   8.951
  545ALA     HA 8321   6.659   7.331   8.924
  545ALA     CB 8322   6.877   7.320   8.945
  545ALA    HB1 8323   6.849   7.221   8.981
  545ALA    HB2 8324   6.913   7.319   8.842
  545ALA    HB3 8325   6.963   7.363   8.996
  545ALA      C 8326   6.713   7.445   9.097
  545ALA      O 8327   6.710   7.563   9.129
  546ASN      N 8328   6.688   7.346   9.190
  546ASN      H 8329   6.699   7.250   9.158
  546ASN     CA 8330   6.639   7.368   9.325
  546ASN     HA 8331   6.693   7.459   9.351
  546ASN     CB 8332   6.488   7.392   9.328
  546ASN    HB1 8333   6.443   7.302   9.285
  546ASN    HB2 8334   6.467   7.480   9.267
  546ASN     CG 8335   6.432   7.399   9.470
  546ASN    OD1 8336   6.389   7.300   9.524
  546ASN    ND2 8337   6.447   7.510   9.531
  546ASN   HD21 8338   6.498   7.580   9.480
  546ASN   HD22 8339   6.397   7.522   9.618
  546ASN      C 8340   6.689   7.249   9.408
  546ASN      O 8341   6.738   7.268   9.519
  547TYR      N 8342   6.662   7.127   9.369
  547TYR      H 8343   6.645   7.114   9.270
  547TYR     CA 8344   6.684   7.006   9.462
  547TYR     HA 8345   6.623   6.927   9.418
  547TYR     CB 8346   6.825   6.950   9.435
  547TYR    HB1 8347   6.850   6.859   9.490
  547TYR    HB2 8348   6.900   7.023   9.466
  547TYR     CG 8349   6.846   6.909   9.287
  547TYR    CD1 8350   6.785   6.791   9.238
  547TYR    HD1 8351   6.717   6.727   9.292
  547TYR    CE1 8352   6.813   6.751   9.111
  547TYR    HE1 8353   6.772   6.666   9.058
  547TYR     CZ 8354   6.899   6.825   9.023
  547TYR     OH 8355   6.933   6.783   8.900
  547TYR     HH 8356   7.002   6.835   8.859
  547TYR    CE2 8357   6.958   6.946   9.068
  547TYR    HE2 8358   7.012   7.007   8.996
  547TYR    CD2 8359   6.919   6.991   9.200
  547TYR    HD2 8360   6.965   7.080   9.240
  547TYR      C 8361   6.645   7.018   9.611
  547TYR      O 8362   6.690   6.927   9.681
  548ASN      N 8363   6.562   7.106   9.660
  548ASN      H 8364   6.523   7.179   9.602
  548ASN     CA 8365   6.494   7.096   9.791
  548ASN     HA 8366   6.552   7.044   9.867
  548ASN     CB 8367   6.481   7.237   9.851
  548ASN    HB1 8368   6.449   7.233   9.955
  548ASN    HB2 8369   6.414   7.297   9.790
  548ASN     CG 8370   6.614   7.308   9.861
  548ASN    OD1 8371   6.698   7.279   9.942
  548ASN    ND2 8372   6.630   7.430   9.802
  548ASN   HD21 8373   6.550   7.463   9.750
  548ASN   HD22 8374   6.701   7.491   9.839
  548ASN      C 8375   6.355   7.023   9.779
  548ASN      O 8376   6.325   6.927   9.846
  549VAL      N 8377   6.264   7.076   9.693
  549VAL      H 8378   6.288   7.157   9.636
  549VAL     CA 8379   6.133   7.016   9.650
  549VAL     HA 8380   6.108   6.943   9.728
  549VAL     CB 8381   6.017   7.115   9.657
  549VAL     HB 8382   5.931   7.058   9.620
  549VAL    CG1 8383   5.991   7.172   9.791
  549VAL   HG11 8384   6.070   7.212   9.854
  549VAL   HG12 8385   5.923   7.256   9.778
  549VAL   HG13 8386   5.940   7.094   9.847
  549VAL    CG2 8387   6.035   7.229   9.552
  549VAL   HG21 8388   5.953   7.300   9.544
  549VAL   HG22 8389   6.133   7.275   9.562
  549VAL   HG23 8390   6.036   7.175   9.457
  549VAL      C 8391   6.149   6.939   9.515
  549VAL      O 8392   6.247   6.953   9.433
  550ASP      N 8393   6.049   6.854   9.498
  550ASP      H 8394   5.987   6.849   9.577
  550ASP     CA 8395   6.026   6.771   9.383
  550ASP     HA 8396   6.122   6.735   9.347
  550ASP     CB 8397   5.947   6.645   9.412
  550ASP    HB1 8398   5.850   6.670   9.456
  550ASP    HB2 8399   6.000   6.589   9.489
  550ASP     CG 8400   5.922   6.561   9.287
  550ASP    OD1 8401   5.803   6.535   9.256
  550ASP    OD2 8402   6.018   6.554   9.210
  550ASP      C 8403   5.951   6.857   9.274
  550ASP      O 8404   5.842   6.894   9.297
  551LEU      N 8405   6.018   6.896   9.167
  551LEU      H 8406   6.108   6.856   9.143
  551LEU     CA 8407   5.964   6.976   9.057
  551LEU     HA 8408   5.900   7.049   9.107
  551LEU     CB 8409   6.075   7.051   8.985
  551LEU    HB1 8410   6.018   7.107   8.910
  551LEU    HB2 8411   6.143   6.985   8.932
  551LEU     CG 8412   6.152   7.142   9.082
  551LEU     HG 8413   6.177   7.084   9.171
  551LEU    CD1 8414   6.269   7.212   9.010
  551LEU   HD11 8415   6.230   7.260   8.920
  551LEU   HD12 8416   6.314   7.281   9.082
  551LEU   HD13 8417   6.337   7.136   8.973
  551LEU    CD2 8418   6.058   7.250   9.140
  551LEU   HD21 8419   6.020   7.202   9.231
  551LEU   HD22 8420   6.113   7.336   9.178
  551LEU   HD23 8421   5.981   7.295   9.077
  551LEU      C 8422   5.876   6.885   8.965
  551LEU      O 8423   5.910   6.766   8.939
  552PRO      N 8424   5.769   6.937   8.905
  552PRO     CD 8425   5.700   7.066   8.937
  552PRO    HD1 8426   5.751   7.149   8.887
  552PRO    HD2 8427   5.702   7.074   9.045
  552PRO     CG 8428   5.559   7.045   8.875
  552PRO    HG1 8429   5.524   7.147   8.858
  552PRO    HG2 8430   5.481   6.994   8.931
  552PRO     CB 8431   5.585   6.955   8.743
  552PRO    HB1 8432   5.624   7.029   8.674
  552PRO    HB2 8433   5.494   6.901   8.716
  552PRO     CA 8434   5.691   6.865   8.808
  552PRO     HA 8435   5.640   6.782   8.857
  552PRO      C 8436   5.778   6.808   8.694
  552PRO      O 8437   5.863   6.877   8.633
  553PHE      N 8438   5.751   6.680   8.662
  553PHE      H 8439   5.687   6.624   8.715
  553PHE     CA 8440   5.798   6.627   8.537
  553PHE     HA 8441   5.904   6.600   8.543
  553PHE     CB 8442   5.716   6.500   8.505
  553PHE    HB1 8443   5.613   6.527   8.486
  553PHE    HB2 8444   5.728   6.429   8.588
  553PHE     CG 8445   5.763   6.427   8.373
  553PHE    CD1 8446   5.691   6.447   8.254
  553PHE    HD1 8447   5.613   6.522   8.251
  553PHE    CE1 8448   5.734   6.390   8.134
  553PHE    HE1 8449   5.675   6.405   8.045
  553PHE     CZ 8450   5.847   6.305   8.139
  553PHE     HZ 8451   5.883   6.260   8.047
  553PHE    CE2 8452   5.914   6.279   8.257
  553PHE    HE2 8453   5.997   6.211   8.246
  553PHE    CD2 8454   5.876   6.350   8.374
  553PHE    HD2 8455   5.929   6.327   8.466
  553PHE      C 8456   5.766   6.728   8.420
  553PHE      O 8457   5.849   6.751   8.336
  554MET      N 8458   5.653   6.802   8.429
  554MET      H 8459   5.597   6.789   8.512
  554MET     CA 8460   5.608   6.901   8.337
  554MET     HA 8461   5.596   6.844   8.246
  554MET     CB 8462   5.478   6.954   8.389
  554MET    HB1 8463   5.498   6.998   8.486
  554MET    HB2 8464   5.410   6.871   8.405
  554MET     CG 8465   5.413   7.058   8.296
  554MET    HG1 8466   5.475   7.146   8.277
  554MET    HG2 8467   5.320   7.088   8.344
  554MET     SD 8468   5.380   6.996   8.128
  554MET     CE 8469   5.298   7.137   8.066
  554MET    HE1 8470   5.216   7.163   8.133
  554MET    HE2 8471   5.362   7.224   8.049
  554MET    HE3 8472   5.252   7.105   7.973
  554MET      C 8473   5.705   7.014   8.318
  554MET      O 8474   5.732   7.039   8.198
  555TYR      N 8475   5.760   7.081   8.419
  555TYR      H 8476   5.743   7.043   8.511
  555TYR     CA 8477   5.880   7.171   8.400
  555TYR     HA 8478   5.853   7.260   8.345
  555TYR     CB 8479   5.936   7.200   8.545
  555TYR    HB1 8480   5.941   7.111   8.607
  555TYR    HB2 8481   5.869   7.273   8.590
  555TYR     CG 8482   6.070   7.271   8.540
  555TYR    CD1 8483   6.083   7.383   8.458
  555TYR    HD1 8484   6.004   7.419   8.395
  555TYR    CE1 8485   6.207   7.443   8.450
  555TYR    HE1 8486   6.221   7.522   8.378
  555TYR     CZ 8487   6.322   7.400   8.523
  555TYR     OH 8488   6.442   7.462   8.507
  555TYR     HH 8489   6.513   7.430   8.563
  555TYR    CE2 8490   6.310   7.286   8.604
  555TYR    HE2 8491   6.387   7.254   8.673
  555TYR    CD2 8492   6.180   7.225   8.617
  555TYR    HD2 8493   6.171   7.140   8.682
  555TYR      C 8494   5.994   7.105   8.309
  555TYR      O 8495   6.026   7.169   8.213
  556SER      N 8496   6.055   6.995   8.345
  556SER      H 8497   6.032   6.953   8.435
  556SER     CA 8498   6.150   6.925   8.264
  556SER     HA 8499   6.236   6.992   8.259
  556SER     CB 8500   6.204   6.798   8.333
  556SER    HB1 8501   6.268   6.740   8.267
  556SER    HB2 8502   6.123   6.732   8.363
  556SER     OG 8503   6.270   6.836   8.445
  556SER     HG 8504   6.211   6.851   8.520
  556SER      C 8505   6.121   6.892   8.119
  556SER      O 8506   6.200   6.949   8.040
  557ILE      N 8507   6.013   6.827   8.075
  557ILE      H 8508   5.946   6.790   8.140
  557ILE     CA 8509   5.997   6.805   7.924
  557ILE     HA 8510   6.098   6.772   7.899
  557ILE     CB 8511   5.898   6.687   7.904
  557ILE     HB 8512   5.941   6.608   7.966
  557ILE    CG2 8513   5.751   6.711   7.940
  557ILE   HG21 8514   5.699   6.765   7.861
  557ILE   HG22 8515   5.692   6.621   7.923
  557ILE   HG23 8516   5.726   6.756   8.037
  557ILE    CG1 8517   5.921   6.630   7.759
  557ILE   HG11 8518   6.027   6.615   7.740
  557ILE   HG12 8519   5.876   6.693   7.682
  557ILE     CD 8520   5.873   6.486   7.747
  557ILE    HD1 8521   5.765   6.475   7.755
  557ILE    HD2 8522   5.897   6.454   7.645
  557ILE    HD3 8523   5.927   6.434   7.826
  557ILE      C 8524   5.969   6.929   7.845
  557ILE      O 8525   5.998   6.942   7.728
  558THR      N 8526   5.912   7.031   7.909
  558THR      H 8527   5.869   7.007   7.997
  558THR     CA 8528   5.898   7.173   7.854
  558THR     HA 8529   5.860   7.166   7.752
  558THR     CB 8530   5.802   7.262   7.930
  558THR     HB 8531   5.832   7.276   8.034
  558THR    CG2 8532   5.759   7.401   7.868
  558THR   HG21 8533   5.679   7.441   7.932
  558THR   HG22 8534   5.846   7.465   7.873
  558THR   HG23 8535   5.706   7.395   7.773
  558THR    OG1 8536   5.686   7.186   7.945
  558THR    HG1 8537   5.699   7.126   8.018
  558THR      C 8538   6.038   7.237   7.839
  558THR      O 8539   6.071   7.271   7.728
  559TYR      N 8540   6.118   7.250   7.948
  559TYR      H 8541   6.082   7.218   8.036
  559TYR     CA 8542   6.260   7.290   7.939
  559TYR     HA 8543   6.265   7.398   7.925
  559TYR     CB 8544   6.324   7.279   8.074
  559TYR    HB1 8545   6.333   7.172   8.091
  559TYR    HB2 8546   6.264   7.328   8.151
  559TYR     CG 8547   6.465   7.342   8.082
  559TYR    CD1 8548   6.522   7.421   7.977
  559TYR    HD1 8549   6.461   7.460   7.897
  559TYR    CE1 8550   6.657   7.461   7.981
  559TYR    HE1 8551   6.706   7.529   7.913
  559TYR     CZ 8552   6.736   7.410   8.082
  559TYR     OH 8553   6.863   7.437   8.086
  559TYR     HH 8554   6.919   7.385   8.144
  559TYR    CE2 8555   6.683   7.337   8.190
  559TYR    HE2 8556   6.746   7.305   8.272
  559TYR    CD2 8557   6.546   7.303   8.188
  559TYR    HD2 8558   6.510   7.231   8.260
  559TYR      C 8559   6.344   7.217   7.823
  559TYR      O 8560   6.402   7.278   7.733
  560ALA      N 8561   6.340   7.083   7.822
  560ALA      H 8562   6.278   7.035   7.886
  560ALA     CA 8563   6.400   7.005   7.712
  560ALA     HA 8564   6.508   7.022   7.706
  560ALA     CB 8565   6.359   6.860   7.737
  560ALA    HB1 8566   6.383   6.825   7.837
  560ALA    HB2 8567   6.253   6.842   7.717
  560ALA    HB3 8568   6.407   6.795   7.664
  560ALA      C 8569   6.356   7.057   7.573
  560ALA      O 8570   6.434   7.071   7.477
  561ALA      N 8571   6.218   7.067   7.556
  561ALA      H 8572   6.157   7.058   7.637
  561ALA     CA 8573   6.161   7.101   7.426
  561ALA     HA 8574   6.193   7.021   7.359
  561ALA     CB 8575   6.011   7.083   7.433
  561ALA    HB1 8576   5.974   7.099   7.332
  561ALA    HB2 8577   5.993   6.977   7.448
  561ALA    HB3 8578   5.966   7.143   7.511
  561ALA      C 8579   6.210   7.239   7.385
  561ALA      O 8580   6.244   7.265   7.273
  562PHE      N 8581   6.219   7.326   7.488
  562PHE      H 8582   6.185   7.280   7.571
  562PHE     CA 8583   6.237   7.471   7.478
  562PHE     HA 8584   6.166   7.509   7.404
  562PHE     CB 8585   6.205   7.540   7.607
  562PHE    HB1 8586   6.278   7.502   7.679
  562PHE    HB2 8587   6.104   7.509   7.634
  562PHE     CG 8588   6.225   7.694   7.609
  562PHE    CD1 8589   6.147   7.774   7.524
  562PHE    HD1 8590   6.080   7.738   7.448
  562PHE    CE1 8591   6.166   7.911   7.520
  562PHE    HE1 8592   6.127   7.977   7.443
  562PHE     CZ 8593   6.254   7.968   7.609
  562PHE     HZ 8594   6.256   8.076   7.607
  562PHE    CE2 8595   6.320   7.893   7.704
  562PHE    HE2 8596   6.385   7.942   7.774
  562PHE    CD2 8597   6.307   7.755   7.701
  562PHE    HD2 8598   6.351   7.696   7.779
  562PHE      C 8599   6.380   7.498   7.432
  562PHE      O 8600   6.399   7.559   7.327
  563ALA      N 8601   6.486   7.438   7.492
  563ALA      H 8602   6.467   7.378   7.571
  563ALA     CA 8603   6.624   7.443   7.448
  563ALA     HA 8604   6.649   7.549   7.437
  563ALA     CB 8605   6.713   7.377   7.558
  563ALA    HB1 8606   6.702   7.427   7.655
  563ALA    HB2 8607   6.695   7.270   7.560
  563ALA    HB3 8608   6.816   7.386   7.522
  563ALA      C 8609   6.649   7.376   7.311
  563ALA      O 8610   6.729   7.430   7.237
  564ILE      N 8611   6.573   7.281   7.271
  564ILE      H 8612   6.511   7.246   7.342
  564ILE     CA 8613   6.560   7.232   7.135
  564ILE     HA 8614   6.661   7.223   7.094
  564ILE     CB 8615   6.501   7.091   7.137
  564ILE     HB 8616   6.414   7.091   7.203
  564ILE    CG2 8617   6.452   7.045   6.998
  564ILE   HG21 8618   6.364   7.105   6.972
  564ILE   HG22 8619   6.534   7.062   6.929
  564ILE   HG23 8620   6.427   6.939   6.993
  564ILE    CG1 8621   6.604   6.990   7.199
  564ILE   HG11 8622   6.649   7.028   7.291
  564ILE   HG12 8623   6.686   6.972   7.130
  564ILE     CD 8624   6.517   6.867   7.233
  564ILE    HD1 8625   6.426   6.897   7.286
  564ILE    HD2 8626   6.497   6.818   7.138
  564ILE    HD3 8627   6.581   6.801   7.292
  564ILE      C 8628   6.500   7.333   7.035
  564ILE      O 8629   6.571   7.364   6.936
  565ILE      N 8630   6.383   7.397   7.063
  565ILE      H 8631   6.339   7.369   7.149
  565ILE     CA 8632   6.317   7.491   6.968
  565ILE     HA 8633   6.331   7.451   6.868
  565ILE     CB 8634   6.165   7.501   7.017
  565ILE     HB 8635   6.165   7.486   7.125
  565ILE    CG2 8636   6.094   7.631   6.984
  565ILE   HG21 8637   6.144   7.719   7.023
  565ILE   HG22 8638   6.076   7.652   6.879
  565ILE   HG23 8639   5.997   7.635   7.033
  565ILE    CG1 8640   6.080   7.380   6.962
  565ILE   HG11 8641   6.141   7.290   6.958
  565ILE   HG12 8642   6.041   7.408   6.864
  565ILE     CD 8643   5.957   7.339   7.042
  565ILE    HD1 8644   5.919   7.251   6.991
  565ILE    HD2 8645   5.992   7.327   7.144
  565ILE    HD3 8646   5.877   7.413   7.033
  565ILE      C 8647   6.391   7.627   6.964
  565ILE      O 8648   6.396   7.695   6.860
  566ALA      N 8649   6.460   7.660   7.075
  566ALA      H 8650   6.461   7.596   7.153
  566ALA     CA 8651   6.551   7.774   7.084
  566ALA     HA 8652   6.498   7.860   7.043
  566ALA     CB 8653   6.572   7.813   7.229
  566ALA    HB1 8654   6.630   7.904   7.246
  566ALA    HB2 8655   6.481   7.822   7.288
  566ALA    HB3 8656   6.629   7.743   7.291
  566ALA      C 8657   6.687   7.743   7.002
  566ALA      O 8658   6.717   7.802   6.901
  567THR      N 8659   6.775   7.659   7.056
  567THR      H 8660   6.744   7.605   7.136
  567THR     CA 8661   6.912   7.638   7.007
  567THR     HA 8662   6.956   7.736   6.989
  567THR     CB 8663   6.998   7.576   7.119
  567THR     HB 8664   7.101   7.584   7.084
  567THR    CG2 8665   6.973   7.646   7.253
  567THR   HG21 8666   6.874   7.633   7.297
  567THR   HG22 8667   7.030   7.586   7.324
  567THR   HG23 8668   6.996   7.753   7.255
  567THR    OG1 8669   6.970   7.437   7.142
  567THR    HG1 8670   6.883   7.441   7.184
  567THR      C 8671   6.934   7.561   6.878
  567THR      O 8672   7.008   7.607   6.795
  568LEU      N 8673   6.866   7.444   6.862
  568LEU      H 8674   6.798   7.406   6.926
  568LEU     CA 8675   6.893   7.363   6.739
  568LEU     HA 8676   7.001   7.364   6.722
  568LEU     CB 8677   6.845   7.219   6.769
  568LEU    HB1 8678   6.850   7.170   6.672
  568LEU    HB2 8679   6.738   7.216   6.793
  568LEU     CG 8680   6.907   7.141   6.889
  568LEU     HG 8681   6.876   7.189   6.982
  568LEU    CD1 8682   6.849   7.003   6.910
  568LEU   HD11 8683   6.742   7.018   6.920
  568LEU   HD12 8684   6.867   6.937   6.826
  568LEU   HD13 8685   6.903   6.964   6.997
  568LEU    CD2 8686   7.057   7.139   6.865
  568LEU   HD21 8687   7.099   7.239   6.855
  568LEU   HD22 8688   7.097   7.086   6.951
  568LEU   HD23 8689   7.072   7.091   6.768
  568LEU      C 8690   6.815   7.424   6.622
  568LEU      O 8691   6.847   7.401   6.506
  569LEU      N 8692   6.702   7.484   6.658
  569LEU      H 8693   6.676   7.480   6.756
  569LEU     CA 8694   6.603   7.537   6.562
  569LEU     HA 8695   6.644   7.508   6.466
  569LEU     CB 8696   6.458   7.490   6.592
  569LEU    HB1 8697   6.432   7.502   6.697
  569LEU    HB2 8698   6.451   7.382   6.576
  569LEU     CG 8699   6.344   7.557   6.505
  569LEU     HG 8700   6.334   7.664   6.524
  569LEU    CD1 8701   6.381   7.537   6.358
  569LEU   HD11 8702   6.464   7.603   6.336
  569LEU   HD12 8703   6.409   7.433   6.346
  569LEU   HD13 8704   6.298   7.542   6.288
  569LEU    CD2 8705   6.209   7.487   6.542
  569LEU   HD21 8706   6.184   7.508   6.646
  569LEU   HD22 8707   6.137   7.539   6.479
  569LEU   HD23 8708   6.204   7.383   6.509
  569LEU      C 8709   6.624   7.689   6.555
  569LEU      O 8710   6.706   7.719   6.470
  570MET      N 8711   6.549   7.767   6.630
  570MET      H 8712   6.486   7.724   6.697
  570MET     CA 8713   6.537   7.914   6.602
  570MET     HA 8714   6.497   7.928   6.502
  570MET     CB 8715   6.456   7.980   6.715
  570MET    HB1 8716   6.472   8.087   6.705
  570MET    HB2 8717   6.495   7.948   6.811
  570MET     CG 8718   6.308   7.945   6.706
  570MET    HG1 8719   6.266   7.957   6.806
  570MET    HG2 8720   6.287   7.841   6.684
  570MET     SD 8721   6.203   8.032   6.588
  570MET     CE 8722   6.193   8.199   6.658
  570MET    HE1 8723   6.187   8.184   6.766
  570MET    HE2 8724   6.282   8.255   6.633
  570MET    HE3 8725   6.109   8.252   6.613
  570MET      C 8726   6.674   7.986   6.591
  570MET      O 8727   6.691   8.057   6.493
  571LEU      N 8728   6.770   7.971   6.687
  571LEU      H 8729   6.748   7.915   6.768
  571LEU     CA 8730   6.904   8.050   6.686
  571LEU     HA 8731   6.881   8.149   6.646
  571LEU     CB 8732   6.948   8.061   6.834
  571LEU    HB1 8733   7.050   8.099   6.834
  571LEU    HB2 8734   6.944   7.964   6.882
  571LEU     CG 8735   6.861   8.153   6.924
  571LEU     HG 8736   6.762   8.108   6.934
  571LEU    CD1 8737   6.914   8.156   7.069
  571LEU   HD11 8738   6.853   8.220   7.132
  571LEU   HD12 8739   6.926   8.058   7.116
  571LEU   HD13 8740   7.011   8.206   7.065
  571LEU    CD2 8741   6.852   8.298   6.873
  571LEU   HD21 8742   6.773   8.341   6.935
  571LEU   HD22 8743   6.949   8.346   6.881
  571LEU   HD23 8744   6.813   8.310   6.771
  571LEU      C 8745   7.008   7.987   6.586
  571LEU      O 8746   7.081   8.067   6.523
  572ASN      N 8747   7.000   7.859   6.559
  572ASN      H 8748   6.943   7.802   6.621
  572ASN     CA 8749   7.077   7.805   6.445
  572ASN     HA 8750   7.184   7.821   6.465
  572ASN     CB 8751   7.043   7.651   6.451
  572ASN    HB1 8752   6.950   7.640   6.395
  572ASN    HB2 8753   7.025   7.620   6.554
  572ASN     CG 8754   7.141   7.565   6.384
  572ASN    OD1 8755   7.247   7.607   6.337
  572ASN    ND2 8756   7.111   7.443   6.359
  572ASN   HD21 8757   7.017   7.410   6.377
  572ASN   HD22 8758   7.164   7.395   6.287
  572ASN      C 8759   7.029   7.868   6.319
  572ASN      O 8760   7.113   7.901   6.235
  573LEU      N 8761   6.898   7.895   6.306
  573LEU      H 8762   6.830   7.862   6.374
  573LEU     CA 8763   6.846   7.954   6.181
  573LEU     HA 8764   6.902   7.911   6.098
  573LEU     CB 8765   6.700   7.920   6.164
  573LEU    HB1 8766   6.646   7.942   6.256
  573LEU    HB2 8767   6.688   7.815   6.140
  573LEU     CG 8768   6.619   7.998   6.054
  573LEU     HG 8769   6.616   8.104   6.078
  573LEU    CD1 8770   6.683   7.964   5.915
  573LEU   HD11 8771   6.617   8.017   5.846
  573LEU   HD12 8772   6.785   8.000   5.904
  573LEU   HD13 8773   6.665   7.863   5.878
  573LEU    CD2 8774   6.470   7.942   6.057
  573LEU   HD21 8775   6.426   7.938   6.157
  573LEU   HD22 8776   6.398   8.002   6.001
  573LEU   HD23 8777   6.459   7.839   6.023
  573LEU      C 8778   6.874   8.107   6.164
  573LEU      O 8779   6.895   8.160   6.058
  574LEU      N 8780   6.877   8.175   6.276
  574LEU      H 8781   6.846   8.123   6.357
  574LEU     CA 8782   6.935   8.315   6.279
  574LEU     HA 8783   6.875   8.383   6.219
  574LEU     CB 8784   6.909   8.372   6.422
  574LEU    HB1 8785   6.959   8.314   6.499
  574LEU    HB2 8786   6.801   8.362   6.435
  574LEU     CG 8787   6.945   8.522   6.439
  574LEU     HG 8788   7.052   8.535   6.428
  574LEU    CD1 8789   6.859   8.609   6.348
  574LEU   HD11 8790   6.876   8.584   6.243
  574LEU   HD12 8791   6.751   8.604   6.362
  574LEU   HD13 8792   6.876   8.714   6.371
  574LEU    CD2 8793   6.907   8.563   6.585
  574LEU   HD21 8794   6.939   8.485   6.654
  574LEU   HD22 8795   6.970   8.652   6.592
  574LEU   HD23 8796   6.802   8.588   6.603
  574LEU      C 8797   7.078   8.323   6.239
  574LEU      O 8798   7.112   8.423   6.173
  575ILE      N 8799   7.162   8.226   6.274
  575ILE      H 8800   7.122   8.148   6.324
  575ILE     CA 8801   7.305   8.216   6.223
  575ILE     HA 8802   7.354   8.313   6.237
  575ILE     CB 8803   7.387   8.126   6.315
  575ILE     HB 8804   7.331   8.032   6.317
  575ILE    CG2 8805   7.521   8.090   6.255
  575ILE   HG21 8806   7.571   8.186   6.239
  575ILE   HG22 8807   7.569   8.018   6.322
  575ILE   HG23 8808   7.511   8.027   6.167
  575ILE    CG1 8809   7.391   8.195   6.452
  575ILE   HG11 8810   7.295   8.226   6.493
  575ILE   HG12 8811   7.457   8.281   6.442
  575ILE     CD 8812   7.462   8.119   6.560
  575ILE    HD1 8813   7.448   8.165   6.657
  575ILE    HD2 8814   7.422   8.017   6.559
  575ILE    HD3 8815   7.567   8.105   6.536
  575ILE      C 8816   7.307   8.185   6.071
  575ILE      O 8817   7.378   8.241   5.992
  576ALA      N 8818   7.220   8.088   6.031
  576ALA      H 8819   7.172   8.035   6.103
  576ALA     CA 8820   7.211   8.045   5.888
  576ALA     HA 8821   7.316   8.029   5.863
  576ALA     CB 8822   7.116   7.930   5.868
  576ALA    HB1 8823   7.141   7.851   5.939
  576ALA    HB2 8824   7.018   7.969   5.895
  576ALA    HB3 8825   7.120   7.891   5.766
  576ALA      C 8826   7.175   8.174   5.808
  576ALA      O 8827   7.239   8.202   5.711
  577MET      N 8828   7.084   8.251   5.859
  577MET      H 8829   7.033   8.221   5.941
  577MET     CA 8830   7.036   8.373   5.789
  577MET     HA 8831   7.031   8.346   5.684
  577MET     CB 8832   6.901   8.411   5.853
  577MET    HB1 8833   6.917   8.426   5.960
  577MET    HB2 8834   6.828   8.331   5.843
  577MET     CG 8835   6.833   8.535   5.796
  577MET    HG1 8836   6.908   8.610   5.821
  577MET    HG2 8837   6.740   8.554   5.851
  577MET     SD 8838   6.799   8.542   5.620
  577MET     CE 8839   6.676   8.406   5.607
  577MET    HE1 8840   6.587   8.440   5.661
  577MET    HE2 8841   6.649   8.403   5.501
  577MET    HE3 8842   6.718   8.314   5.646
  577MET      C 8843   7.136   8.492   5.795
  577MET      O 8844   7.138   8.577   5.702
  578MET      N 8845   7.216   8.494   5.900
  578MET      H 8846   7.202   8.427   5.974
  578MET     CA 8847   7.320   8.596   5.924
  578MET     HA 8848   7.278   8.696   5.927
  578MET     CB 8849   7.398   8.579   6.058
  578MET    HB1 8850   7.480   8.508   6.045
  578MET    HB2 8851   7.337   8.552   6.144
  578MET     CG 8852   7.469   8.704   6.106
  578MET    HG1 8853   7.538   8.736   6.029
  578MET    HG2 8854   7.536   8.677   6.188
  578MET     SD 8855   7.373   8.848   6.157
  578MET     CE 8856   7.241   8.764   6.245
  578MET    HE1 8857   7.181   8.709   6.172
  578MET    HE2 8858   7.283   8.689   6.312
  578MET    HE3 8859   7.183   8.838   6.299
  578MET      C 8860   7.422   8.582   5.803
  578MET      O 8861   7.450   8.686   5.738
  579GLY      N 8862   7.465   8.461   5.764
  579GLY      H 8863   7.432   8.382   5.817
  579GLY     CA 8864   7.531   8.430   5.637
  579GLY    HA1 8865   7.544   8.322   5.635
  579GLY    HA2 8866   7.626   8.484   5.632
  579GLY      C 8867   7.448   8.455   5.514
  579GLY      O 8868   7.500   8.526   5.424
  580ASP      N 8869   7.328   8.409   5.496
  580ASP      H 8870   7.288   8.363   5.577
  580ASP     CA 8871   7.246   8.427   5.381
  580ASP     HA 8872   7.288   8.378   5.293
  580ASP     CB 8873   7.112   8.370   5.418
  580ASP    HB1 8874   7.061   8.425   5.497
  580ASP    HB2 8875   7.129   8.270   5.459
  580ASP     CG 8876   7.022   8.354   5.302
  580ASP    OD1 8877   6.937   8.448   5.273
  580ASP    OD2 8878   7.047   8.260   5.227
  580ASP      C 8879   7.227   8.574   5.338
  580ASP      O 8880   7.246   8.603   5.223
  581THR      N 8881   7.211   8.661   5.434
  581THR      H 8882   7.195   8.627   5.527
  581THR     CA 8883   7.226   8.798   5.430
  581THR     HA 8884   7.156   8.842   5.359
  581THR     CB 8885   7.186   8.855   5.564
  581THR     HB 8886   7.262   8.815   5.631
[truncated: 16,222,892 more chars]
