# Supplementary material for: Dynamic molecular portraits of ion-conducting pores characterize functional states of TRPV channels
Source: Commun Chem. 2024 Jun 1;7:119. doi: 10.1038/s42004-024-01198-z (PMC11144267; doi:10.1038/s42004-024-01198-z)
Supplement: Supplementary file 3 — Supplementary Data 1 [file 42004_2024_1198_MOESM3_ESM.zip › Supplementary Data 1/pi_closedV6_init.gro]

 frame t=0
369394
   28SER      N    1   4.140  10.252   4.482
   28SER     H1    2   4.221  10.214   4.436
   28SER     H2    3   4.158  10.348   4.506
   28SER     H3    4   4.122  10.200   4.565
   28SER     CA    5   4.025  10.244   4.393
   28SER     HA    6   4.014  10.147   4.374
   28SER     CB    7   3.900  10.302   4.461
   28SER    HB1    8   3.823  10.302   4.398
   28SER    HB2    9   3.917  10.396   4.493
   28SER     OG   10   3.863  10.225   4.574
   28SER     HG   11   3.782  10.265   4.616
   28SER      C   12   4.051  10.318   4.264
   28SER      O   13   3.974  10.307   4.168
   29TRP      N   14   4.160  10.394   4.261
   29TRP      H   15   4.227  10.388   4.336
   29TRP     CA   16   4.185  10.487   4.151
   29TRP     HA   17   4.098  10.534   4.141
   29TRP     CB   18   4.298  10.584   4.186
   29TRP    HB1   19   4.383  10.534   4.200
   29TRP    HB2   20   4.275  10.634   4.269
   29TRP     CG   21   4.320  10.682   4.078
   29TRP    CD1   22   4.238  10.786   4.044
   29TRP    HD1   23   4.153  10.810   4.091
   29TRP    NE1   24   4.289  10.854   3.936
   29TRP    HE1   25   4.249  10.935   3.894
   29TRP    CE2   26   4.405  10.791   3.896
   29TRP    CZ2   27   4.492  10.822   3.791
   29TRP    HZ2   28   4.475  10.900   3.731
   29TRP    CH2   29   4.601  10.742   3.774
   29TRP    HH2   30   4.666  10.762   3.700
   29TRP    CZ3   31   4.625  10.632   3.858
   29TRP    HZ3   32   4.706  10.575   3.843
   29TRP    CE3   33   4.538  10.602   3.962
   29TRP    HE3   34   4.556  10.524   4.022
   29TRP    CD2   35   4.426  10.682   3.982
   29TRP      C   36   4.222  10.416   4.021
   29TRP      O   37   4.171  10.452   3.915
   30ALA      N   38   4.310  10.316   4.028
   30ALA      H   39   4.343  10.285   4.117
   30ALA     CA   40   4.358  10.253   3.907
   30ALA     HA   41   4.377  10.331   3.846
   30ALA     CB   42   4.484  10.172   3.935
   30ALA    HB1   43   4.516  10.130   3.850
   30ALA    HB2   44   4.556  10.233   3.971
   30ALA    HB3   45   4.464  10.101   4.003
   30ALA      C   46   4.254  10.164   3.842
   30ALA      O   47   4.266  10.133   3.723
   31GLN      N   48   4.151  10.124   3.916
   31GLN      H   49   4.145  10.151   4.012
   31GLN     CA   50   4.048  10.041   3.856
   31GLN     HA   51   4.097   9.974   3.800
   31GLN     CB   52   3.967   9.971   3.965
   31GLN    HB1   53   3.917  10.040   4.017
   31GLN    HB2   54   4.030   9.923   4.026
   31GLN     CG   55   3.868   9.871   3.912
   31GLN    HG1   56   3.917   9.805   3.855
   31GLN    HG2   57   3.801   9.920   3.856
   31GLN     CD   58   3.796   9.797   4.021
   31GLN    OE1   59   3.818   9.824   4.139
   31GLN    NE2   60   3.709   9.705   3.984
   31GLN   HE21   61   3.694   9.687   3.887
   31GLN   HE22   62   3.659   9.653   4.053
   31GLN      C   63   3.958  10.123   3.766
   31GLN      O   64   3.914  10.075   3.660
   32SER      N   65   3.930  10.248   3.804
   32SER      H   66   3.972  10.284   3.888
   32SER     CA   67   3.841  10.332   3.727
   32SER     HA   68   3.761  10.274   3.714
   32SER     CB   69   3.808  10.460   3.804
   32SER    HB1   70   3.892  10.510   3.828
   32SER    HB2   71   3.757  10.440   3.887
   32SER     OG   72   3.728  10.545   3.725
   32SER     HG   73   3.708  10.629   3.776
   32SER      C   74   3.899  10.370   3.592
   32SER      O   75   3.823  10.390   3.497
   33ARG      N   76   4.031  10.378   3.581
   33ARG      H   77   4.089  10.372   3.663
   33ARG     CA   78   4.093  10.396   3.450
   33ARG     HA   79   4.049  10.476   3.408
   33ARG     CB   80   4.242  10.422   3.466
   33ARG    HB1   81   4.284  10.345   3.514
   33ARG    HB2   82   4.255  10.506   3.520
   33ARG     CG   83   4.313  10.439   3.334
   33ARG    HG1   84   4.270  10.514   3.283
   33ARG    HG2   85   4.306  10.354   3.282
   33ARG     CD   86   4.458  10.471   3.352
   33ARG    HD1   87   4.501  10.404   3.412
   33ARG    HD2   88   4.468  10.562   3.392
   33ARG     NE   89   4.528  10.469   3.225
   33ARG     HE   90   4.475  10.449   3.143
   33ARG     CZ   91   4.657  10.492   3.210
   33ARG    NH1   92   4.731  10.519   3.316
   33ARG   HH11   93   4.690  10.522   3.407
   33ARG   HH12   94   4.829  10.537   3.306
   33ARG    NH2   95   4.712  10.488   3.090
   33ARG   HH21   96   4.656  10.468   3.010
   33ARG   HH22   97   4.810  10.506   3.079
   33ARG      C   98   4.070  10.274   3.363
   33ARG      O   99   4.037  10.286   3.245
   34ASP      N  100   4.086  10.155   3.421
   34ASP      H  101   4.112  10.150   3.517
   34ASP     CA  102   4.066  10.033   3.345
   34ASP     HA  103   4.117  10.045   3.260
   34ASP     CB  104   4.119   9.914   3.424
   34ASP    HB1  105   4.095   9.830   3.376
   34ASP    HB2  106   4.077   9.914   3.515
   34ASP     CG  107   4.268   9.918   3.441
   34ASP    OD1  108   4.335   9.976   3.353
   34ASP    OD2  109   4.319   9.865   3.541
   34ASP      C  110   3.920  10.013   3.312
   34ASP      O  111   3.887   9.965   3.203
   35GLU      N  112   3.831  10.052   3.404
   35GLU      H  113   3.864  10.092   3.490
   35GLU     CA  114   3.688  10.038   3.382
   35GLU     HA  115   3.674   9.943   3.357
   35GLU     CB  116   3.614  10.073   3.511
   35GLU    HB1  117   3.633  10.169   3.533
   35GLU    HB2  118   3.649  10.014   3.584
   35GLU     CG  119   3.465  10.056   3.505
   35GLU    HG1  120   3.445   9.961   3.483
   35GLU    HG2  121   3.430  10.116   3.433
   35GLU     CD  122   3.397  10.091   3.635
   35GLU    OE1  123   3.468  10.128   3.731
   35GLU    OE2  124   3.273  10.082   3.643
   35GLU      C  125   3.640  10.124   3.267
   35GLU      O  126   3.549  10.085   3.194
   36GLN      N  127   3.704  10.239   3.248
   36GLN      H  128   3.779  10.266   3.309
   36GLN     CA  129   3.664  10.325   3.138
   36GLN     HA  130   3.565  10.327   3.141
   36GLN     CB  131   3.721  10.465   3.158
   36GLN    HB1  132   3.821  10.461   3.149
   36GLN    HB2  133   3.697  10.497   3.250
   36GLN     CG  134   3.672  10.567   3.061
   36GLN    HG1  135   3.573  10.569   3.064
   36GLN    HG2  136   3.702  10.541   2.969
   36GLN     CD  137   3.724  10.704   3.092
   36GLN    OE1  138   3.800  10.722   3.186
   36GLN    NE2  139   3.683  10.802   3.013
   36GLN   HE21  140   3.621  10.783   2.937
   36GLN   HE22  141   3.715  10.896   3.029
   36GLN      C  142   3.708  10.268   3.004
   36GLN      O  143   3.643  10.293   2.902
   37ASN      N  144   3.814  10.189   3.003
   37ASN      H  145   3.854  10.156   3.089
   37ASN     CA  146   3.873  10.151   2.875
   37ASN     HA  147   3.876  10.234   2.819
   37ASN     CB  148   4.014  10.100   2.897
   37ASN    HB1  149   4.010  10.006   2.931
   37ASN    HB2  150   4.059  10.158   2.965
   37ASN     CG  151   4.096  10.102   2.770
   37ASN    OD1  152   4.047  10.140   2.664
   37ASN    ND2  153   4.221  10.063   2.782
   37ASN   HD21  154   4.257  10.035   2.871
   37ASN   HD22  155   4.281  10.062   2.702
   37ASN      C  156   3.788  10.048   2.803
   37ASN      O  157   3.772  10.055   2.681
   38LEU      N  158   3.730   9.953   2.876
   38LEU      H  159   3.751   9.946   2.974
   38LEU     CA  160   3.637   9.860   2.813
   38LEU     HA  161   3.686   9.826   2.733
   38LEU     CB  162   3.602   9.747   2.908
   38LEU    HB1  163   3.524   9.699   2.870
   38LEU    HB2  164   3.578   9.788   2.996
   38LEU     CG  165   3.710   9.645   2.934
   38LEU     HG  166   3.796   9.689   2.963
   38LEU    CD1  167   3.663   9.552   3.042
   38LEU   HD11  168   3.734   9.484   3.060
   38LEU   HD12  169   3.645   9.604   3.125
   38LEU   HD13  170   3.580   9.506   3.012
   38LEU    CD2  171   3.734   9.569   2.808
   38LEU   HD21  172   3.806   9.501   2.823
   38LEU   HD22  173   3.650   9.523   2.780
   38LEU   HD23  174   3.763   9.632   2.736
   38LEU      C  175   3.510   9.929   2.770
   38LEU      O  176   3.445   9.884   2.675
   39LEU      N  177   3.474  10.038   2.837
   39LEU      H  178   3.531  10.070   2.913
   39LEU     CA  179   3.354  10.111   2.801
   39LEU     HA  180   3.281  10.043   2.798
   39LEU     CB  181   3.327  10.219   2.906
   39LEU    HB1  182   3.403  10.285   2.902
   39LEU    HB2  183   3.327  10.175   2.995
   39LEU     CG  184   3.198  10.299   2.896
   39LEU     HG  185   3.191  10.340   2.805
   39LEU    CD1  186   3.080  10.207   2.916
   39LEU   HD11  187   2.996  10.260   2.909
   39LEU   HD12  188   3.081  10.136   2.846
   39LEU   HD13  189   3.086  10.165   3.006
   39LEU    CD2  190   3.198  10.412   2.996
   39LEU   HD21  191   3.113  10.464   2.988
   39LEU   HD22  192   3.206  10.375   3.088
   39LEU   HD23  193   3.276  10.473   2.978
   39LEU      C  194   3.366  10.174   2.664
   39LEU      O  195   3.264  10.194   2.596
   40GLN      N  196   3.489  10.202   2.621
   40GLN      H  197   3.567  10.191   2.683
   40GLN     CA  198   3.511  10.249   2.485
   40GLN     HA  199   3.454  10.331   2.475
   40GLN     CB  200   3.657  10.285   2.464
   40GLN    HB1  201   3.713  10.204   2.481
   40GLN    HB2  202   3.682  10.357   2.529
   40GLN     CG  203   3.686  10.335   2.323
   40GLN    HG1  204   3.628  10.414   2.304
   40GLN    HG2  205   3.666  10.262   2.258
   40GLN     CD  206   3.830  10.376   2.305
   40GLN    OE1  207   3.911  10.366   2.397
   40GLN    NE2  208   3.862  10.424   2.186
   40GLN   HE21  209   3.793  10.431   2.115
   40GLN   HE22  210   3.956  10.453   2.167
   40GLN      C  211   3.468  10.145   2.384
   40GLN      O  212   3.384  10.172   2.298
   41GLN      N  213   3.521  10.023   2.398
   41GLN      H  214   3.583  10.008   2.475
   41GLN     CA  215   3.495   9.911   2.309
   41GLN     HA  216   3.534   9.942   2.222
   41GLN     CB  217   3.561   9.785   2.362
   41GLN    HB1  218   3.531   9.707   2.307
   41GLN    HB2  219   3.534   9.772   2.457
   41GLN     CG  220   3.709   9.789   2.358
   41GLN    HG1  221   3.745   9.709   2.406
   41GLN    HG2  222   3.741   9.872   2.404
   41GLN     CD  223   3.760   9.789   2.218
   41GLN    OE1  224   3.704   9.724   2.131
   41GLN    NE2  225   3.868   9.861   2.195
   41GLN   HE21  226   3.912   9.912   2.270
   41GLN   HE22  227   3.907   9.865   2.103
   41GLN      C  228   3.348   9.881   2.290
   41GLN      O  229   3.308   9.845   2.179
   42LYS      N  230   3.267   9.899   2.394
   42LYS      H  231   3.306   9.930   2.481
   42LYS     CA  232   3.124   9.875   2.386
   42LYS     HA  233   3.114   9.782   2.351
   42LYS     CB  234   3.062   9.887   2.525
   42LYS    HB1  235   3.064   9.983   2.553
   42LYS    HB2  236   3.117   9.834   2.589
   42LYS     CG  237   2.920   9.838   2.532
   42LYS    HG1  238   2.916   9.744   2.498
   42LYS    HG2  239   2.863   9.897   2.475
   42LYS     CD  240   2.870   9.842   2.674
   42LYS    HD1  241   2.868   9.937   2.705
   42LYS    HD2  242   2.933   9.790   2.732
   42LYS     CE  243   2.732   9.783   2.687
   42LYS    HE1  244   2.734   9.688   2.656
   42LYS    HE2  245   2.668   9.836   2.631
   42LYS     NZ  246   2.686   9.787   2.828
   42LYS    HZ1  247   2.595   9.748   2.834
   42LYS    HZ2  248   2.749   9.735   2.885
   42LYS    HZ3  249   2.684   9.882   2.860
   42LYS      C  250   3.058   9.972   2.289
   42LYS      O  251   2.961   9.936   2.222
   43ARG      N  252   3.111  10.093   2.279
   43ARG      H  253   3.191  10.118   2.335
   43ARG     CA  254   3.053  10.189   2.186
   43ARG     HA  255   2.955  10.184   2.200
   43ARG     CB  256   3.104  10.329   2.217
   43ARG    HB1  257   3.065  10.394   2.152
   43ARG    HB2  258   3.204  10.331   2.209
   43ARG     CG  259   3.068  10.373   2.355
   43ARG    HG1  260   3.104  10.465   2.371
   43ARG    HG2  261   3.108  10.310   2.422
   43ARG     CD  262   2.918  10.373   2.368
   43ARG    HD1  263   2.884  10.281   2.353
   43ARG    HD2  264   2.879  10.435   2.300
   43ARG     NE  265   2.874  10.417   2.499
   43ARG     HE  266   2.870  10.350   2.573
   43ARG     CZ  267   2.839  10.541   2.526
   43ARG    NH1  268   2.842  10.632   2.430
   43ARG   HH11  269   2.871  10.607   2.338
   43ARG   HH12  270   2.816  10.727   2.450
   43ARG    NH2  271   2.799  10.575   2.648
   43ARG   HH21  272   2.796  10.506   2.720
   43ARG   HH22  273   2.773  10.670   2.668
   43ARG      C  274   3.084  10.152   2.042
   43ARG      O  275   3.002  10.178   1.953
   44ILE      N  276   3.201  10.093   2.017
   44ILE      H  277   3.266  10.077   2.092
   44ILE     CA  278   3.235  10.053   1.882
   44ILE     HA  279   3.219  10.134   1.826
   44ILE     CB  280   3.383  10.014   1.872
   44ILE     HB  281   3.401   9.950   1.947
   44ILE    CG2  282   3.415   9.946   1.741
   44ILE   HG21  283   3.513   9.923   1.739
   44ILE   HG22  284   3.361   9.863   1.732
   44ILE   HG23  285   3.394  10.008   1.665
   44ILE    CG1  286   3.473  10.136   1.884
   44ILE   HG11  287   3.420  10.218   1.864
   44ILE   HG12  288   3.548  10.128   1.818
   44ILE     CD  289   3.533  10.154   2.016
   44ILE    HD1  290   3.591  10.236   2.016
   44ILE    HD2  291   3.461  10.164   2.084
   44ILE    HD3  292   3.589  10.074   2.038
   44ILE      C  293   3.144   9.940   1.835
   44ILE      O  294   3.092   9.944   1.723
   45TRP      N  295   3.119   9.842   1.921
   45TRP      H  296   3.159   9.845   2.013
   45TRP     CA  297   3.034   9.730   1.881
   45TRP     HA  298   3.073   9.702   1.793
   45TRP     CB  299   3.041   9.617   1.982
   45TRP    HB1  300   2.970   9.550   1.962
   45TRP    HB2  301   3.027   9.654   2.074
   45TRP     CG  302   3.169   9.547   1.982
   45TRP    CD1  303   3.267   9.558   2.075
   45TRP    HD1  304   3.263   9.616   2.156
   45TRP    NE1  305   3.373   9.478   2.041
   45TRP    HE1  306   3.458   9.468   2.094
   45TRP    CE2  307   3.345   9.415   1.923
   45TRP    CZ2  308   3.420   9.325   1.849
   45TRP    HZ2  309   3.511   9.296   1.880
   45TRP    CH2  310   3.366   9.278   1.733
   45TRP    HH2  311   3.419   9.214   1.677
   45TRP    CZ3  312   3.238   9.318   1.690
   45TRP    HZ3  313   3.201   9.282   1.605
   45TRP    CE3  314   3.163   9.407   1.764
   45TRP    HE3  315   3.073   9.435   1.733
   45TRP    CD2  316   3.217   9.457   1.883
   45TRP      C  317   2.889   9.770   1.862
   45TRP      O  318   2.815   9.697   1.796
   46GLU      N  319   2.847   9.883   1.917
   46GLU      H  320   2.910   9.939   1.971
   46GLU     CA  321   2.709   9.925   1.899
   46GLU     HA  322   2.667   9.847   1.854
   46GLU     CB  323   2.644   9.955   2.034
   46GLU    HB1  324   2.663   9.879   2.096
   46GLU    HB2  325   2.546   9.964   2.021
   46GLU     CG  326   2.692  10.080   2.101
   46GLU    HG1  327   2.665  10.159   2.046
   46GLU    HG2  328   2.792  10.077   2.108
   46GLU     CD  329   2.633  10.093   2.240
   46GLU    OE1  330   2.564   9.999   2.285
   46GLU    OE2  331   2.652  10.198   2.304
   46GLU      C  332   2.694  10.045   1.808
   46GLU      O  333   2.581  10.074   1.766
   47SER      N  334   2.802  10.117   1.779
   47SER      H  335   2.892  10.103   1.820
   47SER     CA  336   2.773  10.220   1.680
   47SER     HA  337   2.674  10.234   1.684
   47SER     CB  338   2.844  10.350   1.715
   47SER    HB1  339   2.827  10.420   1.646
   47SER    HB2  340   2.943  10.336   1.724
   47SER     OG  341   2.797  10.399   1.838
   47SER     HG  342   2.845  10.485   1.860
   47SER      C  343   2.815  10.174   1.541
   47SER      O  344   2.931  10.138   1.520
   48PRO      N  345   2.722  10.177   1.446
   48PRO     CD  346   2.588  10.236   1.453
   48PRO    HD1  347   2.593  10.331   1.484
   48PRO    HD2  348   2.530  10.184   1.515
   48PRO     CG  349   2.539  10.227   1.312
   48PRO    HG1  350   2.561  10.311   1.262
   48PRO    HG2  351   2.441  10.212   1.311
   48PRO     CB  352   2.610  10.112   1.250
   48PRO    HB1  353   2.617  10.125   1.151
   48PRO    HB2  354   2.562  10.027   1.270
   48PRO     CA  355   2.748  10.114   1.315
   48PRO     HA  356   2.790  10.024   1.326
   48PRO      C  357   2.848  10.191   1.232
   48PRO      O  358   2.916  10.135   1.146
   49LEU      N  359   2.856  10.321   1.257
   49LEU      H  360   2.794  10.363   1.323
   49LEU     CA  361   2.955  10.403   1.190
   49LEU     HA  362   2.947  10.382   1.093
   49LEU     CB  363   2.926  10.550   1.216
   49LEU    HB1  364   2.927  10.565   1.315
   49LEU    HB2  365   2.836  10.571   1.180
   49LEU     CG  366   3.026  10.646   1.153
   49LEU     HG  367   3.119  10.627   1.187
   49LEU    CD1  368   3.026  10.629   1.003
   49LEU   HD11  369   3.092  10.693   0.962
   49LEU   HD12  370   3.052  10.535   0.980
   49LEU   HD13  371   2.935  10.649   0.967
   49LEU    CD2  372   2.989  10.787   1.190
   49LEU   HD21  373   3.055  10.851   1.149
   49LEU   HD22  374   2.898  10.808   1.156
   49LEU   HD23  375   2.991  10.797   1.290
   49LEU      C  376   3.095  10.368   1.236
   49LEU      O  377   3.185  10.345   1.155
   50LEU      N  378   3.114  10.362   1.367
   50LEU      H  379   3.036  10.372   1.429
   50LEU     CA  380   3.247  10.342   1.422
   50LEU     HA  381   3.307  10.402   1.368
   50LEU     CB  382   3.250  10.382   1.569
   50LEU    HB1  383   3.330  10.338   1.610
   50LEU    HB2  384   3.167  10.347   1.611
   50LEU     CG  385   3.258  10.531   1.602
   50LEU     HG  386   3.321  10.573   1.536
   50LEU    CD1  387   3.124  10.604   1.588
   50LEU   HD11  388   3.137  10.701   1.611
   50LEU   HD12  389   3.092  10.596   1.494
   50LEU   HD13  390   3.058  10.563   1.650
   50LEU    CD2  391   3.312  10.548   1.741
   50LEU   HD21  392   3.318  10.646   1.763
   50LEU   HD22  393   3.252  10.503   1.806
   50LEU   HD23  394   3.404  10.508   1.747
   50LEU      C  395   3.294  10.199   1.405
   50LEU      O  396   3.415  10.174   1.395
   51LEU      N  397   3.201  10.104   1.403
   51LEU      H  398   3.106  10.128   1.421
   51LEU     CA  399   3.238   9.966   1.375
   51LEU     HA  400   3.313   9.943   1.437
   51LEU     CB  401   3.119   9.874   1.401
   51LEU    HB1  402   3.056   9.887   1.325
   51LEU    HB2  403   3.077   9.905   1.486
   51LEU     CG  404   3.141   9.724   1.415
   51LEU     HG  405   3.234   9.710   1.450
   51LEU    CD1  406   3.037   9.670   1.511
   51LEU   HD11  407   3.050   9.572   1.522
   51LEU   HD12  408   3.048   9.715   1.600
   51LEU   HD13  409   2.946   9.688   1.475
   51LEU    CD2  410   3.133   9.648   1.283
   51LEU   HD21  411   3.149   9.551   1.300
   51LEU   HD22  412   3.043   9.661   1.242
   51LEU   HD23  413   3.203   9.683   1.220
   51LEU      C  414   3.286   9.954   1.232
   51LEU      O  415   3.379   9.878   1.203
   52ALA      N  416   3.223  10.029   1.141
   52ALA      H  417   3.139  10.077   1.165
   52ALA     CA  418   3.277  10.042   1.007
   52ALA     HA  419   3.295   9.949   0.976
   52ALA     CB  420   3.176  10.112   0.917
   52ALA    HB1  421   3.214  10.121   0.825
   52ALA    HB2  422   3.092  10.059   0.914
   52ALA    HB3  423   3.157  10.203   0.954
   52ALA      C  424   3.407  10.118   1.007
   52ALA      O  425   3.490  10.098   0.918
   53ALA      N  426   3.429  10.203   1.106
   53ALA      H  427   3.361  10.216   1.178
   53ALA     CA  428   3.554  10.278   1.110
   53ALA     HA  429   3.574  10.302   1.015
   53ALA     CB  430   3.537  10.404   1.195
   53ALA    HB1  431   3.624  10.455   1.197
   53ALA    HB2  432   3.466  10.462   1.155
   53ALA    HB3  433   3.512  10.378   1.288
   53ALA      C  434   3.668  10.194   1.162
   53ALA      O  435   3.784  10.226   1.136
   54LYS      N  436   3.640  10.087   1.236
   54LYS      H  437   3.546  10.065   1.260
   54LYS     CA  438   3.749  10.002   1.282
   54LYS     HA  439   3.820  10.065   1.315
   54LYS     CB  440   3.703   9.911   1.395
   54LYS    HB1  441   3.632   9.850   1.361
   54LYS    HB2  442   3.667   9.967   1.470
   54LYS     CG  443   3.817   9.828   1.448
   54LYS    HG1  444   3.891   9.889   1.478
   54LYS    HG2  445   3.851   9.769   1.375
   54LYS     CD  446   3.774   9.743   1.564
   54LYS    HD1  447   3.701   9.682   1.534
   54LYS    HD2  448   3.741   9.802   1.637
   54LYS     CE  449   3.890   9.661   1.615
   54LYS    HE1  450   3.963   9.723   1.647
   54LYS    HE2  451   3.925   9.604   1.541
   54LYS     NZ  452   3.849   9.573   1.728
   54LYS    HZ1  453   3.928   9.520   1.759
   54LYS    HZ2  454   3.815   9.629   1.803
   54LYS    HZ3  455   3.778   9.511   1.697
   54LYS      C  456   3.805   9.920   1.168
   54LYS      O  457   3.927   9.912   1.150
   55ASP      N  458   3.718   9.860   1.090
   55ASP      H  459   3.621   9.867   1.109
   55ASP     CA  460   3.765   9.784   0.976
   55ASP     HA  461   3.854   9.745   1.002
   55ASP     CB  462   3.668   9.672   0.944
   55ASP    HB1  463   3.698   9.626   0.861
   55ASP    HB2  464   3.577   9.711   0.930
   55ASP     CG  465   3.660   9.571   1.054
   55ASP    OD1  466   3.760   9.557   1.127
   55ASP    OD2  467   3.555   9.506   1.069
   55ASP      C  468   3.782   9.876   0.856
   55ASP      O  469   3.752   9.995   0.860
   56ASN      N  470   3.833   9.818   0.748
   56ASN      H  471   3.866   9.724   0.754
   56ASN     CA  472   3.843   9.888   0.620
   56ASN     HA  473   3.847   9.987   0.638
   56ASN     CB  474   3.972   9.848   0.550
   56ASN    HB1  475   4.050   9.887   0.600
   56ASN    HB2  476   3.971   9.885   0.457
   56ASN     CG  477   3.991   9.698   0.542
   56ASN    OD1  478   3.905   9.620   0.584
   56ASN    ND2  479   4.106   9.656   0.491
   56ASN   HD21  480   4.175   9.723   0.460
   56ASN   HD22  481   4.125   9.558   0.483
   56ASN      C  482   3.719   9.859   0.537
   56ASN      O  483   3.724   9.813   0.423
   57ASP      N  484   3.604   9.889   0.597
   57ASP      H  485   3.607   9.928   0.689
   57ASP     CA  486   3.474   9.867   0.534
   57ASP     HA  487   3.480   9.783   0.481
   57ASP     CB  488   3.366   9.848   0.638
   57ASP    HB1  489   3.277   9.849   0.593
   57ASP    HB2  490   3.371   9.923   0.704
   57ASP     CG  491   3.381   9.718   0.712
   57ASP    OD1  492   3.433   9.622   0.651
   57ASP    OD2  493   3.341   9.711   0.830
   57ASP      C  494   3.444   9.986   0.444
   57ASP      O  495   3.354  10.066   0.470
   58VAL      N  496   3.521   9.996   0.336
   58VAL      H  497   3.591   9.926   0.318
   58VAL     CA  498   3.506  10.107   0.243
   58VAL     HA  499   3.504  10.192   0.296
   58VAL     CB  500   3.626  10.109   0.147
   58VAL     HB  501   3.622  10.030   0.086
   58VAL    CG1  502   3.624  10.232   0.059
   58VAL   HG11  503   3.704  10.231  -0.002
   58VAL   HG12  504   3.540  10.233   0.005
   58VAL   HG13  505   3.628  10.314   0.116
   58VAL    CG2  506   3.755  10.100   0.226
   58VAL   HG21  507   3.833  10.102   0.163
   58VAL   HG22  508   3.762  10.178   0.289
   58VAL   HG23  509   3.757  10.015   0.279
   58VAL      C  510   3.374  10.094   0.169
   58VAL      O  511   3.311  10.194   0.134
   59GLN      N  512   3.329   9.970   0.147
   59GLN      H  513   3.388   9.893   0.171
   59GLN     CA  514   3.198   9.944   0.089
   59GLN     HA  515   3.196   9.993   0.002
   59GLN     CB  516   3.180   9.794   0.069
   59GLN    HB1  517   3.096   9.779   0.018
   59GLN    HB2  518   3.174   9.751   0.159
   59GLN     CG  519   3.293   9.729  -0.007
   59GLN    HG1  520   3.277   9.631  -0.012
   59GLN    HG2  521   3.379   9.746   0.042
   59GLN     CD  522   3.306   9.782  -0.147
   59GLN    OE1  523   3.207   9.806  -0.215
   59GLN    NE2  524   3.430   9.803  -0.191
   59GLN   HE21  525   3.509   9.784  -0.132
   59GLN   HE22  526   3.445   9.838  -0.283
   59GLN      C  527   3.088   9.998   0.177
   59GLN      O  528   2.994  10.064   0.130
   60ALA      N  529   3.098   9.972   0.308
   60ALA      H  530   3.177   9.920   0.343
   60ALA     CA  531   2.996  10.019   0.400
   60ALA     HA  532   2.909   9.998   0.356
   60ALA     CB  533   3.009   9.946   0.533
   60ALA    HB1  534   2.939   9.979   0.596
   60ALA    HB2  535   2.998   9.848   0.518
   60ALA    HB3  536   3.100   9.964   0.572
   60ALA      C  537   3.006  10.169   0.422
   60ALA      O  538   2.905  10.239   0.414
   61LEU      N  539   3.127  10.220   0.447
   61LEU      H  540   3.207  10.159   0.446
   61LEU     CA  541   3.148  10.361   0.476
   61LEU     HA  542   3.086  10.380   0.552
   61LEU     CB  543   3.294  10.386   0.514
   61LEU    HB1  544   3.313  10.484   0.508
   61LEU    HB2  545   3.353  10.337   0.450
   61LEU     CG  546   3.328  10.340   0.655
   61LEU     HG  547   3.296  10.247   0.671
   61LEU    CD1  548   3.477  10.340   0.675
   61LEU   HD11  549   3.499  10.310   0.768
   61LEU   HD12  550   3.520  10.278   0.609
   61LEU   HD13  551   3.513  10.433   0.661
   61LEU    CD2  552   3.262  10.434   0.752
   61LEU   HD21  553   3.284  10.406   0.846
   61LEU   HD22  554   3.296  10.527   0.737
   61LEU   HD23  555   3.163  10.432   0.738
   61LEU      C  556   3.111  10.451   0.360
   61LEU      O  557   3.060  10.561   0.384
   62ASN      N  558   3.132  10.407   0.237
   62ASN      H  559   3.179  10.320   0.221
   62ASN     CA  560   3.086  10.488   0.125
   62ASN     HA  561   3.119  10.582   0.140
   62ASN     CB  562   3.145  10.435  -0.005
   62ASN    HB1  563   3.096  10.353  -0.032
   62ASN    HB2  564   3.242  10.413   0.010
   62ASN     CG  565   3.136  10.536  -0.117
   62ASN    OD1  566   3.083  10.646  -0.099
   62ASN    ND2  567   3.188  10.500  -0.233
   62ASN   HD21  568   3.231  10.410  -0.243
   62ASN   HD22  569   3.185  10.563  -0.311
   62ASN      C  570   2.934  10.486   0.121
   62ASN      O  571   2.870  10.588   0.094
   63LYS      N  572   2.874  10.372   0.153
   63LYS      H  573   2.929  10.293   0.179
   63LYS     CA  574   2.729  10.363   0.150
   63LYS     HA  575   2.701  10.411   0.067
   63LYS     CB  576   2.686  10.217   0.146
   63LYS    HB1  577   2.715  10.173   0.231
   63LYS    HB2  578   2.731  10.173   0.069
   63LYS     CG  579   2.537  10.199   0.131
   63LYS    HG1  580   2.507  10.247   0.049
   63LYS    HG2  581   2.491  10.238   0.211
   63LYS     CD  582   2.502  10.053   0.120
   63LYS    HD1  583   2.564  10.010   0.054
   63LYS    HD2  584   2.408  10.044   0.088
   63LYS     CE  585   2.516   9.985   0.254
   63LYS    HE1  586   2.608  10.002   0.291
   63LYS    HE2  587   2.502   9.887   0.243
   63LYS     NZ  588   2.415  10.038   0.350
   63LYS    HZ1  589   2.426   9.992   0.438
   63LYS    HZ2  590   2.429  10.137   0.362
   63LYS    HZ3  591   2.324  10.021   0.314
   63LYS      C  592   2.667  10.432   0.270
   63LYS      O  593   2.565  10.501   0.255
   64LEU      N  594   2.726  10.418   0.388
   64LEU      H  595   2.816  10.374   0.394
   64LEU     CA  596   2.661  10.466   0.509
   64LEU     HA  597   2.566  10.439   0.501
   64LEU     CB  598   2.727  10.402   0.632
   64LEU    HB1  599   2.823  10.431   0.634
   64LEU    HB2  600   2.722  10.303   0.621
   64LEU     CG  601   2.667  10.436   0.768
   64LEU     HG  602   2.674  10.535   0.784
   64LEU    CD1  603   2.521  10.397   0.771
   64LEU   HD11  604   2.483  10.420   0.860
   64LEU   HD12  605   2.472  10.447   0.700
   64LEU   HD13  606   2.513  10.299   0.755
   64LEU    CD2  607   2.743  10.363   0.877
   64LEU   HD21  608   2.704  10.386   0.966
   64LEU   HD22  609   2.737  10.265   0.862
   64LEU   HD23  610   2.839  10.391   0.875
   64LEU      C  611   2.665  10.617   0.519
   64LEU      O  612   2.569  10.678   0.567
   65LEU      N  613   2.772  10.679   0.472
   65LEU      H  614   2.845  10.626   0.429
   65LEU     CA  615   2.786  10.824   0.481
   65LEU     HA  616   2.757  10.845   0.574
   65LEU     CB  617   2.931  10.864   0.456
   65LEU    HB1  618   2.930  10.953   0.410
   65LEU    HB2  619   2.971  10.796   0.395
   65LEU     CG  620   3.024  10.877   0.576
   65LEU     HG  621   2.979  10.935   0.644
   65LEU    CD1  622   3.052  10.746   0.647
   65LEU   HD11  623   3.114  10.763   0.724
   65LEU   HD12  624   2.967  10.707   0.680
   65LEU   HD13  625   3.095  10.682   0.583
   65LEU    CD2  626   3.154  10.939   0.529
   65LEU   HD21  627   3.217  10.949   0.607
   65LEU   HD22  628   3.196  10.881   0.460
   65LEU   HD23  629   3.136  11.029   0.490
   65LEU      C  630   2.695  10.900   0.386
   65LEU      O  631   2.610  10.977   0.430
   66LYS      N  632   2.711  10.877   0.256
   66LYS      H  633   2.767  10.800   0.226
   66LYS     CA  634   2.649  10.963   0.156
   66LYS     HA  635   2.671  11.056   0.188
   66LYS     CB  636   2.707  10.932   0.017
   66LYS    HB1  637   2.807  10.932   0.023
   66LYS    HB2  638   2.678  11.004  -0.046
   66LYS     CG  639   2.664  10.798  -0.040
   66LYS    HG1  640   2.565  10.797  -0.047
   66LYS    HG2  641   2.695  10.726   0.022
   66LYS     CD  642   2.722  10.772  -0.176
   66LYS    HD1  643   2.822  10.776  -0.171
   66LYS    HD2  644   2.690  10.842  -0.240
   66LYS     CE  645   2.679  10.635  -0.223
   66LYS    HE1  646   2.707  10.567  -0.156
   66LYS    HE2  647   2.722  10.615  -0.311
   66LYS     NZ  648   2.532  10.629  -0.239
   66LYS    HZ1  649   2.506  10.538  -0.270
   66LYS    HZ2  650   2.489  10.649  -0.151
   66LYS    HZ3  651   2.503  10.697  -0.306
   66LYS      C  652   2.498  10.949   0.150
   66LYS      O  653   2.431  11.041   0.102
   67TYR      N  654   2.443  10.838   0.198
   67TYR      H  655   2.498  10.774   0.252
   67TYR     CA  656   2.303  10.811   0.172
   67TYR     HA  657   2.286  10.846   0.080
   67TYR     CB  658   2.276  10.661   0.175
   67TYR    HB1  659   2.290  10.628   0.268
   67TYR    HB2  660   2.341  10.616   0.113
   67TYR     CG  661   2.136  10.626   0.132
   67TYR    CD1  662   2.101  10.630  -0.002
   67TYR    HD1  663   2.170  10.655  -0.070
   67TYR    CE1  664   1.973  10.600  -0.044
   67TYR    HE1  665   1.950  10.604  -0.141
   67TYR     CZ  666   1.879  10.565   0.050
   67TYR     OH  667   1.751  10.535   0.008
   67TYR     HH  668   1.695  10.512   0.087
   67TYR    CE2  669   1.911  10.560   0.184
   67TYR    HE2  670   1.842  10.534   0.251
   67TYR    CD2  671   2.039  10.591   0.225
   67TYR    HD2  672   2.063  10.589   0.322
   67TYR      C  673   2.215  10.885   0.272
   67TYR      O  674   2.135  10.972   0.235
   68GLU      N  675   2.230  10.853   0.399
   68GLU      H  676   2.301  10.787   0.426
   68GLU     CA  677   2.145  10.913   0.501
   68GLU     HA  678   2.055  10.920   0.460
   68GLU     CB  679   2.140  10.824   0.625
   68GLU    HB1  680   2.091  10.873   0.697
   68GLU    HB2  681   2.234  10.806   0.655
   68GLU     CG  682   2.071  10.692   0.602
   68GLU    HG1  683   2.120  10.643   0.530
   68GLU    HG2  684   1.977  10.710   0.573
   68GLU     CD  685   2.069  10.607   0.727
   68GLU    OE1  686   2.133  10.647   0.826
   68GLU    OE2  687   2.004  10.501   0.726
   68GLU      C  688   2.195  11.052   0.538
   68GLU      O  689   2.292  11.102   0.482
   69ASP      N  690   2.126  11.114   0.634
   69ASP      H  691   2.041  11.074   0.667
   69ASP     CA  692   2.172  11.239   0.691
   69ASP     HA  693   2.256  11.268   0.644
   69ASP     CB  694   2.071  11.351   0.670
   69ASP    HB1  695   2.105  11.434   0.714
   69ASP    HB2  696   1.984  11.325   0.711
   69ASP     CG  697   2.049  11.380   0.524
   69ASP    OD1  698   2.143  11.356   0.445
   69ASP    OD2  699   1.938  11.424   0.487
   69ASP      C  700   2.196  11.210   0.839
   69ASP      O  701   2.112  11.236   0.926
   70CYS      N  702   2.313  11.156   0.868
   70CYS      H  703   2.381  11.148   0.795
   70CYS     CA  704   2.348  11.108   1.000
   70CYS     HA  705   2.271  11.132   1.058
   70CYS     CB  706   2.369  10.956   1.002
   70CYS    HB1  707   2.441  10.939   0.934
   70CYS    HB2  708   2.283  10.918   0.970
   70CYS     SG  709   2.414  10.892   1.164
   70CYS     HG  710   2.427  10.793   1.159
   70CYS      C  711   2.475  11.177   1.045
   70CYS      O  712   2.573  11.184   0.971
   71LYS      N  713   2.473  11.227   1.168
   71LYS      H  714   2.396  11.209   1.229
   71LYS     CA  715   2.583  11.308   1.213
   71LYS     HA  716   2.608  11.365   1.134
   71LYS     CB  717   2.539  11.396   1.330
   71LYS    HB1  718   2.620  11.439   1.371
   71LYS    HB2  719   2.493  11.340   1.398
   71LYS     CG  720   2.444  11.505   1.285
   71LYS    HG1  721   2.360  11.463   1.252
   71LYS    HG2  722   2.487  11.557   1.211
   71LYS     CD  723   2.410  11.599   1.397
   71LYS    HD1  724   2.495  11.639   1.434
   71LYS    HD2  725   2.363  11.549   1.469
   71LYS     CE  726   2.320  11.710   1.346
   71LYS    HE1  727   2.235  11.671   1.313
   71LYS    HE2  728   2.366  11.759   1.271
   71LYS     NZ  729   2.288  11.808   1.453
   71LYS    HZ1  730   2.229  11.880   1.416
   71LYS    HZ2  731   2.242  11.762   1.528
   71LYS    HZ3  732   2.373  11.849   1.487
   71LYS      C  733   2.703  11.222   1.251
   71LYS      O  734   2.691  11.117   1.314
   72VAL      N  735   2.820  11.270   1.211
   72VAL      H  736   2.823  11.361   1.169
   72VAL     CA  737   2.944  11.196   1.226
   72VAL     HA  738   2.920  11.100   1.234
   72VAL     CB  739   3.033  11.214   1.103
   72VAL     HB  740   3.119  11.163   1.114
   72VAL    CG1  741   2.963  11.161   0.981
   72VAL   HG11  742   3.022  11.173   0.901
   72VAL   HG12  743   2.944  11.064   0.994
   72VAL   HG13  744   2.878  11.211   0.967
   72VAL    CG2  745   3.065  11.361   1.086
   72VAL   HG21  746   3.124  11.374   1.006
   72VAL   HG22  747   2.981  11.413   1.074
   72VAL   HG23  748   3.113  11.395   1.167
   72VAL      C  749   3.015  11.244   1.352
   72VAL      O  750   3.130  11.207   1.377
   73HID      N  751   2.947  11.325   1.431
   73HID      H  752   2.854  11.350   1.405
   73HID     CA  753   3.002  11.379   1.554
   73HID     HA  754   3.102  11.379   1.543
   73HID     CB  755   2.953  11.521   1.573
   73HID    HB1  756   2.998  11.561   1.654
   73HID    HB2  757   2.854  11.520   1.587
   73HID     CG  758   2.983  11.608   1.456
   73HID    ND1  759   3.109  11.656   1.429
   73HID    HD1  760   3.191  11.639   1.485
   73HID    CE1  761   3.106  11.728   1.319
   73HID    HE1  762   3.185  11.775   1.278
   73HID    NE2  763   2.982  11.728   1.272
   73HID    CD2  764   2.904  11.653   1.356
   73HID    HD2  765   2.807  11.635   1.345
   73HID      C  766   2.965  11.292   1.673
   73HID      O  767   2.961  11.340   1.787
   74GLN      N  768   2.937  11.165   1.648
   74GLN      H  769   2.939  11.133   1.553
   74GLN     CA  770   2.904  11.070   1.753
   74GLN     HA  771   2.833  11.111   1.811
   74GLN     CB  772   2.851  10.941   1.691
   74GLN    HB1  773   2.829  10.877   1.765
   74GLN    HB2  774   2.923  10.902   1.633
   74GLN     CG  775   2.727  10.963   1.606
   74GLN    HG1  776   2.748  11.031   1.536
   74GLN    HG2  777   2.654  10.997   1.665
   74GLN     CD  778   2.681  10.836   1.538
   74GLN    OE1  779   2.742  10.730   1.552
   74GLN    NE2  780   2.572  10.846   1.463
   74GLN   HE21  781   2.526  10.934   1.454
   74GLN   HE22  782   2.537  10.766   1.415
   74GLN      C  783   3.029  11.044   1.835
   74GLN      O  784   3.113  10.963   1.796
   75ARG      N  785   3.042  11.113   1.947
   75ARG      H  786   2.968  11.172   1.978
   75ARG     CA  787   3.164  11.103   2.025
   75ARG     HA  788   3.239  11.107   1.958
   75ARG     CB  789   3.174  11.219   2.123
   75ARG    HB1  790   3.256  11.207   2.180
   75ARG    HB2  791   3.093  11.219   2.181
   75ARG     CG  792   3.184  11.353   2.055
   75ARG    HG1  793   3.174  11.426   2.123
   75ARG    HG2  794   3.112  11.361   1.987
   75ARG     CD  795   3.318  11.367   1.987
   75ARG    HD1  796   3.328  11.296   1.917
   75ARG    HD2  797   3.391  11.357   2.055
   75ARG     NE  798   3.334  11.497   1.922
   75ARG     HE  799   3.305  11.506   1.827
   75ARG     CZ  800   3.385  11.603   1.982
   75ARG    NH1  801   3.395  11.718   1.917
   75ARG   HH11  802   3.364  11.725   1.822
   75ARG   HH12  803   3.434  11.798   1.963
   75ARG    NH2  804   3.424  11.596   2.109
   75ARG   HH21  805   3.415  11.510   2.160
   75ARG   HH22  806   3.463  11.677   2.154
   75ARG      C  807   3.170  10.971   2.100
   75ARG      O  808   3.069  10.916   2.144
   76GLY      N  809   3.292  10.920   2.115
   76GLY      H  810   3.371  10.970   2.078
   76GLY     CA  811   3.315  10.795   2.183
   76GLY    HA1  812   3.407  10.764   2.158
   76GLY    HA2  813   3.247  10.730   2.150
   76GLY      C  814   3.304  10.810   2.334
   76GLY      O  815   3.275  10.917   2.387
   77ALA      N  816   3.327  10.698   2.402
   77ALA      H  817   3.354  10.615   2.353
   77ALA     CA  818   3.314  10.696   2.547
   77ALA     HA  819   3.225  10.738   2.566
   77ALA     CB  820   3.320  10.552   2.599
   77ALA    HB1  821   3.311  10.552   2.699
   77ALA    HB2  822   3.246  10.499   2.559
   77ALA    HB3  823   3.408  10.511   2.574
   77ALA      C  824   3.420  10.780   2.614
   77ALA      O  825   3.394  10.845   2.716
   78MET      N  826   3.540  10.782   2.559
   78MET      H  827   3.563  10.715   2.488
   78MET     CA  828   3.641  10.879   2.598
   78MET     HA  829   3.607  10.924   2.680
   78MET     CB  830   3.772  10.810   2.633
   78MET    HB1  831   3.759  10.754   2.714
   78MET    HB2  832   3.842  10.880   2.652
   78MET     CG  833   3.824  10.722   2.524
   78MET    HG1  834   3.838  10.782   2.445
   78MET    HG2  835   3.751  10.658   2.504
   78MET     SD  836   3.975  10.641   2.576
   78MET     CE  837   3.909  10.528   2.697
   78MET    HE1  838   3.984  10.474   2.736
   78MET    HE2  839   3.864  10.580   2.770
   78MET    HE3  840   3.844  10.467   2.653
   78MET      C  841   3.659  10.983   2.489
   78MET      O  842   3.766  11.042   2.475
   79GLY      N  843   3.554  11.006   2.412
   79GLY      H  844   3.475  10.946   2.417
   79GLY     CA  845   3.553  11.118   2.321
   79GLY    HA1  846   3.595  11.196   2.369
   79GLY    HA2  847   3.458  11.139   2.301
   79GLY      C  848   3.626  11.095   2.192
   79GLY      O  849   3.722  11.166   2.160
   80GLU      N  850   3.584  10.995   2.116
   80GLU      H  851   3.507  10.940   2.146
   80GLU     CA  852   3.648  10.965   1.990
   80GLU     HA  853   3.745  10.990   2.002
   80GLU     CB  854   3.633  10.817   1.958
   80GLU    HB1  855   3.686  10.797   1.876
   80GLU    HB2  856   3.537  10.798   1.941
   80GLU     CG  857   3.680  10.725   2.067
   80GLU    HG1  858   3.655  10.632   2.043
   80GLU    HG2  859   3.635  10.751   2.152
   80GLU     CD  860   3.828  10.730   2.089
   80GLU    OE1  861   3.902  10.758   1.992
   80GLU    OE2  862   3.872  10.704   2.203
   80GLU      C  863   3.584  11.046   1.878
   80GLU      O  864   3.477  11.104   1.893
   81THR      N  865   3.651  11.047   1.764
   81THR      H  866   3.750  11.033   1.765
   81THR     CA  867   3.584  11.068   1.637
   81THR     HA  868   3.489  11.086   1.659
   81THR     CB  869   3.640  11.187   1.560
   81THR     HB  870   3.588  11.205   1.477
   81THR    CG2  871   3.640  11.310   1.648
   81THR   HG21  872   3.677  11.388   1.597
   81THR   HG22  873   3.547  11.331   1.677
   81THR   HG23  874   3.697  11.294   1.729
   81THR    OG1  875   3.774  11.156   1.520
   81THR    HG1  876   3.813  11.233   1.469
   81THR      C  877   3.603  10.943   1.554
   81THR      O  878   3.680  10.854   1.589
   82ALA      N  879   3.534  10.940   1.440
   82ALA      H  880   3.467  11.011   1.420
   82ALA     CA  881   3.558  10.834   1.345
   82ALA     HA  882   3.551  10.750   1.398
   82ALA     CB  883   3.454  10.838   1.234
   82ALA    HB1  884   3.472  10.764   1.169
   82ALA    HB2  885   3.363  10.827   1.273
   82ALA    HB3  886   3.460  10.926   1.187
   82ALA      C  887   3.697  10.843   1.286
   82ALA      O  888   3.756  10.741   1.251
   83LEU      N  889   3.752  10.963   1.279
   83LEU      H  890   3.703  11.043   1.315
   83LEU     CA  891   3.883  10.980   1.220
   83LEU     HA  892   3.886  10.924   1.137
   83LEU     CB  893   3.903  11.126   1.184
   83LEU    HB1  894   3.935  11.172   1.267
   83LEU    HB2  895   3.813  11.162   1.159
   83LEU     CG  896   3.999  11.166   1.072
   83LEU     HG  897   3.999  11.095   1.002
   83LEU    CD1  898   3.954  11.301   1.017
   83LEU   HD11  899   4.016  11.329   0.943
   83LEU   HD12  900   3.861  11.293   0.981
   83LEU   HD13  901   3.957  11.369   1.090
   83LEU    CD2  902   4.141  11.174   1.116
   83LEU   HD21  903   4.199  11.201   1.039
   83LEU   HD22  904   4.150  11.242   1.189
   83LEU   HD23  905   4.171  11.085   1.150
   83LEU      C  906   3.991  10.930   1.314
   83LEU      O  907   4.094  10.881   1.267
   84HIE      N  908   3.967  10.939   1.445
   84HIE      H  909   3.882  10.979   1.478
   84HIE     CA  910   4.066  10.890   1.540
   84HIE     HA  911   4.153  10.932   1.512
   84HIE     CB  912   4.028  10.932   1.682
   84HIE    HB1  913   4.085  10.881   1.747
   84HIE    HB2  914   3.932  10.911   1.698
   84HIE     CG  915   4.047  11.077   1.709
   84HIE    ND1  916   4.162  11.128   1.763
   84HIE    CE1  917   4.151  11.259   1.775
   84HIE    HE1  918   4.221  11.321   1.812
   84HIE    NE2  919   4.032  11.295   1.730
   84HIE    HE2  920   3.997  11.389   1.728
   84HIE    CD2  921   3.965  11.183   1.687
   84HIE    HD2  922   3.874  11.180   1.647
   84HIE      C  923   4.078  10.739   1.534
   84HIE      O  924   4.188  10.685   1.547
   85ILE      N  925   3.965  10.670   1.513
   85ILE      H  926   3.881  10.719   1.492
   85ILE     CA  927   3.964  10.525   1.520
   85ILE     HA  928   4.011  10.501   1.605
   85ILE     CB  929   3.820  10.473   1.523
   85ILE     HB  930   3.774  10.497   1.438
   85ILE    CG2  931   3.818  10.322   1.535
   85ILE   HG21  932   3.724  10.290   1.537
   85ILE   HG22  933   3.866  10.282   1.457
   85ILE   HG23  934   3.865  10.295   1.619
   85ILE    CG1  935   3.745  10.538   1.638
   85ILE   HG11  936   3.652  10.503   1.640
   85ILE   HG12  937   3.743  10.637   1.623
   85ILE     CD  938   3.806  10.513   1.772
   85ILE    HD1  939   3.752  10.559   1.842
   85ILE    HD2  940   3.808  10.415   1.790
   85ILE    HD3  941   3.900  10.549   1.773
   85ILE      C  942   4.041  10.467   1.403
   85ILE      O  943   4.123  10.376   1.420
   86ALA      N  944   4.019  10.521   1.283
   86ALA      H  945   3.949  10.592   1.272
   86ALA     CA  946   4.096  10.478   1.168
   86ALA     HA  947   4.089  10.379   1.167
   86ALA     CB  948   4.038  10.538   1.040
   86ALA    HB1  949   4.092  10.508   0.962
   86ALA    HB2  950   3.944  10.508   1.029
   86ALA    HB3  951   4.041  10.638   1.046
   86ALA      C  952   4.242  10.517   1.182
   86ALA      O  953   4.330  10.448   1.132
   87ALA      N  954   4.268  10.627   1.253
   87ALA      H  955   4.194  10.686   1.284
   87ALA     CA  956   4.406  10.660   1.284
   87ALA     HA  957   4.457  10.651   1.198
   87ALA     CB  958   4.414  10.803   1.336
   87ALA    HB1  959   4.510  10.826   1.357
   87ALA    HB2  960   4.380  10.866   1.266
   87ALA    HB3  961   4.359  10.812   1.419
   87ALA      C  962   4.463  10.564   1.386
   87ALA      O  963   4.573  10.510   1.366
   88LEU      N  964   4.391  10.541   1.494
   88LEU      H  965   4.300  10.582   1.503
   88LEU     CA  966   4.443  10.457   1.601
   88LEU     HA  967   4.537  10.488   1.618
   88LEU     CB  968   4.361  10.477   1.727
   88LEU    HB1  969   4.269  10.445   1.706
   88LEU    HB2  970   4.359  10.576   1.744
   88LEU     CG  971   4.398  10.413   1.859
   88LEU     HG  972   4.496  10.390   1.861
   88LEU    CD1  973   4.365  10.508   1.972
   88LEU   HD11  974   4.390  10.466   2.059
   88LEU   HD12  975   4.417  10.593   1.960
   88LEU   HD13  976   4.268  10.528   1.971
   88LEU    CD2  977   4.315  10.290   1.875
   88LEU   HD21  978   4.338  10.246   1.962
   88LEU   HD22  979   4.219  10.315   1.875
   88LEU   HD23  980   4.334  10.227   1.800
   88LEU      C  981   4.447  10.311   1.558
   88LEU      O  982   4.542  10.239   1.591
   89TYR      N  983   4.347  10.266   1.485
   89TYR      H  984   4.264  10.321   1.474
   89TYR     CA  985   4.359  10.135   1.421
   89TYR     HA  986   4.428  10.085   1.474
   89TYR     CB  987   4.225  10.063   1.425
   89TYR    HB1  988   4.231   9.981   1.368
   89TYR    HB2  989   4.155  10.124   1.389
   89TYR     CG  990   4.183  10.021   1.561
   89TYR    CD1  991   4.233   9.905   1.617
   89TYR    HD1  992   4.298   9.850   1.565
   89TYR    CE1  993   4.195   9.865   1.742
   89TYR    HE1  994   4.233   9.781   1.782
   89TYR     CZ  995   4.105   9.941   1.813
   89TYR     OH  996   4.068   9.899   1.938
   89TYR     HH  997   4.003   9.964   1.977
   89TYR    CE2  998   4.054  10.056   1.760
   89TYR    HE2  999   3.989  10.111   1.812
   89TYR    CD2 1000   4.093  10.096   1.635
   89TYR    HD2 1001   4.056  10.181   1.597
   89TYR      C 1002   4.409  10.147   1.278
   89TYR      O 1003   4.348  10.093   1.187
   90ASP      N 1004   4.518  10.223   1.262
   90ASP      H 1005   4.539  10.284   1.338
   90ASP     CA 1006   4.612  10.230   1.149
   90ASP     HA 1007   4.640  10.326   1.151
   90ASP     CB 1008   4.730  10.134   1.174
   90ASP    HB1 1009   4.769  10.155   1.264
   90ASP    HB2 1010   4.799  10.151   1.104
   90ASP     CG 1011   4.694   9.984   1.171
   90ASP    OD1 1012   4.581   9.941   1.142
   90ASP    OD2 1013   4.786   9.905   1.198
   90ASP      C 1014   4.553  10.209   1.009
   90ASP      O 1015   4.613  10.141   0.925
   91ASN      N 1016   4.440  10.270   0.982
   91ASN      H 1017   4.407  10.341   1.044
   91ASN     CA 1018   4.363  10.237   0.863
   91ASN     HA 1019   4.406  10.160   0.817
   91ASN     CB 1020   4.225  10.193   0.901
   91ASN    HB1 1021   4.172  10.274   0.926
   91ASN    HB2 1022   4.232  10.132   0.980
   91ASN     CG 1023   4.154  10.121   0.791
   91ASN    OD1 1024   4.203  10.110   0.679
   91ASN    ND2 1025   4.037  10.067   0.822
   91ASN   HD21 1026   4.001  10.076   0.915
   91ASN   HD22 1027   3.985  10.018   0.753
   91ASN      C 1028   4.362  10.360   0.773
   91ASN      O 1029   4.292  10.457   0.799
   92LEU      N 1030   4.446  10.352   0.664
   92LEU      H 1031   4.489  10.265   0.639
   92LEU     CA 1032   4.473  10.473   0.584
   92LEU     HA 1033   4.486  10.547   0.650
   92LEU     CB 1034   4.600  10.449   0.500
   92LEU    HB1 1035   4.582  10.374   0.437
   92LEU    HB2 1036   4.674  10.423   0.562
   92LEU     CG 1037   4.648  10.571   0.417
   92LEU     HG 1038   4.574  10.600   0.357
   92LEU    CD1 1039   4.683  10.691   0.505
   92LEU   HD11 1040   4.714  10.767   0.447
   92LEU   HD12 1041   4.603  10.719   0.557
   92LEU   HD13 1042   4.757  10.666   0.568
   92LEU    CD2 1043   4.771  10.531   0.334
   92LEU   HD21 1044   4.803  10.610   0.280
   92LEU   HD22 1045   4.845  10.502   0.395
   92LEU   HD23 1046   4.747  10.456   0.272
   92LEU      C 1047   4.355  10.509   0.491
   92LEU      O 1048   4.326  10.627   0.469
   93GLU      N 1049   4.298  10.406   0.419
   93GLU      H 1050   4.322  10.312   0.441
   93GLU     CA 1051   4.205  10.434   0.312
   93GLU     HA 1052   4.241  10.517   0.268
   93GLU     CB 1053   4.202  10.317   0.215
   93GLU    HB1 1054   4.135  10.336   0.143
   93GLU    HB2 1055   4.177  10.234   0.264
   93GLU     CG 1056   4.336  10.295   0.151
   93GLU    HG1 1057   4.404  10.280   0.223
   93GLU    HG2 1058   4.361  10.377   0.099
   93GLU     CD 1059   4.336  10.176   0.058
   93GLU    OE1 1060   4.234  10.105   0.053
   93GLU    OE2 1061   4.439  10.154  -0.010
   93GLU      C 1062   4.066  10.464   0.364
   93GLU      O 1063   3.986  10.528   0.294
   94ALA      N 1064   4.034  10.419   0.484
   94ALA      H 1065   4.096  10.357   0.532
   94ALA     CA 1066   3.909  10.460   0.546
   94ALA     HA 1067   3.838  10.446   0.478
   94ALA     CB 1068   3.880  10.374   0.667
   94ALA    HB1 1069   3.794  10.403   0.709
   94ALA    HB2 1070   3.873  10.279   0.639
   94ALA    HB3 1071   3.955  10.384   0.733
   94ALA      C 1072   3.915  10.607   0.584
   94ALA      O 1073   3.815  10.678   0.574
   95ALA      N 1074   4.033  10.654   0.626
   95ALA      H 1075   4.113  10.594   0.629
   95ALA     CA 1076   4.046  10.793   0.667
   95ALA     HA 1077   3.969  10.812   0.728
   95ALA     CB 1078   4.178  10.812   0.741
   95ALA    HB1 1079   4.187  10.908   0.769
   95ALA    HB2 1080   4.180  10.753   0.822
   95ALA    HB3 1081   4.254  10.788   0.681
   95ALA      C 1082   4.037  10.886   0.548
   95ALA      O 1083   3.986  10.998   0.561
   96MET      N 1084   4.085  10.842   0.432
   96MET      H 1085   4.125  10.750   0.427
   96MET     CA 1086   4.082  10.924   0.312
   96MET     HA 1087   4.126  11.011   0.337
   96MET     CB 1088   4.159  10.855   0.200
   96MET    HB1 1089   4.154  10.912   0.118
   96MET    HB2 1090   4.117  10.766   0.182
   96MET     CG 1091   4.304  10.832   0.232
   96MET    HG1 1092   4.342  10.784   0.153
   96MET    HG2 1093   4.305  10.772   0.312
   96MET     SD 1094   4.387  10.988   0.263
   96MET     CE 1095   4.382  11.060   0.100
   96MET    HE1 1096   4.426  11.150   0.102
   96MET    HE2 1097   4.431  11.001   0.036
   96MET    HE3 1098   4.287  11.070   0.071
   96MET      C 1099   3.940  10.953   0.269
   96MET      O 1100   3.912  11.062   0.217
   97VAL      N 1101   3.850  10.858   0.290
   97VAL      H 1102   3.880  10.769   0.325
   97VAL     CA 1103   3.710  10.882   0.263
   97VAL     HA 1104   3.704  10.926   0.173
   97VAL     CB 1105   3.636  10.748   0.261
   97VAL     HB 1106   3.643  10.706   0.352
   97VAL    CG1 1107   3.489  10.767   0.230
   97VAL   HG11 1108   3.444  10.678   0.229
   97VAL   HG12 1109   3.448  10.826   0.300
   97VAL   HG13 1110   3.480  10.810   0.140
   97VAL    CG2 1111   3.700  10.656   0.159
   97VAL   HG21 1112   3.652  10.569   0.158
   97VAL   HG22 1113   3.695  10.698   0.068
   97VAL   HG23 1114   3.796  10.641   0.183
   97VAL      C 1115   3.653  10.978   0.366
   97VAL      O 1116   3.570  11.063   0.333
   98LEU      N 1117   3.701  10.970   0.490
   98LEU      H 1118   3.771  10.901   0.512
   98LEU     CA 1119   3.654  11.060   0.593
   98LEU     HA 1120   3.555  11.056   0.583
   98LEU     CB 1121   3.701  11.013   0.730
   98LEU    HB1 1122   3.683  11.086   0.797
   98LEU    HB2 1123   3.800  10.996   0.726
   98LEU     CG 1124   3.632  10.887   0.777
   98LEU     HG 1125   3.644  10.814   0.710
   98LEU    CD1 1126   3.692  10.840   0.907
   98LEU   HD11 1127   3.646  10.757   0.937
   98LEU   HD12 1128   3.790  10.821   0.894
   98LEU   HD13 1129   3.681  10.911   0.976
   98LEU    CD2 1130   3.485  10.918   0.794
   98LEU   HD21 1131   3.437  10.836   0.825
   98LEU   HD22 1132   3.474  10.991   0.862
   98LEU   HD23 1133   3.447  10.948   0.707
   98LEU      C 1134   3.698  11.203   0.573
   98LEU      O 1135   3.637  11.293   0.631
   99MET      N 1136   3.802  11.227   0.492
   99MET      H 1137   3.852  11.151   0.450
   99MET     CA 1138   3.843  11.364   0.466
   99MET     HA 1139   3.850  11.407   0.556
   99MET     CB 1140   3.977  11.365   0.393
   99MET    HB1 1141   4.006  11.460   0.379
   99MET    HB2 1142   3.966  11.320   0.304
   99MET     CG 1143   4.086  11.294   0.468
   99MET    HG1 1144   4.166  11.299   0.408
   99MET    HG2 1145   4.055  11.199   0.475
   99MET     SD 1146   4.118  11.366   0.628
   99MET     CE 1147   4.221  11.239   0.698
   99MET    HE1 1148   4.249  11.266   0.791
   99MET    HE2 1149   4.171  11.153   0.701
   99MET    HE3 1150   4.303  11.228   0.641
   99MET      C 1151   3.740  11.438   0.383
   99MET      O 1152   3.725  11.560   0.396
  100GLU      N 1153   3.665  11.364   0.300
  100GLU      H 1154   3.672  11.265   0.302
  100GLU     CA 1155   3.574  11.429   0.208
  100GLU     HA 1156   3.623  11.509   0.172
  100GLU     CB 1157   3.537  11.330   0.097
  100GLU    HB1 1158   3.477  11.376   0.031
  100GLU    HB2 1159   3.490  11.252   0.137
  100GLU     CG 1160   3.658  11.279   0.023
  100GLU    HG1 1161   3.629  11.211  -0.043
  100GLU    HG2 1162   3.721  11.237   0.089
  100GLU     CD 1163   3.732  11.388  -0.050
  100GLU    OE1 1164   3.667  11.481  -0.102
  100GLU    OE2 1165   3.857  11.381  -0.055
  100GLU      C 1166   3.450  11.479   0.279
  100GLU      O 1167   3.412  11.595   0.263
  101ALA      N 1168   3.386  11.394   0.358
  101ALA      H 1169   3.422  11.302   0.371
  101ALA     CA 1170   3.264  11.435   0.425
  101ALA     HA 1171   3.214  11.489   0.357
  101ALA     CB 1172   3.183  11.313   0.467
  101ALA    HB1 1173   3.100  11.343   0.513
  101ALA    HB2 1174   3.160  11.260   0.386
  101ALA    HB3 1175   3.238  11.257   0.530
  101ALA      C 1176   3.292  11.524   0.544
  101ALA      O 1177   3.204  11.600   0.587
  102ALA      N 1178   3.413  11.517   0.600
  102ALA      H 1179   3.482  11.457   0.559
  102ALA     CA 1180   3.449  11.593   0.719
  102ALA     HA 1181   3.368  11.645   0.745
  102ALA     CB 1182   3.486  11.501   0.834
  102ALA    HB1 1183   3.511  11.556   0.914
  102ALA    HB2 1184   3.409  11.443   0.856
  102ALA    HB3 1185   3.565  11.445   0.808
  102ALA      C 1186   3.564  11.687   0.686
  102ALA      O 1187   3.680  11.646   0.683
  103PRO      N 1188   3.535  11.814   0.660
  103PRO     CD 1189   3.404  11.872   0.625
  103PRO    HD1 1190   3.339  11.860   0.700
  103PRO    HD2 1191   3.368  11.830   0.542
  103PRO     CG 1192   3.435  12.017   0.604
  103PRO    HG1 1193   3.419  12.069   0.688
  103PRO    HG2 1194   3.379  12.055   0.531
  103PRO     CB 1195   3.579  12.024   0.566
  103PRO    HB1 1196   3.618  12.114   0.589
  103PRO    HB2 1197   3.591  12.008   0.468
  103PRO     CA 1198   3.643  11.913   0.649
  103PRO     HA 1199   3.725  11.872   0.609
  103PRO      C 1200   3.689  11.965   0.783
  103PRO      O 1201   3.783  12.045   0.787
  104GLU      N 1202   3.627  11.922   0.892
  104GLU      H 1203   3.566  11.844   0.885
  104GLU     CA 1204   3.646  11.986   1.020
  104GLU     HA 1205   3.723  12.048   1.002
  104GLU     CB 1206   3.516  12.057   1.062
  104GLU    HB1 1207   3.491  12.124   0.992
  104GLU    HB2 1208   3.531  12.104   1.149
  104GLU     CG 1209   3.401  11.961   1.079
  104GLU    HG1 1210   3.420  11.903   1.158
  104GLU    HG2 1211   3.394  11.905   0.997
  104GLU     CD 1212   3.269  12.033   1.101
  104GLU    OE1 1213   3.269  12.157   1.100
  104GLU    OE2 1214   3.167  11.964   1.118
  104GLU      C 1215   3.688  11.892   1.132
  104GLU      O 1216   3.734  11.941   1.236
  105LEU      N 1217   3.675  11.761   1.114
  105LEU      H 1218   3.638  11.726   1.028
  105LEU     CA 1219   3.716  11.669   1.220
  105LEU     HA 1220   3.675  11.709   1.302
  105LEU     CB 1221   3.665  11.528   1.193
  105LEU    HB1 1222   3.711  11.466   1.257
  105LEU    HB2 1223   3.690  11.504   1.099
  105LEU     CG 1224   3.515  11.508   1.208
  105LEU     HG 1225   3.468  11.567   1.142
  105LEU    CD1 1226   3.477  11.365   1.178
  105LEU   HD11 1227   3.379  11.354   1.188
  105LEU   HD12 1228   3.504  11.343   1.084
  105LEU   HD13 1229   3.525  11.304   1.242
  105LEU    CD2 1230   3.471  11.547   1.348
  105LEU   HD21 1231   3.373  11.534   1.357
  105LEU   HD22 1232   3.519  11.490   1.415
  105LEU   HD23 1233   3.494  11.643   1.364
  105LEU      C 1234   3.866  11.663   1.239
  105LEU      O 1235   3.910  11.618   1.346
  106VAL      N 1236   3.944  11.706   1.141
  106VAL      H 1237   3.903  11.736   1.055
  106VAL     CA 1238   4.088  11.711   1.157
  106VAL     HA 1239   4.117  11.621   1.190
  106VAL     CB 1240   4.155  11.739   1.022
  106VAL     HB 1241   4.124  11.827   0.986
  106VAL    CG1 1242   4.305  11.747   1.037
  106VAL   HG11 1243   4.347  11.766   0.948
  106VAL   HG12 1244   4.329  11.821   1.100
  106VAL   HG13 1245   4.340  11.660   1.073
  106VAL    CG2 1246   4.117  11.632   0.924
  106VAL   HG21 1247   4.161  11.651   0.836
  106VAL   HG22 1248   4.148  11.543   0.958
  106VAL   HG23 1249   4.018  11.631   0.912
  106VAL      C 1250   4.125  11.815   1.262
  106VAL      O 1251   4.211  11.792   1.347
  107PHE      N 1252   4.054  11.927   1.262
  107PHE      H 1253   3.983  11.939   1.193
  107PHE     CA 1254   4.077  12.033   1.359
  107PHE     HA 1255   4.177  12.040   1.364
  107PHE     CB 1256   4.013  12.162   1.310
  107PHE    HB1 1257   4.022  12.232   1.381
  107PHE    HB2 1258   3.917  12.145   1.292
  107PHE     CG 1259   4.074  12.216   1.186
  107PHE    CD1 1260   4.188  12.293   1.193
  107PHE    HD1 1261   4.230  12.312   1.282
  107PHE    CE1 1262   4.246  12.344   1.079
  107PHE    HE1 1263   4.328  12.401   1.085
  107PHE     CZ 1264   4.190  12.316   0.956
  107PHE     HZ 1265   4.232  12.352   0.873
  107PHE    CE2 1266   4.076  12.238   0.948
  107PHE    HE2 1267   4.036  12.218   0.859
  107PHE    CD2 1268   4.019  12.188   1.063
  107PHE    HD2 1269   3.938  12.131   1.057
  107PHE      C 1270   4.025  12.001   1.498
  107PHE      O 1271   4.042  12.083   1.588
  108GLU      N 1272   3.961  11.887   1.518
  108GLU      H 1273   3.961  11.818   1.446
  108GLU     CA 1274   3.892  11.862   1.643
  108GLU     HA 1275   3.882  11.952   1.686
  108GLU     CB 1276   3.756  11.801   1.616
  108GLU    HB1 1277   3.769  11.712   1.573
  108GLU    HB2 1278   3.705  11.861   1.554
  108GLU     CG 1279   3.676  11.783   1.740
  108GLU    HG1 1280   3.732  11.732   1.806
  108GLU    HG2 1281   3.595  11.731   1.717
  108GLU     CD 1282   3.635  11.916   1.801
  108GLU    OE1 1283   3.616  12.014   1.726
  108GLU    OE2 1284   3.625  11.923   1.925
  108GLU      C 1285   3.973  11.772   1.734
  108GLU      O 1286   4.017  11.665   1.690
  109PRO      N 1287   3.994  11.808   1.859
  109PRO     CD 1288   3.966  11.940   1.918
  109PRO    HD1 1289   3.869  11.961   1.914
  109PRO    HD2 1290   4.018  12.012   1.871
  109PRO     CG 1291   4.012  11.925   2.059
  109PRO    HG1 1292   3.936  11.898   2.118
  109PRO    HG2 1293   4.051  12.011   2.093
  109PRO     CB 1294   4.116  11.820   2.058
  109PRO    HB1 1295   4.123  11.777   2.148
  109PRO    HB2 1296   4.205  11.859   2.033
  109PRO     CA 1297   4.066  11.722   1.953
  109PRO     HA 1298   4.139  11.671   1.908
  109PRO      C 1299   3.971  11.620   2.015
  109PRO      O 1300   3.854  11.612   1.981
  110MET      N 1301   4.025  11.543   2.108
  110MET      H 1302   4.124  11.550   2.125
  110MET     CA 1303   3.946  11.449   2.186
  110MET     HA 1304   3.869  11.425   2.128
  110MET     CB 1305   4.025  11.323   2.218
  110MET    HB1 1306   3.973  11.267   2.282
  110MET    HB2 1307   4.112  11.349   2.260
  110MET     CG 1308   4.055  11.240   2.097
  110MET    HG1 1309   4.107  11.300   2.036
  110MET    HG2 1310   3.966  11.220   2.056
  110MET     SD 1311   4.146  11.093   2.142
  110MET     CE 1312   4.018  11.007   2.231
  110MET    HE1 1313   4.054  10.920   2.264
  110MET    HE2 1314   3.989  11.063   2.309
  110MET    HE3 1315   3.941  10.991   2.170
  110MET      C 1316   3.898  11.516   2.314
  110MET      O 1317   3.939  11.628   2.346
  111THR      N 1318   3.810  11.448   2.385
  111THR      H 1319   3.801  11.349   2.374
  111THR     CA 1320   3.727  11.520   2.480
  111THR     HA 1321   3.718  11.610   2.436
  111THR     CB 1322   3.594  11.447   2.496
  111THR     HB 1323   3.609  11.355   2.532
  111THR    CG2 1324   3.502  11.524   2.586
  111THR   HG21 1325   3.416  11.475   2.595
  111THR   HG22 1326   3.545  11.535   2.676
  111THR   HG23 1327   3.485  11.615   2.547
  111THR    OG1 1328   3.531  11.437   2.367
  111THR    HG1 1329   3.444  11.390   2.376
  111THR      C 1330   3.789  11.546   2.617
  111THR      O 1331   3.818  11.662   2.647
  112SER      N 1332   3.812  11.444   2.700
  112SER      H 1333   3.820  11.350   2.667
  112SER     CA 1334   3.826  11.478   2.841
  112SER     HA 1335   3.885  11.559   2.837
  112SER     CB 1336   3.690  11.508   2.903
  112SER    HB1 1337   3.697  11.510   3.003
  112SER    HB2 1338   3.623  11.440   2.875
  112SER     OG 1339   3.639  11.633   2.864
  112SER     HG 1340   3.550  11.648   2.907
  112SER      C 1341   3.896  11.372   2.926
  112SER      O 1342   3.871  11.252   2.913
  113GLU      N 1343   3.983  11.421   3.014
  113GLU      H 1344   4.014  11.514   2.994
  113GLU     CA 1345   4.042  11.363   3.135
  113GLU     HA 1346   4.092  11.443   3.169
  113GLU     CB 1347   3.937  11.310   3.233
  113GLU    HB1 1348   3.984  11.258   3.304
  113GLU    HB2 1349   3.874  11.251   3.183
  113GLU     CG 1350   3.856  11.416   3.300
  113GLU    HG1 1351   3.903  11.504   3.289
  113GLU    HG2 1352   3.849  11.395   3.397
  113GLU     CD 1353   3.718  11.426   3.242
  113GLU    OE1 1354   3.680  11.331   3.170
  113GLU    OE2 1355   3.650  11.527   3.267
  113GLU      C 1356   4.141  11.252   3.113
  113GLU      O 1357   4.207  11.210   3.208
  114LEU      N 1358   4.151  11.202   2.996
  114LEU      H 1359   4.080  11.213   2.926
  114LEU     CA 1360   4.274  11.128   2.972
  114LEU     HA 1361   4.329  11.148   3.053
  114LEU     CB 1362   4.251  10.978   2.959
  114LEU    HB1 1363   4.329  10.941   2.908
  114LEU    HB2 1364   4.167  10.966   2.906
  114LEU     CG 1365   4.237  10.896   3.087
  114LEU     HG 1366   4.297  10.935   3.157
  114LEU    CD1 1367   4.098  10.902   3.146
  114LEU   HD11 1368   4.095  10.847   3.229
  114LEU   HD12 1369   4.076  10.997   3.168
  114LEU   HD13 1370   4.033  10.867   3.080
  114LEU    CD2 1371   4.278  10.753   3.058
  114LEU   HD21 1372   4.270  10.699   3.141
  114LEU   HD22 1373   4.219  10.715   2.987
  114LEU   HD23 1374   4.373  10.751   3.027
  114LEU      C 1375   4.344  11.177   2.848
  114LEU      O 1376   4.466  11.189   2.847
  115TYR      N 1377   4.269  11.204   2.743
  115TYR      H 1378   4.170  11.198   2.752
  115TYR     CA 1379   4.327  11.242   2.615
  115TYR     HA 1380   4.427  11.244   2.624
  115TYR     CB 1381   4.294  11.141   2.506
  115TYR    HB1 1382   4.335  11.176   2.421
  115TYR    HB2 1383   4.195  11.139   2.497
  115TYR     CG 1384   4.341  10.996   2.523
  115TYR    CD1 1385   4.436  10.959   2.617
  115TYR    HD1 1386   4.477  11.030   2.676
  115TYR    CE1 1387   4.476  10.828   2.632
  115TYR    HE1 1388   4.545  10.804   2.701
  115TYR     CZ 1389   4.421  10.731   2.551
  115TYR     OH 1390   4.461  10.601   2.564
  115TYR     HH 1391   4.412  10.544   2.498
  115TYR    CE2 1392   4.328  10.764   2.456
  115TYR    HE2 1393   4.290  10.694   2.397
  115TYR    CD2 1394   4.288  10.895   2.443
  115TYR    HD2 1395   4.220  10.919   2.374
  115TYR      C 1396   4.268  11.378   2.583
  115TYR      O 1397   4.173  11.387   2.504
  116GLU      N 1398   4.323  11.484   2.641
  116GLU      H 1399   4.402  11.472   2.702
  116GLU     CA 1400   4.271  11.618   2.617
  116GLU     HA 1401   4.179  11.608   2.580
  116GLU     CB 1402   4.262  11.699   2.746
  116GLU    HB1 1403   4.241  11.794   2.723
  116GLU    HB2 1404   4.351  11.696   2.793
  116GLU     CG 1405   4.157  11.648   2.840
  116GLU    HG1 1406   4.183  11.556   2.870
  116GLU    HG2 1407   4.070  11.644   2.791
  116GLU     CD 1408   4.141  11.737   2.962
  116GLU    OE1 1409   4.219  11.833   2.977
  116GLU    OE2 1410   4.050  11.709   3.044
  116GLU      C 1411   4.362  11.686   2.518
  116GLU      O 1412   4.481  11.704   2.545
  117GLY      N 1413   4.307  11.724   2.404
  117GLY      H 1414   4.211  11.705   2.386
  117GLY     CA 1415   4.386  11.793   2.306
  117GLY    HA1 1416   4.450  11.853   2.356
  117GLY    HA2 1417   4.324  11.849   2.252
  117GLY      C 1418   4.464  11.703   2.214
  117GLY      O 1419   4.539  11.753   2.130
  118GLN      N 1420   4.450  11.572   2.228
  118GLN      H 1421   4.393  11.536   2.301
  118GLN     CA 1422   4.518  11.482   2.137
  118GLN     HA 1423   4.613  11.514   2.126
  118GLN     CB 1424   4.520  11.341   2.194
  118GLN    HB1 1425   4.426  11.309   2.203
  118GLN    HB2 1426   4.563  11.344   2.284
  118GLN     CG 1427   4.596  11.243   2.109
  118GLN    HG1 1428   4.690  11.277   2.097
  118GLN    HG2 1429   4.552  11.236   2.020
  118GLN     CD 1430   4.601  11.107   2.172
  118GLN    OE1 1431   4.668  11.017   2.122
  118GLN    NE2 1432   4.528  11.089   2.281
  118GLN   HE21 1433   4.474  11.164   2.317
  118GLN   HE22 1434   4.528  11.000   2.327
  118GLN      C 1435   4.445  11.486   2.005
  118GLN      O 1436   4.341  11.421   1.988
  119THR      N 1437   4.496  11.564   1.911
  119THR      H 1438   4.575  11.623   1.930
  119THR     CA 1439   4.435  11.561   1.780
  119THR     HA 1440   4.337  11.554   1.798
  119THR     CB 1441   4.463  11.688   1.701
  119THR     HB 1442   4.443  11.769   1.757
  119THR    CG2 1443   4.606  11.691   1.653
  119THR   HG21 1444   4.623  11.775   1.601
  119THR   HG22 1445   4.668  11.688   1.732
  119THR   HG23 1446   4.623  11.612   1.594
  119THR    OG1 1447   4.378  11.691   1.586
  119THR    HG1 1448   4.396  11.774   1.534
  119THR      C 1449   4.485  11.441   1.703
  119THR      O 1450   4.581  11.374   1.742
  120ALA      N 1451   4.420  11.415   1.590
  120ALA      H 1452   4.351  11.479   1.558
  120ALA     CA 1453   4.449  11.295   1.513
  120ALA     HA 1454   4.450  11.222   1.581
  120ALA     CB 1455   4.341  11.273   1.408
  120ALA    HB1 1456   4.362  11.191   1.356
  120ALA    HB2 1457   4.253  11.263   1.453
  120ALA    HB3 1458   4.338  11.352   1.346
  120ALA      C 1459   4.585  11.300   1.445
  120ALA      O 1460   4.632  11.196   1.398
  121LEU      N 1461   4.648  11.416   1.440
  121LEU      H 1462   4.604  11.499   1.474
  121LEU     CA 1463   4.782  11.424   1.385
  121LEU     HA 1464   4.777  11.379   1.296
  121LEU     CB 1465   4.823  11.570   1.368
  121LEU    HB1 1466   4.824  11.613   1.459
  121LEU    HB2 1467   4.755  11.615   1.311
  121LEU     CG 1468   4.959  11.594   1.305
  121LEU     HG 1469   5.031  11.557   1.364
  121LEU    CD1 1470   4.966  11.524   1.172
  121LEU   HD11 1471   5.056  11.540   1.131
  121LEU   HD12 1472   4.953  11.426   1.185
  121LEU   HD13 1473   4.895  11.560   1.112
  121LEU    CD2 1474   4.986  11.742   1.290
  121LEU   HD21 1475   5.076  11.756   1.248
  121LEU   HD22 1476   4.916  11.783   1.232
  121LEU   HD23 1477   4.985  11.786   1.380
  121LEU      C 1478   4.882  11.350   1.472
  121LEU      O 1479   4.978  11.291   1.421
  122HID      N 1480   4.859  11.348   1.604
  122HID      H 1481   4.776  11.391   1.640
  122HID     CA 1482   4.953  11.285   1.695
  122HID     HA 1483   5.041  11.328   1.674
  122HID     CB 1484   4.914  11.311   1.840
  122HID    HB1 1485   4.979  11.264   1.900
  122HID    HB2 1486   4.822  11.276   1.855
  122HID     CG 1487   4.914  11.455   1.879
  122HID    ND1 1488   4.800  11.532   1.881
  122HID    HD1 1489   4.709  11.500   1.857
  122HID    CE1 1490   4.830  11.654   1.920
  122HID    HE1 1491   4.766  11.730   1.930
  122HID    NE2 1492   4.959  11.660   1.943
  122HID    CD2 1493   5.015  11.537   1.918
  122HID    HD2 1494   5.112  11.513   1.927
  122HID      C 1495   4.959  11.135   1.672
  122HID      O 1496   5.067  11.075   1.671
  123ILE      N 1497   4.843  11.074   1.651
  123ILE      H 1498   4.763  11.129   1.629
  123ILE     CA 1499   4.831  10.929   1.660
  123ILE     HA 1500   4.878  10.900   1.743
  123ILE     CB 1501   4.683  10.893   1.667
  123ILE     HB 1502   4.638  10.920   1.582
  123ILE    CG2 1503   4.664  10.745   1.682
  123ILE   HG21 1504   4.567  10.724   1.686
  123ILE   HG22 1505   4.705  10.698   1.604
  123ILE   HG23 1506   4.709  10.714   1.766
  123ILE    CG1 1507   4.623  10.964   1.787
  123ILE   HG11 1508   4.653  11.060   1.786
  123ILE   HG12 1509   4.657  10.920   1.870
  123ILE     CD 1510   4.474  10.962   1.790
  123ILE    HD1 1511   4.442  11.011   1.871
  123ILE    HD2 1512   4.439  11.007   1.708
  123ILE    HD3 1513   4.442  10.868   1.793
  123ILE      C 1514   4.900  10.862   1.543
  123ILE      O 1515   4.965  10.757   1.560
  124ALA      N 1516   4.893  10.922   1.425
  124ALA      H 1517   4.839  11.005   1.415
  124ALA     CA 1518   4.964  10.868   1.310
  124ALA     HA 1519   4.939  10.772   1.306
  124ALA     CB 1520   4.921  10.939   1.182
  124ALA    HB1 1521   4.971  10.901   1.104
  124ALA    HB2 1522   4.823  10.927   1.168
  124ALA    HB3 1523   4.942  11.037   1.190
  124ALA      C 1524   5.114  10.878   1.328
  124ALA      O 1525   5.189  10.792   1.280
  125VAL      N 1526   5.159  10.981   1.399
  125VAL      H 1527   5.095  11.051   1.431
  125VAL     CA 1528   5.301  10.993   1.430
  125VAL     HA 1529   5.353  10.978   1.345
  125VAL     CB 1530   5.329  11.134   1.483
  125VAL     HB 1531   5.272  11.152   1.563
  125VAL    CG1 1532   5.471  11.149   1.527
  125VAL   HG11 1533   5.486  11.242   1.561
  125VAL   HG12 1534   5.491  11.084   1.600
  125VAL   HG13 1535   5.532  11.132   1.450
  125VAL    CG2 1536   5.298  11.234   1.376
  125VAL   HG21 1537   5.317  11.326   1.410
  125VAL   HG22 1538   5.356  11.216   1.296
  125VAL   HG23 1539   5.202  11.227   1.350
  125VAL      C 1540   5.343  10.885   1.527
  125VAL      O 1541   5.451  10.826   1.513
  126VAL      N 1542   5.257  10.853   1.623
  126VAL      H 1543   5.172  10.904   1.631
  126VAL     CA 1544   5.285  10.745   1.717
  126VAL     HA 1545   5.377  10.762   1.755
  126VAL     CB 1546   5.182  10.748   1.831
  126VAL     HB 1547   5.090  10.740   1.793
  126VAL    CG1 1548   5.200  10.633   1.926
  126VAL   HG11 1549   5.132  10.639   1.999
  126VAL   HG12 1550   5.190  10.547   1.876
  126VAL   HG13 1551   5.292  10.637   1.966
  126VAL    CG2 1552   5.194  10.878   1.905
  126VAL   HG21 1553   5.128  10.881   1.979
  126VAL   HG22 1554   5.287  10.887   1.943
  126VAL   HG23 1555   5.177  10.954   1.842
  126VAL      C 1556   5.288  10.611   1.644
  126VAL      O 1557   5.368  10.524   1.676
  127ASN      N 1558   5.208  10.597   1.539
  127ASN      H 1559   5.141  10.668   1.518
  127ASN     CA 1560   5.218  10.479   1.454
  127ASN     HA 1561   5.248  10.406   1.516
  127ASN     CB 1562   5.083  10.446   1.394
  127ASN    HB1 1563   5.096  10.384   1.317
  127ASN    HB2 1564   5.041  10.531   1.362
  127ASN     CG 1565   4.992  10.381   1.495
  127ASN    OD1 1566   5.036  10.301   1.576
  127ASN    ND2 1567   4.863  10.414   1.489
  127ASN   HD21 1568   4.832  10.479   1.420
  127ASN   HD22 1569   4.799  10.374   1.554
  127ASN      C 1570   5.323  10.494   1.345
  127ASN      O 1571   5.316  10.427   1.242
  128GLN      N 1572   5.414  10.590   1.361
  128GLN      H 1573   5.387  10.670   1.415
  128GLN     CA 1574   5.550  10.589   1.307
  128GLN     HA 1575   5.595  10.667   1.352
  128GLN     CB 1576   5.618  10.455   1.342
  128GLN    HB1 1577   5.571  10.383   1.292
  128GLN    HB2 1578   5.607  10.440   1.440
  128GLN     CG 1579   5.765  10.440   1.312
  128GLN    HG1 1580   5.816  10.512   1.360
  128GLN    HG2 1581   5.780  10.450   1.214
  128GLN     CD 1582   5.817  10.305   1.356
  128GLN    OE1 1583   5.743  10.224   1.411
  128GLN    NE2 1584   5.945  10.280   1.330
  128GLN   HE21 1585   6.001  10.349   1.284
  128GLN   HE22 1586   5.986  10.193   1.357
  128GLN      C 1587   5.556  10.615   1.156
  128GLN      O 1588   5.661  10.658   1.106
  129ASN      N 1589   5.444  10.599   1.086
  129ASN      H 1590   5.375  10.540   1.127
  129ASN     CA 1591   5.410  10.657   0.956
  129ASN     HA 1592   5.419  10.756   0.968
  129ASN     CB 1593   5.503  10.617   0.841
  129ASN    HB1 1594   5.486  10.521   0.818
  129ASN    HB2 1595   5.598  10.628   0.871
  129ASN     CG 1596   5.482  10.702   0.715
  129ASN    OD1 1597   5.398  10.793   0.713
  129ASN    ND2 1598   5.556  10.672   0.610
  129ASN   HD21 1599   5.622  10.597   0.615
  129ASN   HD22 1600   5.547  10.725   0.525
  129ASN      C 1601   5.271  10.609   0.923
  129ASN      O 1602   5.228  10.504   0.971
  130MET      N 1603   5.200  10.685   0.843
  130MET      H 1604   5.218  10.784   0.839
  130MET     CA 1605   5.097  10.626   0.761
  130MET     HA 1606   5.120  10.529   0.754
  130MET     CB 1607   4.961  10.646   0.828
  130MET    HB1 1608   4.928  10.737   0.805
  130MET    HB2 1609   4.974  10.640   0.927
  130MET     CG 1610   4.855  10.546   0.788
  130MET    HG1 1611   4.840  10.558   0.690
  130MET    HG2 1612   4.772  10.571   0.838
  130MET     SD 1613   4.918  10.384   0.831
  130MET     CE 1614   4.920  10.400   1.009
  130MET    HE1 1615   4.954  10.315   1.050
  130MET    HE2 1616   4.980  10.476   1.035
  130MET    HE3 1617   4.828  10.418   1.042
  130MET      C 1618   5.098  10.688   0.622
  130MET      O 1619   5.021  10.646   0.536
  131ASN      N 1620   5.186  10.788   0.599
  131ASN      H 1621   5.266  10.794   0.659
  131ASN     CA 1622   5.174  10.888   0.493
  131ASN     HA 1623   5.247  10.954   0.513
  131ASN     CB 1624   5.200  10.829   0.355
  131ASN    HB1 1625   5.194  10.901   0.286
  131ASN    HB2 1626   5.133  10.758   0.336
  131ASN     CG 1627   5.336  10.768   0.347
  131ASN    OD1 1628   5.433  10.823   0.399
  131ASN    ND2 1629   5.345  10.651   0.284
  131ASN   HD21 1630   5.264  10.609   0.245
  131ASN   HD22 1631   5.434  10.606   0.276
  131ASN      C 1632   5.039  10.958   0.498
  131ASN      O 1633   4.986  11.003   0.397
  132LEU      N 1634   4.985  10.966   0.619
  132LEU      H 1635   5.033  10.920   0.694
  132LEU     CA 1636   4.863  11.036   0.650
  132LEU     HA 1637   4.807  11.032   0.568
  132LEU     CB 1638   4.795  10.968   0.768
  132LEU    HB1 1639   4.857  10.979   0.847
  132LEU    HB2 1640   4.787  10.871   0.745
  132LEU     CG 1641   4.658  11.013   0.814
  132LEU     HG 1642   4.655  11.111   0.834
  132LEU    CD1 1643   4.560  10.984   0.705
  132LEU   HD11 1644   4.469  11.013   0.734
  132LEU   HD12 1645   4.587  11.034   0.622
  132LEU   HD13 1646   4.560  10.886   0.686
  132LEU    CD2 1647   4.624  10.938   0.939
  132LEU   HD21 1648   4.534  10.966   0.971
  132LEU   HD22 1649   4.624  10.840   0.920
  132LEU   HD23 1650   4.693  10.958   1.009
  132LEU      C 1651   4.892  11.180   0.683
  132LEU      O 1652   4.810  11.267   0.658
  133VAL      N 1653   5.012  11.202   0.737
  133VAL      H 1654   5.069  11.124   0.761
  133VAL     CA 1655   5.063  11.336   0.762
  133VAL     HA 1656   4.998  11.384   0.820
  133VAL     CB 1657   5.199  11.324   0.833
  133VAL     HB 1658   5.267  11.283   0.772
  133VAL    CG1 1659   5.254  11.459   0.869
  133VAL   HG11 1660   5.343  11.448   0.915
  133VAL   HG12 1661   5.267  11.514   0.786
  133VAL   HG13 1662   5.191  11.506   0.930
  133VAL    CG2 1663   5.185  11.235   0.954
  133VAL   HG21 1664   5.274  11.227   1.000
  133VAL   HG22 1665   5.118  11.275   1.017
  133VAL   HG23 1666   5.155  11.145   0.925
  133VAL      C 1667   5.074  11.413   0.631
  133VAL      O 1668   5.053  11.534   0.627
  134ARG      N 1669   5.108  11.342   0.523
  134ARG      H 1670   5.148  11.251   0.536
  134ARG     CA 1671   5.089  11.392   0.388
  134ARG     HA 1672   5.153  11.469   0.378
  134ARG     CB 1673   5.120  11.282   0.288
  134ARG    HB1 1674   5.105  11.318   0.196
  134ARG    HB2 1675   5.058  11.206   0.305
  134ARG     CG 1676   5.260  11.228   0.293
  134ARG    HG1 1677   5.262  11.139   0.248
  134ARG    HG2 1678   5.287  11.217   0.389
  134ARG     CD 1679   5.358  11.321   0.224
  134ARG    HD1 1680   5.366  11.407   0.275
  134ARG    HD2 1681   5.328  11.340   0.131
  134ARG     NE 1682   5.490  11.260   0.218
  134ARG     HE 1683   5.502  11.171   0.261
  134ARG     CZ 1684   5.595  11.315   0.160
  134ARG    NH1 1685   5.584  11.433   0.101
  134ARG   HH11 1686   5.496  11.481   0.100
  134ARG   HH12 1687   5.664  11.475   0.057
  134ARG    NH2 1688   5.711  11.251   0.159
  134ARG   HH21 1689   5.719  11.161   0.202
  134ARG   HH22 1690   5.791  11.293   0.115
  134ARG      C 1691   4.946  11.440   0.368
  134ARG      O 1692   4.922  11.556   0.330
  135ALA      N 1693   4.849  11.354   0.398
  135ALA      H 1694   4.872  11.265   0.437
  135ALA     CA 1695   4.711  11.390   0.374
  135ALA     HA 1696   4.711  11.436   0.285
  135ALA     CB 1697   4.625  11.264   0.371
  135ALA    HB1 1698   4.530  11.289   0.354
  135ALA    HB2 1699   4.657  11.204   0.298
  135ALA    HB3 1700   4.633  11.217   0.459
  135ALA      C 1701   4.660  11.487   0.478
  135ALA      O 1702   4.577  11.574   0.447
  136LEU      N 1703   4.707  11.475   0.602
  136LEU      H 1704   4.776  11.406   0.623
  136LEU     CA 1705   4.658  11.564   0.707
  136LEU     HA 1706   4.559  11.565   0.697
  136LEU     CB 1707   4.698  11.511   0.845
  136LEU    HB1 1708   4.685  11.584   0.912
  136LEU    HB2 1709   4.795  11.486   0.842
  136LEU     CG 1710   4.618  11.390   0.890
  136LEU     HG 1711   4.627  11.316   0.823
  136LEU    CD1 1712   4.671  11.338   1.022
  136LEU   HD11 1713   4.618  11.259   1.050
  136LEU   HD12 1714   4.767  11.312   1.011
  136LEU   HD13 1715   4.664  11.410   1.091
  136LEU    CD2 1716   4.473  11.429   0.900
  136LEU   HD21 1717   4.420  11.350   0.930
  136LEU   HD22 1718   4.463  11.503   0.967
  136LEU   HD23 1719   4.441  11.460   0.811
  136LEU      C 1720   4.710  11.705   0.688
  136LEU      O 1721   4.634  11.802   0.703
  137LEU      N 1722   4.837  11.721   0.655
  137LEU      H 1723   4.898  11.642   0.645
  137LEU     CA 1724   4.886  11.856   0.633
  137LEU     HA 1725   4.842  11.913   0.703
  137LEU     CB 1726   5.036  11.861   0.652
  137LEU    HB1 1727   5.069  11.953   0.631
  137LEU    HB2 1728   5.080  11.796   0.590
  137LEU     CG 1729   5.071  11.826   0.796
  137LEU     HG 1730   5.042  11.733   0.815
  137LEU    CD1 1731   5.220  11.832   0.816
  137LEU   HD11 1732   5.242  11.809   0.911
  137LEU   HD12 1733   5.265  11.767   0.755
  137LEU   HD13 1734   5.253  11.925   0.796
  137LEU    CD2 1735   4.999  11.918   0.893
  137LEU   HD21 1736   5.024  11.894   0.987
  137LEU   HD22 1737   5.026  12.013   0.875
  137LEU   HD23 1738   4.901  11.909   0.881
  137LEU      C 1739   4.846  11.909   0.497
  137LEU      O 1740   4.855  12.029   0.474
  138ALA      N 1741   4.800  11.822   0.407
  138ALA      H 1742   4.815  11.724   0.420
  138ALA     CA 1743   4.729  11.871   0.290
  138ALA     HA 1744   4.790  11.939   0.249
  138ALA     CB 1745   4.702  11.757   0.192
  138ALA    HB1 1746   4.654  11.793   0.112
  138ALA    HB2 1747   4.789  11.717   0.163
  138ALA    HB3 1748   4.647  11.687   0.237
  138ALA      C 1749   4.599  11.937   0.330
  138ALA      O 1750   4.553  12.029   0.262
  139ARG      N 1751   4.539  11.894   0.440
  139ARG      H 1752   4.577  11.815   0.488
  139ARG     CA 1753   4.420  11.958   0.493
  139ARG     HA 1754   4.379  12.003   0.414
  139ARG     CB 1755   4.327  11.853   0.553
  139ARG    HB1 1756   4.245  11.899   0.586
  139ARG    HB2 1757   4.374  11.810   0.630
  139ARG     CG 1758   4.286  11.745   0.456
  139ARG    HG1 1759   4.232  11.677   0.504
  139ARG    HG2 1760   4.368  11.702   0.419
  139ARG     CD 1761   4.205  11.802   0.343
  139ARG    HD1 1762   4.265  11.855   0.282
  139ARG    HD2 1763   4.134  11.862   0.380
  139ARG     NE 1764   4.142  11.695   0.265
  139ARG     HE 1765   4.049  11.669   0.289
  139ARG     CZ 1766   4.200  11.631   0.165
  139ARG    NH1 1767   4.324  11.661   0.130
  139ARG   HH11 1768   4.374  11.732   0.179
  139ARG   HH12 1769   4.368  11.613   0.054
  139ARG    NH2 1770   4.135  11.536   0.101
  139ARG   HH21 1771   4.042  11.513   0.128
  139ARG   HH22 1772   4.179  11.488   0.025
  139ARG      C 1773   4.452  12.065   0.596
  139ARG      O 1774   4.368  12.091   0.683
  140ARG      N 1775   4.571  12.125   0.586
  140ARG      H 1776   4.632  12.092   0.514
  140ARG     CA 1777   4.623  12.236   0.670
  140ARG     HA 1778   4.722  12.233   0.656
  140ARG     CB 1779   4.570  12.373   0.622
  140ARG    HB1 1780   4.598  12.383   0.526
  140ARG    HB2 1781   4.616  12.443   0.677
  140ARG     CG 1782   4.420  12.403   0.628
  140ARG    HG1 1783   4.390  12.402   0.723
  140ARG    HG2 1784   4.370  12.334   0.576
  140ARG     CD 1785   4.390  12.538   0.569
  140ARG    HD1 1786   4.449  12.607   0.611
  140ARG    HD2 1787   4.295  12.562   0.586
  140ARG     NE 1788   4.413  12.540   0.425
  140ARG     HE 1789   4.435  12.454   0.380
  140ARG     CZ 1790   4.407  12.649   0.350
  140ARG    NH1 1791   4.380  12.766   0.406
  140ARG   HH11 1792   4.365  12.772   0.505
  140ARG   HH12 1793   4.376  12.849   0.350
  140ARG    NH2 1794   4.429  12.642   0.220
  140ARG   HH21 1795   4.451  12.554   0.178
  140ARG   HH22 1796   4.425  12.725   0.164
  140ARG      C 1797   4.600  12.214   0.820
  140ARG      O 1798   4.558  12.303   0.894
  141ALA      N 1799   4.633  12.093   0.864
  141ALA      H 1800   4.669  12.025   0.800
  141ALA     CA 1801   4.618  12.058   1.005
  141ALA     HA 1802   4.525  12.082   1.030
  141ALA     CB 1803   4.643  11.909   1.024
  141ALA    HB1 1804   4.633  11.886   1.121
  141ALA    HB2 1805   4.577  11.857   0.970
  141ALA    HB3 1806   4.736  11.887   0.994
  141ALA      C 1807   4.715  12.137   1.091
  141ALA      O 1808   4.829  12.163   1.053
  142SER      N 1809   4.667  12.178   1.209
  142SER      H 1810   4.573  12.156   1.234
  142SER     CA 1811   4.749  12.254   1.301
  142SER     HA 1812   4.789  12.328   1.246
  142SER     CB 1813   4.664  12.311   1.414
  142SER    HB1 1814   4.615  12.238   1.461
  142SER    HB2 1815   4.600  12.379   1.379
  142SER     OG 1816   4.746  12.376   1.510
  142SER     HG 1817   4.689  12.413   1.583
  142SER      C 1818   4.859  12.167   1.359
  142SER      O 1819   4.843  12.045   1.369
  143VAL      N 1820   4.971  12.229   1.394
  143VAL      H 1821   4.978  12.328   1.382
  143VAL     CA 1822   5.084  12.157   1.450
  143VAL     HA 1823   5.054  12.062   1.455
  143VAL     CB 1824   5.207  12.168   1.359
  143VAL     HB 1825   5.284  12.118   1.398
  143VAL    CG1 1826   5.177  12.109   1.224
  143VAL   HG11 1827   5.258  12.117   1.166
  143VAL   HG12 1828   5.153  12.013   1.234
  143VAL   HG13 1829   5.101  12.159   1.182
  143VAL    CG2 1830   5.248  12.312   1.346
  143VAL   HG21 1831   5.329  12.319   1.287
  143VAL   HG22 1832   5.173  12.365   1.306
  143VAL   HG23 1833   5.271  12.349   1.436
  143VAL      C 1834   5.116  12.205   1.590
  143VAL      O 1835   5.219  12.170   1.646
  144SER      N 1836   5.030  12.287   1.648
  144SER      H 1837   4.945  12.311   1.601
  144SER     CA 1838   5.058  12.343   1.779
  144SER     HA 1839   5.149  12.306   1.801
  144SER     CB 1840   5.058  12.496   1.772
  144SER    HB1 1841   4.969  12.531   1.742
  144SER    HB2 1842   5.130  12.529   1.710
  144SER     OG 1843   5.084  12.551   1.899
  144SER     HG 1844   5.084  12.651   1.893
  144SER      C 1845   4.961  12.297   1.886
  144SER      O 1846   4.961  12.353   1.996
  145ALA      N 1847   4.877  12.199   1.856
  145ALA      H 1848   4.879  12.159   1.765
  145ALA     CA 1849   4.782  12.149   1.955
  145ALA     HA 1850   4.735  12.229   1.992
  145ALA     CB 1851   4.681  12.056   1.890
  145ALA    HB1 1852   4.617  12.023   1.959
  145ALA    HB2 1853   4.631  12.106   1.819
  145ALA    HB3 1854   4.729  11.979   1.849
  145ALA      C 1855   4.856  12.077   2.066
  145ALA      O 1856   4.947  11.997   2.042
  146ARG      N 1857   4.817  12.106   2.190
  146ARG      H 1858   4.736  12.163   2.203
  146ARG     CA 1859   4.889  12.058   2.307
  146ARG     HA 1860   4.976  12.021   2.274
  146ARG     CB 1861   4.915  12.173   2.404
  146ARG    HB1 1862   4.952  12.136   2.490
  146ARG    HB2 1863   4.829  12.221   2.422
  146ARG     CG 1864   5.014  12.273   2.350
  146ARG    HG1 1865   4.980  12.311   2.264
  146ARG    HG2 1866   5.102  12.228   2.334
  146ARG     CD 1867   5.033  12.384   2.449
  146ARG    HD1 1868   4.945  12.428   2.468
  146ARG    HD2 1869   5.097  12.452   2.412
  146ARG     NE 1870   5.087  12.335   2.575
  146ARG     HE 1871   5.121  12.241   2.578
  146ARG     CZ 1872   5.095  12.407   2.686
  146ARG    NH1 1873   5.054  12.532   2.686
  146ARG   HH11 1874   5.017  12.573   2.602
  146ARG   HH12 1875   5.060  12.587   2.770
  146ARG    NH2 1876   5.146  12.353   2.796
  146ARG   HH21 1877   5.179  12.259   2.795
  146ARG   HH22 1878   5.153  12.407   2.880
  146ARG      C 1879   4.808  11.949   2.375
  146ARG      O 1880   4.695  11.973   2.420
  147ALA      N 1881   4.866  11.830   2.385
  147ALA      H 1882   4.959  11.818   2.348
  147ALA     CA 1883   4.801  11.716   2.448
  147ALA     HA 1884   4.703  11.722   2.429
  147ALA     CB 1885   4.852  11.586   2.389
  147ALA    HB1 1886   4.807  11.509   2.434
  147ALA    HB2 1887   4.833  11.584   2.291
  147ALA    HB3 1888   4.951  11.579   2.404
  147ALA      C 1889   4.827  11.724   2.598
  147ALA      O 1890   4.925  11.670   2.649
  148THR      N 1891   4.738  11.791   2.669
  148THR      H 1892   4.657  11.828   2.623
  148THR     CA 1893   4.755  11.813   2.811
  148THR     HA 1894   4.855  11.810   2.824
  148THR     CB 1895   4.697  11.948   2.849
  148THR     HB 1896   4.750  12.022   2.806
  148THR    CG2 1897   4.550  11.957   2.808
  148THR   HG21 1898   4.514  12.047   2.834
  148THR   HG22 1899   4.543  11.945   2.709
  148THR   HG23 1900   4.498  11.885   2.854
  148THR    OG1 1901   4.710  11.967   2.991
  148THR    HG1 1902   4.672  12.056   3.016
  148THR      C 1903   4.692  11.705   2.897
  148THR      O 1904   4.666  11.730   3.015
  149GLY      N 1905   4.668  11.587   2.841
  149GLY      H 1906   4.705  11.568   2.750
  149GLY     CA 1907   4.590  11.486   2.909
  149GLY    HA1 1908   4.570  11.415   2.842
  149GLY    HA2 1909   4.505  11.529   2.939
  149GLY      C 1910   4.660  11.425   3.028
  149GLY      O 1911   4.779  11.447   3.053
  150THR      N 1912   4.583  11.348   3.104
  150THR      H 1913   4.488  11.333   3.078
  150THR     CA 1914   4.635  11.285   3.224
  150THR     HA 1915   4.680  11.358   3.276
  150THR     CB 1916   4.522  11.225   3.304
  150THR     HB 1917   4.478  11.152   3.252
  150THR    CG2 1918   4.573  11.172   3.437
  150THR   HG21 1919   4.497  11.133   3.489
  150THR   HG22 1920   4.642  11.102   3.421
  150THR   HG23 1921   4.614  11.247   3.489
  150THR    OG1 1922   4.423  11.325   3.328
  150THR    HG1 1923   4.348  11.286   3.381
  150THR      C 1924   4.736  11.178   3.190
  150THR      O 1925   4.842  11.170   3.252
  151ALA      N 1926   4.709  11.099   3.087
  151ALA      H 1927   4.630  11.118   3.030
  151ALA     CA 1928   4.794  10.985   3.056
  151ALA     HA 1929   4.819  10.949   3.146
  151ALA     CB 1930   4.717  10.884   2.972
  151ALA    HB1 1931   4.777  10.806   2.951
  151ALA    HB2 1932   4.637  10.853   3.023
  151ALA    HB3 1933   4.688  10.927   2.887
  151ALA      C 1934   4.922  11.022   2.985
  151ALA      O 1935   4.989  10.933   2.932
  152PHE      N 1936   4.959  11.150   2.980
  152PHE      H 1937   4.898  11.221   3.016
  152PHE     CA 1938   5.086  11.189   2.923
  152PHE     HA 1939   5.126  11.103   2.893
  152PHE     CB 1940   5.064  11.284   2.807
  152PHE    HB1 1941   5.153  11.309   2.767
  152PHE    HB2 1942   5.019  11.367   2.840
  152PHE     CG 1943   4.981  11.226   2.700
  152PHE    CD1 1944   5.035  11.136   2.611
  152PHE    HD1 1945   5.131  11.109   2.619
  152PHE    CE1 1946   4.958  11.083   2.511
  152PHE    HE1 1947   4.998  11.018   2.447
  152PHE     CZ 1948   4.826  11.120   2.499
  152PHE     HZ 1949   4.770  11.081   2.426
  152PHE    CE2 1950   4.772  11.210   2.587
  152PHE    HE2 1951   4.677  11.237   2.578
  152PHE    CD2 1952   4.849  11.263   2.687
  152PHE    HD2 1953   4.810  11.329   2.751
  152PHE      C 1954   5.179  11.255   3.024
  152PHE      O 1955   5.296  11.276   2.992
  153ARG      N 1956   5.130  11.290   3.142
  153ARG      H 1957   5.035  11.271   3.163
  153ARG     CA 1958   5.213  11.355   3.241
  153ARG     HA 1959   5.259  11.431   3.194
  153ARG     CB 1960   5.127  11.409   3.355
  153ARG    HB1 1961   5.187  11.445   3.427
  153ARG    HB2 1962   5.072  11.334   3.392
  153ARG     CG 1963   5.034  11.519   3.313
  153ARG    HG1 1964   4.976  11.486   3.239
  153ARG    HG2 1965   5.088  11.597   3.281
  153ARG     CD 1966   4.948  11.562   3.429
  153ARG    HD1 1967   5.006  11.598   3.502
  153ARG    HD2 1968   4.897  11.484   3.463
  153ARG     NE 1969   4.853  11.666   3.390
  153ARG     HE 1970   4.860  11.704   3.298
  153ARG     CZ 1971   4.759  11.713   3.470
  153ARG    NH1 1972   4.747  11.667   3.593
  153ARG   HH11 1973   4.810  11.596   3.626
  153ARG   HH12 1974   4.676  11.703   3.653
  153ARG    NH2 1975   4.676  11.808   3.427
  153ARG   HH21 1976   4.685  11.844   3.334
  153ARG   HH22 1977   4.605  11.844   3.488
  153ARG      C 1978   5.315  11.256   3.295
  153ARG      O 1979   5.291  11.135   3.296
  154ARG      N 1980   5.429  11.308   3.338
  154ARG      H 1981   5.442  11.407   3.338
  154ARG     CA 1982   5.536  11.221   3.385
  154ARG     HA 1983   5.542  11.148   3.318
  154ARG     CB 1984   5.668  11.295   3.392
  154ARG    HB1 1985   5.661  11.370   3.458
  154ARG    HB2 1986   5.691  11.332   3.302
  154ARG     CG 1987   5.778  11.203   3.435
  154ARG    HG1 1988   5.784  11.127   3.370
  154ARG    HG2 1989   5.757  11.168   3.526
  154ARG     CD 1990   5.911  11.270   3.440
  154ARG    HD1 1991   5.910  11.345   3.507
  154ARG    HD2 1992   5.935  11.306   3.350
  154ARG     NE 1993   6.011  11.173   3.480
  154ARG     HE 1994   5.982  11.079   3.495
  154ARG     CZ 1995   6.139  11.201   3.498
  154ARG    NH1 1996   6.182  11.325   3.480
  154ARG   HH11 1997   6.118  11.397   3.453
  154ARG   HH12 1998   6.279  11.347   3.493
  154ARG    NH2 1999   6.224  11.107   3.534
  154ARG   HH21 2000   6.192  11.014   3.548
  154ARG   HH22 2001   6.321  11.130   3.547
  154ARG      C 2002   5.503  11.165   3.521
  154ARG      O 2003   5.497  11.239   3.620
  155SER      N 2004   5.484  11.035   3.527
  155SER      H 2005   5.498  10.981   3.444
  155SER     CA 2006   5.444  10.967   3.649
  155SER     HA 2007   5.500  11.005   3.723
  155SER     CB 2008   5.296  10.991   3.678
  155SER    HB1 2009   5.241  10.964   3.600
  155SER    HB2 2010   5.280  11.088   3.699
  155SER     OG 2011   5.251  10.916   3.789
  155SER     HG 2012   5.154  10.935   3.805
  155SER      C 2013   5.470  10.819   3.634
  155SER      O 2014   5.470  10.767   3.521
  156PRO      N 2015   5.492  10.746   3.743
  156PRO     CD 2016   5.537  10.793   3.875
  156PRO    HD1 2017   5.478  10.866   3.909
  156PRO    HD2 2018   5.632  10.826   3.871
  156PRO     CG 2019   5.525  10.670   3.958
  156PRO    HG1 2020   5.433  10.663   3.996
  156PRO    HG2 2021   5.592  10.671   4.032
  156PRO     CB 2022   5.552  10.557   3.867
  156PRO    HB1 2023   5.508  10.475   3.901
  156PRO    HB2 2024   5.651  10.541   3.860
  156PRO     CA 2025   5.494  10.600   3.733
  156PRO     HA 2026   5.547  10.573   3.653
  156PRO      C 2027   5.357  10.539   3.712
  156PRO      O 2028   5.349  10.416   3.697
  157CYS      N 2029   5.249  10.617   3.713
  157CYS      H 2030   5.256  10.712   3.745
  157CYS     CA 2031   5.122  10.564   3.668
  157CYS     HA 2032   5.111  10.478   3.718
  157CYS     CB 2033   5.009  10.662   3.702
  157CYS    HB1 2034   4.929  10.625   3.656
  157CYS    HB2 2035   5.036  10.748   3.658
  157CYS     SG 2036   4.980  10.684   3.878
  157CYS     HG 2037   4.906  10.749   3.892
  157CYS      C 2038   5.124  10.533   3.519
  157CYS      O 2039   5.075  10.428   3.477
  158ASN      N 2040   5.181  10.622   3.439
  158ASN      H 2041   5.216  10.708   3.477
  158ASN     CA 2042   5.194  10.597   3.296
  158ASN     HA 2043   5.113  10.546   3.269
  158ASN     CB 2044   5.200  10.728   3.219
  158ASN    HB1 2045   5.223  10.709   3.124
  158ASN    HB2 2046   5.272  10.786   3.259
  158ASN     CG 2047   5.070  10.803   3.223
  158ASN    OD1 2048   4.963  10.743   3.209
  158ASN    ND2 2049   5.077  10.933   3.245
  158ASN   HD21 2050   5.166  10.977   3.258
  158ASN   HD22 2051   4.994  10.988   3.249
  158ASN      C 2052   5.319  10.516   3.269
  158ASN      O 2053   5.410  10.510   3.352
  159LEU      N 2054   5.323  10.452   3.153
  159LEU      H 2055   5.245  10.458   3.091
  159LEU     CA 2056   5.439  10.373   3.114
  159LEU     HA 2057   5.489  10.360   3.200
  159LEU     CB 2058   5.395  10.241   3.053
  159LEU    HB1 2059   5.474  10.198   3.009
  159LEU    HB2 2060   5.324  10.259   2.985
  159LEU     CG 2061   5.340  10.147   3.157
  159LEU     HG 2062   5.264  10.190   3.204
  159LEU    CD1 2063   5.289  10.022   3.092
  159LEU   HD11 2064   5.253   9.961   3.162
  159LEU   HD12 2065   5.217  10.046   3.027
  159LEU   HD13 2066   5.364   9.977   3.043
  159LEU    CD2 2067   5.450  10.114   3.256
  159LEU   HD21 2068   5.415  10.052   3.326
  159LEU   HD22 2069   5.527  10.071   3.208
  159LEU   HD23 2070   5.482  10.198   3.300
  159LEU      C 2071   5.531  10.444   3.017
  159LEU      O 2072   5.634  10.388   2.981
  160ILE      N 2073   5.496  10.565   2.974
  160ILE      H 2074   5.413  10.607   3.010
  160ILE     CA 2075   5.575  10.638   2.876
  160ILE     HA 2076   5.669  10.605   2.885
  160ILE     CB 2077   5.525  10.611   2.733
  160ILE     HB 2078   5.549  10.688   2.674
  160ILE    CG2 2079   5.595  10.491   2.674
  160ILE   HG21 2080   5.562  10.475   2.581
  160ILE   HG22 2081   5.694  10.508   2.671
  160ILE   HG23 2082   5.577  10.411   2.731
  160ILE    CG1 2083   5.373  10.599   2.730
  160ILE   HG11 2084   5.343  10.562   2.818
  160ILE   HG12 2085   5.349  10.536   2.657
  160ILE     CD 2086   5.297  10.726   2.707
  160ILE    HD1 2087   5.199  10.707   2.707
  160ILE    HD2 2088   5.319  10.791   2.780
  160ILE    HD3 2089   5.324  10.765   2.619
  160ILE      C 2090   5.569  10.786   2.908
  160ILE      O 2091   5.493  10.830   2.993
  161TYR      N 2092   5.649  10.863   2.835
  161TYR      H 2093   5.709  10.820   2.767
  161TYR     CA 2094   5.653  11.007   2.850
  161TYR     HA 2095   5.562  11.036   2.877
  161TYR     CB 2096   5.747  11.050   2.960
  161TYR    HB1 2097   5.840  11.018   2.939
  161TYR    HB2 2098   5.717  11.010   3.047
  161TYR     CG 2099   5.751  11.198   2.975
  161TYR    CD1 2100   5.645  11.265   3.032
  161TYR    HD1 2101   5.566  11.214   3.063
  161TYR    CE1 2102   5.648  11.401   3.046
  161TYR    HE1 2103   5.572  11.449   3.089
  161TYR     CZ 2104   5.756  11.472   3.001
  161TYR     OH 2105   5.759  11.608   3.014
  161TYR     HH 2106   5.845  11.643   2.976
  161TYR    CE2 2107   5.862  11.407   2.943
  161TYR    HE2 2108   5.941  11.459   2.910
  161TYR    CD2 2109   5.859  11.271   2.930
  161TYR    HD2 2110   5.937  11.224   2.887
  161TYR      C 2111   5.695  11.067   2.716
  161TYR      O 2112   5.806  11.044   2.670
  162PHE      N 2113   5.605  11.142   2.656
  162PHE      H 2114   5.518  11.161   2.701
  162PHE     CA 2115   5.633  11.198   2.525
  162PHE     HA 2116   5.729  11.175   2.509
  162PHE     CB 2117   5.539  11.136   2.423
  162PHE    HB1 2118   5.549  11.185   2.336
  162PHE    HB2 2119   5.446  11.145   2.456
  162PHE     CG 2120   5.564  10.993   2.396
  162PHE    CD1 2121   5.671  10.956   2.320
  162PHE    HD1 2122   5.733  11.026   2.284
  162PHE    CE1 2123   5.695  10.823   2.293
  162PHE    HE1 2124   5.775  10.797   2.238
  162PHE     CZ 2125   5.610  10.728   2.341
  162PHE     HZ 2126   5.628  10.632   2.322
  162PHE    CE2 2127   5.502  10.764   2.415
  162PHE    HE2 2128   5.440  10.694   2.450
  162PHE    CD2 2129   5.479  10.896   2.442
  162PHE    HD2 2130   5.399  10.922   2.496
  162PHE      C 2131   5.621  11.349   2.519
  162PHE      O 2132   5.630  11.405   2.410
  163GLY      N 2133   5.602  11.416   2.631
  163GLY      H 2134   5.599  11.368   2.719
  163GLY     CA 2135   5.586  11.559   2.625
  163GLY    HA1 2136   5.657  11.596   2.565
  163GLY    HA2 2137   5.599  11.596   2.717
  163GLY      C 2138   5.449  11.596   2.573
  163GLY      O 2139   5.351  11.523   2.588
  164GLU      N 2140   5.442  11.712   2.508
  164GLU      H 2141   5.526  11.764   2.491
  164GLU     CA 2142   5.314  11.764   2.462
  164GLU     HA 2143   5.248  11.695   2.490
  164GLU     CB 2144   5.286  11.899   2.528
  164GLU    HB1 2145   5.199  11.933   2.495
  164GLU    HB2 2146   5.359  11.963   2.502
  164GLU     CG 2147   5.280  11.894   2.678
  164GLU    HG1 2148   5.369  11.862   2.713
  164GLU    HG2 2149   5.209  11.830   2.705
  164GLU     CD 2150   5.250  12.030   2.737
  164GLU    OE1 2151   5.236  12.127   2.659
  164GLU    OE2 2152   5.247  12.043   2.861
  164GLU      C 2153   5.308  11.780   2.311
  164GLU      O 2154   5.215  11.729   2.247
  165HID      N 2155   5.401  11.849   2.254
  165HID      H 2156   5.484  11.871   2.306
  165HID     CA 2157   5.389  11.896   2.118
  165HID     HA 2158   5.294  11.922   2.105
  165HID     CB 2159   5.479  12.017   2.100
  165HID    HB1 2160   5.486  12.039   2.003
  165HID    HB2 2161   5.571  11.996   2.135
  165HID     CG 2162   5.428  12.137   2.172
  165HID    ND1 2163   5.452  12.159   2.306
  165HID    HD1 2164   5.506  12.100   2.366
  165HID    CE1 2165   5.393  12.271   2.342
  165HID    HE1 2166   5.395  12.311   2.434
  165HID    NE2 2167   5.331  12.322   2.237
  165HID    CD2 2168   5.351  12.240   2.130
  165HID    HD2 2169   5.316  12.254   2.038
  165HID      C 2170   5.424  11.785   2.019
  165HID      O 2171   5.510  11.702   2.047
  166PRO      N 2172   5.357  11.782   1.903
  166PRO     CD 2173   5.267  11.883   1.846
  166PRO    HD1 2174   5.309  11.974   1.850
  166PRO    HD2 2175   5.180  11.884   1.894
  166PRO     CG 2176   5.250  11.838   1.706
  166PRO    HG1 2177   5.322  11.877   1.648
  166PRO    HG2 2178   5.161  11.865   1.671
  166PRO     CB 2179   5.261  11.693   1.709
  166PRO    HB1 2180   5.290  11.659   1.619
  166PRO    HB2 2181   5.173  11.653   1.734
  166PRO     CA 2182   5.367  11.665   1.815
  166PRO     HA 2183   5.355  11.582   1.869
  166PRO      C 2184   5.502  11.648   1.751
  166PRO      O 2185   5.532  11.539   1.702
  167LEU      N 2186   5.584  11.753   1.747
  167LEU      H 2187   5.550  11.844   1.773
  167LEU     CA 2188   5.722  11.738   1.705
  167LEU     HA 2189   5.719  11.697   1.614
  167LEU     CB 2190   5.789  11.874   1.700
  167LEU    HB1 2191   5.778  11.918   1.789
  167LEU    HB2 2192   5.743  11.929   1.630
  167LEU     CG 2193   5.937  11.874   1.668
  167LEU     HG 2194   5.988  11.822   1.736
  167LEU    CD1 2195   5.961  11.811   1.533
  167LEU   HD11 2196   6.059  11.812   1.513
  167LEU   HD12 2197   5.928  11.717   1.534
  167LEU   HD13 2198   5.913  11.863   1.463
  167LEU    CD2 2199   5.986  12.015   1.670
  167LEU   HD21 2200   6.084  12.017   1.649
  167LEU   HD22 2201   5.937  12.069   1.602
  167LEU   HD23 2202   5.971  12.055   1.761
  167LEU      C 2203   5.798  11.646   1.800
  167LEU      O 2204   5.880  11.564   1.756
  168SER      N 2205   5.768  11.655   1.929
  168SER      H 2206   5.699  11.720   1.960
  168SER     CA 2207   5.836  11.570   2.026
  168SER     HA 2208   5.934  11.579   2.006
  168SER     CB 2209   5.805  11.617   2.167
  168SER    HB1 2210   5.848  11.557   2.235
  168SER    HB2 2211   5.707  11.620   2.183
  168SER     OG 2212   5.855  11.747   2.187
  168SER     HG 2213   5.834  11.777   2.280
  168SER      C 2214   5.796  11.425   2.011
  168SER      O 2215   5.874  11.336   2.047
  169PHE      N 2216   5.677  11.399   1.958
  169PHE      H 2217   5.619  11.474   1.927
  169PHE     CA 2218   5.632  11.262   1.946
  169PHE     HA 2219   5.648  11.225   2.037
  169PHE     CB 2220   5.484  11.253   1.909
  169PHE    HB1 2221   5.465  11.160   1.880
  169PHE    HB2 2222   5.467  11.316   1.833
  169PHE     CG 2223   5.388  11.288   2.020
  169PHE    CD1 2224   5.431  11.327   2.145
  169PHE    HD1 2225   5.529  11.334   2.164
  169PHE    CE1 2226   5.340  11.357   2.243
  169PHE    HE1 2227   5.372  11.391   2.332
  169PHE     CZ 2228   5.206  11.341   2.220
  169PHE     HZ 2229   5.141  11.362   2.292
  169PHE    CE2 2230   5.162  11.297   2.099
  169PHE    HE2 2231   5.065  11.285   2.083
  169PHE    CD2 2232   5.252  11.270   2.000
  169PHE    HD2 2233   5.220  11.237   1.912
  169PHE      C 2234   5.713  11.187   1.842
  169PHE      O 2235   5.752  11.072   1.863
  170ALA      N 2236   5.744  11.253   1.731
  170ALA      H 2237   5.710  11.346   1.716
  170ALA     CA 2238   5.828  11.190   1.631
  170ALA     HA 2239   5.788  11.100   1.618
  170ALA     CB 2240   5.827  11.272   1.502
  170ALA    HB1 2241   5.886  11.228   1.434
  170ALA    HB2 2242   5.734  11.278   1.467
  170ALA    HB3 2243   5.862  11.364   1.521
  170ALA      C 2244   5.970  11.174   1.679
  170ALA      O 2245   6.041  11.086   1.629
  171ALA      N 2246   6.012  11.255   1.775
  171ALA      H 2247   5.950  11.324   1.812
  171ALA     CA 2248   6.147  11.245   1.827
  171ALA     HA 2249   6.207  11.245   1.747
  171ALA     CB 2250   6.179  11.365   1.915
  171ALA    HB1 2251   6.273  11.357   1.950
  171ALA    HB2 2252   6.171  11.449   1.861
  171ALA    HB3 2253   6.115  11.369   1.992
  171ALA      C 2254   6.166  11.116   1.904
  171ALA      O 2255   6.263  11.043   1.884
  172CYS      N 2256   6.071  11.084   1.992
  172CYS      H 2257   5.986  11.137   1.997
  172CYS     CA 2258   6.094  10.971   2.081
  172CYS     HA 2259   6.189  10.981   2.111
  172CYS     CB 2260   5.999  10.978   2.198
  172CYS    HB1 2261   6.017  10.894   2.250
  172CYS    HB2 2262   5.908  10.974   2.157
  172CYS     SG 2263   6.020  11.123   2.298
  172CYS     HG 2264   5.955  11.122   2.373
  172CYS      C 2265   6.079  10.838   2.011
  172CYS      O 2266   6.134  10.739   2.059
  173VAL      N 2267   6.008  10.832   1.899
  173VAL      H 2268   5.959  10.913   1.867
  173VAL     CA 2269   6.002  10.708   1.823
  173VAL     HA 2270   6.014  10.638   1.893
  173VAL     CB 2271   5.868  10.695   1.749
  173VAL     HB 2272   5.864  10.613   1.693
  173VAL    CG1 2273   5.757  10.689   1.850
  173VAL   HG11 2274   5.670  10.681   1.803
  173VAL   HG12 2275   5.771  10.610   1.910
  173VAL   HG13 2276   5.758  10.773   1.905
  173VAL    CG2 2277   5.852  10.813   1.659
  173VAL   HG21 2278   5.766  10.806   1.610
  173VAL   HG22 2279   5.853  10.897   1.714
  173VAL   HG23 2280   5.928  10.815   1.593
  173VAL      C 2281   6.114  10.697   1.722
  173VAL      O 2282   6.123  10.595   1.653
  174ASN      N 2283   6.198  10.800   1.711
  174ASN      H 2284   6.179  10.882   1.766
  174ASN     CA 2285   6.317  10.804   1.625
  174ASN     HA 2286   6.355  10.896   1.637
  174ASN     CB 2287   6.422  10.703   1.669
  174ASN    HB1 2288   6.392  10.612   1.642
  174ASN    HB2 2289   6.431  10.707   1.769
  174ASN     CG 2290   6.558  10.729   1.608
  174ASN    OD1 2291   6.575  10.823   1.531
  174ASN    ND2 2292   6.655  10.647   1.641
  174ASN   HD21 2293   6.638  10.572   1.704
  174ASN   HD22 2294   6.747  10.660   1.603
  174ASN      C 2295   6.280  10.783   1.478
  174ASN      O 2296   6.324  10.689   1.413
  175SER      N 2297   6.199  10.873   1.426
  175SER      H 2298   6.166  10.947   1.485
  175SER     CA 2299   6.156  10.870   1.287
  175SER     HA 2300   6.201  10.794   1.240
  175SER     CB 2301   6.006  10.847   1.279
  175SER    HB1 2302   5.976  10.847   1.184
  175SER    HB2 2303   5.957  10.918   1.330
  175SER     OG 2304   5.973  10.722   1.336
  175SER     HG 2305   5.875  10.708   1.330
  175SER      C 2306   6.198  11.001   1.224
  175SER      O 2307   6.129  11.102   1.236
  176GLU      N 2308   6.312  10.998   1.155
  176GLU      H 2309   6.351  10.910   1.128
  176GLU     CA 2310   6.381  11.121   1.118
  176GLU     HA 2311   6.385  11.176   1.202
  176GLU     CB 2312   6.521  11.088   1.066
  176GLU    HB1 2313   6.564  11.173   1.033
  176GLU    HB2 2314   6.513  11.024   0.990
  176GLU     CG 2315   6.614  11.027   1.167
  176GLU    HG1 2316   6.574  10.942   1.200
  176GLU    HG2 2317   6.624  11.091   1.244
  176GLU     CD 2318   6.751  10.998   1.110
  176GLU    OE1 2319   6.770  11.017   0.988
  176GLU    OE2 2320   6.840  10.954   1.186
  176GLU      C 2321   6.305  11.198   1.012
  176GLU      O 2322   6.288  11.320   1.024
  177GLU      N 2323   6.258  11.129   0.909
  177GLU      H 2324   6.264  11.029   0.910
  177GLU     CA 2325   6.199  11.196   0.794
  177GLU     HA 2326   6.264  11.268   0.768
  177GLU     CB 2327   6.181  11.096   0.682
  177GLU    HB1 2328   6.271  11.060   0.657
  177GLU    HB2 2329   6.141  11.143   0.603
  177GLU     CG 2330   6.092  10.981   0.720
  177GLU    HG1 2331   6.001  11.016   0.739
  177GLU    HG2 2332   6.129  10.938   0.802
  177GLU     CD 2333   6.083  10.878   0.611
  177GLU    OE1 2334   6.147  10.898   0.506
  177GLU    OE2 2335   6.013  10.777   0.630
  177GLU      C 2336   6.067  11.263   0.827
  177GLU      O 2337   6.027  11.357   0.757
  178ILE      N 2338   5.999  11.218   0.932
  178ILE      H 2339   6.032  11.138   0.983
  178ILE     CA 2340   5.877  11.285   0.973
  178ILE     HA 2341   5.824  11.304   0.891
  178ILE     CB 2342   5.795  11.193   1.066
  178ILE     HB 2343   5.856  11.158   1.137
  178ILE    CG2 2344   5.684  11.267   1.136
  178ILE   HG21 2345   5.634  11.204   1.195
  178ILE   HG22 2346   5.723  11.341   1.192
  178ILE   HG23 2347   5.622  11.306   1.068
  178ILE    CG1 2348   5.735  11.078   0.985
  178ILE   HG11 2349   5.724  11.109   0.891
  178ILE   HG12 2350   5.646  11.056   1.024
  178ILE     CD 2351   5.816  10.951   0.981
  178ILE    HD1 2352   5.769  10.883   0.926
  178ILE    HD2 2353   5.906  10.970   0.941
  178ILE    HD3 2354   5.829  10.916   1.074
  178ILE      C 2355   5.913  11.418   1.038
  178ILE      O 2356   5.843  11.518   1.017
  179VAL      N 2357   6.024  11.421   1.111
  179VAL      H 2358   6.074  11.336   1.128
  179VAL     CA 2359   6.074  11.546   1.166
  179VAL     HA 2360   5.999  11.586   1.218
  179VAL     CB 2361   6.194  11.520   1.259
  179VAL     HB 2362   6.272  11.485   1.207
  179VAL    CG1 2363   6.239  11.649   1.323
  179VAL   HG11 2364   6.317  11.631   1.383
  179VAL   HG12 2365   6.267  11.714   1.252
  179VAL   HG13 2366   6.164  11.688   1.377
  179VAL    CG2 2367   6.159  11.415   1.361
  179VAL   HG21 2368   6.238  11.399   1.421
  179VAL   HG22 2369   6.082  11.447   1.416
  179VAL   HG23 2370   6.135  11.330   1.314
  179VAL      C 2371   6.111  11.641   1.054
  179VAL      O 2372   6.075  11.760   1.056
  180ARG      N 2373   6.177  11.587   0.951
  180ARG      H 2374   6.203  11.491   0.958
  180ARG     CA 2375   6.214  11.659   0.830
  180ARG     HA 2376   6.277  11.731   0.860
  180ARG     CB 2377   6.282  11.565   0.732
  180ARG    HB1 2378   6.301  11.616   0.648
  180ARG    HB2 2379   6.220  11.489   0.713
  180ARG     CG 2380   6.412  11.507   0.781
  180ARG    HG1 2381   6.437  11.429   0.724
  180ARG    HG2 2382   6.401  11.477   0.876
  180ARG     CD 2383   6.522  11.610   0.774
  180ARG    HD1 2384   6.500  11.688   0.832
  180ARG    HD2 2385   6.534  11.641   0.680
  180ARG     NE 2386   6.648  11.554   0.820
  180ARG     HE 2387   6.673  11.567   0.916
  180ARG     CZ 2388   6.732  11.487   0.742
  180ARG    NH1 2389   6.845  11.439   0.791
  180ARG   HH11 2390   6.868  11.453   0.887
  180ARG   HH12 2391   6.908  11.389   0.732
  180ARG    NH2 2392   6.702  11.466   0.614
  180ARG   HH21 2393   6.617  11.501   0.576
  180ARG   HH22 2394   6.766  11.416   0.555
  180ARG      C 2395   6.094  11.723   0.764
  180ARG      O 2396   6.102  11.833   0.710
  181LEU      N 2397   5.980  11.655   0.771
  181LEU      H 2398   5.978  11.567   0.817
  181LEU     CA 2399   5.859  11.708   0.712
  181LEU     HA 2400   5.885  11.747   0.623
  181LEU     CB 2401   5.758  11.595   0.690
  181LEU    HB1 2402   5.720  11.573   0.780
  181LEU    HB2 2403   5.810  11.517   0.655
  181LEU     CG 2404   5.639  11.613   0.596
  181LEU     HG 2405   5.608  11.522   0.571
  181LEU    CD1 2406   5.521  11.681   0.661
  181LEU   HD11 2407   5.447  11.690   0.595
  181LEU   HD12 2408   5.490  11.627   0.739
  181LEU   HD13 2409   5.549  11.772   0.693
  181LEU    CD2 2410   5.683  11.692   0.473
  181LEU   HD21 2411   5.606  11.704   0.411
  181LEU   HD22 2412   5.717  11.782   0.501
  181LEU   HD23 2413   5.756  11.642   0.426
  181LEU      C 2414   5.803  11.819   0.801
  181LEU      O 2415   5.742  11.914   0.752
  182LEU      N 2416   5.826  11.808   0.931
  182LEU      H 2417   5.891  11.740   0.966
  182LEU     CA 2418   5.756  11.897   1.023
  182LEU     HA 2419   5.665  11.907   0.984
  182LEU     CB 2420   5.748  11.835   1.160
  182LEU    HB1 2421   5.726  11.906   1.227
  182LEU    HB2 2422   5.837  11.794   1.183
  182LEU     CG 2423   5.640  11.728   1.161
  182LEU     HG 2424   5.656  11.663   1.087
  182LEU    CD1 2425   5.643  11.652   1.290
  182LEU   HD11 2426   5.572  11.582   1.289
  182LEU   HD12 2427   5.733  11.609   1.301
  182LEU   HD13 2428   5.628  11.715   1.366
  182LEU    CD2 2429   5.506  11.795   1.143
  182LEU   HD21 2430   5.434  11.726   1.143
  182LEU   HD22 2431   5.491  11.860   1.218
  182LEU   HD23 2432   5.505  11.844   1.056
  182LEU      C 2433   5.820  12.035   1.031
  182LEU      O 2434   5.748  12.133   1.052
  183ILE      N 2435   5.952  12.044   1.018
  183ILE      H 2436   6.009  11.962   1.014
  183ILE     CA 2437   6.014  12.175   1.009
  183ILE     HA 2438   5.981  12.227   1.088
  183ILE     CB 2439   6.168  12.162   1.017
  183ILE     HB 2440   6.194  12.083   0.962
  183ILE    CG2 2441   6.240  12.283   0.960
  183ILE   HG21 2442   6.339  12.270   0.968
  183ILE   HG22 2443   6.216  12.295   0.864
  183ILE   HG23 2444   6.214  12.365   1.011
  183ILE    CG1 2445   6.213  12.143   1.161
  183ILE   HG11 2446   6.145  12.184   1.222
  183ILE   HG12 2447   6.301  12.190   1.174
  183ILE     CD 2448   6.231  12.002   1.203
  183ILE    HD1 2449   6.261  11.999   1.299
  183ILE    HD2 2450   6.145  11.953   1.193
  183ILE    HD3 2451   6.301  11.959   1.145
  183ILE      C 2452   5.968  12.247   0.883
  183ILE      O 2453   5.941  12.367   0.885
  184GLU      N 2454   5.942  12.172   0.777
  184GLU      H 2455   5.955  12.073   0.785
  184GLU     CA 2456   5.897  12.226   0.651
  184GLU     HA 2457   5.951  12.310   0.640
  184GLU     CB 2458   5.924  12.123   0.542
  184GLU    HB1 2459   5.885  12.156   0.456
  184GLU    HB2 2460   5.881  12.037   0.568
  184GLU     CG 2461   6.072  12.099   0.521
  184GLU    HG1 2462   6.116  12.085   0.610
  184GLU    HG2 2463   6.112  12.180   0.478
  184GLU     CD 2464   6.100  11.979   0.434
  184GLU    OE1 2465   6.006  11.904   0.402
  184GLU    OE2 2466   6.218  11.957   0.397
  184GLU      C 2467   5.750  12.267   0.650
  184GLU      O 2468   5.695  12.291   0.543
  185HID      N 2469   5.686  12.275   0.766
  185HID      H 2470   5.729  12.238   0.849
  185HID     CA 2471   5.555  12.337   0.774
  185HID     HA 2472   5.548  12.390   0.689
  185HID     CB 2473   5.446  12.232   0.781
  185HID    HB1 2474   5.360  12.277   0.802
  185HID    HB2 2475   5.469  12.167   0.853
  185HID     CG 2476   5.430  12.157   0.653
  185HID    ND1 2477   5.505  12.045   0.623
  185HID    HD1 2478   5.575  12.004   0.682
  185HID    CE1 2479   5.471  12.001   0.504
  185HID    HE1 2480   5.509  11.920   0.459
  185HID    NE2 2481   5.379  12.081   0.454
  185HID    CD2 2482   5.352  12.180   0.545
  185HID    HD2 2483   5.287  12.255   0.534
  185HID      C 2484   5.543  12.432   0.892
  185HID      O 2485   5.432  12.475   0.924
  186GLY      N 2486   5.654  12.466   0.957
  186GLY      H 2487   5.740  12.417   0.939
  186GLY     CA 2488   5.652  12.573   1.054
  186GLY    HA1 2489   5.578  12.635   1.029
  186GLY    HA2 2490   5.739  12.622   1.047
  186GLY      C 2491   5.633  12.525   1.196
  186GLY      O 2492   5.577  12.597   1.279
  187ALA      N 2493   5.681  12.405   1.226
  187ALA      H 2494   5.720  12.348   1.153
  187ALA     CA 2495   5.679  12.355   1.363
  187ALA     HA 2496   5.598  12.391   1.408
  187ALA     CB 2497   5.671  12.203   1.365
  187ALA    HB1 2498   5.670  12.171   1.460
  187ALA    HB2 2499   5.588  12.174   1.319
  187ALA    HB3 2500   5.751  12.165   1.318
  187ALA      C 2501   5.805  12.404   1.432
  187ALA      O 2502   5.916  12.368   1.392
  188ASP      N 2503   5.788  12.487   1.535
  188ASP      H 2504   5.696  12.514   1.563
  188ASP     CA 2505   5.903  12.539   1.606
  188ASP     HA 2506   5.967  12.568   1.534
  188ASP     CB 2507   5.864  12.658   1.693
  188ASP    HB1 2508   5.835  12.733   1.634
  188ASP    HB2 2509   5.944  12.687   1.746
  188ASP     CG 2510   5.752  12.627   1.789
  188ASP    OD1 2511   5.691  12.519   1.778
  188ASP    OD2 2512   5.727  12.710   1.878
  188ASP      C 2513   5.968  12.431   1.691
  188ASP      O 2514   5.907  12.331   1.726
  189ILE      N 2515   6.096  12.453   1.722
  189ILE      H 2516   6.142  12.534   1.685
  189ILE     CA 2517   6.171  12.363   1.807
  189ILE     HA 2518   6.114  12.282   1.816
  189ILE     CB 2519   6.306  12.329   1.741
  189ILE     HB 2520   6.368  12.291   1.810
  189ILE    CG2 2521   6.288  12.226   1.634
  189ILE   HG21 2522   6.377  12.206   1.592
  189ILE   HG22 2523   6.250  12.143   1.674
  189ILE   HG23 2524   6.226  12.261   1.564
  189ILE    CG1 2525   6.369  12.454   1.680
  189ILE   HG11 2526   6.296  12.518   1.655
  189ILE   HG12 2527   6.419  12.427   1.598
  189ILE     CD 2528   6.465  12.528   1.769
  189ILE    HD1 2529   6.501  12.608   1.721
  189ILE    HD2 2530   6.418  12.558   1.852
  189ILE    HD3 2531   6.541  12.468   1.794
  189ILE      C 2532   6.190  12.418   1.946
  189ILE      O 2533   6.276  12.368   2.020
  190ARG      N 2534   6.114  12.519   1.984
  190ARG      H 2535   6.042  12.551   1.923
  190ARG     CA 2536   6.133  12.586   2.112
  190ARG     HA 2537   6.206  12.534   2.157
  190ARG     CB 2538   6.172  12.732   2.089
  190ARG    HB1 2539   6.176  12.779   2.177
  190ARG    HB2 2540   6.104  12.775   2.031
  190ARG     CG 2541   6.306  12.747   2.023
  190ARG    HG1 2542   6.302  12.707   1.932
  190ARG    HG2 2543   6.375  12.699   2.078
  190ARG     CD 2544   6.345  12.892   2.011
  190ARG    HD1 2545   6.359  12.931   2.102
  190ARG    HD2 2546   6.274  12.943   1.963
  190ARG     NE 2547   6.469  12.907   1.936
  190ARG     HE 2548   6.463  12.922   1.837
  190ARG     CZ 2549   6.590  12.902   1.990
  190ARG    NH1 2550   6.603  12.884   2.121
  190ARG   HH11 2551   6.522  12.875   2.178
  190ARG   HH12 2552   6.695  12.880   2.162
  190ARG    NH2 2553   6.697  12.916   1.914
  190ARG   HH21 2554   6.687  12.931   1.816
  190ARG   HH22 2555   6.789  12.912   1.955
  190ARG      C 2556   6.010  12.581   2.200
  190ARG      O 2557   5.988  12.673   2.279
  191ALA      N 2558   5.928  12.477   2.187
  191ALA      H 2559   5.947  12.407   2.118
  191ALA     CA 2560   5.811  12.466   2.273
  191ALA     HA 2561   5.769  12.557   2.274
  191ALA     CB 2562   5.714  12.363   2.217
  191ALA    HB1 2563   5.635  12.357   2.277
  191ALA    HB2 2564   5.685  12.391   2.126
  191ALA    HB3 2565   5.760  12.274   2.212
  191ALA      C 2566   5.852  12.428   2.414
  191ALA      O 2567   5.961  12.377   2.438
  192GLN      N 2568   5.763  12.456   2.509
  192GLN      H 2569   5.680  12.505   2.484
  192GLN     CA 2570   5.783  12.418   2.648
  192GLN     HA 2571   5.857  12.350   2.649
  192GLN     CB 2572   5.825  12.538   2.733
  192GLN    HB1 2573   5.824  12.511   2.829
  192GLN    HB2 2574   5.760  12.612   2.718
  192GLN     CG 2575   5.963  12.591   2.701
  192GLN    HG1 2576   5.968  12.614   2.604
  192GLN    HG2 2577   6.031  12.520   2.722
  192GLN     CD 2578   5.996  12.714   2.781
  192GLN    OE1 2579   5.913  12.764   2.857
  192GLN    NE2 2580   6.116  12.766   2.763
  192GLN   HE21 2581   6.180  12.724   2.699
  192GLN   HE22 2582   6.144  12.848   2.814
  192GLN      C 2583   5.655  12.358   2.701
  192GLN      O 2584   5.545  12.405   2.670
  193ASP      N 2585   5.669  12.255   2.783
  193ASP      H 2586   5.761  12.228   2.814
  193ASP     CA 2587   5.553  12.181   2.829
  193ASP     HA 2588   5.489  12.187   2.753
  193ASP     CB 2589   5.585  12.035   2.855
  193ASP    HB1 2590   5.618  11.994   2.770
  193ASP    HB2 2591   5.502  11.989   2.885
  193ASP     CG 2592   5.691  12.015   2.961
  193ASP    OD1 2593   5.761  12.111   2.997
  193ASP    OD2 2594   5.701  11.903   3.015
  193ASP      C 2595   5.494  12.245   2.954
  193ASP      O 2596   5.525  12.359   2.989
  194SER      N 2597   5.408  12.170   3.023
  194SER      H 2598   5.377  12.083   2.985
  194SER     CA 2599   5.359  12.212   3.153
  194SER     HA 2600   5.324  12.305   3.139
  194SER     CB 2601   5.249  12.118   3.200
  194SER    HB1 2602   5.215  12.146   3.290
  194SER    HB2 2603   5.283  12.024   3.205
  194SER     OG 2604   5.140  12.120   3.111
  194SER     HG 2605   5.069  12.058   3.144
  194SER      C 2606   5.471  12.217   3.256
  194SER      O 2607   5.464  12.293   3.352
  195LEU      N 2608   5.575  12.136   3.238
  195LEU      H 2609   5.573  12.070   3.163
  195LEU     CA 2610   5.691  12.141   3.324
  195LEU     HA 2611   5.655  12.170   3.413
  195LEU     CB 2612   5.756  12.004   3.330
  195LEU    HB1 2613   5.839  12.011   3.385
  195LEU    HB2 2614   5.780  11.976   3.237
  195LEU     CG 2615   5.664  11.899   3.391
  195LEU     HG 2616   5.577  11.897   3.343
  195LEU    CD1 2617   5.728  11.763   3.379
  195LEU   HD11 2618   5.668  11.694   3.419
  195LEU   HD12 2619   5.744  11.742   3.283
  195LEU   HD13 2620   5.816  11.763   3.428
  195LEU    CD2 2621   5.638  11.933   3.536
  195LEU   HD21 2622   5.578  11.864   3.576
  195LEU   HD22 2623   5.725  11.935   3.586
  195LEU   HD23 2624   5.595  12.023   3.542
  195LEU      C 2625   5.794  12.243   3.279
  195LEU      O 2626   5.883  12.277   3.357
  196GLY      N 2627   5.783  12.295   3.157
  196GLY      H 2628   5.705  12.271   3.100
  196GLY     CA 2629   5.883  12.387   3.106
  196GLY    HA1 2630   5.926  12.432   3.185
  196GLY    HA2 2631   5.836  12.456   3.051
  196GLY      C 2632   5.990  12.322   3.022
  196GLY      O 2633   6.080  12.392   2.975
  197ASN      N 2634   5.984  12.191   3.002
  197ASN      H 2635   5.907  12.139   3.038
  197ASN     CA 2636   6.088  12.122   2.928
  197ASN     HA 2637   6.175  12.162   2.959
  197ASN     CB 2638   6.084  11.974   2.959
  197ASN    HB1 2639   6.147  11.926   2.897
  197ASN    HB2 2640   5.991  11.941   2.946
  197ASN     CG 2641   6.125  11.944   3.099
  197ASN    OD1 2642   6.223  11.999   3.149
  197ASN    ND2 2643   6.050  11.858   3.166
  197ASN   HD21 2644   5.971  11.817   3.122
  197ASN   HD22 2645   6.074  11.835   3.260
  197ASN      C 2646   6.073  12.144   2.779
  197ASN      O 2647   5.962  12.146   2.725
  198THR      N 2648   6.186  12.160   2.712
  198THR      H 2649   6.273  12.168   2.762
  198THR     CA 2650   6.187  12.167   2.568
  198THR     HA 2651   6.101  12.211   2.542
  198THR     CB 2652   6.304  12.250   2.519
  198THR     HB 2653   6.303  12.262   2.420
  198THR    CG2 2654   6.302  12.384   2.587
  198THR   HG21 2655   6.380  12.439   2.555
  198THR   HG22 2656   6.217  12.431   2.566
  198THR   HG23 2657   6.310  12.372   2.686
  198THR    OG1 2658   6.425  12.181   2.552
  198THR    HG1 2659   6.504  12.235   2.520
  198THR      C 2660   6.199  12.026   2.512
  198THR      O 2661   6.202  11.928   2.586
  199VAL      N 2662   6.211  12.018   2.380
  199VAL      H 2663   6.213  12.102   2.326
  199VAL     CA 2664   6.222  11.889   2.313
  199VAL     HA 2665   6.153  11.828   2.351
  199VAL     CB 2666   6.197  11.912   2.163
  199VAL     HB 2667   6.108  11.955   2.152
  199VAL    CG1 2668   6.300  12.005   2.106
  199VAL   HG11 2669   6.283  12.019   2.009
  199VAL   HG12 2670   6.296  12.093   2.154
  199VAL   HG13 2671   6.391  11.966   2.118
  199VAL    CG2 2672   6.195  11.782   2.086
  199VAL   HG21 2673   6.179  11.801   1.989
  199VAL   HG22 2674   6.283  11.736   2.097
  199VAL   HG23 2675   6.123  11.724   2.121
  199VAL      C 2676   6.354  11.821   2.343
  199VAL      O 2677   6.360  11.697   2.347
  200LEU      N 2678   6.459  11.898   2.374
  200LEU      H 2679   6.449  11.998   2.377
  200LEU     CA 2680   6.587  11.838   2.403
  200LEU     HA 2681   6.604  11.773   2.329
  200LEU     CB 2682   6.696  11.944   2.404
  200LEU    HB1 2683   6.781  11.902   2.436
  200LEU    HB2 2684   6.669  12.017   2.468
  200LEU     CG 2685   6.722  12.007   2.268
  200LEU     HG 2686   6.638  12.050   2.235
  200LEU    CD1 2687   6.828  12.115   2.277
  200LEU   HD11 2688   6.843  12.155   2.186
  200LEU   HD12 2689   6.798  12.187   2.340
  200LEU   HD13 2690   6.914  12.075   2.311
  200LEU    CD2 2691   6.762  11.901   2.170
  200LEU   HD21 2692   6.779  11.943   2.081
  200LEU   HD22 2693   6.846  11.856   2.202
  200LEU   HD23 2694   6.689  11.834   2.162
  200LEU      C 2695   6.583  11.765   2.536
  200LEU      O 2696   6.646  11.660   2.552
  201HID      N 2697   6.505  11.816   2.631
  201HID      H 2698   6.452  11.899   2.612
  201HID     CA 2699   6.496  11.753   2.762
  201HID     HA 2700   6.591  11.741   2.792
  201HID     CB 2701   6.422  11.843   2.858
  201HID    HB1 2702   6.412  11.796   2.945
  201HID    HB2 2703   6.332  11.863   2.820
  201HID     CG 2704   6.491  11.972   2.884
  201HID    ND1 2705   6.583  11.987   2.985
  201HID    HD1 2706   6.612  11.915   3.048
  201HID    CE1 2707   6.627  12.112   2.985
  201HID    HE1 2708   6.696  12.150   3.048
  201HID    NE2 2709   6.566  12.178   2.889
  201HID    CD2 2710   6.480  12.093   2.825
  201HID    HD2 2711   6.420  12.116   2.749
  201HID      C 2712   6.427  11.618   2.754
  201HID      O 2713   6.448  11.533   2.840
  202ILE      N 2714   6.345  11.598   2.652
  202ILE      H 2715   6.337  11.667   2.580
  202ILE     CA 2716   6.267  11.476   2.645
  202ILE     HA 2717   6.230  11.461   2.737
  202ILE     CB 2718   6.154  11.493   2.542
  202ILE     HB 2719   6.193  11.492   2.450
  202ILE    CG2 2720   6.056  11.381   2.555
  202ILE   HG21 2721   5.983  11.393   2.488
  202ILE   HG22 2722   6.103  11.294   2.539
  202ILE   HG23 2723   6.017  11.382   2.647
  202ILE    CG1 2724   6.081  11.624   2.566
  202ILE   HG11 2725   6.012  11.635   2.495
  202ILE   HG12 2726   6.148  11.699   2.560
  202ILE     CD 2727   6.013  11.632   2.701
  202ILE    HD1 2728   5.968  11.721   2.710
  202ILE    HD2 2729   5.946  11.559   2.709
  202ILE    HD3 2730   6.082  11.623   2.773
  202ILE      C 2731   6.356  11.359   2.609
  202ILE      O 2732   6.336  11.247   2.658
  203LEU      N 2733   6.458  11.383   2.528
  203LEU      H 2734   6.481  11.478   2.503
  203LEU     CA 2735   6.538  11.274   2.475
  203LEU     HA 2736   6.472  11.207   2.443
  203LEU     CB 2737   6.625  11.325   2.361
  203LEU    HB1 2738   6.692  11.255   2.337
  203LEU    HB2 2739   6.674  11.407   2.391
  203LEU     CG 2740   6.544  11.359   2.238
  203LEU     HG 2741   6.470  11.422   2.260
  203LEU    CD1 2742   6.633  11.424   2.137
  203LEU   HD11 2743   6.580  11.447   2.055
  203LEU   HD12 2744   6.672  11.508   2.176
  203LEU   HD13 2745   6.707  11.361   2.112
  203LEU    CD2 2746   6.486  11.233   2.183
  203LEU   HD21 2747   6.433  11.254   2.101
  203LEU   HD22 2748   6.560  11.170   2.159
  203LEU   HD23 2749   6.428  11.191   2.252
  203LEU      C 2750   6.624  11.209   2.581
  203LEU      O 2751   6.649  11.089   2.574
  204ILE      N 2752   6.669  11.286   2.680
  204ILE      H 2753   6.648  11.384   2.681
  204ILE     CA 2754   6.749  11.227   2.786
  204ILE     HA 2755   6.819  11.170   2.742
  204ILE     CB 2756   6.820  11.337   2.867
  204ILE     HB 2757   6.752  11.405   2.894
  204ILE    CG2 2758   6.883  11.283   2.992
  204ILE   HG21 2759   6.928  11.358   3.042
  204ILE   HG22 2760   6.813  11.242   3.050
  204ILE   HG23 2761   6.951  11.214   2.968
  204ILE    CG1 2762   6.930  11.401   2.783
  204ILE   HG11 2763   6.957  11.338   2.710
  204ILE   HG12 2764   7.009  11.420   2.842
  204ILE     CD 2765   6.891  11.528   2.719
  204ILE    HD1 2766   6.968  11.564   2.666
  204ILE    HD2 2767   6.814  11.512   2.658
  204ILE    HD3 2768   6.866  11.595   2.789
  204ILE      C 2769   6.663  11.136   2.872
  204ILE      O 2770   6.707  11.028   2.914
  205LEU      N 2771   6.539  11.171   2.891
  205LEU      H 2772   6.505  11.257   2.854
  205LEU     CA 2773   6.452  11.084   2.967
  205LEU     HA 2774   6.509  11.054   3.043
  205LEU     CB 2775   6.330  11.162   3.012
  205LEU    HB1 2776   6.265  11.098   3.052
  205LEU    HB2 2777   6.289  11.205   2.932
  205LEU     CG 2778   6.359  11.270   3.114
  205LEU     HG 2779   6.428  11.333   3.079
  205LEU    CD1 2780   6.233  11.348   3.143
  205LEU   HD11 2781   6.253  11.419   3.210
  205LEU   HD12 2782   6.200  11.390   3.059
  205LEU   HD13 2783   6.164  11.286   3.179
  205LEU    CD2 2784   6.411  11.206   3.240
  205LEU   HD21 2785   6.431  11.277   3.308
  205LEU   HD22 2786   6.343  11.143   3.276
  205LEU   HD23 2787   6.495  11.156   3.220
  205LEU      C 2788   6.409  10.961   2.893
  205LEU      O 2789   6.343  10.879   2.956
  206GLN      N 2790   6.439  10.941   2.766
  206GLN      H 2791   6.495  11.008   2.717
  206GLN     CA 2792   6.392  10.822   2.698
  206GLN     HA 2793   6.299  10.807   2.730
  206GLN     CB 2794   6.394  10.845   2.548
  206GLN    HB1 2795   6.368  10.761   2.501
  206GLN    HB2 2796   6.487  10.871   2.520
  206GLN     CG 2797   6.300  10.953   2.509
  206GLN    HG1 2798   6.309  10.970   2.411
  206GLN    HG2 2799   6.324  11.036   2.559
  206GLN     CD 2800   6.159  10.915   2.540
  206GLN    OE1 2801   6.118  10.801   2.520
  206GLN    NE2 2802   6.083  11.010   2.591
  206GLN   HE21 2803   6.121  11.101   2.607
  206GLN   HE22 2804   5.988  10.991   2.614
  206GLN      C 2805   6.478  10.702   2.734
  206GLN      O 2806   6.598  10.715   2.755
  207PRO      N 2807   6.419  10.583   2.742
  207PRO     CD 2808   6.278  10.548   2.720
  207PRO    HD1 2809   6.250  10.574   2.628
  207PRO    HD2 2810   6.220  10.594   2.787
  207PRO     CG 2811   6.276  10.399   2.739
  207PRO    HG1 2812   6.289  10.352   2.652
  207PRO    HG2 2813   6.190  10.370   2.781
  207PRO     CB 2814   6.388  10.368   2.829
  207PRO    HB1 2815   6.419  10.274   2.815
  207PRO    HB2 2816   6.360  10.380   2.924
  207PRO     CA 2817   6.496  10.468   2.790
  207PRO     HA 2818   6.557  10.497   2.864
  207PRO      C 2819   6.589  10.410   2.686
  207PRO      O 2820   6.687  10.345   2.722
  208ASN      N 2821   6.561  10.431   2.558
  208ASN      H 2822   6.479  10.483   2.534
  208ASN     CA 2823   6.647  10.381   2.452
  208ASN     HA 2824   6.690  10.297   2.485
  208ASN     CB 2825   6.565  10.349   2.327
  208ASN    HB1 2826   6.537  10.435   2.284
  208ASN    HB2 2827   6.484  10.297   2.354
  208ASN     CG 2828   6.643  10.268   2.226
  208ASN    OD1 2829   6.591  10.230   2.122
  208ASN    ND2 2830   6.769  10.245   2.256
  208ASN   HD21 2831   6.808  10.281   2.341
  208ASN   HD22 2832   6.827  10.192   2.194
  208ASN      C 2833   6.752  10.486   2.422
  208ASN      O 2834   6.721  10.588   2.360
  209LYS      N 2835   6.876  10.460   2.461
  209LYS      H 2836   6.903  10.366   2.480
  209LYS     CA 2837   6.973  10.566   2.477
  209LYS     HA 2838   6.919  10.647   2.500
  209LYS     CB 2839   7.070  10.529   2.589
  209LYS    HB1 2840   7.143  10.598   2.593
  209LYS    HB2 2841   7.110  10.440   2.569
  209LYS     CG 2842   7.004  10.522   2.724
  209LYS    HG1 2843   6.929  10.456   2.721
  209LYS    HG2 2844   6.968  10.612   2.748
  209LYS     CD 2845   7.103  10.479   2.829
  209LYS    HD1 2846   7.184  10.538   2.823
  209LYS    HD2 2847   7.130  10.384   2.812
  209LYS     CE 2848   7.044  10.490   2.968
  209LYS    HE1 2849   7.009  10.583   2.981
  209LYS    HE2 2850   7.116  10.472   3.036
  209LYS     NZ 2851   6.933  10.394   2.990
  209LYS    HZ1 2852   6.898  10.405   3.083
  209LYS    HZ2 2853   6.860  10.412   2.924
  209LYS    HZ3 2854   6.967  10.301   2.978
  209LYS      C 2855   7.049  10.597   2.349
  209LYS      O 2856   7.035  10.706   2.293
  210THR      N 2857   7.127  10.501   2.299
  210THR      H 2858   7.129  10.411   2.341
  210THR     CA 2859   7.210  10.529   2.183
  210THR     HA 2860   7.251  10.619   2.202
  210THR     CB 2861   7.317  10.421   2.167
  210THR     HB 2862   7.378  10.421   2.247
  210THR    CG2 2863   7.256  10.283   2.151
  210THR   HG21 2864   7.329  10.216   2.141
  210THR   HG22 2865   7.202  10.261   2.232
  210THR   HG23 2866   7.198  10.282   2.070
  210THR    OG1 2867   7.398  10.452   2.053
  210THR    HG1 2868   7.469  10.382   2.042
  210THR      C 2869   7.129  10.539   2.056
  210THR      O 2870   7.173  10.602   1.960
  211PHE      N 2871   7.008  10.484   2.056
  211PHE      H 2872   6.976  10.436   2.138
  211PHE     CA 2873   6.922  10.492   1.940
  211PHE     HA 2874   6.981  10.484   1.859
  211PHE     CB 2875   6.822  10.377   1.946
  211PHE    HB1 2876   6.752  10.400   2.013
  211PHE    HB2 2877   6.871  10.294   1.975
  211PHE     CG 2878   6.754  10.347   1.817
  211PHE    CD1 2879   6.825  10.290   1.713
  211PHE    HD1 2880   6.923  10.270   1.725
  211PHE    CE1 2881   6.763  10.260   1.593
  211PHE    HE1 2882   6.816  10.220   1.518
  211PHE     CZ 2883   6.628  10.286   1.577
  211PHE     HZ 2884   6.583  10.265   1.490
  211PHE    CE2 2885   6.556  10.341   1.681
  211PHE    HE2 2886   6.459  10.360   1.670
  211PHE    CD2 2887   6.619  10.371   1.801
  211PHE    HD2 2888   6.567  10.411   1.876
  211PHE      C 2889   6.854  10.626   1.932
  211PHE      O 2890   6.789  10.657   1.832
  212ALA      N 2891   6.867  10.708   2.036
  212ALA      H 2892   6.918  10.676   2.116
  212ALA     CA 2893   6.812  10.842   2.040
  212ALA     HA 2894   6.764  10.851   1.953
  212ALA     CB 2895   6.717  10.857   2.158
  212ALA    HB1 2896   6.680  10.950   2.159
  212ALA    HB2 2897   6.643  10.792   2.149
  212ALA    HB3 2898   6.767  10.840   2.243
  212ALA      C 2899   6.920  10.949   2.047
  212ALA      O 2900   6.887  11.068   2.053
  213CYS      N 2901   7.047  10.910   2.049
  213CYS      H 2902   7.070  10.813   2.046
  213CYS     CA 2903   7.153  11.010   2.055
  213CYS     HA 2904   7.128  11.074   2.128
  213CYS     CB 2905   7.285  10.942   2.087
  213CYS    HB1 2906   7.297  10.875   2.014
  213CYS    HB2 2907   7.268  10.894   2.173
  213CYS     SG 2908   7.425  11.055   2.099
  213CYS     HG 2909   7.508  11.003   2.120
  213CYS      C 2910   7.164  11.087   1.925
  213CYS      O 2911   7.195  11.206   1.926
  214GLN      N 2912   7.134  11.021   1.813
  214GLN      H 2913   7.096  10.929   1.819
  214GLN     CA 2914   7.156  11.081   1.683
  214GLN     HA 2915   7.247  11.123   1.687
  214GLN     CB 2916   7.151  10.972   1.577
  214GLN    HB1 2917   7.057  10.940   1.570
  214GLN    HB2 2918   7.210  10.897   1.607
  214GLN     CG 2919   7.196  11.013   1.440
  214GLN    HG1 2920   7.289  11.051   1.446
  214GLN    HG2 2921   7.134  11.083   1.405
  214GLN     CD 2922   7.197  10.897   1.344
  214GLN    OE1 2923   7.161  10.785   1.380
  214GLN    NE2 2924   7.239  10.923   1.221
  214GLN   HE21 2925   7.268  11.016   1.197
  214GLN   HE22 2926   7.242  10.850   1.153
  214GLN      C 2927   7.056  11.192   1.654
  214GLN      O 2928   7.088  11.284   1.579
  215MET      N 2929   6.937  11.183   1.713
  215MET      H 2930   6.914  11.100   1.764
  215MET     CA 2931   6.840  11.292   1.705
  215MET     HA 2932   6.824  11.305   1.607
  215MET     CB 2933   6.713  11.254   1.779
  215MET    HB1 2934   6.662  11.338   1.799
  215MET    HB2 2935   6.739  11.209   1.865
  215MET     CG 2936   6.622  11.162   1.704
  215MET    HG1 2937   6.552  11.134   1.769
  215MET    HG2 2938   6.678  11.083   1.679
  215MET     SD 2939   6.556  11.250   1.562
  215MET     CE 2940   6.454  11.126   1.487
  215MET    HE1 2941   6.411  11.164   1.405
  215MET    HE2 2942   6.511  11.048   1.462
  215MET    HE3 2943   6.384  11.097   1.552
  215MET      C 2944   6.894  11.421   1.763
  215MET      O 2945   6.868  11.529   1.709
  216TYR      N 2946   6.972  11.410   1.870
  216TYR      H 2947   6.999  11.320   1.903
  216TYR     CA 2948   7.019  11.528   1.940
  216TYR     HA 2949   6.938  11.584   1.958
  216TYR     CB 2950   7.085  11.487   2.070
  216TYR    HB1 2951   7.167  11.434   2.049
  216TYR    HB2 2952   7.021  11.431   2.122
  216TYR     CG 2953   7.125  11.604   2.155
  216TYR    CD1 2954   7.031  11.670   2.232
  216TYR    HD1 2955   6.936  11.639   2.231
  216TYR    CE1 2956   7.067  11.777   2.309
  216TYR    HE1 2957   6.999  11.825   2.364
  216TYR     CZ 2958   7.198  11.819   2.310
  216TYR     OH 2959   7.235  11.926   2.387
  216TYR     HH 2960   7.333  11.943   2.376
  216TYR    CE2 2961   7.292  11.755   2.234
  216TYR    HE2 2962   7.387  11.787   2.235
  216TYR    CD2 2963   7.256  11.649   2.158
  216TYR    HD2 2964   7.326  11.603   2.103
  216TYR      C 2965   7.116  11.608   1.855
  216TYR      O 2966   7.123  11.730   1.868
  217ASN      N 2967   7.191  11.541   1.769
  217ASN      H 2968   7.193  11.441   1.770
  217ASN     CA 2969   7.272  11.615   1.673
  217ASN     HA 2970   7.318  11.688   1.724
  217ASN     CB 2971   7.376  11.524   1.611
  217ASN    HB1 2972   7.418  11.571   1.533
  217ASN    HB2 2973   7.332  11.440   1.580
  217ASN     CG 2974   7.485  11.488   1.708
  217ASN    OD1 2975   7.532  11.574   1.783
  217ASN    ND2 2976   7.525  11.362   1.708
  217ASN   HD21 2977   7.483  11.296   1.646
  217ASN   HD22 2978   7.598  11.333   1.771
  217ASN      C 2979   7.184  11.676   1.566
  217ASN      O 2980   7.213  11.785   1.516
  218LEU      N 2981   7.075  11.608   1.532
  218LEU      H 2982   7.049  11.526   1.583
  218LEU     CA 2983   6.994  11.654   1.420
  218LEU     HA 2984   7.058  11.680   1.348
  218LEU     CB 2985   6.903  11.541   1.373
  218LEU    HB1 2986   6.839  11.519   1.447
  218LEU    HB2 2987   6.960  11.461   1.353
  218LEU     CG 2988   6.823  11.575   1.249
  218LEU     HG 2989   6.765  11.654   1.267
  218LEU    CD1 2990   6.918  11.608   1.136
  218LEU   HD11 2991   6.866  11.631   1.054
  218LEU   HD12 2992   6.975  11.686   1.162
  218LEU   HD13 2993   6.977  11.529   1.118
  218LEU    CD2 2994   6.736  11.458   1.211
  218LEU   HD21 2995   6.684  11.481   1.129
  218LEU   HD22 2996   6.794  11.379   1.193
  218LEU   HD23 2997   6.674  11.437   1.286
  218LEU      C 2998   6.913  11.776   1.458
  218LEU      O 2999   6.894  11.867   1.376
  219LEU      N 3000   6.867  11.783   1.582
  219LEU      H 3001   6.889  11.712   1.648
  219LEU     CA 3002   6.785  11.896   1.620
  219LEU     HA 3003   6.726  11.909   1.541
  219LEU     CB 3004   6.703  11.865   1.744
  219LEU    HB1 3005   6.691  11.950   1.795
  219LEU    HB2 3006   6.755  11.800   1.800
  219LEU     CG 3007   6.565  11.806   1.714
  219LEU     HG 3008   6.525  11.860   1.641
  219LEU    CD1 3009   6.571  11.663   1.664
  219LEU   HD11 3010   6.479  11.630   1.646
  219LEU   HD12 3011   6.625  11.660   1.580
  219LEU   HD13 3012   6.615  11.606   1.733
  219LEU    CD2 3013   6.478  11.814   1.837
  219LEU   HD21 3014   6.388  11.776   1.817
  219LEU   HD22 3015   6.521  11.763   1.911
  219LEU   HD23 3016   6.468  11.910   1.864
  219LEU      C 3017   6.865  12.023   1.641
  219LEU      O 3018   6.811  12.132   1.620
  220LEU      N 3019   6.991  12.013   1.680
  220LEU      H 3020   7.031  11.924   1.704
  220LEU     CA 3021   7.071  12.134   1.688
  220LEU     HA 3022   7.012  12.199   1.736
  220LEU     CB 3023   7.200  12.110   1.765
  220LEU    HB1 3024   7.263  12.186   1.745
  220LEU    HB2 3025   7.240  12.024   1.733
  220LEU     CG 3026   7.184  12.101   1.916
  220LEU     HG 3027   7.122  12.027   1.940
  220LEU    CD1 3028   7.317  12.072   1.980
  220LEU   HD11 3029   7.306  12.066   2.079
  220LEU   HD12 3030   7.353  11.985   1.945
  220LEU   HD13 3031   7.382  12.146   1.958
  220LEU    CD2 3032   7.126  12.230   1.968
  220LEU   HD21 3033   7.116  12.224   2.067
  220LEU   HD22 3034   7.188  12.306   1.945
  220LEU   HD23 3035   7.037  12.246   1.926
  220LEU      C 3036   7.106  12.188   1.551
  220LEU      O 3037   7.136  12.307   1.539
  221SER      N 3038   7.100  12.105   1.448
  221SER      H 3039   7.076  12.010   1.464
  221SER     CA 3040   7.128  12.150   1.314
  221SER     HA 3041   7.217  12.196   1.322
  221SER     CB 3042   7.135  12.031   1.220
  221SER    HB1 3043   7.155  12.061   1.127
  221SER    HB2 3044   7.050  11.980   1.221
  221SER     OG 3045   7.238  11.943   1.260
  221SER     HG 3046   7.242  11.865   1.197
  221SER      C 3047   7.026  12.250   1.263
  221SER      O 3048   7.058  12.331   1.176
  222TYR      N 3049   6.905  12.248   1.317
  222TYR      H 3050   6.884  12.178   1.385
  222TYR     CA 3051   6.803  12.344   1.281
  222TYR     HA 3052   6.835  12.381   1.194
  222TYR     CB 3053   6.668  12.275   1.265
  222TYR    HB1 3054   6.598  12.344   1.249
  222TYR    HB2 3055   6.647  12.225   1.349
  222TYR     CG 3056   6.667  12.179   1.150
  222TYR    CD1 3057   6.646  12.225   1.021
  222TYR    HD1 3058   6.632  12.323   1.006
  222TYR    CE1 3059   6.645  12.139   0.914
  222TYR    HE1 3060   6.630  12.174   0.821
  222TYR     CZ 3061   6.665  12.005   0.936
  222TYR     OH 3062   6.664  11.918   0.830
  222TYR     HH 3063   6.680  11.825   0.863
  222TYR    CE2 3064   6.686  11.957   1.063
  222TYR    HE2 3065   6.701  11.859   1.078
  222TYR    CD2 3066   6.687  12.044   1.169
  222TYR    HD2 3067   6.703  12.009   1.261
  222TYR      C 3068   6.792  12.458   1.382
  222TYR      O 3069   6.686  12.517   1.398
  223ASP      N 3070   6.902  12.490   1.449
  223ASP      H 3071   6.983  12.432   1.440
  223ASP     CA 3072   6.908  12.607   1.535
  223ASP     HA 3073   6.813  12.631   1.555
  223ASP     CB 3074   6.981  12.573   1.665
  223ASP    HB1 3075   7.080  12.571   1.647
  223ASP    HB2 3076   6.951  12.483   1.696
  223ASP     CG 3077   6.954  12.674   1.775
  223ASP    OD1 3078   6.841  12.676   1.829
  223ASP    OD2 3079   7.045  12.752   1.809
  223ASP      C 3080   6.972  12.725   1.463
  223ASP      O 3081   7.060  12.792   1.517
  224ARG      N 3082   6.933  12.744   1.336
  224ARG      H 3083   6.859  12.688   1.299
  224ARG     CA 3084   6.995  12.844   1.250
  224ARG     HA 3085   7.093  12.822   1.251
  224ARG     CB 3086   6.936  12.834   1.110
  224ARG    HB1 3087   6.972  12.909   1.055
  224ARG    HB2 3088   6.837  12.842   1.116
  224ARG     CG 3089   6.969  12.704   1.041
  224ARG    HG1 3090   6.917  12.697   0.956
  224ARG    HG2 3091   6.946  12.628   1.101
  224ARG     CD 3092   7.117  12.700   1.009
  224ARG    HD1 3093   7.140  12.615   0.961
  224ARG    HD2 3094   7.171  12.706   1.093
  224ARG     NE 3095   7.154  12.812   0.923
  224ARG     HE 3096   7.191  12.895   0.967
  224ARG     CZ 3097   7.143  12.812   0.791
  224ARG    NH1 3098   7.097  12.705   0.728
  224ARG   HH11 3099   7.071  12.624   0.780
  224ARG   HH12 3100   7.089  12.706   0.628
  224ARG    NH2 3101   7.178  12.920   0.722
  224ARG   HH21 3102   7.213  13.001   0.770
  224ARG   HH22 3103   7.170  12.921   0.622
  224ARG      C 3104   6.979  12.985   1.303
  224ARG      O 3105   7.072  13.066   1.297
  225HID      N 3106   6.862  13.017   1.357
  225HID      H 3107   6.785  12.954   1.350
  225HID     CA 3108   6.847  13.144   1.427
  225HID     HA 3109   6.887  13.213   1.366
  225HID     CB 3110   6.702  13.181   1.451
  225HID    HB1 3111   6.656  13.104   1.495
  225HID    HB2 3112   6.659  13.200   1.363
  225HID     CG 3113   6.685  13.301   1.538
  225HID    ND1 3114   6.715  13.429   1.494
  225HID    HD1 3115   6.748  13.453   1.403
  225HID    CE1 3116   6.693  13.515   1.592
  225HID    HE1 3117   6.706  13.614   1.587
  225HID    NE2 3118   6.651  13.447   1.698
  225HID    CD2 3119   6.646  13.314   1.666
  225HID    HD2 3120   6.619  13.240   1.727
  225HID      C 3121   6.921  13.136   1.559
  225HID      O 3122   6.881  13.066   1.651
  226GLY      N 3123   7.032  13.209   1.567
  226GLY      H 3124   7.073  13.249   1.484
  226GLY     CA 3125   7.094  13.231   1.695
  226GLY    HA1 3126   7.184  13.274   1.680
  226GLY    HA2 3127   7.107  13.143   1.740
  226GLY      C 3128   7.006  13.321   1.778
  226GLY      O 3129   6.992  13.440   1.748
  227ASP      N 3130   6.942  13.264   1.880
  227ASP      H 3131   6.952  13.166   1.895
  227ASP     CA 3132   6.859  13.342   1.970
  227ASP     HA 3133   6.797  13.395   1.912
  227ASP     CB 3134   6.777  13.253   2.062
  227ASP    HB1 3135   6.840  13.207   2.125
  227ASP    HB2 3136   6.730  13.185   2.006
  227ASP     CG 3137   6.673  13.330   2.144
  227ASP    OD1 3138   6.657  13.453   2.126
  227ASP    OD2 3139   6.607  13.266   2.228
  227ASP      C 3140   6.948  13.433   2.053
  227ASP      O 3141   7.055  13.393   2.100
  228HID      N 3142   6.901  13.556   2.072
  228HID      H 3143   6.813  13.582   2.033
  228HID     CA 3144   6.977  13.653   2.148
  228HID     HA 3145   7.073  13.638   2.124
  228HID     CB 3146   6.931  13.793   2.109
  228HID    HB1 3147   6.985  13.861   2.160
  228HID    HB2 3148   6.835  13.804   2.132
  228HID     CG 3149   6.947  13.821   1.964
  228HID    ND1 3150   7.071  13.842   1.906
  228HID    HD1 3151   7.159  13.842   1.954
  228HID    CE1 3152   7.055  13.863   1.776
  228HID    HE1 3153   7.129  13.881   1.710
  228HID    NE2 3154   6.926  13.857   1.748
  228HID    CD2 3155   6.856  13.830   1.864
  228HID    HD2 3156   6.757  13.819   1.873
  228HID      C 3157   6.965  13.631   2.297
  228HID      O 3158   7.036  13.696   2.374
  229LEU      N 3159   6.876  13.541   2.340
  229LEU      H 3160   6.812  13.500   2.275
  229LEU     CA 3161   6.872  13.502   2.480
  229LEU     HA 3162   6.896  13.584   2.532
  229LEU     CB 3163   6.731  13.455   2.518
  229LEU    HB1 3164   6.740  13.399   2.600
  229LEU    HB2 3165   6.697  13.399   2.443
  229LEU     CG 3166   6.625  13.562   2.547
  229LEU     HG 3167   6.672  13.636   2.596
  229LEU    CD1 3168   6.567  13.627   2.421
  229LEU   HD11 3169   6.499  13.696   2.447
  229LEU   HD12 3170   6.641  13.671   2.369
  229LEU   HD13 3171   6.524  13.557   2.364
  229LEU    CD2 3172   6.515  13.505   2.636
  229LEU   HD21 3173   6.447  13.576   2.654
  229LEU   HD22 3174   6.472  13.428   2.590
  229LEU   HD23 3175   6.555  13.474   2.723
  229LEU      C 3176   6.975  13.393   2.508
  229LEU      O 3177   7.070  13.414   2.583
  230GLN      N 3178   6.956  13.276   2.447
  230GLN      H 3179   6.870  13.261   2.399
  230GLN     CA 3180   7.056  13.169   2.447
  230GLN     HA 3181   7.146  13.212   2.435
  230GLN     CB 3182   7.060  13.093   2.580
  230GLN    HB1 3183   7.077  13.160   2.653
  230GLN    HB2 3184   7.136  13.028   2.576
  230GLN     CG 3185   6.936  13.015   2.617
  230GLN    HG1 3186   6.964  12.931   2.663
  230GLN    HG2 3187   6.886  12.993   2.533
  230GLN     CD 3188   6.844  13.091   2.709
  230GLN    OE1 3189   6.755  13.034   2.772
  230GLN    NE2 3190   6.864  13.222   2.716
  230GLN   HE21 3191   6.937  13.265   2.662
  230GLN   HE22 3192   6.807  13.279   2.775
  230GLN      C 3193   7.022  13.076   2.332
  230GLN      O 3194   6.905  13.062   2.297
  231PRO      N 3195   7.121  13.014   2.270
  231PRO     CD 3196   7.265  13.039   2.288
  231PRO    HD1 3197   7.294  13.019   2.382
  231PRO    HD2 3198   7.288  13.134   2.266
  231PRO     CG 3199   7.328  12.945   2.191
  231PRO    HG1 3200   7.350  12.858   2.235
  231PRO    HG2 3201   7.412  12.985   2.153
  231PRO     CB 3202   7.230  12.924   2.084
  231PRO    HB1 3203   7.247  12.836   2.039
  231PRO    HB2 3204   7.237  12.998   2.017
  231PRO     CA 3205   7.095  12.926   2.156
  231PRO     HA 3206   7.019  12.962   2.102
  231PRO      C 3207   7.051  12.785   2.196
  231PRO      O 3208   7.122  12.687   2.171
  232LEU      N 3209   6.940  12.777   2.269
  232LEU      H 3210   6.910  12.862   2.312
  232LEU     CA 3211   6.858  12.658   2.293
  232LEU     HA 3212   6.778  12.693   2.341
  232LEU     CB 3213   6.821  12.593   2.159
  232LEU    HB1 3214   6.907  12.561   2.119
  232LEU    HB2 3215   6.784  12.666   2.102
  232LEU     CG 3216   6.722  12.476   2.151
  232LEU     HG 3217   6.748  12.405   2.216
  232LEU    CD1 3218   6.583  12.520   2.189
  232LEU   HD11 3219   6.521  12.442   2.183
  232LEU   HD12 3220   6.584  12.555   2.283
  232LEU   HD13 3221   6.553  12.592   2.127
  232LEU    CD2 3222   6.726  12.414   2.014
  232LEU   HD21 3223   6.662  12.338   2.010
  232LEU   HD22 3224   6.702  12.483   1.946
  232LEU   HD23 3225   6.819  12.380   1.995
  232LEU      C 3226   6.925  12.556   2.384
  232LEU      O 3227   6.859  12.466   2.438
  233ASP      N 3228   7.053  12.571   2.411
  233ASP      H 3229   7.102  12.652   2.378
  233ASP     CA 3230   7.124  12.472   2.488
  233ASP     HA 3231   7.073  12.387   2.475
  233ASP     CB 3232   7.267  12.459   2.436
  233ASP    HB1 3233   7.324  12.529   2.479
  233ASP    HB2 3234   7.268  12.473   2.337
  233ASP     CG 3235   7.327  12.325   2.465
  233ASP    OD1 3236   7.254  12.240   2.521
  233ASP    OD2 3237   7.445  12.304   2.433
  233ASP      C 3238   7.124  12.506   2.635
  233ASP      O 3239   7.175  12.429   2.717
  234LEU      N 3240   7.066  12.620   2.670
  234LEU      H 3241   7.016  12.672   2.601
  234LEU     CA 3242   7.074  12.671   2.806
  234LEU     HA 3243   7.114  12.596   2.859
  234LEU     CB 3244   7.163  12.795   2.811
  234LEU    HB1 3245   7.167  12.826   2.906
  234LEU    HB2 3246   7.121  12.866   2.754
  234LEU     CG 3247   7.307  12.776   2.762
  234LEU     HG 3248   7.307  12.745   2.667
  234LEU    CD1 3249   7.382  12.908   2.767
  234LEU   HD11 3250   7.476  12.895   2.735
  234LEU   HD12 3251   7.336  12.975   2.708
  234LEU   HD13 3252   7.384  12.942   2.861
  234LEU    CD2 3253   7.376  12.669   2.843
  234LEU   HD21 3254   7.470  12.658   2.810
  234LEU   HD22 3255   7.378  12.696   2.939
  234LEU   HD23 3256   7.327  12.583   2.833
  234LEU      C 3257   6.937  12.705   2.862
  234LEU      O 3258   6.928  12.779   2.960
  235VAL      N 3259   6.830  12.655   2.803
  235VAL      H 3260   6.841  12.593   2.726
  235VAL     CA 3261   6.697  12.691   2.851
  235VAL     HA 3262   6.697  12.790   2.870
  235VAL     CB 3263   6.593  12.664   2.745
  235VAL     HB 3264   6.593  12.567   2.721
  235VAL    CG1 3265   6.457  12.702   2.799
  235VAL   HG11 3266   6.388  12.685   2.729
  235VAL   HG12 3267   6.438  12.648   2.881
  235VAL   HG13 3268   6.457  12.799   2.823
  235VAL    CG2 3269   6.625  12.741   2.620
  235VAL   HG21 3270   6.556  12.723   2.551
  235VAL   HG22 3271   6.627  12.839   2.641
  235VAL   HG23 3272   6.715  12.713   2.586
  235VAL      C 3273   6.669  12.611   2.978
  235VAL      O 3274   6.673  12.487   2.974
  236PRO      N 3275   6.641  12.676   3.089
  236PRO     CD 3276   6.640  12.822   3.110
  236PRO    HD1 3277   6.575  12.867   3.048
  236PRO    HD2 3278   6.732  12.861   3.096
  236PRO     CG 3279   6.597  12.835   3.253
  236PRO    HG1 3280   6.499  12.850   3.259
  236PRO    HG2 3281   6.645  12.912   3.297
  236PRO     CB 3282   6.633  12.708   3.320
  236PRO    HB1 3283   6.574  12.692   3.399
  236PRO    HB2 3284   6.729  12.711   3.350
  236PRO     CA 3285   6.611  12.603   3.211
  236PRO     HA 3286   6.669  12.522   3.220
  236PRO      C 3287   6.467  12.555   3.210
  236PRO      O 3288   6.383  12.603   3.134
  237ASN      N 3289   6.439  12.459   3.296
  237ASN      H 3290   6.514  12.416   3.347
  237ASN     CA 3291   6.303  12.414   3.318
  237ASN     HA 3292   6.252  12.435   3.235
  237ASN     CB 3293   6.300  12.263   3.340
  237ASN    HB1 3294   6.329  12.218   3.256
  237ASN    HB2 3295   6.207  12.236   3.362
  237ASN     CG 3296   6.391  12.219   3.452
  237ASN    OD1 3297   6.457  12.299   3.517
  237ASN    ND2 3298   6.394  12.089   3.475
  237ASN   HD21 3299   6.339  12.027   3.420
  237ASN   HD22 3300   6.453  12.053   3.548
  237ASN      C 3301   6.242  12.491   3.434
  237ASN      O 3302   6.300  12.589   3.482
  238HID      N 3303   6.127  12.447   3.483
  238HID      H 3304   6.080  12.370   3.441
  238HID     CA 3305   6.071  12.515   3.600
  238HID     HA 3306   6.085  12.612   3.580
  238HID     CB 3307   5.923  12.483   3.615
  238HID    HB1 3308   5.896  12.498   3.710
  238HID    HB2 3309   5.908  12.388   3.590
  238HID     CG 3310   5.836  12.568   3.529
  238HID    ND1 3311   5.805  12.535   3.399
  238HID    HD1 3312   5.836  12.453   3.351
  238HID    CE1 3313   5.728  12.629   3.347
  238HID    HE1 3314   5.691  12.630   3.254
  238HID    NE2 3315   5.709  12.722   3.438
  238HID    CD2 3316   5.776  12.687   3.553
  238HID    HD2 3317   5.780  12.740   3.638
  238HID      C 3318   6.144  12.483   3.729
  238HID      O 3319   6.126  12.556   3.827
  239GLN      N 3320   6.226  12.379   3.733
  239GLN      H 3321   6.227  12.313   3.658
  239GLN     CA 3322   6.315  12.362   3.846
  239GLN     HA 3323   6.282  12.428   3.914
  239GLN     CB 3324   6.305  12.221   3.902
  239GLN    HB1 3325   6.213  12.207   3.936
  239GLN    HB2 3326   6.370  12.212   3.978
  239GLN     CG 3327   6.334  12.112   3.805
  239GLN    HG1 3328   6.429  12.122   3.774
  239GLN    HG2 3329   6.272  12.121   3.727
  239GLN     CD 3330   6.316  11.976   3.867
  239GLN    OE1 3331   6.291  11.965   3.987
  239GLN    NE2 3332   6.328  11.872   3.786
  239GLN   HE21 3333   6.348  11.886   3.689
  239GLN   HE22 3334   6.317  11.780   3.822
  239GLN      C 3335   6.459  12.397   3.810
  239GLN      O 3336   6.552  12.352   3.877
  240GLY      N 3337   6.478  12.476   3.705
  240GLY      H 3338   6.402  12.492   3.643
  240GLY     CA 3339   6.605  12.540   3.677
  240GLY    HA1 3340   6.635  12.586   3.761
  240GLY    HA2 3341   6.589  12.608   3.606
  240GLY      C 3342   6.714  12.446   3.632
  240GLY      O 3343   6.820  12.440   3.696
  241LEU      N 3344   6.692  12.372   3.524
  241LEU      H 3345   6.607  12.384   3.474
  241LEU     CA 3346   6.788  12.275   3.477
  241LEU     HA 3347   6.871  12.293   3.531
  241LEU     CB 3348   6.739  12.132   3.501
  241LEU    HB1 3349   6.803  12.069   3.457
  241LEU    HB2 3350   6.649  12.122   3.459
  241LEU     CG 3351   6.728  12.094   3.648
  241LEU     HG 3352   6.668  12.157   3.697
  241LEU    CD1 3353   6.671  11.955   3.663
  241LEU   HD11 3354   6.665  11.932   3.760
  241LEU   HD12 3355   6.580  11.952   3.622
  241LEU   HD13 3356   6.731  11.890   3.617
  241LEU    CD2 3357   6.864  12.102   3.708
  241LEU   HD21 3358   6.860  12.078   3.805
  241LEU   HD22 3359   6.926  12.039   3.661
  241LEU   HD23 3360   6.899  12.196   3.699
  241LEU      C 3361   6.816  12.296   3.329
  241LEU      O 3362   6.724  12.294   3.247
  242THR      N 3363   6.943  12.315   3.297
  242THR      H 3364   7.009  12.341   3.369
  242THR     CA 3365   6.990  12.300   3.161
  242THR     HA 3366   6.929  12.352   3.102
  242THR     CB 3367   7.131  12.355   3.149
  242THR     HB 3368   7.163  12.355   3.054
  242THR    CG2 3369   7.136  12.494   3.207
  242THR   HG21 3370   7.229  12.530   3.199
  242THR   HG22 3371   7.073  12.554   3.157
  242THR   HG23 3372   7.110  12.491   3.303
  242THR    OG1 3373   7.219  12.271   3.224
  242THR    HG1 3374   7.313  12.306   3.217
  242THR      C 3375   6.989  12.151   3.127
  242THR      O 3376   6.997  12.068   3.218
  243PRO      N 3377   6.982  12.115   2.999
  243PRO     CD 3378   6.965  12.197   2.878
  243PRO    HD1 3379   7.027  12.276   2.879
  243PRO    HD2 3380   6.871  12.229   2.869
  243PRO     CG 3381   7.001  12.102   2.769
  243PRO    HG1 3382   7.100  12.101   2.754
  243PRO    HG2 3383   6.955  12.126   2.684
  243PRO     CB 3384   6.956  11.972   2.815
  243PRO    HB1 3385   7.008  11.900   2.769
  243PRO    HB2 3386   6.859  11.961   2.795
  243PRO     CA 3387   6.983  11.972   2.965
  243PRO     HA 3388   6.916  11.923   3.021
  243PRO      C 3389   7.113  11.903   2.997
  243PRO      O 3390   7.114  11.780   3.006
  244PHE      N 3391   7.221  11.978   3.013
  244PHE      H 3392   7.218  12.076   2.992
  244PHE     CA 3393   7.345  11.918   3.061
  244PHE     HA 3394   7.366  11.842   3.000
  244PHE     CB 3395   7.457  12.020   3.056
  244PHE    HB1 3396   7.443  12.088   3.129
  244PHE    HB2 3397   7.455  12.066   2.967
  244PHE     CG 3398   7.592  11.961   3.074
  244PHE    CD1 3399   7.660  11.909   2.966
  244PHE    HD1 3400   7.618  11.911   2.875
  244PHE    CE1 3401   7.784  11.855   2.981
  244PHE    HE1 3402   7.833  11.819   2.902
  244PHE     CZ 3403   7.842  11.850   3.105
  244PHE     HZ 3404   7.934  11.811   3.116
  244PHE    CE2 3405   7.775  11.899   3.214
  244PHE    HE2 3406   7.817  11.895   3.305
  244PHE    CD2 3407   7.651  11.954   3.198
  244PHE    HD2 3408   7.603  11.990   3.278
  244PHE      C 3409   7.327  11.866   3.203
  244PHE      O 3410   7.358  11.750   3.232
  245LYS      N 3411   7.276  11.950   3.292
  245LYS      H 3412   7.247  12.041   3.263
  245LYS     CA 3413   7.262  11.912   3.431
  245LYS     HA 3414   7.352  11.875   3.457
  245LYS     CB 3415   7.228  12.034   3.516
  245LYS    HB1 3416   7.220  12.006   3.612
  245LYS    HB2 3417   7.141  12.072   3.485
  245LYS     CG 3418   7.332  12.142   3.508
  245LYS    HG1 3419   7.343  12.170   3.413
  245LYS    HG2 3420   7.419  12.106   3.541
  245LYS     CD 3421   7.294  12.263   3.591
  245LYS    HD1 3422   7.286  12.236   3.687
  245LYS    HD2 3423   7.207  12.299   3.558
  245LYS     CE 3424   7.399  12.371   3.580
  245LYS    HE1 3425   7.490  12.331   3.597
  245LYS    HE2 3426   7.381  12.442   3.648
  245LYS     NZ 3427   7.401  12.434   3.446
  245LYS    HZ1 3428   7.472  12.505   3.443
  245LYS    HZ2 3429   7.421  12.365   3.377
  245LYS    HZ3 3430   7.312  12.476   3.427
  245LYS      C 3431   7.156  11.805   3.449
  245LYS      O 3432   7.169  11.718   3.535
  246LEU      N 3433   7.051  11.810   3.367
  246LEU      H 3434   7.043  11.886   3.302
  246LEU     CA 3435   6.948  11.707   3.370
  246LEU     HA 3436   6.918  11.702   3.465
  246LEU     CB 3437   6.833  11.746   3.279
  246LEU    HB1 3438   6.870  11.758   3.187
  246LEU    HB2 3439   6.797  11.834   3.311
  246LEU     CG 3440   6.718  11.647   3.272
  246LEU     HG 3441   6.751  11.558   3.242
  246LEU    CD1 3442   6.659  11.629   3.408
  246LEU   HD11 3443   6.584  11.564   3.403
  246LEU   HD12 3444   6.729  11.594   3.470
  246LEU   HD13 3445   6.626  11.717   3.442
  246LEU    CD2 3446   6.615  11.695   3.173
  246LEU   HD21 3447   6.540  11.630   3.169
  246LEU   HD22 3448   6.581  11.784   3.202
  246LEU   HD23 3449   6.657  11.704   3.083
  246LEU      C 3450   7.004  11.573   3.328
  246LEU      O 3451   6.965  11.470   3.383
  247ALA      N 3452   7.099  11.574   3.234
  247ALA      H 3453   7.124  11.660   3.189
  247ALA     CA 3454   7.167  11.451   3.197
  247ALA     HA 3455   7.095  11.386   3.175
  247ALA     CB 3456   7.256  11.476   3.076
  247ALA    HB1 3457   7.303  11.391   3.051
  247ALA    HB2 3458   7.200  11.508   2.999
  247ALA    HB3 3459   7.324  11.546   3.098
  247ALA      C 3460   7.248  11.396   3.312
  247ALA      O 3461   7.266  11.275   3.322
  248GLY      N 3462   7.295  11.484   3.399
  248GLY      H 3463   7.281  11.582   3.385
  248GLY     CA 3464   7.368  11.437   3.515
  248GLY    HA1 3465   7.412  11.517   3.558
  248GLY    HA2 3466   7.439  11.374   3.483
  248GLY      C 3467   7.279  11.367   3.615
  248GLY      O 3468   7.314  11.261   3.667
  249VAL      N 3469   7.161  11.423   3.640
  249VAL      H 3470   7.129  11.499   3.583
  249VAL     CA 3471   7.078  11.374   3.750
  249VAL     HA 3472   7.139  11.361   3.829
  249VAL     CB 3473   6.971  11.478   3.785
  249VAL     HB 3474   6.914  11.495   3.705
  249VAL    CG1 3475   6.882  11.428   3.896
  249VAL   HG11 3476   6.814  11.498   3.917
  249VAL   HG12 3477   6.837  11.344   3.867
  249VAL   HG13 3478   6.938  11.410   3.977
  249VAL    CG2 3479   7.037  11.607   3.825
  249VAL   HG21 3480   6.967  11.675   3.848
  249VAL   HG22 3481   7.096  11.592   3.905
  249VAL   HG23 3482   7.093  11.641   3.749
  249VAL      C 3483   7.018  11.240   3.715
  249VAL      O 3484   7.012  11.149   3.799
  250GLU      N 3485   6.977  11.222   3.591
  250GLU      H 3486   6.987  11.296   3.525
  250GLU     CA 3487   6.918  11.096   3.550
  250GLU     HA 3488   6.862  11.067   3.628
  250GLU     CB 3489   6.833  11.117   3.427
  250GLU    HB1 3490   6.797  11.029   3.398
  250GLU    HB2 3491   6.891  11.155   3.354
  250GLU     CG 3492   6.718  11.211   3.451
  250GLU    HG1 3493   6.671  11.227   3.364
  250GLU    HG2 3494   6.755  11.298   3.485
  250GLU     CD 3495   6.619  11.157   3.551
  250GLU    OE1 3496   6.598  11.034   3.555
  250GLU    OE2 3497   6.561  11.238   3.626
  250GLU      C 3498   7.022  10.989   3.524
  250GLU      O 3499   6.986  10.872   3.511
  251GLY      N 3500   7.150  11.025   3.519
  251GLY      H 3501   7.176  11.122   3.528
  251GLY     CA 3502   7.252  10.925   3.501
  251GLY    HA1 3503   7.235  10.853   3.568
  251GLY    HA2 3504   7.340  10.969   3.521
  251GLY      C 3505   7.257  10.865   3.363
  251GLY      O 3506   7.287  10.746   3.349
  252ASN      N 3507   7.224  10.942   3.261
  252ASN      H 3508   7.196  11.036   3.278
  252ASN     CA 3509   7.229  10.892   3.124
  252ASN     HA 3510   7.200  10.797   3.123
  252ASN     CB 3511   7.132  10.968   3.036
  252ASN    HB1 3512   7.169  11.059   3.018
  252ASN    HB2 3513   7.045  10.977   3.084
  252ASN     CG 3514   7.108  10.900   2.905
  252ASN    OD1 3515   7.167  10.797   2.876
  252ASN    ND2 3516   7.019  10.957   2.825
  252ASN   HD21 3517   6.973  11.041   2.854
  252ASN   HD22 3518   6.999  10.917   2.736
  252ASN      C 3519   7.374  10.904   3.077
  252ASN      O 3520   7.412  10.999   3.008
  253THR      N 3521   7.453  10.804   3.115
  253THR      H 3522   7.412  10.720   3.150
  253THR     CA 3523   7.598  10.813   3.107
  253THR     HA 3524   7.621  10.899   3.154
  253THR     CB 3525   7.662  10.692   3.175
  253THR     HB 3526   7.762  10.700   3.178
  253THR    CG2 3527   7.609  10.677   3.314
  253THR   HG21 3528   7.652  10.598   3.358
  253THR   HG22 3529   7.631  10.760   3.367
  253THR   HG23 3530   7.510  10.664   3.311
  253THR    OG1 3531   7.628  10.575   3.100
  253THR    HG1 3532   7.670  10.495   3.143
  253THR      C 3533   7.646  10.820   2.964
  253THR      O 3534   7.745  10.887   2.933
  254VAL      N 3535   7.576  10.751   2.874
  254VAL      H 3536   7.499  10.695   2.904
  254VAL     CA 3537   7.611  10.757   2.734
  254VAL     HA 3538   7.710  10.740   2.729
  254VAL     CB 3539   7.535  10.649   2.656
  254VAL     HB 3540   7.437  10.662   2.669
  254VAL    CG1 3541   7.562  10.660   2.508
  254VAL   HG11 3542   7.512  10.589   2.460
  254VAL   HG12 3543   7.533  10.750   2.475
  254VAL   HG13 3544   7.660  10.649   2.491
  254VAL    CG2 3545   7.576  10.512   2.707
  254VAL   HG21 3546   7.527  10.442   2.656
  254VAL   HG22 3547   7.675  10.500   2.694
  254VAL   HG23 3548   7.554  10.505   2.804
  254VAL      C 3549   7.583  10.896   2.679
  254VAL      O 3550   7.665  10.954   2.608
  255MET      N 3551   7.468  10.952   2.717
  255MET      H 3552   7.406  10.904   2.778
  255MET     CA 3553   7.434  11.085   2.668
  255MET     HA 3554   7.453  11.085   2.570
  255MET     CB 3555   7.287  11.112   2.694
  255MET    HB1 3556   7.275  11.126   2.792
  255MET    HB2 3557   7.235  11.033   2.664
  255MET     CG 3558   7.233  11.233   2.623
  255MET    HG1 3559   7.287  11.311   2.656
  255MET    HG2 3560   7.139  11.243   2.654
  255MET     SD 3561   7.246  11.211   2.446
  255MET     CE 3562   7.117  11.090   2.419
  255MET    HE1 3563   7.113  11.068   2.322
  255MET    HE2 3564   7.138  11.008   2.472
  255MET    HE3 3565   7.030  11.128   2.449
  255MET      C 3566   7.520  11.191   2.734
  255MET      O 3567   7.550  11.293   2.672
  256PHE      N 3568   7.564  11.166   2.858
  256PHE      H 3569   7.535  11.084   2.906
  256PHE     CA 3570   7.655  11.260   2.923
  256PHE     HA 3571   7.612  11.350   2.915
  256PHE     CB 3572   7.674  11.223   3.069
  256PHE    HB1 3573   7.716  11.133   3.074
  256PHE    HB2 3574   7.585  11.222   3.114
  256PHE     CG 3575   7.761  11.318   3.143
  256PHE    CD1 3576   7.713  11.441   3.178
  256PHE    HD1 3577   7.620  11.467   3.154
  256PHE    CE1 3578   7.792  11.530   3.246
  256PHE    HE1 3579   7.756  11.620   3.273
  256PHE     CZ 3580   7.920  11.496   3.277
  256PHE     HZ 3581   7.978  11.561   3.326
  256PHE    CE2 3582   7.970  11.374   3.242
  256PHE    HE2 3583   8.064  11.350   3.266
  256PHE    CD2 3584   7.891  11.285   3.174
  256PHE    HD2 3585   7.928  11.196   3.147
  256PHE      C 3586   7.790  11.261   2.854
  256PHE      O 3587   7.858  11.364   2.852
  257GLN      N 3588   7.831  11.147   2.801
  257GLN      H 3589   7.777  11.065   2.813
  257GLN     CA 3590   7.955  11.141   2.726
  257GLN     HA 3591   8.026  11.181   2.785
  257GLN     CB 3592   7.987  10.996   2.693
  257GLN    HB1 3593   7.922  10.963   2.625
  257GLN    HB2 3594   7.979  10.941   2.776
  257GLN     CG 3595   8.124  10.976   2.639
  257GLN    HG1 3596   8.136  11.035   2.559
  257GLN    HG2 3597   8.135  10.880   2.612
  257GLN     CD 3598   8.228  11.011   2.742
  257GLN    OE1 3599   8.293  11.114   2.733
  257GLN    NE2 3600   8.242  10.926   2.842
  257GLN   HE21 3601   8.186  10.844   2.846
  257GLN   HE22 3602   8.310  10.944   2.914
  257GLN      C 3603   7.945  11.222   2.599
  257GLN      O 3604   8.039  11.294   2.564
  258HIE      N 3605   7.830  11.216   2.533
  258HIE      H 3606   7.754  11.164   2.571
  258HIE     CA 3607   7.815  11.285   2.406
  258HIE     HA 3608   7.902  11.270   2.357
  258HIE     CB 3609   7.698  11.226   2.330
  258HIE    HB1 3610   7.614  11.249   2.378
  258HIE    HB2 3611   7.709  11.127   2.326
  258HIE     CG 3612   7.687  11.277   2.190
  258HIE    ND1 3613   7.739  11.210   2.082
  258HIE    CE1 3614   7.714  11.278   1.972
  258HIE    HE1 3615   7.742  11.252   1.879
  258HIE    NE2 3616   7.647  11.387   2.005
  258HIE    HE2 3617   7.615  11.457   1.941
  258HIE    CD2 3618   7.629  11.389   2.141
  258HIE    HD2 3619   7.582  11.460   2.194
  258HIE      C 3620   7.795  11.434   2.424
  258HIE      O 3621   7.838  11.512   2.339
  259LEU      N 3622   7.728  11.476   2.530
  259LEU      H 3623   7.690  11.411   2.595
  259LEU     CA 3624   7.712  11.619   2.550
  259LEU     HA 3625   7.692  11.653   2.458
  259LEU     CB 3626   7.598  11.649   2.645
  259LEU    HB1 3627   7.623  11.731   2.698
  259LEU    HB2 3628   7.588  11.571   2.707
  259LEU     CG 3629   7.464  11.674   2.577
  259LEU     HG 3630   7.480  11.733   2.498
  259LEU    CD1 3631   7.402  11.548   2.523
  259LEU   HD11 3632   7.315  11.570   2.480
  259LEU   HD12 3633   7.464  11.507   2.456
  259LEU   HD13 3634   7.387  11.484   2.598
  259LEU    CD2 3635   7.370  11.742   2.674
  259LEU   HD21 3636   7.283  11.759   2.629
  259LEU   HD22 3637   7.357  11.684   2.754
  259LEU   HD23 3638   7.410  11.829   2.703
  259LEU      C 3639   7.838  11.685   2.602
  259LEU      O 3640   7.850  11.807   2.595
  260MET      N 3641   7.933  11.607   2.653
  260MET      H 3642   7.917  11.509   2.663
  260MET     CA 3643   8.060  11.664   2.694
  260MET     HA 3644   8.039  11.744   2.750
  260MET     CB 3645   8.137  11.560   2.775
  260MET    HB1 3646   8.157  11.482   2.716
  260MET    HB2 3647   8.080  11.530   2.851
  260MET     CG 3648   8.267  11.608   2.832
  260MET    HG1 3649   8.326  11.627   2.753
  260MET    HG2 3650   8.304  11.531   2.884
  260MET     SD 3651   8.240  11.753   2.934
  260MET     CE 3652   8.157  11.678   3.072
  260MET    HE1 3653   8.135  11.748   3.140
  260MET    HE2 3654   8.073  11.634   3.041
  260MET    HE3 3655   8.217  11.610   3.114
  260MET      C 3656   8.141  11.710   2.573
  260MET      O 3657   8.222  11.803   2.585
  261GLN      N 3658   8.112  11.652   2.457
  261GLN      H 3659   8.029  11.598   2.451
  261GLN     CA 3660   8.196  11.663   2.339
  261GLN     HA 3661   8.287  11.634   2.369
  261GLN     CB 3662   8.140  11.572   2.230
  261GLN    HB1 3663   8.052  11.609   2.200
  261GLN    HB2 3664   8.127  11.481   2.268
  261GLN     CG 3665   8.227  11.559   2.110
  261GLN    HG1 3666   8.242  11.650   2.071
  261GLN    HG2 3667   8.182  11.501   2.043
  261GLN     CD 3668   8.360  11.499   2.146
  261GLN    OE1 3669   8.461  11.569   2.151
  261GLN    NE2 3670   8.361  11.370   2.174
  261GLN   HE21 3671   8.276  11.318   2.171
  261GLN   HE22 3672   8.447  11.325   2.199
  261GLN      C 3673   8.207  11.806   2.288
  261GLN      O 3674   8.313  11.846   2.239
  262LYS      N 3675   8.101  11.885   2.301
  262LYS      H 3676   8.017  11.851   2.341
  262LYS     CA 3677   8.111  12.023   2.256
  262LYS     HA 3678   8.182  12.018   2.185
  262LYS     CB 3679   7.977  12.073   2.201
  262LYS    HB1 3680   7.981  12.173   2.191
  262LYS    HB2 3681   7.905  12.049   2.265
  262LYS     CG 3682   7.943  12.013   2.067
  262LYS    HG1 3683   7.930  11.915   2.078
  262LYS    HG2 3684   8.020  12.029   2.004
  262LYS     CD 3685   7.817  12.074   2.009
  262LYS    HD1 3686   7.833  12.172   1.993
  262LYS    HD2 3687   7.743  12.062   2.074
  262LYS     CE 3688   7.780  12.007   1.877
  262LYS    HE1 3689   7.691  12.041   1.847
  262LYS    HE2 3690   7.776  11.908   1.890
  262LYS     NZ 3691   7.878  12.035   1.770
  262LYS    HZ1 3692   7.850  11.989   1.686
  262LYS    HZ2 3693   7.883  12.134   1.754
  262LYS    HZ3 3694   7.968  12.001   1.798
  262LYS      C 3695   8.158  12.118   2.364
  262LYS      O 3696   8.134  12.238   2.354
  263ARG      N 3697   8.223  12.068   2.468
  263ARG      H 3698   8.230  11.969   2.481
  263ARG     CA 3699   8.284  12.159   2.563
  263ARG     HA 3700   8.269  12.250   2.524
  263ARG     CB 3701   8.217  12.146   2.699
  263ARG    HB1 3702   8.269  12.200   2.766
  263ARG    HB2 3703   8.217  12.050   2.726
  263ARG     CG 3704   8.076  12.195   2.699
  263ARG    HG1 3705   8.023  12.140   2.635
  263ARG    HG2 3706   8.076  12.291   2.670
  263ARG     CD 3707   8.013  12.185   2.834
  263ARG    HD1 3708   8.061  12.245   2.898
  263ARG    HD2 3709   8.018  12.091   2.867
  263ARG     NE 3710   7.874  12.225   2.828
  263ARG     HE 3711   7.839  12.257   2.740
  263ARG     CZ 3712   7.791  12.222   2.931
  263ARG    NH1 3713   7.834  12.180   3.049
  263ARG   HH11 3714   7.929  12.151   3.060
  263ARG   HH12 3715   7.772  12.178   3.127
  263ARG    NH2 3716   7.665  12.259   2.916
  263ARG   HH21 3717   7.633  12.290   2.827
  263ARG   HH22 3718   7.603  12.257   2.994
  263ARG      C 3719   8.433  12.137   2.577
  263ARG      O 3720   8.506  12.229   2.613
  264LYS      N 3721   8.480  12.016   2.548
  264LYS      H 3722   8.418  11.942   2.523
  264LYS     CA 3723   8.623  11.993   2.553
  264LYS     HA 3724   8.655  12.036   2.638
  264LYS     CB 3725   8.654  11.844   2.557
  264LYS    HB1 3726   8.602  11.803   2.632
  264LYS    HB2 3727   8.752  11.832   2.574
  264LYS     CG 3728   8.620  11.771   2.431
  264LYS    HG1 3729   8.683  11.800   2.359
  264LYS    HG2 3730   8.527  11.793   2.405
  264LYS     CD 3731   8.633  11.622   2.453
  264LYS    HD1 3732   8.596  11.574   2.374
  264LYS    HD2 3733   8.582  11.597   2.535
  264LYS     CE 3734   8.778  11.581   2.471
  264LYS    HE1 3735   8.815  11.622   2.554
  264LYS    HE2 3736   8.832  11.611   2.392
  264LYS     NZ 3737   8.788  11.434   2.482
  264LYS    HZ1 3738   8.884  11.408   2.494
  264LYS    HZ2 3739   8.735  11.403   2.561
  264LYS    HZ3 3740   8.752  11.392   2.399
  264LYS      C 3741   8.690  12.059   2.434
  264LYS      O 3742   8.627  12.083   2.330
  265HID      N 3743   8.816  12.093   2.450
  265HID      H 3744   8.865  12.061   2.531
  265HID     CA 3745   8.886  12.176   2.354
  265HID     HA 3746   8.844  12.164   2.264
  265HID     CB 3747   8.872  12.322   2.392
  265HID    HB1 3748   8.899  12.333   2.488
  265HID    HB2 3749   8.777  12.349   2.380
  265HID     CG 3750   8.957  12.414   2.310
  265HID    ND1 3751   8.937  12.434   2.176
  265HID    HD1 3752   8.867  12.390   2.121
  265HID    CE1 3753   9.026  12.521   2.131
  265HID    HE1 3754   9.035  12.553   2.037
  265HID    NE2 3755   9.102  12.559   2.232
  265HID    CD2 3756   9.061  12.493   2.346
  265HID    HD2 3757   9.101  12.502   2.438
  265HID      C 3758   9.032  12.131   2.352
  265HID      O 3759   9.110  12.170   2.438
  266THR      N 3760   9.067  12.049   2.254
  266THR      H 3761   9.003  12.029   2.180
  266THR     CA 3762   9.200  11.989   2.255
  266THR     HA 3763   9.219  11.972   2.352
  266THR     CB 3764   9.202  11.858   2.175
  266THR     HB 3765   9.141  11.791   2.217
  266THR    CG2 3766   9.160  11.878   2.031
  266THR   HG21 3767   9.163  11.791   1.983
  266THR   HG22 3768   9.067  11.915   2.028
  266THR   HG23 3769   9.223  11.943   1.987
  266THR    OG1 3770   9.334  11.804   2.179
  266THR    HG1 3771   9.337  11.719   2.127
  266THR      C 3772   9.305  12.084   2.201
  266THR      O 3773   9.279  12.164   2.111
  267GLN      N 3774   9.420  12.081   2.264
  267GLN      H 3775   9.426  12.029   2.349
  267GLN     CA 3776   9.539  12.149   2.217
  267GLN     HA 3777   9.510  12.224   2.158
  267GLN     CB 3778   9.616  12.208   2.334
  267GLN    HB1 3779   9.704  12.244   2.301
  267GLN    HB2 3780   9.633  12.137   2.402
  267GLN     CG 3781   9.542  12.318   2.400
  267GLN    HG1 3782   9.455  12.283   2.434
  267GLN    HG2 3783   9.525  12.391   2.333
  267GLN     CD 3784   9.618  12.375   2.514
  267GLN    OE1 3785   9.727  12.327   2.546
  267GLN    NE2 3786   9.564  12.477   2.578
  267GLN   HE21 3787   9.476  12.513   2.549
  267GLN   HE22 3788   9.612  12.519   2.655
  267GLN      C 3789   9.623  12.052   2.136
  267GLN      O 3790   9.572  11.953   2.083
  268TRP      N 3791   9.751  12.086   2.121
  268TRP      H 3792   9.780  12.173   2.162
  268TRP     CA 3793   9.853  12.009   2.050
  268TRP     HA 3794   9.829  12.017   1.953
  268TRP     CB 3795   9.989  12.069   2.083
  268TRP    HB1 3796   9.993  12.163   2.050
  268TRP    HB2 3797  10.061  12.015   2.039
  268TRP     CG 3798  10.016  12.071   2.228
  268TRP    CD1 3799   9.983  12.169   2.315
  268TRP    HD1 3800   9.936  12.254   2.290
  268TRP    NE1 3801  10.023  12.136   2.441
  268TRP    HE1 3802  10.010  12.192   2.523
  268TRP    CE2 3803  10.084  12.014   2.436
  268TRP    CZ2 3804  10.141  11.939   2.537
  268TRP    HZ2 3805  10.142  11.972   2.632
  268TRP    CH2 3806  10.196  11.820   2.504
  268TRP    HH2 3807  10.239  11.764   2.575
  268TRP    CZ3 3808  10.194  11.774   2.373
  268TRP    HZ3 3809  10.235  11.685   2.352
  268TRP    CE3 3810  10.138  11.847   2.272
  268TRP    HE3 3811  10.138  11.813   2.178
  268TRP    CD2 3812  10.081  11.970   2.304
  268TRP      C 3813   9.855  11.861   2.088
  268TRP      O 3814   9.827  11.823   2.202
  269THR      N 3815   9.888  11.778   1.990
  269THR      H 3816   9.905  11.817   1.899
  269THR     CA 3817   9.901  11.634   2.007
  269THR     HA 3818   9.886  11.617   2.104
  269THR     CB 3819   9.798  11.559   1.924
  269THR     HB 3820   9.809  11.460   1.935
  269THR    CG2 3821   9.659  11.598   1.963
  269THR   HG21 3822   9.594  11.548   1.907
  269THR   HG22 3823   9.645  11.577   2.060
  269THR   HG23 3824   9.647  11.696   1.948
  269THR    OG1 3825   9.819  11.591   1.786
  269THR    HG1 3826   9.752  11.543   1.730
  269THR      C 3827  10.040  11.590   1.965
  269THR      O 3828  10.095  11.642   1.868
  270TYR      N 3829  10.094  11.491   2.036
  270TYR      H 3830  10.037  11.439   2.098
  270TYR     CA 3831  10.236  11.457   2.025
  270TYR     HA 3832  10.272  11.492   1.938
  270TYR     CB 3833  10.311  11.524   2.138
  270TYR    HB1 3834  10.275  11.489   2.224
  270TYR    HB2 3835  10.295  11.623   2.132
  270TYR     CG 3836  10.459  11.504   2.140
  270TYR    CD1 3837  10.539  11.566   2.047
  270TYR    HD1 3838  10.498  11.624   1.976
  270TYR    CE1 3839  10.674  11.550   2.050
  270TYR    HE1 3840  10.732  11.595   1.981
  270TYR     CZ 3841  10.731  11.473   2.147
  270TYR     OH 3842  10.867  11.457   2.150
  270TYR     HH 3843  10.892  11.398   2.227
  270TYR    CE2 3844  10.654  11.411   2.241
  270TYR    HE2 3845  10.697  11.354   2.311
  270TYR    CD2 3846  10.519  11.428   2.238
  270TYR    HD2 3847  10.463  11.385   2.308
  270TYR      C 3848  10.250  11.305   2.029
  270TYR      O 3849  10.275  11.248   2.135
  271GLY      N 3850  10.239  11.242   1.913
  271GLY      H 3851  10.224  11.296   1.830
  271GLY     CA 3852  10.248  11.098   1.902
  271GLY    HA1 3853  10.338  11.070   1.936
  271GLY    HA2 3854  10.240  11.074   1.805
  271GLY      C 3855  10.140  11.029   1.981
  271GLY      O 3856  10.021  11.041   1.952
  272PRO      N 3857  10.180  10.955   2.084
  272PRO     CD 3858  10.314  10.902   2.108
  272PRO    HD1 3859  10.379  10.976   2.124
  272PRO    HD2 3860  10.345  10.847   2.030
  272PRO     CG 3861  10.295  10.818   2.230
  272PRO    HG1 3862  10.317  10.870   2.313
  272PRO    HG2 3863  10.353  10.737   2.226
  272PRO     CB 3864  10.157  10.778   2.234
  272PRO    HB1 3865  10.131  10.758   2.328
  272PRO    HB2 3866  10.144  10.697   2.178
  272PRO     CA 3867  10.082  10.899   2.178
  272PRO     HA 3868   9.997  10.881   2.130
  272PRO      C 3869  10.043  10.992   2.291
  272PRO      O 3870   9.993  10.945   2.393
  273LEU      N 3871  10.067  11.122   2.278
  273LEU      H 3872  10.113  11.156   2.196
  273LEU     CA 3873  10.027  11.215   2.382
  273LEU     HA 3874   9.994  11.157   2.456
  273LEU     CB 3875  10.145  11.299   2.429
  273LEU    HB1 3876  10.110  11.386   2.463
  273LEU    HB2 3877  10.205  11.316   2.350
  273LEU     CG 3878  10.230  11.237   2.539
  273LEU     HG 3879  10.169  11.197   2.607
  273LEU    CD1 3880  10.316  11.124   2.492
  273LEU   HD11 3881  10.369  11.088   2.569
  273LEU   HD12 3882  10.259  11.052   2.455
  273LEU   HD13 3883  10.379  11.157   2.421
  273LEU    CD2 3884  10.315  11.344   2.601
  273LEU   HD21 3885  10.372  11.304   2.673
  273LEU   HD22 3886  10.375  11.384   2.531
  273LEU   HD23 3887  10.257  11.415   2.640
  273LEU      C 3888   9.917  11.307   2.333
  273LEU      O 3889   9.905  11.336   2.214
  274THR      N 3890   9.835  11.353   2.427
  274THR      H 3891   9.852  11.328   2.522
  274THR     CA 3892   9.723  11.439   2.395
  274THR     HA 3893   9.750  11.491   2.314
  274THR     CB 3894   9.599  11.357   2.363
  274THR     HB 3895   9.579  11.294   2.438
  274THR    CG2 3896   9.482  11.448   2.336
  274THR   HG21 3897   9.402  11.393   2.315
  274THR   HG22 3898   9.465  11.504   2.417
  274THR   HG23 3899   9.504  11.507   2.258
  274THR    OG1 3900   9.623  11.278   2.246
  274THR    HG1 3901   9.542  11.224   2.225
  274THR      C 3902   9.696  11.531   2.513
  274THR      O 3903   9.669  11.483   2.624
  275SER      N 3904   9.702  11.661   2.490
  275SER      H 3905   9.724  11.692   2.397
  275SER     CA 3906   9.679  11.761   2.593
  275SER     HA 3907   9.682  11.715   2.682
  275SER     CB 3908   9.788  11.865   2.593
  275SER    HB1 3909   9.797  11.908   2.503
  275SER    HB2 3910   9.876  11.825   2.619
  275SER     OG 3911   9.757  11.966   2.687
  275SER     HG 3912   9.830  12.035   2.687
  275SER      C 3913   9.543  11.824   2.567
  275SER      O 3914   9.531  11.922   2.494
  276THR      N 3915   9.440  11.766   2.627
  276THR      H 3916   9.455  11.683   2.680
  276THR     CA 3917   9.307  11.822   2.617
  276THR     HA 3918   9.303  11.864   2.526
  276THR     CB 3919   9.201  11.713   2.628
  276THR     HB 3920   9.216  11.642   2.560
  276THR    CG2 3921   9.202  11.654   2.766
  276THR   HG21 3922   9.133  11.583   2.772
  276THR   HG22 3923   9.292  11.615   2.785
  276THR   HG23 3924   9.183  11.726   2.833
  276THR    OG1 3925   9.072  11.770   2.603
  276THR    HG1 3926   9.003  11.699   2.610
  276THR      C 3927   9.286  11.927   2.726
  276THR      O 3928   9.370  11.946   2.814
  277LEU      N 3929   9.173  11.996   2.721
  277LEU      H 3930   9.103  11.970   2.655
  277LEU     CA 3931   9.148  12.109   2.809
  277LEU     HA 3932   9.195  12.092   2.896
  277LEU     CB 3933   9.204  12.236   2.748
  277LEU    HB1 3934   9.154  12.253   2.663
  277LEU    HB2 3935   9.301  12.219   2.727
  277LEU     CG 3936   9.197  12.363   2.831
  277LEU     HG 3937   9.104  12.382   2.861
  277LEU    CD1 3938   9.283  12.345   2.951
  277LEU   HD11 3939   9.280  12.428   3.007
  277LEU   HD12 3940   9.250  12.267   3.004
  277LEU   HD13 3941   9.378  12.328   2.922
  277LEU    CD2 3942   9.245  12.479   2.749
  277LEU   HD21 3943   9.241  12.563   2.804
  277LEU   HD22 3944   9.340  12.463   2.721
  277LEU   HD23 3945   9.188  12.489   2.668
  277LEU      C 3946   8.998  12.120   2.830
  277LEU      O 3947   8.928  12.179   2.747
  278TYR      N 3948   8.948  12.063   2.939
  278TYR      H 3949   9.010  12.022   3.006
  278TYR     CA 3950   8.805  12.061   2.961
  278TYR     HA 3951   8.767  12.037   2.872
  278TYR     CB 3952   8.765  11.957   3.064
  278TYR    HB1 3953   8.668  11.968   3.085
  278TYR    HB2 3954   8.820  11.971   3.147
  278TYR     CG 3955   8.787  11.817   3.016
  278TYR    CD1 3956   8.707  11.764   2.917
  278TYR    HD1 3957   8.635  11.820   2.878
  278TYR    CE1 3958   8.725  11.637   2.872
  278TYR    HE1 3959   8.668  11.601   2.798
  278TYR     CZ 3960   8.822  11.559   2.928
  278TYR     OH 3961   8.840  11.431   2.883
  278TYR     HH 3962   8.915  11.388   2.934
  278TYR    CE2 3963   8.902  11.608   3.027
  278TYR    HE2 3964   8.974  11.551   3.067
  278TYR    CD2 3965   8.884  11.736   3.071
  278TYR    HD2 3966   8.943  11.772   3.144
  278TYR      C 3967   8.756  12.198   3.006
  278TYR      O 3968   8.832  12.280   3.057
  279ASP      N 3969   8.627  12.222   2.985
  279ASP      H 3970   8.565  12.147   2.967
  279ASP     CA 3971   8.577  12.359   2.989
  279ASP     HA 3972   8.650  12.414   2.947
  279ASP     CB 3973   8.448  12.371   2.910
  279ASP    HB1 3974   8.379  12.312   2.951
  279ASP    HB2 3975   8.465  12.343   2.816
  279ASP     CG 3976   8.396  12.512   2.910
  279ASP    OD1 3977   8.455  12.597   2.841
  279ASP    OD2 3978   8.297  12.538   2.982
  279ASP      C 3979   8.555  12.408   3.131
  279ASP      O 3980   8.582  12.525   3.159
  280LEU      N 3981   8.497  12.324   3.217
  280LEU      H 3982   8.457  12.240   3.180
  280LEU     CA 3983   8.488  12.346   3.361
  280LEU     HA 3984   8.441  12.266   3.397
  280LEU     CB 3985   8.629  12.354   3.422
  280LEU    HB1 3986   8.671  12.437   3.384
  280LEU    HB2 3987   8.678  12.274   3.388
  280LEU     CG 3988   8.660  12.359   3.572
  280LEU     HG 3989   8.604  12.428   3.618
  280LEU    CD1 3990   8.626  12.229   3.638
  280LEU   HD11 3991   8.647  12.235   3.736
  280LEU   HD12 3992   8.529  12.210   3.626
  280LEU   HD13 3993   8.680  12.156   3.597
  280LEU    CD2 3994   8.806  12.394   3.590
  280LEU   HD21 3995   8.828  12.398   3.688
  280LEU   HD22 3996   8.863  12.325   3.546
  280LEU   HD23 3997   8.825  12.483   3.549
  280LEU      C 3998   8.404  12.470   3.394
  280LEU      O 3999   8.452  12.569   3.449
  281THR      N 4000   8.278  12.466   3.355
  281THR      H 4001   8.243  12.386   3.307
  281THR     CA 4002   8.192  12.580   3.384
  281THR     HA 4003   8.253  12.642   3.435
  281THR     CB 4004   8.141  12.642   3.255
  281THR     HB 4005   8.088  12.576   3.203
  281THR    CG2 4006   8.059  12.764   3.286
  281THR   HG21 4007   8.026  12.805   3.201
  281THR   HG22 4008   7.982  12.738   3.343
  281THR   HG23 4009   8.116  12.831   3.335
  281THR    OG1 4010   8.252  12.682   3.174
  281THR    HG1 4011   8.219  12.723   3.089
  281THR      C 4012   8.073  12.546   3.471
  281THR      O 4013   8.055  12.606   3.576
  282GLU      N 4014   7.992  12.450   3.429
  282GLU      H 4015   8.015  12.400   3.346
  282GLU     CA 4016   7.872  12.417   3.502
  282GLU     HA 4017   7.852  12.499   3.556
  282GLU     CB 4018   7.760  12.385   3.404
  282GLU    HB1 4019   7.682  12.351   3.455
  282GLU    HB2 4020   7.792  12.315   3.341
  282GLU     CG 4021   7.716  12.504   3.324
  282GLU    HG1 4022   7.797  12.546   3.282
  282GLU    HG2 4023   7.673  12.570   3.386
  282GLU     CD 4024   7.618  12.468   3.216
  282GLU    OE1 4025   7.598  12.348   3.192
  282GLU    OE2 4026   7.560  12.561   3.154
  282GLU      C 4027   7.892  12.302   3.598
  282GLU      O 4028   7.795  12.249   3.652
  283ILE      N 4029   8.017  12.262   3.620
  283ILE      H 4030   8.093  12.313   3.578
  283ILE     CA 4031   8.047  12.147   3.704
  283ILE     HA 4032   7.958  12.110   3.727
  283ILE     CB 4033   8.130  12.044   3.627
  283ILE     HB 4034   8.149  11.965   3.685
  283ILE    CG2 4035   8.055  11.999   3.506
  283ILE   HG21 4036   8.110  11.932   3.456
  283ILE   HG22 4037   7.969  11.958   3.534
  283ILE   HG23 4038   8.037  12.078   3.447
  283ILE    CG1 4039   8.259  12.108   3.581
  283ILE   HG11 4040   8.307  12.146   3.660
  283ILE   HG12 4041   8.238  12.182   3.517
  283ILE     CD 4042   8.350  12.012   3.513
  283ILE    HD1 4043   8.434  12.060   3.485
  283ILE    HD2 4044   8.374  11.938   3.576
  283ILE    HD3 4045   8.305  11.974   3.433
  283ILE      C 4046   8.117  12.186   3.833
  283ILE      O 4047   8.132  12.101   3.921
  284ASP      N 4048   8.160  12.311   3.846
  284ASP      H 4049   8.154  12.374   3.768
  284ASP     CA 4050   8.216  12.358   3.972
  284ASP     HA 4051   8.253  12.279   4.020
  284ASP     CB 4052   8.329  12.458   3.944
  284ASP    HB1 4053   8.291  12.541   3.903
  284ASP    HB2 4054   8.394  12.417   3.880
  284ASP     CG 4055   8.404  12.498   4.068
  284ASP    OD1 4056   8.482  12.416   4.120
  284ASP    OD2 4057   8.382  12.611   4.116
  284ASP      C 4058   8.106  12.420   4.057
  284ASP      O 4059   8.000  12.458   4.008
  285SER      N 4060   8.133  12.431   4.187
  285SER      H 4061   8.221  12.398   4.220
  285SER     CA 4062   8.040  12.490   4.283
  285SER     HA 4063   7.950  12.480   4.242
  285SER     CB 4064   8.049  12.415   4.416
  285SER    HB1 4065   7.988  12.455   4.484
  285SER    HB2 4066   8.143  12.417   4.451
  285SER     OG 4067   8.012  12.280   4.399
  285SER     HG 4068   8.019  12.233   4.487
  285SER      C 4069   8.065  12.638   4.304
  285SER      O 4070   8.046  12.688   4.416
  286SER      N 4071   8.108  12.710   4.200
  286SER      H 4072   8.118  12.666   4.111
  286SER     CA 4073   8.141  12.851   4.212
  286SER     HA 4074   8.203  12.857   4.291
  286SER     CB 4075   8.212  12.899   4.087
  286SER    HB1 4076   8.153  12.889   4.007
  286SER    HB2 4077   8.297  12.848   4.073
  286SER     OG 4078   8.246  13.036   4.097
  286SER     HG 4079   8.293  13.065   4.013
  286SER      C 4080   8.017  12.936   4.238
  286SER      O 4081   8.013  13.011   4.336
  287GLY      N 4082   7.916  12.926   4.152
  287GLY      H 4083   7.926  12.867   4.072
  287GLY     CA 4084   7.792  12.999   4.170
  287GLY    HA1 4085   7.744  13.000   4.082
  287GLY    HA2 4086   7.816  13.093   4.196
  287GLY      C 4087   7.703  12.938   4.276
  287GLY      O 4088   7.736  12.838   4.340
  288ASP      N 4089   7.586  12.999   4.294
  288ASP      H 4090   7.565  13.081   4.240
  288ASP     CA 4091   7.488  12.950   4.390
  288ASP     HA 4092   7.542  12.900   4.458
  288ASP     CB 4093   7.416  13.067   4.456
  288ASP    HB1 4094   7.343  13.097   4.396
  288ASP    HB2 4095   7.482  13.142   4.469
  288ASP     CG 4096   7.356  13.031   4.592
  288ASP    OD1 4097   7.376  12.917   4.639
  288ASP    OD2 4098   7.287  13.117   4.651
  288ASP      C 4099   7.388  12.854   4.325
  288ASP      O 4100   7.298  12.802   4.392
  289GLU      N 4101   7.404  12.829   4.196
  289GLU      H 4102   7.474  12.880   4.146
  289GLU     CA 4103   7.324  12.731   4.125
  289GLU     HA 4104   7.230  12.753   4.149
  289GLU     CB 4105   7.350  12.744   3.975
  289GLU    HB1 4106   7.444  12.714   3.957
  289GLU    HB2 4107   7.341  12.841   3.950
  289GLU     CG 4108   7.258  12.665   3.885
  289GLU    HG1 4109   7.165  12.697   3.899
  289GLU    HG2 4110   7.265  12.568   3.909
  289GLU     CD 4111   7.294  12.682   3.739
  289GLU    OE1 4112   7.396  12.747   3.710
  289GLU    OE2 4113   7.217  12.633   3.654
  289GLU      C 4114   7.354  12.589   4.170
  289GLU      O 4115   7.265  12.503   4.163
  290GLN      N 4116   7.479  12.564   4.210
  290GLN      H 4117   7.543  12.640   4.194
  290GLN     CA 4118   7.542  12.446   4.273
  290GLN     HA 4119   7.633  12.474   4.306
  290GLN     CB 4120   7.455  12.400   4.390
  290GLN    HB1 4121   7.499  12.322   4.434
  290GLN    HB2 4122   7.366  12.373   4.355
  290GLN     CG 4123   7.435  12.508   4.494
  290GLN    HG1 4124   7.434  12.597   4.448
  290GLN    HG2 4125   7.511  12.505   4.559
  290GLN     CD 4126   7.307  12.492   4.570
  290GLN    OE1 4127   7.226  12.403   4.540
  290GLN    NE2 4128   7.287  12.575   4.671
  290GLN   HE21 4129   7.356  12.644   4.693
  290GLN   HE22 4130   7.204  12.569   4.725
  290GLN      C 4131   7.564  12.334   4.172
  290GLN      O 4132   7.651  12.248   4.190
  291SER      N 4133   7.486  12.337   4.066
  291SER      H 4134   7.390  12.355   4.085
  291SER     CA 4135   7.519  12.319   3.926
  291SER     HA 4136   7.429  12.330   3.885
  291SER     CB 4137   7.625  12.422   3.886
  291SER    HB1 4138   7.601  12.513   3.921
  291SER    HB2 4139   7.635  12.426   3.787
  291SER     OG 4140   7.752  12.388   3.940
  291SER     HG 4141   7.820  12.457   3.913
  291SER      C 4142   7.569  12.183   3.882
  291SER      O 4143   7.541  12.143   3.769
  292LEU      N 4144   7.638  12.108   3.967
  292LEU      H 4145   7.682  12.147   4.048
  292LEU     CA 4146   7.647  11.967   3.936
  292LEU     HA 4147   7.564  11.948   3.885
  292LEU     CB 4148   7.772  11.938   3.853
  292LEU    HB1 4149   7.854  11.952   3.909
  292LEU    HB2 4150   7.776  11.999   3.774
  292LEU     CG 4151   7.766  11.794   3.806
  292LEU     HG 4152   7.759  11.735   3.886
  292LEU    CD1 4153   7.646  11.771   3.717
  292LEU   HD11 4154   7.645  11.676   3.687
  292LEU   HD12 4155   7.563  11.792   3.768
  292LEU   HD13 4156   7.652  11.831   3.637
  292LEU    CD2 4157   7.891  11.758   3.733
  292LEU   HD21 4158   7.886  11.663   3.703
  292LEU   HD22 4159   7.902  11.818   3.654
  292LEU   HD23 4160   7.970  11.769   3.794
  292LEU      C 4161   7.650  11.883   4.061
  292LEU      O 4162   7.574  11.787   4.076
  293LEU      N 4163   7.734  11.924   4.155
  293LEU      H 4164   7.761  12.020   4.162
  293LEU     CA 4165   7.786  11.826   4.248
  293LEU     HA 4166   7.790  11.740   4.197
  293LEU     CB 4167   7.926  11.864   4.293
  293LEU    HB1 4168   7.953  11.803   4.368
  293LEU    HB2 4169   7.925  11.959   4.326
  293LEU     CG 4170   8.029  11.853   4.181
  293LEU     HG 4171   8.005  11.916   4.107
  293LEU    CD1 4172   8.165  11.893   4.229
  293LEU   HD11 4173   8.231  11.885   4.154
  293LEU   HD12 4174   8.163  11.988   4.261
  293LEU   HD13 4175   8.193  11.833   4.304
  293LEU    CD2 4176   8.031  11.713   4.127
  293LEU   HD21 4177   8.099  11.707   4.054
  293LEU   HD22 4178   8.055  11.650   4.200
  293LEU   HD23 4179   7.941  11.690   4.091
  293LEU      C 4180   7.693  11.809   4.366
  293LEU      O 4181   7.676  11.696   4.413
  294GLU      N 4182   7.632  11.917   4.413
  294GLU      H 4183   7.662  12.009   4.385
  294GLU     CA 4184   7.522  11.899   4.506
  294GLU     HA 4185   7.559  11.842   4.579
  294GLU     CB 4186   7.477  12.032   4.565
  294GLU    HB1 4187   7.393  12.017   4.616
  294GLU    HB2 4188   7.460  12.096   4.490
  294GLU     CG 4189   7.578  12.096   4.658
  294GLU    HG1 4190   7.655  12.131   4.604
  294GLU    HG2 4191   7.612  12.027   4.722
  294GLU     CD 4192   7.519  12.210   4.737
  294GLU    OE1 4193   7.400  12.239   4.718
  294GLU    OE2 4194   7.590  12.271   4.820
  294GLU      C 4195   7.406  11.829   4.437
  294GLU      O 4196   7.340  11.743   4.497
  295LEU      N 4197   7.385  11.858   4.310
  295LEU      H 4198   7.445  11.922   4.262
  295LEU     CA 4199   7.274  11.795   4.242
  295LEU     HA 4200   7.201  11.800   4.310
  295LEU     CB 4201   7.236  11.871   4.116
  295LEU    HB1 4202   7.197  11.806   4.051
  295LEU    HB2 4203   7.320  11.911   4.077
  295LEU     CG 4204   7.135  11.983   4.140
  295LEU     HG 4205   7.069  11.950   4.207
  295LEU    CD1 4206   7.196  12.109   4.200
  295LEU   HD11 4207   7.125  12.178   4.213
  295LEU   HD12 4208   7.238  12.087   4.288
  295LEU   HD13 4209   7.266  12.145   4.138
  295LEU    CD2 4210   7.064  12.015   4.012
  295LEU   HD21 4211   6.998  12.089   4.028
  295LEU   HD22 4212   7.131  12.045   3.943
  295LEU   HD23 4213   7.017  11.934   3.979
  295LEU      C 4214   7.300  11.649   4.209
  295LEU      O 4215   7.204  11.577   4.181
  296ILE      N 4216   7.425  11.603   4.211
  296ILE      H 4217   7.504  11.664   4.223
  296ILE     CA 4218   7.442  11.460   4.195
  296ILE     HA 4219   7.374  11.434   4.127
  296ILE     CB 4220   7.581  11.425   4.142
  296ILE     HB 4221   7.651  11.468   4.200
  296ILE    CG2 4222   7.599  11.277   4.144
  296ILE   HG21 4223   7.690  11.254   4.109
  296ILE   HG22 4224   7.590  11.244   4.238
  296ILE   HG23 4225   7.530  11.234   4.086
  296ILE    CG1 4226   7.595  11.472   3.998
  296ILE   HG11 4227   7.573  11.569   3.993
  296ILE   HG12 4228   7.533  11.420   3.940
  296ILE     CD 4229   7.732  11.454   3.946
  296ILE    HD1 4230   7.737  11.486   3.851
  296ILE    HD2 4231   7.797  11.507   4.002
  296ILE    HD3 4232   7.757  11.357   3.949
  296ILE      C 4233   7.415  11.388   4.326
  296ILE      O 4234   7.328  11.302   4.332
  297ILE      N 4235   7.486  11.424   4.432
  297ILE      H 4236   7.544  11.506   4.428
  297ILE     CA 4237   7.480  11.344   4.554
  297ILE     HA 4238   7.486  11.250   4.522
  297ILE     CB 4239   7.599  11.377   4.646
  297ILE     HB 4240   7.589  11.328   4.732
  297ILE    CG2 4241   7.726  11.334   4.581
  297ILE   HG21 4242   7.804  11.356   4.641
  297ILE   HG22 4243   7.724  11.236   4.564
  297ILE   HG23 4244   7.737  11.382   4.494
  297ILE    CG1 4245   7.607  11.526   4.676
  297ILE   HG11 4246   7.561  11.575   4.602
  297ILE   HG12 4247   7.704  11.552   4.678
  297ILE     CD 4248   7.545  11.572   4.806
  297ILE    HD1 4249   7.557  11.671   4.815
  297ILE    HD2 4250   7.448  11.549   4.806
  297ILE    HD3 4251   7.591  11.526   4.883
  297ILE      C 4252   7.348  11.358   4.627
  297ILE      O 4253   7.313  11.272   4.708
  298THR      N 4254   7.271  11.462   4.599
  298THR      H 4255   7.304  11.534   4.538
  298THR     CA 4256   7.139  11.469   4.659
  298THR     HA 4257   7.152  11.419   4.745
  298THR     CB 4258   7.098  11.614   4.682
  298THR     HB 4259   7.003  11.621   4.711
  298THR    CG2 4260   7.188  11.678   4.785
  298THR   HG21 4261   7.161  11.773   4.799
  298THR   HG22 4262   7.181  11.628   4.871
  298THR   HG23 4263   7.283  11.676   4.753
  298THR    OG1 4264   7.107  11.685   4.559
  298THR    HG1 4265   7.081  11.781   4.574
  298THR      C 4266   7.031  11.400   4.577
  298THR      O 4267   6.914  11.437   4.590
  299THR      N 4268   7.065  11.305   4.491
  299THR      H 4269   7.161  11.287   4.469
  299THR     CA 4270   6.958  11.229   4.431
  299THR     HA 4271   6.882  11.294   4.428
  299THR     CB 4272   6.994  11.181   4.291
  299THR     HB 4273   7.027  11.257   4.235
  299THR    CG2 4274   7.098  11.071   4.297
  299THR   HG21 4275   7.121  11.041   4.204
  299THR   HG22 4276   7.181  11.106   4.342
  299THR   HG23 4277   7.062  10.994   4.349
  299THR    OG1 4278   6.876  11.128   4.230
  299THR    HG1 4279   6.898  11.096   4.138
  299THR      C 4280   6.924  11.108   4.516
  299THR      O 4281   6.992  11.075   4.613
  300LYS      N 4282   6.816  11.041   4.478
  300LYS      H 4283   6.755  11.083   4.411
  300LYS     CA 4284   6.783  10.910   4.529
  300LYS     HA 4285   6.835  10.901   4.614
  300LYS     CB 4286   6.632  10.902   4.555
  300LYS    HB1 4287   6.586  10.899   4.467
  300LYS    HB2 4288   6.605  10.985   4.604
  300LYS     CG 4289   6.585  10.783   4.636
  300LYS    HG1 4290   6.628  10.786   4.726
  300LYS    HG2 4291   6.612  10.699   4.589
  300LYS     CD 4292   6.434  10.786   4.652
  300LYS    HD1 4293   6.404  10.699   4.691
  300LYS    HD2 4294   6.392  10.799   4.562
  300LYS     CE 4295   6.390  10.899   4.743
  300LYS    HE1 4296   6.291  10.906   4.742
  300LYS    HE2 4297   6.430  10.985   4.710
  300LYS     NZ 4298   6.434  10.878   4.883
  300LYS    HZ1 4299   6.404  10.955   4.940
  300LYS    HZ2 4300   6.395  10.793   4.918
  300LYS    HZ3 4301   6.534  10.873   4.886
  300LYS      C 4302   6.827  10.800   4.433
  300LYS      O 4303   6.847  10.686   4.475
  301LYS      N 4304   6.845  10.834   4.305
  301LYS      H 4305   6.842  10.931   4.281
  301LYS     CA 4306   6.869  10.736   4.199
  301LYS     HA 4307   6.798  10.667   4.208
  301LYS     CB 4308   6.861  10.803   4.062
  301LYS    HB1 4309   6.895  10.739   3.993
  301LYS    HB2 4310   6.920  10.884   4.063
  301LYS     CG 4311   6.721  10.846   4.023
  301LYS    HG1 4312   6.686  10.908   4.093
  301LYS    HG2 4313   6.663  10.765   4.017
  301LYS     CD 4314   6.721  10.918   3.889
  301LYS    HD1 4315   6.793  10.988   3.889
  301LYS    HD2 4316   6.633  10.962   3.876
  301LYS     CE 4317   6.746  10.821   3.775
  301LYS    HE1 4318   6.829  10.769   3.793
  301LYS    HE2 4319   6.757  10.872   3.690
  301LYS     NZ 4320   6.633  10.727   3.760
  301LYS    HZ1 4321   6.652  10.664   3.685
  301LYS    HZ2 4322   6.622  10.675   3.845
  301LYS    HZ3 4323   6.550  10.779   3.741
  301LYS      C 4324   7.005  10.671   4.217
  301LYS      O 4325   7.103  10.739   4.249
  302ARG      N 4326   7.010  10.540   4.198
  302ARG      H 4327   6.928  10.491   4.169
  302ARG     CA 4328   7.134  10.467   4.219
  302ARG     HA 4329   7.172  10.503   4.304
  302ARG     CB 4330   7.105  10.317   4.229
  302ARG    HB1 4331   7.079  10.283   4.139
  302ARG    HB2 4332   7.031  10.302   4.294
  302ARG     CG 4333   7.224  10.239   4.276
  302ARG    HG1 4334   7.304  10.260   4.219
  302ARG    HG2 4335   7.205  10.141   4.272
  302ARG     CD 4336   7.250  10.281   4.418
  302ARG    HD1 4337   7.169  10.264   4.473
  302ARG    HD2 4338   7.271  10.379   4.420
  302ARG     NE 4339   7.361  10.211   4.481
  302ARG     HE 4340   7.404  10.136   4.432
  302ARG     CZ 4341   7.408  10.243   4.601
  302ARG    NH1 4342   7.353  10.344   4.668
  302ARG   HH11 4343   7.277  10.395   4.628
  302ARG   HH12 4344   7.388  10.369   4.758
  302ARG    NH2 4345   7.509  10.176   4.653
  302ARG   HH21 4346   7.551  10.101   4.602
  302ARG   HH22 4347   7.544  10.201   4.743
  302ARG      C 4348   7.233  10.492   4.107
  302ARG      O 4349   7.353  10.505   4.132
  303GLU      N 4350   7.185  10.499   3.984
  303GLU      H 4351   7.086  10.501   3.971
  303GLU     CA 4352   7.270  10.504   3.867
  303GLU     HA 4353   7.341  10.435   3.882
  303GLU     CB 4354   7.185  10.473   3.745
  303GLU    HB1 4355   7.243  10.476   3.663
  303GLU    HB2 4356   7.113  10.542   3.737
  303GLU     CG 4357   7.122  10.337   3.754
  303GLU    HG1 4358   7.077  10.329   3.843
  303GLU    HG2 4359   7.195  10.268   3.747
  303GLU     CD 4360   7.020  10.312   3.645
  303GLU    OE1 4361   6.990  10.406   3.569
  303GLU    OE2 4362   6.970  10.198   3.637
  303GLU      C 4363   7.341  10.637   3.851
  303GLU      O 4364   7.436  10.645   3.774
  304ALA      N 4365   7.297  10.740   3.922
  304ALA      H 4366   7.219  10.728   3.983
  304ALA     CA 4367   7.360  10.870   3.913
  304ALA     HA 4368   7.370  10.884   3.815
  304ALA     CB 4369   7.271  10.976   3.979
  304ALA    HB1 4370   7.316  11.066   3.972
  304ALA    HB2 4371   7.183  10.979   3.932
  304ALA    HB3 4372   7.258  10.953   4.075
  304ALA      C 4373   7.498  10.874   3.978
  304ALA      O 4374   7.577  10.961   3.944
  305ARG      N 4375   7.529  10.781   4.067
  305ARG      H 4376   7.462  10.711   4.091
  305ARG     CA 4377   7.660  10.780   4.131
  305ARG     HA 4378   7.676  10.876   4.154
  305ARG     CB 4379   7.661  10.694   4.258
  305ARG    HB1 4380   7.757  10.674   4.281
  305ARG    HB2 4381   7.613  10.609   4.238
  305ARG     CG 4382   7.596  10.758   4.381
  305ARG    HG1 4383   7.617  10.856   4.383
  305ARG    HG2 4384   7.632  10.715   4.464
  305ARG     CD 4385   7.446  10.740   4.377
  305ARG    HD1 4386   7.425  10.643   4.389
  305ARG    HD2 4387   7.413  10.771   4.288
  305ARG     NE 4388   7.372  10.814   4.479
  305ARG     HE 4389   7.343  10.907   4.456
  305ARG     CZ 4390   7.341  10.768   4.599
  305ARG    NH1 4391   7.271  10.843   4.682
  305ARG   HH11 4392   7.242  10.935   4.654
  305ARG   HH12 4393   7.248  10.809   4.773
  305ARG    NH2 4394   7.379  10.646   4.634
  305ARG   HH21 4395   7.431  10.590   4.570
  305ARG   HH22 4396   7.356  10.611   4.725
  305ARG      C 4397   7.768  10.731   4.036
  305ARG      O 4398   7.886  10.748   4.064
  306GLN      N 4399   7.728  10.674   3.923
  306GLN      H 4400   7.631  10.664   3.906
  306GLN     CA 4401   7.823  10.626   3.824
  306GLN     HA 4402   7.896  10.579   3.874
  306GLN     CB 4403   7.749  10.531   3.730
  306GLN    HB1 4404   7.692  10.586   3.669
  306GLN    HB2 4405   7.691  10.471   3.785
  306GLN     CG 4406   7.837  10.444   3.645
  306GLN    HG1 4407   7.896  10.502   3.589
  306GLN    HG2 4408   7.780  10.388   3.586
  306GLN     CD 4409   7.923  10.354   3.729
  306GLN    OE1 4410   8.043  10.377   3.744
  306GLN    NE2 4411   7.863  10.252   3.787
  306GLN   HE21 4412   7.765  10.238   3.774
  306GLN   HE22 4413   7.916  10.189   3.844
  306GLN      C 4414   7.888  10.740   3.748
  306GLN      O 4415   7.994  10.720   3.688
  307ILE      N 4416   7.829  10.860   3.753
  307ILE      H 4417   7.748  10.872   3.810
  307ILE     CA 4418   7.880  10.975   3.678
  307ILE     HA 4419   7.890  10.946   3.583
  307ILE     CB 4420   7.780  11.091   3.690
  307ILE     HB 4421   7.771  11.117   3.786
  307ILE    CG2 4422   7.827  11.212   3.612
  307ILE   HG21 4423   7.761  11.286   3.622
  307ILE   HG22 4424   7.916  11.243   3.648
  307ILE   HG23 4425   7.837  11.188   3.515
  307ILE    CG1 4426   7.647  11.046   3.633
  307ILE   HG11 4427   7.582  11.122   3.641
  307ILE   HG12 4428   7.615  10.968   3.686
  307ILE     CD 4429   7.655  11.005   3.489
  307ILE    HD1 4430   7.565  10.977   3.457
  307ILE    HD2 4431   7.687  11.083   3.434
  307ILE    HD3 4432   7.720  10.929   3.480
  307ILE      C 4433   8.017  11.016   3.727
  307ILE      O 4434   8.103  11.055   3.647
  308LEU      N 4435   8.044  10.998   3.856
  308LEU      H 4436   7.978  10.949   3.913
  308LEU     CA 4437   8.167  11.047   3.918
  308LEU     HA 4438   8.173  11.143   3.889
  308LEU     CB 4439   8.158  11.034   4.070
  308LEU    HB1 4440   8.252  11.026   4.105
  308LEU    HB2 4441   8.108  10.950   4.090
  308LEU     CG 4442   8.091  11.147   4.147
  308LEU     HG 4443   8.127  11.234   4.111
  308LEU    CD1 4444   7.943  11.151   4.128
  308LEU   HD11 4445   7.905  11.227   4.181
  308LEU   HD12 4446   7.923  11.164   4.031
  308LEU   HD13 4447   7.903  11.065   4.160
  308LEU    CD2 4448   8.122  11.134   4.294
  308LEU   HD21 4449   8.078  11.209   4.344
  308LEU   HD22 4450   8.088  11.046   4.328
  308LEU   HD23 4451   8.221  11.139   4.308
  308LEU      C 4452   8.291  10.975   3.868
  308LEU      O 4453   8.402  11.024   3.892
  309ASP      N 4454   8.276  10.864   3.798
  309ASP      H 4455   8.185  10.826   3.784
  309ASP     CA 4456   8.391  10.797   3.742
  309ASP     HA 4457   8.468  10.821   3.802
  309ASP     CB 4458   8.366  10.646   3.742
  309ASP    HB1 4459   8.316  10.622   3.659
  309ASP    HB2 4460   8.312  10.622   3.823
  309ASP     CG 4461   8.493  10.565   3.745
  309ASP    OD1 4462   8.602  10.625   3.748
  309ASP    OD2 4463   8.483  10.441   3.746
  309ASP      C 4464   8.423  10.847   3.601
  309ASP      O 4465   8.523  10.805   3.543
  310GLN      N 4466   8.340  10.934   3.545
  310GLN      H 4467   8.256  10.961   3.592
  310GLN     CA 4468   8.372  10.991   3.415
  310GLN     HA 4469   8.400  10.913   3.359
  310GLN     CB 4470   8.250  11.059   3.354
  310GLN    HB1 4471   8.279  11.113   3.274
  310GLN    HB2 4472   8.209  11.120   3.422
  310GLN     CG 4473   8.146  10.962   3.310
  310GLN    HG1 4474   8.065  11.013   3.282
  310GLN    HG2 4475   8.124  10.903   3.387
  310GLN     CD 4476   8.194  10.878   3.195
  310GLN    OE1 4477   8.261  10.928   3.105
  310GLN    NE2 4478   8.163  10.749   3.198
  310GLN   HE21 4479   8.111  10.712   3.274
  310GLN   HE22 4480   8.193  10.689   3.124
  310GLN      C 4481   8.487  11.090   3.425
  310GLN      O 4482   8.512  11.148   3.530
  311THR      N 4483   8.555  11.110   3.313
  311THR      H 4484   8.515  11.088   3.224
  311THR     CA 4485   8.690  11.165   3.322
  311THR     HA 4486   8.721  11.118   3.404
  311THR     CB 4487   8.768  11.132   3.194
  311THR     HB 4488   8.784  11.034   3.187
  311THR    CG2 4489   8.696  11.172   3.068
  311THR   HG21 4490   8.752  11.148   2.989
  311THR   HG22 4491   8.609  11.124   3.063
  311THR   HG23 4492   8.680  11.271   3.069
  311THR    OG1 4493   8.897  11.193   3.201
  311THR    HG1 4494   8.949  11.172   3.118
  311THR      C 4495   8.709  11.312   3.357
  311THR      O 4496   8.808  11.341   3.425
  312PRO      N 4497   8.625  11.410   3.322
  312PRO     CD 4498   8.502  11.416   3.240
  312PRO    HD1 4499   8.431  11.359   3.280
  312PRO    HD2 4500   8.521  11.387   3.146
  312PRO     CG 4501   8.463  11.560   3.244
  312PRO    HG1 4502   8.396  11.577   3.316
  312PRO    HG2 4503   8.427  11.590   3.156
  312PRO     CB 4504   8.580  11.635   3.273
  312PRO    HB1 4505   8.555  11.723   3.314
  312PRO    HB2 4506   8.632  11.652   3.189
  312PRO     CA 4507   8.655  11.545   3.370
  312PRO     HA 4508   8.754  11.560   3.372
  312PRO      C 4509   8.608  11.568   3.512
  312PRO      O 4510   8.638  11.673   3.569
  313VAL      N 4511   8.537  11.473   3.571
  313VAL      H 4512   8.514  11.391   3.520
  313VAL     CA 4513   8.493  11.486   3.709
  313VAL     HA 4514   8.493  11.584   3.730
  313VAL     CB 4515   8.352  11.427   3.722
  313VAL     HB 4516   8.350  11.334   3.686
  313VAL    CG1 4517   8.310  11.421   3.866
  313VAL   HG11 4518   8.218  11.383   3.872
  313VAL   HG12 4519   8.374  11.364   3.917
  313VAL   HG13 4520   8.311  11.513   3.905
  313VAL    CG2 4521   8.256  11.512   3.645
  313VAL   HG21 4522   8.164  11.474   3.653
  313VAL   HG22 4523   8.257  11.605   3.682
  313VAL   HG23 4524   8.283  11.514   3.549
  313VAL      C 4525   8.590  11.420   3.805
  313VAL      O 4526   8.628  11.480   3.905
  314LYS      N 4527   8.629  11.296   3.772
  314LYS      H 4528   8.597  11.256   3.686
  314LYS     CA 4529   8.718  11.218   3.859
  314LYS     HA 4530   8.673  11.211   3.948
  314LYS     CB 4531   8.741  11.081   3.797
  314LYS    HB1 4532   8.781  11.094   3.706
  314LYS    HB2 4533   8.653  11.035   3.788
  314LYS     CG 4534   8.833  10.992   3.877
  314LYS    HG1 4535   8.792  10.972   3.966
  314LYS    HG2 4536   8.921  11.039   3.891
  314LYS     CD 4537   8.857  10.863   3.803
  314LYS    HD1 4538   8.770  10.827   3.772
  314LYS    HD2 4539   8.901  10.798   3.865
  314LYS     CE 4540   8.947  10.887   3.684
  314LYS    HE1 4541   9.032  10.931   3.715
  314LYS    HE2 4542   8.901  10.947   3.619
  314LYS     NZ 4543   8.983  10.761   3.614
  314LYS    HZ1 4544   9.043  10.782   3.536
  314LYS    HZ2 4545   9.031  10.700   3.677
  314LYS    HZ3 4546   8.900  10.716   3.581
  314LYS      C 4547   8.850  11.288   3.880
  314LYS      O 4548   8.905  11.287   3.991
  315GLU      N 4549   8.902  11.352   3.777
  315GLU      H 4550   8.856  11.350   3.688
  315GLU     CA 4551   9.026  11.425   3.792
  315GLU     HA 4552   9.088  11.364   3.842
  315GLU     CB 4553   9.082  11.459   3.654
  315GLU    HB1 4554   9.024  11.529   3.612
  315GLU    HB2 4555   9.081  11.376   3.598
  315GLU     CG 4556   9.223  11.512   3.656
  315GLU    HG1 4557   9.228  11.588   3.721
  315GLU    HG2 4558   9.246  11.545   3.564
  315GLU     CD 4559   9.325  11.408   3.697
  315GLU    OE1 4560   9.299  11.288   3.675
  315GLU    OE2 4561   9.431  11.446   3.751
  315GLU      C 4562   9.007  11.550   3.875
  315GLU      O 4563   9.100  11.594   3.944
  316LEU      N 4564   8.887  11.607   3.874
  316LEU      H 4565   8.813  11.566   3.822
  316LEU     CA 4566   8.863  11.729   3.948
  316LEU     HA 4567   8.941  11.788   3.926
  316LEU     CB 4568   8.733  11.793   3.903
  316LEU    HB1 4569   8.658  11.731   3.923
  316LEU    HB2 4570   8.738  11.810   3.805
  316LEU     CG 4571   8.708  11.925   3.974
  316LEU     HG 4572   8.710  11.912   4.073
  316LEU    CD1 4573   8.815  12.022   3.938
  316LEU   HD11 4574   8.799  12.109   3.985
  316LEU   HD12 4575   8.904  11.986   3.966
  316LEU   HD13 4576   8.815  12.037   3.839
  316LEU    CD2 4577   8.574  11.979   3.937
  316LEU   HD21 4578   8.559  12.066   3.984
  316LEU   HD22 4579   8.571  11.994   3.838
  316LEU   HD23 4580   8.504  11.914   3.964
  316LEU      C 4581   8.859  11.703   4.098
  316LEU      O 4582   8.922  11.776   4.176
  317VAL      N 4583   8.786  11.600   4.140
  317VAL      H 4584   8.749  11.535   4.074
  317VAL     CA 4585   8.760  11.582   4.282
  317VAL     HA 4586   8.738  11.674   4.315
  317VAL     CB 4587   8.642  11.488   4.305
  317VAL     HB 4588   8.632  11.470   4.403
  317VAL    CG1 4589   8.516  11.552   4.256
  317VAL   HG11 4590   8.439  11.490   4.271
  317VAL   HG12 4591   8.501  11.638   4.306
  317VAL   HG13 4592   8.525  11.572   4.158
  317VAL    CG2 4593   8.665  11.358   4.231
  317VAL   HG21 4594   8.588  11.297   4.246
  317VAL   HG22 4595   8.674  11.377   4.133
  317VAL   HG23 4596   8.749  11.315   4.265
  317VAL      C 4597   8.883  11.534   4.356
  317VAL      O 4598   8.898  11.561   4.476
  318SER      N 4599   8.973  11.464   4.288
  318SER      H 4600   8.957  11.440   4.192
  318SER     CA 4601   9.096  11.423   4.354
  318SER     HA 4602   9.070  11.383   4.442
  318SER     CB 4603   9.168  11.319   4.270
  318SER    HB1 4604   9.193  11.357   4.181
  318SER    HB2 4605   9.112  11.238   4.258
  318SER     OG 4606   9.287  11.279   4.334
  318SER     HG 4607   9.334  11.211   4.278
  318SER      C 4608   9.185  11.543   4.380
  318SER      O 4609   9.250  11.551   4.485
  319LEU      N 4610   9.185  11.639   4.289
  319LEU      H 4611   9.132  11.628   4.205
  319LEU     CA 4612   9.262  11.760   4.310
  319LEU     HA 4613   9.351  11.725   4.341
  319LEU     CB 4614   9.275  11.840   4.181
  319LEU    HB1 4615   9.270  11.937   4.204
  319LEU    HB2 4616   9.199  11.816   4.122
  319LEU     CG 4617   9.404  11.817   4.103
  319LEU     HG 4618   9.399  11.868   4.017
  319LEU    CD1 4619   9.519  11.865   4.187
  319LEU   HD11 4620   9.605  11.851   4.138
  319LEU   HD12 4621   9.508  11.963   4.207
  319LEU   HD13 4622   9.522  11.814   4.273
  319LEU    CD2 4623   9.426  11.672   4.065
  319LEU   HD21 4624   9.512  11.664   4.014
  319LEU   HD22 4625   9.431  11.616   4.148
  319LEU   HD23 4626   9.351  11.641   4.008
  319LEU      C 4627   9.205  11.849   4.418
  319LEU      O 4628   9.281  11.921   4.482
  320LYS      N 4629   9.075  11.844   4.442
  320LYS      H 4630   9.015  11.794   4.381
  320LYS     CA 4631   9.022  11.913   4.558
  320LYS     HA 4632   9.075  11.998   4.559
  320LYS     CB 4633   8.872  11.939   4.543
  320LYS    HB1 4634   8.835  11.961   4.633
  320LYS    HB2 4635   8.829  11.856   4.508
  320LYS     CG 4636   8.837  12.052   4.450
  320LYS    HG1 4637   8.867  12.029   4.357
  320LYS    HG2 4638   8.885  12.135   4.480
  320LYS     CD 4639   8.687  12.075   4.452
  320LYS    HD1 4640   8.659  12.099   4.545
  320LYS    HD2 4641   8.641  11.991   4.424
  320LYS     CE 4642   8.646  12.186   4.359
  320LYS    HE1 4643   8.547  12.188   4.352
  320LYS    HE2 4644   8.686  12.170   4.269
  320LYS     NZ 4645   8.692  12.318   4.408
  320LYS    HZ1 4646   8.664  12.389   4.344
  320LYS    HZ2 4647   8.653  12.336   4.498
  320LYS    HZ3 4648   8.792  12.318   4.415
  320LYS      C 4649   9.046  11.838   4.687
  320LYS      O 4650   9.029  11.896   4.794
  321TRP      N 4651   9.086  11.712   4.680
  321TRP      H 4652   9.105  11.668   4.592
  321TRP     CA 4653   9.102  11.640   4.805
  321TRP     HA 4654   9.063  11.701   4.874
  321TRP     CB 4655   9.027  11.507   4.798
  321TRP    HB1 4656   9.060  11.455   4.719
  321TRP    HB2 4657   8.930  11.525   4.788
  321TRP     CG 4658   9.045  11.422   4.918
  321TRP    CD1 4659   9.108  11.303   4.923
  321TRP    HD1 4660   9.150  11.257   4.845
  321TRP    NE1 4661   9.107  11.254   5.050
  321TRP    HE1 4662   9.146  11.167   5.079
  321TRP    CE2 4663   9.044  11.344   5.131
  321TRP    CZ2 4664   9.019  11.339   5.266
  321TRP    HZ2 4665   9.049  11.262   5.322
  321TRP    CH2 4666   8.952  11.445   5.321
  321TRP    HH2 4667   8.932  11.445   5.419
  321TRP    CZ3 4668   8.912  11.553   5.244
  321TRP    HZ3 4669   8.865  11.629   5.288
  321TRP    CE3 4670   8.936  11.558   5.110
  321TRP    HE3 4671   8.906  11.636   5.055
  321TRP    CD2 4672   9.004  11.451   5.051
  321TRP      C 4673   9.247  11.618   4.842
  321TRP      O 4674   9.284  11.634   4.958
  322LYS      N 4675   9.330  11.581   4.745
  322LYS      H 4676   9.296  11.569   4.652
  322LYS     CA 4677   9.472  11.558   4.774
  322LYS     HA 4678   9.476  11.496   4.852
  322LYS     CB 4679   9.540  11.496   4.653
  322LYS    HB1 4680   9.538  11.562   4.578
  322LYS    HB2 4681   9.490  11.414   4.627
  322LYS     CG 4682   9.684  11.458   4.678
  322LYS    HG1 4683   9.688  11.385   4.746
  322LYS    HG2 4684   9.734  11.538   4.713
  322LYS     CD 4685   9.749  11.410   4.549
  322LYS    HD1 4686   9.844  11.442   4.547
  322LYS    HD2 4687   9.699  11.448   4.471
  322LYS     CE 4688   9.748  11.259   4.538
  322LYS    HE1 4689   9.771  11.220   4.627
  322LYS    HE2 4690   9.817  11.231   4.470
  322LYS     NZ 4691   9.615  11.206   4.496
  322LYS    HZ1 4692   9.620  11.107   4.490
  322LYS    HZ2 4693   9.546  11.233   4.563
  322LYS    HZ3 4694   9.591  11.244   4.407
  322LYS      C 4695   9.541  11.688   4.811
  322LYS      O 4696   9.618  11.691   4.908
  323ARG      N 4697   9.516  11.793   4.737
  323ARG      H 4698   9.472  11.780   4.648
  323ARG     CA 4699   9.550  11.928   4.778
  323ARG     HA 4700   9.624  11.926   4.846
  323ARG     CB 4701   9.601  12.009   4.659
  323ARG    HB1 4702   9.530  12.013   4.590
  323ARG    HB2 4703   9.682  11.963   4.621
  323ARG     CG 4704   9.640  12.150   4.691
  323ARG    HG1 4705   9.715  12.148   4.758
  323ARG    HG2 4706   9.561  12.197   4.731
  323ARG     CD 4707   9.686  12.226   4.567
  323ARG    HD1 4708   9.701  12.322   4.590
  323ARG    HD2 4709   9.617  12.219   4.496
  323ARG     NE 4710   9.811  12.173   4.513
  323ARG     HE 4711   9.894  12.179   4.570
  323ARG     CZ 4712   9.822  12.117   4.393
  323ARG    NH1 4713   9.717  12.106   4.315
  323ARG   HH11 4714   9.629  12.140   4.346
  323ARG   HH12 4715   9.726  12.064   4.225
  323ARG    NH2 4716   9.940  12.072   4.352
  323ARG   HH21 4717  10.021  12.081   4.411
  323ARG   HH22 4718   9.949  12.030   4.262
  323ARG      C 4719   9.422  11.986   4.835
  323ARG      O 4720   9.313  11.951   4.788
  324TYR      N 4721   9.433  12.064   4.941
  324TYR      H 4722   9.519  12.058   4.993
  324TYR     CA 4723   9.334  12.159   4.991
  324TYR     HA 4724   9.389  12.206   5.060
  324TYR     CB 4725   9.282  12.254   4.881
  324TYR    HB1 4726   9.205  12.306   4.916
  324TYR    HB2 4727   9.253  12.200   4.802
  324TYR     CG 4728   9.384  12.352   4.834
  324TYR    CD1 4729   9.494  12.384   4.912
  324TYR    HD1 4730   9.506  12.341   5.002
  324TYR    CE1 4731   9.587  12.474   4.867
  324TYR    HE1 4732   9.666  12.497   4.924
  324TYR     CZ 4733   9.572  12.533   4.744
  324TYR     OH 4734   9.666  12.624   4.699
  324TYR     HH 4735   9.640  12.657   4.608
  324TYR    CE2 4736   9.464  12.502   4.665
  324TYR    HE2 4737   9.454  12.545   4.575
  324TYR    CD2 4738   9.371  12.412   4.710
  324TYR    HD2 4739   9.293  12.390   4.652
  324TYR      C 4740   9.213  12.095   5.057
  324TYR      O 4741   9.129  12.167   5.110
  325GLY      N 4742   9.196  11.963   5.053
  325GLY      H 4743   9.260  11.906   5.002
  325GLY     CA 4744   9.085  11.904   5.123
  325GLY    HA1 4745   9.039  11.843   5.059
  325GLY    HA2 4746   9.024  11.979   5.148
  325GLY      C 4747   9.125  11.827   5.247
  325GLY      O 4748   9.072  11.849   5.356
  326ARG      N 4749   9.223  11.740   5.229
  326ARG      H 4750   9.274  11.740   5.143
  326ARG     CA 4751   9.258  11.644   5.334
  326ARG     HA 4752   9.171  11.609   5.367
  326ARG     CB 4753   9.344  11.532   5.274
  326ARG    HB1 4754   9.427  11.573   5.235
  326ARG    HB2 4755   9.292  11.486   5.202
  326ARG     CG 4756   9.387  11.428   5.372
  326ARG    HG1 4757   9.307  11.388   5.416
  326ARG    HG2 4758   9.446  11.470   5.442
  326ARG     CD 4759   9.463  11.321   5.301
  326ARG    HD1 4760   9.542  11.361   5.253
  326ARG    HD2 4761   9.404  11.275   5.235
  326ARG     NE 4762   9.512  11.223   5.396
  326ARG     HE 4763   9.493  11.238   5.493
  326ARG     CZ 4764   9.581  11.115   5.362
  326ARG    NH1 4765   9.608  11.091   5.234
  326ARG   HH11 4766   9.577  11.155   5.164
  326ARG   HH12 4767   9.660  11.010   5.208
  326ARG    NH2 4768   9.622  11.030   5.455
  326ARG   HH21 4769   9.601  11.047   5.551
  326ARG   HH22 4770   9.674  10.949   5.429
  326ARG      C 4771   9.323  11.707   5.456
  326ARG      O 4772   9.283  11.671   5.568
  327PRO      N 4773   9.422  11.798   5.447
  327PRO     CD 4774   9.505  11.844   5.334
  327PRO    HD1 4775   9.449  11.867   5.255
  327PRO    HD2 4776   9.572  11.775   5.308
  327PRO     CG 4777   9.572  11.964   5.388
  327PRO    HG1 4778   9.514  12.045   5.379
  327PRO    HG2 4779   9.660  11.981   5.342
  327PRO     CB 4780   9.595  11.936   5.526
  327PRO    HB1 4781   9.606  12.022   5.576
  327PRO    HB2 4782   9.679  11.882   5.535
  327PRO     CA 4783   9.471  11.859   5.571
  327PRO     HA 4784   9.487  11.788   5.639
  327PRO      C 4785   9.372  11.950   5.638
  327PRO      O 4786   9.379  11.966   5.760
  328TYR      N 4787   9.278  12.010   5.565
  328TYR      H 4788   9.279  12.005   5.465
  328TYR     CA 4789   9.175  12.083   5.636
  328TYR     HA 4790   9.225  12.132   5.708
  328TYR     CB 4791   9.104  12.181   5.544
  328TYR    HB1 4792   9.016  12.206   5.584
  328TYR    HB2 4793   9.090  12.138   5.455
  328TYR     CG 4794   9.183  12.307   5.523
  328TYR    CD1 4795   9.288  12.339   5.606
  328TYR    HD1 4796   9.312  12.277   5.681
  328TYR    CE1 4797   9.361  12.454   5.588
  328TYR    HE1 4798   9.438  12.476   5.649
  328TYR     CZ 4799   9.328  12.540   5.485
  328TYR     OH 4800   9.401  12.654   5.467
  328TYR     HH 4801   9.365  12.705   5.389
  328TYR    CE2 4802   9.223  12.510   5.401
  328TYR    HE2 4803   9.200  12.572   5.326
  328TYR    CD2 4804   9.151  12.394   5.420
  328TYR    HD2 4805   9.075  12.373   5.359
  328TYR      C 4806   9.074  11.990   5.700
  328TYR      O 4807   9.009  12.029   5.796
  329PHE      N 4808   9.062  11.868   5.651
  329PHE      H 4809   9.115  11.839   5.571
  329PHE     CA 4810   8.970  11.777   5.717
  329PHE     HA 4811   8.892  11.834   5.744
  329PHE     CB 4812   8.927  11.667   5.621
  329PHE    HB1 4813   9.008  11.615   5.593
  329PHE    HB2 4814   8.886  11.709   5.540
  329PHE     CG 4815   8.828  11.572   5.681
  329PHE    CD1 4816   8.698  11.612   5.701
  329PHE    HD1 4817   8.670  11.705   5.675
  329PHE    CE1 4818   8.607  11.526   5.756
  329PHE    HE1 4819   8.513  11.556   5.771
  329PHE     CZ 4820   8.645  11.400   5.791
  329PHE     HZ 4821   8.579  11.337   5.831
  329PHE    CE2 4822   8.774  11.359   5.772
  329PHE    HE2 4823   8.802  11.267   5.798
  329PHE    CD2 4824   8.866  11.445   5.717
  329PHE    HD2 4825   8.961  11.415   5.703
  329PHE      C 4826   9.033  11.715   5.840
  329PHE      O 4827   8.968  11.707   5.945
  330CYS      N 4828   9.158  11.670   5.829
  330CYS      H 4829   9.209  11.685   5.744
  330CYS     CA 4830   9.221  11.599   5.939
  330CYS     HA 4831   9.155  11.531   5.970
  330CYS     CB 4832   9.347  11.530   5.891
  330CYS    HB1 4833   9.406  11.605   5.859
  330CYS    HB2 4834   9.317  11.476   5.813
  330CYS     SG 4835   9.430  11.429   6.014
  330CYS     HG 4836   9.512  11.388   5.974
  330CYS      C 4837   9.252  11.693   6.054
  330CYS      O 4838   9.249  11.652   6.170
  331MET      N 4839   9.279  11.820   6.024
  331MET      H 4840   9.284  11.849   5.928
  331MET     CA 4841   9.302  11.918   6.130
  331MET     HA 4842   9.368  11.878   6.194
  331MET     CB 4843   9.361  12.045   6.070
  331MET    HB1 4844   9.294  12.082   6.006
  331MET    HB2 4845   9.444  12.019   6.020
  331MET     CG 4846   9.399  12.157   6.166
  331MET    HG1 4847   9.480  12.201   6.125
  331MET    HG2 4848   9.426  12.111   6.250
  331MET     SD 4849   9.265  12.274   6.193
  331MET     CE 4850   9.261  12.357   6.035
  331MET    HE1 4851   9.190  12.427   6.036
  331MET    HE2 4852   9.350  12.401   6.018
  331MET    HE3 4853   9.243  12.291   5.963
  331MET      C 4854   9.174  11.946   6.206
  331MET      O 4855   9.178  11.981   6.324
  332LEU      N 4856   9.060  11.930   6.140
  332LEU      H 4857   9.062  11.904   6.044
  332LEU     CA 4858   8.933  11.951   6.207
  332LEU     HA 4859   8.943  12.041   6.250
  332LEU     CB 4860   8.818  11.948   6.107
  332LEU    HB1 4861   8.811  11.856   6.069
  332LEU    HB2 4862   8.837  12.013   6.034
  332LEU     CG 4863   8.686  11.985   6.173
  332LEU     HG 4864   8.671  11.929   6.254
  332LEU    CD1 4865   8.692  12.129   6.214
  332LEU   HD11 4866   8.606  12.155   6.258
  332LEU   HD12 4867   8.768  12.142   6.279
  332LEU   HD13 4868   8.707  12.186   6.133
  332LEU    CD2 4869   8.571  11.960   6.080
  332LEU   HD21 4870   8.486  11.985   6.125
  332LEU   HD22 4871   8.583  12.015   5.997
  332LEU   HD23 4872   8.569  11.863   6.055
  332LEU      C 4873   8.907  11.848   6.314
  332LEU      O 4874   8.870  11.885   6.426
  333GLY      N 4875   8.930  11.720   6.284
  333GLY      H 4876   8.967  11.696   6.194
  333GLY     CA 4877   8.902  11.615   6.381
  333GLY    HA1 4878   8.913  11.527   6.335
  333GLY    HA2 4879   8.808  11.626   6.411
  333GLY      C 4880   8.993  11.619   6.501
  333GLY      O 4881   8.951  11.580   6.611
  334ALA      N 4882   9.116  11.668   6.484
  334ALA      H 4883   9.147  11.697   6.393
  334ALA     CA 4884   9.206  11.679   6.597
  334ALA     HA 4885   9.205  11.590   6.641
  334ALA     CB 4886   9.346  11.713   6.548
  334ALA    HB1 4887   9.408  11.721   6.626
  334ALA    HB2 4888   9.379  11.641   6.487
  334ALA    HB3 4889   9.344  11.800   6.499
  334ALA      C 4890   9.158  11.783   6.696
  334ALA      O 4891   9.179  11.768   6.817
  335ILE      N 4892   9.091  11.887   6.648
  335ILE      H 4893   9.082  11.900   6.549
  335ILE     CA 4894   9.031  11.982   6.739
  335ILE     HA 4895   9.101  12.004   6.808
  335ILE     CB 4896   8.992  12.109   6.663
  335ILE     HB 4897   8.931  12.085   6.588
  335ILE    CG2 4898   8.917  12.205   6.750
  335ILE   HG21 4899   8.894  12.287   6.697
  335ILE   HG22 4900   8.834  12.162   6.783
  335ILE   HG23 4901   8.975  12.231   6.828
  335ILE    CG1 4902   9.118  12.176   6.610
  335ILE   HG11 4903   9.173  12.108   6.561
  335ILE   HG12 4904   9.171  12.212   6.687
  335ILE     CD 4905   9.090  12.289   6.517
  335ILE    HD1 4906   9.177  12.329   6.486
  335ILE    HD2 4907   9.039  12.256   6.438
  335ILE    HD3 4908   9.037  12.359   6.565
  335ILE      C 4909   8.913  11.920   6.810
  335ILE      O 4910   8.895  11.939   6.931
  336TYR      N 4911   8.835  11.840   6.739
  336TYR      H 4912   8.854  11.826   6.642
  336TYR     CA 4913   8.722  11.772   6.802
  336TYR     HA 4914   8.671  11.844   6.850
  336TYR     CB 4915   8.636  11.705   6.696
  336TYR    HB1 4916   8.692  11.637   6.648
  336TYR    HB2 4917   8.606  11.775   6.631
  336TYR     CG 4918   8.514  11.636   6.752
  336TYR    CD1 4919   8.403  11.709   6.788
  336TYR    HD1 4920   8.404  11.809   6.777
  336TYR    CE1 4921   8.293  11.647   6.838
  336TYR    HE1 4922   8.213  11.701   6.864
  336TYR     CZ 4923   8.293  11.510   6.853
  336TYR     OH 4924   8.183  11.448   6.904
  336TYR     HH 4925   8.200  11.350   6.908
  336TYR    CE2 4926   8.402  11.436   6.818
  336TYR    HE2 4927   8.402  11.337   6.829
  336TYR    CD2 4928   8.512  11.499   6.768
  336TYR    HD2 4929   8.593  11.445   6.743
  336TYR      C 4930   8.769  11.668   6.902
  336TYR      O 4931   8.700  11.643   7.001
  337LEU      N 4932   8.885  11.607   6.877
  337LEU      H 4933   8.939  11.633   6.797
  337LEU     CA 4934   8.933  11.503   6.966
  337LEU     HA 4935   8.856  11.442   6.982
  337LEU     CB 4936   9.049  11.428   6.899
  337LEU    HB1 4937   9.128  11.490   6.901
  337LEU    HB2 4938   9.022  11.413   6.804
  337LEU     CG 4939   9.100  11.293   6.951
  337LEU     HG 4940   9.150  11.250   6.876
  337LEU    CD1 4941   9.200  11.304   7.064
  337LEU   HD11 4942   9.229  11.213   7.092
  337LEU   HD12 4943   9.280  11.356   7.033
  337LEU   HD13 4944   9.158  11.352   7.141
  337LEU    CD2 4945   8.983  11.207   6.993
  337LEU   HD21 4946   9.017  11.119   7.027
  337LEU   HD22 4947   8.932  11.254   7.066
  337LEU   HD23 4948   8.923  11.192   6.915
  337LEU      C 4949   8.975  11.562   7.099
  337LEU      O 4950   8.956  11.500   7.204
  338LEU      N 4951   9.028  11.684   7.098
  338LEU      H 4952   9.051  11.729   7.012
  338LEU     CA 4953   9.053  11.751   7.224
  338LEU     HA 4954   9.097  11.681   7.281
  338LEU     CB 4955   9.144  11.871   7.202
  338LEU    HB1 4956   9.147  11.925   7.286
  338LEU    HB2 4957   9.107  11.927   7.128
  338LEU     CG 4958   9.286  11.834   7.166
  338LEU     HG 4959   9.286  11.779   7.083
  338LEU    CD1 4960   9.367  11.958   7.139
  338LEU   HD11 4961   9.461  11.932   7.115
  338LEU   HD12 4962   9.327  12.009   7.063
  338LEU   HD13 4963   9.368  12.016   7.221
  338LEU    CD2 4964   9.347  11.754   7.278
  338LEU   HD21 4965   9.441  11.730   7.254
  338LEU   HD22 4966   9.347  11.809   7.362
  338LEU   HD23 4967   9.294  11.671   7.293
  338LEU      C 4968   8.926  11.796   7.292
  338LEU      O 4969   8.926  11.814   7.414
  339TYR      N 4970   8.818  11.813   7.217
  339TYR      H 4971   8.823  11.797   7.119
  339TYR     CA 4972   8.693  11.856   7.279
  339TYR     HA 4973   8.717  11.932   7.341
  339TYR     CB 4974   8.597  11.904   7.172
  339TYR    HB1 4975   8.585  11.831   7.105
  339TYR    HB2 4976   8.637  11.985   7.127
  339TYR     CG 4977   8.462  11.941   7.226
  339TYR    CD1 4978   8.445  12.057   7.297
  339TYR    HD1 4979   8.524  12.117   7.313
  339TYR    CE1 4980   8.322  12.092   7.346
  339TYR    HE1 4981   8.311  12.177   7.397
  339TYR     CZ 4982   8.215  12.009   7.324
  339TYR     OH 4983   8.092  12.044   7.373
  339TYR     HH 4984   8.026  11.974   7.349
  339TYR    CE2 4985   8.230  11.893   7.254
  339TYR    HE2 4986   8.152  11.833   7.239
  339TYR    CD2 4987   8.353  11.859   7.205
  339TYR    HD2 4988   8.365  11.774   7.154
  339TYR      C 4989   8.631  11.743   7.360
  339TYR      O 4990   8.571  11.767   7.465
  340ILE      N 4991   8.645  11.620   7.313
  340ILE      H 4992   8.696  11.604   7.228
  340ILE     CA 4993   8.586  11.508   7.385
  340ILE     HA 4994   8.495  11.537   7.413
  340ILE     CB 4995   8.576  11.386   7.293
  340ILE     HB 4996   8.668  11.360   7.263
  340ILE    CG2 4997   8.516  11.269   7.366
  340ILE   HG21 4998   8.511  11.191   7.304
  340ILE   HG22 4999   8.574  11.246   7.445
  340ILE   HG23 5000   8.425  11.293   7.398
  340ILE    CG1 5001   8.489  11.420   7.173
  340ILE   HG11 5002   8.487  11.341   7.112
  340ILE   HG12 5003   8.530  11.498   7.125
  340ILE     CD 5004   8.347  11.455   7.210
  340ILE    HD1 5005   8.296  11.476   7.127
  340ILE    HD2 5006   8.305  11.378   7.257
  340ILE    HD3 5007   8.347  11.535   7.271
  340ILE      C 5008   8.667  11.477   7.510
  340ILE      O 5009   8.611  11.453   7.617
  341ILE      N 5010   8.800  11.480   7.497
  341ILE      H 5011   8.840  11.502   7.408
  341ILE     CA 5012   8.890  11.453   7.609
  341ILE     HA 5013   8.867  11.363   7.644
  341ILE     CB 5014   9.035  11.455   7.559
  341ILE     HB 5015   9.051  11.539   7.507
  341ILE    CG2 5016   9.131  11.454   7.675
  341ILE   HG21 5017   9.225  11.456   7.641
  341ILE   HG22 5018   9.116  11.535   7.732
  341ILE   HG23 5019   9.117  11.372   7.730
  341ILE    CG1 5020   9.061  11.336   7.469
  341ILE   HG11 5021   9.155  11.342   7.434
  341ILE   HG12 5022   8.997  11.339   7.393
  341ILE     CD 5023   9.045  11.205   7.540
  341ILE    HD1 5024   9.064  11.130   7.476
  341ILE    HD2 5025   9.110  11.201   7.616
  341ILE    HD3 5026   8.952  11.197   7.575
  341ILE      C 5027   8.868  11.552   7.721
  341ILE      O 5028   8.853  11.514   7.838
  342CYS      N 5029   8.859  11.680   7.687
  342CYS      H 5030   8.872  11.706   7.591
  342CYS     CA 5031   8.831  11.784   7.785
  342CYS     HA 5032   8.899  11.772   7.857
  342CYS     CB 5033   8.845  11.921   7.720
  342CYS    HB1 5034   8.773  11.923   7.651
  342CYS    HB2 5035   8.935  11.918   7.675
  342CYS     SG 5036   8.833  12.060   7.832
  342CYS     HG 5037   8.844  12.145   7.781
  342CYS      C 5038   8.692  11.769   7.845
  342CYS      O 5039   8.672  11.810   7.960
  343PHE      N 5040   8.599  11.707   7.774
  343PHE      H 5041   8.616  11.683   7.678
  343PHE     CA 5042   8.473  11.675   7.838
  343PHE     HA 5043   8.452  11.757   7.891
  343PHE     CB 5044   8.367  11.645   7.733
  343PHE    HB1 5045   8.400  11.572   7.673
  343PHE    HB2 5046   8.351  11.728   7.679
  343PHE     CG 5047   8.238  11.602   7.792
  343PHE    CD1 5048   8.161  11.691   7.863
  343PHE    HD1 5049   8.193  11.786   7.875
  343PHE    CE1 5050   8.042  11.652   7.918
  343PHE    HE1 5051   7.988  11.717   7.970
  343PHE     CZ 5052   7.998  11.523   7.901
  343PHE     HZ 5053   7.911  11.495   7.941
  343PHE    CE2 5054   8.074  11.433   7.829
  343PHE    HE2 5055   8.042  11.339   7.816
  343PHE    CD2 5056   8.193  11.473   7.776
  343PHE    HD2 5057   8.249  11.408   7.725
  343PHE      C 5058   8.484  11.557   7.932
  343PHE      O 5059   8.419  11.556   8.037
  344THR      N 5060   8.564  11.457   7.897
  344THR      H 5061   8.616  11.462   7.812
  344THR     CA 5062   8.576  11.340   7.984
  344THR     HA 5063   8.483  11.315   8.009
  344THR     CB 5064   8.644  11.227   7.910
  344THR     HB 5065   8.660  11.150   7.972
  344THR    CG2 5066   8.562  11.181   7.794
  344THR   HG21 5067   8.610  11.107   7.747
  344THR   HG22 5068   8.474  11.149   7.827
  344THR   HG23 5069   8.549  11.257   7.731
  344THR    OG1 5070   8.772  11.272   7.863
  344THR    HG1 5071   8.818  11.198   7.814
  344THR      C 5072   8.652  11.372   8.110
  344THR      O 5073   8.630  11.308   8.214
  345MET      N 5074   8.743  11.469   8.105
  345MET      H 5075   8.760  11.518   8.019
  345MET     CA 5076   8.818  11.504   8.225
  345MET     HA 5077   8.848  11.418   8.266
  345MET     CB 5078   8.941  11.585   8.190
  345MET    HB1 5079   8.985  11.617   8.274
  345MET    HB2 5080   8.914  11.664   8.135
  345MET     CG 5081   9.041  11.505   8.113
  345MET    HG1 5082   9.121  11.565   8.102
  345MET    HG2 5083   8.999  11.489   8.024
  345MET     SD 5084   9.080  11.353   8.200
  345MET     CE 5085   9.167  11.417   8.342
  345MET    HE1 5086   9.196  11.341   8.401
  345MET    HE2 5087   9.248  11.468   8.312
  345MET    HE3 5088   9.107  11.478   8.393
  345MET      C 5089   8.729  11.578   8.323
  345MET      O 5090   8.739  11.559   8.444
  346CYS      N 5091   8.639  11.662   8.272
  346CYS      H 5092   8.640  11.683   8.174
  346CYS     CA 5093   8.540  11.724   8.359
  346CYS     HA 5094   8.586  11.734   8.448
  346CYS     CB 5095   8.500  11.861   8.304
  346CYS    HB1 5096   8.587  11.910   8.292
  346CYS    HB2 5097   8.448  11.904   8.378
  346CYS     SG 5098   8.406  11.856   8.152
  346CYS     HG 5099   8.385  11.949   8.123
  346CYS      C 5100   8.418  11.636   8.377
  346CYS      O 5101   8.316  11.682   8.429
  347CYS      N 5102   8.426  11.511   8.334
  347CYS      H 5103   8.506  11.484   8.280
  347CYS     CA 5104   8.323  11.412   8.362
  347CYS     HA 5105   8.242  11.466   8.384
  347CYS     CB 5106   8.300  11.324   8.240
  347CYS    HB1 5107   8.391  11.289   8.216
  347CYS    HB2 5108   8.269  11.387   8.169
  347CYS     SG 5109   8.183  11.192   8.269
  347CYS     HG 5110   8.173  11.138   8.186
  347CYS      C 5111   8.358  11.325   8.481
  347CYS      O 5112   8.276  11.310   8.572
  348ILE      N 5113   8.478  11.268   8.485
  348ILE      H 5114   8.547  11.289   8.415
  348ILE     CA 5115   8.509  11.175   8.593
  348ILE     HA 5116   8.425  11.122   8.599
  348ILE     CB 5117   8.630  11.086   8.561
  348ILE     HB 5118   8.636  11.012   8.628
  348ILE    CG2 5119   8.614  11.026   8.426
  348ILE   HG21 5120   8.693  10.968   8.406
  348ILE   HG22 5121   8.531  10.971   8.424
  348ILE   HG23 5122   8.608  11.099   8.358
  348ILE    CG1 5123   8.758  11.168   8.564
  348ILE   HG11 5124   8.759  11.225   8.647
  348ILE   HG12 5125   8.761  11.227   8.483
  348ILE     CD 5126   8.882  11.084   8.564
  348ILE    HD1 5127   8.963  11.144   8.566
  348ILE    HD2 5128   8.883  11.025   8.645
  348ILE    HD3 5129   8.885  11.028   8.481
  348ILE      C 5130   8.537  11.246   8.724
  348ILE      O 5131   8.547  11.180   8.828
  349TYR      N 5132   8.552  11.377   8.723
  349TYR      H 5133   8.559  11.425   8.635
  349TYR     CA 5134   8.559  11.453   8.846
  349TYR     HA 5135   8.578  11.390   8.921
  349TYR     CB 5136   8.672  11.555   8.840
  349TYR    HB1 5137   8.666  11.616   8.920
  349TYR    HB2 5138   8.663  11.609   8.756
  349TYR     CG 5139   8.809  11.492   8.840
  349TYR    CD1 5140   8.868  11.451   8.958
  349TYR    HD1 5141   8.820  11.463   9.044
  349TYR    CE1 5142   8.993  11.394   8.958
  349TYR    HE1 5143   9.036  11.366   9.044
  349TYR     CZ 5144   9.059  11.376   8.839
  349TYR     OH 5145   9.184  11.318   8.839
  349TYR     HH 5146   9.218  11.312   8.745
  349TYR    CE2 5147   9.002  11.416   8.721
  349TYR    HE2 5148   9.051  11.404   8.635
  349TYR    CD2 5149   8.878  11.473   8.722
  349TYR    HD2 5150   8.837  11.502   8.636
  349TYR      C 5151   8.425  11.521   8.863
  349TYR      O 5152   8.404  11.633   8.816
  350ARG      N 5153   8.334  11.454   8.930
  350ARG      H 5154   8.351  11.360   8.957
  350ARG     CA 5155   8.208  11.519   8.964
  350ARG     HA 5156   8.197  11.598   8.903
  350ARG     CB 5157   8.090  11.425   8.943
  350ARG    HB1 5158   8.008  11.469   8.979
  350ARG    HB2 5159   8.108  11.341   8.994
  350ARG     CG 5160   8.061  11.387   8.802
  350ARG    HG1 5161   8.137  11.334   8.764
  350ARG    HG2 5162   8.047  11.469   8.747
  350ARG     CD 5163   7.936  11.304   8.805
  350ARG    HD1 5164   7.910  11.278   8.712
  350ARG    HD2 5165   7.862  11.356   8.847
  350ARG     NE 5166   7.957  11.183   8.882
  350ARG     HE 5167   8.051  11.153   8.899
  350ARG     CZ 5168   7.858  11.110   8.931
  350ARG    NH1 5169   7.885  11.000   9.000
  350ARG   HH11 5170   7.980  10.973   9.015
  350ARG   HH12 5171   7.811  10.945   9.037
  350ARG    NH2 5172   7.733  11.149   8.914
  350ARG   HH21 5173   7.714  11.234   8.864
  350ARG   HH22 5174   7.658  11.094   8.951
  350ARG      C 5175   8.217  11.561   9.109
  350ARG      O 5176   8.297  11.505   9.184
  351PRO      N 5177   8.138  11.657   9.154
  351PRO     CD 5178   8.061  11.755   9.076
  351PRO    HD1 5179   8.003  11.709   9.009
  351PRO    HD2 5180   8.122  11.819   9.029
  351PRO     CG 5181   7.980  11.825   9.179
  351PRO    HG1 5182   7.893  11.778   9.193
  351PRO    HG2 5183   7.963  11.920   9.151
  351PRO     CB 5184   8.062  11.821   9.304
  351PRO    HB1 5185   8.003  11.826   9.384
  351PRO    HB2 5186   8.127  11.898   9.306
  351PRO     CA 5187   8.136  11.687   9.297
  351PRO     HA 5188   8.230  11.690   9.333
  351PRO      C 5189   8.066  11.579   9.378
  351PRO      O 5190   7.947  11.553   9.358
  352LEU      N 5191   8.139  11.514   9.468
  352LEU      H 5192   8.235  11.541   9.482
  352LEU     CA 5193   8.083  11.405   9.546
  352LEU     HA 5194   7.986  11.411   9.523
  352LEU     CB 5195   8.143  11.271   9.507
  352LEU    HB1 5196   8.147  11.215   9.589
  352LEU    HB2 5197   8.236  11.288   9.474
  352LEU     CG 5198   8.070  11.192   9.400
  352LEU     HG 5199   7.972  11.197   9.417
  352LEU    CD1 5200   8.091  11.249   9.264
  352LEU   HD11 5201   8.042  11.194   9.197
  352LEU   HD12 5202   8.058  11.343   9.262
  352LEU   HD13 5203   8.189  11.248   9.242
  352LEU    CD2 5204   8.118  11.049   9.405
  352LEU   HD21 5205   8.071  10.996   9.335
  352LEU   HD22 5206   8.217  11.047   9.388
  352LEU   HD23 5207   8.099  11.011   9.495
  352LEU      C 5208   8.100  11.422   9.695
  352LEU      O 5209   8.203  11.471   9.743
  353LYS      N 5210   8.001  11.378   9.769
  353LYS      H 5211   7.927  11.331   9.722
  353LYS     CA 5212   7.989  11.392   9.912
  353LYS     HA 5213   8.065  11.447   9.948
  353LYS     CB 5214   7.858  11.463   9.945
  353LYS    HB1 5215   7.784  11.398   9.930
  353LYS    HB2 5216   7.849  11.540   9.882
  353LYS     CG 5217   7.843  11.517  10.085
  353LYS    HG1 5218   7.911  11.589  10.100
  353LYS    HG2 5219   7.859  11.443  10.150
  353LYS     CD 5220   7.704  11.574  10.106
  353LYS    HD1 5221   7.689  11.588  10.204
  353LYS    HD2 5222   7.637  11.509  10.071
  353LYS     CE 5223   7.687  11.706  10.034
  353LYS    HE1 5224   7.694  11.692   9.935
  353LYS    HE2 5225   7.759  11.770  10.063
  353LYS     NZ 5226   7.555  11.766  10.064
  353LYS    HZ1 5227   7.547  11.853  10.015
  353LYS    HZ2 5228   7.483  11.704  10.034
  353LYS    HZ3 5229   7.548  11.782  10.162
  353LYS      C 5230   7.992  11.250   9.967
  353LYS      O 5231   7.975  11.155   9.890
  354PRO      N 5232   8.018  11.229  10.094
  354PRO     CD 5233   8.112  11.300  10.182
  354PRO    HD1 5234   8.093  11.398  10.183
  354PRO    HD2 5235   8.207  11.285  10.153
  354PRO     CG 5236   8.085  11.238  10.315
  354PRO    HG1 5237   8.010  11.285  10.361
  354PRO    HG2 5238   8.167  11.242  10.373
  354PRO     CB 5239   8.049  11.098  10.287
  354PRO    HB1 5240   7.991  11.063  10.360
  354PRO    HB2 5241   8.132  11.042  10.281
  354PRO     CA 5242   7.975  11.102  10.153
  354PRO     HA 5243   7.997  11.024  10.095
  354PRO      C 5244   7.824  11.104  10.171
  354PRO      O 5245   7.763  11.211  10.164
  355ARG      N 5246   7.765  10.986  10.189
  355ARG      H 5247   7.822  10.904  10.192
  355ARG     CA 5248   7.621  10.973  10.204
  355ARG     HA 5249   7.582  11.012  10.121
  355ARG     CB 5250   7.583  10.826  10.220
  355ARG    HB1 5251   7.628  10.791  10.302
  355ARG    HB2 5252   7.617  10.777  10.140
  355ARG     CG 5253   7.435  10.797  10.233
  355ARG    HG1 5254   7.388  10.830  10.151
  355ARG    HG2 5255   7.400  10.845  10.313
  355ARG     CD 5256   7.410  10.649  10.249
  355ARG    HD1 5257   7.470  10.613  10.321
  355ARG    HD2 5258   7.431  10.603  10.163
  355ARG     NE 5259   7.271  10.619  10.285
  355ARG     HE 5260   7.249  10.613  10.382
  355ARG     CZ 5261   7.173  10.599  10.197
  355ARG    NH1 5262   7.051  10.573  10.241
  355ARG   HH11 5263   7.034  10.569  10.339
  355ARG   HH12 5264   6.977  10.558  10.176
  355ARG    NH2 5265   7.198  10.603  10.068
  355ARG   HH21 5266   7.291  10.621  10.036
  355ARG   HH22 5267   7.125  10.588  10.002
  355ARG      C 5268   7.572  11.052  10.323
  355ARG      O 5269   7.639  11.057  10.427
  356THR      N 5270   7.458  11.118  10.307
  356THR      H 5271   7.414  11.119  10.218
  356THR     CA 5272   7.397  11.189  10.419
  356THR     HA 5273   7.473  11.238  10.463
  356THR     CB 5274   7.291  11.288  10.370
  356THR     HB 5275   7.331  11.356  10.307
  356THR    CG2 5276   7.179  11.216  10.300
  356THR   HG21 5277   7.111  11.283  10.269
  356THR   HG22 5278   7.216  11.166  10.221
  356THR   HG23 5279   7.137  11.152  10.363
  356THR    OG1 5280   7.240  11.361  10.482
  356THR    HG1 5281   7.171  11.426  10.451
  356THR      C 5282   7.337  11.093  10.519
  356THR      O 5283   7.340  10.971  10.499
  357ASN      N 5284   7.277  11.149  10.624
  357ASN      H 5285   7.239  11.241  10.614
  357ASN     CA 5286   7.266  11.081  10.753
  357ASN     HA 5287   7.358  11.047  10.773
  357ASN     CB 5288   7.219  11.182  10.858
  357ASN    HB1 5289   7.292  11.249  10.874
  357ASN    HB2 5290   7.200  11.134  10.943
  357ASN     CG 5291   7.094  11.257  10.816
  357ASN    OD1 5292   7.033  11.227  10.713
  357ASN    ND2 5293   7.055  11.356  10.896
  357ASN   HD21 5294   7.108  11.377  10.979
  357ASN   HD22 5295   6.974  11.409  10.874
  357ASN      C 5296   7.174  10.959  10.749
  357ASN      O 5297   7.176  10.876  10.840
  358ASN      N 5298   7.093  10.947  10.644
  358ASN      H 5299   7.092  11.019  10.574
  358ASN     CA 5300   7.007  10.830  10.631
  358ASN     HA 5301   6.964  10.819  10.720
  358ASN     CB 5302   6.900  10.855  10.525
  358ASN    HB1 5303   6.834  10.921  10.561
  358ASN    HB2 5304   6.854  10.769  10.505
  358ASN     CG 5305   6.956  10.910  10.396
  358ASN    OD1 5306   7.076  10.929  10.382
  358ASN    ND2 5307   6.868  10.938  10.302
  358ASN   HD21 5308   6.771  10.923  10.319
  358ASN   HD22 5309   6.899  10.975  10.214
  358ASN      C 5310   7.088  10.704  10.602
  358ASN      O 5311   7.162  10.696  10.504
  359ARG      N 5312   7.073  10.604  10.688
  359ARG      H 5313   7.011  10.613  10.766
  359ARG     CA 5314   7.148  10.482  10.668
  359ARG     HA 5315   7.237  10.511  10.632
  359ARG     CB 5316   7.167  10.409  10.801
  359ARG    HB1 5317   7.181  10.312  10.782
  359ARG    HB2 5318   7.085  10.421  10.856
  359ARG     CG 5319   7.285  10.458  10.883
  359ARG    HG1 5320   7.361  10.480  10.821
  359ARG    HG2 5321   7.313  10.385  10.945
  359ARG     CD 5322   7.253  10.582  10.965
  359ARG    HD1 5323   7.217  10.654  10.905
  359ARG    HD2 5324   7.337  10.615  11.010
  359ARG     NE 5325   7.154  10.556  11.069
  359ARG     HE 5326   7.135  10.461  11.092
  359ARG     CZ 5327   7.088  10.650  11.135
  359ARG    NH1 5328   7.000  10.617  11.228
  359ARG   HH11 5329   6.983  10.521  11.249
  359ARG   HH12 5330   6.951  10.689  11.278
  359ARG    NH2 5331   7.111  10.778  11.107
  359ARG   HH21 5332   7.178  10.803  11.037
  359ARG   HH22 5333   7.062  10.850  11.156
  359ARG      C 5334   7.077  10.392  10.567
  359ARG      O 5335   6.978  10.431  10.504
  360THR      N 5336   7.128  10.271  10.552
  360THR      H 5337   7.207  10.244  10.608
  360THR     CA 5338   7.072  10.177  10.456
  360THR     HA 5339   7.061  10.227  10.370
  360THR     CB 5340   7.167  10.060  10.434
  360THR     HB 5341   7.132   9.999  10.363
  360THR    CG2 5342   7.305  10.111  10.397
  360THR   HG21 5343   7.367  10.034  10.383
  360THR   HG22 5344   7.300  10.165  10.313
  360THR   HG23 5345   7.341  10.169  10.471
  360THR    OG1 5346   7.177   9.983  10.555
  360THR    HG1 5347   7.240   9.906  10.541
  360THR      C 5348   6.937  10.128  10.505
  360THR      O 5349   6.929  10.025  10.573
  361SER      N 5350   6.831  10.200  10.471
  361SER      H 5351   6.840  10.271  10.401
  361SER     CA 5352   6.702  10.178  10.535
  361SER     HA 5353   6.726  10.162  10.631
  361SER     CB 5354   6.614  10.302  10.523
  361SER    HB1 5355   6.603  10.328  10.427
  361SER    HB2 5356   6.654  10.379  10.574
  361SER     OG 5357   6.485  10.277  10.576
  361SER     HG 5358   6.429  10.360  10.567
  361SER      C 5359   6.630  10.053  10.484
  361SER      O 5360   6.568   9.983  10.566
  362PRO      N 5361   6.631  10.018  10.353
  362PRO     CD 5362   6.626  10.103  10.232
  362PRO    HD1 5363   6.719  10.124  10.199
  362PRO    HD2 5364   6.578  10.189  10.250
  362PRO     CG 5365   6.552  10.019  10.134
  362PRO    HG1 5366   6.580  10.041  10.040
  362PRO    HG2 5367   6.454  10.032  10.144
  362PRO     CB 5368   6.588   9.881  10.166
  362PRO    HB1 5369   6.676   9.858  10.123
  362PRO    HB2 5370   6.517   9.819  10.133
  362PRO     CA 5371   6.598   9.879  10.319
  362PRO     HA 5372   6.514   9.849  10.364
  362PRO      C 5373   6.707   9.785  10.367
  362PRO      O 5374   6.824   9.823  10.372
  363ARG      N 5375   6.669   9.663  10.402
  363ARG      H 5376   6.575   9.634  10.384
  363ARG     CA 5377   6.761   9.570  10.466
  363ARG     HA 5378   6.812   9.621  10.536
  363ARG     CB 5379   6.686   9.457  10.535
  363ARG    HB1 5380   6.753   9.388  10.562
  363ARG    HB2 5381   6.622   9.418  10.470
  363ARG     CG 5382   6.609   9.500  10.658
  363ARG    HG1 5383   6.539   9.566  10.631
  363ARG    HG2 5384   6.672   9.543  10.723
  363ARG     CD 5385   6.543   9.381  10.725
  363ARG    HD1 5386   6.614   9.318  10.757
  363ARG    HD2 5387   6.484   9.335  10.660
  363ARG     NE 5388   6.462   9.419  10.840
  363ARG     HE 5389   6.459   9.516  10.865
  363ARG     CZ 5390   6.392   9.334  10.914
  363ARG    NH1 5391   6.393   9.204  10.884
  363ARG   HH11 5392   6.447   9.171  10.806
  363ARG   HH12 5393   6.341   9.140  10.939
  363ARG    NH2 5394   6.321   9.377  11.017
  363ARG   HH21 5395   6.320   9.475  11.040
  363ARG   HH22 5396   6.269   9.312  11.072
  363ARG      C 5397   6.855   9.517  10.360
  363ARG      O 5398   6.826   9.418  10.292
  364ASP      N 5399   6.968   9.587  10.346
  364ASP      H 5400   6.973   9.678  10.389
  364ASP     CA 5401   7.085   9.541  10.273
  364ASP     HA 5402   7.149   9.618  10.279
  364ASP     CB 5403   7.145   9.417  10.339
  364ASP    HB1 5404   7.224   9.386  10.285
  364ASP    HB2 5405   7.076   9.345  10.342
  364ASP     CG 5406   7.191   9.443  10.479
  364ASP    OD1 5407   7.224   9.560  10.509
  364ASP    OD2 5408   7.193   9.349  10.561
  364ASP      C 5409   7.055   9.514  10.126
  364ASP      O 5410   7.109   9.422  10.066
  365ASN      N 5411   6.965   9.593  10.070
  365ASN      H 5412   6.916   9.661  10.125
  365ASN     CA 5413   6.939   9.580   9.928
  365ASN     HA 5414   7.012   9.522   9.891
  365ASN     CB 5415   6.803   9.513   9.905
  365ASN    HB1 5416   6.733   9.584   9.898
  365ASN    HB2 5417   6.783   9.453   9.983
  365ASN     CG 5418   6.799   9.430   9.779
  365ASN    OD1 5419   6.710   9.348   9.761
  365ASN    ND2 5420   6.898   9.448   9.694
  365ASN   HD21 5421   6.971   9.514   9.715
  365ASN   HD22 5422   6.901   9.396   9.609
  365ASN      C 5423   6.945   9.717   9.862
  365ASN      O 5424   6.888   9.736   9.754
  366THR      N 5425   7.015   9.811   9.925
  366THR      H 5426   7.073   9.783  10.001
  366THR     CA 5427   7.013   9.953   9.890
  366THR     HA 5428   6.978   9.956   9.797
  366THR     CB 5429   6.922  10.030   9.984
  366THR     HB 5430   6.827  10.005   9.969
  366THR    CG2 5431   6.962  10.004  10.130
  366THR   HG21 5432   6.902  10.055  10.191
  366THR   HG22 5433   6.955   9.907  10.150
  366THR   HG23 5434   7.057  10.034  10.145
  366THR    OG1 5435   6.929  10.170   9.954
  366THR    HG1 5436   6.869  10.221  10.016
  366THR      C 5437   7.152  10.014   9.893
  366THR      O 5438   7.167  10.134   9.919
  367LEU      N 5439   7.253   9.933   9.867
  367LEU      H 5440   7.234   9.840   9.837
  367LEU     CA 5441   7.391   9.974   9.881
  367LEU     HA 5442   7.401  10.015   9.972
  367LEU     CB 5443   7.478   9.850   9.867
  367LEU    HB1 5444   7.453   9.809   9.779
  367LEU    HB2 5445   7.451   9.790   9.942
  367LEU     CG 5446   7.630   9.850   9.869
  367LEU     HG 5447   7.668   9.933   9.911
  367LEU    CD1 5448   7.676   9.729   9.946
  367LEU   HD11 5449   7.776   9.727   9.949
  367LEU   HD12 5450   7.641   9.734  10.039
  367LEU   HD13 5451   7.643   9.646   9.901
  367LEU    CD2 5452   7.676   9.837   9.727
  367LEU   HD21 5453   7.776   9.837   9.724
  367LEU   HD22 5454   7.642   9.752   9.688
  367LEU   HD23 5455   7.642   9.914   9.674
  367LEU      C 5456   7.428  10.081   9.779
  367LEU      O 5457   7.439  10.052   9.660
  368LEU      N 5458   7.441  10.204   9.826
  368LEU      H 5459   7.419  10.218   9.922
  368LEU     CA 5460   7.485  10.321   9.751
  368LEU     HA 5461   7.563  10.292   9.695
  368LEU     CB 5462   7.377  10.374   9.655
  368LEU    HB1 5463   7.358  10.299   9.592
  368LEU    HB2 5464   7.420  10.450   9.605
  368LEU     CG 5465   7.240  10.426   9.701
  368LEU     HG 5466   7.216  10.380   9.786
  368LEU    CD1 5467   7.240  10.575   9.731
  368LEU   HD11 5468   7.149  10.603   9.760
  368LEU   HD12 5469   7.306  10.595   9.804
  368LEU   HD13 5470   7.266  10.626   9.649
  368LEU    CD2 5471   7.139  10.396   9.592
  368LEU   HD21 5472   7.049  10.429   9.620
  368LEU   HD22 5473   7.167  10.442   9.508
  368LEU   HD23 5474   7.135  10.298   9.577
  368LEU      C 5475   7.526  10.427   9.852
  368LEU      O 5476   7.475  10.429   9.963
  369GLN      N 5477   7.620  10.514   9.812
  369GLN      H 5478   7.635  10.536   9.716
  369GLN     CA 5479   7.699  10.574   9.919
  369GLN     HA 5480   7.642  10.581  10.000
  369GLN     CB 5481   7.818  10.478   9.932
  369GLN    HB1 5482   7.881  10.496   9.856
  369GLN    HB2 5483   7.783  10.385   9.925
  369GLN     CG 5484   7.901  10.483  10.056
  369GLN    HG1 5485   7.842  10.476  10.136
  369GLN    HG2 5486   7.951  10.570  10.059
  369GLN     CD 5487   7.999  10.370  10.057
  369GLN    OE1 5488   8.004  10.290   9.963
  369GLN    NE2 5489   8.078  10.361  10.163
  369GLN   HE21 5490   8.071  10.428  10.237
  369GLN   HE22 5491   8.146  10.288  10.169
  369GLN      C 5492   7.740  10.721   9.899
  369GLN      O 5493   7.806  10.776   9.988
  370GLN      N 5494   7.703  10.790   9.789
  370GLN      H 5495   7.638  10.757   9.722
  370GLN     CA 5496   7.771  10.920   9.780
  370GLN     HA 5497   7.824  10.924   9.865
  370GLN     CB 5498   7.858  10.923   9.655
  370GLN    HB1 5499   7.911  11.008   9.655
  370GLN    HB2 5500   7.799  10.920   9.575
  370GLN     CG 5501   7.955  10.808   9.646
  370GLN    HG1 5502   8.014  10.823   9.567
  370GLN    HG2 5503   7.903  10.724   9.634
  370GLN     CD 5504   8.042  10.794   9.769
  370GLN    OE1 5505   8.090  10.891   9.826
  370GLN    NE2 5506   8.062  10.670   9.811
  370GLN   HE21 5507   8.021  10.594   9.762
  370GLN   HE22 5508   8.119  10.653   9.892
  370GLN      C 5509   7.681  11.042   9.781
  370GLN      O 5510   7.695  11.125   9.871
  371LYS      N 5511   7.593  11.057   9.681
  371LYS      H 5512   7.599  10.991   9.606
  371LYS     CA 5513   7.489  11.160   9.669
  371LYS     HA 5514   7.445  11.134   9.583
  371LYS     CB 5515   7.393  11.153   9.790
  371LYS    HB1 5516   7.433  11.207   9.864
  371LYS    HB2 5517   7.386  11.058   9.818
  371LYS     CG 5518   7.251  11.205   9.767
  371LYS    HG1 5519   7.203  11.143   9.705
  371LYS    HG2 5520   7.256  11.296   9.726
  371LYS     CD 5521   7.174  11.214   9.898
  371LYS    HD1 5522   7.111  11.291   9.892
  371LYS    HD2 5523   7.239  11.230   9.972
  371LYS     CE 5524   7.095  11.088   9.929
  371LYS    HE1 5525   7.056  11.052   9.844
  371LYS    HE2 5526   7.022  11.110   9.993
  371LYS     NZ 5527   7.181  10.983   9.990
  371LYS    HZ1 5528   7.126  10.902  10.009
  371LYS    HZ2 5529   7.255  10.960   9.927
  371LYS    HZ3 5530   7.221  11.018  10.075
  371LYS      C 5531   7.540  11.304   9.649
  371LYS      O 5532   7.497  11.395   9.721
  372LEU      N 5533   7.638  11.324   9.559
  372LEU      H 5534   7.711  11.256   9.553
  372LEU     CA 5535   7.645  11.440   9.470
  372LEU     HA 5536   7.740  11.435   9.439
  372LEU     CB 5537   7.542  11.423   9.357
  372LEU    HB1 5538   7.569  11.337   9.314
  372LEU    HB2 5539   7.564  11.499   9.295
  372LEU     CG 5540   7.390  11.417   9.351
  372LEU     HG 5541   7.355  11.396   9.442
  372LEU    CD1 5542   7.329  11.550   9.309
  372LEU   HD11 5543   7.230  11.542   9.306
  372LEU   HD12 5544   7.355  11.621   9.375
  372LEU   HD13 5545   7.363  11.575   9.218
  372LEU    CD2 5546   7.350  11.308   9.256
  372LEU   HD21 5547   7.251  11.303   9.251
  372LEU   HD22 5548   7.387  11.328   9.165
  372LEU   HD23 5549   7.387  11.221   9.288
  372LEU      C 5550   7.636  11.579   9.533
  372LEU      O 5551   7.525  11.631   9.552
  373LEU      N 5552   7.750  11.633   9.580
  373LEU      H 5553   7.834  11.580   9.565
  373LEU     CA 5554   7.768  11.760   9.651
  373LEU     HA 5555   7.743  11.735   9.744
  373LEU     CB 5556   7.912  11.810   9.639
  373LEU    HB1 5557   7.910  11.908   9.659
  373LEU    HB2 5558   7.939  11.797   9.544
  373LEU     CG 5559   8.027  11.755   9.721
  373LEU     HG 5560   8.027  11.656   9.714
  373LEU    CD1 5561   8.159  11.809   9.669
  373LEU   HD11 5562   8.234  11.772   9.724
  373LEU   HD12 5563   8.171  11.782   9.574
  373LEU   HD13 5564   8.159  11.909   9.675
  373LEU    CD2 5565   8.010  11.793   9.866
  373LEU   HD21 5566   8.087  11.757   9.919
  373LEU   HD22 5567   8.009  11.893   9.874
  373LEU   HD23 5568   7.925  11.756   9.901
  373LEU      C 5569   7.679  11.873   9.601
  373LEU      O 5570   7.654  11.888   9.482
  374GLN      N 5571   7.629  11.952   9.696
  374GLN      H 5572   7.667  11.946   9.788
  374GLN     CA 5573   7.522  12.046   9.671
  374GLN     HA 5574   7.467  12.003   9.600
  374GLN     CB 5575   7.443  12.067   9.800
  374GLN    HB1 5576   7.505  12.101   9.871
  374GLN    HB2 5577   7.404  11.980   9.829
  374GLN     CG 5578   7.332  12.165   9.786
  374GLN    HG1 5579   7.371  12.253   9.758
  374GLN    HG2 5580   7.287  12.175   9.874
  374GLN     CD 5581   7.232  12.120   9.684
  374GLN    OE1 5582   7.194  12.003   9.680
  374GLN    NE2 5583   7.190  12.212   9.599
  374GLN   HE21 5584   7.225  12.306   9.605
  374GLN   HE22 5585   7.124  12.188   9.529
  374GLN      C 5586   7.572  12.180   9.617
  374GLN      O 5587   7.541  12.216   9.503
  375GLU      N 5588   7.650  12.254   9.696
  375GLU      H 5589   7.673  12.220   9.787
  375GLU     CA 5590   7.703  12.383   9.654
  375GLU     HA 5591   7.697  12.382   9.554
  375GLU     CB 5592   7.620  12.500   9.706
  375GLU    HB1 5593   7.671  12.585   9.689
  375GLU    HB2 5594   7.607  12.488   9.804
  375GLU     CG 5595   7.484  12.513   9.641
  375GLU    HG1 5596   7.436  12.590   9.683
  375GLU    HG2 5597   7.433  12.429   9.658
  375GLU     CD 5598   7.493  12.536   9.491
  375GLU    OE1 5599   7.586  12.606   9.446
  375GLU    OE2 5600   7.407  12.483   9.418
  375GLU      C 5601   7.848  12.397   9.698
  375GLU      O 5602   7.886  12.498   9.758
  376ALA      N 5603   7.929  12.296   9.672
  376ALA      H 5604   7.894  12.216   9.624
  376ALA     CA 5605   8.068  12.298   9.712
  376ALA     HA 5606   8.074  12.371   9.780
  376ALA     CB 5607   8.109  12.164   9.773
  376ALA    HB1 5608   8.206  12.168   9.800
  376ALA    HB2 5609   8.053  12.146   9.854
  376ALA    HB3 5610   8.096  12.092   9.706
  376ALA      C 5611   8.158  12.331   9.594
  376ALA      O 5612   8.190  12.243   9.513
  377TYR      N 5613   8.200  12.457   9.585
  377TYR      H 5614   8.166  12.525   9.650
  377TYR     CA 5615   8.295  12.499   9.483
  377TYR     HA 5616   8.314  12.416   9.431
  377TYR     CB 5617   8.235  12.607   9.394
  377TYR    HB1 5618   8.310  12.656   9.347
  377TYR    HB2 5619   8.184  12.672   9.451
  377TYR     CG 5620   8.142  12.554   9.290
  377TYR    CD1 5621   8.145  12.420   9.254
  377TYR    HD1 5622   8.210  12.359   9.299
  377TYR    CE1 5623   8.060  12.371   9.158
  377TYR    HE1 5624   8.064  12.275   9.133
  377TYR     CZ 5625   7.970  12.455   9.097
  377TYR     OH 5626   7.884  12.407   9.002
  377TYR     HH 5627   7.827  12.482   8.969
  377TYR    CE2 5628   7.964  12.588   9.132
  377TYR    HE2 5629   7.898  12.649   9.088
  377TYR    CD2 5630   8.050  12.637   9.228
  377TYR    HD2 5631   8.046  12.734   9.253
  377TYR      C 5632   8.423  12.553   9.545
  377TYR      O 5633   8.521  12.576   9.473
  378MET      N 5634   8.424  12.573   9.676
  378MET      H 5635   8.352  12.534   9.733
  378MET     CA 5636   8.529  12.652   9.739
  378MET     HA 5637   8.550  12.727   9.676
  378MET     CB 5638   8.474  12.707   9.871
  378MET    HB1 5639   8.399  12.770   9.849
  378MET    HB2 5640   8.548  12.758   9.916
  378MET     CG 5641   8.421  12.604   9.970
  378MET    HG1 5642   8.402  12.656  10.053
  378MET    HG2 5643   8.498  12.542   9.986
  378MET     SD 5644   8.276  12.518   9.909
  378MET     CE 5645   8.155  12.649   9.910
  378MET    HE1 5646   8.068  12.614   9.877
  378MET    HE2 5647   8.145  12.684  10.003
  378MET    HE3 5648   8.186  12.723   9.850
  378MET      C 5649   8.661  12.576   9.755
  378MET      O 5650   8.715  12.564   9.865
  379THR      N 5651   8.717  12.529   9.644
  379THR      H 5652   8.667  12.537   9.558
  379THR     CA 5653   8.848  12.467   9.641
  379THR     HA 5654   8.887  12.479   9.732
  379THR     CB 5655   8.840  12.317   9.609
  379THR     HB 5656   8.931  12.276   9.614
  379THR    CG2 5657   8.745  12.245   9.704
  379THR   HG21 5658   8.742  12.148   9.681
  379THR   HG22 5659   8.778  12.256   9.798
  379THR   HG23 5660   8.654  12.284   9.696
  379THR    OG1 5661   8.795  12.299   9.475
  379THR    HG1 5662   8.790  12.202   9.454
  379THR      C 5663   8.928  12.537   9.532
  379THR      O 5664   8.869  12.598   9.442
  380PRO      N 5665   9.061  12.531   9.534
  380PRO     CD 5666   9.149  12.504   9.649
  380PRO    HD1 5667   9.120  12.423   9.698
  380PRO    HD2 5668   9.151  12.582   9.712
  380PRO     CG 5669   9.282  12.483   9.583
  380PRO    HG1 5670   9.294  12.387   9.557
  380PRO    HG2 5671   9.357  12.510   9.644
  380PRO     CB 5672   9.282  12.569   9.463
  380PRO    HB1 5673   9.345  12.532   9.394
  380PRO    HB2 5674   9.312  12.662   9.487
  380PRO     CA 5675   9.136  12.567   9.414
  380PRO     HA 5676   9.104  12.654   9.376
  380PRO      C 5677   9.116  12.465   9.304
  380PRO      O 5678   9.130  12.497   9.185
  381LYS      N 5679   9.083  12.342   9.343
  381LYS      H 5680   9.073  12.324   9.441
  381LYS     CA 5681   9.062  12.233   9.249
  381LYS     HA 5682   9.144  12.232   9.191
  381LYS     CB 5683   9.046  12.102   9.325
  381LYS    HB1 5684   9.026  12.030   9.260
  381LYS    HB2 5685   8.971  12.112   9.390
  381LYS     CG 5686   9.169  12.062   9.402
  381LYS    HG1 5687   9.149  11.980   9.455
  381LYS    HG2 5688   9.194  12.137   9.464
  381LYS     CD 5689   9.285  12.034   9.309
  381LYS    HD1 5690   9.369  12.026   9.363
  381LYS    HD2 5691   9.295  12.110   9.245
  381LYS     CE 5692   9.263  11.906   9.231
  381LYS    HE1 5693   9.183  11.917   9.172
  381LYS    HE2 5694   9.248  11.831   9.295
  381LYS     NZ 5695   9.379  11.871   9.145
  381LYS    HZ1 5696   9.360  11.786   9.096
  381LYS    HZ2 5697   9.396  11.945   9.079
  381LYS    HZ3 5698   9.461  11.859   9.202
  381LYS      C 5699   8.942  12.257   9.160
  381LYS      O 5700   8.949  12.236   9.038
  382ASP      N 5701   8.831  12.304   9.218
  382ASP      H 5702   8.831  12.325   9.316
  382ASP     CA 5703   8.711  12.325   9.137
  382ASP     HA 5704   8.705  12.241   9.084
  382ASP     CB 5705   8.588  12.346   9.225
  382ASP    HB1 5706   8.513  12.380   9.168
  382ASP    HB2 5707   8.610  12.414   9.295
  382ASP     CG 5708   8.544  12.219   9.293
  382ASP    OD1 5709   8.575  12.110   9.239
  382ASP    OD2 5710   8.477  12.227   9.397
  382ASP      C 5711   8.723  12.443   9.043
  382ASP      O 5712   8.643  12.454   8.950
  383ASP      N 5713   8.820  12.532   9.066
  383ASP      H 5714   8.876  12.524   9.149
  383ASP     CA 5715   8.845  12.640   8.972
  383ASP     HA 5716   8.758  12.688   8.962
  383ASP     CB 5717   8.953  12.733   9.027
  383ASP    HB1 5718   8.980  12.799   8.956
  383ASP    HB2 5719   9.033  12.679   9.053
  383ASP     CG 5720   8.907  12.810   9.147
  383ASP    OD1 5721   8.786  12.841   9.154
  383ASP    OD2 5722   8.991  12.839   9.235
  383ASP      C 5723   8.887  12.586   8.837
  383ASP      O 5724   8.836  12.632   8.734
  384ILE      N 5725   8.975  12.487   8.836
  384ILE      H 5726   9.014  12.455   8.922
  384ILE     CA 5727   9.016  12.425   8.711
  384ILE     HA 5728   9.039  12.499   8.648
  384ILE     CB 5729   9.141  12.339   8.734
  384ILE     HB 5730   9.123  12.274   8.808
  384ILE    CG2 5731   9.176  12.259   8.611
  384ILE   HG21 5732   9.258  12.204   8.629
  384ILE   HG22 5733   9.100  12.199   8.588
  384ILE   HG23 5734   9.194  12.321   8.535
  384ILE    CG1 5735   9.258  12.429   8.771
  384ILE   HG11 5736   9.230  12.489   8.846
  384ILE   HG12 5737   9.282  12.485   8.692
  384ILE     CD 5738   9.381  12.354   8.814
  384ILE    HD1 5739   9.454  12.419   8.837
  384ILE    HD2 5740   9.360  12.299   8.894
  384ILE    HD3 5741   9.412  12.295   8.740
  384ILE      C 5742   8.900  12.345   8.652
  384ILE      O 5743   8.876  12.347   8.531
  385ARG      N 5744   8.823  12.279   8.739
  385ARG      H 5745   8.845  12.281   8.837
  385ARG     CA 5746   8.707  12.205   8.691
  385ARG     HA 5747   8.741  12.148   8.616
  385ARG     CB 5748   8.649  12.119   8.804
  385ARG    HB1 5749   8.605  12.179   8.870
  385ARG    HB2 5750   8.724  12.070   8.848
  385ARG     CG 5751   8.547  12.017   8.758
  385ARG    HG1 5752   8.592  11.951   8.698
  385ARG    HG2 5753   8.475  12.064   8.707
  385ARG     CD 5754   8.485  11.944   8.873
  385ARG    HD1 5755   8.557  11.915   8.937
  385ARG    HD2 5756   8.437  11.864   8.839
  385ARG     NE 5757   8.390  12.027   8.946
  385ARG     HE 5758   8.365  12.116   8.906
  385ARG     CZ 5759   8.335  11.993   9.061
  385ARG    NH1 5760   8.249  12.074   9.121
  385ARG   HH11 5761   8.226  12.162   9.079
  385ARG   HH12 5762   8.208  12.048   9.208
  385ARG    NH2 5763   8.367  11.878   9.119
  385ARG   HH21 5764   8.433  11.817   9.076
  385ARG   HH22 5765   8.326  11.853   9.206
  385ARG      C 5766   8.600  12.299   8.638
  385ARG      O 5767   8.523  12.261   8.549
  386LEU      N 5768   8.595  12.422   8.689
  386LEU      H 5769   8.657  12.448   8.763
  386LEU     CA 5770   8.500  12.520   8.637
  386LEU     HA 5771   8.411  12.476   8.638
  386LEU     CB 5772   8.501  12.644   8.726
  386LEU    HB1 5773   8.594  12.683   8.726
  386LEU    HB2 5774   8.477  12.617   8.819
  386LEU     CG 5775   8.404  12.752   8.680
  386LEU     HG 5776   8.425  12.777   8.585
  386LEU    CD1 5777   8.263  12.700   8.684
  386LEU   HD11 5778   8.201  12.772   8.654
  386LEU   HD12 5779   8.255  12.621   8.624
  386LEU   HD13 5780   8.241  12.673   8.778
  386LEU    CD2 5781   8.419  12.877   8.765
  386LEU   HD21 5782   8.355  12.947   8.733
  386LEU   HD22 5783   8.400  12.855   8.861
  386LEU   HD23 5784   8.513  12.912   8.757
  386LEU      C 5785   8.533  12.558   8.494
  386LEU      O 5786   8.443  12.571   8.411
  387VAL      N 5787   8.662  12.573   8.464
  387VAL      H 5788   8.732  12.549   8.532
  387VAL     CA 5789   8.703  12.624   8.333
  387VAL     HA 5790   8.648  12.706   8.316
  387VAL     CB 5791   8.852  12.660   8.335
  387VAL     HB 5792   8.906  12.581   8.364
  387VAL    CG1 5793   8.898  12.698   8.198
  387VAL   HG11 5794   8.996  12.721   8.201
  387VAL   HG12 5795   8.884  12.621   8.136
  387VAL   HG13 5796   8.846  12.777   8.166
  387VAL    CG2 5797   8.877  12.774   8.432
  387VAL   HG21 5798   8.975  12.797   8.433
  387VAL   HG22 5799   8.825  12.854   8.404
  387VAL   HG23 5800   8.849  12.747   8.524
  387VAL      C 5801   8.673  12.523   8.224
  387VAL      O 5802   8.607  12.556   8.125
  388GLY      N 5803   8.716  12.399   8.243
  388GLY      H 5804   8.764  12.376   8.328
  388GLY     CA 5805   8.694  12.297   8.142
  388GLY    HA1 5806   8.747  12.216   8.169
  388GLY    HA2 5807   8.730  12.333   8.055
  388GLY      C 5808   8.549  12.259   8.125
  388GLY      O 5809   8.508  12.215   8.017
  389GLU      N 5810   8.468  12.276   8.230
  389GLU      H 5811   8.505  12.307   8.318
  389GLU     CA 5812   8.326  12.250   8.215
  389GLU     HA 5813   8.319  12.161   8.170
  389GLU     CB 5814   8.259  12.246   8.353
  389GLU    HB1 5815   8.249  12.340   8.385
  389GLU    HB2 5816   8.320  12.197   8.415
  389GLU     CG 5817   8.122  12.179   8.359
  389GLU    HG1 5818   8.109  12.143   8.451
  389GLU    HG2 5819   8.121  12.104   8.293
  389GLU     CD 5820   8.007  12.272   8.327
  389GLU    OE1 5821   8.024  12.394   8.344
  389GLU    OE2 5822   7.899  12.223   8.289
  389GLU      C 5823   8.262  12.356   8.127
  389GLU      O 5824   8.173  12.326   8.047
  390LEU      N 5825   8.311  12.480   8.136
  390LEU      H 5826   8.387  12.500   8.198
  390LEU     CA 5827   8.254  12.586   8.055
  390LEU     HA 5828   8.156  12.573   8.062
  390LEU     CB 5829   8.295  12.722   8.110
  390LEU    HB1 5830   8.271  12.793   8.044
  390LEU    HB2 5831   8.394  12.723   8.125
  390LEU     CG 5832   8.225  12.751   8.242
  390LEU     HG 5833   8.245  12.678   8.308
  390LEU    CD1 5834   8.276  12.880   8.301
  390LEU   HD11 5835   8.230  12.898   8.388
  390LEU   HD12 5836   8.375  12.873   8.317
  390LEU   HD13 5837   8.259  12.955   8.237
  390LEU    CD2 5838   8.076  12.758   8.219
  390LEU   HD21 5839   8.030  12.777   8.306
  390LEU   HD22 5840   8.056  12.831   8.154
  390LEU   HD23 5841   8.044  12.671   8.183
  390LEU      C 5842   8.295  12.575   7.909
  390LEU      O 5843   8.226  12.628   7.822
  391VAL      N 5844   8.407  12.507   7.882
  391VAL      H 5845   8.463  12.471   7.957
  391VAL     CA 5846   8.449  12.486   7.744
  391VAL     HA 5847   8.450  12.576   7.700
  391VAL     CB 5848   8.590  12.424   7.742
  391VAL     HB 5849   8.591  12.339   7.794
  391VAL    CG1 5850   8.632  12.393   7.601
  391VAL   HG11 5851   8.724  12.353   7.602
  391VAL   HG12 5852   8.568  12.328   7.561
  391VAL   HG13 5853   8.633  12.478   7.547
  391VAL    CG2 5854   8.688  12.517   7.806
  391VAL   HG21 5855   8.780  12.476   7.804
  391VAL   HG22 5856   8.690  12.604   7.756
  391VAL   HG23 5857   8.661  12.534   7.901
  391VAL      C 5858   8.349  12.400   7.670
  391VAL      O 5859   8.312  12.429   7.556
  392THR      N 5860   8.298  12.298   7.737
  392THR      H 5861   8.323  12.285   7.833
  392THR     CA 5862   8.206  12.205   7.673
  392THR     HA 5863   8.247  12.182   7.585
  392THR     CB 5864   8.191  12.082   7.760
  392THR     HB 5865   8.131  12.015   7.717
  392THR    CG2 5866   8.327  12.023   7.788
  392THR   HG21 5867   8.317  11.942   7.846
  392THR   HG22 5868   8.371  11.998   7.702
  392THR   HG23 5869   8.384  12.091   7.835
  392THR    OG1 5870   8.132  12.121   7.884
  392THR    HG1 5871   8.122  12.041   7.943
  392THR      C 5872   8.070  12.268   7.650
  392THR      O 5873   7.999  12.230   7.556
  393VAL      N 5874   8.031  12.363   7.734
  393VAL      H 5875   8.093  12.393   7.808
  393VAL     CA 5876   7.900  12.425   7.720
  393VAL     HA 5877   7.834  12.352   7.703
  393VAL     CB 5878   7.864  12.499   7.850
  393VAL     HB 5879   7.931  12.571   7.869
  393VAL    CG1 5880   7.729  12.565   7.839
  393VAL   HG11 5881   7.708  12.613   7.925
  393VAL   HG12 5882   7.731  12.631   7.764
  393VAL   HG13 5883   7.660  12.496   7.821
  393VAL    CG2 5884   7.866  12.403   7.964
  393VAL   HG21 5885   7.843  12.451   8.049
  393VAL   HG22 5886   7.800  12.331   7.948
  393VAL   HG23 5887   7.958  12.363   7.973
  393VAL      C 5888   7.899  12.517   7.600
  393VAL      O 5889   7.799  12.525   7.527
  394ILE      N 5890   8.010  12.586   7.574
  394ILE      H 5891   8.090  12.574   7.633
  394ILE     CA 5892   8.018  12.679   7.463
  394ILE     HA 5893   7.939  12.739   7.472
  394ILE     CB 5894   8.148  12.761   7.471
  394ILE     HB 5895   8.226  12.699   7.475
  394ILE    CG2 5896   8.164  12.848   7.349
  394ILE   HG21 5897   8.249  12.901   7.356
  394ILE   HG22 5898   8.168  12.791   7.267
  394ILE   HG23 5899   8.087  12.911   7.343
  394ILE    CG1 5900   8.148  12.848   7.595
  394ILE   HG11 5901   8.123  12.792   7.674
  394ILE   HG12 5902   8.081  12.921   7.583
  394ILE     CD 5903   8.282  12.911   7.623
  394ILE    HD1 5904   8.276  12.967   7.706
  394ILE    HD2 5905   8.351  12.840   7.636
  394ILE    HD3 5906   8.309  12.969   7.546
  394ILE      C 5907   8.008  12.605   7.331
  394ILE      O 5908   7.933  12.645   7.241
  395GLY      N 5909   8.079  12.493   7.319
  395GLY      H 5910   8.130  12.458   7.398
  395GLY     CA 5911   8.084  12.421   7.194
  395GLY    HA1 5912   8.153  12.349   7.204
  395GLY    HA2 5913   8.113  12.486   7.123
  395GLY      C 5914   7.953  12.359   7.154
  395GLY      O 5915   7.923  12.346   7.035
  396ALA      N 5916   7.870  12.323   7.252
  396ALA      H 5917   7.899  12.332   7.348
  396ALA     CA 5918   7.739  12.271   7.220
  396ALA     HA 5919   7.756  12.201   7.151
  396ALA     CB 5920   7.674  12.211   7.344
  396ALA    HB1 5921   7.584  12.176   7.320
  396ALA    HB2 5922   7.731  12.137   7.379
  396ALA    HB3 5923   7.665  12.282   7.414
  396ALA      C 5924   7.650  12.379   7.162
  396ALA      O 5925   7.567  12.352   7.074
  397ILE      N 5926   7.669  12.503   7.207
  397ILE      H 5927   7.735  12.520   7.281
  397ILE     CA 5928   7.595  12.614   7.150
  397ILE     HA 5929   7.499  12.587   7.146
  397ILE     CB 5930   7.611  12.737   7.241
  397ILE     HB 5931   7.709  12.761   7.246
  397ILE    CG2 5932   7.536  12.856   7.186
  397ILE   HG21 5933   7.549  12.934   7.247
  397ILE   HG22 5934   7.572  12.879   7.095
  397ILE   HG23 5935   7.439  12.834   7.179
  397ILE    CG1 5936   7.558  12.706   7.380
  397ILE   HG11 5937   7.598  12.620   7.411
  397ILE   HG12 5938   7.459  12.697   7.375
  397ILE     CD 5939   7.591  12.812   7.481
  397ILE    HD1 5940   7.554  12.786   7.570
  397ILE    HD2 5941   7.691  12.822   7.488
  397ILE    HD3 5942   7.552  12.899   7.452
  397ILE      C 5943   7.640  12.641   7.008
  397ILE      O 5944   7.558  12.672   6.921
  398ILE      N 5945   7.770  12.624   6.982
  398ILE      H 5946   7.831  12.596   7.056
  398ILE     CA 5947   7.826  12.645   6.848
  398ILE     HA 5948   7.801  12.738   6.820
  398ILE     CB 5949   7.979  12.631   6.854
  398ILE     HB 5950   8.002  12.542   6.892
  398ILE    CG2 5951   8.040  12.640   6.716
  398ILE   HG21 5952   8.140  12.631   6.723
  398ILE   HG22 5953   8.004  12.567   6.659
  398ILE   HG23 5954   8.018  12.729   6.675
  398ILE    CG1 5955   8.038  12.740   6.942
  398ILE   HG11 5956   7.988  12.743   7.028
  398ILE   HG12 5957   8.029  12.828   6.895
  398ILE     CD 5958   8.183  12.719   6.973
  398ILE    HD1 5959   8.216  12.794   7.031
  398ILE    HD2 5960   8.195  12.632   7.021
  398ILE    HD3 5961   8.236  12.718   6.888
  398ILE      C 5962   7.765  12.547   6.749
  398ILE      O 5963   7.729  12.584   6.637
  399ILE      N 5964   7.747  12.422   6.792
  399ILE      H 5965   7.775  12.398   6.885
  399ILE     CA 5966   7.689  12.320   6.707
  399ILE     HA 5967   7.740  12.322   6.621
  399ILE     CB 5968   7.706  12.183   6.773
  399ILE     HB 5969   7.667  12.186   6.865
  399ILE    CG2 5970   7.633  12.076   6.698
  399ILE   HG21 5971   7.647  11.988   6.744
  399ILE   HG22 5972   7.536  12.098   6.695
  399ILE   HG23 5973   7.669  12.071   6.605
  399ILE    CG1 5974   7.854  12.149   6.779
  399ILE   HG11 5975   7.905  12.228   6.813
  399ILE   HG12 5976   7.887  12.126   6.687
  399ILE     CD 5977   7.884  12.035   6.867
  399ILE    HD1 5978   7.983  12.018   6.867
  399ILE    HD2 5979   7.855  12.056   6.960
  399ILE    HD3 5980   7.836  11.954   6.834
  399ILE      C 5981   7.543  12.352   6.677
  399ILE      O 5982   7.497  12.339   6.563
  400LEU      N 5983   7.470  12.400   6.778
  400LEU      H 5984   7.511  12.413   6.868
  400LEU     CA 5985   7.330  12.433   6.755
  400LEU     HA 5986   7.294  12.355   6.704
  400LEU     CB 5987   7.257  12.449   6.887
  400LEU    HB1 5988   7.167  12.487   6.869
  400LEU    HB2 5989   7.309  12.513   6.944
  400LEU     CG 5990   7.241  12.318   6.962
  400LEU     HG 5991   7.331  12.277   6.977
  400LEU    CD1 5992   7.176  12.344   7.096
  400LEU   HD11 5993   7.166  12.258   7.145
  400LEU   HD12 5994   7.234  12.406   7.149
  400LEU   HD13 5995   7.087  12.386   7.082
  400LEU    CD2 5996   7.159  12.221   6.881
  400LEU   HD21 5997   7.150  12.136   6.932
  400LEU   HD22 5998   7.069  12.260   6.864
  400LEU   HD23 5999   7.205  12.204   6.794
  400LEU      C 6000   7.314  12.558   6.670
  400LEU      O 6001   7.212  12.574   6.604
  401LEU      N 6002   7.414  12.646   6.670
  401LEU      H 6003   7.493  12.634   6.731
  401LEU     CA 6004   7.407  12.761   6.580
  401LEU     HA 6005   7.316  12.800   6.595
  401LEU     CB 6006   7.515  12.863   6.614
  401LEU    HB1 6007   7.522  12.928   6.538
  401LEU    HB2 6008   7.602  12.815   6.624
  401LEU     CG 6009   7.489  12.941   6.742
  401LEU     HG 6010   7.480  12.878   6.819
  401LEU    CD1 6011   7.606  13.033   6.770
  401LEU   HD11 6012   7.589  13.084   6.854
  401LEU   HD12 6013   7.690  12.979   6.781
  401LEU   HD13 6014   7.618  13.097   6.694
  401LEU    CD2 6015   7.360  13.019   6.730
  401LEU   HD21 6016   7.344  13.070   6.815
  401LEU   HD22 6017   7.367  13.083   6.653
  401LEU   HD23 6018   7.285  12.956   6.714
  401LEU      C 6019   7.421  12.719   6.435
  401LEU      O 6020   7.370  12.788   6.346
  402VAL      N 6021   7.489  12.608   6.409
  402VAL      H 6022   7.533  12.558   6.484
  402VAL     CA 6023   7.501  12.559   6.273
  402VAL     HA 6024   7.524  12.639   6.217
  402VAL     CB 6025   7.614  12.455   6.264
  402VAL     HB 6026   7.592  12.378   6.323
  402VAL    CG1 6027   7.629  12.400   6.124
  402VAL   HG11 6028   7.704  12.333   6.122
  402VAL   HG12 6029   7.544  12.356   6.096
  402VAL   HG13 6030   7.651  12.475   6.061
  402VAL    CG2 6031   7.744  12.518   6.309
  402VAL   HG21 6032   7.818  12.451   6.303
  402VAL   HG22 6033   7.766  12.596   6.250
  402VAL   HG23 6034   7.735  12.550   6.404
  402VAL      C 6035   7.368  12.503   6.225
  402VAL      O 6036   7.328  12.522   6.110
  403GLU      N 6037   7.294  12.440   6.315
  403GLU      H 6038   7.314  12.449   6.413
  403GLU     CA 6039   7.183  12.358   6.269
  403GLU     HA 6040   7.202  12.341   6.172
  403GLU     CB 6041   7.180  12.229   6.350
  403GLU    HB1 6042   7.109  12.170   6.314
  403GLU    HB2 6043   7.160  12.251   6.445
  403GLU     CG 6044   7.311  12.155   6.345
  403GLU    HG1 6045   7.304  12.075   6.404
  403GLU    HG2 6046   7.383  12.216   6.380
  403GLU     CD 6047   7.349  12.110   6.205
  403GLU    OE1 6048   7.258  12.075   6.126
  403GLU    OE2 6049   7.469  12.111   6.174
  403GLU      C 6050   7.049  12.429   6.275
  403GLU      O 6051   6.948  12.370   6.235
  404VAL      N 6052   7.044  12.552   6.326
  404VAL      H 6053   7.125  12.592   6.370
  404VAL     CA 6054   6.919  12.629   6.317
  404VAL     HA 6055   6.847  12.568   6.349
  404VAL     CB 6056   6.926  12.752   6.410
  404VAL     HB 6057   7.013  12.800   6.395
  404VAL    CG1 6058   6.812  12.848   6.380
  404VAL   HG11 6059   6.818  12.927   6.441
  404VAL   HG12 6060   6.819  12.879   6.285
  404VAL   HG13 6061   6.725  12.802   6.394
  404VAL    CG2 6062   6.919  12.709   6.555
  404VAL   HG21 6063   6.924  12.790   6.614
  404VAL   HG22 6064   6.833  12.661   6.571
  404VAL   HG23 6065   6.996  12.649   6.576
  404VAL      C 6066   6.882  12.663   6.173
  404VAL      O 6067   6.768  12.632   6.133
  405PRO      N 6068   6.972  12.723   6.087
  405PRO     CD 6069   7.108  12.779   6.105
  405PRO    HD1 6070   7.178  12.713   6.080
  405PRO    HD2 6071   7.123  12.809   6.200
  405PRO     CG 6072   7.108  12.895   6.012
  405PRO    HG1 6073   7.202  12.921   5.987
  405PRO    HG2 6074   7.062  12.974   6.053
  405PRO     CB 6075   7.034  12.847   5.895
  405PRO    HB1 6076   7.097  12.800   5.833
  405PRO    HB2 6077   6.993  12.925   5.848
  405PRO     CA 6078   6.927  12.751   5.950
  405PRO     HA 6079   6.835  12.788   5.953
  405PRO      C 6080   6.919  12.626   5.864
  405PRO      O 6081   6.865  12.628   5.753
  406ASP      N 6082   6.973  12.516   5.916
  406ASP      H 6083   7.009  12.517   6.010
  406ASP     CA 6084   6.981  12.394   5.837
  406ASP     HA 6085   7.012  12.422   5.746
  406ASP     CB 6086   7.081  12.299   5.901
  406ASP    HB1 6087   7.047  12.272   5.991
  406ASP    HB2 6088   7.169  12.346   5.912
  406ASP     CG 6089   7.103  12.176   5.819
  406ASP    OD1 6090   7.175  12.185   5.716
  406ASP    OD2 6091   7.047  12.071   5.854
  406ASP      C 6092   6.846  12.327   5.823
  406ASP      O 6093   6.813  12.274   5.716
  407ILE      N 6094   6.765  12.328   5.929
  407ILE      H 6095   6.790  12.381   6.010
  407ILE     CA 6096   6.641  12.253   5.927
  407ILE     HA 6097   6.649  12.185   5.855
  407ILE     CB 6098   6.621  12.179   6.061
  407ILE     HB 6099   6.623  12.248   6.134
  407ILE    CG2 6100   6.488  12.107   6.071
  407ILE   HG21 6101   6.482  12.062   6.160
  407ILE   HG22 6102   6.414  12.173   6.062
  407ILE   HG23 6103   6.482  12.039   5.998
  407ILE    CG1 6104   6.731  12.075   6.076
  407ILE   HG11 6105   6.820  12.120   6.063
  407ILE   HG12 6106   6.719  12.005   6.006
  407ILE     CD 6107   6.732  12.008   6.210
  407ILE    HD1 6108   6.807  11.941   6.213
  407ILE    HD2 6109   6.746  12.077   6.282
  407ILE    HD3 6110   6.645  11.962   6.225
  407ILE      C 6111   6.527  12.348   5.892
  407ILE      O 6112   6.425  12.309   5.835
  408PHE      N 6113   6.549  12.477   5.913
  408PHE      H 6114   6.637  12.507   5.952
  408PHE     CA 6115   6.446  12.575   5.880
  408PHE     HA 6116   6.361  12.528   5.898
  408PHE     CB 6117   6.457  12.699   5.969
  408PHE    HB1 6118   6.402  12.772   5.929
  408PHE    HB2 6119   6.553  12.728   5.973
  408PHE     CG 6120   6.410  12.676   6.110
  408PHE    CD1 6121   6.334  12.565   6.142
  408PHE    HD1 6122   6.310  12.500   6.071
  408PHE    CE1 6123   6.291  12.544   6.272
  408PHE    HE1 6124   6.236  12.464   6.294
  408PHE     CZ 6125   6.325  12.634   6.371
  408PHE     HZ 6126   6.295  12.619   6.465
  408PHE    CE2 6127   6.401  12.745   6.340
  408PHE    HE2 6128   6.426  12.811   6.412
  408PHE    CD2 6129   6.443  12.766   6.210
  408PHE    HD2 6130   6.498  12.847   6.188
  408PHE      C 6131   6.449  12.614   5.733
  408PHE      O 6132   6.383  12.709   5.693
  409ARG      N 6133   6.527  12.543   5.652
  409ARG      H 6134   6.592  12.477   5.691
  409ARG     CA 6135   6.520  12.561   5.508
  409ARG     HA 6136   6.447  12.628   5.494
  409ARG     CB 6137   6.652  12.614   5.455
  409ARG    HB1 6138   6.648  12.616   5.355
  409ARG    HB2 6139   6.725  12.552   5.484
  409ARG     CG 6140   6.687  12.752   5.502
  409ARG    HG1 6141   6.684  12.756   5.602
  409ARG    HG2 6142   6.622  12.818   5.464
  409ARG     CD 6143   6.826  12.784   5.454
  409ARG    HD1 6144   6.851  12.878   5.479
  409ARG    HD2 6145   6.831  12.774   5.355
  409ARG     NE 6146   6.922  12.693   5.515
  409ARG     HE 6147   6.891  12.635   5.590
  409ARG     CZ 6148   7.049  12.682   5.478
  409ARG    NH1 6149   7.129  12.596   5.539
  409ARG   HH11 6150   7.094  12.539   5.613
  409ARG   HH12 6151   7.225  12.588   5.511
  409ARG    NH2 6152   7.096  12.757   5.379
  409ARG   HH21 6153   7.036  12.822   5.332
  409ARG   HH22 6154   7.192  12.749   5.351
  409ARG      C 6155   6.485  12.432   5.437
  409ARG      O 6156   6.395  12.429   5.352
  410MET      N 6157   6.553  12.323   5.472
  410MET      H 6158   6.614  12.326   5.551
  410MET     CA 6159   6.539  12.201   5.395
  410MET     HA 6160   6.510  12.232   5.305
  410MET     CB 6161   6.673  12.127   5.391
  410MET    HB1 6162   6.661  12.041   5.342
  410MET    HB2 6163   6.703  12.109   5.485
  410MET     CG 6164   6.783  12.205   5.322
  410MET    HG1 6165   6.865  12.149   5.330
  410MET    HG2 6166   6.795  12.288   5.376
  410MET     SD 6167   6.741  12.240   5.152
  410MET     CE 6168   6.748  12.075   5.083
  410MET    HE1 6169   6.727  12.079   4.986
  410MET    HE2 6170   6.840  12.038   5.095
  410MET    HE3 6171   6.682  12.017   5.130
  410MET      C 6172   6.432  12.109   5.450
  410MET      O 6173   6.455  11.988   5.461
  411GLY      N 6174   6.314  12.164   5.477
  411GLY      H 6175   6.302  12.261   5.455
  411GLY     CA 6176   6.202  12.092   5.537
  411GLY    HA1 6177   6.168  12.028   5.469
  411GLY    HA2 6178   6.132  12.159   5.558
  411GLY      C 6179   6.238  12.016   5.663
  411GLY      O 6180   6.327  12.056   5.738
  412VAL      N 6181   6.169  11.904   5.687
  412VAL      H 6182   6.081  11.890   5.642
  412VAL     CA 6183   6.221  11.802   5.778
  412VAL     HA 6184   6.309  11.839   5.809
  412VAL     CB 6185   6.124  11.781   5.896
  412VAL     HB 6186   6.035  11.756   5.859
  412VAL    CG1 6187   6.172  11.669   5.988
  412VAL   HG11 6188   6.108  11.658   6.063
  412VAL   HG12 6189   6.179  11.584   5.936
  412VAL   HG13 6190   6.263  11.693   6.025
  412VAL    CG2 6191   6.108  11.909   5.975
  412VAL   HG21 6192   6.045  11.894   6.051
  412VAL   HG22 6193   6.197  11.938   6.011
  412VAL   HG23 6194   6.072  11.981   5.915
  412VAL      C 6195   6.250  11.671   5.708
  412VAL      O 6196   6.357  11.612   5.729
  413THR      N 6197   6.162  11.627   5.618
  413THR      H 6198   6.080  11.681   5.602
  413THR     CA 6199   6.180  11.505   5.542
  413THR     HA 6200   6.200  11.437   5.613
  413THR     CB 6201   6.053  11.473   5.462
  413THR     HB 6202   6.037  11.546   5.395
  413THR    CG2 6203   6.063  11.339   5.391
  413THR   HG21 6204   5.979  11.322   5.340
  413THR   HG22 6205   6.141  11.341   5.328
  413THR   HG23 6206   6.077  11.267   5.459
  413THR    OG1 6207   5.940  11.470   5.550
  413THR    HG1 6208   5.858  11.449   5.498
  413THR      C 6209   6.298  11.511   5.447
  413THR      O 6210   6.375  11.415   5.440
  414ARG      N 6211   6.317  11.624   5.378
  414ARG      H 6212   6.253  11.700   5.392
  414ARG     CA 6213   6.427  11.643   5.284
  414ARG     HA 6214   6.424  11.565   5.222
  414ARG     CB 6215   6.407  11.774   5.208
  414ARG    HB1 6216   6.419  11.850   5.272
  414ARG    HB2 6217   6.315  11.775   5.171
  414ARG     CG 6218   6.503  11.796   5.093
  414ARG    HG1 6219   6.597  11.790   5.127
  414ARG    HG2 6220   6.488  11.887   5.054
  414ARG     CD 6221   6.481  11.691   4.986
  414ARG    HD1 6222   6.507  11.601   5.021
  414ARG    HD2 6223   6.537  11.713   4.906
  414ARG     NE 6224   6.341  11.686   4.945
  414ARG     HE 6225   6.283  11.617   4.987
  414ARG     CZ 6226   6.285  11.767   4.856
  414ARG    NH1 6227   6.357  11.860   4.796
  414ARG   HH11 6228   6.455  11.870   4.818
  414ARG   HH12 6229   6.315  11.921   4.729
  414ARG    NH2 6230   6.156  11.754   4.826
  414ARG   HH21 6231   6.102  11.683   4.871
  414ARG   HH22 6232   6.114  11.815   4.759
  414ARG      C 6233   6.562  11.642   5.355
  414ARG      O 6234   6.663  11.602   5.296
  415PHE      N 6235   6.564  11.685   5.481
  415PHE      H 6236   6.483  11.728   5.520
  415PHE     CA 6237   6.683  11.671   5.563
  415PHE     HA 6238   6.757  11.715   5.511
  415PHE     CB 6239   6.662  11.741   5.697
  415PHE    HB1 6240   6.578  11.708   5.738
  415PHE    HB2 6241   6.656  11.840   5.681
  415PHE     CG 6242   6.772  11.718   5.795
  415PHE    CD1 6243   6.894  11.780   5.778
  415PHE    HD1 6244   6.909  11.842   5.700
  415PHE    CE1 6245   6.996  11.758   5.867
  415PHE    HE1 6246   7.085  11.802   5.853
  415PHE     CZ 6247   6.976  11.675   5.976
  415PHE     HZ 6248   7.050  11.660   6.042
  415PHE    CE2 6249   6.854  11.613   5.993
  415PHE    HE2 6250   6.840  11.552   6.071
  415PHE    CD2 6251   6.753  11.635   5.904
  415PHE    HD2 6252   6.665  11.591   5.918
  415PHE      C 6253   6.719  11.525   5.584
  415PHE      O 6254   6.837  11.489   5.591
  416PHE      N 6255   6.619  11.438   5.595
  416PHE      H 6256   6.525  11.471   5.599
  416PHE     CA 6257   6.647  11.296   5.601
  416PHE     HA 6258   6.729  11.287   5.658
  416PHE     CB 6259   6.531  11.223   5.667
  416PHE    HB1 6260   6.541  11.125   5.650
  416PHE    HB2 6261   6.446  11.256   5.628
  416PHE     CG 6262   6.526  11.244   5.815
  416PHE    CD1 6263   6.605  11.168   5.899
  416PHE    HD1 6264   6.666  11.099   5.861
  416PHE    CE1 6265   6.600  11.188   6.035
  416PHE    HE1 6266   6.657  11.132   6.095
  416PHE     CZ 6267   6.518  11.285   6.089
  416PHE     HZ 6268   6.516  11.300   6.188
  416PHE    CE2 6269   6.440  11.362   6.005
  416PHE    HE2 6270   6.381  11.433   6.043
  416PHE    CD2 6271   6.444  11.341   5.869
  416PHE    HD2 6272   6.387  11.397   5.809
  416PHE      C 6273   6.678  11.240   5.463
  416PHE      O 6274   6.739  11.133   5.450
  417GLY      N 6275   6.637  11.311   5.358
  417GLY      H 6276   6.575  11.388   5.371
  417GLY     CA 6277   6.683  11.276   5.225
  417GLY    HA1 6278   6.629  11.328   5.159
  417GLY    HA2 6279   6.668  11.178   5.212
  417GLY      C 6280   6.830  11.307   5.206
  417GLY      O 6281   6.899  11.244   5.126
  418GLN      N 6282   6.879  11.406   5.281
  418GLN      H 6283   6.817  11.464   5.334
  418GLN     CA 6284   7.023  11.431   5.287
  418GLN     HA 6285   7.058  11.428   5.193
  418GLN     CB 6286   7.047  11.569   5.348
  418GLN    HB1 6287   7.008  11.570   5.440
  418GLN    HB2 6288   7.001  11.637   5.291
  418GLN     CG 6289   7.192  11.611   5.360
  418GLN    HG1 6290   7.243  11.539   5.408
  418GLN    HG2 6291   7.197  11.696   5.413
  418GLN     CD 6292   7.257  11.634   5.226
  418GLN    OE1 6293   7.196  11.691   5.136
  418GLN    NE2 6294   7.381  11.589   5.212
  418GLN   HE21 6295   7.427  11.543   5.288
  418GLN   HE22 6296   7.430  11.602   5.125
  418GLN      C 6297   7.094  11.323   5.367
  418GLN      O 6298   7.208  11.286   5.338
  419THR      N 6299   7.025  11.269   5.468
  419THR      H 6300   6.926  11.283   5.470
  419THR     CA 6301   7.085  11.191   5.575
  419THR     HA 6302   7.165  11.245   5.602
  419THR     CB 6303   6.980  11.174   5.686
  419THR     HB 6304   6.896  11.136   5.648
  419THR    CG2 6305   7.028  11.083   5.796
  419THR   HG21 6306   6.957  11.075   5.866
  419THR   HG22 6307   7.049  10.993   5.758
  419THR   HG23 6308   7.111  11.121   5.837
  419THR    OG1 6309   6.946  11.302   5.741
  419THR    HG1 6310   6.878  11.290   5.813
  419THR      C 6311   7.140  11.055   5.533
  419THR      O 6312   7.257  11.024   5.560
  420ILE      N 6313   7.059  10.974   5.466
  420ILE      H 6314   6.980  11.014   5.421
  420ILE     CA 6315   7.079  10.830   5.454
  420ILE     HA 6316   7.098  10.799   5.547
  420ILE     CB 6317   6.950  10.766   5.399
  420ILE     HB 6318   6.940  10.797   5.305
  420ILE    CG2 6319   6.955  10.614   5.400
  420ILE   HG21 6320   6.870  10.578   5.364
  420ILE   HG22 6321   7.032  10.583   5.343
  420ILE   HG23 6322   6.968  10.582   5.494
  420ILE    CG1 6323   6.832  10.807   5.486
  420ILE   HG11 6324   6.836  10.906   5.499
  420ILE   HG12 6325   6.841  10.761   5.574
  420ILE     CD 6326   6.696  10.773   5.429
  420ILE    HD1 6327   6.625  10.804   5.492
  420ILE    HD2 6328   6.685  10.819   5.341
  420ILE    HD3 6329   6.690  10.674   5.416
  420ILE      C 6330   7.202  10.793   5.370
  420ILE      O 6331   7.266  10.690   5.396
  421LEU      N 6332   7.236  10.875   5.271
  421LEU      H 6333   7.182  10.957   5.254
  421LEU     CA 6334   7.352  10.847   5.186
  421LEU     HA 6335   7.335  10.753   5.156
  421LEU     CB 6336   7.358  10.945   5.069
  421LEU    HB1 6337   7.354  11.038   5.107
  421LEU    HB2 6338   7.278  10.929   5.012
  421LEU     CG 6339   7.483  10.936   4.980
  421LEU     HG 6340   7.563  10.951   5.039
  421LEU    CD1 6341   7.502  10.799   4.916
  421LEU   HD11 6342   7.585  10.800   4.860
  421LEU   HD12 6343   7.511  10.730   4.988
  421LEU   HD13 6344   7.423  10.778   4.859
  421LEU    CD2 6345   7.481  11.044   4.874
  421LEU   HD21 6346   7.563  11.037   4.817
  421LEU   HD22 6347   7.400  11.033   4.817
  421LEU   HD23 6348   7.479  11.134   4.918
  421LEU      C 6349   7.486  10.849   5.259
  421LEU      O 6350   7.550  10.744   5.273
  422GLY      N 6351   7.528  10.965   5.306
  422GLY      H 6352   7.466  11.043   5.312
  422GLY     CA 6353   7.665  10.979   5.349
  422GLY    HA1 6354   7.716  11.021   5.274
  422GLY    HA2 6355   7.701  10.887   5.366
  422GLY      C 6356   7.681  11.064   5.474
  422GLY      O 6357   7.791  11.080   5.526
  423GLY      N 6358   7.569  11.117   5.523
  423GLY      H 6359   7.484  11.110   5.471
  423GLY     CA 6360   7.569  11.184   5.650
  423GLY    HA1 6361   7.546  11.280   5.631
  423GLY    HA2 6362   7.663  11.179   5.684
  423GLY      C 6363   7.474  11.130   5.757
  423GLY      O 6364   7.406  11.210   5.821
  424PRO      N 6365   7.464  10.996   5.779
  424PRO     CD 6366   7.537  10.879   5.730
  424PRO    HD1 6367   7.602  10.845   5.798
  424PRO    HD2 6368   7.586  10.899   5.645
  424PRO     CG 6369   7.425  10.785   5.708
  424PRO    HG1 6370   7.459  10.691   5.702
  424PRO    HG2 6371   7.376  10.809   5.624
  424PRO     CB 6372   7.338  10.804   5.830
  424PRO    HB1 6373   7.367  10.742   5.903
  424PRO    HB2 6374   7.243  10.787   5.807
  424PRO     CA 6375   7.359  10.950   5.871
  424PRO     HA 6376   7.279  11.010   5.864
  424PRO      C 6377   7.401  10.956   6.015
  424PRO      O 6378   7.369  10.866   6.092
  425PHE      N 6379   7.470  11.063   6.056
  425PHE      H 6380   7.502  11.133   5.992
  425PHE     CA 6381   7.496  11.073   6.197
  425PHE     HA 6382   7.470  10.987   6.240
  425PHE     CB 6383   7.645  11.096   6.223
  425PHE    HB1 6384   7.657  11.127   6.317
  425PHE    HB2 6385   7.679  11.167   6.160
  425PHE     CG 6386   7.729  10.972   6.203
  425PHE    CD1 6387   7.670  10.847   6.198
  425PHE    HD1 6388   7.571  10.839   6.208
  425PHE    CE1 6389   7.746  10.733   6.180
  425PHE    HE1 6390   7.702  10.644   6.177
  425PHE     CZ 6391   7.882  10.743   6.167
  425PHE     HZ 6392   7.938  10.661   6.154
  425PHE    CE2 6393   7.942  10.867   6.172
  425PHE    HE2 6394   8.042  10.875   6.163
  425PHE    CD2 6395   7.866  10.981   6.190
  425PHE    HD2 6396   7.911  11.071   6.194
  425PHE      C 6397   7.412  11.186   6.250
  425PHE      O 6398   7.315  11.159   6.321
  426HID      N 6399   7.445  11.313   6.221
  426HID      H 6400   7.543  11.333   6.218
  426HID     CA 6401   7.355  11.426   6.193
  426HID     HA 6402   7.414  11.500   6.226
  426HID     CB 6403   7.322  11.430   6.045
  426HID    HB1 6404   7.234  11.476   6.032
  426HID    HB2 6405   7.317  11.337   6.010
  426HID     CG 6406   7.425  11.504   5.966
  426HID    ND1 6407   7.416  11.638   5.937
  426HID    HD1 6408   7.343  11.699   5.967
  426HID    CE1 6409   7.520  11.674   5.864
  426HID    HE1 6410   7.539  11.766   5.830
  426HID    NE2 6411   7.596  11.568   5.844
  426HID    CD2 6412   7.539  11.460   5.906
  426HID    HD2 6413   7.575  11.367   5.907
  426HID      C 6414   7.224  11.442   6.271
  426HID      O 6415   7.147  11.533   6.243
  427VAL      N 6416   7.197  11.353   6.366
  427VAL      H 6417   7.253  11.270   6.368
  427VAL     CA 6418   7.094  11.367   6.466
  427VAL     HA 6419   7.059  11.461   6.469
  427VAL     CB 6420   6.972  11.278   6.434
  427VAL     HB 6421   6.942  11.298   6.341
  427VAL    CG1 6422   7.007  11.131   6.438
  427VAL   HG11 6423   6.926  11.077   6.417
  427VAL   HG12 6424   7.079  11.112   6.371
  427VAL   HG13 6425   7.041  11.107   6.529
  427VAL    CG2 6426   6.857  11.309   6.527
  427VAL   HG21 6427   6.780  11.251   6.505
  427VAL   HG22 6428   6.886  11.293   6.622
  427VAL   HG23 6429   6.831  11.405   6.517
  427VAL      C 6430   7.167  11.328   6.593
  427VAL      O 6431   7.128  11.367   6.703
  428LEU      N 6432   7.279  11.257   6.577
  428LEU      H 6433   7.307  11.230   6.485
  428LEU     CA 6434   7.361  11.218   6.690
  428LEU     HA 6435   7.299  11.181   6.758
  428LEU     CB 6436   7.462  11.111   6.650
  428LEU    HB1 6437   7.543  11.123   6.708
  428LEU    HB2 6438   7.488  11.128   6.555
  428LEU     CG 6439   7.418  10.966   6.661
  428LEU     HG 6440   7.371  10.953   6.748
  428LEU    CD1 6441   7.320  10.928   6.554
  428LEU   HD11 6442   7.294  10.832   6.565
  428LEU   HD12 6443   7.239  10.986   6.561
  428LEU   HD13 6444   7.362  10.941   6.464
  428LEU    CD2 6445   7.540  10.878   6.654
  428LEU   HD21 6446   7.513  10.782   6.661
  428LEU   HD22 6447   7.587  10.893   6.567
  428LEU   HD23 6448   7.602  10.901   6.729
  428LEU      C 6449   7.432  11.339   6.745
  428LEU      O 6450   7.431  11.363   6.866
  429ILE      N 6451   7.491  11.418   6.655
  429ILE      H 6452   7.492  11.391   6.559
  429ILE     CA 6453   7.554  11.542   6.694
  429ILE     HA 6454   7.617  11.521   6.769
  429ILE     CB 6455   7.632  11.596   6.573
  429ILE     HB 6456   7.701  11.528   6.546
  429ILE    CG2 6457   7.541  11.615   6.455
  429ILE   HG21 6458   7.594  11.650   6.378
  429ILE   HG22 6459   7.500  11.528   6.430
  429ILE   HG23 6460   7.469  11.680   6.479
  429ILE    CG1 6461   7.707  11.725   6.607
  429ILE   HG11 6462   7.642  11.794   6.639
  429ILE   HG12 6463   7.754  11.759   6.525
  429ILE     CD 6464   7.809  11.707   6.713
  429ILE    HD1 6465   7.855  11.795   6.731
  429ILE    HD2 6466   7.765  11.675   6.797
  429ILE    HD3 6467   7.877  11.640   6.683
  429ILE      C 6468   7.453  11.641   6.750
  429ILE      O 6469   7.485  11.721   6.838
  430ILE      N 6470   7.327  11.632   6.707
  430ILE      H 6471   7.304  11.568   6.634
  430ILE     CA 6472   7.224  11.716   6.766
  430ILE     HA 6473   7.264  11.807   6.776
  430ILE     CB 6474   7.102  11.722   6.673
  430ILE     HB 6475   7.067  11.630   6.656
  430ILE    CG2 6476   6.992  11.802   6.736
  430ILE   HG21 6477   6.914  11.805   6.674
  430ILE   HG22 6478   6.965  11.760   6.822
  430ILE   HG23 6479   7.025  11.895   6.753
  430ILE    CG1 6480   7.143  11.787   6.542
  430ILE   HG11 6481   7.226  11.742   6.508
  430ILE   HG12 6482   7.162  11.884   6.558
  430ILE     CD 6483   7.038  11.777   6.437
  430ILE    HD1 6484   7.071  11.821   6.353
  430ILE    HD2 6485   7.019  11.681   6.418
  430ILE    HD3 6486   6.955  11.823   6.469
  430ILE      C 6487   7.187  11.666   6.904
  430ILE      O 6488   7.182  11.743   7.001
  431THR      N 6489   7.161  11.535   6.918
  431THR      H 6490   7.166  11.475   6.838
  431THR     CA 6491   7.127  11.480   7.048
  431THR     HA 6492   7.056  11.542   7.081
  431THR     CB 6493   7.076  11.337   7.036
  431THR     HB 6494   7.070  11.293   7.126
  431THR    CG2 6495   6.940  11.334   6.969
  431THR   HG21 6496   6.909  11.240   6.962
  431THR   HG22 6497   6.875  11.387   7.023
  431THR   HG23 6498   6.948  11.374   6.877
  431THR    OG1 6499   7.171  11.261   6.961
  431THR    HG1 6500   7.139  11.167   6.952
  431THR      C 6501   7.243  11.482   7.145
  431THR      O 6502   7.221  11.472   7.266
  432TYR      N 6503   7.365  11.494   7.094
  432TYR      H 6504   7.380  11.481   6.996
  432TYR     CA 6505   7.477  11.527   7.181
  432TYR     HA 6506   7.479  11.458   7.253
  432TYR     CB 6507   7.607  11.524   7.102
  432TYR    HB1 6508   7.600  11.586   7.024
  432TYR    HB2 6509   7.624  11.431   7.070
  432TYR     CG 6510   7.724  11.567   7.185
  432TYR    CD1 6511   7.776  11.483   7.281
  432TYR    HD1 6512   7.736  11.393   7.295
  432TYR    CE1 6513   7.883  11.521   7.358
  432TYR    HE1 6514   7.921  11.459   7.427
  432TYR     CZ 6515   7.937  11.646   7.339
  432TYR     OH 6516   8.044  11.685   7.416
  432TYR     HH 6517   8.072  11.778   7.390
  432TYR    CE2 6518   7.887  11.731   7.245
  432TYR    HE2 6519   7.928  11.822   7.232
  432TYR    CD2 6520   7.781  11.691   7.169
  432TYR    HD2 6521   7.744  11.754   7.100
  432TYR      C 6522   7.457  11.663   7.244
  432TYR      O 6523   7.492  11.685   7.360
  433ALA      N 6524   7.401  11.757   7.168
  433ALA      H 6525   7.365  11.734   7.078
  433ALA     CA 6526   7.394  11.893   7.218
  433ALA     HA 6527   7.483  11.909   7.261
  433ALA     CB 6528   7.371  11.991   7.103
  433ALA    HB1 6529   7.367  12.084   7.139
  433ALA    HB2 6530   7.447  11.984   7.038
  433ALA    HB3 6531   7.285  11.969   7.057
  433ALA      C 6532   7.286  11.909   7.323
  433ALA      O 6533   7.301  11.994   7.412
  434PHE      N 6534   7.178  11.831   7.316
  434PHE      H 6535   7.168  11.766   7.241
  434PHE     CA 6536   7.075  11.841   7.418
  434PHE     HA 6537   7.052  11.938   7.419
  434PHE     CB 6538   6.953  11.756   7.383
  434PHE    HB1 6539   6.903  11.736   7.467
  434PHE    HB2 6540   6.984  11.671   7.341
  434PHE     CG 6541   6.859  11.822   7.288
  434PHE    CD1 6542   6.873  11.955   7.256
  434PHE    HD1 6543   6.948  12.008   7.297
  434PHE    CE1 6544   6.785  12.016   7.168
  434PHE    HE1 6545   6.798  12.112   7.143
  434PHE     CZ 6546   6.680  11.944   7.115
  434PHE     HZ 6547   6.616  11.988   7.052
  434PHE    CE2 6548   6.664  11.811   7.149
  434PHE    HE2 6549   6.589  11.759   7.111
  434PHE    CD2 6550   6.753  11.751   7.236
  434PHE    HD2 6551   6.741  11.655   7.262
  434PHE      C 6552   7.128  11.798   7.553
  434PHE      O 6553   7.102  11.863   7.655
  435MET      N 6554   7.207  11.690   7.555
  435MET      H 6555   7.236  11.648   7.469
  435MET     CA 6556   7.251  11.634   7.681
  435MET     HA 6557   7.169  11.628   7.737
  435MET     CB 6558   7.312  11.497   7.657
  435MET    HB1 6559   7.346  11.461   7.744
  435MET    HB2 6560   7.389  11.506   7.593
  435MET     CG 6561   7.212  11.400   7.599
  435MET    HG1 6562   7.263  11.315   7.585
  435MET    HG2 6563   7.186  11.439   7.511
  435MET     SD 6564   7.072  11.379   7.709
  435MET     CE 6565   6.965  11.282   7.604
  435MET    HE1 6566   6.881  11.262   7.653
  435MET    HE2 6567   6.945  11.334   7.521
  435MET    HE3 6568   7.011  11.197   7.580
  435MET      C 6569   7.349  11.724   7.754
  435MET      O 6570   7.346  11.730   7.877
  436VAL      N 6571   7.431  11.799   7.680
  436VAL      H 6572   7.432  11.791   7.580
  436VAL     CA 6573   7.520  11.893   7.746
  436VAL     HA 6574   7.562  11.845   7.823
  436VAL     CB 6575   7.631  11.937   7.650
  436VAL     HB 6576   7.591  11.987   7.573
  436VAL    CG1 6577   7.730  12.030   7.719
  436VAL   HG11 6578   7.802  12.057   7.654
  436VAL   HG12 6579   7.682  12.112   7.752
  436VAL   HG13 6580   7.772  11.983   7.797
  436VAL    CG2 6581   7.702  11.815   7.598
  436VAL   HG21 6582   7.775  11.843   7.535
  436VAL   HG22 6583   7.742  11.765   7.675
  436VAL   HG23 6584   7.637  11.757   7.550
  436VAL      C 6585   7.440  12.011   7.799
  436VAL      O 6586   7.469  12.066   7.906
  437LEU      N 6587   7.334  12.049   7.729
  437LEU      H 6588   7.315  12.008   7.640
  437LEU     CA 6589   7.247  12.152   7.784
  437LEU     HA 6590   7.311  12.222   7.817
  437LEU     CB 6591   7.154  12.208   7.677
  437LEU    HB1 6592   7.067  12.231   7.720
  437LEU    HB2 6593   7.140  12.137   7.608
  437LEU     CG 6594   7.205  12.333   7.606
  437LEU     HG 6595   7.239  12.397   7.675
  437LEU    CD1 6596   7.322  12.306   7.516
  437LEU   HD11 6597   7.351  12.391   7.472
  437LEU   HD12 6598   7.398  12.269   7.570
  437LEU   HD13 6599   7.296  12.240   7.446
  437LEU    CD2 6600   7.092  12.396   7.529
  437LEU   HD21 6601   7.126  12.478   7.482
  437LEU   HD22 6602   7.058  12.331   7.462
  437LEU   HD23 6603   7.019  12.421   7.592
  437LEU      C 6604   7.165  12.102   7.901
  437LEU      O 6605   7.139  12.178   7.995
  438VAL      N 6606   7.124  11.975   7.899
  438VAL      H 6607   7.147  11.917   7.821
  438VAL     CA 6608   7.046  11.922   8.010
  438VAL     HA 6609   6.975  11.990   8.030
  438VAL     CB 6610   6.979  11.790   7.970
  438VAL     HB 6611   7.047  11.731   7.927
  438VAL    CG1 6612   6.923  11.719   8.090
  438VAL   HG11 6613   6.880  11.634   8.061
  438VAL   HG12 6614   6.997  11.699   8.154
  438VAL   HG13 6615   6.855  11.777   8.134
  438VAL    CG2 6616   6.865  11.819   7.876
  438VAL   HG21 6617   6.821  11.733   7.850
  438VAL   HG22 6618   6.799  11.878   7.922
  438VAL   HG23 6619   6.900  11.865   7.794
  438VAL      C 6620   7.134  11.907   8.133
  438VAL      O 6621   7.095  11.947   8.243
  439THR      N 6622   7.257  11.859   8.116
  439THR      H 6623   7.287  11.824   8.027
  439THR     CA 6624   7.347  11.859   8.230
  439THR     HA 6625   7.289  11.824   8.303
  439THR     CB 6626   7.467  11.768   8.209
  439THR     HB 6627   7.437  11.678   8.178
  439THR    CG2 6628   7.563  11.829   8.111
  439THR   HG21 6629   7.642  11.768   8.098
  439THR   HG22 6630   7.517  11.843   8.023
  439THR   HG23 6631   7.595  11.917   8.146
  439THR    OG1 6632   7.537  11.753   8.333
  439THR    HG1 6633   7.616  11.693   8.320
  439THR      C 6634   7.397  11.998   8.266
  439THR      O 6635   7.458  12.015   8.371
  440MET      N 6636   7.375  12.098   8.181
  440MET      H 6637   7.344  12.080   8.088
  440MET     CA 6638   7.397  12.234   8.225
  440MET     HA 6639   7.484  12.232   8.276
  440MET     CB 6640   7.410  12.328   8.106
  440MET    HB1 6641   7.322  12.334   8.059
  440MET    HB2 6642   7.479  12.292   8.043
  440MET     CG 6643   7.451  12.467   8.146
  440MET    HG1 6644   7.380  12.500   8.207
  440MET    HG2 6645   7.450  12.521   8.062
  440MET     SD 6646   7.613  12.462   8.224
  440MET     CE 6647   7.610  12.612   8.321
  440MET    HE1 6648   7.697  12.622   8.371
  440MET    HE2 6649   7.598  12.691   8.261
  440MET    HE3 6650   7.535  12.608   8.386
  440MET      C 6651   7.285  12.279   8.317
  440MET      O 6652   7.309  12.339   8.422
  441VAL      N 6653   7.161  12.250   8.278
  441VAL      H 6654   7.148  12.199   8.193
  441VAL     CA 6655   7.045  12.291   8.356
  441VAL     HA 6656   7.057  12.388   8.379
  441VAL     CB 6657   6.919  12.271   8.270
  441VAL     HB 6658   6.919  12.177   8.236
  441VAL    CG1 6659   6.792  12.291   8.349
  441VAL   HG11 6660   6.713  12.277   8.289
  441VAL   HG12 6661   6.789  12.226   8.424
  441VAL   HG13 6662   6.790  12.384   8.386
  441VAL    CG2 6663   6.921  12.368   8.154
  441VAL   HG21 6664   6.840  12.355   8.098
  441VAL   HG22 6665   6.923  12.462   8.189
  441VAL   HG23 6666   7.003  12.352   8.098
  441VAL      C 6667   7.038  12.215   8.487
  441VAL      O 6668   7.002  12.272   8.591
  442MET      N 6669   7.080  12.089   8.486
  442MET      H 6670   7.131  12.055   8.407
  442MET     CA 6671   7.054  11.999   8.597
  442MET     HA 6672   6.957  12.011   8.616
  442MET     CB 6673   7.086  11.856   8.556
  442MET    HB1 6674   7.186  11.846   8.553
  442MET    HB2 6675   7.048  11.840   8.465
  442MET     CG 6676   7.031  11.751   8.649
  442MET    HG1 6677   7.068  11.773   8.739
  442MET    HG2 6678   7.070  11.664   8.618
  442MET     SD 6679   6.851  11.754   8.644
  442MET     CE 6680   6.819  11.690   8.481
  442MET    HE1 6681   6.721  11.687   8.465
  442MET    HE2 6682   6.862  11.750   8.413
  442MET    HE3 6683   6.858  11.598   8.473
  442MET      C 6684   7.131  12.036   8.723
  442MET      O 6685   7.080  12.016   8.833
  443ARG      N 6686   7.250  12.092   8.709
  443ARG      H 6687   7.290  12.106   8.618
  443ARG     CA 6688   7.323  12.133   8.828
  443ARG     HA 6689   7.297  12.067   8.898
  443ARG     CB 6690   7.473  12.128   8.803
  443ARG    HB1 6691   7.521  12.175   8.878
  443ARG    HB2 6692   7.494  12.174   8.717
  443ARG     CG 6693   7.524  11.987   8.795
  443ARG    HG1 6694   7.468  11.936   8.730
  443ARG    HG2 6695   7.517  11.945   8.886
  443ARG     CD 6696   7.668  11.981   8.750
  443ARG    HD1 6697   7.678  12.030   8.663
  443ARG    HD2 6698   7.696  11.886   8.738
  443ARG     NE 6699   7.759  12.042   8.845
  443ARG     HE 6700   7.724  12.071   8.934
  443ARG     CZ 6701   7.888  12.062   8.819
  443ARG    NH1 6702   7.938  12.025   8.702
  443ARG   HH11 6703   7.879  11.982   8.634
  443ARG   HH12 6704   8.035  12.040   8.682
  443ARG    NH2 6705   7.967  12.118   8.910
  443ARG   HH21 6706   7.930  12.146   8.999
  443ARG   HH22 6707   8.064  12.133   8.890
  443ARG      C 6708   7.282  12.271   8.875
  443ARG      O 6709   7.305  12.307   8.991
  444LEU      N 6710   7.219  12.350   8.788
  444LEU      H 6711   7.205  12.319   8.694
  444LEU     CA 6712   7.172  12.481   8.830
  444LEU     HA 6713   7.247  12.522   8.882
  444LEU     CB 6714   7.141  12.567   8.708
  444LEU    HB1 6715   7.103  12.654   8.739
  444LEU    HB2 6716   7.075  12.519   8.651
  444LEU     CG 6717   7.266  12.595   8.626
  444LEU     HG 6718   7.307  12.508   8.599
  444LEU    CD1 6719   7.231  12.673   8.501
  444LEU   HD11 6720   7.315  12.691   8.448
  444LEU   HD12 6721   7.167  12.620   8.446
  444LEU   HD13 6722   7.189  12.760   8.527
  444LEU    CD2 6723   7.370  12.667   8.707
  444LEU   HD21 6724   7.451  12.684   8.650
  444LEU   HD22 6725   7.333  12.754   8.739
  444LEU   HD23 6726   7.396  12.611   8.786
  444LEU      C 6727   7.050  12.469   8.920
  444LEU      O 6728   7.041  12.533   9.025
  445ILE      N 6729   6.956  12.384   8.880
  445ILE      H 6730   6.963  12.341   8.790
  445ILE     CA 6731   6.843  12.353   8.967
  445ILE     HA 6732   6.810  12.439   9.005
  445ILE     CB 6733   6.732  12.286   8.885
  445ILE     HB 6734   6.767  12.197   8.856
  445ILE    CG2 6735   6.605  12.266   8.966
  445ILE   HG21 6736   6.536  12.222   8.909
  445ILE   HG22 6737   6.625  12.208   9.045
  445ILE   HG23 6738   6.572  12.355   8.997
  445ILE    CG1 6739   6.696  12.374   8.766
  445ILE   HG11 6740   6.780  12.398   8.717
  445ILE   HG12 6741   6.652  12.458   8.799
  445ILE     CD 6742   6.603  12.307   8.670
  445ILE    HD1 6743   6.583  12.369   8.594
  445ILE    HD2 6744   6.646  12.224   8.635
  445ILE    HD3 6745   6.518  12.283   8.717
  445ILE      C 6746   6.889  12.266   9.082
  445ILE      O 6747   6.831  12.268   9.191
  446SER      N 6748   6.998  12.191   9.060
  446SER      H 6749   7.042  12.201   8.971
  446SER     CA 6750   7.059  12.097   9.153
  446SER     HA 6751   7.134  12.055   9.102
  446SER     CB 6752   7.117  12.168   9.275
  446SER    HB1 6753   7.160  12.102   9.337
  446SER    HB2 6754   7.046  12.219   9.324
  446SER     OG 6755   7.217  12.261   9.236
  446SER     HG 6756   7.254  12.307   9.317
  446SER      C 6757   6.960  11.990   9.194
  446SER      O 6758   6.930  11.973   9.313
  447ALA      N 6759   6.908  11.917   9.096
  447ALA      H 6760   6.928  11.944   9.002
  447ALA     CA 6761   6.824  11.801   9.118
  447ALA     HA 6762   6.774  11.817   9.203
  447ALA     CB 6763   6.723  11.786   9.005
  447ALA    HB1 6764   6.666  11.706   9.022
  447ALA    HB2 6765   6.666  11.868   9.001
  447ALA    HB3 6766   6.772  11.775   8.918
  447ALA      C 6767   6.912  11.678   9.133
  447ALA      O 6768   7.035  11.687   9.132
  448SER      N 6769   6.849  11.562   9.145
  448SER      H 6770   6.752  11.557   9.124
  448SER     CA 6771   6.920  11.442   9.189
  448SER     HA 6772   6.999  11.476   9.241
  448SER     CB 6773   6.827  11.358   9.276
  448SER    HB1 6774   6.746  11.331   9.225
  448SER    HB2 6775   6.800  11.409   9.357
  448SER     OG 6776   6.894  11.240   9.319
  448SER     HG 6777   6.833  11.186   9.376
  448SER      C 6778   6.975  11.359   9.073
  448SER      O 6779   7.096  11.350   9.055
  449GLY      N 6780   6.887  11.302   8.992
  449GLY      H 6781   6.791  11.330   8.997
  449GLY     CA 6782   6.927  11.200   8.896
  449GLY    HA1 6783   6.845  11.154   8.864
  449GLY    HA2 6784   6.986  11.135   8.944
  449GLY      C 6785   7.002  11.256   8.777
  449GLY      O 6786   6.948  11.263   8.667
  450GLU      N 6787   7.127  11.295   8.799
  450GLU      H 6788   7.171  11.273   8.887
  450GLU     CA 6789   7.203  11.369   8.700
  450GLU     HA 6790   7.134  11.404   8.638
  450GLU     CB 6791   7.282  11.479   8.770
  450GLU    HB1 6792   7.219  11.540   8.818
  450GLU    HB2 6793   7.333  11.532   8.702
  450GLU     CG 6794   7.379  11.422   8.869
  450GLU    HG1 6795   7.446  11.367   8.820
  450GLU    HG2 6796   7.329  11.365   8.933
  450GLU     CD 6797   7.453  11.527   8.947
  450GLU    OE1 6798   7.430  11.647   8.921
  450GLU    OE2 6799   7.533  11.492   9.036
  450GLU      C 6800   7.297  11.284   8.618
  450GLU      O 6801   7.378  11.338   8.543
  451VAL      N 6802   7.292  11.152   8.632
  451VAL      H 6803   7.227  11.110   8.695
  451VAL     CA 6804   7.384  11.071   8.554
  451VAL     HA 6805   7.465  11.129   8.541
  451VAL     CB 6806   7.422  10.943   8.630
  451VAL     HB 6807   7.483  10.887   8.574
  451VAL    CG1 6808   7.493  10.980   8.757
  451VAL   HG11 6809   7.518  10.897   8.807
  451VAL   HG12 6810   7.576  11.032   8.735
  451VAL   HG13 6811   7.433  11.036   8.814
  451VAL    CG2 6812   7.300  10.861   8.661
  451VAL   HG21 6813   7.327  10.779   8.710
  451VAL   HG22 6814   7.238  10.915   8.718
  451VAL   HG23 6815   7.255  10.836   8.576
  451VAL      C 6816   7.325  11.038   8.418
  451VAL      O 6817   7.399  11.008   8.324
  452VAL      N 6818   7.193  11.042   8.407
  452VAL      H 6819   7.138  11.072   8.485
  452VAL     CA 6820   7.127  11.004   8.282
  452VAL     HA 6821   7.170  10.918   8.256
  452VAL     CB 6822   6.976  10.982   8.306
  452VAL     HB 6823   6.969  10.939   8.396
  452VAL    CG1 6824   6.895  11.109   8.319
  452VAL   HG11 6825   6.799  11.086   8.334
  452VAL   HG12 6826   6.930  11.163   8.396
  452VAL   HG13 6827   6.904  11.163   8.235
  452VAL    CG2 6828   6.916  10.889   8.202
  452VAL   HG21 6829   6.819  10.877   8.220
  452VAL   HG22 6830   6.929  10.929   8.111
  452VAL   HG23 6831   6.962  10.801   8.206
  452VAL      C 6832   7.156  11.101   8.167
  452VAL      O 6833   7.147  11.058   8.052
  453PRO      N 6834   7.196  11.230   8.186
  453PRO     CD 6835   7.168  11.333   8.288
  453PRO    HD1 6836   7.242  11.337   8.356
  453PRO    HD2 6837   7.081  11.316   8.334
  453PRO     CG 6838   7.162  11.457   8.210
  453PRO    HG1 6839   7.182  11.537   8.267
  453PRO    HG2 6840   7.073  11.469   8.167
  453PRO     CB 6841   7.262  11.443   8.110
  453PRO    HB1 6842   7.351  11.471   8.148
  453PRO    HB2 6843   7.240  11.502   8.032
  453PRO     CA 6844   7.260  11.295   8.072
  453PRO     HA 6845   7.212  11.276   7.987
  453PRO      C 6846   7.399  11.242   8.055
  453PRO      O 6847   7.440  11.205   7.944
  454MET      N 6848   7.469  11.231   8.168
  454MET      H 6849   7.422  11.243   8.255
  454MET     CA 6850   7.612  11.202   8.169
  454MET     HA 6851   7.655  11.271   8.110
  454MET     CB 6852   7.666  11.214   8.310
  454MET    HB1 6853   7.763  11.189   8.310
  454MET    HB2 6854   7.616  11.151   8.369
  454MET     CG 6855   7.654  11.352   8.367
  454MET    HG1 6856   7.681  11.343   8.463
  454MET    HG2 6857   7.557  11.374   8.361
  454MET     SD 6858   7.756  11.470   8.279
  454MET     CE 6859   7.917  11.424   8.339
  454MET    HE1 6860   7.987  11.483   8.297
  454MET    HE2 6861   7.920  11.435   8.438
  454MET    HE3 6862   7.936  11.329   8.315
  454MET      C 6863   7.641  11.064   8.113
  454MET      O 6864   7.751  11.038   8.065
  455SER      N 6865   7.544  10.974   8.121
  455SER      H 6866   7.467  10.989   8.183
  455SER     CA 6867   7.551  10.854   8.040
  455SER     HA 6868   7.639  10.811   8.063
  455SER     CB 6869   7.434  10.762   8.074
  455SER    HB1 6870   7.438  10.679   8.019
  455SER    HB2 6871   7.347  10.809   8.059
  455SER     OG 6872   7.440  10.724   8.210
  455SER     HG 6873   7.363  10.664   8.231
  455SER      C 6874   7.549  10.889   7.892
  455SER      O 6875   7.650  10.874   7.823
  456PHE      N 6876   7.437  10.944   7.845
  456PHE      H 6877   7.365  10.971   7.908
  456PHE     CA 6878   7.420  10.965   7.702
  456PHE     HA 6879   7.449  10.878   7.662
  456PHE     CB 6880   7.275  10.998   7.670
  456PHE    HB1 6881   7.271  11.034   7.577
  456PHE    HB2 6882   7.243  11.068   7.734
  456PHE     CG 6883   7.183  10.880   7.679
  456PHE    CD1 6884   7.235  10.752   7.679
  456PHE    HD1 6885   7.334  10.739   7.673
  456PHE    CE1 6886   7.152  10.643   7.687
  456PHE    HE1 6887   7.191  10.551   7.688
  456PHE     CZ 6888   7.016  10.662   7.694
  456PHE     HZ 6889   6.956  10.583   7.699
  456PHE    CE2 6890   6.963  10.789   7.694
  456PHE    HE2 6891   6.864  10.802   7.700
  456PHE    CD2 6892   7.047  10.898   7.686
  456PHE    HD2 6893   7.009  10.991   7.685
  456PHE      C 6894   7.509  11.074   7.647
  456PHE      O 6895   7.546  11.068   7.530
  457ALA      N 6896   7.548  11.171   7.729
  457ALA      H 6897   7.516  11.174   7.823
  457ALA     CA 6898   7.639  11.273   7.680
  457ALA     HA 6899   7.599  11.302   7.593
  457ALA     CB 6900   7.648  11.390   7.777
  457ALA    HB1 6901   7.712  11.459   7.741
  457ALA    HB2 6902   7.558  11.431   7.788
  457ALA    HB3 6903   7.682  11.358   7.866
  457ALA      C 6904   7.778  11.218   7.657
  457ALA      O 6905   7.854  11.277   7.580
  458LEU      N 6906   7.811  11.107   7.720
  458LEU      H 6907   7.744  11.061   7.777
  458LEU     CA 6908   7.943  11.052   7.708
  458LEU     HA 6909   8.000  11.131   7.682
  458LEU     CB 6910   7.985  10.992   7.841
  458LEU    HB1 6911   7.927  10.913   7.859
  458LEU    HB2 6912   7.970  11.061   7.912
  458LEU     CG 6913   8.128  10.946   7.853
  458LEU     HG 6914   8.150  10.875   7.786
  458LEU    CD1 6915   8.216  11.065   7.831
  458LEU   HD11 6916   8.312  11.038   7.838
  458LEU   HD12 6917   8.200  11.103   7.740
  458LEU   HD13 6918   8.196  11.135   7.900
  458LEU    CD2 6919   8.149  10.892   7.991
  458LEU   HD21 6920   8.244  10.861   8.001
  458LEU   HD22 6921   8.131  10.964   8.058
  458LEU   HD23 6922   8.087  10.815   8.007
  458LEU      C 6923   7.954  10.947   7.600
  458LEU      O 6924   8.053  10.945   7.527
  459VAL      N 6925   7.855  10.860   7.588
  459VAL      H 6926   7.773  10.870   7.644
  459VAL     CA 6927   7.866  10.750   7.493
  459VAL     HA 6928   7.959  10.714   7.502
  459VAL     CB 6929   7.766  10.639   7.529
  459VAL     HB 6930   7.796  10.597   7.615
  459VAL    CG1 6931   7.627  10.692   7.549
  459VAL   HG11 6932   7.566  10.617   7.572
  459VAL   HG12 6933   7.628  10.759   7.623
  459VAL   HG13 6934   7.596  10.736   7.465
  459VAL    CG2 6935   7.763  10.536   7.421
  459VAL   HG21 6936   7.698  10.464   7.445
  459VAL   HG22 6937   7.736  10.579   7.335
  459VAL   HG23 6938   7.855  10.496   7.411
  459VAL      C 6939   7.851  10.800   7.350
  459VAL      O 6940   7.926  10.761   7.261
  460LEU      N 6941   7.758  10.893   7.328
  460LEU      H 6942   7.703  10.928   7.404
  460LEU     CA 6943   7.738  10.943   7.193
  460LEU     HA 6944   7.738  10.861   7.135
  460LEU     CB 6945   7.606  11.017   7.182
  460LEU    HB1 6946   7.614  11.082   7.106
  460LEU    HB2 6947   7.593  11.068   7.267
  460LEU     CG 6948   7.482  10.933   7.158
  460LEU     HG 6949   7.506  10.858   7.096
  460LEU    CD1 6950   7.431  10.868   7.283
  460LEU   HD11 6951   7.350  10.814   7.262
  460LEU   HD12 6952   7.502  10.808   7.321
  460LEU   HD13 6953   7.408  10.939   7.350
  460LEU    CD2 6954   7.376  11.021   7.097
  460LEU   HD21 6955   7.294  10.967   7.081
  460LEU   HD22 6956   7.355  11.096   7.160
  460LEU   HD23 6957   7.410  11.058   7.010
  460LEU      C 6958   7.851  11.034   7.150
  460LEU      O 6959   7.881  11.043   7.031
  461GLY      N 6960   7.916  11.100   7.246
  461GLY      H 6961   7.887  11.092   7.341
  461GLY     CA 6962   8.029  11.183   7.212
  461GLY    HA1 6963   8.056  11.234   7.294
  461GLY    HA2 6964   8.000  11.248   7.142
  461GLY      C 6965   8.147  11.102   7.161
  461GLY      O 6966   8.213  11.141   7.065
  462TRP      N 6967   8.172  10.987   7.222
  462TRP      H 6968   8.119  10.959   7.302
  462TRP     CA 6969   8.278  10.902   7.171
  462TRP     HA 6970   8.355  10.965   7.154
  462TRP     CB 6971   8.319  10.799   7.274
  462TRP    HB1 6972   8.368  10.724   7.229
  462TRP    HB2 6973   8.238  10.764   7.321
  462TRP     CG 6974   8.408  10.858   7.374
  462TRP    CD1 6975   8.377  10.896   7.499
  462TRP    HD1 6976   8.287  10.888   7.541
  462TRP    NE1 6977   8.487  10.948   7.560
  462TRP    HE1 6978   8.491  10.982   7.654
  462TRP    CE2 6979   8.591  10.947   7.472
  462TRP    CZ2 6980   8.721  10.991   7.487
  462TRP    HZ2 6981   8.753  11.032   7.573
  462TRP    CH2 6982   8.804  10.977   7.380
  462TRP    HH2 6983   8.899  11.007   7.388
  462TRP    CZ3 6984   8.760  10.922   7.261
  462TRP    HZ3 6985   8.824  10.914   7.184
  462TRP    CE3 6986   8.632  10.879   7.246
  462TRP    HE3 6987   8.602  10.839   7.160
  462TRP    CD2 6988   8.544  10.892   7.353
  462TRP      C 6989   8.238  10.834   7.041
  462TRP      O 6990   8.323  10.813   6.954
  463CYS      N 6991   8.110  10.802   7.024
  463CYS      H 6992   8.044  10.817   7.097
  463CYS     CA 6993   8.070  10.745   6.897
  463CYS     HA 6994   8.141  10.678   6.876
  463CYS     CB 6995   7.934  10.679   6.910
  463CYS    HB1 6996   7.907  10.658   6.816
  463CYS    HB2 6997   7.875  10.751   6.946
  463CYS     SG 6998   7.936  10.534   7.014
  463CYS     HG 6999   7.844  10.495   7.019
  463CYS      C 7000   8.066  10.849   6.786
  463CYS      O 7001   8.071  10.812   6.669
  464ASN      N 7002   8.061  10.977   6.821
  464ASN      H 7003   8.062  11.004   6.918
  464ASN     CA 7004   8.055  11.078   6.717
  464ASN     HA 7005   7.992  11.042   6.649
  464ASN     CB 7006   8.003  11.209   6.774
  464ASN    HB1 7007   8.081  11.261   6.811
  464ASN    HB2 7008   7.939  11.189   6.847
  464ASN     CG 7009   7.933  11.295   6.671
  464ASN    OD1 7010   7.860  11.387   6.707
  464ASN    ND2 7011   7.953  11.266   6.544
  464ASN   HD21 7012   8.013  11.190   6.519
  464ASN   HD22 7013   7.909  11.321   6.473
  464ASN      C 7014   8.190  11.099   6.651
  464ASN      O 7015   8.195  11.160   6.544
  465VAL      N 7016   8.299  11.049   6.710
  465VAL      H 7017   8.292  11.000   6.797
  465VAL     CA 7018   8.429  11.067   6.645
  465VAL     HA 7019   8.429  11.161   6.611
  465VAL     CB 7020   8.544  11.048   6.745
  465VAL     HB 7021   8.516  11.083   6.834
  465VAL    CG1 7022   8.574  10.904   6.764
  465VAL   HG11 7023   8.649  10.894   6.829
  465VAL   HG12 7024   8.493  10.858   6.799
  465VAL   HG13 7025   8.601  10.864   6.676
  465VAL    CG2 7026   8.667  11.126   6.706
  465VAL   HG21 7027   8.739  11.111   6.774
  465VAL   HG22 7028   8.699  11.096   6.616
  465VAL   HG23 7029   8.645  11.224   6.702
  465VAL      C 7030   8.445  10.971   6.528
  465VAL      O 7031   8.535  10.989   6.446
  466MET      N 7032   8.355  10.874   6.515
  466MET      H 7033   8.282  10.866   6.582
  466MET     CA 7034   8.362  10.779   6.405
  466MET     HA 7035   8.458  10.750   6.397
  466MET     CB 7036   8.273  10.660   6.439
  466MET    HB1 7037   8.178  10.689   6.427
  466MET    HB2 7038   8.290  10.636   6.535
  466MET     CG 7039   8.293  10.535   6.357
  466MET    HG1 7040   8.390  10.512   6.366
  466MET    HG2 7041   8.274  10.562   6.263
  466MET     SD 7042   8.185  10.404   6.415
  466MET     CE 7043   8.264  10.362   6.569
  466MET    HE1 7044   8.214  10.289   6.614
  466MET    HE2 7045   8.358  10.332   6.551
  466MET    HE3 7046   8.266  10.442   6.629
  466MET      C 7047   8.323  10.844   6.273
  466MET      O 7048   8.344  10.786   6.166
  467TYR      N 7049   8.270  10.967   6.278
  467TYR      H 7050   8.247  11.003   6.368
  467TYR     CA 7051   8.244  11.052   6.163
  467TYR     HA 7052   8.179  11.002   6.107
  467TYR     CB 7053   8.187  11.184   6.211
  467TYR    HB1 7054   8.259  11.231   6.264
  467TYR    HB2 7055   8.110  11.164   6.271
  467TYR     CG 7056   8.139  11.280   6.105
  467TYR    CD1 7057   8.014  11.263   6.047
  467TYR    HD1 7058   7.958  11.185   6.073
  467TYR    CE1 7059   7.967  11.352   5.954
  467TYR    HE1 7060   7.878  11.338   5.912
  467TYR     CZ 7061   8.043  11.460   5.919
  467TYR     OH 7062   7.995  11.546   5.825
  467TYR     HH 7063   8.062  11.620   5.810
  467TYR    CE2 7064   8.167  11.480   5.975
  467TYR    HE2 7065   8.223  11.559   5.948
  467TYR    CD2 7066   8.214  11.391   6.069
  467TYR    HD2 7067   8.304  11.407   6.112
  467TYR      C 7068   8.369  11.078   6.081
  467TYR      O 7069   8.363  11.089   5.959
  468PHE      N 7070   8.482  11.085   6.149
  468PHE      H 7071   8.481  11.071   6.248
  468PHE     CA 7072   8.608  11.113   6.083
  468PHE     HA 7073   8.585  11.169   6.004
  468PHE     CB 7074   8.700  11.187   6.179
  468PHE    HB1 7075   8.790  11.198   6.137
  468PHE    HB2 7076   8.709  11.134   6.263
  468PHE     CG 7077   8.650  11.322   6.215
  468PHE    CD1 7078   8.674  11.429   6.132
  468PHE    HD1 7079   8.726  11.415   6.048
  468PHE    CE1 7080   8.628  11.554   6.163
  468PHE    HE1 7081   8.648  11.631   6.102
  468PHE     CZ 7082   8.556  11.573   6.277
  468PHE     HZ 7083   8.523  11.665   6.300
  468PHE    CE2 7084   8.529  11.467   6.361
  468PHE    HE2 7085   8.476  11.481   6.444
  468PHE    CD2 7086   8.576  11.342   6.329
  468PHE    HD2 7087   8.557  11.265   6.389
  468PHE      C 7088   8.675  10.988   6.033
  468PHE      O 7089   8.796  10.990   6.010
  469ALA      N 7090   8.602  10.879   6.013
  469ALA      H 7091   8.505  10.880   6.035
  469ALA     CA 7092   8.663  10.759   5.960
  469ALA     HA 7093   8.753  10.754   6.005
  469ALA     CB 7094   8.580  10.636   5.994
  469ALA    HB1 7095   8.625  10.555   5.956
  469ALA    HB2 7096   8.573  10.627   6.093
  469ALA    HB3 7097   8.489  10.646   5.955
  469ALA      C 7098   8.680  10.769   5.809
  469ALA      O 7099   8.747  10.685   5.749
  470ARG      N 7100   8.617  10.868   5.748
  470ARG      H 7101   8.563  10.933   5.802
  470ARG     CA 7102   8.625  10.885   5.604
  470ARG     HA 7103   8.602  10.796   5.566
  470ARG     CB 7104   8.525  10.990   5.555
  470ARG    HB1 7105   8.558  11.028   5.468
  470ARG    HB2 7106   8.519  11.064   5.623
  470ARG     CG 7107   8.387  10.934   5.534
  470ARG    HG1 7108   8.396  10.840   5.502
  470ARG    HG2 7109   8.342  10.989   5.464
  470ARG     CD 7110   8.302  10.935   5.659
  470ARG    HD1 7111   8.345  10.879   5.730
  470ARG    HD2 7112   8.211  10.899   5.639
  470ARG     NE 7113   8.287  11.070   5.711
  470ARG     HE 7114   8.350  11.100   5.783
  470ARG     CZ 7115   8.195  11.155   5.668
  470ARG    NH1 7116   8.108  11.120   5.575
  470ARG   HH11 7117   8.111  11.028   5.536
  470ARG   HH12 7118   8.040  11.186   5.544
  470ARG    NH2 7119   8.190  11.276   5.720
  470ARG   HH21 7120   8.256  11.303   5.791
  470ARG   HH22 7121   8.121  11.341   5.688
  470ARG      C 7122   8.766  10.925   5.564
  470ARG      O 7123   8.814  10.887   5.457
  471GLY      N 7124   8.833  10.998   5.650
  471GLY      H 7125   8.789  11.031   5.734
  471GLY     CA 7126   8.970  11.031   5.623
  471GLY    HA1 7127   8.989  11.120   5.665
  471GLY    HA2 7128   8.980  11.039   5.524
  471GLY      C 7129   9.068  10.929   5.676
  471GLY      O 7130   9.038  10.810   5.686
  472PHE      N 7131   9.189  10.977   5.699
  472PHE      H 7132   9.201  11.073   5.673
  472PHE     CA 7133   9.309  10.916   5.755
  472PHE     HA 7134   9.372  10.994   5.762
  472PHE     CB 7135   9.278  10.852   5.892
  472PHE    HB1 7136   9.200  10.792   5.882
  472PHE    HB2 7137   9.257  10.925   5.958
  472PHE     CG 7138   9.391  10.771   5.949
  472PHE    CD1 7139   9.503  10.832   6.002
  472PHE    HD1 7140   9.509  10.932   6.004
  472PHE    CE1 7141   9.609  10.757   6.053
  472PHE    HE1 7142   9.690  10.803   6.090
  472PHE     CZ 7143   9.603  10.619   6.052
  472PHE     HZ 7144   9.679  10.565   6.090
  472PHE    CE2 7145   9.493  10.556   5.999
  472PHE    HE2 7146   9.489  10.456   5.997
  472PHE    CD2 7147   9.387  10.632   5.948
  472PHE    HD2 7148   9.307  10.586   5.910
  472PHE      C 7149   9.375  10.812   5.665
  472PHE      O 7150   9.497  10.797   5.670
  473GLN      N 7151   9.295  10.745   5.579
  473GLN      H 7152   9.199  10.748   5.603
  473GLN     CA 7153   9.323  10.669   5.457
  473GLN     HA 7154   9.352  10.739   5.391
  473GLN     CB 7155   9.438  10.566   5.466
  473GLN    HB1 7156   9.416  10.487   5.409
  473GLN    HB2 7157   9.448  10.537   5.561
  473GLN     CG 7158   9.572  10.622   5.419
  473GLN    HG1 7159   9.596  10.702   5.475
  473GLN    HG2 7160   9.565  10.650   5.323
  473GLN     CD 7161   9.683  10.523   5.430
  473GLN    OE1 7162   9.663  10.411   5.477
  473GLN    NE2 7163   9.802  10.563   5.389
  473GLN   HE21 7164   9.814  10.656   5.353
  473GLN   HE22 7165   9.881  10.501   5.394
  473GLN      C 7166   9.196  10.597   5.419
  473GLN      O 7167   9.093  10.611   5.487
  474MET      N 7168   9.201  10.517   5.313
  474MET      H 7169   9.281  10.520   5.253
  474MET     CA 7170   9.092  10.425   5.284
  474MET     HA 7171   9.008  10.475   5.304
  474MET     CB 7172   9.097  10.388   5.136
  474MET    HB1 7173   9.066  10.468   5.084
  474MET    HB2 7174   9.035  10.312   5.122
  474MET     CG 7175   9.233  10.347   5.080
  474MET    HG1 7176   9.298  10.397   5.139
  474MET    HG2 7177   9.234  10.388   4.989
  474MET     SD 7178   9.273  10.172   5.073
  474MET     CE 7179   9.452  10.178   5.084
  474MET    HE1 7180   9.489  10.085   5.081
  474MET    HE2 7181   9.489  10.231   5.007
  474MET    HE3 7182   9.479  10.222   5.170
  474MET      C 7183   9.095  10.301   5.375
  474MET      O 7184   9.091  10.188   5.328
  475LEU      N 7185   9.094  10.323   5.506
  475LEU      H 7186   9.099  10.418   5.539
  475LEU     CA 7187   9.086  10.216   5.604
  475LEU     HA 7188   9.080  10.129   5.555
  475LEU     CB 7189   9.212  10.206   5.689
  475LEU    HB1 7190   9.187  10.160   5.774
  475LEU    HB2 7191   9.242  10.300   5.709
  475LEU     CG 7192   9.333  10.132   5.633
  475LEU     HG 7193   9.400  10.126   5.708
  475LEU    CD1 7194   9.294   9.995   5.589
  475LEU   HD11 7195   9.375   9.948   5.553
  475LEU   HD12 7196   9.258   9.944   5.667
  475LEU   HD13 7197   9.224  10.002   5.518
  475LEU    CD2 7198   9.403  10.204   5.520
  475LEU   HD21 7199   9.481  10.150   5.489
  475LEU   HD22 7200   9.340  10.217   5.444
  475LEU   HD23 7201   9.436  10.293   5.552
  475LEU      C 7202   8.962  10.245   5.688
  475LEU      O 7203   8.942  10.192   5.797
  476GLY      N 7204   8.880  10.334   5.637
  476GLY      H 7205   8.911  10.390   5.560
  476GLY     CA 7206   8.747  10.353   5.690
  476GLY    HA1 7207   8.748  10.445   5.730
  476GLY    HA2 7208   8.738  10.285   5.763
  476GLY      C 7209   8.626  10.342   5.598
  476GLY      O 7210   8.537  10.426   5.608
  477PRO      N 7211   8.616  10.244   5.506
  477PRO     CD 7212   8.715  10.169   5.426
  477PRO    HD1 7213   8.768  10.107   5.484
  477PRO    HD2 7214   8.778  10.232   5.379
  477PRO     CG 7215   8.631  10.094   5.328
  477PRO    HG1 7216   8.610  10.003   5.362
  477PRO    HG2 7217   8.677  10.087   5.239
  477PRO     CB 7218   8.511  10.167   5.312
  477PRO    HB1 7219   8.439  10.107   5.279
  477PRO    HB2 7220   8.525  10.241   5.246
  477PRO     CA 7221   8.483  10.219   5.452
  477PRO     HA 7222   8.428  10.303   5.454
  477PRO      C 7223   8.406  10.119   5.535
  477PRO      O 7224   8.295  10.080   5.497
  478PHE      N 7225   8.464  10.073   5.646
  478PHE      H 7226   8.561  10.094   5.662
  478PHE     CA 7227   8.392   9.994   5.745
  478PHE     HA 7228   8.365   9.912   5.695
  478PHE     CB 7229   8.482   9.962   5.864
  478PHE    HB1 7230   8.426   9.939   5.943
  478PHE    HB2 7231   8.539  10.042   5.885
  478PHE     CG 7232   8.572   9.849   5.840
  478PHE    CD1 7233   8.537   9.722   5.880
  478PHE    HD1 7234   8.450   9.707   5.926
  478PHE    CE1 7235   8.621   9.616   5.858
  478PHE    HE1 7236   8.596   9.525   5.890
  478PHE     CZ 7237   8.740   9.636   5.792
  478PHE     HZ 7238   8.802   9.559   5.775
  478PHE    CE2 7239   8.774   9.763   5.749
  478PHE    HE2 7240   8.861   9.778   5.700
  478PHE    CD2 7241   8.690   9.868   5.773
  478PHE    HD2 7242   8.715   9.960   5.741
  478PHE      C 7243   8.271  10.068   5.798
  478PHE      O 7244   8.165  10.007   5.819
  479THR      N 7245   8.286  10.198   5.819
  479THR      H 7246   8.373  10.243   5.795
  479THR     CA 7247   8.179  10.276   5.877
  479THR     HA 7248   8.149  10.225   5.958
  479THR     CB 7249   8.230  10.413   5.920
  479THR     HB 7250   8.302  10.404   5.989
  479THR    CG2 7251   8.285  10.489   5.804
  479THR   HG21 7252   8.318  10.579   5.835
  479THR   HG22 7253   8.361  10.438   5.764
  479THR   HG23 7254   8.214  10.502   5.736
  479THR    OG1 7255   8.123  10.487   5.979
  479THR    HG1 7256   8.157  10.577   6.007
  479THR      C 7257   8.063  10.288   5.780
  479THR      O 7258   7.949  10.311   5.822
  480ILE      N 7259   8.088  10.269   5.651
  480ILE      H 7260   8.183  10.270   5.618
  480ILE     CA 7261   7.978  10.247   5.558
  480ILE     HA 7262   7.912  10.319   5.577
  480ILE     CB 7263   8.029  10.257   5.413
  480ILE     HB 7264   8.112  10.202   5.403
  480ILE    CG2 7265   7.926  10.204   5.316
  480ILE   HG21 7266   7.962  10.212   5.223
  480ILE   HG22 7267   7.907  10.108   5.337
  480ILE   HG23 7268   7.842  10.258   5.324
  480ILE    CG1 7269   8.062  10.401   5.379
  480ILE   HG11 7270   8.099  10.405   5.286
  480ILE   HG12 7271   8.131  10.435   5.444
  480ILE     CD 7272   7.942  10.491   5.386
  480ILE    HD1 7273   7.969  10.585   5.363
  480ILE    HD2 7274   7.873  10.460   5.321
  480ILE    HD3 7275   7.905  10.489   5.479
  480ILE      C 7276   7.910  10.115   5.584
  480ILE      O 7277   7.787  10.108   5.593
  481MET      N 7278   7.987  10.008   5.599
  481MET      H 7279   8.087  10.018   5.607
  481MET     CA 7280   7.925   9.876   5.603
  481MET     HA 7281   7.855   9.877   5.532
  481MET     CB 7282   8.026   9.768   5.570
  481MET    HB1 7283   8.090   9.757   5.646
  481MET    HB2 7284   8.077   9.793   5.487
  481MET     CG 7285   7.953   9.640   5.547
  481MET    HG1 7286   7.884   9.668   5.480
  481MET    HG2 7287   7.910   9.626   5.636
  481MET     SD 7288   8.036   9.493   5.493
  481MET     CE 7289   7.892   9.388   5.500
  481MET    HE1 7290   7.917   9.296   5.472
  481MET    HE2 7291   7.857   9.386   5.594
  481MET    HE3 7292   7.822   9.424   5.438
  481MET      C 7293   7.859   9.851   5.738
  481MET      O 7294   7.753   9.789   5.746
  482ILE      N 7295   7.918   9.905   5.844
  482ILE      H 7296   8.003   9.958   5.834
  482ILE     CA 7297   7.858   9.886   5.975
  482ILE     HA 7298   7.834   9.789   5.980
  482ILE     CB 7299   7.960   9.919   6.086
  482ILE     HB 7300   8.047   9.877   6.060
  482ILE    CG2 7301   7.983  10.065   6.101
  482ILE   HG21 7302   8.050  10.081   6.174
  482ILE   HG22 7303   8.019  10.102   6.015
  482ILE   HG23 7304   7.897  10.110   6.124
  482ILE    CG1 7305   7.912   9.867   6.220
  482ILE   HG11 7306   7.882   9.773   6.210
  482ILE   HG12 7307   7.836   9.923   6.252
  482ILE     CD 7308   8.019   9.871   6.322
  482ILE    HD1 7309   7.984   9.836   6.409
  482ILE    HD2 7310   8.096   9.815   6.292
  482ILE    HD3 7311   8.050   9.966   6.334
  482ILE      C 7312   7.730   9.968   5.988
  482ILE      O 7313   7.639   9.930   6.062
  483GLN      N 7314   7.717  10.076   5.911
  483GLN      H 7315   7.797  10.115   5.865
  483GLN     CA 7316   7.586  10.137   5.894
  483GLN     HA 7317   7.553  10.149   5.987
  483GLN     CB 7318   7.596  10.271   5.823
  483GLN    HB1 7319   7.646  10.260   5.737
  483GLN    HB2 7320   7.645  10.336   5.881
  483GLN     CG 7321   7.459  10.326   5.793
  483GLN    HG1 7322   7.419  10.360   5.878
  483GLN    HG2 7323   7.403  10.253   5.756
  483GLN     CD 7324   7.459  10.438   5.695
  483GLN    OE1 7325   7.564  10.489   5.656
  483GLN    NE2 7326   7.340  10.472   5.647
  483GLN   HE21 7327   7.259  10.423   5.677
  483GLN   HE22 7328   7.333  10.547   5.581
  483GLN      C 7329   7.494  10.047   5.813
  483GLN      O 7330   7.380  10.024   5.852
  484LYS      N 7331   7.547   9.993   5.703
  484LYS      H 7332   7.645  10.005   5.686
  484LYS     CA 7333   7.468   9.918   5.606
  484LYS     HA 7334   7.392   9.977   5.579
  484LYS     CB 7335   7.558   9.884   5.487
  484LYS    HB1 7336   7.631   9.824   5.519
  484LYS    HB2 7337   7.598   9.969   5.453
  484LYS     CG 7338   7.491   9.816   5.371
  484LYS    HG1 7339   7.440   9.737   5.404
  484LYS    HG2 7340   7.561   9.786   5.306
  484LYS     CD 7341   7.397   9.910   5.302
  484LYS    HD1 7342   7.448   9.992   5.274
  484LYS    HD2 7343   7.325   9.936   5.366
  484LYS     CE 7344   7.336   9.844   5.180
  484LYS    HE1 7345   7.292   9.759   5.208
  484LYS    HE2 7346   7.409   9.824   5.114
  484LYS     NZ 7347   7.235   9.930   5.114
  484LYS    HZ1 7348   7.198   9.883   5.034
  484LYS    HZ2 7349   7.162   9.950   5.178
  484LYS    HZ3 7350   7.278  10.016   5.085
  484LYS      C 7351   7.410   9.792   5.667
  484LYS      O 7352   7.306   9.742   5.621
  485MET      N 7353   7.470   9.744   5.774
  485MET      H 7354   7.545   9.796   5.816
  485MET     CA 7355   7.431   9.618   5.833
  485MET     HA 7356   7.363   9.578   5.772
  485MET     CB 7357   7.556   9.532   5.844
  485MET    HB1 7358   7.613   9.567   5.919
  485MET    HB2 7359   7.607   9.539   5.758
  485MET     CG 7360   7.532   9.388   5.870
  485MET    HG1 7361   7.598   9.339   5.813
  485MET    HG2 7362   7.440   9.370   5.837
  485MET     SD 7363   7.552   9.353   6.043
  485MET     CE 7364   7.728   9.382   6.056
  485MET    HE1 7365   7.758   9.367   6.150
  485MET    HE2 7366   7.777   9.320   5.995
  485MET    HE3 7367   7.749   9.477   6.030
  485MET      C 7368   7.361   9.633   5.966
  485MET      O 7369   7.287   9.543   6.006
  486ILE      N 7370   7.377   9.747   6.035
  486ILE      H 7371   7.442   9.816   6.002
  486ILE     CA 7372   7.302   9.773   6.157
  486ILE     HA 7373   7.309   9.690   6.212
  486ILE     CB 7374   7.363   9.888   6.240
  486ILE     HB 7375   7.461   9.869   6.247
  486ILE    CG2 7376   7.342  10.022   6.175
  486ILE   HG21 7377   7.383  10.094   6.232
  486ILE   HG22 7378   7.386  10.023   6.085
  486ILE   HG23 7379   7.244  10.040   6.165
  486ILE    CG1 7380   7.300   9.897   6.378
  486ILE   HG11 7381   7.202   9.912   6.368
  486ILE   HG12 7382   7.341   9.974   6.428
  486ILE     CD 7383   7.319   9.776   6.459
  486ILE    HD1 7384   7.276   9.789   6.548
  486ILE    HD2 7385   7.278   9.698   6.412
  486ILE    HD3 7386   7.417   9.760   6.472
  486ILE      C 7387   7.157   9.799   6.121
  486ILE      O 7388   7.066   9.775   6.200
  487PHE      N 7389   7.133   9.845   5.999
  487PHE      H 7390   7.210   9.870   5.940
  487PHE     CA 7391   6.997   9.860   5.951
  487PHE     HA 7392   6.937   9.854   6.030
  487PHE     CB 7393   6.974   9.997   5.888
  487PHE    HB1 7394   6.886   9.997   5.842
  487PHE    HB2 7395   7.046  10.015   5.821
  487PHE     CG 7396   6.975  10.109   5.985
  487PHE    CD1 7397   6.966  10.085   6.121
  487PHE    HD1 7398   6.959   9.991   6.154
  487PHE    CE1 7399   6.967  10.188   6.211
  487PHE    HE1 7400   6.962  10.169   6.309
  487PHE     CZ 7401   6.976  10.318   6.166
  487PHE     HZ 7402   6.977  10.394   6.231
  487PHE    CE2 7403   6.984  10.343   6.031
  487PHE    HE2 7404   6.990  10.437   5.998
  487PHE    CD2 7405   6.984  10.240   5.942
  487PHE    HD2 7406   6.991  10.260   5.844
  487PHE      C 7407   6.970   9.747   5.854
  487PHE      O 7408   7.063   9.690   5.795
  488GLY      N 7409   6.844   9.714   5.838
  488GLY      H 7410   6.769   9.767   5.877
  488GLY     CA 7411   6.824   9.596   5.761
  488GLY    HA1 7412   6.888   9.598   5.684
  488GLY    HA2 7413   6.731   9.597   5.727
  488GLY      C 7414   6.848   9.473   5.847
  488GLY      O 7415   6.767   9.435   5.931
  489ASP      N 7416   6.965   9.414   5.824
  489ASP      H 7417   7.035   9.466   5.774
  489ASP     CA 7418   6.998   9.279   5.868
  489ASP     HA 7419   6.925   9.224   5.829
  489ASP     CB 7420   7.134   9.240   5.814
  489ASP    HB1 7421   7.162   9.154   5.855
  489ASP    HB2 7422   7.201   9.311   5.838
  489ASP     CG 7423   7.132   9.224   5.665
  489ASP    OD1 7424   7.022   9.197   5.612
  489ASP    OD2 7425   7.238   9.237   5.601
  489ASP      C 7426   6.995   9.258   6.019
  489ASP      O 7427   6.939   9.158   6.066
  490LEU      N 7428   7.054   9.349   6.095
  490LEU      H 7429   7.103   9.426   6.053
  490LEU     CA 7430   7.048   9.337   6.240
  490LEU     HA 7431   7.070   9.242   6.261
  490LEU     CB 7432   7.151   9.431   6.305
  490LEU    HB1 7433   7.119   9.525   6.291
  490LEU    HB2 7434   7.238   9.418   6.256
  490LEU     CG 7435   7.183   9.418   6.454
  490LEU     HG 7436   7.273   9.460   6.467
  490LEU    CD1 7437   7.089   9.493   6.549
  490LEU   HD11 7438   7.119   9.478   6.644
  490LEU   HD12 7439   7.092   9.591   6.528
  490LEU   HD13 7440   6.996   9.459   6.537
  490LEU    CD2 7441   7.186   9.273   6.490
  490LEU   HD21 7442   7.207   9.263   6.587
  490LEU   HD22 7443   7.097   9.232   6.471
  490LEU   HD23 7444   7.257   9.227   6.436
  490LEU      C 7445   6.908   9.367   6.290
  490LEU      O 7446   6.862   9.309   6.389
  491MET      N 7447   6.840   9.460   6.223
  491MET      H 7448   6.883   9.504   6.143
  491MET     CA 7449   6.706   9.500   6.263
  491MET     HA 7450   6.710   9.521   6.361
  491MET     CB 7451   6.663   9.624   6.188
  491MET    HB1 7452   6.639   9.598   6.095
  491MET    HB2 7453   6.740   9.689   6.186
  491MET     CG 7454   6.545   9.693   6.250
  491MET    HG1 7455   6.474   9.624   6.259
  491MET    HG2 7456   6.516   9.763   6.184
  491MET     SD 7457   6.596   9.762   6.408
  491MET     CE 7458   6.440   9.775   6.494
  491MET    HE1 7459   6.456   9.813   6.585
  491MET    HE2 7460   6.379   9.835   6.443
  491MET    HE3 7461   6.399   9.685   6.502
  491MET      C 7462   6.610   9.386   6.236
  491MET      O 7463   6.523   9.355   6.318
  492ARG      N 7464   6.628   9.319   6.122
  492ARG      H 7465   6.703   9.345   6.060
  492ARG     CA 7466   6.540   9.209   6.088
  492ARG     HA 7467   6.450   9.240   6.117
  492ARG     CB 7468   6.543   9.182   5.939
  492ARG    HB1 7469   6.534   9.270   5.891
  492ARG    HB2 7470   6.466   9.124   5.916
  492ARG     CG 7471   6.667   9.115   5.888
  492ARG    HG1 7472   6.672   9.022   5.923
  492ARG    HG2 7473   6.748   9.166   5.918
  492ARG     CD 7474   6.659   9.114   5.738
  492ARG    HD1 7475   6.664   9.209   5.705
  492ARG    HD2 7476   6.572   9.073   5.711
  492ARG     NE 7477   6.764   9.040   5.670
  492ARG     HE 7478   6.838   9.000   5.725
  492ARG     CZ 7479   6.767   9.023   5.538
  492ARG    NH1 7480   6.864   8.954   5.480
  492ARG   HH11 7481   6.937   8.914   5.536
  492ARG   HH12 7482   6.865   8.943   5.381
  492ARG    NH2 7483   6.671   9.075   5.464
  492ARG   HH21 7484   6.597   9.127   5.507
  492ARG   HH22 7485   6.673   9.063   5.365
  492ARG      C 7486   6.575   9.083   6.163
  492ARG      O 7487   6.503   8.983   6.152
  493PHE      N 7488   6.686   9.082   6.236
  493PHE      H 7489   6.750   9.159   6.232
  493PHE     CA 7490   6.713   8.968   6.321
  493PHE     HA 7491   6.663   8.891   6.282
  493PHE     CB 7492   6.862   8.941   6.321
  493PHE    HB1 7493   6.909   9.016   6.369
  493PHE    HB2 7494   6.894   8.938   6.226
  493PHE     CG 7495   6.900   8.813   6.387
  493PHE    CD1 7496   6.876   8.693   6.324
  493PHE    HD1 7497   6.832   8.692   6.234
  493PHE    CE1 7498   6.913   8.576   6.384
  493PHE    HE1 7499   6.897   8.489   6.338
  493PHE     CZ 7500   6.972   8.578   6.507
  493PHE     HZ 7501   6.997   8.492   6.552
  493PHE    CE2 7502   6.997   8.696   6.569
  493PHE    HE2 7503   7.042   8.697   6.658
  493PHE    CD2 7504   6.961   8.813   6.510
  493PHE    HD2 7505   6.980   8.900   6.557
  493PHE      C 7506   6.664   8.993   6.462
  493PHE      O 7507   6.650   8.899   6.541
  494CYS      N 7508   6.632   9.118   6.494
  494CYS      H 7509   6.628   9.188   6.423
  494CYS     CA 7510   6.604   9.153   6.633
  494CYS     HA 7511   6.668   9.100   6.688
  494CYS     CB 7512   6.627   9.302   6.654
  494CYS    HB1 7513   6.561   9.346   6.593
  494CYS    HB2 7514   6.720   9.318   6.620
  494CYS     SG 7515   6.608   9.357   6.825
  494CYS     HG 7516   6.625   9.456   6.830
  494CYS      C 7517   6.463   9.114   6.673
  494CYS      O 7518   6.439   9.075   6.787
  495TRP      N 7519   6.367   9.126   6.580
  495TRP      H 7520   6.389   9.162   6.489
  495TRP     CA 7521   6.231   9.086   6.614
  495TRP     HA 7522   6.213   9.133   6.701
  495TRP     CB 7523   6.131   9.131   6.507
  495TRP    HB1 7524   6.050   9.074   6.513
  495TRP    HB2 7525   6.173   9.121   6.417
  495TRP     CG 7526   6.088   9.272   6.520
  495TRP    CD1 7527   5.999   9.321   6.609
  495TRP    HD1 7528   5.953   9.267   6.679
  495TRP    NE1 7529   5.981   9.455   6.589
  495TRP    HE1 7530   5.923   9.515   6.644
  495TRP    CE2 7531   6.057   9.494   6.482
  495TRP    CZ2 7532   6.071   9.619   6.424
  495TRP    HZ2 7533   6.022   9.699   6.459
  495TRP    CH2 7534   6.156   9.628   6.317
  495TRP    HH2 7535   6.169   9.717   6.273
  495TRP    CZ3 7536   6.225   9.518   6.268
  495TRP    HZ3 7537   6.287   9.529   6.190
  495TRP    CE3 7538   6.210   9.393   6.326
  495TRP    HE3 7539   6.260   9.314   6.290
  495TRP    CD2 7540   6.125   9.380   6.435
  495TRP      C 7541   6.221   8.936   6.634
  495TRP      O 7542   6.148   8.889   6.721
  496LEU      N 7543   6.296   8.859   6.556
  496LEU      H 7544   6.355   8.900   6.486
  496LEU     CA 7545   6.292   8.714   6.574
  496LEU     HA 7546   6.196   8.690   6.584
  496LEU     CB 7547   6.348   8.643   6.452
  496LEU    HB1 7548   6.394   8.559   6.482
  496LEU    HB2 7549   6.414   8.703   6.407
  496LEU     CG 7550   6.239   8.607   6.353
  496LEU     HG 7551   6.163   8.570   6.405
  496LEU    CD1 7552   6.183   8.726   6.276
  496LEU   HD11 7553   6.112   8.695   6.213
  496LEU   HD12 7554   6.144   8.792   6.340
  496LEU   HD13 7555   6.257   8.770   6.224
  496LEU    CD2 7556   6.292   8.503   6.259
  496LEU   HD21 7557   6.221   8.479   6.193
  496LEU   HD22 7558   6.372   8.540   6.210
  496LEU   HD23 7559   6.319   8.422   6.311
  496LEU      C 7560   6.365   8.673   6.700
  496LEU      O 7561   6.340   8.565   6.755
  497MET      N 7562   6.456   8.756   6.748
  497MET      H 7563   6.497   8.827   6.690
  497MET     CA 7564   6.494   8.741   6.886
  497MET     HA 7565   6.519   8.645   6.892
  497MET     CB 7566   6.609   8.833   6.923
  497MET    HB1 7567   6.617   8.837   7.023
  497MET    HB2 7568   6.590   8.925   6.888
  497MET     CG 7569   6.741   8.794   6.871
  497MET    HG1 7570   6.736   8.799   6.771
  497MET    HG2 7571   6.757   8.699   6.899
  497MET     SD 7572   6.856   8.910   6.943
  497MET     CE 7573   7.007   8.841   6.887
  497MET    HE1 7574   7.084   8.897   6.920
  497MET    HE2 7575   7.016   8.748   6.922
  497MET    HE3 7576   7.008   8.840   6.787
  497MET      C 7577   6.381   8.773   6.979
  497MET      O 7578   6.351   8.693   7.068
  498ALA      N 7579   6.314   8.885   6.954
  498ALA      H 7580   6.320   8.925   6.862
  498ALA     CA 7581   6.233   8.952   7.054
  498ALA     HA 7582   6.296   8.960   7.132
  498ALA     CB 7583   6.187   9.088   7.003
  498ALA    HB1 7584   6.132   9.133   7.073
  498ALA    HB2 7585   6.267   9.145   6.983
  498ALA    HB3 7586   6.133   9.076   6.920
  498ALA      C 7587   6.112   8.873   7.098
  498ALA      O 7588   6.050   8.908   7.198
  499VAL      N 7589   6.078   8.766   7.028
  499VAL      H 7590   6.132   8.743   6.947
  499VAL     CA 7591   5.967   8.683   7.065
  499VAL     HA 7592   5.918   8.735   7.135
  499VAL     CB 7593   5.876   8.661   6.943
  499VAL     HB 7594   5.835   8.748   6.914
  499VAL    CG1 7595   5.953   8.606   6.825
  499VAL   HG11 7596   5.891   8.593   6.748
  499VAL   HG12 7597   6.026   8.671   6.799
  499VAL   HG13 7598   5.994   8.519   6.850
  499VAL    CG2 7599   5.767   8.571   6.980
  499VAL   HG21 7600   5.708   8.557   6.901
  499VAL   HG22 7601   5.805   8.484   7.010
  499VAL   HG23 7602   5.715   8.612   7.055
  499VAL      C 7603   6.013   8.553   7.130
  499VAL      O 7604   5.957   8.510   7.230
  500VAL      N 7605   6.120   8.491   7.078
  500VAL      H 7606   6.167   8.531   6.999
  500VAL     CA 7607   6.169   8.366   7.135
  500VAL     HA 7608   6.091   8.305   7.143
  500VAL     CB 7609   6.274   8.303   7.043
  500VAL     HB 7610   6.352   8.365   7.035
  500VAL    CG1 7611   6.324   8.172   7.100
  500VAL   HG11 7612   6.393   8.133   7.038
  500VAL   HG12 7613   6.366   8.188   7.190
  500VAL   HG13 7614   6.248   8.109   7.110
  500VAL    CG2 7615   6.217   8.282   6.906
  500VAL   HG21 7616   6.287   8.241   6.847
  500VAL   HG22 7617   6.138   8.221   6.912
  500VAL   HG23 7618   6.189   8.370   6.868
  500VAL      C 7619   6.226   8.393   7.272
  500VAL      O 7620   6.210   8.314   7.366
  501ILE      N 7621   6.281   8.512   7.288
  501ILE      H 7622   6.291   8.574   7.210
  501ILE     CA 7623   6.328   8.554   7.418
  501ILE     HA 7624   6.377   8.476   7.458
  501ILE     CB 7625   6.423   8.673   7.401
  501ILE     HB 7626   6.480   8.654   7.321
  501ILE    CG2 7627   6.348   8.802   7.378
  501ILE   HG21 7628   6.414   8.877   7.367
  501ILE   HG22 7629   6.293   8.794   7.295
  501ILE   HG23 7630   6.289   8.821   7.456
  501ILE    CG1 7631   6.511   8.690   7.522
  501ILE   HG11 7632   6.548   8.602   7.551
  501ILE   HG12 7633   6.460   8.731   7.597
  501ILE     CD 7634   6.622   8.777   7.490
  501ILE    HD1 7635   6.681   8.788   7.571
  501ILE    HD2 7636   6.676   8.737   7.416
  501ILE    HD3 7637   6.588   8.867   7.462
  501ILE      C 7638   6.211   8.587   7.509
  501ILE      O 7639   6.224   8.588   7.631
  502LEU      N 7640   6.093   8.609   7.452
  502LEU      H 7641   6.079   8.590   7.355
  502LEU     CA 7642   5.985   8.661   7.534
  502LEU     HA 7643   6.029   8.715   7.607
  502LEU     CB 7644   5.896   8.752   7.452
  502LEU    HB1 7645   5.841   8.695   7.391
  502LEU    HB2 7646   5.955   8.812   7.398
  502LEU     CG 7647   5.802   8.839   7.532
  502LEU     HG 7648   5.737   8.783   7.583
  502LEU    CD1 7649   5.883   8.921   7.627
  502LEU   HD11 7650   5.823   8.980   7.681
  502LEU   HD12 7651   5.934   8.861   7.688
  502LEU   HD13 7652   5.947   8.978   7.576
  502LEU    CD2 7653   5.728   8.930   7.439
  502LEU   HD21 7654   5.666   8.988   7.492
  502LEU   HD22 7655   5.794   8.988   7.390
  502LEU   HD23 7656   5.676   8.876   7.374
  502LEU      C 7657   5.906   8.548   7.597
  502LEU      O 7658   5.855   8.561   7.709
  503GLY      N 7659   5.896   8.435   7.528
  503GLY      H 7660   5.934   8.429   7.435
  503GLY     CA 7661   5.831   8.321   7.588
  503GLY    HA1 7662   5.811   8.256   7.516
  503GLY    HA2 7663   5.746   8.353   7.630
  503GLY      C 7664   5.920   8.257   7.692
  503GLY      O 7665   5.880   8.236   7.807
  504PHE      N 7666   6.044   8.229   7.651
  504PHE      H 7667   6.074   8.262   7.561
  504PHE     CA 7668   6.137   8.153   7.733
  504PHE     HA 7669   6.089   8.070   7.760
  504PHE     CB 7670   6.259   8.119   7.650
  504PHE    HB1 7671   6.339   8.115   7.710
  504PHE    HB2 7672   6.273   8.191   7.582
  504PHE     CG 7673   6.247   7.989   7.579
  504PHE    CD1 7674   6.177   7.886   7.636
  504PHE    HD1 7675   6.134   7.900   7.725
  504PHE    CE1 7676   6.166   7.765   7.573
  504PHE    HE1 7677   6.120   7.689   7.618
  504PHE     CZ 7678   6.219   7.749   7.448
  504PHE     HZ 7679   6.209   7.662   7.400
  504PHE    CE2 7680   6.286   7.852   7.388
  504PHE    HE2 7681   6.326   7.840   7.297
  504PHE    CD2 7682   6.298   7.972   7.453
  504PHE    HD2 7683   6.345   8.048   7.408
  504PHE      C 7684   6.175   8.226   7.861
  504PHE      O 7685   6.200   8.162   7.963
  505ALA      N 7686   6.181   8.359   7.857
  505ALA      H 7687   6.174   8.408   7.770
  505ALA     CA 7688   6.199   8.431   7.982
  505ALA     HA 7689   6.277   8.388   8.028
  505ALA     CB 7690   6.229   8.578   7.955
  505ALA    HB1 7691   6.242   8.626   8.042
  505ALA    HB2 7692   6.313   8.586   7.901
  505ALA    HB3 7693   6.153   8.619   7.905
  505ALA      C 7694   6.075   8.419   8.068
  505ALA      O 7695   6.086   8.396   8.190
  506SER      N 7696   5.958   8.428   8.007
  506SER      H 7697   5.954   8.445   7.908
  506SER     CA 7698   5.836   8.414   8.084
  506SER     HA 7699   5.846   8.473   8.164
  506SER     CB 7700   5.718   8.459   8.001
  506SER    HB1 7701   5.710   8.404   7.918
  506SER    HB2 7702   5.728   8.556   7.976
  506SER     OG 7703   5.599   8.445   8.075
  506SER     HG 7704   5.522   8.475   8.019
  506SER      C 7705   5.818   8.271   8.129
  506SER      O 7706   5.755   8.246   8.232
  507ALA      N 7707   5.874   8.176   8.056
  507ALA      H 7708   5.925   8.200   7.973
  507ALA     CA 7709   5.862   8.037   8.097
  507ALA     HA 7710   5.766   8.025   8.120
  507ALA     CB 7711   5.904   7.945   7.983
  507ALA    HB1 7712   5.896   7.850   8.012
  507ALA    HB2 7713   5.846   7.961   7.904
  507ALA    HB3 7714   5.999   7.964   7.958
  507ALA      C 7715   5.946   8.008   8.219
  507ALA      O 7716   5.901   7.936   8.309
  508PHE      N 7717   6.067   8.062   8.225
  508PHE      H 7718   6.101   8.119   8.150
  508PHE     CA 7719   6.151   8.039   8.341
  508PHE     HA 7720   6.150   7.940   8.354
  508PHE     CB 7721   6.293   8.087   8.315
  508PHE    HB1 7722   6.342   8.091   8.402
  508PHE    HB2 7723   6.289   8.179   8.275
  508PHE     CG 7724   6.371   7.999   8.222
  508PHE    CD1 7725   6.330   7.870   8.196
  508PHE    HD1 7726   6.248   7.835   8.239
  508PHE    CE1 7727   6.402   7.790   8.111
  508PHE    HE1 7728   6.372   7.697   8.093
  508PHE     CZ 7729   6.515   7.838   8.051
  508PHE     HZ 7730   6.568   7.780   7.989
  508PHE    CE2 7731   6.556   7.967   8.076
  508PHE    HE2 7732   6.639   8.003   8.032
  508PHE    CD2 7733   6.484   8.047   8.161
  508PHE    HD2 7734   6.515   8.141   8.179
  508PHE      C 7735   6.095   8.108   8.464
  508PHE      O 7736   6.117   8.061   8.576
  509TYR      N 7737   6.022   8.217   8.446
  509TYR      H 7738   6.005   8.251   8.353
  509TYR     CA 7739   5.967   8.288   8.560
  509TYR     HA 7740   6.045   8.299   8.623
  509TYR     CB 7741   5.913   8.423   8.516
  509TYR    HB1 7742   5.840   8.409   8.449
  509TYR    HB2 7743   5.987   8.476   8.474
  509TYR     CG 7744   5.858   8.503   8.630
  509TYR    CD1 7745   5.943   8.558   8.724
  509TYR    HD1 7746   6.042   8.545   8.716
  509TYR    CE1 7747   5.893   8.631   8.829
  509TYR    HE1 7748   5.955   8.671   8.897
  509TYR     CZ 7749   5.758   8.649   8.840
  509TYR     OH 7750   5.707   8.722   8.945
  509TYR     HH 7751   5.608   8.726   8.938
  509TYR    CE2 7752   5.672   8.596   8.748
  509TYR    HE2 7753   5.574   8.610   8.757
  509TYR    CD2 7754   5.723   8.523   8.643
  509TYR    HD2 7755   5.661   8.484   8.575
  509TYR      C 7756   5.858   8.209   8.630
  509TYR      O 7757   5.841   8.223   8.751
  510ILE      N 7758   5.786   8.124   8.557
  510ILE      H 7759   5.795   8.124   8.457
  510ILE     CA 7760   5.695   8.032   8.623
  510ILE     HA 7761   5.645   8.087   8.689
  510ILE     CB 7762   5.599   7.969   8.521
  510ILE     HB 7763   5.651   7.918   8.452
  510ILE    CG2 7764   5.505   7.874   8.590
  510ILE   HG21 7765   5.443   7.834   8.523
  510ILE   HG22 7766   5.558   7.802   8.635
  510ILE   HG23 7767   5.452   7.924   8.659
  510ILE    CG1 7768   5.520   8.078   8.453
  510ILE   HG11 7769   5.457   8.036   8.388
  510ILE   HG12 7770   5.584   8.138   8.404
  510ILE     CD 7771   5.441   8.161   8.549
  510ILE    HD1 7772   5.391   8.232   8.499
  510ILE    HD2 7773   5.377   8.103   8.598
  510ILE    HD3 7774   5.503   8.205   8.614
  510ILE      C 7775   5.772   7.925   8.697
  510ILE      O 7776   5.742   7.892   8.812
  511ILE      N 7777   5.875   7.871   8.633
  511ILE      H 7778   5.913   7.915   8.551
  511ILE     CA 7779   5.932   7.748   8.683
  511ILE     HA 7780   5.857   7.694   8.720
  511ILE     CB 7781   5.998   7.675   8.565
  511ILE     HB 7782   5.948   7.692   8.480
  511ILE    CG2 7783   6.136   7.727   8.544
  511ILE   HG21 7784   6.179   7.679   8.467
  511ILE   HG22 7785   6.133   7.825   8.524
  511ILE   HG23 7786   6.191   7.712   8.627
  511ILE    CG1 7787   5.999   7.526   8.591
  511ILE   HG11 7788   6.050   7.508   8.675
  511ILE   HG12 7789   6.044   7.480   8.514
  511ILE     CD 7790   5.861   7.470   8.606
  511ILE    HD1 7791   5.867   7.372   8.623
  511ILE    HD2 7792   5.816   7.515   8.683
  511ILE    HD3 7793   5.810   7.487   8.522
  511ILE      C 7794   6.025   7.772   8.801
  511ILE      O 7795   6.067   7.677   8.868
  512PHE      N 7796   6.057   7.898   8.829
  512PHE      H 7797   6.037   7.970   8.762
  512PHE     CA 7798   6.120   7.935   8.954
  512PHE     HA 7799   6.133   7.848   9.001
  512PHE     CB 7800   6.253   8.004   8.929
  512PHE    HB1 7801   6.282   8.051   9.012
  512PHE    HB2 7802   6.243   8.071   8.855
  512PHE     CG 7803   6.360   7.910   8.890
  512PHE    CD1 7804   6.428   7.841   8.987
  512PHE    HD1 7805   6.405   7.855   9.083
  512PHE    CE1 7806   6.527   7.753   8.953
  512PHE    HE1 7807   6.577   7.704   9.024
  512PHE     CZ 7808   6.558   7.733   8.821
  512PHE     HZ 7809   6.631   7.669   8.796
  512PHE    CE2 7810   6.489   7.801   8.723
  512PHE    HE2 7811   6.512   7.787   8.627
  512PHE    CD2 7812   6.390   7.888   8.758
  512PHE    HD2 7813   6.339   7.936   8.687
  512PHE      C 7814   6.032   8.025   9.038
  512PHE      O 7815   6.083   8.101   9.120
  513GLN      N 7816   5.901   8.020   9.018
  513GLN      H 7817   5.864   7.966   8.943
  513GLN     CA 7818   5.812   8.093   9.106
  513GLN     HA 7819   5.849   8.186   9.110
  513GLN     CB 7820   5.671   8.094   9.049
  513GLN    HB1 7821   5.634   8.002   9.057
  513GLN    HB2 7822   5.677   8.120   8.953
  513GLN     CG 7823   5.576   8.188   9.117
  513GLN    HG1 7824   5.575   8.168   9.215
  513GLN    HG2 7825   5.485   8.175   9.079
  513GLN     CD 7826   5.617   8.331   9.097
  513GLN    OE1 7827   5.673   8.394   9.186
  513GLN    NE2 7828   5.591   8.383   8.978
  513GLN   HE21 7829   5.547   8.328   8.908
  513GLN   HE22 7830   5.616   8.478   8.958
  513GLN      C 7831   5.812   8.032   9.245
  513GLN      O 7832   5.795   8.102   9.345
  514THR      N 7833   5.834   7.901   9.253
  514THR      H 7834   5.863   7.851   9.171
  514THR     CA 7835   5.818   7.830   9.378
  514THR     HA 7836   5.745   7.876   9.427
  514THR     CB 7837   5.781   7.686   9.347
  514THR     HB 7838   5.860   7.639   9.307
  514THR    CG2 7839   5.734   7.613   9.471
  514THR   HG21 7840   5.711   7.519   9.447
  514THR   HG22 7841   5.807   7.613   9.539
  514THR   HG23 7842   5.654   7.659   9.508
  514THR    OG1 7843   5.673   7.686   9.253
  514THR    HG1 7844   5.648   7.592   9.232
  514THR      C 7845   5.945   7.837   9.463
  514THR      O 7846   5.938   7.834   9.586
  515GLU      N 7847   6.060   7.851   9.399
  515GLU      H 7848   6.058   7.872   9.301
  515GLU     CA 7849   6.189   7.838   9.464
  515GLU     HA 7850   6.182   7.757   9.522
  515GLU     CB 7851   6.296   7.821   9.358
  515GLU    HB1 7852   6.386   7.826   9.402
  515GLU    HB2 7853   6.288   7.895   9.291
  515GLU     CG 7854   6.285   7.690   9.286
  515GLU    HG1 7855   6.343   7.693   9.204
  515GLU    HG2 7856   6.190   7.676   9.260
  515GLU     CD 7857   6.330   7.576   9.373
  515GLU    OE1 7858   6.428   7.596   9.447
  515GLU    OE2 7859   6.269   7.467   9.368
  515GLU      C 7860   6.222   7.958   9.552
  515GLU      O 7861   6.171   8.068   9.532
  516ASP      N 7862   6.308   7.934   9.650
  516ASP      H 7863   6.331   7.840   9.674
  516ASP     CA 7864   6.370   8.043   9.724
  516ASP     HA 7865   6.299   8.108   9.749
  516ASP     CB 7866   6.435   7.990   9.851
  516ASP    HB1 7867   6.508   7.927   9.825
  516ASP    HB2 7868   6.366   7.941   9.904
  516ASP     CG 7869   6.495   8.099   9.940
  516ASP    OD1 7870   6.488   8.220   9.911
  516ASP    OD2 7871   6.553   8.061  10.043
  516ASP      C 7872   6.475   8.107   9.634
  516ASP      O 7873   6.569   8.039   9.593
  517PRO      N 7874   6.465   8.236   9.604
  517PRO     CD 7875   6.353   8.327   9.635
  517PRO    HD1 7876   6.333   8.326   9.733
  517PRO    HD2 7877   6.272   8.302   9.583
  517PRO     CG 7878   6.405   8.460   9.592
  517PRO    HG1 7879   6.454   8.505   9.667
  517PRO    HG2 7880   6.331   8.519   9.561
  517PRO     CB 7881   6.497   8.433   9.482
  517PRO    HB1 7882   6.564   8.508   9.474
  517PRO    HB2 7883   6.446   8.425   9.396
  517PRO     CA 7884   6.565   8.301   9.519
  517PRO     HA 7885   6.588   8.240   9.443
  517PRO      C 7886   6.699   8.326   9.585
  517PRO      O 7887   6.787   8.382   9.518
  518GLU      N 7888   6.719   8.289   9.711
  518GLU      H 7889   6.644   8.254   9.766
  518GLU     CA 7890   6.852   8.300   9.769
  518GLU     HA 7891   6.879   8.394   9.749
  518GLU     CB 7892   6.849   8.276   9.919
  518GLU    HB1 7893   6.943   8.262   9.951
  518GLU    HB2 7894   6.795   8.194   9.938
  518GLU     CG 7895   6.789   8.391   9.995
  518GLU    HG1 7896   6.693   8.400   9.969
  518GLU    HG2 7897   6.839   8.475   9.971
  518GLU     CD 7898   6.798   8.370  10.144
  518GLU    OE1 7899   6.835   8.259  10.187
  518GLU    OE2 7900   6.770   8.466  10.219
  518GLU      C 7901   6.951   8.205   9.705
  518GLU      O 7902   7.072   8.230   9.709
  519GLU      N 7903   6.904   8.096   9.646
  519GLU      H 7904   6.815   8.062   9.674
  519GLU     CA 7905   6.976   8.025   9.544
  519GLU     HA 7906   7.071   8.058   9.546
  519GLU     CB 7907   6.977   7.876   9.571
  519GLU    HB1 7908   7.033   7.831   9.502
  519GLU    HB2 7909   6.884   7.841   9.566
  519GLU     CG 7910   7.033   7.845   9.706
  519GLU    HG1 7911   7.025   7.747   9.722
  519GLU    HG2 7912   6.981   7.895   9.775
  519GLU     CD 7913   7.177   7.884   9.718
  519GLU    OE1 7914   7.252   7.869   9.619
  519GLU    OE2 7915   7.216   7.932   9.826
  519GLU      C 7916   6.907   8.054   9.412
  519GLU      O 7917   6.784   8.067   9.409
  520LEU      N 7918   6.986   8.068   9.306
  520LEU      H 7919   7.085   8.055   9.319
  520LEU     CA 7920   6.939   8.101   9.171
  520LEU     HA 7921   7.022   8.116   9.117
  520LEU     CB 7922   6.860   7.985   9.111
  520LEU    HB1 7923   6.826   8.011   9.021
  520LEU    HB2 7924   6.784   7.962   9.171
  520LEU     CG 7925   6.951   7.865   9.097
  520LEU     HG 7926   6.995   7.844   9.185
  520LEU    CD1 7927   6.870   7.745   9.055
  520LEU   HD11 7928   6.931   7.666   9.046
  520LEU   HD12 7929   6.801   7.726   9.124
  520LEU   HD13 7930   6.826   7.764   8.967
  520LEU    CD2 7931   7.059   7.896   8.995
  520LEU   HD21 7932   7.120   7.817   8.985
  520LEU   HD22 7933   7.017   7.917   8.907
  520LEU   HD23 7934   7.113   7.975   9.026
  520LEU      C 7935   6.857   8.229   9.171
  520LEU      O 7936   6.738   8.230   9.143
  521GLY      N 7937   6.925   8.338   9.202
  521GLY      H 7938   7.023   8.331   9.225
  521GLY     CA 7939   6.860   8.468   9.203
  521GLY    HA1 7940   6.910   8.527   9.267
  521GLY    HA2 7941   6.767   8.455   9.236
  521GLY      C 7942   6.857   8.533   9.067
  521GLY      O 7943   6.850   8.656   9.056
  522HID      N 7944   6.867   8.452   8.963
  522HID      H 7945   6.889   8.356   8.978
  522HID     CA 7946   6.847   8.500   8.827
  522HID     HA 7947   6.912   8.575   8.813
  522HID     CB 7948   6.873   8.387   8.730
  522HID    HB1 7949   6.856   8.420   8.637
  522HID    HB2 7950   6.811   8.312   8.751
  522HID     CG 7951   7.013   8.334   8.735
  522HID    ND1 7952   7.052   8.232   8.818
  522HID    HD1 7953   6.993   8.184   8.882
  522HID    CE1 7954   7.180   8.207   8.800
  522HID    HE1 7955   7.235   8.140   8.850
  522HID    NE2 7956   7.225   8.286   8.704
  522HID    CD2 7957   7.122   8.366   8.660
  522HID    HD2 7958   7.127   8.435   8.587
  522HID      C 7959   6.706   8.551   8.808
  522HID      O 7960   6.683   8.647   8.734
  523PHE      N 7961   6.609   8.486   8.871
  523PHE      H 7962   6.632   8.429   8.950
  523PHE     CA 7963   6.471   8.496   8.827
  523PHE     HA 7964   6.470   8.567   8.756
  523PHE     CB 7965   6.425   8.362   8.772
  523PHE    HB1 7966   6.328   8.369   8.750
  523PHE    HB2 7967   6.439   8.293   8.843
  523PHE     CG 7968   6.497   8.317   8.649
  523PHE    CD1 7969   6.551   8.407   8.560
  523PHE    HD1 7970   6.541   8.505   8.576
  523PHE    CE1 7971   6.619   8.363   8.450
  523PHE    HE1 7972   6.658   8.429   8.386
  523PHE     CZ 7973   6.634   8.228   8.428
  523PHE     HZ 7974   6.684   8.196   8.347
  523PHE    CE2 7975   6.582   8.138   8.516
  523PHE    HE2 7976   6.593   8.040   8.500
  523PHE    CD2 7977   6.515   8.183   8.626
  523PHE    HD2 7978   6.479   8.117   8.691
  523PHE      C 7979   6.381   8.537   8.941
  523PHE      O 7980   6.272   8.482   8.958
  524TYR      N 7981   6.423   8.632   9.024
  524TYR      H 7982   6.507   8.684   9.005
  524TYR     CA 7983   6.343   8.657   9.143
  524TYR     HA 7984   6.311   8.566   9.169
  524TYR     CB 7985   6.428   8.718   9.254
  524TYR    HB1 7986   6.508   8.660   9.268
  524TYR    HB2 7987   6.374   8.721   9.338
  524TYR     CG 7988   6.478   8.857   9.228
  524TYR    CD1 7989   6.592   8.878   9.154
  524TYR    HD1 7990   6.642   8.800   9.116
  524TYR    CE1 7991   6.639   9.004   9.132
  524TYR    HE1 7992   6.721   9.019   9.076
  524TYR     CZ 7993   6.574   9.111   9.188
  524TYR     OH 7994   6.622   9.238   9.166
  524TYR     HH 7995   6.564   9.304   9.213
  524TYR    CE2 7996   6.462   9.093   9.264
  524TYR    HE2 7997   6.416   9.172   9.304
  524TYR    CD2 7998   6.414   8.966   9.285
  524TYR    HD2 7999   6.333   8.952   9.342
  524TYR      C 8000   6.222   8.745   9.115
  524TYR      O 8001   6.126   8.743   9.191
  525ASP      N 8002   6.225   8.821   9.006
  525ASP      H 8003   6.310   8.829   8.953
  525ASP     CA 8004   6.106   8.894   8.963
  525ASP     HA 8005   6.028   8.839   8.990
  525ASP     CB 8006   6.095   9.029   9.032
  525ASP    HB1 8007   6.076   9.015   9.129
  525ASP    HB2 8008   6.021   9.081   8.990
  525ASP     CG 8009   6.221   9.109   9.021
  525ASP    OD1 8010   6.324   9.051   8.982
  525ASP    OD2 8011   6.218   9.230   9.051
  525ASP      C 8012   6.110   8.911   8.813
  525ASP      O 8013   6.216   8.908   8.750
  526TYR      N 8014   5.992   8.931   8.756
  526TYR      H 8015   5.914   8.951   8.815
  526TYR     CA 8016   5.970   8.926   8.612
  526TYR     HA 8017   6.006   8.836   8.589
  526TYR     CB 8018   5.821   8.941   8.583
  526TYR    HB1 8019   5.793   9.034   8.608
  526TYR    HB2 8020   5.771   8.874   8.638
  526TYR     CG 8021   5.787   8.919   8.438
  526TYR    CD1 8022   5.782   8.791   8.387
  526TYR    HD1 8023   5.802   8.713   8.447
  526TYR    CE1 8024   5.751   8.769   8.255
  526TYR    HE1 8025   5.749   8.676   8.219
  526TYR     CZ 8026   5.724   8.875   8.174
  526TYR     OH 8027   5.693   8.852   8.043
  526TYR     HH 8028   5.676   8.939   7.997
  526TYR    CE2 8029   5.728   9.003   8.222
  526TYR    HE2 8030   5.709   9.080   8.161
  526TYR    CD2 8031   5.759   9.025   8.354
  526TYR    HD2 8032   5.762   9.119   8.390
  526TYR      C 8033   6.050   9.027   8.528
  526TYR      O 8034   6.101   8.985   8.424
  527PRO      N 8035   6.064   9.155   8.564
  527PRO     CD 8036   6.000   9.237   8.669
  527PRO    HD1 8037   6.057   9.241   8.752
  527PRO    HD2 8038   5.910   9.202   8.692
  527PRO     CG 8039   5.991   9.369   8.605
  527PRO    HG1 8040   5.984   9.442   8.674
  527PRO    HG2 8041   5.913   9.374   8.543
  527PRO     CB 8042   6.114   9.383   8.531
  527PRO    HB1 8043   6.187   9.414   8.592
  527PRO    HB2 8044   6.102   9.450   8.458
  527PRO     CA 8045   6.142   9.243   8.476
  527PRO     HA 8046   6.115   9.228   8.381
  527PRO      C 8047   6.290   9.214   8.477
  527PRO      O 8048   6.359   9.250   8.382
  528MET      N 8049   6.341   9.150   8.581
  528MET      H 8050   6.285   9.133   8.662
  528MET     CA 8051   6.478   9.105   8.579
  528MET     HA 8052   6.528   9.183   8.542
  528MET     CB 8053   6.525   9.069   8.720
  528MET    HB1 8054   6.476   8.988   8.750
  528MET    HB2 8055   6.504   9.146   8.781
  528MET     CG 8056   6.673   9.040   8.734
  528MET    HG1 8057   6.692   8.968   8.668
  528MET    HG2 8058   6.684   9.004   8.827
  528MET     SD 8059   6.774   9.185   8.706
  528MET     CE 8060   6.929   9.108   8.663
  528MET    HE1 8061   6.998   9.179   8.644
  528MET    HE2 8062   6.961   9.051   8.739
  528MET    HE3 8063   6.917   9.051   8.582
  528MET      C 8064   6.497   8.985   8.489
  528MET      O 8065   6.601   8.972   8.425
  529ALA      N 8066   6.394   8.901   8.480
  529ALA      H 8067   6.307   8.926   8.522
  529ALA     CA 8068   6.408   8.774   8.410
  529ALA     HA 8069   6.493   8.733   8.444
  529ALA     CB 8070   6.288   8.686   8.441
  529ALA    HB1 8071   6.298   8.599   8.393
  529ALA    HB2 8072   6.284   8.670   8.540
  529ALA    HB3 8073   6.205   8.732   8.411
  529ALA      C 8074   6.421   8.794   8.261
  529ALA      O 8075   6.487   8.714   8.194
  530LEU      N 8076   6.362   8.900   8.208
  530LEU      H 8077   6.303   8.957   8.265
  530LEU     CA 8078   6.383   8.934   8.068
  530LEU     HA 8079   6.363   8.851   8.016
  530LEU     CB 8080   6.289   9.046   8.026
  530LEU    HB1 8081   6.335   9.098   7.954
  530LEU    HB2 8082   6.276   9.105   8.106
  530LEU     CG 8083   6.151   9.008   7.974
  530LEU     HG 8084   6.162   8.935   7.907
  530LEU    CD1 8085   6.059   8.954   8.081
  530LEU   HD11 8086   5.971   8.931   8.040
  530LEU   HD12 8087   6.100   8.872   8.121
  530LEU   HD13 8088   6.047   9.023   8.152
  530LEU    CD2 8089   6.090   9.131   7.912
  530LEU   HD21 8090   5.999   9.109   7.877
  530LEU   HD22 8091   6.083   9.203   7.981
  530LEU   HD23 8092   6.148   9.163   7.837
  530LEU      C 8093   6.527   8.974   8.044
  530LEU      O 8094   6.592   8.925   7.951
  531PHE      N 8095   6.580   9.061   8.129
  531PHE      H 8096   6.524   9.102   8.200
  531PHE     CA 8097   6.721   9.097   8.119
  531PHE     HA 8098   6.736   9.122   8.023
  531PHE     CB 8099   6.752   9.215   8.210
  531PHE    HB1 8100   6.727   9.191   8.304
  531PHE    HB2 8101   6.699   9.294   8.180
  531PHE     CG 8102   6.896   9.254   8.209
  531PHE    CD1 8103   6.950   9.317   8.099
  531PHE    HD1 8104   6.893   9.337   8.020
  531PHE    CE1 8105   7.081   9.352   8.098
  531PHE    HE1 8106   7.120   9.398   8.018
  531PHE     CZ 8107   7.161   9.325   8.205
  531PHE     HZ 8108   7.258   9.352   8.204
  531PHE    CE2 8109   7.109   9.261   8.315
  531PHE    HE2 8110   7.168   9.241   8.394
  531PHE    CD2 8111   6.977   9.226   8.316
  531PHE    HD2 8112   6.939   9.180   8.396
  531PHE      C 8113   6.810   8.980   8.153
  531PHE      O 8114   6.922   8.971   8.101
  532SER      N 8115   6.764   8.891   8.241
  532SER      H 8116   6.676   8.905   8.285
  532SER     CA 8117   6.843   8.774   8.272
  532SER     HA 8118   6.934   8.808   8.296
  532SER     CB 8119   6.782   8.700   8.390
  532SER    HB1 8120   6.691   8.667   8.368
  532SER    HB2 8121   6.778   8.759   8.471
  532SER     OG 8122   6.862   8.588   8.423
  532SER     HG 8123   6.822   8.540   8.501
  532SER      C 8124   6.855   8.683   8.152
  532SER      O 8125   6.965   8.643   8.115
  533THR      N 8126   6.742   8.657   8.086
  533THR      H 8127   6.657   8.701   8.115
  533THR     CA 8128   6.742   8.566   7.972
  533THR     HA 8129   6.791   8.483   8.000
  533THR     CB 8130   6.599   8.533   7.936
  533THR     HB 8131   6.553   8.615   7.901
  533THR    CG2 8132   6.592   8.422   7.835
  533THR   HG21 8133   6.497   8.403   7.813
  533THR   HG22 8134   6.641   8.450   7.752
  533THR   HG23 8135   6.635   8.340   7.873
  533THR    OG1 8136   6.532   8.489   8.054
  533THR    HG1 8137   6.437   8.467   8.032
  533THR      C 8138   6.815   8.627   7.854
  533THR      O 8139   6.879   8.554   7.777
  534PHE      N 8140   6.814   8.759   7.844
  534PHE      H 8141   6.766   8.813   7.913
  534PHE     CA 8142   6.881   8.828   7.735
  534PHE     HA 8143   6.848   8.786   7.651
  534PHE     CB 8144   6.845   8.976   7.740
  534PHE    HB1 8145   6.877   9.015   7.827
  534PHE    HB2 8146   6.746   8.986   7.734
  534PHE     CG 8147   6.905   9.056   7.630
  534PHE    CD1 8148   6.857   9.045   7.502
  534PHE    HD1 8149   6.781   8.983   7.483
  534PHE    CE1 8150   6.912   9.118   7.401
  534PHE    HE1 8151   6.877   9.110   7.308
  534PHE     CZ 8152   7.016   9.203   7.428
  534PHE     HZ 8153   7.057   9.257   7.354
  534PHE    CE2 8154   7.065   9.215   7.555
  534PHE    HE2 8155   7.142   9.277   7.574
  534PHE    CD2 8156   7.009   9.142   7.656
  534PHE    HD2 8157   7.044   9.151   7.749
  534PHE      C 8158   7.032   8.810   7.741
  534PHE      O 8159   7.099   8.820   7.638
  535GLU      N 8160   7.086   8.781   7.857
  535GLU      H 8161   7.031   8.782   7.940
  535GLU     CA 8162   7.227   8.748   7.862
  535GLU     HA 8163   7.270   8.806   7.792
  535GLU     CB 8164   7.284   8.780   7.999
  535GLU    HB1 8165   7.378   8.745   8.004
  535GLU    HB2 8166   7.228   8.736   8.069
  535GLU     CG 8167   7.287   8.927   8.027
  535GLU    HG1 8168   7.194   8.963   8.022
  535GLU    HG2 8169   7.344   8.972   7.958
  535GLU     CD 8170   7.343   8.959   8.163
  535GLU    OE1 8171   7.370   8.864   8.238
  535GLU    OE2 8172   7.359   9.078   8.194
  535GLU      C 8173   7.253   8.603   7.826
  535GLU      O 8174   7.358   8.575   7.767
  536LEU      N 8175   7.163   8.511   7.858
  536LEU      H 8176   7.080   8.537   7.907
  536LEU     CA 8177   7.188   8.373   7.821
  536LEU     HA 8178   7.282   8.360   7.852
  536LEU     CB 8179   7.092   8.276   7.889
  536LEU    HB1 8180   7.093   8.192   7.836
  536LEU    HB2 8181   7.001   8.317   7.886
  536LEU     CG 8182   7.121   8.239   8.034
  536LEU     HG 8183   7.220   8.245   8.052
  536LEU    CD1 8184   7.052   8.333   8.127
  536LEU   HD11 8185   7.073   8.307   8.222
  536LEU   HD12 8186   7.085   8.426   8.110
  536LEU   HD13 8187   6.954   8.329   8.112
  536LEU    CD2 8188   7.080   8.100   8.060
  536LEU   HD21 8189   7.100   8.077   8.155
  536LEU   HD22 8190   6.982   8.091   8.043
  536LEU   HD23 8191   7.131   8.039   8.000
  536LEU      C 8192   7.177   8.351   7.672
  536LEU      O 8193   7.241   8.260   7.619
  537PHE      N 8194   7.098   8.433   7.605
  537PHE      H 8195   7.052   8.508   7.652
  537PHE     CA 8196   7.079   8.413   7.463
  537PHE     HA 8197   7.067   8.315   7.450
  537PHE     CB 8198   6.956   8.491   7.418
  537PHE    HB1 8199   6.974   8.589   7.429
  537PHE    HB2 8200   6.879   8.465   7.475
  537PHE     CG 8201   6.919   8.467   7.276
  537PHE    CD1 8202   6.856   8.351   7.239
  537PHE    HD1 8203   6.836   8.282   7.308
  537PHE    CE1 8204   6.821   8.328   7.109
  537PHE    HE1 8205   6.776   8.243   7.084
  537PHE     CZ 8206   6.849   8.422   7.014
  537PHE     HZ 8207   6.824   8.406   6.919
  537PHE    CE2 8208   6.912   8.538   7.050
  537PHE    HE2 8209   6.934   8.607   6.980
  537PHE    CD2 8210   6.946   8.561   7.179
  537PHE    HD2 8211   6.991   8.647   7.204
  537PHE      C 8212   7.201   8.456   7.384
  537PHE      O 8213   7.222   8.410   7.272
  538LEU      N 8214   7.283   8.543   7.440
  538LEU      H 8215   7.262   8.579   7.531
  538LEU     CA 8216   7.403   8.587   7.372
  538LEU     HA 8217   7.392   8.551   7.280
  538LEU     CB 8218   7.413   8.739   7.371
  538LEU    HB1 8219   7.511   8.763   7.371
  538LEU    HB2 8220   7.371   8.773   7.455
  538LEU     CG 8221   7.347   8.811   7.254
  538LEU     HG 8222   7.369   8.762   7.170
  538LEU    CD1 8223   7.198   8.811   7.263
  538LEU   HD11 8224   7.160   8.860   7.184
  538LEU   HD12 8225   7.165   8.717   7.264
  538LEU   HD13 8226   7.170   8.857   7.347
  538LEU    CD2 8227   7.399   8.952   7.247
  538LEU   HD21 8228   7.356   9.000   7.170
  538LEU   HD22 8229   7.378   9.000   7.332
  538LEU   HD23 8230   7.499   8.951   7.234
  538LEU      C 8231   7.529   8.528   7.429
  538LEU      O 8232   7.639   8.568   7.388
  539THR      N 8233   7.516   8.433   7.523
  539THR      H 8234   7.424   8.410   7.553
  539THR     CA 8235   7.627   8.360   7.586
  539THR     HA 8236   7.586   8.305   7.659
  539THR     CB 8237   7.696   8.267   7.485
  539THR     HB 8238   7.755   8.319   7.422
  539THR    CG2 8239   7.775   8.161   7.557
  539THR   HG21 8240   7.820   8.102   7.490
  539THR   HG22 8241   7.845   8.205   7.614
  539THR   HG23 8242   7.714   8.107   7.615
  539THR    OG1 8243   7.595   8.200   7.410
  539THR    HG1 8244   7.638   8.139   7.344
  539THR      C 8245   7.726   8.456   7.650
  539THR      O 8246   7.842   8.469   7.610
  540ILE      N 8247   7.677   8.530   7.748
  540ILE      H 8248   7.580   8.521   7.770
  540ILE     CA 8249   7.758   8.624   7.825
  540ILE     HA 8250   7.851   8.614   7.790
  540ILE     CB 8251   7.711   8.768   7.804
  540ILE     HB 8252   7.614   8.774   7.824
  540ILE    CG2 8253   7.782   8.860   7.897
  540ILE   HG21 8254   7.751   8.954   7.882
  540ILE   HG22 8255   7.764   8.833   7.991
  540ILE   HG23 8256   7.881   8.855   7.880
  540ILE    CG1 8257   7.736   8.811   7.661
  540ILE   HG11 8258   7.699   8.743   7.599
  540ILE   HG12 8259   7.835   8.819   7.646
  540ILE     CD 8260   7.674   8.941   7.629
  540ILE    HD1 8261   7.694   8.965   7.534
  540ILE    HD2 8262   7.576   8.935   7.642
  540ILE    HD3 8263   7.712   9.012   7.689
  540ILE      C 8264   7.757   8.588   7.972
  540ILE      O 8265   7.862   8.568   8.033
  541ILE      N 8266   7.640   8.577   8.030
  541ILE      H 8267   7.558   8.605   7.981
  541ILE     CA 8268   7.629   8.525   8.165
  541ILE     HA 8269   7.699   8.571   8.221
  541ILE     CB 8270   7.490   8.558   8.223
  541ILE     HB 8271   7.463   8.650   8.193
  541ILE    CG2 8272   7.391   8.461   8.172
  541ILE   HG21 8273   7.301   8.483   8.210
  541ILE   HG22 8274   7.388   8.466   8.072
  541ILE   HG23 8275   7.418   8.369   8.200
  541ILE    CG1 8276   7.489   8.557   8.375
  541ILE   HG11 8277   7.518   8.467   8.407
  541ILE   HG12 8278   7.397   8.576   8.407
  541ILE     CD 8279   7.580   8.659   8.434
  541ILE    HD1 8280   7.576   8.654   8.534
  541ILE    HD2 8281   7.674   8.642   8.404
  541ILE    HD3 8282   7.552   8.750   8.404
  541ILE      C 8283   7.657   8.375   8.162
  541ILE      O 8284   7.658   8.311   8.057
  542ASP      N 8285   7.683   8.319   8.279
  542ASP      H 8286   7.661   8.369   8.363
  542ASP     CA 8287   7.743   8.187   8.287
  542ASP     HA 8288   7.807   8.182   8.210
  542ASP     CB 8289   7.815   8.176   8.420
  542ASP    HB1 8290   7.748   8.161   8.492
  542ASP    HB2 8291   7.864   8.262   8.438
  542ASP     CG 8292   7.914   8.063   8.422
  542ASP    OD1 8293   8.016   8.075   8.352
  542ASP    OD2 8294   7.890   7.964   8.494
  542ASP      C 8295   7.643   8.074   8.270
  542ASP      O 8296   7.684   7.962   8.237
  543GLY      N 8297   7.514   8.096   8.290
  543GLY      H 8298   7.483   8.189   8.309
  543GLY     CA 8299   7.419   7.988   8.285
  543GLY    HA1 8300   7.455   7.919   8.222
  543GLY    HA2 8301   7.333   8.024   8.250
  543GLY      C 8302   7.399   7.929   8.423
  543GLY      O 8303   7.493   7.883   8.488
  544PRO      N 8304   7.275   7.928   8.469
  544PRO     CD 8305   7.152   7.960   8.397
  544PRO    HD1 8306   7.143   7.902   8.316
  544PRO    HD2 8307   7.152   8.056   8.369
  544PRO     CG 8308   7.045   7.932   8.496
  544PRO    HG1 8309   7.012   7.839   8.485
  544PRO    HG2 8310   6.970   7.997   8.485
  544PRO     CB 8311   7.104   7.948   8.629
  544PRO    HB1 8312   7.056   7.891   8.695
  544PRO    HB2 8313   7.099   8.044   8.657
  544PRO     CA 8314   7.249   7.902   8.611
  544PRO     HA 8315   7.317   7.950   8.668
  544PRO      C 8316   7.264   7.756   8.647
  544PRO      O 8317   7.221   7.667   8.573
  545ALA      N 8318   7.326   7.732   8.762
  545ALA      H 8319   7.369   7.810   8.809
  545ALA     CA 8320   7.336   7.601   8.824
  545ALA     HA 8321   7.247   7.558   8.814
  545ALA     CB 8322   7.442   7.513   8.756
  545ALA    HB1 8323   7.446   7.424   8.802
  545ALA    HB2 8324   7.418   7.500   8.660
  545ALA    HB3 8325   7.532   7.558   8.762
  545ALA      C 8326   7.371   7.622   8.969
  545ALA      O 8327   7.423   7.727   9.007
  546ASN      N 8328   7.342   7.522   9.051
  546ASN      H 8329   7.296   7.441   9.016
  546ASN     CA 8330   7.377   7.531   9.191
  546ASN     HA 8331   7.440   7.609   9.194
  546ASN     CB 8332   7.251   7.553   9.275
  546ASN    HB1 8333   7.203   7.466   9.284
  546ASN    HB2 8334   7.193   7.620   9.229
  546ASN     CG 8335   7.282   7.605   9.413
  546ASN    OD1 8336   7.395   7.637   9.446
  546ASN    ND2 8337   7.179   7.613   9.496
  546ASN   HD21 8338   7.088   7.586   9.465
  546ASN   HD22 8339   7.193   7.647   9.589
  546ASN      C 8340   7.449   7.408   9.243
  546ASN      O 8341   7.534   7.420   9.332
  547TYR      N 8342   7.411   7.289   9.197
  547TYR      H 8343   7.333   7.289   9.135
  547TYR     CA 8344   7.471   7.158   9.226
  547TYR     HA 8345   7.416   7.099   9.168
  547TYR     CB 8346   7.619   7.151   9.190
  547TYR    HB1 8347   7.657   7.065   9.225
  547TYR    HB2 8348   7.667   7.228   9.233
  547TYR     CG 8349   7.646   7.157   9.044
  547TYR    CD1 8350   7.548   7.126   8.952
  547TYR    HD1 8351   7.458   7.099   8.984
  547TYR    CE1 8352   7.574   7.132   8.818
  547TYR    HE1 8353   7.504   7.109   8.752
  547TYR     CZ 8354   7.699   7.171   8.776
  547TYR     OH 8355   7.726   7.178   8.642
  547TYR     HH 8356   7.821   7.208   8.629
  547TYR    CE2 8357   7.796   7.202   8.866
  547TYR    HE2 8358   7.887   7.230   8.834
  547TYR    CD2 8359   7.770   7.195   8.999
  547TYR    HD2 8360   7.842   7.218   9.065
  547TYR      C 8361   7.458   7.114   9.370
  547TYR      O 8362   7.506   7.006   9.404
  548ASN      N 8363   7.398   7.192   9.455
  548ASN      H 8364   7.361   7.279   9.423
  548ASN     CA 8365   7.383   7.157   9.594
  548ASN     HA 8366   7.426   7.067   9.603
  548ASN     CB 8367   7.454   7.260   9.681
  548ASN    HB1 8368   7.396   7.341   9.691
  548ASN    HB2 8369   7.540   7.287   9.637
  548ASN     CG 8370   7.486   7.209   9.818
  548ASN    OD1 8371   7.461   7.093   9.850
  548ASN    ND2 8372   7.543   7.295   9.901
  548ASN   HD21 8373   7.563   7.389   9.871
  548ASN   HD22 8374   7.567   7.267   9.994
  548ASN      C 8375   7.237   7.147   9.634
  548ASN      O 8376   7.204   7.074   9.728
  549VAL      N 8377   7.150   7.216   9.563
  549VAL      H 8378   7.185   7.273   9.488
  549VAL     CA 8379   7.007   7.215   9.587
  549VAL     HA 8380   6.990   7.154   9.664
  549VAL     CB 8381   6.958   7.356   9.624
  549VAL     HB 8382   6.985   7.422   9.553
  549VAL    CG1 8383   6.808   7.360   9.633
  549VAL   HG11 8384   6.779   7.453   9.657
  549VAL   HG12 8385   6.769   7.335   9.545
  549VAL   HG13 8386   6.778   7.296   9.703
  549VAL    CG2 8387   7.021   7.399   9.754
  549VAL   HG21 8388   6.989   7.491   9.778
  549VAL   HG22 8389   6.996   7.335   9.826
  549VAL   HG23 8390   7.121   7.400   9.744
  549VAL      C 8391   6.939   7.164   9.461
  549VAL      O 8392   6.968   7.211   9.351
  550ASP      N 8393   6.847   7.069   9.477
  550ASP      H 8394   6.823   7.039   9.569
  550ASP     CA 8395   6.783   7.010   9.361
  550ASP     HA 8396   6.857   6.995   9.295
  550ASP     CB 8397   6.716   6.879   9.400
  550ASP    HB1 8398   6.647   6.897   9.470
  550ASP    HB2 8399   6.785   6.817   9.437
  550ASP     CG 8400   6.649   6.813   9.283
  550ASP    OD1 8401   6.720   6.757   9.197
  550ASP    OD2 8402   6.525   6.819   9.276
  550ASP      C 8403   6.679   7.105   9.303
  550ASP      O 8404   6.569   7.119   9.356
  551LEU      N 8405   6.711   7.161   9.200
  551LEU      H 8406   6.807   7.149   9.174
  551LEU     CA 8407   6.633   7.242   9.110
  551LEU     HA 8408   6.591   7.314   9.165
  551LEU     CB 8409   6.726   7.304   9.007
  551LEU    HB1 8410   6.770   7.385   9.048
  551LEU    HB2 8411   6.672   7.332   8.928
  551LEU     CG 8412   6.836   7.210   8.958
  551LEU     HG 8413   6.855   7.142   9.029
  551LEU    CD1 8414   6.797   7.129   8.836
  551LEU   HD11 8415   6.874   7.070   8.809
  551LEU   HD12 8416   6.718   7.073   8.858
  551LEU   HD13 8417   6.775   7.191   8.761
  551LEU    CD2 8418   6.959   7.293   8.932
  551LEU   HD21 8419   7.033   7.234   8.900
  551LEU   HD22 8420   6.939   7.362   8.863
  551LEU   HD23 8421   6.988   7.339   9.017
  551LEU      C 8422   6.523   7.159   9.045
  551LEU      O 8423   6.539   7.038   9.028
  552PRO      N 8424   6.408   7.220   9.013
  552PRO     CD 8425   6.373   7.361   9.033
  552PRO    HD1 8426   6.397   7.416   8.952
  552PRO    HD2 8427   6.420   7.399   9.113
  552PRO     CG 8428   6.226   7.355   9.054
  552PRO    HG1 8429   6.183   7.441   9.025
  552PRO    HG2 8430   6.205   7.338   9.150
  552PRO     CB 8431   6.178   7.245   8.972
  552PRO    HB1 8432   6.162   7.278   8.879
  552PRO    HB2 8433   6.094   7.209   9.011
  552PRO     CA 8434   6.290   7.141   8.976
  552PRO     HA 8435   6.277   7.067   9.041
  552PRO      C 8436   6.304   7.073   8.842
  552PRO      O 8437   6.367   7.124   8.750
  553PHE      N 8438   6.237   6.959   8.830
  553PHE      H 8439   6.169   6.938   8.899
  553PHE     CA 8440   6.258   6.864   8.722
  553PHE     HA 8441   6.358   6.857   8.717
  553PHE     CB 8442   6.191   6.730   8.755
  553PHE    HB1 8443   6.224   6.699   8.844
  553PHE    HB2 8444   6.217   6.663   8.685
  553PHE     CG 8445   6.041   6.736   8.760
  553PHE    CD1 8446   5.976   6.776   8.876
  553PHE    HD1 8447   6.030   6.802   8.956
  553PHE    CE1 8448   5.838   6.780   8.882
  553PHE    HE1 8449   5.793   6.811   8.965
  553PHE     CZ 8450   5.763   6.741   8.773
  553PHE     HZ 8451   5.664   6.743   8.777
  553PHE    CE2 8452   5.827   6.699   8.657
  553PHE    HE2 8453   5.774   6.672   8.577
  553PHE    CD2 8454   5.964   6.695   8.652
  553PHE    HD2 8455   6.010   6.662   8.569
  553PHE      C 8456   6.210   6.913   8.588
  553PHE      O 8457   6.238   6.849   8.487
  554MET      N 8458   6.139   7.025   8.581
  554MET      H 8459   6.111   7.072   8.665
  554MET     CA 8460   6.103   7.078   8.452
  554MET     HA 8461   6.096   6.998   8.393
  554MET     CB 8462   5.970   7.152   8.462
  554MET    HB1 8463   5.986   7.238   8.511
  554MET    HB2 8464   5.907   7.096   8.514
  554MET     CG 8465   5.904   7.185   8.331
  554MET    HG1 8466   5.970   7.242   8.281
  554MET    HG2 8467   5.824   7.240   8.354
  554MET     SD 8468   5.863   7.034   8.244
  554MET     CE 8469   5.854   7.095   8.077
  554MET    HE1 8470   5.832   7.020   8.015
  554MET    HE2 8471   5.784   7.166   8.071
  554MET    HE3 8472   5.943   7.134   8.051
  554MET      C 8473   6.211   7.170   8.397
  554MET      O 8474   6.218   7.190   8.275
  555TYR      N 8475   6.298   7.221   8.484
  555TYR      H 8476   6.291   7.196   8.581
  555TYR     CA 8477   6.404   7.313   8.441
  555TYR     HA 8478   6.358   7.386   8.391
  555TYR     CB 8479   6.477   7.370   8.562
  555TYR    HB1 8480   6.497   7.296   8.626
  555TYR    HB2 8481   6.419   7.438   8.607
  555TYR     CG 8482   6.606   7.437   8.527
  555TYR    CD1 8483   6.609   7.556   8.458
  555TYR    HD1 8484   6.524   7.600   8.431
  555TYR    CE1 8485   6.728   7.616   8.426
  555TYR    HE1 8486   6.729   7.703   8.376
  555TYR     CZ 8487   6.846   7.558   8.463
  555TYR     OH 8488   6.965   7.618   8.432
  555TYR     HH 8489   7.041   7.562   8.467
  555TYR    CE2 8490   6.846   7.440   8.532
  555TYR    HE2 8491   6.933   7.398   8.559
  555TYR    CD2 8492   6.727   7.380   8.564
  555TYR    HD2 8493   6.728   7.294   8.615
  555TYR      C 8494   6.503   7.246   8.348
  555TYR      O 8495   6.553   7.309   8.254
  556SER      N 8496   6.533   7.119   8.373
  556SER      H 8497   6.485   7.070   8.445
  556SER     CA 8498   6.636   7.050   8.296
  556SER     HA 8499   6.717   7.110   8.300
  556SER     CB 8500   6.665   6.913   8.358
  556SER    HB1 8501   6.733   6.864   8.304
  556SER    HB2 8502   6.582   6.859   8.364
  556SER     OG 8503   6.717   6.926   8.489
  556SER     HG 8504   6.735   6.835   8.527
  556SER      C 8505   6.597   7.034   8.151
  556SER      O 8506   6.682   7.048   8.062
  557ILE      N 8507   6.470   7.008   8.123
  557ILE      H 8508   6.404   7.000   8.197
  557ILE     CA 8509   6.428   6.991   7.985
  557ILE     HA 8510   6.500   6.939   7.940
  557ILE     CB 8511   6.296   6.913   7.979
  557ILE     HB 8512   6.227   6.960   8.034
  557ILE    CG2 8513   6.245   6.907   7.838
  557ILE   HG21 8514   6.160   6.856   7.836
  557ILE   HG22 8515   6.230   7.000   7.804
  557ILE   HG23 8516   6.313   6.862   7.780
  557ILE    CG1 8517   6.317   6.773   8.034
  557ILE   HG11 8518   6.365   6.780   8.122
  557ILE   HG12 8519   6.374   6.722   7.970
  557ILE     CD 8520   6.189   6.697   8.055
  557ILE    HD1 8521   6.210   6.606   8.091
  557ILE    HD2 8522   6.132   6.747   8.120
  557ILE    HD3 8523   6.141   6.688   7.968
  557ILE      C 8524   6.418   7.125   7.916
  557ILE      O 8525   6.470   7.144   7.805
  558THR      N 8526   6.354   7.221   7.982
  558THR      H 8527   6.332   7.207   8.078
  558THR     CA 8528   6.316   7.346   7.918
  558THR     HA 8529   6.269   7.321   7.834
  558THR     CB 8530   6.225   7.424   8.011
  558THR     HB 8531   6.275   7.455   8.093
  558THR    CG2 8532   6.166   7.541   7.938
  558THR   HG21 8533   6.107   7.592   8.000
  558THR   HG22 8534   6.240   7.601   7.906
  558THR   HG23 8535   6.114   7.508   7.860
  558THR    OG1 8536   6.119   7.339   8.054
  558THR    HG1 8537   6.059   7.390   8.115
  558THR      C 8538   6.437   7.429   7.882
  558THR      O 8539   6.441   7.492   7.776
  559TYR      N 8540   6.539   7.425   7.966
  559TYR      H 8541   6.533   7.370   8.049
  559TYR     CA 8542   6.660   7.500   7.939
  559TYR     HA 8543   6.629   7.593   7.916
  559TYR     CB 8544   6.749   7.501   8.062
  559TYR    HB1 8545   6.766   7.407   8.091
  559TYR    HB2 8546   6.704   7.551   8.136
  559TYR     CG 8547   6.880   7.566   8.035
  559TYR    CD1 8548   6.886   7.701   8.012
  559TYR    HD1 8549   6.802   7.755   8.014
  559TYR    CE1 8550   7.003   7.762   7.987
  559TYR    HE1 8551   7.006   7.861   7.970
  559TYR     CZ 8552   7.118   7.689   7.985
  559TYR     OH 8553   7.236   7.753   7.960
  559TYR     HH 8554   7.311   7.687   7.962
  559TYR    CE2 8555   7.116   7.554   8.008
  559TYR    HE2 8556   7.201   7.501   8.007
  559TYR    CD2 8557   6.997   7.493   8.032
  559TYR    HD2 8558   6.995   7.395   8.048
  559TYR      C 8559   6.736   7.443   7.821
  559TYR      O 8560   6.795   7.519   7.743
  560ALA      N 8561   6.737   7.311   7.808
  560ALA      H 8562   6.684   7.255   7.871
  560ALA     CA 8563   6.816   7.248   7.703
  560ALA     HA 8564   6.909   7.286   7.711
  560ALA     CB 8565   6.821   7.098   7.724
  560ALA    HB1 8566   6.876   7.056   7.651
  560ALA    HB2 8567   6.863   7.078   7.813
  560ALA    HB3 8568   6.729   7.061   7.722
  560ALA      C 8569   6.758   7.281   7.566
  560ALA      O 8570   6.833   7.301   7.470
  561ALA      N 8571   6.627   7.290   7.557
  561ALA      H 8572   6.569   7.269   7.636
  561ALA     CA 8573   6.569   7.331   7.431
  561ALA     HA 8574   6.619   7.278   7.362
  561ALA     CB 8575   6.420   7.300   7.429
  561ALA    HB1 8576   6.382   7.329   7.342
  561ALA    HB2 8577   6.407   7.202   7.441
  561ALA    HB3 8578   6.375   7.349   7.503
  561ALA      C 8579   6.590   7.477   7.403
  561ALA      O 8580   6.590   7.517   7.286
  562PHE      N 8581   6.610   7.559   7.505
  562PHE      H 8582   6.603   7.525   7.599
  562PHE     CA 8583   6.643   7.698   7.483
  562PHE     HA 8584   6.574   7.727   7.417
  562PHE     CB 8585   6.636   7.777   7.614
  562PHE    HB1 8586   6.689   7.729   7.684
  562PHE    HB2 8587   6.541   7.785   7.643
  562PHE     CG 8588   6.691   7.915   7.604
  562PHE    CD1 8589   6.624   8.013   7.535
  562PHE    HD1 8590   6.538   7.991   7.490
  562PHE    CE1 8591   6.674   8.140   7.527
  562PHE    HE1 8592   6.625   8.210   7.475
  562PHE     CZ 8593   6.791   8.172   7.589
  562PHE     HZ 8594   6.828   8.265   7.583
  562PHE    CE2 8595   6.858   8.076   7.660
  562PHE    HE2 8596   6.944   8.099   7.706
  562PHE    CD2 8597   6.808   7.948   7.668
  562PHE    HD2 8598   6.858   7.879   7.721
  562PHE      C 8599   6.780   7.717   7.423
  562PHE      O 8600   6.792   7.781   7.319
  563ALA      N 8601   6.882   7.659   7.485
  563ALA      H 8602   6.864   7.596   7.560
  563ALA     CA 8603   7.019   7.686   7.446
  563ALA     HA 8604   7.026   7.786   7.441
  563ALA     CB 8605   7.116   7.632   7.550
  563ALA    HB1 8606   7.210   7.652   7.521
  563ALA    HB2 8607   7.099   7.676   7.638
  563ALA    HB3 8608   7.104   7.533   7.559
  563ALA      C 8609   7.050   7.627   7.310
  563ALA      O 8610   7.128   7.682   7.233
  564ILE      N 8611   6.982   7.517   7.276
  564ILE      H 8612   6.916   7.478   7.339
  564ILE     CA 8613   7.005   7.455   7.147
  564ILE     HA 8614   7.104   7.455   7.132
  564ILE     CB 8615   6.951   7.311   7.150
  564ILE     HB 8616   6.975   7.271   7.239
  564ILE    CG2 8617   6.803   7.309   7.135
  564ILE   HG21 8618   6.771   7.215   7.137
  564ILE   HG22 8619   6.762   7.361   7.210
  564ILE   HG23 8620   6.778   7.351   7.048
  564ILE    CG1 8621   7.011   7.227   7.039
  564ILE   HG11 8622   7.110   7.243   7.036
  564ILE   HG12 8623   6.971   7.254   6.952
  564ILE     CD 8624   6.987   7.081   7.059
  564ILE    HD1 8625   7.029   7.030   6.984
  564ILE    HD2 8626   7.029   7.052   7.145
  564ILE    HD3 8627   6.889   7.064   7.061
  564ILE      C 8628   6.942   7.538   7.036
  564ILE      O 8629   6.977   7.523   6.918
  565ILE      N 8630   6.853   7.630   7.071
  565ILE      H 8631   6.817   7.630   7.164
  565ILE     CA 8632   6.808   7.731   6.976
  565ILE     HA 8633   6.816   7.691   6.885
  565ILE     CB 8634   6.661   7.769   7.001
  565ILE     HB 8635   6.651   7.807   7.093
  565ILE    CG2 8636   6.616   7.873   6.903
  565ILE   HG21 8637   6.521   7.897   6.921
  565ILE   HG22 8638   6.673   7.955   6.913
  565ILE   HG23 8639   6.625   7.837   6.810
  565ILE    CG1 8640   6.574   7.646   6.987
  565ILE   HG11 8641   6.479   7.672   7.004
  565ILE   HG12 8642   6.603   7.579   7.055
  565ILE     CD 8643   6.582   7.583   6.852
  565ILE    HD1 8644   6.523   7.503   6.849
  565ILE    HD2 8645   6.553   7.649   6.783
  565ILE    HD3 8646   6.677   7.556   6.834
  565ILE      C 8647   6.899   7.852   6.989
  565ILE      O 8648   6.939   7.912   6.889
  566ALA      N 8649   6.935   7.886   7.112
  566ALA      H 8650   6.918   7.821   7.186
  566ALA     CA 8651   6.998   8.013   7.145
  566ALA     HA 8652   6.942   8.081   7.099
  566ALA     CB 8653   6.998   8.032   7.296
  566ALA    HB1 8654   7.042   8.120   7.319
  566ALA    HB2 8655   6.904   8.032   7.330
  566ALA    HB3 8656   7.049   7.958   7.339
  566ALA      C 8657   7.139   8.027   7.091
  566ALA      O 8658   7.173   8.129   7.031
  567THR      N 8659   7.223   7.927   7.110
  567THR      H 8660   7.191   7.839   7.145
  567THR     CA 8661   7.363   7.947   7.079
  567THR     HA 8662   7.370   8.037   7.035
  567THR     CB 8663   7.446   7.945   7.206
  567THR     HB 8664   7.423   8.022   7.266
  567THR    CG2 8665   7.425   7.815   7.280
  567THR   HG21 8666   7.481   7.815   7.363
  567THR   HG22 8667   7.329   7.806   7.304
  567THR   HG23 8668   7.453   7.739   7.222
  567THR    OG1 8669   7.584   7.961   7.172
  567THR    HG1 8670   7.640   7.960   7.255
  567THR      C 8671   7.410   7.840   6.984
  567THR      O 8672   7.529   7.815   6.968
  568LEU      N 8673   7.314   7.775   6.921
  568LEU      H 8674   7.218   7.795   6.940
  568LEU     CA 8675   7.351   7.674   6.823
  568LEU     HA 8676   7.447   7.692   6.799
  568LEU     CB 8677   7.334   7.537   6.886
  568LEU    HB1 8678   7.237   7.525   6.906
  568LEU    HB2 8679   7.387   7.537   6.971
  568LEU     CG 8680   7.378   7.417   6.806
  568LEU     HG 8681   7.336   7.414   6.716
  568LEU    CD1 8682   7.526   7.421   6.785
  568LEU   HD11 8683   7.555   7.341   6.732
  568LEU   HD12 8684   7.551   7.505   6.735
  568LEU   HD13 8685   7.573   7.420   6.874
  568LEU    CD2 8686   7.339   7.298   6.886
  568LEU   HD21 8687   7.366   7.215   6.837
  568LEU   HD22 8688   7.385   7.301   6.975
  568LEU   HD23 8689   7.240   7.298   6.900
  568LEU      C 8690   7.267   7.685   6.696
  568LEU      O 8691   7.315   7.650   6.588
  569LEU      N 8692   7.146   7.738   6.706
  569LEU      H 8693   7.113   7.771   6.794
  569LEU     CA 8694   7.063   7.748   6.588
  569LEU     HA 8695   7.111   7.694   6.519
  569LEU     CB 8696   6.924   7.693   6.614
  569LEU    HB1 8697   6.879   7.748   6.685
  569LEU    HB2 8698   6.931   7.598   6.644
  569LEU     CG 8699   6.845   7.701   6.485
  569LEU     HG 8700   6.854   7.792   6.444
  569LEU    CD1 8701   6.900   7.599   6.390
  569LEU   HD11 8702   6.850   7.603   6.304
  569LEU   HD12 8703   6.997   7.619   6.372
  569LEU   HD13 8704   6.892   7.508   6.430
  569LEU    CD2 8705   6.699   7.678   6.511
  569LEU   HD21 8706   6.649   7.684   6.425
  569LEU   HD22 8707   6.687   7.588   6.551
  569LEU   HD23 8708   6.665   7.748   6.574
  569LEU      C 8709   7.050   7.892   6.544
  569LEU      O 8710   7.088   7.927   6.432
  570MET      N 8711   6.998   7.976   6.632
  570MET      H 8712   6.984   7.946   6.726
  570MET     CA 8713   6.962   8.111   6.594
  570MET     HA 8714   6.914   8.100   6.508
  570MET     CB 8715   6.875   8.173   6.702
  570MET    HB1 8716   6.934   8.203   6.777
  570MET    HB2 8717   6.812   8.104   6.735
  570MET     CG 8718   6.795   8.291   6.657
  570MET    HG1 8719   6.858   8.350   6.607
  570MET    HG2 8720   6.765   8.338   6.740
  570MET     SD 8721   6.660   8.230   6.557
  570MET     CE 8722   6.623   8.370   6.454
  570MET    HE1 8723   6.548   8.347   6.393
  570MET    HE2 8724   6.597   8.448   6.511
  570MET    HE3 8725   6.704   8.394   6.400
  570MET      C 8726   7.083   8.200   6.572
  570MET      O 8727   7.087   8.274   6.473
  571LEU      N 8728   7.183   8.191   6.659
  571LEU      H 8729   7.181   8.119   6.728
  571LEU     CA 8730   7.295   8.282   6.658
  571LEU     HA 8731   7.257   8.373   6.642
  571LEU     CB 8732   7.366   8.278   6.793
  571LEU    HB1 8733   7.408   8.188   6.800
  571LEU    HB2 8734   7.295   8.288   6.863
  571LEU     CG 8735   7.474   8.377   6.830
  571LEU     HG 8736   7.463   8.462   6.778
  571LEU    CD1 8737   7.463   8.401   6.977
  571LEU   HD11 8738   7.534   8.467   7.006
  571LEU   HD12 8739   7.373   8.438   6.998
  571LEU   HD13 8740   7.476   8.315   7.026
  571LEU    CD2 8741   7.611   8.322   6.800
  571LEU   HD21 8742   7.681   8.390   6.825
  571LEU   HD22 8743   7.626   8.238   6.852
  571LEU   HD23 8744   7.619   8.302   6.702
  571LEU      C 8745   7.390   8.248   6.545
  571LEU      O 8746   7.443   8.338   6.478
  572ASN      N 8747   7.413   8.119   6.523
  572ASN      H 8748   7.370   8.051   6.581
  572ASN     CA 8749   7.501   8.076   6.415
  572ASN     HA 8750   7.586   8.129   6.426
  572ASN     CB 8751   7.532   7.928   6.426
  572ASN    HB1 8752   7.570   7.896   6.339
  572ASN    HB2 8753   7.448   7.879   6.446
  572ASN     CG 8754   7.631   7.898   6.534
  572ASN    OD1 8755   7.731   7.969   6.548
  572ASN    ND2 8756   7.606   7.793   6.611
  572ASN   HD21 8757   7.524   7.738   6.596
  572ASN   HD22 8758   7.670   7.769   6.685
  572ASN      C 8759   7.439   8.106   6.280
  572ASN      O 8760   7.512   8.131   6.183
  573LEU      N 8761   7.306   8.105   6.273
  573LEU      H 8762   7.253   8.080   6.354
  573LEU     CA 8763   7.238   8.140   6.149
  573LEU     HA 8764   7.279   8.083   6.078
  573LEU     CB 8765   7.088   8.112   6.161
  573LEU    HB1 8766   7.054   8.176   6.230
  573LEU    HB2 8767   7.081   8.019   6.196
  573LEU     CG 8768   6.991   8.121   6.043
  573LEU     HG 8769   6.913   8.064   6.066
  573LEU    CD1 8770   6.936   8.262   6.017
  573LEU   HD11 8771   6.874   8.260   5.939
  573LEU   HD12 8772   6.887   8.294   6.098
  573LEU   HD13 8773   7.012   8.324   5.997
  573LEU    CD2 8774   7.058   8.069   5.919
  573LEU   HD21 8775   6.995   8.075   5.842
  573LEU   HD22 8776   7.140   8.124   5.900
  573LEU   HD23 8777   7.085   7.974   5.933
  573LEU      C 8778   7.263   8.285   6.114
  573LEU      O 8779   7.263   8.321   5.996
  574LEU      N 8780   7.283   8.369   6.215
  574LEU      H 8781   7.278   8.336   6.309
  574LEU     CA 8782   7.313   8.509   6.188
  574LEU     HA 8783   7.245   8.542   6.123
  574LEU     CB 8784   7.303   8.589   6.318
  574LEU    HB1 8785   7.383   8.564   6.373
  574LEU    HB2 8786   7.220   8.558   6.364
  574LEU     CG 8787   7.297   8.742   6.317
  574LEU     HG 8788   7.260   8.772   6.405
  574LEU    CD1 8789   7.432   8.811   6.307
  574LEU   HD11 8790   7.419   8.910   6.307
  574LEU   HD12 8791   7.489   8.785   6.385
  574LEU   HD13 8792   7.478   8.784   6.222
  574LEU    CD2 8793   7.208   8.785   6.203
  574LEU   HD21 8794   7.203   8.885   6.201
  574LEU   HD22 8795   7.246   8.752   6.117
  574LEU   HD23 8796   7.117   8.747   6.216
  574LEU      C 8797   7.450   8.523   6.124
  574LEU      O 8798   7.467   8.605   6.033
  575ILE      N 8799   7.546   8.443   6.169
  575ILE      H 8800   7.523   8.368   6.231
  575ILE     CA 8801   7.685   8.462   6.130
  575ILE     HA 8802   7.704   8.559   6.144
  575ILE     CB 8803   7.777   8.378   6.219
  575ILE     HB 8804   7.742   8.285   6.225
  575ILE    CG2 8805   7.916   8.365   6.161
  575ILE   HG21 8806   7.973   8.310   6.222
  575ILE   HG22 8807   7.911   8.321   6.071
  575ILE   HG23 8808   7.957   8.456   6.151
  575ILE    CG1 8809   7.781   8.440   6.358
  575ILE   HG11 8810   7.688   8.453   6.390
  575ILE   HG12 8811   7.827   8.529   6.352
  575ILE     CD 8812   7.854   8.356   6.459
  575ILE    HD1 8813   7.853   8.402   6.548
  575ILE    HD2 8814   7.809   8.267   6.467
  575ILE    HD3 8815   7.949   8.343   6.429
  575ILE      C 8816   7.706   8.431   5.983
  575ILE      O 8817   7.768   8.508   5.909
  576ALA      N 8818   7.651   8.318   5.937
  576ALA      H 8819   7.605   8.255   5.999
  576ALA     CA 8820   7.660   8.288   5.795
  576ALA     HA 8821   7.757   8.299   5.772
  576ALA     CB 8822   7.613   8.146   5.769
  576ALA    HB1 8823   7.620   8.126   5.671
  576ALA    HB2 8824   7.671   8.082   5.820
  576ALA    HB3 8825   7.518   8.137   5.799
  576ALA      C 8826   7.578   8.385   5.712
  576ALA      O 8827   7.623   8.426   5.604
  577MET      N 8828   7.461   8.424   5.760
  577MET      H 8829   7.426   8.382   5.843
  577MET     CA 8830   7.384   8.527   5.694
  577MET     HA 8831   7.378   8.501   5.598
  577MET     CB 8832   7.245   8.532   5.755
  577MET    HB1 8833   7.256   8.543   5.854
  577MET    HB2 8834   7.200   8.445   5.736
  577MET     CG 8835   7.152   8.639   5.710
  577MET    HG1 8836   7.062   8.596   5.704
  577MET    HG2 8837   7.183   8.666   5.619
  577MET     SD 8838   7.158   8.773   5.828
  577MET     CE 8839   7.058   8.889   5.742
  577MET    HE1 8840   7.051   8.973   5.796
  577MET    HE2 8841   7.100   8.910   5.654
  577MET    HE3 8842   6.967   8.851   5.728
  577MET      C 8843   7.455   8.662   5.700
  577MET      O 8844   7.442   8.742   5.607
  578MET      N 8845   7.533   8.685   5.804
  578MET      H 8846   7.528   8.627   5.885
  578MET     CA 8847   7.626   8.796   5.800
  578MET     HA 8848   7.572   8.875   5.770
  578MET     CB 8849   7.683   8.822   5.939
  578MET    HB1 8850   7.731   8.740   5.971
  578MET    HB2 8851   7.609   8.844   6.002
  578MET     CG 8852   7.779   8.935   5.941
  578MET    HG1 8853   7.859   8.908   5.887
  578MET    HG2 8854   7.807   8.950   6.036
  578MET     SD 8855   7.686   9.069   5.871
  578MET     CE 8856   7.815   9.155   5.783
  578MET    HE1 8857   7.777   9.235   5.737
  578MET    HE2 8858   7.886   9.184   5.848
  578MET    HE3 8859   7.856   9.094   5.715
  578MET      C 8860   7.737   8.772   5.699
  578MET      O 8861   7.777   8.865   5.628
  579GLY      N 8862   7.785   8.649   5.688
  579GLY      H 8863   7.746   8.576   5.744
  579GLY     CA 8864   7.892   8.618   5.597
  579GLY    HA1 8865   7.921   8.524   5.616
  579GLY    HA2 8866   7.968   8.681   5.618
  579GLY      C 8867   7.854   8.631   5.451
  579GLY      O 8868   7.936   8.671   5.368
  580ASP      N 8869   7.730   8.597   5.419
  580ASP      H 8870   7.666   8.570   5.491
  580ASP     CA 8871   7.686   8.599   5.280
  580ASP     HA 8872   7.760   8.558   5.226
  580ASP     CB 8873   7.559   8.517   5.263
  580ASP    HB1 8874   7.482   8.571   5.297
  580ASP    HB2 8875   7.568   8.434   5.317
  580ASP     CG 8876   7.531   8.478   5.120
  580ASP    OD1 8877   7.608   8.518   5.030
  580ASP    OD2 8878   7.433   8.406   5.097
  580ASP      C 8879   7.663   8.742   5.235
  580ASP      O 8880   7.691   8.778   5.120
  581THR      N 8881   7.616   8.826   5.326
  581THR      H 8882   7.606   8.798   5.421
  581THR     CA 8883   7.579   8.961   5.285
  581THR     HA 8884   7.541   8.952   5.193
  581THR     CB 8885   7.475   9.018   5.382
  581THR     HB 8886   7.399   8.955   5.397
  581THR    CG2 8887   7.540   9.051   5.513
  581THR   HG21 8888   7.472   9.088   5.576
[truncated: 16,222,802 more chars]
