# Supplementary material for: Dynamic molecular portraits of ion-conducting pores characterize functional states of TRPV channels
Source: Commun Chem. 2024 Jun 1;7:119. doi: 10.1038/s42004-024-01198-z (PMC11144267; doi:10.1038/s42004-024-01198-z)
Supplement: Supplementary file 3 — Supplementary Data 1 [file 42004_2024_1198_MOESM3_ESM.zip › Supplementary Data 1/pi_openV1_final.gro]

rv1o32021-2mf_A_rv1o32021-2mf_B_rv1o32021-2mf_C_rv1o32021-2mf_D_POPC_POPE_CHOL_SOL_CL_NA t= 200000.00000 step= 100000000
372336
  193SER      N    1   5.695   3.653   2.041
  193SER     H1    2   5.748   3.580   1.996
  193SER     H2    3   5.603   3.611   2.046
  193SER     H3    4   5.688   3.733   1.979
  193SER     CA    5   5.750   3.679   2.179
  193SER     HA    6   5.694   3.762   2.223
  193SER     CB    7   5.733   3.557   2.262
  193SER    HB1    8   5.808   3.487   2.225
  193SER    HB2    9   5.631   3.520   2.252
  193SER     OG   10   5.748   3.584   2.402
  193SER     HG   11   5.776   3.507   2.452
  193SER      C   12   5.897   3.721   2.167
  193SER      O   13   5.958   3.701   2.057
  194TYR      N   14   5.955   3.770   2.276
  194TYR      H   15   5.904   3.766   2.363
  194TYR     CA   16   6.093   3.790   2.297
  194TYR     HA   17   6.144   3.770   2.203
  194TYR     CB   18   6.108   3.940   2.327
  194TYR    HB1   19   6.117   3.965   2.433
  194TYR    HB2   20   6.017   3.985   2.286
  194TYR     CG   21   6.215   4.007   2.242
  194TYR    CD1   22   6.192   4.031   2.104
  194TYR    HD1   23   6.104   3.986   2.060
  194TYR    CE1   24   6.300   4.081   2.027
  194TYR    HE1   25   6.293   4.082   1.919
  194TYR     CZ   26   6.423   4.111   2.083
  194TYR     OH   27   6.529   4.138   2.009
  194TYR     HH   28   6.612   4.135   2.057
  194TYR    CE2   29   6.439   4.099   2.225
  194TYR    HE2   30   6.535   4.121   2.270
  194TYR    CD2   31   6.336   4.055   2.305
  194TYR    HD2   32   6.355   4.038   2.410
  194TYR      C   33   6.166   3.699   2.395
  194TYR      O   34   6.102   3.629   2.476
  195THR      N   35   6.295   3.719   2.407
  195THR      H   36   6.337   3.773   2.333
  195THR     CA   37   6.388   3.672   2.519
  195THR     HA   38   6.372   3.567   2.543
  195THR     CB   39   6.534   3.699   2.485
  195THR     HB   40   6.590   3.679   2.577
  195THR    CG2   41   6.598   3.603   2.381
  195THR   HG21   42   6.555   3.505   2.404
  195THR   HG22   43   6.560   3.645   2.287
  195THR   HG23   44   6.706   3.609   2.369
  195THR    OG1   45   6.551   3.824   2.447
  195THR    HG1   46   6.627   3.864   2.491
  195THR      C   47   6.341   3.742   2.645
  195THR      O   48   6.344   3.693   2.754
  196ASP      N   49   6.315   3.872   2.628
  196ASP      H   50   6.291   3.910   2.538
  196ASP     CA   51   6.297   3.964   2.736
  196ASP     HA   52   6.350   3.931   2.826
  196ASP     CB   53   6.347   4.105   2.697
  196ASP    HB1   54   6.290   4.146   2.613
  196ASP    HB2   55   6.448   4.100   2.658
  196ASP     CG   56   6.354   4.189   2.821
  196ASP    OD1   57   6.322   4.140   2.930
  196ASP    OD2   58   6.390   4.309   2.818
  196ASP      C   59   6.144   3.973   2.768
  196ASP      O   60   6.067   4.030   2.691
  197SER      N   61   6.108   3.909   2.871
  197SER      H   62   6.187   3.868   2.919
  197SER     CA   63   5.976   3.898   2.933
  197SER     HA   64   5.917   3.838   2.863
  197SER     CB   65   5.975   3.810   3.062
  197SER    HB1   66   5.871   3.803   3.093
  197SER    HB2   67   6.041   3.865   3.130
  197SER     OG   68   6.038   3.687   3.037
  197SER     HG   69   6.008   3.636   3.113
  197SER      C   70   5.909   4.031   2.956
  197SER      O   71   5.788   4.029   2.979
  198TYR      N   72   5.980   4.147   2.956
  198TYR      H   73   6.079   4.135   2.943
  198TYR     CA   74   5.941   4.286   2.972
  198TYR     HA   75   5.856   4.302   3.038
  198TYR     CB   76   6.063   4.351   3.045
  198TYR    HB1   77   6.154   4.319   2.994
  198TYR    HB2   78   6.071   4.299   3.140
  198TYR     CG   79   6.043   4.492   3.082
  198TYR    CD1   80   6.123   4.582   3.014
  198TYR    HD1   81   6.189   4.554   2.932
  198TYR    CE1   82   6.110   4.715   3.056
  198TYR    HE1   83   6.173   4.789   3.010
  198TYR     CZ   84   6.014   4.754   3.150
  198TYR     OH   85   5.999   4.887   3.175
  198TYR     HH   86   6.063   4.943   3.131
  198TYR    CE2   87   5.924   4.665   3.207
  198TYR    HE2   88   5.838   4.693   3.266
  198TYR    CD2   89   5.947   4.526   3.175
  198TYR    HD2   90   5.899   4.450   3.235
  198TYR      C   91   5.909   4.359   2.841
  198TYR      O   92   5.806   4.434   2.824
  199TYR      N   93   5.983   4.327   2.736
  199TYR      H   94   6.061   4.265   2.753
  199TYR     CA   95   5.959   4.369   2.599
  199TYR     HA   96   5.931   4.475   2.602
  199TYR     CB   97   6.090   4.362   2.515
  199TYR    HB1   98   6.113   4.255   2.507
  199TYR    HB2   99   6.168   4.410   2.575
  199TYR     CG  100   6.089   4.439   2.383
  199TYR    CD1  101   6.076   4.582   2.381
  199TYR    HD1  102   6.071   4.650   2.465
  199TYR    CE1  103   6.066   4.649   2.254
  199TYR    HE1  104   6.067   4.756   2.244
  199TYR     CZ  105   6.084   4.573   2.132
  199TYR     OH  106   6.065   4.637   2.013
  199TYR     HH  107   6.066   4.577   1.938
  199TYR    CE2  108   6.101   4.433   2.140
  199TYR    HE2  109   6.108   4.373   2.050
  199TYR    CD2  110   6.098   4.368   2.264
  199TYR    HD2  111   6.124   4.263   2.272
  199TYR      C  112   5.847   4.280   2.538
  199TYR      O  113   5.744   4.332   2.497
  200LYS      N  114   5.854   4.149   2.561
  200LYS      H  115   5.935   4.120   2.614
  200LYS     CA  116   5.755   4.041   2.545
  200LYS     HA  117   5.805   3.948   2.572
  200LYS     CB  118   5.644   4.062   2.649
  200LYS    HB1  119   5.581   4.142   2.609
  200LYS    HB2  120   5.673   4.108   2.744
  200LYS     CG  121   5.551   3.938   2.673
  200LYS    HG1  122   5.617   3.854   2.653
  200LYS    HG2  123   5.471   3.948   2.599
  200LYS     CD  124   5.493   3.945   2.811
  200LYS    HD1  125   5.444   4.040   2.830
  200LYS    HD2  126   5.575   3.936   2.882
  200LYS     CE  127   5.401   3.822   2.827
  200LYS    HE1  128   5.456   3.728   2.832
  200LYS    HE2  129   5.329   3.826   2.745
  200LYS     NZ  130   5.324   3.837   2.950
  200LYS    HZ1  131   5.259   3.763   2.970
  200LYS    HZ2  132   5.382   3.859   3.029
  200LYS    HZ3  133   5.268   3.921   2.947
  200LYS      C  134   5.687   4.020   2.409
  200LYS      O  135   5.682   3.908   2.366
  201GLY      N  136   5.630   4.122   2.347
  201GLY      H  137   5.653   4.216   2.377
  201GLY     CA  138   5.555   4.109   2.225
  201GLY    HA1  139   5.482   4.028   2.226
  201GLY    HA2  140   5.630   4.093   2.147
  201GLY      C  141   5.466   4.231   2.194
  201GLY      O  142   5.415   4.297   2.285
  202GLN      N  143   5.474   4.269   2.067
  202GLN      H  144   5.532   4.211   2.007
  202GLN     CA  145   5.418   4.396   2.009
  202GLN     HA  146   5.326   4.409   2.065
  202GLN     CB  147   5.505   4.525   2.036
  202GLN    HB1  148   5.534   4.519   2.140
  202GLN    HB2  149   5.446   4.616   2.030
  202GLN     CG  150   5.634   4.538   1.950
  202GLN    HG1  151   5.683   4.632   1.973
  202GLN    HG2  152   5.606   4.547   1.845
  202GLN     CD  153   5.725   4.414   1.963
  202GLN    OE1  154   5.702   4.315   1.895
  202GLN    NE2  155   5.820   4.410   2.052
  202GLN   HE21  156   5.858   4.491   2.098
  202GLN   HE22  157   5.854   4.319   2.080
  202GLN      C  158   5.374   4.373   1.862
  202GLN      O  159   5.428   4.285   1.797
  203THR      N  160   5.285   4.456   1.806
  203THR      H  161   5.231   4.517   1.867
  203THR     CA  162   5.243   4.458   1.668
  203THR     HA  163   5.235   4.353   1.642
  203THR     CB  164   5.100   4.520   1.649
  203THR     HB  165   5.066   4.503   1.547
  203THR    CG2  166   4.997   4.454   1.746
  203THR   HG21  167   4.994   4.346   1.738
  203THR   HG22  168   5.028   4.476   1.848
  203THR   HG23  169   4.903   4.504   1.720
  203THR    OG1  170   5.111   4.656   1.690
  203THR    HG1  171   5.024   4.695   1.703
  203THR      C  172   5.342   4.525   1.571
  203THR      O  173   5.413   4.616   1.613
  204ALA      N  174   5.336   4.480   1.447
  204ALA      H  175   5.271   4.410   1.414
  204ALA     CA  176   5.420   4.540   1.336
  204ALA     HA  177   5.524   4.529   1.368
  204ALA     CB  178   5.394   4.461   1.209
  204ALA    HB1  179   5.453   4.494   1.123
  204ALA    HB2  180   5.416   4.358   1.235
  204ALA    HB3  181   5.289   4.455   1.179
  204ALA      C  182   5.389   4.684   1.326
  204ALA      O  183   5.478   4.768   1.313
  205LEU      N  184   5.263   4.725   1.341
  205LEU      H  185   5.192   4.653   1.346
  205LEU     CA  186   5.220   4.863   1.347
  205LEU     HA  187   5.245   4.909   1.251
  205LEU     CB  188   5.064   4.872   1.360
  205LEU    HB1  189   5.029   4.823   1.451
  205LEU    HB2  190   5.019   4.824   1.273
  205LEU     CG  191   5.006   5.019   1.365
  205LEU     HG  192   5.032   5.083   1.449
  205LEU    CD1  193   5.038   5.081   1.226
  205LEU   HD11  194   5.007   5.015   1.145
  205LEU   HD12  195   4.978   5.173   1.222
  205LEU   HD13  196   5.142   5.110   1.212
  205LEU    CD2  197   4.853   5.010   1.373
  205LEU   HD21  198   4.818   4.959   1.284
  205LEU   HD22  199   4.825   4.952   1.462
  205LEU   HD23  200   4.824   5.115   1.369
  205LEU      C  201   5.299   4.942   1.454
  205LEU      O  202   5.343   5.054   1.434
  206HID      N  203   5.312   4.883   1.573
  206HID      H  204   5.275   4.789   1.583
  206HID     CA  205   5.391   4.939   1.680
  206HID     HA  206   5.341   5.032   1.707
  206HID     CB  207   5.366   4.856   1.816
  206HID    HB1  208   5.458   4.852   1.873
  206HID    HB2  209   5.348   4.752   1.792
  206HID     CG  210   5.262   4.909   1.906
  206HID    ND1  211   5.127   4.931   1.881
  206HID    HD1  212   5.075   4.910   1.797
  206HID    CE1  213   5.070   4.994   1.986
  206HID    HE1  214   4.965   5.020   1.995
  206HID    NE2  215   5.163   5.017   2.074
  206HID    CD2  216   5.286   4.965   2.031
  206HID    HD2  217   5.385   4.979   2.070
  206HID      C  218   5.539   4.972   1.653
  206HID      O  219   5.588   5.075   1.697
  207ILE      N  220   5.599   4.881   1.578
  207ILE      H  221   5.550   4.803   1.536
  207ILE     CA  222   5.733   4.904   1.527
  207ILE     HA  223   5.793   4.943   1.609
  207ILE     CB  224   5.790   4.769   1.467
  207ILE     HB  225   5.725   4.737   1.385
  207ILE    CG2  226   5.929   4.776   1.413
  207ILE   HG21  227   5.968   4.681   1.377
  207ILE   HG22  228   5.932   4.844   1.327
  207ILE   HG23  229   5.998   4.814   1.488
  207ILE    CG1  230   5.781   4.655   1.570
  207ILE   HG11  231   5.827   4.567   1.524
  207ILE   HG12  232   5.680   4.619   1.588
  207ILE     CD  233   5.852   4.686   1.704
  207ILE    HD1  234   5.836   4.602   1.772
  207ILE    HD2  235   5.957   4.713   1.691
  207ILE    HD3  236   5.811   4.780   1.740
  207ILE      C  237   5.726   5.013   1.421
  207ILE      O  238   5.800   5.108   1.428
  208ALA      N  239   5.645   4.995   1.319
  208ALA      H  240   5.595   4.907   1.319
  208ALA     CA  241   5.623   5.083   1.198
  208ALA     HA  242   5.712   5.075   1.135
  208ALA     CB  243   5.499   5.032   1.122
  208ALA    HB1  244   5.496   4.927   1.094
  208ALA    HB2  245   5.416   5.046   1.192
  208ALA    HB3  246   5.481   5.104   1.043
  208ALA      C  247   5.614   5.233   1.239
  208ALA      O  248   5.687   5.311   1.176
  209ILE      N  249   5.539   5.264   1.350
  209ILE      H  250   5.487   5.198   1.406
  209ILE     CA  251   5.524   5.405   1.391
  209ILE     HA  252   5.498   5.458   1.299
  209ILE     CB  253   5.397   5.425   1.480
  209ILE     HB  254   5.401   5.363   1.569
  209ILE    CG2  255   5.387   5.572   1.519
  209ILE   HG21  256   5.288   5.583   1.565
  209ILE   HG22  257   5.465   5.602   1.590
  209ILE   HG23  258   5.398   5.627   1.425
  209ILE    CG1  259   5.272   5.384   1.395
  209ILE   HG11  260   5.291   5.287   1.349
  209ILE   HG12  261   5.261   5.462   1.320
  209ILE     CD  262   5.142   5.358   1.478
  209ILE    HD1  263   5.105   5.453   1.518
  209ILE    HD2  264   5.071   5.325   1.403
  209ILE    HD3  265   5.150   5.267   1.538
  209ILE      C  266   5.653   5.460   1.453
  209ILE      O  267   5.700   5.570   1.417
  210GLU      N  268   5.709   5.386   1.549
  210GLU      H  269   5.658   5.309   1.592
  210GLU     CA  270   5.832   5.430   1.608
  210GLU     HA  271   5.818   5.532   1.644
  210GLU     CB  272   5.867   5.340   1.728
  210GLU    HB1  273   5.903   5.243   1.693
  210GLU    HB2  274   5.770   5.331   1.778
  210GLU     CG  275   5.966   5.419   1.820
  210GLU    HG1  276   5.968   5.372   1.918
  210GLU    HG2  277   5.925   5.518   1.839
  210GLU     CD  278   6.116   5.422   1.776
  210GLU    OE1  279   6.151   5.345   1.686
  210GLU    OE2  280   6.203   5.498   1.825
  210GLU      C  281   5.945   5.445   1.506
  210GLU      O  282   6.018   5.544   1.512
  211ARG      N  283   5.967   5.343   1.425
  211ARG      H  284   5.911   5.260   1.444
  211ARG     CA  285   6.050   5.346   1.306
  211ARG     HA  286   6.145   5.390   1.335
  211ARG     CB  287   6.079   5.206   1.255
  211ARG    HB1  288   6.124   5.225   1.157
  211ARG    HB2  289   5.983   5.155   1.252
  211ARG     CG  290   6.168   5.129   1.348
  211ARG    HG1  291   6.180   5.030   1.304
  211ARG    HG2  292   6.124   5.115   1.447
  211ARG     CD  293   6.302   5.184   1.364
  211ARG    HD1  294   6.324   5.230   1.267
  211ARG    HD2  295   6.376   5.104   1.365
  211ARG     NE  296   6.310   5.286   1.470
  211ARG     HE  297   6.231   5.297   1.533
  211ARG     CZ  298   6.398   5.388   1.475
  211ARG    NH1  299   6.510   5.399   1.405
  211ARG   HH11  300   6.525   5.342   1.323
  211ARG   HH12  301   6.586   5.461   1.428
  211ARG    NH2  302   6.374   5.479   1.561
  211ARG   HH21  303   6.287   5.474   1.611
  211ARG   HH22  304   6.420   5.569   1.572
  211ARG      C  305   5.993   5.432   1.187
  211ARG      O  306   6.058   5.430   1.083
  212ARG      N  307   5.889   5.521   1.210
  212ARG      H  308   5.844   5.507   1.299
  212ARG     CA  309   5.845   5.636   1.127
  212ARG     HA  310   5.758   5.676   1.180
  212ARG     CB  311   5.940   5.753   1.118
  212ARG    HB1  312   5.919   5.831   1.045
  212ARG    HB2  313   6.029   5.707   1.075
  212ARG     CG  314   5.974   5.814   1.251
  212ARG    HG1  315   6.006   5.738   1.323
  212ARG    HG2  316   5.885   5.861   1.293
  212ARG     CD  317   6.093   5.909   1.229
  212ARG    HD1  318   6.058   5.999   1.179
  212ARG    HD2  319   6.164   5.846   1.175
  212ARG     NE  320   6.160   5.958   1.354
  212ARG     HE  321   6.125   6.045   1.390
  212ARG     CZ  322   6.258   5.896   1.419
  212ARG    NH1  323   6.313   5.782   1.392
  212ARG   HH11  324   6.276   5.718   1.324
  212ARG   HH12  325   6.380   5.746   1.459
  212ARG    NH2  326   6.311   5.951   1.522
  212ARG   HH21  327   6.274   6.043   1.543
  212ARG   HH22  328   6.355   5.896   1.595
  212ARG      C  329   5.795   5.594   0.985
  212ARG      O  330   5.800   5.679   0.894
  213ASN      N  331   5.758   5.471   0.973
  213ASN      H  332   5.746   5.428   1.064
  213ASN     CA  333   5.760   5.404   0.841
  213ASN     HA  334   5.838   5.451   0.781
  213ASN     CB  335   5.816   5.263   0.865
  213ASN    HB1  336   5.747   5.194   0.914
  213ASN    HB2  337   5.889   5.266   0.947
  213ASN     CG  338   5.873   5.201   0.739
  213ASN    OD1  339   5.835   5.242   0.633
  213ASN    ND2  340   5.962   5.107   0.751
  213ASN   HD21  341   6.005   5.078   0.838
  213ASN   HD22  342   5.995   5.071   0.662
  213ASN      C  343   5.626   5.413   0.771
  213ASN      O  344   5.558   5.310   0.774
  214MET      N  345   5.584   5.529   0.715
  214MET      H  346   5.639   5.610   0.740
  214MET     CA  347   5.454   5.547   0.640
  214MET     HA  348   5.377   5.539   0.717
  214MET     CB  349   5.442   5.686   0.570
  214MET    HB1  350   5.536   5.677   0.515
  214MET    HB2  351   5.460   5.765   0.642
  214MET     CG  352   5.309   5.705   0.487
  214MET    HG1  353   5.307   5.641   0.398
  214MET    HG2  354   5.323   5.805   0.447
  214MET     SD  355   5.161   5.688   0.598
  214MET     CE  356   5.021   5.741   0.491
  214MET    HE1  357   4.980   5.668   0.421
  214MET    HE2  358   4.937   5.762   0.556
  214MET    HE3  359   5.039   5.838   0.445
  214MET      C  360   5.443   5.437   0.537
  214MET      O  361   5.337   5.367   0.526
  215THR      N  362   5.555   5.404   0.467
  215THR      H  363   5.641   5.457   0.474
  215THR     CA  364   5.558   5.295   0.370
  215THR     HA  365   5.483   5.319   0.294
  215THR     CB  366   5.696   5.290   0.296
  215THR     HB  367   5.785   5.281   0.359
  215THR    CG2  368   5.719   5.185   0.186
  215THR   HG21  369   5.636   5.183   0.116
  215THR   HG22  370   5.812   5.214   0.136
  215THR   HG23  371   5.716   5.083   0.224
  215THR    OG1  372   5.711   5.408   0.227
  215THR    HG1  373   5.780   5.443   0.284
  215THR      C  374   5.532   5.155   0.421
  215THR      O  375   5.485   5.072   0.343
  216LEU      N  376   5.544   5.127   0.554
  216LEU      H  377   5.581   5.198   0.615
  216LEU     CA  378   5.487   5.012   0.628
  216LEU     HA  379   5.476   4.938   0.550
  216LEU     CB  380   5.588   4.958   0.732
  216LEU    HB1  381   5.599   5.035   0.809
  216LEU    HB2  382   5.685   4.942   0.683
  216LEU     CG  383   5.565   4.825   0.792
  216LEU     HG  384   5.480   4.834   0.859
  216LEU    CD1  385   5.554   4.706   0.696
  216LEU   HD11  386   5.476   4.727   0.622
  216LEU   HD12  387   5.648   4.684   0.645
  216LEU   HD13  388   5.521   4.623   0.758
  216LEU    CD2  389   5.683   4.804   0.882
  216LEU   HD21  390   5.778   4.814   0.830
  216LEU   HD22  391   5.682   4.878   0.962
  216LEU   HD23  392   5.690   4.697   0.905
  216LEU      C  393   5.349   5.033   0.698
  216LEU      O  394   5.263   4.947   0.680
  217VAL      N  395   5.320   5.147   0.767
  217VAL      H  396   5.397   5.208   0.788
  217VAL     CA  397   5.183   5.181   0.809
  217VAL     HA  398   5.160   5.100   0.877
  217VAL     CB  399   5.169   5.324   0.867
  217VAL     HB  400   5.184   5.402   0.793
  217VAL    CG1  401   5.030   5.338   0.925
  217VAL   HG11  402   5.024   5.427   0.987
  217VAL   HG12  403   4.956   5.354   0.846
  217VAL   HG13  404   5.002   5.252   0.986
  217VAL    CG2  405   5.266   5.347   0.980
  217VAL   HG21  406   5.245   5.431   1.046
  217VAL   HG22  407   5.277   5.261   1.047
  217VAL   HG23  408   5.366   5.366   0.940
  217VAL      C  409   5.074   5.161   0.703
  217VAL      O  410   4.973   5.095   0.732
  218THR      N  411   5.091   5.225   0.593
  218THR      H  412   5.175   5.280   0.584
  218THR     CA  413   5.016   5.204   0.464
  218THR     HA  414   4.928   5.268   0.470
  218THR     CB  415   5.092   5.269   0.344
  218THR     HB  416   5.041   5.245   0.251
  218THR    CG2  417   5.095   5.417   0.354
  218THR   HG21  418   4.999   5.457   0.323
  218THR   HG22  419   5.096   5.455   0.457
  218THR   HG23  420   5.177   5.472   0.307
  218THR    OG1  421   5.229   5.229   0.324
  218THR    HG1  422   5.274   5.269   0.399
  218THR      C  423   4.989   5.054   0.426
  218THR      O  424   4.873   5.020   0.429
  219LEU      N  425   5.099   4.978   0.403
  219LEU      H  426   5.189   5.023   0.396
  219LEU     CA  427   5.098   4.827   0.375
  219LEU     HA  428   5.055   4.819   0.275
  219LEU     CB  429   5.245   4.776   0.382
  219LEU    HB1  430   5.287   4.781   0.482
  219LEU    HB2  431   5.303   4.835   0.310
  219LEU     CG  432   5.243   4.631   0.334
  219LEU     HG  433   5.155   4.603   0.277
  219LEU    CD1  434   5.363   4.611   0.245
  219LEU   HD11  435   5.363   4.689   0.169
  219LEU   HD12  436   5.458   4.618   0.298
  219LEU   HD13  437   5.355   4.511   0.202
  219LEU    CD2  438   5.251   4.528   0.446
  219LEU   HD21  439   5.152   4.526   0.490
  219LEU   HD22  440   5.257   4.429   0.401
  219LEU   HD23  441   5.326   4.539   0.524
  219LEU      C  442   5.014   4.757   0.486
  219LEU      O  443   4.934   4.666   0.463
  220LEU      N  444   5.026   4.794   0.616
  220LEU      H  445   5.103   4.858   0.632
  220LEU     CA  446   4.956   4.734   0.729
  220LEU     HA  447   4.977   4.627   0.728
  220LEU     CB  448   5.017   4.782   0.861
  220LEU    HB1  449   4.945   4.760   0.941
  220LEU    HB2  450   5.019   4.891   0.862
  220LEU     CG  451   5.149   4.721   0.899
  220LEU     HG  452   5.221   4.753   0.823
  220LEU    CD1  453   5.207   4.787   1.030
  220LEU   HD11  454   5.203   4.896   1.020
  220LEU   HD12  455   5.152   4.759   1.120
  220LEU   HD13  456   5.311   4.757   1.042
  220LEU    CD2  457   5.145   4.571   0.908
  220LEU   HD21  458   5.111   4.520   0.818
  220LEU   HD22  459   5.242   4.538   0.946
  220LEU   HD23  460   5.069   4.544   0.981
  220LEU      C  461   4.809   4.760   0.729
  220LEU      O  462   4.734   4.661   0.732
  221VAL      N  463   4.766   4.882   0.735
  221VAL      H  464   4.839   4.952   0.732
  221VAL     CA  465   4.627   4.927   0.728
  221VAL     HA  466   4.577   4.867   0.805
  221VAL     CB  467   4.610   5.076   0.770
  221VAL     HB  468   4.502   5.083   0.787
  221VAL    CG1  469   4.679   5.104   0.908
  221VAL   HG11  470   4.651   5.203   0.944
  221VAL   HG12  471   4.637   5.028   0.974
  221VAL   HG13  472   4.784   5.076   0.898
  221VAL    CG2  473   4.653   5.177   0.670
  221VAL   HG21  474   4.631   5.278   0.704
  221VAL   HG22  475   4.757   5.166   0.639
  221VAL   HG23  476   4.586   5.171   0.584
  221VAL      C  477   4.554   4.886   0.602
  221VAL      O  478   4.440   4.852   0.606
  222GLU      N  479   4.618   4.879   0.479
  222GLU      H  480   4.718   4.894   0.480
  222GLU     CA  481   4.572   4.813   0.354
  222GLU     HA  482   4.482   4.869   0.330
  222GLU     CB  483   4.679   4.817   0.241
  222GLU    HB1  484   4.759   4.751   0.274
  222GLU    HB2  485   4.720   4.918   0.246
  222GLU     CG  486   4.617   4.787   0.106
  222GLU    HG1  487   4.523   4.840   0.088
  222GLU    HG2  488   4.581   4.684   0.109
  222GLU     CD  489   4.707   4.798  -0.010
  222GLU    OE1  490   4.804   4.875  -0.012
  222GLU    OE2  491   4.683   4.726  -0.113
  222GLU      C  492   4.534   4.666   0.388
  222GLU      O  493   4.436   4.615   0.339
  223ASN      N  494   4.622   4.595   0.460
  223ASN      H  495   4.710   4.640   0.481
  223ASN     CA  496   4.610   4.451   0.487
  223ASN     HA  497   4.545   4.409   0.410
  223ASN     CB  498   4.741   4.374   0.461
  223ASN    HB1  499   4.736   4.273   0.501
  223ASN    HB2  500   4.819   4.413   0.526
  223ASN     CG  501   4.781   4.374   0.319
  223ASN    OD1  502   4.739   4.294   0.235
  223ASN    ND2  503   4.868   4.462   0.278
  223ASN   HD21  504   4.917   4.519   0.346
  223ASN   HD22  505   4.914   4.448   0.189
  223ASN      C  506   4.541   4.424   0.617
  223ASN      O  507   4.555   4.320   0.680
  224GLY      N  508   4.470   4.529   0.669
  224GLY      H  509   4.473   4.611   0.610
  224GLY     CA  510   4.377   4.522   0.780
  224GLY    HA1  511   4.299   4.451   0.750
  224GLY    HA2  512   4.317   4.613   0.783
  224GLY      C  513   4.434   4.505   0.920
  224GLY      O  514   4.372   4.446   1.007
  225ALA      N  515   4.559   4.543   0.942
  225ALA      H  516   4.606   4.592   0.867
  225ALA     CA  517   4.619   4.549   1.078
  225ALA     HA  518   4.621   4.447   1.117
  225ALA     CB  519   4.766   4.591   1.062
  225ALA    HB1  520   4.804   4.538   0.974
  225ALA    HB2  521   4.778   4.699   1.057
  225ALA    HB3  522   4.821   4.550   1.147
  225ALA      C  523   4.544   4.647   1.171
  225ALA      O  524   4.511   4.761   1.136
  226ASP      N  525   4.519   4.601   1.292
  226ASP      H  526   4.569   4.520   1.324
  226ASP     CA  527   4.435   4.664   1.389
  226ASP     HA  528   4.338   4.686   1.344
  226ASP     CB  529   4.423   4.571   1.509
  226ASP    HB1  530   4.527   4.561   1.540
  226ASP    HB2  531   4.396   4.475   1.467
  226ASP     CG  532   4.331   4.605   1.630
  226ASP    OD1  533   4.259   4.708   1.630
  226ASP    OD2  534   4.326   4.531   1.734
  226ASP      C  535   4.498   4.798   1.445
  226ASP      O  536   4.597   4.800   1.522
  227VAL      N  537   4.433   4.910   1.412
  227VAL      H  538   4.347   4.906   1.358
  227VAL     CA  539   4.477   5.048   1.453
  227VAL     HA  540   4.585   5.053   1.450
  227VAL     CB  541   4.427   5.160   1.362
  227VAL     HB  542   4.458   5.258   1.401
  227VAL    CG1  543   4.483   5.146   1.221
  227VAL   HG11  544   4.447   5.223   1.153
  227VAL   HG12  545   4.592   5.139   1.216
  227VAL   HG13  546   4.444   5.059   1.168
  227VAL    CG2  547   4.273   5.159   1.348
  227VAL   HG21  548   4.238   5.064   1.307
  227VAL   HG22  549   4.226   5.172   1.445
  227VAL   HG23  550   4.242   5.242   1.283
  227VAL      C  551   4.448   5.079   1.603
  227VAL      O  552   4.484   5.188   1.657
  228GLN      N  553   4.381   4.985   1.671
  228GLN      H  554   4.335   4.910   1.619
  228GLN     CA  555   4.366   4.997   1.820
  228GLN     HA  556   4.396   5.093   1.864
  228GLN     CB  557   4.217   4.991   1.853
  228GLN    HB1  558   4.208   4.975   1.961
  228GLN    HB2  559   4.176   4.898   1.814
  228GLN     CG  560   4.132   5.103   1.795
  228GLN    HG1  561   4.028   5.092   1.825
  228GLN    HG2  562   4.132   5.092   1.687
  228GLN     CD  563   4.158   5.246   1.838
  228GLN    OE1  564   4.187   5.333   1.757
  228GLN    NE2  565   4.151   5.280   1.965
  228GLN   HE21  566   4.112   5.212   2.028
  228GLN   HE22  567   4.188   5.368   1.998
  228GLN      C  568   4.449   4.895   1.897
  228GLN      O  569   4.445   4.903   2.019
  229ALA      N  570   4.523   4.798   1.837
  229ALA      H  571   4.520   4.793   1.736
  229ALA     CA  572   4.596   4.698   1.908
  229ALA     HA  573   4.533   4.641   1.976
  229ALA     CB  574   4.666   4.598   1.818
  229ALA    HB1  575   4.724   4.644   1.738
  229ALA    HB2  576   4.725   4.530   1.879
  229ALA    HB3  577   4.589   4.533   1.777
  229ALA      C  578   4.710   4.763   1.992
  229ALA      O  579   4.798   4.833   1.936
  230ALA      N  580   4.718   4.728   2.121
  230ALA      H  581   4.637   4.689   2.166
  230ALA     CA  582   4.825   4.773   2.212
  230ALA     HA  583   4.867   4.871   2.191
  230ALA     CB  584   4.767   4.785   2.352
  230ALA    HB1  585   4.856   4.788   2.415
  230ALA    HB2  586   4.706   4.876   2.356
  230ALA    HB3  587   4.703   4.700   2.377
  230ALA      C  588   4.937   4.661   2.190
  230ALA      O  589   4.909   4.553   2.148
  231ALA      N  590   5.050   4.686   2.252
  231ALA      H  591   5.053   4.765   2.315
  231ALA     CA  592   5.148   4.579   2.287
  231ALA     HA  593   5.159   4.503   2.209
  231ALA     CB  594   5.282   4.648   2.308
  231ALA    HB1  595   5.367   4.581   2.322
  231ALA    HB2  596   5.315   4.706   2.222
  231ALA    HB3  597   5.274   4.712   2.396
  231ALA      C  598   5.106   4.496   2.415
  231ALA      O  599   5.010   4.534   2.483
  232ASN      N  600   5.188   4.397   2.452
  232ASN      H  601   5.261   4.366   2.389
  232ASN     CA  602   5.157   4.311   2.566
  232ASN     HA  603   5.055   4.331   2.599
  232ASN     CB  604   5.155   4.160   2.524
  232ASN    HB1  605   5.123   4.111   2.616
  232ASN    HB2  606   5.257   4.132   2.496
  232ASN     CG  607   5.056   4.127   2.418
  232ASN    OD1  608   5.067   4.184   2.310
  232ASN    ND2  609   4.946   4.066   2.457
  232ASN   HD21  610   4.962   4.009   2.539
  232ASN   HD22  611   4.863   4.070   2.401
  232ASN      C  612   5.249   4.330   2.687
  232ASN      O  613   5.195   4.341   2.802
  233GLY      N  614   5.385   4.350   2.663
  233GLY      H  615   5.412   4.356   2.565
  233GLY     CA  616   5.485   4.377   2.768
  233GLY    HA1  617   5.578   4.383   2.711
  233GLY    HA2  618   5.491   4.298   2.842
  233GLY      C  619   5.479   4.507   2.843
  233GLY      O  620   5.422   4.607   2.790
  234ASP      N  621   5.504   4.501   2.975
  234ASP      H  622   5.545   4.413   3.005
  234ASP     CA  623   5.507   4.609   3.070
  234ASP     HA  624   5.406   4.650   3.069
  234ASP     CB  625   5.550   4.575   3.207
  234ASP    HB1  626   5.519   4.659   3.269
  234ASP    HB2  627   5.655   4.549   3.220
  234ASP     CG  628   5.465   4.471   3.274
  234ASP    OD1  629   5.347   4.500   3.300
  234ASP    OD2  630   5.520   4.365   3.318
  234ASP      C  631   5.596   4.725   3.018
  234ASP      O  632   5.567   4.840   3.049
  235PHE      N  633   5.697   4.697   2.929
  235PHE      H  634   5.731   4.604   2.908
  235PHE     CA  635   5.785   4.804   2.869
  235PHE     HA  636   5.854   4.842   2.945
  235PHE     CB  637   5.878   4.749   2.769
  235PHE    HB1  638   5.814   4.693   2.701
  235PHE    HB2  639   5.949   4.675   2.806
  235PHE     CG  640   5.951   4.859   2.685
  235PHE    CD1  641   6.039   4.952   2.751
  235PHE    HD1  642   6.060   4.947   2.857
  235PHE    CE1  643   6.093   5.060   2.680
  235PHE    HE1  644   6.174   5.115   2.725
  235PHE     CZ  645   6.055   5.076   2.544
  235PHE     HZ  646   6.087   5.171   2.505
  235PHE    CE2  647   5.975   4.982   2.475
  235PHE    HE2  648   5.939   4.998   2.374
  235PHE    CD2  649   5.929   4.871   2.546
  235PHE    HD2  650   5.864   4.800   2.496
  235PHE      C  651   5.702   4.919   2.810
  235PHE      O  652   5.722   5.040   2.825
  236PHE      N  653   5.605   4.875   2.724
  236PHE      H  654   5.584   4.776   2.720
  236PHE     CA  655   5.503   4.966   2.663
  236PHE     HA  656   5.556   5.050   2.620
  236PHE     CB  657   5.433   4.887   2.551
  236PHE    HB1  658   5.370   4.958   2.496
  236PHE    HB2  659   5.378   4.805   2.597
  236PHE     CG  660   5.526   4.825   2.436
  236PHE    CD1  661   5.572   4.912   2.335
  236PHE    HD1  662   5.548   5.017   2.328
  236PHE    CE1  663   5.663   4.869   2.237
  236PHE    HE1  664   5.693   4.947   2.168
  236PHE     CZ  665   5.725   4.744   2.244
  236PHE     HZ  666   5.801   4.705   2.177
  236PHE    CE2  667   5.672   4.652   2.337
  236PHE    HE2  668   5.705   4.549   2.338
  236PHE    CD2  669   5.575   4.690   2.433
  236PHE    HD2  670   5.540   4.611   2.498
  236PHE      C  671   5.402   5.033   2.762
  236PHE      O  672   5.297   5.082   2.713
  237LYS      N  673   5.431   5.027   2.896
  237LYS      H  674   5.519   4.986   2.923
  237LYS     CA  675   5.328   5.060   3.003
  237LYS     HA  676   5.250   5.116   2.952
  237LYS     CB  677   5.264   4.933   3.055
  237LYS    HB1  678   5.185   4.957   3.127
  237LYS    HB2  679   5.338   4.871   3.105
  237LYS     CG  680   5.211   4.848   2.946
  237LYS    HG1  681   5.291   4.805   2.886
  237LYS    HG2  682   5.166   4.914   2.871
  237LYS     CD  683   5.108   4.744   2.988
  237LYS    HD1  684   5.024   4.797   3.034
  237LYS    HD2  685   5.159   4.685   3.065
  237LYS     CE  686   5.064   4.650   2.874
  237LYS    HE1  687   4.989   4.577   2.903
  237LYS    HE2  688   5.150   4.599   2.829
  237LYS     NZ  689   4.999   4.715   2.759
  237LYS    HZ1  690   4.922   4.775   2.786
  237LYS    HZ2  691   5.052   4.790   2.718
  237LYS    HZ3  692   4.964   4.647   2.693
  237LYS      C  693   5.390   5.145   3.121
  237LYS      O  694   5.511   5.155   3.129
  238LYS      N  695   5.306   5.206   3.204
  238LYS      H  696   5.211   5.197   3.171
  238LYS     CA  697   5.335   5.307   3.315
  238LYS     HA  698   5.385   5.389   3.265
  238LYS     CB  699   5.205   5.355   3.375
  238LYS    HB1  700   5.134   5.276   3.400
  238LYS    HB2  701   5.156   5.417   3.299
  238LYS     CG  702   5.230   5.433   3.501
  238LYS    HG1  703   5.311   5.505   3.492
  238LYS    HG2  704   5.263   5.370   3.584
  238LYS     CD  705   5.106   5.503   3.557
  238LYS    HD1  706   5.024   5.432   3.565
  238LYS    HD2  707   5.098   5.589   3.490
  238LYS     CE  708   5.130   5.556   3.697
  238LYS    HE1  709   5.126   5.474   3.769
  238LYS    HE2  710   5.043   5.616   3.724
  238LYS     NZ  711   5.259   5.640   3.701
  238LYS    HZ1  712   5.242   5.733   3.666
  238LYS    HZ2  713   5.290   5.651   3.797
  238LYS    HZ3  714   5.343   5.610   3.654
  238LYS      C  715   5.434   5.242   3.417
  238LYS      O  716   5.411   5.133   3.460
  239THR      N  717   5.552   5.301   3.422
  239THR      H  718   5.568   5.381   3.362
  239THR     CA  719   5.679   5.245   3.475
  239THR     HA  720   5.688   5.155   3.414
  239THR     CB  721   5.796   5.330   3.452
  239THR     HB  722   5.770   5.430   3.486
  239THR    CG2  723   5.933   5.276   3.505
  239THR   HG21  724   5.953   5.291   3.612
  239THR   HG22  725   5.952   5.171   3.483
  239THR   HG23  726   6.019   5.315   3.452
  239THR    OG1  727   5.812   5.345   3.310
  239THR    HG1  728   5.888   5.403   3.304
  239THR      C  729   5.672   5.192   3.625
  239THR      O  730   5.612   5.266   3.707
  240LYS      N  731   5.733   5.076   3.655
  240LYS      H  732   5.780   5.021   3.584
  240LYS     CA  733   5.742   5.023   3.791
  240LYS     HA  734   5.704   5.096   3.862
  240LYS     CB  735   5.659   4.895   3.800
  240LYS    HB1  736   5.701   4.814   3.742
  240LYS    HB2  737   5.570   4.915   3.741
  240LYS     CG  738   5.649   4.827   3.936
  240LYS    HG1  739   5.610   4.905   4.002
  240LYS    HG2  740   5.746   4.798   3.977
  240LYS     CD  741   5.557   4.705   3.935
  240LYS    HD1  742   5.601   4.614   3.892
  240LYS    HD2  743   5.462   4.727   3.888
  240LYS     CE  744   5.521   4.650   4.073
  240LYS    HE1  745   5.609   4.622   4.130
  240LYS    HE2  746   5.455   4.563   4.072
  240LYS     NZ  747   5.447   4.750   4.147
  240LYS    HZ1  748   5.371   4.790   4.093
  240LYS    HZ2  749   5.409   4.725   4.237
  240LYS    HZ3  750   5.512   4.825   4.168
  240LYS      C  751   5.891   4.997   3.839
  240LYS      O  752   5.915   5.004   3.959
  241GLY      N  753   5.987   4.993   3.744
  241GLY      H  754   5.956   4.999   3.648
  241GLY     CA  755   6.134   5.007   3.773
  241GLY    HA1  756   6.174   4.931   3.841
  241GLY    HA2  757   6.156   5.099   3.827
  241GLY      C  758   6.237   5.009   3.658
  241GLY      O  759   6.306   5.107   3.637
  242ARG      N  760   6.246   4.904   3.577
  242ARG      H  761   6.171   4.836   3.576
  242ARG     CA  762   6.306   4.915   3.443
  242ARG     HA  763   6.412   4.935   3.456
  242ARG     CB  764   6.298   4.787   3.368
  242ARG    HB1  765   6.346   4.802   3.271
  242ARG    HB2  766   6.196   4.760   3.341
  242ARG     CG  767   6.360   4.668   3.441
  242ARG    HG1  768   6.306   4.652   3.535
  242ARG    HG2  769   6.459   4.698   3.476
  242ARG     CD  770   6.357   4.541   3.362
  242ARG    HD1  771   6.253   4.510   3.354
  242ARG    HD2  772   6.403   4.470   3.431
  242ARG     NE  773   6.428   4.540   3.230
  242ARG     HE  774   6.480   4.625   3.210
  242ARG     CZ  775   6.425   4.450   3.135
  242ARG    NH1  776   6.367   4.336   3.147
  242ARG   HH11  777   6.317   4.325   3.234
  242ARG   HH12  778   6.350   4.275   3.068
  242ARG    NH2  779   6.485   4.471   3.027
  242ARG   HH21  780   6.522   4.564   3.015
  242ARG   HH22  781   6.464   4.411   2.949
  242ARG      C  782   6.240   5.024   3.348
  242ARG      O  783   6.120   5.045   3.369
  243PRO      N  784   6.320   5.098   3.276
  243PRO     CD  785   6.464   5.092   3.277
  243PRO    HD1  786   6.480   5.006   3.212
  243PRO    HD2  787   6.502   5.088   3.378
  243PRO     CG  788   6.521   5.213   3.199
  243PRO    HG1  789   6.609   5.187   3.141
  243PRO    HG2  790   6.547   5.297   3.263
  243PRO     CB  791   6.408   5.257   3.104
  243PRO    HB1  792   6.433   5.218   3.005
  243PRO    HB2  793   6.407   5.366   3.103
  243PRO     CA  794   6.283   5.207   3.181
  243PRO     HA  795   6.256   5.290   3.245
  243PRO      C  796   6.165   5.155   3.090
  243PRO      O  797   6.152   5.042   3.050
  244GLY      N  798   6.067   5.245   3.073
  244GLY      H  799   6.073   5.336   3.116
  244GLY     CA  800   5.949   5.219   2.991
  244GLY    HA1  801   5.859   5.183   3.041
  244GLY    HA2  802   5.982   5.134   2.931
  244GLY      C  803   5.913   5.332   2.898
  244GLY      O  804   5.953   5.448   2.935
  245PHE      N  805   5.859   5.308   2.780
  245PHE      H  806   5.842   5.211   2.757
  245PHE     CA  807   5.805   5.411   2.694
  245PHE     HA  808   5.843   5.506   2.732
  245PHE     CB  809   5.855   5.394   2.546
  245PHE    HB1  810   5.797   5.323   2.488
  245PHE    HB2  811   5.957   5.355   2.545
  245PHE     CG  812   5.853   5.524   2.462
  245PHE    CD1  813   5.774   5.528   2.347
  245PHE    HD1  814   5.725   5.437   2.314
  245PHE    CE1  815   5.780   5.640   2.260
  245PHE    HE1  816   5.721   5.632   2.170
  245PHE     CZ  817   5.837   5.764   2.301
  245PHE     HZ  818   5.824   5.859   2.253
  245PHE    CE2  819   5.911   5.766   2.421
  245PHE    HE2  820   5.975   5.849   2.445
  245PHE    CD2  821   5.932   5.642   2.494
  245PHE    HD2  822   5.992   5.634   2.584
  245PHE      C  823   5.652   5.417   2.718
  245PHE      O  824   5.577   5.342   2.653
  246TYR      N  825   5.599   5.482   2.827
  246TYR      H  826   5.655   5.497   2.910
  246TYR     CA  827   5.455   5.518   2.840
  246TYR     HA  828   5.387   5.438   2.810
  246TYR     CB  829   5.416   5.542   2.984
  246TYR    HB1  830   5.466   5.630   3.026
  246TYR    HB2  831   5.441   5.454   3.042
  246TYR     CG  832   5.273   5.581   3.011
  246TYR    CD1  833   5.170   5.485   3.032
  246TYR    HD1  834   5.195   5.380   3.038
  246TYR    CE1  835   5.035   5.523   3.028
  246TYR    HE1  836   4.956   5.452   3.049
  246TYR     CZ  837   5.004   5.660   3.017
  246TYR     OH  838   4.879   5.708   3.021
  246TYR     HH  839   4.818   5.640   3.051
  246TYR    CE2  840   5.100   5.761   2.996
  246TYR    HE2  841   5.071   5.861   2.969
  246TYR    CD2  842   5.238   5.719   3.002
  246TYR    HD2  843   5.311   5.798   2.995
  246TYR      C  844   5.423   5.638   2.741
  246TYR      O  845   5.475   5.748   2.758
  247PHE      N  846   5.318   5.605   2.663
  247PHE      H  847   5.281   5.511   2.665
  247PHE     CA  848   5.238   5.687   2.578
  247PHE     HA  849   5.258   5.788   2.614
  247PHE     CB  850   5.293   5.683   2.429
  247PHE    HB1  851   5.397   5.715   2.422
  247PHE    HB2  852   5.226   5.752   2.380
  247PHE     CG  853   5.294   5.541   2.374
  247PHE    CD1  854   5.174   5.471   2.330
  247PHE    HD1  855   5.080   5.523   2.321
  247PHE    CE1  856   5.179   5.332   2.308
  247PHE    HE1  857   5.097   5.270   2.276
  247PHE     CZ  858   5.302   5.263   2.313
  247PHE     HZ  859   5.297   5.159   2.283
  247PHE    CE2  860   5.424   5.328   2.340
  247PHE    HE2  861   5.515   5.271   2.339
  247PHE    CD2  862   5.417   5.469   2.368
  247PHE    HD2  863   5.506   5.518   2.406
  247PHE      C  864   5.086   5.659   2.584
  247PHE      O  865   5.012   5.695   2.497
  248GLY      N  866   5.032   5.594   2.690
  248GLY      H  867   5.096   5.549   2.755
  248GLY     CA  868   4.891   5.573   2.702
  248GLY    HA1  869   4.840   5.665   2.671
  248GLY    HA2  870   4.858   5.569   2.806
  248GLY      C  871   4.838   5.459   2.625
  248GLY      O  872   4.726   5.466   2.568
  249GLU      N  873   4.918   5.354   2.586
  249GLU      H  874   5.009   5.360   2.628
  249GLU     CA  875   4.888   5.225   2.518
  249GLU     HA  876   4.981   5.168   2.516
  249GLU     CB  877   4.801   5.133   2.610
  249GLU    HB1  878   4.795   5.035   2.562
  249GLU    HB2  879   4.702   5.177   2.623
  249GLU     CG  880   4.869   5.108   2.749
  249GLU    HG1  881   4.905   5.200   2.794
  249GLU    HG2  882   4.959   5.051   2.726
  249GLU     CD  883   4.784   5.030   2.846
  249GLU    OE1  884   4.700   5.088   2.916
  249GLU    OE2  885   4.803   4.904   2.859
  249GLU      C  886   4.845   5.230   2.372
  249GLU      O  887   4.883   5.133   2.308
  250LEU      N  888   4.776   5.334   2.322
  250LEU      H  889   4.751   5.415   2.378
  250LEU     CA  890   4.710   5.333   2.196
  250LEU     HA  891   4.701   5.228   2.169
  250LEU     CB  892   4.568   5.383   2.199
  250LEU    HB1  893   4.514   5.370   2.105
  250LEU    HB2  894   4.575   5.487   2.228
  250LEU     CG  895   4.482   5.327   2.319
  250LEU     HG  896   4.525   5.375   2.406
  250LEU    CD1  897   4.337   5.376   2.307
  250LEU   HD11  898   4.342   5.485   2.301
  250LEU   HD12  899   4.285   5.321   2.229
  250LEU   HD13  900   4.295   5.346   2.403
  250LEU    CD2  901   4.457   5.178   2.345
  250LEU   HD21  902   4.556   5.134   2.337
  250LEU   HD22  903   4.415   5.160   2.444
  250LEU   HD23  904   4.382   5.142   2.274
  250LEU      C  905   4.801   5.379   2.077
  250LEU      O  906   4.875   5.477   2.079
  251PRO      N  907   4.782   5.320   1.957
  251PRO     CD  908   4.709   5.202   1.928
  251PRO    HD1  909   4.601   5.215   1.928
  251PRO    HD2  910   4.745   5.118   1.988
  251PRO     CG  911   4.762   5.143   1.795
  251PRO    HG1  912   4.686   5.091   1.737
  251PRO    HG2  913   4.835   5.067   1.823
  251PRO     CB  914   4.814   5.267   1.717
  251PRO    HB1  915   4.731   5.300   1.655
  251PRO    HB2  916   4.899   5.245   1.652
  251PRO     CA  917   4.849   5.365   1.832
  251PRO     HA  918   4.954   5.352   1.858
  251PRO      C  919   4.833   5.510   1.784
  251PRO      O  920   4.931   5.572   1.739
  252LEU      N  921   4.716   5.569   1.799
  252LEU      H  922   4.644   5.515   1.845
  252LEU     CA  923   4.694   5.712   1.768
  252LEU     HA  924   4.735   5.730   1.668
  252LEU     CB  925   4.541   5.730   1.756
  252LEU    HB1  926   4.500   5.706   1.854
  252LEU    HB2  927   4.509   5.664   1.675
  252LEU     CG  928   4.482   5.866   1.719
  252LEU     HG  929   4.381   5.851   1.681
  252LEU    CD1  930   4.473   5.962   1.844
  252LEU   HD11  931   4.393   5.922   1.906
  252LEU   HD12  932   4.568   5.975   1.895
  252LEU   HD13  933   4.441   6.061   1.812
  252LEU    CD2  934   4.569   5.935   1.613
  252LEU   HD21  935   4.606   5.865   1.538
  252LEU   HD22  936   4.505   6.010   1.567
  252LEU   HD23  937   4.655   5.979   1.663
  252LEU      C  938   4.770   5.795   1.874
  252LEU      O  939   4.827   5.899   1.851
  253SER      N  940   4.763   5.752   2.006
  253SER      H  941   4.702   5.674   2.028
  253SER     CA  942   4.844   5.807   2.109
  253SER     HA  943   4.845   5.916   2.106
  253SER     CB  944   4.792   5.768   2.251
  253SER    HB1  945   4.850   5.823   2.325
  253SER    HB2  946   4.805   5.661   2.264
  253SER     OG  947   4.654   5.797   2.275
  253SER     HG  948   4.640   5.785   2.369
  253SER      C  949   4.995   5.782   2.093
  253SER      O  950   5.076   5.874   2.108
  254LEU      N  951   5.042   5.667   2.044
  254LEU      H  952   4.978   5.595   2.011
  254LEU     CA  953   5.178   5.651   2.003
  254LEU     HA  954   5.229   5.664   2.099
  254LEU     CB  955   5.197   5.503   1.963
  254LEU    HB1  956   5.127   5.473   1.885
  254LEU    HB2  957   5.169   5.446   2.052
  254LEU     CG  958   5.328   5.460   1.905
  254LEU     HG  959   5.348   5.516   1.814
  254LEU    CD1  960   5.454   5.477   1.994
  254LEU   HD11  961   5.461   5.583   2.018
  254LEU   HD12  962   5.470   5.420   2.086
  254LEU   HD13  963   5.537   5.456   1.928
  254LEU    CD2  964   5.323   5.314   1.859
  254LEU   HD21  965   5.287   5.259   1.945
  254LEU   HD22  966   5.262   5.303   1.769
  254LEU   HD23  967   5.423   5.278   1.838
  254LEU      C  968   5.222   5.757   1.900
  254LEU      O  969   5.308   5.840   1.929
  255ALA      N  970   5.166   5.765   1.778
  255ALA      H  971   5.090   5.700   1.764
  255ALA     CA  972   5.187   5.860   1.669
  255ALA     HA  973   5.282   5.838   1.621
  255ALA     CB  974   5.075   5.841   1.568
  255ALA    HB1  975   5.111   5.892   1.479
  255ALA    HB2  976   5.072   5.735   1.542
  255ALA    HB3  977   4.976   5.867   1.606
  255ALA      C  978   5.200   6.004   1.718
  255ALA      O  979   5.306   6.072   1.698
  256ALA      N  980   5.111   6.052   1.804
  256ALA      H  981   5.051   5.983   1.847
  256ALA     CA  982   5.114   6.181   1.873
  256ALA     HA  983   5.120   6.257   1.795
  256ALA     CB  984   4.983   6.213   1.944
  256ALA    HB1  985   4.900   6.180   1.883
  256ALA    HB2  986   4.990   6.160   2.039
  256ALA    HB3  987   4.969   6.320   1.961
  256ALA      C  988   5.231   6.202   1.971
  256ALA      O  989   5.302   6.303   1.964
  257CYS      N  990   5.263   6.101   2.054
  257CYS      H  991   5.216   6.012   2.040
  257CYS     CA  992   5.381   6.090   2.152
  257CYS     HA  993   5.393   6.187   2.202
  257CYS     CB  994   5.348   5.986   2.265
  257CYS    HB1  995   5.434   5.973   2.332
  257CYS    HB2  996   5.324   5.888   2.223
  257CYS     SG  997   5.214   6.065   2.351
  257CYS     HG  998   5.115   6.053   2.262
  257CYS      C  999   5.510   6.063   2.081
  257CYS      O 1000   5.617   6.064   2.145
  258THR      N 1001   5.510   6.044   1.948
  258THR      H 1002   5.418   6.037   1.905
  258THR     CA 1003   5.626   6.037   1.856
  258THR     HA 1004   5.720   6.046   1.911
  258THR     CB 1005   5.634   5.900   1.780
  258THR     HB 1006   5.713   5.910   1.706
  258THR    CG2 1007   5.656   5.781   1.880
  258THR   HG21 1008   5.637   5.690   1.824
  258THR   HG22 1009   5.760   5.781   1.912
  258THR   HG23 1010   5.585   5.803   1.960
  258THR    OG1 1011   5.518   5.857   1.708
  258THR    HG1 1012   5.455   5.833   1.777
  258THR      C 1013   5.636   6.158   1.761
  258THR      O 1014   5.720   6.164   1.675
  259ASN      N 1015   5.539   6.253   1.777
  259ASN      H 1016   5.482   6.243   1.860
  259ASN     CA 1017   5.519   6.381   1.704
  259ASN     HA 1018   5.418   6.416   1.727
  259ASN     CB 1019   5.628   6.488   1.755
  259ASN    HB1 1020   5.725   6.491   1.706
  259ASN    HB2 1021   5.643   6.474   1.862
  259ASN     CG 1022   5.573   6.621   1.730
  259ASN    OD1 1023   5.628   6.702   1.650
  259ASN    ND2 1024   5.480   6.666   1.802
  259ASN   HD21 1025   5.432   6.607   1.868
  259ASN   HD22 1026   5.436   6.753   1.775
  259ASN      C 1027   5.507   6.359   1.551
  259ASN      O 1028   5.572   6.424   1.472
  260GLN      N 1029   5.420   6.268   1.508
  260GLN      H 1030   5.386   6.198   1.574
  260GLN     CA 1031   5.390   6.236   1.366
  260GLN     HA 1032   5.458   6.287   1.298
  260GLN     CB 1033   5.421   6.092   1.345
  260GLN    HB1 1034   5.392   6.054   1.247
  260GLN    HB2 1035   5.371   6.031   1.421
  260GLN     CG 1036   5.573   6.066   1.359
  260GLN    HG1 1037   5.608   6.084   1.460
  260GLN    HG2 1038   5.637   6.126   1.293
  260GLN     CD 1039   5.606   5.926   1.329
  260GLN    OE1 1040   5.617   5.884   1.211
  260GLN    NE2 1041   5.606   5.836   1.427
  260GLN   HE21 1042   5.585   5.868   1.520
  260GLN   HE22 1043   5.643   5.742   1.415
  260GLN      C 1044   5.241   6.263   1.341
  260GLN      O 1045   5.154   6.181   1.354
  261LEU      N 1046   5.212   6.382   1.294
  261LEU      H 1047   5.292   6.444   1.287
  261LEU     CA 1048   5.085   6.444   1.276
  261LEU     HA 1049   5.026   6.435   1.367
  261LEU     CB 1050   5.115   6.601   1.268
  261LEU    HB1 1051   5.178   6.629   1.184
  261LEU    HB2 1052   5.165   6.635   1.359
  261LEU     CG 1053   4.984   6.682   1.257
  261LEU     HG 1054   4.925   6.656   1.169
  261LEU    CD1 1055   4.891   6.670   1.381
  261LEU   HD11 1056   4.841   6.574   1.392
  261LEU   HD12 1057   4.953   6.695   1.467
  261LEU   HD13 1058   4.818   6.751   1.382
  261LEU    CD2 1059   5.019   6.829   1.230
  261LEU   HD21 1060   5.042   6.839   1.124
  261LEU   HD22 1061   4.922   6.873   1.253
  261LEU   HD23 1062   5.097   6.871   1.292
  261LEU      C 1063   5.008   6.396   1.151
  261LEU      O 1064   4.893   6.366   1.153
  262ALA      N 1065   5.082   6.387   1.037
  262ALA      H 1066   5.173   6.432   1.035
  262ALA     CA 1067   5.035   6.315   0.920
  262ALA     HA 1068   4.955   6.372   0.872
  262ALA     CB 1069   5.147   6.310   0.822
  262ALA    HB1 1070   5.243   6.280   0.865
  262ALA    HB2 1071   5.121   6.240   0.742
  262ALA    HB3 1072   5.154   6.409   0.778
  262ALA      C 1073   4.976   6.175   0.963
  262ALA      O 1074   4.866   6.133   0.912
  263ILE      N 1075   5.051   6.108   1.055
  263ILE      H 1076   5.139   6.150   1.081
  263ILE     CA 1077   5.007   5.971   1.096
  263ILE     HA 1078   4.971   5.919   1.008
  263ILE     CB 1079   5.124   5.892   1.149
  263ILE     HB 1080   5.162   5.948   1.234
  263ILE    CG2 1081   5.077   5.746   1.192
  263ILE   HG21 1082   5.020   5.700   1.111
  263ILE   HG22 1083   5.161   5.682   1.218
  263ILE   HG23 1084   5.018   5.744   1.284
  263ILE    CG1 1085   5.232   5.855   1.050
  263ILE   HG11 1086   5.316   5.813   1.104
  263ILE   HG12 1087   5.257   5.957   1.018
  263ILE     CD 1088   5.198   5.760   0.926
  263ILE    HD1 1089   5.119   5.802   0.864
  263ILE    HD2 1090   5.285   5.761   0.860
  263ILE    HD3 1091   5.186   5.657   0.961
  263ILE      C 1092   4.888   5.981   1.184
  263ILE      O 1093   4.795   5.903   1.151
  264VAL      N 1094   4.875   6.075   1.279
  264VAL      H 1095   4.956   6.130   1.304
  264VAL     CA 1096   4.751   6.085   1.361
  264VAL     HA 1097   4.740   6.000   1.428
  264VAL     CB 1098   4.761   6.220   1.448
  264VAL     HB 1099   4.788   6.296   1.375
  264VAL    CG1 1100   4.634   6.273   1.515
  264VAL   HG11 1101   4.550   6.284   1.447
  264VAL   HG12 1102   4.599   6.213   1.599
  264VAL   HG13 1103   4.667   6.371   1.550
  264VAL    CG2 1104   4.866   6.220   1.553
  264VAL   HG21 1105   4.885   6.324   1.581
  264VAL   HG22 1106   4.832   6.160   1.637
  264VAL   HG23 1107   4.956   6.172   1.515
  264VAL      C 1108   4.626   6.094   1.272
  264VAL      O 1109   4.547   6.000   1.269
  265LYS      N 1110   4.621   6.198   1.183
  265LYS      H 1111   4.693   6.268   1.193
  265LYS     CA 1112   4.529   6.215   1.072
  265LYS     HA 1113   4.432   6.237   1.117
  265LYS     CB 1114   4.568   6.341   0.996
  265LYS    HB1 1115   4.640   6.320   0.917
  265LYS    HB2 1116   4.627   6.407   1.060
  265LYS     CG 1117   4.442   6.418   0.943
  265LYS    HG1 1118   4.372   6.427   1.026
  265LYS    HG2 1119   4.399   6.356   0.864
  265LYS     CD 1120   4.465   6.558   0.890
  265LYS    HD1 1121   4.554   6.557   0.826
  265LYS    HD2 1122   4.496   6.628   0.969
  265LYS     CE 1123   4.346   6.616   0.815
  265LYS    HE1 1124   4.314   6.546   0.739
  265LYS    HE2 1125   4.379   6.709   0.768
  265LYS     NZ 1126   4.226   6.638   0.895
  265LYS    HZ1 1127   4.173   6.562   0.935
  265LYS    HZ2 1128   4.249   6.690   0.979
  265LYS    HZ3 1129   4.162   6.696   0.843
  265LYS      C 1130   4.497   6.100   0.977
  265LYS      O 1131   4.379   6.073   0.956
  266PHE      N 1132   4.596   6.024   0.941
  266PHE      H 1133   4.688   6.056   0.970
  266PHE     CA 1134   4.586   5.906   0.864
  266PHE     HA 1135   4.522   5.927   0.778
  266PHE     CB 1136   4.724   5.867   0.809
  266PHE    HB1 1137   4.770   5.830   0.901
  266PHE    HB2 1138   4.770   5.950   0.756
  266PHE     CG 1139   4.726   5.751   0.715
  266PHE    CD1 1140   4.676   5.768   0.582
  266PHE    HD1 1141   4.637   5.863   0.550
  266PHE    CE1 1142   4.662   5.657   0.501
  266PHE    HE1 1143   4.601   5.663   0.412
  266PHE     CZ 1144   4.696   5.528   0.553
  266PHE     HZ 1145   4.682   5.450   0.480
  266PHE    CE2 1146   4.761   5.509   0.672
  266PHE    HE2 1147   4.807   5.417   0.706
  266PHE    CD2 1148   4.771   5.619   0.757
  266PHE    HD2 1149   4.818   5.602   0.853
  266PHE      C 1150   4.522   5.783   0.930
  266PHE      O 1151   4.423   5.729   0.884
  267LEU      N 1152   4.577   5.736   1.046
  267LEU      H 1153   4.656   5.791   1.075
  267LEU     CA 1154   4.521   5.639   1.136
  267LEU     HA 1155   4.533   5.535   1.106
  267LEU     CB 1156   4.594   5.643   1.272
  267LEU    HB1 1157   4.541   5.581   1.343
  267LEU    HB2 1158   4.589   5.741   1.319
  267LEU     CG 1159   4.741   5.588   1.262
  267LEU     HG 1160   4.788   5.641   1.179
  267LEU    CD1 1161   4.809   5.602   1.395
  267LEU   HD11 1162   4.763   5.544   1.476
  267LEU   HD12 1163   4.912   5.567   1.393
  267LEU   HD13 1164   4.802   5.706   1.427
  267LEU    CD2 1165   4.753   5.442   1.220
  267LEU   HD21 1166   4.720   5.428   1.117
  267LEU   HD22 1167   4.857   5.409   1.226
  267LEU   HD23 1168   4.709   5.371   1.290
  267LEU      C 1169   4.368   5.667   1.159
  267LEU      O 1170   4.285   5.581   1.144
  268LEU      N 1171   4.334   5.785   1.209
  268LEU      H 1172   4.408   5.854   1.212
  268LEU     CA 1173   4.205   5.833   1.239
  268LEU     HA 1174   4.165   5.759   1.308
  268LEU     CB 1175   4.203   5.977   1.296
  268LEU    HB1 1176   4.107   6.022   1.274
  268LEU    HB2 1177   4.283   6.033   1.248
  268LEU     CG 1178   4.234   5.982   1.453
  268LEU     HG 1179   4.332   5.936   1.461
  268LEU    CD1 1180   4.240   6.127   1.491
  268LEU   HD11 1181   4.270   6.137   1.596
  268LEU   HD12 1182   4.316   6.180   1.434
  268LEU   HD13 1183   4.141   6.171   1.472
  268LEU    CD2 1184   4.125   5.914   1.543
  268LEU   HD21 1185   4.108   5.814   1.504
  268LEU   HD22 1186   4.167   5.889   1.641
  268LEU   HD23 1187   4.035   5.974   1.548
  268LEU      C 1188   4.112   5.827   1.114
  268LEU      O 1189   4.012   5.752   1.119
  269GLN      N 1190   4.143   5.906   1.006
  269GLN      H 1191   4.231   5.956   1.007
  269GLN     CA 1192   4.046   5.943   0.909
  269GLN     HA 1193   3.943   5.939   0.945
  269GLN     CB 1194   4.064   6.082   0.861
  269GLN    HB1 1195   3.993   6.104   0.781
  269GLN    HB2 1196   4.164   6.079   0.817
  269GLN     CG 1197   4.047   6.185   0.971
  269GLN    HG1 1198   4.113   6.160   1.053
  269GLN    HG2 1199   3.946   6.169   1.011
  269GLN     CD 1200   4.052   6.326   0.928
  269GLN    OE1 1201   4.121   6.403   0.988
  269GLN    NE2 1202   3.976   6.375   0.840
  269GLN   HE21 1203   3.912   6.314   0.792
  269GLN   HE22 1204   3.982   6.472   0.812
  269GLN      C 1205   4.041   5.847   0.787
  269GLN      O 1206   3.945   5.854   0.711
  270ASN      N 1207   4.141   5.756   0.774
  270ASN      H 1208   4.207   5.746   0.850
  270ASN     CA 1209   4.132   5.662   0.661
  270ASN     HA 1210   4.119   5.727   0.575
  270ASN     CB 1211   4.266   5.583   0.643
  270ASN    HB1 1212   4.347   5.655   0.657
  270ASN    HB2 1213   4.282   5.552   0.540
  270ASN     CG 1214   4.283   5.458   0.732
  270ASN    OD1 1215   4.238   5.355   0.699
  270ASN    ND2 1216   4.319   5.470   0.853
  270ASN   HD21 1217   4.357   5.555   0.891
  270ASN   HD22 1218   4.310   5.385   0.908
  270ASN      C 1219   4.014   5.562   0.671
  270ASN      O 1220   3.958   5.534   0.778
  271SER      N 1221   3.971   5.513   0.554
  271SER      H 1222   4.026   5.540   0.474
  271SER     CA 1223   3.842   5.441   0.551
  271SER     HA 1224   3.778   5.473   0.633
  271SER     CB 1225   3.757   5.472   0.427
  271SER    HB1 1226   3.659   5.424   0.433
  271SER    HB2 1227   3.806   5.440   0.336
  271SER     OG 1228   3.733   5.610   0.417
  271SER     HG 1229   3.669   5.626   0.347
  271SER      C 1230   3.852   5.289   0.556
  271SER      O 1231   3.746   5.225   0.573
  272TRP      N 1232   3.969   5.231   0.542
  272TRP      H 1233   4.045   5.296   0.531
  272TRP     CA 1234   3.990   5.091   0.563
  272TRP     HA 1235   3.901   5.040   0.526
  272TRP     CB 1236   4.116   5.038   0.486
  272TRP    HB1 1237   4.131   4.930   0.489
  272TRP    HB2 1238   4.195   5.094   0.535
  272TRP     CG 1239   4.131   5.097   0.350
  272TRP    CD1 1240   4.061   5.064   0.241
  272TRP    HD1 1241   3.980   4.993   0.235
  272TRP    NE1 1242   4.088   5.163   0.145
  272TRP    HE1 1243   4.052   5.161   0.050
  272TRP    CE2 1244   4.194   5.248   0.177
  272TRP    CZ2 1245   4.272   5.334   0.107
  272TRP    HZ2 1246   4.261   5.344   0.000
  272TRP    CH2 1247   4.379   5.389   0.172
  272TRP    HH2 1248   4.444   5.456   0.117
  272TRP    CZ3 1249   4.408   5.368   0.307
  272TRP    HZ3 1250   4.491   5.423   0.349
  272TRP    CE3 1251   4.327   5.282   0.379
  272TRP    HE3 1252   4.345   5.258   0.483
  272TRP    CD2 1253   4.226   5.208   0.316
  272TRP      C 1254   3.991   5.061   0.716
  272TRP      O 1255   3.919   4.976   0.764
  273GLN      N 1256   4.067   5.140   0.791
  273GLN      H 1257   4.125   5.206   0.742
  273GLN     CA 1258   4.107   5.104   0.924
  273GLN     HA 1259   4.033   5.039   0.971
  273GLN     CB 1260   4.251   5.043   0.912
  273GLN    HB1 1261   4.291   5.052   1.013
  273GLN    HB2 1262   4.306   5.109   0.845
  273GLN     CG 1263   4.255   4.893   0.867
  273GLN    HG1 1264   4.358   4.860   0.865
  273GLN    HG2 1265   4.220   4.876   0.765
  273GLN     CD 1266   4.169   4.794   0.945
  273GLN    OE1 1267   4.045   4.790   0.935
  273GLN    NE2 1268   4.233   4.724   1.035
  273GLN   HE21 1269   4.333   4.734   1.049
  273GLN   HE22 1270   4.188   4.646   1.080
  273GLN      C 1271   4.109   5.232   1.006
  273GLN      O 1272   4.216   5.288   1.037
  274PRO      N 1273   3.991   5.289   1.029
  274PRO     CD 1274   3.855   5.238   1.006
  274PRO    HD1 1275   3.819   5.198   1.101
  274PRO    HD2 1276   3.847   5.161   0.930
  274PRO     CG 1277   3.776   5.363   0.979
  274PRO    HG1 1278   3.668   5.349   0.987
  274PRO    HG2 1279   3.789   5.391   0.875
  274PRO     CB 1280   3.837   5.472   1.063
  274PRO    HB1 1281   3.782   5.487   1.156
  274PRO    HB2 1282   3.854   5.564   1.006
  274PRO     CA 1283   3.979   5.417   1.105
  274PRO     HA 1284   4.057   5.483   1.068
  274PRO      C 1285   3.997   5.398   1.251
  274PRO      O 1286   3.937   5.307   1.312
  275ALA      N 1287   4.062   5.496   1.310
  275ALA      H 1288   4.101   5.570   1.252
  275ALA     CA 1289   4.098   5.491   1.453
  275ALA     HA 1290   4.109   5.388   1.486
  275ALA     CB 1291   4.244   5.546   1.474
  275ALA    HB1 1292   4.263   5.647   1.437
  275ALA    HB2 1293   4.264   5.547   1.581
  275ALA    HB3 1294   4.311   5.471   1.432
  275ALA      C 1295   3.994   5.561   1.544
  275ALA      O 1296   3.905   5.636   1.494
  276ASP      N 1297   4.000   5.539   1.675
  276ASP      H 1298   4.067   5.472   1.709
  276ASP     CA 1299   3.909   5.605   1.768
  276ASP     HA 1300   3.837   5.665   1.713
  276ASP     CB 1301   3.832   5.500   1.842
  276ASP    HB1 1302   3.899   5.424   1.882
  276ASP    HB2 1303   3.773   5.443   1.770
  276ASP     CG 1304   3.741   5.549   1.953
  276ASP    OD1 1305   3.737   5.671   1.978
  276ASP    OD2 1306   3.663   5.468   2.011
  276ASP      C 1307   3.988   5.710   1.859
  276ASP      O 1308   4.067   5.674   1.944
  277ILE      N 1309   3.954   5.843   1.840
  277ILE      H 1310   3.895   5.863   1.761
  277ILE     CA 1311   4.016   5.951   1.911
  277ILE     HA 1312   4.121   5.924   1.912
  277ILE     CB 1313   3.994   6.091   1.848
  277ILE     HB 1314   3.982   6.064   1.743
  277ILE    CG2 1315   3.863   6.153   1.885
  277ILE   HG21 1316   3.788   6.076   1.869
  277ILE   HG22 1317   3.866   6.203   1.982
  277ILE   HG23 1318   3.842   6.227   1.808
  277ILE    CG1 1319   4.105   6.193   1.877
  277ILE   HG11 1320   4.199   6.140   1.859
  277ILE   HG12 1321   4.104   6.231   1.979
  277ILE     CD 1322   4.105   6.314   1.786
  277ILE    HD1 1323   4.087   6.400   1.849
  277ILE    HD2 1324   4.207   6.331   1.752
  277ILE    HD3 1325   4.042   6.312   1.697
  277ILE      C 1326   3.977   5.955   2.056
  277ILE      O 1327   4.050   6.005   2.143
  278SER      N 1328   3.856   5.909   2.092
  278SER      H 1329   3.796   5.888   2.013
  278SER     CA 1330   3.788   5.905   2.216
  278SER     HA 1331   3.814   5.999   2.266
  278SER     CB 1332   3.629   5.896   2.205
  278SER    HB1 1333   3.594   5.967   2.131
  278SER    HB2 1334   3.583   5.926   2.299
  278SER     OG 1335   3.566   5.780   2.180
  278SER     HG 1336   3.629   5.731   2.126
  278SER      C 1337   3.837   5.782   2.303
  278SER      O 1338   3.801   5.762   2.415
  279ALA      N 1339   3.918   5.689   2.247
  279ALA      H 1340   3.947   5.711   2.153
  279ALA     CA 1341   3.967   5.563   2.304
  279ALA     HA 1342   3.881   5.523   2.359
  279ALA     CB 1343   4.009   5.458   2.200
  279ALA    HB1 1344   4.089   5.502   2.142
  279ALA    HB2 1345   4.053   5.373   2.252
  279ALA    HB3 1346   3.921   5.434   2.141
  279ALA      C 1347   4.074   5.584   2.406
  279ALA      O 1348   4.147   5.682   2.389
  280ARG      N 1349   4.080   5.506   2.518
  280ARG      H 1350   4.032   5.417   2.512
  280ARG     CA 1351   4.166   5.536   2.635
  280ARG     HA 1352   4.242   5.608   2.605
  280ARG     CB 1353   4.079   5.614   2.739
  280ARG    HB1 1354   4.140   5.626   2.828
  280ARG    HB2 1355   3.987   5.562   2.766
  280ARG     CG 1356   4.024   5.746   2.688
  280ARG    HG1 1357   3.960   5.725   2.603
  280ARG    HG2 1358   4.102   5.812   2.651
  280ARG     CD 1359   3.940   5.834   2.786
  280ARG    HD1 1360   3.910   5.924   2.731
  280ARG    HD2 1361   4.006   5.863   2.867
  280ARG     NE 1362   3.826   5.766   2.847
  280ARG     HE 1363   3.841   5.747   2.945
  280ARG     CZ 1364   3.701   5.764   2.808
  280ARG    NH1 1365   3.670   5.779   2.687
  280ARG   HH11 1366   3.744   5.789   2.619
  280ARG   HH12 1367   3.573   5.793   2.662
  280ARG    NH2 1368   3.602   5.735   2.889
  280ARG   HH21 1369   3.623   5.733   2.988
  280ARG   HH22 1370   3.509   5.708   2.860
  280ARG      C 1371   4.249   5.421   2.695
  280ARG      O 1372   4.204   5.306   2.695
  281ASP      N 1373   4.363   5.466   2.758
  281ASP      H 1374   4.382   5.564   2.747
  281ASP     CA 1375   4.443   5.383   2.843
  281ASP     HA 1376   4.478   5.307   2.773
  281ASP     CB 1377   4.577   5.450   2.881
  281ASP    HB1 1378   4.600   5.538   2.822
  281ASP    HB2 1379   4.649   5.371   2.859
  281ASP     CG 1380   4.598   5.493   3.025
  281ASP    OD1 1381   4.498   5.514   3.099
  281ASP    OD2 1382   4.711   5.498   3.069
  281ASP      C 1383   4.375   5.306   2.956
  281ASP      O 1384   4.265   5.346   2.992
  282SER      N 1385   4.436   5.200   3.019
  282SER      H 1386   4.522   5.173   2.974
  282SER     CA 1387   4.377   5.108   3.115
  282SER     HA 1388   4.294   5.052   3.072
  282SER     CB 1389   4.486   5.008   3.154
  282SER    HB1 1390   4.441   4.926   3.210
  282SER    HB2 1391   4.567   5.067   3.196
  282SER     OG 1392   4.542   4.941   3.037
  282SER     HG 1393   4.614   4.995   3.003
  282SER      C 1394   4.331   5.175   3.248
  282SER      O 1395   4.244   5.124   3.314
  283VAL      N 1396   4.386   5.300   3.276
  283VAL      H 1397   4.446   5.346   3.209
  283VAL     CA 1398   4.334   5.376   3.390
  283VAL     HA 1399   4.258   5.331   3.454
  283VAL     CB 1400   4.451   5.406   3.487
  283VAL     HB 1401   4.419   5.464   3.574
  283VAL    CG1 1402   4.509   5.280   3.543
  283VAL   HG11 1403   4.557   5.216   3.468
  283VAL   HG12 1404   4.593   5.309   3.606
  283VAL   HG13 1405   4.428   5.235   3.600
  283VAL    CG2 1406   4.562   5.475   3.405
  283VAL   HG21 1407   4.620   5.406   3.343
  283VAL   HG22 1408   4.531   5.564   3.351
  283VAL   HG23 1409   4.638   5.511   3.474
  283VAL      C 1410   4.261   5.506   3.347
  283VAL      O 1411   4.238   5.597   3.433
  284GLY      N 1412   4.218   5.518   3.222
  284GLY      H 1413   4.232   5.436   3.165
  284GLY     CA 1414   4.132   5.619   3.163
  284GLY    HA1 1415   4.063   5.643   3.244
  284GLY    HA2 1416   4.077   5.583   3.076
  284GLY      C 1417   4.196   5.743   3.119
  284GLY      O 1418   4.134   5.854   3.123
  285ASN      N 1419   4.321   5.738   3.070
  285ASN      H 1420   4.374   5.652   3.075
  285ASN     CA 1421   4.385   5.859   3.012
  285ASN     HA 1422   4.334   5.951   3.041
  285ASN     CB 1423   4.533   5.866   3.056
  285ASN    HB1 1424   4.581   5.949   3.004
  285ASN    HB2 1425   4.583   5.772   3.034
  285ASN     CG 1426   4.549   5.883   3.207
  285ASN    OD1 1427   4.528   5.990   3.255
  285ASN    ND2 1428   4.587   5.783   3.276
  285ASN   HD21 1429   4.599   5.690   3.238
  285ASN   HD22 1430   4.585   5.809   3.374
  285ASN      C 1431   4.366   5.863   2.861
  285ASN      O 1432   4.390   5.763   2.794
  286THR      N 1433   4.325   5.975   2.806
  286THR      H 1434   4.310   6.057   2.862
  286THR     CA 1435   4.323   6.003   2.656
  286THR     HA 1436   4.288   5.916   2.602
  286THR     CB 1437   4.234   6.126   2.628
  286THR     HB 1438   4.224   6.142   2.521
  286THR    CG2 1439   4.091   6.118   2.684
  286THR   HG21 1440   4.033   6.041   2.633
  286THR   HG22 1441   4.102   6.109   2.792
  286THR   HG23 1442   4.041   6.215   2.681
  286THR    OG1 1443   4.301   6.247   2.677
  286THR    HG1 1444   4.275   6.254   2.769
  286THR      C 1445   4.456   6.042   2.601
  286THR      O 1446   4.550   6.073   2.678
  287VAL      N 1447   4.462   6.065   2.469
  287VAL      H 1448   4.387   6.036   2.408
  287VAL     CA 1449   4.581   6.118   2.395
  287VAL     HA 1450   4.673   6.067   2.422
  287VAL     CB 1451   4.557   6.118   2.237
  287VAL     HB 1452   4.550   6.012   2.216
  287VAL    CG1 1453   4.427   6.185   2.196
  287VAL   HG11 1454   4.418   6.285   2.239
  287VAL   HG12 1455   4.413   6.185   2.088
  287VAL   HG13 1456   4.344   6.129   2.240
  287VAL    CG2 1457   4.677   6.166   2.155
  287VAL   HG21 1458   4.677   6.126   2.053
  287VAL   HG22 1459   4.674   6.275   2.153
  287VAL   HG23 1460   4.768   6.140   2.208
  287VAL      C 1461   4.610   6.262   2.440
  287VAL      O 1462   4.720   6.314   2.426
  288LEU      N 1463   4.514   6.337   2.498
  288LEU      H 1464   4.417   6.309   2.498
  288LEU     CA 1465   4.536   6.459   2.570
  288LEU     HA 1466   4.605   6.516   2.508
  288LEU     CB 1467   4.402   6.545   2.574
  288LEU    HB1 1468   4.431   6.639   2.620
  288LEU    HB2 1469   4.323   6.501   2.634
  288LEU     CG 1470   4.342   6.584   2.439
  288LEU     HG 1471   4.310   6.493   2.388
  288LEU    CD1 1472   4.222   6.685   2.451
  288LEU   HD11 1473   4.143   6.637   2.509
  288LEU   HD12 1474   4.252   6.772   2.509
  288LEU   HD13 1475   4.167   6.712   2.361
  288LEU    CD2 1476   4.453   6.644   2.352
  288LEU   HD21 1477   4.402   6.710   2.281
  288LEU   HD22 1478   4.508   6.720   2.407
  288LEU   HD23 1479   4.514   6.573   2.297
  288LEU      C 1480   4.597   6.449   2.707
  288LEU      O 1481   4.689   6.528   2.732
  289HIE      N 1482   4.570   6.350   2.789
  289HIE      H 1483   4.482   6.305   2.768
  289HIE     CA 1484   4.641   6.324   2.910
  289HIE     HA 1485   4.657   6.420   2.958
  289HIE     CB 1486   4.551   6.221   2.991
  289HIE    HB1 1487   4.604   6.185   3.079
  289HIE    HB2 1488   4.549   6.137   2.922
  289HIE     CG 1489   4.410   6.246   3.040
  289HIE    ND1 1490   4.302   6.239   2.951
  289HIE    CE1 1491   4.192   6.275   3.015
  289HIE    HE1 1492   4.095   6.279   2.970
  289HIE    NE2 1493   4.230   6.298   3.146
  289HIE    HE2 1494   4.166   6.331   3.217
  289HIE    CD2 1495   4.367   6.283   3.159
  289HIE    HD2 1496   4.429   6.301   3.245
  289HIE      C 1497   4.780   6.259   2.887
  289HIE      O 1498   4.872   6.292   2.961
  290ALA      N 1499   4.797   6.172   2.789
  290ALA      H 1500   4.712   6.144   2.743
  290ALA     CA 1501   4.922   6.114   2.751
  290ALA     HA 1502   4.972   6.067   2.836
  290ALA     CB 1503   4.901   5.996   2.647
  290ALA    HB1 1504   4.980   6.008   2.573
  290ALA    HB2 1505   4.912   5.897   2.693
  290ALA    HB3 1506   4.808   6.018   2.597
  290ALA      C 1507   5.017   6.216   2.696
  290ALA      O 1508   5.138   6.204   2.715
  291LEU      N 1509   4.973   6.324   2.627
  291LEU      H 1510   4.875   6.321   2.600
  291LEU     CA 1511   5.052   6.433   2.578
  291LEU     HA 1512   5.135   6.382   2.528
  291LEU     CB 1513   4.970   6.516   2.476
  291LEU    HB1 1514   5.026   6.609   2.469
  291LEU    HB2 1515   4.871   6.535   2.518
  291LEU     CG 1516   4.971   6.456   2.332
  291LEU     HG 1517   4.937   6.353   2.331
  291LEU    CD1 1518   4.890   6.538   2.231
  291LEU   HD11 1519   4.785   6.543   2.259
  291LEU   HD12 1520   4.939   6.632   2.205
  291LEU   HD13 1521   4.883   6.473   2.143
  291LEU    CD2 1522   5.114   6.465   2.275
  291LEU   HD21 1523   5.113   6.468   2.166
  291LEU   HD22 1524   5.160   6.560   2.303
  291LEU   HD23 1525   5.176   6.385   2.316
  291LEU      C 1526   5.116   6.509   2.691
  291LEU      O 1527   5.236   6.547   2.680
  292VAL      N 1528   5.040   6.533   2.802
  292VAL      H 1529   4.942   6.511   2.793
  292VAL     CA 1530   5.088   6.587   2.931
  292VAL     HA 1531   5.146   6.676   2.906
  292VAL     CB 1532   4.966   6.624   3.027
  292VAL     HB 1533   4.902   6.535   3.030
  292VAL    CG1 1534   5.013   6.686   3.163
  292VAL   HG11 1535   5.062   6.607   3.220
  292VAL   HG12 1536   5.078   6.771   3.143
  292VAL   HG13 1537   4.927   6.718   3.221
  292VAL    CG2 1538   4.879   6.727   2.954
  292VAL   HG21 1539   4.845   6.703   2.854
  292VAL   HG22 1540   4.785   6.728   3.008
  292VAL   HG23 1541   4.910   6.831   2.970
  292VAL      C 1542   5.190   6.488   2.994
  292VAL      O 1543   5.285   6.528   3.067
  293GLU      N 1544   5.157   6.358   2.991
  293GLU      H 1545   5.070   6.325   2.952
  293GLU     CA 1546   5.252   6.248   3.051
  293GLU     HA 1547   5.280   6.275   3.152
  293GLU     CB 1548   5.175   6.111   3.045
  293GLU    HB1 1549   5.238   6.021   3.044
  293GLU    HB2 1550   5.122   6.096   2.951
  293GLU     CG 1551   5.081   6.097   3.161
  293GLU    HG1 1552   5.018   6.010   3.139
  293GLU    HG2 1553   5.005   6.175   3.157
  293GLU     CD 1554   5.149   6.086   3.299
  293GLU    OE1 1555   5.158   6.189   3.370
  293GLU    OE2 1556   5.182   5.970   3.337
  293GLU      C 1557   5.388   6.245   2.972
  293GLU      O 1558   5.487   6.207   3.029
  294VAL      N 1559   5.403   6.302   2.852
  294VAL      H 1560   5.325   6.319   2.790
  294VAL     CA 1561   5.528   6.304   2.772
  294VAL     HA 1562   5.598   6.247   2.832
  294VAL     CB 1563   5.520   6.221   2.638
  294VAL     HB 1564   5.622   6.218   2.601
  294VAL    CG1 1565   5.480   6.077   2.658
  294VAL   HG11 1566   5.372   6.072   2.672
  294VAL   HG12 1567   5.511   6.025   2.567
  294VAL   HG13 1568   5.529   6.028   2.742
  294VAL    CG2 1569   5.437   6.291   2.530
  294VAL   HG21 1570   5.454   6.260   2.427
  294VAL   HG22 1571   5.330   6.276   2.549
  294VAL   HG23 1572   5.461   6.397   2.540
  294VAL      C 1573   5.603   6.433   2.756
  294VAL      O 1574   5.719   6.433   2.707
  295ALA      N 1575   5.541   6.537   2.818
  295ALA      H 1576   5.449   6.526   2.859
  295ALA     CA 1577   5.593   6.666   2.851
  295ALA     HA 1578   5.639   6.679   2.752
  295ALA     CB 1579   5.475   6.764   2.868
  295ALA    HB1 1580   5.416   6.717   2.946
  295ALA    HB2 1581   5.510   6.865   2.890
  295ALA    HB3 1582   5.417   6.774   2.776
  295ALA      C 1583   5.696   6.675   2.970
  295ALA      O 1584   5.685   6.597   3.065
  296ASP      N 1585   5.790   6.775   2.958
  296ASP      H 1586   5.783   6.836   2.878
  296ASP     CA 1587   5.917   6.770   3.035
  296ASP     HA 1588   5.900   6.712   3.126
  296ASP     CB 1589   6.009   6.688   2.949
  296ASP    HB1 1590   5.972   6.587   2.932
  296ASP    HB2 1591   6.107   6.686   2.996
  296ASP     CG 1592   6.036   6.738   2.806
  296ASP    OD1 1593   6.112   6.663   2.734
  296ASP    OD2 1594   5.977   6.831   2.746
  296ASP      C 1595   5.968   6.909   3.076
  296ASP      O 1596   6.084   6.927   3.112
  297ASN      N 1597   5.899   7.013   3.035
  297ASN      H 1598   5.806   6.989   3.003
  297ASN     CA 1599   5.943   7.159   3.036
  297ASN     HA 1600   5.865   7.215   2.984
  297ASN     CB 1601   5.949   7.210   3.180
  297ASN    HB1 1602   5.973   7.316   3.184
  297ASN    HB2 1603   6.032   7.165   3.234
  297ASN     CG 1604   5.817   7.190   3.249
  297ASN    OD1 1605   5.708   7.204   3.191
  297ASN    ND2 1606   5.799   7.148   3.376
  297ASN   HD21 1607   5.879   7.150   3.439
  297ASN   HD22 1608   5.711   7.163   3.423
  297ASN      C 1609   6.066   7.184   2.947
  297ASN      O 1610   6.126   7.292   2.965
  298THR      N 1611   6.106   7.101   2.850
  298THR      H 1612   6.052   7.016   2.845
  298THR     CA 1613   6.214   7.140   2.755
  298THR     HA 1614   6.294   7.185   2.813
  298THR     CB 1615   6.280   7.024   2.694
  298THR     HB 1616   6.209   6.953   2.651
  298THR    CG2 1617   6.386   7.051   2.579
  298THR   HG21 1618   6.328   7.095   2.498
  298THR   HG22 1619   6.469   7.109   2.616
  298THR   HG23 1620   6.431   6.957   2.545
  298THR    OG1 1621   6.351   6.957   2.802
  298THR    HG1 1622   6.347   6.862   2.790
  298THR      C 1623   6.140   7.229   2.653
  298THR      O 1624   6.059   7.185   2.571
  299VAL      N 1625   6.164   7.363   2.650
  299VAL      H 1626   6.232   7.402   2.713
  299VAL     CA 1627   6.080   7.461   2.566
  299VAL     HA 1628   5.983   7.465   2.616
  299VAL     CB 1629   6.135   7.601   2.570
  299VAL     HB 1630   6.231   7.611   2.521
  299VAL    CG1 1631   6.033   7.689   2.498
  299VAL   HG11 1632   5.934   7.686   2.543
  299VAL   HG12 1633   6.079   7.787   2.506
  299VAL   HG13 1634   6.014   7.667   2.393
  299VAL    CG2 1635   6.144   7.660   2.711
  299VAL   HG21 1636   6.176   7.591   2.790
  299VAL   HG22 1637   6.212   7.746   2.716
  299VAL   HG23 1638   6.049   7.697   2.749
  299VAL      C 1639   6.068   7.410   2.424
  299VAL      O 1640   5.954   7.412   2.372
  300ASP      N 1641   6.179   7.380   2.351
  300ASP      H 1642   6.267   7.382   2.400
  300ASP     CA 1643   6.169   7.323   2.214
  300ASP     HA 1644   6.136   7.407   2.154
  300ASP     CB 1645   6.311   7.283   2.182
  300ASP    HB1 1646   6.351   7.222   2.264
  300ASP    HB2 1647   6.357   7.381   2.177
  300ASP     CG 1648   6.324   7.205   2.054
  300ASP    OD1 1649   6.312   7.263   1.946
  300ASP    OD2 1650   6.346   7.081   2.060
  300ASP      C 1651   6.064   7.208   2.199
  300ASP      O 1652   6.007   7.203   2.090
  301ASN      N 1653   6.045   7.130   2.305
  301ASN      H 1654   6.102   7.162   2.382
  301ASN     CA 1655   5.971   7.005   2.296
  301ASN     HA 1656   5.977   6.971   2.192
  301ASN     CB 1657   6.036   6.888   2.388
  301ASN    HB1 1658   6.026   6.918   2.492
  301ASN    HB2 1659   6.141   6.867   2.366
  301ASN     CG 1660   5.962   6.757   2.379
  301ASN    OD1 1661   5.912   6.725   2.272
  301ASN    ND2 1662   5.966   6.670   2.478
  301ASN   HD21 1663   6.008   6.700   2.565
  301ASN   HD22 1664   5.907   6.591   2.458
  301ASN      C 1665   5.824   7.031   2.335
  301ASN      O 1666   5.739   6.998   2.256
  302THR      N 1667   5.807   7.110   2.443
  302THR      H 1668   5.892   7.144   2.484
  302THR     CA 1669   5.682   7.183   2.473
  302THR     HA 1670   5.613   7.113   2.520
  302THR     CB 1671   5.710   7.289   2.584
  302THR     HB 1672   5.762   7.374   2.539
  302THR    CG2 1673   5.574   7.341   2.639
  302THR   HG21 1674   5.583   7.434   2.696
  302THR   HG22 1675   5.514   7.367   2.552
  302THR   HG23 1676   5.536   7.259   2.699
  302THR    OG1 1677   5.779   7.222   2.689
  302THR    HG1 1678   5.807   7.289   2.752
  302THR      C 1679   5.624   7.254   2.355
  302THR      O 1680   5.503   7.237   2.330
  303LYS      N 1681   5.705   7.320   2.270
  303LYS      H 1682   5.803   7.323   2.293
  303LYS     CA 1683   5.657   7.385   2.145
  303LYS     HA 1684   5.580   7.459   2.167
  303LYS     CB 1685   5.776   7.454   2.073
  303LYS    HB1 1686   5.771   7.457   1.965
  303LYS    HB2 1687   5.875   7.407   2.081
  303LYS     CG 1688   5.783   7.590   2.133
  303LYS    HG1 1689   5.773   7.579   2.241
  303LYS    HG2 1690   5.696   7.644   2.095
  303LYS     CD 1691   5.911   7.663   2.096
  303LYS    HD1 1692   5.924   7.663   1.988
  303LYS    HD2 1693   5.998   7.614   2.140
  303LYS     CE 1694   5.898   7.800   2.152
  303LYS    HE1 1695   5.891   7.789   2.260
  303LYS    HE2 1696   5.801   7.846   2.130
  303LYS     NZ 1697   6.006   7.891   2.121
  303LYS    HZ1 1698   5.987   7.914   2.024
  303LYS    HZ2 1699   6.017   7.977   2.173
  303LYS    HZ3 1700   6.094   7.842   2.124
  303LYS      C 1701   5.593   7.284   2.051
  303LYS      O 1702   5.510   7.326   1.975
  304PHE      N 1703   5.632   7.157   2.054
  304PHE      H 1704   5.709   7.139   2.117
  304PHE     CA 1705   5.580   7.041   1.974
  304PHE     HA 1706   5.546   7.078   1.878
  304PHE     CB 1707   5.686   6.931   1.942
  304PHE    HB1 1708   5.645   6.853   1.877
  304PHE    HB2 1709   5.731   6.889   2.031
  304PHE     CG 1710   5.803   6.983   1.858
  304PHE    CD1 1711   5.941   6.946   1.892
  304PHE    HD1 1712   5.956   6.896   1.987
  304PHE    CE1 1713   6.053   7.013   1.835
  304PHE    HE1 1714   6.154   6.984   1.862
  304PHE     CZ 1715   6.027   7.077   1.716
  304PHE     HZ 1716   6.108   7.111   1.653
  304PHE    CE2 1717   5.898   7.106   1.672
  304PHE    HE2 1718   5.897   7.166   1.582
  304PHE    CD2 1719   5.781   7.062   1.743
  304PHE    HD2 1720   5.680   7.083   1.712
  304PHE      C 1721   5.455   6.993   2.043
  304PHE      O 1722   5.347   7.000   1.983
  305VAL      N 1723   5.465   6.955   2.166
  305VAL      H 1724   5.555   6.965   2.210
  305VAL     CA 1725   5.346   6.903   2.243
  305VAL     HA 1726   5.325   6.810   2.190
  305VAL     CB 1727   5.377   6.880   2.394
  305VAL     HB 1728   5.409   6.968   2.449
  305VAL    CG1 1729   5.264   6.823   2.475
  305VAL   HG11 1730   5.227   6.734   2.424
  305VAL   HG12 1731   5.303   6.812   2.576
  305VAL   HG13 1732   5.178   6.890   2.479
  305VAL    CG2 1733   5.487   6.774   2.406
  305VAL   HG21 1734   5.566   6.791   2.332
  305VAL   HG22 1735   5.531   6.792   2.504
  305VAL   HG23 1736   5.434   6.679   2.400
  305VAL      C 1737   5.236   7.008   2.233
  305VAL      O 1738   5.119   6.974   2.208
  306THR      N 1739   5.260   7.141   2.268
  306THR      H 1740   5.356   7.167   2.285
  306THR     CA 1741   5.157   7.244   2.263
  306THR     HA 1742   5.060   7.212   2.302
  306THR     CB 1743   5.197   7.371   2.337
  306THR     HB 1744   5.120   7.447   2.328
  306THR    CG2 1745   5.223   7.350   2.482
  306THR   HG21 1746   5.298   7.275   2.506
  306THR   HG22 1747   5.259   7.441   2.530
  306THR   HG23 1748   5.130   7.323   2.531
  306THR    OG1 1749   5.309   7.420   2.271
  306THR    HG1 1750   5.376   7.354   2.290
  306THR      C 1751   5.110   7.278   2.122
  306THR      O 1752   5.018   7.365   2.104
  307SER      N 1753   5.157   7.210   2.019
  307SER      H 1754   5.232   7.144   2.026
  307SER     CA 1755   5.109   7.231   1.881
  307SER     HA 1756   5.057   7.326   1.876
  307SER     CB 1757   5.227   7.231   1.787
  307SER    HB1 1758   5.194   7.228   1.683
  307SER    HB2 1759   5.283   7.142   1.815
  307SER     OG 1760   5.294   7.356   1.798
  307SER     HG 1761   5.386   7.347   1.824
  307SER      C 1762   5.017   7.107   1.838
  307SER      O 1763   4.902   7.134   1.796
  308MET      N 1764   5.067   6.988   1.853
  308MET      H 1765   5.166   6.988   1.877
  308MET     CA 1766   5.002   6.855   1.854
  308MET     HA 1767   4.977   6.842   1.749
  308MET     CB 1768   5.103   6.741   1.893
  308MET    HB1 1769   5.129   6.755   1.998
  308MET    HB2 1770   5.194   6.750   1.835
  308MET     CG 1771   5.044   6.600   1.866
  308MET    HG1 1772   4.947   6.591   1.916
  308MET    HG2 1773   5.110   6.528   1.914
  308MET     SD 1774   5.010   6.546   1.692
  308MET     CE 1775   5.174   6.516   1.633
  308MET    HE1 1776   5.244   6.490   1.712
  308MET    HE2 1777   5.168   6.448   1.548
  308MET    HE3 1778   5.212   6.603   1.579
  308MET      C 1779   4.871   6.860   1.935
  308MET      O 1780   4.767   6.821   1.881
  309TYR      N 1781   4.878   6.910   2.063
  309TYR      H 1782   4.969   6.940   2.096
  309TYR     CA 1783   4.754   6.913   2.149
  309TYR     HA 1784   4.726   6.810   2.171
  309TYR     CB 1785   4.785   6.974   2.285
  309TYR    HB1 1786   4.805   7.081   2.281
  309TYR    HB2 1787   4.881   6.932   2.316
  309TYR     CG 1788   4.688   6.960   2.392
  309TYR    CD1 1789   4.572   7.036   2.383
  309TYR    HD1 1790   4.556   7.092   2.292
  309TYR    CE1 1791   4.479   7.026   2.486
  309TYR    HE1 1792   4.391   7.089   2.484
  309TYR     CZ 1793   4.502   6.956   2.601
  309TYR     OH 1794   4.416   6.949   2.708
  309TYR     HH 1795   4.345   7.013   2.706
  309TYR    CE2 1796   4.621   6.878   2.610
  309TYR    HE2 1797   4.646   6.824   2.700
  309TYR    CD2 1798   4.713   6.881   2.503
  309TYR    HD2 1799   4.804   6.826   2.522
  309TYR      C 1800   4.641   6.989   2.071
  309TYR      O 1801   4.531   6.947   2.066
  310ASN      N 1802   4.675   7.106   2.014
  310ASN      H 1803   4.771   7.136   2.023
  310ASN     CA 1804   4.582   7.201   1.956
  310ASN     HA 1805   4.503   7.221   2.029
  310ASN     CB 1806   4.652   7.339   1.943
  310ASN    HB1 1807   4.689   7.350   1.841
  310ASN    HB2 1808   4.743   7.345   2.003
  310ASN     CG 1809   4.557   7.451   1.972
  310ASN    OD1 1810   4.507   7.460   2.083
  310ASN    ND2 1811   4.525   7.540   1.879
  310ASN   HD21 1812   4.573   7.536   1.790
  310ASN   HD22 1813   4.451   7.606   1.900
  310ASN      C 1814   4.522   7.144   1.826
  310ASN      O 1815   4.403   7.143   1.804
  311GLU      N 1816   4.613   7.088   1.746
  311GLU      H 1817   4.710   7.111   1.763
  311GLU     CA 1818   4.573   7.009   1.624
  311GLU     HA 1819   4.514   7.077   1.562
  311GLU     CB 1820   4.696   6.956   1.557
  311GLU    HB1 1821   4.673   6.861   1.508
  311GLU    HB2 1822   4.774   6.928   1.627
  311GLU     CG 1823   4.763   7.051   1.461
  311GLU    HG1 1824   4.862   7.010   1.439
  311GLU    HG2 1825   4.785   7.147   1.508
  311GLU     CD 1826   4.681   7.083   1.330
  311GLU    OE1 1827   4.740   7.078   1.219
  311GLU    OE2 1828   4.555   7.111   1.331
  311GLU      C 1829   4.470   6.898   1.663
  311GLU      O 1830   4.365   6.897   1.607
  312ILE      N 1831   4.498   6.807   1.759
  312ILE      H 1832   4.589   6.817   1.802
  312ILE     CA 1833   4.409   6.699   1.812
  312ILE     HA 1834   4.369   6.634   1.734
  312ILE     CB 1835   4.489   6.608   1.913
  312ILE     HB 1836   4.533   6.669   1.992
  312ILE    CG2 1837   4.403   6.504   1.973
  312ILE   HG21 1838   4.354   6.444   1.897
  312ILE   HG22 1839   4.456   6.429   2.031
  312ILE   HG23 1840   4.327   6.550   2.036
  312ILE    CG1 1841   4.595   6.528   1.840
  312ILE   HG11 1842   4.666   6.594   1.789
  312ILE   HG12 1843   4.545   6.471   1.762
  312ILE     CD 1844   4.691   6.432   1.918
  312ILE    HD1 1845   4.637   6.338   1.934
  312ILE    HD2 1846   4.785   6.407   1.869
  312ILE    HD3 1847   4.701   6.471   2.019
  312ILE      C 1848   4.287   6.754   1.876
  312ILE      O 1849   4.179   6.690   1.871
  313LEU      N 1850   4.297   6.863   1.949
  313LEU      H 1851   4.386   6.910   1.964
  313LEU     CA 1852   4.184   6.925   2.020
  313LEU     HA 1853   4.128   6.846   2.071
  313LEU     CB 1854   4.241   7.020   2.120
  313LEU    HB1 1855   4.310   7.085   2.066
  313LEU    HB2 1856   4.307   6.961   2.184
  313LEU     CG 1857   4.140   7.099   2.207
  313LEU     HG 1858   4.041   7.111   2.164
  313LEU    CD1 1859   4.107   7.031   2.341
  313LEU   HD11 1860   4.069   6.933   2.313
  313LEU   HD12 1861   4.187   7.018   2.414
  313LEU   HD13 1862   4.026   7.085   2.389
  313LEU    CD2 1863   4.183   7.242   2.248
  313LEU   HD21 1864   4.104   7.296   2.300
  313LEU   HD22 1865   4.278   7.230   2.299
  313LEU   HD23 1866   4.181   7.295   2.152
  313LEU      C 1867   4.082   6.981   1.919
  313LEU      O 1868   3.963   6.961   1.934
  314ILE      N 1869   4.128   7.052   1.812
  314ILE      H 1870   4.223   7.086   1.808
  314ILE     CA 1871   4.041   7.100   1.705
  314ILE     HA 1872   3.955   7.150   1.748
  314ILE     CB 1873   4.126   7.212   1.628
  314ILE     HB 1874   4.205   7.153   1.581
  314ILE    CG2 1875   4.041   7.264   1.514
  314ILE   HG21 1876   4.035   7.183   1.442
  314ILE   HG22 1877   3.947   7.298   1.558
  314ILE   HG23 1878   4.102   7.339   1.464
  314ILE    CG1 1879   4.166   7.337   1.714
  314ILE   HG11 1880   4.209   7.305   1.809
  314ILE   HG12 1881   4.081   7.395   1.750
  314ILE     CD 1882   4.271   7.427   1.655
  314ILE    HD1 1883   4.375   7.393   1.651
  314ILE    HD2 1884   4.239   7.466   1.559
  314ILE    HD3 1885   4.285   7.513   1.720
  314ILE      C 1886   3.983   6.978   1.619
  314ILE      O 1887   3.869   6.967   1.580
  315LEU      N 1888   4.070   6.883   1.598
  315LEU      H 1889   4.165   6.902   1.626
  315LEU     CA 1890   4.032   6.758   1.524
  315LEU     HA 1891   3.994   6.785   1.426
  315LEU     CB 1892   4.162   6.677   1.501
  315LEU    HB1 1893   4.203   6.659   1.600
  315LEU    HB2 1894   4.232   6.740   1.445
  315LEU     CG 1895   4.131   6.546   1.421
  315LEU     HG 1896   4.055   6.487   1.470
  315LEU    CD1 1897   4.110   6.567   1.279
  315LEU   HD11 1898   4.020   6.623   1.252
  315LEU   HD12 1899   4.199   6.616   1.240
  315LEU   HD13 1900   4.104   6.467   1.237
  315LEU    CD2 1901   4.257   6.462   1.429
  315LEU   HD21 1902   4.284   6.435   1.531
  315LEU   HD22 1903   4.249   6.373   1.366
  315LEU   HD23 1904   4.342   6.524   1.403
  315LEU      C 1905   3.920   6.683   1.599
  315LEU      O 1906   3.821   6.634   1.542
  316GLY      N 1907   3.946   6.672   1.729
  316GLY      H 1908   4.039   6.702   1.756
  316GLY     CA 1909   3.853   6.615   1.834
  316GLY    HA1 1910   3.893   6.641   1.932
  316GLY    HA2 1911   3.849   6.507   1.822
  316GLY      C 1912   3.712   6.676   1.825
  316GLY      O 1913   3.621   6.600   1.837
  317ALA      N 1914   3.700   6.810   1.807
  317ALA      H 1915   3.791   6.854   1.800
  317ALA     CA 1916   3.578   6.886   1.776
  317ALA     HA 1917   3.492   6.843   1.828
  317ALA     CB 1918   3.583   7.036   1.815
  317ALA    HB1 1919   3.486   7.085   1.816
  317ALA    HB2 1920   3.632   7.047   1.911
  317ALA    HB3 1921   3.654   7.087   1.749
  317ALA      C 1922   3.526   6.853   1.635
  317ALA      O 1923   3.418   6.793   1.629
  318LYS      N 1924   3.589   6.891   1.522
  318LYS      H 1925   3.684   6.917   1.542
  318LYS     CA 1926   3.549   6.856   1.377
  318LYS     HA 1927   3.469   6.927   1.354
  318LYS     CB 1928   3.666   6.887   1.283
  318LYS    HB1 1929   3.636   6.849   1.185
  318LYS    HB2 1930   3.743   6.820   1.321
  318LYS     CG 1931   3.701   7.036   1.273
  318LYS    HG1 1932   3.719   7.075   1.373
  318LYS    HG2 1933   3.612   7.087   1.236
  318LYS     CD 1934   3.812   7.061   1.171
  318LYS    HD1 1935   3.791   7.003   1.082
  318LYS    HD2 1936   3.908   7.032   1.214
  318LYS     CE 1937   3.826   7.209   1.139
  318LYS    HE1 1938   3.845   7.260   1.233
  318LYS    HE2 1939   3.739   7.241   1.082
  318LYS     NZ 1940   3.941   7.220   1.048
  318LYS    HZ1 1941   4.028   7.215   1.098
  318LYS    HZ2 1942   3.939   7.152   0.973
  318LYS    HZ3 1943   3.937   7.311   1.005
  318LYS      C 1944   3.489   6.715   1.362
  318LYS      O 1945   3.379   6.703   1.307
  319LEU      N 1946   3.555   6.612   1.414
  319LEU      H 1947   3.642   6.628   1.462
  319LEU     CA 1948   3.512   6.476   1.379
  319LEU     HA 1949   3.474   6.475   1.277
  319LEU     CB 1950   3.630   6.366   1.383
  319LEU    HB1 1951   3.585   6.269   1.399
  319LEU    HB2 1952   3.686   6.390   1.474
  319LEU     CG 1953   3.725   6.363   1.259
  319LEU     HG 1954   3.675   6.302   1.183
  319LEU    CD1 1955   3.771   6.502   1.217
  319LEU   HD11 1956   3.817   6.494   1.119
  319LEU   HD12 1957   3.684   6.566   1.200
  319LEU   HD13 1958   3.834   6.547   1.293
  319LEU    CD2 1959   3.846   6.278   1.308
  319LEU   HD21 1960   3.823   6.171   1.307
  319LEU   HD22 1961   3.926   6.310   1.243
  319LEU   HD23 1962   3.882   6.316   1.404
  319LEU      C 1963   3.395   6.433   1.475
  319LEU      O 1964   3.310   6.366   1.422
  320HID      N 1965   3.390   6.467   1.601
  320HID      H 1966   3.455   6.539   1.629
  320HID     CA 1967   3.300   6.418   1.703
  320HID     HA 1968   3.222   6.357   1.656
  320HID     CB 1969   3.370   6.311   1.791
  320HID    HB1 1970   3.308   6.292   1.879
  320HID    HB2 1971   3.458   6.362   1.831
  320HID     CG 1972   3.414   6.200   1.712
  320HID    ND1 1973   3.341   6.087   1.691
  320HID    HD1 1974   3.249   6.069   1.728
  320HID    CE1 1975   3.423   5.993   1.642
  320HID    HE1 1976   3.391   5.893   1.616
  320HID    NE2 1977   3.548   6.042   1.626
  320HID    CD2 1978   3.544   6.173   1.677
  320HID    HD2 1979   3.626   6.243   1.685
  320HID      C 1980   3.242   6.535   1.790
  320HID      O 1981   3.311   6.574   1.891
  321PRO      N 1982   3.133   6.597   1.749
  321PRO     CD 1983   3.048   6.555   1.645
  321PRO    HD1 1984   3.015   6.451   1.654
  321PRO    HD2 1985   3.106   6.575   1.556
  321PRO     CG 1986   2.920   6.632   1.648
  321PRO    HG1 1987   2.862   6.586   1.728
  321PRO    HG2 1988   2.866   6.636   1.553
  321PRO     CB 1989   2.965   6.769   1.700
  321PRO    HB1 1990   2.893   6.817   1.767
  321PRO    HB2 1991   2.977   6.839   1.618
  321PRO     CA 1992   3.096   6.732   1.774
  321PRO     HA 1993   3.179   6.791   1.734
  321PRO      C 1994   3.079   6.767   1.921
  321PRO      O 1995   3.098   6.884   1.950
  322THR      N 1996   3.026   6.679   2.008
  322THR      H 1997   3.002   6.588   1.972
  322THR     CA 1998   2.986   6.706   2.150
  322THR     HA 1999   3.025   6.802   2.183
  322THR     CB 2000   2.829   6.710   2.161
  322THR     HB 2001   2.794   6.722   2.263
  322THR    CG2 2002   2.755   6.815   2.078
  322THR   HG21 2003   2.790   6.810   1.975
  322THR   HG22 2004   2.648   6.797   2.083
  322THR   HG23 2005   2.778   6.917   2.109
  322THR    OG1 2006   2.779   6.588   2.118
  322THR    HG1 2007   2.794   6.526   2.190
  322THR      C 2008   3.049   6.608   2.254
  322THR      O 2009   3.021   6.595   2.369
  323LEU      N 2010   3.144   6.525   2.202
  323LEU      H 2011   3.140   6.524   2.101
  323LEU     CA 2012   3.233   6.430   2.273
  323LEU     HA 2013   3.171   6.353   2.319
  323LEU     CB 2014   3.336   6.363   2.179
  323LEU    HB1 2015   3.375   6.447   2.121
  323LEU    HB2 2016   3.288   6.299   2.105
  323LEU     CG 2017   3.456   6.286   2.239
  323LEU     HG 2018   3.521   6.355   2.293
  323LEU    CD1 2019   3.403   6.168   2.320
  323LEU   HD11 2020   3.485   6.109   2.360
  323LEU   HD12 2021   3.334   6.197   2.399
  323LEU   HD13 2022   3.356   6.101   2.248
  323LEU    CD2 2023   3.540   6.236   2.123
  323LEU   HD21 2024   3.627   6.187   2.167
  323LEU   HD22 2025   3.491   6.166   2.055
  323LEU   HD23 2026   3.566   6.320   2.060
  323LEU      C 2027   3.313   6.488   2.400
  323LEU      O 2028   3.296   6.458   2.518
  324LYS      N 2029   3.393   6.592   2.367
  324LYS      H 2030   3.389   6.621   2.271
  324LYS     CA 2031   3.473   6.680   2.447
  324LYS     HA 2032   3.510   6.760   2.383
  324LYS     CB 2033   3.386   6.759   2.538
  324LYS    HB1 2034   3.450   6.811   2.609
  324LYS    HB2 2035   3.329   6.696   2.606
  324LYS     CG 2036   3.295   6.867   2.479
  324LYS    HG1 2037   3.205   6.819   2.440
  324LYS    HG2 2038   3.333   6.931   2.399
  324LYS     CD 2039   3.253   6.973   2.583
  324LYS    HD1 2040   3.179   7.039   2.536
  324LYS    HD2 2041   3.342   7.028   2.613
  324LYS     CE 2042   3.187   6.908   2.708
  324LYS    HE1 2043   3.257   6.850   2.768
  324LYS    HE2 2044   3.095   6.864   2.670
  324LYS     NZ 2045   3.141   7.007   2.802
  324LYS    HZ1 2046   3.069   7.058   2.753
  324LYS    HZ2 2047   3.105   6.961   2.885
  324LYS    HZ3 2048   3.212   7.072   2.833
  324LYS      C 2049   3.593   6.616   2.523
  324LYS      O 2050   3.599   6.609   2.641
  325LEU      N 2051   3.692   6.577   2.447
  325LEU      H 2052   3.671   6.562   2.349
  325LEU     CA 2053   3.817   6.508   2.492
  325LEU     HA 2054   3.787   6.407   2.518
  325LEU     CB 2055   3.909   6.496   2.369
  325LEU    HB1 2056   3.951   6.596   2.356
  325LEU    HB2 2057   3.858   6.492   2.273
  325LEU     CG 2058   4.011   6.387   2.363
  325LEU     HG 2059   4.079   6.403   2.446
  325LEU    CD1 2060   3.957   6.244   2.366
  325LEU   HD11 2061   4.041   6.175   2.358
  325LEU   HD12 2062   3.889   6.230   2.450
  325LEU   HD13 2063   3.890   6.228   2.281
  325LEU    CD2 2064   4.083   6.402   2.231
  325LEU   HD21 2065   4.005   6.384   2.157
  325LEU   HD22 2066   4.122   6.503   2.215
  325LEU   HD23 2067   4.160   6.326   2.219
  325LEU      C 2068   3.894   6.572   2.609
  325LEU      O 2069   3.942   6.502   2.695
  326GLU      N 2070   3.901   6.700   2.614
  326GLU      H 2071   3.850   6.754   2.545
  326GLU     CA 2072   3.951   6.781   2.735
  326GLU     HA 2073   4.043   6.733   2.767
  326GLU     CB 2074   3.989   6.916   2.685
  326GLU    HB1 2075   3.898   6.968   2.656
  326GLU    HB2 2076   4.068   6.902   2.610
  326GLU     CG 2077   4.061   7.015   2.775
  326GLU    HG1 2078   4.143   6.968   2.829
  326GLU    HG2 2079   3.999   7.041   2.861
  326GLU     CD 2080   4.115   7.141   2.710
  326GLU    OE1 2081   4.030   7.231   2.686
  326GLU    OE2 2082   4.234   7.142   2.681
  326GLU      C 2083   3.867   6.786   2.862
  326GLU      O 2084   3.928   6.820   2.969
  327GLU      N 2085   3.737   6.748   2.857
  327GLU      H 2086   3.702   6.721   2.767
  327GLU     CA 2087   3.649   6.735   2.968
  327GLU     HA 2088   3.689   6.789   3.054
  327GLU     CB 2089   3.505   6.777   2.928
  327GLU    HB1 2090   3.440   6.746   3.010
  327GLU    HB2 2091   3.476   6.723   2.838
  327GLU     CG 2092   3.499   6.930   2.902
  327GLU    HG1 2093   3.399   6.953   2.867
  327GLU    HG2 2094   3.569   6.943   2.819
  327GLU     CD 2095   3.533   7.003   3.032
  327GLU    OE1 2096   3.626   7.088   3.038
  327GLU    OE2 2097   3.463   6.978   3.136
  327GLU      C 2098   3.641   6.602   3.030
  327GLU      O 2099   3.584   6.583   3.140
  328ILE      N 2100   3.694   6.499   2.965
  328ILE      H 2101   3.753   6.527   2.888
  328ILE     CA 2102   3.701   6.362   3.018
  328ILE     HA 2103   3.599   6.339   3.050
  328ILE     CB 2104   3.741   6.265   2.907
  328ILE     HB 2105   3.845   6.282   2.877
  328ILE    CG2 2106   3.730   6.120   2.946
  328ILE   HG21 2107   3.789   6.097   3.034
  328ILE   HG22 2108   3.625   6.092   2.952
  328ILE   HG23 2109   3.776   6.057   2.870
  328ILE    CG1 2110   3.653   6.282   2.780
  328ILE   HG11 2111   3.659   6.386   2.749
  328ILE   HG12 2112   3.555   6.249   2.813
  328ILE     CD 2113   3.698   6.191   2.666
  328ILE    HD1 2114   3.803   6.219   2.657
  328ILE    HD2 2115   3.676   6.089   2.697
  328ILE    HD3 2116   3.648   6.229   2.577
  328ILE      C 2117   3.808   6.353   3.130
  328ILE      O 2118   3.916   6.412   3.122
  329THR      N 2119   3.773   6.280   3.236
  329THR      H 2120   3.678   6.247   3.238
  329THR     CA 2121   3.850   6.255   3.358
  329THR     HA 2122   3.938   6.319   3.362
  329THR     CB 2123   3.772   6.304   3.476
  329THR     HB 2124   3.821   6.270   3.567
  329THR    CG2 2125   3.762   6.460   3.494
  329THR   HG21 2126   3.717   6.493   3.588
  329THR   HG22 2127   3.859   6.509   3.499
  329THR   HG23 2128   3.706   6.495   3.407
  329THR    OG1 2129   3.645   6.241   3.476
  329THR    HG1 2130   3.656   6.154   3.513
  329THR      C 2131   3.891   6.105   3.365
  329THR      O 2132   3.811   6.015   3.356
  330ASN      N 2133   4.018   6.084   3.389
  330ASN      H 2134   4.074   6.168   3.398
  330ASN     CA 2135   4.083   5.955   3.427
  330ASN     HA 2136   4.039   5.879   3.362
  330ASN     CB 2137   4.234   5.963   3.407
  330ASN    HB1 2138   4.258   5.992   3.304
  330ASN    HB2 2139   4.281   5.866   3.425
  330ASN     CG 2140   4.296   6.064   3.508
  330ASN    OD1 2141   4.241   6.091   3.616
  330ASN    ND2 2142   4.418   6.109   3.481
  330ASN   HD21 2143   4.464   6.069   3.400
  330ASN   HD22 2144   4.471   6.168   3.544
  330ASN      C 2145   4.033   5.910   3.569
  330ASN      O 2146   3.959   5.986   3.638
  331ARG      N 2147   4.072   5.790   3.609
  331ARG      H 2148   4.147   5.750   3.554
  331ARG     CA 2149   4.030   5.735   3.738
  331ARG     HA 2150   3.923   5.746   3.752
  331ARG     CB 2151   4.062   5.584   3.747
  331ARG    HB1 2152   4.072   5.560   3.852
  331ARG    HB2 2153   4.164   5.567   3.714
  331ARG     CG 2154   3.982   5.473   3.680
  331ARG    HG1 2155   4.013   5.469   3.575
  331ARG    HG2 2156   3.874   5.486   3.690
  331ARG     CD 2157   4.016   5.334   3.728
  331ARG    HD1 2158   3.981   5.330   3.831
  331ARG    HD2 2159   4.124   5.326   3.736
  331ARG     NE 2160   3.958   5.222   3.648
  331ARG     HE 2161   3.947   5.237   3.549
  331ARG     CZ 2162   3.945   5.098   3.688
  331ARG    NH1 2163   3.945   5.068   3.817
  331ARG   HH11 2164   3.954   5.130   3.895
  331ARG   HH12 2165   3.938   4.971   3.845
  331ARG    NH2 2166   3.927   4.998   3.607
  331ARG   HH21 2167   3.938   4.998   3.506
  331ARG   HH22 2168   3.871   4.920   3.637
  331ARG      C 2169   4.097   5.815   3.856
  331ARG      O 2170   4.040   5.816   3.967
  332LYS      N 2171   4.205   5.894   3.832
  332LYS      H 2172   4.228   5.888   3.734
  332LYS     CA 2173   4.267   5.986   3.929
  332LYS     HA 2174   4.263   5.939   4.027
  332LYS     CB 2175   4.412   6.018   3.908
  332LYS    HB1 2176   4.445   6.095   3.979
  332LYS    HB2 2177   4.430   6.053   3.807
  332LYS     CG 2178   4.505   5.896   3.931
  332LYS    HG1 2179   4.498   5.835   3.841
  332LYS    HG2 2180   4.465   5.839   4.015
  332LYS     CD 2181   4.648   5.934   3.951
  332LYS    HD1 2182   4.661   5.973   4.052
  332LYS    HD2 2183   4.678   6.012   3.881
  332LYS     CE 2184   4.732   5.810   3.934
  332LYS    HE1 2185   4.747   5.785   3.829
  332LYS    HE2 2186   4.690   5.724   3.985
  332LYS     NZ 2187   4.864   5.840   3.996
  332LYS    HZ1 2188   4.849   5.875   4.090
  332LYS    HZ2 2189   4.922   5.758   3.996
  332LYS    HZ3 2190   4.909   5.906   3.934
  332LYS      C 2191   4.174   6.114   3.950
  332LYS      O 2192   4.206   6.216   4.014
  333GLY      N 2193   4.065   6.110   3.878
  333GLY      H 2194   4.046   6.027   3.824
  333GLY     CA 2195   3.966   6.221   3.862
  333GLY    HA1 2196   3.926   6.254   3.958
  333GLY    HA2 2197   3.881   6.177   3.808
  333GLY      C 2198   4.000   6.344   3.786
  333GLY      O 2199   3.933   6.448   3.798
  334LEU      N 2200   4.102   6.333   3.702
  334LEU      H 2201   4.144   6.242   3.689
  334LEU     CA 2202   4.169   6.448   3.641
  334LEU     HA 2203   4.130   6.542   3.680
  334LEU     CB 2204   4.324   6.443   3.657
  334LEU    HB1 2205   4.369   6.522   3.596
  334LEU    HB2 2206   4.344   6.344   3.617
  334LEU     CG 2207   4.381   6.442   3.798
  334LEU     HG 2208   4.325   6.376   3.864
  334LEU    CD1 2209   4.527   6.408   3.794
  334LEU   HD11 2210   4.538   6.323   3.727
  334LEU   HD12 2211   4.599   6.487   3.778
  334LEU   HD13 2212   4.555   6.377   3.895
  334LEU    CD2 2213   4.384   6.588   3.863
  334LEU   HD21 2214   4.461   6.642   3.807
  334LEU   HD22 2215   4.285   6.633   3.864
  334LEU   HD23 2216   4.427   6.589   3.963
  334LEU      C 2217   4.154   6.457   3.492
  334LEU      O 2218   4.166   6.368   3.411
  335THR      N 2219   4.118   6.581   3.451
  335THR      H 2220   4.114   6.653   3.521
  335THR     CA 2221   4.125   6.625   3.305
  335THR     HA 2222   4.079   6.553   3.237
  335THR     CB 2223   4.060   6.762   3.289
  335THR     HB 2224   4.066   6.803   3.189
  335THR    CG2 2225   3.916   6.749   3.327
  335THR   HG21 2226   3.864   6.837   3.288
  335THR   HG22 2227   3.876   6.669   3.265
  335THR   HG23 2228   3.892   6.734   3.432
  335THR    OG1 2229   4.110   6.850   3.388
  335THR    HG1 2230   4.054   6.928   3.397
  335THR      C 2231   4.274   6.632   3.268
  335THR      O 2232   4.360   6.638   3.356
  336PRO      N 2233   4.316   6.657   3.145
  336PRO     CD 2234   4.226   6.672   3.033
  336PRO    HD1 2235   4.190   6.775   3.022
  336PRO    HD2 2236   4.138   6.608   3.036
  336PRO     CG 2237   4.310   6.632   2.912
  336PRO    HG1 2238   4.258   6.653   2.819
  336PRO    HG2 2239   4.328   6.525   2.921
  336PRO     CB 2240   4.436   6.715   2.939
  336PRO    HB1 2241   4.427   6.821   2.915
  336PRO    HB2 2242   4.527   6.679   2.890
  336PRO     CA 2243   4.445   6.698   3.097
  336PRO     HA 2244   4.516   6.619   3.123
  336PRO      C 2245   4.491   6.834   3.149
  336PRO      O 2246   4.607   6.846   3.179
  337LEU      N 2247   4.406   6.928   3.165
  337LEU      H 2248   4.310   6.919   3.137
  337LEU     CA 2249   4.447   7.049   3.236
  337LEU     HA 2250   4.546   7.078   3.200
  337LEU     CB 2251   4.338   7.154   3.213
  337LEU    HB1 2252   4.250   7.113   3.263
  337LEU    HB2 2253   4.309   7.160   3.108
  337LEU     CG 2254   4.356   7.290   3.288
  337LEU     HG 2255   4.356   7.262   3.393
  337LEU    CD1 2256   4.472   7.373   3.250
  337LEU   HD11 2257   4.560   7.321   3.288
  337LEU   HD12 2258   4.485   7.382   3.142
  337LEU   HD13 2259   4.474   7.468   3.303
  337LEU    CD2 2260   4.237   7.379   3.252
  337LEU   HD21 2261   4.247   7.468   3.314
  337LEU   HD22 2262   4.235   7.412   3.148
  337LEU   HD23 2263   4.144   7.330   3.278
  337LEU      C 2264   4.482   7.021   3.387
  337LEU      O 2265   4.595   7.060   3.421
  338ALA      N 2266   4.392   6.954   3.468
  338ALA      H 2267   4.306   6.917   3.431
  338ALA     CA 2268   4.423   6.931   3.616
  338ALA     HA 2269   4.456   7.022   3.666
  338ALA     CB 2270   4.300   6.867   3.683
  338ALA    HB1 2271   4.226   6.946   3.668
  338ALA    HB2 2272   4.259   6.774   3.645
  338ALA    HB3 2273   4.321   6.843   3.787
  338ALA      C 2274   4.553   6.841   3.628
  338ALA      O 2275   4.636   6.881   3.706
  339LEU      N 2276   4.579   6.739   3.541
  339LEU      H 2277   4.505   6.721   3.474
  339LEU     CA 2278   4.703   6.667   3.531
  339LEU     HA 2279   4.717   6.617   3.627
  339LEU     CB 2280   4.679   6.561   3.421
  339LEU    HB1 2281   4.655   6.617   3.331
  339LEU    HB2 2282   4.590   6.505   3.449
  339LEU     CG 2283   4.794   6.466   3.396
  339LEU     HG 2284   4.864   6.524   3.336
  339LEU    CD1 2285   4.855   6.411   3.522
  339LEU   HD11 2286   4.917   6.331   3.483
  339LEU   HD12 2287   4.917   6.474   3.586
  339LEU   HD13 2288   4.772   6.364   3.575
  339LEU    CD2 2289   4.741   6.348   3.310
  339LEU   HD21 2290   4.669   6.389   3.239
  339LEU   HD22 2291   4.824   6.312   3.250
  339LEU   HD23 2292   4.694   6.277   3.378
  339LEU      C 2293   4.824   6.771   3.508
  339LEU      O 2294   4.917   6.759   3.584
  340ALA      N 2295   4.818   6.857   3.405
  340ALA      H 2296   4.748   6.839   3.335
  340ALA     CA 2297   4.917   6.963   3.386
  340ALA     HA 2298   5.006   6.906   3.359
  340ALA     CB 2299   4.876   7.062   3.269
  340ALA    HB1 2300   4.884   7.002   3.179
  340ALA    HB2 2301   4.794   7.129   3.295
  340ALA    HB3 2302   4.961   7.125   3.243
  340ALA      C 2303   4.966   7.038   3.512
  340ALA      O 2304   5.089   7.051   3.528
  341ALA      N 2305   4.868   7.086   3.594
  341ALA      H 2306   4.769   7.065   3.589
  341ALA     CA 2307   4.910   7.150   3.713
  341ALA     HA 2308   4.987   7.226   3.697
  341ALA     CB 2309   4.778   7.220   3.758
  341ALA    HB1 2310   4.740   7.285   3.679
  341ALA    HB2 2311   4.699   7.146   3.771
  341ALA    HB3 2312   4.791   7.268   3.856
  341ALA      C 2313   4.959   7.056   3.820
  341ALA      O 2314   5.048   7.094   3.895
  342SER      N 2315   4.896   6.940   3.846
  342SER      H 2316   4.819   6.921   3.784
  342SER     CA 2317   4.938   6.849   3.954
  342SER     HA 2318   4.925   6.914   4.041
  342SER     CB 2319   4.830   6.750   3.971
  342SER    HB1 2320   4.734   6.801   3.981
  342SER    HB2 2321   4.853   6.699   4.065
  342SER     OG 2322   4.818   6.646   3.872
  342SER     HG 2323   4.813   6.683   3.783
  342SER      C 2324   5.079   6.787   3.947
  342SER      O 2325   5.142   6.739   4.039
  343SER      N 2326   5.131   6.804   3.824
  343SER      H 2327   5.057   6.828   3.759
  343SER     CA 2328   5.257   6.745   3.774
  343SER     HA 2329   5.296   6.680   3.852
  343SER     CB 2330   5.229   6.657   3.655
  343SER    HB1 2331   5.322   6.621   3.612
  343SER    HB2 2332   5.179   6.717   3.579
  343SER     OG 2333   5.151   6.548   3.670
  343SER     HG 2334   5.145   6.511   3.582
  343SER      C 2335   5.364   6.845   3.734
  343SER      O 2336   5.458   6.812   3.667
  344GLY      N 2337   5.343   6.974   3.757
  344GLY      H 2338   5.269   7.002   3.820
  344GLY     CA 2339   5.443   7.072   3.733
  344GLY    HA1 2340   5.536   7.044   3.781
  344GLY    HA2 2341   5.402   7.162   3.780
  344GLY      C 2342   5.468   7.106   3.587
  344GLY      O 2343   5.580   7.144   3.552
  345LYS      N 2344   5.374   7.075   3.499
  345LYS      H 2345   5.286   7.037   3.532
  345LYS     CA 2346   5.381   7.091   3.355
  345LYS     HA 2347   5.487   7.079   3.332
  345LYS     CB 2348   5.309   6.977   3.280
  345LYS    HB1 2349   5.323   6.985   3.172
  345LYS    HB2 2350   5.202   6.998   3.288
  345LYS     CG 2351   5.336   6.826   3.308
  345LYS    HG1 2352   5.283   6.764   3.236
  345LYS    HG2 2353   5.292   6.804   3.405
  345LYS     CD 2354   5.490   6.796   3.312
  345LYS    HD1 2355   5.544   6.848   3.391
  345LYS    HD2 2356   5.534   6.821   3.216
  345LYS     CE 2357   5.492   6.645   3.340
  345LYS    HE1 2358   5.437   6.585   3.268
  345LYS    HE2 2359   5.456   6.619   3.439
  345LYS     NZ 2360   5.635   6.603   3.345
  345LYS    HZ1 2361   5.645   6.503   3.344
  345LYS    HZ2 2362   5.682   6.619   3.257
  345LYS    HZ3 2363   5.697   6.655   3.406
  345LYS      C 2364   5.355   7.235   3.303
  345LYS      O 2365   5.284   7.252   3.205
  346ILE      N 2366   5.416   7.335   3.368
  346ILE      H 2367   5.481   7.302   3.437
  346ILE     CA 2368   5.399   7.481   3.342
  346ILE     HA 2369   5.303   7.503   3.390
  346ILE     CB 2370   5.503   7.572   3.404
  346ILE     HB 2371   5.501   7.547   3.510
  346ILE    CG2 2372   5.645   7.544   3.347
  346ILE   HG21 2373   5.668   7.595   3.253
  346ILE   HG22 2374   5.725   7.575   3.414
  346ILE   HG23 2375   5.660   7.437   3.331
  346ILE    CG1 2376   5.459   7.716   3.391
  346ILE   HG11 2377   5.359   7.723   3.432
  346ILE   HG12 2378   5.460   7.753   3.288
  346ILE     CD 2379   5.545   7.810   3.471
  346ILE    HD1 2380   5.501   7.909   3.462
  346ILE    HD2 2381   5.554   7.774   3.573
  346ILE    HD3 2382   5.643   7.823   3.426
  346ILE      C 2383   5.388   7.523   3.190
  346ILE      O 2384   5.303   7.606   3.160
  347GLY      N 2385   5.462   7.461   3.096
  347GLY      H 2386   5.530   7.393   3.127
  347GLY     CA 2387   5.462   7.497   2.955
  347GLY    HA1 2388   5.549   7.446   2.915
  347GLY    HA2 2389   5.471   7.605   2.950
  347GLY      C 2390   5.336   7.455   2.876
  347GLY      O 2391   5.305   7.529   2.786
  348VAL      N 2392   5.258   7.347   2.921
  348VAL      H 2393   5.296   7.291   2.997
  348VAL     CA 2394   5.134   7.299   2.858
  348VAL     HA 2395   5.118   7.338   2.757
  348VAL     CB 2396   5.112   7.149   2.860
  348VAL     HB 2397   5.096   7.106   2.959
  348VAL    CG1 2398   4.992   7.103   2.783
  348VAL   HG11 2399   4.982   6.996   2.800
  348VAL   HG12 2400   4.904   7.149   2.829
  348VAL   HG13 2401   4.984   7.129   2.677
  348VAL    CG2 2402   5.227   7.077   2.786
  348VAL   HG21 2403   5.325   7.098   2.830
  348VAL   HG22 2404   5.215   6.969   2.777
  348VAL   HG23 2405   5.234   7.119   2.685
  348VAL      C 2406   5.022   7.365   2.933
  348VAL      O 2407   4.930   7.418   2.871
  349LEU      N 2408   5.031   7.378   3.068
  349LEU      H 2409   5.112   7.346   3.120
  349LEU     CA 2410   4.934   7.446   3.155
  349LEU     HA 2411   4.837   7.398   3.146
  349LEU     CB 2412   4.977   7.433   3.302
  349LEU    HB1 2413   5.082   7.461   3.313
  349LEU    HB2 2414   4.978   7.329   3.335
  349LEU     CG 2415   4.899   7.518   3.403
  349LEU     HG 2416   4.867   7.615   3.363
  349LEU    CD1 2417   4.777   7.439   3.443
  349LEU   HD11 2418   4.709   7.438   3.358
  349LEU   HD12 2419   4.797   7.338   3.478
  349LEU   HD13 2420   4.723   7.493   3.521
  349LEU    CD2 2421   4.982   7.543   3.529
  349LEU   HD21 2422   4.985   7.449   3.583
  349LEU   HD22 2423   5.087   7.569   3.510
  349LEU   HD23 2424   4.931   7.622   3.584
  349LEU      C 2425   4.926   7.593   3.113
  349LEU      O 2426   4.816   7.628   3.071
  350ALA      N 2427   5.037   7.669   3.108
  350ALA      H 2428   5.125   7.625   3.131
  350ALA     CA 2429   5.035   7.808   3.060
  350ALA     HA 2430   4.980   7.865   3.134
  350ALA     CB 2431   5.175   7.877   3.074
  350ALA    HB1 2432   5.250   7.821   3.019
  350ALA    HB2 2433   5.169   7.984   3.056
  350ALA    HB3 2434   5.203   7.859   3.178
  350ALA      C 2435   4.980   7.830   2.918
  350ALA      O 2436   4.909   7.932   2.899
  351TYR      N 2437   5.005   7.738   2.823
  351TYR      H 2438   5.070   7.665   2.850
  351TYR     CA 2439   4.942   7.726   2.690
  351TYR     HA 2440   4.948   7.812   2.623
  351TYR     CB 2441   5.010   7.606   2.620
  351TYR    HB1 2442   5.049   7.539   2.696
  351TYR    HB2 2443   5.095   7.650   2.566
  351TYR     CG 2444   4.927   7.530   2.521
  351TYR    CD1 2445   4.865   7.595   2.410
  351TYR    HD1 2446   4.903   7.694   2.393
  351TYR    CE1 2447   4.764   7.537   2.330
  351TYR    HE1 2448   4.721   7.591   2.248
  351TYR     CZ 2449   4.721   7.408   2.369
  351TYR     OH 2450   4.626   7.347   2.303
  351TYR     HH 2451   4.589   7.401   2.232
  351TYR    CE2 2452   4.791   7.337   2.470
  351TYR    HE2 2453   4.771   7.231   2.480
  351TYR    CD2 2454   4.882   7.401   2.555
  351TYR    HD2 2455   4.918   7.350   2.643
  351TYR      C 2456   4.788   7.717   2.700
  351TYR      O 2457   4.717   7.789   2.629
  352ILE      N 2458   4.731   7.619   2.778
  352ILE      H 2459   4.787   7.550   2.827
  352ILE     CA 2460   4.581   7.599   2.794
  352ILE     HA 2461   4.544   7.588   2.692
  352ILE     CB 2462   4.538   7.472   2.868
  352ILE     HB 2463   4.591   7.478   2.963
  352ILE    CG2 2464   4.388   7.458   2.895
  352ILE   HG21 2465   4.336   7.468   2.799
  352ILE   HG22 2466   4.355   7.361   2.935
  352ILE   HG23 2467   4.349   7.527   2.969
  352ILE    CG1 2468   4.600   7.347   2.803
  352ILE   HG11 2469   4.697   7.368   2.757
  352ILE   HG12 2470   4.538   7.316   2.719
  352ILE     CD 2471   4.630   7.237   2.906
  352ILE    HD1 2472   4.701   7.257   2.986
  352ILE    HD2 2473   4.532   7.205   2.942
  352ILE    HD3 2474   4.672   7.151   2.852
  352ILE      C 2475   4.517   7.725   2.860
  352ILE      O 2476   4.423   7.777   2.803
  353LEU      N 2477   4.563   7.776   2.977
  353LEU      H 2478   4.643   7.728   3.016
  353LEU     CA 2479   4.508   7.895   3.038
  353LEU     HA 2480   4.404   7.866   3.048
  353LEU     CB 2481   4.580   7.917   3.174
  353LEU    HB1 2482   4.552   8.016   3.210
  353LEU    HB2 2483   4.686   7.925   3.149
  353LEU     CG 2484   4.561   7.797   3.271
  353LEU     HG 2485   4.594   7.707   3.220
  353LEU    CD1 2486   4.655   7.808   3.381
  353LEU   HD11 2487   4.658   7.710   3.429
  353LEU   HD12 2488   4.750   7.851   3.350
  353LEU   HD13 2489   4.627   7.888   3.450
  353LEU    CD2 2490   4.422   7.785   3.331
  353LEU   HD21 2491   4.372   7.880   3.347
  353LEU   HD22 2492   4.359   7.728   3.263
  353LEU   HD23 2493   4.435   7.743   3.431
  353LEU      C 2494   4.508   8.026   2.953
  353LEU      O 2495   4.444   8.126   2.992
  354GLN      N 2496   4.584   8.027   2.838
  354GLN      H 2497   4.643   7.947   2.819
  354GLN     CA 2498   4.595   8.147   2.751
  354GLN     HA 2499   4.533   8.231   2.781
  354GLN     CB 2500   4.749   8.188   2.744
  354GLN    HB1 2501   4.771   8.268   2.672
  354GLN    HB2 2502   4.818   8.110   2.711
  354GLN     CG 2503   4.794   8.239   2.883
  354GLN    HG1 2504   4.784   8.163   2.961
  354GLN    HG2 2505   4.725   8.319   2.909
  354GLN     CD 2506   4.942   8.276   2.888
  354GLN    OE1 2507   4.975   8.382   2.931
  354GLN    NE2 2508   5.030   8.190   2.838
  354GLN   HE21 2509   4.989   8.100   2.818
  354GLN   HE22 2510   5.129   8.208   2.832
  354GLN      C 2511   4.537   8.117   2.613
  354GLN      O 2512   4.517   8.208   2.529
  355ARG      N 2513   4.499   7.989   2.581
  355ARG      H 2514   4.524   7.921   2.651
  355ARG     CA 2515   4.439   7.936   2.463
  355ARG     HA 2516   4.517   7.941   2.387
  355ARG     CB 2517   4.400   7.785   2.474
  355ARG    HB1 2518   4.316   7.773   2.542
  355ARG    HB2 2519   4.487   7.739   2.522
  355ARG     CG 2520   4.392   7.726   2.331
  355ARG    HG1 2521   4.495   7.739   2.297
  355ARG    HG2 2522   4.314   7.772   2.270
  355ARG     CD 2523   4.367   7.578   2.345
  355ARG    HD1 2524   4.444   7.533   2.408
  355ARG    HD2 2525   4.357   7.542   2.243
  355ARG     NE 2526   4.245   7.554   2.411
  355ARG     HE 2527   4.168   7.613   2.385
  355ARG     CZ 2528   4.214   7.464   2.498
  355ARG    NH1 2529   4.290   7.368   2.544
  355ARG   HH11 2530   4.387   7.367   2.515
  355ARG   HH12 2531   4.254   7.293   2.601
  355ARG    NH2 2532   4.094   7.460   2.538
  355ARG   HH21 2533   4.033   7.523   2.488
  355ARG   HH22 2534   4.064   7.402   2.614
  355ARG      C 2535   4.313   8.012   2.409
  355ARG      O 2536   4.214   8.006   2.474
  356GLU      N 2537   4.324   8.061   2.287
  356GLU      H 2538   4.418   8.064   2.249
  356GLU     CA 2539   4.213   8.126   2.212
  356GLU     HA 2540   4.116   8.112   2.260
  356GLU     CB 2541   4.223   8.281   2.215
  356GLU    HB1 2542   4.318   8.318   2.176
  356GLU    HB2 2543   4.230   8.315   2.319
  356GLU     CG 2544   4.113   8.364   2.137
  356GLU    HG1 2545   4.019   8.311   2.154
  356GLU    HG2 2546   4.135   8.364   2.030
  356GLU     CD 2547   4.102   8.509   2.189
  356GLU    OE1 2548   3.991   8.567   2.163
  356GLU    OE2 2549   4.201   8.575   2.227
  356GLU      C 2550   4.207   8.077   2.064
  356GLU      O 2551   4.311   8.065   1.998
  357ILE      N 2552   4.093   8.052   1.998
  357ILE      H 2553   4.008   8.084   2.043
  357ILE     CA 2554   4.080   7.976   1.874
  357ILE     HA 2555   4.176   7.962   1.823
  357ILE     CB 2556   4.024   7.838   1.904
  357ILE     HB 2557   3.926   7.847   1.951
  357ILE    CG2 2558   3.985   7.752   1.788
  357ILE   HG21 2559   3.907   7.802   1.731
  357ILE   HG22 2560   4.073   7.725   1.730
  357ILE   HG23 2561   3.945   7.657   1.825
  357ILE    CG1 2562   4.108   7.760   2.001
  357ILE   HG11 2563   4.069   7.659   2.006
  357ILE   HG12 2564   4.084   7.806   2.098
  357ILE     CD 2565   4.253   7.730   1.974
  357ILE    HD1 2566   4.304   7.821   1.943
  357ILE    HD2 2567   4.294   7.673   2.058
  357ILE    HD3 2568   4.256   7.668   1.885
  357ILE      C 2569   3.991   8.062   1.787
  357ILE      O 2570   3.902   8.142   1.827
  358HID      N 2571   4.015   8.048   1.657
  358HID      H 2572   4.087   7.981   1.635
  358HID     CA 2573   3.955   8.126   1.550
  358HID     HA 2574   3.867   8.183   1.578
  358HID     CB 2575   4.054   8.243   1.516
  358HID    HB1 2576   4.025   8.282   1.419
  358HID    HB2 2577   4.155   8.210   1.489
  358HID     CG 2578   4.066   8.353   1.620
  358HID    ND1 2579   3.970   8.435   1.671
  358HID    HD1 2580   3.872   8.429   1.649
  358HID    CE1 2581   4.016   8.523   1.763
  358HID    HE1 2582   3.961   8.601   1.814
  358HID    NE2 2583   4.141   8.495   1.791
  358HID    CD2 2584   4.175   8.383   1.701
  358HID    HD2 2585   4.263   8.319   1.705
  358HID      C 2586   3.930   8.040   1.423
  358HID      O 2587   3.919   8.088   1.309
  359GLU      N 2588   3.920   7.908   1.445
  359GLU      H 2589   3.934   7.876   1.540
  359GLU     CA 2590   3.883   7.811   1.348
  359GLU     HA 2591   3.927   7.840   1.253
  359GLU     CB 2592   3.964   7.680   1.380
  359GLU    HB1 2593   3.935   7.649   1.481
  359GLU    HB2 2594   4.067   7.716   1.381
  359GLU     CG 2595   3.958   7.559   1.290
  359GLU    HG1 2596   3.869   7.498   1.303
  359GLU    HG2 2597   4.037   7.489   1.317
  359GLU     CD 2598   3.969   7.592   1.141
  359GLU    OE1 2599   4.048   7.684   1.107
  359GLU    OE2 2600   3.915   7.506   1.062
  359GLU      C 2601   3.734   7.793   1.336
  359GLU      O 2602   3.661   7.784   1.433
  360PRO      N 2603   3.670   7.782   1.214
  360PRO     CD 2604   3.731   7.812   1.087
  360PRO    HD1 2605   3.781   7.719   1.061
  360PRO    HD2 2606   3.805   7.891   1.101
  360PRO     CG 2607   3.614   7.860   1.008
  360PRO    HG1 2608   3.650   7.868   0.905
  360PRO    HG2 2609   3.597   7.958   1.051
  360PRO     CB 2610   3.495   7.773   1.052
  360PRO    HB1 2611   3.508   7.673   1.010
  360PRO    HB2 2612   3.398   7.816   1.031
  360PRO     CA 2613   3.526   7.779   1.200
  360PRO     HA 2614   3.488   7.872   1.242
  360PRO      C 2615   3.460   7.666   1.278
  360PRO      O 2616   3.525   7.562   1.295
  361GLU      N 2617   3.337   7.677   1.328
  361GLU      H 2618   3.287   7.763   1.313
  361GLU     CA 2619   3.270   7.581   1.417
  361GLU     HA 2620   3.175   7.629   1.435
  361GLU     CB 2621   3.224   7.444   1.350
  361GLU    HB1 2622   3.178   7.374   1.419
  361GLU    HB2 2623   3.312   7.390   1.315
  361GLU     CG 2624   3.121   7.449   1.237
  361GLU    HG1 2625   3.047   7.521   1.273
  361GLU    HG2 2626   3.060   7.359   1.227
  361GLU     CD 2627   3.182   7.482   1.097
  361GLU    OE1 2628   3.264   7.403   1.042
  361GLU    OE2 2629   3.138   7.587   1.040
  361GLU      C 2630   3.337   7.558   1.554
  361GLU      O 2631   3.288   7.477   1.635
  362CYS      N 2632   3.458   7.612   1.580
  362CYS      H 2633   3.509   7.669   1.513
  362CYS     CA 2634   3.541   7.573   1.694
  362CYS     HA 2635   3.493   7.486   1.738
  362CYS     CB 2636   3.673   7.515   1.640
  362CYS    HB1 2637   3.733   7.489   1.728
  362CYS    HB2 2638   3.726   7.595   1.588
  362CYS     SG 2639   3.651   7.360   1.548
  362CYS     HG 2640   3.578   7.402   1.444
  362CYS      C 2641   3.572   7.670   1.810
  362CYS      O 2642   3.640   7.624   1.896
  363ARG      N 2643   3.522   7.789   1.802
  363ARG      H 2644   3.482   7.814   1.713
  363ARG     CA 2645   3.546   7.899   1.894
  363ARG     HA 2646   3.649   7.928   1.873
  363ARG     CB 2647   3.443   8.015   1.881
  363ARG    HB1 2648   3.345   7.974   1.905
  363ARG    HB2 2649   3.441   8.039   1.775
  363ARG     CG 2650   3.455   8.149   1.957
  363ARG    HG1 2651   3.449   8.123   2.063
  363ARG    HG2 2652   3.367   8.210   1.941
  363ARG     CD 2653   3.581   8.222   1.926
  363ARG    HD1 2654   3.558   8.256   1.825
  363ARG    HD2 2655   3.668   8.156   1.927
  363ARG     NE 2656   3.606   8.344   2.014
  363ARG     HE 2657   3.523   8.363   2.068
  363ARG     CZ 2658   3.722   8.414   2.027
  363ARG    NH1 2659   3.831   8.385   1.965
  363ARG   HH11 2660   3.831   8.312   1.895
  363ARG   HH12 2661   3.915   8.439   1.978
  363ARG    NH2 2662   3.724   8.509   2.119
  363ARG   HH21 2663   3.636   8.556   2.135
  363ARG   HH22 2664   3.813   8.552   2.144
  363ARG      C 2665   3.544   7.856   2.041
  363ARG      O 2666   3.623   7.899   2.128
  364HID      N 2667   3.446   7.770   2.080
  364HID      H 2668   3.394   7.718   2.012
  364HID     CA 2669   3.433   7.724   2.221
  364HID     HA 2670   3.393   7.805   2.282
  364HID     CB 2671   3.322   7.615   2.210
  364HID    HB1 2672   3.232   7.667   2.175
  364HID    HB2 2673   3.307   7.576   2.311
  364HID     CG 2674   3.361   7.504   2.116
  364HID    ND1 2675   3.337   7.500   1.978
  364HID    HD1 2676   3.297   7.575   1.923
  364HID    CE1 2677   3.379   7.383   1.932
  364HID    HE1 2678   3.388   7.346   1.830
  364HID    NE2 2679   3.432   7.304   2.023
  364HID    CD2 2680   3.409   7.380   2.141
  364HID    HD2 2681   3.435   7.339   2.238
  364HID      C 2682   3.557   7.668   2.287
  364HID      O 2683   3.565   7.675   2.408
  365LEU      N 2684   3.651   7.613   2.211
  365LEU      H 2685   3.630   7.618   2.112
  365LEU     CA 2686   3.781   7.559   2.258
  365LEU     HA 2687   3.755   7.493   2.341
  365LEU     CB 2688   3.851   7.490   2.138
  365LEU    HB1 2689   3.953   7.458   2.161
  365LEU    HB2 2690   3.851   7.562   2.056
  365LEU     CG 2691   3.784   7.359   2.078
  365LEU     HG 2692   3.685   7.377   2.036
  365LEU    CD1 2693   3.877   7.310   1.971
  365LEU   HD11 2694   3.861   7.204   1.950
  365LEU   HD12 2695   3.861   7.368   1.880
  365LEU   HD13 2696   3.983   7.312   1.996
  365LEU    CD2 2697   3.768   7.255   2.188
  365LEU   HD21 2698   3.746   7.155   2.153
  365LEU   HD22 2699   3.865   7.258   2.239
  365LEU   HD23 2700   3.700   7.287   2.267
  365LEU      C 2701   3.876   7.669   2.316
  365LEU      O 2702   3.983   7.631   2.349
  366SER      N 2703   3.835   7.799   2.322
  366SER      H 2704   3.740   7.818   2.294
  366SER     CA 2705   3.903   7.914   2.378
  366SER     HA 2706   4.007   7.910   2.348
  366SER     CB 2707   3.849   8.041   2.325
  366SER    HB1 2708   3.919   8.123   2.339
  366SER    HB2 2709   3.754   8.060   2.374
  366SER     OG 2710   3.834   8.045   2.186
  366SER     HG 2711   3.755   7.997   2.161
  366SER      C 2712   3.891   7.900   2.536
  366SER      O 2713   3.780   7.891   2.586
  367ARG      N 2714   3.999   7.926   2.608
  367ARG      H 2715   4.085   7.935   2.556
  367ARG     CA 2716   4.000   7.970   2.751
  367ARG     HA 2717   3.904   7.963   2.801
  367ARG     CB 2718   4.096   7.881   2.834
  367ARG    HB1 2719   4.119   7.925   2.931
  367ARG    HB2 2720   4.183   7.848   2.776
  367ARG     CG 2721   4.020   7.744   2.858
  367ARG    HG1 2722   4.021   7.690   2.763
  367ARG    HG2 2723   3.918   7.762   2.893
  367ARG     CD 2724   4.076   7.669   2.981
  367ARG    HD1 2725   4.183   7.654   2.969
  367ARG    HD2 2726   4.021   7.575   2.977
  367ARG     NE 2727   4.058   7.739   3.106
  367ARG     HE 2728   4.123   7.814   3.122
  367ARG     CZ 2729   3.980   7.713   3.206
  367ARG    NH1 2730   3.915   7.599   3.226
  367ARG   HH11 2731   3.906   7.526   3.157
  367ARG   HH12 2732   3.875   7.574   3.315
  367ARG    NH2 2733   3.984   7.803   3.299
  367ARG   HH21 2734   4.040   7.886   3.286
  367ARG   HH22 2735   3.910   7.795   3.367
  367ARG      C 2736   4.036   8.116   2.777
  367ARG      O 2737   4.044   8.162   2.890
  368LYS      N 2738   4.071   8.192   2.671
  368LYS      H 2739   4.078   8.137   2.586
  368LYS     CA 2740   4.096   8.339   2.664
  368LYS     HA 2741   4.062   8.378   2.759
  368LYS     CB 2742   4.243   8.357   2.633
  368LYS    HB1 2743   4.270   8.308   2.539
  368LYS    HB2 2744   4.299   8.308   2.714
  368LYS     CG 2745   4.289   8.496   2.626
  368LYS    HG1 2746   4.267   8.552   2.718
  368LYS    HG2 2747   4.231   8.530   2.541
  368LYS     CD 2748   4.438   8.521   2.595
  368LYS    HD1 2749   4.489   8.446   2.656
  368LYS    HD2 2750   4.461   8.624   2.620
  368LYS     CE 2751   4.477   8.501   2.448
  368LYS    HE1 2752   4.434   8.407   2.414
  368LYS    HE2 2753   4.584   8.480   2.445
  368LYS     NZ 2754   4.434   8.607   2.359
  368LYS    HZ1 2755   4.335   8.595   2.346
  368LYS    HZ2 2756   4.463   8.698   2.394
  368LYS    HZ3 2757   4.468   8.600   2.264
  368LYS      C 2758   4.012   8.403   2.551
  368LYS      O 2759   4.013   8.356   2.436
  369PHE      N 2760   3.945   8.517   2.580
  369PHE      H 2761   3.962   8.567   2.666
  369PHE     CA 2762   3.865   8.587   2.478
  369PHE     HA 2763   3.876   8.549   2.377
  369PHE     CB 2764   3.717   8.577   2.511
  369PHE    HB1 2765   3.663   8.605   2.420
  369PHE    HB2 2766   3.697   8.652   2.588
  369PHE     CG 2767   3.658   8.439   2.553
  369PHE    CD1 2768   3.659   8.406   2.688
  369PHE    HD1 2769   3.703   8.479   2.755
  369PHE    CE1 2770   3.607   8.281   2.730
  369PHE    HE1 2771   3.603   8.256   2.835
  369PHE     CZ 2772   3.546   8.197   2.635
  369PHE     HZ 2773   3.493   8.109   2.668
  369PHE    CE2 2774   3.547   8.236   2.505
  369PHE    HE2 2775   3.495   8.177   2.433
  369PHE    CD2 2776   3.606   8.353   2.461
  369PHE    HD2 2777   3.603   8.374   2.355
  369PHE      C 2778   3.908   8.727   2.478
  369PHE      O 2779   3.871   8.806   2.569
  370THR      N 2780   3.992   8.769   2.378
  370THR      H 2781   4.020   8.698   2.312
  370THR     CA 2782   4.049   8.906   2.371
  370THR     HA 2783   4.068   8.927   2.476
  370THR     CB 2784   4.185   8.924   2.302
  370THR     HB 2785   4.199   8.876   2.205
  370THR    CG2 2786   4.242   9.066   2.310
  370THR   HG21 2787   4.246   9.103   2.413
  370THR   HG22 2788   4.335   9.053   2.255
  370THR   HG23 2789   4.191   9.136   2.245
  370THR    OG1 2790   4.267   8.852   2.391
  370THR    HG1 2791   4.256   8.888   2.480
  370THR      C 2792   3.948   9.004   2.315
  370THR      O 2793   3.891   8.985   2.209
  371GLU      N 2794   3.929   9.118   2.384
  371GLU      H 2795   3.985   9.133   2.466
  371GLU     CA 2796   3.842   9.232   2.341
  371GLU     HA 2797   3.762   9.194   2.279
  371GLU     CB 2798   3.799   9.307   2.467
  371GLU    HB1 2799   3.728   9.385   2.439
  371GLU    HB2 2800   3.881   9.354   2.522
  371GLU     CG 2801   3.725   9.223   2.565
  371GLU    HG1 2802   3.792   9.175   2.636
  371GLU    HG2 2803   3.681   9.140   2.510
  371GLU     CD 2804   3.623   9.299   2.655
  371GLU    OE1 2805   3.512   9.243   2.671
  371GLU    OE2 2806   3.661   9.385   2.738
  371GLU      C 2807   3.914   9.326   2.241
  371GLU      O 2808   3.872   9.348   2.129
  372TRP      N 2809   4.034   9.373   2.282
  372TRP      H 2810   4.059   9.363   2.380
  372TRP     CA 2811   4.129   9.445   2.198
  372TRP     HA 2812   4.119   9.407   2.096
  372TRP     CB 2813   4.103   9.601   2.205
  372TRP    HB1 2814   4.001   9.616   2.168
  372TRP    HB2 2815   4.169   9.643   2.129
  372TRP     CG 2816   4.115   9.677   2.340
  372TRP    CD1 2817   4.028   9.675   2.444
  372TRP    HD1 2818   3.940   9.611   2.440
  372TRP    NE1 2819   4.069   9.757   2.548
  372TRP    HE1 2820   4.008   9.767   2.627
  372TRP    CE2 2821   4.183   9.828   2.514
  372TRP    CZ2 2822   4.257   9.936   2.575
  372TRP    HZ2 2823   4.239   9.964   2.677
  372TRP    CH2 2824   4.363   9.997   2.498
  372TRP    HH2 2825   4.427  10.067   2.549
  372TRP    CZ3 2826   4.386   9.955   2.369
  372TRP    HZ3 2827   4.454  10.010   2.305
  372TRP    CE3 2828   4.317   9.843   2.313
  372TRP    HE3 2829   4.348   9.801   2.218
  372TRP    CD2 2830   4.213   9.777   2.385
  372TRP      C 2831   4.279   9.420   2.238
  372TRP      O 2832   4.302   9.394   2.359
  373ALA      N 2833   4.377   9.438   2.145
  373ALA      H 2834   4.349   9.472   2.054
  373ALA     CA 2835   4.521   9.413   2.174
  373ALA     HA 2836   4.529   9.411   2.283
  373ALA     CB 2837   4.554   9.273   2.121
  373ALA    HB1 2838   4.530   9.266   2.015
  373ALA    HB2 2839   4.657   9.243   2.143
  373ALA    HB3 2840   4.490   9.200   2.170
  373ALA      C 2841   4.609   9.530   2.127
  373ALA      O 2842   4.583   9.594   2.026
  374TYR      N 2843   4.702   9.572   2.213
  374TYR      H 2844   4.707   9.516   2.296
  374TYR     CA 2845   4.785   9.693   2.202
  374TYR     HA 2846   4.816   9.702   2.098
  374TYR     CB 2847   4.700   9.817   2.244
  374TYR    HB1 2848   4.694   9.824   2.352
  374TYR    HB2 2849   4.599   9.813   2.205
  374TYR     CG 2850   4.764   9.944   2.193
  374TYR    CD1 2851   4.832  10.022   2.278
  374TYR    HD1 2852   4.864   9.981   2.373
  374TYR    CE1 2853   4.900  10.138   2.232
  374TYR    HE1 2854   4.962  10.193   2.301
  374TYR     CZ 2855   4.895  10.182   2.096
  374TYR     OH 2856   4.966  10.286   2.050
  374TYR     HH 2857   4.940  10.317   1.963
  374TYR    CE2 2858   4.804  10.114   2.017
  374TYR    HE2 2859   4.784  10.148   1.917
  374TYR    CD2 2860   4.739  10.000   2.066
  374TYR    HD2 2861   4.683   9.939   1.997
  374TYR      C 2862   4.906   9.685   2.285
  374TYR      O 2863   4.903   9.674   2.410
  375GLY      N 2864   5.024   9.708   2.216
  375GLY      H 2865   5.016   9.726   2.116
  375GLY     CA 2866   5.161   9.701   2.277
  375GLY    HA1 2867   5.156   9.769   2.362
  375GLY    HA2 2868   5.226   9.739   2.198
  375GLY      C 2869   5.203   9.557   2.310
  375GLY      O 2870   5.178   9.467   2.228
  376PRO      N 2871   5.275   9.539   2.426
  376PRO     CD 2872   5.340   9.631   2.510
  376PRO    HD1 2873   5.267   9.691   2.563
  376PRO    HD2 2874   5.403   9.690   2.444
  376PRO     CG 2875   5.421   9.550   2.610
  376PRO    HG1 2876   5.372   9.548   2.708
  376PRO    HG2 2877   5.523   9.588   2.610
  376PRO     CB 2878   5.420   9.410   2.561
  376PRO    HB1 2879   5.422   9.334   2.640
  376PRO    HB2 2880   5.499   9.403   2.487
  376PRO     CA 2881   5.293   9.400   2.477
  376PRO     HA 2882   5.311   9.334   2.393
  376PRO      C 2883   5.161   9.354   2.556
  376PRO      O 2884   5.160   9.248   2.609
  377VAL      N 2885   5.059   9.435   2.571
  377VAL      H 2886   5.069   9.529   2.535
  377VAL     CA 2887   4.932   9.403   2.641
  377VAL     HA 2888   4.944   9.314   2.703
  377VAL     CB 2889   4.904   9.509   2.749
  377VAL     HB 2890   4.905   9.608   2.704
  377VAL    CG1 2891   4.786   9.493   2.846
  377VAL   HG11 2892   4.794   9.387   2.871
  377VAL   HG12 2893   4.773   9.568   2.924
  377VAL   HG13 2894   4.696   9.505   2.786
  377VAL    CG2 2895   5.024   9.502   2.850
  377VAL   HG21 2896   5.117   9.505   2.793
  377VAL   HG22 2897   5.021   9.578   2.927
  377VAL   HG23 2898   5.020   9.403   2.897
  377VAL      C 2899   4.813   9.371   2.556
  377VAL      O 2900   4.817   9.399   2.433
  378HID      N 2901   4.709   9.315   2.612
  378HID      H 2902   4.723   9.292   2.709
  378HID     CA 2903   4.574   9.308   2.559
  378HID     HA 2904   4.565   9.397   2.498
  378HID     CB 2905   4.552   9.186   2.464
  378HID    HB1 2906   4.624   9.201   2.384
  378HID    HB2 2907   4.457   9.190   2.410
  378HID     CG 2908   4.566   9.042   2.515
  378HID    ND1 2909   4.609   8.996   2.640
  378HID    HD1 2910   4.633   9.056   2.718
  378HID    CE1 2911   4.609   8.861   2.639
  378HID    HE1 2912   4.646   8.805   2.724
  378HID    NE2 2913   4.585   8.814   2.516
  378HID    CD2 2914   4.549   8.932   2.438
  378HID    HD2 2915   4.504   8.925   2.340
  378HID      C 2916   4.472   9.316   2.674
  378HID      O 2917   4.493   9.269   2.788
  379SER      N 2918   4.353   9.358   2.637
  379SER      H 2919   4.340   9.392   2.542
  379SER     CA 2920   4.241   9.360   2.727
  379SER     HA 2921   4.275   9.355   2.830
  379SER     CB 2922   4.175   9.496   2.716
  379SER    HB1 2923   4.099   9.509   2.794
  379SER    HB2 2924   4.137   9.502   2.614
  379SER     OG 2925   4.267   9.599   2.727
  379SER     HG 2926   4.260   9.621   2.821
  379SER      C 2927   4.151   9.240   2.697
  379SER      O 2928   4.105   9.229   2.581
  380SER      N 2929   4.131   9.145   2.792
  380SER      H 2930   4.162   9.163   2.887
  380SER     CA 2931   4.076   9.013   2.762
  380SER     HA 2932   4.025   9.002   2.666
  380SER     CB 2933   4.191   8.917   2.753
  380SER    HB1 2934   4.153   8.815   2.754
  380SER    HB2 2935   4.242   8.929   2.849
  380SER     OG 2936   4.273   8.944   2.645
  380SER     HG 2937   4.357   8.897   2.656
  380SER      C 2938   3.993   8.959   2.880
  380SER      O 2939   4.017   8.987   2.997
  381LEU      N 2940   3.899   8.874   2.844
  381LEU      H 2941   3.877   8.859   2.746
  381LEU     CA 2942   3.815   8.798   2.940
  381LEU     HA 2943   3.804   8.849   3.036
  381LEU     CB 2944   3.679   8.788   2.875
  381LEU    HB1 2945   3.689   8.724   2.788
  381LEU    HB2 2946   3.651   8.890   2.847
  381LEU     CG 2947   3.560   8.728   2.955
  381LEU     HG 2948   3.586   8.628   2.992
  381LEU    CD1 2949   3.515   8.824   3.067
  381LEU   HD11 2950   3.428   8.777   3.114
  381LEU   HD12 2951   3.595   8.856   3.133
  381LEU   HD13 2952   3.474   8.911   3.014
  381LEU    CD2 2953   3.426   8.708   2.881
  381LEU   HD21 2954   3.450   8.624   2.816
  381LEU   HD22 2955   3.342   8.677   2.942
  381LEU   HD23 2956   3.387   8.791   2.822
  381LEU      C 2957   3.876   8.653   2.950
  381LEU      O 2958   3.904   8.595   2.843
  382TYR      N 2959   3.908   8.608   3.072
  382TYR      H 2960   3.895   8.669   3.152
  382TYR     CA 2961   3.976   8.476   3.094
  382TYR     HA 2962   4.002   8.432   2.998
  382TYR     CB 2963   4.101   8.499   3.183
  382TYR    HB1 2964   4.131   8.397   3.206
  382TYR    HB2 2965   4.084   8.564   3.269
  382TYR     CG 2966   4.216   8.565   3.105
  382TYR    CD1 2967   4.221   8.705   3.090
  382TYR    HD1 2968   4.139   8.763   3.131
  382TYR    CE1 2969   4.341   8.763   3.049
  382TYR    HE1 2970   4.357   8.870   3.048
  382TYR     CZ 2971   4.454   8.688   3.010
  382TYR     OH 2972   4.564   8.748   2.962
  382TYR     HH 2973   4.637   8.688   2.944
  382TYR    CE2 2974   4.450   8.547   3.015
  382TYR    HE2 2975   4.532   8.489   2.973
  382TYR    CD2 2976   4.327   8.487   3.059
  382TYR    HD2 2977   4.318   8.380   3.071
  382TYR      C 2978   3.884   8.380   3.164
  382TYR      O 2979   3.800   8.432   3.239
  383ASP      N 2980   3.895   8.255   3.131
  383ASP      H 2981   3.968   8.216   3.073
  383ASP     CA 2982   3.798   8.151   3.179
  383ASP     HA 2983   3.698   8.192   3.192
  383ASP     CB 2984   3.795   8.033   3.082
  383ASP    HB1 2985   3.894   7.989   3.089
  383ASP    HB2 2986   3.785   8.067   2.978
  383ASP     CG 2987   3.692   7.920   3.098
  383ASP    OD1 2988   3.692   7.833   3.014
  383ASP    OD2 2989   3.622   7.913   3.200
  383ASP      C 2990   3.841   8.108   3.326
  383ASP      O 2991   3.959   8.087   3.354
  384LEU      N 2992   3.746   8.097   3.420
  384LEU      H 2993   3.650   8.118   3.397
  384LEU     CA 2994   3.760   8.057   3.563
  384LEU     HA 2995   3.868   8.046   3.578
  384LEU     CB 2996   3.689   8.147   3.660
  384LEU    HB1 2997   3.693   8.105   3.761
  384LEU    HB2 2998   3.585   8.143   3.629
  384LEU     CG 2999   3.732   8.295   3.670
  384LEU     HG 3000   3.725   8.350   3.576
  384LEU    CD1 3001   3.636   8.358   3.776
  384LEU   HD11 3002   3.611   8.292   3.859
  384LEU   HD12 3003   3.683   8.444   3.824
  384LEU   HD13 3004   3.535   8.380   3.743
  384LEU    CD2 3005   3.881   8.306   3.703
  384LEU   HD21 3006   3.911   8.242   3.785
  384LEU   HD22 3007   3.947   8.294   3.617
  384LEU   HD23 3008   3.880   8.412   3.728
  384LEU      C 3009   3.707   7.916   3.589
  384LEU      O 3010   3.705   7.874   3.704
  385SER      N 3011   3.658   7.842   3.489
  385SER      H 3012   3.680   7.877   3.397
  385SER     CA 3013   3.617   7.704   3.507
  385SER     HA 3014   3.543   7.712   3.587
  385SER     CB 3015   3.554   7.647   3.378
  385SER    HB1 3016   3.509   7.550   3.400
  385SER    HB2 3017   3.641   7.633   3.313
  385SER     OG 3018   3.469   7.734   3.320
  385SER     HG 3019   3.528   7.794   3.274
  385SER      C 3020   3.735   7.615   3.555
  385SER      O 3021   3.848   7.621   3.503
  386CYS      N 3022   3.712   7.538   3.663
  386CYS      H 3023   3.615   7.541   3.693
  386CYS     CA 3024   3.796   7.442   3.733
  386CYS     HA 3025   3.746   7.412   3.825
  386CYS     CB 3026   3.803   7.316   3.644
  386CYS    HB1 3027   3.855   7.232   3.688
  386CYS    HB2 3028   3.849   7.343   3.549
  386CYS     SG 3029   3.641   7.272   3.595
  386CYS     HG 3030   3.669   7.165   3.519
  386CYS      C 3031   3.931   7.495   3.794
  386CYS      O 3032   4.028   7.418   3.787
  387ILE      N 3033   3.941   7.623   3.839
  387ILE      H 3034   3.861   7.683   3.826
  387ILE     CA 3035   4.065   7.680   3.893
  387ILE     HA 3036   4.149   7.627   3.849
  387ILE     CB 3037   4.076   7.826   3.860
  387ILE     HB 3038   4.000   7.874   3.921
  387ILE    CG2 3039   4.214   7.868   3.906
  387ILE   HG21 3040   4.210   7.912   4.005
  387ILE   HG22 3041   4.284   7.785   3.899
  387ILE   HG23 3042   4.245   7.951   3.842
  387ILE    CG1 3043   4.058   7.863   3.708
  387ILE   HG11 3044   4.066   7.971   3.695
  387ILE   HG12 3045   3.960   7.834   3.671
  387ILE     CD 3046   4.165   7.814   3.605
  387ILE    HD1 3047   4.165   7.706   3.591
  387ILE    HD2 3048   4.139   7.838   3.502
  387ILE    HD3 3049   4.269   7.837   3.631
  387ILE      C 3050   4.074   7.651   4.041
  387ILE      O 3051   4.160   7.580   4.088
  388ASP      N 3052   3.982   7.708   4.125
  388ASP      H 3053   3.921   7.778   4.085
  388ASP     CA 3054   3.969   7.676   4.268
  388ASP     HA 3055   4.048   7.620   4.317
  388ASP     CB 3056   3.953   7.809   4.348
  388ASP    HB1 3057   4.047   7.864   4.360
  388ASP    HB2 3058   3.918   7.778   4.446
  388ASP     CG 3059   3.845   7.905   4.293
  388ASP    OD1 3060   3.723   7.887   4.319
  388ASP    OD2 3061   3.885   8.004   4.227
  388ASP      C 3062   3.843   7.586   4.298
  388ASP      O 3063   3.830   7.527   4.403
  389THR      N 3064   3.742   7.585   4.208
  389THR      H 3065   3.758   7.623   4.115
  389THR     CA 3066   3.612   7.517   4.229
  389THR     HA 3067   3.616   7.469   4.327
  389THR     CB 3068   3.496   7.616   4.252
  389THR     HB 3069   3.482   7.663   4.154
  389THR    CG2 3070   3.374   7.540   4.309
  389THR   HG21 3071   3.286   7.603   4.295
  389THR   HG22 3072   3.364   7.447   4.254
  389THR   HG23 3073   3.387   7.510   4.413
  389THR    OG1 3074   3.527   7.700   4.357
  389THR    HG1 3075   3.591   7.763   4.324
  389THR      C 3076   3.582   7.417   4.116
  389THR      O 3077   3.565   7.453   3.997
  390CYS      N 3078   3.569   7.291   4.146
  390CYS      H 3079   3.609   7.265   4.235
  390CYS     CA 3080   3.545   7.183   4.045
  390CYS     HA 3081   3.492   7.211   3.954
  390CYS     CB 3082   3.676   7.124   3.991
  390CYS    HB1 3083   3.713   7.074   4.081
  390CYS    HB2 3084   3.749   7.201   3.969
  390CYS     SG 3085   3.662   7.017   3.852
  390CYS     HG 3086   3.791   7.012   3.816
  390CYS      C 3087   3.471   7.071   4.120
  390CYS      O 3088   3.495   7.045   4.240
  391GLU      N 3089   3.389   6.994   4.045
  391GLU      H 3090   3.374   7.017   3.948
  391GLU     CA 3091   3.331   6.867   4.095
  391GLU     HA 3092   3.271   6.898   4.180
  391GLU     CB 3093   3.238   6.809   3.988
  391GLU    HB1 3094   3.303   6.754   3.919
  391GLU    HB2 3095   3.174   6.891   3.955
  391GLU     CG 3096   3.144   6.702   4.055
  391GLU    HG1 3097   3.081   6.740   4.135
  391GLU    HG2 3098   3.218   6.628   4.088
  391GLU     CD 3099   3.055   6.643   3.950
  391GLU    OE1 3100   3.114   6.583   3.862
  391GLU    OE2 3101   2.934   6.654   3.957
  391GLU      C 3102   3.442   6.763   4.136
  391GLU      O 3103   3.429   6.695   4.232
  392LYS      N 3104   3.551   6.756   4.065
  392LYS      H 3105   3.565   6.817   3.986
  392LYS     CA 3106   3.667   6.668   4.089
  392LYS     HA 3107   3.643   6.607   4.176
  392LYS     CB 3108   3.698   6.579   3.970
  392LYS    HB1 3109   3.798   6.539   3.987
  392LYS    HB2 3110   3.704   6.639   3.880
  392LYS     CG 3111   3.590   6.465   3.966
  392LYS    HG1 3112   3.501   6.492   4.023
  392LYS    HG2 3113   3.637   6.381   4.017
  392LYS     CD 3114   3.549   6.419   3.825
  392LYS    HD1 3115   3.637   6.384   3.771
  392LYS    HD2 3116   3.505   6.508   3.781
  392LYS     CE 3117   3.443   6.305   3.815
  392LYS    HE1 3118   3.349   6.336   3.860
  392LYS    HE2 3119   3.485   6.227   3.878
  392LYS     NZ 3120   3.424   6.247   3.686
  392LYS    HZ1 3121   3.491   6.174   3.669
  392LYS    HZ2 3122   3.333   6.203   3.684
  392LYS    HZ3 3123   3.420   6.318   3.615
  392LYS      C 3124   3.791   6.747   4.139
  392LYS      O 3125   3.811   6.741   4.262
  393ASN      N 3126   3.872   6.798   4.044
  393ASN      H 3127   3.856   6.785   3.945
  393ASN     CA 3128   4.001   6.853   4.081
  393ASN     HA 3129   4.009   6.872   4.188
  393ASN     CB 3130   4.113   6.752   4.040
  393ASN    HB1 3131   4.206   6.800   4.070
  393ASN    HB2 3132   4.104   6.741   3.932
  393ASN     CG 3133   4.115   6.616   4.114
  393ASN    OD1 3134   4.156   6.617   4.230
  393ASN    ND2 3135   4.072   6.503   4.056
  393ASN   HD21 3136   4.034   6.519   3.964
  393ASN   HD22 3137   4.052   6.420   4.110
  393ASN      C 3138   4.031   6.994   4.023
  393ASN      O 3139   4.014   7.023   3.907
  394SER      N 3140   4.088   7.080   4.106
  394SER      H 3141   4.088   7.052   4.203
  394SER     CA 3142   4.096   7.225   4.071
  394SER     HA 3143   4.067   7.236   3.966
  394SER     CB 3144   4.009   7.319   4.160
  394SER    HB1 3145   3.985   7.401   4.092
  394SER    HB2 3146   4.066   7.337   4.251
  394SER     OG 3147   3.892   7.253   4.201
  394SER     HG 3148   3.921   7.202   4.277
  394SER      C 3149   4.241   7.269   4.064
  394SER      O 3150   4.328   7.243   4.149
  395VAL      N 3151   4.270   7.337   3.950
  395VAL      H 3152   4.200   7.356   3.880
  395VAL     CA 3153   4.406   7.381   3.911
  395VAL     HA 3154   4.450   7.284   3.886
  395VAL     CB 3155   4.411   7.468   3.795
  395VAL     HB 3156   4.337   7.547   3.802
  395VAL    CG1 3157   4.552   7.522   3.765
  395VAL   HG11 3158   4.567   7.568   3.667
  395VAL   HG12 3159   4.575   7.597   3.840
  395VAL   HG13 3160   4.625   7.441   3.773
  395VAL    CG2 3161   4.368   7.392   3.664
  395VAL   HG21 3162   4.396   7.446   3.573
  395VAL   HG22 3163   4.425   7.301   3.646
  395VAL   HG23 3164   4.259   7.384   3.666
  395VAL      C 3165   4.483   7.442   4.029
  395VAL      O 3166   4.596   7.408   4.049
  396LEU      N 3167   4.428   7.536   4.109
  396LEU      H 3168   4.338   7.573   4.082
  396LEU     CA 3169   4.500   7.589   4.226
  396LEU     HA 3170   4.606   7.597   4.202
  396LEU     CB 3171   4.447   7.736   4.259
  396LEU    HB1 3172   4.485   7.764   4.358
  396LEU    HB2 3173   4.339   7.730   4.259
  396LEU     CG 3174   4.487   7.839   4.155
  396LEU     HG 3175   4.450   7.803   4.059
  396LEU    CD1 3176   4.416   7.971   4.181
  396LEU   HD11 3177   4.308   7.960   4.191
  396LEU   HD12 3178   4.461   8.022   4.266
  396LEU   HD13 3179   4.430   8.041   4.099
  396LEU    CD2 3180   4.637   7.858   4.139
  396LEU   HD21 3181   4.683   7.769   4.096
  396LEU   HD22 3182   4.646   7.940   4.068
  396LEU   HD23 3183   4.685   7.883   4.233
  396LEU      C 3184   4.498   7.512   4.355
  396LEU      O 3185   4.600   7.511   4.425
  397GLU      N 3186   4.396   7.430   4.379
  397GLU      H 3187   4.331   7.435   4.302
  397GLU     CA 3188   4.396   7.322   4.481
  397GLU     HA 3189   4.407   7.362   4.582
  397GLU     CB 3190   4.255   7.257   4.481
  397GLU    HB1 3191   4.264   7.181   4.559
  397GLU    HB2 3192   4.238   7.204   4.388
  397GLU     CG 3193   4.133   7.343   4.521
  397GLU    HG1 3194   4.120   7.419   4.444
  397GLU    HG2 3195   4.157   7.389   4.617
  397GLU     CD 3196   4.020   7.251   4.544
  397GLU    OE1 3197   3.991   7.219   4.664
  397GLU    OE2 3198   3.965   7.200   4.444
  397GLU      C 3199   4.499   7.214   4.455
  397GLU      O 3200   4.555   7.171   4.554
  398VAL      N 3201   4.528   7.163   4.338
  398VAL      H 3202   4.472   7.182   4.256
  398VAL     CA 3203   4.638   7.075   4.319
  398VAL     HA 3204   4.615   6.997   4.392
  398VAL     CB 3205   4.615   6.986   4.190
  398VAL     HB 3206   4.696   6.913   4.187
  398VAL    CG1 3207   4.483   6.901   4.194
  398VAL   HG11 3208   4.404   6.974   4.207
  398VAL   HG12 3209   4.481   6.847   4.099
  398VAL   HG13 3210   4.488   6.839   4.283
  398VAL    CG2 3211   4.616   7.065   4.058
  398VAL   HG21 3212   4.521   7.115   4.038
  398VAL   HG22 3213   4.689   7.146   4.052
  398VAL   HG23 3214   4.639   7.002   3.972
  398VAL      C 3215   4.771   7.135   4.331
  398VAL      O 3216   4.866   7.064   4.369
  399ILE      N 3217   4.796   7.264   4.313
  399ILE      H 3218   4.726   7.325   4.271
  399ILE     CA 3219   4.918   7.333   4.370
  399ILE     HA 3220   5.009   7.274   4.356
  399ILE     CB 3221   4.944   7.475   4.322
  399ILE     HB 3222   4.902   7.551   4.388
  399ILE    CG2 3223   5.093   7.502   4.319
  399ILE   HG21 3224   5.111   7.598   4.271
  399ILE   HG22 3225   5.117   7.522   4.424
  399ILE   HG23 3226   5.157   7.431   4.266
  399ILE    CG1 3227   4.888   7.506   4.180
  399ILE   HG11 3228   4.895   7.612   4.159
  399ILE   HG12 3229   4.779   7.505   4.179
  399ILE     CD 3230   4.952   7.440   4.060
  399ILE    HD1 3231   5.057   7.465   4.046
  399ILE    HD2 3232   4.933   7.334   4.075
  399ILE    HD3 3233   4.899   7.469   3.969
  399ILE      C 3234   4.916   7.333   4.524
  399ILE      O 3235   5.010   7.311   4.593
  400ALA      N 3236   4.804   7.380   4.587
  400ALA      H 3237   4.727   7.412   4.530
  400ALA     CA 3238   4.799   7.404   4.726
  400ALA     HA 3239   4.879   7.476   4.743
  400ALA     CB 3240   4.661   7.474   4.752
  400ALA    HB1 3241   4.584   7.401   4.727
  400ALA    HB2 3242   4.644   7.501   4.856
  400ALA    HB3 3243   4.652   7.566   4.695
  400ALA      C 3244   4.809   7.283   4.815
  400ALA      O 3245   4.880   7.291   4.913
  401TYR      N 3246   4.739   7.174   4.780
  401TYR      H 3247   4.693   7.171   4.690
  401TYR     CA 3248   4.733   7.049   4.853
  401TYR     HA 3249   4.784   7.052   4.950
  401TYR     CB 3250   4.586   7.015   4.888
  401TYR    HB1 3251   4.582   6.941   4.968
  401TYR    HB2 3252   4.542   6.971   4.799
  401TYR     CG 3253   4.512   7.139   4.927
  401TYR    CD1 3254   4.544   7.209   5.040
  401TYR    HD1 3255   4.617   7.173   5.111
  401TYR    CE1 3256   4.480   7.333   5.077
  401TYR    HE1 3257   4.498   7.379   5.173
  401TYR     CZ 3258   4.377   7.391   4.995
  401TYR     OH 3259   4.312   7.502   5.038
  401TYR     HH 3260   4.335   7.507   5.131
  401TYR    CE2 3261   4.354   7.326   4.875
  401TYR    HE2 3262   4.290   7.363   4.796
  401TYR    CD2 3263   4.412   7.196   4.842
  401TYR    HD2 3264   4.395   7.154   4.744
  401TYR      C 3265   4.795   6.930   4.772
  401TYR      O 3266   4.748   6.818   4.779
  402SER      N 3267   4.901   6.948   4.691
  402SER      H 3268   4.924   7.045   4.681
  402SER     CA 3269   4.981   6.845   4.623
  402SER     HA 3270   4.921   6.824   4.534
  402SER     CB 3271   5.111   6.908   4.575
  402SER    HB1 3272   5.151   6.843   4.497
  402SER    HB2 3273   5.179   6.923   4.659
  402SER     OG 3274   5.090   7.034   4.506
  402SER     HG 3275   5.025   7.023   4.436
  402SER      C 3276   5.024   6.719   4.699
  402SER      O 3277   5.098   6.727   4.800
  403SER      N 3278   4.974   6.601   4.660
  403SER      H 3279   4.902   6.588   4.592
  403SER     CA 3280   5.015   6.475   4.720
  403SER     HA 3281   5.013   6.479   4.829
  403SER     CB 3282   4.937   6.358   4.666
  403SER    HB1 3283   4.985   6.270   4.711
  403SER    HB2 3284   4.942   6.355   4.557
  403SER     OG 3285   4.809   6.362   4.713
  403SER     HG 3286   4.776   6.272   4.716
  403SER      C 3287   5.158   6.450   4.695
  403SER      O 3288   5.231   6.431   4.790
  404SER      N 3289   5.208   6.459   4.573
  404SER      H 3290   5.139   6.474   4.500
  404SER     CA 3291   5.351   6.469   4.539
  404SER     HA 3292   5.415   6.428   4.617
  404SER     CB 3293   5.386   6.385   4.423
  404SER    HB1 3294   5.493   6.381   4.406
  404SER    HB2 3295   5.331   6.420   4.335
  404SER     OG 3296   5.339   6.259   4.448
  404SER     HG 3297   5.250   6.265   4.414
  404SER      C 3298   5.389   6.614   4.518
  404SER      O 3299   5.326   6.681   4.427
  405GLU      N 3300   5.488   6.675   4.586
  405GLU      H 3301   5.540   6.619   4.652
  405GLU     CA 3302   5.543   6.807   4.555
  405GLU     HA 3303   5.458   6.869   4.526
  405GLU     CB 3304   5.614   6.876   4.670
  405GLU    HB1 3305   5.687   6.808   4.714
  405GLU    HB2 3306   5.528   6.900   4.733
  405GLU     CG 3307   5.683   7.005   4.621
  405GLU    HG1 3308   5.620   7.056   4.548
  405GLU    HG2 3309   5.776   6.978   4.571
  405GLU     CD 3310   5.727   7.096   4.739
  405GLU    OE1 3311   5.649   7.134   4.828
  405GLU    OE2 3312   5.849   7.131   4.745
  405GLU      C 3313   5.630   6.786   4.428
  405GLU      O 3314   5.711   6.697   4.428
  406THR      N 3315   5.608   6.873   4.329
  406THR      H 3316   5.546   6.951   4.347
  406THR     CA 3317   5.690   6.876   4.213
  406THR     HA 3318   5.740   6.779   4.209
  406THR     CB 3319   5.601   6.891   4.088
  406THR     HB 3320   5.653   6.886   3.992
  406THR    CG2 3321   5.499   6.779   4.089
  406THR   HG21 3322   5.564   6.691   4.092
  406THR   HG22 3323   5.438   6.781   4.180
  406THR   HG23 3324   5.446   6.788   3.994
  406THR    OG1 3325   5.522   7.011   4.096
  406THR    HG1 3326   5.444   6.993   4.150
  406THR      C 3327   5.795   6.984   4.215
  406THR      O 3328   5.779   7.086   4.287
  407PRO      N 3329   5.908   6.972   4.139
  407PRO     CD 3330   5.943   6.868   4.043
  407PRO    HD1 3331   5.860   6.819   3.991
  407PRO    HD2 3332   5.997   6.796   4.103
  407PRO     CG 3333   6.047   6.926   3.949
  407PRO    HG1 3334   5.996   6.970   3.863
  407PRO    HG2 3335   6.130   6.862   3.922
  407PRO     CB 3336   6.116   7.044   4.024
  407PRO    HB1 3337   6.132   7.135   3.966
  407PRO    HB2 3338   6.214   7.017   4.065
  407PRO     CA 3339   6.012   7.078   4.132
  407PRO     HA 3340   6.054   7.084   4.232
  407PRO      C 3341   5.958   7.214   4.109
  407PRO      O 3342   5.992   7.308   4.178
  408ASN      N 3343   5.866   7.231   4.017
  408ASN      H 3344   5.837   7.146   3.971
  408ASN     CA 3345   5.804   7.359   3.970
  408ASN     HA 3346   5.874   7.437   3.996
  408ASN     CB 3347   5.794   7.368   3.820
  408ASN    HB1 3348   5.755   7.464   3.787
  408ASN    HB2 3349   5.717   7.301   3.782
  408ASN     CG 3350   5.934   7.355   3.749
  408ASN    OD1 3351   5.945   7.282   3.650
  408ASN    ND2 3352   6.030   7.435   3.791
  408ASN   HD21 3353   6.010   7.504   3.861
  408ASN   HD22 3354   6.122   7.415   3.754
  408ASN      C 3355   5.668   7.396   4.040
  408ASN      O 3356   5.606   7.485   3.986
  409ARG      N 3357   5.622   7.329   4.154
  409ARG      H 3358   5.680   7.258   4.196
  409ARG     CA 3359   5.490   7.356   4.219
  409ARG     HA 3360   5.412   7.309   4.159
  409ARG     CB 3361   5.488   7.285   4.355
  409ARG    HB1 3362   5.575   7.314   4.414
  409ARG    HB2 3363   5.513   7.181   4.337
  409ARG     CG 3364   5.359   7.302   4.439
  409ARG    HG1 3365   5.281   7.254   4.380
  409ARG    HG2 3366   5.334   7.407   4.450
  409ARG     CD 3367   5.390   7.233   4.569
  409ARG    HD1 3368   5.463   7.296   4.620
  409ARG    HD2 3369   5.425   7.130   4.567
  409ARG     NE 3370   5.280   7.242   4.659
  409ARG     HE 3371   5.190   7.272   4.622
  409ARG     CZ 3372   5.274   7.197   4.780
  409ARG    NH1 3373   5.376   7.146   4.833
  409ARG   HH11 3374   5.470   7.168   4.802
  409ARG   HH12 3375   5.367   7.104   4.924
  409ARG    NH2 3376   5.165   7.191   4.850
  409ARG   HH21 3377   5.091   7.255   4.825
  409ARG   HH22 3378   5.162   7.158   4.945
  409ARG      C 3379   5.464   7.502   4.242
  409ARG      O 3380   5.362   7.565   4.202
  410HID      N 3381   5.559   7.575   4.306
  410HID      H 3382   5.647   7.527   4.322
  410HID     CA 3383   5.554   7.716   4.348
  410HID     HA 3384   5.463   7.735   4.405
  410HID     CB 3385   5.673   7.741   4.442
  410HID    HB1 3386   5.649   7.837   4.489
  410HID    HB2 3387   5.759   7.751   4.376
  410HID     CG 3388   5.693   7.639   4.550
  410HID    ND1 3389   5.786   7.545   4.536
  410HID    HD1 3390   5.860   7.546   4.467
  410HID    CE1 3391   5.785   7.464   4.638
  410HID    HE1 3392   5.853   7.380   4.646
  410HID    NE2 3393   5.688   7.507   4.724
  410HID    CD2 3394   5.622   7.616   4.665
  410HID    HD2 3395   5.541   7.678   4.699
  410HID      C 3396   5.554   7.815   4.225
  410HID      O 3397   5.489   7.918   4.231
  411ASP      N 3398   5.630   7.781   4.119
  411ASP      H 3399   5.675   7.691   4.127
  411ASP     CA 3400   5.656   7.863   4.010
  411ASP     HA 3401   5.678   7.963   4.046
  411ASP     CB 3402   5.765   7.800   3.919
  411ASP    HB1 3403   5.778   7.876   3.842
  411ASP    HB2 3404   5.721   7.707   3.881
  411ASP     CG 3405   5.887   7.755   3.984
  411ASP    OD1 3406   5.907   7.791   4.101
  411ASP    OD2 3407   5.968   7.681   3.917
  411ASP      C 3408   5.525   7.875   3.924
  411ASP      O 3409   5.503   7.972   3.857
  412MET      N 3410   5.430   7.781   3.936
  412MET      H 3411   5.456   7.705   3.997
  412MET     CA 3412   5.298   7.790   3.877
  412MET     HA 3413   5.311   7.810   3.771
  412MET     CB 3414   5.233   7.650   3.879
  412MET    HB1 3415   5.129   7.666   3.851
  412MET    HB2 3416   5.236   7.596   3.974
  412MET     CG 3417   5.298   7.559   3.778
  412MET    HG1 3418   5.406   7.563   3.795
  412MET    HG2 3419   5.284   7.603   3.680
  412MET     SD 3420   5.252   7.382   3.761
  412MET     CE 3421   5.296   7.324   3.924
  412MET    HE1 3422   5.272   7.219   3.937
  412MET    HE2 3423   5.405   7.333   3.923
  412MET    HE3 3424   5.259   7.383   4.008
  412MET      C 3425   5.198   7.893   3.924
  412MET      O 3426   5.113   7.942   3.852
  413LEU      N 3427   5.224   7.942   4.046
  413LEU      H 3428   5.291   7.896   4.106
  413LEU     CA 3429   5.138   8.053   4.098
  413LEU     HA 3430   5.032   8.032   4.082
  413LEU     CB 3431   5.162   8.058   4.255
  413LEU    HB1 3432   5.118   8.150   4.293
  413LEU    HB2 3433   5.271   8.065   4.262
  413LEU     CG 3434   5.122   7.938   4.342
  413LEU     HG 3435   5.177   7.844   4.334
  413LEU    CD1 3436   5.139   7.974   4.492
  413LEU   HD11 3437   5.244   7.998   4.505
  413LEU   HD12 3438   5.077   8.057   4.524
  413LEU   HD13 3439   5.124   7.882   4.549
  413LEU    CD2 3440   4.976   7.908   4.317
  413LEU   HD21 3441   4.957   7.870   4.217
  413LEU   HD22 3442   4.951   7.825   4.383
  413LEU   HD23 3443   4.910   7.992   4.339
  413LEU      C 3444   5.173   8.192   4.040
  413LEU      O 3445   5.108   8.291   4.072
  414LEU      N 3446   5.281   8.194   3.959
  414LEU      H 3447   5.328   8.109   3.933
  414LEU     CA 3448   5.328   8.309   3.889
  414LEU     HA 3449   5.291   8.402   3.932
  414LEU     CB 3450   5.481   8.315   3.899
  414LEU    HB1 3451   5.514   8.408   3.852
  414LEU    HB2 3452   5.514   8.237   3.830
  414LEU     CG 3453   5.550   8.302   4.040
  414LEU     HG 3454   5.521   8.208   4.087
  414LEU    CD1 3455   5.697   8.286   4.015
  414LEU   HD11 3456   5.729   8.372   3.956
  414LEU   HD12 3457   5.754   8.276   4.108
  414LEU   HD13 3458   5.719   8.191   3.968
  414LEU    CD2 3459   5.524   8.417   4.133
  414LEU   HD21 3460   5.582   8.409   4.225
  414LEU   HD22 3461   5.554   8.513   4.090
  414LEU   HD23 3462   5.416   8.431   4.138
  414LEU      C 3463   5.283   8.311   3.742
  414LEU      O 3464   5.291   8.412   3.671
  415VAL      N 3465   5.203   8.213   3.696
  415VAL      H 3466   5.184   8.137   3.760
  415VAL     CA 3467   5.136   8.214   3.567
  415VAL     HA 3468   5.214   8.239   3.495
  415VAL     CB 3469   5.067   8.078   3.540
  415VAL     HB 3470   5.008   8.056   3.629
  415VAL    CG1 3471   4.967   8.087   3.419
  415VAL   HG11 3472   4.941   7.988   3.381
  415VAL   HG12 3473   4.872   8.130   3.450
  415VAL   HG13 3474   5.013   8.137   3.333
  415VAL    CG2 3475   5.170   7.965   3.524
  415VAL   HG21 3476   5.228   7.983   3.433
  415VAL   HG22 3477   5.234   7.957   3.612
  415VAL   HG23 3478   5.115   7.872   3.512
  415VAL      C 3479   5.033   8.327   3.562
  415VAL      O 3480   4.939   8.331   3.642
  416GLU      N 3481   5.047   8.419   3.464
  416GLU      H 3482   5.118   8.393   3.397
  416GLU     CA 3483   4.974   8.545   3.439
  416GLU     HA 3484   5.016   8.614   3.512
  416GLU     CB 3485   4.988   8.602   3.292
  416GLU    HB1 3486   4.909   8.677   3.282
  416GLU    HB2 3487   4.956   8.530   3.216
  416GLU     CG 3488   5.124   8.675   3.266
  416GLU    HG1 3489   5.128   8.758   3.337
  416GLU    HG2 3490   5.115   8.722   3.168
  416GLU     CD 3491   5.256   8.602   3.265
  416GLU    OE1 3492   5.359   8.670   3.275
  416GLU    OE2 3493   5.254   8.476   3.252
  416GLU      C 3494   4.825   8.544   3.490
  416GLU      O 3495   4.792   8.617   3.581
  417PRO      N 3496   4.725   8.473   3.436
  417PRO     CD 3497   4.741   8.390   3.324
  417PRO    HD1 3498   4.836   8.338   3.318
  417PRO    HD2 3499   4.734   8.457   3.238
  417PRO     CG 3500   4.628   8.288   3.313
  417PRO    HG1 3501   4.644   8.206   3.383
  417PRO    HG2 3502   4.608   8.261   3.210
  417PRO     CB 3503   4.517   8.371   3.373
  417PRO    HB1 3504   4.436   8.312   3.416
  417PRO    HB2 3505   4.472   8.430   3.294
  417PRO     CA 3506   4.590   8.461   3.479
  417PRO     HA 3507   4.542   8.558   3.465
  417PRO      C 3508   4.579   8.405   3.621
  417PRO      O 3509   4.478   8.431   3.681
  418LEU      N 3510   4.665   8.314   3.673
  418LEU      H 3511   4.747   8.290   3.618
  418LEU     CA 3512   4.654   8.265   3.812
  418LEU     HA 3513   4.549   8.254   3.838
  418LEU     CB 3514   4.739   8.135   3.823
  418LEU    HB1 3515   4.732   8.115   3.930
  418LEU    HB2 3516   4.848   8.137   3.812
  418LEU     CG 3517   4.688   8.014   3.741
  418LEU     HG 3518   4.706   8.045   3.638
  418LEU    CD1 3519   4.762   7.883   3.786
  418LEU   HD11 3520   4.760   7.822   3.696
  418LEU   HD12 3521   4.865   7.902   3.815
  418LEU   HD13 3522   4.703   7.828   3.860
  418LEU    CD2 3523   4.536   7.989   3.761
  418LEU   HD21 3524   4.490   7.898   3.721
  418LEU   HD22 3525   4.525   7.986   3.870
  418LEU   HD23 3526   4.475   8.068   3.718
  418LEU      C 3527   4.710   8.377   3.906
  418LEU      O 3528   4.655   8.404   4.011
  419ASN      N 3529   4.828   8.422   3.879
  419ASN      H 3530   4.862   8.405   3.786
  419ASN     CA 3531   4.891   8.537   3.941
  419ASN     HA 3532   4.933   8.520   4.040
  419ASN     CB 3533   5.006   8.586   3.851
  419ASN    HB1 3534   4.966   8.611   3.752
  419ASN    HB2 3535   5.079   8.505   3.843
  419ASN     CG 3536   5.081   8.699   3.920
  419ASN    OD1 3537   5.135   8.682   4.027
  419ASN    ND2 3538   5.084   8.817   3.858
  419ASN   HD21 3539   5.067   8.839   3.761
  419ASN   HD22 3540   5.143   8.882   3.908
  419ASN      C 3541   4.789   8.649   3.964
  419ASN      O 3542   4.770   8.701   4.072
  420ARG      N 3543   4.714   8.682   3.861
  420ARG      H 3544   4.714   8.618   3.782
  420ARG     CA 3545   4.625   8.799   3.869
  420ARG     HA 3546   4.672   8.874   3.933
  420ARG     CB 3547   4.595   8.862   3.727
  420ARG    HB1 3548   4.523   8.944   3.733
  420ARG    HB2 3549   4.553   8.785   3.662
  420ARG     CG 3550   4.725   8.919   3.676
  420ARG    HG1 3551   4.726   8.932   3.568
  420ARG    HG2 3552   4.809   8.849   3.679
  420ARG     CD 3553   4.772   9.042   3.753
  420ARG    HD1 3554   4.863   9.076   3.704
  420ARG    HD2 3555   4.790   9.005   3.854
  420ARG     NE 3556   4.682   9.158   3.761
  420ARG     HE 3557   4.608   9.154   3.830
  420ARG     CZ 3558   4.678   9.261   3.679
  420ARG    NH1 3559   4.742   9.269   3.565
  420ARG   HH11 3560   4.794   9.193   3.523
  420ARG   HH12 3561   4.719   9.349   3.508
  420ARG    NH2 3562   4.600   9.357   3.713
  420ARG   HH21 3563   4.574   9.352   3.811
  420ARG   HH22 3564   4.587   9.446   3.667
  420ARG      C 3565   4.493   8.772   3.936
  420ARG      O 3566   4.444   8.864   3.999
  421LEU      N 3567   4.447   8.646   3.926
  421LEU      H 3568   4.499   8.578   3.873
  421LEU     CA 3569   4.328   8.591   4.009
  421LEU     HA 3570   4.240   8.655   4.002
  421LEU     CB 3571   4.285   8.457   3.965
  421LEU    HB1 3572   4.364   8.383   3.980
  421LEU    HB2 3573   4.268   8.460   3.858
  421LEU     CG 3574   4.159   8.404   4.036
  421LEU     HG 3575   4.159   8.403   4.145
  421LEU    CD1 3576   4.037   8.488   3.991
  421LEU   HD11 3577   3.941   8.444   4.018
  421LEU   HD12 3578   4.044   8.582   4.045
  421LEU   HD13 3579   4.027   8.509   3.884
  421LEU    CD2 3580   4.135   8.259   3.994
  421LEU   HD21 3581   4.204   8.193   4.047
  421LEU   HD22 3582   4.031   8.232   4.016
  421LEU   HD23 3583   4.136   8.253   3.885
  421LEU      C 3584   4.361   8.598   4.159
  421LEU      O 3585   4.271   8.631   4.237
  422LEU      N 3586   4.483   8.556   4.196
  422LEU      H 3587   4.555   8.525   4.133
  422LEU     CA 3588   4.530   8.558   4.326
  422LEU     HA 3589   4.455   8.517   4.394
  422LEU     CB 3590   4.672   8.499   4.354
  422LEU    HB1 3591   4.691   8.534   4.456
  422LEU    HB2 3592   4.745   8.554   4.295
  422LEU     CG 3593   4.691   8.345   4.342
  422LEU     HG 3594   4.644   8.311   4.249
  422LEU    CD1 3595   4.838   8.317   4.323
  422LEU   HD11 3596   4.874   8.363   4.231
  422LEU   HD12 3597   4.891   8.363   4.406
  422LEU   HD13 3598   4.859   8.210   4.329
  422LEU    CD2 3599   4.630   8.263   4.458
  422LEU   HD21 3600   4.700   8.279   4.540
  422LEU   HD22 3601   4.534   8.306   4.487
  422LEU   HD23 3602   4.618   8.162   4.421
  422LEU      C 3603   4.531   8.707   4.374
  422LEU      O 3604   4.480   8.732   4.484
  423GLN      N 3605   4.576   8.806   4.291
  423GLN      H 3606   4.593   8.781   4.195
  423GLN     CA 3607   4.582   8.946   4.329
  423GLN     HA 3608   4.634   8.951   4.425
  423GLN     CB 3609   4.675   9.016   4.229
  423GLN    HB1 3610   4.612   9.070   4.158
  423GLN    HB2 3611   4.741   8.942   4.183
  423GLN     CG 3612   4.755   9.122   4.306
  423GLN    HG1 3613   4.823   9.071   4.375
  423GLN    HG2 3614   4.681   9.182   4.358
  423GLN     CD 3615   4.832   9.216   4.216
  423GLN    OE1 3616   4.943   9.262   4.233
  423GLN    NE2 3617   4.768   9.269   4.110
  423GLN   HE21 3618   4.668   9.272   4.098
  423GLN   HE22 3619   4.825   9.347   4.079
  423GLN      C 3620   4.437   9.000   4.348
  423GLN      O 3621   4.396   9.063   4.445
  424ASP      N 3622   4.356   8.980   4.244
  424ASP      H 3623   4.400   8.925   4.171
  424ASP     CA 3624   4.221   9.027   4.234
  424ASP     HA 3625   4.207   9.135   4.232
  424ASP     CB 3626   4.163   8.969   4.102
  424ASP    HB1 3627   4.183   8.862   4.092
  424ASP    HB2 3628   4.203   9.019   4.014
  424ASP     CG 3629   4.005   8.984   4.093
  424ASP    OD1 3630   3.925   8.918   4.162
  424ASP    OD2 3631   3.962   9.064   4.004
  424ASP      C 3632   4.145   8.973   4.360
  424ASP      O 3633   4.070   9.053   4.414
  425LYS      N 3634   4.166   8.851   4.413
  425LYS      H 3635   4.231   8.791   4.363
  425LYS     CA 3636   4.120   8.805   4.540
  425LYS     HA 3637   4.016   8.835   4.548
  425LYS     CB 3638   4.120   8.657   4.548
  425LYS    HB1 3639   4.095   8.628   4.650
  425LYS    HB2 3640   4.223   8.628   4.526
  425LYS     CG 3641   4.014   8.596   4.448
  425LYS    HG1 3642   4.035   8.617   4.343
  425LYS    HG2 3643   3.918   8.646   4.463
  425LYS     CD 3644   3.991   8.447   4.460
  425LYS    HD1 3645   3.929   8.427   4.547
  425LYS    HD2 3646   4.078   8.391   4.494
  425LYS     CE 3647   3.937   8.391   4.329
  425LYS    HE1 3648   4.021   8.346   4.277
  425LYS    HE2 3649   3.886   8.460   4.262
  425LYS     NZ 3650   3.843   8.279   4.353
  425LYS    HZ1 3651   3.777   8.306   4.425
  425LYS    HZ2 3652   3.794   8.248   4.271
  425LYS    HZ3 3653   3.891   8.200   4.394
  425LYS      C 3654   4.178   8.877   4.659
  425LYS      O 3655   4.106   8.930   4.745
  426TRP      N 3656   4.314   8.872   4.673
  426TRP      H 3657   4.369   8.837   4.596
  426TRP     CA 3658   4.387   8.912   4.794
  426TRP     HA 3659   4.369   8.834   4.868
  426TRP     CB 3660   4.536   8.898   4.764
  426TRP    HB1 3661   4.559   8.947   4.669
  426TRP    HB2 3662   4.546   8.793   4.737
  426TRP     CG 3663   4.628   8.940   4.876
  426TRP    CD1 3664   4.662   9.067   4.900
  426TRP    HD1 3665   4.639   9.155   4.843
  426TRP    NE1 3666   4.731   9.077   5.021
  426TRP    HE1 3667   4.773   9.162   5.057
  426TRP    CE2 3668   4.722   8.960   5.093
  426TRP    CZ2 3669   4.750   8.922   5.221
  426TRP    HZ2 3670   4.802   8.983   5.294
  426TRP    CH2 3671   4.731   8.786   5.261
  426TRP    HH2 3672   4.764   8.743   5.354
  426TRP    CZ3 3673   4.658   8.701   5.180
  426TRP    HZ3 3674   4.635   8.604   5.222
  426TRP    CE3 3675   4.628   8.735   5.048
  426TRP    HE3 3676   4.580   8.675   4.972
  426TRP    CD2 3677   4.666   8.867   4.998
  426TRP      C 3678   4.360   9.048   4.846
  426TRP      O 3679   4.308   9.061   4.961
  427ASP      N 3680   4.366   9.153   4.762
  427ASP      H 3681   4.397   9.129   4.669
  427ASP     CA 3682   4.352   9.290   4.805
  427ASP     HA 3683   4.404   9.312   4.898
  427ASP     CB 3684   4.417   9.384   4.701
  427ASP    HB1 3685   4.343   9.443   4.648
  427ASP    HB2 3686   4.462   9.313   4.632
  427ASP     CG 3687   4.527   9.470   4.760
  427ASP    OD1 3688   4.581   9.460   4.873
  427ASP    OD2 3689   4.579   9.563   4.694
  427ASP      C 3690   4.200   9.332   4.819
  427ASP      O 3691   4.183   9.440   4.868
  428ARG      N 3692   4.105   9.251   4.765
  428ARG      H 3693   4.147   9.173   4.717
  428ARG     CA 3694   3.961   9.284   4.761
  428ARG     HA 3695   3.952   9.392   4.754
  428ARG     CB 3696   3.903   9.222   4.630
  428ARG    HB1 3697   3.912   9.114   4.630
  428ARG    HB2 3698   3.960   9.257   4.544
  428ARG     CG 3699   3.755   9.253   4.620
  428ARG    HG1 3700   3.743   9.357   4.650
  428ARG    HG2 3701   3.698   9.191   4.689
  428ARG     CD 3702   3.703   9.236   4.478
  428ARG    HD1 3703   3.760   9.310   4.422
  428ARG    HD2 3704   3.597   9.243   4.457
  428ARG     NE 3705   3.745   9.102   4.419
  428ARG     HE 3706   3.812   9.110   4.344
  428ARG     CZ 3707   3.697   8.982   4.441
  428ARG    NH1 3708   3.599   8.963   4.519
  428ARG   HH11 3709   3.570   9.032   4.586
  428ARG   HH12 3710   3.564   8.869   4.530
  428ARG    NH2 3711   3.752   8.877   4.387
  428ARG   HH21 3712   3.828   8.891   4.322
  428ARG   HH22 3713   3.721   8.785   4.413
  428ARG      C 3714   3.890   9.237   4.887
  428ARG      O 3715   3.801   9.305   4.933
  429PHE      N 3716   3.920   9.113   4.937
  429PHE      H 3717   3.989   9.059   4.886
  429PHE     CA 3718   3.848   9.062   5.058
  429PHE     HA 3719   3.813   9.144   5.120
  429PHE     CB 3720   3.719   8.983   5.007
  429PHE    HB1 3721   3.662   9.049   4.942
  429PHE    HB2 3722   3.653   8.957   5.090
  429PHE     CG 3723   3.740   8.849   4.939
  429PHE    CD1 3724   3.731   8.729   5.017
  429PHE    HD1 3725   3.703   8.724   5.121
  429PHE    CE1 3726   3.744   8.601   4.956
  429PHE    HE1 3727   3.732   8.513   5.019
  429PHE     CZ 3728   3.781   8.595   4.825
  429PHE     HZ 3729   3.778   8.499   4.774
  429PHE    CE2 3730   3.799   8.708   4.744
  429PHE    HE2 3731   3.830   8.704   4.641
  429PHE    CD2 3732   3.781   8.835   4.802
  429PHE    HD2 3733   3.818   8.923   4.751
  429PHE      C 3734   3.938   8.974   5.135
  429PHE      O 3735   3.932   8.980   5.260
  430VAL      N 3736   4.013   8.877   5.073
  430VAL      H 3737   4.013   8.877   4.972
  430VAL     CA 3738   4.084   8.780   5.153
  430VAL     HA 3739   4.012   8.710   5.195
  430VAL     CB 3740   4.168   8.691   5.055
  430VAL     HB 3741   4.234   8.767   5.014
  430VAL    CG1 3742   4.266   8.589   5.110
  430VAL   HG11 3743   4.341   8.636   5.174
  430VAL   HG12 3744   4.202   8.530   5.175
  430VAL   HG13 3745   4.307   8.535   5.024
  430VAL    CG2 3746   4.085   8.614   4.945
  430VAL   HG21 3747   4.008   8.552   4.991
  430VAL   HG22 3748   4.046   8.703   4.895
  430VAL   HG23 3749   4.145   8.559   4.872
  430VAL      C 3750   4.173   8.845   5.264
  430VAL      O 3751   4.150   8.808   5.377
  431LYS      N 3752   4.262   8.941   5.238
  431LYS      H 3753   4.278   8.973   5.144
  431LYS     CA 3754   4.352   8.992   5.348
  431LYS     HA 3755   4.417   8.912   5.383
  431LYS     CB 3756   4.449   9.093   5.279
  431LYS    HB1 3757   4.521   9.053   5.208
  431LYS    HB2 3758   4.518   9.119   5.360
  431LYS     CG 3759   4.392   9.221   5.221
  431LYS    HG1 3760   4.330   9.268   5.297
  431LYS    HG2 3761   4.326   9.209   5.134
  431LYS     CD 3762   4.506   9.310   5.174
  431LYS    HD1 3763   4.532   9.282   5.072
  431LYS    HD2 3764   4.585   9.302   5.250
  431LYS     CE 3765   4.461   9.454   5.179
  431LYS    HE1 3766   4.436   9.485   5.280
  431LYS    HE2 3767   4.366   9.461   5.125
  431LYS     NZ 3768   4.540   9.566   5.118
  431LYS    HZ1 3769   4.483   9.648   5.101
  431LYS    HZ2 3770   4.618   9.605   5.169
  431LYS    HZ3 3771   4.564   9.540   5.023
  431LYS      C 3772   4.283   9.047   5.467
  431LYS      O 3773   4.317   8.995   5.573
  432ARG      N 3774   4.180   9.129   5.448
  432ARG      H 3775   4.163   9.174   5.359
  432ARG     CA 3776   4.094   9.168   5.571
  432ARG     HA 3777   4.153   9.238   5.631
  432ARG     CB 3778   3.969   9.242   5.511
  432ARG    HB1 3779   3.886   9.178   5.484
  432ARG    HB2 3780   3.997   9.318   5.438
  432ARG     CG 3781   3.917   9.342   5.615
  432ARG    HG1 3782   3.991   9.421   5.630
  432ARG    HG2 3783   3.888   9.305   5.714
  432ARG     CD 3784   3.797   9.411   5.552
  432ARG    HD1 3785   3.719   9.335   5.539
  432ARG    HD2 3786   3.817   9.444   5.450
  432ARG     NE 3787   3.746   9.530   5.628
  432ARG     HE 3788   3.662   9.519   5.683
  432ARG     CZ 3789   3.789   9.651   5.605
  432ARG    NH1 3790   3.904   9.669   5.546
  432ARG   HH11 3791   3.955   9.592   5.504
  432ARG   HH12 3792   3.937   9.762   5.524
  432ARG    NH2 3793   3.720   9.755   5.638
  432ARG   HH21 3794   3.634   9.749   5.691
  432ARG   HH22 3795   3.750   9.848   5.614
  432ARG      C 3796   4.064   9.053   5.659
  432ARG      O 3797   4.089   9.067   5.781
  433ILE      N 3798   4.012   8.944   5.601
  433ILE      H 3799   4.004   8.955   5.501
  433ILE     CA 3800   3.964   8.828   5.671
  433ILE     HA 3801   3.895   8.856   5.751
  433ILE     CB 3802   3.887   8.732   5.581
  433ILE     HB 3803   3.955   8.704   5.501
  433ILE    CG2 3804   3.845   8.602   5.655
  433ILE   HG21 3805   3.795   8.634   5.746
  433ILE   HG22 3806   3.791   8.520   5.608
  433ILE   HG23 3807   3.943   8.561   5.678
  433ILE    CG1 3808   3.763   8.800   5.527
  433ILE   HG11 3809   3.779   8.906   5.507
  433ILE   HG12 3810   3.681   8.802   5.599
  433ILE     CD 3811   3.714   8.731   5.397
  433ILE    HD1 3812   3.792   8.738   5.322
  433ILE    HD2 3813   3.686   8.627   5.411
  433ILE    HD3 3814   3.622   8.778   5.361
  433ILE      C 3815   4.088   8.750   5.726
  433ILE      O 3816   4.086   8.714   5.846
  434PHE      N 3817   4.188   8.731   5.646
  434PHE      H 3818   4.174   8.764   5.551
  434PHE     CA 3819   4.318   8.676   5.699
  434PHE     HA 3820   4.311   8.575   5.738
  434PHE     CB 3821   4.427   8.676   5.588
  434PHE    HB1 3822   4.431   8.766   5.526
  434PHE    HB2 3823   4.402   8.595   5.519
  434PHE     CG 3824   4.566   8.649   5.634
  434PHE    CD1 3825   4.604   8.528   5.692
  434PHE    HD1 3826   4.524   8.457   5.706
  434PHE    CE1 3827   4.738   8.495   5.720
  434PHE    HE1 3828   4.769   8.395   5.743
  434PHE     CZ 3829   4.832   8.599   5.714
  434PHE     HZ 3830   4.937   8.584   5.735
  434PHE    CE2 3831   4.793   8.723   5.665
  434PHE    HE2 3832   4.860   8.807   5.671
  434PHE    CD2 3833   4.664   8.748   5.626
  434PHE    HD2 3834   4.635   8.839   5.577
  434PHE      C 3835   4.377   8.760   5.819
  434PHE      O 3836   4.422   8.694   5.913
  435TYR      N 3837   4.375   8.894   5.830
  435TYR      H 3838   4.331   8.943   5.753
  435TYR     CA 3839   4.427   8.967   5.946
  435TYR     HA 3840   4.525   8.921   5.956
  435TYR     CB 3841   4.439   9.115   5.904
  435TYR    HB1 3842   4.489   9.162   5.988
  435TYR    HB2 3843   4.339   9.160   5.899
  435TYR     CG 3844   4.516   9.162   5.787
  435TYR    CD1 3845   4.465   9.272   5.716
  435TYR    HD1 3846   4.379   9.328   5.750
  435TYR    CE1 3847   4.544   9.327   5.614
  435TYR    HE1 3848   4.509   9.417   5.566
  435TYR     CZ 3849   4.665   9.262   5.577
  435TYR     OH 3850   4.736   9.305   5.472
  435TYR     HH 3851   4.820   9.260   5.458
  435TYR    CE2 3852   4.716   9.150   5.651
  435TYR    HE2 3853   4.804   9.094   5.626
  435TYR    CD2 3854   4.637   9.096   5.753
  435TYR    HD2 3855   4.657   8.999   5.797
  435TYR      C 3856   4.333   8.953   6.075
  435TYR      O 3857   4.376   8.947   6.191
  436PHE      N 3858   4.202   8.933   6.047
  436PHE      H 3859   4.175   8.936   5.949
  436PHE     CA 3860   4.102   8.899   6.149
  436PHE     HA 3861   4.123   8.959   6.237
  436PHE     CB 3862   3.958   8.911   6.098
  436PHE    HB1 3863   3.958   8.840   6.015
  436PHE    HB2 3864   3.941   9.005   6.046
  436PHE     CG 3865   3.849   8.872   6.200
  436PHE    CD1 3866   3.788   8.741   6.199
  436PHE    HD1 3867   3.816   8.671   6.122
  436PHE    CE1 3868   3.693   8.718   6.300
  436PHE    HE1 3869   3.661   8.615   6.307
  436PHE     CZ 3870   3.643   8.818   6.387
  436PHE     HZ 3871   3.560   8.796   6.452
  436PHE    CE2 3872   3.705   8.946   6.389
  436PHE    HE2 3873   3.680   9.018   6.465
  436PHE    CD2 3874   3.809   8.965   6.297
  436PHE    HD2 3875   3.873   9.051   6.297
  436PHE      C 3876   4.128   8.761   6.214
  436PHE      O 3877   4.100   8.749   6.330
  437ASN      N 3878   4.197   8.664   6.149
  437ASN      H 3879   4.224   8.674   6.053
  437ASN     CA 3880   4.220   8.538   6.212
  437ASN     HA 3881   4.130   8.509   6.266
  437ASN     CB 3882   4.230   8.442   6.092
  437ASN    HB1 3883   4.251   8.346   6.138
  437ASN    HB2 3884   4.300   8.479   6.017
  437ASN     CG 3885   4.099   8.432   6.005
  437ASN    OD1 3886   3.991   8.435   6.067
  437ASN    ND2 3887   4.102   8.410   5.879
  437ASN   HD21 3888   4.181   8.363   5.839
  437ASN   HD22 3889   4.012   8.385   5.842
  437ASN      C 3890   4.336   8.543   6.311
  437ASN      O 3891   4.324   8.490   6.423
  438PHE      N 3892   4.446   8.614   6.273
  438PHE      H 3893   4.432   8.661   6.184
  438PHE     CA 3894   4.555   8.636   6.361
  438PHE     HA 3895   4.598   8.539   6.383
  438PHE     CB 3896   4.668   8.710   6.289
  438PHE    HB1 3897   4.624   8.797   6.241
  438PHE    HB2 3898   4.702   8.643   6.209
  438PHE     CG 3899   4.786   8.755   6.369
  438PHE    CD1 3900   4.858   8.681   6.463
  438PHE    HD1 3901   4.843   8.574   6.476
  438PHE    CE1 3902   4.968   8.738   6.535
  438PHE    HE1 3903   5.016   8.679   6.611
  438PHE     CZ 3904   5.008   8.870   6.507
  438PHE     HZ 3905   5.095   8.909   6.558
  438PHE    CE2 3906   4.939   8.938   6.415
  438PHE    HE2 3907   4.972   9.038   6.392
  438PHE    CD2 3908   4.819   8.889   6.353
  438PHE    HD2 3909   4.765   8.950   6.282
  438PHE      C 3910   4.518   8.710   6.488
  438PHE      O 3911   4.546   8.675   6.602
  439PHE      N 3912   4.439   8.817   6.468
  439PHE      H 3913   4.413   8.831   6.372
  439PHE     CA 3914   4.357   8.878   6.575
  439PHE     HA 3915   4.427   8.926   6.644
  439PHE     CB 3916   4.265   8.991   6.520
  439PHE    HB1 3917   4.223   8.955   6.426
  439PHE    HB2 3918   4.321   9.080   6.492
  439PHE     CG 3919   4.150   9.027   6.609
  439PHE    CD1 3920   4.163   9.104   6.725
  439PHE    HD1 3921   4.263   9.130   6.756
  439PHE    CE1 3922   4.054   9.123   6.813
  439PHE    HE1 3923   4.071   9.177   6.905
  439PHE     CZ 3924   3.927   9.071   6.782
  439PHE     HZ 3925   3.843   9.072   6.850
  439PHE    CE2 3926   3.910   9.001   6.662
  439PHE    HE2 3927   3.811   8.968   6.634
  439PHE    CD2 3928   4.020   8.982   6.574
  439PHE    HD2 3929   4.002   8.930   6.481
  439PHE      C 3930   4.282   8.773   6.672
  439PHE      O 3931   4.317   8.769   6.792
  440VAL      N 3932   4.177   8.698   6.631
  440VAL      H 3933   4.137   8.710   6.539
  440VAL     CA 3934   4.097   8.610   6.720
  440VAL     HA 3935   4.064   8.679   6.798
  440VAL     CB 3936   3.972   8.550   6.664
  440VAL     HB 3937   3.935   8.477   6.736
  440VAL    CG1 3938   3.870   8.664   6.647
  440VAL   HG11 3939   3.779   8.618   6.607
  440VAL   HG12 3940   3.842   8.721   6.736
  440VAL   HG13 3941   3.908   8.736   6.574
  440VAL    CG2 3942   3.990   8.467   6.537
  440VAL   HG21 3943   3.970   8.528   6.449
  440VAL   HG22 3944   4.083   8.412   6.529
  440VAL   HG23 3945   3.909   8.395   6.528
  440VAL      C 3946   4.183   8.497   6.778
  440VAL      O 3947   4.156   8.444   6.890
  441TYR      N 3948   4.293   8.453   6.713
  441TYR      H 3949   4.317   8.480   6.618
  441TYR     CA 3950   4.391   8.368   6.774
  441TYR     HA 3951   4.334   8.284   6.816
  441TYR     CB 3952   4.497   8.310   6.683
  441TYR    HB1 3953   4.564   8.389   6.648
  441TYR    HB2 3954   4.442   8.269   6.599
  441TYR     CG 3955   4.558   8.193   6.753
  441TYR    CD1 3956   4.502   8.065   6.744
  441TYR    HD1 3957   4.400   8.059   6.708
  441TYR    CE1 3958   4.571   7.959   6.810
  441TYR    HE1 3959   4.530   7.860   6.808
  441TYR     CZ 3960   4.701   7.983   6.863
  441TYR     OH 3961   4.775   7.878   6.901
  441TYR     HH 3962   4.862   7.914   6.921
  441TYR    CE2 3963   4.755   8.112   6.866
  441TYR    HE2 3964   4.851   8.123   6.913
  441TYR    CD2 3965   4.686   8.216   6.812
  441TYR    HD2 3966   4.723   8.317   6.821
  441TYR      C 3967   4.456   8.440   6.897
  441TYR      O 3968   4.444   8.396   7.009
  442CYS      N 3969   4.523   8.559   6.880
  442CYS      H 3970   4.541   8.581   6.783
  442CYS     CA 3971   4.580   8.645   6.982
  442CYS     HA 3972   4.668   8.597   7.024
  442CYS     CB 3973   4.619   8.789   6.929
  442CYS    HB1 3974   4.539   8.860   6.944
  442CYS    HB2 3975   4.639   8.776   6.822
  442CYS     SG 3976   4.759   8.840   7.028
  442CYS     HG 3977   4.800   8.931   6.940
  442CYS      C 3978   4.486   8.650   7.104
  442CYS      O 3979   4.520   8.613   7.215
  443LEU      N 3980   4.366   8.701   7.075
  443LEU      H 3981   4.351   8.715   6.976
  443LEU     CA 3982   4.252   8.701   7.158
  443LEU     HA 3983   4.270   8.789   7.220
  443LEU     CB 3984   4.123   8.742   7.077
  443LEU    HB1 3985   4.096   8.650   7.025
  443LEU    HB2 3986   4.153   8.812   6.999
  443LEU     CG 3987   4.001   8.795   7.144
  443LEU     HG 3988   3.945   8.721   7.202
  443LEU    CD1 3989   4.031   8.904   7.235
  443LEU   HD11 3990   4.102   8.881   7.314
  443LEU   HD12 3991   4.068   8.985   7.172
  443LEU   HD13 3992   3.940   8.947   7.280
  443LEU    CD2 3993   3.902   8.848   7.037
  443LEU   HD21 3994   3.953   8.916   6.969
  443LEU   HD22 3995   3.874   8.764   6.973
  443LEU   HD23 3996   3.817   8.892   7.089
  443LEU      C 3997   4.218   8.577   7.238
  443LEU      O 3998   4.236   8.582   7.360
  444TYR      N 3999   4.187   8.466   7.176
  444TYR      H 4000   4.178   8.463   7.075
  444TYR     CA 4001   4.174   8.338   7.243
  444TYR     HA 4002   4.086   8.333   7.307
  444TYR     CB 4003   4.158   8.226   7.131
  444TYR    HB1 4004   4.236   8.243   7.056
  444TYR    HB2 4005   4.061   8.253   7.089
  444TYR     CG 4006   4.174   8.074   7.158
  444TYR    CD1 4007   4.136   8.023   7.288
  444TYR    HD1 4008   4.106   8.098   7.360
  444TYR    CE1 4009   4.173   7.891   7.327
  444TYR    HE1 4010   4.159   7.859   7.429
  444TYR     CZ 4011   4.224   7.803   7.228
  444TYR     OH 4012   4.240   7.669   7.251
  444TYR     HH 4013   4.248   7.616   7.171
  444TYR    CE2 4014   4.247   7.855   7.100
  444TYR    HE2 4015   4.289   7.791   7.023
  444TYR    CD2 4016   4.240   7.987   7.065
  444TYR    HD2 4017   4.280   8.023   6.972
  444TYR      C 4018   4.309   8.302   7.325
  444TYR      O 4019   4.289   8.260   7.442
  445MET      N 4020   4.430   8.330   7.281
  445MET      H 4021   4.438   8.370   7.189
  445MET     CA 4022   4.548   8.275   7.345
  445MET     HA 4023   4.528   8.174   7.382
  445MET     CB 4024   4.665   8.290   7.249
  445MET    HB1 4025   4.680   8.396   7.227
  445MET    HB2 4026   4.633   8.238   7.158
  445MET     CG 4027   4.805   8.233   7.291
  445MET    HG1 4028   4.829   8.272   7.390
  445MET    HG2 4029   4.883   8.289   7.240
  445MET     SD 4030   4.821   8.051   7.278
  445MET     CE 4031   4.713   7.984   7.404
  445MET    HE1 4032   4.611   7.997   7.367
  445MET    HE2 4033   4.736   7.878   7.416
  445MET    HE3 4034   4.719   8.032   7.502
  445MET      C 4035   4.571   8.349   7.474
  445MET      O 4036   4.606   8.284   7.572
  446ILE      N 4037   4.545   8.480   7.475
  446ILE      H 4038   4.517   8.519   7.387
  446ILE     CA 4039   4.560   8.567   7.592
  446ILE     HA 4040   4.647   8.541   7.652
  446ILE     CB 4041   4.569   8.714   7.561
  446ILE     HB 4042   4.498   8.745   7.485
  446ILE    CG2 4043   4.556   8.803   7.690
  446ILE   HG21 4044   4.549   8.908   7.663
  446ILE   HG22 4045   4.464   8.780   7.744
  446ILE   HG23 4046   4.640   8.788   7.758
  446ILE    CG1 4047   4.707   8.747   7.493
  446ILE   HG11 4048   4.715   8.680   7.408
  446ILE   HG12 4049   4.794   8.733   7.558
  446ILE     CD 4050   4.703   8.883   7.433
  446ILE    HD1 4051   4.608   8.896   7.382
  446ILE    HD2 4052   4.731   8.960   7.505
  446ILE    HD3 4053   4.775   8.869   7.353
  446ILE      C 4054   4.449   8.531   7.686
  446ILE      O 4055   4.487   8.505   7.803
  447ILE      N 4056   4.323   8.532   7.642
  447ILE      H 4057   4.307   8.556   7.545
  447ILE     CA 4058   4.204   8.492   7.728
  447ILE     HA 4059   4.199   8.574   7.800
  447ILE     CB 4060   4.075   8.492   7.642
  447ILE     HB 4061   4.087   8.431   7.553
  447ILE    CG2 4062   3.958   8.422   7.720
  447ILE   HG21 4063   3.978   8.317   7.740
  447ILE   HG22 4064   3.941   8.475   7.814
  447ILE   HG23 4065   3.866   8.428   7.661
  447ILE    CG1 4066   4.037   8.642   7.607
  447ILE   HG11 4067   4.126   8.689   7.566
  447ILE   HG12 4068   4.008   8.695   7.697
  447ILE     CD 4069   3.933   8.659   7.509
  447ILE    HD1 4070   3.836   8.644   7.555
  447ILE    HD2 4071   3.925   8.760   7.467
  447ILE    HD3 4072   3.949   8.603   7.417
  447ILE      C 4073   4.235   8.362   7.801
  447ILE      O 4074   4.230   8.351   7.926
  448PHE      N 4075   4.285   8.261   7.720
  448PHE      H 4076   4.304   8.280   7.623
  448PHE     CA 4077   4.315   8.126   7.768
  448PHE     HA 4078   4.235   8.088   7.831
  448PHE     CB 4079   4.345   8.031   7.648
  448PHE    HB1 4080   4.428   8.072   7.592
  448PHE    HB2 4081   4.259   8.031   7.581
  448PHE     CG 4082   4.371   7.875   7.677
  448PHE    CD1 4083   4.427   7.808   7.569
  448PHE    HD1 4084   4.431   7.857   7.473
  448PHE    CE1 4085   4.469   7.671   7.586
  448PHE    HE1 4086   4.522   7.627   7.503
  448PHE     CZ 4087   4.451   7.607   7.707
  448PHE     HZ 4088   4.484   7.506   7.726
  448PHE    CE2 4089   4.384   7.674   7.813
  448PHE    HE2 4090   4.351   7.619   7.899
  448PHE    CD2 4091   4.341   7.809   7.799
  448PHE    HD2 4092   4.282   7.861   7.872
  448PHE      C 4093   4.436   8.139   7.864
  448PHE      O 4094   4.430   8.079   7.970
  449THR      N 4095   4.549   8.206   7.830
  449THR      H 4096   4.557   8.266   7.749
  449THR     CA 4097   4.664   8.225   7.925
  449THR     HA 4098   4.714   8.133   7.956
  449THR     CB 4099   4.771   8.308   7.857
  449THR     HB 4100   4.731   8.405   7.828
  449THR    CG2 4101   4.898   8.320   7.947
  449THR   HG21 4102   4.979   8.366   7.890
  449THR   HG22 4103   4.890   8.388   8.031
  449THR   HG23 4104   4.935   8.226   7.987
  449THR    OG1 4105   4.816   8.236   7.741
  449THR    HG1 4106   4.748   8.245   7.674
  449THR      C 4107   4.624   8.296   8.050
  449THR      O 4108   4.663   8.254   8.161
  450ALA      N 4109   4.544   8.407   8.050
  450ALA      H 4110   4.504   8.433   7.961
  450ALA     CA 4111   4.494   8.473   8.169
  450ALA     HA 4112   4.581   8.501   8.229
  450ALA     CB 4113   4.422   8.588   8.109
  450ALA    HB1 4114   4.347   8.556   8.036
  450ALA    HB2 4115   4.378   8.654   8.185
  450ALA    HB3 4116   4.484   8.661   8.057
  450ALA      C 4117   4.403   8.388   8.263
  450ALA      O 4118   4.421   8.383   8.390
  451ALA      N 4119   4.312   8.312   8.194
  451ALA      H 4120   4.299   8.327   8.095
  451ALA     CA 4121   4.227   8.223   8.270
  451ALA     HA 4122   4.182   8.272   8.357
  451ALA     CB 4123   4.109   8.173   8.180
  451ALA    HB1 4124   4.131   8.148   8.076
  451ALA    HB2 4125   4.062   8.088   8.230
  451ALA    HB3 4126   4.036   8.254   8.188
  451ALA      C 4127   4.301   8.097   8.331
  451ALA      O 4128   4.259   8.047   8.437
  452ALA      N 4129   4.410   8.043   8.272
  452ALA      H 4130   4.424   8.065   8.174
  452ALA     CA 4131   4.499   7.954   8.341
  452ALA     HA 4132   4.446   7.868   8.378
  452ALA     CB 4133   4.595   7.899   8.232
  452ALA    HB1 4134   4.659   7.826   8.283
  452ALA    HB2 4135   4.544   7.842   8.154
  452ALA    HB3 4136   4.660   7.978   8.194
  452ALA      C 4137   4.580   8.017   8.456
  452ALA      O 4138   4.600   7.959   8.565
  453TYR      N 4139   4.628   8.141   8.432
  453TYR      H 4140   4.603   8.185   8.345
  453TYR     CA 4141   4.707   8.218   8.528
  453TYR     HA 4142   4.793   8.155   8.554
  453TYR     CB 4143   4.758   8.354   8.469
  453TYR    HB1 4144   4.677   8.426   8.459
  453TYR    HB2 4145   4.807   8.343   8.372
  453TYR     CG 4146   4.861   8.422   8.552
  453TYR    CD1 4147   4.995   8.406   8.510
  453TYR    HD1 4148   5.029   8.333   8.437
  453TYR    CE1 4149   5.093   8.474   8.580
  453TYR    HE1 4150   5.193   8.459   8.543
  453TYR     CZ 4151   5.057   8.551   8.693
  453TYR     OH 4152   5.153   8.615   8.761
  453TYR     HH 4153   5.118   8.693   8.804
  453TYR    CE2 4154   4.922   8.563   8.734
  453TYR    HE2 4155   4.908   8.615   8.827
  453TYR    CD2 4156   4.824   8.503   8.659
  453TYR    HD2 4157   4.721   8.510   8.693
  453TYR      C 4158   4.634   8.232   8.659
  453TYR      O 4159   4.702   8.223   8.767
  454TYR      N 4160   4.501   8.257   8.669
  454TYR      H 4161   4.451   8.274   8.583
  454TYR     CA 4162   4.431   8.284   8.802
  454TYR     HA 4163   4.503   8.304   8.881
  454TYR     CB 4164   4.348   8.411   8.792
  454TYR    HB1 4165   4.297   8.434   8.886
  454TYR    HB2 4166   4.267   8.399   8.719
  454TYR     CG 4167   4.425   8.531   8.761
  454TYR    CD1 4168   4.506   8.590   8.861
  454TYR    HD1 4169   4.509   8.546   8.959
  454TYR    CE1 4170   4.584   8.704   8.837
  454TYR    HE1 4171   4.645   8.746   8.916
  454TYR     CZ 4172   4.595   8.752   8.702
  454TYR     OH 4173   4.677   8.858   8.673
  454TYR     HH 4174   4.732   8.894   8.743
  454TYR    CE2 4175   4.510   8.697   8.602
  454TYR    HE2 4176   4.518   8.744   8.505
  454TYR    CD2 4177   4.432   8.585   8.628
  454TYR    HD2 4178   4.372   8.544   8.548
  454TYR      C 4179   4.363   8.153   8.846
  454TYR      O 4180   4.262   8.162   8.918
  455ARG      N 4181   4.414   8.036   8.796
  455ARG      H 4182   4.493   8.039   8.733
  455ARG     CA 4183   4.357   7.899   8.825
  455ARG     HA 4184   4.257   7.891   8.782
  455ARG     CB 4185   4.452   7.786   8.775
  455ARG    HB1 4186   4.450   7.782   8.667
  455ARG    HB2 4187   4.409   7.690   8.801
  455ARG     CG 4188   4.595   7.792   8.819
  455ARG    HG1 4189   4.592   7.798   8.928
  455ARG    HG2 4190   4.647   7.881   8.783
  455ARG     CD 4191   4.662   7.662   8.774
  455ARG    HD1 4192   4.686   7.666   8.668
  455ARG    HD2 4193   4.599   7.577   8.799
  455ARG     NE 4194   4.787   7.634   8.837
  455ARG     HE 4195   4.860   7.694   8.801
  455ARG     CZ 4196   4.821   7.548   8.924
  455ARG    NH1 4197   4.733   7.476   8.990
  455ARG   HH11 4198   4.637   7.482   8.961
  455ARG   HH12 4199   4.757   7.416   9.067
  455ARG    NH2 4200   4.947   7.530   8.948
  455ARG   HH21 4201   5.018   7.571   8.889
  455ARG   HH22 4202   4.962   7.462   9.022
  455ARG      C 4203   4.320   7.889   8.976
  455ARG      O 4204   4.414   7.897   9.057
  456PRO      N 4205   4.195   7.842   9.012
  456PRO     CD 4206   4.071   7.862   8.934
  456PRO    HD1 4207   4.048   7.778   8.869
  456PRO    HD2 4208   4.078   7.945   8.863
  456PRO     CG 4209   3.957   7.883   9.036
  456PRO    HG1 4210   3.855   7.857   9.007
  456PRO    HG2 4211   3.961   7.981   9.084
  456PRO     CB 4212   4.000   7.786   9.145
  456PRO    HB1 4213   3.971   7.682   9.131
  456PRO    HB2 4214   3.967   7.827   9.240
  456PRO     CA 4215   4.158   7.796   9.145
  456PRO     HA 4216   4.173   7.874   9.220
  456PRO      C 4217   4.223   7.663   9.181
  456PRO      O 4218   4.271   7.591   9.096
  457VAL      N 4219   4.223   7.627   9.313
  457VAL      H 4220   4.201   7.698   9.382
  457VAL     CA 4221   4.261   7.497   9.374
  457VAL     HA 4222   4.237   7.424   9.296
  457VAL     CB 4223   4.415   7.487   9.410
  457VAL     HB 4224   4.420   7.388   9.454
  457VAL    CG1 4225   4.517   7.495   9.283
  457VAL   HG11 4226   4.624   7.486   9.303
  457VAL   HG12 4227   4.487   7.427   9.203
  457VAL   HG13 4228   4.505   7.600   9.256
  457VAL    CG2 4229   4.461   7.580   9.520
  457VAL   HG21 4230   4.442   7.681   9.484
  457VAL   HG22 4231   4.407   7.566   9.614
  457VAL   HG23 4232   4.567   7.573   9.541
  457VAL      C 4233   4.174   7.458   9.498
  457VAL      O 4234   4.219   7.401   9.596
  458GLU      N 4235   4.051   7.488   9.492
  458GLU      H 4236   4.031   7.534   9.404
  458GLU     CA 4237   3.942   7.460   9.591
  458GLU     HA 4238   3.981   7.501   9.684
  458GLU     CB 4239   3.832   7.553   9.537
  458GLU    HB1 4240   3.800   7.508   9.442
  458GLU    HB2 4241   3.869   7.655   9.527
  458GLU     CG 4242   3.701   7.569   9.621
  458GLU    HG1 4243   3.648   7.475   9.636
  458GLU    HG2 4244   3.640   7.640   9.564
  458GLU     CD 4245   3.725   7.646   9.749
  458GLU    OE1 4246   3.677   7.759   9.768
  458GLU    OE2 4247   3.794   7.593   9.838
  458GLU      C 4248   3.896   7.317   9.597
  458GLU      O 4249   3.790   7.282   9.544
  459GLY      N 4250   3.978   7.230   9.655
  459GLY      H 4251   4.068   7.274   9.669
  459GLY     CA 4252   3.960   7.083   9.666
  459GLY    HA1 4253   3.859   7.062   9.700
  459GLY    HA2 4254   4.037   7.044   9.734
  459GLY      C 4255   3.992   7.009   9.527
  459GLY      O 4256   4.105   7.016   9.478
  460LEU      N 4257   3.903   6.938   9.467
  460LEU      H 4258   3.816   6.918   9.516
  460LEU     CA 4259   3.918   6.864   9.336
  460LEU     HA 4260   4.022   6.861   9.305
  460LEU     CB 4261   3.871   6.719   9.351
  460LEU    HB1 4262   3.883   6.674   9.252
  460LEU    HB2 4263   3.764   6.730   9.368
  460LEU     CG 4264   3.942   6.624   9.450
  460LEU     HG 4265   3.932   6.656   9.554
  460LEU    CD1 4266   3.887   6.484   9.439
  460LEU   HD11 4267   3.886   6.457   9.334
  460LEU   HD12 4268   3.941   6.418   9.507
  460LEU   HD13 4269   3.787   6.482   9.482
  460LEU    CD2 4270   4.095   6.618   9.425
  460LEU   HD21 4271   4.113   6.583   9.323
  460LEU   HD22 4272   4.142   6.714   9.447
  460LEU   HD23 4273   4.143   6.549   9.494
  460LEU      C 4274   3.842   6.942   9.230
  460LEU      O 4275   3.742   7.000   9.269
  461PRO      N 4276   3.893   6.948   9.102
  461PRO     CD 4277   4.018   6.893   9.052
  461PRO    HD1 4278   4.037   6.788   9.079
  461PRO    HD2 4279   4.088   6.965   9.093
  461PRO     CG 4280   4.005   6.900   8.898
  461PRO    HG1 4281   3.959   6.805   8.871
  461PRO    HG2 4282   4.097   6.931   8.849
  461PRO     CB 4283   3.905   7.006   8.870
  461PRO    HB1 4284   3.866   6.989   8.770
  461PRO    HB2 4285   3.954   7.103   8.875
  461PRO     CA 4286   3.812   7.005   8.997
  461PRO     HA 4287   3.793   7.103   9.041
  461PRO      C 4288   3.676   6.928   8.970
  461PRO      O 4289   3.651   6.824   9.027
  462PRO      N 4290   3.597   6.977   8.875
  462PRO     CD 4291   3.480   6.906   8.813
  462PRO    HD1 4292   3.435   6.819   8.860
  462PRO    HD2 4293   3.514   6.880   8.713
  462PRO     CG 4294   3.377   7.017   8.786
  462PRO    HG1 4295   3.307   7.032   8.868
  462PRO    HG2 4296   3.326   7.011   8.689
  462PRO     CB 4297   3.459   7.141   8.768
  462PRO    HB1 4298   3.396   7.222   8.804
  462PRO    HB2 4299   3.485   7.155   8.663
  462PRO     CA 4300   3.585   7.118   8.847
  462PRO     HA 4301   3.677   7.152   8.799
  462PRO      C 4302   3.563   7.199   8.971
  462PRO      O 4303   3.511   7.148   9.073
  463TYR      N 4304   3.597   7.335   8.966
  463TYR      H 4305   3.619   7.374   8.876
  463TYR     CA 4306   3.616   7.414   9.090
  463TYR     HA 4307   3.635   7.350   9.176
  463TYR     CB 4308   3.743   7.501   9.087
  463TYR    HB1 4309   3.738   7.578   9.163
  463TYR    HB2 4310   3.748   7.559   8.995
  463TYR     CG 4311   3.870   7.420   9.107
  463TYR    CD1 4312   3.886   7.345   9.226
  463TYR    HD1 4313   3.802   7.344   9.294
  463TYR    CE1 4314   4.000   7.271   9.245
  463TYR    HE1 4315   4.012   7.227   9.343
  463TYR     CZ 4316   4.102   7.273   9.148
  463TYR     OH 4317   4.223   7.210   9.178
  463TYR     HH 4318   4.289   7.211   9.109
  463TYR    CE2 4319   4.087   7.348   9.026
  463TYR    HE2 4320   4.161   7.341   8.948
  463TYR    CD2 4321   3.967   7.423   9.006
  463TYR    HD2 4322   3.959   7.480   8.914
  463TYR      C 4323   3.493   7.502   9.131
  463TYR      O 4324   3.444   7.597   9.063
  464LYS      N 4325   3.450   7.484   9.260
  464LYS      H 4326   3.509   7.426   9.317
  464LYS     CA 4327   3.342   7.562   9.324
  464LYS     HA 4328   3.251   7.537   9.270
  464LYS     CB 4329   3.335   7.518   9.469
  464LYS    HB1 4330   3.420   7.556   9.525
  464LYS    HB2 4331   3.343   7.409   9.466
  464LYS     CG 4332   3.208   7.576   9.537
  464LYS    HG1 4333   3.124   7.542   9.475
  464LYS    HG2 4334   3.212   7.684   9.529
  464LYS     CD 4335   3.181   7.535   9.687
  464LYS    HD1 4336   3.266   7.552   9.752
  464LYS    HD2 4337   3.135   7.436   9.695
  464LYS     CE 4338   3.080   7.646   9.734
  464LYS    HE1 4339   2.994   7.651   9.668
  464LYS    HE2 4340   3.132   7.742   9.743
  464LYS     NZ 4341   3.034   7.617   9.873
  464LYS    HZ1 4342   3.119   7.627   9.926
  464LYS    HZ2 4343   2.962   7.679   9.908
  464LYS    HZ3 4344   2.993   7.525   9.881
  464LYS      C 4345   3.359   7.717   9.308
  464LYS      O 4346   3.465   7.777   9.339
  465LEU      N 4347   3.258   7.785   9.252
  465LEU      H 4348   3.172   7.733   9.262
  465LEU     CA 4349   3.266   7.930   9.209
  465LEU     HA 4350   3.355   7.952   9.151
  465LEU     CB 4351   3.162   7.966   9.104
  465LEU    HB1 4352   3.066   7.948   9.152
  465LEU    HB2 4353   3.179   7.891   9.028
  465LEU     CG 4354   3.148   8.105   9.037
  465LEU     HG 4355   3.109   8.173   9.113
  465LEU    CD1 4356   3.277   8.146   8.973
  465LEU   HD11 4357   3.356   8.148   9.048
  465LEU   HD12 4358   3.328   8.082   8.901
  465LEU   HD13 4359   3.271   8.245   8.928
  465LEU    CD2 4360   3.048   8.104   8.921
  465LEU   HD21 4361   3.048   8.199   8.867
  465LEU   HD22 4362   3.067   8.020   8.854
  465LEU   HD23 4363   2.952   8.095   8.971
  465LEU      C 4364   3.255   8.026   9.326
  465LEU      O 4365   3.188   7.991   9.427
  466LYS      N 4366   3.315   8.145   9.312
  466LYS      H 4367   3.376   8.155   9.232
  466LYS     CA 4368   3.290   8.262   9.399
  466LYS     HA 4369   3.240   8.228   9.490
  466LYS     CB 4370   3.417   8.329   9.441
  466LYS    HB1 4371   3.393   8.416   9.502
  466LYS    HB2 4372   3.466   8.370   9.353
  466LYS     CG 4373   3.518   8.246   9.522
  466LYS    HG1 4374   3.517   8.143   9.486
  466LYS    HG2 4375   3.480   8.241   9.623
  466LYS     CD 4376   3.667   8.299   9.525
  466LYS    HD1 4377   3.701   8.305   9.421
  466LYS    HD2 4378   3.726   8.223   9.576
  466LYS     CE 4379   3.682   8.437   9.589
  466LYS    HE1 4380   3.644   8.427   9.691
  466LYS    HE2 4381   3.614   8.505   9.538
  466LYS     NZ 4382   3.823   8.486   9.592
  466LYS    HZ1 4383   3.885   8.420   9.636
  466LYS    HZ2 4384   3.860   8.499   9.499
  466LYS    HZ3 4385   3.824   8.572   9.646
  466LYS      C 4386   3.194   8.362   9.332
  466LYS      O 4387   3.195   8.375   9.209
  467ASN      N 4388   3.111   8.422   9.415
  467ASN      H 4389   3.133   8.428   9.513
  467ASN     CA 4390   3.020   8.523   9.361
  467ASN     HA 4391   2.975   8.477   9.274
  467ASN     CB 4392   2.914   8.538   9.473
  467ASN    HB1 4393   2.953   8.593   9.559
  467ASN    HB2 4394   2.881   8.441   9.510
  467ASN     CG 4395   2.776   8.601   9.429
  467ASN    OD1 4396   2.736   8.712   9.473
  467ASN    ND2 4397   2.707   8.525   9.345
  467ASN   HD21 4398   2.741   8.435   9.316
  467ASN   HD22 4399   2.630   8.579   9.308
  467ASN      C 4400   3.073   8.660   9.312
  467ASN      O 4401   2.995   8.751   9.310
  468THR      N 4402   3.206   8.671   9.294
  468THR      H 4403   3.270   8.593   9.299
  468THR     CA 4404   3.273   8.805   9.279
  468THR     HA 4405   3.202   8.874   9.324
  468THR     CB 4406   3.409   8.793   9.348
  468THR     HB 4407   3.475   8.869   9.305
  468THR    CG2 4408   3.416   8.827   9.495
  468THR   HG21 4409   3.336   8.773   9.545
  468THR   HG22 4410   3.515   8.816   9.539
  468THR   HG23 4411   3.388   8.933   9.491
  468THR    OG1 4412   3.475   8.672   9.336
  468THR    HG1 4413   3.547   8.676   9.272
  468THR      C 4414   3.295   8.836   9.129
  468THR      O 4415   3.328   8.752   9.048
  469VAL      N 4416   3.288   8.962   9.095
  469VAL      H 4417   3.270   9.025   9.172
  469VAL     CA 4418   3.284   9.024   8.958
  469VAL     HA 4419   3.190   9.002   8.908
  469VAL     CB 4420   3.294   9.177   8.968
  469VAL     HB 4421   3.382   9.202   9.026
  469VAL    CG1 4422   3.311   9.244   8.833
  469VAL   HG11 4423   3.325   9.349   8.857
  469VAL   HG12 4424   3.393   9.208   8.772
  469VAL   HG13 4425   3.217   9.231   8.779
  469VAL    CG2 4426   3.161   9.226   9.022
  469VAL   HG21 4427   3.171   9.331   9.049
  469VAL   HG22 4428   3.086   9.221   8.943
  469VAL   HG23 4429   3.136   9.164   9.108
  469VAL      C 4430   3.406   8.971   8.868
  469VAL      O 4431   3.387   8.918   8.763
  470GLY      N 4432   3.529   8.972   8.917
  470GLY      H 4433   3.542   8.992   9.015
  470GLY     CA 4434   3.649   8.919   8.846
  470GLY    HA1 4435   3.745   8.940   8.894
  470GLY    HA2 4436   3.650   8.966   8.748
  470GLY      C 4437   3.643   8.762   8.823
  470GLY      O 4438   3.708   8.714   8.728
  471ASP      N 4439   3.556   8.693   8.887
  471ASP      H 4440   3.496   8.736   8.956
  471ASP     CA 4441   3.545   8.546   8.880
  471ASP     HA 4442   3.633   8.507   8.829
  471ASP     CB 4443   3.518   8.477   9.017
  471ASP    HB1 4444   3.505   8.371   8.997
  471ASP    HB2 4445   3.422   8.512   9.054
  471ASP     CG 4446   3.623   8.508   9.120
  471ASP    OD1 4447   3.694   8.417   9.169
  471ASP    OD2 4448   3.650   8.626   9.145
  471ASP      C 4449   3.437   8.515   8.784
  471ASP      O 4450   3.463   8.433   8.693
  472TYR      N 4451   3.327   8.591   8.780
  472TYR      H 4452   3.311   8.660   8.852
  472TYR     CA 4453   3.232   8.591   8.663
  472TYR     HA 4454   3.187   8.492   8.657
  472TYR     CB 4455   3.120   8.688   8.698
  472TYR    HB1 4456   3.086   8.714   8.598
  472TYR    HB2 4457   3.158   8.772   8.757
  472TYR     CG 4458   3.004   8.611   8.771
  472TYR    CD1 4459   3.025   8.560   8.904
  472TYR    HD1 4460   3.122   8.559   8.952
  472TYR    CE1 4461   2.919   8.498   8.969
  472TYR    HE1 4462   2.941   8.458   9.067
  472TYR     CZ 4463   2.795   8.484   8.907
  472TYR     OH 4464   2.692   8.421   8.969
  472TYR     HH 4465   2.720   8.380   9.051
  472TYR    CE2 4466   2.774   8.543   8.778
  472TYR    HE2 4467   2.676   8.539   8.733
  472TYR    CD2 4468   2.883   8.606   8.711
  472TYR    HD2 4469   2.876   8.650   8.613
  472TYR      C 4470   3.302   8.624   8.533
  472TYR      O 4471   3.291   8.553   8.430
  473PHE      N 4472   3.376   8.741   8.523
  473PHE      H 4473   3.375   8.803   8.603
  473PHE     CA 4474   3.465   8.766   8.412
  473PHE     HA 4475   3.395   8.769   8.328
  473PHE     CB 4476   3.528   8.902   8.426
  473PHE    HB1 4477   3.620   8.899   8.366
  473PHE    HB2 4478   3.547   8.914   8.532
  473PHE     CG 4479   3.422   9.004   8.365
  473PHE    CD1 4480   3.361   9.093   8.453
  473PHE    HD1 4481   3.395   9.088   8.556
  473PHE    CE1 4482   3.265   9.174   8.399
  473PHE    HE1 4483   3.209   9.232   8.471
  473PHE     CZ 4484   3.238   9.186   8.263
  473PHE     HZ 4485   3.166   9.255   8.221
  473PHE    CE2 4486   3.310   9.108   8.171
  473PHE    HE2 4487   3.295   9.111   8.064
  473PHE    CD2 4488   3.397   9.010   8.228
  473PHE    HD2 4489   3.461   8.956   8.159
  473PHE      C 4490   3.566   8.648   8.379
  473PHE      O 4491   3.581   8.604   8.264
  474ARG      N 4492   3.621   8.584   8.480
  474ARG      H 4493   3.603   8.613   8.575
  474ARG     CA 4494   3.695   8.454   8.470
  474ARG     HA 4495   3.775   8.475   8.400
  474ARG     CB 4496   3.771   8.408   8.598
  474ARG    HB1 4497   3.707   8.364   8.675
  474ARG    HB2 4498   3.813   8.495   8.648
  474ARG     CG 4499   3.880   8.299   8.575
  474ARG    HG1 4500   3.953   8.334   8.502
  474ARG    HG2 4501   3.826   8.210   8.543
  474ARG     CD 4502   3.972   8.250   8.687
  474ARG    HD1 4503   4.025   8.335   8.731
  474ARG    HD2 4504   4.046   8.183   8.645
  474ARG     NE 4505   3.900   8.171   8.792
  474ARG     HE 4506   3.891   8.072   8.774
  474ARG     CZ 4507   3.834   8.203   8.898
  474ARG    NH1 4508   3.844   8.319   8.958
  474ARG   HH11 4509   3.930   8.371   8.950
  474ARG   HH12 4510   3.786   8.352   9.033
  474ARG    NH2 4511   3.743   8.121   8.944
  474ARG   HH21 4512   3.724   8.045   8.880
  474ARG   HH22 4513   3.725   8.118   9.043
  474ARG      C 4514   3.629   8.333   8.411
  474ARG      O 4515   3.684   8.288   8.310
  475VAL      N 4516   3.519   8.282   8.464
  475VAL      H 4517   3.487   8.309   8.556
  475VAL     CA 4518   3.447   8.172   8.401
  475VAL     HA 4519   3.511   8.084   8.402
  475VAL     CB 4520   3.315   8.130   8.480
  475VAL     HB 4521   3.264   8.047   8.431
  475VAL    CG1 4522   3.356   8.084   8.621
  475VAL   HG11 4523   3.382   8.176   8.675
  475VAL   HG12 4524   3.265   8.037   8.660
  475VAL   HG13 4525   3.444   8.021   8.629
  475VAL    CG2 4526   3.200   8.236   8.489
  475VAL   HG21 4527   3.135   8.201   8.570
  475VAL   HG22 4528   3.237   8.331   8.526
  475VAL   HG23 4529   3.148   8.258   8.395
  475VAL      C 4530   3.403   8.212   8.266
  475VAL      O 4531   3.399   8.126   8.183
  476THR      N 4532   3.370   8.339   8.240
  476THR      H 4533   3.363   8.406   8.316
  476THR     CA 4534   3.345   8.394   8.103
  476THR     HA 4535   3.258   8.334   8.075
  476THR     CB 4536   3.296   8.535   8.097
  476THR     HB 4537   3.379   8.598   8.130
  476THR    CG2 4538   3.262   8.588   7.960
  476THR   HG21 4539   3.352   8.607   7.901
  476THR   HG22 4540   3.203   8.513   7.908
  476THR   HG23 4541   3.200   8.677   7.967
  476THR    OG1 4542   3.187   8.559   8.184
  476THR    HG1 4543   3.221   8.557   8.274
  476THR      C 4544   3.460   8.374   8.006
  476THR      O 4545   3.444   8.311   7.901
  477GLY      N 4546   3.575   8.423   8.044
  477GLY      H 4547   3.575   8.479   8.128
  477GLY     CA 4548   3.703   8.384   7.980
  477GLY    HA1 4549   3.777   8.433   8.043
  477GLY    HA2 4550   3.708   8.425   7.879
  477GLY      C 4551   3.711   8.230   7.976
  477GLY      O 4552   3.776   8.181   7.879
  478GLU      N 4553   3.681   8.145   8.074
  478GLU      H 4554   3.644   8.187   8.158
  478GLU     CA 4555   3.702   7.997   8.068
  478GLU     HA 4556   3.803   7.980   8.029
  478GLU     CB 4557   3.680   7.933   8.204
  478GLU    HB1 4558   3.659   7.827   8.195
  478GLU    HB2 4559   3.590   7.969   8.253
  478GLU     CG 4560   3.810   7.955   8.291
  478GLU    HG1 4561   3.813   8.054   8.337
  478GLU    HG2 4562   3.903   7.945   8.234
  478GLU     CD 4563   3.814   7.848   8.402
  478GLU    OE1 4564   3.919   7.783   8.417
  478GLU    OE2 4565   3.717   7.847   8.480
  478GLU      C 4566   3.602   7.943   7.963
  478GLU      O 4567   3.646   7.887   7.858
  479ILE      N 4568   3.472   7.965   7.972
  479ILE      H 4569   3.434   8.014   8.052
  479ILE     CA 4570   3.376   7.937   7.860
  479ILE     HA 4571   3.362   7.828   7.857
  479ILE     CB 4572   3.243   8.009   7.896
  479ILE     HB 4573   3.278   8.111   7.908
  479ILE    CG2 4574   3.132   8.001   7.796
  479ILE   HG21 4575   3.103   7.897   7.781
  479ILE   HG22 4576   3.054   8.072   7.824
  479ILE   HG23 4577   3.168   8.039   7.701
  479ILE    CG1 4578   3.182   7.955   8.025
  479ILE   HG11 4579   3.256   7.925   8.099
  479ILE   HG12 4580   3.133   7.859   8.012
  479ILE     CD 4581   3.077   8.036   8.105
  479ILE    HD1 4582   3.018   8.103   8.042
  479ILE    HD2 4583   3.019   7.977   8.176
  479ILE    HD3 4584   3.145   8.106   8.154
  479ILE      C 4585   3.428   7.980   7.722
  479ILE      O 4586   3.432   7.901   7.629
  480LEU      N 4587   3.473   8.101   7.702
  480LEU      H 4588   3.474   8.166   7.780
  480LEU     CA 4589   3.530   8.152   7.578
  480LEU     HA 4590   3.463   8.142   7.493
  480LEU     CB 4591   3.548   8.309   7.584
  480LEU    HB1 4592   3.613   8.350   7.507
  480LEU    HB2 4593   3.598   8.335   7.678
  480LEU     CG 4594   3.420   8.396   7.584
  480LEU     HG 4595   3.346   8.395   7.664
  480LEU    CD1 4596   3.460   8.539   7.586
  480LEU   HD11 4597   3.528   8.560   7.668
  480LEU   HD12 4598   3.503   8.570   7.490
  480LEU   HD13 4599   3.375   8.600   7.616
  480LEU    CD2 4600   3.319   8.371   7.470
  480LEU   HD21 4601   3.220   8.403   7.501
  480LEU   HD22 4602   3.338   8.425   7.377
  480LEU   HD23 4603   3.312   8.265   7.446
  480LEU      C 4604   3.663   8.087   7.535
  480LEU      O 4605   3.682   8.070   7.418
  481SER      N 4606   3.748   8.033   7.627
  481SER      H 4607   3.726   8.032   7.725
  481SER     CA 4608   3.861   7.940   7.596
  481SER     HA 4609   3.919   7.991   7.519
  481SER     CB 4610   3.944   7.915   7.729
  481SER    HB1 4611   4.023   7.840   7.722
  481SER    HB2 4612   3.871   7.874   7.799
  481SER     OG 4613   3.993   8.029   7.790
  481SER     HG 4614   3.918   8.082   7.815
  481SER      C 4615   3.810   7.809   7.537
  481SER      O 4616   3.857   7.775   7.430
  482VAL      N 4617   3.705   7.751   7.597
  482VAL      H 4618   3.671   7.784   7.686
  482VAL     CA 4619   3.659   7.623   7.537
  482VAL     HA 4620   3.744   7.558   7.517
  482VAL     CB 4621   3.563   7.547   7.631
  482VAL     HB 4622   3.469   7.602   7.634
  482VAL    CG1 4623   3.518   7.414   7.569
  482VAL   HG11 4624   3.428   7.380   7.620
  482VAL   HG12 4625   3.494   7.430   7.464
  482VAL   HG13 4626   3.592   7.334   7.580
  482VAL    CG2 4627   3.614   7.522   7.776
  482VAL   HG21 4628   3.561   7.435   7.815
  482VAL   HG22 4629   3.721   7.512   7.764
  482VAL   HG23 4630   3.586   7.606   7.840
  482VAL      C 4631   3.590   7.652   7.399
  482VAL      O 4632   3.611   7.569   7.305
  483SER      N 4633   3.537   7.772   7.377
  483SER      H 4634   3.535   7.833   7.457
  483SER     CA 4635   3.473   7.820   7.253
  483SER     HA 4636   3.402   7.747   7.213
  483SER     CB 4637   3.408   7.957   7.280
  483SER    HB1 4638   3.350   7.992   7.194
  483SER    HB2 4639   3.483   8.034   7.297
  483SER     OG 4640   3.317   7.945   7.380
  483SER     HG 4641   3.357   7.939   7.467
  483SER      C 4642   3.582   7.833   7.142
  483SER      O 4643   3.558   7.802   7.021
  484GLY      N 4644   3.699   7.882   7.179
  484GLY      H 4645   3.717   7.917   7.272
  484GLY     CA 4646   3.825   7.885   7.102
  484GLY    HA1 4647   3.905   7.919   7.168
  484GLY    HA2 4648   3.811   7.942   7.010
  484GLY      C 4649   3.870   7.741   7.062
  484GLY      O 4650   3.878   7.706   6.944
  485GLY      N 4651   3.911   7.650   7.157
  485GLY      H 4652   3.913   7.680   7.253
  485GLY     CA 4653   3.957   7.513   7.127
  485GLY    HA1 4654   3.983   7.468   7.223
  485GLY    HA2 4655   4.056   7.512   7.083
  485GLY      C 4656   3.857   7.429   7.044
  485GLY      O 4657   3.906   7.349   6.963
  486VAL      N 4658   3.724   7.444   7.054
  486VAL      H 4659   3.690   7.495   7.134
  486VAL     CA 4660   3.637   7.372   6.966
  486VAL     HA 4661   3.665   7.268   6.949
  486VAL     CB 4662   3.493   7.357   7.017
  486VAL     HB 4663   3.440   7.296   6.945
  486VAL    CG1 4664   3.477   7.273   7.140
  486VAL   HG11 4665   3.535   7.298   7.229
  486VAL   HG12 4666   3.372   7.267   7.168
  486VAL   HG13 4667   3.506   7.172   7.112
  486VAL    CG2 4668   3.418   7.496   7.029
  486VAL   HG21 4669   3.407   7.545   6.932
  486VAL   HG22 4670   3.326   7.474   7.084
  486VAL   HG23 4671   3.483   7.556   7.094
  486VAL      C 4672   3.632   7.430   6.823
  486VAL      O 4673   3.619   7.352   6.729
  487TYR      N 4674   3.640   7.565   6.811
  487TYR      H 4675   3.651   7.623   6.893
  487TYR     CA 4676   3.651   7.627   6.679
  487TYR     HA 4677   3.558   7.617   6.623
  487TYR     CB 4678   3.655   7.779   6.700
  487TYR    HB1 4679   3.742   7.801   6.761
  487TYR    HB2 4680   3.571   7.815   6.759
  487TYR     CG 4681   3.668   7.863   6.576
  487TYR    CD1 4682   3.562   7.891   6.491
  487TYR    HD1 4683   3.466   7.846   6.509
  487TYR    CE1 4684   3.575   7.977   6.377
  487TYR    HE1 4685   3.485   7.999   6.321
  487TYR     CZ 4686   3.697   8.036   6.353
  487TYR     OH 4687   3.713   8.112   6.237
  487TYR     HH 4688   3.800   8.141   6.211
  487TYR    CE2 4689   3.809   8.015   6.435
  487TYR    HE2 4690   3.904   8.063   6.420
  487TYR    CD2 4691   3.793   7.928   6.548
  487TYR    HD2 4692   3.875   7.915   6.617
  487TYR      C 4693   3.776   7.592   6.600
  487TYR      O 4694   3.768   7.547   6.493
  488PHE      N 4695   3.892   7.596   6.664
  488PHE      H 4696   3.903   7.623   6.761
  488PHE     CA 4697   4.026   7.553   6.597
  488PHE     HA 4698   4.010   7.585   6.494
  488PHE     CB 4699   4.147   7.636   6.653
  488PHE    HB1 4700   4.239   7.600   6.607
  488PHE    HB2 4701   4.155   7.622   6.760
  488PHE     CG 4702   4.150   7.787   6.632
  488PHE    CD1 4703   4.183   7.847   6.500
  488PHE    HD1 4704   4.209   7.780   6.419
  488PHE    CE1 4705   4.175   7.983   6.480
  488PHE    HE1 4706   4.208   8.016   6.382
  488PHE     CZ 4707   4.140   8.068   6.590
  488PHE     HZ 4708   4.154   8.174   6.575
  488PHE    CE2 4709   4.123   8.015   6.721
  488PHE    HE2 4710   4.110   8.082   6.805
  488PHE    CD2 4711   4.130   7.875   6.742
  488PHE    HD2 4712   4.111   7.831   6.838
  488PHE      C 4713   4.038   7.401   6.578
  488PHE      O 4714   4.100   7.360   6.485
  489PHE      N 4715   3.962   7.318   6.663
  489PHE      H 4716   3.896   7.351   6.733
  489PHE     CA 4717   3.934   7.178   6.621
  489PHE     HA 4718   4.020   7.115   6.600
  489PHE     CB 4719   3.875   7.098   6.738
  489PHE    HB1 4720   3.767   7.112   6.751
  489PHE    HB2 4721   3.917   7.135   6.832
  489PHE     CG 4722   3.893   6.948   6.733
  489PHE    CD1 4723   3.787   6.863   6.692
  489PHE    HD1 4724   3.687   6.903   6.696
  489PHE    CE1 4725   3.798   6.722   6.690
  489PHE    HE1 4726   3.707   6.667   6.670
  489PHE     CZ 4727   3.925   6.666   6.710
  489PHE     HZ 4728   3.931   6.559   6.696
  489PHE    CE2 4729   4.030   6.744   6.751
  489PHE    HE2 4730   4.125   6.696   6.768
  489PHE    CD2 4731   4.020   6.884   6.760
  489PHE    HD2 4732   4.105   6.945   6.784
  489PHE      C 4733   3.851   7.172   6.495
  489PHE      O 4734   3.892   7.118   6.390
  490PHE      N 4735   3.731   7.224   6.499
  490PHE      H 4736   3.717   7.274   6.585
  490PHE     CA 4737   3.624   7.230   6.397
  490PHE     HA 4738   3.585   7.130   6.380
  490PHE     CB 4739   3.501   7.311   6.443
  490PHE    HB1 4740   3.533   7.401   6.497
  490PHE    HB2 4741   3.450   7.248   6.515
  490PHE     CG 4742   3.393   7.354   6.341
  490PHE    CD1 4743   3.284   7.263   6.332
  490PHE    HD1 4744   3.280   7.175   6.394
  490PHE    CE1 4745   3.187   7.288   6.237
  490PHE    HE1 4746   3.109   7.215   6.220
  490PHE     CZ 4747   3.211   7.381   6.138
  490PHE     HZ 4748   3.142   7.385   6.054
  490PHE    CE2 4749   3.321   7.471   6.144
  490PHE    HE2 4750   3.331   7.554   6.076
  490PHE    CD2 4751   3.417   7.445   6.236
  490PHE    HD2 4752   3.513   7.495   6.240
  490PHE      C 4753   3.675   7.279   6.258
  490PHE      O 4754   3.662   7.202   6.160
  491ARG      N 4755   3.751   7.390   6.253
  491ARG      H 4756   3.766   7.444   6.337
  491ARG     CA 4757   3.818   7.435   6.126
  491ARG     HA 4758   3.744   7.465   6.051
  491ARG     CB 4759   3.898   7.566   6.152
  491ARG    HB1 4760   3.965   7.583   6.068
  491ARG    HB2 4761   3.945   7.569   6.250
  491ARG     CG 4762   3.811   7.689   6.147
  491ARG    HG1 4763   3.742   7.693   6.232
  491ARG    HG2 4764   3.746   7.685   6.059
  491ARG     CD 4765   3.892   7.822   6.148
  491ARG    HD1 4766   3.927   7.855   6.246
  491ARG    HD2 4767   3.826   7.900   6.110
  491ARG     NE 4768   4.007   7.816   6.057
  491ARG     HE 4769   4.082   7.758   6.093
  491ARG     CZ 4770   4.004   7.831   5.925
  491ARG    NH1 4771   3.907   7.893   5.861
  491ARG   HH11 4772   3.825   7.932   5.905
  491ARG   HH12 4773   3.902   7.893   5.760
  491ARG    NH2 4774   4.095   7.781   5.846
  491ARG   HH21 4775   4.176   7.731   5.879
  491ARG   HH22 4776   4.088   7.795   5.746
  491ARG      C 4777   3.908   7.331   6.067
  491ARG      O 4778   3.937   7.338   5.949
  492GLY      N 4779   3.969   7.247   6.149
  492GLY      H 4780   3.943   7.247   6.247
  492GLY     CA 4781   4.067   7.145   6.113
  492GLY    HA1 4782   4.130   7.109   6.194
  492GLY    HA2 4783   4.133   7.189   6.039
  492GLY      C 4784   3.995   7.024   6.050
  492GLY      O 4785   4.026   6.996   5.937
  493ILE      N 4786   3.898   6.960   6.112
  493ILE      H 4787   3.873   6.996   6.203
  493ILE     CA 4788   3.806   6.861   6.043
  493ILE     HA 4789   3.865   6.773   6.015
  493ILE     CB 4790   3.689   6.819   6.136
  493ILE     HB 4791   3.643   6.916   6.155
  493ILE    CG2 4792   3.587   6.719   6.073
  493ILE   HG21 4793   3.513   6.691   6.148
  493ILE   HG22 4794   3.532   6.772   5.995
  493ILE   HG23 4795   3.640   6.635   6.028
  493ILE    CG1 4796   3.743   6.776   6.273
  493ILE   HG11 4797   3.655   6.752   6.334
  493ILE   HG12 4798   3.798   6.854   6.324
  493ILE     CD 4799   3.818   6.640   6.259
  493ILE    HD1 4800   3.854   6.622   6.360
  493ILE    HD2 4801   3.749   6.560   6.233
  493ILE    HD3 4802   3.906   6.638   6.195
  493ILE      C 4803   3.749   6.918   5.909
  493ILE      O 4804   3.733   6.842   5.817
  494GLN      N 4805   3.716   7.045   5.911
  494GLN      H 4806   3.742   7.100   5.992
  494GLN     CA 4807   3.664   7.121   5.792
  494GLN     HA 4808   3.569   7.076   5.762
  494GLN     CB 4809   3.631   7.267   5.833
  494GLN    HB1 4810   3.722   7.316   5.868
  494GLN    HB2 4811   3.564   7.255   5.918
  494GLN     CG 4812   3.563   7.366   5.727
  494GLN    HG1 4813   3.455   7.362   5.740
  494GLN    HG2 4814   3.578   7.326   5.627
  494GLN     CD 4815   3.622   7.507   5.734
  494GLN    OE1 4816   3.600   7.583   5.826
  494GLN    NE2 4817   3.710   7.538   5.645
  494GLN   HE21 4818   3.738   7.472   5.574
  494GLN   HE22 4819   3.744   7.633   5.639
  494GLN      C 4820   3.767   7.116   5.679
  494GLN      O 4821   3.733   7.052   5.579
  495TYR      N 4822   3.890   7.158   5.703
  495TYR      H 4823   3.910   7.216   5.783
  495TYR     CA 4824   3.999   7.139   5.612
  495TYR     HA 4825   3.985   7.206   5.527
  495TYR     CB 4826   4.135   7.193   5.669
  495TYR    HB1 4827   4.142   7.189   5.778
  495TYR    HB2 4828   4.144   7.298   5.640
  495TYR     CG 4829   4.259   7.121   5.627
  495TYR    CD1 4830   4.318   7.165   5.509
  495TYR    HD1 4831   4.259   7.235   5.452
  495TYR    CE1 4832   4.444   7.115   5.476
  495TYR    HE1 4833   4.498   7.169   5.400
  495TYR     CZ 4834   4.512   7.023   5.558
  495TYR     OH 4835   4.635   6.977   5.518
  495TYR     HH 4836   4.653   6.995   5.426
  495TYR    CE2 4837   4.451   6.982   5.682
  495TYR    HE2 4838   4.491   6.914   5.755
  495TYR    CD2 4839   4.317   7.023   5.707
  495TYR    HD2 4840   4.271   6.992   5.799
  495TYR      C 4841   4.020   7.000   5.561
  495TYR      O 4842   4.022   6.973   5.440
  496PHE      N 4843   4.026   6.904   5.650
  496PHE      H 4844   4.025   6.932   5.747
  496PHE     CA 4845   4.045   6.764   5.621
  496PHE     HA 4846   4.140   6.750   5.569
  496PHE     CB 4847   4.049   6.684   5.756
  496PHE    HB1 4848   4.045   6.578   5.731
  496PHE    HB2 4849   3.971   6.709   5.827
  496PHE     CG 4850   4.176   6.696   5.835
  496PHE    CD1 4851   4.169   6.729   5.973
  496PHE    HD1 4852   4.074   6.746   6.021
  496PHE    CE1 4853   4.284   6.739   6.054
  496PHE    HE1 4854   4.280   6.762   6.159
  496PHE     CZ 4855   4.406   6.702   5.996
  496PHE     HZ 4856   4.494   6.701   6.058
  496PHE    CE2 4857   4.415   6.659   5.865
  496PHE    HE2 4858   4.514   6.639   5.827
  496PHE    CD2 4859   4.298   6.658   5.784
  496PHE    HD2 4860   4.304   6.628   5.680
  496PHE      C 4861   3.941   6.702   5.524
  496PHE      O 4862   3.976   6.625   5.429
  497LEU      N 4863   3.813   6.730   5.549
  497LEU      H 4864   3.789   6.772   5.638
  497LEU     CA 4865   3.706   6.682   5.460
  497LEU     HA 4866   3.731   6.580   5.432
  497LEU     CB 4867   3.569   6.681   5.541
  497LEU    HB1 4868   3.487   6.688   5.470
  497LEU    HB2 4869   3.573   6.776   5.594
  497LEU     CG 4870   3.553   6.574   5.645
  497LEU     HG 4871   3.636   6.581   5.716
  497LEU    CD1 4872   3.433   6.614   5.734
  497LEU   HD11 4873   3.437   6.549   5.821
  497LEU   HD12 4874   3.448   6.721   5.753
  497LEU   HD13 4875   3.336   6.598   5.685
  497LEU    CD2 4876   3.528   6.438   5.589
  497LEU   HD21 4877   3.520   6.364   5.669
  497LEU   HD22 4878   3.450   6.452   5.513
  497LEU   HD23 4879   3.617   6.406   5.536
  497LEU      C 4880   3.685   6.767   5.333
  497LEU      O 4881   3.638   6.712   5.232
  498GLN      N 4882   3.710   6.897   5.344
  498GLN      H 4883   3.739   6.930   5.434
  498GLN     CA 4884   3.707   6.988   5.233
  498GLN     HA 4885   3.616   6.965   5.178
  498GLN     CB 4886   3.717   7.138   5.268
  498GLN    HB1 4887   3.755   7.197   5.184
  498GLN    HB2 4888   3.783   7.138   5.354
  498GLN     CG 4889   3.587   7.199   5.317
  498GLN    HG1 4890   3.550   7.143   5.403
  498GLN    HG2 4891   3.501   7.200   5.250
  498GLN     CD 4892   3.594   7.343   5.369
  498GLN    OE1 4893   3.702   7.394   5.392
  498GLN    NE2 4894   3.485   7.403   5.398
  498GLN   HE21 4895   3.396   7.370   5.364
  498GLN   HE22 4896   3.492   7.490   5.449
  498GLN      C 4897   3.819   6.945   5.128
  498GLN      O 4898   3.790   6.939   5.013
  499ARG      N 4899   3.945   6.924   5.173
  499ARG      H 4900   3.955   6.917   5.273
  499ARG     CA 4901   4.065   6.927   5.087
  499ARG     HA 4902   4.037   6.940   4.982
  499ARG     CB 4903   4.157   7.047   5.115
  499ARG    HB1 4904   4.225   7.061   5.031
  499ARG    HB2 4905   4.210   7.023   5.208
  499ARG     CG 4906   4.099   7.184   5.146
  499ARG    HG1 4907   4.185   7.237   5.187
  499ARG    HG2 4908   4.028   7.187   5.229
  499ARG     CD 4909   4.027   7.243   5.024
  499ARG    HD1 4910   3.932   7.195   5.000
  499ARG    HD2 4911   4.097   7.230   4.942
  499ARG     NE 4912   3.999   7.381   5.045
  499ARG     HE 4913   3.995   7.418   5.139
  499ARG     CZ 4914   3.941   7.460   4.960
  499ARG    NH1 4915   3.920   7.437   4.835
  499ARG   HH11 4916   3.945   7.348   4.794
  499ARG   HH12 4917   3.868   7.505   4.783
  499ARG    NH2 4918   3.905   7.586   5.000
  499ARG   HH21 4919   3.912   7.607   5.099
  499ARG   HH22 4920   3.857   7.649   4.938
  499ARG      C 4921   4.139   6.791   5.086
  499ARG      O 4922   4.235   6.783   5.008
  500ARG      N 4923   4.099   6.690   5.154
  500ARG      H 4924   4.020   6.706   5.215
  500ARG     CA 4925   4.147   6.550   5.159
  500ARG     HA 4926   4.122   6.502   5.254
  500ARG     CB 4927   4.083   6.465   5.044
  500ARG    HB1 4928   4.121   6.366   5.069
  500ARG    HB2 4929   4.119   6.517   4.955
  500ARG     CG 4930   3.926   6.464   5.047
  500ARG    HG1 4931   3.898   6.569   5.040
  500ARG    HG2 4932   3.900   6.413   5.140
  500ARG     CD 4933   3.883   6.388   4.922
  500ARG    HD1 4934   3.923   6.287   4.920
  500ARG    HD2 4935   3.934   6.439   4.841
  500ARG     NE 4936   3.738   6.396   4.896
  500ARG     HE 4937   3.672   6.423   4.967
  500ARG     CZ 4938   3.677   6.346   4.787
  500ARG    NH1 4939   3.733   6.281   4.690
  500ARG   HH11 4940   3.833   6.286   4.684
  500ARG   HH12 4941   3.672   6.251   4.615
  500ARG    NH2 4942   3.549   6.362   4.769
  500ARG   HH21 4943   3.506   6.439   4.818
  500ARG   HH22 4944   3.510   6.334   4.681
  500ARG      C 4945   4.300   6.532   5.153
  500ARG      O 4946   4.357   6.474   5.061
  501PRO      N 4947   4.371   6.596   5.250
  501PRO     CD 4948   4.321   6.642   5.377
  501PRO    HD1 4949   4.246   6.578   5.425
  501PRO    HD2 4950   4.274   6.740   5.376
  501PRO     CG 4951   4.443   6.664   5.471
  501PRO    HG1 4952   4.477   6.573   5.521
  501PRO    HG2 4953   4.421   6.746   5.539
  501PRO     CB 4954   4.549   6.704   5.370
  501PRO    HB1 4955   4.656   6.697   5.390
  501PRO    HB2 4956   4.532   6.805   5.333
  501PRO     CA 4957   4.517   6.601   5.253
  501PRO     HA 4958   4.554   6.634   5.156
  501PRO      C 4959   4.569   6.462   5.267
  501PRO      O 4960   4.510   6.382   5.340
  502SER      N 4961   4.676   6.431   5.194
  502SER      H 4962   4.716   6.503   5.135
  502SER     CA 4963   4.718   6.298   5.162
  502SER     HA 4964   4.630   6.234   5.162
  502SER     CB 4965   4.803   6.292   5.028
  502SER    HB1 4966   4.896   6.344   5.052
  502SER    HB2 4967   4.748   6.341   4.947
  502SER     OG 4968   4.853   6.166   4.985
  502SER     HG 4969   4.777   6.108   4.997
  502SER      C 4970   4.806   6.239   5.266
  502SER      O 4971   4.893   6.308   5.327
  503LEU      N 4972   4.800   6.104   5.277
  503LEU      H 4973   4.741   6.058   5.210
  503LEU     CA 4974   4.900   6.025   5.356
  503LEU     HA 4975   4.893   6.054   5.461
  503LEU     CB 4976   4.871   5.877   5.359
  503LEU    HB1 4977   4.884   5.841   5.257
  503LEU    HB2 4978   4.767   5.865   5.389
  503LEU     CG 4979   4.949   5.785   5.449
  503LEU     HG 4980   5.050   5.777   5.408
  503LEU    CD1 4981   4.957   5.818   5.597
  503LEU   HD11 4982   4.991   5.730   5.651
  503LEU   HD12 4983   5.035   5.892   5.612
  503LEU   HD13 4984   4.861   5.855   5.635
  503LEU    CD2 4985   4.897   5.645   5.435
  503LEU   HD21 4986   4.792   5.647   5.464
  503LEU   HD22 4987   4.897   5.615   5.330
  503LEU   HD23 4988   4.960   5.571   5.484
  503LEU      C 4989   5.048   6.061   5.312
  503LEU      O 4990   5.131   6.070   5.406
  504LYS      N 4991   5.065   6.088   5.181
  504LYS      H 4992   4.986   6.067   5.121
  504LYS     CA 4993   5.192   6.132   5.118
  504LYS     HA 4994   5.272   6.062   5.146
  504LYS     CB 4995   5.187   6.107   4.966
  504LYS    HB1 4996   5.112   6.171   4.921
  504LYS    HB2 4997   5.133   6.013   4.950
  504LYS     CG 4998   5.316   6.103   4.888
  504LYS    HG1 4999   5.394   6.053   4.943
  504LYS    HG2 5000   5.356   6.204   4.882
  504LYS     CD 5001   5.296   6.060   4.746
  504LYS    HD1 5002   5.232   6.129   4.690
  504LYS    HD2 5003   5.247   5.962   4.747
  504LYS     CE 5004   5.430   6.065   4.678
  504LYS    HE1 5005   5.510   6.001   4.715
  504LYS    HE2 5006   5.466   6.168   4.676
  504LYS     NZ 5007   5.413   6.021   4.540
  504LYS    HZ1 5008   5.317   5.991   4.532
  504LYS    HZ2 5009   5.425   6.098   4.476
  504LYS    HZ3 5010   5.470   5.940   4.518
  504LYS      C 5011   5.238   6.270   5.155
  504LYS      O 5012   5.353   6.305   5.125
  505SER      N 5013   5.150   6.344   5.225
  505SER      H 5014   5.064   6.298   5.253
  505SER     CA 5015   5.168   6.486   5.258
  505SER     HA 5016   5.262   6.524   5.218
  505SER     CB 5017   5.052   6.568   5.190
  505SER    HB1 5018   5.048   6.669   5.231
  505SER    HB2 5019   4.953   6.533   5.217
  505SER     OG 5020   5.080   6.586   5.048
  505SER     HG 5021   5.011   6.646   5.019
  505SER      C 5022   5.169   6.518   5.404
  505SER      O 5023   5.231   6.617   5.443
  506LEU      N 5024   5.090   6.448   5.487
  506LEU      H 5025   5.045   6.362   5.458
  506LEU     CA 5026   5.058   6.489   5.623
  506LEU     HA 5027   4.986   6.570   5.627
  506LEU     CB 5028   4.993   6.365   5.689
  506LEU    HB1 5029   4.998   6.378   5.797
  506LEU    HB2 5030   5.053   6.278   5.659
  506LEU     CG 5031   4.842   6.320   5.664
  506LEU     HG 5032   4.813   6.328   5.559
  506LEU    CD1 5033   4.805   6.180   5.714
  506LEU   HD11 5034   4.701   6.164   5.687
  506LEU   HD12 5035   4.873   6.112   5.662
  506LEU   HD13 5036   4.816   6.171   5.822
  506LEU    CD2 5037   4.757   6.413   5.739
  506LEU   HD21 5038   4.655   6.392   5.707
  506LEU   HD22 5039   4.771   6.406   5.847
  506LEU   HD23 5040   4.778   6.519   5.720
  506LEU      C 5041   5.188   6.526   5.707
  506LEU      O 5042   5.183   6.616   5.789
  507PHE      N 5043   5.303   6.465   5.684
  507PHE      H 5044   5.307   6.388   5.620
  507PHE     CA 5045   5.432   6.490   5.758
  507PHE     HA 5046   5.415   6.571   5.829
  507PHE     CB 5047   5.467   6.349   5.823
  507PHE    HB1 5048   5.566   6.363   5.866
  507PHE    HB2 5049   5.480   6.273   5.746
  507PHE     CG 5050   5.356   6.303   5.913
  507PHE    CD1 5051   5.338   6.377   6.031
  507PHE    HD1 5052   5.401   6.460   6.057
  507PHE    CE1 5053   5.240   6.324   6.119
  507PHE    HE1 5054   5.224   6.374   6.214
  507PHE     CZ 5055   5.166   6.204   6.094
  507PHE     HZ 5056   5.094   6.163   6.164
  507PHE    CE2 5057   5.181   6.141   5.971
  507PHE    HE2 5058   5.117   6.056   5.952
  507PHE    CD2 5059   5.269   6.200   5.874
  507PHE    HD2 5060   5.279   6.151   5.779
  507PHE      C 5061   5.539   6.536   5.666
  507PHE      O 5062   5.658   6.533   5.699
  508VAL      N 5063   5.504   6.590   5.545
  508VAL      H 5064   5.409   6.570   5.517
  508VAL     CA 5065   5.603   6.645   5.444
  508VAL     HA 5066   5.703   6.646   5.488
  508VAL     CB 5067   5.599   6.552   5.322
  508VAL     HB 5068   5.496   6.537   5.288
  508VAL    CG1 5069   5.677   6.608   5.204
  508VAL   HG11 5070   5.686   6.531   5.127
  508VAL   HG12 5071   5.622   6.695   5.169
  508VAL   HG13 5072   5.775   6.645   5.235
  508VAL    CG2 5073   5.645   6.408   5.345
  508VAL   HG21 5074   5.593   6.357   5.426
  508VAL   HG22 5075   5.610   6.340   5.267
  508VAL   HG23 5076   5.753   6.412   5.361
  508VAL      C 5077   5.559   6.785   5.414
  508VAL      O 5078   5.650   6.864   5.380
  509ASP      N 5079   5.432   6.807   5.393
  509ASP      H 5080   5.371   6.728   5.408
  509ASP     CA 5081   5.381   6.938   5.349
  509ASP     HA 5082   5.466   7.005   5.333
  509ASP     CB 5083   5.314   6.927   5.213
  509ASP    HB1 5084   5.216   6.879   5.223
  509ASP    HB2 5085   5.380   6.858   5.162
  509ASP     CG 5086   5.307   7.061   5.134
  509ASP    OD1 5087   5.417   7.121   5.117
  509ASP    OD2 5088   5.193   7.108   5.103
  509ASP      C 5089   5.271   7.007   5.444
  509ASP      O 5090   5.260   7.129   5.448
  510SER      N 5091   5.194   6.929   5.522
  510SER      H 5092   5.216   6.831   5.515
  510SER     CA 5093   5.086   6.978   5.603
  510SER     HA 5094   5.045   7.068   5.556
  510SER     CB 5095   4.963   6.881   5.585
  510SER    HB1 5096   4.877   6.934   5.629
  510SER    HB2 5097   4.978   6.788   5.639
  510SER     OG 5098   4.945   6.855   5.450
  510SER     HG 5099   4.919   6.937   5.409
  510SER      C 5100   5.114   7.012   5.749
  510SER      O 5101   5.021   7.048   5.823
  511TYR      N 5102   5.245   7.001   5.784
  511TYR      H 5103   5.306   6.976   5.708
  511TYR     CA 5104   5.297   6.998   5.924
  511TYR     HA 5105   5.280   6.906   5.979
  511TYR     CB 5106   5.443   7.027   5.911
  511TYR    HB1 5107   5.463   7.100   5.833
  511TYR    HB2 5108   5.491   6.930   5.895
  511TYR     CG 5109   5.503   7.066   6.042
  511TYR    CD1 5110   5.522   6.978   6.151
  511TYR    HD1 5111   5.506   6.873   6.131
  511TYR    CE1 5112   5.569   7.018   6.277
  511TYR    HE1 5113   5.600   6.943   6.349
  511TYR     CZ 5114   5.612   7.152   6.299
  511TYR     OH 5115   5.659   7.184   6.418
  511TYR     HH 5116   5.669   7.277   6.440
  511TYR    CE2 5117   5.592   7.240   6.193
  511TYR    HE2 5118   5.622   7.343   6.205
  511TYR    CD2 5119   5.532   7.204   6.064
  511TYR    HD2 5120   5.507   7.273   5.985
  511TYR      C 5121   5.233   7.113   6.005
  511TYR      O 5122   5.170   7.074   6.106
  512SER      N 5123   5.229   7.236   5.953
  512SER      H 5124   5.287   7.249   5.871
  512SER     CA 5125   5.169   7.353   6.015
  512SER     HA 5126   5.229   7.358   6.106
  512SER     CB 5127   5.189   7.471   5.926
  512SER    HB1 5128   5.297   7.478   5.912
  512SER    HB2 5129   5.156   7.560   5.980
  512SER     OG 5130   5.116   7.472   5.802
  512SER     HG 5131   5.172   7.419   5.745
  512SER      C 5132   5.024   7.348   6.063
  512SER      O 5133   4.990   7.393   6.170
  513GLU      N 5134   4.939   7.281   5.979
  513GLU      H 5135   4.984   7.244   5.896
  513GLU     CA 5136   4.792   7.262   6.001
  513GLU     HA 5137   4.752   7.351   6.049
  513GLU     CB 5138   4.722   7.229   5.870
  513GLU    HB1 5139   4.615   7.220   5.891
  513GLU    HB2 5140   4.751   7.126   5.848
  513GLU     CG 5141   4.748   7.324   5.746
  513GLU    HG1 5142   4.718   7.289   5.647
  513GLU    HG2 5143   4.854   7.347   5.728
  513GLU     CD 5144   4.692   7.461   5.768
  513GLU    OE1 5145   4.596   7.472   5.849
  513GLU    OE2 5146   4.726   7.550   5.689
  513GLU      C 5147   4.763   7.148   6.102
  513GLU      O 5148   4.671   7.162   6.180
  514ILE      N 5149   4.850   7.044   6.100
  514ILE      H 5150   4.922   7.057   6.031
  514ILE     CA 5151   4.853   6.922   6.196
  514ILE     HA 5152   4.756   6.873   6.210
  514ILE     CB 5153   4.954   6.816   6.142
  514ILE     HB 5154   5.047   6.872   6.126
  514ILE    CG2 5155   4.984   6.703   6.248
  514ILE   HG21 5156   4.894   6.647   6.276
  514ILE   HG22 5157   5.062   6.641   6.205
  514ILE   HG23 5158   5.031   6.748   6.334
  514ILE    CG1 5159   4.926   6.754   6.008
  514ILE   HG11 5160   5.012   6.691   5.982
  514ILE   HG12 5161   4.925   6.836   5.936
  514ILE     CD 5162   4.788   6.688   6.001
  514ILE    HD1 5163   4.710   6.764   6.012
  514ILE    HD2 5164   4.780   6.631   5.908
  514ILE    HD3 5165   4.786   6.612   6.079
  514ILE      C 5166   4.902   6.969   6.335
  514ILE      O 5167   4.840   6.939   6.437
  515LEU      N 5168   5.006   7.054   6.341
  515LEU      H 5169   5.064   7.069   6.260
  515LEU     CA 5170   5.035   7.128   6.461
  515LEU     HA 5171   5.068   7.053   6.533
  515LEU     CB 5172   5.152   7.224   6.433
  515LEU    HB1 5173   5.121   7.294   6.356
  515LEU    HB2 5174   5.224   7.161   6.382
  515LEU     CG 5175   5.214   7.302   6.552
  515LEU     HG 5176   5.135   7.350   6.610
  515LEU    CD1 5177   5.290   7.209   6.654
  515LEU   HD11 5178   5.332   7.263   6.738
  515LEU   HD12 5179   5.225   7.138   6.705
  515LEU   HD13 5180   5.371   7.153   6.606
  515LEU    CD2 5181   5.325   7.395   6.506
  515LEU   HD21 5182   5.292   7.446   6.416
  515LEU   HD22 5183   5.343   7.472   6.581
  515LEU   HD23 5184   5.417   7.342   6.484
  515LEU      C 5185   4.916   7.203   6.528
  515LEU      O 5186   4.896   7.195   6.647
  516PHE      N 5187   4.832   7.266   6.452
  516PHE      H 5188   4.866   7.272   6.357
  516PHE     CA 5189   4.718   7.346   6.490
  516PHE     HA 5190   4.746   7.420   6.565
  516PHE     CB 5191   4.667   7.426   6.371
  516PHE    HB1 5192   4.584   7.381   6.316
  516PHE    HB2 5193   4.750   7.426   6.301
  516PHE     CG 5194   4.639   7.575   6.409
  516PHE    CD1 5195   4.713   7.687   6.359
  516PHE    HD1 5196   4.798   7.671   6.294
  516PHE    CE1 5197   4.667   7.818   6.395
  516PHE    HE1 5198   4.715   7.905   6.351
  516PHE     CZ 5199   4.561   7.832   6.484
  516PHE     HZ 5200   4.537   7.931   6.519
  516PHE    CE2 5201   4.494   7.722   6.543
  516PHE    HE2 5202   4.411   7.741   6.609
  516PHE    CD2 5203   4.532   7.596   6.504
  516PHE    HD2 5204   4.470   7.517   6.543
  516PHE      C 5205   4.607   7.249   6.549
  516PHE      O 5206   4.536   7.285   6.639
  517PHE      N 5207   4.596   7.127   6.493
  517PHE      H 5208   4.659   7.099   6.419
  517PHE     CA 5209   4.492   7.027   6.534
  517PHE     HA 5210   4.401   7.080   6.564
  517PHE     CB 5211   4.471   6.940   6.409
  517PHE    HB1 5212   4.567   6.893   6.386
  517PHE    HB2 5213   4.450   7.008   6.327
  517PHE     CG 5214   4.359   6.841   6.423
  517PHE    CD1 5215   4.385   6.701   6.446
  517PHE    HD1 5216   4.487   6.668   6.435
  517PHE    CE1 5217   4.275   6.620   6.463
  517PHE    HE1 5218   4.289   6.513   6.473
  517PHE     CZ 5219   4.144   6.664   6.442
  517PHE     HZ 5220   4.061   6.595   6.447
  517PHE    CE2 5221   4.118   6.800   6.417
  517PHE    HE2 5222   4.017   6.838   6.409
  517PHE    CD2 5223   4.223   6.895   6.419
  517PHE    HD2 5224   4.209   7.000   6.398
  517PHE      C 5225   4.533   6.961   6.666
  517PHE      O 5226   4.450   6.968   6.758
  518VAL      N 5227   4.655   6.916   6.668
  518VAL      H 5228   4.710   6.923   6.583
  518VAL     CA 5229   4.724   6.864   6.783
  518VAL     HA 5230   4.684   6.771   6.823
  518VAL     CB 5231   4.862   6.827   6.729
  518VAL     HB 5232   4.909   6.915   6.685
  518VAL    CG1 5233   4.957   6.780   6.842
  518VAL   HG11 5234   4.976   6.848   6.926
  518VAL   HG12 5235   4.926   6.683   6.881
  518VAL   HG13 5236   5.061   6.763   6.814
  518VAL    CG2 5237   4.866   6.707   6.632
  518VAL   HG21 5238   4.813   6.726   6.539
  518VAL   HG22 5239   4.970   6.699   6.600
  518VAL   HG23 5240   4.829   6.614   6.676
  518VAL      C 5241   4.721   6.955   6.900
  518VAL      O 5242   4.698   6.914   7.015
  519GLN      N 5243   4.749   7.080   6.886
  519GLN      H 5244   4.789   7.105   6.797
  519GLN     CA 5245   4.723   7.182   6.991
  519GLN     HA 5246   4.783   7.159   7.079
  519GLN     CB 5247   4.768   7.316   6.942
  519GLN    HB1 5248   4.705   7.354   6.862
  519GLN    HB2 5249   4.870   7.307   6.906
  519GLN     CG 5250   4.767   7.418   7.063
  519GLN    HG1 5251   4.846   7.492   7.060
  519GLN    HG2 5252   4.791   7.363   7.155
  519GLN     CD 5253   4.641   7.496   7.079
  519GLN    OE1 5254   4.565   7.518   6.985
  519GLN    NE2 5255   4.620   7.553   7.195
  519GLN   HE21 5256   4.674   7.525   7.276
  519GLN   HE22 5257   4.560   7.633   7.183
  519GLN      C 5258   4.574   7.184   7.040
  519GLN      O 5259   4.547   7.171   7.164
  520SER      N 5260   4.477   7.195   6.948
  520SER      H 5261   4.508   7.214   6.854
  520SER     CA 5262   4.331   7.189   6.979
  520SER     HA 5263   4.309   7.267   7.052
  520SER     CB 5264   4.243   7.232   6.862
  520SER    HB1 5265   4.141   7.241   6.900
  520SER    HB2 5266   4.244   7.155   6.785
  520SER     OG 5267   4.284   7.353   6.804
  520SER     HG 5268   4.361   7.330   6.751
  520SER      C 5269   4.282   7.064   7.044
  520SER      O 5270   4.216   7.071   7.147
  521LEU      N 5271   4.342   6.951   7.006
  521LEU      H 5272   4.411   6.961   6.934
  521LEU     CA 5273   4.323   6.825   7.080
  521LEU     HA 5274   4.217   6.818   7.104
  521LEU     CB 5275   4.367   6.716   6.990
  521LEU    HB1 5276   4.475   6.720   6.977
  521LEU    HB2 5277   4.317   6.736   6.895
  521LEU     CG 5278   4.326   6.576   7.039
  521LEU     HG 5279   4.392   6.552   7.123
  521LEU    CD1 5280   4.181   6.570   7.092
  521LEU   HD11 5281   4.153   6.470   7.123
  521LEU   HD12 5282   4.171   6.629   7.183
  521LEU   HD13 5283   4.115   6.605   7.012
  521LEU    CD2 5284   4.347   6.478   6.924
  521LEU   HD21 5285   4.337   6.375   6.959
  521LEU   HD22 5286   4.275   6.490   6.842
  521LEU   HD23 5287   4.443   6.486   6.873
  521LEU      C 5288   4.383   6.825   7.216
  521LEU      O 5289   4.331   6.770   7.310
  522PHE      N 5290   4.501   6.881   7.234
  522PHE      H 5291   4.557   6.918   7.159
  522PHE     CA 5292   4.563   6.884   7.363
  522PHE     HA 5293   4.566   6.780   7.395
  522PHE     CB 5294   4.709   6.942   7.353
  522PHE    HB1 5295   4.724   7.042   7.394
  522PHE    HB2 5296   4.736   6.960   7.249
  522PHE     CG 5297   4.814   6.858   7.422
  522PHE    CD1 5298   4.795   6.818   7.557
  522PHE    HD1 5299   4.696   6.833   7.600
  522PHE    CE1 5300   4.897   6.740   7.623
  522PHE    HE1 5301   4.874   6.697   7.719
  522PHE     CZ 5302   5.010   6.712   7.549
  522PHE     HZ 5303   5.075   6.640   7.596
  522PHE    CE2 5304   5.031   6.752   7.421
  522PHE    HE2 5305   5.124   6.711   7.384
  522PHE    CD2 5306   4.938   6.832   7.358
  522PHE    HD2 5307   4.958   6.867   7.258
  522PHE      C 5308   4.472   6.971   7.465
  522PHE      O 5309   4.463   6.939   7.582
  523MET      N 5310   4.404   7.079   7.417
  523MET      H 5311   4.433   7.116   7.328
  523MET     CA 5312   4.304   7.156   7.493
  523MET     HA 5313   4.351   7.180   7.589
  523MET     CB 5314   4.277   7.286   7.417
  523MET    HB1 5315   4.216   7.258   7.331
  523MET    HB2 5316   4.362   7.335   7.370
  523MET     CG 5317   4.204   7.396   7.495
  523MET    HG1 5318   4.213   7.484   7.431
  523MET    HG2 5319   4.257   7.411   7.589
  523MET     SD 5320   4.030   7.374   7.530
  523MET     CE 5321   4.016   7.488   7.666
  523MET    HE1 5322   3.934   7.453   7.729
  523MET    HE2 5323   4.107   7.483   7.727
  523MET    HE3 5324   4.001   7.591   7.633
  523MET      C 5325   4.180   7.073   7.532
  523MET      O 5326   4.146   7.065   7.650
  524LEU      N 5327   4.123   7.006   7.425
  524LEU      H 5328   4.168   7.015   7.335
  524LEU     CA 5329   4.015   6.909   7.444
  524LEU     HA 5330   3.932   6.969   7.482
  524LEU     CB 5331   3.971   6.849   7.311
  524LEU    HB1 5332   3.908   6.761   7.330
  524LEU    HB2 5333   4.060   6.805   7.266
  524LEU     CG 5334   3.901   6.945   7.209
  524LEU     HG 5335   3.953   7.040   7.210
  524LEU    CD1 5336   3.893   6.882   7.068
  524LEU   HD11 5337   3.886   6.773   7.072
  524LEU   HD12 5338   3.810   6.926   7.011
  524LEU   HD13 5339   3.984   6.898   7.010
  524LEU    CD2 5340   3.754   6.976   7.251
  524LEU   HD21 5341   3.689   6.888   7.251
  524LEU   HD22 5342   3.757   7.019   7.351
  524LEU   HD23 5343   3.727   7.061   7.188
  524LEU      C 5344   4.044   6.803   7.553
  524LEU      O 5345   3.957   6.770   7.634
  525VAL      N 5346   4.164   6.739   7.544
  525VAL      H 5347   4.220   6.761   7.463
  525VAL     CA 5348   4.208   6.640   7.645
  525VAL     HA 5349   4.131   6.565   7.660
  525VAL     CB 5350   4.345   6.580   7.613
  525VAL     HB 5351   4.413   6.659   7.580
  525VAL    CG1 5352   4.398   6.502   7.733
  525VAL   HG11 5353   4.482   6.436   7.711
  525VAL   HG12 5354   4.439   6.559   7.816
  525VAL   HG13 5355   4.315   6.439   7.764
  525VAL    CG2 5356   4.352   6.485   7.487
  525VAL   HG21 5357   4.452   6.442   7.483
  525VAL   HG22 5358   4.298   6.394   7.513
  525VAL   HG23 5359   4.309   6.526   7.395
  525VAL      C 5360   4.212   6.709   7.783
  525VAL      O 5361   4.154   6.658   7.882
  526SER      N 5362   4.275   6.831   7.801
  526SER      H 5363   4.307   6.876   7.716
  526SER     CA 5364   4.272   6.906   7.930
  526SER     HA 5365   4.327   6.844   8.001
  526SER     CB 5366   4.349   7.037   7.920
  526SER    HB1 5367   4.361   7.084   8.017
  526SER    HB2 5368   4.295   7.106   7.855
  526SER     OG 5369   4.474   7.010   7.861
  526SER     HG 5370   4.468   6.988   7.768
  526SER      C 5371   4.123   6.934   7.977
  526SER      O 5372   4.091   6.913   8.093
  527VAL      N 5373   4.031   6.961   7.881
  527VAL      H 5374   4.061   6.966   7.785
  527VAL     CA 5375   3.889   6.984   7.912
  527VAL     HA 5376   3.876   7.057   7.991
  527VAL     CB 5377   3.798   7.031   7.794
  527VAL     HB 5378   3.800   6.955   7.716
  527VAL    CG1 5379   3.647   7.056   7.840
  527VAL   HG11 5380   3.577   7.062   7.757
  527VAL   HG12 5381   3.607   6.977   7.903
  527VAL   HG13 5382   3.648   7.146   7.902
  527VAL    CG2 5383   3.834   7.157   7.729
  527VAL   HG21 5384   3.930   7.149   7.678
  527VAL   HG22 5385   3.754   7.183   7.659
  527VAL   HG23 5386   3.836   7.235   7.805
  527VAL      C 5387   3.831   6.854   7.965
  527VAL      O 5388   3.762   6.858   8.066
  528VAL      N 5389   3.850   6.738   7.903
  528VAL      H 5390   3.897   6.746   7.814
  528VAL     CA 5391   3.807   6.609   7.955
  528VAL     HA 5392   3.701   6.623   7.979
  528VAL     CB 5393   3.814   6.490   7.860
  528VAL     HB 5394   3.915   6.459   7.832
  528VAL    CG1 5395   3.752   6.367   7.921
  528VAL   HG11 5396   3.664   6.395   7.979
  528VAL   HG12 5397   3.723   6.300   7.840
  528VAL   HG13 5398   3.824   6.319   7.988
  528VAL    CG2 5399   3.729   6.512   7.727
  528VAL   HG21 5400   3.729   6.427   7.659
  528VAL   HG22 5401   3.628   6.535   7.760
  528VAL   HG23 5402   3.766   6.598   7.671
  528VAL      C 5403   3.864   6.577   8.097
  528VAL      O 5404   3.800   6.533   8.186
  529LEU      N 5405   3.998   6.593   8.117
  529LEU      H 5406   4.054   6.648   8.052
  529LEU     CA 5407   4.057   6.566   8.250
  529LEU     HA 5408   4.043   6.459   8.266
  529LEU     CB 5409   4.208   6.595   8.237
  529LEU    HB1 5410   4.242   6.621   8.337
  529LEU    HB2 5411   4.218   6.689   8.182
  529LEU     CG 5412   4.307   6.497   8.160
  529LEU     HG 5413   4.269   6.464   8.063
  529LEU    CD1 5414   4.436   6.565   8.126
  529LEU   HD11 5415   4.486   6.618   8.207
  529LEU   HD12 5416   4.508   6.490   8.091
  529LEU   HD13 5417   4.420   6.637   8.045
  529LEU    CD2 5418   4.336   6.374   8.240
  529LEU   HD21 5419   4.245   6.337   8.288
  529LEU   HD22 5420   4.388   6.301   8.179
  529LEU   HD23 5421   4.402   6.396   8.324
  529LEU      C 5422   3.996   6.648   8.360
  529LEU      O 5423   3.953   6.586   8.460
  530TYR      N 5424   4.000   6.783   8.352
  530TYR      H 5425   4.030   6.813   8.261
  530TYR     CA 5426   3.941   6.868   8.449
  530TYR     HA 5427   4.007   6.883   8.535
  530TYR     CB 5428   3.928   7.002   8.380
  530TYR    HB1 5429   3.874   6.997   8.285
  530TYR    HB2 5430   4.029   7.033   8.353
  530TYR     CG 5431   3.862   7.109   8.472
  530TYR    CD1 5432   3.938   7.176   8.570
  530TYR    HD1 5433   4.039   7.143   8.590
  530TYR    CE1 5434   3.885   7.291   8.629
  530TYR    HE1 5435   3.936   7.339   8.711
  530TYR     CZ 5436   3.750   7.326   8.609
  530TYR     OH 5437   3.715   7.434   8.670
  530TYR     HH 5438   3.625   7.451   8.641
  530TYR    CE2 5439   3.677   7.258   8.510
  530TYR    HE2 5440   3.576   7.290   8.485
  530TYR    CD2 5441   3.728   7.148   8.436
  530TYR    HD2 5442   3.660   7.099   8.369
  530TYR      C 5443   3.806   6.821   8.501
  530TYR      O 5444   3.793   6.797   8.621
  531PHE      N 5445   3.711   6.795   8.405
  531PHE      H 5446   3.732   6.811   8.307
  531PHE     CA 5447   3.571   6.749   8.435
  531PHE     HA 5448   3.537   6.801   8.524
  531PHE     CB 5449   3.473   6.775   8.319
  531PHE    HB1 5450   3.378   6.729   8.347
  531PHE    HB2 5451   3.511   6.735   8.226
  531PHE     CG 5452   3.438   6.916   8.297
  531PHE    CD1 5453   3.481   6.974   8.177
  531PHE    HD1 5454   3.530   6.907   8.108
  531PHE    CE1 5455   3.444   7.108   8.151
  531PHE    HE1 5456   3.471   7.152   8.056
  531PHE     CZ 5457   3.383   7.186   8.252
  531PHE     HZ 5458   3.367   7.291   8.233
  531PHE    CE2 5459   3.349   7.129   8.375
  531PHE    HE2 5460   3.304   7.195   8.448
  531PHE    CD2 5461   3.374   6.995   8.397
  531PHE    HD2 5462   3.353   6.948   8.492
  531PHE      C 5463   3.556   6.602   8.484
  531PHE      O 5464   3.449   6.571   8.534
  532SER      N 5465   3.659   6.516   8.462
  532SER      H 5466   3.735   6.555   8.407
  532SER     CA 5467   3.674   6.379   8.524
  532SER     HA 5468   3.576   6.342   8.555
  532SER     CB 5469   3.761   6.281   8.437
  532SER    HB1 5470   3.753   6.181   8.481
  532SER    HB2 5471   3.867   6.306   8.443
  532SER     OG 5472   3.717   6.279   8.303
  532SER     HG 5473   3.726   6.368   8.269
  532SER      C 5474   3.733   6.385   8.662
  532SER      O 5475   3.794   6.286   8.708
  533GLN      N 5476   3.730   6.507   8.717
  533GLN      H 5477   3.683   6.576   8.660
  533GLN     CA 5478   3.782   6.544   8.851
  533GLN     HA 5479   3.782   6.652   8.844
  533GLN     CB 5480   3.684   6.511   8.969
  533GLN    HB1 5481   3.588   6.551   8.937
  533GLN    HB2 5482   3.715   6.570   9.055
  533GLN     CG 5483   3.669   6.364   9.009
  533GLN    HG1 5484   3.762   6.317   9.040
  533GLN    HG2 5485   3.647   6.307   8.919
  533GLN     CD 5486   3.550   6.356   9.105
  533GLN    OE1 5487   3.564   6.325   9.223
  533GLN    NE2 5488   3.430   6.382   9.051
  533GLN   HE21 5489   3.423   6.413   8.955
  533GLN   HE22 5490   3.349   6.360   9.106
  533GLN      C 5491   3.924   6.503   8.875
  533GLN      O 5492   3.973   6.478   8.988
  534ARG      N 5493   4.003   6.519   8.774
  534ARG      H 5494   3.970   6.564   8.689
  534ARG     CA 5495   4.145   6.483   8.772
  534ARG     HA 5496   4.162   6.424   8.862
  534ARG     CB 5497   4.190   6.409   8.653
  534ARG    HB1 5498   4.298   6.413   8.646
  534ARG    HB2 5499   4.157   6.457   8.561
  534ARG     CG 5500   4.129   6.262   8.646
  534ARG    HG1 5501   4.171   6.205   8.563
  534ARG    HG2 5502   4.023   6.271   8.625
  534ARG     CD 5503   4.143   6.180   8.780
  534ARG    HD1 5504   4.111   6.077   8.764
  534ARG    HD2 5505   4.077   6.228   8.853
  534ARG     NE 5506   4.285   6.177   8.825
  534ARG     HE 5507   4.335   6.260   8.797
  534ARG     CZ 5508   4.335   6.074   8.890
  534ARG    NH1 5509   4.269   5.969   8.926
  534ARG   HH11 5510   4.169   5.983   8.928
  534ARG   HH12 5511   4.303   5.915   9.005
  534ARG    NH2 5512   4.458   6.070   8.914
  534ARG   HH21 5513   4.517   6.145   8.881
  534ARG   HH22 5514   4.501   5.980   8.928
  534ARG      C 5515   4.227   6.612   8.795
  534ARG      O 5516   4.244   6.687   8.699
  535LYS      N 5517   4.279   6.635   8.911
  535LYS      H 5518   4.265   6.568   8.985
  535LYS     CA 5519   4.356   6.752   8.950
  535LYS     HA 5520   4.297   6.838   8.918
  535LYS     CB 5521   4.384   6.757   9.100
  535LYS    HB1 5522   4.478   6.703   9.111
  535LYS    HB2 5523   4.313   6.697   9.158
  535LYS     CG 5524   4.399   6.895   9.151
  535LYS    HG1 5525   4.306   6.950   9.138
  535LYS    HG2 5526   4.469   6.955   9.094
  535LYS     CD 5527   4.440   6.892   9.303
  535LYS    HD1 5528   4.539   6.850   9.322
  535LYS    HD2 5529   4.369   6.827   9.354
  535LYS     CE 5530   4.429   7.030   9.371
  535LYS    HE1 5531   4.359   7.090   9.312
  535LYS    HE2 5532   4.525   7.080   9.359
  535LYS     NZ 5533   4.383   7.037   9.512
  535LYS    HZ1 5534   4.284   7.056   9.513
  535LYS    HZ2 5535   4.396   6.954   9.568
  535LYS    HZ3 5536   4.424   7.109   9.570
  535LYS      C 5537   4.481   6.777   8.861
  535LYS      O 5538   4.520   6.893   8.841
  536GLU      N 5539   4.534   6.678   8.785
  536GLU      H 5540   4.480   6.592   8.792
  536GLU     CA 5541   4.648   6.694   8.693
  536GLU     HA 5542   4.699   6.775   8.744
  536GLU     CB 5543   4.725   6.560   8.693
  536GLU    HB1 5544   4.786   6.556   8.783
  536GLU    HB2 5545   4.794   6.564   8.609
  536GLU     CG 5546   4.645   6.426   8.672
  536GLU    HG1 5547   4.721   6.356   8.637
  536GLU    HG2 5548   4.572   6.438   8.592
  536GLU     CD 5549   4.586   6.374   8.800
  536GLU    OE1 5550   4.471   6.411   8.830
  536GLU    OE2 5551   4.644   6.281   8.853
  536GLU      C 5552   4.625   6.752   8.553
  536GLU      O 5553   4.722   6.749   8.477
  537TYR      N 5554   4.509   6.809   8.529
  537TYR      H 5555   4.438   6.791   8.598
  537TYR     CA 5556   4.482   6.879   8.401
  537TYR     HA 5557   4.509   6.821   8.313
  537TYR     CB 5558   4.337   6.918   8.407
  537TYR    HB1 5559   4.279   6.840   8.457
  537TYR    HB2 5560   4.297   6.934   8.307
  537TYR     CG 5561   4.312   7.052   8.486
  537TYR    CD1 5562   4.307   7.057   8.623
  537TYR    HD1 5563   4.324   6.971   8.687
  537TYR    CE1 5564   4.292   7.180   8.688
  537TYR    HE1 5565   4.293   7.183   8.796
  537TYR     CZ 5566   4.279   7.304   8.616
  537TYR     OH 5567   4.238   7.421   8.674
  537TYR     HH 5568   4.221   7.485   8.604
  537TYR    CE2 5569   4.281   7.293   8.473
  537TYR    HE2 5570   4.287   7.381   8.411
  537TYR    CD2 5571   4.300   7.169   8.409
  537TYR    HD2 5572   4.294   7.161   8.301
  537TYR      C 5573   4.572   7.001   8.387
  537TYR      O 5574   4.609   7.041   8.274
  538VAL      N 5575   4.624   7.060   8.502
  538VAL      H 5576   4.576   7.032   8.586
  538VAL     CA 5577   4.729   7.168   8.501
  538VAL     HA 5578   4.683   7.254   8.452
  538VAL     CB 5579   4.765   7.212   8.646
  538VAL     HB 5580   4.774   7.119   8.703
  538VAL    CG1 5581   4.884   7.303   8.670
  538VAL   HG11 5582   4.913   7.302   8.776
  538VAL   HG12 5583   4.969   7.276   8.608
  538VAL   HG13 5584   4.863   7.406   8.641
  538VAL    CG2 5585   4.640   7.276   8.709
  538VAL   HG21 5586   4.670   7.289   8.813
  538VAL   HG22 5587   4.617   7.370   8.658
  538VAL   HG23 5588   4.559   7.205   8.692
  538VAL      C 5589   4.846   7.125   8.412
  538VAL      O 5590   4.896   7.217   8.350
  539ALA      N 5591   4.882   6.999   8.414
  539ALA      H 5592   4.835   6.927   8.466
  539ALA     CA 5593   4.994   6.958   8.333
  539ALA     HA 5594   5.085   7.012   8.357
  539ALA     CB 5595   5.022   6.807   8.365
  539ALA    HB1 5596   5.116   6.781   8.316
  539ALA    HB2 5597   5.032   6.790   8.472
  539ALA    HB3 5598   4.950   6.743   8.314
  539ALA      C 5599   4.968   6.972   8.176
  539ALA      O 5600   5.051   7.026   8.101
  540SER      N 5601   4.858   6.916   8.117
  540SER      H 5602   4.786   6.869   8.170
  540SER     CA 5603   4.828   6.937   7.976
  540SER     HA 5604   4.918   6.917   7.919
  540SER     CB 5605   4.732   6.827   7.928
  540SER    HB1 5606   4.792   6.736   7.929
  540SER    HB2 5607   4.701   6.858   7.828
  540SER     OG 5608   4.617   6.815   8.004
  540SER     HG 5609   4.567   6.896   7.993
  540SER      C 5610   4.774   7.079   7.947
  540SER      O 5611   4.777   7.119   7.833
  541MET      N 5612   4.727   7.153   8.049
  541MET      H 5613   4.701   7.109   8.136
  541MET     CA 5614   4.684   7.290   8.034
  541MET     HA 5615   4.616   7.284   7.948
  541MET     CB 5616   4.619   7.335   8.166
  541MET    HB1 5617   4.697   7.342   8.241
  541MET    HB2 5618   4.543   7.260   8.189
  541MET     CG 5619   4.552   7.472   8.151
  541MET    HG1 5620   4.481   7.470   8.068
  541MET    HG2 5621   4.634   7.537   8.122
  541MET     SD 5622   4.476   7.550   8.296
  541MET     CE 5623   4.618   7.567   8.405
  541MET    HE1 5624   4.709   7.559   8.346
  541MET    HE2 5625   4.611   7.664   8.456
  541MET    HE3 5626   4.622   7.494   8.486
  541MET      C 5627   4.806   7.375   7.997
  541MET      O 5628   4.808   7.449   7.899
  542VAL      N 5629   4.916   7.370   8.077
  542VAL      H 5630   4.916   7.315   8.162
  542VAL     CA 5631   5.038   7.449   8.050
  542VAL     HA 5632   5.008   7.552   8.030
  542VAL     CB 5633   5.136   7.449   8.170
  542VAL     HB 5634   5.218   7.519   8.156
  542VAL    CG1 5635   5.061   7.502   8.296
  542VAL   HG11 5636   5.000   7.418   8.330
  542VAL   HG12 5637   5.135   7.542   8.365
  542VAL   HG13 5638   4.991   7.583   8.280
  542VAL    CG2 5639   5.196   7.309   8.195
  542VAL   HG21 5640   5.271   7.308   8.274
  542VAL   HG22 5641   5.125   7.228   8.214
  542VAL   HG23 5642   5.257   7.271   8.113
  542VAL      C 5643   5.108   7.416   7.918
  542VAL      O 5644   5.175   7.497   7.854
  543PHE      N 5645   5.100   7.290   7.870
  543PHE      H 5646   5.052   7.223   7.927
  543PHE     CA 5647   5.134   7.249   7.738
  543PHE     HA 5648   5.237   7.277   7.716
  543PHE     CB 5649   5.129   7.093   7.722
  543PHE    HB1 5650   5.132   7.076   7.614
  543PHE    HB2 5651   5.031   7.050   7.744
  543PHE     CG 5652   5.244   7.012   7.777
  543PHE    CD1 5653   5.223   6.883   7.822
  543PHE    HD1 5654   5.132   6.828   7.801
  543PHE    CE1 5655   5.333   6.810   7.871
  543PHE    HE1 5656   5.327   6.707   7.901
  543PHE     CZ 5657   5.457   6.870   7.889
  543PHE     HZ 5658   5.538   6.805   7.919
  543PHE    CE2 5659   5.482   7.005   7.854
  543PHE    HE2 5660   5.578   7.053   7.863
  543PHE    CD2 5661   5.372   7.071   7.792
  543PHE    HD2 5662   5.391   7.165   7.743
  543PHE      C 5663   5.044   7.307   7.629
  543PHE      O 5664   5.091   7.347   7.524
  544SER      N 5665   4.915   7.298   7.646
  544SER      H 5666   4.882   7.263   7.735
  544SER     CA 5667   4.820   7.344   7.548
  544SER     HA 5668   4.841   7.294   7.454
  544SER     CB 5669   4.680   7.315   7.601
  544SER    HB1 5670   4.596   7.349   7.540
  544SER    HB2 5671   4.660   7.350   7.702
  544SER     OG 5672   4.674   7.175   7.605
  544SER     HG 5673   4.743   7.143   7.664
  544SER      C 5674   4.846   7.498   7.530
  544SER      O 5675   4.831   7.538   7.412
  545LEU      N 5676   4.888   7.576   7.631
  545LEU      H 5677   4.895   7.538   7.725
  545LEU     CA 5678   4.934   7.717   7.601
  545LEU     HA 5679   4.870   7.783   7.544
  545LEU     CB 5680   4.962   7.781   7.738
  545LEU    HB1 5681   5.025   7.868   7.719
  545LEU    HB2 5682   5.018   7.713   7.802
  545LEU     CG 5683   4.836   7.808   7.826
  545LEU     HG 5684   4.799   7.712   7.863
  545LEU    CD1 5685   4.878   7.885   7.948
  545LEU   HD11 5686   4.959   7.826   7.991
  545LEU   HD12 5687   4.900   7.987   7.916
  545LEU   HD13 5688   4.796   7.878   8.021
  545LEU    CD2 5689   4.726   7.896   7.756
  545LEU   HD21 5690   4.773   7.985   7.715
  545LEU   HD22 5691   4.683   7.829   7.681
  545LEU   HD23 5692   4.644   7.918   7.825
  545LEU      C 5693   5.070   7.722   7.527
  545LEU      O 5694   5.083   7.798   7.437
  546ALA      N 5695   5.169   7.650   7.574
  546ALA      H 5696   5.149   7.601   7.660
  546ALA     CA 5697   5.309   7.656   7.527
  546ALA     HA 5698   5.344   7.760   7.525
  546ALA     CB 5699   5.385   7.563   7.625
  546ALA    HB1 5700   5.340   7.464   7.627
  546ALA    HB2 5701   5.487   7.552   7.589
  546ALA    HB3 5702   5.387   7.600   7.728
  546ALA      C 5703   5.323   7.618   7.379
  546ALA      O 5704   5.386   7.685   7.296
  547MET      N 5705   5.245   7.513   7.344
  547MET      H 5706   5.194   7.465   7.417
  547MET     CA 5707   5.219   7.466   7.209
  547MET     HA 5708   5.314   7.457   7.155
  547MET     CB 5709   5.135   7.335   7.207
  547MET    HB1 5710   5.035   7.351   7.248
  547MET    HB2 5711   5.187   7.270   7.278
  547MET     CG 5712   5.124   7.282   7.069
  547MET    HG1 5713   5.219   7.301   7.020
  547MET    HG2 5714   5.043   7.333   7.016
  547MET     SD 5715   5.086   7.106   7.062
  547MET     CE 5716   5.251   7.028   7.046
  547MET    HE1 5717   5.239   6.920   7.041
  547MET    HE2 5718   5.293   7.049   6.948
  547MET    HE3 5719   5.316   7.072   7.122
  547MET      C 5720   5.133   7.577   7.131
  547MET      O 5721   5.156   7.607   7.014
  548GLY      N 5722   5.036   7.636   7.199
  548GLY      H 5723   5.008   7.611   7.293
  548GLY     CA 5724   4.953   7.746   7.142
  548GLY    HA1 5725   4.871   7.778   7.206
  548GLY    HA2 5726   4.904   7.705   7.054
  548GLY      C 5727   5.031   7.871   7.100
  548GLY      O 5728   5.013   7.914   6.985
  549TRP      N 5729   5.131   7.914   7.179
  549TRP      H 5730   5.126   7.881   7.275
  549TRP     CA 5731   5.221   8.026   7.152
  549TRP     HA 5732   5.163   8.113   7.122
  549TRP     CB 5733   5.306   8.056   7.278
  549TRP    HB1 5734   5.391   8.122   7.262
  549TRP    HB2 5735   5.347   7.964   7.318
  549TRP     CG 5736   5.221   8.135   7.376
  549TRP    CD1 5737   5.184   8.095   7.499
  549TRP    HD1 5738   5.211   7.998   7.540
  549TRP    NE1 5739   5.100   8.184   7.555
  549TRP    HE1 5740   5.060   8.166   7.646
  549TRP    CE2 5741   5.098   8.302   7.485
  549TRP    CZ2 5742   5.027   8.423   7.509
  549TRP    HZ2 5743   4.964   8.430   7.597
  549TRP    CH2 5744   5.027   8.525   7.412
  549TRP    HH2 5745   4.970   8.616   7.424
  549TRP    CZ3 5746   5.105   8.505   7.297
  549TRP    HZ3 5747   5.103   8.578   7.217
  549TRP    CE3 5748   5.175   8.382   7.279
  549TRP    HE3 5749   5.226   8.361   7.186
  549TRP    CD2 5750   5.166   8.270   7.366
  549TRP      C 5751   5.320   7.982   7.041
  549TRP      O 5752   5.344   8.058   6.950
  550THR      N 5753   5.380   7.862   7.047
  550THR      H 5754   5.378   7.808   7.132
  550THR     CA 5755   5.461   7.822   6.930
  550THR     HA 5756   5.540   7.896   6.923
  550THR     CB 5757   5.525   7.692   6.960
  550THR     HB 5758   5.448   7.616   6.949
  550THR    CG2 5759   5.643   7.660   6.863
  550THR   HG21 5760   5.723   7.733   6.871
  550THR   HG22 5761   5.678   7.559   6.884
  550THR   HG23 5762   5.610   7.661   6.759
  550THR    OG1 5763   5.591   7.692   7.083
  550THR    HG1 5764   5.532   7.645   7.143
  550THR      C 5765   5.382   7.820   6.807
  550THR      O 5766   5.430   7.875   6.708
  551ASN      N 5767   5.259   7.760   6.804
  551ASN      H 5768   5.229   7.733   6.896
  551ASN     CA 5769   5.169   7.756   6.689
  551ASN     HA 5770   5.225   7.713   6.606
  551ASN     CB 5771   5.050   7.660   6.734
  551ASN    HB1 5772   5.014   7.695   6.831
  551ASN    HB2 5773   5.090   7.560   6.747
  551ASN     CG 5774   4.934   7.634   6.632
  551ASN    OD1 5775   4.958   7.565   6.539
  551ASN    ND2 5776   4.816   7.690   6.648
  551ASN   HD21 5777   4.809   7.751   6.728
  551ASN   HD22 5778   4.739   7.679   6.583
  551ASN      C 5779   5.118   7.889   6.631
  551ASN      O 5780   5.077   7.902   6.517
  552MET      N 5781   5.106   7.982   6.719
  552MET      H 5782   5.123   7.956   6.816
  552MET     CA 5783   5.088   8.123   6.684
  552MET     HA 5784   4.983   8.134   6.658
  552MET     CB 5785   5.113   8.208   6.804
  552MET    HB1 5786   5.221   8.213   6.809
  552MET    HB2 5787   5.064   8.164   6.891
  552MET     CG 5788   5.074   8.360   6.789
  552MET    HG1 5789   4.971   8.368   6.752
  552MET    HG2 5790   5.147   8.393   6.716
  552MET     SD 5791   5.090   8.461   6.945
  552MET     CE 5792   4.927   8.417   7.020
  552MET    HE1 5793   4.919   8.452   7.123
  552MET    HE2 5794   4.841   8.452   6.963
  552MET    HE3 5795   4.907   8.310   7.019
  552MET      C 5796   5.165   8.177   6.571
  552MET      O 5797   5.113   8.259   6.499
  553LEU      N 5798   5.293   8.128   6.550
  553LEU      H 5799   5.325   8.061   6.618
  553LEU     CA 5800   5.375   8.154   6.427
  553LEU     HA 5801   5.365   8.262   6.412
  553LEU     CB 5802   5.517   8.119   6.440
  553LEU    HB1 5803   5.573   8.156   6.354
  553LEU    HB2 5804   5.502   8.011   6.444
  553LEU     CG 5805   5.588   8.174   6.565
  553LEU     HG 5806   5.550   8.134   6.660
  553LEU    CD1 5807   5.734   8.135   6.576
  553LEU   HD11 5808   5.792   8.173   6.492
  553LEU   HD12 5809   5.767   8.180   6.669
  553LEU   HD13 5810   5.730   8.026   6.577
  553LEU    CD2 5811   5.590   8.327   6.580
  553LEU   HD21 5812   5.491   8.370   6.585
  553LEU   HD22 5813   5.650   8.350   6.668
  553LEU   HD23 5814   5.646   8.367   6.495
  553LEU      C 5815   5.314   8.102   6.294
  553LEU      O 5816   5.370   8.133   6.189
  554TYR      N 5817   5.204   8.026   6.294
  554TYR      H 5818   5.187   7.967   6.375
  554TYR     CA 5819   5.126   7.981   6.175
  554TYR     HA 5820   5.181   7.911   6.112
  554TYR     CB 5821   5.000   7.917   6.221
  554TYR    HB1 5822   4.942   7.984   6.283
  554TYR    HB2 5823   5.010   7.827   6.282
  554TYR     CG 5824   4.913   7.881   6.110
  554TYR    CD1 5825   4.938   7.760   6.034
  554TYR    HD1 5826   5.001   7.677   6.062
  554TYR    CE1 5827   4.867   7.730   5.921
  554TYR    HE1 5828   4.895   7.647   5.858
  554TYR     CZ 5829   4.762   7.818   5.879
  554TYR     OH 5830   4.691   7.789   5.770
  554TYR     HH 5831   4.714   7.702   5.735
  554TYR    CE2 5832   4.744   7.940   5.949
  554TYR    HE2 5833   4.672   8.016   5.922
  554TYR    CD2 5834   4.825   7.977   6.058
  554TYR    HD2 5835   4.825   8.076   6.101
  554TYR      C 5836   5.093   8.107   6.100
  554TYR      O 5837   5.113   8.109   5.979
  555TYR      N 5838   5.049   8.215   6.162
  555TYR      H 5839   5.041   8.205   6.262
  555TYR     CA 5840   5.016   8.342   6.095
  555TYR     HA 5841   4.962   8.308   6.007
  555TYR     CB 5842   4.922   8.422   6.189
  555TYR    HB1 5843   4.886   8.513   6.141
  555TYR    HB2 5844   4.972   8.437   6.285
  555TYR     CG 5845   4.800   8.340   6.218
  555TYR    CD1 5846   4.686   8.347   6.139
  555TYR    HD1 5847   4.694   8.391   6.041
  555TYR    CE1 5848   4.563   8.286   6.172
  555TYR    HE1 5849   4.480   8.284   6.103
  555TYR     CZ 5850   4.554   8.215   6.293
  555TYR     OH 5851   4.433   8.163   6.335
  555TYR     HH 5852   4.370   8.165   6.263
  555TYR    CE2 5853   4.659   8.219   6.386
  555TYR    HE2 5854   4.648   8.159   6.475
  555TYR    CD2 5855   4.784   8.282   6.342
  555TYR    HD2 5856   4.860   8.281   6.419
  555TYR      C 5857   5.152   8.407   6.052
  555TYR      O 5858   5.166   8.457   5.937
  556THR      N 5859   5.253   8.426   6.142
  556THR      H 5860   5.230   8.400   6.237
  556THR     CA 5861   5.381   8.485   6.108
  556THR     HA 5862   5.363   8.591   6.090
  556THR     CB 5863   5.470   8.490   6.240
  556THR     HB 5864   5.484   8.391   6.285
  556THR    CG2 5865   5.612   8.546   6.212
  556THR   HG21 5866   5.608   8.643   6.162
  556THR   HG22 5867   5.668   8.571   6.303
  556THR   HG23 5868   5.665   8.470   6.155
  556THR    OG1 5869   5.419   8.576   6.338
  556THR    HG1 5870   5.492   8.594   6.398
  556THR      C 5871   5.453   8.418   5.990
  556THR      O 5872   5.508   8.481   5.903
  557ARG      N 5873   5.439   8.285   5.973
  557ARG      H 5874   5.394   8.237   6.050
  557ARG     CA 5875   5.480   8.199   5.861
  557ARG     HA 5876   5.585   8.205   5.835
  557ARG     CB 5877   5.451   8.058   5.898
  557ARG    HB1 5878   5.351   8.048   5.942
  557ARG    HB2 5879   5.504   8.030   5.989
  557ARG     CG 5880   5.471   7.953   5.796
  557ARG    HG1 5881   5.578   7.942   5.777
  557ARG    HG2 5882   5.437   7.981   5.696
  557ARG     CD 5883   5.407   7.821   5.835
  557ARG    HD1 5884   5.299   7.815   5.824
  557ARG    HD2 5885   5.430   7.784   5.935
  557ARG     NE 5886   5.451   7.717   5.752
  557ARG     HE 5887   5.507   7.642   5.790
  557ARG     CZ 5888   5.406   7.683   5.631
  557ARG    NH1 5889   5.341   7.766   5.550
  557ARG   HH11 5890   5.300   7.853   5.579
  557ARG   HH12 5891   5.304   7.720   5.468
  557ARG    NH2 5892   5.439   7.563   5.586
  557ARG   HH21 5893   5.495   7.506   5.649
  557ARG   HH22 5894   5.408   7.531   5.496
  557ARG      C 5895   5.415   8.249   5.729
  557ARG      O 5896   5.485   8.244   5.630
  558GLY      N 5897   5.290   8.305   5.738
  558GLY      H 5898   5.253   8.319   5.831
  558GLY     CA 5899   5.226   8.360   5.624
  558GLY    HA1 5900   5.121   8.331   5.638
  558GLY    HA2 5901   5.252   8.314   5.529
  558GLY      C 5902   5.244   8.517   5.609
  558GLY      O 5903   5.176   8.581   5.535
  559PHE      N 5904   5.351   8.568   5.673
  559PHE      H 5905   5.417   8.510   5.723
  559PHE     CA 5906   5.389   8.715   5.660
  559PHE     HA 5907   5.302   8.766   5.620
  559PHE     CB 5908   5.423   8.784   5.797
  559PHE    HB1 5909   5.466   8.881   5.774
  559PHE    HB2 5910   5.499   8.723   5.847
  559PHE     CG 5911   5.312   8.812   5.894
  559PHE    CD1 5912   5.181   8.763   5.877
  559PHE    HD1 5913   5.150   8.713   5.786
  559PHE    CE1 5914   5.081   8.772   5.969
  559PHE    HE1 5915   4.983   8.732   5.946
  559PHE     CZ 5916   5.105   8.833   6.091
  559PHE     HZ 5917   5.022   8.830   6.161
  559PHE    CE2 5918   5.241   8.876   6.118
  559PHE    HE2 5919   5.268   8.913   6.216
  559PHE    CD2 5920   5.340   8.872   6.018
  559PHE    HD2 5921   5.437   8.910   6.047
  559PHE      C 5922   5.513   8.726   5.575
  559PHE      O 5923   5.616   8.665   5.608
  560GLN      N 5924   5.515   8.810   5.475
  560GLN      H 5925   5.441   8.879   5.472
  560GLN     CA 5926   5.605   8.801   5.357
  560GLN     HA 5927   5.580   8.711   5.301
  560GLN     CB 5928   5.569   8.920   5.259
  560GLN    HB1 5929   5.582   9.016   5.307
  560GLN    HB2 5930   5.463   8.916   5.232
  560GLN     CG 5931   5.651   8.924   5.132
  560GLN    HG1 5932   5.621   8.836   5.076
  560GLN    HG2 5933   5.757   8.923   5.157
  560GLN     CD 5934   5.633   9.051   5.050
  560GLN    OE1 5935   5.644   9.160   5.093
  560GLN    NE2 5936   5.581   9.044   4.930
  560GLN   HE21 5937   5.571   8.958   4.877
  560GLN   HE22 5938   5.568   9.131   4.880
  560GLN      C 5939   5.758   8.796   5.381
  560GLN      O 5940   5.828   8.709   5.331
  561GLN      N 5941   5.808   8.886   5.467
  561GLN      H 5942   5.743   8.951   5.510
  561GLN     CA 5943   5.944   8.899   5.509
  561GLN     HA 5944   6.003   8.837   5.441
  561GLN     CB 5945   6.001   9.041   5.489
  561GLN    HB1 5946   6.110   9.037   5.496
  561GLN    HB2 5947   5.960   9.104   5.567
  561GLN     CG 5948   5.953   9.104   5.358
  561GLN    HG1 5949   5.844   9.105   5.360
  561GLN    HG2 5950   5.988   9.043   5.274
  561GLN     CD 5951   6.004   9.248   5.334
  561GLN    OE1 5952   5.930   9.344   5.360
  561GLN    NE2 5953   6.123   9.272   5.281
  561GLN   HE21 5954   6.191   9.197   5.285
  561GLN   HE22 5955   6.148   9.367   5.259
  561GLN      C 5956   5.954   8.841   5.644
  561GLN      O 5957   6.042   8.759   5.671
  562MET      N 5958   5.867   8.878   5.741
  562MET      H 5959   5.785   8.934   5.722
  562MET     CA 5960   5.864   8.830   5.878
  562MET     HA 5961   5.953   8.861   5.933
  562MET     CB 5962   5.743   8.897   5.956
  562MET    HB1 5963   5.696   8.835   6.032
  562MET    HB2 5964   5.672   8.917   5.876
  562MET     CG 5965   5.777   9.041   6.013
  562MET    HG1 5966   5.687   9.079   6.061
  562MET    HG2 5967   5.808   9.104   5.929
  562MET     SD 5968   5.895   9.036   6.146
  562MET     CE 5969   5.981   9.192   6.129
  562MET    HE1 5970   5.903   9.267   6.118
  562MET    HE2 5971   6.042   9.218   6.216
  562MET    HE3 5972   6.040   9.170   6.040
  562MET      C 5973   5.871   8.685   5.902
  562MET      O 5974   5.943   8.645   5.993
  563GLY      N 5975   5.799   8.602   5.821
  563GLY      H 5976   5.760   8.634   5.734
  563GLY     CA 5977   5.786   8.457   5.840
  563GLY    HA1 5978   5.712   8.422   5.768
  563GLY    HA2 5979   5.757   8.428   5.941
  563GLY      C 5980   5.911   8.370   5.820
  563GLY      O 5981   5.904   8.251   5.829
  564ILE      N 5982   6.028   8.432   5.798
  564ILE      H 5983   6.031   8.532   5.806
  564ILE     CA 5984   6.152   8.358   5.749
  564ILE     HA 5985   6.113   8.302   5.664
  564ILE     CB 5986   6.255   8.458   5.687
  564ILE     HB 5987   6.205   8.511   5.607
  564ILE    CG2 5988   6.289   8.570   5.786
  564ILE   HG21 5989   6.203   8.617   5.834
  564ILE   HG22 5990   6.365   8.553   5.862
  564ILE   HG23 5991   6.329   8.651   5.725
  564ILE    CG1 5992   6.384   8.396   5.632
  564ILE   HG11 5993   6.350   8.327   5.556
  564ILE   HG12 5994   6.445   8.348   5.709
  564ILE     CD 5995   6.484   8.497   5.562
  564ILE    HD1 5996   6.513   8.586   5.618
  564ILE    HD2 5997   6.578   8.447   5.542
  564ILE    HD3 5998   6.437   8.532   5.470
  564ILE      C 5999   6.215   8.259   5.845
  564ILE      O 6000   6.239   8.143   5.809
  565TYR      N 6001   6.233   8.289   5.976
  565TYR      H 6002   6.237   8.385   6.006
  565TYR     CA 6003   6.271   8.186   6.081
  565TYR     HA 6004   6.362   8.135   6.049
  565TYR     CB 6005   6.305   8.263   6.204
  565TYR    HB1 6006   6.333   8.195   6.285
  565TYR    HB2 6007   6.219   8.316   6.244
  565TYR     CG 6008   6.421   8.366   6.196
  565TYR    CD1 6009   6.395   8.505   6.181
  565TYR    HD1 6010   6.298   8.549   6.170
  565TYR    CE1 6011   6.503   8.592   6.180
  565TYR    HE1 6012   6.492   8.699   6.174
  565TYR     CZ 6013   6.632   8.546   6.197
  565TYR     OH 6014   6.729   8.642   6.203
  565TYR     HH 6015   6.686   8.727   6.215
  565TYR    CE2 6016   6.662   8.409   6.202
  565TYR    HE2 6017   6.765   8.378   6.208
  565TYR    CD2 6018   6.556   8.317   6.197
  565TYR    HD2 6019   6.577   8.212   6.206
  565TYR      C 6020   6.162   8.083   6.104
  565TYR      O 6021   6.197   7.965   6.125
  566ALA      N 6022   6.028   8.123   6.088
  566ALA      H 6023   6.000   8.219   6.076
  566ALA     CA 6024   5.920   8.027   6.107
  566ALA     HA 6025   5.923   7.981   6.206
  566ALA     CB 6026   5.791   8.109   6.110
  566ALA    HB1 6027   5.710   8.045   6.146
  566ALA    HB2 6028   5.798   8.188   6.184
  566ALA    HB3 6029   5.776   8.152   6.011
  566ALA      C 6030   5.929   7.911   6.000
  566ALA      O 6031   5.917   7.793   6.027
  567VAL      N 6032   5.957   7.941   5.875
  567VAL      H 6033   5.939   8.036   5.847
  567VAL     CA 6034   5.997   7.847   5.768
  567VAL     HA 6035   5.914   7.777   5.755
  567VAL     CB 6036   6.010   7.913   5.630
  567VAL     HB 6037   6.098   7.976   5.623
  567VAL    CG1 6038   6.038   7.807   5.517
  567VAL   HG11 6039   6.137   7.761   5.529
  567VAL   HG12 6040   5.958   7.733   5.521
  567VAL   HG13 6041   6.033   7.853   5.418
  567VAL    CG2 6042   5.887   7.997   5.599
  567VAL   HG21 6043   5.799   7.957   5.649
  567VAL   HG22 6044   5.912   8.093   5.643
  567VAL   HG23 6045   5.864   8.017   5.494
  567VAL      C 6046   6.122   7.757   5.804
  567VAL      O 6047   6.109   7.636   5.798
  568MET      N 6048   6.231   7.827   5.841
  568MET      H 6049   6.232   7.928   5.844
  568MET     CA 6050   6.357   7.758   5.882
  568MET     HA 6051   6.391   7.706   5.792
  568MET     CB 6052   6.458   7.858   5.936
  568MET    HB1 6053   6.542   7.812   5.988
  568MET    HB2 6054   6.410   7.907   6.020
  568MET     CG 6055   6.521   7.957   5.833
  568MET    HG1 6056   6.438   8.009   5.786
  568MET    HG2 6057   6.587   7.908   5.760
  568MET     SD 6058   6.624   8.065   5.936
  568MET     CE 6059   6.664   8.195   5.819
  568MET    HE1 6060   6.614   8.181   5.723
  568MET    HE2 6061   6.624   8.292   5.852
  568MET    HE3 6062   6.771   8.202   5.804
  568MET      C 6063   6.330   7.650   5.992
  568MET      O 6064   6.381   7.535   5.975
  569ILE      N 6065   6.256   7.681   6.099
  569ILE      H 6066   6.227   7.776   6.113
  569ILE     CA 6067   6.211   7.591   6.204
  569ILE     HA 6068   6.301   7.553   6.252
  569ILE     CB 6069   6.131   7.666   6.312
  569ILE     HB 6070   6.052   7.731   6.275
  569ILE    CG2 6071   6.060   7.570   6.410
  569ILE   HG21 6072   5.995   7.498   6.361
  569ILE   HG22 6073   6.119   7.514   6.482
  569ILE   HG23 6074   5.988   7.632   6.464
  569ILE    CG1 6075   6.229   7.754   6.394
  569ILE   HG11 6076   6.251   7.840   6.331
  569ILE   HG12 6077   6.317   7.693   6.415
  569ILE     CD 6078   6.175   7.817   6.525
  569ILE    HD1 6079   6.237   7.904   6.546
  569ILE    HD2 6080   6.074   7.856   6.511
  569ILE    HD3 6081   6.170   7.740   6.601
  569ILE      C 6082   6.138   7.472   6.150
  569ILE      O 6083   6.202   7.361   6.172
  570GLU      N 6084   6.024   7.496   6.082
  570GLU      H 6085   5.993   7.591   6.068
  570GLU     CA 6086   5.947   7.396   6.013
  570GLU     HA 6087   5.904   7.334   6.092
  570GLU     CB 6088   5.833   7.443   5.918
  570GLU    HB1 6089   5.861   7.527   5.855
  570GLU    HB2 6090   5.760   7.488   5.985
  570GLU     CG 6091   5.766   7.327   5.846
  570GLU    HG1 6092   5.738   7.246   5.913
  570GLU    HG2 6093   5.829   7.284   5.768
  570GLU     CD 6094   5.639   7.382   5.764
  570GLU    OE1 6095   5.578   7.481   5.808
  570GLU    OE2 6096   5.595   7.317   5.664
  570GLU      C 6097   6.042   7.301   5.933
  570GLU      O 6098   6.039   7.179   5.942
  571LYS      N 6099   6.130   7.354   5.851
  571LYS      H 6100   6.137   7.455   5.846
  571LYS     CA 6101   6.216   7.273   5.751
  571LYS     HA 6102   6.152   7.193   5.714
  571LYS     CB 6103   6.272   7.360   5.640
  571LYS    HB1 6104   6.355   7.309   5.591
  571LYS    HB2 6105   6.330   7.446   5.672
  571LYS     CG 6106   6.167   7.384   5.526
  571LYS    HG1 6107   6.206   7.451   5.449
  571LYS    HG2 6108   6.088   7.435   5.582
  571LYS     CD 6109   6.111   7.258   5.451
  571LYS    HD1 6110   6.036   7.213   5.516
  571LYS    HD2 6111   6.195   7.195   5.423
  571LYS     CE 6112   6.047   7.316   5.326
  571LYS    HE1 6113   6.108   7.364   5.249
  571LYS    HE2 6114   5.970   7.385   5.359
  571LYS     NZ 6115   5.976   7.208   5.256
  571LYS    HZ1 6116   5.903   7.168   5.312
  571LYS    HZ2 6117   5.936   7.249   5.173
  571LYS    HZ3 6118   6.039   7.130   5.248
  571LYS      C 6119   6.317   7.188   5.816
  571LYS      O 6120   6.329   7.068   5.783
  572MET      N 6121   6.381   7.243   5.924
  572MET      H 6122   6.354   7.332   5.962
  572MET     CA 6123   6.482   7.173   6.003
  572MET     HA 6124   6.552   7.119   5.939
  572MET     CB 6125   6.560   7.279   6.077
  572MET    HB1 6126   6.484   7.337   6.131
  572MET    HB2 6127   6.618   7.339   6.007
  572MET     CG 6128   6.660   7.223   6.172
  572MET    HG1 6129   6.600   7.161   6.241
  572MET    HG2 6130   6.694   7.309   6.228
  572MET     SD 6131   6.797   7.127   6.092
  572MET     CE 6132   6.855   7.026   6.224
  572MET    HE1 6133   6.780   7.002   6.299
  572MET    HE2 6134   6.893   6.932   6.185
  572MET    HE3 6135   6.939   7.079   6.269
  572MET      C 6136   6.418   7.065   6.095
  572MET      O 6137   6.463   6.952   6.103
  573ILE      N 6138   6.301   7.097   6.151
  573ILE      H 6139   6.269   7.192   6.140
  573ILE     CA 6140   6.215   6.994   6.217
  573ILE     HA 6141   6.264   6.953   6.306
  573ILE     CB 6142   6.082   7.060   6.259
  573ILE     HB 6143   6.057   7.123   6.173
  573ILE    CG2 6144   5.975   6.958   6.287
  573ILE   HG21 6145   6.006   6.891   6.367
  573ILE   HG22 6146   5.885   7.013   6.313
  573ILE   HG23 6147   5.939   6.893   6.206
  573ILE    CG1 6148   6.105   7.141   6.383
  573ILE   HG11 6149   6.188   7.210   6.366
  573ILE   HG12 6150   6.140   7.078   6.464
  573ILE     CD 6151   5.989   7.227   6.431
  573ILE    HD1 6152   5.922   7.157   6.482
  573ILE    HD2 6153   6.017   7.293   6.513
  573ILE    HD3 6154   5.932   7.273   6.350
  573ILE      C 6155   6.192   6.867   6.135
  573ILE      O 6156   6.185   6.755   6.191
  574LEU      N 6157   6.161   6.880   6.006
  574LEU      H 6158   6.145   6.973   5.970
  574LEU     CA 6159   6.112   6.772   5.913
  574LEU     HA 6160   6.060   6.696   5.971
  574LEU     CB 6161   6.015   6.817   5.812
  574LEU    HB1 6162   5.989   6.733   5.747
  574LEU    HB2 6163   6.061   6.886   5.741
  574LEU     CG 6164   5.886   6.876   5.869
  574LEU     HG 6165   5.915   6.960   5.931
  574LEU    CD1 6166   5.811   6.927   5.749
  574LEU   HD11 6167   5.872   7.007   5.708
  574LEU   HD12 6168   5.786   6.847   5.679
  574LEU   HD13 6169   5.720   6.971   5.790
  574LEU    CD2 6170   5.798   6.780   5.954
  574LEU   HD21 6171   5.862   6.743   6.035
  574LEU   HD22 6172   5.706   6.824   5.993
  574LEU   HD23 6173   5.773   6.695   5.891
  574LEU      C 6174   6.238   6.699   5.857
  574LEU      O 6175   6.251   6.571   5.853
  575ARG      N 6176   6.341   6.776   5.812
  575ARG      H 6177   6.310   6.872   5.803
  575ARG     CA 6178   6.467   6.733   5.744
  575ARG     HA 6179   6.431   6.668   5.665
  575ARG     CB 6180   6.542   6.851   5.689
  575ARG    HB1 6181   6.649   6.837   5.669
  575ARG    HB2 6182   6.532   6.927   5.766
  575ARG     CG 6183   6.491   6.889   5.544
  575ARG    HG1 6184   6.382   6.896   5.553
  575ARG    HG2 6185   6.522   6.823   5.463
  575ARG     CD 6186   6.546   7.028   5.501
  575ARG    HD1 6187   6.654   7.015   5.501
  575ARG    HD2 6188   6.523   7.105   5.574
  575ARG     NE 6189   6.496   7.068   5.364
  575ARG     HE 6190   6.453   6.998   5.305
  575ARG     CZ 6191   6.468   7.196   5.330
  575ARG    NH1 6192   6.395   7.221   5.234
  575ARG   HH11 6193   6.340   7.154   5.182
  575ARG   HH12 6194   6.377   7.317   5.209
  575ARG    NH2 6195   6.519   7.303   5.385
  575ARG   HH21 6196   6.584   7.300   5.462
  575ARG   HH22 6197   6.494   7.389   5.339
  575ARG      C 6198   6.550   6.639   5.829
  575ARG      O 6199   6.561   6.520   5.794
  576ASP      N 6200   6.606   6.686   5.939
  576ASP      H 6201   6.598   6.787   5.944
  576ASP     CA 6202   6.707   6.611   6.014
  576ASP     HA 6203   6.719   6.504   5.996
  576ASP     CB 6204   6.848   6.677   6.002
  576ASP    HB1 6205   6.920   6.635   6.072
  576ASP    HB2 6206   6.838   6.782   6.031
  576ASP     CG 6207   6.903   6.682   5.862
  576ASP    OD1 6208   6.949   6.576   5.816
  576ASP    OD2 6209   6.883   6.785   5.793
  576ASP      C 6210   6.683   6.620   6.169
  576ASP      O 6211   6.732   6.535   6.244
  577LEU      N 6212   6.620   6.723   6.219
  577LEU      H 6213   6.565   6.789   6.166
  577LEU     CA 6214   6.619   6.744   6.363
  577LEU     HA 6215   6.723   6.765   6.388
  577LEU     CB 6216   6.534   6.865   6.400
  577LEU    HB1 6217   6.437   6.839   6.357
  577LEU    HB2 6218   6.569   6.951   6.344
  577LEU     CG 6219   6.528   6.908   6.548
  577LEU     HG 6220   6.506   6.820   6.609
  577LEU    CD1 6221   6.662   6.974   6.595
  577LEU   HD11 6222   6.742   6.900   6.598
  577LEU   HD12 6223   6.687   7.047   6.518
  577LEU   HD13 6224   6.665   7.021   6.693
  577LEU    CD2 6225   6.406   6.998   6.567
  577LEU   HD21 6226   6.407   7.045   6.665
  577LEU   HD22 6227   6.415   7.071   6.487
  577LEU   HD23 6228   6.318   6.933   6.556
  577LEU      C 6229   6.562   6.630   6.446
  577LEU      O 6230   6.624   6.588   6.540
  578CYS      N 6231   6.455   6.563   6.402
  578CYS      H 6232   6.411   6.587   6.314
  578CYS     CA 6233   6.400   6.447   6.481
  578CYS     HA 6234   6.427   6.468   6.584
  578CYS     CB 6235   6.249   6.444   6.479
  578CYS    HB1 6236   6.214   6.359   6.537
  578CYS    HB2 6237   6.207   6.442   6.379
  578CYS     SG 6238   6.191   6.601   6.566
  578CYS     HG 6239   6.196   6.689   6.466
  578CYS      C 6240   6.458   6.309   6.442
  578CYS      O 6241   6.457   6.213   6.521
  579ARG      N 6242   6.509   6.295   6.319
  579ARG      H 6243   6.506   6.379   6.263
  579ARG     CA 6244   6.583   6.174   6.275
  579ARG     HA 6245   6.518   6.091   6.302
  579ARG     CB 6246   6.605   6.174   6.122
  579ARG    HB1 6247   6.620   6.072   6.085
  579ARG    HB2 6248   6.693   6.236   6.104
  579ARG     CG 6249   6.493   6.246   6.047
  579ARG    HG1 6250   6.493   6.355   6.052
  579ARG    HG2 6251   6.402   6.214   6.097
  579ARG     CD 6252   6.495   6.201   5.892
  579ARG    HD1 6253   6.449   6.103   5.889
  579ARG    HD2 6254   6.596   6.197   5.851
  579ARG     NE 6255   6.404   6.292   5.818
  579ARG     HE 6256   6.419   6.391   5.831
  579ARG     CZ 6257   6.297   6.256   5.747
  579ARG    NH1 6258   6.261   6.133   5.733
  579ARG   HH11 6259   6.330   6.063   5.753
  579ARG   HH12 6260   6.178   6.110   5.681
  579ARG    NH2 6261   6.222   6.344   5.703
  579ARG   HH21 6262   6.244   6.440   5.728
  579ARG   HH22 6263   6.135   6.322   5.657
  579ARG      C 6264   6.716   6.168   6.353
  579ARG      O 6265   6.746   6.068   6.418
  580PHE      N 6266   6.776   6.285   6.373
  580PHE      H 6267   6.743   6.361   6.315
  580PHE     CA 6268   6.883   6.303   6.471
  580PHE     HA 6269   6.959   6.226   6.461
  580PHE     CB 6270   6.950   6.438   6.446
  580PHE    HB1 6271   6.885   6.521   6.475
  580PHE    HB2 6272   6.985   6.447   6.343
  580PHE     CG 6273   7.073   6.457   6.530
  580PHE    CD1 6274   7.184   6.383   6.500
  580PHE    HD1 6275   7.189   6.339   6.401
  580PHE    CE1 6276   7.298   6.384   6.579
  580PHE    HE1 6277   7.394   6.348   6.545
  580PHE     CZ 6278   7.298   6.453   6.699
  580PHE     HZ 6279   7.384   6.440   6.763
  580PHE    CE2 6280   7.184   6.535   6.730
  580PHE    HE2 6281   7.174   6.580   6.828
  580PHE    CD2 6282   7.069   6.526   6.653
  580PHE    HD2 6283   6.977   6.571   6.686
  580PHE      C 6284   6.839   6.273   6.614
  580PHE      O 6285   6.920   6.217   6.686
  581MET      N 6286   6.717   6.314   6.655
  581MET      H 6287   6.654   6.367   6.596
  581MET     CA 6288   6.670   6.295   6.795
  581MET     HA 6289   6.741   6.342   6.862
  581MET     CB 6290   6.534   6.368   6.815
  581MET    HB1 6291   6.445   6.324   6.769
  581MET    HB2 6292   6.540   6.473   6.788
  581MET     CG 6293   6.503   6.388   6.959
  581MET    HG1 6294   6.576   6.457   7.000
  581MET    HG2 6295   6.518   6.297   7.017
  581MET     SD 6296   6.340   6.460   6.993
  581MET     CE 6297   6.336   6.619   6.904
  581MET    HE1 6298   6.248   6.682   6.920
  581MET    HE2 6299   6.423   6.679   6.931
  581MET    HE3 6300   6.340   6.593   6.798
  581MET      C 6301   6.646   6.152   6.837
  581MET      O 6302   6.664   6.123   6.953
  582PHE      N 6303   6.613   6.064   6.747
  582PHE      H 6304   6.602   6.091   6.650
  582PHE     CA 6305   6.628   5.919   6.772
  582PHE     HA 6306   6.561   5.896   6.855
  582PHE     CB 6307   6.570   5.835   6.655
  582PHE    HB1 6308   6.614   5.867   6.561
  582PHE    HB2 6309   6.465   5.862   6.661
  582PHE     CG 6310   6.595   5.684   6.671
  582PHE    CD1 6311   6.549   5.620   6.792
  582PHE    HD1 6312   6.495   5.676   6.867
  582PHE    CE1 6313   6.569   5.482   6.821
  582PHE    HE1 6314   6.543   5.442   6.918
  582PHE     CZ 6315   6.641   5.405   6.728
  582PHE     HZ 6316   6.661   5.300   6.745
  582PHE    CE2 6317   6.679   5.456   6.604
  582PHE    HE2 6318   6.722   5.384   6.536
  582PHE    CD2 6319   6.662   5.594   6.579
  582PHE    HD2 6320   6.688   5.636   6.484
  582PHE      C 6321   6.774   5.883   6.811
  582PHE      O 6322   6.802   5.840   6.922
  583VAL      N 6323   6.871   5.887   6.722
  583VAL      H 6324   6.847   5.922   6.630
  583VAL     CA 6325   7.008   5.845   6.746
  583VAL     HA 6326   7.004   5.743   6.785
  583VAL     CB 6327   7.098   5.828   6.624
  583VAL     HB 6328   7.197   5.808   6.665
  583VAL    CG1 6329   7.046   5.712   6.535
  583VAL   HG11 6330   7.100   5.709   6.441
  583VAL   HG12 6331   7.068   5.620   6.588
  583VAL   HG13 6332   6.938   5.722   6.522
  583VAL    CG2 6333   7.104   5.967   6.555
  583VAL   HG21 6334   7.165   5.953   6.466
  583VAL   HG22 6335   7.005   5.987   6.515
  583VAL   HG23 6336   7.146   6.051   6.611
  583VAL      C 6337   7.074   5.922   6.858
  583VAL      O 6338   7.146   5.856   6.936
  584TYR      N 6339   7.051   6.052   6.878
  584TYR      H 6340   6.992   6.098   6.810
  584TYR     CA 6341   7.091   6.122   6.997
  584TYR     HA 6342   7.200   6.113   6.997
  584TYR     CB 6343   7.046   6.268   6.982
  584TYR    HB1 6344   6.938   6.272   6.982
  584TYR    HB2 6345   7.071   6.305   6.883
  584TYR     CG 6346   7.094   6.352   7.102
  584TYR    CD1 6347   7.227   6.366   7.120
  584TYR    HD1 6348   7.298   6.323   7.051
  584TYR    CE1 6349   7.282   6.411   7.243
  584TYR    HE1 6350   7.390   6.417   7.250
  584TYR     CZ 6351   7.197   6.457   7.344
  584TYR     OH 6352   7.253   6.518   7.455
  584TYR     HH 6353   7.345   6.538   7.435
  584TYR    CE2 6354   7.058   6.445   7.329
  584TYR    HE2 6355   6.992   6.485   7.405
  584TYR    CD2 6356   7.003   6.392   7.205
  584TYR    HD2 6357   6.898   6.386   7.180
  584TYR      C 6358   7.036   6.061   7.126
  584TYR      O 6359   7.110   6.020   7.213
  585LEU      N 6360   6.904   6.044   7.138
  585LEU      H 6361   6.845   6.067   7.059
  585LEU     CA 6362   6.837   5.980   7.255
  585LEU     HA 6363   6.849   6.043   7.343
  585LEU     CB 6364   6.684   5.982   7.235
  585LEU    HB1 6365   6.653   5.914   7.156
  585LEU    HB2 6366   6.660   6.083   7.202
  585LEU     CG 6367   6.607   5.946   7.367
  585LEU     HG 6368   6.655   5.874   7.433
  585LEU    CD1 6369   6.596   6.081   7.441
  585LEU   HD11 6370   6.694   6.122   7.465
  585LEU   HD12 6371   6.542   6.157   7.384
  585LEU   HD13 6372   6.552   6.067   7.540
  585LEU    CD2 6373   6.463   5.905   7.330
  585LEU   HD21 6374   6.421   5.865   7.423
  585LEU   HD22 6375   6.403   5.990   7.300
  585LEU   HD23 6376   6.457   5.827   7.254
  585LEU      C 6377   6.893   5.839   7.276
  585LEU      O 6378   6.898   5.794   7.392
  586VAL      N 6379   6.929   5.765   7.170
  586VAL      H 6380   6.915   5.800   7.076
  586VAL     CA 6381   6.991   5.635   7.189
  586VAL     HA 6382   6.932   5.580   7.262
  586VAL     CB 6383   6.997   5.547   7.058
  586VAL     HB 6384   7.026   5.607   6.971
  586VAL    CG1 6385   7.089   5.422   7.062
  586VAL   HG11 6386   7.075   5.364   6.972
  586VAL   HG12 6387   7.195   5.445   7.073
  586VAL   HG13 6388   7.065   5.362   7.150
  586VAL    CG2 6389   6.854   5.504   7.040
  586VAL   HG21 6390   6.869   5.445   6.950
  586VAL   HG22 6391   6.823   5.434   7.117
  586VAL   HG23 6392   6.783   5.585   7.020
  586VAL      C 6393   7.132   5.658   7.248
  586VAL      O 6394   7.166   5.589   7.341
  587PHE      N 6395   7.217   5.740   7.185
  587PHE      H 6396   7.187   5.793   7.104
  587PHE     CA 6397   7.358   5.759   7.231
  587PHE     HA 6398   7.419   5.668   7.225
  587PHE     CB 6399   7.426   5.855   7.129
  587PHE    HB1 6400   7.355   5.937   7.113
  587PHE    HB2 6401   7.434   5.790   7.042
  587PHE     CG 6402   7.560   5.907   7.169
  587PHE    CD1 6403   7.560   6.028   7.254
  587PHE    HD1 6404   7.468   6.076   7.282
  587PHE    CE1 6405   7.678   6.086   7.295
  587PHE    HE1 6406   7.678   6.177   7.354
  587PHE     CZ 6407   7.800   6.027   7.253
  587PHE     HZ 6408   7.893   6.070   7.285
  587PHE    CE2 6409   7.804   5.911   7.170
  587PHE    HE2 6410   7.896   5.861   7.144
  587PHE    CD2 6411   7.683   5.849   7.133
  587PHE    HD2 6412   7.683   5.760   7.071
  587PHE      C 6413   7.360   5.812   7.375
  587PHE      O 6414   7.439   5.771   7.460
  588LEU      N 6415   7.264   5.895   7.412
  588LEU      H 6416   7.204   5.924   7.336
  588LEU     CA 6417   7.244   5.954   7.537
  588LEU     HA 6418   7.336   6.003   7.569
  588LEU     CB 6419   7.135   6.057   7.540
  588LEU    HB1 6420   7.038   6.013   7.514
  588LEU    HB2 6421   7.144   6.128   7.458
  588LEU     CG 6422   7.133   6.132   7.676
  588LEU     HG 6423   7.125   6.061   7.759
  588LEU    CD1 6424   7.262   6.220   7.684
  588LEU   HD11 6425   7.281   6.267   7.587
  588LEU   HD12 6426   7.249   6.299   7.759
  588LEU   HD13 6427   7.342   6.150   7.703
  588LEU    CD2 6428   7.013   6.219   7.680
  588LEU   HD21 6429   7.012   6.283   7.769
  588LEU   HD22 6430   7.031   6.283   7.594
  588LEU   HD23 6431   6.919   6.166   7.661
  588LEU      C 6432   7.208   5.838   7.634
  588LEU      O 6433   7.268   5.836   7.747
  589PHE      N 6434   7.110   5.753   7.610
  589PHE      H 6435   7.059   5.764   7.523
  589PHE     CA 6436   7.076   5.646   7.700
  589PHE     HA 6437   7.044   5.680   7.799
  589PHE     CB 6438   6.948   5.573   7.651
  589PHE    HB1 6439   6.946   5.569   7.542
  589PHE    HB2 6440   6.860   5.632   7.673
  589PHE     CG 6441   6.922   5.428   7.707
  589PHE    CD1 6442   6.976   5.313   7.649
  589PHE    HD1 6443   7.023   5.330   7.553
  589PHE    CE1 6444   6.954   5.188   7.702
  589PHE    HE1 6445   6.985   5.104   7.642
  589PHE     CZ 6446   6.902   5.176   7.833
  589PHE     HZ 6447   6.890   5.082   7.884
  589PHE    CE2 6448   6.849   5.288   7.895
  589PHE    HE2 6449   6.805   5.285   7.993
  589PHE    CD2 6450   6.854   5.412   7.835
  589PHE    HD2 6451   6.811   5.500   7.879
  589PHE      C 6452   7.194   5.550   7.726
  589PHE      O 6453   7.217   5.509   7.842
  590GLY      N 6454   7.268   5.514   7.618
  590GLY      H 6455   7.243   5.559   7.531
  590GLY     CA 6456   7.380   5.426   7.609
  590GLY    HA1 6457   7.406   5.406   7.505
  590GLY    HA2 6458   7.352   5.332   7.656
  590GLY      C 6459   7.503   5.467   7.693
  590GLY      O 6460   7.560   5.390   7.774
  591PHE      N 6461   7.552   5.593   7.672
  591PHE      H 6462   7.490   5.655   7.622
  591PHE     CA 6463   7.657   5.654   7.751
  591PHE     HA 6464   7.741   5.587   7.767
  591PHE     CB 6465   7.688   5.792   7.690
  591PHE    HB1 6466   7.634   5.880   7.724
  591PHE    HB2 6467   7.655   5.775   7.588
  591PHE     CG 6468   7.830   5.824   7.684
  591PHE    CD1 6469   7.896   5.788   7.567
  591PHE    HD1 6470   7.842   5.740   7.486
  591PHE    CE1 6471   8.030   5.807   7.549
  591PHE    HE1 6472   8.079   5.784   7.456
  591PHE     CZ 6473   8.099   5.873   7.655
  591PHE     HZ 6474   8.200   5.908   7.635
  591PHE    CE2 6475   8.036   5.911   7.778
  591PHE    HE2 6476   8.091   5.956   7.860
  591PHE    CD2 6477   7.900   5.882   7.795
  591PHE    HD2 6478   7.841   5.913   7.880
  591PHE      C 6479   7.608   5.687   7.894
  591PHE      O 6480   7.686   5.675   7.989
  592SER      N 6481   7.481   5.737   7.910
  592SER      H 6482   7.427   5.764   7.829
  592SER     CA 6483   7.420   5.755   8.045
  592SER     HA 6484   7.490   5.820   8.099
  592SER     CB 6485   7.290   5.838   8.052
  592SER    HB1 6486   7.255   5.852   8.154
  592SER    HB2 6487   7.221   5.775   7.995
  592SER     OG 6488   7.295   5.965   7.994
  592SER     HG 6489   7.285   5.955   7.899
  592SER      C 6490   7.424   5.627   8.129
  592SER      O 6491   7.464   5.624   8.243
  593THR      N 6492   7.384   5.514   8.065
  593THR      H 6493   7.358   5.525   7.968
  593THR     CA 6494   7.398   5.379   8.133
  593THR     HA 6495   7.356   5.402   8.231
  593THR     CB 6496   7.319   5.273   8.059
  593THR     HB 6497   7.351   5.171   8.083
  593THR    CG2 6498   7.173   5.270   8.078
  593THR   HG21 6499   7.162   5.271   8.186
  593THR   HG22 6500   7.120   5.343   8.016
  593THR   HG23 6501   7.135   5.172   8.049
  593THR    OG1 6502   7.342   5.277   7.919
  593THR    HG1 6503   7.294   5.352   7.883
  593THR      C 6504   7.540   5.327   8.155
  593THR      O 6505   7.555   5.279   8.264
  594ALA      N 6506   7.643   5.360   8.070
  594ALA      H 6507   7.628   5.403   7.979
  594ALA     CA 6508   7.782   5.327   8.107
  594ALA     HA 6509   7.798   5.224   8.141
  594ALA     CB 6510   7.863   5.356   7.984
  594ALA    HB1 6511   7.818   5.313   7.894
  594ALA    HB2 6512   7.872   5.464   7.972
  594ALA    HB3 6513   7.967   5.324   7.994
  594ALA      C 6514   7.837   5.413   8.226
  594ALA      O 6515   7.902   5.359   8.313
  595VAL      N 6516   7.804   5.544   8.230
  595VAL      H 6517   7.768   5.593   8.149
  595VAL     CA 6518   7.830   5.630   8.351
  595VAL     HA 6519   7.936   5.618   8.370
  595VAL     CB 6520   7.804   5.778   8.317
  595VAL     HB 6521   7.708   5.796   8.268
  595VAL    CG1 6522   7.822   5.881   8.435
  595VAL   HG11 6523   7.744   5.864   8.510
  595VAL   HG12 6524   7.917   5.875   8.489
  595VAL   HG13 6525   7.804   5.981   8.397
  595VAL    CG2 6526   7.908   5.819   8.207
  595VAL   HG21 6527   7.905   5.924   8.178
  595VAL   HG22 6528   8.009   5.804   8.245
  595VAL   HG23 6529   7.892   5.757   8.118
  595VAL      C 6530   7.760   5.586   8.482
  595VAL      O 6531   7.824   5.563   8.584
  596VAL      N 6532   7.627   5.563   8.481
  596VAL      H 6533   7.576   5.574   8.394
  596VAL     CA 6534   7.546   5.495   8.590
  596VAL     HA 6535   7.551   5.556   8.680
  596VAL     CB 6536   7.397   5.484   8.552
  596VAL     HB 6537   7.397   5.435   8.455
  596VAL    CG1 6538   7.312   5.400   8.648
  596VAL   HG11 6539   7.342   5.434   8.747
  596VAL   HG12 6540   7.207   5.424   8.639
  596VAL   HG13 6541   7.347   5.297   8.645
  596VAL    CG2 6542   7.324   5.615   8.544
  596VAL   HG21 6543   7.328   5.655   8.646
  596VAL   HG22 6544   7.366   5.678   8.467
  596VAL   HG23 6545   7.221   5.596   8.512
  596VAL      C 6546   7.607   5.358   8.630
  596VAL      O 6547   7.602   5.326   8.746
  597THR      N 6548   7.656   5.281   8.533
  597THR      H 6549   7.650   5.320   8.440
  597THR     CA 6550   7.727   5.158   8.568
  597THR     HA 6551   7.670   5.102   8.642
  597THR     CB 6552   7.734   5.072   8.442
  597THR     HB 6553   7.799   5.127   8.374
  597THR    CG2 6554   7.795   4.939   8.482
  597THR   HG21 6555   7.743   4.904   8.571
  597THR   HG22 6556   7.782   4.861   8.407
  597THR   HG23 6557   7.904   4.940   8.485
  597THR    OG1 6558   7.610   5.051   8.389
  597THR    HG1 6559   7.594   5.126   8.331
  597THR      C 6560   7.865   5.173   8.636
  597THR      O 6561   7.915   5.083   8.698
  598LEU      N 6562   7.923   5.292   8.626
  598LEU      H 6563   7.885   5.368   8.572
  598LEU     CA 6564   8.049   5.327   8.690
  598LEU     HA 6565   8.109   5.235   8.693
  598LEU     CB 6566   8.131   5.423   8.594
  598LEU    HB1 6567   8.079   5.519   8.597
  598LEU    HB2 6568   8.124   5.377   8.495
  598LEU     CG 6569   8.287   5.447   8.623
  598LEU     HG 6570   8.304   5.487   8.722
  598LEU    CD1 6571   8.381   5.327   8.613
  598LEU   HD11 6572   8.487   5.349   8.615
  598LEU   HD12 6573   8.350   5.260   8.693
  598LEU   HD13 6574   8.363   5.279   8.517
  598LEU    CD2 6575   8.336   5.547   8.510
  598LEU   HD21 6576   8.444   5.546   8.516
  598LEU   HD22 6577   8.303   5.518   8.410
  598LEU   HD23 6578   8.301   5.650   8.522
  598LEU      C 6579   8.036   5.400   8.829
  598LEU      O 6580   8.107   5.374   8.927
  599ILE      N 6581   7.952   5.504   8.836
  599ILE      H 6582   7.908   5.527   8.749
  599ILE     CA 6583   7.961   5.599   8.946
  599ILE     HA 6584   8.064   5.593   8.979
  599ILE     CB 6585   7.939   5.746   8.897
  599ILE     HB 6586   7.852   5.743   8.831
  599ILE    CG2 6587   7.909   5.839   9.018
  599ILE   HG21 6588   7.977   5.815   9.099
  599ILE   HG22 6589   7.938   5.939   8.987
  599ILE   HG23 6590   7.805   5.846   9.049
  599ILE    CG1 6591   8.067   5.800   8.822
  599ILE   HG11 6592   8.064   5.901   8.782
  599ILE   HG12 6593   8.097   5.735   8.739
  599ILE     CD 6594   8.197   5.798   8.907
  599ILE    HD1 6595   8.226   5.702   8.951
  599ILE    HD2 6596   8.281   5.815   8.840
  599ILE    HD3 6597   8.186   5.883   8.975
  599ILE      C 6598   7.880   5.553   9.066
  599ILE      O 6599   7.770   5.499   9.052
  600GLU      N 6600   7.932   5.571   9.189
  600GLU      H 6601   8.021   5.617   9.201
  600GLU     CA 6602   7.875   5.537   9.323
  600GLU     HA 6603   7.833   5.437   9.315
  600GLU     CB 6604   7.986   5.532   9.429
  600GLU    HB1 6605   8.060   5.459   9.397
  600GLU    HB2 6606   7.929   5.491   9.512
  600GLU     CG 6607   8.044   5.664   9.474
  600GLU    HG1 6608   7.967   5.719   9.529
  600GLU    HG2 6609   8.064   5.735   9.393
  600GLU     CD 6610   8.176   5.636   9.546
  600GLU    OE1 6611   8.273   5.594   9.479
  600GLU    OE2 6612   8.185   5.651   9.668
  600GLU      C 6613   7.760   5.628   9.364
  600GLU      O 6614   7.729   5.725   9.292
  601ASP      N 6615   7.688   5.605   9.468
  601ASP      H 6616   7.718   5.523   9.520
  601ASP     CA 6617   7.564   5.674   9.506
  601ASP     HA 6618   7.481   5.648   9.440
  601ASP     CB 6619   7.526   5.634   9.650
  601ASP    HB1 6620   7.607   5.666   9.715
  601ASP    HB2 6621   7.514   5.525   9.655
  601ASP     CG 6622   7.394   5.685   9.705
  601ASP    OD1 6623   7.304   5.722   9.627
  601ASP    OD2 6624   7.379   5.708   9.825
  601ASP      C 6625   7.580   5.821   9.506
  601ASP      O 6626   7.655   5.885   9.581
  602GLY      N 6627   7.513   5.884   9.411
  602GLY      H 6628   7.459   5.825   9.349
  602GLY     CA 6629   7.505   6.027   9.393
  602GLY    HA1 6630   7.604   6.070   9.399
  602GLY    HA2 6631   7.445   6.070   9.473
  602GLY      C 6632   7.427   6.060   9.264
  602GLY      O 6633   7.344   5.983   9.221
  603LYS      N 6634   7.443   6.180   9.209
  603LYS      H 6635   7.519   6.239   9.238
  603LYS     CA 6636   7.372   6.212   9.080
  603LYS     HA 6637   7.265   6.215   9.098
  603LYS     CB 6638   7.403   6.356   9.043
  603LYS    HB1 6639   7.511   6.372   9.033
  603LYS    HB2 6640   7.363   6.435   9.107
  603LYS     CG 6641   7.342   6.389   8.908
  603LYS    HG1 6642   7.234   6.376   8.913
  603LYS    HG2 6643   7.381   6.332   8.824
  603LYS     CD 6644   7.362   6.533   8.854
  603LYS    HD1 6645   7.334   6.530   8.749
  603LYS    HD2 6646   7.468   6.552   8.869
  603LYS     CE 6647   7.281   6.641   8.928
  603LYS    HE1 6648   7.323   6.647   9.028
  603LYS    HE2 6649   7.181   6.600   8.939
  603LYS     NZ 6650   7.290   6.773   8.866
  603LYS    HZ1 6651   7.229   6.843   8.909
  603LYS    HZ2 6652   7.386   6.804   8.861
  603LYS    HZ3 6653   7.263   6.779   8.769
  603LYS      C 6654   7.396   6.119   8.966
  603LYS      O 6655   7.305   6.071   8.903
  627TYR      N 6656   7.523   6.090   8.935
  627TYR      H 6657   7.597   6.135   8.988
  627TYR     CA 6658   7.566   6.005   8.827
  627TYR     HA 6659   7.507   6.038   8.741
  627TYR     CB 6660   7.716   6.042   8.805
  627TYR    HB1 6661   7.757   5.957   8.751
  627TYR    HB2 6662   7.771   6.052   8.898
  627TYR     CG 6663   7.741   6.176   8.725
  627TYR    CD1 6664   7.683   6.187   8.597
  627TYR    HD1 6665   7.639   6.097   8.557
  627TYR    CE1 6666   7.680   6.311   8.534
  627TYR    HE1 6667   7.640   6.324   8.435
  627TYR     CZ 6668   7.750   6.422   8.588
  627TYR     OH 6669   7.753   6.539   8.522
  627TYR     HH 6670   7.806   6.613   8.552
  627TYR    CE2 6671   7.804   6.414   8.718
  627TYR    HE2 6672   7.846   6.506   8.755
  627TYR    CD2 6673   7.794   6.287   8.786
  627TYR    HD2 6674   7.828   6.277   8.888
  627TYR      C 6675   7.526   5.860   8.850
  627TYR      O 6676   7.557   5.781   8.759
  628ASN      N 6677   7.453   5.821   8.957
  628ASN      H 6678   7.441   5.890   9.030
  628ASN     CA 6679   7.409   5.686   8.983
  628ASN     HA 6680   7.464   5.622   8.914
  628ASN     CB 6681   7.438   5.651   9.128
  628ASN    HB1 6682   7.378   5.714   9.194
  628ASN    HB2 6683   7.543   5.671   9.148
  628ASN     CG 6684   7.410   5.509   9.160
  628ASN    OD1 6685   7.315   5.479   9.227
  628ASN    ND2 6686   7.500   5.421   9.123
  628ASN   HD21 6687   7.586   5.460   9.088
  628ASN   HD22 6688   7.472   5.324   9.125
  628ASN      C 6689   7.261   5.673   8.940
  628ASN      O 6690   7.193   5.569   8.944
  629SER      N 6691   7.202   5.780   8.887
  629SER      H 6692   7.249   5.869   8.896
  629SER     CA 6693   7.067   5.780   8.828
  629SER     HA 6694   7.017   5.683   8.833
  629SER     CB 6695   6.989   5.873   8.922
  629SER    HB1 6696   6.892   5.903   8.883
  629SER    HB2 6697   7.041   5.966   8.946
  629SER     OG 6698   6.957   5.814   9.039
  629SER     HG 6699   6.918   5.728   9.022
  629SER      C 6700   7.061   5.818   8.679
  629SER      O 6701   7.131   5.908   8.634
  630LEU      N 6702   6.978   5.745   8.595
  630LEU      H 6703   6.916   5.672   8.628
  630LEU     CA 6704   6.982   5.755   8.451
  630LEU     HA 6705   7.089   5.748   8.428
  630LEU     CB 6706   6.909   5.638   8.388
  630LEU    HB1 6707   6.812   5.635   8.439
  630LEU    HB2 6708   6.950   5.543   8.421
  630LEU     CG 6709   6.892   5.645   8.235
  630LEU     HG 6710   6.852   5.743   8.207
  630LEU    CD1 6711   7.026   5.616   8.171
  630LEU   HD11 6712   7.017   5.623   8.062
  630LEU   HD12 6713   7.105   5.683   8.202
  630LEU   HD13 6714   7.061   5.515   8.191
  630LEU    CD2 6715   6.785   5.545   8.186
  630LEU   HD21 6716   6.685   5.573   8.219
  630LEU   HD22 6717   6.787   5.557   8.078
  630LEU   HD23 6718   6.805   5.442   8.217
  630LEU      C 6719   6.926   5.887   8.399
  630LEU      O 6720   6.995   5.953   8.324
  631TYR      N 6721   6.812   5.928   8.448
  631TYR      H 6722   6.768   5.876   8.522
  631TYR     CA 6723   6.759   6.056   8.399
  631TYR     HA 6724   6.779   6.069   8.293
  631TYR     CB 6725   6.613   6.076   8.416
  631TYR    HB1 6726   6.596   6.164   8.354
  631TYR    HB2 6727   6.600   6.091   8.524
  631TYR     CG 6728   6.522   5.966   8.368
  631TYR    CD1 6729   6.426   5.926   8.459
  631TYR    HD1 6730   6.410   5.975   8.554
  631TYR    CE1 6731   6.328   5.830   8.414
  631TYR    HE1 6732   6.262   5.794   8.492
  631TYR     CZ 6733   6.337   5.775   8.290
  631TYR     OH 6734   6.246   5.690   8.255
  631TYR     HH 6735   6.185   5.664   8.324
  631TYR    CE2 6736   6.432   5.823   8.201
  631TYR    HE2 6737   6.429   5.790   8.098
  631TYR    CD2 6738   6.527   5.918   8.236
  631TYR    HD2 6739   6.591   5.969   8.167
  631TYR      C 6740   6.838   6.175   8.452
  631TYR      O 6741   6.877   6.260   8.372
  632SER      N 6742   6.877   6.170   8.580
  632SER      H 6743   6.868   6.079   8.624
  632SER     CA 6744   6.992   6.249   8.636
  632SER     HA 6745   6.970   6.351   8.667
  632SER     CB 6746   7.027   6.196   8.776
  632SER    HB1 6747   7.110   6.252   8.821
  632SER    HB2 6748   7.052   6.090   8.778
  632SER     OG 6749   6.914   6.212   8.851
  632SER     HG 6750   6.923   6.293   8.902
  632SER      C 6751   7.111   6.260   8.545
  632SER      O 6752   7.155   6.367   8.509
  633THR      N 6753   7.163   6.147   8.494
  633THR      H 6754   7.120   6.058   8.514
  633THR     CA 6755   7.279   6.148   8.399
  633THR     HA 6756   7.352   6.220   8.434
  633THR     CB 6757   7.353   6.009   8.402
  633THR     HB 6758   7.283   5.933   8.368
  633THR    CG2 6759   7.484   6.016   8.327
  633THR   HG21 6760   7.546   6.103   8.350
  633THR   HG22 6761   7.539   5.924   8.348
  633THR   HG23 6762   7.459   6.022   8.221
  633THR    OG1 6763   7.383   5.981   8.536
  633THR    HG1 6764   7.297   5.969   8.576
  633THR      C 6765   7.240   6.198   8.260
  633THR      O 6766   7.313   6.267   8.195
  634CYS      N 6767   7.116   6.172   8.208
  634CYS      H 6768   7.069   6.092   8.247
  634CYS     CA 6769   7.075   6.215   8.070
  634CYS     HA 6770   7.148   6.182   7.996
  634CYS     CB 6771   6.937   6.145   8.046
  634CYS    HB1 6772   6.894   6.182   7.953
  634CYS    HB2 6773   6.862   6.161   8.123
  634CYS     SG 6774   6.961   5.966   8.024
  634CYS     HG 6775   7.023   5.928   8.136
  634CYS      C 6776   7.063   6.366   8.063
  634CYS      O 6777   7.090   6.428   7.961
  635LEU      N 6778   7.019   6.433   8.177
  635LEU      H 6779   6.995   6.374   8.256
  635LEU     CA 6780   7.003   6.579   8.182
  635LEU     HA 6781   6.950   6.618   8.095
  635LEU     CB 6782   6.909   6.602   8.301
  635LEU    HB1 6783   6.958   6.569   8.392
  635LEU    HB2 6784   6.819   6.541   8.294
  635LEU     CG 6785   6.861   6.745   8.328
  635LEU     HG 6786   6.945   6.810   8.352
  635LEU    CD1 6787   6.780   6.795   8.213
  635LEU   HD11 6788   6.724   6.886   8.236
  635LEU   HD12 6789   6.834   6.804   8.119
  635LEU   HD13 6790   6.705   6.718   8.195
  635LEU    CD2 6791   6.767   6.727   8.452
  635LEU   HD21 6792   6.724   6.824   8.477
  635LEU   HD22 6793   6.685   6.658   8.431
  635LEU   HD23 6794   6.836   6.695   8.529
  635LEU      C 6795   7.143   6.646   8.188
  635LEU      O 6796   7.168   6.751   8.126
  636GLU      N 6797   7.243   6.584   8.244
  636GLU      H 6798   7.220   6.500   8.295
  636GLU     CA 6799   7.386   6.630   8.247
  636GLU     HA 6800   7.393   6.731   8.286
  636GLU     CB 6801   7.480   6.558   8.345
  636GLU    HB1 6802   7.577   6.608   8.342
  636GLU    HB2 6803   7.492   6.453   8.317
  636GLU     CG 6804   7.437   6.576   8.493
  636GLU    HG1 6805   7.491   6.516   8.566
  636GLU    HG2 6806   7.339   6.529   8.506
  636GLU     CD 6807   7.445   6.718   8.537
  636GLU    OE1 6808   7.340   6.767   8.589
  636GLU    OE2 6809   7.553   6.786   8.533
  636GLU      C 6810   7.443   6.618   8.111
  636GLU      O 6811   7.494   6.715   8.054
  637LEU      N 6812   7.430   6.504   8.046
  637LEU      H 6813   7.392   6.419   8.085
  637LEU     CA 6814   7.499   6.478   7.919
  637LEU     HA 6815   7.600   6.518   7.917
  637LEU     CB 6816   7.509   6.327   7.887
  637LEU    HB1 6817   7.513   6.316   7.779
  637LEU    HB2 6818   7.423   6.278   7.932
  637LEU     CG 6819   7.633   6.262   7.960
  637LEU     HG 6820   7.725   6.287   7.906
  637LEU    CD1 6821   7.653   6.294   8.107
  637LEU   HD11 6822   7.749   6.251   8.132
  637LEU   HD12 6823   7.658   6.401   8.123
  637LEU   HD13 6824   7.571   6.245   8.160
  637LEU    CD2 6825   7.603   6.112   7.949
  637LEU   HD21 6826   7.517   6.077   8.007
  637LEU   HD22 6827   7.582   6.064   7.854
  637LEU   HD23 6828   7.693   6.073   7.995
  637LEU      C 6829   7.430   6.550   7.800
  637LEU      O 6830   7.490   6.579   7.700
  638PHE      N 6831   7.306   6.597   7.816
  638PHE      H 6832   7.265   6.567   7.904
  638PHE     CA 6833   7.248   6.700   7.731
  638PHE     HA 6834   7.272   6.680   7.626
  638PHE     CB 6835   7.099   6.707   7.755
  638PHE    HB1 6836   7.078   6.728   7.859
  638PHE    HB2 6837   7.049   6.610   7.752
  638PHE     CG 6838   7.025   6.809   7.670
  638PHE    CD1 6839   6.994   6.937   7.733
  638PHE    HD1 6840   7.011   6.957   7.837
  638PHE    CE1 6841   6.913   7.030   7.659
  638PHE    HE1 6842   6.891   7.123   7.710
  638PHE     CZ 6843   6.867   7.006   7.534
  638PHE     HZ 6844   6.807   7.078   7.479
  638PHE    CE2 6845   6.923   6.895   7.462
  638PHE    HE2 6846   6.888   6.885   7.360
  638PHE    CD2 6847   7.003   6.796   7.533
  638PHE    HD2 6848   7.045   6.713   7.480
  638PHE      C 6849   7.315   6.841   7.752
  638PHE      O 6850   7.360   6.901   7.652
  639LYS      N 6851   7.331   6.894   7.884
  639LYS      H 6852   7.292   6.850   7.966
  639LYS     CA 6853   7.408   7.018   7.914
  639LYS     HA 6854   7.353   7.097   7.863
  639LYS     CB 6855   7.393   7.044   8.066
  639LYS    HB1 6856   7.453   7.132   8.088
  639LYS    HB2 6857   7.436   6.959   8.120
  639LYS     CG 6858   7.251   7.069   8.112
  639LYS    HG1 6859   7.181   6.986   8.102
  639LYS    HG2 6860   7.208   7.153   8.056
  639LYS     CD 6861   7.256   7.124   8.256
  639LYS    HD1 6862   7.160   7.172   8.276
  639LYS    HD2 6863   7.342   7.189   8.274
  639LYS     CE 6864   7.280   7.002   8.345
  639LYS    HE1 6865   7.378   6.962   8.319
  639LYS    HE2 6866   7.206   6.926   8.322
  639LYS     NZ 6867   7.279   7.023   8.488
  639LYS    HZ1 6868   7.188   7.037   8.529
  639LYS    HZ2 6869   7.324   6.950   8.541
  639LYS    HZ3 6870   7.327   7.111   8.499
  639LYS      C 6871   7.554   7.017   7.867
  639LYS      O 6872   7.593   7.113   7.798
  640PHE      N 6873   7.616   6.898   7.886
  640PHE      H 6874   7.556   6.824   7.920
  640PHE     CA 6875   7.741   6.878   7.813
  640PHE     HA 6876   7.810   6.954   7.850
  640PHE     CB 6877   7.808   6.743   7.851
  640PHE    HB1 6878   7.882   6.709   7.778
  640PHE    HB2 6879   7.733   6.666   7.834
  640PHE     CG 6880   7.870   6.744   7.985
  640PHE    CD1 6881   7.978   6.836   8.006
  640PHE    HD1 6882   8.017   6.890   7.921
  640PHE    CE1 6883   8.028   6.861   8.132
  640PHE    HE1 6884   8.111   6.927   8.152
  640PHE     CZ 6885   7.963   6.807   8.247
  640PHE     HZ 6886   7.987   6.835   8.348
  640PHE    CE2 6887   7.861   6.706   8.224
  640PHE    HE2 6888   7.799   6.672   8.306
  640PHE    CD2 6889   7.807   6.679   8.094
  640PHE    HD2 6890   7.734   6.604   8.065
  640PHE      C 6891   7.736   6.890   7.665
  640PHE      O 6892   7.801   6.975   7.606
  641THR      N 6893   7.649   6.810   7.593
  641THR      H 6894   7.599   6.739   7.644
  641THR     CA 6895   7.631   6.832   7.448
  641THR     HA 6896   7.705   6.781   7.385
  641THR     CB 6897   7.509   6.754   7.397
  641THR     HB 6898   7.429   6.809   7.446
  641THR    CG2 6899   7.475   6.763   7.249
  641THR   HG21 6900   7.456   6.864   7.213
  641THR   HG22 6901   7.561   6.714   7.204
  641THR   HG23 6902   7.392   6.695   7.232
  641THR    OG1 6903   7.514   6.611   7.432
  641THR    HG1 6904   7.473   6.608   7.519
  641THR      C 6905   7.615   6.981   7.401
  641THR      O 6906   7.683   7.018   7.307
  642ILE      N 6907   7.522   7.061   7.457
  642ILE      H 6908   7.464   7.018   7.528
  642ILE     CA 6909   7.485   7.194   7.403
  642ILE     HA 6910   7.506   7.189   7.296
  642ILE     CB 6911   7.334   7.221   7.426
  642ILE     HB 6912   7.321   7.317   7.375
  642ILE    CG2 6913   7.255   7.107   7.358
  642ILE   HG21 6914   7.266   7.010   7.408
  642ILE   HG22 6915   7.150   7.131   7.367
  642ILE   HG23 6916   7.272   7.096   7.251
  642ILE    CG1 6917   7.294   7.234   7.576
  642ILE   HG11 6918   7.365   7.293   7.634
  642ILE   HG12 6919   7.288   7.138   7.628
  642ILE     CD 6920   7.166   7.299   7.603
  642ILE    HD1 6921   7.162   7.315   7.711
  642ILE    HD2 6922   7.158   7.397   7.555
  642ILE    HD3 6923   7.090   7.231   7.566
  642ILE      C 6924   7.563   7.320   7.462
  642ILE      O 6925   7.529   7.435   7.444
  643GLY      N 6926   7.673   7.288   7.538
  643GLY      H 6927   7.697   7.190   7.534
  643GLY     CA 6928   7.767   7.378   7.599
  643GLY    HA1 6929   7.779   7.472   7.546
  643GLY    HA2 6930   7.867   7.338   7.612
  643GLY      C 6931   7.733   7.433   7.740
  643GLY      O 6932   7.818   7.500   7.803
  644MET      N 6933   7.611   7.402   7.788
  644MET      H 6934   7.546   7.351   7.731
  644MET     CA 6935   7.572   7.451   7.924
  644MET     HA 6936   7.605   7.554   7.935
  644MET     CB 6937   7.422   7.462   7.955
  644MET    HB1 6938   7.402   7.498   8.056
  644MET    HB2 6939   7.380   7.361   7.951
  644MET     CG 6940   7.356   7.554   7.852
  644MET    HG1 6941   7.369   7.513   7.751
  644MET    HG2 6942   7.414   7.646   7.862
  644MET     SD 6943   7.177   7.583   7.866
  644MET     CE 6944   7.156   7.668   7.704
  644MET    HE1 6945   7.217   7.757   7.716
  644MET    HE2 6946   7.189   7.599   7.626
  644MET    HE3 6947   7.053   7.700   7.693
  644MET      C 6948   7.641   7.377   8.040
  644MET      O 6949   7.615   7.409   8.157
  645GLY      N 6950   7.716   7.271   8.006
  645GLY      H 6951   7.707   7.248   7.908
  645GLY     CA 6952   7.789   7.187   8.098
  645GLY    HA1 6953   7.848   7.121   8.034
  645GLY    HA2 6954   7.724   7.129   8.164
  645GLY      C 6955   7.898   7.253   8.180
  645GLY      O 6956   7.933   7.369   8.159
  646ASP      N 6957   7.949   7.185   8.272
  646ASP      H 6958   7.913   7.092   8.291
  646ASP     CA 6959   8.026   7.246   8.381
  646ASP     HA 6960   8.065   7.347   8.367
  646ASP     CB 6961   7.951   7.253   8.510
  646ASP    HB1 6962   7.871   7.326   8.498
  646ASP    HB2 6963   8.017   7.280   8.592
  646ASP     CG 6964   7.880   7.127   8.554
  646ASP    OD1 6965   7.823   7.119   8.668
  646ASP    OD2 6966   7.887   7.029   8.478
  646ASP      C 6967   8.159   7.176   8.404
  646ASP      O 6968   8.263   7.244   8.415
  647LEU      N 6969   8.164   7.041   8.402
  647LEU      H 6970   8.074   7.001   8.381
  647LEU     CA 6971   8.279   6.951   8.433
  647LEU     HA 6972   8.234   6.853   8.447
  647LEU     CB 6973   8.372   6.938   8.308
  647LEU    HB1 6974   8.474   6.963   8.338
  647LEU    HB2 6975   8.343   7.006   8.228
  647LEU     CG 6976   8.376   6.799   8.248
  647LEU     HG 6977   8.273   6.768   8.230
  647LEU    CD1 6978   8.453   6.783   8.118
  647LEU   HD11 6979   8.449   6.685   8.070
  647LEU   HD12 6980   8.427   6.863   8.050
  647LEU   HD13 6981   8.556   6.799   8.150
  647LEU    CD2 6982   8.435   6.696   8.350
  647LEU   HD21 6983   8.440   6.595   8.310
  647LEU   HD22 6984   8.532   6.732   8.383
  647LEU   HD23 6985   8.376   6.679   8.440
  647LEU      C 6986   8.353   6.977   8.563
  647LEU      O 6987   8.461   6.922   8.585
  648GLU      N 6988   8.302   7.060   8.649
  648GLU      H 6989   8.222   7.111   8.613
  648GLU     CA 6990   8.352   7.111   8.779
  648GLU     HA 6991   8.460   7.110   8.792
  648GLU     CB 6992   8.313   7.258   8.777
  648GLU    HB1 6993   8.208   7.270   8.804
  648GLU    HB2 6994   8.332   7.316   8.686
  648GLU     CG 6995   8.385   7.332   8.890
  648GLU    HG1 6996   8.489   7.357   8.868
  648GLU    HG2 6997   8.373   7.278   8.983
  648GLU     CD 6998   8.322   7.470   8.926
  648GLU    OE1 6999   8.390   7.575   8.913
  648GLU    OE2 7000   8.201   7.481   8.962
  648GLU      C 7001   8.291   7.033   8.898
  648GLU      O 7002   8.204   7.085   8.965
  649PHE      N 7003   8.331   6.909   8.922
  649PHE      H 7004   8.409   6.869   8.871
  649PHE     CA 7005   8.273   6.828   9.025
  649PHE     HA 7006   8.166   6.845   9.040
  649PHE     CB 7007   8.291   6.682   8.974
  649PHE    HB1 7008   8.239   6.616   9.043
  649PHE    HB2 7009   8.397   6.658   8.989
  649PHE     CG 7010   8.252   6.638   8.829
  649PHE    CD1 7011   8.149   6.695   8.760
  649PHE    HD1 7012   8.081   6.767   8.802
  649PHE    CE1 7013   8.127   6.657   8.627
  649PHE    HE1 7014   8.049   6.715   8.580
  649PHE     CZ 7015   8.197   6.549   8.573
  649PHE     HZ 7016   8.194   6.530   8.466
  649PHE    CE2 7017   8.279   6.471   8.656
  649PHE    HE2 7018   8.308   6.371   8.627
  649PHE    CD2 7019   8.313   6.524   8.780
  649PHE    HD2 7020   8.391   6.476   8.838
  649PHE      C 7021   8.332   6.846   9.170
  649PHE      O 7022   8.441   6.796   9.206
  650THR      N 7023   8.249   6.907   9.257
  650THR      H 7024   8.152   6.926   9.237
  650THR     CA 7025   8.296   6.926   9.398
  650THR     HA 7026   8.391   6.980   9.393
  650THR     CB 7027   8.205   7.025   9.476
  650THR     HB 7028   8.218   7.024   9.584
  650THR    CG2 7029   8.227   7.162   9.428
  650THR   HG21 7030   8.158   7.232   9.475
  650THR   HG22 7031   8.332   7.188   9.437
  650THR   HG23 7032   8.208   7.159   9.320
  650THR    OG1 7033   8.074   6.978   9.447
  650THR    HG1 7034   8.017   7.045   9.485
  650THR      C 7035   8.317   6.802   9.482
  650THR      O 7036   8.408   6.795   9.566
  651GLU      N 7037   8.224   6.702   9.470
  651GLU      H 7038   8.152   6.714   9.401
  651GLU     CA 7039   8.231   6.576   9.551
  651GLU     HA 7040   8.258   6.598   9.654
  651GLU     CB 7041   8.093   6.509   9.560
  651GLU    HB1 7042   8.051   6.494   9.460
  651GLU    HB2 7043   8.032   6.581   9.614
  651GLU     CG 7044   8.092   6.374   9.638
  651GLU    HG1 7045   8.146   6.374   9.733
  651GLU    HG2 7046   8.137   6.300   9.572
  651GLU     CD 7047   7.944   6.327   9.661
  651GLU    OE1 7048   7.909   6.306   9.778
  651GLU    OE2 7049   7.865   6.309   9.566
  651GLU      C 7050   8.337   6.485   9.500
  651GLU      O 7051   8.351   6.471   9.378
  652ASN      N 7052   8.403   6.415   9.586
  652ASN      H 7053   8.372   6.413   9.682
  652ASN     CA 7054   8.501   6.312   9.545
  652ASN     HA 7055   8.518   6.331   9.439
  652ASN     CB 7056   8.636   6.323   9.614
  652ASN    HB1 7057   8.695   6.235   9.591
  652ASN    HB2 7058   8.627   6.317   9.723
  652ASN     CG 7059   8.723   6.442   9.570
  652ASN    OD1 7060   8.727   6.483   9.457
  652ASN    ND2 7061   8.805   6.495   9.659
  652ASN   HD21 7062   8.816   6.445   9.746
  652ASN   HD22 7063   8.880   6.554   9.625
  652ASN      C 7064   8.443   6.167   9.550
  652ASN      O 7065   8.367   6.138   9.643
  653TYR      N 7066   8.465   6.072   9.460
  653TYR      H 7067   8.530   6.096   9.386
  653TYR     CA 7068   8.440   5.934   9.463
  653TYR     HA 7069   8.434   5.908   9.569
  653TYR     CB 7070   8.307   5.915   9.396
  653TYR    HB1 7071   8.245   5.913   9.486
  653TYR    HB2 7072   8.309   5.812   9.361
  653TYR     CG 7073   8.246   6.017   9.290
  653TYR    CD1 7074   8.309   6.031   9.163
  653TYR    HD1 7075   8.377   5.951   9.136
  653TYR    CE1 7076   8.284   6.139   9.079
  653TYR    HE1 7077   8.312   6.144   8.974
  653TYR     CZ 7078   8.189   6.236   9.116
  653TYR     OH 7079   8.147   6.336   9.041
  653TYR     HH 7080   8.089   6.397   9.088
  653TYR    CE2 7081   8.138   6.231   9.250
  653TYR    HE2 7082   8.069   6.307   9.283
  653TYR    CD2 7083   8.177   6.128   9.341
  653TYR    HD2 7084   8.142   6.123   9.444
  653TYR      C 7085   8.554   5.849   9.404
  653TYR      O 7086   8.645   5.906   9.336
  654ASP      N 7087   8.546   5.712   9.427
  654ASP      H 7088   8.459   5.676   9.463
  654ASP     CA 7089   8.630   5.626   9.342
  654ASP     HA 7090   8.734   5.659   9.336
  654ASP     CB 7091   8.631   5.481   9.394
  654ASP    HB1 7092   8.680   5.410   9.327
  654ASP    HB2 7093   8.530   5.439   9.391
  654ASP     CG 7094   8.691   5.464   9.534
  654ASP    OD1 7095   8.628   5.494   9.637
  654ASP    OD2 7096   8.810   5.418   9.538
  654ASP      C 7097   8.590   5.631   9.194
  654ASP      O 7098   8.486   5.683   9.166
  655PHE      N 7099   8.682   5.592   9.103
  655PHE      H 7100   8.768   5.552   9.138
  655PHE     CA 7101   8.665   5.608   8.959
  655PHE     HA 7102   8.757   5.581   8.909
  655PHE     CB 7103   8.557   5.513   8.906
  655PHE    HB1 7104   8.561   5.526   8.798
  655PHE    HB2 7105   8.456   5.540   8.934
  655PHE     CG 7106   8.573   5.363   8.924
  655PHE    CD1 7107   8.693   5.298   8.883
  655PHE    HD1 7108   8.775   5.361   8.851
  655PHE    CE1 7109   8.712   5.162   8.899
  655PHE    HE1 7110   8.797   5.107   8.861
  655PHE     CZ 7111   8.607   5.084   8.954
  655PHE     HZ 7112   8.625   4.980   8.977
  655PHE    CE2 7113   8.484   5.144   8.999
  655PHE    HE2 7114   8.404   5.080   9.033
  655PHE    CD2 7115   8.464   5.283   8.985
  655PHE    HD2 7116   8.370   5.329   9.013
  655PHE      C 7117   8.637   5.750   8.910
  655PHE      O 7118   8.592   5.767   8.796
  656LYS      N 7119   8.677   5.854   8.986
  656LYS      H 7120   8.690   5.832   9.084
  656LYS     CA 7121   8.654   5.995   8.940
  656LYS     HA 7122   8.549   6.001   8.910
  656LYS     CB 7123   8.666   6.095   9.057
  656LYS    HB1 7124   8.762   6.096   9.109
  656LYS    HB2 7125   8.581   6.065   9.118
  656LYS     CG 7126   8.643   6.245   9.015
  656LYS    HG1 7127   8.571   6.248   8.934
  656LYS    HG2 7128   8.737   6.278   8.971
  656LYS     CD 7129   8.615   6.335   9.133
  656LYS    HD1 7130   8.695   6.325   9.206
  656LYS    HD2 7131   8.514   6.308   9.165
  656LYS     CE 7132   8.606   6.486   9.101
  656LYS    HE1 7133   8.525   6.503   9.030
  656LYS    HE2 7134   8.700   6.520   9.059
  656LYS     NZ 7135   8.572   6.565   9.224
  656LYS    HZ1 7136   8.570   6.661   9.195
  656LYS    HZ2 7137   8.479   6.540   9.256
  656LYS    HZ3 7138   8.638   6.542   9.297
  656LYS      C 7139   8.729   6.043   8.816
  656LYS      O 7140   8.668   6.087   8.716
  657ALA      N 7141   8.855   6.024   8.818
  657ALA      H 7142   8.899   5.984   8.900
  657ALA     CA 7143   8.952   6.065   8.712
  657ALA     HA 7144   8.949   6.173   8.694
  657ALA     CB 7145   9.097   6.031   8.755
  657ALA    HB1 7146   9.107   5.923   8.767
  657ALA    HB2 7147   9.173   6.060   8.682
  657ALA    HB3 7148   9.124   6.075   8.851
  657ALA      C 7149   8.917   5.992   8.581
  657ALA      O 7150   8.914   6.053   8.482
  658VAL      N 7151   8.884   5.857   8.579
  658VAL      H 7152   8.896   5.806   8.666
  658VAL     CA 7153   8.850   5.788   8.458
  658VAL     HA 7154   8.925   5.819   8.386
  658VAL     CB 7155   8.869   5.638   8.452
  658VAL     HB 7156   8.843   5.618   8.348
  658VAL    CG1 7157   9.013   5.594   8.473
  658VAL   HG11 7158   9.030   5.492   8.436
  658VAL   HG12 7159   9.080   5.659   8.417
  658VAL   HG13 7160   9.042   5.597   8.578
  658VAL    CG2 7161   8.789   5.556   8.548
  658VAL   HG21 7162   8.822   5.453   8.530
  658VAL   HG22 7163   8.801   5.585   8.652
  658VAL   HG23 7164   8.683   5.571   8.530
  658VAL      C 7165   8.714   5.824   8.406
  658VAL      O 7166   8.694   5.822   8.283
  659PHE      N 7167   8.616   5.858   8.496
  659PHE      H 7168   8.638   5.879   8.592
  659PHE     CA 7169   8.491   5.920   8.454
  659PHE     HA 7170   8.435   5.850   8.392
  659PHE     CB 7171   8.401   5.953   8.569
  659PHE    HB1 7172   8.452   6.009   8.647
  659PHE    HB2 7173   8.362   5.871   8.630
  659PHE     CG 7174   8.264   6.024   8.542
  659PHE    CD1 7175   8.191   6.013   8.421
  659PHE    HD1 7176   8.230   5.955   8.339
  659PHE    CE1 7177   8.081   6.085   8.396
  659PHE    HE1 7178   8.028   6.077   8.302
  659PHE     CZ 7179   8.037   6.170   8.494
  659PHE     HZ 7180   7.954   6.236   8.471
  659PHE    CE2 7181   8.097   6.179   8.618
  659PHE    HE2 7182   8.070   6.247   8.697
  659PHE    CD2 7183   8.209   6.102   8.643
  659PHE    HD2 7184   8.263   6.113   8.736
  659PHE      C 7185   8.517   6.044   8.368
  659PHE      O 7186   8.482   6.058   8.255
  660ILE      N 7187   8.591   6.138   8.425
  660ILE      H 7188   8.616   6.127   8.522
  660ILE     CA 7189   8.625   6.265   8.363
  660ILE     HA 7190   8.525   6.303   8.343
  660ILE     CB 7191   8.706   6.361   8.450
  660ILE     HB 7192   8.779   6.291   8.490
  660ILE    CG2 7193   8.781   6.468   8.373
  660ILE   HG21 7194   8.833   6.538   8.439
  660ILE   HG22 7195   8.856   6.426   8.307
  660ILE   HG23 7196   8.716   6.529   8.310
  660ILE    CG1 7197   8.610   6.415   8.557
  660ILE   HG11 7198   8.553   6.334   8.603
  660ILE   HG12 7199   8.537   6.482   8.512
  660ILE     CD 7200   8.671   6.495   8.671
  660ILE    HD1 7201   8.594   6.513   8.746
  660ILE    HD2 7202   8.761   6.445   8.705
  660ILE    HD3 7203   8.709   6.584   8.620
  660ILE      C 7204   8.702   6.234   8.230
  660ILE      O 7205   8.669   6.298   8.133
  661ILE      N 7206   8.792   6.138   8.218
  661ILE      H 7207   8.820   6.093   8.304
  661ILE     CA 7208   8.847   6.092   8.085
  661ILE     HA 7209   8.892   6.171   8.026
  661ILE     CB 7210   8.953   5.984   8.115
  661ILE     HB 7211   8.922   5.915   8.194
  661ILE    CG2 7212   8.982   5.907   7.982
  661ILE   HG21 7213   9.039   5.977   7.921
  661ILE   HG22 7214   9.052   5.825   8.000
  661ILE   HG23 7215   8.888   5.872   7.940
  661ILE    CG1 7216   9.082   6.036   8.175
  661ILE   HG11 7217   9.057   6.106   8.254
  661ILE   HG12 7218   9.136   6.094   8.099
  661ILE     CD 7219   9.185   5.931   8.234
  661ILE    HD1 7220   9.130   5.881   8.314
  661ILE    HD2 7221   9.216   5.861   8.157
  661ILE    HD3 7222   9.267   5.990   8.274
  661ILE      C 7223   8.739   6.050   7.988
  661ILE      O 7224   8.741   6.092   7.869
  662LEU      N 7225   8.648   5.960   8.029
  662LEU      H 7226   8.654   5.922   8.122
  662LEU     CA 7227   8.529   5.926   7.949
  662LEU     HA 7228   8.570   5.892   7.854
  662LEU     CB 7229   8.452   5.810   8.025
  662LEU    HB1 7230   8.430   5.842   8.127
  662LEU    HB2 7231   8.521   5.726   8.033
  662LEU     CG 7232   8.316   5.769   7.966
  662LEU     HG 7233   8.249   5.853   7.948
  662LEU    CD1 7234   8.334   5.705   7.829
  662LEU   HD11 7235   8.240   5.699   7.774
  662LEU   HD12 7236   8.412   5.751   7.769
  662LEU   HD13 7237   8.372   5.604   7.844
  662LEU    CD2 7238   8.251   5.661   8.052
  662LEU   HD21 7239   8.312   5.570   8.044
  662LEU   HD22 7240   8.240   5.690   8.157
  662LEU   HD23 7241   8.153   5.637   8.012
  662LEU      C 7242   8.439   6.045   7.919
  662LEU      O 7243   8.372   6.049   7.815
  663LEU      N 7244   8.439   6.151   8.000
  663LEU      H 7245   8.505   6.150   8.077
  663LEU     CA 7246   8.370   6.277   7.979
  663LEU     HA 7247   8.273   6.258   7.933
  663LEU     CB 7248   8.344   6.333   8.115
  663LEU    HB1 7249   8.432   6.387   8.151
  663LEU    HB2 7250   8.342   6.263   8.199
  663LEU     CG 7251   8.209   6.407   8.123
  663LEU     HG 7252   8.209   6.457   8.220
  663LEU    CD1 7253   8.186   6.527   8.034
  663LEU   HD11 7254   8.134   6.605   8.091
  663LEU   HD12 7255   8.285   6.567   8.013
  663LEU   HD13 7256   8.139   6.498   7.940
  663LEU    CD2 7257   8.093   6.311   8.113
  663LEU   HD21 7258   8.084   6.258   8.018
  663LEU   HD22 7259   8.106   6.234   8.190
  663LEU   HD23 7260   7.998   6.361   8.131
  663LEU      C 7261   8.444   6.374   7.885
  663LEU      O 7262   8.381   6.429   7.794
  664LEU      N 7263   8.574   6.395   7.892
  664LEU      H 7264   8.626   6.357   7.970
  664LEU     CA 7265   8.650   6.452   7.777
  664LEU     HA 7266   8.619   6.556   7.767
  664LEU     CB 7267   8.797   6.433   7.820
  664LEU    HB1 7268   8.862   6.450   7.734
  664LEU    HB2 7269   8.807   6.325   7.833
  664LEU     CG 7270   8.847   6.507   7.952
  664LEU     HG 7271   8.772   6.500   8.031
  664LEU    CD1 7272   8.988   6.456   7.999
  664LEU   HD11 7273   8.986   6.356   8.041
  664LEU   HD12 7274   9.052   6.451   7.910
  664LEU   HD13 7275   9.027   6.510   8.086
  664LEU    CD2 7276   8.844   6.661   7.922
  664LEU   HD21 7277   8.743   6.692   7.896
  664LEU   HD22 7278   8.864   6.715   8.015
  664LEU   HD23 7279   8.911   6.679   7.838
  664LEU      C 7280   8.622   6.378   7.642
  664LEU      O 7281   8.602   6.460   7.550
  665ALA      N 7282   8.629   6.243   7.628
  665ALA      H 7283   8.653   6.184   7.706
  665ALA     CA 7284   8.582   6.182   7.504
  665ALA     HA 7285   8.638   6.212   7.415
  665ALA     CB 7286   8.603   6.032   7.519
  665ALA    HB1 7287   8.708   6.006   7.533
  665ALA    HB2 7288   8.534   6.002   7.598
  665ALA    HB3 7289   8.577   5.977   7.429
  665ALA      C 7290   8.431   6.207   7.478
  665ALA      O 7291   8.398   6.216   7.358
  666TYR      N 7292   8.339   6.227   7.575
  666TYR      H 7293   8.377   6.219   7.669
  666TYR     CA 7294   8.201   6.265   7.554
  666TYR     HA 7295   8.159   6.201   7.476
  666TYR     CB 7296   8.112   6.252   7.681
  666TYR    HB1 7297   8.146   6.327   7.752
  666TYR    HB2 7298   8.130   6.153   7.722
  666TYR     CG 7299   7.968   6.270   7.652
  666TYR    CD1 7300   7.884   6.157   7.616
  666TYR    HD1 7301   7.926   6.060   7.595
  666TYR    CE1 7302   7.745   6.181   7.595
  666TYR    HE1 7303   7.680   6.099   7.567
  666TYR     CZ 7304   7.692   6.315   7.591
  666TYR     OH 7305   7.565   6.342   7.541
  666TYR     HH 7306   7.551   6.437   7.547
  666TYR    CE2 7307   7.774   6.425   7.628
  666TYR    HE2 7308   7.733   6.525   7.625
  666TYR    CD2 7309   7.906   6.399   7.670
  666TYR    HD2 7310   7.971   6.475   7.710
  666TYR      C 7311   8.187   6.412   7.492
  666TYR      O 7312   8.101   6.427   7.404
  667VAL      N 7313   8.255   6.518   7.549
  667VAL      H 7314   8.319   6.505   7.626
  667VAL     CA 7315   8.241   6.655   7.496
  667VAL     HA 7316   8.134   6.673   7.480
  667VAL     CB 7317   8.296   6.765   7.592
  667VAL     HB 7318   8.265   6.865   7.560
  667VAL    CG1 7319   8.228   6.747   7.728
  667VAL   HG11 7320   8.272   6.669   7.790
  667VAL   HG12 7321   8.250   6.831   7.795
  667VAL   HG13 7322   8.120   6.733   7.723
  667VAL    CG2 7323   8.451   6.776   7.596
  667VAL   HG21 7324   8.469   6.850   7.674
  667VAL   HG22 7325   8.484   6.678   7.629
  667VAL   HG23 7326   8.492   6.799   7.497
  667VAL      C 7327   8.307   6.670   7.357
  667VAL      O 7328   8.264   6.745   7.274
  668ILE      N 7329   8.418   6.594   7.332
  668ILE      H 7330   8.462   6.552   7.413
  668ILE     CA 7331   8.485   6.581   7.196
  668ILE     HA 7332   8.500   6.682   7.157
  668ILE     CB 7333   8.621   6.514   7.202
  668ILE     HB 7334   8.590   6.422   7.251
  668ILE    CG2 7335   8.673   6.485   7.061
  668ILE   HG21 7336   8.650   6.565   6.992
  668ILE   HG22 7337   8.780   6.466   7.050
  668ILE   HG23 7338   8.628   6.395   7.020
  668ILE    CG1 7339   8.726   6.597   7.284
  668ILE   HG11 7340   8.674   6.647   7.366
  668ILE   HG12 7341   8.764   6.682   7.228
  668ILE     CD 7342   8.852   6.524   7.335
  668ILE    HD1 7343   8.918   6.602   7.372
  668ILE    HD2 7344   8.820   6.456   7.415
  668ILE    HD3 7345   8.910   6.468   7.262
  668ILE      C 7346   8.382   6.516   7.099
  668ILE      O 7347   8.346   6.584   7.003
  669LEU      N 7348   8.328   6.402   7.127
  669LEU      H 7349   8.368   6.357   7.209
  669LEU     CA 7350   8.216   6.333   7.050
  669LEU     HA 7351   8.256   6.320   6.949
  669LEU     CB 7352   8.168   6.201   7.125
  669LEU    HB1 7353   8.064   6.177   7.103
  669LEU    HB2 7354   8.170   6.224   7.231
  669LEU     CG 7355   8.256   6.079   7.093
  669LEU     HG 7356   8.358   6.090   7.130
  669LEU    CD1 7357   8.212   5.956   7.180
  669LEU   HD11 7358   8.236   5.975   7.285
  669LEU   HD12 7359   8.105   5.932   7.179
  669LEU   HD13 7360   8.269   5.869   7.150
  669LEU    CD2 7361   8.267   6.042   6.946
  669LEU   HD21 7362   8.168   6.013   6.911
  669LEU   HD22 7363   8.314   6.124   6.892
  669LEU   HD23 7364   8.318   5.947   6.930
  669LEU      C 7365   8.091   6.424   7.033
  669LEU      O 7366   8.040   6.441   6.923
  670THR      N 7367   8.043   6.493   7.143
  670THR      H 7368   8.089   6.493   7.233
  670THR     CA 7369   7.923   6.578   7.136
  670THR     HA 7370   7.863   6.535   7.056
  670THR     CB 7371   7.829   6.559   7.254
  670THR     HB 7372   7.742   6.625   7.246
  670THR    CG2 7373   7.769   6.420   7.249
  670THR   HG21 7374   7.733   6.405   7.351
  670THR   HG22 7375   7.680   6.421   7.185
  670THR   HG23 7376   7.834   6.344   7.208
  670THR    OG1 7377   7.890   6.585   7.384
  670THR    HG1 7378   7.960   6.521   7.399
  670THR      C 7379   7.949   6.722   7.097
  670THR      O 7380   7.938   6.750   6.977
  671TYR      N 7381   7.971   6.812   7.194
  671TYR      H 7382   7.972   6.763   7.283
  671TYR     CA 7383   7.982   6.963   7.183
  671TYR     HA 7384   7.882   7.003   7.165
  671TYR     CB 7385   8.017   7.013   7.325
  671TYR    HB1 7386   8.101   6.951   7.355
  671TYR    HB2 7387   7.933   6.993   7.392
  671TYR     CG 7388   8.057   7.152   7.331
  671TYR    CD1 7389   8.198   7.194   7.315
  671TYR    HD1 7390   8.280   7.123   7.311
  671TYR    CE1 7391   8.227   7.333   7.297
  671TYR    HE1 7392   8.332   7.357   7.287
  671TYR     CZ 7393   8.127   7.436   7.302
  671TYR     OH 7394   8.151   7.564   7.297
  671TYR     HH 7395   8.072   7.619   7.305
  671TYR    CE2 7396   7.994   7.389   7.311
  671TYR    HE2 7397   7.912   7.460   7.311
  671TYR    CD2 7398   7.960   7.254   7.334
  671TYR    HD2 7399   7.858   7.223   7.350
  671TYR      C 7400   8.072   7.018   7.070
  671TYR      O 7401   8.049   7.128   7.026
  672ILE      N 7402   8.179   6.943   7.038
  672ILE      H 7403   8.197   6.866   7.099
  672ILE     CA 7404   8.251   6.960   6.915
  672ILE     HA 7405   8.251   7.067   6.895
  672ILE     CB 7406   8.404   6.922   6.945
  672ILE     HB 7407   8.416   6.816   6.966
  672ILE    CG2 7408   8.485   6.939   6.813
  672ILE   HG21 7409   8.581   6.890   6.828
  672ILE   HG22 7410   8.438   6.881   6.734
  672ILE   HG23 7411   8.493   7.043   6.782
  672ILE    CG1 7412   8.465   7.000   7.066
  672ILE   HG11 7413   8.410   6.965   7.153
  672ILE   HG12 7414   8.443   7.106   7.062
  672ILE     CD 7415   8.617   6.984   7.095
  672ILE    HD1 7416   8.644   7.046   7.180
  672ILE    HD2 7417   8.636   6.881   7.124
  672ILE    HD3 7418   8.680   7.008   7.010
  672ILE      C 7419   8.177   6.883   6.799
  672ILE      O 7420   8.093   6.939   6.730
  673LEU      N 7421   8.206   6.748   6.785
  673LEU      H 7422   8.263   6.706   6.857
  673LEU     CA 7423   8.164   6.663   6.673
  673LEU     HA 7424   8.192   6.717   6.583
  673LEU     CB 7425   8.244   6.532   6.678
  673LEU    HB1 7426   8.217   6.462   6.599
  673LEU    HB2 7427   8.229   6.475   6.769
  673LEU     CG 7428   8.398   6.546   6.676
  673LEU     HG 7429   8.438   6.624   6.741
  673LEU    CD1 7430   8.471   6.425   6.725
  673LEU   HD11 7431   8.469   6.426   6.834
  673LEU   HD12 7432   8.421   6.332   6.698
  673LEU   HD13 7433   8.574   6.411   6.692
  673LEU    CD2 7434   8.439   6.587   6.532
  673LEU   HD21 7435   8.384   6.671   6.488
  673LEU   HD22 7436   8.543   6.618   6.535
  673LEU   HD23 7437   8.436   6.490   6.483
  673LEU      C 7438   8.009   6.651   6.647
  673LEU      O 7439   7.965   6.723   6.564
  674LEU      N 7440   7.934   6.564   6.713
  674LEU      H 7441   7.977   6.536   6.800
  674LEU     CA 7442   7.790   6.550   6.680
  674LEU     HA 7443   7.774   6.487   6.592
  674LEU     CB 7444   7.727   6.465   6.795
  674LEU    HB1 7445   7.620   6.467   6.777
  674LEU    HB2 7446   7.743   6.522   6.886
  674LEU     CG 7447   7.764   6.311   6.802
  674LEU     HG 7448   7.866   6.303   6.764
  674LEU    CD1 7449   7.750   6.252   6.947
  674LEU   HD11 7450   7.837   6.272   7.010
  674LEU   HD12 7451   7.657   6.280   6.995
  674LEU   HD13 7452   7.742   6.144   6.931
  674LEU    CD2 7453   7.679   6.241   6.697
  674LEU   HD21 7454   7.703   6.271   6.595
  674LEU   HD22 7455   7.711   6.138   6.713
  674LEU   HD23 7456   7.575   6.256   6.725
  674LEU      C 7457   7.701   6.677   6.679
  674LEU      O 7458   7.621   6.700   6.590
  675LEU      N 7459   7.740   6.769   6.760
  675LEU      H 7460   7.818   6.748   6.820
  675LEU     CA 7461   7.671   6.901   6.758
  675LEU     HA 7462   7.566   6.874   6.750
  675LEU     CB 7463   7.695   6.981   6.886
  675LEU    HB1 7464   7.799   7.012   6.886
  675LEU    HB2 7465   7.689   6.909   6.968
  675LEU     CG 7466   7.592   7.094   6.920
  675LEU     HG 7467   7.569   7.145   6.826
  675LEU    CD1 7468   7.457   7.037   6.971
  675LEU   HD11 7469   7.433   6.947   6.914
  675LEU   HD12 7470   7.475   7.020   7.077
  675LEU   HD13 7471   7.384   7.116   6.957
  675LEU    CD2 7472   7.648   7.183   7.030
  675LEU   HD21 7473   7.571   7.233   7.090
  675LEU   HD22 7474   7.703   7.117   7.097
  675LEU   HD23 7475   7.709   7.259   6.982
  675LEU      C 7476   7.699   6.982   6.627
  675LEU      O 7477   7.605   7.034   6.567
  676ASN      N 7478   7.826   7.004   6.589
  676ASN      H 7479   7.897   6.961   6.646
  676ASN     CA 7480   7.865   7.070   6.462
  676ASN     HA 7481   7.790   7.149   6.454
  676ASN     CB 7482   8.001   7.144   6.468
  676ASN    HB1 7483   8.033   7.176   6.369
  676ASN    HB2 7484   8.081   7.076   6.500
  676ASN     CG 7485   8.002   7.261   6.563
  676ASN    OD1 7486   7.960   7.367   6.526
  676ASN    ND2 7487   8.028   7.239   6.694
  676ASN   HD21 7488   8.063   7.149   6.725
  676ASN   HD22 7489   8.010   7.312   6.762
  676ASN      C 7490   7.841   6.983   6.335
  676ASN      O 7491   7.823   7.042   6.229
  677MET      N 7492   7.798   6.862   6.342
  677MET      H 7493   7.809   6.823   6.435
  677MET     CA 7494   7.718   6.793   6.247
  677MET     HA 7495   7.766   6.793   6.149
  677MET     CB 7496   7.710   6.644   6.275
  677MET    HB1 7497   7.626   6.629   6.343
  677MET    HB2 7498   7.801   6.598   6.313
  677MET     CG 7499   7.667   6.567   6.154
  677MET    HG1 7500   7.749   6.540   6.087
  677MET    HG2 7501   7.589   6.625   6.106
  677MET     SD 7502   7.597   6.401   6.183
  677MET     CE 7503   7.435   6.467   6.248
  677MET    HE1 7504   7.360   6.392   6.270
  677MET    HE2 7505   7.455   6.519   6.342
  677MET    HE3 7506   7.396   6.541   6.178
  677MET      C 7507   7.582   6.857   6.237
  677MET      O 7508   7.547   6.926   6.138
  678LEU      N 7509   7.510   6.857   6.352
  678LEU      H 7510   7.548   6.801   6.427
  678LEU     CA 7511   7.373   6.913   6.364
  678LEU     HA 7512   7.315   6.853   6.294
  678LEU     CB 7513   7.316   6.877   6.504
  678LEU    HB1 7514   7.378   6.919   6.583
  678LEU    HB2 7515   7.322   6.769   6.514
  678LEU     CG 7516   7.170   6.926   6.525
  678LEU     HG 7517   7.153   7.031   6.500
  678LEU    CD1 7518   7.078   6.837   6.450
  678LEU   HD11 7519   6.973   6.842   6.479
  678LEU   HD12 7520   7.089   6.850   6.342
  678LEU   HD13 7521   7.107   6.733   6.467
  678LEU    CD2 7522   7.151   6.932   6.677
  678LEU   HD21 7523   7.047   6.956   6.699
  678LEU   HD22 7524   7.160   6.837   6.729
  678LEU   HD23 7525   7.225   7.002   6.717
  678LEU      C 7526   7.356   7.059   6.321
  678LEU      O 7527   7.270   7.088   6.240
  679ILE      N 7528   7.438   7.145   6.375
  679ILE      H 7529   7.496   7.113   6.452
  679ILE     CA 7530   7.446   7.290   6.340
  679ILE     HA 7531   7.346   7.327   6.363
  679ILE     CB 7532   7.535   7.376   6.438
  679ILE     HB 7533   7.632   7.326   6.438
  679ILE    CG2 7534   7.555   7.526   6.398
  679ILE   HG21 7535   7.620   7.579   6.468
  679ILE   HG22 7536   7.597   7.522   6.297
  679ILE   HG23 7537   7.457   7.573   6.386
  679ILE    CG1 7538   7.493   7.373   6.583
  679ILE   HG11 7539   7.466   7.275   6.622
  679ILE   HG12 7540   7.402   7.429   6.602
  679ILE     CD 7541   7.603   7.417   6.677
  679ILE    HD1 7542   7.617   7.525   6.666
  679ILE    HD2 7543   7.575   7.397   6.780
  679ILE    HD3 7544   7.702   7.373   6.659
  679ILE      C 7545   7.474   7.307   6.190
  679ILE      O 7546   7.416   7.401   6.128
  680ALA      N 7547   7.563   7.227   6.124
  680ALA      H 7548   7.603   7.145   6.168
  680ALA     CA 7549   7.599   7.246   5.991
  680ALA     HA 7550   7.604   7.354   5.974
  680ALA     CB 7551   7.736   7.188   5.955
  680ALA    HB1 7552   7.818   7.240   6.005
  680ALA    HB2 7553   7.724   7.085   5.987
  680ALA    HB3 7554   7.751   7.185   5.847
  680ALA      C 7555   7.488   7.208   5.890
  680ALA      O 7556   7.470   7.269   5.786
  681LEU      N 7557   7.402   7.117   5.931
  681LEU      H 7558   7.424   7.072   6.019
  681LEU     CA 7559   7.278   7.083   5.856
  681LEU     HA 7560   7.303   7.094   5.750
  681LEU     CB 7561   7.233   6.945   5.907
  681LEU    HB1 7562   7.130   6.923   5.880
  681LEU    HB2 7563   7.235   6.949   6.016
  681LEU     CG 7564   7.325   6.826   5.876
  681LEU     HG 7565   7.428   6.857   5.892
  681LEU    CD1 7566   7.299   6.697   5.954
  681LEU   HD11 7567   7.279   6.718   6.060
  681LEU   HD12 7568   7.206   6.656   5.915
  681LEU   HD13 7569   7.375   6.621   5.941
  681LEU    CD2 7570   7.323   6.787   5.729
  681LEU   HD21 7571   7.228   6.815   5.682
  681LEU   HD22 7572   7.409   6.829   5.677
  681LEU   HD23 7573   7.331   6.679   5.723
  681LEU      C 7574   7.168   7.194   5.858
  681LEU      O 7575   7.100   7.207   5.759
  682MET      N 7576   7.167   7.279   5.958
  682MET      H 7577   7.246   7.266   6.021
  682MET     CA 7578   7.088   7.403   5.977
  682MET     HA 7579   6.982   7.379   5.972
  682MET     CB 7580   7.103   7.464   6.117
  682MET    HB1 7581   7.032   7.546   6.128
  682MET    HB2 7582   7.197   7.516   6.134
  682MET     CG 7583   7.074   7.369   6.237
  682MET    HG1 7584   7.160   7.302   6.236
  682MET    HG2 7585   6.993   7.298   6.219
  682MET     SD 7586   7.075   7.446   6.397
  682MET     CE 7587   7.076   7.292   6.499
  682MET    HE1 7588   7.144   7.216   6.461
  682MET    HE2 7589   7.091   7.310   6.606
  682MET    HE3 7590   6.976   7.248   6.495
  682MET      C 7591   7.135   7.505   5.874
  682MET      O 7592   7.056   7.560   5.793
  683GLY      N 7593   7.270   7.517   5.861
  683GLY      H 7594   7.326   7.479   5.935
  683GLY     CA 7595   7.340   7.597   5.753
  683GLY    HA1 7596   7.448   7.582   5.760
  683GLY    HA2 7597   7.333   7.704   5.774
  683GLY      C 7598   7.298   7.551   5.610
  683GLY      O 7599   7.291   7.635   5.524
  684GLU      N 7600   7.265   7.425   5.586
  684GLU      H 7601   7.257   7.363   5.664
  684GLU     CA 7602   7.211   7.381   5.454
  684GLU     HA 7603   7.254   7.438   5.371
  684GLU     CB 7604   7.230   7.229   5.430
  684GLU    HB1 7605   7.201   7.207   5.327
  684GLU    HB2 7606   7.154   7.177   5.489
  684GLU     CG 7607   7.368   7.174   5.453
  684GLU    HG1 7608   7.364   7.065   5.447
  684GLU    HG2 7609   7.406   7.203   5.551
  684GLU     CD 7610   7.466   7.229   5.341
  684GLU    OE1 7611   7.457   7.187   5.229
  684GLU    OE2 7612   7.536   7.331   5.357
  684GLU      C 7613   7.057   7.421   5.442
  684GLU      O 7614   7.017   7.468   5.332
  685THR      N 7615   6.985   7.424   5.554
  685THR      H 7616   7.025   7.369   5.628
  685THR     CA 7617   6.844   7.466   5.556
  685THR     HA 7618   6.803   7.434   5.460
  685THR     CB 7619   6.762   7.394   5.661
  685THR     HB 7620   6.813   7.400   5.757
  685THR    CG2 7621   6.622   7.454   5.683
  685THR   HG21 7622   6.568   7.445   5.589
  685THR   HG22 7623   6.561   7.399   5.755
  685THR   HG23 7624   6.623   7.558   5.716
  685THR    OG1 7625   6.746   7.262   5.623
  685THR    HG1 7626   6.822   7.204   5.635
  685THR      C 7627   6.834   7.620   5.549
  685THR      O 7628   6.727   7.666   5.518
  686VAL      N 7629   6.942   7.700   5.576
  686VAL      H 7630   7.017   7.660   5.630
  686VAL     CA 7631   6.953   7.848   5.555
  686VAL     HA 7632   6.849   7.879   5.562
  686VAL     CB 7633   7.023   7.911   5.675
  686VAL     HB 7634   7.111   7.851   5.699
  686VAL    CG1 7635   7.070   8.060   5.670
  686VAL   HG11 7636   7.099   8.109   5.763
  686VAL   HG12 7637   7.163   8.063   5.613
  686VAL   HG13 7638   6.991   8.110   5.613
  686VAL    CG2 7639   6.928   7.910   5.799
  686VAL   HG21 7640   6.971   7.966   5.882
  686VAL   HG22 7641   6.844   7.976   5.776
  686VAL   HG23 7642   6.905   7.812   5.841
  686VAL      C 7643   7.015   7.888   5.421
  686VAL      O 7644   7.005   8.010   5.387
  687ASN      N 7645   7.062   7.784   5.346
  687ASN      H 7646   7.065   7.692   5.387
  687ASN     CA 7647   7.133   7.814   5.219
  687ASN     HA 7648   7.211   7.886   5.246
  687ASN     CB 7649   7.198   7.682   5.176
  687ASN    HB1 7650   7.119   7.609   5.156
  687ASN    HB2 7651   7.256   7.632   5.254
  687ASN     CG 7652   7.285   7.703   5.054
  687ASN    OD1 7653   7.242   7.691   4.941
  687ASN    ND2 7654   7.398   7.751   5.071
  687ASN   HD21 7655   7.441   7.766   5.161
  687ASN   HD22 7656   7.450   7.790   4.994
  687ASN      C 7657   7.036   7.872   5.120
  687ASN      O 7658   7.083   7.975   5.064
  688LYS      N 7659   6.915   7.818   5.111
  688LYS      H 7660   6.897   7.743   5.177
  688LYS     CA 7661   6.816   7.859   5.007
  688LYS     HA 7662   6.867   7.931   4.942
  688LYS     CB 7663   6.776   7.737   4.926
  688LYS    HB1 7664   6.726   7.776   4.837
  688LYS    HB2 7665   6.698   7.694   4.989
  688LYS     CG 7666   6.888   7.640   4.884
  688LYS    HG1 7667   6.917   7.588   4.975
  688LYS    HG2 7668   6.967   7.698   4.837
  688LYS     CD 7669   6.842   7.544   4.765
  688LYS    HD1 7670   6.845   7.609   4.678
  688LYS    HD2 7671   6.743   7.502   4.780
  688LYS     CE 7672   6.940   7.432   4.749
  688LYS    HE1 7673   7.034   7.483   4.730
  688LYS    HE2 7674   6.908   7.386   4.655
  688LYS     NZ 7675   6.934   7.334   4.862
  688LYS    HZ1 7676   6.957   7.384   4.947
  688LYS    HZ2 7677   6.835   7.314   4.869
  688LYS    HZ3 7678   6.982   7.247   4.847
  688LYS      C 7679   6.694   7.923   5.061
  688LYS      O 7680   6.594   7.934   4.992
  689ILE      N 7681   6.707   7.978   5.182
  689ILE      H 7682   6.802   7.983   5.215
  689ILE     CA 7683   6.598   8.032   5.258
  689ILE     HA 7684   6.522   7.954   5.248
  689ILE     CB 7685   6.623   8.054   5.409
  689ILE     HB 7686   6.679   7.967   5.444
  689ILE    CG2 7687   6.713   8.178   5.436
  689ILE   HG21 7688   6.785   8.184   5.354
  689ILE   HG22 7689   6.659   8.271   5.452
  689ILE   HG23 7690   6.768   8.165   5.529
  689ILE    CG1 7691   6.494   8.056   5.487
  689ILE   HG11 7692   6.449   8.149   5.452
  689ILE   HG12 7693   6.524   8.075   5.590
  689ILE     CD 7694   6.409   7.930   5.481
  689ILE    HD1 7695   6.344   7.920   5.568
  689ILE    HD2 7696   6.359   7.924   5.384
  689ILE    HD3 7697   6.482   7.849   5.490
  689ILE      C 7698   6.532   8.154   5.189
  689ILE      O 7699   6.407   8.167   5.201
  690ALA      N 7700   6.608   8.232   5.113
  690ALA      H 7701   6.705   8.208   5.102
  690ALA     CA 7702   6.539   8.330   5.028
  690ALA     HA 7703   6.483   8.392   5.098
  690ALA     CB 7704   6.643   8.410   4.959
  690ALA    HB1 7705   6.613   8.482   4.883
  690ALA    HB2 7706   6.677   8.481   5.035
  690ALA    HB3 7707   6.727   8.349   4.927
  690ALA      C 7708   6.441   8.264   4.932
  690ALA      O 7709   6.329   8.316   4.917
  691GLN      N 7710   6.485   8.162   4.859
  691GLN      H 7711   6.580   8.129   4.865
  691GLN     CA 7712   6.388   8.091   4.779
  691GLN     HA 7713   6.335   8.164   4.718
  691GLN     CB 7714   6.465   8.001   4.684
  691GLN    HB1 7715   6.517   7.926   4.743
  691GLN    HB2 7716   6.533   8.067   4.632
  691GLN     CG 7717   6.378   7.920   4.579
  691GLN    HG1 7718   6.321   7.988   4.516
  691GLN    HG2 7719   6.318   7.852   4.640
  691GLN     CD 7720   6.465   7.837   4.484
  691GLN    OE1 7721   6.480   7.714   4.496
  691GLN    NE2 7722   6.543   7.899   4.394
  691GLN   HE21 7723   6.547   8.000   4.394
  691GLN   HE22 7724   6.594   7.841   4.329
  691GLN      C 7725   6.278   8.017   4.853
  691GLN      O 7726   6.158   8.041   4.826
  692GLU      N 7727   6.310   7.927   4.945
  692GLU      H 7728   6.406   7.915   4.972
  692GLU     CA 7729   6.204   7.861   5.021
  692GLU     HA 7730   6.144   7.805   4.949
  692GLU     CB 7731   6.265   7.760   5.121
  692GLU    HB1 7732   6.188   7.705   5.173
  692GLU    HB2 7733   6.324   7.820   5.191
  692GLU     CG 7734   6.357   7.653   5.057
  692GLU    HG1 7735   6.461   7.685   5.043
  692GLU    HG2 7736   6.320   7.637   4.956
  692GLU     CD 7737   6.356   7.525   5.137
  692GLU    OE1 7738   6.444   7.506   5.226
  692GLU    OE2 7739   6.272   7.438   5.115
  692GLU      C 7740   6.101   7.949   5.107
  692GLU      O 7741   5.982   7.922   5.109
  693SER      N 7742   6.144   8.053   5.178
  693SER      H 7743   6.243   8.076   5.179
  693SER     CA 7744   6.057   8.139   5.262
  693SER     HA 7745   5.990   8.084   5.329
  693SER     CB 7746   6.141   8.240   5.342
  693SER    HB1 7747   6.222   8.189   5.394
  693SER    HB2 7748   6.080   8.278   5.423
  693SER     OG 7749   6.207   8.341   5.265
  693SER     HG 7750   6.283   8.297   5.226
  693SER      C 7751   5.959   8.215   5.181
  693SER      O 7752   5.843   8.224   5.219
  694LYS      N 7753   5.997   8.268   5.059
  694LYS      H 7754   6.088   8.234   5.029
  694LYS     CA 7755   5.910   8.322   4.963
  694LYS     HA 7756   5.838   8.391   5.008
  694LYS     CB 7757   5.992   8.393   4.866
  694LYS    HB1 7758   5.933   8.408   4.775
  694LYS    HB2 7759   6.076   8.335   4.829
  694LYS     CG 7760   6.042   8.531   4.906
  694LYS    HG1 7761   6.121   8.525   4.980
  694LYS    HG2 7762   5.955   8.586   4.942
  694LYS     CD 7763   6.102   8.608   4.792
  694LYS    HD1 7764   6.107   8.712   4.823
  694LYS    HD2 7765   6.036   8.605   4.705
  694LYS     CE 7766   6.248   8.568   4.756
  694LYS    HE1 7767   6.241   8.462   4.733
  694LYS    HE2 7768   6.313   8.580   4.843
  694LYS     NZ 7769   6.295   8.654   4.643
  694LYS    HZ1 7770   6.371   8.600   4.602
  694LYS    HZ2 7771   6.228   8.662   4.568
  694LYS    HZ3 7772   6.330   8.745   4.671
  694LYS      C 7773   5.819   8.219   4.898
  694LYS      O 7774   5.703   8.257   4.872
  695ASN      N 7775   5.868   8.102   4.848
  695ASN      H 7776   5.966   8.081   4.842
  695ASN     CA 7777   5.779   8.001   4.788
  695ASN     HA 7778   5.731   8.041   4.699
  695ASN     CB 7779   5.873   7.888   4.740
  695ASN    HB1 7780   5.817   7.798   4.716
  695ASN    HB2 7781   5.949   7.867   4.815
  695ASN     CG 7782   5.944   7.915   4.609
  695ASN    OD1 7783   5.897   7.992   4.533
  695ASN    ND2 7784   6.038   7.834   4.565
  695ASN   HD21 7785   6.083   7.763   4.622
  695ASN   HD22 7786   6.076   7.855   4.474
  695ASN      C 7787   5.673   7.955   4.892
  695ASN      O 7788   5.555   7.934   4.854
  696ILE      N 7789   5.713   7.932   5.018
  696ILE      H 7790   5.812   7.945   5.037
  696ILE     CA 7791   5.625   7.894   5.132
  696ILE     HA 7792   5.561   7.819   5.085
  696ILE     CB 7793   5.707   7.832   5.248
  696ILE     HB 7794   5.796   7.894   5.263
  696ILE    CG2 7795   5.628   7.839   5.378
  696ILE   HG21 7796   5.617   7.944   5.408
  696ILE   HG22 7797   5.533   7.789   5.364
  696ILE   HG23 7798   5.688   7.790   5.455
  696ILE    CG1 7799   5.745   7.686   5.208
  696ILE   HG11 7800   5.801   7.676   5.114
  696ILE   HG12 7801   5.649   7.636   5.200
  696ILE     CD 7802   5.842   7.606   5.306
  696ILE    HD1 7803   5.936   7.661   5.311
  696ILE    HD2 7804   5.795   7.581   5.401
  696ILE    HD3 7805   5.862   7.519   5.244
  696ILE      C 7806   5.520   8.003   5.176
  696ILE      O 7807   5.404   7.964   5.188
  697TRP      N 7808   5.558   8.129   5.188
  697TRP      H 7809   5.656   8.153   5.187
  697TRP     CA 7810   5.463   8.240   5.197
  697TRP     HA 7811   5.412   8.222   5.292
  697TRP     CB 7812   5.541   8.371   5.209
  697TRP    HB1 7813   5.621   8.344   5.140
  697TRP    HB2 7814   5.591   8.365   5.306
  697TRP     CG 7815   5.470   8.495   5.179
  697TRP    CD1 7816   5.371   8.547   5.254
  697TRP    HD1 7817   5.336   8.512   5.350
  697TRP    NE1 7818   5.335   8.669   5.202
  697TRP    HE1 7819   5.278   8.733   5.254
  697TRP    CE2 7820   5.397   8.696   5.080
  697TRP    CZ2 7821   5.377   8.790   4.978
  697TRP    HZ2 7822   5.298   8.861   4.993
  697TRP    CH2 7823   5.445   8.785   4.859
  697TRP    HH2 7824   5.408   8.847   4.778
  697TRP    CZ3 7825   5.535   8.673   4.840
  697TRP    HZ3 7826   5.581   8.657   4.744
  697TRP    CE3 7827   5.566   8.588   4.945
  697TRP    HE3 7828   5.634   8.507   4.921
  697TRP    CD2 7829   5.485   8.587   5.062
  697TRP      C 7830   5.361   8.244   5.083
  697TRP      O 7831   5.245   8.231   5.106
  698LYS      N 7832   5.402   8.247   4.952
  698LYS      H 7833   5.501   8.260   4.933
  698LYS     CA 7834   5.314   8.220   4.832
  698LYS     HA 7835   5.248   8.305   4.815
  698LYS     CB 7836   5.401   8.211   4.704
  698LYS    HB1 7837   5.337   8.175   4.623
  698LYS    HB2 7838   5.488   8.147   4.716
  698LYS     CG 7839   5.451   8.352   4.676
  698LYS    HG1 7840   5.515   8.392   4.755
  698LYS    HG2 7841   5.367   8.418   4.658
  698LYS     CD 7842   5.542   8.354   4.550
  698LYS    HD1 7843   5.549   8.454   4.506
  698LYS    HD2 7844   5.499   8.288   4.475
  698LYS     CE 7845   5.684   8.313   4.574
  698LYS    HE1 7846   5.680   8.208   4.605
  698LYS    HE2 7847   5.719   8.362   4.665
  698LYS     NZ 7848   5.779   8.342   4.461
  698LYS    HZ1 7849   5.773   8.442   4.448
  698LYS    HZ2 7850   5.873   8.311   4.483
  698LYS    HZ3 7851   5.750   8.313   4.369
  698LYS      C 7852   5.220   8.099   4.835
  698LYS      O 7853   5.105   8.110   4.796
  699LEU      N 7854   5.272   7.984   4.877
  699LEU      H 7855   5.372   7.985   4.892
  699LEU     CA 7856   5.197   7.863   4.904
  699LEU     HA 7857   5.136   7.849   4.814
  699LEU     CB 7858   5.296   7.741   4.907
  699LEU    HB1 7859   5.377   7.760   4.978
  699LEU    HB2 7860   5.345   7.727   4.811
  699LEU     CG 7861   5.250   7.604   4.957
  699LEU     HG 7862   5.208   7.620   5.056
  699LEU    CD1 7863   5.146   7.556   4.847
  699LEU   HD11 7864   5.064   7.629   4.849
  699LEU   HD12 7865   5.194   7.561   4.750
  699LEU   HD13 7866   5.102   7.460   4.875
  699LEU    CD2 7867   5.364   7.506   4.965
  699LEU   HD21 7868   5.438   7.545   5.035
  699LEU   HD22 7869   5.331   7.411   5.007
  699LEU   HD23 7870   5.403   7.488   4.865
  699LEU      C 7871   5.087   7.873   5.011
  699LEU      O 7872   4.976   7.835   4.980
  700GLN      N 7873   5.120   7.921   5.134
  700GLN      H 7874   5.215   7.948   5.157
  700GLN     CA 7875   5.033   7.944   5.241
  700GLN     HA 7876   4.976   7.854   5.262
  700GLN     CB 7877   5.111   7.975   5.373
  700GLN    HB1 7878   5.164   8.070   5.370
  700GLN    HB2 7879   5.185   7.897   5.385
  700GLN     CG 7880   5.015   7.960   5.494
  700GLN    HG1 7881   4.986   7.856   5.511
  700GLN    HG2 7882   4.924   8.018   5.479
  700GLN     CD 7883   5.083   8.010   5.621
  700GLN    OE1 7884   5.205   8.000   5.629
  700GLN    NE2 7885   5.011   8.051   5.720
  700GLN   HE21 7886   4.911   8.062   5.713
  700GLN   HE22 7887   5.059   8.090   5.800
  700GLN      C 7888   4.934   8.062   5.199
  700GLN      O 7889   4.822   8.075   5.242
  701ARG      N 7890   4.979   8.164   5.119
  701ARG      H 7891   5.075   8.160   5.090
  701ARG     CA 7892   4.894   8.263   5.066
  701ARG     HA 7893   4.836   8.311   5.146
  701ARG     CB 7894   4.984   8.368   4.998
  701ARG    HB1 7895   5.050   8.324   4.923
  701ARG    HB2 7896   5.048   8.417   5.072
  701ARG     CG 7897   4.911   8.462   4.904
  701ARG    HG1 7898   4.820   8.492   4.956
  701ARG    HG2 7899   4.872   8.412   4.815
  701ARG     CD 7900   4.992   8.590   4.870
  701ARG    HD1 7901   4.943   8.647   4.792
  701ARG    HD2 7902   5.079   8.551   4.816
  701ARG     NE 7903   5.015   8.683   4.987
  701ARG     HE 7904   5.014   8.644   5.080
  701ARG     CZ 7905   5.035   8.812   4.981
  701ARG    NH1 7906   5.053   8.880   4.872
  701ARG   HH11 7907   5.060   8.833   4.783
  701ARG   HH12 7908   5.045   8.981   4.875
  701ARG    NH2 7909   5.033   8.883   5.087
  701ARG   HH21 7910   5.015   8.838   5.176
  701ARG   HH22 7911   5.041   8.984   5.079
  701ARG      C 7912   4.790   8.209   4.969
  701ARG      O 7913   4.670   8.239   4.982
  702ALA      N 7914   4.825   8.136   4.866
  702ALA      H 7915   4.921   8.141   4.837
  702ALA     CA 7916   4.730   8.060   4.778
  702ALA     HA 7917   4.671   8.129   4.719
  702ALA     CB 7918   4.811   7.988   4.671
  702ALA    HB1 7919   4.884   8.055   4.626
  702ALA    HB2 7920   4.884   7.916   4.707
  702ALA    HB3 7921   4.744   7.944   4.597
  702ALA      C 7922   4.634   7.962   4.859
  702ALA      O 7923   4.517   7.953   4.831
  703ILE      N 7924   4.679   7.888   4.964
  703ILE      H 7925   4.775   7.899   4.994
  703ILE     CA 7926   4.598   7.804   5.054
  703ILE     HA 7927   4.554   7.726   4.992
  703ILE     CB 7928   4.698   7.735   5.158
  703ILE     HB 7929   4.775   7.809   5.180
  703ILE    CG2 7930   4.631   7.713   5.300
  703ILE   HG21 7931   4.710   7.684   5.370
  703ILE   HG22 7932   4.591   7.810   5.329
  703ILE   HG23 7933   4.548   7.642   5.297
  703ILE    CG1 7934   4.754   7.600   5.099
  703ILE   HG11 7935   4.787   7.629   5.000
  703ILE   HG12 7936   4.678   7.521   5.097
  703ILE     CD 7937   4.874   7.545   5.178
  703ILE    HD1 7938   4.918   7.473   5.109
  703ILE    HD2 7939   4.946   7.624   5.200
  703ILE    HD3 7940   4.842   7.500   5.271
  703ILE      C 7941   4.491   7.890   5.120
  703ILE      O 7942   4.380   7.846   5.138
  704THR      N 7943   4.525   8.016   5.162
  704THR      H 7944   4.617   8.049   5.136
  704THR     CA 7945   4.435   8.115   5.223
  704THR     HA 7946   4.379   8.072   5.306
  704THR     CB 7947   4.511   8.241   5.275
  704THR     HB 7948   4.567   8.298   5.200
  704THR    CG2 7949   4.419   8.330   5.360
  704THR   HG21 7950   4.320   8.339   5.315
  704THR   HG22 7951   4.415   8.277   5.455
  704THR   HG23 7952   4.461   8.431   5.361
  704THR    OG1 7953   4.609   8.196   5.367
  704THR    HG1 7954   4.674   8.148   5.314
  704THR      C 7955   4.328   8.163   5.131
  704THR      O 7956   4.212   8.170   5.173
  705ILE      N 7957   4.360   8.208   5.006
  705ILE      H 7958   4.458   8.211   4.982
  705ILE     CA 7959   4.276   8.246   4.900
  705ILE     HA 7960   4.213   8.327   4.938
  705ILE     CB 7961   4.359   8.301   4.778
  705ILE     HB 7962   4.428   8.224   4.743
  705ILE    CG2 7963   4.258   8.331   4.669
  705ILE   HG21 7964   4.251   8.240   4.609
  705ILE   HG22 7965   4.160   8.362   4.705
  705ILE   HG23 7966   4.300   8.398   4.593
  705ILE    CG1 7967   4.437   8.436   4.824
  705ILE   HG11 7968   4.493   8.418   4.915
  705ILE   HG12 7969   4.361   8.514   4.830
  705ILE     CD 7970   4.541   8.483   4.721
  705ILE    HD1 7971   4.596   8.573   4.749
  705ILE    HD2 7972   4.613   8.404   4.703
  705ILE    HD3 7973   4.502   8.508   4.622
  705ILE      C 7974   4.168   8.135   4.877
  705ILE      O 7975   4.049   8.175   4.864
  706LEU      N 7976   4.206   8.007   4.873
  706LEU      H 7977   4.303   7.981   4.883
  706LEU     CA 7978   4.115   7.896   4.862
  706LEU     HA 7979   4.044   7.915   4.781
  706LEU     CB 7980   4.190   7.766   4.826
  706LEU    HB1 7981   4.127   7.678   4.829
  706LEU    HB2 7982   4.272   7.764   4.899
  706LEU     CG 7983   4.262   7.764   4.687
  706LEU     HG 7984   4.307   7.861   4.668
  706LEU    CD1 7985   4.376   7.662   4.690
  706LEU   HD11 7986   4.428   7.668   4.594
  706LEU   HD12 7987   4.445   7.695   4.768
  706LEU   HD13 7988   4.334   7.562   4.703
  706LEU    CD2 7989   4.167   7.732   4.578
  706LEU   HD21 7990   4.152   7.624   4.575
  706LEU   HD22 7991   4.075   7.790   4.589
  706LEU   HD23 7992   4.226   7.767   4.493
  706LEU      C 7993   4.041   7.883   4.992
  706LEU      O 7994   3.923   7.877   4.987
  707ASP      N 7995   4.103   7.887   5.110
  707ASP      H 7996   4.204   7.880   5.109
  707ASP     CA 7997   4.029   7.862   5.242
  707ASP     HA 7998   3.986   7.762   5.240
  707ASP     CB 7999   4.142   7.860   5.348
  707ASP    HB1 8000   4.178   7.962   5.364
  707ASP    HB2 8001   4.230   7.803   5.321
  707ASP     CG 8002   4.086   7.802   5.476
  707ASP    OD1 8003   4.077   7.874   5.581
  707ASP    OD2 8004   4.032   7.688   5.476
  707ASP      C 8005   3.917   7.959   5.262
  707ASP      O 8006   3.810   7.922   5.303
  708THR      N 8007   3.938   8.092   5.252
  708THR      H 8008   4.033   8.115   5.226
  708THR     CA 8009   3.852   8.198   5.319
  708THR     HA 8010   3.813   8.156   5.412
  708THR     CB 8011   3.932   8.325   5.345
  708THR     HB 8012   3.857   8.393   5.386
  708THR    CG2 8013   4.051   8.313   5.445
  708THR   HG21 8014   4.110   8.405   5.436
  708THR   HG22 8015   4.005   8.314   5.544
  708THR   HG23 8016   4.108   8.222   5.429
  708THR    OG1 8017   3.980   8.382   5.231
  708THR    HG1 8018   4.062   8.332   5.226
  708THR      C 8019   3.734   8.233   5.232
  708THR      O 8020   3.625   8.260   5.280
  709GLU      N 8021   3.745   8.217   5.100
  709GLU      H 8022   3.840   8.204   5.069
  709GLU     CA 8023   3.631   8.227   5.007
  709GLU     HA 8024   3.562   8.307   5.033
  709GLU     CB 8025   3.696   8.237   4.871
  709GLU    HB1 8026   3.754   8.148   4.848
  709GLU    HB2 8027   3.761   8.323   4.889
  709GLU     CG 8028   3.587   8.253   4.761
  709GLU    HG1 8029   3.539   8.342   4.800
  709GLU    HG2 8030   3.508   8.178   4.755
  709GLU     CD 8031   3.654   8.261   4.622
  709GLU    OE1 8032   3.733   8.168   4.584
  709GLU    OE2 8033   3.625   8.356   4.547
  709GLU      C 8034   3.552   8.102   5.018
  709GLU      O 8035   3.425   8.103   4.997
  710LYS      N 8036   3.601   7.992   5.075
  710LYS      H 8037   3.690   8.000   5.123
  710LYS     CA 8038   3.527   7.870   5.107
  710LYS     HA 8039   3.449   7.862   5.031
  710LYS     CB 8040   3.615   7.742   5.101
  710LYS    HB1 8041   3.703   7.745   5.164
  710LYS    HB2 8042   3.653   7.740   4.998
  710LYS     CG 8043   3.552   7.605   5.118
  710LYS    HG1 8044   3.518   7.591   5.221
  710LYS    HG2 8045   3.629   7.531   5.099
  710LYS     CD 8046   3.440   7.580   5.020
  710LYS    HD1 8047   3.494   7.571   4.926
  710LYS    HD2 8048   3.370   7.664   5.013
  710LYS     CE 8049   3.372   7.442   5.045
  710LYS    HE1 8050   3.307   7.454   5.132
  710LYS    HE2 8051   3.453   7.371   5.067
  710LYS     NZ 8052   3.303   7.397   4.921
  710LYS    HZ1 8053   3.240   7.465   4.881
  710LYS    HZ2 8054   3.368   7.362   4.851
  710LYS    HZ3 8055   3.238   7.320   4.933
  710LYS      C 8056   3.446   7.877   5.236
  710LYS      O 8057   3.323   7.857   5.238
  711SER      N 8058   3.512   7.914   5.345
  711SER      H 8059   3.611   7.931   5.341
  711SER     CA 8060   3.445   7.919   5.475
  711SER     HA 8061   3.336   7.926   5.474
  711SER     CB 8062   3.467   7.798   5.563
  711SER    HB1 8063   3.422   7.813   5.661
  711SER    HB2 8064   3.574   7.785   5.577
  711SER     OG 8065   3.406   7.684   5.510
  711SER     HG 8066   3.315   7.709   5.490
  711SER      C 8067   3.498   8.035   5.559
  711SER      O 8068   3.618   8.050   5.567
  712PHE      N 8069   3.420   8.118   5.629
  712PHE      H 8070   3.320   8.105   5.635
  712PHE     CA 8071   3.476   8.229   5.705
  712PHE     HA 8072   3.582   8.213   5.726
  712PHE     CB 8073   3.456   8.353   5.616
  712PHE    HB1 8074   3.517   8.337   5.527
  712PHE    HB2 8075   3.498   8.442   5.664
  712PHE     CG 8076   3.311   8.375   5.567
  712PHE    CD1 8077   3.276   8.341   5.432
  712PHE    HD1 8078   3.341   8.293   5.359
  712PHE    CE1 8079   3.139   8.356   5.399
  712PHE    HE1 8080   3.111   8.324   5.299
  712PHE     CZ 8081   3.039   8.401   5.487
  712PHE     HZ 8082   2.936   8.415   5.455
  712PHE    CE2 8083   3.082   8.445   5.611
  712PHE    HE2 8084   3.005   8.478   5.680
  712PHE    CD2 8085   3.218   8.435   5.654
  712PHE    HD2 8086   3.255   8.473   5.748
  712PHE      C 8087   3.398   8.252   5.834
  712PHE      O 8088   3.281   8.213   5.847
  713LEU      N 8089   3.470   8.322   5.927
  713LEU      H 8090   3.569   8.333   5.908
  713LEU     CA 8091   3.406   8.381   6.049
  713LEU     HA 8092   3.311   8.332   6.069
  713LEU     CB 8093   3.487   8.360   6.180
  713LEU    HB1 8094   3.589   8.400   6.172
  713LEU    HB2 8095   3.488   8.252   6.190
  713LEU     CG 8096   3.434   8.426   6.310
  713LEU     HG 8097   3.432   8.534   6.296
  713LEU    CD1 8098   3.297   8.397   6.352
  713LEU   HD11 8099   3.271   8.436   6.451
  713LEU   HD12 8100   3.227   8.420   6.272
  713LEU   HD13 8101   3.289   8.289   6.368
  713LEU    CD2 8102   3.521   8.390   6.435
  713LEU   HD21 8103   3.524   8.284   6.463
  713LEU   HD22 8104   3.626   8.408   6.410
  713LEU   HD23 8105   3.495   8.449   6.522
  713LEU      C 8106   3.365   8.526   6.026
  713LEU      O 8107   3.250   8.561   6.052
  714LYS      N 8108   3.458   8.600   5.974
  714LYS      H 8109   3.541   8.554   5.940
  714LYS     CA 8110   3.421   8.741   5.931
  714LYS     HA 8111   3.345   8.771   6.003
  714LYS     CB 8112   3.549   8.830   5.953
  714LYS    HB1 8113   3.634   8.774   5.915
  714LYS    HB2 8114   3.548   8.851   6.060
  714LYS     CG 8115   3.539   8.957   5.870
  714LYS    HG1 8116   3.449   9.010   5.902
  714LYS    HG2 8117   3.540   8.929   5.765
  714LYS     CD 8118   3.655   9.053   5.906
  714LYS    HD1 8119   3.751   9.004   5.888
  714LYS    HD2 8120   3.657   9.073   6.013
  714LYS     CE 8121   3.665   9.188   5.823
  714LYS    HE1 8122   3.678   9.165   5.718
  714LYS    HE2 8123   3.747   9.244   5.870
  714LYS     NZ 8124   3.542   9.270   5.839
  714LYS    HZ1 8125   3.516   9.282   5.936
  714LYS    HZ2 8126   3.547   9.364   5.803
  714LYS    HZ3 8127   3.462   9.227   5.797
  714LYS      C 8128   3.356   8.746   5.793
  714LYS      O 8129   3.411   8.705   5.694
  715CYS      N 8130   3.239   8.808   5.792
  715CYS      H 8131   3.196   8.848   5.874
  715CYS     CA 8132   3.155   8.825   5.661
  715CYS     HA 8133   3.153   8.736   5.600
  715CYS     CB 8134   3.006   8.855   5.687
  715CYS    HB1 8135   2.952   8.877   5.595
  715CYS    HB2 8136   3.005   8.944   5.749
  715CYS     SG 8137   2.921   8.727   5.779
  715CYS     HG 8138   2.823   8.813   5.807
  715CYS      C 8139   3.213   8.940   5.576
  715CYS      O 8140   3.219   9.058   5.622
  716MET      N 8141   3.224   8.917   5.450
  716MET      H 8142   3.199   8.826   5.413
  716MET     CA 8143   3.262   9.016   5.347
  716MET     HA 8144   3.279   9.117   5.385
  716MET     CB 8145   3.404   8.991   5.304
  716MET    HB1 8146   3.432   9.058   5.223
  716MET    HB2 8147   3.398   8.886   5.275
  716MET     CG 8148   3.509   9.006   5.418
  716MET    HG1 8149   3.605   8.974   5.377
  716MET    HG2 8150   3.491   8.934   5.498
  716MET     SD 8151   3.522   9.176   5.486
  716MET     CE 8152   3.538   9.275   5.340
  716MET    HE1 8153   3.605   9.231   5.265
  716MET    HE2 8154   3.442   9.284   5.289
  716MET    HE3 8155   3.582   9.371   5.368
  716MET      C 8156   3.178   9.030   5.220
  716MET      O 8157   3.159   8.939   5.140
  717ARG      N 8158   3.138   9.155   5.192
  717ARG      H 8159   3.151   9.236   5.251
  717ARG     CA 8160   3.045   9.184   5.082
  717ARG     HA 8161   2.954   9.125   5.094
  717ARG     CB 8162   2.998   9.337   5.093
  717ARG    HB1 8163   3.085   9.402   5.094
  717ARG    HB2 8164   2.952   9.345   5.191
  717ARG     CG 8165   2.895   9.389   4.998
  717ARG    HG1 8166   2.801   9.342   5.024
  717ARG    HG2 8167   2.932   9.360   4.899
  717ARG     CD 8168   2.890   9.542   5.018
  717ARG    HD1 8169   2.978   9.589   4.976
  717ARG    HD2 8170   2.889   9.553   5.126
  717ARG     NE 8171   2.770   9.600   4.961
  717ARG     HE 8172   2.685   9.610   5.016
  717ARG     CZ 8173   2.767   9.647   4.838
  717ARG    NH1 8174   2.862   9.645   4.750
  717ARG   HH11 8175   2.949   9.597   4.769
  717ARG   HH12 8176   2.855   9.690   4.660
  717ARG    NH2 8177   2.660   9.706   4.792
  717ARG   HH21 8178   2.584   9.716   4.857
  717ARG   HH22 8179   2.654   9.720   4.692
  717ARG      C 8180   3.105   9.154   4.947
  717ARG      O 8181   3.213   9.201   4.913
  718LYS      N 8182   3.039   9.071   4.862
  718LYS      H 8183   2.953   9.041   4.908
  718LYS     CA 8184   3.071   9.027   4.728
  718LYS     HA 8185   2.998   8.949   4.703
  718LYS     CB 8186   3.055   9.146   4.629
  718LYS    HB1 8187   3.073   9.107   4.529
  718LYS    HB2 8188   3.124   9.230   4.636
  718LYS     CG 8189   2.904   9.187   4.631
  718LYS    HG1 8190   2.871   9.231   4.725
  718LYS    HG2 8191   2.842   9.102   4.603
  718LYS     CD 8192   2.870   9.286   4.518
  718LYS    HD1 8193   2.906   9.250   4.422
  718LYS    HD2 8194   2.918   9.380   4.547
  718LYS     CE 8195   2.721   9.328   4.515
  718LYS    HE1 8196   2.690   9.407   4.584
  718LYS    HE2 8197   2.663   9.238   4.533
  718LYS     NZ 8198   2.682   9.372   4.376
  718LYS    HZ1 8199   2.741   9.448   4.346
  718LYS    HZ2 8200   2.687   9.298   4.308
  718LYS    HZ3 8201   2.588   9.410   4.369
  718LYS      C 8202   3.208   8.969   4.728
  718LYS      O 8203   3.279   8.986   4.629
  719ALA      N 8204   3.245   8.891   4.835
  719ALA      H 8205   3.174   8.872   4.904
  719ALA     CA 8206   3.374   8.823   4.840
  719ALA     HA 8207   3.452   8.899   4.844
  719ALA     CB 8208   3.379   8.744   4.968
  719ALA    HB1 8209   3.440   8.654   4.971
  719ALA    HB2 8210   3.411   8.811   5.048
  719ALA    HB3 8211   3.289   8.689   4.994
  719ALA      C 8212   3.388   8.719   4.721
  719ALA      O 8213   3.492   8.703   4.657
  720PHE      N 8214   3.278   8.648   4.689
  720PHE      H 8215   3.201   8.649   4.755
  720PHE     CA 8216   3.272   8.560   4.571
  720PHE     HA 8217   3.372   8.529   4.539
  720PHE     CB 8218   3.199   8.426   4.590
  720PHE    HB1 8219   3.262   8.358   4.647
  720PHE    HB2 8220   3.181   8.367   4.500
  720PHE     CG 8221   3.072   8.444   4.667
  720PHE    CD1 8222   2.948   8.476   4.602
  720PHE    HD1 8223   2.942   8.488   4.495
  720PHE    CE1 8224   2.826   8.492   4.673
  720PHE    HE1 8225   2.740   8.522   4.615
  720PHE     CZ 8226   2.820   8.466   4.811
  720PHE     HZ 8227   2.730   8.464   4.870
  720PHE    CE2 8228   2.943   8.426   4.873
  720PHE    HE2 8229   2.944   8.391   4.976
  720PHE    CD2 8230   3.070   8.416   4.811
  720PHE    HD2 8231   3.155   8.375   4.864
  720PHE      C 8232   3.212   8.624   4.446
  720PHE      O 8233   3.143   8.726   4.446
  721ARG      N 8234   3.251   8.565   4.328
  721ARG      H 8235   3.312   8.485   4.319
  721ARG     CA 8236   3.199   8.610   4.199
  721ARG     HA 8237   3.176   8.716   4.210
  721ARG     CB 8238   3.300   8.584   4.077
  721ARG    HB1 8239   3.230   8.569   3.995
  721ARG    HB2 8240   3.359   8.496   4.100
  721ARG     CG 8241   3.387   8.703   4.054
  721ARG    HG1 8242   3.455   8.722   4.137
  721ARG    HG2 8243   3.325   8.792   4.039
  721ARG     CD 8244   3.478   8.669   3.926
  721ARG    HD1 8245   3.418   8.639   3.840
  721ARG    HD2 8246   3.552   8.592   3.951
  721ARG     NE 8247   3.553   8.791   3.886
  721ARG     HE 8248   3.518   8.830   3.799
  721ARG     CZ 8249   3.661   8.845   3.943
  721ARG    NH1 8250   3.701   8.805   4.056
  721ARG   HH11 8251   3.658   8.733   4.111
  721ARG   HH12 8252   3.778   8.858   4.095
  721ARG    NH2 8253   3.723   8.949   3.903
  721ARG   HH21 8254   3.690   8.994   3.819
  721ARG   HH22 8255   3.797   9.000   3.949
  721ARG      C 8256   3.069   8.540   4.171
  721ARG      O 8257   3.042   8.434   4.230
  722SER      N 8258   2.981   8.599   4.093
  722SER      H 8259   3.007   8.690   4.058
  722SER     CA 8260   2.843   8.560   4.057
  722SER     HA 8261   2.790   8.543   4.150
  722SER     CB 8262   2.776   8.677   3.980
  722SER    HB1 8263   2.769   8.762   4.048
  722SER    HB2 8264   2.679   8.653   3.937
  722SER     OG 8265   2.857   8.703   3.866
  722SER     HG 8266   2.911   8.779   3.890
  722SER      C 8267   2.842   8.435   3.971
  722SER      O 8268   2.947   8.381   3.945
  723GLY      N 8269   2.721   8.381   3.942
  723GLY      H 8270   2.637   8.427   3.971
  723GLY     CA 8271   2.715   8.244   3.882
  723GLY    HA1 8272   2.617   8.197   3.888
  723GLY    HA2 8273   2.778   8.187   3.949
  723GLY      C 8274   2.771   8.223   3.735
  723GLY      O 8275   2.798   8.314   3.658
  724LYS      N 8276   2.781   8.090   3.696
  724LYS      H 8277   2.745   8.021   3.760
  724LYS     CA 8278   2.798   8.051   3.551
  724LYS     HA 8279   2.883   8.107   3.514
  724LYS     CB 8280   2.837   7.906   3.538
  724LYS    HB1 8281   2.845   7.884   3.432
  724LYS    HB2 8282   2.746   7.853   3.566
  724LYS     CG 8283   2.966   7.863   3.605
  724LYS    HG1 8284   2.975   7.907   3.705
  724LYS    HG2 8285   3.049   7.894   3.542
  724LYS     CD 8286   2.964   7.711   3.614
  724LYS    HD1 8287   2.953   7.671   3.513
  724LYS    HD2 8288   2.886   7.679   3.682
  724LYS     CE 8289   3.094   7.664   3.668
  724LYS    HE1 8290   3.099   7.689   3.774
  724LYS    HE2 8291   3.171   7.721   3.617
  724LYS     NZ 8292   3.108   7.521   3.660
  724LYS    HZ1 8293   3.068   7.494   3.571
  724LYS    HZ2 8294   3.202   7.488   3.647
  724LYS    HZ3 8295   3.059   7.462   3.726
  724LYS      C 8296   2.685   8.088   3.461
  724LYS      O 8297   2.573   8.107   3.504
  725LEU      N 8298   2.725   8.101   3.330
  725LEU      H 8299   2.821   8.073   3.315
  725LEU     CA 8300   2.630   8.121   3.220
  725LEU     HA 8301   2.527   8.091   3.239
  725LEU     CB 8302   2.613   8.269   3.182
  725LEU    HB1 8303   2.530   8.284   3.113
  725LEU    HB2 8304   2.706   8.301   3.136
  725LEU     CG 8305   2.585   8.368   3.290
  725LEU     HG 8306   2.647   8.345   3.377
  725LEU    CD1 8307   2.631   8.507   3.249
  725LEU   HD11 8308   2.606   8.581   3.326
  725LEU   HD12 8309   2.737   8.513   3.226
  725LEU   HD13 8310   2.578   8.533   3.158
  725LEU    CD2 8311   2.441   8.380   3.341
  725LEU   HD21 8312   2.420   8.295   3.406
  725LEU   HD22 8313   2.432   8.464   3.410
  725LEU   HD23 8314   2.375   8.393   3.254
  725LEU      C 8315   2.672   8.043   3.091
  725LEU      O 8316   2.783   7.984   3.087
  726LEU      N 8317   2.595   8.042   2.978
  726LEU      H 8318   2.499   8.075   2.983
  726LEU     CA 8319   2.638   7.999   2.847
  726LEU     HA 8320   2.705   7.915   2.865
  726LEU     CB 8321   2.522   7.949   2.754
  726LEU    HB1 8322   2.572   7.928   2.659
  726LEU    HB2 8323   2.447   8.025   2.732
  726LEU     CG 8324   2.452   7.830   2.809
  726LEU     HG 8325   2.414   7.860   2.906
  726LEU    CD1 8326   2.334   7.782   2.720
  726LEU   HD11 8327   2.260   7.725   2.777
  726LEU   HD12 8328   2.277   7.863   2.675
  726LEU   HD13 8329   2.374   7.726   2.636
  726LEU    CD2 8330   2.543   7.714   2.832
  726LEU   HD21 8331   2.478   7.628   2.849
  726LEU   HD22 8332   2.616   7.701   2.752
  726LEU   HD23 8333   2.612   7.733   2.915
  726LEU      C 8334   2.724   8.104   2.776
  726LEU      O 8335   2.659   8.194   2.719
  727GLN      N 8336   2.857   8.096   2.785
  727GLN      H 8337   2.903   8.007   2.800
  727GLN     CA 8338   2.933   8.212   2.730
  727GLN     HA 8339   2.882   8.267   2.650
  727GLN     CB 8340   2.963   8.317   2.832
  727GLN    HB1 8341   2.865   8.361   2.852
  727GLN    HB2 8342   3.031   8.392   2.794
  727GLN     CG 8343   3.032   8.264   2.962
  727GLN    HG1 8344   3.136   8.246   2.935
  727GLN    HG2 8345   2.984   8.173   2.996
  727GLN     CD 8346   3.023   8.363   3.070
  727GLN    OE1 8347   3.071   8.477   3.051
  727GLN    NE2 8348   2.978   8.329   3.182
  727GLN   HE21 8349   2.940   8.236   3.193
  727GLN   HE22 8350   2.970   8.397   3.257
  727GLN      C 8351   3.061   8.164   2.661
  727GLN      O 8352   3.166   8.144   2.722
  728VAL      N 8353   3.057   8.159   2.525
  728VAL      H 8354   2.968   8.184   2.484
  728VAL     CA 8355   3.170   8.139   2.442
  728VAL     HA 8356   3.261   8.143   2.503
  728VAL     CB 8357   3.170   8.002   2.377
  728VAL     HB 8358   3.262   8.001   2.318
  728VAL    CG1 8359   3.191   7.893   2.483
  728VAL   HG11 8360   3.288   7.904   2.531
  728VAL   HG12 8361   3.108   7.888   2.553
  728VAL   HG13 8362   3.200   7.795   2.436
  728VAL    CG2 8363   3.053   7.961   2.289
  728VAL   HG21 8364   3.041   8.033   2.208
  728VAL   HG22 8365   3.076   7.861   2.251
  728VAL   HG23 8366   2.964   7.958   2.352
  728VAL      C 8367   3.190   8.253   2.341
  728VAL      O 8368   3.304   8.295   2.329
  729GLY      N 8369   3.089   8.307   2.273
  729GLY      H 8370   2.995   8.274   2.290
  729GLY     CA 8371   3.096   8.418   2.166
  729GLY    HA1 8372   3.196   8.423   2.123
  729GLY    HA2 8373   3.070   8.516   2.206
  729GLY      C 8374   3.004   8.388   2.047
  729GLY      O 8375   2.959   8.269   2.034
  730PHE      N 8376   2.973   8.491   1.967
  730PHE      H 8377   3.006   8.581   1.997
  730PHE     CA 8378   2.901   8.472   1.832
  730PHE     HA 8379   2.800   8.439   1.859
  730PHE     CB 8380   2.895   8.603   1.753
  730PHE    HB1 8381   2.997   8.636   1.731
  730PHE    HB2 8382   2.856   8.686   1.812
  730PHE     CG 8383   2.816   8.601   1.622
  730PHE    CD1 8384   2.686   8.660   1.622
  730PHE    HD1 8385   2.645   8.720   1.702
  730PHE    CE1 8386   2.614   8.654   1.506
  730PHE    HE1 8387   2.522   8.712   1.508
  730PHE     CZ 8388   2.652   8.593   1.386
  730PHE     HZ 8389   2.594   8.597   1.295
  730PHE    CE2 8390   2.776   8.526   1.388
  730PHE    HE2 8391   2.799   8.463   1.303
  730PHE    CD2 8392   2.858   8.536   1.508
  730PHE    HD2 8393   2.956   8.491   1.508
  730PHE      C 8394   2.974   8.368   1.744
  730PHE      O 8395   3.091   8.370   1.717
  731THR      N 8396   2.897   8.263   1.704
  731THR      H 8397   2.804   8.269   1.742
  731THR     CA 8398   2.929   8.172   1.590
  731THR     HA 8399   3.003   8.228   1.534
  731THR     CB 8400   2.981   8.032   1.629
  731THR     HB 8401   2.964   7.967   1.543
  731THR    CG2 8402   3.124   8.029   1.669
  731THR   HG21 8403   3.185   8.069   1.587
  731THR   HG22 8404   3.132   8.113   1.739
  731THR   HG23 8405   3.157   7.934   1.711
  731THR    OG1 8406   2.890   7.972   1.724
  731THR    HG1 8407   2.887   7.877   1.710
  731THR      C 8408   2.801   8.159   1.504
  731THR      O 8409   2.690   8.186   1.546
  732PRO      N 8410   2.814   8.130   1.371
  732PRO     CD 8411   2.939   8.138   1.294
  732PRO    HD1 8412   3.003   8.051   1.313
  732PRO    HD2 8413   2.986   8.235   1.309
  732PRO     CG 8414   2.891   8.132   1.147
  732PRO    HG1 8415   2.965   8.089   1.080
  732PRO    HG2 8416   2.865   8.228   1.103
  732PRO     CB 8417   2.758   8.056   1.141
  732PRO    HB1 8418   2.764   7.948   1.157
  732PRO    HB2 8419   2.686   8.083   1.064
  732PRO     CA 8420   2.701   8.107   1.277
  732PRO     HA 8421   2.656   8.202   1.250
  732PRO      C 8422   2.594   8.016   1.346
  732PRO      O 8423   2.479   8.043   1.356
  733ASP      N 8424   2.637   7.901   1.395
  733ASP      H 8425   2.735   7.877   1.394
  733ASP     CA 8426   2.543   7.795   1.460
  733ASP     HA 8427   2.458   7.791   1.392
  733ASP     CB 8428   2.615   7.657   1.468
  733ASP    HB1 8429   2.612   7.619   1.366
  733ASP    HB2 8430   2.559   7.597   1.540
  733ASP     CG 8431   2.760   7.659   1.515
  733ASP    OD1 8432   2.783   7.742   1.607
  733ASP    OD2 8433   2.840   7.574   1.469
  733ASP      C 8434   2.485   7.841   1.598
  733ASP      O 8435   2.390   7.781   1.649
  734GLY      N 8436   2.546   7.942   1.659
  734GLY      H 8437   2.612   8.000   1.607
  734GLY     CA 8438   2.519   7.981   1.796
  734GLY    HA1 8439   2.416   8.013   1.810
  734GLY    HA2 8440   2.578   8.069   1.821
  734GLY      C 8441   2.547   7.868   1.894
  734GLY      O 8442   2.465   7.837   1.981
  735LYS      N 8443   2.644   7.778   1.867
  735LYS      H 8444   2.704   7.774   1.786
  735LYS     CA 8445   2.681   7.673   1.959
  735LYS     HA 8446   2.589   7.613   1.957
  735LYS     CB 8447   2.795   7.582   1.900
  735LYS    HB1 8448   2.888   7.634   1.876
  735LYS    HB2 8449   2.757   7.538   1.808
  735LYS     CG 8450   2.840   7.468   1.987
  735LYS    HG1 8451   2.755   7.403   2.008
  735LYS    HG2 8452   2.878   7.513   2.078
  735LYS     CD 8453   2.955   7.384   1.927
  735LYS    HD1 8454   3.032   7.445   1.879
  735LYS    HD2 8455   2.916   7.328   1.842
  735LYS     CE 8456   3.019   7.287   2.030
  735LYS    HE1 8457   2.948   7.271   2.111
  735LYS    HE2 8458   3.105   7.329   2.083
  735LYS     NZ 8459   3.060   7.165   1.954
  735LYS    HZ1 8460   3.120   7.175   1.874
  735LYS    HZ2 8461   3.100   7.094   2.014
  735LYS    HZ3 8462   2.979   7.127   1.908
  735LYS      C 8463   2.718   7.729   2.099
  735LYS      O 8464   2.763   7.840   2.111
  736ASP      N 8465   2.693   7.653   2.206
  736ASP      H 8466   2.645   7.568   2.180
  736ASP     CA 8467   2.698   7.694   2.347
  736ASP     HA 8468   2.733   7.796   2.360
  736ASP     CB 8469   2.554   7.707   2.408
  736ASP    HB1 8470   2.572   7.750   2.507
  736ASP    HB2 8471   2.508   7.609   2.418
  736ASP     CG 8472   2.453   7.796   2.327
  736ASP    OD1 8473   2.352   7.739   2.278
  736ASP    OD2 8474   2.477   7.915   2.305
  736ASP      C 8475   2.783   7.608   2.438
  736ASP      O 8476   2.799   7.486   2.419
  737ASP      N 8477   2.845   7.672   2.538
  737ASP      H 8478   2.821   7.769   2.549
  737ASP     CA 8479   2.909   7.602   2.647
  737ASP     HA 8480   2.847   7.514   2.666
  737ASP     CB 8481   3.054   7.568   2.616
  737ASP    HB1 8482   3.115   7.658   2.621
  737ASP    HB2 8483   3.062   7.539   2.512
  737ASP     CG 8484   3.106   7.453   2.705
  737ASP    OD1 8485   3.026   7.390   2.773
  737ASP    OD2 8486   3.228   7.425   2.705
  737ASP      C 8487   2.907   7.680   2.779
  737ASP      O 8488   2.912   7.803   2.784
  738TYR      N 8489   2.899   7.607   2.892
  738TYR      H 8490   2.896   7.507   2.875
  738TYR     CA 8491   2.864   7.660   3.022
  738TYR     HA 8492   2.807   7.749   2.995
  738TYR     CB 8493   2.773   7.553   3.091
  738TYR    HB1 8494   2.824   7.457   3.086
  738TYR    HB2 8495   2.690   7.531   3.024
  738TYR     CG 8496   2.714   7.578   3.220
  738TYR    CD1 8497   2.749   7.493   3.330
  738TYR    HD1 8498   2.821   7.415   3.313
  738TYR    CE1 8499   2.698   7.520   3.458
  738TYR    HE1 8500   2.738   7.460   3.539
  738TYR     CZ 8501   2.598   7.624   3.477
  738TYR     OH 8502   2.543   7.645   3.593
  738TYR     HH 8503   2.551   7.578   3.662
  738TYR    CE2 8504   2.566   7.708   3.367
  738TYR    HE2 8505   2.487   7.781   3.374
  738TYR    CD2 8506   2.624   7.682   3.242
  738TYR    HD2 8507   2.589   7.734   3.155
  738TYR      C 8508   2.995   7.696   3.091
  738TYR      O 8509   3.072   7.607   3.119
  739ARG      N 8510   3.017   7.823   3.126
  739ARG      H 8511   2.948   7.888   3.090
  739ARG     CA 8512   3.144   7.880   3.174
  739ARG     HA 8513   3.200   7.804   3.229
  739ARG     CB 8514   3.238   7.935   3.062
  739ARG    HB1 8515   3.333   7.965   3.106
  739ARG    HB2 8516   3.190   8.014   3.005
  739ARG     CG 8517   3.281   7.828   2.961
  739ARG    HG1 8518   3.333   7.889   2.887
  739ARG    HG2 8519   3.199   7.783   2.905
  739ARG     CD 8520   3.365   7.710   2.998
  739ARG    HD1 8521   3.310   7.650   3.069
  739ARG    HD2 8522   3.449   7.743   3.059
  739ARG     NE 8523   3.394   7.621   2.883
  739ARG     HE 8524   3.341   7.535   2.875
  739ARG     CZ 8525   3.469   7.650   2.774
  739ARG    NH1 8526   3.568   7.733   2.777
  739ARG   HH11 8527   3.602   7.770   2.864
  739ARG   HH12 8528   3.636   7.727   2.702
  739ARG    NH2 8529   3.455   7.578   2.672
  739ARG   HH21 8530   3.386   7.506   2.687
  739ARG   HH22 8531   3.493   7.592   2.579
  739ARG      C 8532   3.124   7.995   3.273
  739ARG      O 8533   3.010   8.033   3.300
  740TRP      N 8534   3.229   8.038   3.335
  740TRP      H 8535   3.317   7.991   3.320
  740TRP     CA 8536   3.253   8.162   3.414
  740TRP     HA 8537   3.181   8.231   3.369
  740TRP     CB 8538   3.211   8.163   3.565
  740TRP    HB1 8539   3.106   8.133   3.558
  740TRP    HB2 8540   3.229   8.263   3.604
  740TRP     CG 8541   3.279   8.063   3.661
  740TRP    CD1 8542   3.349   7.960   3.621
  740TRP    HD1 8543   3.363   7.924   3.521
  740TRP    NE1 8544   3.395   7.891   3.736
  740TRP    HE1 8545   3.454   7.809   3.738
  740TRP    CE2 8546   3.358   7.958   3.852
  740TRP    CZ2 8547   3.375   7.929   3.987
  740TRP    HZ2 8548   3.423   7.838   4.020
  740TRP    CH2 8549   3.329   8.016   4.079
  740TRP    HH2 8550   3.340   7.995   4.185
  740TRP    CZ3 8551   3.264   8.132   4.043
  740TRP    HZ3 8552   3.209   8.192   4.115
  740TRP    CE3 8553   3.244   8.160   3.908
  740TRP    HE3 8554   3.183   8.247   3.888
  740TRP    CD2 8555   3.291   8.072   3.806
  740TRP      C 8556   3.380   8.229   3.383
  740TRP      O 8557   3.473   8.160   3.342
  741CYS      N 8558   3.390   8.360   3.397
  741CYS      H 8559   3.311   8.416   3.426
  741CYS     CA 8560   3.510   8.435   3.349
  741CYS     HA 8561   3.594   8.366   3.346
  741CYS     CB 8562   3.462   8.487   3.212
  741CYS    HB1 8563   3.541   8.550   3.174
  741CYS    HB2 8564   3.369   8.541   3.229
  741CYS     SG 8565   3.431   8.339   3.099
  741CYS     HG 8566   3.476   8.244   3.181
  741CYS      C 8567   3.550   8.548   3.450
  741CYS      O 8568   3.472   8.586   3.536
  742PHE      N 8569   3.667   8.619   3.436
  742PHE      H 8570   3.725   8.589   3.359
  742PHE     CA 8571   3.695   8.749   3.484
  742PHE     HA 8572   3.601   8.801   3.505
  742PHE     CB 8573   3.775   8.736   3.619
  742PHE    HB1 8574   3.741   8.654   3.683
  742PHE    HB2 8575   3.756   8.824   3.680
  742PHE     CG 8576   3.926   8.728   3.616
  742PHE    CD1 8577   4.002   8.816   3.695
  742PHE    HD1 8578   3.955   8.880   3.768
  742PHE    CE1 8579   4.142   8.802   3.695
  742PHE    HE1 8580   4.208   8.856   3.762
  742PHE     CZ 8581   4.201   8.709   3.610
  742PHE     HZ 8582   4.309   8.699   3.610
  742PHE    CE2 8583   4.125   8.626   3.529
  742PHE    HE2 8584   4.172   8.543   3.478
  742PHE    CD2 8585   3.987   8.637   3.526
  742PHE    HD2 8586   3.927   8.570   3.466
  742PHE      C 8587   3.775   8.832   3.377
  742PHE      O 8588   3.831   8.775   3.286
  743ARG      N 8589   3.788   8.963   3.389
  743ARG      H 8590   3.760   9.008   3.475
  743ARG     CA 8591   3.855   9.057   3.296
  743ARG     HA 8592   3.899   8.993   3.219
  743ARG     CB 8593   3.755   9.158   3.241
  743ARG    HB1 8594   3.716   9.217   3.324
  743ARG    HB2 8595   3.663   9.108   3.212
  743ARG     CG 8596   3.796   9.262   3.134
  743ARG    HG1 8597   3.821   9.210   3.041
  743ARG    HG2 8598   3.883   9.318   3.167
  743ARG     CD 8599   3.700   9.369   3.103
  743ARG    HD1 8600   3.763   9.447   3.061
  743ARG    HD2 8601   3.658   9.402   3.198
  743ARG     NE 8602   3.599   9.325   3.011
  743ARG     HE 8603   3.613   9.327   2.911
  743ARG     CZ 8604   3.486   9.265   3.035
  743ARG    NH1 8605   3.430   9.246   3.153
  743ARG   HH11 8606   3.482   9.281   3.232
  743ARG   HH12 8607   3.330   9.234   3.158
  743ARG    NH2 8608   3.414   9.215   2.938
  743ARG   HH21 8609   3.456   9.234   2.849
  743ARG   HH22 8610   3.331   9.161   2.960
  743ARG      C 8611   3.971   9.132   3.355
  743ARG      O 8612   3.954   9.195   3.455
  744VAL      N 8613   4.084   9.139   3.277
  744VAL      H 8614   4.094   9.065   3.208
  744VAL     CA 8615   4.213   9.203   3.304
  744VAL     HA 8616   4.195   9.295   3.359
  744VAL     CB 8617   4.310   9.123   3.388
  744VAL     HB 8618   4.407   9.171   3.393
  744VAL    CG1 8619   4.260   9.093   3.531
  744VAL   HG11 8620   4.260   9.182   3.594
  744VAL   HG12 8621   4.157   9.057   3.539
  744VAL   HG13 8622   4.327   9.015   3.567
  744VAL    CG2 8623   4.340   8.988   3.323
  744VAL   HG21 8624   4.423   8.942   3.378
  744VAL   HG22 8625   4.259   8.915   3.320
  744VAL   HG23 8626   4.361   9.011   3.219
  744VAL      C 8627   4.278   9.253   3.172
  744VAL      O 8628   4.258   9.212   3.059
  745ASP      N 8629   4.366   9.346   3.200
  745ASP      H 8630   4.382   9.374   3.296
  745ASP     CA 8631   4.470   9.394   3.104
  745ASP     HA 8632   4.450   9.349   3.007
  745ASP     CB 8633   4.477   9.542   3.088
  745ASP    HB1 8634   4.541   9.568   3.004
  745ASP    HB2 8635   4.531   9.576   3.176
  745ASP     CG 8636   4.338   9.610   3.084
  745ASP    OD1 8637   4.288   9.652   3.195
  745ASP    OD2 8638   4.274   9.625   2.978
  745ASP      C 8639   4.599   9.324   3.135
  745ASP      O 8640   4.668   9.354   3.232
  746GLU      N 8641   4.636   9.222   3.057
  746GLU      H 8642   4.599   9.208   2.964
  746GLU     CA 8643   4.753   9.141   3.083
  746GLU     HA 8644   4.828   9.206   3.128
  746GLU     CB 8645   4.724   9.026   3.179
  746GLU    HB1 8646   4.657   8.958   3.126
  746GLU    HB2 8647   4.663   9.069   3.258
  746GLU     CG 8648   4.844   8.965   3.246
  746GLU    HG1 8649   4.919   8.924   3.178
  746GLU    HG2 8650   4.822   8.875   3.304
  746GLU     CD 8651   4.923   9.066   3.330
  746GLU    OE1 8652   4.904   9.073   3.452
  746GLU    OE2 8653   4.998   9.152   3.276
  746GLU      C 8654   4.813   9.099   2.946
  746GLU      O 8655   4.761   9.125   2.840
  747VAL      N 8656   4.944   9.069   2.962
  747VAL      H 8657   4.975   9.064   3.058
  747VAL     CA 8658   5.042   9.047   2.849
  747VAL     HA 8659   5.068   9.145   2.809
  747VAL     CB 8660   5.171   8.974   2.895
  747VAL     HB 8661   5.142   8.877   2.935
  747VAL    CG1 8662   5.276   8.950   2.782
  747VAL   HG11 8663   5.373   8.933   2.829
  747VAL   HG12 8664   5.243   8.866   2.720
  747VAL   HG13 8665   5.286   9.038   2.720
  747VAL    CG2 8666   5.238   9.042   3.019
  747VAL   HG21 8667   5.164   9.051   3.099
  747VAL   HG22 8668   5.328   8.986   3.044
  747VAL   HG23 8669   5.270   9.143   2.997
  747VAL      C 8670   4.984   8.973   2.726
  747VAL      O 8671   4.934   8.866   2.743
  748ASN      N 8672   4.984   9.025   2.602
  748ASN      H 8673   5.033   9.113   2.590
  748ASN     CA 8674   4.931   8.964   2.475
  748ASN     HA 8675   4.822   8.963   2.478
  748ASN     CB 8676   4.973   9.067   2.366
  748ASN    HB1 8677   5.080   9.082   2.378
  748ASN    HB2 8678   4.920   9.160   2.385
  748ASN     CG 8679   4.949   9.014   2.226
  748ASN    OD1 8680   4.861   8.934   2.204
  748ASN    ND2 8681   5.027   9.046   2.127
  748ASN   HD21 8682   5.105   9.106   2.148
  748ASN   HD22 8683   5.011   8.996   2.041
  748ASN      C 8684   4.996   8.829   2.456
  748ASN      O 8685   5.114   8.810   2.472
  749TRP      N 8686   4.915   8.732   2.412
  749TRP      H 8687   4.824   8.762   2.380
  749TRP     CA 8688   4.952   8.589   2.387
  749TRP     HA 8689   5.058   8.587   2.362
  749TRP     CB 8690   4.910   8.495   2.508
  749TRP    HB1 8691   4.810   8.515   2.547
  749TRP    HB2 8692   4.983   8.507   2.588
  749TRP     CG 8693   4.913   8.346   2.470
  749TRP    CD1 8694   4.812   8.278   2.407
  749TRP    HD1 8695   4.716   8.318   2.377
  749TRP    NE1 8696   4.841   8.148   2.383
  749TRP    HE1 8697   4.772   8.083   2.349
  749TRP    CE2 8698   4.968   8.120   2.439
  749TRP    CZ2 8699   5.034   8.001   2.456
  749TRP    HZ2 8700   5.003   7.900   2.431
  749TRP    CH2 8701   5.153   7.995   2.528
  749TRP    HH2 8702   5.206   7.907   2.560
  749TRP    CZ3 8703   5.206   8.119   2.576
  749TRP    HZ3 8704   5.304   8.111   2.621
  749TRP    CE3 8705   5.141   8.241   2.565
  749TRP    HE3 8706   5.186   8.332   2.603
  749TRP    CD2 8707   5.018   8.247   2.489
  749TRP      C 8708   4.893   8.539   2.257
  749TRP      O 8709   4.773   8.565   2.230
  750THR      N 8710   4.968   8.464   2.178
  750THR      H 8711   5.057   8.442   2.220
  750THR     CA 8712   4.918   8.403   2.057
  750THR     HA 8713   4.818   8.445   2.042
  750THR     CB 8714   5.010   8.442   1.939
  750THR     HB 8715   4.994   8.381   1.850
  750THR    CG2 8716   4.979   8.591   1.905
  750THR   HG21 8717   5.033   8.634   1.821
  750THR   HG22 8718   4.872   8.609   1.891
  750THR   HG23 8719   5.002   8.643   1.998
  750THR    OG1 8720   5.150   8.443   1.966
  750THR    HG1 8721   5.192   8.383   1.903
  750THR      C 8722   4.905   8.250   2.063
  750THR      O 8723   5.002   8.180   2.093
  751THR      N 8724   4.783   8.195   2.033
  751THR      H 8725   4.713   8.252   1.988
  751THR     CA 8726   4.761   8.046   2.020
  751THR     HA 8727   4.844   7.999   2.072
  751THR     CB 8728   4.621   8.009   2.065
  751THR     HB 8729   4.550   8.056   1.997
  751THR    CG2 8730   4.602   7.854   2.070
  751THR   HG21 8731   4.591   7.809   1.972
  751THR   HG22 8732   4.683   7.803   2.123
  751THR   HG23 8733   4.504   7.843   2.116
  751THR    OG1 8734   4.593   8.067   2.189
  751THR    HG1 8735   4.620   8.158   2.171
  751THR      C 8736   4.770   7.995   1.876
  751THR    OC1 8737   4.686   8.039   1.795
  751THR    OC2 8738   4.862   7.911   1.852
  193SER      N 8739  12.947   6.043   3.764
  193SER     H1 8740  12.980   5.947   3.773
  193SER     H2 8741  13.034   6.093   3.775
  193SER     H3 8742  12.882   6.075   3.834
  193SER     CA 8743  12.897   6.062   3.629
  193SER     HA 8744  12.976   6.045   3.555
  193SER     CB 8745  12.780   5.973   3.598
  193SER    HB1 8746  12.756   5.990   3.493
  193SER    HB2 8747  12.699   6.001   3.665
  193SER     OG 8748  12.824   5.843   3.611
  193SER     HG 8749  12.796   5.798   3.531
  193SER      C 8750  12.840   6.211   3.601
  193SER      O 8751  12.833   6.296   3.686
  194TYR      N 8752  12.835   6.238   3.472
  194TYR      H 8753  12.868   6.167   3.408
  194TYR     CA 8754  12.811   6.377   3.424
  194TYR     HA 8755  12.785   6.455   3.496
  194TYR     CB 8756  12.942   6.421   3.348
  194TYR    HB1 8757  12.960   6.356   3.262
  194TYR    HB2 8758  13.031   6.395   3.404
  194TYR     CG 8759  12.943   6.571   3.315
  194TYR    CD1 8760  13.029   6.654   3.386
  194TYR    HD1 8761  13.102   6.617   3.456
  194TYR    CE1 8762  13.040   6.794   3.358
  194TYR    HE1 8763  13.105   6.856   3.419
  194TYR     CZ 8764  12.976   6.837   3.243
  194TYR     OH 8765  12.986   6.970   3.205
  194TYR     HH 8766  13.040   7.024   3.263
  194TYR    CE2 8767  12.890   6.756   3.168
  194TYR    HE2 8768  12.837   6.801   3.085
  194TYR    CD2 8769  12.877   6.622   3.201
  194TYR    HD2 8770  12.817   6.559   3.138
  194TYR      C 8771  12.685   6.381   3.340
  194TYR      O 8772  12.592   6.456   3.369
  195THR      N 8773  12.674   6.288   3.244
  195THR      H 8774  12.753   6.228   3.228
  195THR     CA 8775  12.561   6.270   3.154
  195THR     HA 8776  12.518   6.369   3.134
  195THR     CB 8777  12.608   6.218   3.015
  195THR     HB 8778  12.523   6.198   2.950
  195THR    CG2 8779  12.702   6.309   2.952
  195THR   HG21 8780  12.715   6.273   2.851
  195THR   HG22 8781  12.662   6.410   2.942
  195THR   HG23 8782  12.796   6.303   3.006
  195THR    OG1 8783  12.673   6.093   3.022
  195THR    HG1 8784  12.620   6.035   3.076
  195THR      C 8785  12.444   6.205   3.225
  195THR      O 8786  12.460   6.117   3.317
  196ASP      N 8787  12.325   6.241   3.179
  196ASP      H 8788  12.311   6.326   3.128
  196ASP     CA 8789  12.206   6.180   3.246
  196ASP     HA 8790  12.219   6.178   3.354
  196ASP     CB 8791  12.085   6.262   3.208
  196ASP    HB1 8792  12.062   6.258   3.102
  196ASP    HB2 8793  12.108   6.369   3.217
  196ASP     CG 8794  11.962   6.247   3.295
  196ASP    OD1 8795  11.969   6.213   3.414
  196ASP    OD2 8796  11.855   6.264   3.226
  196ASP      C 8797  12.188   6.035   3.203
  196ASP      O 8798  12.185   5.990   3.090
  197SER      N 8799  12.186   5.959   3.311
  197SER      H 8800  12.193   5.998   3.404
  197SER     CA 8801  12.155   5.816   3.306
  197SER     HA 8802  12.206   5.771   3.222
  197SER     CB 8803  12.199   5.742   3.431
  197SER    HB1 8804  12.307   5.735   3.444
  197SER    HB2 8805  12.157   5.641   3.430
  197SER     OG 8806  12.148   5.813   3.536
  197SER     HG 8807  12.075   5.769   3.580
  197SER      C 8808  12.007   5.786   3.276
  197SER      O 8809  11.978   5.690   3.208
  198TYR      N 8810  11.921   5.873   3.320
  198TYR      H 8811  11.954   5.956   3.368
  198TYR     CA 8812  11.776   5.848   3.332
  198TYR     HA 8813  11.760   5.788   3.422
  198TYR     CB 8814  11.716   5.985   3.367
  198TYR    HB1 8815  11.743   6.051   3.284
  198TYR    HB2 8816  11.765   6.018   3.458
  198TYR     CG 8817  11.563   5.994   3.389
  198TYR    CD1 8818  11.481   6.088   3.322
  198TYR    HD1 8819  11.526   6.155   3.251
  198TYR    CE1 8820  11.341   6.098   3.353
  198TYR    HE1 8821  11.281   6.164   3.292
  198TYR     CZ 8822  11.281   6.025   3.454
  198TYR     OH 8823  11.151   6.013   3.469
  198TYR     HH 8824  11.099   6.087   3.435
  198TYR    CE2 8825  11.359   5.930   3.516
  198TYR    HE2 8826  11.317   5.869   3.594
  198TYR    CD2 8827  11.498   5.916   3.487
  198TYR    HD2 8828  11.560   5.838   3.530
  198TYR      C 8829  11.704   5.773   3.219
  198TYR      O 8830  11.619   5.695   3.253
  199TYR      N 8831  11.735   5.806   3.093
  199TYR      H 8832  11.800   5.882   3.076
  199TYR     CA 8833  11.661   5.760   2.978
  199TYR     HA 8834  11.572   5.710   3.017
  199TYR     CB 8835  11.629   5.889   2.889
  199TYR    HB1 8836  11.606   5.967   2.962
  199TYR    HB2 8837  11.536   5.867   2.836
  199TYR     CG 8838  11.729   5.935   2.789
  199TYR    CD1 8839  11.848   5.989   2.824
  199TYR    HD1 8840  11.872   6.010   2.927
  199TYR    CE1 8841  11.940   6.032   2.725
  199TYR    HE1 8842  12.035   6.071   2.759
  199TYR     CZ 8843  11.918   6.012   2.593
  199TYR     OH 8844  12.002   6.062   2.497
  199TYR     HH 8845  12.082   6.083   2.544
  199TYR    CE2 8846  11.793   5.966   2.550
  199TYR    HE2 8847  11.776   5.963   2.444
  199TYR    CD2 8848  11.695   5.930   2.644
  199TYR    HD2 8849  11.599   5.887   2.620
  199TYR      C 8850  11.739   5.655   2.894
  199TYR      O 8851  11.693   5.601   2.789
  200LYS      N 8852  11.867   5.629   2.929
  200LYS      H 8853  11.908   5.674   3.009
  200LYS     CA 8854  11.942   5.536   2.849
  200LYS     HA 8855  11.943   5.563   2.743
  200LYS     CB 8856  12.091   5.554   2.887
  200LYS    HB1 8857  12.149   5.468   2.852
  200LYS    HB2 8858  12.089   5.564   2.995
  200LYS     CG 8859  12.163   5.679   2.829
  200LYS    HG1 8860  12.102   5.764   2.860
  200LYS    HG2 8861  12.166   5.671   2.721
  200LYS     CD 8862  12.304   5.705   2.877
  200LYS    HD1 8863  12.369   5.623   2.850
  200LYS    HD2 8864  12.310   5.706   2.986
  200LYS     CE 8865  12.362   5.829   2.810
  200LYS    HE1 8866  12.310   5.914   2.855
  200LYS    HE2 8867  12.357   5.814   2.702
  200LYS     NZ 8868  12.501   5.844   2.850
  200LYS    HZ1 8869  12.503   5.878   2.945
  200LYS    HZ2 8870  12.556   5.761   2.829
  200LYS    HZ3 8871  12.543   5.914   2.791
  200LYS      C 8872  11.894   5.392   2.863
  200LYS      O 8873  11.834   5.353   2.959
  201GLY      N 8874  11.938   5.310   2.773
  201GLY      H 8875  11.996   5.348   2.700
  201GLY     CA 8876  11.919   5.164   2.765
  201GLY    HA1 8877  11.941   5.115   2.860
  201GLY    HA2 8878  11.993   5.136   2.690
  201GLY      C 8879  11.773   5.112   2.733
  201GLY      O 8880  11.688   5.089   2.818
  202GLN      N 8881  11.744   5.107   2.602
  202GLN      H 8882  11.817   5.144   2.543
  202GLN     CA 8883  11.642   5.036   2.525
  202GLN     HA 8884  11.614   4.956   2.594
  202GLN     CB 8885  11.520   5.124   2.501
  202GLN    HB1 8886  11.491   5.169   2.595
[truncated: 16,355,282 more chars]
