# Supplementary material for: Dynamic molecular portraits of ion-conducting pores characterize functional states of TRPV channels
Source: Commun Chem. 2024 Jun 1;7:119. doi: 10.1038/s42004-024-01198-z (PMC11144267; doi:10.1038/s42004-024-01198-z)
Supplement: Supplementary file 3 — Supplementary Data 1 [file 42004_2024_1198_MOESM3_ESM.zip › Supplementary Data 1/pi_openV1_init.gro]

 frame t=0
372336
  193SER      N    1   4.993   4.018   1.724
  193SER     H1    2   5.068   3.964   1.685
  193SER     H2    3   4.926   3.956   1.767
  193SER     H3    4   4.948   4.070   1.652
  193SER     CA    5   5.046   4.109   1.824
  193SER     HA    6   5.110   4.167   1.773
  193SER     CB    7   4.933   4.193   1.886
  193SER    HB1    8   4.969   4.253   1.958
  193SER    HB2    9   4.862   4.134   1.924
  193SER     OG   10   4.871   4.276   1.789
  193SER     HG   11   4.798   4.329   1.832
  193SER      C   12   5.121   4.034   1.934
  193SER      O   13   5.096   3.915   1.955
  194TYR      N   14   5.211   4.103   2.002
  194TYR      H   15   5.227   4.199   1.978
  194TYR     CA   16   5.287   4.042   2.111
  194TYR     HA   17   5.331   3.961   2.073
  194TYR     CB   18   5.392   4.139   2.164
  194TYR    HB1   19   5.426   4.103   2.251
  194TYR    HB2   20   5.347   4.227   2.180
  194TYR     CG   21   5.511   4.164   2.074
  194TYR    CD1   22   5.496   4.231   1.953
  194TYR    HD1   23   5.405   4.262   1.925
  194TYR    CE1   24   5.604   4.255   1.871
  194TYR    HE1   25   5.591   4.302   1.784
  194TYR     CZ   26   5.729   4.214   1.910
  194TYR     OH   27   5.837   4.238   1.827
  194TYR     HH   28   5.920   4.202   1.869
  194TYR    CE2   29   5.747   4.148   2.030
  194TYR    HE2   30   5.838   4.118   2.058
  194TYR    CD2   31   5.638   4.124   2.111
  194TYR    HD2   32   5.651   4.077   2.198
  194TYR      C   33   5.192   4.004   2.224
  194TYR      O   34   5.101   4.081   2.258
  195THR      N   35   5.212   3.885   2.281
  195THR      H   36   5.289   3.830   2.250
  195THR     CA   37   5.127   3.831   2.386
  195THR     HA   38   5.050   3.895   2.387
  195THR     CB   39   5.085   3.688   2.351
  195THR     HB   40   5.037   3.645   2.428
  195THR    CG2   41   4.997   3.688   2.228
  195THR   HG21   42   4.970   3.594   2.206
  195THR   HG22   43   4.915   3.743   2.246
  195THR   HG23   44   5.047   3.727   2.151
  195THR    OG1   45   5.202   3.609   2.325
  195THR    HG1   46   5.175   3.515   2.302
  195THR      C   47   5.193   3.830   2.524
  195THR      O   48   5.124   3.799   2.622
  196ASP      N   49   5.320   3.866   2.536
  196ASP      H   50   5.370   3.897   2.455
  196ASP     CA   51   5.388   3.861   2.664
  196ASP     HA   52   5.358   3.776   2.707
  196ASP     CB   53   5.539   3.857   2.645
  196ASP    HB1   54   5.562   3.779   2.587
  196ASP    HB2   55   5.582   3.845   2.734
  196ASP     CG   56   5.593   3.983   2.581
  196ASP    OD1   57   5.523   4.045   2.497
  196ASP    OD2   58   5.708   4.023   2.615
  196ASP      C   59   5.347   3.979   2.751
  196ASP      O   60   5.270   4.066   2.710
  197SER      N   61   5.401   3.984   2.872
  197SER      H   62   5.467   3.913   2.898
  197SER     CA   63   5.368   4.088   2.968
  197SER     HA   64   5.270   4.102   2.955
  197SER     CB   65   5.401   4.041   3.109
  197SER    HB1   66   5.348   3.959   3.132
  197SER    HB2   67   5.382   4.113   3.176
  197SER     OG   68   5.539   4.008   3.119
  197SER     HG   69   5.559   3.977   3.212
  197SER      C   70   5.438   4.220   2.941
  197SER      O   71   5.403   4.320   3.006
  198TYR      N   72   5.534   4.224   2.849
  198TYR      H   73   5.547   4.143   2.791
  198TYR     CA   74   5.621   4.340   2.828
  198TYR     HA   75   5.607   4.397   2.909
  198TYR     CB   76   5.766   4.293   2.814
  198TYR    HB1   77   5.774   4.242   2.728
  198TYR    HB2   78   5.787   4.232   2.891
  198TYR     CG   79   5.869   4.404   2.813
  198TYR    CD1   80   5.883   4.490   2.921
  198TYR    HD1   81   5.823   4.479   3.000
  198TYR    CE1   82   5.977   4.590   2.922
  198TYR    HE1   83   5.984   4.652   3.000
  198TYR     CZ   84   6.061   4.604   2.814
  198TYR     OH   85   6.156   4.704   2.815
  198TYR     HH   86   6.208   4.701   2.730
  198TYR    CE2   87   6.051   4.519   2.706
  198TYR    HE2   88   6.113   4.529   2.628
  198TYR    CD2   89   5.955   4.419   2.706
  198TYR    HD2   90   5.948   4.357   2.628
  198TYR      C   91   5.582   4.422   2.706
  198TYR      O   92   5.577   4.545   2.715
  199TYR      N   93   5.554   4.356   2.593
  199TYR      H   94   5.556   4.256   2.595
  199TYR     CA   95   5.520   4.422   2.468
  199TYR     HA   96   5.541   4.518   2.484
  199TYR     CB   97   5.605   4.364   2.355
  199TYR    HB1   98   5.569   4.398   2.268
  199TYR    HB2   99   5.597   4.264   2.358
  199TYR     CG  100   5.752   4.398   2.360
  199TYR    CD1  101   5.797   4.529   2.351
  199TYR    HD1  102   5.730   4.603   2.343
  199TYR    CE1  103   5.931   4.559   2.353
  199TYR    HE1  104   5.961   4.654   2.347
  199TYR     CZ  105   6.023   4.457   2.364
  199TYR     OH  106   6.157   4.487   2.366
  199TYR     HH  107   6.210   4.402   2.374
  199TYR    CE2  108   5.982   4.327   2.371
  199TYR    HE2  109   6.049   4.253   2.378
  199TYR    CD2  110   5.848   4.297   2.369
  199TYR    HD2  111   5.819   4.201   2.374
  199TYR      C  112   5.371   4.410   2.434
  199TYR      O  113   5.334   4.430   2.319
  200LYS      N  114   5.286   4.380   2.533
  200LYS      H  115   5.320   4.385   2.627
  200LYS     CA  116   5.147   4.340   2.515
  200LYS     HA  117   5.153   4.252   2.468
  200LYS     CB  118   5.079   4.329   2.651
  200LYS    HB1  119   5.064   4.421   2.686
  200LYS    HB2  120   5.140   4.279   2.713
  200LYS     CG  121   4.944   4.257   2.648
  200LYS    HG1  122   4.957   4.163   2.615
  200LYS    HG2  123   4.882   4.306   2.587
  200LYS     CD  124   4.881   4.251   2.785
  200LYS    HD1  125   4.887   4.341   2.828
  200LYS    HD2  126   4.930   4.184   2.841
  200LYS     CE  127   4.735   4.210   2.776
  200LYS    HE1  128   4.728   4.119   2.734
  200LYS    HE2  129   4.685   4.276   2.721
  200LYS     NZ  130   4.674   4.205   2.911
  200LYS    HZ1  131   4.578   4.178   2.903
  200LYS    HZ2  132   4.723   4.138   2.967
  200LYS    HZ3  133   4.680   4.295   2.954
  200LYS      C  134   5.068   4.435   2.427
  200LYS      O  135   5.054   4.554   2.458
  201GLY      N  136   5.017   4.382   2.315
  201GLY      H  137   5.038   4.287   2.293
  201GLY     CA  138   4.933   4.457   2.226
  201GLY    HA1  139   4.883   4.523   2.282
  201GLY    HA2  140   4.868   4.392   2.186
  201GLY      C  141   5.005   4.530   2.115
  201GLY      O  142   4.939   4.588   2.028
  202GLN      N  143   5.138   4.532   2.116
  202GLN      H  144   5.187   4.490   2.192
  202GLN     CA  145   5.212   4.594   2.008
  202GLN     HA  146   5.179   4.688   2.001
  202GLN     CB  147   5.361   4.595   2.039
  202GLN    HB1  148   5.395   4.501   2.035
  202GLN    HB2  149   5.374   4.631   2.131
  202GLN     CG  150   5.442   4.678   1.944
  202GLN    HG1  151   5.399   4.768   1.935
  202GLN    HG2  152   5.443   4.633   1.855
  202GLN     CD  153   5.584   4.696   1.991
  202GLN    OE1  154   5.654   4.599   2.017
  202GLN    NE2  155   5.627   4.821   2.003
  202GLN   HE21  156   5.566   4.897   1.981
  202GLN   HE22  157   5.720   4.839   2.034
  202GLN      C  158   5.185   4.519   1.879
  202GLN      O  159   5.171   4.396   1.879
  203THR      N  160   5.175   4.593   1.768
  203THR      H  161   5.184   4.692   1.776
  203THR     CA  162   5.151   4.535   1.636
  203THR     HA  163   5.170   4.437   1.643
  203THR     CB  164   5.005   4.551   1.595
  203THR     HB  165   4.946   4.517   1.669
  203THR    CG2  166   4.968   4.696   1.564
  203THR   HG21  167   4.871   4.701   1.538
  203THR   HG22  168   4.983   4.752   1.645
  203THR   HG23  169   5.025   4.729   1.489
  203THR    OG1  170   4.980   4.471   1.479
  203THR    HG1  171   4.884   4.481   1.452
  203THR      C  172   5.246   4.598   1.535
  203THR      O  173   5.331   4.681   1.568
  204ALA      N  174   5.232   4.556   1.410
  204ALA      H  175   5.159   4.491   1.388
  204ALA     CA  176   5.321   4.602   1.304
  204ALA     HA  177   5.413   4.584   1.338
  204ALA     CB  178   5.294   4.524   1.175
  204ALA    HB1  179   5.355   4.556   1.103
  204ALA    HB2  180   5.310   4.426   1.191
  204ALA    HB3  181   5.199   4.538   1.147
  204ALA      C  182   5.306   4.751   1.279
  204ALA      O  183   5.403   4.818   1.241
  205LEU      N  184   5.185   4.805   1.297
  205LEU      H  185   5.109   4.748   1.329
  205LEU     CA  186   5.162   4.946   1.270
  205LEU     HA  187   5.195   4.961   1.177
  205LEU     CB  188   5.012   4.976   1.280
  205LEU    HB1  189   4.983   4.952   1.373
  205LEU    HB2  190   4.965   4.917   1.214
  205LEU     CG  191   4.965   5.119   1.254
  205LEU     HG  192   5.007   5.179   1.322
  205LEU    CD1  193   5.009   5.168   1.117
  205LEU   HD11  194   4.977   5.261   1.103
  205LEU   HD12  195   5.109   5.166   1.111
  205LEU   HD13  196   4.970   5.108   1.046
  205LEU    CD2  197   4.813   5.126   1.267
  205LEU   HD21  198   4.782   5.220   1.250
  205LEU   HD22  199   4.771   5.064   1.200
  205LEU   HD23  200   4.786   5.098   1.359
  205LEU      C  201   5.242   5.035   1.365
  205LEU      O  202   5.296   5.138   1.323
  206HID      N  203   5.250   4.997   1.492
  206HID      H  204   5.200   4.916   1.523
  206HID     CA  205   5.331   5.072   1.587
  206HID     HA  206   5.296   5.166   1.584
  206HID     CB  207   5.316   5.013   1.728
  206HID    HB1  208   5.385   5.054   1.788
  206HID    HB2  209   5.330   4.914   1.724
  206HID     CG  210   5.182   5.037   1.790
  206HID    ND1  211   5.079   4.946   1.781
  206HID    HD1  212   5.083   4.858   1.734
  206HID    CE1  213   4.973   4.993   1.845
  206HID    HE1  214   4.885   4.946   1.855
  206HID    NE2  215   5.003   5.112   1.894
  206HID    CD2  216   5.133   5.141   1.861
  206HID    HD2  217   5.183   5.224   1.885
  206HID      C  218   5.477   5.072   1.545
  206HID      O  219   5.543   5.177   1.548
  207ILE      N  220   5.528   4.957   1.502
  207ILE      H  221   5.470   4.876   1.498
  207ILE     CA  222   5.668   4.947   1.460
  207ILE     HA  223   5.722   4.983   1.536
  207ILE     CB  224   5.707   4.800   1.434
  207ILE     HB  225   5.645   4.763   1.365
  207ILE    CG2  226   5.849   4.792   1.382
  207ILE   HG21  227   5.873   4.696   1.366
  207ILE   HG22  228   5.856   4.843   1.297
  207ILE   HG23  229   5.911   4.831   1.450
  207ILE    CG1  230   5.695   4.715   1.561
  207ILE   HG11  231   5.617   4.747   1.614
  207ILE   HG12  232   5.779   4.725   1.615
  207ILE     CD  233   5.675   4.568   1.534
  207ILE    HD1  234   5.668   4.519   1.621
  207ILE    HD2  235   5.591   4.555   1.481
  207ILE    HD3  236   5.753   4.533   1.482
  207ILE      C  237   5.692   5.033   1.336
  207ILE      O  238   5.793   5.102   1.325
  208ALA      N  239   5.598   5.027   1.242
  208ALA      H  240   5.519   4.967   1.255
  208ALA     CA  241   5.609   5.106   1.120
  208ALA     HA  242   5.696   5.080   1.079
  208ALA     CB  243   5.493   5.073   1.026
  208ALA    HB1  244   5.501   5.127   0.943
  208ALA    HB2  245   5.495   4.976   1.003
  208ALA    HB3  246   5.406   5.094   1.071
  208ALA      C  247   5.612   5.254   1.150
  208ALA      O  248   5.689   5.330   1.091
  209ILE      N  249   5.527   5.298   1.243
  209ILE      H  250   5.467   5.233   1.290
  209ILE     CA  251   5.521   5.440   1.277
  209ILE     HA  252   5.516   5.490   1.191
  209ILE     CB  253   5.395   5.471   1.359
  209ILE     HB  254   5.391   5.408   1.437
  209ILE    CG2  255   5.401   5.615   1.410
  209ILE   HG21  256   5.319   5.635   1.463
  209ILE   HG22  257   5.482   5.626   1.468
  209ILE   HG23  258   5.406   5.678   1.332
  209ILE    CG1  259   5.269   5.451   1.274
  209ILE   HG11  260   5.280   5.367   1.221
  209ILE   HG12  261   5.260   5.529   1.212
  209ILE     CD  262   5.140   5.439   1.351
  209ILE    HD1  263   5.064   5.426   1.287
  209ILE    HD2  264   5.145   5.360   1.413
  209ILE    HD3  265   5.125   5.522   1.404
  209ILE      C  266   5.648   5.481   1.349
  209ILE      O  267   5.699   5.592   1.330
  210GLU      N  268   5.699   5.394   1.437
  210GLU      H  269   5.649   5.310   1.458
  210GLU     CA  270   5.827   5.422   1.502
  210GLU     HA  271   5.817   5.511   1.545
  210GLU     CB  272   5.857   5.313   1.605
  210GLU    HB1  273   5.872   5.227   1.556
  210GLU    HB2  274   5.777   5.304   1.665
  210GLU     CG  275   5.979   5.340   1.692
  210GLU    HG1  276   5.967   5.427   1.739
  210GLU    HG2  277   6.060   5.343   1.634
  210GLU     CD  278   5.998   5.233   1.795
  210GLU    OE1  279   6.017   5.116   1.757
  210GLU    OE2  280   5.993   5.265   1.915
  210GLU      C  281   5.940   5.429   1.401
  210GLU      O  282   6.030   5.513   1.412
  211ARG      N  283   5.937   5.341   1.301
  211ARG      H  284   5.862   5.275   1.296
  211ARG     CA  285   6.040   5.339   1.199
  211ARG     HA  286   6.126   5.350   1.249
  211ARG     CB  287   6.033   5.206   1.126
  211ARG    HB1  288   6.088   5.211   1.043
  211ARG    HB2  289   5.938   5.187   1.102
  211ARG     CG  290   6.085   5.093   1.210
  211ARG    HG1  291   6.038   5.095   1.298
  211ARG    HG2  292   6.183   5.106   1.224
  211ARG     CD  293   6.062   4.957   1.145
  211ARG    HD1  294   6.107   4.953   1.056
  211ARG    HD2  295   5.964   4.941   1.133
  211ARG     NE  296   6.117   4.850   1.229
  211ARG     HE  297   6.153   4.876   1.319
  211ARG     CZ  298   6.122   4.721   1.195
  211ARG    NH1  299   6.076   4.677   1.078
  211ARG   HH11  300   6.036   4.741   1.013
  211ARG   HH12  301   6.081   4.580   1.056
  211ARG    NH2  302   6.174   4.634   1.281
  211ARG   HH21  303   6.208   4.665   1.369
  211ARG   HH22  304   6.178   4.537   1.257
  211ARG      C  305   6.030   5.455   1.101
  211ARG      O  306   6.120   5.468   1.017
  212ARG      N  307   5.927   5.539   1.110
  212ARG      H  308   5.858   5.523   1.181
  212ARG     CA  309   5.909   5.654   1.021
  212ARG     HA  310   5.822   5.695   1.047
  212ARG     CB  311   6.022   5.755   1.040
  212ARG    HB1  312   6.001   5.836   0.985
  212ARG    HB2  313   6.107   5.713   1.008
  212ARG     CG  314   6.044   5.801   1.183
  212ARG    HG1  315   6.079   5.725   1.237
  212ARG    HG2  316   5.957   5.832   1.222
  212ARG     CD  317   6.144   5.915   1.186
  212ARG    HD1  318   6.116   5.985   1.121
  212ARG    HD2  319   6.234   5.880   1.161
  212ARG     NE  320   6.157   5.979   1.316
  212ARG     HE  321   6.103   5.941   1.392
  212ARG     CZ  322   6.235   6.084   1.342
  212ARG    NH1  323   6.310   6.141   1.248
  212ARG   HH11  324   6.309   6.105   1.155
  212ARG   HH12  325   6.367   6.219   1.271
  212ARG    NH2  326   6.239   6.133   1.465
  212ARG   HH21  327   6.184   6.091   1.537
  212ARG   HH22  328   6.297   6.212   1.486
  212ARG      C  329   5.900   5.610   0.876
  212ARG      O  330   5.948   5.678   0.785
  213ASN      N  331   5.835   5.496   0.853
  213ASN      H  332   5.792   5.450   0.931
  213ASN     CA  333   5.823   5.434   0.722
  213ASN     HA  334   5.888   5.476   0.659
  213ASN     CB  335   5.858   5.286   0.730
  213ASN    HB1  336   5.785   5.238   0.779
  213ASN    HB2  337   5.944   5.276   0.780
  213ASN     CG  338   5.874   5.222   0.593
  213ASN    OD1  339   5.788   5.234   0.507
  213ASN    ND2  340   5.986   5.154   0.573
  213ASN   HD21  341   6.054   5.147   0.646
  213ASN   HD22  342   6.002   5.109   0.485
  213ASN      C  343   5.680   5.458   0.675
  213ASN      O  344   5.588   5.383   0.711
  214MET      N  345   5.661   5.562   0.593
  214MET      H  346   5.740   5.616   0.564
  214MET     CA  347   5.528   5.598   0.545
  214MET     HA  348   5.471   5.612   0.626
  214MET     CB  349   5.539   5.725   0.461
  214MET    HB1  350   5.586   5.702   0.376
  214MET    HB2  351   5.593   5.791   0.513
  214MET     CG  352   5.407   5.791   0.424
  214MET    HG1  353   5.353   5.718   0.382
  214MET    HG2  354   5.431   5.859   0.355
  214MET     SD  355   5.323   5.865   0.564
  214MET     CE  356   5.187   5.750   0.585
  214MET    HE1  357   5.130   5.779   0.662
  214MET    HE2  358   5.132   5.748   0.502
  214MET    HE3  359   5.223   5.658   0.603
  214MET      C  360   5.466   5.486   0.463
  214MET      O  361   5.344   5.464   0.469
  215THR      N  362   5.549   5.413   0.388
  215THR      H  363   5.647   5.428   0.395
  215THR     CA  364   5.498   5.312   0.296
  215THR     HA  365   5.430   5.359   0.239
  215THR     CB  366   5.614   5.257   0.213
  215THR     HB  367   5.685   5.218   0.272
  215THR    CG2  368   5.565   5.151   0.117
  215THR   HG21  369   5.642   5.116   0.064
  215THR   HG22  370   5.523   5.076   0.169
  215THR   HG23  371   5.497   5.191   0.055
  215THR    OG1  372   5.676   5.364   0.141
  215THR    HG1  373   5.752   5.328   0.087
  215THR      C  374   5.428   5.199   0.369
  215THR      O  375   5.317   5.159   0.332
  216LEU      N  376   5.491   5.146   0.474
  216LEU      H  377   5.580   5.183   0.502
  216LEU     CA  378   5.433   5.036   0.549
  216LEU     HA  379   5.413   4.965   0.481
  216LEU     CB  380   5.533   4.986   0.653
  216LEU    HB1  381   5.488   4.914   0.706
  216LEU    HB2  382   5.555   5.062   0.713
  216LEU     CG  383   5.665   4.930   0.599
  216LEU     HG  384   5.703   4.993   0.532
  216LEU    CD1  385   5.764   4.915   0.712
  216LEU   HD11  386   5.850   4.878   0.676
  216LEU   HD12  387   5.780   5.004   0.754
  216LEU   HD13  388   5.727   4.852   0.781
  216LEU    CD2  389   5.642   4.797   0.529
  216LEU   HD21  390   5.729   4.762   0.495
  216LEU   HD22  391   5.603   4.731   0.594
  216LEU   HD23  392   5.579   4.810   0.453
  216LEU      C  393   5.304   5.078   0.618
  216LEU      O  394   5.209   5.000   0.627
  217VAL      N  395   5.300   5.201   0.669
  217VAL      H  396   5.382   5.258   0.665
  217VAL     CA  397   5.179   5.253   0.730
  217VAL     HA  398   5.154   5.188   0.802
  217VAL     CB  399   5.205   5.392   0.791
  217VAL     HB  400   5.240   5.452   0.719
  217VAL    CG1  401   5.076   5.453   0.843
  217VAL   HG11  402   5.095   5.543   0.882
  217VAL   HG12  403   5.011   5.462   0.768
  217VAL   HG13  404   5.037   5.393   0.913
  217VAL    CG2  405   5.309   5.384   0.903
  217VAL   HG21  406   5.324   5.475   0.941
  217VAL   HG22  407   5.276   5.323   0.975
  217VAL   HG23  408   5.395   5.348   0.866
  217VAL      C  409   5.067   5.258   0.628
  217VAL      O  410   4.953   5.218   0.656
  218THR      N  411   5.098   5.307   0.508
  218THR      H  412   5.190   5.340   0.491
  218THR     CA  413   4.998   5.312   0.402
  218THR     HA  414   4.922   5.365   0.439
  218THR     CB  415   5.057   5.380   0.278
  218THR     HB  416   5.131   5.325   0.241
  218THR    CG2  417   4.950   5.403   0.172
  218THR   HG21  418   4.991   5.447   0.092
  218THR   HG22  419   4.911   5.315   0.145
  218THR   HG23  420   4.878   5.461   0.209
  218THR    OG1  421   5.114   5.506   0.315
  218THR    HG1  422   5.152   5.550   0.234
  218THR      C  423   4.948   5.173   0.367
  218THR      O  424   4.827   5.151   0.354
  219LEU      N  425   5.040   5.077   0.356
  219LEU      H  426   5.136   5.099   0.372
  219LEU     CA  427   5.002   4.940   0.321
  219LEU     HA  428   4.949   4.947   0.237
  219LEU     CB  429   5.128   4.856   0.301
  219LEU    HB1  430   5.100   4.760   0.296
  219LEU    HB2  431   5.186   4.870   0.381
  219LEU     CG  432   5.211   4.887   0.176
  219LEU     HG  433   5.227   4.985   0.173
  219LEU    CD1  434   5.346   4.818   0.182
  219LEU   HD11  435   5.398   4.840   0.100
  219LEU   HD12  436   5.396   4.850   0.263
  219LEU   HD13  437   5.332   4.719   0.188
  219LEU    CD2  438   5.136   4.848   0.049
  219LEU   HD21  439   5.192   4.869  -0.031
  219LEU   HD22  440   5.116   4.750   0.051
  219LEU   HD23  441   5.050   4.899   0.044
  219LEU      C  442   4.915   4.877   0.428
  219LEU      O  443   4.815   4.812   0.397
  220LEU      N  444   4.952   4.896   0.555
  220LEU      H  445   5.030   4.954   0.576
  220LEU     CA  446   4.878   4.832   0.663
  220LEU     HA  447   4.868   4.736   0.637
  220LEU     CB  448   4.957   4.846   0.793
  220LEU    HB1  449   4.899   4.814   0.868
  220LEU    HB2  450   4.979   4.943   0.806
  220LEU     CG  451   5.088   4.766   0.794
  220LEU     HG  452   5.130   4.774   0.704
  220LEU    CD1  453   5.186   4.822   0.895
  220LEU   HD11  454   5.270   4.768   0.893
  220LEU   HD12  455   5.207   4.917   0.872
  220LEU   HD13  456   5.145   4.818   0.986
  220LEU    CD2  457   5.061   4.618   0.822
  220LEU   HD21  458   5.147   4.568   0.822
  220LEU   HD22  459   5.017   4.608   0.911
  220LEU   HD23  460   5.001   4.581   0.751
  220LEU      C  461   4.739   4.892   0.678
  220LEU      O  462   4.640   4.819   0.689
  221VAL      N  463   4.730   5.026   0.676
  221VAL      H  464   4.813   5.081   0.668
  221VAL     CA  465   4.600   5.092   0.685
  221VAL     HA  466   4.555   5.057   0.767
  221VAL     CB  467   4.620   5.244   0.698
  221VAL     HB  468   4.680   5.274   0.624
  221VAL    CG1  469   4.486   5.317   0.687
  221VAL   HG11  470   4.501   5.415   0.696
  221VAL   HG12  471   4.444   5.297   0.598
  221VAL   HG13  472   4.425   5.286   0.760
  221VAL    CG2  473   4.688   5.279   0.829
  221VAL   HG21  474   4.700   5.378   0.835
  221VAL   HG22  475   4.631   5.247   0.905
  221VAL   HG23  476   4.777   5.234   0.833
  221VAL      C  477   4.514   5.056   0.565
  221VAL      O  478   4.391   5.043   0.576
  222GLU      N  479   4.576   5.041   0.448
  222GLU      H  480   4.674   5.059   0.442
  222GLU     CA  481   4.503   4.998   0.329
  222GLU     HA  482   4.428   5.063   0.318
  222GLU     CB  483   4.596   5.002   0.208
  222GLU    HB1  484   4.664   4.929   0.219
  222GLU    HB2  485   4.642   5.091   0.208
  222GLU     CG  486   4.531   4.984   0.073
  222GLU    HG1  487   4.446   5.037   0.071
  222GLU    HG2  488   4.509   4.887   0.060
  222GLU     CD  489   4.622   5.030  -0.040
  222GLU    OE1  490   4.746   5.032  -0.019
  222GLU    OE2  491   4.571   5.063  -0.149
  222GLU      C  492   4.443   4.859   0.347
  222GLU      O  493   4.330   4.834   0.302
  223ASN      N  494   4.515   4.770   0.413
  223ASN      H  495   4.604   4.797   0.450
  223ASN     CA  496   4.468   4.633   0.433
  223ASN     HA  497   4.414   4.613   0.351
  223ASN     CB  498   4.589   4.539   0.446
  223ASN    HB1  499   4.557   4.448   0.473
  223ASN    HB2  500   4.651   4.575   0.516
  223ASN     CG  501   4.666   4.526   0.316
  223ASN    OD1  502   4.609   4.539   0.208
  223ASN    ND2  503   4.797   4.500   0.326
  223ASN   HD21  504   4.839   4.490   0.416
  223ASN   HD22  505   4.852   4.490   0.243
  223ASN      C  506   4.375   4.618   0.553
  223ASN      O  507   4.345   4.505   0.592
  224GLY      N  508   4.327   4.728   0.611
  224GLY      H  509   4.358   4.817   0.579
  224GLY     CA  510   4.231   4.723   0.719
  224GLY    HA1  511   4.174   4.642   0.704
  224GLY    HA2  512   4.174   4.805   0.712
  224GLY      C  513   4.292   4.716   0.857
  224GLY      O  514   4.225   4.671   0.950
  225ALA      N  515   4.417   4.759   0.873
  225ALA      H  516   4.467   4.794   0.794
  225ALA     CA  517   4.483   4.756   1.002
  225ALA     HA  518   4.477   4.661   1.032
  225ALA     CB  519   4.629   4.798   0.989
  225ALA    HB1  520   4.672   4.795   1.079
  225ALA    HB2  521   4.676   4.735   0.927
  225ALA    HB3  522   4.634   4.891   0.952
  225ALA      C  523   4.412   4.846   1.101
  225ALA      O  524   4.368   4.956   1.067
  226ASP      N  525   4.404   4.800   1.226
  226ASP      H  526   4.449   4.714   1.249
  226ASP     CA  527   4.331   4.872   1.330
  226ASP     HA  528   4.245   4.904   1.290
  226ASP     CB  529   4.298   4.779   1.446
  226ASP    HB1  530   4.383   4.747   1.487
  226ASP    HB2  531   4.247   4.700   1.411
  226ASP     CG  532   4.215   4.847   1.553
  226ASP    OD1  533   4.162   4.957   1.528
  226ASP    OD2  534   4.203   4.791   1.664
  226ASP      C  535   4.415   4.990   1.376
  226ASP      O  536   4.522   4.971   1.435
  227VAL      N  537   4.367   5.112   1.350
  227VAL      H  538   4.281   5.121   1.300
  227VAL     CA  539   4.437   5.233   1.393
  227VAL     HA  540   4.533   5.206   1.387
  227VAL     CB  541   4.404   5.352   1.301
  227VAL     HB  542   4.460   5.430   1.328
  227VAL    CG1  543   4.437   5.318   1.157
  227VAL   HG11  544   4.415   5.396   1.099
  227VAL   HG12  545   4.534   5.297   1.149
  227VAL   HG13  546   4.383   5.239   1.128
  227VAL    CG2  547   4.258   5.394   1.315
  227VAL   HG21  548   4.239   5.471   1.254
  227VAL   HG22  549   4.199   5.317   1.290
  227VAL   HG23  550   4.240   5.421   1.410
  227VAL      C  551   4.405   5.272   1.537
  227VAL      O  552   4.458   5.374   1.584
  228GLN      N  553   4.319   5.198   1.607
  228GLN      H  554   4.273   5.122   1.560
  228GLN     CA  555   4.287   5.220   1.748
  228GLN     HA  556   4.344   5.297   1.776
  228GLN     CB  557   4.139   5.255   1.764
  228GLN    HB1  558   4.122   5.277   1.860
  228GLN    HB2  559   4.085   5.175   1.738
  228GLN     CG  560   4.091   5.373   1.680
  228GLN    HG1  561   3.995   5.390   1.701
  228GLN    HG2  562   4.100   5.349   1.583
  228GLN     CD  563   4.169   5.501   1.705
  228GLN    OE1  564   4.208   5.570   1.611
  228GLN    NE2  565   4.190   5.535   1.832
  228GLN   HE21  566   4.155   5.477   1.906
  228GLN   HE22  567   4.241   5.618   1.854
  228GLN      C  568   4.324   5.100   1.834
  228GLN      O  569   4.258   5.075   1.936
  229ALA      N  570   4.425   5.024   1.794
  229ALA      H  571   4.463   5.036   1.703
  229ALA     CA  572   4.480   4.923   1.883
  229ALA     HA  573   4.402   4.868   1.914
  229ALA     CB  574   4.581   4.836   1.808
  229ALA    HB1  575   4.618   4.767   1.870
  229ALA    HB2  576   4.535   4.791   1.731
  229ALA    HB3  577   4.655   4.893   1.774
  229ALA      C  578   4.546   4.988   2.003
  229ALA      O  579   4.597   5.100   1.995
  230ALA      N  580   4.542   4.919   2.117
  230ALA      H  581   4.492   4.832   2.117
  230ALA     CA  582   4.605   4.962   2.241
  230ALA     HA  583   4.632   5.057   2.229
  230ALA     CB  584   4.507   4.953   2.357
  230ALA    HB1  585   4.552   4.983   2.441
  230ALA    HB2  586   4.428   5.012   2.339
  230ALA    HB3  587   4.476   4.858   2.367
  230ALA      C  588   4.727   4.875   2.267
  230ALA      O  589   4.714   4.753   2.279
  231ALA      N  590   4.844   4.937   2.276
  231ALA      H  591   4.847   5.035   2.257
  231ALA     CA  592   4.969   4.869   2.312
  231ALA     HA  593   4.957   4.771   2.298
  231ALA     CB  594   5.083   4.916   2.221
  231ALA    HB1  595   5.167   4.869   2.247
  231ALA    HB2  596   5.060   4.895   2.126
  231ALA    HB3  597   5.095   5.015   2.231
  231ALA      C  598   4.998   4.899   2.459
  231ALA      O  599   5.047   5.006   2.492
  232ASN      N  600   4.968   4.802   2.545
  232ASN      H  601   4.954   4.709   2.510
  232ASN     CA  602   4.955   4.824   2.689
  232ASN     HA  603   4.992   4.915   2.705
  232ASN     CB  604   4.808   4.818   2.728
  232ASN    HB1  605   4.760   4.895   2.686
  232ASN    HB2  606   4.801   4.825   2.828
  232ASN     CG  607   4.741   4.690   2.684
  232ASN    OD1  608   4.788   4.623   2.591
  232ASN    ND2  609   4.632   4.655   2.749
  232ASN   HD21  610   4.597   4.712   2.823
  232ASN   HD22  611   4.583   4.571   2.724
  232ASN      C  612   5.037   4.724   2.771
  232ASN      O  613   4.994   4.681   2.878
  233GLY      N  614   5.155   4.687   2.722
  233GLY      H  615   5.178   4.710   2.628
  233GLY     CA  616   5.250   4.614   2.804
  233GLY    HA1  617   5.315   4.569   2.743
  233GLY    HA2  618   5.199   4.545   2.856
  233GLY      C  619   5.325   4.705   2.900
  233GLY      O  620   5.311   4.827   2.897
  234ASP      N  621   5.406   4.643   2.986
  234ASP      H  622   5.414   4.543   2.983
  234ASP     CA  623   5.482   4.719   3.084
  234ASP     HA  624   5.412   4.772   3.132
  234ASP     CB  625   5.556   4.625   3.179
  234ASP    HB1  626   5.632   4.675   3.221
  234ASP    HB2  627   5.592   4.548   3.127
  234ASP     CG  628   5.468   4.571   3.289
  234ASP    OD1  629   5.345   4.594   3.287
  234ASP    OD2  630   5.521   4.503   3.379
  234ASP      C  631   5.582   4.815   3.019
  234ASP      O  632   5.617   4.917   3.078
  235PHE      N  633   5.629   4.782   2.899
  235PHE      H  634   5.603   4.695   2.857
  235PHE     CA  635   5.718   4.874   2.830
  235PHE     HA  636   5.789   4.895   2.897
  235PHE     CB  637   5.776   4.806   2.705
  235PHE    HB1  638   5.701   4.790   2.640
  235PHE    HB2  639   5.816   4.718   2.732
  235PHE     CG  640   5.883   4.886   2.634
  235PHE    CD1  641   5.993   4.935   2.701
  235PHE    HD1  642   6.002   4.919   2.799
  235PHE    CE1  643   6.090   5.006   2.634
  235PHE    HE1  644   6.169   5.042   2.684
  235PHE     CZ  645   6.079   5.028   2.499
  235PHE     HZ  646   6.149   5.080   2.451
  235PHE    CE2  647   5.971   4.978   2.431
  235PHE    HE2  648   5.963   4.993   2.333
  235PHE    CD2  649   5.874   4.907   2.498
  235PHE    HD2  650   5.796   4.870   2.447
  235PHE      C  651   5.648   5.004   2.792
  235PHE      O  652   5.714   5.108   2.776
  236PHE      N  653   5.515   5.002   2.780
  236PHE      H  654   5.466   4.921   2.812
  236PHE     CA  655   5.437   5.111   2.723
  236PHE     HA  656   5.508   5.172   2.687
  236PHE     CB  657   5.343   5.057   2.615
  236PHE    HB1  658   5.297   5.134   2.570
  236PHE    HB2  659   5.274   4.998   2.658
  236PHE     CG  660   5.411   4.977   2.509
  236PHE    CD1  661   5.513   5.030   2.434
  236PHE    HD1  662   5.543   5.124   2.451
  236PHE    CE1  663   5.574   4.957   2.336
  236PHE    HE1  664   5.648   4.997   2.282
  236PHE     CZ  665   5.534   4.828   2.311
  236PHE     HZ  666   5.579   4.774   2.240
  236PHE    CE2  667   5.432   4.774   2.385
  236PHE    HE2  668   5.402   4.680   2.368
  236PHE    CD2  669   5.370   4.848   2.483
  236PHE    HD2  670   5.295   4.808   2.536
  236PHE      C  671   5.355   5.190   2.824
  236PHE      O  672   5.286   5.283   2.783
  237LYS      N  673   5.359   5.155   2.952
  237LYS      H  674   5.417   5.078   2.979
  237LYS     CA  675   5.283   5.224   3.056
  237LYS     HA  676   5.209   5.271   3.008
  237LYS     CB  677   5.225   5.124   3.156
  237LYS    HB1  678   5.189   5.174   3.235
  237LYS    HB2  679   5.298   5.063   3.186
  237LYS     CG  680   5.113   5.039   3.101
  237LYS    HG1  681   5.147   4.990   3.021
  237LYS    HG2  682   5.037   5.099   3.074
  237LYS     CD  683   5.062   4.938   3.203
  237LYS    HD1  684   4.973   4.903   3.172
  237LYS    HD2  685   5.051   4.984   3.291
  237LYS     CE  686   5.157   4.820   3.221
  237LYS    HE1  687   5.236   4.850   3.274
  237LYS    HE2  688   5.187   4.788   3.131
  237LYS     NZ  689   5.095   4.705   3.292
  237LYS    HZ1  690   5.162   4.631   3.301
  237LYS    HZ2  691   5.065   4.734   3.383
  237LYS    HZ3  692   5.016   4.672   3.240
  237LYS      C  693   5.370   5.326   3.129
  237LYS      O  694   5.493   5.322   3.123
  238LYS      N  695   5.304   5.417   3.198
  238LYS      H  696   5.204   5.420   3.193
  238LYS     CA  697   5.374   5.514   3.282
  238LYS     HA  698   5.443   5.557   3.224
  238LYS     CB  699   5.277   5.620   3.333
  238LYS    HB1  700   5.326   5.679   3.397
  238LYS    HB2  701   5.202   5.574   3.381
  238LYS     CG  702   5.217   5.708   3.224
  238LYS    HG1  703   5.176   5.649   3.154
  238LYS    HG2  704   5.290   5.762   3.183
  238LYS     CD  705   5.109   5.803   3.277
  238LYS    HD1  706   5.044   5.751   3.333
  238LYS    HD2  707   5.060   5.843   3.200
  238LYS     CE  708   5.168   5.915   3.362
  238LYS    HE1  709   5.243   5.957   3.312
  238LYS    HE2  710   5.202   5.876   3.448
  238LYS     NZ  711   5.068   6.021   3.395
  238LYS    HZ1  712   5.111   6.092   3.451
  238LYS    HZ2  713   5.033   6.062   3.310
  238LYS    HZ3  714   4.992   5.980   3.446
  238LYS      C  715   5.440   5.442   3.399
  238LYS      O  716   5.376   5.364   3.470
  239THR      N  717   5.568   5.469   3.420
  239THR      H  718   5.615   5.534   3.360
  239THR     CA  719   5.642   5.406   3.528
  239THR     HA  720   5.578   5.399   3.605
  239THR     CB  721   5.688   5.264   3.490
  239THR     HB  722   5.608   5.205   3.476
  239THR    CG2  723   5.776   5.264   3.364
  239THR   HG21  724   5.804   5.170   3.343
  239THR   HG22  725   5.724   5.302   3.287
  239THR   HG23  726   5.857   5.320   3.380
  239THR    OG1  727   5.762   5.207   3.599
  239THR    HG1  728   5.792   5.115   3.574
  239THR      C  729   5.760   5.494   3.565
  239THR      O  730   5.814   5.568   3.482
  240LYS      N  731   5.801   5.483   3.692
  240LYS      H  732   5.755   5.417   3.751
  240LYS     CA  733   5.909   5.563   3.748
  240LYS     HA  734   5.920   5.638   3.683
  240LYS     CB  735   5.870   5.615   3.887
  240LYS    HB1  736   5.951   5.656   3.929
  240LYS    HB2  737   5.839   5.537   3.942
  240LYS     CG  738   5.760   5.719   3.888
  240LYS    HG1  739   5.677   5.679   3.848
  240LYS    HG2  740   5.789   5.798   3.834
  240LYS     CD  741   5.731   5.764   4.030
  240LYS    HD1  742   5.814   5.804   4.069
  240LYS    HD2  743   5.704   5.684   4.084
  240LYS     CE  744   5.620   5.867   4.036
  240LYS    HE1  745   5.539   5.831   3.990
  240LYS    HE2  746   5.650   5.951   3.991
  240LYS     NZ  747   5.583   5.900   4.176
  240LYS    HZ1  748   5.510   5.968   4.176
  240LYS    HZ2  749   5.551   5.817   4.223
  240LYS    HZ3  750   5.663   5.937   4.224
  240LYS      C  751   6.040   5.485   3.757
  240LYS      O  752   6.144   5.530   3.709
  241GLY      N  753   6.035   5.367   3.819
  241GLY      H  754   5.946   5.334   3.852
  241GLY     CA  755   6.152   5.284   3.841
  241GLY    HA1  756   6.142   5.242   3.931
  241GLY    HA2  757   6.232   5.344   3.841
  241GLY      C  758   6.171   5.176   3.737
  241GLY      O  759   6.195   5.060   3.771
  242ARG      N  760   6.159   5.212   3.609
  242ARG      H  761   6.134   5.306   3.586
  242ARG     CA  762   6.182   5.115   3.503
  242ARG     HA  763   6.263   5.063   3.529
  242ARG     CB  764   6.064   5.019   3.489
  242ARG    HB1  765   5.983   5.072   3.464
  242ARG    HB2  766   6.049   4.975   3.578
  242ARG     CG  767   6.082   4.909   3.385
  242ARG    HG1  768   6.172   4.867   3.398
  242ARG    HG2  769   6.076   4.949   3.294
  242ARG     CD  770   5.975   4.802   3.398
  242ARG    HD1  771   5.886   4.840   3.371
  242ARG    HD2  772   5.970   4.771   3.493
  242ARG     NE  773   6.001   4.685   3.314
  242ARG     HE  774   6.082   4.687   3.256
  242ARG     CZ  775   5.926   4.576   3.308
  242ARG    NH1  776   5.816   4.562   3.382
  242ARG   HH11  777   5.788   4.635   3.444
  242ARG   HH12  778   5.761   4.478   3.375
  242ARG    NH2  779   5.962   4.477   3.227
  242ARG   HH21  780   6.045   4.485   3.172
  242ARG   HH22  781   5.906   4.394   3.222
  242ARG      C  782   6.202   5.191   3.373
  242ARG      O  783   6.124   5.283   3.346
  243PRO      N  784   6.302   5.158   3.290
  243PRO     CD  785   6.407   5.055   3.301
  243PRO    HD1  786   6.368   4.969   3.335
  243PRO    HD2  787   6.480   5.085   3.362
  243PRO     CG  788   6.457   5.040   3.160
  243PRO    HG1  789   6.403   4.972   3.110
  243PRO    HG2  790   6.553   5.013   3.159
  243PRO     CB  791   6.440   5.173   3.100
  243PRO    HB1  792   6.436   5.165   3.000
  243PRO    HB2  793   6.516   5.232   3.126
  243PRO     CA  794   6.307   5.222   3.159
  243PRO     HA  795   6.301   5.321   3.167
  243PRO      C  796   6.189   5.178   3.075
  243PRO      O  797   6.148   5.061   3.077
  244GLY      N  798   6.135   5.272   2.999
  244GLY      H  799   6.177   5.362   2.994
  244GLY     CA  800   6.015   5.245   2.923
  244GLY    HA1  801   5.939   5.233   2.987
  244GLY    HA2  802   6.028   5.161   2.871
  244GLY      C  803   5.989   5.361   2.830
  244GLY      O  804   6.065   5.458   2.827
  245PHE      N  805   5.882   5.347   2.753
  245PHE      H  806   5.825   5.265   2.763
  245PHE     CA  807   5.844   5.448   2.654
  245PHE     HA  808   5.883   5.537   2.677
  245PHE     CB  809   5.898   5.409   2.517
  245PHE    HB1  810   5.859   5.320   2.493
  245PHE    HB2  811   5.997   5.401   2.524
  245PHE     CG  812   5.866   5.506   2.405
  245PHE    CD1  813   5.850   5.643   2.428
  245PHE    HD1  814   5.857   5.679   2.521
  245PHE    CE1  815   5.824   5.729   2.323
  245PHE    HE1  816   5.813   5.827   2.340
  245PHE     CZ  817   5.813   5.679   2.196
  245PHE     HZ  818   5.793   5.741   2.120
  245PHE    CE2  819   5.829   5.544   2.172
  245PHE    HE2  820   5.821   5.508   2.079
  245PHE    CD2  821   5.856   5.459   2.276
  245PHE    HD2  822   5.868   5.361   2.258
  245PHE      C  823   5.693   5.455   2.657
  245PHE      O  824   5.625   5.375   2.592
  246TYR      N  825   5.640   5.550   2.733
  246TYR      H  826   5.700   5.605   2.791
  246TYR     CA  827   5.497   5.577   2.735
  246TYR     HA  828   5.453   5.489   2.717
  246TYR     CB  829   5.451   5.628   2.871
  246TYR    HB1  830   5.507   5.706   2.897
  246TYR    HB2  831   5.462   5.555   2.938
  246TYR     CG  832   5.306   5.671   2.871
  246TYR    CD1  833   5.205   5.576   2.875
  246TYR    HD1  834   5.229   5.479   2.879
  246TYR    CE1  835   5.073   5.613   2.874
  246TYR    HE1  836   5.001   5.543   2.877
  246TYR     CZ  837   5.040   5.746   2.869
  246TYR     OH  838   4.908   5.783   2.869
  246TYR     HH  839   4.901   5.883   2.865
  246TYR    CE2  840   5.138   5.842   2.865
  246TYR    HE2  841   5.113   5.939   2.861
  246TYR    CD2  842   5.270   5.804   2.866
  246TYR    HD2  843   5.341   5.874   2.863
  246TYR      C  844   5.463   5.678   2.627
  246TYR      O  845   5.532   5.780   2.613
  247PHE      N  846   5.358   5.650   2.552
  247PHE      H  847   5.308   5.565   2.569
  247PHE     CA  848   5.312   5.738   2.446
  247PHE     HA  849   5.349   5.827   2.472
  247PHE     CB  850   5.366   5.689   2.311
  247PHE    HB1  851   5.466   5.692   2.313
  247PHE    HB2  852   5.332   5.749   2.239
  247PHE     CG  853   5.325   5.549   2.276
  247PHE    CD1  854   5.209   5.525   2.204
  247PHE    HD1  855   5.152   5.602   2.175
  247PHE    CE1  856   5.172   5.398   2.172
  247PHE    HE1  857   5.088   5.382   2.121
  247PHE     CZ  858   5.250   5.293   2.210
  247PHE     HZ  859   5.223   5.200   2.186
  247PHE    CE2  860   5.365   5.315   2.281
  247PHE    HE2  861   5.422   5.238   2.309
  247PHE    CD2  862   5.402   5.442   2.313
  247PHE    HD2  863   5.486   5.457   2.364
  247PHE      C  864   5.160   5.749   2.438
  247PHE      O  865   5.112   5.823   2.352
  248GLY      N  866   5.085   5.679   2.523
  248GLY      H  867   5.131   5.627   2.595
  248GLY     CA  868   4.940   5.675   2.516
  248GLY    HA1  869   4.911   5.755   2.464
  248GLY    HA2  870   4.906   5.681   2.610
  248GLY      C  871   4.882   5.551   2.451
  248GLY      O  872   4.761   5.548   2.427
  249GLU      N  873   4.965   5.452   2.417
  249GLU      H  874   5.063   5.471   2.418
  249GLU     CA  875   4.922   5.318   2.378
  249GLU     HA  876   5.009   5.269   2.374
  249GLU     CB  877   4.825   5.260   2.482
  249GLU    HB1  878   4.804   5.166   2.456
  249GLU    HB2  879   4.741   5.314   2.480
  249GLU     CG  880   4.876   5.258   2.625
  249GLU    HG1  881   4.901   5.351   2.651
  249GLU    HG2  882   4.957   5.199   2.629
  249GLU     CD  883   4.773   5.206   2.724
  249GLU    OE1  884   4.655   5.192   2.686
  249GLU    OE2  885   4.810   5.180   2.839
  249GLU      C  886   4.857   5.308   2.240
  249GLU      O  887   4.832   5.196   2.195
  250LEU      N  888   4.833   5.423   2.169
  250LEU      H  889   4.867   5.510   2.206
  250LEU     CA  890   4.760   5.424   2.042
  250LEU     HA  891   4.730   5.329   2.030
  250LEU     CB  892   4.639   5.518   2.049
  250LEU    HB1  893   4.591   5.512   1.962
  250LEU    HB2  894   4.673   5.611   2.062
  250LEU     CG  895   4.537   5.490   2.160
  250LEU     HG  896   4.587   5.493   2.246
  250LEU    CD1  897   4.427   5.596   2.158
  250LEU   HD11  898   4.361   5.577   2.231
  250LEU   HD12  899   4.467   5.686   2.173
  250LEU   HD13  900   4.380   5.594   2.070
  250LEU    CD2  901   4.475   5.351   2.153
  250LEU   HD21  902   4.410   5.340   2.228
  250LEU   HD22  903   4.427   5.340   2.066
  250LEU   HD23  904   4.547   5.282   2.161
  250LEU      C  905   4.850   5.466   1.925
  250LEU      O  906   4.943   5.544   1.947
  251PRO      N  907   4.827   5.417   1.802
  251PRO     CD  908   4.733   5.312   1.758
  251PRO    HD1  909   4.640   5.349   1.748
  251PRO    HD2  910   4.732   5.236   1.823
  251PRO     CG  911   4.786   5.269   1.628
  251PRO    HG1  912   4.711   5.241   1.567
  251PRO    HG2  913   4.849   5.192   1.640
  251PRO     CB  914   4.856   5.381   1.571
  251PRO    HB1  915   4.792   5.436   1.518
  251PRO    HB2  916   4.928   5.347   1.511
  251PRO     CA  917   4.913   5.460   1.689
  251PRO     HA  918   5.009   5.442   1.711
  251PRO      C  919   4.908   5.609   1.660
  251PRO      O  920   5.010   5.666   1.618
  252LEU      N  921   4.793   5.674   1.679
  252LEU      H  922   4.713   5.624   1.712
  252LEU     CA  923   4.784   5.816   1.652
  252LEU     HA  924   4.818   5.828   1.559
  252LEU     CB  925   4.638   5.861   1.664
  252LEU    HB1  926   4.607   5.837   1.756
  252LEU    HB2  927   4.585   5.808   1.597
  252LEU     CG  928   4.604   6.009   1.642
  252LEU     HG  929   4.655   6.065   1.707
  252LEU    CD1  930   4.645   6.055   1.504
  252LEU   HD11  931   4.621   6.151   1.493
  252LEU   HD12  932   4.744   6.043   1.493
  252LEU   HD13  933   4.597   6.001   1.435
  252LEU    CD2  934   4.455   6.029   1.664
  252LEU   HD21  935   4.432   6.125   1.650
  252LEU   HD22  936   4.404   5.972   1.599
  252LEU   HD23  937   4.431   6.002   1.757
  252LEU      C  938   4.872   5.895   1.748
  252LEU      O  939   4.946   5.985   1.706
  253SER      N  940   4.866   5.861   1.876
  253SER      H  941   4.802   5.790   1.906
  253SER     CA  942   4.952   5.926   1.973
  253SER     HA  943   4.935   6.024   1.962
  253SER     CB  944   4.916   5.878   2.113
  253SER    HB1  945   4.818   5.889   2.131
  253SER    HB2  946   4.968   5.928   2.182
  253SER     OG  947   4.947   5.741   2.126
  253SER     HG  948   4.923   5.710   2.218
  253SER      C  949   5.099   5.897   1.946
  253SER      O  950   5.183   5.984   1.965
  254LEU      N  951   5.131   5.775   1.901
  254LEU      H  952   5.060   5.705   1.889
  254LEU     CA  953   5.270   5.744   1.869
  254LEU     HA  954   5.323   5.768   1.950
  254LEU     CB  955   5.283   5.595   1.838
  254LEU    HB1  956   5.226   5.576   1.758
  254LEU    HB2  957   5.248   5.545   1.917
  254LEU     CG  958   5.424   5.542   1.808
  254LEU     HG  959   5.461   5.591   1.729
  254LEU    CD1  960   5.521   5.567   1.922
  254LEU   HD11  961   5.611   5.531   1.898
  254LEU   HD12  962   5.528   5.665   1.939
  254LEU   HD13  963   5.488   5.521   2.005
  254LEU    CD2  964   5.415   5.393   1.778
  254LEU   HD21  965   5.506   5.357   1.758
  254LEU   HD22  966   5.377   5.345   1.857
  254LEU   HD23  967   5.356   5.378   1.699
  254LEU      C  968   5.319   5.827   1.752
  254LEU      O  969   5.432   5.877   1.753
  255ALA      N  970   5.236   5.841   1.649
  255ALA      H  971   5.147   5.796   1.651
  255ALA     CA  972   5.273   5.921   1.533
  255ALA     HA  973   5.359   5.882   1.499
  255ALA     CB  974   5.165   5.911   1.426
  255ALA    HB1  975   5.191   5.966   1.347
  255ALA    HB2  976   5.154   5.815   1.398
  255ALA    HB3  977   5.078   5.945   1.463
  255ALA      C  978   5.295   6.066   1.572
  255ALA      O  979   5.390   6.130   1.524
  256ALA      N  980   5.209   6.120   1.657
  256ALA      H  981   5.130   6.067   1.689
  256ALA     CA  982   5.229   6.256   1.704
  256ALA     HA  983   5.239   6.311   1.621
  256ALA     CB  984   5.108   6.303   1.784
  256ALA    HB1  985   5.123   6.396   1.816
  256ALA    HB2  986   5.026   6.300   1.726
  256ALA    HB3  987   5.095   6.243   1.863
  256ALA      C  988   5.356   6.267   1.788
  256ALA      O  989   5.433   6.362   1.773
  257CYS      N  990   5.379   6.169   1.876
  257CYS      H  991   5.321   6.087   1.876
  257CYS     CA  992   5.488   6.180   1.972
  257CYS     HA  993   5.477   6.271   2.012
  257CYS     CB  994   5.476   6.070   2.077
  257CYS    HB1  995   5.568   6.062   2.115
  257CYS    HB2  996   5.454   5.987   2.025
  257CYS     SG  997   5.354   6.101   2.204
  257CYS     HG  998   5.353   6.024   2.268
  257CYS      C  999   5.625   6.173   1.906
  257CYS      O 1000   5.718   6.241   1.950
  258THR      N 1001   5.638   6.095   1.799
  258THR      H 1002   5.558   6.046   1.764
  258THR     CA 1003   5.766   6.079   1.732
  258THR     HA 1004   5.831   6.085   1.807
  258THR     CB 1005   5.771   5.944   1.659
  258THR     HB 1006   5.853   5.936   1.602
  258THR    CG2 1007   5.767   5.830   1.759
  258THR   HG21 1008   5.770   5.743   1.710
  258THR   HG22 1009   5.845   5.837   1.821
  258THR   HG23 1010   5.682   5.835   1.812
  258THR    OG1 1011   5.660   5.934   1.570
  258THR    HG1 1012   5.663   5.846   1.522
  258THR      C 1013   5.797   6.190   1.632
  258THR      O 1014   5.901   6.184   1.566
  259ASN      N 1015   5.710   6.292   1.621
  259ASN      H 1016   5.630   6.292   1.681
  259ASN     CA 1017   5.726   6.403   1.527
  259ASN     HA 1018   5.650   6.465   1.547
  259ASN     CB 1019   5.858   6.478   1.550
  259ASN    HB1 1020   5.933   6.422   1.515
  259ASN    HB2 1021   5.870   6.493   1.648
  259ASN     CG 1022   5.861   6.612   1.480
  259ASN    OD1 1023   5.761   6.682   1.472
  259ASN    ND2 1024   5.977   6.648   1.428
  259ASN   HD21 1025   6.056   6.588   1.436
  259ASN   HD22 1026   5.985   6.735   1.380
  259ASN      C 1027   5.715   6.354   1.383
  259ASN      O 1028   5.806   6.371   1.302
  260GLN      N 1029   5.602   6.291   1.353
  260GLN      H 1030   5.539   6.269   1.427
  260GLN     CA 1031   5.565   6.252   1.217
  260GLN     HA 1032   5.635   6.288   1.155
  260GLN     CB 1033   5.562   6.099   1.201
  260GLN    HB1 1034   5.542   6.078   1.105
  260GLN    HB2 1035   5.489   6.063   1.259
  260GLN     CG 1036   5.692   6.027   1.239
  260GLN    HG1 1037   5.674   5.929   1.245
  260GLN    HG2 1038   5.723   6.061   1.328
  260GLN     CD 1039   5.802   6.049   1.139
  260GLN    OE1 1040   5.801   5.989   1.032
  260GLN    NE2 1041   5.898   6.134   1.173
  260GLN   HE21 1042   5.895   6.180   1.262
  260GLN   HE22 1043   5.973   6.152   1.110
  260GLN      C 1044   5.428   6.313   1.188
  260GLN      O 1045   5.325   6.248   1.207
  261LEU      N 1046   5.428   6.438   1.141
  261LEU      H 1047   5.514   6.486   1.125
  261LEU     CA 1048   5.301   6.504   1.114
  261LEU     HA 1049   5.247   6.491   1.197
  261LEU     CB 1050   5.324   6.653   1.086
  261LEU    HB1 1051   5.387   6.659   1.009
  261LEU    HB2 1052   5.366   6.692   1.168
  261LEU     CG 1053   5.202   6.739   1.052
  261LEU     HG 1054   5.164   6.706   0.965
  261LEU    CD1 1055   5.092   6.726   1.155
  261LEU   HD11 1056   5.015   6.784   1.129
  261LEU   HD12 1057   5.062   6.631   1.160
  261LEU   HD13 1058   5.126   6.755   1.244
  261LEU    CD2 1059   5.244   6.884   1.038
  261LEU   HD21 1060   5.164   6.940   1.016
  261LEU   HD22 1061   5.284   6.915   1.124
  261LEU   HD23 1062   5.312   6.892   0.965
  261LEU      C 1063   5.228   6.439   0.997
  261LEU      O 1064   5.104   6.435   0.997
  262ALA      N 1065   5.303   6.389   0.899
  262ALA      H 1066   5.403   6.392   0.906
  262ALA     CA 1067   5.241   6.330   0.781
  262ALA     HA 1068   5.179   6.399   0.744
  262ALA     CB 1069   5.350   6.293   0.680
  262ALA    HB1 1070   5.308   6.252   0.599
  262ALA    HB2 1071   5.400   6.375   0.654
  262ALA    HB3 1072   5.413   6.227   0.721
  262ALA      C 1073   5.159   6.208   0.817
  262ALA      O 1074   5.048   6.190   0.765
  263ILE      N 1075   5.210   6.124   0.906
  263ILE      H 1076   5.299   6.142   0.948
  263ILE     CA 1077   5.135   6.004   0.942
  263ILE     HA 1078   5.106   5.963   0.855
  263ILE     CB 1079   5.223   5.904   1.019
  263ILE     HB 1080   5.261   5.951   1.099
  263ILE    CG2 1081   5.138   5.785   1.064
  263ILE   HG21 1082   5.195   5.720   1.114
  263ILE   HG22 1083   5.064   5.817   1.124
  263ILE   HG23 1084   5.099   5.740   0.984
  263ILE    CG1 1085   5.339   5.853   0.932
  263ILE   HG11 1086   5.376   5.929   0.880
  263ILE   HG12 1087   5.304   5.783   0.869
  263ILE     CD 1088   5.452   5.792   1.010
  263ILE    HD1 1089   5.523   5.761   0.947
  263ILE    HD2 1090   5.490   5.860   1.073
  263ILE    HD3 1091   5.418   5.714   1.062
  263ILE      C 1092   5.013   6.041   1.023
  263ILE      O 1093   4.910   5.974   1.014
  264VAL      N 1094   5.021   6.146   1.104
  264VAL      H 1095   5.108   6.194   1.115
  264VAL     CA 1096   4.904   6.192   1.177
  264VAL     HA 1097   4.871   6.113   1.229
  264VAL     CB 1098   4.942   6.305   1.274
  264VAL     HB 1099   4.992   6.375   1.224
  264VAL    CG1 1100   4.818   6.368   1.334
  264VAL   HG11 1101   4.845   6.441   1.397
  264VAL   HG12 1102   4.761   6.406   1.261
  264VAL   HG13 1103   4.766   6.298   1.384
  264VAL    CG2 1104   5.030   6.252   1.385
  264VAL   HG21 1105   5.054   6.326   1.447
  264VAL   HG22 1106   4.981   6.181   1.435
  264VAL   HG23 1107   5.113   6.213   1.346
  264VAL      C 1108   4.796   6.237   1.079
  264VAL      O 1109   4.678   6.200   1.092
  265LYS      N 1110   4.836   6.315   0.979
  265LYS      H 1111   4.932   6.341   0.972
  265LYS     CA 1112   4.741   6.362   0.879
  265LYS     HA 1113   4.669   6.410   0.930
  265LYS     CB 1114   4.809   6.457   0.782
  265LYS    HB1 1115   4.749   6.470   0.703
  265LYS    HB2 1116   4.895   6.415   0.752
  265LYS     CG 1117   4.840   6.593   0.840
  265LYS    HG1 1118   4.908   6.582   0.913
  265LYS    HG2 1119   4.756   6.632   0.878
  265LYS     CD 1120   4.895   6.687   0.735
  265LYS    HD1 1121   4.830   6.693   0.659
  265LYS    HD2 1122   4.982   6.651   0.701
  265LYS     CE 1123   4.917   6.825   0.793
  265LYS    HE1 1124   4.972   6.817   0.876
  265LYS    HE2 1125   4.828   6.865   0.815
  265LYS     NZ 1126   4.988   6.916   0.699
  265LYS    HZ1 1127   5.000   7.005   0.742
  265LYS    HZ2 1128   5.077   6.877   0.677
  265LYS    HZ3 1129   4.934   6.926   0.615
  265LYS      C 1130   4.681   6.244   0.803
  265LYS      O 1131   4.560   6.239   0.780
  266PHE      N 1132   4.764   6.147   0.767
  266PHE      H 1133   4.861   6.153   0.792
  266PHE     CA 1134   4.717   6.031   0.692
  266PHE     HA 1135   4.666   6.065   0.613
  266PHE     CB 1136   4.838   5.950   0.645
  266PHE    HB1 1137   4.896   5.929   0.724
  266PHE    HB2 1138   4.890   6.004   0.579
  266PHE     CG 1139   4.801   5.820   0.579
  266PHE    CD1 1140   4.752   5.818   0.449
  266PHE    HD1 1141   4.741   5.904   0.399
  266PHE    CE1 1142   4.718   5.698   0.389
  266PHE    HE1 1143   4.682   5.697   0.296
  266PHE     CZ 1144   4.734   5.580   0.458
  266PHE     HZ 1145   4.709   5.493   0.415
  266PHE    CE2 1146   4.784   5.581   0.586
  266PHE    HE2 1147   4.796   5.495   0.636
  266PHE    CD2 1148   4.817   5.700   0.646
  266PHE    HD2 1149   4.853   5.700   0.739
  266PHE      C 1150   4.622   5.947   0.776
  266PHE      O 1151   4.519   5.900   0.727
  267LEU      N 1152   4.655   5.926   0.904
  267LEU      H 1153   4.739   5.965   0.941
  267LEU     CA 1154   4.569   5.846   0.990
  267LEU     HA 1155   4.558   5.759   0.941
  267LEU     CB 1156   4.635   5.824   1.126
  267LEU    HB1 1157   4.565   5.789   1.188
  267LEU    HB2 1158   4.667   5.913   1.158
  267LEU     CG 1159   4.753   5.728   1.133
  267LEU     HG 1160   4.816   5.748   1.058
  267LEU    CD1 1161   4.825   5.745   1.265
  267LEU   HD11 1162   4.902   5.682   1.269
  267LEU   HD12 1163   4.858   5.839   1.273
  267LEU   HD13 1164   4.762   5.725   1.340
  267LEU    CD2 1165   4.706   5.585   1.118
  267LEU   HD21 1166   4.784   5.523   1.123
  267LEU   HD22 1167   4.642   5.563   1.192
  267LEU   HD23 1168   4.660   5.574   1.030
  267LEU      C 1169   4.433   5.913   1.010
  267LEU      O 1170   4.330   5.846   1.009
  268LEU      N 1171   4.432   6.044   1.028
  268LEU      H 1172   4.517   6.095   1.025
  268LEU     CA 1173   4.306   6.113   1.052
  268LEU     HA 1174   4.256   6.056   1.117
  268LEU     CB 1175   4.334   6.250   1.111
  268LEU    HB1 1176   4.248   6.301   1.112
  268LEU    HB2 1177   4.399   6.296   1.051
  268LEU     CG 1178   4.391   6.250   1.253
  268LEU     HG 1179   4.465   6.183   1.258
  268LEU    CD1 1180   4.449   6.385   1.286
  268LEU   HD11 1181   4.486   6.383   1.379
  268LEU   HD12 1182   4.522   6.406   1.221
  268LEU   HD13 1183   4.377   6.454   1.280
  268LEU    CD2 1184   4.285   6.210   1.355
  268LEU   HD21 1185   4.325   6.211   1.447
  268LEU   HD22 1186   4.209   6.275   1.351
  268LEU   HD23 1187   4.251   6.118   1.334
  268LEU      C 1188   4.223   6.126   0.925
  268LEU      O 1189   4.101   6.110   0.928
  269GLN      N 1190   4.289   6.153   0.811
  269GLN      H 1191   4.388   6.139   0.809
  269GLN     CA 1192   4.222   6.201   0.691
  269GLN     HA 1193   4.132   6.227   0.725
  269GLN     CB 1194   4.302   6.318   0.630
  269GLN    HB1 1195   4.253   6.351   0.549
  269GLN    HB2 1196   4.392   6.284   0.603
  269GLN     CG 1197   4.323   6.436   0.724
  269GLN    HG1 1198   4.359   6.402   0.811
  269GLN    HG2 1199   4.235   6.481   0.740
  269GLN     CD 1200   4.419   6.538   0.669
  269GLN    OE1 1201   4.519   6.504   0.607
  269GLN    NE2 1202   4.390   6.666   0.693
  269GLN   HE21 1203   4.308   6.690   0.745
  269GLN   HE22 1204   4.450   6.738   0.659
  269GLN      C 1205   4.202   6.095   0.584
  269GLN      O 1206   4.123   6.118   0.492
  270ASN      N 1207   4.273   5.982   0.589
  270ASN      H 1208   4.344   5.971   0.658
  270ASN     CA 1209   4.247   5.875   0.494
  270ASN     HA 1210   4.244   5.920   0.405
  270ASN     CB 1211   4.358   5.772   0.494
  270ASN    HB1 1212   4.445   5.818   0.511
  270ASN    HB2 1213   4.361   5.728   0.404
  270ASN     CG 1214   4.339   5.666   0.599
  270ASN    OD1 1215   4.300   5.554   0.569
  270ASN    ND2 1216   4.365   5.701   0.725
  270ASN   HD21 1217   4.395   5.794   0.746
  270ASN   HD22 1218   4.354   5.634   0.799
  270ASN      C 1219   4.114   5.807   0.525
  270ASN      O 1220   4.070   5.801   0.641
  271SER      N 1221   4.051   5.754   0.420
  271SER      H 1222   4.098   5.752   0.332
  271SER     CA 1223   3.916   5.699   0.429
  271SER     HA 1224   3.877   5.748   0.507
  271SER     CB 1225   3.842   5.723   0.297
  271SER    HB1 1226   3.844   5.820   0.272
  271SER    HB2 1227   3.747   5.693   0.304
  271SER     OG 1228   3.903   5.650   0.192
  271SER     HG 1229   3.853   5.667   0.107
  271SER      C 1230   3.911   5.550   0.459
  271SER      O 1231   3.803   5.500   0.492
  272TRP      N 1232   4.022   5.478   0.444
  272TRP      H 1233   4.107   5.523   0.418
  272TRP     CA 1234   4.020   5.334   0.466
  272TRP     HA 1235   3.947   5.299   0.406
  272TRP     CB 1236   4.155   5.273   0.428
  272TRP    HB1 1237   4.157   5.178   0.460
  272TRP    HB2 1238   4.227   5.325   0.474
  272TRP     CG 1239   4.186   5.272   0.280
  272TRP    CD1 1240   4.100   5.242   0.179
  272TRP    HD1 1241   4.004   5.217   0.191
  272TRP    NE1 1242   4.165   5.251   0.058
  272TRP    HE1 1243   4.124   5.233  -0.031
  272TRP    CE2 1244   4.295   5.288   0.080
  272TRP    CZ2 1245   4.398   5.309  -0.011
  272TRP    HZ2 1246   4.384   5.298  -0.109
  272TRP    CH2 1247   4.519   5.345   0.040
  272TRP    HH2 1248   4.595   5.361  -0.023
  272TRP    CZ3 1249   4.540   5.360   0.178
  272TRP    HZ3 1250   4.630   5.387   0.212
  272TRP    CE3 1251   4.437   5.338   0.267
  272TRP    HE3 1252   4.452   5.348   0.365
  272TRP    CD2 1253   4.312   5.302   0.219
  272TRP      C 1254   3.985   5.300   0.610
  272TRP      O 1255   3.904   5.211   0.636
  273GLN      N 1256   4.044   5.371   0.705
  273GLN      H 1257   4.107   5.444   0.679
  273GLN     CA 1258   4.020   5.347   0.846
  273GLN     HA 1259   3.922   5.328   0.858
  273GLN     CB 1260   4.101   5.225   0.893
  273GLN    HB1 1261   4.198   5.245   0.879
  273GLN    HB2 1262   4.075   5.147   0.836
  273GLN     CG 1263   4.082   5.184   1.040
  273GLN    HG1 1264   4.110   5.260   1.099
  273GLN    HG2 1265   4.139   5.104   1.059
  273GLN     CD 1266   3.939   5.148   1.075
  273GLN    OE1 1267   3.897   5.033   1.061
  273GLN    NE2 1268   3.863   5.246   1.123
  273GLN   HE21 1269   3.901   5.338   1.134
  273GLN   HE22 1270   3.768   5.228   1.148
  273GLN      C 1271   4.058   5.473   0.922
  273GLN      O 1272   4.173   5.484   0.969
  274PRO      N 1273   3.969   5.572   0.935
  274PRO     CD 1274   3.830   5.578   0.888
  274PRO    HD1 1275   3.780   5.495   0.914
  274PRO    HD2 1276   3.826   5.589   0.789
  274PRO     CG 1277   3.776   5.698   0.958
  274PRO    HG1 1278   3.739   5.673   1.048
  274PRO    HG2 1279   3.704   5.741   0.904
  274PRO     CB 1280   3.889   5.789   0.974
  274PRO    HB1 1281   3.872   5.851   1.051
  274PRO    HB2 1282   3.902   5.842   0.890
  274PRO     CA 1283   4.008   5.697   1.001
  274PRO     HA 1284   4.095   5.730   0.965
  274PRO      C 1285   4.032   5.679   1.150
  274PRO      O 1286   3.968   5.597   1.216
  275ALA      N 1287   4.124   5.758   1.202
  275ALA      H 1288   4.169   5.824   1.142
  275ALA     CA 1289   4.162   5.753   1.342
  275ALA     HA 1290   4.144   5.659   1.371
  275ALA     CB 1291   4.310   5.789   1.358
  275ALA    HB1 1292   4.335   5.785   1.455
  275ALA    HB2 1293   4.366   5.724   1.307
  275ALA    HB3 1294   4.326   5.881   1.323
  275ALA      C 1295   4.077   5.847   1.425
  275ALA      O 1296   4.044   5.958   1.383
  276ASP      N 1297   4.043   5.804   1.546
  276ASP      H 1298   4.073   5.713   1.575
  276ASP     CA 1299   3.963   5.884   1.638
  276ASP     HA 1300   3.898   5.935   1.582
  276ASP     CB 1301   3.885   5.796   1.736
  276ASP    HB1 1302   3.950   5.743   1.791
  276ASP    HB2 1303   3.826   5.734   1.684
  276ASP     CG 1304   3.798   5.876   1.830
  276ASP    OD1 1305   3.776   5.997   1.805
  276ASP    OD2 1306   3.749   5.819   1.929
  276ASP      C 1307   4.056   5.977   1.713
  276ASP      O 1308   4.134   5.934   1.798
  277ILE      N 1309   4.047   6.106   1.682
  277ILE      H 1310   3.982   6.135   1.612
  277ILE     CA 1311   4.130   6.207   1.748
  277ILE     HA 1312   4.224   6.175   1.740
  277ILE     CB 1313   4.110   6.342   1.677
  277ILE     HB 1314   4.116   6.326   1.578
  277ILE    CG2 1315   3.972   6.400   1.705
  277ILE   HG21 1316   3.962   6.487   1.658
  277ILE   HG22 1317   3.902   6.336   1.673
  277ILE   HG23 1318   3.961   6.414   1.803
  277ILE    CG1 1319   4.219   6.441   1.718
  277ILE   HG11 1320   4.308   6.397   1.708
  277ILE   HG12 1321   4.205   6.466   1.814
  277ILE     CD 1322   4.219   6.567   1.636
  277ILE    HD1 1323   4.292   6.627   1.668
  277ILE    HD2 1324   4.234   6.544   1.540
  277ILE    HD3 1325   4.131   6.613   1.646
  277ILE      C 1326   4.100   6.218   1.896
  277ILE      O 1327   4.185   6.262   1.973
  278SER      N 1328   3.981   6.176   1.940
  278SER      H 1329   3.919   6.133   1.874
  278SER     CA 1330   3.937   6.189   2.078
  278SER     HA 1331   3.996   6.260   2.116
  278SER     CB 1332   3.790   6.229   2.082
  278SER    HB1 1333   3.774   6.310   2.026
  278SER    HB2 1334   3.761   6.247   2.176
  278SER     OG 1335   3.709   6.125   2.031
  278SER     HG 1336   3.613   6.153   2.034
  278SER      C 1337   3.956   6.061   2.158
  278SER      O 1338   3.901   6.051   2.269
  279ALA      N 1339   4.028   5.963   2.106
  279ALA      H 1340   4.073   5.976   2.018
  279ALA     CA 1341   4.043   5.836   2.176
  279ALA     HA 1342   3.950   5.807   2.200
  279ALA     CB 1343   4.109   5.733   2.085
  279ALA    HB1 1344   4.119   5.646   2.134
  279ALA    HB2 1345   4.052   5.719   2.004
  279ALA    HB3 1346   4.199   5.766   2.057
  279ALA      C 1347   4.125   5.853   2.303
  279ALA      O 1348   4.217   5.936   2.310
  280ARG      N 1349   4.092   5.773   2.404
  280ARG      H 1350   4.015   5.710   2.391
  280ARG     CA 1351   4.160   5.771   2.532
  280ARG     HA 1352   4.234   5.837   2.522
  280ARG     CB 1353   4.067   5.811   2.645
  280ARG    HB1 1354   4.113   5.792   2.732
  280ARG    HB2 1355   3.984   5.755   2.639
  280ARG     CG 1356   4.026   5.957   2.644
  280ARG    HG1 1357   3.974   5.975   2.561
  280ARG    HG2 1358   4.108   6.014   2.645
  280ARG     CD 1359   3.940   5.992   2.764
  280ARG    HD1 1360   3.909   6.087   2.758
  280ARG    HD2 1361   3.992   5.979   2.848
  280ARG     NE 1362   3.822   5.907   2.771
  280ARG     HE 1363   3.795   5.859   2.687
  280ARG     CZ 1364   3.747   5.887   2.879
  280ARG    NH1 1365   3.774   5.948   2.995
  280ARG   HH11 1366   3.852   6.010   3.002
  280ARG   HH12 1367   3.716   5.931   3.075
  280ARG    NH2 1368   3.644   5.805   2.871
  280ARG   HH21 1369   3.623   5.759   2.785
  280ARG   HH22 1370   3.586   5.789   2.951
  280ARG      C 1371   4.213   5.632   2.561
  280ARG      O 1372   4.149   5.532   2.530
  281ASP      N 1373   4.329   5.628   2.625
  281ASP      H 1374   4.372   5.714   2.652
  281ASP     CA 1375   4.397   5.504   2.658
  281ASP     HA 1376   4.377   5.439   2.585
  281ASP     CB 1377   4.547   5.526   2.663
  281ASP    HB1 1378   4.575   5.577   2.582
  281ASP    HB2 1379   4.592   5.437   2.664
  281ASP     CG 1380   4.591   5.603   2.785
  281ASP    OD1 1381   4.518   5.695   2.829
  281ASP    OD2 1382   4.698   5.569   2.839
  281ASP      C 1383   4.343   5.450   2.790
  281ASP      O 1384   4.237   5.492   2.838
  282SER      N 1385   4.414   5.354   2.849
  282SER      H 1386   4.495   5.317   2.804
  282SER     CA 1387   4.374   5.303   2.980
  282SER     HA 1388   4.279   5.273   2.970
  282SER     CB 1389   4.464   5.187   3.020
  282SER    HB1 1390   4.475   5.123   2.944
  282SER    HB2 1391   4.426   5.138   3.098
  282SER     OG 1392   4.593   5.235   3.057
  282SER     HG 1393   4.651   5.158   3.083
  282SER      C 1394   4.381   5.411   3.086
  282SER      O 1395   4.294   5.420   3.173
  283VAL      N 1396   4.483   5.497   3.079
  283VAL      H 1397   4.551   5.486   3.007
  283VAL     CA 1398   4.498   5.607   3.174
  283VAL     HA 1399   4.478   5.571   3.265
  283VAL     CB 1400   4.644   5.657   3.163
  283VAL     HB 1401   4.659   5.686   3.069
  283VAL    CG1 1402   4.671   5.780   3.251
  283VAL   HG11 1403   4.766   5.808   3.240
  283VAL   HG12 1404   4.611   5.855   3.223
  283VAL   HG13 1405   4.653   5.757   3.347
  283VAL    CG2 1406   4.741   5.543   3.197
  283VAL   HG21 1407   4.835   5.576   3.190
  283VAL   HG22 1408   4.724   5.511   3.290
  283VAL   HG23 1409   4.727   5.467   3.133
  283VAL      C 1410   4.395   5.717   3.153
  283VAL      O 1411   4.380   5.803   3.240
  284GLY      N 1412   4.320   5.713   3.043
  284GLY      H 1413   4.323   5.632   2.985
  284GLY     CA 1414   4.234   5.822   3.006
  284GLY    HA1 1415   4.198   5.861   3.091
  284GLY    HA2 1416   4.158   5.783   2.953
  284GLY      C 1417   4.303   5.930   2.925
  284GLY      O 1418   4.237   6.027   2.886
  285ASN      N 1419   4.432   5.915   2.896
  285ASN      H 1420   4.480   5.831   2.923
  285ASN     CA 1421   4.503   6.019   2.825
  285ASN     HA 1422   4.473   6.104   2.867
  285ASN     CB 1423   4.654   5.999   2.840
  285ASN    HB1 1424   4.701   6.061   2.777
  285ASN    HB2 1425   4.677   5.904   2.817
  285ASN     CG 1426   4.702   6.027   2.980
  285ASN    OD1 1427   4.632   6.089   3.059
  285ASN    ND2 1428   4.822   5.981   3.011
  285ASN   HD21 1429   4.875   5.931   2.943
  285ASN   HD22 1430   4.859   5.996   3.103
  285ASN      C 1431   4.466   6.020   2.678
  285ASN      O 1432   4.462   5.916   2.612
  286THR      N 1433   4.435   6.139   2.629
  286THR      H 1434   4.419   6.213   2.694
  286THR     CA 1435   4.423   6.169   2.488
  286THR     HA 1436   4.384   6.088   2.443
  286THR     CB 1437   4.329   6.287   2.468
  286THR     HB 1438   4.328   6.316   2.372
  286THR    CG2 1439   4.189   6.251   2.512
  286THR   HG21 1440   4.128   6.329   2.498
  286THR   HG22 1441   4.156   6.173   2.458
  286THR   HG23 1442   4.190   6.226   2.609
  286THR    OG1 1443   4.376   6.397   2.547
  286THR    HG1 1444   4.315   6.475   2.535
  286THR      C 1445   4.561   6.198   2.432
  286THR      O 1446   4.663   6.193   2.502
  287VAL      N 1447   4.566   6.231   2.303
  287VAL      H 1448   4.481   6.237   2.251
  287VAL     CA 1449   4.693   6.259   2.237
  287VAL     HA 1450   4.751   6.179   2.253
  287VAL     CB 1451   4.673   6.278   2.086
  287VAL     HB 1452   4.614   6.357   2.070
  287VAL    CG1 1453   4.808   6.306   2.017
  287VAL   HG11 1454   4.793   6.318   1.919
  287VAL   HG12 1455   4.848   6.389   2.055
  287VAL   HG13 1456   4.870   6.229   2.032
  287VAL    CG2 1457   4.602   6.155   2.027
  287VAL   HG21 1458   4.589   6.168   1.929
  287VAL   HG22 1459   4.658   6.073   2.043
  287VAL   HG23 1460   4.513   6.143   2.071
  287VAL      C 1461   4.757   6.382   2.299
  287VAL      O 1462   4.880   6.391   2.310
  288LEU      N 1463   4.677   6.480   2.338
  288LEU      H 1464   4.578   6.469   2.329
  288LEU     CA 1465   4.731   6.603   2.393
  288LEU     HA 1466   4.802   6.633   2.329
  288LEU     CB 1467   4.622   6.709   2.401
  288LEU    HB1 1468   4.664   6.794   2.432
  288LEU    HB2 1469   4.555   6.679   2.469
  288LEU     CG 1470   4.548   6.738   2.271
  288LEU     HG 1471   4.516   6.651   2.232
  288LEU    CD1 1472   4.429   6.825   2.300
  288LEU   HD11 1473   4.380   6.844   2.215
  288LEU   HD12 1474   4.368   6.778   2.364
  288LEU   HD13 1475   4.460   6.911   2.341
  288LEU    CD2 1476   4.638   6.803   2.168
  288LEU   HD21 1477   4.586   6.820   2.084
  288LEU   HD22 1478   4.673   6.889   2.204
  288LEU   HD23 1479   4.714   6.742   2.148
  288LEU      C 1480   4.795   6.578   2.529
  288LEU      O 1481   4.899   6.635   2.561
  289HIE      N 1482   4.733   6.493   2.611
  289HIE      H 1483   4.643   6.456   2.586
  289HIE     CA 1484   4.795   6.454   2.737
  289HIE     HA 1485   4.809   6.539   2.788
  289HIE     CB 1486   4.703   6.362   2.815
  289HIE    HB1 1487   4.752   6.329   2.896
  289HIE    HB2 1488   4.678   6.284   2.757
  289HIE     CG 1489   4.577   6.427   2.861
  289HIE    ND1 1490   4.570   6.498   2.979
  289HIE    CE1 1491   4.447   6.545   2.994
  289HIE    HE1 1492   4.415   6.601   3.071
  289HIE    NE2 1493   4.374   6.506   2.891
  289HIE    HE2 1494   4.277   6.526   2.877
  289HIE    CD2 1495   4.453   6.433   2.806
  289HIE    HD2 1496   4.424   6.392   2.720
  289HIE      C 1497   4.928   6.384   2.712
  289HIE      O 1498   5.026   6.411   2.781
  290ALA      N 1499   4.931   6.296   2.613
  290ALA      H 1500   4.847   6.277   2.561
  290ALA     CA 1501   5.054   6.227   2.579
  290ALA     HA 1502   5.083   6.180   2.663
  290ALA     CB 1503   5.028   6.126   2.468
  290ALA    HB1 1504   5.113   6.079   2.445
  290ALA    HB2 1505   4.960   6.059   2.499
  290ALA    HB3 1506   4.993   6.173   2.387
  290ALA      C 1507   5.162   6.325   2.537
  290ALA      O 1508   5.277   6.313   2.578
  291LEU      N 1509   5.125   6.425   2.456
  291LEU      H 1510   5.030   6.432   2.425
  291LEU     CA 1511   5.224   6.523   2.414
  291LEU     HA 1512   5.300   6.470   2.377
  291LEU     CB 1513   5.165   6.615   2.308
  291LEU    HB1 1514   5.224   6.695   2.302
  291LEU    HB2 1515   5.074   6.642   2.340
  291LEU     CG 1516   5.149   6.561   2.167
  291LEU     HG 1517   5.096   6.476   2.169
  291LEU    CD1 1518   5.075   6.664   2.086
  291LEU   HD11 1519   5.063   6.631   1.993
  291LEU   HD12 1520   4.985   6.680   2.127
  291LEU   HD13 1521   5.127   6.749   2.085
  291LEU    CD2 1522   5.284   6.529   2.104
  291LEU   HD21 1523   5.270   6.494   2.012
  291LEU   HD22 1524   5.339   6.612   2.100
  291LEU   HD23 1525   5.331   6.460   2.159
  291LEU      C 1526   5.273   6.605   2.531
  291LEU      O 1527   5.390   6.643   2.536
  292VAL      N 1528   5.184   6.636   2.625
  292VAL      H 1529   5.088   6.608   2.614
  292VAL     CA 1530   5.225   6.710   2.744
  292VAL     HA 1531   5.267   6.795   2.713
  292VAL     CB 1532   5.103   6.745   2.830
  292VAL     HB 1533   5.050   6.661   2.845
  292VAL    CG1 1534   5.146   6.800   2.966
  292VAL   HG11 1535   5.065   6.822   3.020
  292VAL   HG12 1536   5.200   6.731   3.014
  292VAL   HG13 1537   5.201   6.882   2.953
  292VAL    CG2 1538   5.014   6.846   2.758
  292VAL   HG21 1539   4.935   6.868   2.815
  292VAL   HG22 1540   5.066   6.929   2.740
  292VAL   HG23 1541   4.982   6.807   2.671
  292VAL      C 1542   5.328   6.629   2.821
  292VAL      O 1543   5.432   6.681   2.863
  293GLU      N 1544   5.303   6.499   2.836
  293GLU      H 1545   5.226   6.457   2.788
  293GLU     CA 1546   5.388   6.418   2.922
  293GLU     HA 1547   5.392   6.469   3.008
  293GLU     CB 1548   5.326   6.281   2.943
  293GLU    HB1 1549   5.395   6.220   2.982
  293GLU    HB2 1550   5.296   6.245   2.855
  293GLU     CG 1551   5.207   6.284   3.036
  293GLU    HG1 1552   5.128   6.319   2.986
  293GLU    HG2 1553   5.227   6.345   3.112
  293GLU     CD 1554   5.173   6.148   3.091
  293GLU    OE1 1555   5.239   6.050   3.055
  293GLU    OE2 1556   5.079   6.140   3.173
  293GLU      C 1557   5.529   6.403   2.868
  293GLU      O 1558   5.624   6.398   2.947
  294VAL      N 1559   5.546   6.397   2.736
  294VAL      H 1560   5.467   6.408   2.676
  294VAL     CA 1561   5.677   6.374   2.677
  294VAL     HA 1562   5.725   6.319   2.745
  294VAL     CB 1563   5.665   6.296   2.546
  294VAL     HB 1564   5.756   6.269   2.515
  294VAL    CG1 1565   5.585   6.170   2.568
  294VAL   HG11 1566   5.578   6.120   2.482
  294VAL   HG12 1567   5.631   6.113   2.636
  294VAL   HG13 1568   5.493   6.194   2.601
  294VAL    CG2 1569   5.606   6.382   2.436
  294VAL   HG21 1570   5.599   6.328   2.352
  294VAL   HG22 1571   5.515   6.413   2.463
  294VAL   HG23 1572   5.665   6.461   2.421
  294VAL      C 1573   5.753   6.505   2.654
  294VAL      O 1574   5.845   6.509   2.572
  295ALA      N 1575   5.714   6.612   2.723
  295ALA      H 1576   5.628   6.609   2.774
  295ALA     CA 1577   5.795   6.732   2.725
  295ALA     HA 1578   5.832   6.741   2.633
  295ALA     CB 1579   5.709   6.853   2.761
  295ALA    HB1 1580   5.766   6.935   2.762
  295ALA    HB2 1581   5.636   6.863   2.693
  295ALA    HB3 1582   5.668   6.839   2.851
  295ALA      C 1583   5.908   6.718   2.826
  295ALA      O 1584   5.902   6.636   2.917
  296ASP      N 1585   6.012   6.798   2.807
  296ASP      H 1586   6.015   6.854   2.725
  296ASP     CA 1587   6.121   6.806   2.903
  296ASP     HA 1588   6.078   6.784   2.990
  296ASP     CB 1589   6.230   6.704   2.867
  296ASP    HB1 1590   6.194   6.611   2.879
  296ASP    HB2 1591   6.308   6.717   2.928
  296ASP     CG 1592   6.277   6.718   2.724
  296ASP    OD1 1593   6.250   6.820   2.660
  296ASP    OD2 1594   6.343   6.623   2.675
  296ASP      C 1595   6.180   6.946   2.916
  296ASP      O 1596   6.293   6.960   2.963
  297ASN      N 1597   6.108   7.050   2.873
  297ASN      H 1598   6.025   7.032   2.821
  297ASN     CA 1599   6.145   7.190   2.899
  297ASN     HA 1600   6.070   7.242   2.859
  297ASN     CB 1601   6.155   7.216   3.049
  297ASN    HB1 1602   6.167   7.314   3.065
  297ASN    HB2 1603   6.233   7.166   3.086
  297ASN     CG 1604   6.033   7.172   3.122
  297ASN    OD1 1605   5.922   7.203   3.080
  297ASN    ND2 1606   6.051   7.099   3.230
  297ASN   HD21 1607   6.143   7.075   3.260
  297ASN   HD22 1608   5.972   7.067   3.283
  297ASN      C 1609   6.274   7.233   2.830
  297ASN      O 1610   6.333   7.334   2.869
  298THR      N 1611   6.318   7.159   2.728
  298THR      H 1612   6.272   7.073   2.707
  298THR     CA 1613   6.431   7.200   2.646
  298THR     HA 1614   6.486   7.262   2.701
  298THR     CB 1615   6.516   7.079   2.609
  298THR     HB 1616   6.593   7.107   2.551
  298THR    CG2 1617   6.565   7.009   2.734
  298THR   HG21 1618   6.620   6.930   2.708
  298THR   HG22 1619   6.620   7.072   2.788
  298THR   HG23 1620   6.486   6.978   2.788
  298THR    OG1 1621   6.439   6.987   2.532
  298THR    HG1 1622   6.495   6.908   2.508
  298THR      C 1623   6.379   7.272   2.521
  298THR      O 1624   6.262   7.260   2.484
  299VAL      N 1625   6.470   7.346   2.456
  299VAL      H 1626   6.566   7.341   2.483
  299VAL     CA 1627   6.430   7.434   2.346
  299VAL     HA 1628   6.356   7.491   2.381
  299VAL     CB 1629   6.550   7.521   2.302
  299VAL     HB 1630   6.628   7.462   2.283
  299VAL    CG1 1631   6.518   7.597   2.173
  299VAL   HG11 1632   6.597   7.652   2.147
  299VAL   HG12 1633   6.497   7.532   2.100
  299VAL   HG13 1634   6.439   7.656   2.188
  299VAL    CG2 1635   6.591   7.616   2.414
  299VAL   HG21 1636   6.668   7.671   2.384
  299VAL   HG22 1637   6.514   7.676   2.437
  299VAL   HG23 1638   6.617   7.563   2.495
  299VAL      C 1639   6.376   7.353   2.230
  299VAL      O 1640   6.266   7.379   2.179
  300ASP      N 1641   6.452   7.252   2.187
  300ASP      H 1642   6.534   7.226   2.238
  300ASP     CA 1643   6.416   7.180   2.066
  300ASP     HA 1644   6.397   7.250   1.997
  300ASP     CB 1645   6.532   7.091   2.022
  300ASP    HB1 1646   6.512   7.054   1.931
  300ASP    HB2 1647   6.542   7.016   2.087
  300ASP     CG 1648   6.663   7.165   2.015
  300ASP    OD1 1649   6.664   7.289   2.030
  300ASP    OD2 1650   6.767   7.098   1.995
  300ASP      C 1651   6.292   7.096   2.089
  300ASP      O 1652   6.200   7.095   2.007
  301ASN      N 1653   6.288   7.026   2.203
  301ASN      H 1654   6.367   7.027   2.264
  301ASN     CA 1655   6.170   6.948   2.239
  301ASN     HA 1656   6.155   6.883   2.164
  301ASN     CB 1657   6.195   6.875   2.370
  301ASN    HB1 1658   6.223   6.941   2.439
  301ASN    HB2 1659   6.267   6.807   2.357
  301ASN     CG 1660   6.072   6.804   2.419
  301ASN    OD1 1661   5.989   6.863   2.486
  301ASN    ND2 1662   6.060   6.677   2.386
  301ASN   HD21 1663   6.131   6.633   2.331
  301ASN   HD22 1664   5.980   6.625   2.416
  301ASN      C 1665   6.048   7.036   2.252
  301ASN      O 1666   5.938   6.997   2.211
  302THR      N 1667   6.064   7.154   2.313
  302THR      H 1668   6.153   7.180   2.350
  302THR     CA 1669   5.951   7.245   2.326
  302THR     HA 1670   5.879   7.194   2.373
  302THR     CB 1671   5.992   7.367   2.408
  302THR     HB 1672   6.074   7.410   2.370
  302THR    CG2 1673   5.879   7.467   2.413
  302THR   HG21 1674   5.907   7.546   2.467
  302THR   HG22 1675   5.856   7.496   2.320
  302THR   HG23 1676   5.799   7.425   2.455
  302THR    OG1 1677   6.025   7.326   2.541
  302THR    HG1 1678   6.052   7.406   2.595
  302THR      C 1679   5.899   7.286   2.190
  302THR      O 1680   5.777   7.289   2.168
  303LYS      N 1681   5.989   7.313   2.095
  303LYS      H 1682   6.086   7.311   2.117
  303LYS     CA 1683   5.945   7.345   1.959
  303LYS     HA 1684   5.885   7.424   1.968
  303LYS     CB 1685   6.064   7.380   1.871
  303LYS    HB1 1686   6.034   7.377   1.776
  303LYS    HB2 1687   6.135   7.311   1.886
  303LYS     CG 1688   6.125   7.516   1.896
  303LYS    HG1 1689   6.157   7.520   1.991
  303LYS    HG2 1690   6.055   7.586   1.881
  303LYS     CD 1691   6.242   7.540   1.802
  303LYS    HD1 1692   6.209   7.537   1.708
  303LYS    HD2 1693   6.310   7.468   1.816
  303LYS     CE 1694   6.307   7.675   1.828
  303LYS    HE1 1695   6.334   7.680   1.924
  303LYS    HE2 1696   6.241   7.748   1.808
  303LYS     NZ 1697   6.428   7.695   1.743
  303LYS    HZ1 1698   6.468   7.784   1.763
  303LYS    HZ2 1699   6.495   7.623   1.763
  303LYS    HZ3 1700   6.402   7.690   1.647
  303LYS      C 1701   5.868   7.229   1.898
  303LYS      O 1702   5.758   7.249   1.845
  304PHE      N 1703   5.922   7.107   1.910
  304PHE      H 1704   6.008   7.096   1.959
  304PHE     CA 1705   5.856   6.989   1.852
  304PHE     HA 1706   5.850   7.007   1.754
  304PHE     CB 1707   5.937   6.862   1.880
  304PHE    HB1 1708   5.880   6.783   1.858
  304PHE    HB2 1709   5.960   6.860   1.977
  304PHE     CG 1710   6.066   6.848   1.802
  304PHE    CD1 1711   6.068   6.846   1.664
  304PHE    HD1 1712   5.982   6.857   1.613
  304PHE    CE1 1713   6.188   6.829   1.594
  304PHE    HE1 1714   6.188   6.828   1.494
  304PHE     CZ 1715   6.307   6.813   1.663
  304PHE     HZ 1716   6.393   6.801   1.613
  304PHE    CE2 1717   6.306   6.813   1.801
  304PHE    HE2 1718   6.391   6.802   1.852
  304PHE    CD2 1719   6.186   6.828   1.870
  304PHE    HD2 1720   6.186   6.824   1.970
  304PHE      C 1721   5.717   6.971   1.909
  304PHE      O 1722   5.619   6.960   1.836
  305VAL      N 1723   5.709   6.969   2.042
  305VAL      H 1724   5.789   6.992   2.097
  305VAL     CA 1725   5.585   6.933   2.109
  305VAL     HA 1726   5.554   6.848   2.066
  305VAL     CB 1727   5.609   6.909   2.259
  305VAL     HB 1728   5.650   6.991   2.298
  305VAL    CG1 1729   5.480   6.883   2.329
  305VAL   HG11 1730   5.497   6.867   2.426
  305VAL   HG12 1731   5.419   6.962   2.318
  305VAL   HG13 1732   5.436   6.802   2.290
  305VAL    CG2 1733   5.702   6.791   2.282
  305VAL   HG21 1734   5.715   6.778   2.380
  305VAL   HG22 1735   5.661   6.708   2.243
  305VAL   HG23 1736   5.790   6.809   2.238
  305VAL      C 1737   5.481   7.041   2.087
  305VAL      O 1738   5.365   7.011   2.057
  306THR      N 1739   5.521   7.167   2.099
  306THR      H 1740   5.616   7.186   2.124
  306THR     CA 1741   5.429   7.278   2.077
  306THR     HA 1742   5.352   7.265   2.139
  306THR     CB 1743   5.503   7.408   2.107
  306THR     HB 1744   5.588   7.413   2.054
  306THR    CG2 1745   5.418   7.526   2.075
  306THR   HG21 1746   5.468   7.610   2.095
  306THR   HG22 1747   5.394   7.524   1.978
  306THR   HG23 1748   5.334   7.523   2.130
  306THR    OG1 1749   5.538   7.412   2.246
  306THR    HG1 1750   5.586   7.497   2.266
  306THR      C 1751   5.375   7.277   1.935
  306THR      O 1752   5.254   7.293   1.914
  307SER      N 1753   5.463   7.256   1.837
  307SER      H 1754   5.559   7.239   1.860
  307SER     CA 1755   5.421   7.257   1.698
  307SER     HA 1756   5.376   7.345   1.683
  307SER     CB 1757   5.543   7.243   1.608
  307SER    HB1 1758   5.583   7.152   1.618
  307SER    HB2 1759   5.611   7.312   1.630
  307SER     OG 1760   5.507   7.260   1.472
  307SER     HG 1761   5.588   7.250   1.415
  307SER      C 1762   5.321   7.146   1.671
  307SER      O 1763   5.215   7.169   1.613
  308MET      N 1764   5.353   7.024   1.716
  308MET      H 1765   5.438   7.010   1.767
  308MET     CA 1766   5.264   6.912   1.690
  308MET     HA 1767   5.247   6.912   1.591
  308MET     CB 1768   5.332   6.782   1.734
  308MET    HB1 1769   5.347   6.787   1.833
  308MET    HB2 1770   5.420   6.775   1.687
  308MET     CG 1771   5.253   6.655   1.705
  308MET    HG1 1772   5.168   6.665   1.758
  308MET    HG2 1773   5.308   6.581   1.745
  308MET     SD 1774   5.220   6.627   1.531
  308MET     CE 1775   5.383   6.580   1.473
  308MET    HE1 1776   5.379   6.561   1.375
  308MET    HE2 1777   5.447   6.655   1.490
  308MET    HE3 1778   5.413   6.498   1.522
  308MET      C 1779   5.131   6.930   1.762
  308MET      O 1780   5.026   6.893   1.708
  309TYR      N 1781   5.135   6.987   1.882
  309TYR      H 1782   5.224   7.007   1.923
  309TYR     CA 1783   5.013   7.021   1.955
  309TYR     HA 1784   4.963   6.936   1.972
  309TYR     CB 1785   5.053   7.089   2.086
  309TYR    HB1 1786   5.084   7.182   2.065
  309TYR    HB2 1787   5.128   7.037   2.126
  309TYR     CG 1788   4.945   7.100   2.190
  309TYR    CD1 1789   4.851   7.201   2.186
  309TYR    HD1 1790   4.854   7.268   2.112
  309TYR    CE1 1791   4.754   7.211   2.281
  309TYR    HE1 1792   4.686   7.284   2.276
  309TYR     CZ 1793   4.750   7.120   2.383
  309TYR     OH 1794   4.653   7.130   2.479
  309TYR     HH 1795   4.664   7.056   2.546
  309TYR    CE2 1796   4.843   7.020   2.391
  309TYR    HE2 1797   4.840   6.954   2.466
  309TYR    CD2 1798   4.940   7.011   2.295
  309TYR    HD2 1799   5.008   6.938   2.301
  309TYR      C 1800   4.924   7.111   1.873
  309TYR      O 1801   4.805   7.083   1.854
  310ASN      N 1802   4.981   7.219   1.820
  310ASN      H 1803   5.079   7.233   1.831
  310ASN     CA 1804   4.902   7.316   1.747
  310ASN     HA 1805   4.826   7.340   1.808
  310ASN     CB 1806   4.986   7.438   1.716
  310ASN    HB1 1807   5.061   7.411   1.656
  310ASN    HB2 1808   5.023   7.475   1.801
  310ASN     CG 1809   4.907   7.545   1.649
  310ASN    OD1 1810   4.820   7.606   1.711
  310ASN    ND2 1811   4.935   7.569   1.522
  310ASN   HD21 1812   5.006   7.516   1.476
  310ASN   HD22 1813   4.885   7.640   1.472
  310ASN      C 1814   4.844   7.257   1.620
  310ASN      O 1815   4.728   7.282   1.585
  311GLU      N 1816   4.924   7.178   1.548
  311GLU      H 1817   5.017   7.159   1.579
  311GLU     CA 1818   4.874   7.119   1.424
  311GLU     HA 1819   4.836   7.195   1.371
  311GLU     CB 1820   4.988   7.053   1.347
  311GLU    HB1 1821   4.949   7.010   1.265
  311GLU    HB2 1822   5.028   6.982   1.406
  311GLU     CG 1823   5.100   7.146   1.303
  311GLU    HG1 1824   5.169   7.092   1.255
  311GLU    HG2 1825   5.141   7.187   1.384
  311GLU     CD 1826   5.055   7.257   1.212
  311GLU    OE1 1827   4.945   7.247   1.153
  311GLU    OE2 1828   5.130   7.355   1.199
  311GLU      C 1829   4.763   7.019   1.452
  311GLU      O 1830   4.667   7.011   1.375
  312ILE      N 1831   4.774   6.944   1.561
  312ILE      H 1832   4.856   6.949   1.618
  312ILE     CA 1833   4.666   6.854   1.598
  312ILE     HA 1834   4.649   6.797   1.518
  312ILE     CB 1835   4.707   6.764   1.716
  312ILE     HB 1836   4.751   6.820   1.786
  312ILE    CG2 1837   4.584   6.696   1.780
  312ILE   HG21 1838   4.613   6.638   1.856
  312ILE   HG22 1839   4.521   6.766   1.814
  312ILE   HG23 1840   4.538   6.640   1.712
  312ILE    CG1 1841   4.806   6.659   1.667
  312ILE   HG11 1842   4.872   6.703   1.607
  312ILE   HG12 1843   4.756   6.589   1.616
  312ILE     CD 1844   4.882   6.590   1.775
  312ILE    HD1 1845   4.944   6.523   1.734
  312ILE    HD2 1846   4.934   6.657   1.827
  312ILE    HD3 1847   4.818   6.543   1.836
  312ILE      C 1848   4.540   6.933   1.628
  312ILE      O 1849   4.429   6.890   1.595
  313LEU      N 1850   4.555   7.049   1.691
  313LEU      H 1851   4.646   7.081   1.717
  313LEU     CA 1852   4.437   7.130   1.722
  313LEU     HA 1853   4.374   7.068   1.769
  313LEU     CB 1854   4.475   7.246   1.812
  313LEU    HB1 1855   4.405   7.317   1.800
  313LEU    HB2 1856   4.563   7.280   1.781
  313LEU     CG 1857   4.487   7.218   1.961
  313LEU     HG 1858   4.554   7.145   1.974
  313LEU    CD1 1859   4.533   7.343   2.027
  313LEU   HD11 1860   4.542   7.327   2.125
  313LEU   HD12 1861   4.622   7.370   1.989
  313LEU   HD13 1862   4.466   7.416   2.011
  313LEU    CD2 1863   4.356   7.170   2.025
  313LEU   HD21 1864   4.370   7.153   2.123
  313LEU   HD22 1865   4.285   7.240   2.013
  313LEU   HD23 1866   4.326   7.085   1.981
  313LEU      C 1867   4.369   7.181   1.597
  313LEU      O 1868   4.246   7.181   1.587
  314ILE      N 1869   4.449   7.224   1.499
  314ILE      H 1870   4.548   7.224   1.512
  314ILE     CA 1871   4.391   7.271   1.373
  314ILE     HA 1872   4.324   7.341   1.398
  314ILE     CB 1873   4.500   7.331   1.282
  314ILE     HB 1874   4.571   7.261   1.270
  314ILE    CG2 1875   4.443   7.365   1.146
  314ILE   HG21 1876   4.515   7.404   1.088
  314ILE   HG22 1877   4.407   7.282   1.103
  314ILE   HG23 1878   4.369   7.432   1.157
  314ILE    CG1 1879   4.567   7.454   1.344
  314ILE   HG11 1880   4.645   7.479   1.287
  314ILE   HG12 1881   4.599   7.428   1.435
  314ILE     CD 1882   4.480   7.578   1.359
  314ILE    HD1 1883   4.534   7.651   1.400
  314ILE    HD2 1884   4.447   7.607   1.269
  314ILE    HD3 1885   4.402   7.557   1.418
  314ILE      C 1886   4.318   7.158   1.303
  314ILE      O 1887   4.206   7.175   1.253
  315LEU      N 1888   4.379   7.039   1.298
  315LEU      H 1889   4.469   7.028   1.339
  315LEU     CA 1890   4.315   6.925   1.233
  315LEU     HA 1891   4.294   6.955   1.140
  315LEU     CB 1892   4.410   6.807   1.228
  315LEU    HB1 1893   4.359   6.728   1.193
  315LEU    HB2 1894   4.440   6.788   1.321
  315LEU     CG 1895   4.534   6.827   1.140
  315LEU     HG 1896   4.574   6.916   1.163
  315LEU    CD1 1897   4.637   6.719   1.168
  315LEU   HD11 1898   4.717   6.733   1.110
  315LEU   HD12 1899   4.664   6.723   1.264
  315LEU   HD13 1900   4.597   6.629   1.148
  315LEU    CD2 1901   4.498   6.829   0.992
  315LEU   HD21 1902   4.581   6.842   0.938
  315LEU   HD22 1903   4.455   6.742   0.967
  315LEU   HD23 1904   4.434   6.904   0.974
  315LEU      C 1905   4.186   6.886   1.305
  315LEU      O 1906   4.087   6.850   1.240
  316GLY      N 1907   4.186   6.893   1.437
  316GLY      H 1908   4.269   6.918   1.486
  316GLY     CA 1909   4.064   6.864   1.511
  316GLY    HA1 1910   4.085   6.866   1.609
  316GLY    HA2 1911   4.033   6.772   1.486
  316GLY      C 1912   3.955   6.963   1.481
  316GLY      O 1913   3.838   6.926   1.465
  317ALA      N 1914   3.990   7.092   1.474
  317ALA      H 1915   4.085   7.118   1.489
  317ALA     CA 1916   3.890   7.194   1.445
  317ALA     HA 1917   3.818   7.181   1.513
  317ALA     CB 1918   3.952   7.333   1.457
  317ALA    HB1 1919   3.883   7.402   1.437
  317ALA    HB2 1920   3.986   7.346   1.550
  317ALA    HB3 1921   4.027   7.341   1.392
  317ALA      C 1922   3.831   7.176   1.307
  317ALA      O 1923   3.710   7.192   1.287
  318LYS      N 1924   3.914   7.141   1.209
  318LYS      H 1925   4.011   7.128   1.228
  318LYS     CA 1926   3.863   7.122   1.074
  318LYS     HA 1927   3.806   7.202   1.055
  318LYS     CB 1928   3.978   7.116   0.975
  318LYS    HB1 1929   3.941   7.091   0.885
  318LYS    HB2 1930   4.042   7.046   1.005
  318LYS     CG 1931   4.052   7.248   0.963
  318LYS    HG1 1932   4.088   7.273   1.053
  318LYS    HG2 1933   3.988   7.318   0.932
  318LYS     CD 1934   4.167   7.242   0.866
  318LYS    HD1 1935   4.133   7.211   0.777
  318LYS    HD2 1936   4.235   7.177   0.900
  318LYS     CE 1937   4.230   7.379   0.851
  318LYS    HE1 1938   4.256   7.413   0.941
  318LYS    HE2 1939   4.163   7.441   0.810
  318LYS     NZ 1940   4.351   7.378   0.765
  318LYS    HZ1 1941   4.388   7.470   0.759
  318LYS    HZ2 1942   4.420   7.317   0.805
  318LYS    HZ3 1943   4.327   7.345   0.674
  318LYS      C 1944   3.777   6.997   1.065
  318LYS      O 1945   3.669   7.000   1.007
  319LEU      N 1946   3.823   6.887   1.124
  319LEU      H 1947   3.906   6.891   1.180
  319LEU     CA 1948   3.753   6.761   1.107
  319LEU     HA 1949   3.724   6.759   1.011
  319LEU     CB 1950   3.848   6.645   1.137
  319LEU    HB1 1951   3.796   6.560   1.131
  319LEU    HB2 1952   3.882   6.656   1.230
  319LEU     CG 1953   3.968   6.635   1.042
  319LEU     HG 1954   4.008   6.726   1.031
  319LEU    CD1 1955   4.075   6.547   1.100
  319LEU   HD11 1956   4.152   6.542   1.037
  319LEU   HD12 1957   4.106   6.585   1.187
  319LEU   HD13 1958   4.038   6.455   1.115
  319LEU    CD2 1959   3.925   6.586   0.904
  319LEU   HD21 1960   4.005   6.580   0.844
  319LEU   HD22 1961   3.883   6.495   0.912
  319LEU   HD23 1962   3.859   6.650   0.865
  319LEU      C 1963   3.629   6.753   1.195
  319LEU      O 1964   3.526   6.698   1.153
  320HID      N 1965   3.637   6.806   1.316
  320HID      H 1966   3.721   6.853   1.342
  320HID     CA 1967   3.528   6.799   1.414
  320HID     HA 1968   3.444   6.774   1.365
  320HID     CB 1969   3.555   6.691   1.518
  320HID    HB1 1970   3.477   6.686   1.581
  320HID    HB2 1971   3.637   6.715   1.569
  320HID     CG 1972   3.575   6.555   1.460
  320HID    ND1 1973   3.470   6.477   1.416
  320HID    HD1 1974   3.373   6.503   1.418
  320HID    CE1 1975   3.518   6.362   1.370
  320HID    HE1 1976   3.464   6.287   1.333
  320HID    NE2 1977   3.649   6.364   1.382
  320HID    CD2 1978   3.688   6.483   1.438
  320HID    HD2 1979   3.782   6.511   1.459
  320HID      C 1980   3.514   6.936   1.479
  320HID      O 1981   3.563   6.958   1.590
  321PRO      N 1982   3.451   7.032   1.410
  321PRO     CD 1983   3.399   7.027   1.272
  321PRO    HD1 1984   3.310   6.981   1.269
  321PRO    HD2 1985   3.463   6.979   1.212
  321PRO     CG 1986   3.387   7.171   1.234
  321PRO    HG1 1987   3.311   7.184   1.171
  321PRO    HG2 1988   3.471   7.203   1.192
  321PRO     CB 1989   3.362   7.244   1.359
  321PRO    HB1 1990   3.264   7.247   1.377
  321PRO    HB2 1991   3.397   7.337   1.351
  321PRO     CA 1992   3.436   7.166   1.468
  321PRO     HA 1993   3.526   7.201   1.492
  321PRO      C 1994   3.360   7.170   1.599
  321PRO      O 1995   3.380   7.263   1.678
  322THR      N 1996   3.274   7.072   1.625
  322THR      H 1997   3.262   7.000   1.557
  322THR     CA 1998   3.196   7.064   1.748
  322THR     HA 1999   3.183   7.159   1.776
  322THR     CB 2000   3.064   6.993   1.719
  322THR     HB 2001   3.013   6.976   1.804
  322THR    CG2 2002   2.979   7.075   1.623
  322THR   HG21 2003   2.893   7.027   1.605
  322THR   HG22 2004   2.959   7.164   1.664
  322THR   HG23 2005   3.028   7.087   1.537
  322THR    OG1 2006   3.092   6.865   1.660
  322THR    HG1 2007   3.006   6.818   1.641
  322THR      C 2008   3.268   6.993   1.861
  322THR      O 2009   3.207   6.970   1.966
  323LEU      N 2010   3.396   6.958   1.843
  323LEU      H 2011   3.441   6.985   1.758
  323LEU     CA 2012   3.474   6.883   1.941
  323LEU     HA 2013   3.409   6.842   2.006
  323LEU     CB 2014   3.553   6.773   1.871
  323LEU    HB1 2015   3.613   6.818   1.805
  323LEU    HB2 2016   3.487   6.716   1.823
  323LEU     CG 2017   3.640   6.680   1.956
  323LEU     HG 2018   3.704   6.735   2.009
  323LEU    CD1 2019   3.556   6.601   2.054
  323LEU   HD11 2020   3.615   6.541   2.108
  323LEU   HD12 2021   3.508   6.664   2.115
  323LEU   HD13 2022   3.489   6.545   2.004
  323LEU    CD2 2023   3.720   6.587   1.867
  323LEU   HD21 2024   3.776   6.527   1.924
  323LEU   HD22 2025   3.657   6.532   1.812
  323LEU   HD23 2026   3.779   6.641   1.807
  323LEU      C 2027   3.568   6.978   2.014
  323LEU      O 2028   3.631   7.064   1.951
  324LYS      N 2029   3.575   6.964   2.146
  324LYS      H 2030   3.515   6.897   2.190
  324LYS     CA 2031   3.666   7.041   2.231
  324LYS     HA 2032   3.715   7.106   2.173
  324LYS     CB 2033   3.589   7.121   2.334
  324LYS    HB1 2034   3.654   7.164   2.397
  324LYS    HB2 2035   3.529   7.059   2.385
  324LYS     CG 2036   3.504   7.228   2.271
  324LYS    HG1 2037   3.434   7.185   2.214
  324LYS    HG2 2038   3.562   7.286   2.214
  324LYS     CD 2039   3.437   7.313   2.376
  324LYS    HD1 2040   3.507   7.363   2.427
  324LYS    HD2 2041   3.386   7.254   2.439
  324LYS     CE 2042   3.342   7.411   2.312
  324LYS    HE1 2043   3.274   7.361   2.258
  324LYS    HE2 2044   3.393   7.472   2.252
  324LYS     NZ 2045   3.271   7.492   2.415
  324LYS    HZ1 2046   3.209   7.556   2.370
  324LYS    HZ2 2047   3.219   7.431   2.475
  324LYS    HZ3 2048   3.338   7.543   2.469
  324LYS      C 2049   3.763   6.944   2.296
  324LYS      O 2050   3.735   6.887   2.402
  325LEU      N 2051   3.878   6.925   2.232
  325LEU      H 2052   3.897   6.975   2.148
  325LEU     CA 2053   3.977   6.831   2.284
  325LEU     HA 2054   3.928   6.745   2.297
  325LEU     CB 2055   4.091   6.815   2.184
  325LEU    HB1 2056   4.163   6.761   2.229
  325LEU    HB2 2057   4.126   6.906   2.163
  325LEU     CG 2058   4.059   6.747   2.052
  325LEU     HG 2059   3.981   6.794   2.010
  325LEU    CD1 2060   4.179   6.756   1.961
  325LEU   HD11 2061   4.158   6.711   1.874
  325LEU   HD12 2062   4.201   6.852   1.945
  325LEU   HD13 2063   4.257   6.710   2.004
  325LEU    CD2 2064   4.020   6.602   2.073
  325LEU   HD21 2065   3.999   6.560   1.985
  325LEU   HD22 2066   4.095   6.553   2.117
  325LEU   HD23 2067   3.939   6.597   2.132
  325LEU      C 2068   4.032   6.876   2.418
  325LEU      O 2069   4.052   6.793   2.508
  326GLU      N 2070   4.055   7.006   2.435
  326GLU      H 2071   4.022   7.071   2.367
  326GLU     CA 2072   4.127   7.053   2.552
  326GLU     HA 2073   4.207   6.993   2.556
  326GLU     CB 2074   4.167   7.199   2.534
  326GLU    HB1 2075   4.186   7.238   2.624
  326GLU    HB2 2076   4.091   7.248   2.492
  326GLU     CG 2077   4.289   7.217   2.447
  326GLU    HG1 2078   4.263   7.203   2.352
  326GLU    HG2 2079   4.357   7.149   2.473
  326GLU     CD 2080   4.350   7.354   2.461
  326GLU    OE1 2081   4.300   7.449   2.396
  326GLU    OE2 2082   4.449   7.367   2.535
  326GLU      C 2083   4.048   7.037   2.681
  326GLU      O 2084   4.107   7.041   2.789
  327GLU      N 2085   3.916   7.018   2.674
  327GLU      H 2086   3.871   7.021   2.585
  327GLU     CA 2087   3.837   6.993   2.793
  327GLU     HA 2088   3.884   7.048   2.862
  327GLU     CB 2089   3.692   7.035   2.771
  327GLU    HB1 2090   3.637   7.003   2.849
  327GLU    HB2 2091   3.659   6.992   2.687
  327GLU     CG 2092   3.671   7.183   2.758
  327GLU    HG1 2093   3.722   7.216   2.678
  327GLU    HG2 2094   3.705   7.228   2.840
  327GLU     CD 2095   3.526   7.218   2.741
  327GLU    OE1 2096   3.446   7.128   2.706
  327GLU    OE2 2097   3.491   7.336   2.762
  327GLU      C 2098   3.837   6.848   2.837
  327GLU      O 2099   3.789   6.819   2.947
  328ILE      N 2100   3.888   6.756   2.756
  328ILE      H 2101   3.934   6.784   2.672
  328ILE     CA 2102   3.877   6.615   2.788
  328ILE     HA 2103   3.782   6.599   2.817
  328ILE     CB 2104   3.906   6.528   2.665
  328ILE     HB 2105   3.992   6.559   2.625
  328ILE    CG2 2106   3.923   6.381   2.704
  328ILE   HG21 2107   3.942   6.327   2.622
  328ILE   HG22 2108   3.999   6.372   2.768
  328ILE   HG23 2109   3.839   6.348   2.747
  328ILE    CG1 2110   3.793   6.542   2.562
  328ILE   HG11 2111   3.767   6.638   2.556
  328ILE   HG12 2112   3.714   6.489   2.594
  328ILE     CD 2113   3.826   6.495   2.422
  328ILE    HD1 2114   3.746   6.508   2.363
  328ILE    HD2 2115   3.903   6.548   2.386
  328ILE    HD3 2116   3.850   6.398   2.424
  328ILE      C 2117   3.972   6.584   2.902
  328ILE      O 2118   4.091   6.615   2.894
  329THR      N 2119   3.920   6.525   3.009
  329THR      H 2120   3.823   6.501   3.008
  329THR     CA 2121   3.998   6.493   3.127
  329THR     HA 2122   4.078   6.552   3.122
  329THR     CB 2123   3.918   6.521   3.255
  329THR     HB 2124   3.964   6.483   3.335
  329THR    CG2 2125   3.899   6.669   3.276
  329THR   HG21 2126   3.847   6.684   3.360
  329THR   HG22 2127   3.988   6.713   3.284
  329THR   HG23 2128   3.849   6.707   3.198
  329THR    OG1 2129   3.790   6.456   3.247
  329THR    HG1 2130   3.738   6.474   3.330
  329THR      C 2131   4.039   6.347   3.125
  329THR      O 2132   3.961   6.259   3.087
  330ASN      N 2133   4.161   6.321   3.168
  330ASN      H 2134   4.222   6.397   3.190
  330ASN     CA 2135   4.209   6.185   3.184
  330ASN     HA 2136   4.175   6.131   3.107
  330ASN     CB 2137   4.362   6.181   3.179
  330ASN    HB1 2138   4.393   6.218   3.091
  330ASN    HB2 2139   4.392   6.086   3.187
  330ASN     CG 2140   4.427   6.260   3.288
  330ASN    OD1 2141   4.361   6.335   3.360
  330ASN    ND2 2142   4.558   6.248   3.300
  330ASN   HD21 2143   4.608   6.188   3.238
  330ASN   HD22 2144   4.606   6.298   3.371
  330ASN      C 2145   4.152   6.129   3.314
  330ASN      O 2146   4.067   6.190   3.378
  331ARG      N 2147   4.197   6.010   3.352
  331ARG      H 2148   4.274   5.969   3.304
  331ARG     CA 2149   4.134   5.939   3.463
  331ARG     HA 2150   4.036   5.939   3.443
  331ARG     CB 2151   4.187   5.797   3.469
  331ARG    HB1 2152   4.284   5.801   3.494
  331ARG    HB2 2153   4.177   5.756   3.378
  331ARG     CG 2154   4.116   5.707   3.569
  331ARG    HG1 2155   4.019   5.702   3.546
  331ARG    HG2 2156   4.126   5.745   3.661
  331ARG     CD 2157   4.174   5.567   3.567
  331ARG    HD1 2158   4.125   5.509   3.633
  331ARG    HD2 2159   4.271   5.570   3.591
  331ARG     NE 2160   4.163   5.504   3.436
  331ARG     HE 2161   4.247   5.491   3.384
  331ARG     CZ 2162   4.050   5.462   3.380
  331ARG    NH1 2163   3.933   5.473   3.442
  331ARG   HH11 2164   3.928   5.514   3.533
  331ARG   HH12 2165   3.849   5.440   3.398
  331ARG    NH2 2166   4.053   5.407   3.260
  331ARG   HH21 2167   4.140   5.397   3.212
  331ARG   HH22 2168   3.968   5.375   3.217
  331ARG      C 2169   4.156   6.010   3.596
  331ARG      O 2170   4.074   5.996   3.687
  332LYS      N 2171   4.263   6.086   3.609
  332LYS      H 2172   4.331   6.087   3.536
  332LYS     CA 2173   4.283   6.168   3.727
  332LYS     HA 2174   4.248   6.111   3.801
  332LYS     CB 2175   4.431   6.200   3.744
  332LYS    HB1 2176   4.442   6.260   3.823
  332LYS    HB2 2177   4.463   6.247   3.662
  332LYS     CG 2178   4.517   6.079   3.765
  332LYS    HG1 2179   4.514   6.023   3.682
  332LYS    HG2 2180   4.480   6.026   3.842
  332LYS     CD 2181   4.661   6.116   3.795
  332LYS    HD1 2182   4.663   6.177   3.874
  332LYS    HD2 2183   4.700   6.162   3.716
  332LYS     CE 2184   4.744   5.993   3.826
  332LYS    HE1 2185   4.745   5.933   3.746
  332LYS    HE2 2186   4.703   5.944   3.903
  332LYS     NZ 2187   4.884   6.026   3.861
  332LYS    HZ1 2188   4.934   5.942   3.881
  332LYS    HZ2 2189   4.927   6.073   3.784
  332LYS    HZ3 2190   4.885   6.085   3.942
  332LYS      C 2191   4.203   6.297   3.725
  332LYS      O 2192   4.219   6.379   3.816
  333GLY      N 2193   4.119   6.319   3.624
  333GLY      H 2194   4.108   6.249   3.553
  333GLY     CA 2195   4.043   6.441   3.615
  333GLY    HA1 2196   4.012   6.463   3.707
  333GLY    HA2 2197   3.964   6.422   3.557
  333GLY      C 2198   4.119   6.558   3.559
  333GLY      O 2199   4.070   6.671   3.567
  334LEU      N 2200   4.235   6.535   3.499
  334LEU      H 2201   4.263   6.440   3.484
  334LEU     CA 2202   4.323   6.643   3.454
  334LEU     HA 2203   4.295   6.725   3.505
  334LEU     CB 2204   4.469   6.611   3.485
  334LEU    HB1 2205   4.524   6.688   3.454
  334LEU    HB2 2206   4.493   6.529   3.433
  334LEU     CG 2207   4.506   6.585   3.630
  334LEU     HG 2208   4.454   6.506   3.663
  334LEU    CD1 2209   4.654   6.557   3.640
  334LEU   HD11 2210   4.678   6.540   3.736
  334LEU   HD12 2211   4.676   6.476   3.585
  334LEU   HD13 2212   4.705   6.636   3.606
  334LEU    CD2 2213   4.471   6.703   3.717
  334LEU   HD21 2214   4.496   6.683   3.812
  334LEU   HD22 2215   4.521   6.784   3.685
  334LEU   HD23 2216   4.372   6.720   3.712
  334LEU      C 2217   4.305   6.665   3.305
  334LEU      O 2218   4.309   6.570   3.227
  335THR      N 2219   4.288   6.790   3.268
  335THR      H 2220   4.269   6.858   3.338
  335THR     CA 2221   4.295   6.833   3.130
  335THR     HA 2222   4.246   6.765   3.075
  335THR     CB 2223   4.227   6.968   3.114
  335THR     HB 2224   4.236   7.003   3.021
  335THR    CG2 2225   4.081   6.957   3.150
  335THR   HG21 2226   4.037   7.046   3.139
  335THR   HG22 2227   4.037   6.890   3.090
  335THR   HG23 2228   4.072   6.927   3.245
  335THR    OG1 2229   4.291   7.062   3.201
  335THR    HG1 2230   4.247   7.151   3.192
  335THR      C 2231   4.442   6.842   3.090
  335THR      O 2232   4.530   6.827   3.175
  336PRO      N 2233   4.471   6.860   2.962
  336PRO     CD 2234   4.385   6.850   2.843
  336PRO    HD1 2235   4.332   6.934   2.830
  336PRO    HD2 2236   4.322   6.772   2.851
  336PRO     CG 2237   4.481   6.830   2.733
  336PRO    HG1 2238   4.444   6.866   2.647
  336PRO    HG2 2239   4.502   6.733   2.722
  336PRO     CB 2240   4.601   6.904   2.772
  336PRO    HB1 2241   4.590   7.001   2.749
  336PRO    HB2 2242   4.681   6.867   2.725
  336PRO     CA 2243   4.611   6.883   2.923
  336PRO     HA 2244   4.668   6.806   2.952
  336PRO      C 2245   4.675   7.002   2.991
  336PRO      O 2246   4.793   6.996   3.026
  337LEU      N 2247   4.599   7.109   3.014
  337LEU      H 2248   4.503   7.110   2.986
  337LEU     CA 2249   4.657   7.224   3.081
  337LEU     HA 2250   4.743   7.242   3.033
  337LEU     CB 2251   4.564   7.344   3.069
  337LEU    HB1 2252   4.476   7.318   3.110
  337LEU    HB2 2253   4.551   7.362   2.972
  337LEU     CG 2254   4.608   7.474   3.134
  337LEU     HG 2255   4.615   7.460   3.233
  337LEU    CD1 2256   4.744   7.518   3.083
  337LEU   HD11 2257   4.770   7.603   3.128
  337LEU   HD12 2258   4.812   7.447   3.104
  337LEU   HD13 2259   4.739   7.532   2.984
  337LEU    CD2 2260   4.505   7.581   3.105
  337LEU   HD21 2261   4.533   7.667   3.148
  337LEU   HD22 2262   4.497   7.594   3.006
  337LEU   HD23 2263   4.416   7.553   3.142
  337LEU      C 2264   4.687   7.194   3.227
  337LEU      O 2265   4.795   7.227   3.278
  338ALA      N 2266   4.591   7.131   3.296
  338ALA      H 2267   4.504   7.108   3.252
  338ALA     CA 2268   4.613   7.095   3.436
  338ALA     HA 2269   4.635   7.180   3.484
  338ALA     CB 2270   4.487   7.035   3.495
  338ALA    HB1 2271   4.503   7.011   3.591
  338ALA    HB2 2272   4.413   7.102   3.490
  338ALA    HB3 2273   4.462   6.953   3.444
  338ALA      C 2274   4.729   6.997   3.448
  338ALA      O 2275   4.809   7.007   3.541
  339LEU      N 2276   4.739   6.904   3.355
  339LEU      H 2277   4.670   6.899   3.282
  339LEU     CA 2278   4.848   6.808   3.357
  339LEU     HA 2279   4.846   6.767   3.448
  339LEU     CB 2280   4.825   6.702   3.250
  339LEU    HB1 2281   4.812   6.750   3.164
  339LEU    HB2 2282   4.741   6.654   3.274
  339LEU     CG 2283   4.932   6.596   3.226
  339LEU     HG 2284   5.016   6.639   3.194
  339LEU    CD1 2285   4.967   6.523   3.354
  339LEU   HD11 2286   5.037   6.454   3.335
  339LEU   HD12 2287   5.001   6.588   3.421
  339LEU   HD13 2288   4.885   6.478   3.390
  339LEU    CD2 2289   4.882   6.500   3.121
  339LEU   HD21 2290   4.951   6.430   3.104
  339LEU   HD22 2291   4.798   6.457   3.153
  339LEU   HD23 2292   4.864   6.550   3.036
  339LEU      C 2293   4.982   6.877   3.336
  339LEU      O 2294   5.080   6.845   3.405
  340ALA      N 2295   4.987   6.971   3.242
  340ALA      H 2296   4.905   6.993   3.189
  340ALA     CA 2297   5.111   7.042   3.217
  340ALA     HA 2298   5.179   6.971   3.199
  340ALA     CB 2299   5.095   7.135   3.097
  340ALA    HB1 2300   5.181   7.183   3.081
  340ALA    HB2 2301   5.071   7.081   3.016
  340ALA    HB3 2302   5.022   7.201   3.116
  340ALA      C 2303   5.154   7.121   3.338
  340ALA      O 2304   5.273   7.125   3.372
  341ALA      N 2305   5.058   7.186   3.405
  341ALA      H 2306   4.964   7.183   3.372
  341ALA     CA 2307   5.090   7.260   3.526
  341ALA     HA 2308   5.165   7.321   3.501
  341ALA     CB 2309   4.969   7.340   3.573
  341ALA    HB1 2310   4.992   7.390   3.656
  341ALA    HB2 2311   4.942   7.404   3.502
  341ALA    HB3 2312   4.893   7.277   3.592
  341ALA      C 2313   5.137   7.167   3.636
  341ALA      O 2314   5.230   7.199   3.710
  342SER      N 2315   5.072   7.051   3.647
  342SER      H 2316   4.998   7.029   3.583
  342SER     CA 2317   5.106   6.955   3.751
  342SER     HA 2318   5.100   7.005   3.837
  342SER     CB 2319   5.007   6.839   3.747
  342SER    HB1 2320   5.004   6.798   3.656
  342SER    HB2 2321   4.915   6.869   3.773
  342SER     OG 2322   5.044   6.738   3.837
  342SER     HG 2323   4.977   6.663   3.832
  342SER      C 2324   5.248   6.904   3.736
  342SER      O 2325   5.323   6.899   3.833
  343SER      N 2326   5.287   6.869   3.614
  343SER      H 2327   5.226   6.883   3.536
  343SER     CA 2328   5.419   6.810   3.595
  343SER     HA 2329   5.434   6.756   3.678
  343SER     CB 2330   5.419   6.724   3.470
  343SER    HB1 2331   5.507   6.677   3.459
  343SER    HB2 2332   5.400   6.779   3.389
  343SER     OG 2333   5.318   6.625   3.479
  343SER     HG 2334   5.319   6.569   3.396
  343SER      C 2335   5.530   6.913   3.585
  343SER      O 2336   5.647   6.873   3.577
  344GLY      N 2337   5.500   7.042   3.585
  344GLY      H 2338   5.404   7.071   3.592
  344GLY     CA 2339   5.604   7.141   3.575
  344GLY    HA1 2340   5.680   7.109   3.631
  344GLY    HA2 2341   5.567   7.226   3.614
  344GLY      C 2342   5.654   7.168   3.435
  344GLY      O 2343   5.768   7.211   3.418
  345LYS      N 2344   5.571   7.144   3.335
  345LYS      H 2345   5.480   7.108   3.355
  345LYS     CA 2346   5.609   7.169   3.196
  345LYS     HA 2347   5.703   7.140   3.182
  345LYS     CB 2348   5.522   7.087   3.102
  345LYS    HB1 2349   5.561   7.092   3.010
  345LYS    HB2 2350   5.430   7.127   3.101
  345LYS     CG 2351   5.509   6.940   3.139
  345LYS    HG1 2352   5.461   6.892   3.065
  345LYS    HG2 2353   5.455   6.933   3.223
  345LYS     CD 2354   5.643   6.872   3.161
  345LYS    HD1 2355   5.680   6.900   3.249
  345LYS    HD2 2356   5.706   6.899   3.088
  345LYS     CE 2357   5.629   6.721   3.160
  345LYS    HE1 2358   5.586   6.692   3.075
  345LYS    HE2 2359   5.572   6.692   3.237
  345LYS     NZ 2360   5.760   6.654   3.171
  345LYS    HZ1 2361   5.747   6.555   3.170
  345LYS    HZ2 2362   5.818   6.681   3.094
  345LYS    HZ3 2363   5.804   6.681   3.257
  345LYS      C 2364   5.595   7.319   3.171
  345LYS      O 2365   5.491   7.370   3.132
  346ILE      N 2366   5.704   7.391   3.199
  346ILE      H 2367   5.786   7.345   3.231
  346ILE     CA 2368   5.704   7.536   3.183
  346ILE     HA 2369   5.624   7.569   3.233
  346ILE     CB 2370   5.834   7.595   3.243
  346ILE     HB 2371   5.840   7.557   3.336
  346ILE    CG2 2372   5.957   7.555   3.163
  346ILE   HG21 2373   6.038   7.595   3.205
  346ILE   HG22 2374   5.965   7.455   3.162
  346ILE   HG23 2375   5.948   7.588   3.069
  346ILE    CG1 2376   5.832   7.748   3.250
  346ILE   HG11 2377   5.813   7.784   3.159
  346ILE   HG12 2378   5.922   7.780   3.281
  346ILE     CD 2379   5.730   7.805   3.343
  346ILE    HD1 2380   5.735   7.905   3.341
  346ILE    HD2 2381   5.639   7.776   3.314
  346ILE    HD3 2382   5.747   7.772   3.436
  346ILE      C 2383   5.684   7.576   3.038
  346ILE      O 2384   5.612   7.672   3.009
  347GLY      N 2385   5.745   7.503   2.944
  347GLY      H 2386   5.796   7.421   2.970
  347GLY     CA 2387   5.736   7.543   2.805
  347GLY    HA1 2388   5.800   7.486   2.753
  347GLY    HA2 2389   5.764   7.639   2.799
  347GLY      C 2390   5.596   7.527   2.749
  347GLY      O 2391   5.541   7.618   2.687
  348VAL      N 2392   5.535   7.411   2.774
  348VAL      H 2393   5.582   7.341   2.828
  348VAL     CA 2394   5.401   7.384   2.725
  348VAL     HA 2395   5.403   7.401   2.627
  348VAL     CB 2396   5.364   7.237   2.751
  348VAL     HB 2397   5.379   7.216   2.848
  348VAL    CG1 2398   5.218   7.211   2.722
  348VAL   HG11 2399   5.197   7.115   2.740
  348VAL   HG12 2400   5.161   7.269   2.781
  348VAL   HG13 2401   5.199   7.232   2.626
  348VAL    CG2 2402   5.452   7.146   2.669
  348VAL   HG21 2403   5.427   7.051   2.687
  348VAL   HG22 2404   5.439   7.166   2.572
  348VAL   HG23 2405   5.548   7.161   2.694
  348VAL      C 2406   5.301   7.479   2.790
  348VAL      O 2407   5.208   7.526   2.725
  349LEU      N 2408   5.318   7.506   2.919
  349LEU      H 2409   5.392   7.462   2.969
  349LEU     CA 2410   5.229   7.599   2.988
  349LEU     HA 2411   5.136   7.564   2.976
  349LEU     CB 2412   5.266   7.604   3.136
  349LEU    HB1 2413   5.361   7.635   3.142
  349LEU    HB2 2414   5.259   7.511   3.172
  349LEU     CG 2415   5.183   7.694   3.227
  349LEU     HG 2416   5.179   7.787   3.191
  349LEU    CD1 2417   5.042   7.643   3.236
  349LEU   HD11 2418   4.989   7.703   3.296
  349LEU   HD12 2419   5.001   7.642   3.145
  349LEU   HD13 2420   5.042   7.550   3.273
  349LEU    CD2 2421   5.247   7.699   3.361
  349LEU   HD21 2422   5.193   7.758   3.421
  349LEU   HD22 2423   5.251   7.607   3.399
  349LEU   HD23 2424   5.339   7.736   3.352
  349LEU      C 2425   5.240   7.738   2.927
  349LEU      O 2426   5.138   7.801   2.896
  350ALA      N 2427   5.362   7.788   2.912
  350ALA      H 2428   5.441   7.733   2.939
  350ALA     CA 2429   5.383   7.921   2.858
  350ALA     HA 2430   5.331   7.983   2.917
  350ALA     CB 2431   5.532   7.955   2.861
  350ALA    HB1 2432   5.546   8.047   2.824
  350ALA    HB2 2433   5.565   7.952   2.955
  350ALA    HB3 2434   5.582   7.888   2.806
  350ALA      C 2435   5.328   7.932   2.718
  350ALA      O 2436   5.275   8.036   2.679
  351TYR      N 2437   5.340   7.824   2.640
  351TYR      H 2438   5.392   7.744   2.672
  351TYR     CA 2439   5.277   7.823   2.508
  351TYR     HA 2440   5.310   7.905   2.461
  351TYR     CB 2441   5.318   7.697   2.432
  351TYR    HB1 2442   5.325   7.621   2.497
  351TYR    HB2 2443   5.407   7.712   2.389
  351TYR     CG 2444   5.221   7.658   2.325
  351TYR    CD1 2445   5.202   7.737   2.213
  351TYR    HD1 2446   5.255   7.821   2.203
  351TYR    CE1 2447   5.112   7.702   2.116
  351TYR    HE1 2448   5.098   7.760   2.036
  351TYR     CZ 2449   5.040   7.585   2.130
  351TYR     OH 2450   4.950   7.547   2.034
  351TYR     HH 2451   4.907   7.460   2.061
  351TYR    CE2 2452   5.058   7.506   2.239
  351TYR    HE2 2453   5.006   7.421   2.249
  351TYR    CD2 2454   5.147   7.542   2.335
  351TYR    HD2 2455   5.159   7.483   2.415
  351TYR      C 2456   5.126   7.831   2.519
  351TYR      O 2457   5.063   7.911   2.448
  352ILE      N 2458   5.064   7.747   2.602
  352ILE      H 2459   5.117   7.692   2.666
  352ILE     CA 2460   4.919   7.735   2.599
  352ILE     HA 2461   4.896   7.720   2.503
  352ILE     CB 2462   4.870   7.615   2.680
  352ILE     HB 2463   4.910   7.621   2.772
  352ILE    CG2 2464   4.718   7.616   2.689
  352ILE   HG21 2465   4.687   7.537   2.742
  352ILE   HG22 2466   4.688   7.700   2.734
  352ILE   HG23 2467   4.679   7.611   2.597
  352ILE    CG1 2468   4.913   7.484   2.614
  352ILE   HG11 2469   5.006   7.495   2.579
  352ILE   HG12 2470   4.851   7.465   2.538
  352ILE     CD 2471   4.913   7.364   2.704
  352ILE    HD1 2472   4.942   7.283   2.652
  352ILE    HD2 2473   4.976   7.379   2.780
  352ILE    HD3 2474   4.821   7.349   2.740
  352ILE      C 2475   4.854   7.864   2.647
  352ILE      O 2476   4.758   7.912   2.587
  353LEU      N 2477   4.905   7.920   2.757
  353LEU      H 2478   4.985   7.880   2.801
  353LEU     CA 2479   4.842   8.040   2.812
  353LEU     HA 2480   4.746   8.015   2.825
  353LEU     CB 2481   4.908   8.077   2.944
  353LEU    HB1 2482   4.866   8.162   2.976
  353LEU    HB2 2483   5.005   8.093   2.926
  353LEU     CG 2484   4.899   7.976   3.058
  353LEU     HG 2485   4.931   7.886   3.028
  353LEU    CD1 2486   4.985   8.027   3.170
  353LEU   HD11 2487   4.981   7.963   3.247
  353LEU   HD12 2488   5.079   8.036   3.138
  353LEU   HD13 2489   4.951   8.116   3.200
  353LEU    CD2 2490   4.756   7.956   3.104
  353LEU   HD21 2491   4.754   7.889   3.179
  353LEU   HD22 2492   4.719   8.043   3.136
  353LEU   HD23 2493   4.701   7.922   3.028
  353LEU      C 2494   4.851   8.158   2.717
  353LEU      O 2495   4.759   8.239   2.710
  354GLN      N 2496   4.960   8.166   2.641
  354GLN      H 2497   5.026   8.091   2.646
  354GLN     CA 2498   4.988   8.277   2.551
  354GLN     HA 2499   4.926   8.351   2.578
  354GLN     CB 2500   5.132   8.320   2.567
  354GLN    HB1 2501   5.147   8.402   2.511
  354GLN    HB2 2502   5.191   8.246   2.534
  354GLN     CG 2503   5.171   8.352   2.709
  354GLN    HG1 2504   5.162   8.269   2.764
  354GLN    HG2 2505   5.109   8.422   2.744
  354GLN     CD 2506   5.312   8.402   2.720
  354GLN    OE1 2507   5.338   8.520   2.702
  354GLN    NE2 2508   5.404   8.312   2.749
  354GLN   HE21 2509   5.378   8.216   2.762
  354GLN   HE22 2510   5.500   8.339   2.758
  354GLN      C 2511   4.960   8.239   2.406
  354GLN      O 2512   5.029   8.284   2.315
  355ARG      N 2513   4.861   8.153   2.384
  355ARG      H 2514   4.806   8.121   2.461
  355ARG     CA 2515   4.832   8.105   2.250
  355ARG     HA 2516   4.921   8.090   2.207
  355ARG     CB 2517   4.752   7.976   2.257
  355ARG    HB1 2518   4.660   7.997   2.289
  355ARG    HB2 2519   4.796   7.914   2.321
  355ARG     CG 2520   4.741   7.907   2.124
  355ARG    HG1 2521   4.831   7.902   2.082
  355ARG    HG2 2522   4.679   7.959   2.065
  355ARG     CD 2523   4.688   7.769   2.140
  355ARG    HD1 2524   4.744   7.719   2.207
  355ARG    HD2 2525   4.691   7.722   2.052
  355ARG     NE 2526   4.550   7.771   2.187
  355ARG     HE 2527   4.499   7.856   2.176
  355ARG     CZ 2528   4.487   7.668   2.243
  355ARG    NH1 2529   4.548   7.552   2.263
  355ARG   HH11 2530   4.643   7.540   2.236
  355ARG   HH12 2531   4.498   7.476   2.305
  355ARG    NH2 2532   4.361   7.681   2.281
  355ARG   HH21 2533   4.313   7.768   2.268
  355ARG   HH22 2534   4.313   7.604   2.323
  355ARG      C 2535   4.755   8.208   2.171
  355ARG      O 2536   4.651   8.257   2.215
  356GLU      N 2537   4.806   8.241   2.052
  356GLU      H 2538   4.894   8.201   2.026
  356GLU     CA 2539   4.741   8.331   1.959
  356GLU     HA 2540   4.644   8.335   1.983
  356GLU     CB 2541   4.798   8.472   1.969
  356GLU    HB1 2542   4.888   8.472   1.925
  356GLU    HB2 2543   4.808   8.495   2.066
  356GLU     CG 2544   4.714   8.580   1.904
  356GLU    HG1 2545   4.621   8.574   1.940
  356GLU    HG2 2546   4.712   8.564   1.805
  356GLU     CD 2547   4.768   8.719   1.930
  356GLU    OE1 2548   4.890   8.733   1.954
  356GLU    OE2 2549   4.688   8.816   1.928
  356GLU      C 2550   4.762   8.274   1.820
  356GLU      O 2551   4.876   8.257   1.777
  357ILE      N 2552   4.652   8.244   1.751
  357ILE      H 2553   4.563   8.264   1.793
  357ILE     CA 2554   4.654   8.184   1.618
  357ILE     HA 2555   4.749   8.161   1.598
  357ILE     CB 2556   4.573   8.054   1.612
  357ILE     HB 2557   4.482   8.070   1.651
  357ILE    CG2 2558   4.554   8.009   1.468
  357ILE   HG21 2559   4.501   7.924   1.466
  357ILE   HG22 2560   4.505   8.080   1.417
  357ILE   HG23 2561   4.643   7.993   1.426
  357ILE    CG1 2562   4.643   7.945   1.693
  357ILE   HG11 2563   4.682   7.986   1.776
  357ILE   HG12 2564   4.716   7.906   1.638
  357ILE     CD 2565   4.551   7.833   1.735
  357ILE    HD1 2566   4.603   7.765   1.787
  357ILE    HD2 2567   4.477   7.870   1.792
  357ILE    HD3 2568   4.512   7.789   1.654
  357ILE      C 2569   4.599   8.287   1.520
  357ILE      O 2570   4.478   8.310   1.515
  358HID      N 2571   4.688   8.346   1.441
  358HID      H 2572   4.784   8.321   1.449
  358HID     CA 2573   4.648   8.446   1.342
  358HID     HA 2574   4.569   8.495   1.379
  358HID     CB 2575   4.760   8.546   1.320
  358HID    HB1 2576   4.732   8.610   1.249
  358HID    HB2 2577   4.842   8.497   1.290
  358HID     CG 2578   4.795   8.624   1.442
  358HID    ND1 2579   4.737   8.745   1.471
  358HID    HD1 2580   4.668   8.791   1.415
  358HID    CE1 2581   4.786   8.791   1.585
  358HID    HE1 2582   4.760   8.876   1.630
  358HID    NE2 2583   4.875   8.704   1.629
  358HID    CD2 2584   4.882   8.599   1.542
  358HID    HD2 2585   4.941   8.518   1.551
  358HID      C 2586   4.608   8.376   1.213
  358HID      O 2587   4.682   8.370   1.114
  359GLU      N 2588   4.487   8.320   1.216
  359GLU      H 2589   4.434   8.324   1.301
  359GLU     CA 2590   4.429   8.253   1.102
  359GLU     HA 2591   4.462   8.298   1.019
  359GLU     CB 2592   4.472   8.106   1.095
  359GLU    HB1 2593   4.441   8.060   1.179
  359GLU    HB2 2594   4.572   8.103   1.090
  359GLU     CG 2595   4.416   8.029   0.976
  359GLU    HG1 2596   4.449   8.071   0.892
  359GLU    HG2 2597   4.316   8.033   0.979
  359GLU     CD 2598   4.458   7.884   0.976
  359GLU    OE1 2599   4.558   7.850   1.042
  359GLU    OE2 2600   4.390   7.803   0.910
  359GLU      C 2601   4.278   8.264   1.120
  359GLU      O 2602   4.229   8.239   1.230
  360PRO      N 2603   4.201   8.297   1.016
  360PRO     CD 2604   4.236   8.327   0.875
  360PRO    HD1 2605   4.297   8.257   0.838
  360PRO    HD2 2606   4.280   8.416   0.868
  360PRO     CG 2607   4.103   8.326   0.805
  360PRO    HG1 2608   4.080   8.234   0.772
  360PRO    HG2 2609   4.102   8.390   0.729
  360PRO     CB 2610   4.006   8.367   0.905
  360PRO    HB1 2611   3.914   8.336   0.879
  360PRO    HB2 2612   4.006   8.466   0.914
  360PRO     CA 2613   4.055   8.299   1.032
  360PRO     HA 2614   4.027   8.347   1.115
  360PRO      C 2615   4.003   8.157   1.043
  360PRO      O 2616   4.074   8.059   1.023
  361GLU      N 2617   3.875   8.148   1.083
  361GLU      H 2618   3.828   8.233   1.108
  361GLU     CA 2619   3.799   8.023   1.092
  361GLU     HA 2620   3.707   8.056   1.112
  361GLU     CB 2621   3.806   7.945   0.960
  361GLU    HB1 2622   3.737   7.872   0.964
  361GLU    HB2 2623   3.897   7.905   0.953
  361GLU     CG 2624   3.781   8.025   0.832
  361GLU    HG1 2625   3.786   7.963   0.754
  361GLU    HG2 2626   3.852   8.095   0.823
  361GLU     CD 2627   3.645   8.094   0.831
  361GLU    OE1 2628   3.556   8.052   0.907
  361GLU    OE2 2629   3.628   8.190   0.752
  361GLU      C 2630   3.842   7.931   1.206
  361GLU      O 2631   3.781   7.825   1.225
  362CYS      N 2632   3.946   7.968   1.281
  362CYS      H 2633   3.993   8.053   1.258
  362CYS     CA 2634   3.994   7.891   1.395
  362CYS     HA 2635   3.913   7.843   1.430
  362CYS     CB 2636   4.098   7.789   1.352
  362CYS    HB1 2637   4.047   7.723   1.296
  362CYS    HB2 2638   4.126   7.745   1.437
  362CYS     SG 2639   4.237   7.861   1.263
  362CYS     HG 2640   4.301   7.789   1.238
  362CYS      C 2641   4.050   7.983   1.504
  362CYS      O 2642   4.133   7.940   1.584
  363ARG      N 2643   4.008   8.110   1.506
  363ARG      H 2644   3.947   8.143   1.434
  363ARG     CA 2645   4.050   8.200   1.612
  363ARG     HA 2646   4.149   8.189   1.616
  363ARG     CB 2647   4.011   8.343   1.578
  363ARG    HB1 2648   4.037   8.403   1.654
  363ARG    HB2 2649   3.912   8.347   1.565
  363ARG     CG 2650   4.078   8.393   1.453
  363ARG    HG1 2651   4.050   8.335   1.376
  363ARG    HG2 2652   4.177   8.386   1.465
  363ARG     CD 2653   4.042   8.536   1.422
  363ARG    HD1 2654   4.072   8.596   1.496
  363ARG    HD2 2655   3.943   8.545   1.410
  363ARG     NE 2656   4.107   8.578   1.299
  363ARG     HE 2657   4.050   8.586   1.217
  363ARG     CZ 2658   4.236   8.606   1.287
  363ARG    NH1 2659   4.319   8.598   1.390
  363ARG   HH11 2660   4.285   8.570   1.480
  363ARG   HH12 2661   4.416   8.620   1.378
  363ARG    NH2 2662   4.285   8.643   1.168
  363ARG   HH21 2663   4.224   8.649   1.089
  363ARG   HH22 2664   4.382   8.664   1.158
  363ARG      C 2665   3.990   8.162   1.746
  363ARG      O 2666   4.040   8.206   1.850
  364HID      N 2667   3.884   8.081   1.748
  364HID      H 2668   3.841   8.052   1.662
  364HID     CA 2669   3.830   8.034   1.875
  364HID     HA 2670   3.816   8.117   1.929
  364HID     CB 2671   3.699   7.960   1.851
  364HID    HB1 2672   3.638   8.018   1.797
  364HID    HB2 2673   3.656   7.940   1.939
  364HID     CG 2674   3.715   7.831   1.779
  364HID    ND1 2675   3.735   7.823   1.643
  364HID    HD1 2676   3.741   7.901   1.581
  364HID    CE1 2677   3.745   7.696   1.608
  364HID    HE1 2678   3.760   7.662   1.515
  364HID    NE2 2679   3.732   7.621   1.716
  364HID    CD2 2680   3.713   7.703   1.825
  364HID    HD2 2681   3.700   7.674   1.920
  364HID      C 2682   3.927   7.943   1.949
  364HID      O 2683   3.908   7.920   2.069
  365LEU      N 2684   4.029   7.889   1.882
  365LEU      H 2685   4.033   7.899   1.783
  365LEU     CA 2686   4.134   7.816   1.950
  365LEU     HA 2687   4.086   7.765   2.022
  365LEU     CB 2688   4.204   7.724   1.851
  365LEU    HB1 2689   4.276   7.676   1.901
  365LEU    HB2 2690   4.244   7.781   1.780
  365LEU     CG 2691   4.117   7.619   1.782
  365LEU     HG 2692   4.039   7.664   1.738
  365LEU    CD1 2693   4.199   7.550   1.677
  365LEU   HD11 2694   4.143   7.481   1.631
  365LEU   HD12 2695   4.231   7.617   1.610
  365LEU   HD13 2696   4.278   7.506   1.720
  365LEU    CD2 2697   4.060   7.518   1.881
  365LEU   HD21 2698   4.004   7.451   1.832
  365LEU   HD22 2699   4.135   7.471   1.927
  365LEU   HD23 2700   4.004   7.565   1.949
  365LEU      C 2701   4.237   7.907   2.015
  365LEU      O 2702   4.322   7.858   2.089
  366SER      N 2703   4.233   8.038   1.990
  366SER      H 2704   4.167   8.075   1.924
  366SER     CA 2705   4.325   8.126   2.059
  366SER     HA 2706   4.413   8.079   2.056
  366SER     CB 2707   4.334   8.262   1.989
  366SER    HB1 2708   4.380   8.329   2.047
  366SER    HB2 2709   4.243   8.296   1.966
  366SER     OG 2710   4.408   8.251   1.868
  366SER     HG 2711   4.413   8.340   1.824
  366SER      C 2712   4.280   8.146   2.203
  366SER      O 2713   4.165   8.120   2.239
  367ARG      N 2714   4.376   8.187   2.287
  367ARG      H 2715   4.471   8.183   2.257
  367ARG     CA 2716   4.348   8.237   2.420
  367ARG     HA 2717   4.248   8.236   2.424
  367ARG     CB 2718   4.413   8.146   2.526
  367ARG    HB1 2719   4.410   8.192   2.614
  367ARG    HB2 2720   4.508   8.129   2.500
  367ARG     CG 2721   4.343   8.012   2.541
  367ARG    HG1 2722   4.334   7.970   2.451
  367ARG    HG2 2723   4.252   8.027   2.580
  367ARG     CD 2724   4.419   7.917   2.631
  367ARG    HD1 2725   4.516   7.919   2.608
  367ARG    HD2 2726   4.384   7.824   2.619
  367ARG     NE 2727   4.406   7.952   2.772
  367ARG     HE 2728   4.474   8.015   2.810
  367ARG     CZ 2729   4.311   7.907   2.855
  367ARG    NH1 2730   4.216   7.824   2.815
  367ARG   HH11 2731   4.213   7.793   2.720
  367ARG   HH12 2732   4.147   7.792   2.880
  367ARG    NH2 2733   4.312   7.948   2.980
  367ARG   HH21 2734   4.383   8.011   3.011
  367ARG   HH22 2735   4.242   7.916   3.044
  367ARG      C 2736   4.396   8.379   2.442
  367ARG      O 2737   4.335   8.450   2.522
  368LYS      N 2738   4.500   8.422   2.371
  368LYS      H 2739   4.547   8.357   2.311
  368LYS     CA 2740   4.549   8.559   2.377
  368LYS     HA 2741   4.517   8.598   2.463
  368LYS     CB 2742   4.702   8.561   2.372
  368LYS    HB1 2743   4.732   8.519   2.286
  368LYS    HB2 2744   4.737   8.508   2.449
  368LYS     CG 2745   4.763   8.698   2.379
  368LYS    HG1 2746   4.727   8.746   2.459
  368LYS    HG2 2747   4.740   8.749   2.296
  368LYS     CD 2748   4.912   8.687   2.391
  368LYS    HD1 2749   4.947   8.634   2.313
  368LYS    HD2 2750   4.934   8.639   2.476
  368LYS     CE 2751   4.977   8.822   2.392
  368LYS    HE1 2752   4.945   8.874   2.471
  368LYS    HE2 2753   4.953   8.871   2.308
  368LYS     NZ 2754   5.124   8.807   2.400
  368LYS    HZ1 2755   5.167   8.897   2.401
  368LYS    HZ2 2756   5.148   8.758   2.484
  368LYS    HZ3 2757   5.156   8.755   2.321
  368LYS      C 2758   4.492   8.635   2.259
  368LYS      O 2759   4.487   8.582   2.148
  369PHE      N 2760   4.446   8.758   2.284
  369PHE      H 2761   4.458   8.796   2.376
  369PHE     CA 2762   4.378   8.839   2.183
  369PHE     HA 2763   4.395   8.795   2.095
  369PHE     CB 2764   4.228   8.844   2.208
  369PHE    HB1 2765   4.186   8.909   2.144
  369PHE    HB2 2766   4.211   8.874   2.302
  369PHE     CG 2767   4.161   8.714   2.190
  369PHE    CD1 2768   4.164   8.620   2.291
  369PHE    HD1 2769   4.209   8.641   2.377
  369PHE    CE1 2770   4.106   8.500   2.274
  369PHE    HE1 2771   4.110   8.432   2.347
  369PHE     CZ 2772   4.041   8.471   2.156
  369PHE     HZ 2773   3.997   8.382   2.144
  369PHE    CE2 2774   4.036   8.563   2.056
  369PHE    HE2 2775   3.988   8.542   1.971
  369PHE    CD2 2776   4.097   8.684   2.073
  369PHE    HD2 2777   4.095   8.751   1.999
  369PHE      C 2778   4.435   8.979   2.187
  369PHE      O 2779   4.388   9.063   2.264
  370THR      N 2780   4.532   9.007   2.102
  370THR      H 2781   4.560   8.938   2.035
  370THR     CA 2782   4.599   9.136   2.105
  370THR     HA 2783   4.623   9.155   2.200
  370THR     CB 2784   4.726   9.132   2.021
  370THR     HB 2785   4.706   9.102   1.928
  370THR    CG2 2786   4.792   9.268   2.020
  370THR   HG21 2787   4.875   9.264   1.965
  370THR   HG22 2788   4.729   9.335   1.981
  370THR   HG23 2789   4.815   9.294   2.114
  370THR    OG1 2790   4.816   9.035   2.074
  370THR    HG1 2791   4.899   9.033   2.019
  370THR      C 2792   4.504   9.241   2.052
  370THR      O 2793   4.480   9.248   1.932
  371GLU      N 2794   4.451   9.326   2.141
  371GLU      H 2795   4.474   9.318   2.238
  371GLU     CA 2796   4.360   9.429   2.095
  371GLU     HA 2797   4.304   9.380   2.028
  371GLU     CB 2798   4.274   9.484   2.209
  371GLU    HB1 2799   4.332   9.538   2.270
  371GLU    HB2 2800   4.235   9.407   2.260
  371GLU     CG 2801   4.160   9.573   2.157
  371GLU    HG1 2802   4.107   9.521   2.090
  371GLU    HG2 2803   4.199   9.654   2.114
  371GLU     CD 2804   4.066   9.619   2.266
  371GLU    OE1 2805   4.081   9.574   2.381
  371GLU    OE2 2806   3.976   9.701   2.236
  371GLU      C 2807   4.432   9.544   2.027
  371GLU      O 2808   4.384   9.593   1.925
  372TRP      N 2809   4.545   9.589   2.080
  372TRP      H 2810   4.581   9.551   2.165
  372TRP     CA 2811   4.615   9.696   2.010
  372TRP     HA 2812   4.613   9.671   1.913
  372TRP     CB 2813   4.544   9.831   2.030
  372TRP    HB1 2814   4.458   9.830   1.979
  372TRP    HB2 2815   4.603   9.904   1.995
  372TRP     CG 2816   4.511   9.866   2.169
  372TRP    CD1 2817   4.389   9.856   2.229
  372TRP    HD1 2818   4.306   9.821   2.185
  372TRP    NE1 2819   4.396   9.901   2.358
  372TRP    HE1 2820   4.320   9.903   2.423
  372TRP    CE2 2821   4.524   9.942   2.384
  372TRP    CZ2 2822   4.580   9.992   2.500
  372TRP    HZ2 2823   4.525  10.005   2.583
  372TRP    CH2 2824   4.713  10.023   2.497
  372TRP    HH2 2825   4.756  10.059   2.579
  372TRP    CZ3 2826   4.789  10.005   2.382
  372TRP    HZ3 2827   4.886  10.030   2.383
  372TRP    CE3 2828   4.734   9.953   2.268
  372TRP    HE3 2829   4.790   9.938   2.186
  372TRP    CD2 2830   4.599   9.921   2.268
  372TRP      C 2831   4.759   9.703   2.055
  372TRP      O 2832   4.800   9.637   2.150
  373ALA      N 2833   4.836   9.784   1.983
  373ALA      H 2834   4.796   9.832   1.905
  373ALA     CA 2835   4.976   9.805   2.015
  373ALA     HA 2836   4.982   9.793   2.114
  373ALA     CB 2837   5.066   9.702   1.947
  373ALA    HB1 2838   5.161   9.720   1.971
  373ALA    HB2 2839   5.040   9.610   1.977
  373ALA    HB3 2840   5.055   9.708   1.848
  373ALA      C 2841   5.017   9.945   1.976
  373ALA      O 2842   4.973   9.999   1.874
  374TYR      N 2843   5.102  10.003   2.059
  374TYR      H 2844   5.116   9.958   2.147
  374TYR     CA 2845   5.177  10.126   2.035
  374TYR     HA 2846   5.155  10.165   1.946
  374TYR     CB 2847   5.138  10.233   2.137
  374TYR    HB1 2848   5.206  10.306   2.133
  374TYR    HB2 2849   5.139  10.192   2.228
  374TYR     CG 2850   5.001  10.294   2.114
  374TYR    CD1 2851   4.886  10.220   2.131
  374TYR    HD1 2852   4.894  10.124   2.158
  374TYR    CE1 2853   4.761  10.274   2.112
  374TYR    HE1 2854   4.679  10.218   2.125
  374TYR     CZ 2855   4.749  10.406   2.075
  374TYR     OH 2856   4.623  10.460   2.056
  374TYR     HH 2857   4.631  10.556   2.030
  374TYR    CE2 2858   4.862  10.483   2.058
  374TYR    HE2 2859   4.854  10.579   2.031
  374TYR    CD2 2860   4.987  10.427   2.078
  374TYR    HD2 2861   5.068  10.483   2.066
  374TYR      C 2862   5.323  10.084   2.040
  374TYR      O 2863   5.353   9.965   2.036
  375GLY      N 2864   5.414  10.182   2.044
  375GLY      H 2865   5.383  10.276   2.056
  375GLY     CA 2866   5.556  10.157   2.031
  375GLY    HA1 2867   5.602  10.244   2.049
  375GLY    HA2 2868   5.572  10.129   1.936
  375GLY      C 2869   5.614  10.051   2.123
  375GLY      O 2870   5.649   9.942   2.079
  376PRO      N 2871   5.621  10.079   2.253
  376PRO     CD 2872   5.612  10.211   2.317
  376PRO    HD1 2873   5.516  10.240   2.323
  376PRO    HD2 2874   5.664  10.278   2.265
  376PRO     CG 2875   5.671  10.189   2.454
  376PRO    HG1 2876   5.598  10.185   2.523
  376PRO    HG2 2877   5.734  10.263   2.477
  376PRO     CB 2878   5.744  10.060   2.450
  376PRO    HB1 2879   5.744  10.017   2.541
  376PRO    HB2 2880   5.838  10.074   2.420
  376PRO     CA 2881   5.664   9.977   2.349
  376PRO     HA 2882   5.713   9.905   2.300
  376PRO      C 2883   5.551   9.904   2.420
  376PRO      O 2884   5.578   9.801   2.483
  377VAL      N 2885   5.427   9.951   2.407
  377VAL      H 2886   5.411  10.025   2.341
  377VAL     CA 2887   5.313   9.901   2.483
  377VAL     HA 2888   5.351   9.846   2.557
  377VAL     CB 2889   5.229  10.017   2.542
  377VAL     HB 2890   5.186  10.068   2.467
  377VAL    CG1 2891   5.116   9.965   2.628
  377VAL   HG11 2892   5.064  10.042   2.665
  377VAL   HG12 2893   5.056   9.907   2.573
  377VAL   HG13 2894   5.153   9.911   2.704
  377VAL    CG2 2895   5.318  10.113   2.620
  377VAL   HG21 2896   5.262  10.187   2.657
  377VAL   HG22 2897   5.362  10.064   2.695
  377VAL   HG23 2898   5.387  10.151   2.559
  377VAL      C 2899   5.227   9.817   2.390
  377VAL      O 2900   5.225   9.840   2.269
  378HID      N 2901   5.160   9.717   2.446
  378HID      H 2902   5.184   9.687   2.539
  378HID     CA 2903   5.052   9.650   2.374
  378HID     HA 2904   5.008   9.721   2.319
  378HID     CB 2905   5.105   9.541   2.281
  378HID    HB1 2906   5.174   9.580   2.220
  378HID    HB2 2907   5.029   9.504   2.227
  378HID     CG 2908   5.168   9.428   2.354
  378HID    ND1 2909   5.300   9.430   2.395
  378HID    HD1 2910   5.364   9.505   2.380
  378HID    CE1 2911   5.329   9.317   2.457
  378HID    HE1 2912   5.417   9.293   2.497
  378HID    NE2 2913   5.220   9.241   2.457
  378HID    CD2 2914   5.119   9.308   2.394
  378HID    HD2 2915   5.026   9.274   2.380
  378HID      C 2916   4.954   9.591   2.473
  378HID      O 2917   4.994   9.543   2.579
  379SER      N 2918   4.827   9.589   2.433
  379SER      H 2919   4.806   9.621   2.341
  379SER     CA 2920   4.718   9.543   2.517
  379SER     HA 2921   4.761   9.521   2.605
  379SER     CB 2922   4.612   9.649   2.537
  379SER    HB1 2923   4.580   9.684   2.449
  379SER    HB2 2924   4.647   9.725   2.592
  379SER     OG 2925   4.501   9.595   2.605
  379SER     HG 2926   4.432   9.666   2.618
  379SER      C 2927   4.652   9.423   2.453
  379SER      O 2928   4.616   9.428   2.334
  380SER      N 2929   4.635   9.318   2.533
  380SER      H 2930   4.670   9.323   2.627
  380SER     CA 2931   4.568   9.197   2.491
  380SER     HA 2932   4.520   9.222   2.407
  380SER     CB 2933   4.667   9.084   2.464
  380SER    HB1 2934   4.743   9.115   2.407
  380SER    HB2 2935   4.622   9.006   2.420
  380SER     OG 2936   4.721   9.038   2.585
  380SER     HG 2937   4.786   8.964   2.567
  380SER      C 2938   4.471   9.153   2.599
  380SER      O 2939   4.472   9.204   2.711
  381LEU      N 2940   4.384   9.061   2.562
  381LEU      H 2941   4.378   9.037   2.465
  381LEU     CA 2942   4.296   8.992   2.654
  381LEU     HA 2943   4.305   9.037   2.743
  381LEU     CB 2944   4.152   9.001   2.606
  381LEU    HB1 2945   4.094   8.963   2.678
  381LEU    HB2 2946   4.144   8.944   2.524
  381LEU     CG 2947   4.100   9.140   2.572
  381LEU     HG 2948   4.160   9.184   2.506
  381LEU    CD1 2949   3.962   9.127   2.512
  381LEU   HD11 2950   3.927   9.218   2.489
  381LEU   HD12 2951   3.967   9.071   2.429
  381LEU   HD13 2952   3.901   9.083   2.578
  381LEU    CD2 2953   4.098   9.228   2.694
  381LEU   HD21 2954   4.063   9.318   2.669
  381LEU   HD22 2955   4.038   9.187   2.763
  381LEU   HD23 2956   4.191   9.236   2.731
  381LEU      C 2957   4.339   8.846   2.662
  381LEU      O 2958   4.373   8.785   2.560
  382TYR      N 2959   4.337   8.791   2.783
  382TYR      H 2960   4.312   8.848   2.861
  382TYR     CA 2961   4.369   8.651   2.807
  382TYR     HA 2962   4.402   8.615   2.720
  382TYR     CB 2963   4.477   8.638   2.913
  382TYR    HB1 2964   4.486   8.541   2.938
  382TYR    HB2 2965   4.449   8.690   2.994
  382TYR     CG 2966   4.611   8.688   2.869
  382TYR    CD1 2967   4.643   8.821   2.876
  382TYR    HD1 2968   4.574   8.886   2.909
  382TYR    CE1 2969   4.766   8.867   2.839
  382TYR    HE1 2970   4.787   8.964   2.845
  382TYR     CZ 2971   4.859   8.779   2.794
  382TYR     OH 2972   4.983   8.825   2.757
  382TYR     HH 2973   5.039   8.748   2.726
  382TYR    CE2 2974   4.831   8.646   2.785
  382TYR    HE2 2975   4.900   8.582   2.751
  382TYR    CD2 2976   4.707   8.601   2.823
  382TYR    HD2 2977   4.686   8.503   2.817
  382TYR      C 2978   4.245   8.576   2.851
  382TYR      O 2979   4.161   8.631   2.922
  383ASP      N 2980   4.234   8.452   2.806
  383ASP      H 2981   4.314   8.406   2.767
  383ASP     CA 2982   4.107   8.381   2.813
  383ASP     HA 2983   4.040   8.444   2.773
  383ASP     CB 2984   4.116   8.251   2.734
  383ASP    HB1 2985   4.186   8.193   2.775
  383ASP    HB2 2986   4.140   8.272   2.639
  383ASP     CG 2987   3.986   8.176   2.734
  383ASP    OD1 2988   3.881   8.243   2.730
  383ASP    OD2 2989   3.988   8.052   2.736
  383ASP      C 2990   4.064   8.352   2.955
  383ASP      O 2991   3.944   8.356   2.986
  384LEU      N 2992   4.158   8.315   3.041
  384LEU      H 2993   4.250   8.300   3.005
  384LEU     CA 2994   4.138   8.294   3.184
  384LEU     HA 2995   4.232   8.280   3.216
  384LEU     CB 2996   4.070   8.416   3.247
  384LEU    HB1 2997   3.974   8.413   3.219
  384LEU    HB2 2998   4.114   8.497   3.208
  384LEU     CG 2999   4.070   8.436   3.398
  384LEU     HG 3000   4.029   8.356   3.442
  384LEU    CD1 3001   4.209   8.450   3.444
  384LEU   HD11 3002   4.210   8.463   3.543
  384LEU   HD12 3003   4.260   8.367   3.421
  384LEU   HD13 3004   4.251   8.529   3.399
  384LEU    CD2 3005   3.990   8.558   3.440
  384LEU   HD21 3006   3.993   8.567   3.540
  384LEU   HD22 3007   4.029   8.640   3.398
  384LEU   HD23 3008   3.895   8.547   3.410
  384LEU      C 3009   4.055   8.171   3.220
  384LEU      O 3010   4.046   8.137   3.338
  385SER      N 3011   3.998   8.101   3.123
  385SER      H 3012   4.020   8.120   3.027
  385SER     CA 3013   3.903   7.997   3.157
  385SER     HA 3014   3.841   8.039   3.223
  385SER     CB 3015   3.826   7.953   3.034
  385SER    HB1 3016   3.885   7.903   2.971
  385SER    HB2 3017   3.786   8.032   2.987
  385SER     OG 3018   3.720   7.867   3.071
  385SER     HG 3019   3.670   7.838   2.989
  385SER      C 3020   3.973   7.877   3.220
  385SER      O 3021   4.072   7.827   3.167
  386CYS      N 3022   3.921   7.832   3.333
  386CYS      H 3023   3.837   7.874   3.366
  386CYS     CA 3024   3.979   7.724   3.413
  386CYS     HA 3025   3.919   7.717   3.493
  386CYS     CB 3026   3.979   7.593   3.335
  386CYS    HB1 3027   4.007   7.523   3.401
  386CYS    HB2 3028   4.050   7.604   3.266
  386CYS     SG 3029   3.819   7.556   3.262
  386CYS     HG 3030   3.824   7.469   3.212
  386CYS      C 3031   4.120   7.757   3.460
  386CYS      O 3032   4.202   7.667   3.471
  387ILE      N 3033   4.149   7.884   3.485
  387ILE      H 3034   4.085   7.955   3.454
  387ILE     CA 3035   4.270   7.924   3.556
  387ILE     HA 3036   4.336   7.850   3.543
  387ILE     CB 3037   4.325   8.055   3.497
  387ILE     HB 3038   4.253   8.124   3.503
  387ILE    CG2 3039   4.444   8.104   3.578
  387ILE   HG21 3040   4.478   8.189   3.538
  387ILE   HG22 3041   4.415   8.120   3.673
  387ILE   HG23 3042   4.516   8.035   3.576
  387ILE    CG1 3043   4.361   8.041   3.349
  387ILE   HG11 3044   4.396   8.129   3.317
  387ILE   HG12 3045   4.278   8.018   3.299
  387ILE     CD 3046   4.465   7.936   3.316
  387ILE    HD1 3047   4.481   7.935   3.217
  387ILE    HD2 3048   4.550   7.957   3.364
  387ILE    HD3 3049   4.432   7.846   3.345
  387ILE      C 3050   4.244   7.937   3.704
  387ILE      O 3051   4.321   7.888   3.787
  388ASP      N 3052   4.133   8.003   3.740
  388ASP      H 3053   4.070   8.031   3.668
  388ASP     CA 3054   4.098   8.036   3.877
  388ASP     HA 3055   4.171   7.994   3.931
  388ASP     CB 3056   4.093   8.188   3.894
  388ASP    HB1 3057   4.186   8.225   3.889
  388ASP    HB2 3058   4.053   8.210   3.983
  388ASP     CG 3059   4.011   8.255   3.789
  388ASP    OD1 3060   3.960   8.184   3.701
  388ASP    OD2 3061   3.998   8.379   3.793
  388ASP      C 3062   3.966   7.975   3.921
  388ASP      O 3063   3.956   7.925   4.033
  389THR      N 3064   3.866   7.978   3.834
  389THR      H 3065   3.880   8.027   3.748
  389THR     CA 3066   3.737   7.914   3.857
  389THR     HA 3067   3.737   7.877   3.950
  389THR     CB 3068   3.623   8.015   3.846
  389THR     HB 3069   3.623   8.058   3.756
  389THR    CG2 3070   3.490   7.949   3.870
  389THR   HG21 3071   3.417   8.017   3.862
  389THR   HG22 3072   3.476   7.877   3.802
  389THR   HG23 3073   3.489   7.909   3.962
  389THR    OG1 3074   3.642   8.119   3.942
  389THR    HG1 3075   3.567   8.185   3.935
  389THR      C 3076   3.722   7.804   3.753
  389THR      O 3077   3.682   7.831   3.639
  390CYS      N 3078   3.750   7.681   3.794
  390CYS      H 3079   3.775   7.667   3.890
  390CYS     CA 3080   3.746   7.564   3.706
  390CYS     HA 3081   3.722   7.602   3.617
  390CYS     CB 3082   3.880   7.493   3.706
  390CYS    HB1 3083   3.950   7.564   3.697
  390CYS    HB2 3084   3.881   7.434   3.625
  390CYS     SG 3085   3.894   7.401   3.858
  390CYS     HG 3086   3.982   7.353   3.860
  390CYS      C 3087   3.643   7.462   3.748
  390CYS      O 3088   3.594   7.388   3.662
  391GLU      N 3089   3.614   7.451   3.878
  391GLU      H 3090   3.662   7.512   3.940
  391GLU     CA 3091   3.519   7.359   3.938
  391GLU     HA 3092   3.515   7.392   4.032
  391GLU     CB 3093   3.382   7.367   3.868
  391GLU    HB1 3094   3.316   7.317   3.923
  391GLU    HB2 3095   3.390   7.323   3.778
  391GLU     CG 3096   3.328   7.509   3.847
  391GLU    HG1 3097   3.237   7.503   3.806
  391GLU    HG2 3098   3.389   7.558   3.785
  391GLU     CD 3099   3.317   7.589   3.976
  391GLU    OE1 3100   3.310   7.528   4.084
  391GLU    OE2 3101   3.315   7.714   3.970
  391GLU      C 3102   3.566   7.214   3.941
  391GLU      O 3103   3.494   7.129   3.994
  392LYS      N 3104   3.683   7.182   3.883
  392LYS      H 3105   3.725   7.247   3.821
  392LYS     CA 3106   3.750   7.055   3.908
  392LYS     HA 3107   3.694   7.008   3.976
  392LYS     CB 3108   3.757   6.973   3.779
  392LYS    HB1 3109   3.801   6.886   3.800
  392LYS    HB2 3110   3.812   7.023   3.713
  392LYS     CG 3111   3.623   6.943   3.714
  392LYS    HG1 3112   3.639   6.896   3.627
  392LYS    HG2 3113   3.575   7.029   3.697
  392LYS     CD 3114   3.535   6.856   3.800
  392LYS    HD1 3115   3.509   6.907   3.882
  392LYS    HD2 3116   3.586   6.774   3.826
  392LYS     CE 3117   3.409   6.814   3.727
  392LYS    HE1 3118   3.433   6.778   3.637
  392LYS    HE2 3119   3.349   6.893   3.716
  392LYS     NZ 3120   3.335   6.709   3.802
  392LYS    HZ1 3121   3.252   6.683   3.751
  392LYS    HZ2 3122   3.393   6.628   3.813
  392LYS    HZ3 3123   3.309   6.744   3.892
  392LYS      C 3124   3.889   7.076   3.966
  392LYS      O 3125   3.911   7.044   4.082
  393ASN      N 3126   3.982   7.133   3.889
  393ASN      H 3127   3.957   7.170   3.800
  393ASN     CA 3128   4.121   7.142   3.935
  393ASN     HA 3129   4.122   7.165   4.032
  393ASN     CB 3130   4.190   7.006   3.919
  393ASN    HB1 3131   4.222   6.996   3.825
  393ASN    HB2 3132   4.124   6.933   3.939
  393ASN     CG 3133   4.308   6.990   4.011
  393ASN    OD1 3134   4.346   7.081   4.083
  393ASN    ND2 3135   4.366   6.870   4.011
  393ASN   HD21 3136   4.330   6.797   3.952
  393ASN   HD22 3137   4.445   6.852   4.070
  393ASN      C 3138   4.189   7.252   3.853
  393ASN      O 3139   4.241   7.226   3.744
  394SER      N 3140   4.192   7.372   3.908
  394SER      H 3141   4.163   7.383   4.003
  394SER     CA 3142   4.236   7.488   3.833
  394SER     HA 3143   4.198   7.475   3.741
  394SER     CB 3144   4.182   7.617   3.894
  394SER    HB1 3145   4.091   7.603   3.933
  394SER    HB2 3146   4.178   7.690   3.826
  394SER     OG 3147   4.265   7.661   3.998
  394SER     HG 3148   4.228   7.745   4.037
  394SER      C 3149   4.388   7.493   3.829
  394SER      O 3150   4.456   7.416   3.896
  395VAL      N 3151   4.440   7.584   3.746
  395VAL      H 3152   4.380   7.646   3.696
  395VAL     CA 3153   4.584   7.592   3.729
  395VAL     HA 3154   4.614   7.499   3.708
  395VAL     CB 3155   4.618   7.688   3.614
  395VAL     HB 3156   4.573   7.776   3.630
  395VAL    CG1 3157   4.768   7.711   3.606
  395VAL   HG11 3158   4.788   7.773   3.531
  395VAL   HG12 3159   4.800   7.751   3.692
  395VAL   HG13 3160   4.814   7.624   3.590
  395VAL    CG2 3161   4.567   7.633   3.484
  395VAL   HG21 3162   4.589   7.696   3.410
  395VAL   HG22 3163   4.609   7.544   3.466
  395VAL   HG23 3164   4.468   7.622   3.489
  395VAL      C 3165   4.651   7.636   3.857
  395VAL      O 3166   4.754   7.580   3.898
  396LEU      N 3167   4.596   7.737   3.923
  396LEU      H 3168   4.508   7.774   3.893
  396LEU     CA 3169   4.663   7.795   4.039
  396LEU     HA 3170   4.758   7.812   4.013
  396LEU     CB 3171   4.595   7.925   4.077
  396LEU    HB1 3172   4.640   7.960   4.159
  396LEU    HB2 3173   4.499   7.905   4.098
  396LEU     CG 3174   4.599   8.033   3.969
  396LEU     HG 3175   4.571   7.994   3.881
  396LEU    CD1 3176   4.504   8.144   4.006
  396LEU   HD11 3177   4.506   8.215   3.936
  396LEU   HD12 3178   4.411   8.107   4.013
  396LEU   HD13 3179   4.531   8.183   4.094
  396LEU    CD2 3180   4.739   8.087   3.952
  396LEU   HD21 3181   4.739   8.157   3.881
  396LEU   HD22 3182   4.770   8.127   4.038
  396LEU   HD23 3183   4.800   8.013   3.925
  396LEU      C 3184   4.662   7.698   4.155
  396LEU      O 3185   4.759   7.692   4.232
  397GLU      N 3186   4.553   7.623   4.171
  397GLU      H 3187   4.473   7.639   4.113
  397GLU     CA 3188   4.550   7.518   4.272
  397GLU     HA 3189   4.566   7.564   4.360
  397GLU     CB 3190   4.415   7.447   4.270
  397GLU    HB1 3191   4.417   7.373   4.338
  397GLU    HB2 3192   4.401   7.408   4.179
  397GLU     CG 3193   4.296   7.534   4.301
  397GLU    HG1 3194   4.298   7.614   4.241
  397GLU    HG2 3195   4.302   7.563   4.397
  397GLU     CD 3196   4.165   7.462   4.280
  397GLU    OE1 3197   4.155   7.381   4.186
  397GLU    OE2 3198   4.071   7.487   4.359
  397GLU      C 3199   4.659   7.417   4.247
  397GLU      O 3200   4.729   7.375   4.340
  398VAL      N 3201   4.677   7.378   4.122
  398VAL      H 3202   4.624   7.421   4.048
  398VAL     CA 3203   4.773   7.273   4.091
  398VAL     HA 3204   4.757   7.198   4.156
  398VAL     CB 3205   4.750   7.224   3.947
  398VAL     HB 3206   4.744   7.303   3.886
  398VAL    CG1 3207   4.864   7.137   3.899
  398VAL   HG11 3208   4.846   7.107   3.805
  398VAL   HG12 3209   4.949   7.189   3.901
  398VAL   HG13 3210   4.872   7.057   3.959
  398VAL    CG2 3211   4.621   7.146   3.940
  398VAL   HG21 3212   4.606   7.114   3.846
  398VAL   HG22 3213   4.626   7.067   4.001
  398VAL   HG23 3214   4.545   7.205   3.968
  398VAL      C 3215   4.915   7.322   4.113
  398VAL      O 3216   5.000   7.248   4.163
  399ILE      N 3217   4.944   7.447   4.075
  399ILE      H 3218   4.874   7.504   4.032
  399ILE     CA 3219   5.078   7.499   4.097
  399ILE     HA 3220   5.140   7.430   4.059
  399ILE     CB 3221   5.099   7.632   4.023
  399ILE     HB 3222   5.025   7.694   4.050
  399ILE    CG2 3223   5.232   7.694   4.061
  399ILE   HG21 3224   5.244   7.780   4.012
  399ILE   HG22 3225   5.234   7.711   4.160
  399ILE   HG23 3226   5.306   7.631   4.037
  399ILE    CG1 3227   5.098   7.610   3.871
  399ILE   HG11 3228   5.027   7.543   3.849
  399ILE   HG12 3229   5.187   7.574   3.843
  399ILE     CD 3230   5.071   7.734   3.790
  399ILE    HD1 3231   5.072   7.711   3.693
  399ILE    HD2 3232   4.981   7.771   3.815
  399ILE    HD3 3233   5.141   7.802   3.809
  399ILE      C 3234   5.104   7.515   4.246
  399ILE      O 3235   5.212   7.481   4.296
  400ALA      N 3236   5.007   7.570   4.320
  400ALA      H 3237   4.918   7.590   4.278
  400ALA     CA 3238   5.029   7.600   4.460
  400ALA     HA 3239   5.113   7.655   4.462
  400ALA     CB 3240   4.911   7.678   4.515
  400ALA    HB1 3241   4.927   7.698   4.612
  400ALA    HB2 3242   4.901   7.763   4.464
  400ALA    HB3 3243   4.828   7.623   4.506
  400ALA      C 3244   5.048   7.473   4.542
  400ALA      O 3245   5.149   7.458   4.611
  401TYR      N 3246   4.956   7.378   4.531
  401TYR      H 3247   4.881   7.391   4.466
  401TYR     CA 3248   4.959   7.256   4.609
  401TYR     HA 3249   5.005   7.282   4.694
  401TYR     CB 3250   4.816   7.208   4.633
  401TYR    HB1 3251   4.819   7.125   4.688
  401TYR    HB2 3252   4.774   7.188   4.545
  401TYR     CG 3253   4.727   7.306   4.704
  401TYR    CD1 3254   4.773   7.382   4.811
  401TYR    HD1 3255   4.868   7.371   4.841
  401TYR    CE1 3256   4.691   7.471   4.876
  401TYR    HE1 3257   4.725   7.524   4.953
  401TYR     CZ 3258   4.561   7.486   4.834
  401TYR     OH 3259   4.479   7.575   4.899
  401TYR     HH 3260   4.388   7.574   4.857
  401TYR    CE2 3261   4.513   7.412   4.729
  401TYR    HE2 3262   4.418   7.423   4.699
  401TYR    CD2 3263   4.596   7.323   4.665
  401TYR    HD2 3264   4.560   7.269   4.588
  401TYR      C 3265   5.041   7.146   4.544
  401TYR      O 3266   5.020   7.028   4.572
  402SER      N 3267   5.134   7.182   4.456
  402SER      H 3268   5.139   7.276   4.424
  402SER     CA 3269   5.227   7.083   4.407
  402SER     HA 3270   5.172   7.006   4.374
  402SER     CB 3271   5.309   7.141   4.292
  402SER    HB1 3272   5.250   7.163   4.214
  402SER    HB2 3273   5.380   7.077   4.263
  402SER     OG 3274   5.373   7.260   4.331
  402SER     HG 3275   5.426   7.296   4.254
  402SER      C 3276   5.318   7.038   4.521
  402SER      O 3277   5.331   7.105   4.623
  403SER      N 3278   5.382   6.924   4.501
  403SER      H 3279   5.386   6.886   4.409
  403SER     CA 3280   5.447   6.852   4.609
  403SER     HA 3281   5.395   6.880   4.690
  403SER     CB 3282   5.439   6.702   4.584
  403SER    HB1 3283   5.348   6.676   4.551
  403SER    HB2 3284   5.460   6.651   4.667
  403SER     OG 3285   5.533   6.664   4.486
  403SER     HG 3286   5.527   6.565   4.470
  403SER      C 3287   5.592   6.891   4.630
  403SER      O 3288   5.669   6.811   4.683
  404SER      N 3289   5.634   7.009   4.584
  404SER      H 3290   5.568   7.065   4.533
  404SER     CA 3291   5.769   7.063   4.602
  404SER     HA 3292   5.757   7.155   4.566
  404SER     CB 3293   5.813   7.063   4.749
  404SER    HB1 3294   5.870   7.143   4.768
  404SER    HB2 3295   5.864   6.980   4.770
  404SER     OG 3296   5.703   7.068   4.838
  404SER     HG 3297   5.736   7.068   4.932
  404SER      C 3298   5.876   6.989   4.523
  404SER      O 3299   5.993   7.029   4.529
  405GLU      N 3300   5.842   6.882   4.450
  405GLU      H 3301   5.747   6.851   4.455
  405GLU     CA 3302   5.933   6.808   4.365
  405GLU     HA 3303   6.024   6.832   4.399
  405GLU     CB 3304   5.905   6.658   4.378
  405GLU    HB1 3305   5.966   6.609   4.316
  405GLU    HB2 3306   5.810   6.642   4.351
  405GLU     CG 3307   5.925   6.600   4.518
  405GLU    HG1 3308   5.904   6.671   4.585
  405GLU    HG2 3309   6.020   6.572   4.528
  405GLU     CD 3310   5.837   6.480   4.547
  405GLU    OE1 3311   5.778   6.423   4.454
  405GLU    OE2 3312   5.828   6.443   4.666
  405GLU      C 3313   5.922   6.849   4.219
  405GLU      O 3314   6.014   6.820   4.142
  406THR      N 3315   5.812   6.913   4.182
  406THR      H 3316   5.740   6.929   4.250
  406THR     CA 3317   5.791   6.961   4.047
  406THR     HA 3318   5.794   6.881   3.986
  406THR     CB 3319   5.655   7.029   4.040
  406THR     HB 3320   5.647   7.102   4.107
  406THR    CG2 3321   5.632   7.085   3.904
  406THR   HG21 3322   5.542   7.129   3.901
  406THR   HG22 3323   5.703   7.152   3.883
  406THR   HG23 3324   5.635   7.011   3.837
  406THR    OG1 3325   5.553   6.932   4.069
  406THR    HG1 3326   5.463   6.976   4.065
  406THR      C 3327   5.902   7.060   4.010
  406THR      O 3328   5.930   7.150   4.089
  407PRO      N 3329   5.969   7.044   3.895
  407PRO     CD 3330   5.946   6.954   3.781
  407PRO    HD1 3331   5.882   6.994   3.716
  407PRO    HD2 3332   5.911   6.865   3.812
  407PRO     CG 3333   6.081   6.941   3.722
  407PRO    HG1 3334   6.075   6.919   3.625
  407PRO    HG2 3335   6.134   6.870   3.769
  407PRO     CB 3336   6.144   7.069   3.740
  407PRO    HB1 3337   6.118   7.129   3.665
  407PRO    HB2 3338   6.243   7.057   3.741
  407PRO     CA 3339   6.093   7.121   3.874
  407PRO     HA 3340   6.153   7.106   3.953
  407PRO      C 3341   6.077   7.272   3.870
  407PRO      O 3342   6.159   7.343   3.930
  408ASN      N 3343   5.974   7.322   3.805
  408ASN      H 3344   5.901   7.260   3.778
  408ASN     CA 3345   5.961   7.463   3.771
  408ASN     HA 3346   6.048   7.506   3.795
  408ASN     CB 3347   5.937   7.480   3.622
  408ASN    HB1 3348   5.918   7.576   3.603
  408ASN    HB2 3349   5.858   7.425   3.596
  408ASN     CG 3350   6.055   7.437   3.539
  408ASN    OD1 3351   6.049   7.337   3.468
  408ASN    ND2 3352   6.164   7.512   3.548
  408ASN   HD21 3353   6.165   7.592   3.608
  408ASN   HD22 3354   6.245   7.488   3.495
  408ASN      C 3355   5.848   7.525   3.852
  408ASN      O 3356   5.769   7.604   3.801
  409ARG      N 3357   5.842   7.489   3.979
  409ARG      H 3358   5.916   7.435   4.018
  409ARG     CA 3359   5.729   7.527   4.063
  409ARG     HA 3360   5.647   7.495   4.015
  409ARG     CB 3361   5.741   7.460   4.199
  409ARG    HB1 3362   5.807   7.510   4.254
  409ARG    HB2 3363   5.773   7.366   4.186
  409ARG     CG 3364   5.613   7.455   4.274
  409ARG    HG1 3365   5.547   7.401   4.222
  409ARG    HG2 3366   5.579   7.548   4.286
  409ARG     CD 3367   5.632   7.392   4.408
  409ARG    HD1 3368   5.706   7.437   4.457
  409ARG    HD2 3369   5.654   7.295   4.397
  409ARG     NE 3370   5.512   7.403   4.488
  409ARG     HE 3371   5.426   7.423   4.441
  409ARG     CZ 3372   5.508   7.388   4.620
  409ARG    NH1 3373   5.617   7.362   4.692
  409ARG   HH11 3374   5.706   7.353   4.647
  409ARG   HH12 3375   5.610   7.351   4.791
  409ARG    NH2 3376   5.392   7.400   4.682
  409ARG   HH21 3377   5.309   7.420   4.630
  409ARG   HH22 3378   5.387   7.389   4.781
  409ARG      C 3379   5.721   7.678   4.080
  409ARG      O 3380   5.611   7.734   4.082
  410HID      N 3381   5.835   7.744   4.092
  410HID      H 3382   5.922   7.694   4.090
  410HID     CA 3383   5.835   7.889   4.108
  410HID     HA 3384   5.754   7.909   4.163
  410HID     CB 3385   5.960   7.934   4.179
  410HID    HB1 3386   5.958   8.033   4.188
  410HID    HB2 3387   6.039   7.907   4.124
  410HID     CG 3388   5.976   7.876   4.315
  410HID    ND1 3389   5.950   7.948   4.430
  410HID    HD1 3390   5.918   8.043   4.433
  410HID    CE1 3391   5.973   7.872   4.535
  410HID    HE1 3392   5.962   7.899   4.631
  410HID    NE2 3393   6.013   7.754   4.493
  410HID    CD2 3394   6.016   7.754   4.356
  410HID    HD2 3395   6.043   7.677   4.297
  410HID      C 3396   5.825   7.960   3.974
  410HID      O 3397   5.759   8.064   3.964
  411ASP      N 3398   5.893   7.907   3.873
  411ASP      H 3399   5.943   7.821   3.887
  411ASP     CA 3400   5.896   7.972   3.743
  411ASP     HA 3401   5.929   8.064   3.761
  411ASP     CB 3402   5.990   7.897   3.649
  411ASP    HB1 3403   6.001   7.950   3.565
  411ASP    HB2 3404   5.950   7.808   3.627
  411ASP     CG 3405   6.126   7.874   3.710
  411ASP    OD1 3406   6.175   7.965   3.781
  411ASP    OD2 3407   6.183   7.764   3.690
  411ASP      C 3408   5.758   7.981   3.682
  411ASP      O 3409   5.727   8.078   3.612
  412MET      N 3410   5.672   7.883   3.710
  412MET      H 3411   5.698   7.811   3.774
  412MET     CA 3412   5.541   7.880   3.648
  412MET     HA 3413   5.560   7.891   3.551
  412MET     CB 3414   5.472   7.747   3.679
  412MET    HB1 3415   5.373   7.759   3.670
  412MET    HB2 3416   5.494   7.721   3.773
  412MET     CG 3417   5.514   7.634   3.587
  412MET    HG1 3418   5.610   7.618   3.608
  412MET    HG2 3419   5.506   7.672   3.495
  412MET     SD 3420   5.416   7.486   3.607
  412MET     CE 3421   5.469   7.432   3.768
  412MET    HE1 3422   5.421   7.348   3.793
  412MET    HE2 3423   5.567   7.415   3.767
  412MET    HE3 3424   5.448   7.503   3.835
  412MET      C 3425   5.452   7.995   3.691
  412MET      O 3426   5.352   8.021   3.624
  413LEU      N 3427   5.484   8.064   3.800
  413LEU      H 3428   5.561   8.034   3.856
  413LEU     CA 3429   5.410   8.182   3.841
  413LEU     HA 3430   5.317   8.165   3.808
  413LEU     CB 3431   5.413   8.196   3.992
  413LEU    HB1 3432   5.361   8.278   4.016
  413LEU    HB2 3433   5.508   8.207   4.020
  413LEU     CG 3434   5.354   8.078   4.069
  413LEU     HG 3435   5.391   7.993   4.032
  413LEU    CD1 3436   5.391   8.090   4.214
  413LEU   HD11 3437   5.352   8.013   4.265
  413LEU   HD12 3438   5.490   8.089   4.223
  413LEU   HD13 3439   5.354   8.175   4.251
  413LEU    CD2 3440   5.204   8.070   4.054
  413LEU   HD21 3441   5.169   7.992   4.106
  413LEU   HD22 3442   5.162   8.154   4.089
  413LEU   HD23 3443   5.181   8.059   3.957
  413LEU      C 3444   5.462   8.309   3.777
  413LEU      O 3445   5.397   8.414   3.788
  414LEU      N 3446   5.576   8.305   3.710
  414LEU      H 3447   5.628   8.220   3.710
  414LEU     CA 3448   5.628   8.419   3.637
  414LEU     HA 3449   5.604   8.496   3.696
  414LEU     CB 3450   5.779   8.404   3.617
  414LEU    HB1 3451   5.813   8.490   3.579
  414LEU    HB2 3452   5.794   8.330   3.551
  414LEU     CG 3453   5.862   8.372   3.741
  414LEU     HG 3454   5.824   8.291   3.787
  414LEU    CD1 3455   6.006   8.341   3.702
  414LEU   HD11 3456   6.059   8.320   3.784
  414LEU   HD12 3457   6.007   8.262   3.641
  414LEU   HD13 3458   6.046   8.420   3.656
  414LEU    CD2 3459   5.856   8.487   3.838
  414LEU   HD21 3460   5.910   8.465   3.919
  414LEU   HD22 3461   5.892   8.569   3.794
  414LEU   HD23 3462   5.761   8.503   3.865
  414LEU      C 3463   5.563   8.438   3.501
  414LEU      O 3464   5.577   8.545   3.442
  415VAL      N 3465   5.493   8.337   3.451
  415VAL      H 3466   5.484   8.253   3.504
  415VAL     CA 3467   5.429   8.346   3.320
  415VAL     HA 3468   5.498   8.375   3.254
  415VAL     CB 3469   5.375   8.208   3.279
  415VAL     HB 3470   5.313   8.172   3.349
  415VAL    CG1 3471   5.290   8.218   3.153
  415VAL   HG11 3472   5.256   8.127   3.128
  415VAL   HG12 3473   5.212   8.279   3.170
  415VAL   HG13 3474   5.345   8.254   3.078
  415VAL    CG2 3475   5.492   8.109   3.267
  415VAL   HG21 3476   5.457   8.019   3.240
  415VAL   HG22 3477   5.556   8.141   3.198
  415VAL   HG23 3478   5.539   8.102   3.355
  415VAL      C 3479   5.317   8.450   3.327
  415VAL      O 3480   5.229   8.442   3.413
  416GLU      N 3481   5.320   8.546   3.234
  416GLU      H 3482   5.371   8.526   3.150
  416GLU     CA 3483   5.256   8.678   3.242
  416GLU     HA 3484   5.315   8.724   3.308
  416GLU     CB 3485   5.253   8.743   3.105
  416GLU    HB1 3486   5.189   8.820   3.108
  416GLU    HB2 3487   5.220   8.675   3.039
  416GLU     CG 3488   5.388   8.795   3.057
  416GLU    HG1 3489   5.444   8.817   3.137
  416GLU    HG2 3490   5.373   8.878   3.003
  416GLU     CD 3491   5.461   8.693   2.972
  416GLU    OE1 3492   5.453   8.573   3.003
  416GLU    OE2 3493   5.526   8.734   2.873
  416GLU      C 3494   5.114   8.682   3.298
  416GLU      O 3495   5.091   8.757   3.396
  417PRO      N 3496   5.016   8.611   3.239
  417PRO     CD 3497   5.024   8.506   3.137
  417PRO    HD1 3498   5.101   8.445   3.155
  417PRO    HD2 3499   5.033   8.546   3.046
  417PRO     CG 3500   4.895   8.435   3.151
  417PRO    HG1 3501   4.902   8.362   3.219
  417PRO    HG2 3502   4.866   8.396   3.064
  417PRO     CB 3503   4.799   8.533   3.194
  417PRO    HB1 3504   4.724   8.487   3.242
  417PRO    HB2 3505   4.763   8.582   3.115
  417PRO     CA 3506   4.878   8.625   3.287
  417PRO     HA 3507   4.849   8.721   3.285
  417PRO      C 3508   4.862   8.586   3.431
  417PRO      O 3509   4.791   8.654   3.506
  418LEU      N 3510   4.932   8.481   3.475
  418LEU      H 3511   4.992   8.431   3.412
  418LEU     CA 3512   4.921   8.439   3.613
  418LEU     HA 3513   4.823   8.428   3.630
  418LEU     CB 3514   4.996   8.308   3.633
  418LEU    HB1 3515   4.984   8.280   3.729
  418LEU    HB2 3516   5.093   8.325   3.615
  418LEU     CG 3517   4.953   8.191   3.546
  418LEU     HG 3518   4.947   8.219   3.450
  418LEU    CD1 3519   5.054   8.082   3.561
  418LEU   HD11 3520   5.027   8.004   3.504
  418LEU   HD12 3521   5.143   8.115   3.532
  418LEU   HD13 3522   5.058   8.054   3.657
  418LEU    CD2 3523   4.817   8.142   3.586
  418LEU   HD21 3524   4.791   8.065   3.528
  418LEU   HD22 3525   4.819   8.112   3.681
  418LEU   HD23 3526   4.750   8.216   3.576
  418LEU      C 3527   4.976   8.544   3.707
  418LEU      O 3528   4.914   8.576   3.808
  419ASN      N 3529   5.092   8.601   3.673
  419ASN      H 3530   5.136   8.577   3.587
  419ASN     CA 3531   5.154   8.698   3.761
  419ASN     HA 3532   5.163   8.653   3.850
  419ASN     CB 3533   5.291   8.736   3.707
  419ASN    HB1 3534   5.279   8.788   3.623
  419ASN    HB2 3535   5.343   8.653   3.688
  419ASN     CG 3536   5.369   8.819   3.803
  419ASN    OD1 3537   5.415   8.769   3.905
  419ASN    ND2 3538   5.386   8.946   3.771
  419ASN   HD21 3539   5.347   8.982   3.686
  419ASN   HD22 3540   5.437   9.006   3.832
  419ASN      C 3541   5.066   8.821   3.777
  419ASN      O 3542   5.047   8.871   3.888
  420ARG      N 3543   5.007   8.867   3.667
  420ARG      H 3544   5.024   8.824   3.579
  420ARG     CA 3545   4.917   8.981   3.677
  420ARG     HA 3546   4.969   9.050   3.727
  420ARG     CB 3547   4.880   9.032   3.539
  420ARG    HB1 3548   4.814   9.107   3.550
  420ARG    HB2 3549   4.837   8.957   3.488
  420ARG     CG 3550   4.996   9.083   3.458
  420ARG    HG1 3551   4.966   9.096   3.363
  420ARG    HG2 3552   5.070   9.015   3.461
  420ARG     CD 3553   5.047   9.214   3.512
  420ARG    HD1 3554   5.091   9.199   3.600
  420ARG    HD2 3555   4.971   9.278   3.524
  420ARG     NE 3556   5.144   9.274   3.421
  420ARG     HE 3557   5.162   9.226   3.335
  420ARG     CZ 3558   5.210   9.387   3.444
  420ARG    NH1 3559   5.193   9.456   3.556
  420ARG   HH11 3560   5.129   9.423   3.626
  420ARG   HH12 3561   5.244   9.541   3.571
  420ARG    NH2 3562   5.296   9.432   3.354
  420ARG   HH21 3563   5.311   9.381   3.269
  420ARG   HH22 3564   5.346   9.517   3.371
  420ARG      C 3565   4.791   8.946   3.754
  420ARG      O 3566   4.737   9.031   3.827
  421LEU      N 3567   4.741   8.823   3.739
  421LEU      H 3568   4.784   8.758   3.676
  421LEU     CA 3569   4.623   8.784   3.816
  421LEU     HA 3570   4.554   8.852   3.792
  421LEU     CB 3571   4.579   8.643   3.780
  421LEU    HB1 3572   4.517   8.612   3.852
  421LEU    HB2 3573   4.661   8.586   3.780
  421LEU     CG 3574   4.509   8.615   3.650
  421LEU     HG 3575   4.559   8.660   3.576
  421LEU    CD1 3576   4.505   8.465   3.625
  421LEU   HD11 3577   4.458   8.447   3.538
  421LEU   HD12 3578   4.598   8.429   3.621
  421LEU   HD13 3579   4.456   8.420   3.700
  421LEU    CD2 3580   4.370   8.671   3.654
  421LEU   HD21 3581   4.324   8.652   3.567
  421LEU   HD22 3582   4.319   8.628   3.729
  421LEU   HD23 3583   4.374   8.770   3.669
  421LEU      C 3584   4.650   8.786   3.964
  421LEU      O 3585   4.566   8.831   4.043
  422LEU      N 3586   4.764   8.733   4.004
  422LEU      H 3587   4.829   8.697   3.937
  422LEU     CA 3588   4.794   8.727   4.145
  422LEU     HA 3589   4.713   8.688   4.189
  422LEU     CB 3590   4.915   8.638   4.168
  422LEU    HB1 3591   4.936   8.639   4.266
  422LEU    HB2 3592   4.992   8.676   4.117
  422LEU     CG 3593   4.896   8.493   4.125
  422LEU     HG 3594   4.862   8.490   4.031
  422LEU    CD1 3595   5.029   8.424   4.132
  422LEU   HD11 3596   5.018   8.328   4.104
  422LEU   HD12 3597   5.093   8.470   4.071
  422LEU   HD13 3598   5.063   8.428   4.226
  422LEU    CD2 3599   4.792   8.421   4.208
  422LEU   HD21 3600   4.783   8.327   4.176
  422LEU   HD22 3601   4.820   8.421   4.304
  422LEU   HD23 3602   4.704   8.467   4.199
  422LEU      C 3603   4.816   8.865   4.201
  422LEU      O 3604   4.772   8.895   4.312
  423GLN      N 3605   4.879   8.953   4.123
  423GLN      H 3606   4.915   8.925   4.034
  423GLN     CA 3607   4.894   9.090   4.169
  423GLN     HA 3608   4.937   9.084   4.259
  423GLN     CB 3609   4.982   9.167   4.070
  423GLN    HB1 3610   4.931   9.178   3.985
  423GLN    HB2 3611   5.065   9.114   4.053
  423GLN     CG 3612   5.024   9.304   4.117
  423GLN    HG1 3613   4.942   9.358   4.137
  423GLN    HG2 3614   5.076   9.348   4.044
  423GLN     CD 3615   5.109   9.299   4.241
  423GLN    OE1 3616   5.204   9.221   4.248
  423GLN    NE2 3617   5.075   9.379   4.341
  423GLN   HE21 3618   4.996   9.439   4.332
  423GLN   HE22 3619   5.128   9.379   4.425
  423GLN      C 3620   4.759   9.158   4.185
  423GLN      O 3621   4.737   9.232   4.281
  424ASP      N 3622   4.667   9.133   4.092
  424ASP      H 3623   4.688   9.071   4.016
  424ASP     CA 3624   4.536   9.196   4.101
  424ASP     HA 3625   4.553   9.294   4.113
  424ASP     CB 3626   4.458   9.170   3.973
  424ASP    HB1 3627   4.448   9.071   3.960
  424ASP    HB2 3628   4.508   9.208   3.896
  424ASP     CG 3629   4.321   9.232   3.977
  424ASP    OD1 3630   4.310   9.354   3.955
  424ASP    OD2 3631   4.223   9.159   4.005
  424ASP      C 3632   4.458   9.145   4.221
  424ASP      O 3633   4.395   9.223   4.293
  425LYS      N 3634   4.459   9.013   4.243
  425LYS      H 3635   4.508   8.952   4.180
  425LYS     CA 3636   4.389   8.957   4.358
  425LYS     HA 3637   4.295   8.989   4.349
  425LYS     CB 3638   4.394   8.805   4.356
  425LYS    HB1 3639   4.373   8.772   4.448
  425LYS    HB2 3640   4.487   8.778   4.331
  425LYS     CG 3641   4.299   8.735   4.261
  425LYS    HG1 3642   4.313   8.636   4.271
  425LYS    HG2 3643   4.323   8.763   4.168
  425LYS     CD 3644   4.150   8.763   4.281
  425LYS    HD1 3645   4.098   8.708   4.215
  425LYS    HD2 3646   4.134   8.860   4.264
  425LYS     CE 3647   4.098   8.730   4.420
  425LYS    HE1 3648   4.154   8.777   4.488
  425LYS    HE2 3649   4.103   8.631   4.435
  425LYS     NZ 3650   3.957   8.772   4.438
  425LYS    HZ1 3651   3.927   8.748   4.530
  425LYS    HZ2 3652   3.950   8.871   4.425
  425LYS    HZ3 3653   3.899   8.725   4.371
  425LYS      C 3654   4.450   9.007   4.488
  425LYS      O 3655   4.379   9.030   4.585
  426TRP      N 3656   4.582   9.019   4.491
  426TRP      H 3657   4.636   8.993   4.411
  426TRP     CA 3658   4.648   9.070   4.610
  426TRP     HA 3659   4.621   9.010   4.686
  426TRP     CB 3660   4.798   9.065   4.590
  426TRP    HB1 3661   4.822   9.121   4.511
  426TRP    HB2 3662   4.825   8.970   4.573
  426TRP     CG 3663   4.876   9.114   4.704
  426TRP    CD1 3664   4.950   9.226   4.709
  426TRP    HD1 3665   4.960   9.291   4.634
  426TRP    NE1 3666   5.009   9.238   4.832
  426TRP    HE1 3667   5.069   9.312   4.861
  426TRP    CE2 3668   4.971   9.131   4.909
  426TRP    CZ2 3669   5.004   9.099   5.039
  426TRP    HZ2 3670   5.064   9.157   5.093
  426TRP    CH2 3671   4.951   8.985   5.090
  426TRP    HH2 3672   4.972   8.959   5.184
  426TRP    CZ3 3673   4.868   8.903   5.015
  426TRP    HZ3 3674   4.831   8.819   5.056
  426TRP    CE3 3675   4.836   8.935   4.886
  426TRP    HE3 3676   4.776   8.876   4.832
  426TRP    CD2 3677   4.888   9.051   4.831
  426TRP      C 3678   4.603   9.212   4.640
  426TRP      O 3679   4.557   9.241   4.750
  427ASP      N 3680   4.609   9.300   4.540
  427ASP      H 3681   4.634   9.270   4.448
  427ASP     CA 3682   4.578   9.440   4.567
  427ASP     HA 3683   4.628   9.461   4.651
  427ASP     CB 3684   4.624   9.526   4.450
  427ASP    HB1 3685   4.596   9.621   4.466
  427ASP    HB2 3686   4.581   9.493   4.366
  427ASP     CG 3687   4.772   9.523   4.431
  427ASP    OD1 3688   4.845   9.507   4.531
  427ASP    OD2 3689   4.818   9.536   4.316
  427ASP      C 3690   4.430   9.464   4.591
  427ASP      O 3691   4.395   9.557   4.663
  428ARG      N 3692   4.342   9.383   4.533
  428ARG      H 3693   4.373   9.303   4.482
  428ARG     CA 3694   4.200   9.413   4.545
  428ARG     HA 3695   4.193   9.512   4.532
  428ARG     CB 3696   4.121   9.340   4.438
  428ARG    HB1 3697   4.027   9.327   4.471
  428ARG    HB2 3698   4.163   9.251   4.422
  428ARG     CG 3699   4.116   9.415   4.307
  428ARG    HG1 3700   4.209   9.434   4.277
  428ARG    HG2 3701   4.066   9.501   4.320
  428ARG     CD 3702   4.046   9.333   4.202
  428ARG    HD1 3703   4.086   9.241   4.199
  428ARG    HD2 3704   4.057   9.377   4.113
  428ARG     NE 3705   3.903   9.319   4.229
  428ARG     HE 3706   3.860   9.387   4.288
  428ARG     CZ 3707   3.825   9.223   4.181
  428ARG    NH1 3708   3.872   9.126   4.103
  428ARG   HH11 3709   3.969   9.124   4.079
  428ARG   HH12 3710   3.810   9.055   4.069
  428ARG    NH2 3711   3.696   9.223   4.213
  428ARG   HH21 3712   3.659   9.294   4.272
  428ARG   HH22 3713   3.636   9.151   4.178
  428ARG      C 3714   4.146   9.378   4.682
  428ARG      O 3715   4.101   9.466   4.756
  429PHE      N 3716   4.149   9.251   4.718
  429PHE      H 3717   4.198   9.186   4.660
  429PHE     CA 3718   4.084   9.200   4.839
  429PHE     HA 3719   4.045   9.282   4.880
  429PHE     CB 3720   3.979   9.096   4.803
  429PHE    HB1 3721   3.937   9.062   4.887
  429PHE    HB2 3722   4.023   9.020   4.755
  429PHE     CG 3723   3.871   9.147   4.716
  429PHE    CD1 3724   3.791   9.253   4.756
  429PHE    HD1 3725   3.807   9.296   4.845
  429PHE    CE1 3726   3.690   9.300   4.676
  429PHE    HE1 3727   3.634   9.377   4.707
  429PHE     CZ 3728   3.666   9.242   4.555
  429PHE     HZ 3729   3.592   9.276   4.497
  429PHE    CE2 3730   3.744   9.136   4.514
  429PHE    HE2 3731   3.727   9.093   4.425
  429PHE    CD2 3732   3.845   9.089   4.594
  429PHE    HD2 3733   3.900   9.011   4.563
  429PHE      C 3734   4.179   9.135   4.937
  429PHE      O 3735   4.165   9.156   5.057
  430VAL      N 3736   4.275   9.057   4.889
  430VAL      H 3737   4.300   9.061   4.792
  430VAL     CA 3738   4.344   8.965   4.978
  430VAL     HA 3739   4.273   8.920   5.033
  430VAL     CB 3740   4.420   8.860   4.895
  430VAL     HB 3741   4.477   8.907   4.828
  430VAL    CG1 3742   4.514   8.778   4.982
  430VAL   HG11 3743   4.562   8.711   4.925
  430VAL   HG12 3744   4.581   8.838   5.025
  430VAL   HG13 3745   4.461   8.730   5.053
  430VAL    CG2 3746   4.321   8.770   4.821
  430VAL   HG21 3747   4.371   8.702   4.767
  430VAL   HG22 3748   4.262   8.723   4.887
  430VAL   HG23 3749   4.264   8.825   4.760
  430VAL      C 3750   4.435   9.041   5.074
  430VAL      O 3751   4.456   8.997   5.187
  431LYS      N 3752   4.490   9.153   5.030
  431LYS      H 3753   4.467   9.187   4.939
  431LYS     CA 3754   4.584   9.228   5.114
  431LYS     HA 3755   4.657   9.165   5.139
  431LYS     CB 3756   4.637   9.345   5.033
  431LYS    HB1 3757   4.559   9.402   5.006
  431LYS    HB2 3758   4.682   9.309   4.951
  431LYS     CG 3759   4.735   9.433   5.102
  431LYS    HG1 3760   4.807   9.377   5.142
  431LYS    HG2 3761   4.688   9.484   5.175
  431LYS     CD 3762   4.794   9.529   5.002
  431LYS    HD1 3763   4.720   9.581   4.960
  431LYS    HD2 3764   4.842   9.477   4.932
  431LYS     CE 3765   4.891   9.625   5.067
  431LYS    HE1 3766   4.965   9.573   5.110
  431LYS    HE2 3767   4.843   9.678   5.137
  431LYS     NZ 3768   4.949   9.718   4.967
  431LYS    HZ1 3769   5.013   9.780   5.012
  431LYS    HZ2 3770   4.998   9.665   4.897
  431LYS    HZ3 3771   4.876   9.771   4.924
  431LYS      C 3772   4.520   9.276   5.243
  431LYS      O 3773   4.573   9.254   5.353
  432ARG      N 3774   4.404   9.340   5.233
  432ARG      H 3775   4.362   9.352   5.143
  432ARG     CA 3776   4.338   9.392   5.352
  432ARG     HA 3777   4.406   9.448   5.399
  432ARG     CB 3778   4.218   9.477   5.312
  432ARG    HB1 3779   4.167   9.501   5.395
  432ARG    HB2 3780   4.159   9.423   5.252
  432ARG     CG 3781   4.253   9.605   5.240
  432ARG    HG1 3782   4.292   9.582   5.151
  432ARG    HG2 3783   4.320   9.655   5.294
  432ARG     CD 3784   4.130   9.693   5.219
  432ARG    HD1 3785   4.086   9.710   5.307
  432ARG    HD2 3786   4.066   9.647   5.158
  432ARG     NE 3787   4.164   9.823   5.159
  432ARG     HE 3788   4.176   9.900   5.221
  432ARG     CZ 3789   4.180   9.847   5.029
  432ARG    NH1 3790   4.166   9.752   4.937
  432ARG   HH11 3791   4.143   9.659   4.965
  432ARG   HH12 3792   4.179   9.774   4.840
  432ARG    NH2 3793   4.211   9.970   4.989
  432ARG   HH21 3794   4.222  10.043   5.056
  432ARG   HH22 3795   4.223   9.989   4.892
  432ARG      C 3796   4.294   9.279   5.443
  432ARG      O 3797   4.308   9.289   5.566
  433ILE      N 3798   4.242   9.171   5.386
  433ILE      H 3799   4.233   9.167   5.286
  433ILE     CA 3800   4.197   9.058   5.467
  433ILE     HA 3801   4.133   9.095   5.534
  433ILE     CB 3802   4.125   8.954   5.380
  433ILE     HB 3803   4.187   8.925   5.307
  433ILE    CG2 3804   4.088   8.834   5.464
  433ILE   HG21 3805   4.041   8.766   5.407
  433ILE   HG22 3806   4.171   8.793   5.502
  433ILE   HG23 3807   4.027   8.863   5.538
  433ILE    CG1 3808   3.998   9.013   5.318
  433ILE   HG11 3809   4.015   9.109   5.295
  433ILE   HG12 3810   3.924   9.007   5.385
  433ILE     CD 3811   3.954   8.942   5.193
  433ILE    HD1 3812   3.871   8.985   5.158
  433ILE    HD2 3813   4.026   8.947   5.124
  433ILE    HD3 3814   3.935   8.846   5.214
  433ILE      C 3815   4.315   8.996   5.539
  433ILE      O 3816   4.304   8.952   5.654
  434PHE      N 3817   4.429   8.989   5.471
  434PHE      H 3818   4.432   9.020   5.376
  434PHE     CA 3819   4.549   8.936   5.533
  434PHE     HA 3820   4.526   8.843   5.562
  434PHE     CB 3821   4.662   8.934   5.432
  434PHE    HB1 3822   4.676   9.027   5.398
  434PHE    HB2 3823   4.636   8.874   5.356
  434PHE     CG 3824   4.791   8.885   5.487
  434PHE    CD1 3825   4.814   8.751   5.504
  434PHE    HD1 3826   4.742   8.685   5.481
  434PHE    CE1 3827   4.932   8.706   5.552
  434PHE    HE1 3828   4.947   8.608   5.563
  434PHE     CZ 3829   5.030   8.795   5.585
  434PHE     HZ 3830   5.117   8.762   5.621
  434PHE    CE2 3831   5.009   8.928   5.569
  434PHE    HE2 3832   5.081   8.993   5.594
  434PHE    CD2 3833   4.891   8.973   5.520
  434PHE    HD2 3834   4.876   9.071   5.508
  434PHE      C 3835   4.589   9.018   5.654
  434PHE      O 3836   4.616   8.963   5.761
  435TYR      N 3837   4.595   9.150   5.638
  435TYR      H 3838   4.572   9.191   5.550
  435TYR     CA 3839   4.635   9.233   5.751
  435TYR     HA 3840   4.723   9.196   5.780
  435TYR     CB 3841   4.653   9.378   5.710
  435TYR    HB1 3842   4.662   9.434   5.793
  435TYR    HB2 3843   4.572   9.407   5.659
  435TYR     CG 3844   4.773   9.403   5.625
  435TYR    CD1 3845   4.900   9.387   5.674
  435TYR    HD1 3846   4.913   9.357   5.769
  435TYR    CE1 3847   5.009   9.411   5.595
  435TYR    HE1 3848   5.101   9.398   5.631
  435TYR     CZ 3849   4.991   9.453   5.466
  435TYR     OH 3850   5.098   9.479   5.385
  435TYR     HH 3851   5.065   9.508   5.295
  435TYR    CE2 3852   4.867   9.471   5.417
  435TYR    HE2 3853   4.854   9.502   5.323
  435TYR    CD2 3854   4.759   9.447   5.496
  435TYR    HD2 3855   4.667   9.462   5.459
  435TYR      C 3856   4.534   9.223   5.864
  435TYR      O 3857   4.571   9.225   5.982
  436PHE      N 3858   4.406   9.212   5.831
  436PHE      H 3859   4.379   9.214   5.735
  436PHE     CA 3860   4.304   9.197   5.934
  436PHE     HA 3861   4.314   9.274   5.997
  436PHE     CB 3862   4.167   9.201   5.869
  436PHE    HB1 3863   4.165   9.134   5.794
  436PHE    HB2 3864   4.151   9.293   5.833
  436PHE     CG 3865   4.055   9.169   5.962
  436PHE    CD1 3866   4.010   9.262   6.051
  436PHE    HD1 3867   4.053   9.352   6.055
  436PHE    CE1 3868   3.906   9.232   6.136
  436PHE    HE1 3869   3.873   9.300   6.201
  436PHE     CZ 3870   3.847   9.109   6.131
  436PHE     HZ 3871   3.771   9.087   6.192
  436PHE    CE2 3872   3.892   9.016   6.042
  436PHE    HE2 3873   3.849   8.926   6.039
  436PHE    CD2 3874   3.995   9.045   5.958
  436PHE    HD2 3875   4.027   8.976   5.893
  436PHE      C 3876   4.325   9.067   6.012
  436PHE      O 3877   4.315   9.065   6.135
  437ASN      N 3878   4.355   8.959   5.941
  437ASN      H 3879   4.359   8.964   5.841
  437ASN     CA 3880   4.382   8.832   6.009
  437ASN     HA 3881   4.301   8.814   6.065
  437ASN     CB 3882   4.404   8.720   5.908
  437ASN    HB1 3883   4.467   8.653   5.947
  437ASN    HB2 3884   4.444   8.759   5.825
  437ASN     CG 3885   4.278   8.648   5.870
  437ASN    OD1 3886   4.183   8.638   5.948
  437ASN    ND2 3887   4.276   8.595   5.749
  437ASN   HD21 3888   4.355   8.604   5.689
  437ASN   HD22 3889   4.195   8.545   5.717
  437ASN      C 3890   4.503   8.842   6.098
  437ASN      O 3891   4.504   8.788   6.209
  438PHE      N 3892   4.608   8.908   6.051
  438PHE      H 3893   4.604   8.949   5.960
  438PHE     CA 3894   4.728   8.920   6.131
  438PHE     HA 3895   4.753   8.827   6.158
  438PHE     CB 3896   4.838   8.984   6.047
  438PHE    HB1 3897   4.804   9.071   6.010
  438PHE    HB2 3898   4.861   8.922   5.972
  438PHE     CG 3899   4.963   9.012   6.122
  438PHE    CD1 3900   5.021   8.918   6.203
  438PHE    HD1 3901   4.977   8.828   6.214
  438PHE    CE1 3902   5.136   8.944   6.269
  438PHE    HE1 3903   5.175   8.875   6.330
  438PHE     CZ 3904   5.198   9.064   6.253
  438PHE     HZ 3905   5.284   9.083   6.301
  438PHE    CE2 3906   5.143   9.158   6.172
  438PHE    HE2 3907   5.188   9.246   6.161
  438PHE    CD2 3908   5.026   9.132   6.106
  438PHE    HD2 3909   4.986   9.201   6.046
  438PHE      C 3910   4.702   9.001   6.257
  438PHE      O 3911   4.747   8.965   6.366
  439PHE      N 3912   4.627   9.110   6.244
  439PHE      H 3913   4.595   9.137   6.153
  439PHE     CA 3914   4.591   9.190   6.360
  439PHE     HA 3915   4.676   9.216   6.405
  439PHE     CB 3916   4.514   9.313   6.313
  439PHE    HB1 3917   4.438   9.283   6.255
  439PHE    HB2 3918   4.575   9.371   6.260
  439PHE     CG 3919   4.458   9.395   6.424
  439PHE    CD1 3920   4.538   9.487   6.489
  439PHE    HD1 3921   4.634   9.497   6.462
  439PHE    CE1 3922   4.487   9.564   6.590
  439PHE    HE1 3923   4.545   9.630   6.637
  439PHE     CZ 3924   4.355   9.550   6.626
  439PHE     HZ 3925   4.317   9.606   6.700
  439PHE    CE2 3926   4.275   9.460   6.561
  439PHE    HE2 3927   4.179   9.450   6.588
  439PHE    CD2 3928   4.326   9.384   6.460
  439PHE    HD2 3929   4.267   9.319   6.412
  439PHE      C 3930   4.509   9.109   6.459
  439PHE      O 3931   4.529   9.119   6.580
  440VAL      N 3932   4.415   9.029   6.410
  440VAL      H 3933   4.401   9.022   6.311
  440VAL     CA 3934   4.332   8.952   6.501
  440VAL     HA 3935   4.297   9.017   6.569
  440VAL     CB 3936   4.214   8.889   6.426
  440VAL     HB 3937   4.249   8.841   6.345
  440VAL    CG1 3938   4.142   8.786   6.513
  440VAL   HG11 3939   4.066   8.746   6.462
  440VAL   HG12 3940   4.206   8.713   6.539
  440VAL   HG13 3941   4.107   8.830   6.596
  440VAL    CG2 3942   4.118   8.997   6.380
  440VAL   HG21 3943   4.041   8.955   6.331
  440VAL   HG22 3944   4.083   9.047   6.459
  440VAL   HG23 3945   4.166   9.060   6.319
  440VAL      C 3946   4.415   8.848   6.573
  440VAL      O 3947   4.393   8.820   6.691
  441TYR      N 3948   4.510   8.787   6.503
  441TYR      H 3949   4.521   8.807   6.406
  441TYR     CA 3950   4.598   8.691   6.569
  441TYR     HA 3951   4.538   8.623   6.612
  441TYR     CB 3952   4.688   8.624   6.467
  441TYR    HB1 3953   4.748   8.693   6.427
  441TYR    HB2 3954   4.631   8.583   6.395
  441TYR     CG 3955   4.773   8.516   6.527
  441TYR    CD1 3956   4.720   8.394   6.557
  441TYR    HD1 3957   4.623   8.377   6.539
  441TYR    CE1 3958   4.796   8.296   6.610
  441TYR    HE1 3959   4.756   8.207   6.631
  441TYR     CZ 3960   4.927   8.319   6.634
  441TYR     OH 3961   5.003   8.220   6.688
  441TYR     HH 3962   5.097   8.252   6.700
  441TYR    CE2 3963   4.983   8.439   6.605
  441TYR    HE2 3964   5.080   8.455   6.623
  441TYR    CD2 3965   4.907   8.537   6.551
  441TYR    HD2 3966   4.948   8.625   6.528
  441TYR      C 3967   4.681   8.759   6.676
  441TYR      O 3968   4.703   8.701   6.783
  442CYS      N 3969   4.728   8.880   6.650
  442CYS      H 3970   4.713   8.921   6.560
  442CYS     CA 3971   4.801   8.954   6.752
  442CYS     HA 3972   4.877   8.894   6.779
  442CYS     CB 3973   4.854   9.084   6.695
  442CYS    HB1 3974   4.878   9.139   6.775
  442CYS    HB2 3975   4.775   9.125   6.649
  442CYS     SG 3976   4.992   9.063   6.585
  442CYS     HG 3977   5.022   9.152   6.551
  442CYS      C 3978   4.715   8.981   6.874
  442CYS      O 3979   4.762   8.966   6.988
  443LEU      N 3980   4.590   9.020   6.854
  443LEU      H 3981   4.556   9.034   6.761
  443LEU     CA 3982   4.502   9.042   6.968
  443LEU     HA 3983   4.551   9.108   7.025
  443LEU     CB 3984   4.367   9.097   6.923
  443LEU    HB1 3985   4.303   9.083   6.999
  443LEU    HB2 3986   4.338   9.042   6.845
  443LEU     CG 3987   4.354   9.243   6.881
  443LEU     HG 3988   4.415   9.262   6.805
  443LEU    CD1 3989   4.210   9.266   6.841
  443LEU   HD11 3990   4.198   9.361   6.813
  443LEU   HD12 3991   4.186   9.205   6.765
  443LEU   HD13 3992   4.150   9.246   6.919
  443LEU    CD2 3993   4.395   9.338   6.991
  443LEU   HD21 3994   4.385   9.432   6.959
  443LEU   HD22 3995   4.337   9.323   7.071
  443LEU   HD23 3996   4.490   9.321   7.016
  443LEU      C 3997   4.479   8.914   7.045
  443LEU      O 3998   4.475   8.915   7.168
  444TYR      N 3999   4.462   8.804   6.973
  444TYR      H 4000   4.462   8.809   6.873
  444TYR     CA 4001   4.443   8.676   7.039
  444TYR     HA 4002   4.363   8.686   7.098
  444TYR     CB 4003   4.420   8.569   6.934
  444TYR    HB1 4004   4.485   8.582   6.859
  444TYR    HB2 4005   4.326   8.577   6.899
  444TYR     CG 4006   4.438   8.432   6.987
  444TYR    CD1 4007   4.344   8.376   7.068
  444TYR    HD1 4008   4.262   8.428   7.092
  444TYR    CE1 4009   4.359   8.252   7.116
  444TYR    HE1 4010   4.289   8.212   7.176
  444TYR     CZ 4011   4.469   8.180   7.083
  444TYR     OH 4012   4.485   8.054   7.131
  444TYR     HH 4013   4.571   8.016   7.097
  444TYR    CE2 4014   4.564   8.232   7.002
  444TYR    HE2 4015   4.645   8.178   6.978
  444TYR    CD2 4016   4.548   8.357   6.954
  444TYR    HD2 4017   4.617   8.396   6.893
  444TYR      C 4018   4.562   8.640   7.125
  444TYR      O 4019   4.547   8.595   7.239
  445MET      N 4020   4.683   8.660   7.073
  445MET      H 4021   4.693   8.698   6.981
  445MET     CA 4022   4.800   8.625   7.152
  445MET     HA 4023   4.781   8.533   7.185
  445MET     CB 4024   4.926   8.628   7.066
  445MET    HB1 4025   5.005   8.627   7.127
  445MET    HB2 4026   4.925   8.713   7.013
  445MET     CG 4027   4.941   8.513   6.969
  445MET    HG1 4028   5.030   8.531   6.927
  445MET    HG2 4029   4.868   8.531   6.903
  445MET     SD 4030   4.932   8.345   7.031
  445MET     CE 4031   5.025   8.356   7.181
  445MET    HE1 4032   5.027   8.266   7.226
  445MET    HE2 4033   5.118   8.385   7.160
  445MET    HE3 4034   4.982   8.422   7.242
  445MET      C 4035   4.818   8.717   7.270
  445MET      O 4036   4.864   8.672   7.375
  446ILE      N 4037   4.782   8.844   7.258
  446ILE      H 4038   4.748   8.879   7.171
  446ILE     CA 4039   4.792   8.933   7.374
  446ILE     HA 4040   4.885   8.923   7.410
  446ILE     CB 4041   4.770   9.079   7.332
  446ILE     HB 4042   4.691   9.083   7.270
  446ILE    CG2 4043   4.741   9.167   7.454
  446ILE   HG21 4044   4.727   9.261   7.424
  446ILE   HG22 4045   4.658   9.134   7.500
  446ILE   HG23 4046   4.818   9.163   7.517
  446ILE    CG1 4047   4.896   9.130   7.262
  446ILE   HG11 4048   4.930   9.058   7.201
  446ILE   HG12 4049   4.965   9.151   7.331
  446ILE     CD 4050   4.877   9.252   7.180
  446ILE    HD1 4051   4.964   9.278   7.138
  446ILE    HD2 4052   4.810   9.234   7.108
  446ILE    HD3 4053   4.844   9.326   7.238
  446ILE      C 4054   4.695   8.889   7.482
  446ILE      O 4055   4.728   8.887   7.601
  447ILE      N 4056   4.573   8.854   7.443
  447ILE      H 4057   4.549   8.858   7.346
  447ILE     CA 4058   4.474   8.809   7.540
  447ILE     HA 4059   4.467   8.881   7.609
  447ILE     CB 4060   4.337   8.792   7.474
  447ILE     HB 4061   4.349   8.735   7.393
  447ILE    CG2 4062   4.240   8.723   7.567
  447ILE   HG21 4063   4.151   8.713   7.522
  447ILE   HG22 4064   4.275   8.632   7.591
  447ILE   HG23 4065   4.229   8.777   7.650
  447ILE    CG1 4066   4.279   8.928   7.435
  447ILE   HG11 4067   4.354   8.988   7.406
  447ILE   HG12 4068   4.234   8.968   7.515
  447ILE     CD 4069   4.179   8.922   7.324
  447ILE    HD1 4070   4.146   9.014   7.304
  447ILE    HD2 4071   4.222   8.884   7.242
  447ILE    HD3 4072   4.102   8.864   7.351
  447ILE      C 4073   4.521   8.681   7.607
  447ILE      O 4074   4.509   8.665   7.728
  448PHE      N 4075   4.576   8.589   7.529
  448PHE      H 4076   4.584   8.606   7.431
  448PHE     CA 4077   4.624   8.464   7.585
  448PHE     HA 4078   4.547   8.425   7.636
  448PHE     CB 4079   4.665   8.370   7.472
  448PHE    HB1 4080   4.741   8.412   7.422
  448PHE    HB2 4081   4.587   8.359   7.411
  448PHE     CG 4082   4.709   8.232   7.515
  448PHE    CD1 4083   4.669   8.174   7.632
  448PHE    HD1 4084   4.607   8.223   7.693
  448PHE    CE1 4085   4.712   8.050   7.667
  448PHE    HE1 4086   4.684   8.010   7.754
  448PHE     CZ 4087   4.793   7.981   7.584
  448PHE     HZ 4088   4.823   7.889   7.609
  448PHE    CE2 4089   4.833   8.036   7.468
  448PHE    HE2 4090   4.893   7.985   7.407
  448PHE    CD2 4091   4.792   8.160   7.433
  448PHE    HD2 4092   4.822   8.199   7.346
  448PHE      C 4093   4.739   8.487   7.682
  448PHE      O 4094   4.744   8.426   7.788
  449THR      N 4095   4.834   8.574   7.646
  449THR      H 4096   4.828   8.620   7.558
  449THR     CA 4097   4.946   8.601   7.735
  449THR     HA 4098   4.988   8.512   7.753
  449THR     CB 4099   5.046   8.694   7.668
  449THR     HB 4100   5.003   8.779   7.638
  449THR    CG2 4101   5.157   8.724   7.761
  449THR   HG21 4102   5.222   8.785   7.716
  449THR   HG22 4103   5.121   8.768   7.843
  449THR   HG23 4104   5.203   8.639   7.787
  449THR    OG1 4105   5.099   8.631   7.552
  449THR    HG1 4106   5.165   8.692   7.508
  449THR      C 4107   4.899   8.661   7.866
  449THR      O 4108   4.945   8.621   7.974
  450ALA      N 4109   4.809   8.759   7.859
  450ALA      H 4110   4.775   8.790   7.770
  450ALA     CA 4111   4.760   8.821   7.981
  450ALA     HA 4112   4.841   8.849   8.031
  450ALA     CB 4113   4.675   8.942   7.948
  450ALA    HB1 4114   4.642   8.983   8.033
  450ALA    HB2 4115   4.730   9.008   7.897
  450ALA    HB3 4116   4.597   8.914   7.892
  450ALA      C 4117   4.681   8.722   8.065
  450ALA      O 4118   4.692   8.723   8.188
  451ALA      N 4119   4.601   8.638   8.002
  451ALA      H 4120   4.592   8.643   7.903
  451ALA     CA 4121   4.526   8.538   8.076
  451ALA     HA 4122   4.475   8.589   8.145
  451ALA     CB 4123   4.430   8.465   7.984
  451ALA    HB1 4124   4.379   8.396   8.036
  451ALA    HB2 4125   4.366   8.530   7.944
  451ALA    HB3 4126   4.481   8.420   7.911
  451ALA      C 4127   4.619   8.439   8.144
  451ALA      O 4128   4.592   8.395   8.255
  452ALA      N 4129   4.726   8.402   8.076
  452ALA      H 4130   4.743   8.440   7.985
  452ALA     CA 4131   4.819   8.305   8.134
  452ALA     HA 4132   4.763   8.230   8.170
  452ALA     CB 4133   4.912   8.253   8.027
  452ALA    HB1 4134   4.975   8.187   8.067
  452ALA    HB2 4135   4.858   8.208   7.955
  452ALA    HB3 4136   4.964   8.329   7.988
  452ALA      C 4137   4.899   8.366   8.248
  452ALA      O 4138   4.927   8.297   8.347
  453TYR      N 4139   4.938   8.492   8.235
  453TYR      H 4140   4.906   8.546   8.157
  453TYR     CA 4141   5.027   8.552   8.334
  453TYR     HA 4142   5.106   8.491   8.340
  453TYR     CB 4143   5.068   8.691   8.288
  453TYR    HB1 4144   4.986   8.748   8.284
  453TYR    HB2 4145   5.109   8.684   8.197
  453TYR     CG 4146   5.167   8.758   8.378
  453TYR    CD1 4147   5.301   8.731   8.367
  453TYR    HD1 4148   5.332   8.665   8.298
  453TYR    CE1 4149   5.392   8.791   8.447
  453TYR    HE1 4150   5.489   8.770   8.437
  453TYR     CZ 4151   5.351   8.880   8.541
  453TYR     OH 4152   5.446   8.939   8.621
  453TYR     HH 4153   5.401   9.002   8.685
  453TYR    CE2 4154   5.219   8.910   8.555
  453TYR    HE2 4155   5.189   8.976   8.624
  453TYR    CD2 4156   5.128   8.849   8.473
  453TYR    HD2 4157   5.031   8.871   8.483
  453TYR      C 4158   4.962   8.560   8.470
  453TYR      O 4159   5.026   8.533   8.572
  454TYR      N 4160   4.835   8.595   8.475
  454TYR      H 4161   4.786   8.607   8.389
  454TYR     CA 4162   4.762   8.617   8.599
  454TYR     HA 4163   4.832   8.638   8.667
  454TYR     CB 4164   4.666   8.734   8.581
  454TYR    HB1 4165   4.606   8.740   8.661
  454TYR    HB2 4166   4.611   8.719   8.499
  454TYR     CG 4167   4.738   8.864   8.567
  454TYR    CD1 4168   4.789   8.928   8.678
  454TYR    HD1 4169   4.777   8.887   8.768
  454TYR    CE1 4170   4.855   9.046   8.666
  454TYR    HE1 4171   4.890   9.092   8.747
  454TYR     CZ 4172   4.873   9.101   8.544
  454TYR     OH 4173   4.940   9.220   8.533
  454TYR     HH 4174   4.945   9.247   8.437
  454TYR    CE2 4175   4.824   9.040   8.432
  454TYR    HE2 4176   4.837   9.081   8.342
  454TYR    CD2 4177   4.757   8.922   8.445
  454TYR    HD2 4178   4.721   8.877   8.363
  454TYR      C 4179   4.689   8.493   8.647
  454TYR      O 4180   4.583   8.504   8.709
  455ARG      N 4181   4.742   8.375   8.620
  455ARG      H 4182   4.826   8.369   8.567
  455ARG     CA 4183   4.678   8.254   8.667
  455ARG     HA 4184   4.583   8.259   8.635
  455ARG     CB 4185   4.745   8.130   8.608
  455ARG    HB1 4186   4.740   8.136   8.508
  455ARG    HB2 4187   4.694   8.049   8.639
  455ARG     CG 4188   4.890   8.111   8.646
  455ARG    HG1 4189   4.896   8.098   8.745
  455ARG    HG2 4190   4.942   8.192   8.619
  455ARG     CD 4191   4.948   7.990   8.577
  455ARG    HD1 4192   4.956   8.008   8.479
  455ARG    HD2 4193   4.888   7.911   8.592
  455ARG     NE 4194   5.080   7.955   8.626
  455ARG     HE 4195   5.158   7.977   8.568
  455ARG     CZ 4196   5.105   7.896   8.743
  455ARG    NH1 4197   5.008   7.864   8.827
  455ARG   HH11 4198   4.913   7.884   8.804
  455ARG   HH12 4199   5.030   7.820   8.914
  455ARG    NH2 4200   5.230   7.869   8.777
  455ARG   HH21 4201   5.305   7.893   8.715
  455ARG   HH22 4202   5.249   7.825   8.865
  455ARG      C 4203   4.685   8.249   8.820
  455ARG      O 4204   4.775   8.308   8.879
  456PRO      N 4205   4.591   8.183   8.886
  456PRO     CD 4206   4.464   8.124   8.841
  456PRO    HD1 4207   4.478   8.064   8.762
  456PRO    HD2 4208   4.398   8.195   8.817
  456PRO     CG 4209   4.419   8.047   8.959
  456PRO    HG1 4210   4.456   7.954   8.957
  456PRO    HG2 4211   4.319   8.043   8.963
  456PRO     CB 4212   4.468   8.115   9.074
  456PRO    HB1 4213   4.473   8.051   9.151
  456PRO    HB2 4214   4.407   8.190   9.097
  456PRO     CA 4215   4.606   8.164   9.031
  456PRO     HA 4216   4.635   8.248   9.077
  456PRO      C 4217   4.713   8.061   9.061
  456PRO      O 4218   4.741   7.971   8.981
  457VAL      N 4219   4.771   8.074   9.180
  457VAL      H 4220   4.735   8.144   9.242
  457VAL     CA 4221   4.883   7.993   9.226
  457VAL     HA 4222   4.906   7.937   9.146
  457VAL     CB 4223   5.003   8.081   9.265
  457VAL     HB 4224   5.076   8.022   9.300
  457VAL    CG1 4225   5.055   8.153   9.144
  457VAL   HG11 4226   5.133   8.210   9.170
  457VAL   HG12 4227   5.084   8.086   9.075
  457VAL   HG13 4228   4.983   8.211   9.106
  457VAL    CG2 4229   4.967   8.181   9.375
  457VAL   HG21 4230   5.047   8.236   9.398
  457VAL   HG22 4231   4.893   8.241   9.343
  457VAL   HG23 4232   4.937   8.131   9.456
  457VAL      C 4233   4.844   7.900   9.341
  457VAL      O 4234   4.932   7.841   9.404
  458GLU      N 4235   4.715   7.886   9.370
  458GLU      H 4236   4.648   7.938   9.318
  458GLU     CA 4237   4.668   7.797   9.475
  458GLU     HA 4238   4.734   7.800   9.550
  458GLU     CB 4239   4.534   7.846   9.529
  458GLU    HB1 4240   4.490   7.770   9.577
  458GLU    HB2 4241   4.477   7.874   9.451
  458GLU     CG 4242   4.543   7.964   9.626
  458GLU    HG1 4243   4.604   7.939   9.701
  458GLU    HG2 4244   4.451   7.982   9.662
  458GLU     CD 4245   4.595   8.092   9.564
  458GLU    OE1 4246   4.637   8.089   9.446
  458GLU    OE2 4247   4.594   8.196   9.632
  458GLU      C 4248   4.661   7.655   9.419
  458GLU      O 4249   4.695   7.630   9.303
  459GLY      N 4250   4.617   7.560   9.501
  459GLY      H 4251   4.585   7.584   9.593
  459GLY     CA 4252   4.614   7.421   9.459
  459GLY    HA1 4253   4.624   7.364   9.541
  459GLY    HA2 4254   4.692   7.406   9.398
  459GLY      C 4255   4.486   7.383   9.387
  459GLY      O 4256   4.385   7.452   9.394
  460LEU      N 4257   4.493   7.268   9.319
  460LEU      H 4258   4.583   7.230   9.299
  460LEU     CA 4259   4.376   7.195   9.273
  460LEU     HA 4260   4.416   7.121   9.219
  460LEU     CB 4261   4.297   7.146   9.394
  460LEU    HB1 4262   4.219   7.094   9.360
  460LEU    HB2 4263   4.264   7.226   9.444
  460LEU     CG 4264   4.374   7.057   9.493
  460LEU     HG 4265   4.458   7.104   9.520
  460LEU    CD1 4266   4.292   7.033   9.619
  460LEU   HD11 4267   4.344   6.975   9.682
  460LEU   HD12 4268   4.272   7.120   9.663
  460LEU   HD13 4269   4.206   6.987   9.595
  460LEU    CD2 4270   4.413   6.925   9.427
  460LEU   HD21 4271   4.463   6.868   9.493
  460LEU   HD22 4272   4.330   6.877   9.397
  460LEU   HD23 4273   4.471   6.943   9.348
  460LEU      C 4274   4.282   7.274   9.182
  460LEU      O 4275   4.182   7.327   9.230
  461PRO      N 4276   4.311   7.287   9.053
  461PRO     CD 4277   4.430   7.241   8.978
  461PRO    HD1 4278   4.459   7.150   9.009
  461PRO    HD2 4279   4.506   7.305   8.988
  461PRO     CG 4280   4.382   7.237   8.838
  461PRO    HG1 4281   4.338   7.149   8.818
  461PRO    HG2 4282   4.457   7.252   8.774
  461PRO     CB 4283   4.285   7.344   8.827
  461PRO    HB1 4284   4.223   7.326   8.750
  461PRO    HB2 4285   4.332   7.431   8.813
  461PRO     CA 4286   4.211   7.340   8.961
  461PRO     HA 4287   4.177   7.428   8.993
  461PRO      C 4288   4.091   7.247   8.952
  461PRO      O 4289   4.099   7.131   8.996
  462PRO      N 4290   3.979   7.292   8.896
  462PRO     CD 4291   3.870   7.197   8.869
  462PRO    HD1 4292   3.846   7.146   8.952
  462PRO    HD2 4293   3.895   7.133   8.797
  462PRO     CG 4294   3.759   7.286   8.826
  462PRO    HG1 4295   3.703   7.314   8.904
  462PRO    HG2 4296   3.701   7.240   8.759
  462PRO     CB 4297   3.820   7.402   8.766
  462PRO    HB1 4298   3.757   7.480   8.772
  462PRO    HB2 4299   3.841   7.383   8.670
  462PRO     CA 4300   3.946   7.425   8.847
  462PRO     HA 4301   4.022   7.464   8.795
  462PRO      C 4302   3.921   7.520   8.960
  462PRO      O 4303   3.884   7.475   9.068
  463TYR      N 4304   3.939   7.650   8.936
  463TYR      H 4305   3.959   7.679   8.842
  463TYR     CA 4306   3.931   7.751   9.040
  463TYR     HA 4307   3.936   7.702   9.127
  463TYR     CB 4308   4.048   7.848   9.028
  463TYR    HB1 4309   4.046   7.912   9.105
  463TYR    HB2 4310   4.040   7.899   8.942
  463TYR     CG 4311   4.179   7.775   9.029
  463TYR    CD1 4312   4.227   7.720   9.146
  463TYR    HD1 4313   4.174   7.730   9.230
  463TYR    CE1 4314   4.346   7.652   9.148
  463TYR    HE1 4315   4.380   7.612   9.233
  463TYR     CZ 4316   4.418   7.639   9.033
  463TYR     OH 4317   4.537   7.571   9.037
  463TYR     HH 4318   4.578   7.570   8.946
  463TYR    CE2 4319   4.372   7.692   8.916
  463TYR    HE2 4320   4.425   7.681   8.832
  463TYR    CD2 4321   4.253   7.760   8.914
  463TYR    HD2 4322   4.220   7.799   8.828
  463TYR      C 4323   3.799   7.826   9.030
  463TYR      O 4324   3.763   7.877   8.924
  464LYS      N 4325   3.728   7.833   9.141
  464LYS      H 4326   3.764   7.793   9.225
  464LYS     CA 4327   3.599   7.898   9.143
  464LYS     HA 4328   3.551   7.862   9.063
  464LYS     CB 4329   3.522   7.864   9.271
  464LYS    HB1 4330   3.431   7.905   9.265
  464LYS    HB2 4331   3.571   7.903   9.349
  464LYS     CG 4332   3.504   7.715   9.298
  464LYS    HG1 4333   3.457   7.704   9.386
  464LYS    HG2 4334   3.594   7.672   9.303
  464LYS     CD 4335   3.423   7.645   9.190
  464LYS    HD1 4336   3.470   7.654   9.103
  464LYS    HD2 4337   3.333   7.688   9.183
  464LYS     CE 4338   3.405   7.498   9.222
  464LYS    HE1 4339   3.357   7.488   9.309
  464LYS    HE2 4340   3.494   7.454   9.229
  464LYS     NZ 4341   3.326   7.430   9.116
  464LYS    HZ1 4342   3.315   7.333   9.139
  464LYS    HZ2 4343   3.236   7.473   9.109
  464LYS    HZ3 4344   3.373   7.438   9.029
  464LYS      C 4345   3.616   8.049   9.133
  464LYS      O 4346   3.718   8.105   9.173
  465LEU      N 4347   3.515   8.114   9.077
  465LEU      H 4348   3.435   8.062   9.046
  465LEU     CA 4349   3.517   8.258   9.059
  465LEU     HA 4350   3.612   8.281   9.038
  465LEU     CB 4351   3.426   8.299   8.945
  465LEU    HB1 4352   3.439   8.397   8.930
  465LEU    HB2 4353   3.332   8.282   8.975
  465LEU     CG 4354   3.447   8.227   8.811
  465LEU     HG 4355   3.443   8.128   8.823
  465LEU    CD1 4356   3.337   8.264   8.716
  465LEU   HD11 4357   3.351   8.217   8.629
  465LEU   HD12 4358   3.249   8.237   8.755
  465LEU   HD13 4359   3.338   8.363   8.701
  465LEU    CD2 4360   3.583   8.264   8.755
  465LEU   HD21 4361   3.597   8.217   8.668
  465LEU   HD22 4362   3.587   8.363   8.741
  465LEU   HD23 4363   3.654   8.236   8.819
  465LEU      C 4364   3.472   8.328   9.186
  465LEU      O 4365   3.391   8.276   9.263
  466LYS      N 4366   3.526   8.446   9.207
  466LYS      H 4367   3.606   8.472   9.153
  466LYS     CA 4368   3.475   8.541   9.305
  466LYS     HA 4369   3.411   8.491   9.364
  466LYS     CB 4370   3.589   8.596   9.391
  466LYS    HB1 4371   3.552   8.666   9.452
  466LYS    HB2 4372   3.658   8.636   9.331
  466LYS     CG 4373   3.656   8.489   9.476
  466LYS    HG1 4374   3.703   8.425   9.415
  466LYS    HG2 4375   3.585   8.440   9.528
  466LYS     CD 4376   3.757   8.546   9.574
  466LYS    HD1 4377   3.773   8.478   9.646
  466LYS    HD2 4378   3.719   8.629   9.614
  466LYS     CE 4379   3.890   8.580   9.508
  466LYS    HE1 4380   3.947   8.630   9.573
  466LYS    HE2 4381   3.873   8.636   9.427
  466LYS     NZ 4382   3.965   8.459   9.465
  466LYS    HZ1 4383   4.051   8.486   9.423
  466LYS    HZ2 4384   3.984   8.401   9.545
  466LYS    HZ3 4385   3.910   8.407   9.399
  466LYS      C 4386   3.404   8.654   9.231
  466LYS      O 4387   3.437   8.686   9.117
  467ASN      N 4388   3.307   8.715   9.299
  467ASN      H 4389   3.284   8.683   9.391
  467ASN     CA 4390   3.234   8.827   9.242
  467ASN     HA 4391   3.212   8.803   9.147
  467ASN     CB 4392   3.102   8.849   9.315
  467ASN    HB1 4393   3.121   8.865   9.412
  467ASN    HB2 4394   3.046   8.767   9.305
  467ASN     CG 4395   3.024   8.968   9.261
  467ASN    OD1 4396   3.049   9.017   9.151
  467ASN    ND2 4397   2.927   9.015   9.338
  467ASN   HD21 4398   2.908   8.972   9.427
  467ASN   HD22 4399   2.872   9.093   9.308
  467ASN      C 4400   3.324   8.951   9.248
  467ASN      O 4401   3.309   9.040   9.332
  468THR      N 4402   3.420   8.953   9.156
  468THR      H 4403   3.425   8.878   9.090
  468THR     CA 4404   3.517   9.061   9.148
  468THR     HA 4405   3.471   9.143   9.182
  468THR     CB 4406   3.638   9.035   9.237
  468THR     HB 4407   3.608   9.021   9.331
  468THR    CG2 4408   3.718   8.914   9.189
  468THR   HG21 4409   3.796   8.900   9.249
  468THR   HG22 4410   3.660   8.833   9.190
  468THR   HG23 4411   3.750   8.930   9.096
  468THR    OG1 4412   3.723   9.150   9.236
  468THR    HG1 4413   3.802   9.133   9.294
  468THR      C 4414   3.559   9.077   9.003
  468THR      O 4415   3.550   8.984   8.923
  469VAL      N 4416   3.607   9.197   8.971
  469VAL      H 4417   3.622   9.264   9.044
  469VAL     CA 4418   3.638   9.234   8.833
  469VAL     HA 4419   3.555   9.216   8.780
  469VAL     CB 4420   3.675   9.383   8.826
  469VAL     HB 4421   3.746   9.401   8.894
  469VAL    CG1 4422   3.734   9.420   8.690
  469VAL   HG11 4423   3.757   9.517   8.689
  469VAL   HG12 4424   3.817   9.366   8.674
  469VAL   HG13 4425   3.667   9.401   8.618
  469VAL    CG2 4426   3.553   9.470   8.860
  469VAL   HG21 4427   3.578   9.566   8.855
  469VAL   HG22 4428   3.479   9.451   8.795
  469VAL   HG23 4429   3.521   9.448   8.952
  469VAL      C 4430   3.749   9.147   8.777
  469VAL      O 4431   3.744   9.104   8.660
  470GLY      N 4432   3.853   9.121   8.857
  470GLY      H 4433   3.852   9.154   8.951
  470GLY     CA 4434   3.967   9.046   8.809
  470GLY    HA1 4435   4.033   9.041   8.884
  470GLY    HA2 4436   4.006   9.097   8.732
  470GLY      C 4437   3.930   8.906   8.764
  470GLY      O 4438   3.978   8.858   8.661
  471ASP      N 4439   3.843   8.839   8.839
  471ASP      H 4440   3.807   8.880   8.923
  471ASP     CA 4441   3.801   8.706   8.799
  471ASP     HA 4442   3.886   8.657   8.783
  471ASP     CB 4443   3.722   8.639   8.910
  471ASP    HB1 4444   3.671   8.562   8.871
  471ASP    HB2 4445   3.658   8.705   8.948
  471ASP     CG 4446   3.809   8.587   9.022
  471ASP    OD1 4447   3.933   8.602   9.015
  471ASP    OD2 4448   3.753   8.530   9.118
  471ASP      C 4449   3.719   8.708   8.671
  471ASP      O 4450   3.732   8.616   8.590
  472TYR      N 4451   3.635   8.809   8.653
  472TYR      H 4452   3.624   8.879   8.723
  472TYR     CA 4453   3.558   8.816   8.529
  472TYR     HA 4454   3.512   8.727   8.521
  472TYR     CB 4455   3.453   8.926   8.536
  472TYR    HB1 4456   3.412   8.936   8.446
  472TYR    HB2 4457   3.498   9.011   8.561
  472TYR     CG 4458   3.342   8.900   8.636
  472TYR    CD1 4459   3.262   8.788   8.627
  472TYR    HD1 4460   3.278   8.722   8.554
  472TYR    CE1 4461   3.160   8.765   8.717
  472TYR    HE1 4462   3.104   8.683   8.709
  472TYR     CZ 4463   3.136   8.855   8.817
  472TYR     OH 4464   3.034   8.833   8.907
  472TYR     HH 4465   3.031   8.908   8.973
  472TYR    CE2 4466   3.213   8.969   8.827
  472TYR    HE2 4467   3.195   9.035   8.900
  472TYR    CD2 4468   3.314   8.991   8.737
  472TYR    HD2 4469   3.369   9.074   8.744
  472TYR      C 4470   3.650   8.836   8.409
  472TYR      O 4471   3.634   8.770   8.307
  473PHE      N 4472   3.750   8.923   8.422
  473PHE      H 4473   3.761   8.976   8.506
  473PHE     CA 4474   3.843   8.940   8.311
  473PHE     HA 4475   3.784   8.957   8.232
  473PHE     CB 4476   3.934   9.059   8.332
  473PHE    HB1 4477   4.015   9.047   8.275
  473PHE    HB2 4478   3.961   9.061   8.428
  473PHE     CG 4479   3.873   9.192   8.298
  473PHE    CD1 4480   3.828   9.220   8.171
  473PHE    HD1 4481   3.835   9.150   8.100
  473PHE    CE1 4482   3.774   9.342   8.140
  473PHE    HE1 4483   3.741   9.360   8.047
  473PHE     CZ 4484   3.765   9.439   8.236
  473PHE     HZ 4485   3.725   9.528   8.214
  473PHE    CE2 4486   3.811   9.413   8.363
  473PHE    HE2 4487   3.805   9.483   8.434
  473PHE    CD2 4488   3.865   9.291   8.393
  473PHE    HD2 4489   3.899   9.273   8.485
  473PHE      C 4490   3.926   8.814   8.289
  473PHE      O 4491   3.950   8.776   8.174
  474ARG      N 4492   3.969   8.748   8.396
  474ARG      H 4493   3.946   8.780   8.488
  474ARG     CA 4494   4.050   8.628   8.378
  474ARG     HA 4495   4.124   8.656   8.317
  474ARG     CB 4496   4.105   8.579   8.513
  474ARG    HB1 4497   4.029   8.542   8.567
  474ARG    HB2 4498   4.146   8.656   8.561
  474ARG     CG 4499   4.210   8.471   8.498
  474ARG    HG1 4500   4.282   8.505   8.438
  474ARG    HG2 4501   4.167   8.391   8.457
  474ARG     CD 4502   4.273   8.429   8.628
  474ARG    HD1 4503   4.310   8.509   8.675
  474ARG    HD2 4504   4.347   8.364   8.610
  474ARG     NE 4505   4.176   8.365   8.717
  474ARG     HE 4506   4.158   8.267   8.703
  474ARG     CZ 4507   4.109   8.425   8.815
  474ARG    NH1 4508   4.125   8.554   8.844
  474ARG   HH11 4509   4.189   8.609   8.791
  474ARG   HH12 4510   4.073   8.595   8.919
  474ARG    NH2 4511   4.024   8.353   8.888
  474ARG   HH21 4512   4.011   8.256   8.869
  474ARG   HH22 4513   3.973   8.396   8.962
  474ARG      C 4514   3.971   8.517   8.311
  474ARG      O 4515   4.020   8.453   8.217
  475VAL      N 4516   3.848   8.493   8.356
  475VAL      H 4517   3.809   8.548   8.430
  475VAL     CA 4518   3.771   8.385   8.295
  475VAL     HA 4519   3.832   8.306   8.290
  475VAL     CB 4520   3.650   8.349   8.383
  475VAL     HB 4521   3.681   8.344   8.478
  475VAL    CG1 4522   3.543   8.456   8.379
  475VAL   HG11 4523   3.466   8.429   8.437
  475VAL   HG12 4524   3.581   8.542   8.412
  475VAL   HG13 4525   3.511   8.467   8.285
  475VAL    CG2 4526   3.593   8.213   8.345
  475VAL   HG21 4527   3.515   8.192   8.404
  475VAL   HG22 4528   3.563   8.215   8.249
  475VAL   HG23 4529   3.663   8.143   8.357
  475VAL      C 4530   3.732   8.421   8.153
  475VAL      O 4531   3.723   8.333   8.067
  476THR      N 4532   3.709   8.550   8.124
  476THR      H 4533   3.709   8.618   8.197
  476THR     CA 4534   3.684   8.591   7.987
  476THR     HA 4535   3.605   8.537   7.956
  476THR     CB 4536   3.652   8.740   7.984
  476THR     HB 4537   3.725   8.793   8.027
  476THR    CG2 4538   3.630   8.787   7.843
  476THR   HG21 4539   3.609   8.885   7.843
  476THR   HG22 4540   3.713   8.771   7.789
  476THR   HG23 4541   3.553   8.737   7.803
  476THR    OG1 4542   3.533   8.764   8.059
  476THR    HG1 4543   3.511   8.862   8.057
  476THR      C 4544   3.804   8.560   7.898
  476THR      O 4545   3.789   8.506   7.787
  477GLY      N 4546   3.923   8.592   7.945
  477GLY      H 4547   3.931   8.638   8.034
  477GLY     CA 4548   4.043   8.561   7.869
  477GLY    HA1 4549   4.121   8.598   7.919
  477GLY    HA2 4550   4.035   8.606   7.780
  477GLY      C 4551   4.061   8.412   7.850
  477GLY      O 4552   4.102   8.368   7.742
  478GLU      N 4553   4.032   8.333   7.953
  478GLU      H 4554   4.000   8.373   8.039
  478GLU     CA 4555   4.046   8.188   7.942
  478GLU     HA 4556   4.141   8.171   7.916
  478GLU     CB 4557   4.017   8.123   8.075
  478GLU    HB1 4558   4.002   8.025   8.060
  478GLU    HB2 4559   3.934   8.164   8.113
  478GLU     CG 4560   4.127   8.138   8.175
  478GLU    HG1 4561   4.136   8.235   8.198
  478GLU    HG2 4562   4.212   8.106   8.133
  478GLU     CD 4563   4.101   8.059   8.302
  478GLU    OE1 4564   3.992   7.999   8.313
  478GLU    OE2 4565   4.189   8.057   8.390
  478GLU      C 4566   3.952   8.133   7.836
  478GLU      O 4567   3.991   8.048   7.755
  479ILE      N 4568   3.829   8.182   7.834
  479ILE      H 4569   3.803   8.253   7.900
  479ILE     CA 4570   3.731   8.134   7.738
  479ILE     HA 4571   3.729   8.034   7.747
  479ILE     CB 4572   3.592   8.189   7.772
  479ILE     HB 4573   3.599   8.287   7.788
  479ILE    CG2 4574   3.495   8.169   7.658
  479ILE   HG21 4575   3.405   8.206   7.683
  479ILE   HG22 4576   3.529   8.216   7.577
  479ILE   HG23 4577   3.486   8.071   7.638
  479ILE    CG1 4578   3.539   8.117   7.896
  479ILE   HG11 4579   3.615   8.103   7.960
  479ILE   HG12 4580   3.502   8.028   7.868
  479ILE     CD 4581   3.431   8.191   7.969
  479ILE    HD1 4582   3.402   8.137   8.048
  479ILE    HD2 4583   3.466   8.279   7.999
  479ILE    HD3 4584   3.353   8.205   7.908
  479ILE      C 4585   3.775   8.169   7.596
  479ILE      O 4586   3.767   8.087   7.505
  480LEU      N 4587   3.824   8.291   7.577
  480LEU      H 4588   3.830   8.356   7.653
  480LEU     CA 4589   3.869   8.329   7.443
  480LEU     HA 4590   3.792   8.307   7.383
  480LEU     CB 4591   3.901   8.478   7.437
  480LEU    HB1 4592   3.941   8.496   7.347
  480LEU    HB2 4593   3.968   8.497   7.508
  480LEU     CG 4594   3.786   8.576   7.456
  480LEU     HG 4595   3.745   8.561   7.546
  480LEU    CD1 4596   3.839   8.716   7.447
  480LEU   HD11 4597   3.764   8.781   7.459
  480LEU   HD12 4598   3.907   8.730   7.518
  480LEU   HD13 4599   3.881   8.730   7.357
  480LEU    CD2 4600   3.676   8.555   7.355
  480LEU   HD21 4601   3.603   8.621   7.371
  480LEU   HD22 4602   3.712   8.567   7.263
  480LEU   HD23 4603   3.639   8.462   7.364
  480LEU      C 4604   3.989   8.248   7.398
  480LEU      O 4605   3.997   8.206   7.282
  481SER      N 4606   4.083   8.223   7.489
  481SER      H 4607   4.072   8.257   7.582
  481SER     CA 4608   4.202   8.146   7.453
  481SER     HA 4609   4.243   8.192   7.375
  481SER     CB 4610   4.298   8.144   7.571
  481SER    HB1 4611   4.381   8.094   7.548
  481SER    HB2 4612   4.255   8.103   7.651
  481SER     OG 4613   4.335   8.275   7.605
  481SER     HG 4614   4.398   8.273   7.683
  481SER      C 4615   4.165   8.004   7.413
  481SER      O 4616   4.215   7.952   7.312
  482VAL      N 4617   4.077   7.940   7.489
  482VAL      H 4618   4.037   7.985   7.569
  482VAL     CA 4619   4.039   7.803   7.456
  482VAL     HA 4620   4.124   7.752   7.444
  482VAL     CB 4621   3.958   7.740   7.571
  482VAL     HB 4622   3.881   7.799   7.595
  482VAL    CG1 4623   3.904   7.607   7.529
  482VAL   HG11 4624   3.852   7.567   7.604
  482VAL   HG12 4625   3.844   7.619   7.450
  482VAL   HG13 4626   3.980   7.546   7.505
  482VAL    CG2 4627   4.045   7.723   7.693
  482VAL   HG21 4628   3.991   7.682   7.767
  482VAL   HG22 4629   4.122   7.663   7.671
  482VAL   HG23 4630   4.079   7.812   7.722
  482VAL      C 4631   3.962   7.800   7.325
  482VAL      O 4632   3.975   7.706   7.246
  483SER      N 4633   3.879   7.902   7.301
  483SER      H 4634   3.865   7.973   7.370
  483SER     CA 4635   3.808   7.910   7.174
  483SER     HA 4636   3.755   7.825   7.167
  483SER     CB 4637   3.718   8.033   7.174
  483SER    HB1 4638   3.767   8.113   7.207
  483SER    HB2 4639   3.637   8.018   7.231
  483SER     OG 4640   3.674   8.061   7.043
  483SER     HG 4641   3.615   8.142   7.044
  483SER      C 4642   3.904   7.917   7.057
  483SER      O 4643   3.884   7.848   6.956
  484GLY      N 4644   4.008   7.999   7.069
  484GLY      H 4645   4.018   8.055   7.151
  484GLY     CA 4646   4.106   8.006   6.962
  484GLY    HA1 4647   4.173   8.076   6.987
  484GLY    HA2 4648   4.058   8.033   6.879
  484GLY      C 4649   4.176   7.874   6.939
  484GLY      O 4650   4.201   7.835   6.825
  485GLY      N 4651   4.207   7.803   7.047
  485GLY      H 4652   4.188   7.839   7.138
  485GLY     CA 4653   4.268   7.672   7.032
  485GLY    HA1 4654   4.287   7.636   7.124
  485GLY    HA2 4655   4.354   7.684   6.983
  485GLY      C 4656   4.180   7.574   6.957
  485GLY      O 4657   4.226   7.502   6.870
  486VAL      N 4658   4.050   7.574   6.990
  486VAL      H 4659   4.017   7.634   7.063
  486VAL     CA 4660   3.955   7.487   6.921
  486VAL     HA 4661   3.990   7.393   6.930
  486VAL     CB 4662   3.817   7.497   6.987
  486VAL     HB 4663   3.793   7.594   6.995
  486VAL    CG1 4664   3.712   7.429   6.904
  486VAL   HG11 4665   3.623   7.437   6.949
  486VAL   HG12 4666   3.707   7.472   6.814
  486VAL   HG13 4667   3.735   7.332   6.893
  486VAL    CG2 4668   3.819   7.435   7.124
  486VAL   HG21 4669   3.728   7.442   7.165
  486VAL   HG22 4670   3.844   7.338   7.117
  486VAL   HG23 4671   3.886   7.483   7.181
  486VAL      C 4672   3.949   7.522   6.773
  486VAL      O 4673   3.942   7.434   6.686
  487TYR      N 4674   3.948   7.652   6.743
  487TYR      H 4675   3.952   7.720   6.816
  487TYR     CA 4676   3.941   7.696   6.604
  487TYR     HA 4677   3.857   7.656   6.566
  487TYR     CB 4678   3.933   7.847   6.598
  487TYR    HB1 4679   4.004   7.886   6.656
  487TYR    HB2 4680   3.843   7.876   6.631
  487TYR     CG 4681   3.952   7.898   6.460
  487TYR    CD1 4682   3.857   7.876   6.364
  487TYR    HD1 4683   3.774   7.826   6.388
  487TYR    CE1 4684   3.873   7.921   6.237
  487TYR    HE1 4685   3.802   7.904   6.168
  487TYR     CZ 4686   3.986   7.990   6.204
  487TYR     OH 4687   4.003   8.035   6.076
  487TYR     HH 4688   4.090   8.083   6.069
  487TYR    CE2 4689   4.083   8.013   6.298
  487TYR    HE2 4690   4.166   8.063   6.274
  487TYR    CD2 4691   4.065   7.967   6.424
  487TYR    HD2 4692   4.136   7.984   6.493
  487TYR      C 4693   4.061   7.646   6.525
  487TYR      O 4694   4.045   7.594   6.414
  488PHE      N 4695   4.181   7.660   6.581
  488PHE      H 4696   4.190   7.702   6.671
  488PHE     CA 4697   4.298   7.613   6.508
  488PHE     HA 4698   4.289   7.654   6.417
  488PHE     CB 4699   4.427   7.659   6.576
  488PHE    HB1 4700   4.504   7.609   6.536
  488PHE    HB2 4701   4.421   7.638   6.674
  488PHE     CG 4702   4.455   7.805   6.562
  488PHE    CD1 4703   4.483   7.860   6.440
  488PHE    HD1 4704   4.484   7.802   6.359
  488PHE    CE1 4705   4.509   7.993   6.429
  488PHE    HE1 4706   4.527   8.033   6.339
  488PHE     CZ 4707   4.510   8.071   6.540
  488PHE     HZ 4708   4.531   8.168   6.532
  488PHE    CE2 4709   4.483   8.017   6.661
  488PHE    HE2 4710   4.482   8.075   6.743
  488PHE    CD2 4711   4.457   7.885   6.672
  488PHE    HD2 4712   4.439   7.845   6.762
  488PHE      C 4713   4.299   7.462   6.494
  488PHE      O 4714   4.347   7.410   6.393
  489PHE      N 4715   4.247   7.391   6.594
  489PHE      H 4716   4.215   7.438   6.676
  489PHE     CA 4717   4.236   7.246   6.585
  489PHE     HA 4718   4.329   7.210   6.573
  489PHE     CB 4719   4.174   7.194   6.713
  489PHE    HB1 4720   4.082   7.233   6.723
  489PHE    HB2 4721   4.230   7.223   6.790
  489PHE     CG 4722   4.161   7.048   6.720
  489PHE    CD1 4723   4.270   6.968   6.734
  489PHE    HD1 4724   4.361   7.009   6.739
  489PHE    CE1 4725   4.257   6.832   6.742
  489PHE    HE1 4726   4.338   6.774   6.750
  489PHE     CZ 4727   4.132   6.776   6.739
  489PHE     HZ 4728   4.121   6.677   6.747
  489PHE    CE2 4729   4.022   6.855   6.725
  489PHE    HE2 4730   3.931   6.814   6.721
  489PHE    CD2 4731   4.036   6.990   6.717
  489PHE    HD2 4732   3.955   7.048   6.709
  489PHE      C 4733   4.152   7.205   6.465
  489PHE      O 4734   4.193   7.122   6.382
  490PHE      N 4735   4.034   7.265   6.452
  490PHE      H 4736   4.005   7.336   6.516
  490PHE     CA 4737   3.948   7.225   6.342
  490PHE     HA 4738   3.949   7.125   6.345
  490PHE     CB 4739   3.807   7.276   6.363
  490PHE    HB1 4740   3.761   7.281   6.274
  490PHE    HB2 4741   3.811   7.367   6.403
  490PHE     CG 4742   3.725   7.190   6.453
  490PHE    CD1 4743   3.682   7.065   6.412
  490PHE    HD1 4744   3.706   7.032   6.321
  490PHE    CE1 4745   3.607   6.986   6.495
  490PHE    HE1 4746   3.577   6.895   6.465
  490PHE     CZ 4747   3.573   7.031   6.620
  490PHE     HZ 4748   3.518   6.973   6.681
  490PHE    CE2 4749   3.614   7.154   6.661
  490PHE    HE2 4750   3.589   7.187   6.752
  490PHE    CD2 4751   3.689   7.233   6.579
  490PHE    HD2 4752   3.718   7.323   6.611
  490PHE      C 4753   4.002   7.271   6.207
  490PHE      O 4754   3.984   7.199   6.107
  491ARG      N 4755   4.067   7.386   6.200
  491ARG      H 4756   4.074   7.445   6.281
  491ARG     CA 4757   4.128   7.426   6.074
  491ARG     HA 4758   4.053   7.424   6.008
  491ARG     CB 4759   4.186   7.566   6.084
  491ARG    HB1 4760   4.236   7.585   6.000
  491ARG    HB2 4761   4.249   7.568   6.161
  491ARG     CG 4762   4.084   7.676   6.104
  491ARG    HG1 4763   4.131   7.758   6.135
  491ARG    HG2 4764   4.019   7.647   6.174
  491ARG     CD 4765   4.007   7.709   5.978
  491ARG    HD1 4766   3.936   7.776   5.999
  491ARG    HD2 4767   3.965   7.626   5.942
  491ARG     NE 4768   4.093   7.765   5.874
  491ARG     HE 4769   4.184   7.796   5.901
  491ARG     CZ 4770   4.059   7.778   5.746
  491ARG    NH1 4771   3.939   7.739   5.701
  491ARG   HH11 4772   3.872   7.699   5.764
  491ARG   HH12 4773   3.916   7.750   5.604
  491ARG    NH2 4774   4.147   7.829   5.661
  491ARG   HH21 4775   4.237   7.857   5.693
  491ARG   HH22 4776   4.123   7.839   5.565
  491ARG      C 4777   4.237   7.329   6.032
  491ARG      O 4778   4.250   7.296   5.913
  492GLY      N 4779   4.315   7.280   6.127
  492GLY      H 4780   4.304   7.311   6.222
  492GLY     CA 4781   4.416   7.181   6.093
  492GLY    HA1 4782   4.470   7.162   6.175
  492GLY    HA2 4783   4.475   7.220   6.023
  492GLY      C 4784   4.356   7.052   6.042
  492GLY      O 4785   4.408   6.991   5.948
  493ILE      N 4786   4.247   7.008   6.104
  493ILE      H 4787   4.208   7.059   6.180
  493ILE     CA 4788   4.185   6.883   6.059
  493ILE     HA 4789   4.258   6.814   6.055
  493ILE     CB 4790   4.078   6.836   6.159
  493ILE     HB 4791   4.023   6.914   6.189
  493ILE    CG2 4792   3.984   6.734   6.096
  493ILE   HG21 4793   3.916   6.705   6.163
  493ILE   HG22 4794   3.938   6.775   6.017
  493ILE   HG23 4795   4.036   6.654   6.066
  493ILE    CG1 4796   4.149   6.771   6.276
  493ILE   HG11 4797   4.233   6.821   6.294
  493ILE   HG12 4798   4.171   6.676   6.252
  493ILE     CD 4799   4.072   6.768   6.401
  493ILE    HD1 4800   4.126   6.723   6.472
  493ILE    HD2 4801   4.050   6.861   6.429
  493ILE    HD3 4802   3.987   6.717   6.387
  493ILE      C 4803   4.129   6.900   5.919
  493ILE      O 4804   4.142   6.810   5.834
  494GLN      N 4805   4.064   7.013   5.892
  494GLN      H 4806   4.051   7.082   5.963
  494GLN     CA 4807   4.012   7.036   5.758
  494GLN     HA 4808   3.951   6.959   5.741
  494GLN     CB 4809   3.935   7.167   5.752
  494GLN    HB1 4810   3.928   7.197   5.657
  494GLN    HB2 4811   3.984   7.236   5.805
  494GLN     CG 4812   3.797   7.154   5.807
  494GLN    HG1 4813   3.802   7.116   5.899
  494GLN    HG2 4814   3.745   7.092   5.748
  494GLN     CD 4815   3.727   7.287   5.813
  494GLN    OE1 4816   3.771   7.384   5.752
  494GLN    NE2 4817   3.617   7.293   5.888
  494GLN   HE21 4818   3.585   7.211   5.937
  494GLN   HE22 4819   3.566   7.379   5.896
  494GLN      C 4820   4.124   7.038   5.655
  494GLN      O 4821   4.108   6.987   5.544
  495TYR      N 4822   4.239   7.094   5.692
  495TYR      H 4823   4.247   7.136   5.782
  495TYR     CA 4824   4.353   7.094   5.601
  495TYR     HA 4825   4.321   7.139   5.518
  495TYR     CB 4826   4.469   7.171   5.663
  495TYR    HB1 4827   4.492   7.129   5.751
  495TYR    HB2 4828   4.441   7.266   5.677
  495TYR     CG 4829   4.592   7.171   5.578
  495TYR    CD1 4830   4.605   7.260   5.475
  495TYR    HD1 4831   4.531   7.324   5.456
  495TYR    CE1 4832   4.717   7.263   5.398
  495TYR    HE1 4833   4.725   7.329   5.323
  495TYR     CZ 4834   4.819   7.175   5.424
  495TYR     OH 4835   4.932   7.177   5.347
  495TYR     HH 4836   4.995   7.107   5.379
  495TYR    CE2 4837   4.809   7.086   5.527
  495TYR    HE2 4838   4.883   7.022   5.546
  495TYR    CD2 4839   4.697   7.085   5.604
  495TYR    HD2 4840   4.690   7.021   5.681
  495TYR      C 4841   4.397   6.952   5.569
  495TYR      O 4842   4.417   6.917   5.452
  496PHE      N 4843   4.416   6.870   5.672
  496PHE      H 4844   4.393   6.898   5.765
  496PHE     CA 4845   4.471   6.737   5.646
  496PHE     HA 4846   4.550   6.750   5.587
  496PHE     CB 4847   4.515   6.672   5.777
  496PHE    HB1 4848   4.541   6.577   5.758
  496PHE    HB2 4849   4.438   6.673   5.841
  496PHE     CG 4850   4.632   6.741   5.844
  496PHE    CD1 4851   4.749   6.769   5.775
  496PHE    HD1 4852   4.757   6.742   5.679
  496PHE    CE1 4853   4.854   6.832   5.836
  496PHE    HE1 4854   4.937   6.852   5.784
  496PHE     CZ 4855   4.845   6.867   5.967
  496PHE     HZ 4856   4.922   6.912   6.012
  496PHE    CE2 4857   4.731   6.840   6.038
  496PHE    HE2 4858   4.724   6.866   6.134
  496PHE    CD2 4859   4.626   6.777   5.977
  496PHE    HD2 4860   4.543   6.757   6.030
  496PHE      C 4861   4.370   6.650   5.573
  496PHE      O 4862   4.410   6.562   5.496
  497LEU      N 4863   4.240   6.673   5.593
  497LEU      H 4864   4.210   6.739   5.662
  497LEU     CA 4865   4.143   6.600   5.513
  497LEU     HA 4866   4.174   6.505   5.515
  497LEU     CB 4867   4.004   6.612   5.574
  497LEU    HB1 4868   3.939   6.571   5.510
  497LEU    HB2 4869   3.984   6.709   5.584
  497LEU     CG 4870   3.981   6.547   5.710
  497LEU     HG 4871   4.046   6.586   5.775
  497LEU    CD1 4872   3.841   6.576   5.756
  497LEU   HD11 4873   3.826   6.533   5.845
  497LEU   HD12 4874   3.828   6.675   5.764
  497LEU   HD13 4875   3.776   6.539   5.690
  497LEU    CD2 4876   4.005   6.398   5.708
  497LEU   HD21 4877   3.988   6.360   5.799
  497LEU   HD22 4878   3.943   6.355   5.643
  497LEU   HD23 4879   4.099   6.380   5.681
  497LEU      C 4880   4.141   6.647   5.369
  497LEU      O 4881   4.134   6.565   5.277
  498GLN      N 4882   4.148   6.778   5.345
  498GLN      H 4883   4.162   6.842   5.420
  498GLN     CA 4884   4.135   6.827   5.209
  498GLN     HA 4885   4.055   6.779   5.173
  498GLN     CB 4886   4.112   6.977   5.208
  498GLN    HB1 4887   4.134   7.012   5.117
  498GLN    HB2 4888   4.172   7.019   5.276
  498GLN     CG 4889   3.971   7.017   5.240
  498GLN    HG1 4890   3.951   6.992   5.335
  498GLN    HG2 4891   3.909   6.967   5.179
  498GLN     CD 4892   3.948   7.166   5.223
  498GLN    OE1 4893   4.038   7.240   5.184
  498GLN    NE2 4894   3.826   7.211   5.252
  498GLN   HE21 4895   3.755   7.147   5.283
  498GLN   HE22 4896   3.805   7.308   5.243
  498GLN      C 4897   4.257   6.793   5.125
  498GLN      O 4898   4.244   6.764   5.006
  499ARG      N 4899   4.375   6.796   5.185
  499ARG      H 4900   4.379   6.812   5.284
  499ARG     CA 4901   4.498   6.776   5.110
  499ARG     HA 4902   4.474   6.805   5.017
  499ARG     CB 4903   4.610   6.860   5.169
  499ARG    HB1 4904   4.696   6.832   5.126
  499ARG    HB2 4905   4.614   6.842   5.267
  499ARG     CG 4906   4.591   7.010   5.148
  499ARG    HG1 4907   4.654   7.059   5.209
  499ARG    HG2 4908   4.497   7.034   5.172
  499ARG     CD 4909   4.617   7.056   5.006
  499ARG    HD1 4910   4.605   7.155   5.000
  499ARG    HD2 4911   4.552   7.011   4.944
  499ARG     NE 4912   4.753   7.023   4.962
  499ARG     HE 4913   4.764   6.943   4.903
  499ARG     CZ 4914   4.863   7.091   4.995
  499ARG    NH1 4915   4.859   7.199   5.072
  499ARG   HH11 4916   4.771   7.232   5.107
  499ARG   HH12 4917   4.943   7.247   5.095
  499ARG    NH2 4918   4.981   7.049   4.949
  499ARG   HH21 4919   4.986   6.968   4.891
  499ARG   HH22 4920   5.064   7.099   4.973
  499ARG      C 4921   4.542   6.631   5.105
  499ARG      O 4922   4.596   6.587   5.003
  500ARG      N 4923   4.521   6.555   5.212
  500ARG      H 4924   4.473   6.595   5.290
  500ARG     CA 4925   4.564   6.416   5.223
  500ARG     HA 4926   4.544   6.390   5.318
  500ARG     CB 4927   4.485   6.328   5.128
  500ARG    HB1 4928   4.511   6.233   5.146
  500ARG    HB2 4929   4.511   6.353   5.035
  500ARG     CG 4930   4.334   6.338   5.139
  500ARG    HG1 4931   4.292   6.282   5.067
  500ARG    HG2 4932   4.306   6.433   5.127
  500ARG     CD 4933   4.285   6.290   5.272
  500ARG    HD1 4934   4.315   6.353   5.344
  500ARG    HD2 4935   4.321   6.198   5.290
  500ARG     NE 4936   4.139   6.284   5.273
  500ARG     HE 4937   4.090   6.360   5.314
  500ARG     CZ 4938   4.067   6.184   5.223
  500ARG    NH1 4939   4.123   6.078   5.166
  500ARG   HH11 4940   4.222   6.071   5.160
  500ARG   HH12 4941   4.065   6.005   5.130
  500ARG    NH2 4942   3.934   6.191   5.230
  500ARG   HH21 4943   3.890   6.270   5.272
  500ARG   HH22 4944   3.878   6.117   5.193
  500ARG      C 4945   4.714   6.401   5.195
  500ARG      O 4946   4.754   6.326   5.107
  501PRO      N 4947   4.799   6.471   5.270
  501PRO     CD 4948   4.773   6.543   5.395
  501PRO    HD1 4949   4.726   6.484   5.461
  501PRO    HD2 4950   4.717   6.624   5.378
  501PRO     CG 4951   4.911   6.580   5.442
  501PRO    HG1 4952   4.945   6.513   5.508
  501PRO    HG2 4953   4.910   6.671   5.484
  501PRO     CB 4954   4.998   6.581   5.323
  501PRO    HB1 4955   5.093   6.565   5.349
  501PRO    HB2 4956   4.991   6.668   5.275
  501PRO     CA 4957   4.942   6.466   5.240
  501PRO     HA 4958   4.958   6.474   5.142
  501PRO      C 4959   5.003   6.333   5.282
  501PRO      O 4960   4.969   6.277   5.386
  502SER      N 4961   5.096   6.285   5.200
  502SER      H 4962   5.120   6.335   5.117
  502SER     CA 4963   5.163   6.160   5.230
  502SER     HA 4964   5.091   6.098   5.263
  502SER     CB 4965   5.228   6.102   5.105
  502SER    HB1 4966   5.169   6.114   5.025
  502SER    HB2 4967   5.248   6.005   5.117
  502SER     OG 4968   5.349   6.168   5.078
  502SER     HG 4969   5.390   6.129   4.996
  502SER      C 4970   5.268   6.182   5.338
  502SER      O 4971   5.309   6.294   5.365
  503LEU      N 4972   5.312   6.071   5.398
  503LEU      H 4973   5.282   5.981   5.365
  503LEU     CA 4974   5.403   6.081   5.511
  503LEU     HA 4975   5.359   6.145   5.574
  503LEU     CB 4976   5.421   5.943   5.576
  503LEU    HB1 4977   5.456   5.881   5.506
  503LEU    HB2 4978   5.330   5.912   5.605
  503LEU     CG 4979   5.514   5.932   5.697
  503LEU     HG 4980   5.605   5.960   5.668
  503LEU    CD1 4981   5.472   6.025   5.810
  503LEU   HD11 4982   5.535   6.015   5.887
  503LEU   HD12 4983   5.474   6.119   5.778
  503LEU   HD13 4984   5.379   6.002   5.840
  503LEU    CD2 4985   5.518   5.788   5.746
  503LEU   HD21 4986   5.579   5.781   5.825
  503LEU   HD22 4987   5.426   5.759   5.772
  503LEU   HD23 4988   5.552   5.729   5.673
  503LEU      C 4989   5.538   6.137   5.469
  503LEU      O 4990   5.600   6.212   5.545
  504LYS      N 4991   5.585   6.100   5.351
  504LYS      H 4992   5.528   6.043   5.291
  504LYS     CA 4993   5.719   6.141   5.308
  504LYS     HA 4994   5.782   6.113   5.380
  504LYS     CB 4995   5.754   6.072   5.176
  504LYS    HB1 4996   5.838   6.113   5.140
  504LYS    HB2 4997   5.679   6.087   5.111
  504LYS     CG 4998   5.776   5.922   5.191
  504LYS    HG1 4999   5.691   5.880   5.224
  504LYS    HG2 5000   5.849   5.906   5.258
  504LYS     CD 5001   5.815   5.856   5.060
  504LYS    HD1 5002   5.892   5.906   5.021
  504LYS    HD2 5003   5.737   5.860   4.997
  504LYS     CE 5004   5.855   5.710   5.080
  504LYS    HE1 5005   5.777   5.659   5.117
  504LYS    HE2 5006   5.931   5.705   5.144
  504LYS     NZ 5007   5.897   5.646   4.953
  504LYS    HZ1 5008   5.922   5.551   4.970
  504LYS    HZ2 5009   5.821   5.649   4.888
  504LYS    HZ3 5010   5.975   5.695   4.915
  504LYS      C 5011   5.729   6.291   5.295
  504LYS      O 5012   5.829   6.351   5.338
  505SER      N 5013   5.627   6.355   5.238
  505SER      H 5014   5.549   6.301   5.206
  505SER     CA 5015   5.622   6.499   5.220
  505SER     HA 5016   5.717   6.529   5.231
  505SER     CB 5017   5.567   6.533   5.082
  505SER    HB1 5018   5.595   6.464   5.015
  505SER    HB2 5019   5.598   6.623   5.053
  505SER     OG 5020   5.426   6.535   5.085
  505SER     HG 5021   5.391   6.557   4.994
  505SER      C 5022   5.536   6.566   5.324
  505SER      O 5023   5.488   6.677   5.300
  506LEU      N 5024   5.511   6.501   5.438
  506LEU      H 5025   5.551   6.411   5.454
  506LEU     CA 5026   5.426   6.561   5.539
  506LEU     HA 5027   5.341   6.583   5.492
  506LEU     CB 5028   5.399   6.462   5.652
  506LEU    HB1 5029   5.487   6.425   5.682
  506LEU    HB2 5030   5.343   6.388   5.614
  506LEU     CG 5031   5.327   6.515   5.776
  506LEU     HG 5032   5.383   6.584   5.822
  506LEU    CD1 5033   5.197   6.582   5.738
  506LEU   HD11 5034   5.151   6.616   5.820
  506LEU   HD12 5035   5.216   6.658   5.676
  506LEU   HD13 5036   5.137   6.516   5.692
  506LEU    CD2 5037   5.304   6.401   5.872
  506LEU   HD21 5038   5.257   6.435   5.953
  506LEU   HD22 5039   5.248   6.331   5.828
  506LEU   HD23 5040   5.392   6.361   5.898
  506LEU      C 5041   5.489   6.688   5.594
  506LEU      O 5042   5.420   6.787   5.614
  507PHE      N 5043   5.620   6.685   5.620
  507PHE      H 5044   5.671   6.601   5.602
  507PHE     CA 5045   5.691   6.799   5.674
  507PHE     HA 5046   5.619   6.849   5.722
  507PHE     CB 5047   5.802   6.753   5.767
  507PHE    HB1 5048   5.863   6.830   5.785
  507PHE    HB2 5049   5.853   6.680   5.722
  507PHE     CG 5050   5.753   6.701   5.898
  507PHE    CD1 5051   5.717   6.570   5.912
  507PHE    HD1 5052   5.723   6.508   5.833
  507PHE    CE1 5053   5.673   6.522   6.031
  507PHE    HE1 5054   5.646   6.426   6.040
  507PHE     CZ 5055   5.665   6.606   6.139
  507PHE     HZ 5056   5.633   6.571   6.227
  507PHE    CE2 5057   5.701   6.736   6.126
  507PHE    HE2 5058   5.695   6.797   6.205
  507PHE    CD2 5059   5.745   6.784   6.006
  507PHE    HD2 5060   5.771   6.880   5.997
  507PHE      C 5061   5.754   6.887   5.567
  507PHE      O 5062   5.776   7.005   5.593
  508VAL      N 5063   5.784   6.831   5.450
  508VAL      H 5064   5.760   6.735   5.433
  508VAL     CA 5065   5.851   6.908   5.346
  508VAL     HA 5066   5.934   6.945   5.387
  508VAL     CB 5067   5.889   6.817   5.228
  508VAL     HB 5068   5.808   6.765   5.199
  508VAL    CG1 5069   5.934   6.899   5.107
  508VAL   HG11 5070   5.958   6.837   5.032
  508VAL   HG12 5071   5.859   6.959   5.078
  508VAL   HG13 5072   6.014   6.954   5.132
  508VAL    CG2 5073   5.997   6.718   5.272
  508VAL   HG21 5074   6.021   6.659   5.195
  508VAL   HG22 5075   6.078   6.768   5.303
  508VAL   HG23 5076   5.962   6.662   5.347
  508VAL      C 5077   5.763   7.024   5.302
  508VAL      O 5078   5.810   7.136   5.285
  509ASP      N 5079   5.635   6.997   5.284
  509ASP      H 5080   5.608   6.901   5.278
  509ASP     CA 5081   5.531   7.098   5.273
  509ASP     HA 5082   5.574   7.187   5.263
  509ASP     CB 5083   5.446   7.071   5.149
  509ASP    HB1 5084   5.379   6.999   5.170
  509ASP    HB2 5085   5.505   7.040   5.075
  509ASP     CG 5086   5.372   7.194   5.104
  509ASP    OD1 5087   5.357   7.287   5.185
  509ASP    OD2 5088   5.327   7.197   4.987
  509ASP      C 5089   5.449   7.095   5.401
  509ASP      O 5090   5.471   7.010   5.486
  510SER      N 5091   5.357   7.189   5.417
  510SER      H 5092   5.350   7.262   5.349
  510SER     CA 5093   5.265   7.191   5.530
  510SER     HA 5094   5.211   7.273   5.514
  510SER     CB 5095   5.178   7.066   5.532
  510SER    HB1 5096   5.098   7.079   5.591
  510SER    HB2 5097   5.230   6.987   5.564
  510SER     OG 5098   5.130   7.034   5.404
  510SER     HG 5099   5.073   6.952   5.409
  510SER      C 5100   5.336   7.202   5.664
  510SER      O 5101   5.284   7.155   5.764
  511TYR      N 5102   5.454   7.262   5.668
  511TYR      H 5103   5.497   7.292   5.583
  511TYR     CA 5104   5.522   7.284   5.795
  511TYR     HA 5105   5.531   7.195   5.841
  511TYR     CB 5106   5.659   7.344   5.767
  511TYR    HB1 5107   5.646   7.432   5.722
  511TYR    HB2 5108   5.709   7.282   5.706
  511TYR     CG 5109   5.745   7.367   5.885
  511TYR    CD1 5110   5.803   7.263   5.952
  511TYR    HD1 5111   5.786   7.169   5.921
  511TYR    CE1 5112   5.883   7.284   6.059
  511TYR    HE1 5113   5.924   7.207   6.107
  511TYR     CZ 5114   5.907   7.411   6.100
  511TYR     OH 5115   5.987   7.435   6.207
  511TYR     HH 5116   5.993   7.533   6.223
  511TYR    CE2 5117   5.852   7.515   6.034
  511TYR    HE2 5118   5.871   7.608   6.064
  511TYR    CD2 5119   5.772   7.493   5.928
  511TYR    HD2 5120   5.732   7.571   5.880
  511TYR      C 5121   5.439   7.376   5.883
  511TYR      O 5122   5.421   7.350   6.003
  512SER      N 5123   5.384   7.481   5.825
  512SER      H 5124   5.392   7.492   5.726
  512SER     CA 5125   5.312   7.580   5.902
  512SER     HA 5126   5.373   7.606   5.976
  512SER     CB 5127   5.280   7.699   5.814
  512SER    HB1 5128   5.250   7.777   5.869
  512SER    HB2 5129   5.209   7.676   5.747
  512SER     OG 5130   5.396   7.736   5.744
  512SER     HG 5131   5.376   7.814   5.686
  512SER      C 5132   5.186   7.523   5.963
  512SER      O 5133   5.155   7.550   6.080
  513GLU      N 5134   5.111   7.443   5.886
  513GLU      H 5135   5.138   7.423   5.792
  513GLU     CA 5136   4.989   7.385   5.941
  513GLU     HA 5137   4.936   7.462   5.978
  513GLU     CB 5138   4.910   7.315   5.833
  513GLU    HB1 5139   4.842   7.256   5.877
  513GLU    HB2 5140   4.973   7.259   5.779
  513GLU     CG 5141   4.838   7.408   5.740
  513GLU    HG1 5142   4.801   7.484   5.793
  513GLU    HG2 5143   4.763   7.358   5.697
  513GLU     CD 5144   4.929   7.462   5.633
  513GLU    OE1 5145   5.052   7.461   5.654
  513GLU    OE2 5146   4.877   7.505   5.528
  513GLU      C 5147   5.020   7.289   6.052
  513GLU      O 5148   4.944   7.279   6.148
  514ILE      N 5149   5.132   7.219   6.042
  514ILE      H 5150   5.190   7.230   5.962
  514ILE     CA 5151   5.171   7.126   6.146
  514ILE     HA 5152   5.093   7.065   6.159
  514ILE     CB 5153   5.294   7.044   6.103
  514ILE     HB 5154   5.365   7.106   6.070
  514ILE    CG2 5155   5.351   6.967   6.218
  514ILE   HG21 5156   5.430   6.915   6.187
  514ILE   HG22 5157   5.379   7.030   6.290
  514ILE   HG23 5158   5.282   6.904   6.254
  514ILE    CG1 5159   5.253   6.946   5.995
  514ILE   HG11 5160   5.185   6.989   5.936
  514ILE   HG12 5161   5.213   6.865   6.038
  514ILE     CD 5162   5.364   6.901   5.909
  514ILE    HD1 5163   5.329   6.837   5.841
  514ILE    HD2 5164   5.405   6.980   5.863
  514ILE    HD3 5165   5.433   6.855   5.965
  514ILE      C 5166   5.197   7.201   6.275
  514ILE      O 5167   5.152   7.159   6.382
  515LEU      N 5168   5.268   7.313   6.268
  515LEU      H 5169   5.301   7.348   6.180
  515LEU     CA 5170   5.297   7.384   6.392
  515LEU     HA 5171   5.329   7.313   6.455
  515LEU     CB 5172   5.405   7.489   6.369
  515LEU    HB1 5173   5.417   7.539   6.455
  515LEU    HB2 5174   5.372   7.551   6.298
  515LEU     CG 5175   5.542   7.436   6.326
  515LEU     HG 5176   5.533   7.380   6.243
  515LEU    CD1 5177   5.631   7.553   6.300
  515LEU   HD11 5178   5.721   7.520   6.272
  515LEU   HD12 5179   5.591   7.609   6.227
  515LEU   HD13 5180   5.640   7.607   6.383
  515LEU    CD2 5181   5.603   7.347   6.429
  515LEU   HD21 5182   5.692   7.315   6.397
  515LEU   HD22 5183   5.615   7.398   6.514
  515LEU   HD23 5184   5.543   7.268   6.445
  515LEU      C 5185   5.173   7.447   6.452
  515LEU      O 5186   5.155   7.444   6.574
  516PHE      N 5187   5.084   7.502   6.370
  516PHE      H 5188   5.102   7.506   6.272
  516PHE     CA 5189   4.960   7.556   6.425
  516PHE     HA 5190   4.987   7.621   6.496
  516PHE     CB 5191   4.881   7.628   6.317
  516PHE    HB1 5192   4.784   7.627   6.342
  516PHE    HB2 5193   4.893   7.580   6.230
  516PHE     CG 5194   4.922   7.769   6.297
  516PHE    CD1 5195   4.882   7.867   6.384
  516PHE    HD1 5196   4.825   7.843   6.463
  516PHE    CE1 5197   4.918   7.997   6.365
  516PHE    HE1 5198   4.888   8.067   6.430
  516PHE     CZ 5199   4.994   8.031   6.259
  516PHE     HZ 5200   5.021   8.126   6.245
  516PHE    CE2 5201   5.034   7.936   6.171
  516PHE    HE2 5202   5.090   7.961   6.092
  516PHE    CD2 5203   4.998   7.806   6.189
  516PHE    HD2 5204   5.027   7.737   6.123
  516PHE      C 5205   4.876   7.445   6.487
  516PHE      O 5206   4.816   7.463   6.594
  517PHE      N 5207   4.873   7.328   6.424
  517PHE      H 5208   4.923   7.316   6.339
  517PHE     CA 5209   4.797   7.217   6.478
  517PHE     HA 5210   4.704   7.252   6.493
  517PHE     CB 5211   4.796   7.102   6.378
  517PHE    HB1 5212   4.889   7.066   6.369
  517PHE    HB2 5213   4.765   7.136   6.289
  517PHE     CG 5214   4.707   6.990   6.418
  517PHE    CD1 5215   4.571   7.008   6.423
  517PHE    HD1 5216   4.532   7.097   6.400
  517PHE    CE1 5217   4.490   6.906   6.459
  517PHE    HE1 5218   4.391   6.920   6.462
  517PHE     CZ 5219   4.542   6.785   6.491
  517PHE     HZ 5220   4.482   6.710   6.518
  517PHE    CE2 5221   4.677   6.766   6.486
  517PHE    HE2 5222   4.716   6.677   6.509
  517PHE    CD2 5223   4.759   6.868   6.450
  517PHE    HD2 5224   4.858   6.854   6.447
  517PHE      C 5225   4.853   7.171   6.611
  517PHE      O 5226   4.778   7.142   6.704
  518VAL      N 5227   4.986   7.165   6.622
  518VAL      H 5228   5.044   7.193   6.545
  518VAL     CA 5229   5.047   7.118   6.745
  518VAL     HA 5230   5.002   7.031   6.766
  518VAL     CB 5231   5.198   7.095   6.725
  518VAL     HB 5232   5.241   7.177   6.689
  518VAL    CG1 5233   5.265   7.066   6.856
  518VAL   HG11 5234   5.363   7.051   6.841
  518VAL   HG12 5235   5.252   7.143   6.918
  518VAL   HG13 5236   5.225   6.984   6.897
  518VAL    CG2 5237   5.219   6.981   6.627
  518VAL   HG21 5238   5.317   6.966   6.614
  518VAL   HG22 5239   5.177   6.898   6.663
  518VAL   HG23 5240   5.177   7.004   6.539
  518VAL      C 5241   5.020   7.216   6.858
  518VAL      O 5242   5.002   7.177   6.974
  519GLN      N 5243   5.020   7.346   6.827
  519GLN      H 5244   5.047   7.375   6.735
  519GLN     CA 5245   4.981   7.446   6.927
  519GLN     HA 5246   5.046   7.439   7.003
  519GLN     CB 5247   4.986   7.585   6.865
  519GLN    HB1 5248   4.922   7.587   6.788
  519GLN    HB2 5249   5.079   7.601   6.832
  519GLN     CG 5250   4.950   7.699   6.957
  519GLN    HG1 5251   5.024   7.713   7.023
  519GLN    HG2 5252   4.865   7.677   7.006
  519GLN     CD 5253   4.930   7.824   6.881
  519GLN    OE1 5254   4.978   7.839   6.770
  519GLN    NE2 5255   4.856   7.916   6.939
  519GLN   HE21 5256   4.817   7.899   7.030
  519GLN   HE22 5257   4.839   8.003   6.893
  519GLN      C 5258   4.842   7.417   6.979
  519GLN      O 5259   4.818   7.419   7.101
  520SER      N 5260   4.748   7.391   6.889
  520SER      H 5261   4.770   7.389   6.792
  520SER     CA 5262   4.612   7.365   6.935
  520SER     HA 5263   4.588   7.442   6.994
  520SER     CB 5264   4.518   7.358   6.817
  520SER    HB1 5265   4.517   7.444   6.767
  520SER    HB2 5266   4.425   7.335   6.846
  520SER     OG 5267   4.561   7.258   6.730
  520SER     HG 5268   4.499   7.253   6.652
  520SER      C 5269   4.604   7.237   7.015
  520SER      O 5270   4.524   7.227   7.109
  521LEU      N 5271   4.686   7.137   6.982
  521LEU      H 5272   4.747   7.146   6.904
  521LEU     CA 5273   4.685   7.014   7.062
  521LEU     HA 5274   4.590   6.984   7.065
  521LEU     CB 5275   4.773   6.908   6.997
  521LEU    HB1 5276   4.787   6.835   7.065
  521LEU    HB2 5277   4.861   6.951   6.976
  521LEU     CG 5278   4.726   6.841   6.870
  521LEU     HG 5279   4.713   6.911   6.800
  521LEU    CD1 5280   4.830   6.741   6.826
  521LEU   HD11 5281   4.800   6.696   6.742
  521LEU   HD12 5282   4.916   6.788   6.809
  521LEU   HD13 5283   4.843   6.672   6.898
  521LEU    CD2 5284   4.594   6.771   6.889
  521LEU   HD21 5285   4.566   6.728   6.803
  521LEU   HD22 5286   4.603   6.701   6.960
  521LEU   HD23 5287   4.525   6.837   6.917
  521LEU      C 5288   4.732   7.040   7.203
  521LEU      O 5289   4.676   6.985   7.299
  522PHE      N 5290   4.836   7.121   7.220
  522PHE      H 5291   4.884   7.158   7.140
  522PHE     CA 5292   4.880   7.156   7.354
  522PHE     HA 5293   4.900   7.068   7.397
  522PHE     CB 5294   5.005   7.242   7.351
  522PHE    HB1 5295   5.011   7.294   7.436
  522PHE    HB2 5296   5.000   7.304   7.273
  522PHE     CG 5297   5.129   7.165   7.338
  522PHE    CD1 5298   5.180   7.097   7.444
  522PHE    HD1 5299   5.132   7.099   7.532
  522PHE    CE1 5300   5.295   7.026   7.431
  522PHE    HE1 5301   5.332   6.976   7.509
  522PHE     CZ 5302   5.360   7.023   7.312
  522PHE     HZ 5303   5.445   6.971   7.303
  522PHE    CE2 5304   5.310   7.091   7.206
  522PHE    HE2 5305   5.357   7.088   7.118
  522PHE    CD2 5306   5.196   7.162   7.219
  522PHE    HD2 5307   5.160   7.213   7.141
  522PHE      C 5308   4.771   7.229   7.430
  522PHE      O 5309   4.751   7.204   7.549
  523MET      N 5310   4.698   7.317   7.362
  523MET      H 5311   4.718   7.336   7.266
  523MET     CA 5312   4.588   7.385   7.430
  523MET     HA 5313   4.629   7.428   7.511
  523MET     CB 5314   4.527   7.489   7.337
  523MET    HB1 5315   4.497   7.443   7.254
  523MET    HB2 5316   4.597   7.556   7.315
  523MET     CG 5317   4.409   7.564   7.392
  523MET    HG1 5318   4.339   7.494   7.408
  523MET    HG2 5319   4.379   7.623   7.317
  523MET     SD 5320   4.447   7.656   7.539
  523MET     CE 5321   4.520   7.798   7.462
  523MET    HE1 5322   4.548   7.863   7.532
  523MET    HE2 5323   4.599   7.770   7.409
  523MET    HE3 5324   4.453   7.841   7.402
  523MET      C 5325   4.481   7.288   7.476
  523MET      O 5326   4.430   7.299   7.588
  524LEU      N 5327   4.443   7.193   7.390
  524LEU      H 5328   4.487   7.184   7.301
  524LEU     CA 5329   4.336   7.102   7.430
  524LEU     HA 5330   4.263   7.162   7.463
  524LEU     CB 5331   4.289   7.019   7.311
  524LEU    HB1 5332   4.222   6.953   7.345
  524LEU    HB2 5333   4.368   6.970   7.275
  524LEU     CG 5334   4.225   7.095   7.196
  524LEU     HG 5335   4.288   7.165   7.164
  524LEU    CD1 5336   4.195   6.996   7.086
  524LEU   HD11 5337   4.153   7.043   7.009
  524LEU   HD12 5338   4.280   6.953   7.056
  524LEU   HD13 5339   4.132   6.926   7.120
  524LEU    CD2 5340   4.099   7.167   7.238
  524LEU   HD21 5341   4.060   7.215   7.159
  524LEU   HD22 5342   4.032   7.100   7.272
  524LEU   HD23 5343   4.120   7.232   7.310
  524LEU      C 5344   4.379   7.010   7.543
  524LEU      O 5345   4.301   6.983   7.634
  525VAL      N 5346   4.503   6.961   7.538
  525VAL      H 5347   4.561   6.981   7.459
  525VAL     CA 5348   4.554   6.878   7.646
  525VAL     HA 5349   4.490   6.801   7.656
  525VAL     CB 5350   4.693   6.823   7.611
  525VAL     HB 5351   4.753   6.898   7.585
  525VAL    CG1 5352   4.756   6.756   7.732
  525VAL   HG11 5353   4.846   6.721   7.707
  525VAL   HG12 5354   4.765   6.823   7.806
  525VAL   HG13 5355   4.698   6.680   7.762
  525VAL    CG2 5356   4.682   6.727   7.493
  525VAL   HG21 5357   4.773   6.691   7.471
  525VAL   HG22 5358   4.621   6.651   7.517
  525VAL   HG23 5359   4.644   6.775   7.414
  525VAL      C 5360   4.556   6.958   7.775
  525VAL      O 5361   4.529   6.905   7.884
  526SER      N 5362   4.588   7.087   7.766
  526SER      H 5363   4.615   7.125   7.678
  526SER     CA 5364   4.583   7.172   7.884
  526SER     HA 5365   4.643   7.128   7.951
  526SER     CB 5366   4.635   7.310   7.852
  526SER    HB1 5367   4.588   7.348   7.772
  526SER    HB2 5368   4.733   7.308   7.835
  526SER     OG 5369   4.612   7.396   7.961
  526SER     HG 5370   4.646   7.487   7.939
  526SER      C 5371   4.442   7.181   7.940
  526SER      O 5372   4.424   7.176   8.062
  527VAL      N 5373   4.341   7.194   7.854
  527VAL      H 5374   4.359   7.198   7.756
  527VAL     CA 5375   4.204   7.202   7.904
  527VAL     HA 5376   4.203   7.277   7.970
  527VAL     CB 5377   4.106   7.234   7.791
  527VAL     HB 5378   4.124   7.171   7.716
  527VAL    CG1 5379   3.963   7.219   7.838
  527VAL   HG11 5380   3.901   7.240   7.763
  527VAL   HG12 5381   3.947   7.125   7.868
  527VAL   HG13 5382   3.946   7.282   7.914
  527VAL    CG2 5383   4.125   7.374   7.742
  527VAL   HG21 5384   4.060   7.392   7.668
  527VAL   HG22 5385   4.109   7.438   7.817
  527VAL   HG23 5386   4.218   7.385   7.708
  527VAL      C 5387   4.166   7.072   7.973
  527VAL      O 5388   4.101   7.072   8.079
  528VAL      N 5389   4.203   6.959   7.912
  528VAL      H 5390   4.257   6.964   7.828
  528VAL     CA 5391   4.166   6.829   7.966
  528VAL     HA 5392   4.066   6.829   7.975
  528VAL     CB 5393   4.207   6.718   7.869
  528VAL     HB 5394   4.302   6.732   7.842
  528VAL    CG1 5395   4.198   6.581   7.934
  528VAL   HG11 5396   4.225   6.511   7.868
  528VAL   HG12 5397   4.259   6.578   8.013
  528VAL   HG13 5398   4.104   6.564   7.963
  528VAL    CG2 5399   4.120   6.723   7.746
  528VAL   HG21 5400   4.147   6.650   7.683
  528VAL   HG22 5401   4.024   6.710   7.772
  528VAL   HG23 5402   4.131   6.812   7.701
  528VAL      C 5403   4.229   6.810   8.104
  528VAL      O 5404   4.163   6.765   8.198
  529LEU      N 5405   4.356   6.846   8.118
  529LEU      H 5406   4.408   6.879   8.039
  529LEU     CA 5407   4.418   6.837   8.250
  529LEU     HA 5408   4.397   6.745   8.283
  529LEU     CB 5409   4.568   6.854   8.240
  529LEU    HB1 5410   4.604   6.854   8.333
  529LEU    HB2 5411   4.585   6.943   8.198
  529LEU     CG 5412   4.644   6.749   8.160
  529LEU     HG 5413   4.606   6.744   8.068
  529LEU    CD1 5414   4.789   6.787   8.152
  529LEU   HD11 5415   4.839   6.718   8.099
  529LEU   HD12 5416   4.798   6.876   8.107
  529LEU   HD13 5417   4.827   6.792   8.244
  529LEU    CD2 5418   4.629   6.613   8.220
  529LEU   HD21 5419   4.680   6.546   8.165
  529LEU   HD22 5420   4.665   6.613   8.313
  529LEU   HD23 5421   4.532   6.588   8.222
  529LEU      C 5422   4.359   6.939   8.346
  529LEU      O 5423   4.356   6.915   8.467
  530TYR      N 5424   4.315   7.054   8.296
  530TYR      H 5425   4.319   7.070   8.197
  530TYR     CA 5426   4.261   7.157   8.384
  530TYR     HA 5427   4.332   7.174   8.452
  530TYR     CB 5428   4.231   7.284   8.306
  530TYR    HB1 5429   4.169   7.261   8.231
  530TYR    HB2 5430   4.317   7.320   8.269
  530TYR     CG 5431   4.167   7.392   8.388
  530TYR    CD1 5432   4.241   7.473   8.471
  530TYR    HD1 5433   4.340   7.459   8.478
  530TYR    CE1 5434   4.183   7.572   8.544
  530TYR    HE1 5435   4.239   7.629   8.604
  530TYR     CZ 5436   4.048   7.593   8.535
  530TYR     OH 5437   3.988   7.692   8.607
  530TYR     HH 5438   3.890   7.692   8.588
  530TYR    CE2 5439   3.972   7.515   8.453
  530TYR    HE2 5440   3.873   7.530   8.446
  530TYR    CD2 5441   4.031   7.416   8.380
  530TYR    HD2 5442   3.975   7.359   8.320
  530TYR      C 5443   4.135   7.108   8.452
  530TYR      O 5444   4.126   7.109   8.575
  531PHE      N 5445   4.038   7.061   8.374
  531PHE      H 5446   4.048   7.058   8.275
  531PHE     CA 5447   3.916   7.013   8.438
  531PHE     HA 5448   3.895   7.083   8.506
  531PHE     CB 5449   3.803   7.000   8.337
  531PHE    HB1 5450   3.728   6.947   8.378
  531PHE    HB2 5451   3.837   6.952   8.256
  531PHE     CG 5452   3.748   7.131   8.293
  531PHE    CD1 5453   3.669   7.206   8.378
  531PHE    HD1 5454   3.649   7.172   8.470
  531PHE    CE1 5455   3.618   7.327   8.337
  531PHE    HE1 5456   3.562   7.382   8.399
  531PHE     CZ 5457   3.644   7.372   8.211
  531PHE     HZ 5458   3.606   7.459   8.181
  531PHE    CE2 5459   3.721   7.298   8.126
  531PHE    HE2 5460   3.740   7.331   8.034
  531PHE    CD2 5461   3.772   7.178   8.167
  531PHE    HD2 5462   3.827   7.124   8.104
  531PHE      C 5463   3.936   6.881   8.509
  531PHE      O 5464   3.859   6.849   8.600
  532SER      N 5465   4.039   6.805   8.474
  532SER      H 5466   4.096   6.834   8.398
  532SER     CA 5467   4.072   6.681   8.542
  532SER     HA 5468   3.983   6.641   8.563
  532SER     CB 5469   4.155   6.592   8.450
  532SER    HB1 5470   4.176   6.505   8.494
  532SER    HB2 5471   4.240   6.637   8.424
  532SER     OG 5472   4.084   6.563   8.332
  532SER     HG 5473   4.140   6.505   8.273
  532SER      C 5474   4.146   6.702   8.673
  532SER      O 5475   4.191   6.603   8.731
  533GLN      N 5476   4.161   6.825   8.720
  533GLN      H 5477   4.134   6.902   8.662
  533GLN     CA 5478   4.215   6.852   8.853
  533GLN     HA 5479   4.210   6.951   8.863
  533GLN     CB 5480   4.130   6.789   8.962
  533GLN    HB1 5481   4.159   6.826   9.050
  533GLN    HB2 5482   4.145   6.690   8.961
  533GLN     CG 5483   3.983   6.814   8.947
  533GLN    HG1 5484   3.950   6.765   8.866
  533GLN    HG2 5485   3.968   6.912   8.936
  533GLN     CD 5486   3.905   6.767   9.066
  533GLN    OE1 5487   3.942   6.794   9.180
  533GLN    NE2 5488   3.797   6.694   9.041
  533GLN   HE21 5489   3.771   6.673   8.947
  533GLN   HE22 5490   3.741   6.660   9.117
  533GLN      C 5491   4.360   6.806   8.864
  533GLN      O 5492   4.394   6.720   8.945
  534ARG      N 5493   4.444   6.861   8.778
  534ARG      H 5494   4.406   6.918   8.705
  534ARG     CA 5495   4.588   6.843   8.785
  534ARG     HA 5496   4.610   6.808   8.876
  534ARG     CB 5497   4.635   6.742   8.681
  534ARG    HB1 5498   4.734   6.733   8.689
  534ARG    HB2 5499   4.611   6.777   8.591
  534ARG     CG 5500   4.575   6.603   8.694
  534ARG    HG1 5501   4.603   6.549   8.615
  534ARG    HG2 5502   4.475   6.611   8.695
  534ARG     CD 5503   4.619   6.530   8.820
  534ARG    HD1 5504   4.569   6.444   8.829
  534ARG    HD2 5505   4.601   6.587   8.900
  534ARG     NE 5506   4.761   6.499   8.818
  534ARG     HE 5507   4.821   6.554   8.876
  534ARG     CZ 5508   4.817   6.402   8.745
  534ARG    NH1 5509   4.745   6.325   8.664
  534ARG   HH11 5510   4.646   6.339   8.657
  534ARG   HH12 5511   4.789   6.253   8.611
  534ARG    NH2 5512   4.948   6.383   8.752
  534ARG   HH21 5513   5.004   6.441   8.811
  534ARG   HH22 5514   4.991   6.311   8.698
  534ARG      C 5515   4.652   6.978   8.762
  534ARG      O 5516   4.619   7.047   8.665
  535LYS      N 5517   4.746   7.015   8.849
  535LYS      H 5518   4.765   6.958   8.929
  535LYS     CA 5519   4.821   7.138   8.828
  535LYS     HA 5520   4.751   7.209   8.818
  535LYS     CB 5521   4.911   7.166   8.949
  535LYS    HB1 5522   4.852   7.177   9.029
  535LYS    HB2 5523   4.961   7.251   8.932
  535LYS     CG 5524   5.013   7.055   8.979
  535LYS    HG1 5525   5.074   7.046   8.901
  535LYS    HG2 5526   4.964   6.969   8.993
  535LYS     CD 5527   5.097   7.082   9.103
  535LYS    HD1 5528   5.040   7.069   9.184
  535LYS    HD2 5529   5.130   7.176   9.100
  535LYS     CE 5530   5.216   6.986   9.109
  535LYS    HE1 5531   5.273   7.000   9.028
  535LYS    HE2 5532   5.181   6.892   9.109
  535LYS     NZ 5533   5.304   7.002   9.229
  535LYS    HZ1 5534   5.379   6.935   9.225
  535LYS    HZ2 5535   5.342   7.094   9.231
  535LYS    HZ3 5536   5.250   6.986   9.312
  535LYS      C 5537   4.905   7.132   8.701
  535LYS      O 5538   4.934   7.237   8.642
  536GLU      N 5539   4.936   7.012   8.651
  536GLU      H 5540   4.897   6.930   8.694
  536GLU     CA 5541   5.024   6.997   8.537
  536GLU     HA 5542   5.103   7.052   8.563
  536GLU     CB 5543   5.061   6.851   8.517
  536GLU    HB1 5544   5.107   6.842   8.429
  536GLU    HB2 5545   4.977   6.797   8.516
  536GLU     CG 5546   5.152   6.793   8.622
  536GLU    HG1 5547   5.222   6.861   8.644
  536GLU    HG2 5548   5.196   6.711   8.584
  536GLU     CD 5549   5.081   6.754   8.750
  536GLU    OE1 5550   4.962   6.788   8.764
  536GLU    OE2 5551   5.145   6.691   8.836
  536GLU      C 5552   4.966   7.052   8.408
  536GLU      O 5553   5.036   7.051   8.307
  537TYR      N 5554   4.841   7.099   8.407
  537TYR      H 5555   4.781   7.082   8.485
  537TYR     CA 5556   4.792   7.174   8.293
  537TYR     HA 5557   4.795   7.109   8.217
  537TYR     CB 5558   4.649   7.221   8.316
  537TYR    HB1 5559   4.600   7.150   8.367
  537TYR    HB2 5560   4.605   7.233   8.227
  537TYR     CG 5561   4.633   7.349   8.392
  537TYR    CD1 5562   4.646   7.352   8.529
  537TYR    HD1 5563   4.667   7.267   8.578
  537TYR    CE1 5564   4.630   7.468   8.599
  537TYR    HE1 5565   4.639   7.468   8.699
  537TYR     CZ 5566   4.602   7.583   8.532
  537TYR     OH 5567   4.587   7.700   8.601
  537TYR     HH 5568   4.567   7.774   8.537
  537TYR    CE2 5569   4.589   7.583   8.397
  537TYR    HE2 5570   4.568   7.668   8.349
  537TYR    CD2 5571   4.604   7.467   8.328
  537TYR    HD2 5572   4.594   7.467   8.229
  537TYR      C 5573   4.881   7.293   8.262
  537TYR      O 5574   4.899   7.327   8.144
  538VAL      N 5575   4.943   7.353   8.365
  538VAL      H 5576   4.925   7.321   8.458
  538VAL     CA 5577   5.035   7.464   8.344
  538VAL     HA 5578   4.983   7.537   8.300
  538VAL     CB 5579   5.089   7.515   8.478
  538VAL     HB 5580   5.125   7.438   8.530
  538VAL    CG1 5581   5.203   7.614   8.456
  538VAL   HG11 5582   5.237   7.646   8.545
  538VAL   HG12 5583   5.277   7.569   8.406
  538VAL   HG13 5584   5.170   7.692   8.403
  538VAL    CG2 5585   4.977   7.577   8.560
  538VAL   HG21 5586   5.014   7.610   8.647
  538VAL   HG22 5587   4.937   7.654   8.510
  538VAL   HG23 5588   4.906   7.508   8.577
  538VAL      C 5589   5.147   7.421   8.252
  538VAL      O 5590   5.183   7.493   8.159
  539ALA      N 5591   5.198   7.299   8.271
  539ALA      H 5592   5.160   7.240   8.342
  539ALA     CA 5593   5.308   7.251   8.189
  539ALA     HA 5594   5.381   7.318   8.200
  539ALA     CB 5595   5.353   7.115   8.237
  539ALA    HB1 5596   5.428   7.083   8.180
  539ALA    HB2 5597   5.383   7.121   8.332
  539ALA    HB3 5598   5.277   7.050   8.231
  539ALA      C 5599   5.269   7.243   8.043
  539ALA      O 5600   5.351   7.269   7.955
  540SER      N 5601   5.144   7.209   8.014
  540SER      H 5602   5.080   7.184   8.086
  540SER     CA 5603   5.103   7.209   7.875
  540SER     HA 5604   5.177   7.164   7.825
  540SER     CB 5605   4.974   7.132   7.858
  540SER    HB1 5606   4.926   7.160   7.775
  540SER    HB2 5607   4.914   7.145   7.937
  540SER     OG 5608   5.002   6.995   7.847
  540SER     HG 5609   4.916   6.944   7.836
  540SER      C 5610   5.085   7.351   7.825
  540SER      O 5611   5.133   7.385   7.716
  541MET      N 5612   5.026   7.436   7.909
  541MET      H 5613   5.012   7.409   8.004
  541MET     CA 5614   4.981   7.567   7.865
  541MET     HA 5615   4.919   7.552   7.788
  541MET     CB 5616   4.911   7.636   7.981
  541MET    HB1 5617   4.977   7.649   8.055
  541MET    HB2 5618   4.837   7.577   8.013
  541MET     CG 5619   4.852   7.770   7.948
  541MET    HG1 5620   4.797   7.755   7.866
  541MET    HG2 5621   4.930   7.829   7.927
  541MET     SD 5622   4.755   7.831   8.085
  541MET     CE 5623   4.885   7.867   8.201
  541MET    HE1 5624   4.845   7.903   8.285
  541MET    HE2 5625   4.936   7.783   8.221
  541MET    HE3 5626   4.947   7.935   8.162
  541MET      C 5627   5.096   7.651   7.816
  541MET      O 5628   5.089   7.708   7.707
  542VAL      N 5629   5.207   7.651   7.891
  542VAL      H 5630   5.212   7.592   7.972
  542VAL     CA 5631   5.320   7.735   7.856
  542VAL     HA 5632   5.282   7.827   7.847
  542VAL     CB 5633   5.427   7.733   7.966
  542VAL     HB 5634   5.500   7.796   7.940
  542VAL    CG1 5635   5.370   7.780   8.095
  542VAL   HG11 5636   5.441   7.778   8.166
  542VAL   HG12 5637   5.336   7.873   8.084
  542VAL   HG13 5638   5.294   7.720   8.122
  542VAL    CG2 5639   5.489   7.596   7.984
  542VAL   HG21 5640   5.558   7.600   8.057
  542VAL   HG22 5641   5.418   7.530   8.009
  542VAL   HG23 5642   5.532   7.567   7.899
  542VAL      C 5643   5.378   7.695   7.723
  542VAL      O 5644   5.418   7.782   7.645
  543PHE      N 5645   5.376   7.565   7.691
  543PHE      H 5646   5.339   7.497   7.755
  543PHE     CA 5647   5.428   7.524   7.561
  543PHE     HA 5648   5.521   7.559   7.557
  543PHE     CB 5649   5.430   7.373   7.548
  543PHE    HB1 5650   5.410   7.348   7.453
  543PHE    HB2 5651   5.360   7.334   7.608
  543PHE     CG 5652   5.559   7.313   7.584
  543PHE    CD1 5653   5.663   7.314   7.496
  543PHE    HD1 5654   5.651   7.355   7.406
  543PHE    CE1 5655   5.782   7.260   7.529
  543PHE    HE1 5656   5.858   7.262   7.464
  543PHE     CZ 5657   5.799   7.203   7.652
  543PHE     HZ 5658   5.887   7.163   7.677
  543PHE    CE2 5659   5.696   7.201   7.740
  543PHE    HE2 5660   5.708   7.158   7.830
  543PHE    CD2 5661   5.577   7.256   7.707
  543PHE    HD2 5662   5.502   7.255   7.773
  543PHE      C 5663   5.346   7.584   7.450
  543PHE      O 5664   5.402   7.644   7.357
  544SER      N 5665   5.215   7.581   7.466
  544SER      H 5666   5.176   7.535   7.546
  544SER     CA 5667   5.127   7.643   7.369
  544SER     HA 5668   5.145   7.599   7.281
  544SER     CB 5669   4.983   7.619   7.407
  544SER    HB1 5670   4.963   7.656   7.498
  544SER    HB2 5671   4.961   7.521   7.405
  544SER     OG 5672   4.898   7.683   7.316
  544SER     HG 5673   4.803   7.666   7.342
  544SER      C 5674   5.157   7.791   7.359
  544SER      O 5675   5.173   7.844   7.249
  545LEU      N 5676   5.179   7.855   7.474
  545LEU      H 5677   5.177   7.804   7.560
  545LEU     CA 5678   5.206   7.997   7.477
  545LEU     HA 5679   5.129   8.041   7.431
  545LEU     CB 5680   5.215   8.044   7.621
  545LEU    HB1 5681   5.292   7.995   7.663
  545LEU    HB2 5682   5.130   8.016   7.666
  545LEU     CG 5683   5.235   8.190   7.653
  545LEU     HG 5684   5.322   8.221   7.615
  545LEU    CD1 5685   5.130   8.274   7.592
  545LEU   HD11 5686   5.146   8.370   7.615
  545LEU   HD12 5687   5.132   8.263   7.493
  545LEU   HD13 5688   5.040   8.246   7.627
  545LEU    CD2 5689   5.233   8.207   7.801
  545LEU   HD21 5690   5.246   8.303   7.824
  545LEU   HD22 5691   5.145   8.176   7.837
  545LEU   HD23 5692   5.306   8.153   7.842
  545LEU      C 5693   5.333   8.029   7.402
  545LEU      O 5694   5.332   8.115   7.314
  546ALA      N 5695   5.437   7.948   7.423
  546ALA      H 5696   5.429   7.872   7.487
  546ALA     CA 5697   5.562   7.971   7.352
  546ALA     HA 5698   5.588   8.065   7.372
  546ALA     CB 5699   5.669   7.875   7.402
  546ALA    HB1 5700   5.754   7.891   7.353
  546ALA    HB2 5701   5.684   7.889   7.500
  546ALA    HB3 5702   5.639   7.781   7.386
  546ALA      C 5703   5.543   7.955   7.203
  546ALA      O 5704   5.578   8.044   7.126
  547MET      N 5705   5.473   7.849   7.163
  547MET      H 5706   5.435   7.786   7.231
  547MET     CA 5707   5.452   7.824   7.021
  547MET     HA 5708   5.542   7.824   6.978
  547MET     CB 5709   5.386   7.689   7.000
  547MET    HB1 5710   5.361   7.680   6.904
  547MET    HB2 5711   5.304   7.684   7.057
  547MET     CG 5712   5.475   7.575   7.036
  547MET    HG1 5713   5.483   7.581   7.135
  547MET    HG2 5714   5.562   7.598   6.994
  547MET     SD 5715   5.416   7.415   6.984
  547MET     CE 5716   5.433   7.431   6.808
  547MET    HE1 5717   5.403   7.346   6.764
  547MET    HE2 5718   5.377   7.507   6.776
  547MET    HE3 5719   5.529   7.448   6.785
  547MET      C 5720   5.367   7.934   6.962
  547MET      O 5721   5.395   7.979   6.850
  548GLY      N 5722   5.273   7.986   7.040
  548GLY      H 5723   5.264   7.954   7.134
  548GLY     CA 5724   5.184   8.088   6.990
  548GLY    HA1 5725   5.119   8.111   7.063
  548GLY    HA2 5726   5.134   8.050   6.912
  548GLY      C 5727   5.257   8.212   6.947
  548GLY      O 5728   5.218   8.275   6.850
  549TRP      N 5729   5.368   8.244   7.013
  549TRP      H 5730   5.401   8.188   7.089
  549TRP     CA 5731   5.439   8.362   6.971
  549TRP     HA 5732   5.369   8.429   6.947
  549TRP     CB 5733   5.524   8.414   7.085
  549TRP    HB1 5734   5.593   8.477   7.050
  549TRP    HB2 5735   5.569   8.337   7.131
  549TRP     CG 5736   5.442   8.486   7.183
  549TRP    CD1 5737   5.397   8.439   7.301
  549TRP    HD1 5738   5.415   8.347   7.337
  549TRP    NE1 5739   5.323   8.534   7.365
  549TRP    HE1 5740   5.280   8.524   7.455
  549TRP    CE2 5741   5.318   8.644   7.286
  549TRP    CZ2 5742   5.254   8.765   7.305
  549TRP    HZ2 5743   5.200   8.783   7.387
  549TRP    CH2 5744   5.267   8.859   7.208
  549TRP    HH2 5745   5.223   8.948   7.220
  549TRP    CZ3 5746   5.339   8.834   7.093
  549TRP    HZ3 5747   5.345   8.905   7.023
  549TRP    CE3 5748   5.402   8.715   7.073
  549TRP    HE3 5749   5.455   8.698   6.990
  549TRP    CD2 5750   5.391   8.617   7.171
  549TRP      C 5751   5.523   8.334   6.848
  549TRP      O 5752   5.522   8.413   6.754
  550THR      N 5753   5.589   8.219   6.842
  550THR      H 5754   5.575   8.148   6.911
  550THR     CA 5755   5.681   8.199   6.732
  550THR     HA 5756   5.731   8.285   6.725
  550THR     CB 5757   5.775   8.084   6.763
  550THR     HB 5758   5.833   8.062   6.684
  550THR    CG2 5759   5.860   8.117   6.880
  550THR   HG21 5760   5.921   8.040   6.899
  550THR   HG22 5761   5.914   8.199   6.860
  550THR   HG23 5762   5.802   8.134   6.960
  550THR    OG1 5763   5.699   7.968   6.793
  550THR    HG1 5764   5.761   7.892   6.814
  550THR      C 5765   5.609   8.174   6.601
  550THR      O 5766   5.664   8.205   6.495
  551ASN      N 5767   5.485   8.129   6.606
  551ASN      H 5768   5.444   8.104   6.694
  551ASN     CA 5769   5.407   8.116   6.484
  551ASN     HA 5770   5.468   8.068   6.420
  551ASN     CB 5771   5.281   8.036   6.512
  551ASN    HB1 5772   5.222   8.037   6.431
  551ASN    HB2 5773   5.232   8.077   6.589
  551ASN     CG 5774   5.311   7.894   6.546
  551ASN    OD1 5775   5.409   7.839   6.501
  551ASN    ND2 5776   5.227   7.835   6.627
  551ASN   HD21 5777   5.148   7.885   6.662
  551ASN   HD22 5778   5.242   7.740   6.654
  551ASN      C 5779   5.369   8.250   6.424
  551ASN      O 5780   5.318   8.250   6.314
  552MET      N 5781   5.398   8.362   6.490
  552MET      H 5782   5.425   8.357   6.586
  552MET     CA 5783   5.391   8.491   6.423
  552MET     HA 5784   5.294   8.502   6.400
  552MET     CB 5785   5.439   8.601   6.514
  552MET    HB1 5786   5.446   8.685   6.461
  552MET    HB2 5787   5.529   8.576   6.549
  552MET     CG 5788   5.354   8.630   6.630
  552MET    HG1 5789   5.417   8.660   6.701
  552MET    HG2 5790   5.314   8.542   6.656
  552MET     SD 5791   5.231   8.751   6.593
  552MET     CE 5792   5.170   8.771   6.758
  552MET    HE1 5793   5.096   8.838   6.758
  552MET    HE2 5794   5.135   8.683   6.792
  552MET    HE3 5795   5.244   8.802   6.817
  552MET      C 5796   5.477   8.494   6.299
  552MET      O 5797   5.444   8.564   6.203
  553LEU      N 5798   5.587   8.417   6.296
  553LEU      H 5799   5.612   8.362   6.376
  553LEU     CA 5800   5.670   8.413   6.177
  553LEU     HA 5801   5.692   8.509   6.161
  553LEU     CB 5802   5.794   8.331   6.201
  553LEU    HB1 5803   5.836   8.316   6.111
  553LEU    HB2 5804   5.763   8.243   6.238
  553LEU     CG 5805   5.904   8.381   6.293
  553LEU     HG 5806   5.868   8.391   6.386
  553LEU    CD1 5807   6.016   8.283   6.289
  553LEU   HD11 5808   6.090   8.314   6.349
  553LEU   HD12 5809   5.983   8.194   6.320
  553LEU   HD13 5810   6.050   8.275   6.195
  553LEU    CD2 5811   5.954   8.515   6.255
  553LEU   HD21 5812   6.026   8.543   6.319
  553LEU   HD22 5813   5.991   8.512   6.162
  553LEU   HD23 5814   5.879   8.581   6.259
  553LEU      C 5815   5.598   8.357   6.056
  553LEU      O 5816   5.649   8.371   5.945
  554TYR      N 5817   5.485   8.290   6.073
  554TYR      H 5818   5.455   8.265   6.165
  554TYR     CA 5819   5.405   8.253   5.958
  554TYR     HA 5820   5.464   8.196   5.901
  554TYR     CB 5821   5.285   8.174   6.002
  554TYR    HB1 5822   5.240   8.222   6.077
  554TYR    HB2 5823   5.315   8.084   6.034
  554TYR     CG 5824   5.187   8.155   5.891
  554TYR    CD1 5825   5.218   8.075   5.783
  554TYR    HD1 5826   5.307   8.029   5.779
  554TYR    CE1 5827   5.130   8.057   5.682
  554TYR    HE1 5828   5.153   7.998   5.604
  554TYR     CZ 5829   5.009   8.120   5.688
  554TYR     OH 5830   4.917   8.104   5.588
  554TYR     HH 5831   4.835   8.157   5.609
  554TYR    CE2 5832   4.976   8.198   5.793
  554TYR    HE2 5833   4.886   8.243   5.797
  554TYR    CD2 5834   5.065   8.215   5.893
  554TYR    HD2 5835   5.040   8.273   5.971
  554TYR      C 5836   5.361   8.375   5.879
  554TYR      O 5837   5.353   8.368   5.756
  555TYR      N 5838   5.332   8.485   5.945
  555TYR      H 5839   5.346   8.488   6.044
  555TYR     CA 5840   5.280   8.602   5.878
  555TYR     HA 5841   5.223   8.563   5.805
  555TYR     CB 5842   5.199   8.686   5.976
  555TYR    HB1 5843   5.173   8.772   5.932
  555TYR    HB2 5844   5.255   8.705   6.057
  555TYR     CG 5845   5.074   8.618   6.021
  555TYR    CD1 5846   4.964   8.613   5.941
  555TYR    HD1 5847   4.967   8.655   5.851
  555TYR    CE1 5848   4.851   8.552   5.981
  555TYR    HE1 5849   4.771   8.550   5.921
  555TYR     CZ 5850   4.846   8.493   6.102
  555TYR     OH 5851   4.732   8.431   6.141
  555TYR     HH 5852   4.744   8.392   6.233
  555TYR    CE2 5853   4.953   8.496   6.184
  555TYR    HE2 5854   4.949   8.453   6.274
  555TYR    CD2 5855   5.066   8.558   6.143
  555TYR    HD2 5856   5.145   8.560   6.204
  555TYR      C 5857   5.387   8.688   5.814
  555TYR      O 5858   5.353   8.782   5.743
  556THR      N 5859   5.514   8.660   5.836
  556THR      H 5860   5.539   8.587   5.900
  556THR     CA 5861   5.618   8.734   5.767
  556THR     HA 5862   5.587   8.829   5.771
  556THR     CB 5863   5.752   8.716   5.837
  556THR     HB 5864   5.825   8.762   5.786
  556THR    CG2 5865   5.746   8.770   5.976
  556THR   HG21 5866   5.835   8.757   6.021
  556THR   HG22 5867   5.724   8.867   5.973
  556THR   HG23 5868   5.675   8.721   6.028
  556THR    OG1 5869   5.785   8.577   5.842
  556THR    HG1 5870   5.873   8.565   5.888
  556THR      C 5871   5.632   8.691   5.623
  556THR      O 5872   5.680   8.769   5.541
  557ARG      N 5873   5.593   8.569   5.589
  557ARG      H 5874   5.563   8.504   5.660
  557ARG     CA 5875   5.593   8.529   5.451
  557ARG     HA 5876   5.685   8.549   5.417
  557ARG     CB 5877   5.564   8.381   5.437
  557ARG    HB1 5878   5.572   8.356   5.340
  557ARG    HB2 5879   5.470   8.364   5.468
  557ARG     CG 5880   5.654   8.291   5.514
  557ARG    HG1 5881   5.644   8.309   5.612
  557ARG    HG2 5882   5.749   8.306   5.486
  557ARG     CD 5883   5.614   8.150   5.484
  557ARG    HD1 5884   5.618   8.135   5.385
  557ARG    HD2 5885   5.521   8.134   5.517
  557ARG     NE 5886   5.701   8.053   5.548
  557ARG     HE 5887   5.755   8.084   5.626
  557ARG     CZ 5888   5.715   7.926   5.512
  557ARG    NH1 5889   5.649   7.874   5.410
  557ARG   HH11 5890   5.586   7.931   5.357
  557ARG   HH12 5891   5.662   7.778   5.386
  557ARG    NH2 5892   5.797   7.848   5.579
  557ARG   HH21 5893   5.848   7.884   5.657
  557ARG   HH22 5894   5.808   7.752   5.552
  557ARG      C 5895   5.487   8.607   5.377
  557ARG      O 5896   5.390   8.655   5.436
  558GLY      N 5897   5.505   8.621   5.247
  558GLY      H 5898   5.576   8.567   5.201
  558GLY     CA 5899   5.424   8.712   5.170
  558GLY    HA1 5900   5.332   8.712   5.211
  558GLY    HA2 5901   5.419   8.676   5.077
  558GLY      C 5902   5.477   8.853   5.166
  558GLY      O 5903   5.423   8.935   5.090
  559PHE      N 5904   5.582   8.884   5.242
  559PHE      H 5905   5.610   8.819   5.312
  559PHE     CA 5906   5.658   9.006   5.229
  559PHE     HA 5907   5.599   9.071   5.181
  559PHE     CB 5908   5.695   9.064   5.365
  559PHE    HB1 5909   5.761   9.137   5.352
  559PHE    HB2 5910   5.736   8.992   5.421
  559PHE     CG 5911   5.581   9.120   5.442
  559PHE    CD1 5912   5.480   9.039   5.490
  559PHE    HD1 5913   5.482   8.941   5.471
  559PHE    CE1 5914   5.377   9.091   5.563
  559PHE    HE1 5915   5.303   9.031   5.595
  559PHE     CZ 5916   5.375   9.225   5.592
  559PHE     HZ 5917   5.300   9.263   5.646
  559PHE    CE2 5918   5.476   9.306   5.546
  559PHE    HE2 5919   5.474   9.404   5.566
  559PHE    CD2 5920   5.578   9.253   5.473
  559PHE    HD2 5921   5.652   9.312   5.442
  559PHE      C 5922   5.785   8.972   5.153
  559PHE      O 5923   5.840   8.864   5.171
  560GLN      N 5924   5.829   9.061   5.065
  560GLN      H 5925   5.781   9.148   5.053
  560GLN     CA 5926   5.947   9.031   4.987
  560GLN     HA 5927   5.930   8.941   4.947
  560GLN     CB 5928   5.965   9.136   4.877
  560GLN    HB1 5929   5.973   9.225   4.921
  560GLN    HB2 5930   5.883   9.134   4.819
  560GLN     CG 5931   6.087   9.118   4.786
  560GLN    HG1 5932   6.170   9.129   4.841
  560GLN    HG2 5933   6.084   9.188   4.715
  560GLN     CD 5934   6.093   8.982   4.719
  560GLN    OE1 5935   6.045   8.965   4.607
  560GLN    NE2 5936   6.151   8.885   4.788
  560GLN   HE21 5937   6.188   8.903   4.879
  560GLN   HE22 5938   6.158   8.793   4.749
  560GLN      C 5939   6.071   9.021   5.075
  560GLN      O 5940   6.153   8.932   5.056
  561GLN      N 5941   6.084   9.111   5.172
  561GLN      H 5942   6.009   9.175   5.191
  561GLN     CA 5943   6.206   9.117   5.251
  561GLN     HA 5944   6.277   9.092   5.186
  561GLN     CB 5945   6.226   9.257   5.308
  561GLN    HB1 5946   6.309   9.256   5.363
  561GLN    HB2 5947   6.147   9.278   5.366
  561GLN     CG 5948   6.239   9.368   5.206
  561GLN    HG1 5949   6.285   9.331   5.125
  561GLN    HG2 5950   6.295   9.440   5.246
  561GLN     CD 5951   6.105   9.428   5.163
  561GLN    OE1 5952   6.005   9.423   5.235
  561GLN    NE2 5953   6.104   9.489   5.044
  561GLN   HE21 5954   6.187   9.493   4.989
  561GLN   HE22 5955   6.020   9.530   5.010
  561GLN      C 5956   6.205   9.019   5.367
  561GLN      O 5957   6.306   8.953   5.393
  562MET      N 5958   6.094   9.010   5.439
  562MET      H 5959   6.009   9.050   5.404
  562MET     CA 5960   6.094   8.943   5.568
  562MET     HA 5961   6.187   8.956   5.602
  562MET     CB 5962   5.990   9.007   5.658
  562MET    HB1 5963   5.975   8.948   5.737
  562MET    HB2 5964   5.904   9.016   5.607
  562MET     CG 5965   6.029   9.143   5.708
  562MET    HG1 5966   5.944   9.180   5.747
  562MET    HG2 5967   6.052   9.193   5.625
  562MET     SD 5968   6.163   9.143   5.827
  562MET     CE 5969   6.086   9.064   5.966
  562MET    HE1 5970   6.151   9.057   6.041
  562MET    HE2 5971   6.007   9.118   5.995
  562MET    HE3 5972   6.056   8.972   5.940
  562MET      C 5973   6.066   8.794   5.559
  562MET      O 5974   6.102   8.721   5.651
  563GLY      N 5975   6.004   8.745   5.452
  563GLY      H 5976   5.978   8.806   5.377
  563GLY     CA 5977   5.974   8.604   5.443
  563GLY    HA1 5978   5.918   8.591   5.361
  563GLY    HA2 5979   5.920   8.580   5.524
  563GLY      C 5980   6.095   8.514   5.436
  563GLY      O 5981   6.085   8.393   5.461
  564ILE      N 5982   6.211   8.571   5.405
  564ILE      H 5983   6.215   8.670   5.391
  564ILE     CA 5984   6.331   8.491   5.392
  564ILE     HA 5985   6.310   8.414   5.332
  564ILE     CB 5986   6.441   8.579   5.329
  564ILE     HB 5987   6.398   8.645   5.267
  564ILE    CG2 5988   6.515   8.662   5.433
  564ILE   HG21 5989   6.585   8.717   5.388
  564ILE   HG22 5990   6.450   8.722   5.480
  564ILE   HG23 5991   6.558   8.601   5.500
  564ILE    CG1 5992   6.535   8.495   5.245
  564ILE   HG11 5993   6.560   8.414   5.298
  564ILE   HG12 5994   6.617   8.549   5.226
  564ILE     CD 5995   6.476   8.449   5.113
  564ILE    HD1 5996   6.543   8.394   5.064
  564ILE    HD2 5997   6.394   8.393   5.130
  564ILE    HD3 5998   6.451   8.529   5.058
  564ILE      C 5999   6.371   8.431   5.527
  564ILE      O 6000   6.424   8.320   5.531
  565TYR      N 6001   6.340   8.497   5.637
  565TYR      H 6002   6.289   8.583   5.631
  565TYR     CA 6003   6.380   8.445   5.767
  565TYR     HA 6004   6.476   8.418   5.757
  565TYR     CB 6005   6.368   8.553   5.873
  565TYR    HB1 6006   6.393   8.514   5.962
  565TYR    HB2 6007   6.273   8.585   5.876
  565TYR     CG 6008   6.458   8.671   5.845
  565TYR    CD1 6009   6.586   8.676   5.892
  565TYR    HD1 6010   6.621   8.600   5.947
  565TYR    CE1 6011   6.667   8.783   5.865
  565TYR    HE1 6012   6.760   8.786   5.901
  565TYR     CZ 6013   6.619   8.886   5.789
  565TYR     OH 6014   6.697   8.994   5.760
  565TYR     HH 6015   6.645   9.058   5.704
  565TYR    CE2 6016   6.493   8.882   5.741
  565TYR    HE2 6017   6.458   8.957   5.684
  565TYR    CD2 6018   6.413   8.776   5.770
  565TYR    HD2 6019   6.319   8.775   5.736
  565TYR      C 6020   6.299   8.322   5.805
  565TYR      O 6021   6.354   8.224   5.854
  566ALA      N 6022   6.169   8.325   5.781
  566ALA      H 6023   6.127   8.408   5.744
  566ALA     CA 6024   6.087   8.208   5.809
  566ALA     HA 6025   6.105   8.183   5.904
  566ALA     CB 6026   5.941   8.242   5.793
  566ALA    HB1 6027   5.885   8.161   5.812
  566ALA    HB2 6028   5.916   8.315   5.857
  566ALA    HB3 6029   5.924   8.272   5.699
  566ALA      C 6030   6.125   8.092   5.720
  566ALA      O 6031   6.131   7.977   5.765
  567VAL      N 6032   6.156   8.120   5.593
  567VAL      H 6033   6.152   8.214   5.560
  567VAL     CA 6034   6.195   8.013   5.503
  567VAL     HA 6035   6.123   7.944   5.510
  567VAL     CB 6036   6.205   8.065   5.358
  567VAL     HB 6037   6.270   8.140   5.355
  567VAL    CG1 6038   6.256   7.957   5.266
  567VAL   HG11 6039   6.262   7.992   5.173
  567VAL   HG12 6040   6.347   7.928   5.296
  567VAL   HG13 6041   6.193   7.879   5.268
  567VAL    CG2 6042   6.071   8.118   5.309
  567VAL   HG21 6043   6.080   8.151   5.215
  567VAL   HG22 6044   6.003   8.045   5.312
  567VAL   HG23 6045   6.041   8.193   5.368
  567VAL      C 6046   6.325   7.950   5.548
  567VAL      O 6047   6.340   7.827   5.549
  568MET      N 6048   6.421   8.033   5.587
  568MET      H 6049   6.405   8.132   5.586
  568MET     CA 6050   6.549   7.980   5.631
  568MET     HA 6051   6.579   7.920   5.557
  568MET     CB 6052   6.648   8.093   5.653
  568MET    HB1 6053   6.719   8.062   5.717
  568MET    HB2 6054   6.599   8.171   5.692
  568MET     CG 6055   6.715   8.138   5.527
  568MET    HG1 6056   6.639   8.168   5.469
  568MET    HG2 6057   6.755   8.054   5.490
  568MET     SD 6058   6.836   8.265   5.547
  568MET     CE 6059   6.736   8.398   5.602
  568MET    HE1 6060   6.793   8.478   5.618
  568MET    HE2 6061   6.667   8.419   5.533
  568MET    HE3 6062   6.690   8.372   5.687
  568MET      C 6063   6.535   7.898   5.757
  568MET      O 6064   6.600   7.795   5.770
  569ILE      N 6065   6.453   7.943   5.852
  569ILE      H 6066   6.400   8.027   5.838
  569ILE     CA 6067   6.441   7.868   5.977
  569ILE     HA 6068   6.534   7.856   6.011
  569ILE     CB 6069   6.358   7.945   6.080
  569ILE     HB 6070   6.268   7.962   6.040
  569ILE    CG2 6071   6.346   7.863   6.205
  569ILE   HG21 6072   6.292   7.913   6.273
  569ILE   HG22 6073   6.301   7.776   6.184
  569ILE   HG23 6074   6.437   7.845   6.242
  569ILE    CG1 6075   6.421   8.079   6.117
  569ILE   HG11 6076   6.470   8.115   6.038
  569ILE   HG12 6077   6.485   8.065   6.193
  569ILE     CD 6078   6.319   8.180   6.159
  569ILE    HD1 6079   6.365   8.266   6.182
  569ILE    HD2 6080   6.255   8.196   6.084
  569ILE    HD3 6081   6.269   8.146   6.239
  569ILE      C 6082   6.381   7.732   5.951
  569ILE      O 6083   6.426   7.631   6.007
  570GLU      N 6084   6.276   7.727   5.869
  570GLU      H 6085   6.238   7.812   5.833
  570GLU     CA 6086   6.216   7.601   5.831
  570GLU     HA 6087   6.181   7.560   5.916
  570GLU     CB 6088   6.104   7.628   5.730
  570GLU    HB1 6089   6.143   7.684   5.657
  570GLU    HB2 6090   6.033   7.680   5.778
  570GLU     CG 6091   6.035   7.510   5.663
  570GLU    HG1 6092   5.972   7.467   5.728
  570GLU    HG2 6093   6.103   7.443   5.633
  570GLU     CD 6094   5.958   7.556   5.544
  570GLU    OE1 6095   6.016   7.563   5.435
  570GLU    OE2 6096   5.839   7.590   5.559
  570GLU      C 6097   6.318   7.507   5.771
  570GLU      O 6098   6.332   7.392   5.814
  571LYS      N 6099   6.393   7.554   5.671
  571LYS      H 6100   6.387   7.650   5.644
  571LYS     CA 6101   6.483   7.463   5.602
  571LYS     HA 6102   6.427   7.382   5.581
  571LYS     CB 6103   6.535   7.528   5.475
  571LYS    HB1 6104   6.619   7.482   5.447
  571LYS    HB2 6105   6.554   7.624   5.494
  571LYS     CG 6106   6.439   7.521   5.361
  571LYS    HG1 6107   6.363   7.583   5.378
  571LYS    HG2 6108   6.404   7.428   5.352
  571LYS     CD 6109   6.509   7.560   5.235
  571LYS    HD1 6110   6.565   7.483   5.205
  571LYS    HD2 6111   6.567   7.639   5.254
  571LYS     CE 6112   6.412   7.596   5.125
  571LYS    HE1 6113   6.462   7.635   5.048
  571LYS    HE2 6114   6.346   7.663   5.160
  571LYS     NZ 6115   6.337   7.479   5.076
  571LYS    HZ1 6116   6.274   7.507   5.004
  571LYS    HZ2 6117   6.401   7.411   5.040
  571LYS    HZ3 6118   6.285   7.439   5.151
  571LYS      C 6119   6.599   7.420   5.690
  571LYS      O 6120   6.642   7.305   5.683
  572MET      N 6121   6.651   7.509   5.773
  572MET      H 6122   6.615   7.602   5.776
  572MET     CA 6123   6.761   7.470   5.859
  572MET     HA 6124   6.828   7.430   5.796
  572MET     CB 6125   6.822   7.590   5.930
  572MET    HB1 6126   6.883   7.557   6.002
  572MET    HB2 6127   6.748   7.644   5.971
  572MET     CG 6128   6.901   7.680   5.839
  572MET    HG1 6129   6.832   7.721   5.779
  572MET    HG2 6130   6.958   7.617   5.786
  572MET     SD 6131   6.998   7.803   5.926
  572MET     CE 6132   6.873   7.905   6.003
  572MET    HE1 6133   6.917   7.978   6.055
  572MET    HE2 6134   6.814   7.945   5.932
  572MET    HE3 6135   6.817   7.849   6.065
  572MET      C 6136   6.718   7.365   5.960
  572MET      O 6137   6.788   7.267   5.979
  573ILE      N 6138   6.599   7.381   6.020
  573ILE      H 6139   6.543   7.461   6.001
  573ILE     CA 6140   6.553   7.279   6.113
  573ILE     HA 6141   6.628   7.268   6.179
  573ILE     CB 6142   6.426   7.324   6.187
  573ILE     HB 6143   6.360   7.357   6.119
  573ILE    CG2 6144   6.365   7.209   6.265
  573ILE   HG21 6145   6.283   7.241   6.312
  573ILE   HG22 6146   6.341   7.135   6.202
  573ILE   HG23 6147   6.431   7.175   6.332
  573ILE    CG1 6148   6.460   7.434   6.286
  573ILE   HG11 6149   6.526   7.496   6.243
  573ILE   HG12 6150   6.501   7.392   6.367
  573ILE     CD 6151   6.345   7.516   6.332
  573ILE    HD1 6152   6.377   7.585   6.397
  573ILE    HD2 6153   6.302   7.561   6.253
  573ILE    HD3 6154   6.278   7.457   6.377
  573ILE      C 6155   6.530   7.147   6.041
  573ILE      O 6156   6.570   7.041   6.090
  574LEU      N 6157   6.466   7.150   5.924
  574LEU      H 6158   6.447   7.237   5.878
  574LEU     CA 6159   6.424   7.024   5.864
  574LEU     HA 6160   6.389   6.970   5.941
  574LEU     CB 6161   6.315   7.047   5.761
  574LEU    HB1 6162   6.311   6.965   5.704
  574LEU    HB2 6163   6.343   7.125   5.705
  574LEU     CG 6164   6.173   7.076   5.811
  574LEU     HG 6165   6.174   7.160   5.865
  574LEU    CD1 6166   6.084   7.091   5.691
  574LEU   HD11 6167   5.990   7.110   5.721
  574LEU   HD12 6168   6.117   7.166   5.634
  574LEU   HD13 6169   6.085   7.006   5.638
  574LEU    CD2 6170   6.118   6.970   5.904
  574LEU   HD21 6171   6.025   6.995   5.933
  574LEU   HD22 6172   6.115   6.882   5.856
  574LEU   HD23 6173   6.177   6.962   5.985
  574LEU      C 6174   6.539   6.949   5.800
  574LEU      O 6175   6.532   6.827   5.790
  575ARG      N 6176   6.649   7.019   5.767
  575ARG      H 6177   6.657   7.115   5.792
  575ARG     CA 6178   6.758   6.951   5.693
  575ARG     HA 6179   6.726   6.857   5.683
  575ARG     CB 6180   6.780   7.021   5.558
  575ARG    HB1 6181   6.877   7.018   5.536
  575ARG    HB2 6182   6.750   7.116   5.566
  575ARG     CG 6183   6.704   6.957   5.443
  575ARG    HG1 6184   6.609   6.988   5.446
  575ARG    HG2 6185   6.706   6.857   5.454
  575ARG     CD 6186   6.764   6.993   5.308
  575ARG    HD1 6187   6.694   6.983   5.237
  575ARG    HD2 6188   6.840   6.931   5.288
  575ARG     NE 6189   6.815   7.130   5.302
  575ARG     HE 6190   6.907   7.146   5.337
  575ARG     CZ 6191   6.749   7.234   5.254
  575ARG    NH1 6192   6.805   7.354   5.254
  575ARG   HH11 6193   6.897   7.366   5.290
  575ARG   HH12 6194   6.755   7.432   5.218
  575ARG    NH2 6195   6.626   7.219   5.206
  575ARG   HH21 6196   6.583   7.129   5.206
  575ARG   HH22 6197   6.576   7.298   5.170
  575ARG      C 6198   6.891   6.949   5.769
  575ARG      O 6199   6.955   6.844   5.766
  576ASP      N 6200   6.931   7.058   5.834
  576ASP      H 6201   6.870   7.137   5.844
  576ASP     CA 6202   7.065   7.059   5.891
  576ASP     HA 6203   7.120   6.998   5.834
  576ASP     CB 6204   7.120   7.199   5.886
  576ASP    HB1 6205   7.209   7.200   5.930
  576ASP    HB2 6206   7.058   7.260   5.935
  576ASP     CG 6207   7.135   7.248   5.745
  576ASP    OD1 6208   7.187   7.172   5.661
  576ASP    OD2 6209   7.094   7.361   5.717
  576ASP      C 6210   7.068   7.004   6.032
  576ASP      O 6211   7.148   6.916   6.062
  577LEU      N 6212   6.981   7.054   6.120
  577LEU      H 6213   6.917   7.126   6.094
  577LEU     CA 6214   6.981   7.001   6.255
  577LEU     HA 6215   7.076   7.007   6.285
  577LEU     CB 6216   6.891   7.083   6.345
  577LEU    HB1 6217   6.861   7.022   6.419
  577LEU    HB2 6218   6.812   7.110   6.290
  577LEU     CG 6219   6.943   7.209   6.411
  577LEU     HG 6220   6.976   7.271   6.340
  577LEU    CD1 6221   6.831   7.272   6.490
  577LEU   HD11 6222   6.864   7.355   6.534
  577LEU   HD12 6223   6.755   7.294   6.429
  577LEU   HD13 6224   6.799   7.208   6.560
  577LEU    CD2 6225   7.058   7.181   6.502
  577LEU   HD21 6226   7.089   7.266   6.543
  577LEU   HD22 6227   7.029   7.118   6.574
  577LEU   HD23 6228   7.133   7.140   6.450
  577LEU      C 6229   6.936   6.857   6.258
  577LEU      O 6230   6.985   6.779   6.339
  578CYS      N 6231   6.841   6.820   6.174
  578CYS      H 6232   6.806   6.884   6.105
  578CYS     CA 6233   6.788   6.685   6.183
  578CYS     HA 6234   6.772   6.668   6.280
  578CYS     CB 6235   6.656   6.676   6.109
  578CYS    HB1 6236   6.641   6.578   6.093
  578CYS    HB2 6237   6.671   6.722   6.022
  578CYS     SG 6238   6.523   6.750   6.204
  578CYS     HG 6239   6.437   6.742   6.153
  578CYS      C 6240   6.888   6.582   6.133
  578CYS      O 6241   6.894   6.471   6.186
  579ARG      N 6242   6.967   6.615   6.031
  579ARG      H 6243   6.951   6.699   5.980
  579ARG     CA 6244   7.076   6.526   5.995
  579ARG     HA 6245   7.036   6.434   5.992
  579ARG     CB 6246   7.132   6.566   5.859
  579ARG    HB1 6247   7.220   6.520   5.845
  579ARG    HB2 6248   7.145   6.665   5.857
  579ARG     CG 6249   7.043   6.529   5.746
  579ARG    HG1 6250   6.952   6.567   5.764
  579ARG    HG2 6251   7.037   6.429   5.741
  579ARG     CD 6252   7.094   6.582   5.614
  579ARG    HD1 6253   7.169   6.525   5.581
  579ARG    HD2 6254   7.126   6.676   5.625
  579ARG     NE 6255   6.990   6.582   5.513
  579ARG     HE 6256   6.904   6.536   5.536
  579ARG     CZ 6257   7.000   6.638   5.392
  579ARG    NH1 6258   7.110   6.700   5.353
  579ARG   HH11 6259   7.188   6.706   5.415
  579ARG   HH12 6260   7.115   6.741   5.262
  579ARG    NH2 6261   6.897   6.631   5.309
  579ARG   HH21 6262   6.813   6.584   5.337
  579ARG   HH22 6263   6.903   6.672   5.218
  579ARG      C 6264   7.186   6.528   6.099
  579ARG      O 6265   7.240   6.423   6.134
  580PHE      N 6266   7.219   6.645   6.152
  580PHE      H 6267   7.166   6.726   6.127
  580PHE     CA 6268   7.329   6.658   6.245
  580PHE     HA 6269   7.405   6.607   6.204
  580PHE     CB 6270   7.359   6.805   6.260
  580PHE    HB1 6271   7.280   6.850   6.302
  580PHE    HB2 6272   7.376   6.844   6.170
  580PHE     CG 6273   7.476   6.833   6.343
  580PHE    CD1 6274   7.602   6.826   6.290
  580PHE    HD1 6275   7.614   6.800   6.194
  580PHE    CE1 6276   7.710   6.853   6.366
  580PHE    HE1 6277   7.802   6.848   6.326
  580PHE     CZ 6278   7.694   6.887   6.497
  580PHE     HZ 6279   7.774   6.906   6.554
  580PHE    CE2 6280   7.569   6.895   6.551
  580PHE    HE2 6281   7.557   6.921   6.647
  580PHE    CD2 6282   7.461   6.868   6.475
  580PHE    HD2 6283   7.369   6.873   6.515
  580PHE      C 6284   7.300   6.596   6.381
  580PHE      O 6285   7.393   6.568   6.457
  581MET      N 6286   7.173   6.578   6.414
  581MET      H 6287   7.102   6.598   6.347
  581MET     CA 6288   7.135   6.530   6.545
  581MET     HA 6289   7.174   6.594   6.611
  581MET     CB 6290   6.983   6.526   6.554
  581MET    HB1 6291   6.950   6.449   6.499
  581MET    HB2 6292   6.947   6.611   6.517
  581MET     CG 6293   6.928   6.510   6.693
  581MET    HG1 6294   6.971   6.583   6.746
  581MET    HG2 6295   6.962   6.421   6.724
  581MET     SD 6296   6.747   6.519   6.695
  581MET     CE 6297   6.700   6.367   6.613
  581MET    HE1 6298   6.600   6.361   6.608
  581MET    HE2 6299   6.738   6.366   6.520
  581MET    HE3 6300   6.735   6.289   6.664
  581MET      C 6301   7.192   6.392   6.571
  581MET      O 6302   7.240   6.365   6.681
  582PHE      N 6303   7.191   6.306   6.472
  582PHE      H 6304   7.159   6.334   6.382
  582PHE     CA 6305   7.237   6.170   6.495
  582PHE     HA 6306   7.190   6.139   6.578
  582PHE     CB 6307   7.197   6.081   6.380
  582PHE    HB1 6308   7.231   5.988   6.398
  582PHE    HB2 6309   7.238   6.116   6.296
  582PHE     CG 6310   7.049   6.074   6.360
  582PHE    CD1 6311   6.969   6.003   6.448
  582PHE    HD1 6312   7.011   5.955   6.525
  582PHE    CE1 6313   6.834   5.998   6.431
  582PHE    HE1 6314   6.777   5.947   6.496
  582PHE     CZ 6315   6.775   6.063   6.325
  582PHE     HZ 6316   6.676   6.059   6.312
  582PHE    CE2 6317   6.853   6.133   6.237
  582PHE    HE2 6318   6.811   6.180   6.159
  582PHE    CD2 6319   6.989   6.139   6.255
  582PHE    HD2 6320   7.045   6.191   6.191
  582PHE      C 6321   7.388   6.166   6.517
  582PHE      O 6322   7.436   6.095   6.605
  583VAL      N 6323   7.463   6.244   6.440
  583VAL      H 6324   7.419   6.300   6.370
  583VAL     CA 6325   7.607   6.249   6.456
  583VAL     HA 6326   7.639   6.155   6.449
  583VAL     CB 6327   7.668   6.335   6.344
  583VAL     HB 6328   7.627   6.426   6.345
  583VAL    CG1 6329   7.815   6.357   6.367
  583VAL   HG11 6330   7.852   6.413   6.293
  583VAL   HG12 6331   7.828   6.404   6.454
  583VAL   HG13 6332   7.862   6.269   6.369
  583VAL    CG2 6333   7.639   6.273   6.208
  583VAL   HG21 6334   7.679   6.330   6.136
  583VAL   HG22 6335   7.679   6.181   6.204
  583VAL   HG23 6336   7.540   6.267   6.194
  583VAL      C 6337   7.644   6.302   6.594
  583VAL      O 6338   7.727   6.243   6.665
  584TYR      N 6339   7.580   6.411   6.634
  584TYR      H 6340   7.511   6.454   6.576
  584TYR     CA 6341   7.612   6.467   6.764
  584TYR     HA 6342   7.711   6.478   6.763
  584TYR     CB 6343   7.544   6.601   6.783
  584TYR    HB1 6344   7.445   6.590   6.775
  584TYR    HB2 6345   7.576   6.665   6.713
  584TYR     CG 6346   7.576   6.656   6.919
  584TYR    CD1 6347   7.703   6.695   6.949
  584TYR    HD1 6348   7.774   6.689   6.879
  584TYR    CE1 6349   7.735   6.741   7.070
  584TYR    HE1 6350   7.829   6.769   7.090
  584TYR     CZ 6351   7.641   6.750   7.165
  584TYR     OH 6352   7.678   6.797   7.287
  584TYR     HH 6353   7.598   6.798   7.348
  584TYR    CE2 6354   7.514   6.711   7.141
  584TYR    HE2 6355   7.445   6.717   7.213
  584TYR    CD2 6356   7.482   6.664   7.018
  584TYR    HD2 6357   7.388   6.635   6.999
  584TYR      C 6358   7.574   6.373   6.876
  584TYR      O 6359   7.646   6.362   6.975
  585LEU      N 6360   7.462   6.304   6.863
  585LEU      H 6361   7.406   6.313   6.781
  585LEU     CA 6362   7.421   6.215   6.969
  585LEU     HA 6363   7.429   6.269   7.053
  585LEU     CB 6364   7.278   6.171   6.948
  585LEU    HB1 6365   7.262   6.092   7.007
  585LEU    HB2 6366   7.269   6.143   6.852
  585LEU     CG 6367   7.168   6.272   6.977
  585LEU     HG 6368   7.186   6.356   6.927
  585LEU    CD1 6369   7.037   6.212   6.934
  585LEU   HD11 6370   6.963   6.277   6.952
  585LEU   HD12 6371   7.040   6.192   6.836
  585LEU   HD13 6372   7.020   6.127   6.985
  585LEU    CD2 6373   7.162   6.309   7.123
  585LEU   HD21 6374   7.088   6.375   7.138
  585LEU   HD22 6375   7.144   6.227   7.177
  585LEU   HD23 6376   7.249   6.349   7.151
  585LEU      C 6377   7.512   6.094   6.979
  585LEU      O 6378   7.532   6.043   7.089
  586VAL      N 6379   7.568   6.048   6.869
  586VAL      H 6380   7.543   6.087   6.781
  586VAL     CA 6381   7.666   5.940   6.875
  586VAL     HA 6382   7.621   5.862   6.919
  586VAL     CB 6383   7.708   5.899   6.734
  586VAL     HB 6384   7.716   5.982   6.679
  586VAL    CG1 6385   7.840   5.831   6.729
  586VAL   HG11 6386   7.861   5.807   6.634
  586VAL   HG12 6387   7.910   5.892   6.765
  586VAL   HG13 6388   7.837   5.748   6.785
  586VAL    CG2 6389   7.606   5.806   6.678
  586VAL   HG21 6390   7.633   5.779   6.586
  586VAL   HG22 6391   7.599   5.725   6.736
  586VAL   HG23 6392   7.517   5.852   6.675
  586VAL      C 6393   7.785   5.984   6.960
  586VAL      O 6394   7.826   5.914   7.053
  587PHE      N 6395   7.836   6.104   6.934
  587PHE      H 6396   7.797   6.160   6.861
  587PHE     CA 6397   7.949   6.154   7.013
  587PHE     HA 6398   8.020   6.084   7.005
  587PHE     CB 6399   7.999   6.285   6.957
  587PHE    HB1 6400   8.040   6.339   7.031
  587PHE    HB2 6401   7.922   6.335   6.918
  587PHE     CG 6402   8.099   6.271   6.853
  587PHE    CD1 6403   8.063   6.239   6.726
  587PHE    HD1 6404   7.966   6.226   6.704
  587PHE    CE1 6405   8.156   6.225   6.630
  587PHE    HE1 6406   8.128   6.200   6.537
  587PHE     CZ 6407   8.286   6.244   6.659
  587PHE     HZ 6408   8.355   6.234   6.588
  587PHE    CE2 6409   8.323   6.277   6.785
  587PHE    HE2 6410   8.419   6.292   6.807
  587PHE    CD2 6411   8.230   6.289   6.881
  587PHE    HD2 6412   8.258   6.311   6.974
  587PHE      C 6413   7.911   6.173   7.159
  587PHE      O 6414   7.988   6.138   7.250
  588LEU      N 6415   7.794   6.230   7.184
  588LEU      H 6416   7.731   6.250   7.109
  588LEU     CA 6417   7.756   6.263   7.320
  588LEU     HA 6418   7.831   6.317   7.358
  588LEU     CB 6419   7.628   6.344   7.319
  588LEU    HB1 6420   7.558   6.289   7.273
  588LEU    HB2 6421   7.646   6.426   7.266
  588LEU     CG 6422   7.570   6.388   7.453
  588LEU     HG 6423   7.550   6.308   7.511
  588LEU    CD1 6424   7.667   6.472   7.529
  588LEU   HD11 6425   7.626   6.499   7.616
  588LEU   HD12 6426   7.750   6.419   7.546
  588LEU   HD13 6427   7.689   6.553   7.476
  588LEU    CD2 6428   7.444   6.464   7.427
  588LEU   HD21 6429   7.404   6.494   7.514
  588LEU   HD22 6430   7.464   6.544   7.371
  588LEU   HD23 6431   7.379   6.405   7.379
  588LEU      C 6432   7.737   6.137   7.402
  588LEU      O 6433   7.789   6.128   7.512
  589PHE      N 6434   7.663   6.040   7.349
  589PHE      H 6435   7.624   6.050   7.257
  589PHE     CA 6436   7.639   5.919   7.426
  589PHE     HA 6437   7.605   5.949   7.515
  589PHE     CB 6438   7.533   5.834   7.359
  589PHE    HB1 6439   7.576   5.783   7.284
  589PHE    HB2 6440   7.463   5.895   7.322
  589PHE     CG 6441   7.466   5.735   7.451
  589PHE    CD1 6442   7.385   5.778   7.554
  589PHE    HD1 6443   7.370   5.876   7.568
  589PHE    CE1 6444   7.324   5.687   7.638
  589PHE    HE1 6445   7.267   5.719   7.713
  589PHE     CZ 6446   7.342   5.553   7.618
  589PHE     HZ 6447   7.297   5.487   7.679
  589PHE    CE2 6448   7.421   5.509   7.515
  589PHE    HE2 6449   7.434   5.411   7.500
  589PHE    CD2 6450   7.482   5.600   7.432
  589PHE    HD2 6451   7.539   5.567   7.357
  589PHE      C 6452   7.768   5.841   7.445
  589PHE      O 6453   7.789   5.782   7.551
  590GLY      N 6454   7.857   5.844   7.346
  590GLY      H 6455   7.836   5.892   7.261
  590GLY     CA 6456   7.985   5.777   7.363
  590GLY    HA1 6457   8.037   5.788   7.278
  590GLY    HA2 6458   7.967   5.680   7.378
  590GLY      C 6459   8.065   5.832   7.479
  590GLY      O 6460   8.099   5.759   7.573
  591PHE      N 6461   8.091   5.962   7.479
  591PHE      H 6462   8.054   6.022   7.408
  591PHE     CA 6463   8.175   6.014   7.585
  591PHE     HA 6464   8.249   5.947   7.593
  591PHE     CB 6465   8.230   6.149   7.547
  591PHE    HB1 6466   8.261   6.196   7.630
  591PHE    HB2 6467   8.157   6.203   7.504
  591PHE     CG 6468   8.343   6.142   7.453
  591PHE    CD1 6469   8.322   6.120   7.320
  591PHE    HD1 6470   8.228   6.109   7.286
  591PHE    CE1 6471   8.424   6.113   7.235
  591PHE    HE1 6472   8.407   6.097   7.138
  591PHE     CZ 6473   8.550   6.127   7.279
  591PHE     HZ 6474   8.626   6.122   7.215
  591PHE    CE2 6475   8.573   6.148   7.410
  591PHE    HE2 6476   8.667   6.158   7.443
  591PHE    CD2 6477   8.471   6.155   7.497
  591PHE    HD2 6478   8.489   6.170   7.594
  591PHE      C 6479   8.102   6.022   7.718
  591PHE      O 6480   8.166   6.014   7.823
  592SER      N 6481   7.970   6.034   7.717
  592SER      H 6482   7.921   6.043   7.630
  592SER     CA 6483   7.896   6.034   7.842
  592SER     HA 6484   7.938   6.104   7.900
  592SER     CB 6485   7.752   6.069   7.815
  592SER    HB1 6486   7.721   6.030   7.728
  592SER    HB2 6487   7.739   6.168   7.814
  592SER     OG 6488   7.672   6.016   7.916
  592SER     HG 6489   7.576   6.039   7.898
  592SER      C 6490   7.905   5.899   7.911
  592SER      O 6491   7.929   5.892   8.031
  593THR      N 6492   7.887   5.791   7.836
  593THR      H 6493   7.865   5.800   7.739
  593THR     CA 6494   7.899   5.659   7.896
  593THR     HA 6495   7.838   5.660   7.975
  593THR     CB 6496   7.857   5.554   7.796
  593THR     HB 6497   7.888   5.463   7.823
  593THR    CG2 6498   7.709   5.554   7.781
  593THR   HG21 6499   7.682   5.484   7.715
  593THR   HG22 6500   7.666   5.534   7.869
  593THR   HG23 6501   7.679   5.644   7.749
  593THR    OG1 6502   7.917   5.585   7.671
  593THR    HG1 6503   7.890   5.516   7.603
  593THR      C 6504   8.041   5.630   7.941
  593THR      O 6505   8.060   5.570   8.047
  594ALA      N 6506   8.140   5.673   7.863
  594ALA      H 6507   8.119   5.716   7.775
  594ALA     CA 6508   8.279   5.657   7.905
  594ALA     HA 6509   8.293   5.559   7.918
  594ALA     CB 6510   8.371   5.713   7.797
  594ALA    HB1 6511   8.466   5.702   7.826
  594ALA    HB2 6512   8.356   5.663   7.711
  594ALA    HB3 6513   8.351   5.810   7.783
  594ALA      C 6514   8.306   5.726   8.037
  594ALA      O 6515   8.358   5.665   8.131
  595VAL      N 6516   8.267   5.853   8.048
  595VAL      H 6517   8.218   5.896   7.972
  595VAL     CA 6518   8.294   5.929   8.169
  595VAL     HA 6519   8.392   5.920   8.186
  595VAL     CB 6520   8.256   6.077   8.147
  595VAL     HB 6521   8.163   6.082   8.110
  595VAL    CG1 6522   8.257   6.153   8.278
  595VAL   HG11 6523   8.232   6.248   8.261
  595VAL   HG12 6524   8.191   6.112   8.341
  595VAL   HG13 6525   8.348   6.149   8.318
  595VAL    CG2 6526   8.350   6.141   8.047
  595VAL   HG21 6527   8.324   6.237   8.034
  595VAL   HG22 6528   8.444   6.136   8.082
  595VAL   HG23 6529   8.344   6.092   7.960
  595VAL      C 6530   8.220   5.870   8.288
  595VAL      O 6531   8.276   5.859   8.397
  596VAL      N 6532   8.094   5.831   8.270
  596VAL      H 6533   8.053   5.835   8.179
  596VAL     CA 6534   8.016   5.782   8.383
  596VAL     HA 6535   8.027   5.849   8.456
  596VAL     CB 6536   7.868   5.772   8.345
  596VAL     HB 6537   7.858   5.720   8.260
  596VAL    CG1 6538   7.792   5.703   8.453
  596VAL   HG11 6539   7.695   5.697   8.427
  596VAL   HG12 6540   7.829   5.611   8.466
  596VAL   HG13 6541   7.800   5.755   8.538
  596VAL    CG2 6542   7.811   5.908   8.326
  596VAL   HG21 6543   7.714   5.900   8.301
  596VAL   HG22 6544   7.820   5.960   8.411
  596VAL   HG23 6545   7.860   5.955   8.253
  596VAL      C 6546   8.071   5.649   8.431
  596VAL      O 6547   8.069   5.619   8.550
  597THR      N 6548   8.115   5.564   8.338
  597THR      H 6549   8.104   5.586   8.241
  597THR     CA 6550   8.179   5.440   8.378
  597THR     HA 6551   8.114   5.392   8.437
  597THR     CB 6552   8.210   5.359   8.254
  597THR     HB 6553   8.265   5.412   8.190
  597THR    CG2 6554   8.283   5.234   8.289
  597THR   HG21 6555   8.302   5.182   8.206
  597THR   HG22 6556   8.369   5.257   8.335
  597THR   HG23 6557   8.227   5.178   8.350
  597THR    OG1 6558   8.089   5.327   8.186
  597THR    HG1 6559   8.110   5.273   8.104
  597THR      C 6560   8.305   5.466   8.457
  597THR      O 6561   8.334   5.397   8.555
  598LEU      N 6562   8.382   5.566   8.416
  598LEU      H 6563   8.353   5.623   8.340
  598LEU     CA 6564   8.508   5.591   8.483
  598LEU     HA 6565   8.554   5.502   8.487
  598LEU     CB 6566   8.588   5.692   8.402
  598LEU    HB1 6567   8.539   5.779   8.406
  598LEU    HB2 6568   8.591   5.659   8.308
  598LEU     CG 6569   8.730   5.721   8.442
  598LEU     HG 6570   8.734   5.750   8.538
  598LEU    CD1 6571   8.814   5.600   8.430
  598LEU   HD11 6572   8.908   5.622   8.457
  598LEU   HD12 6573   8.778   5.528   8.490
  598LEU   HD13 6574   8.813   5.568   8.335
  598LEU    CD2 6575   8.782   5.827   8.351
  598LEU   HD21 6576   8.876   5.848   8.375
  598LEU   HD22 6577   8.778   5.794   8.257
  598LEU   HD23 6578   8.726   5.909   8.360
  598LEU      C 6579   8.488   5.641   8.625
  598LEU      O 6580   8.561   5.602   8.716
  599ILE      N 6581   8.390   5.727   8.646
  599ILE      H 6582   8.328   5.749   8.571
  599ILE     CA 6583   8.370   5.791   8.775
  599ILE     HA 6584   8.460   5.803   8.816
  599ILE     CB 6585   8.303   5.928   8.756
  599ILE     HB 6586   8.216   5.914   8.708
  599ILE    CG2 6587   8.270   5.990   8.889
  599ILE   HG21 6588   8.226   6.079   8.875
  599ILE   HG22 6589   8.207   5.930   8.939
  599ILE   HG23 6590   8.354   6.002   8.942
  599ILE    CG1 6591   8.389   6.022   8.671
  599ILE   HG11 6592   8.339   6.108   8.661
  599ILE   HG12 6593   8.401   5.980   8.581
  599ILE     CD 6594   8.527   6.055   8.724
  599ILE    HD1 6595   8.573   6.117   8.660
  599ILE    HD2 6596   8.519   6.099   8.813
  599ILE    HD3 6597   8.580   5.971   8.733
  599ILE      C 6598   8.288   5.701   8.865
  599ILE      O 6599   8.196   5.631   8.820
  600GLU      N 6600   8.323   5.702   8.993
  600GLU      H 6601   8.405   5.753   9.018
  600GLU     CA 6602   8.250   5.634   9.100
  600GLU     HA 6603   8.168   5.592   9.061
  600GLU     CB 6604   8.332   5.522   9.162
  600GLU    HB1 6605   8.274   5.474   9.228
  600GLU    HB2 6606   8.409   5.563   9.210
  600GLU     CG 6607   8.387   5.419   9.066
  600GLU    HG1 6608   8.414   5.465   8.982
  600GLU    HG2 6609   8.315   5.353   9.046
  600GLU     CD 6610   8.507   5.345   9.123
  600GLU    OE1 6611   8.527   5.350   9.246
  600GLU    OE2 6612   8.581   5.283   9.044
  600GLU      C 6613   8.218   5.740   9.204
  600GLU      O 6614   8.310   5.795   9.265
  601ASP      N 6615   8.090   5.768   9.226
  601ASP      H 6616   8.021   5.725   9.168
  601ASP     CA 6617   8.046   5.859   9.331
  601ASP     HA 6618   7.946   5.861   9.320
  601ASP     CB 6619   8.082   5.805   9.470
  601ASP    HB1 6620   8.181   5.792   9.475
  601ASP    HB2 6621   8.036   5.717   9.483
  601ASP     CG 6622   8.040   5.897   9.582
  601ASP    OD1 6623   7.921   5.936   9.586
  601ASP    OD2 6624   8.125   5.932   9.666
  601ASP      C 6625   8.101   6.001   9.312
  601ASP      O 6626   8.197   6.043   9.377
  602GLY      N 6627   8.041   6.072   9.218
  602GLY      H 6628   7.977   6.026   9.156
  602GLY     CA 6629   8.065   6.214   9.203
  602GLY    HA1 6630   8.142   6.226   9.141
  602GLY    HA2 6631   8.088   6.251   9.293
  602GLY      C 6632   7.942   6.283   9.147
  602GLY      O 6633   7.834   6.224   9.146
  603LYS      N 6634   7.956   6.408   9.103
  603LYS      H 6635   8.039   6.460   9.125
  603LYS     CA 6636   7.851   6.469   9.023
  603LYS     HA 6637   7.767   6.443   9.071
  603LYS     CB 6638   7.867   6.621   9.017
  603LYS    HB1 6639   7.891   6.653   9.109
  603LYS    HB2 6640   7.779   6.660   8.989
  603LYS     CG 6641   7.973   6.672   8.921
  603LYS    HG1 6642   7.938   6.668   8.827
  603LYS    HG2 6643   8.055   6.615   8.929
  603LYS     CD 6644   8.008   6.815   8.955
  603LYS    HD1 6645   8.046   6.818   9.047
  603LYS    HD2 6646   7.925   6.870   8.952
  603LYS     CE 6647   8.109   6.872   8.857
  603LYS    HE1 6648   8.076   6.857   8.764
  603LYS    HE2 6649   8.196   6.825   8.869
  603LYS     NZ 6650   8.132   7.018   8.875
  603LYS    HZ1 6651   8.199   7.050   8.808
  603LYS    HZ2 6652   8.046   7.067   8.862
  603LYS    HZ3 6653   8.166   7.035   8.967
  603LYS      C 6654   7.847   6.414   8.882
  603LYS      O 6655   7.748   6.437   8.812
  627TYR      N 6656   7.953   6.348   8.838
  627TYR      H 6657   8.033   6.340   8.898
  627TYR     CA 6658   7.958   6.286   8.707
  627TYR     HA 6659   7.890   6.338   8.655
  627TYR     CB 6660   8.100   6.297   8.650
  627TYR    HB1 6661   8.106   6.239   8.569
  627TYR    HB2 6662   8.164   6.265   8.719
  627TYR     CG 6663   8.141   6.437   8.610
  627TYR    CD1 6664   8.108   6.488   8.487
  627TYR    HD1 6665   8.054   6.432   8.424
  627TYR    CE1 6666   8.147   6.615   8.449
  627TYR    HE1 6667   8.123   6.650   8.359
  627TYR     CZ 6668   8.219   6.692   8.536
  627TYR     OH 6669   8.258   6.818   8.499
  627TYR     HH 6670   8.309   6.860   8.574
  627TYR    CE2 6671   8.253   6.643   8.658
  627TYR    HE2 6672   8.306   6.699   8.721
  627TYR    CD2 6673   8.215   6.517   8.695
  627TYR    HD2 6674   8.241   6.482   8.785
  627TYR      C 6675   7.916   6.140   8.707
  627TYR      O 6676   7.920   6.078   8.600
  628ASN      N 6677   7.877   6.081   8.821
  628ASN      H 6678   7.884   6.131   8.907
  628ASN     CA 6679   7.824   5.945   8.823
  628ASN     HA 6680   7.864   5.899   8.744
  628ASN     CB 6681   7.865   5.872   8.951
  628ASN    HB1 6682   7.814   5.911   9.028
  628ASN    HB2 6683   7.963   5.885   8.966
  628ASN     CG 6684   7.836   5.723   8.944
  628ASN    OD1 6685   7.795   5.661   9.042
  628ASN    ND2 6686   7.860   5.665   8.828
  628ASN   HD21 6687   7.895   5.719   8.752
  628ASN   HD22 6688   7.843   5.567   8.817
  628ASN      C 6689   7.673   5.946   8.808
  628ASN      O 6690   7.598   5.897   8.892
  629SER      N 6691   7.628   6.004   8.698
  629SER      H 6692   7.692   6.049   8.637
  629SER     CA 6693   7.487   6.003   8.665
  629SER     HA 6694   7.454   5.910   8.680
  629SER     CB 6695   7.410   6.097   8.755
  629SER    HB1 6696   7.456   6.185   8.762
  629SER    HB2 6697   7.399   6.058   8.846
  629SER     OG 6698   7.281   6.119   8.701
  629SER     HG 6699   7.230   6.181   8.761
  629SER      C 6700   7.472   6.045   8.520
  629SER      O 6701   7.531   6.144   8.479
  630LEU      N 6702   7.397   5.968   8.442
  630LEU      H 6703   7.345   5.891   8.481
  630LEU     CA 6704   7.391   5.997   8.299
  630LEU     HA 6705   7.486   6.002   8.269
  630LEU     CB 6706   7.317   5.886   8.227
  630LEU    HB1 6707   7.277   5.925   8.144
  630LEU    HB2 6708   7.244   5.855   8.287
  630LEU     CG 6709   7.398   5.764   8.186
  630LEU     HG 6710   7.454   5.734   8.263
  630LEU    CD1 6711   7.304   5.655   8.144
  630LEU   HD11 6712   7.356   5.574   8.117
  630LEU   HD12 6713   7.244   5.631   8.220
  630LEU   HD13 6714   7.249   5.686   8.067
  630LEU    CD2 6715   7.490   5.796   8.072
  630LEU   HD21 6716   7.542   5.714   8.047
  630LEU   HD22 6717   7.436   5.826   7.993
  630LEU   HD23 6718   7.553   5.868   8.100
  630LEU      C 6719   7.325   6.130   8.270
  630LEU      O 6720   7.357   6.195   8.171
  631TYR      N 6721   7.233   6.172   8.356
  631TYR      H 6722   7.215   6.120   8.440
  631TYR     CA 6723   7.158   6.294   8.327
  631TYR     HA 6724   7.130   6.290   8.231
  631TYR     CB 6725   7.035   6.300   8.417
  631TYR    HB1 6726   6.977   6.376   8.388
  631TYR    HB2 6727   7.064   6.314   8.512
  631TYR     CG 6728   6.955   6.172   8.409
  631TYR    CD1 6729   6.872   6.146   8.301
  631TYR    HD1 6730   6.863   6.214   8.228
  631TYR    CE1 6731   6.802   6.028   8.293
  631TYR    HE1 6732   6.742   6.011   8.215
  631TYR     CZ 6733   6.814   5.934   8.392
  631TYR     OH 6734   6.744   5.816   8.384
  631TYR     HH 6735   6.764   5.759   8.464
  631TYR    CE2 6736   6.896   5.956   8.499
  631TYR    HE2 6737   6.905   5.887   8.571
  631TYR    CD2 6738   6.967   6.075   8.507
  631TYR    HD2 6739   7.028   6.091   8.585
  631TYR      C 6740   7.246   6.416   8.345
  631TYR      O 6741   7.261   6.497   8.253
  632SER      N 6742   7.310   6.429   8.460
  632SER      H 6743   7.298   6.360   8.532
  632SER     CA 6744   7.397   6.543   8.483
  632SER     HA 6745   7.343   6.624   8.459
  632SER     CB 6746   7.437   6.549   8.629
  632SER    HB1 6747   7.362   6.583   8.685
  632SER    HB2 6748   7.517   6.607   8.642
  632SER     OG 6749   7.470   6.420   8.675
  632SER     HG 6750   7.496   6.425   8.771
  632SER      C 6751   7.519   6.538   8.393
  632SER      O 6752   7.567   6.642   8.347
  633THR      N 6753   7.571   6.419   8.365
  633THR      H 6754   7.532   6.336   8.405
  633THR     CA 6755   7.686   6.411   8.276
  633THR     HA 6756   7.752   6.475   8.314
  633THR     CB 6757   7.743   6.271   8.276
  633THR     HB 6758   7.676   6.206   8.240
  633THR    CG2 6759   7.866   6.265   8.196
  633THR   HG21 6760   7.902   6.172   8.197
  633THR   HG22 6761   7.846   6.292   8.102
  633THR   HG23 6762   7.934   6.327   8.235
  633THR    OG1 6763   7.776   6.233   8.409
  633THR    HG1 6764   7.814   6.140   8.409
  633THR      C 6765   7.650   6.452   8.134
  633THR      O 6766   7.727   6.524   8.069
  634CYS      N 6767   7.534   6.409   8.085
  634CYS      H 6768   7.476   6.348   8.139
  634CYS     CA 6769   7.492   6.451   7.951
  634CYS     HA 6770   7.566   6.426   7.889
  634CYS     CB 6771   7.364   6.379   7.911
  634CYS    HB1 6772   7.322   6.438   7.842
  634CYS    HB2 6773   7.308   6.379   7.994
  634CYS     SG 6774   7.389   6.215   7.849
  634CYS     HG 6775   7.301   6.174   7.825
  634CYS      C 6776   7.471   6.601   7.946
  634CYS      O 6777   7.504   6.665   7.846
  635LEU      N 6778   7.419   6.659   8.053
  635LEU      H 6779   7.389   6.603   8.131
  635LEU     CA 6780   7.405   6.804   8.058
  635LEU     HA 6781   7.350   6.828   7.978
  635LEU     CB 6782   7.335   6.847   8.186
  635LEU    HB1 6783   7.387   6.809   8.262
  635LEU    HB2 6784   7.243   6.806   8.185
  635LEU     CG 6785   7.318   6.996   8.213
  635LEU     HG 6786   7.407   7.040   8.215
  635LEU    CD1 6787   7.238   7.061   8.104
  635LEU   HD11 6788   7.228   7.158   8.124
  635LEU   HD12 6789   7.285   7.049   8.017
  635LEU   HD13 6790   7.147   7.018   8.099
  635LEU    CD2 6791   7.250   7.015   8.346
  635LEU   HD21 6792   7.239   7.113   8.364
  635LEU   HD22 6793   7.160   6.971   8.344
  635LEU   HD23 6794   7.306   6.974   8.418
  635LEU      C 6795   7.540   6.872   8.049
  635LEU      O 6796   7.557   6.968   7.973
  636GLU      N 6797   7.638   6.825   8.126
  636GLU      H 6798   7.622   6.744   8.182
  636GLU     CA 6799   7.768   6.891   8.129
  636GLU     HA 6800   7.749   6.986   8.153
  636GLU     CB 6801   7.857   6.828   8.233
  636GLU    HB1 6802   7.949   6.865   8.222
  636GLU    HB2 6803   7.859   6.729   8.217
  636GLU     CG 6804   7.815   6.851   8.374
  636GLU    HG1 6805   7.870   6.793   8.433
  636GLU    HG2 6806   7.719   6.825   8.383
  636GLU     CD 6807   7.831   6.993   8.418
  636GLU    OE1 6808   7.890   7.074   8.344
  636GLU    OE2 6809   7.783   7.024   8.529
  636GLU      C 6810   7.836   6.884   7.994
  636GLU      O 6811   7.892   6.983   7.947
  637LEU      N 6812   7.830   6.769   7.930
  637LEU      H 6813   7.783   6.690   7.970
  637LEU     CA 6814   7.893   6.760   7.800
  637LEU     HA 6815   7.985   6.798   7.812
  637LEU     CB 6816   7.902   6.615   7.757
  637LEU    HB1 6817   7.938   6.613   7.664
  637LEU    HB2 6818   7.809   6.578   7.757
  637LEU     CG 6819   7.989   6.524   7.843
  637LEU     HG 6820   7.961   6.531   7.939
  637LEU    CD1 6821   7.972   6.386   7.794
  637LEU   HD11 6822   8.028   6.324   7.849
  637LEU   HD12 6823   7.876   6.359   7.802
  637LEU   HD13 6824   8.000   6.381   7.698
  637LEU    CD2 6825   8.133   6.560   7.838
  637LEU   HD21 6826   8.185   6.497   7.896
  637LEU   HD22 6827   8.166   6.553   7.744
  637LEU   HD23 6828   8.145   6.654   7.871
  637LEU      C 6829   7.820   6.843   7.697
  637LEU      O 6830   7.882   6.899   7.606
  638PHE      N 6831   7.687   6.855   7.708
  638PHE      H 6832   7.637   6.806   7.780
  638PHE     CA 6833   7.616   6.940   7.614
  638PHE     HA 6834   7.642   6.904   7.524
  638PHE     CB 6835   7.466   6.930   7.631
  638PHE    HB1 6836   7.443   6.944   7.727
  638PHE    HB2 6837   7.436   6.839   7.603
  638PHE     CG 6838   7.392   7.030   7.550
  638PHE    CD1 6839   7.387   7.019   7.414
  638PHE    HD1 6840   7.433   6.942   7.369
  638PHE    CE1 6841   7.321   7.110   7.339
  638PHE    HE1 6842   7.316   7.099   7.240
  638PHE     CZ 6843   7.261   7.216   7.398
  638PHE     HZ 6844   7.213   7.284   7.342
  638PHE    CE2 6845   7.266   7.230   7.534
  638PHE    HE2 6846   7.222   7.308   7.578
  638PHE    CD2 6847   7.331   7.137   7.609
  638PHE    HD2 6848   7.334   7.147   7.708
  638PHE      C 6849   7.658   7.085   7.630
  638PHE      O 6850   7.676   7.156   7.531
  639LYS      N 6851   7.672   7.130   7.754
  639LYS      H 6852   7.649   7.071   7.831
  639LYS     CA 6853   7.720   7.265   7.778
  639LYS     HA 6854   7.654   7.325   7.733
  639LYS     CB 6855   7.724   7.294   7.926
  639LYS    HB1 6856   7.772   7.380   7.940
  639LYS    HB2 6857   7.774   7.220   7.971
  639LYS     CG 6858   7.590   7.305   7.991
  639LYS    HG1 6859   7.550   7.213   7.999
  639LYS    HG2 6860   7.531   7.362   7.934
  639LYS     CD 6861   7.600   7.366   8.128
  639LYS    HD1 6862   7.508   7.381   8.164
  639LYS    HD2 6863   7.648   7.453   8.121
  639LYS     CE 6864   7.673   7.281   8.224
  639LYS    HE1 6865   7.769   7.275   8.198
  639LYS    HE2 6866   7.633   7.189   8.225
  639LYS     NZ 6867   7.663   7.339   8.357
  639LYS    HZ1 6868   7.712   7.281   8.422
  639LYS    HZ2 6869   7.703   7.431   8.357
  639LYS    HZ3 6870   7.567   7.345   8.384
  639LYS      C 6871   7.858   7.285   7.719
  639LYS      O 6872   7.889   7.393   7.668
  640PHE      N 6873   7.944   7.184   7.729
  640PHE      H 6874   7.918   7.100   7.777
  640PHE     CA 6875   8.077   7.197   7.670
  640PHE     HA 6876   8.115   7.279   7.713
  640PHE     CB 6877   8.162   7.074   7.699
  640PHE    HB1 6878   8.234   7.068   7.630
  640PHE    HB2 6879   8.104   6.993   7.694
  640PHE     CG 6880   8.227   7.074   7.832
  640PHE    CD1 6881   8.324   7.164   7.862
  640PHE    HD1 6882   8.351   7.232   7.794
  640PHE    CE1 6883   8.383   7.162   7.982
  640PHE    HE1 6884   8.453   7.230   8.004
  640PHE     CZ 6885   8.349   7.069   8.074
  640PHE     HZ 6886   8.393   7.068   8.164
  640PHE    CE2 6887   8.256   6.978   8.045
  640PHE    HE2 6888   8.231   6.908   8.112
  640PHE    CD2 6889   8.196   6.980   7.925
  640PHE    HD2 6890   8.127   6.911   7.904
  640PHE      C 6891   8.070   7.215   7.520
  640PHE      O 6892   8.156   7.280   7.461
  641THR      N 6893   7.972   7.151   7.455
  641THR      H 6894   7.907   7.094   7.505
  641THR     CA 6895   7.961   7.165   7.310
  641THR     HA 6896   8.049   7.134   7.275
  641THR     CB 6897   7.849   7.078   7.256
  641THR     HB 6898   7.763   7.098   7.304
  641THR    CG2 6899   7.834   7.099   7.108
  641THR   HG21 6900   7.760   7.041   7.074
  641THR   HG22 6901   7.812   7.195   7.090
  641THR   HG23 6902   7.919   7.075   7.062
  641THR    OG1 6903   7.878   6.941   7.280
  641THR    HG1 6904   7.804   6.884   7.244
  641THR      C 6905   7.937   7.309   7.269
  641THR      O 6906   7.990   7.354   7.167
  642ILE      N 6907   7.853   7.382   7.342
  642ILE      H 6908   7.813   7.342   7.425
  642ILE     CA 6909   7.817   7.518   7.306
  642ILE     HA 6910   7.841   7.527   7.209
  642ILE     CB 6911   7.666   7.540   7.324
  642ILE     HB 6912   7.644   7.634   7.297
  642ILE    CG2 6913   7.592   7.443   7.236
  642ILE   HG21 6914   7.493   7.456   7.247
  642ILE   HG22 6915   7.617   7.458   7.141
  642ILE   HG23 6916   7.616   7.349   7.262
  642ILE    CG1 6917   7.620   7.525   7.469
  642ILE   HG11 6918   7.673   7.587   7.527
  642ILE   HG12 6919   7.635   7.430   7.498
  642ILE     CD 6920   7.477   7.556   7.491
  642ILE    HD1 6921   7.455   7.544   7.588
  642ILE    HD2 6922   7.459   7.650   7.464
  642ILE    HD3 6923   7.421   7.494   7.436
  642ILE      C 6924   7.899   7.619   7.384
  642ILE      O 6925   7.859   7.735   7.399
  643GLY      N 6926   8.014   7.578   7.437
  643GLY      H 6927   8.033   7.480   7.442
  643GLY     CA 6928   8.111   7.672   7.487
  643GLY    HA1 6929   8.121   7.743   7.417
  643GLY    HA2 6930   8.197   7.622   7.497
  643GLY      C 6931   8.079   7.738   7.618
  643GLY      O 6932   8.113   7.855   7.636
  644MET      N 6933   8.013   7.669   7.710
  644MET      H 6934   7.982   7.576   7.688
  644MET     CA 6935   7.984   7.724   7.842
  644MET     HA 6936   8.053   7.794   7.858
  644MET     CB 6937   7.846   7.788   7.845
  644MET    HB1 6938   7.844   7.863   7.780
  644MET    HB2 6939   7.829   7.823   7.937
  644MET     CG 6940   7.734   7.698   7.811
  644MET    HG1 6941   7.727   7.635   7.888
  644MET    HG2 6942   7.764   7.648   7.730
  644MET     SD 6943   7.584   7.790   7.783
  644MET     CE 6944   7.527   7.801   7.952
  644MET    HE1 6945   7.441   7.851   7.955
  644MET    HE2 6946   7.513   7.709   7.989
  644MET    HE3 6947   7.595   7.849   8.007
  644MET      C 6948   7.997   7.618   7.949
  644MET      O 6949   7.915   7.611   8.041
  645GLY      N 6950   8.101   7.537   7.941
  645GLY      H 6951   8.157   7.540   7.858
  645GLY     CA 6952   8.138   7.444   8.045
  645GLY    HA1 6953   8.185   7.367   8.003
  645GLY    HA2 6954   8.054   7.412   8.089
  645GLY      C 6955   8.228   7.511   8.146
  645GLY      O 6956   8.228   7.633   8.161
  646ASP      N 6957   8.305   7.428   8.218
  646ASP      H 6958   8.296   7.329   8.204
  646ASP     CA 6959   8.401   7.477   8.316
  646ASP     HA 6960   8.399   7.576   8.306
  646ASP     CB 6961   8.356   7.435   8.456
  646ASP    HB1 6962   8.272   7.484   8.479
  646ASP    HB2 6963   8.428   7.458   8.521
  646ASP     CG 6964   8.328   7.287   8.467
  646ASP    OD1 6965   8.353   7.216   8.368
  646ASP    OD2 6966   8.283   7.243   8.575
  646ASP      C 6967   8.544   7.431   8.288
  646ASP      O 6968   8.632   7.517   8.274
  647LEU      N 6969   8.570   7.302   8.275
  647LEU      H 6970   8.493   7.239   8.261
  647LEU     CA 6971   8.706   7.246   8.280
  647LEU     HA 6972   8.691   7.147   8.281
  647LEU     CB 6973   8.789   7.283   8.157
  647LEU    HB1 6974   8.881   7.248   8.173
  647LEU    HB2 6975   8.791   7.383   8.152
  647LEU     CG 6976   8.747   7.234   8.020
  647LEU     HG 6977   8.653   7.264   8.003
  647LEU    CD1 6978   8.837   7.291   7.915
  647LEU   HD11 6979   8.808   7.258   7.825
  647LEU   HD12 6980   8.832   7.391   7.917
  647LEU   HD13 6981   8.931   7.262   7.933
  647LEU    CD2 6982   8.751   7.084   8.013
  647LEU   HD21 6983   8.723   7.054   7.922
  647LEU   HD22 6984   8.844   7.052   8.031
  647LEU   HD23 6985   8.689   7.046   8.081
  647LEU      C 6986   8.779   7.290   8.407
  647LEU      O 6987   8.889   7.343   8.401
  648GLU      N 6988   8.715   7.270   8.522
  648GLU      H 6989   8.621   7.235   8.519
  648GLU     CA 6990   8.775   7.297   8.653
  648GLU     HA 6991   8.856   7.353   8.639
  648GLU     CB 6992   8.680   7.375   8.742
  648GLU    HB1 6993   8.716   7.374   8.835
  648GLU    HB2 6994   8.591   7.329   8.741
  648GLU     CG 6995   8.659   7.519   8.701
  648GLU    HG1 6996   8.583   7.556   8.754
  648GLU    HG2 6997   8.636   7.521   8.604
  648GLU     CD 6998   8.781   7.605   8.724
  648GLU    OE1 6999   8.841   7.595   8.832
  648GLU    OE2 7000   8.818   7.680   8.632
  648GLU      C 7001   8.811   7.163   8.716
  648GLU      O 7002   8.727   7.096   8.776
  649PHE      N 7003   8.938   7.124   8.703
  649PHE      H 7004   9.001   7.181   8.651
  649PHE     CA 7005   8.988   7.000   8.762
  649PHE     HA 7006   8.910   6.938   8.771
  649PHE     CB 7007   9.090   6.937   8.670
  649PHE    HB1 7008   9.116   6.848   8.707
  649PHE    HB2 7009   9.170   6.996   8.666
  649PHE     CG 7010   9.041   6.917   8.531
  649PHE    CD1 7011   8.961   6.809   8.501
  649PHE    HD1 7012   8.935   6.744   8.573
  649PHE    CE1 7013   8.917   6.790   8.373
  649PHE    HE1 7014   8.860   6.711   8.351
  649PHE     CZ 7015   8.951   6.879   8.275
  649PHE     HZ 7016   8.918   6.865   8.182
  649PHE    CE2 7017   9.030   6.986   8.304
  649PHE    HE2 7018   9.055   7.050   8.232
  649PHE    CD2 7019   9.075   7.005   8.432
  649PHE    HD2 7020   9.133   7.083   8.453
  649PHE      C 7021   9.047   7.028   8.900
  649PHE      O 7022   9.168   7.021   8.921
  650THR      N 7023   8.959   7.060   8.994
  650THR      H 7024   8.863   7.074   8.968
  650THR     CA 7025   8.996   7.075   9.134
  650THR     HA 7026   9.094   7.091   9.129
  650THR     CB 7027   8.920   7.192   9.198
  650THR     HB 7028   8.950   7.207   9.292
  650THR    CG2 7029   8.938   7.318   9.117
  650THR   HG21 7030   8.888   7.393   9.160
  650THR   HG22 7031   9.035   7.341   9.113
  650THR   HG23 7032   8.903   7.303   9.025
  650THR    OG1 7033   8.781   7.160   9.204
  650THR    HG1 7034   8.731   7.236   9.246
  650THR      C 7035   8.971   6.950   9.217
  650THR      O 7036   9.025   6.940   9.327
  651GLU      N 7037   8.892   6.856   9.168
  651GLU      H 7038   8.848   6.869   9.079
  651GLU     CA 7039   8.868   6.734   9.242
  651GLU     HA 7040   8.855   6.764   9.337
  651GLU     CB 7041   8.743   6.664   9.192
  651GLU    HB1 7042   8.748   6.568   9.218
  651GLU    HB2 7043   8.741   6.671   9.092
  651GLU     CG 7044   8.613   6.718   9.244
  651GLU    HG1 7045   8.602   6.813   9.214
  651GLU    HG2 7046   8.614   6.715   9.344
  651GLU     CD 7047   8.497   6.636   9.193
  651GLU    OE1 7048   8.447   6.667   9.082
  651GLU    OE2 7049   8.457   6.539   9.260
  651GLU      C 7050   8.987   6.639   9.230
  651GLU      O 7051   9.067   6.646   9.136
  652ASN      N 7052   8.995   6.547   9.326
  652ASN      H 7053   8.916   6.537   9.387
  652ASN     CA 7054   9.110   6.460   9.349
  652ASN     HA 7055   9.171   6.468   9.270
  652ASN     CB 7056   9.187   6.506   9.471
  652ASN    HB1 7057   9.266   6.446   9.484
  652ASN    HB2 7058   9.127   6.500   9.551
  652ASN     CG 7059   9.236   6.649   9.457
  652ASN    OD1 7060   9.329   6.676   9.381
  652ASN    ND2 7061   9.174   6.741   9.529
  652ASN   HD21 7062   9.098   6.715   9.589
  652ASN   HD22 7063   9.202   6.837   9.523
  652ASN      C 7064   9.063   6.316   9.359
  652ASN      O 7065   9.080   6.248   9.460
  653TYR      N 7066   8.999   6.272   9.253
  653TYR      H 7067   8.979   6.337   9.180
  653TYR     CA 7068   8.954   6.134   9.234
  653TYR     HA 7069   8.939   6.098   9.326
  653TYR     CB 7070   8.822   6.125   9.155
  653TYR    HB1 7071   8.745   6.143   9.217
  653TYR    HB2 7072   8.813   6.033   9.117
  653TYR     CG 7073   8.813   6.222   9.042
  653TYR    CD1 7074   8.889   6.208   8.928
  653TYR    HD1 7075   8.948   6.128   8.918
  653TYR    CE1 7076   8.885   6.300   8.830
  653TYR    HE1 7077   8.940   6.288   8.747
  653TYR     CZ 7078   8.806   6.410   8.844
  653TYR     OH 7079   8.799   6.503   8.745
  653TYR     HH 7080   8.737   6.576   8.772
  653TYR    CE2 7081   8.732   6.427   8.956
  653TYR    HE2 7082   8.673   6.507   8.966
  653TYR    CD2 7083   8.738   6.335   9.054
  653TYR    HD2 7084   8.686   6.350   9.138
  653TYR      C 7085   9.063   6.057   9.160
  653TYR      O 7086   9.159   6.114   9.109
  654ASP      N 7087   9.046   5.926   9.151
  654ASP      H 7088   8.967   5.882   9.195
  654ASP     CA 7089   9.142   5.846   9.078
  654ASP     HA 7090   9.232   5.881   9.103
  654ASP     CB 7091   9.133   5.699   9.118
  654ASP    HB1 7092   9.058   5.656   9.068
  654ASP    HB2 7093   9.115   5.693   9.216
  654ASP     CG 7094   9.260   5.623   9.088
  654ASP    OD1 7095   9.346   5.676   9.015
  654ASP    OD2 7096   9.274   5.510   9.138
  654ASP      C 7097   9.118   5.862   8.929
  654ASP      O 7098   9.013   5.910   8.886
  655PHE      N 7099   9.217   5.822   8.850
  655PHE      H 7100   9.299   5.784   8.892
  655PHE     CA 7101   9.212   5.831   8.704
  655PHE     HA 7102   9.302   5.799   8.675
  655PHE     CB 7103   9.103   5.741   8.646
  655PHE    HB1 7104   9.105   5.747   8.546
  655PHE    HB2 7105   9.014   5.772   8.679
  655PHE     CG 7106   9.117   5.598   8.683
  655PHE    CD1 7107   9.229   5.527   8.648
  655PHE    HD1 7108   9.302   5.572   8.598
  655PHE    CE1 7109   9.241   5.396   8.681
  655PHE    HE1 7110   9.324   5.345   8.656
  655PHE     CZ 7111   9.140   5.333   8.748
  655PHE     HZ 7112   9.149   5.236   8.772
  655PHE    CE2 7113   9.027   5.402   8.782
  655PHE    HE2 7114   8.953   5.356   8.831
  655PHE    CD2 7115   9.016   5.533   8.749
  655PHE    HD2 7116   8.933   5.583   8.773
  655PHE      C 7117   9.190   5.974   8.657
  655PHE      O 7118   9.114   5.998   8.564
  656LYS      N 7119   9.254   6.070   8.722
  656LYS      H 7120   9.314   6.047   8.799
  656LYS     CA 7121   9.237   6.208   8.681
  656LYS     HA 7122   9.138   6.224   8.678
  656LYS     CB 7123   9.305   6.299   8.783
  656LYS    HB1 7124   9.404   6.288   8.775
  656LYS    HB2 7125   9.276   6.272   8.875
  656LYS     CG 7126   9.274   6.444   8.766
  656LYS    HG1 7127   9.176   6.454   8.747
  656LYS    HG2 7128   9.327   6.479   8.689
  656LYS     CD 7129   9.308   6.523   8.890
  656LYS    HD1 7130   9.407   6.524   8.903
  656LYS    HD2 7131   9.265   6.480   8.969
  656LYS     CE 7132   9.259   6.664   8.878
  656LYS    HE1 7133   9.162   6.663   8.854
  656LYS    HE2 7134   9.310   6.710   8.806
  656LYS     NZ 7135   9.276   6.739   9.005
  656LYS    HZ1 7136   9.242   6.832   8.993
  656LYS    HZ2 7137   9.224   6.694   9.078
  656LYS    HZ3 7138   9.373   6.741   9.030
  656LYS      C 7139   9.292   6.232   8.542
  656LYS      O 7140   9.234   6.308   8.464
  657ALA      N 7141   9.403   6.168   8.508
  657ALA      H 7142   9.445   6.104   8.573
  657ALA     CA 7143   9.464   6.189   8.378
  657ALA     HA 7144   9.476   6.288   8.370
  657ALA     CB 7145   9.598   6.118   8.371
  657ALA    HB1 7146   9.639   6.133   8.281
  657ALA    HB2 7147   9.658   6.154   8.442
  657ALA    HB3 7148   9.584   6.020   8.385
  657ALA      C 7149   9.373   6.140   8.266
  657ALA      O 7150   9.360   6.206   8.162
  658VAL      N 7151   9.309   6.026   8.285
  658VAL      H 7152   9.320   5.976   8.371
  658VAL     CA 7153   9.222   5.973   8.181
  658VAL     HA 7154   9.275   5.976   8.096
  658VAL     CB 7155   9.183   5.828   8.211
  658VAL     HB 7156   9.132   5.823   8.297
  658VAL    CG1 7157   9.095   5.777   8.101
  658VAL   HG11 7158   9.069   5.682   8.120
  658VAL   HG12 7159   9.013   5.833   8.095
  658VAL   HG13 7160   9.144   5.781   8.014
  658VAL    CG2 7161   9.305   5.741   8.228
  658VAL   HG21 7162   9.276   5.647   8.247
  658VAL   HG22 7163   9.359   5.743   8.144
  658VAL   HG23 7164   9.360   5.775   8.304
  658VAL      C 7165   9.099   6.060   8.167
  658VAL      O 7166   9.051   6.082   8.056
  659PHE      N 7167   9.046   6.108   8.279
  659PHE      H 7168   9.085   6.081   8.367
  659PHE     CA 7169   8.933   6.199   8.276
  659PHE     HA 7170   8.858   6.151   8.230
  659PHE     CB 7171   8.893   6.232   8.418
  659PHE    HB1 7172   8.970   6.276   8.464
  659PHE    HB2 7173   8.871   6.147   8.466
  659PHE     CG 7174   8.776   6.322   8.429
  659PHE    CD1 7175   8.650   6.273   8.423
  659PHE    HD1 7176   8.635   6.175   8.411
  659PHE    CE1 7177   8.543   6.357   8.433
  659PHE    HE1 7178   8.450   6.320   8.428
  659PHE     CZ 7179   8.562   6.490   8.450
  659PHE     HZ 7180   8.483   6.551   8.457
  659PHE    CE2 7181   8.687   6.540   8.457
  659PHE    HE2 7182   8.701   6.638   8.470
  659PHE    CD2 7183   8.794   6.457   8.446
  659PHE    HD2 7184   8.886   6.494   8.450
  659PHE      C 7185   8.967   6.325   8.197
  659PHE      O 7186   8.888   6.371   8.114
  660ILE      N 7187   9.085   6.381   8.221
  660ILE      H 7188   9.147   6.340   8.288
  660ILE     CA 7189   9.124   6.503   8.150
  660ILE     HA 7190   9.048   6.567   8.162
  660ILE     CB 7191   9.252   6.562   8.211
  660ILE     HB 7192   9.318   6.487   8.223
  660ILE    CG2 7193   9.315   6.665   8.121
  660ILE   HG21 7194   9.398   6.701   8.164
  660ILE   HG22 7195   9.339   6.623   8.034
  660ILE   HG23 7196   9.250   6.740   8.106
  660ILE    CG1 7197   9.219   6.629   8.344
  660ILE   HG11 7198   9.147   6.576   8.390
  660ILE   HG12 7199   9.186   6.721   8.326
  660ILE     CD 7200   9.334   6.640   8.438
  660ILE    HD1 7201   9.304   6.685   8.522
  660ILE    HD2 7202   9.368   6.548   8.459
  660ILE    HD3 7203   9.407   6.694   8.396
  660ILE      C 7204   9.140   6.477   8.002
  660ILE      O 7205   9.100   6.559   7.919
  661ILE      N 7206   9.202   6.365   7.966
  661ILE      H 7207   9.233   6.300   8.035
  661ILE     CA 7208   9.224   6.338   7.824
  661ILE     HA 7209   9.268   6.419   7.786
  661ILE     CB 7210   9.317   6.217   7.805
  661ILE     HB 7211   9.281   6.140   7.859
  661ILE    CG2 7212   9.322   6.175   7.661
  661ILE   HG21 7213   9.383   6.096   7.651
  661ILE   HG22 7214   9.230   6.150   7.630
  661ILE   HG23 7215   9.356   6.251   7.605
  661ILE    CG1 7216   9.459   6.255   7.848
  661ILE   HG11 7217   9.454   6.316   7.927
  661ILE   HG12 7218   9.504   6.302   7.772
  661ILE     CD 7219   9.544   6.138   7.886
  661ILE    HD1 7220   9.635   6.170   7.913
  661ILE    HD2 7221   9.502   6.089   7.963
  661ILE    HD3 7222   9.552   6.076   7.808
  661ILE      C 7223   9.091   6.317   7.754
  661ILE      O 7224   9.071   6.364   7.642
  662LEU      N 7225   8.997   6.248   7.819
  662LEU      H 7226   9.017   6.208   7.909
  662LEU     CA 7227   8.866   6.230   7.760
  662LEU     HA 7228   8.885   6.188   7.671
  662LEU     CB 7229   8.780   6.141   7.848
  662LEU    HB1 7230   8.685   6.166   7.830
  662LEU    HB2 7231   8.803   6.164   7.943
  662LEU     CG 7232   8.788   5.989   7.836
  662LEU     HG 7233   8.882   5.959   7.853
  662LEU    CD1 7234   8.694   5.928   7.935
  662LEU   HD11 7235   8.698   5.828   7.928
  662LEU   HD12 7236   8.720   5.956   8.027
  662LEU   HD13 7237   8.601   5.959   7.916
  662LEU    CD2 7238   8.753   5.941   7.700
  662LEU   HD21 7239   8.760   5.841   7.697
  662LEU   HD22 7240   8.659   5.969   7.678
  662LEU   HD23 7241   8.816   5.980   7.633
  662LEU      C 7242   8.794   6.361   7.739
  662LEU      O 7243   8.737   6.384   7.633
  663LEU      N 7244   8.795   6.448   7.839
  663LEU      H 7245   8.844   6.428   7.924
  663LEU     CA 7246   8.723   6.574   7.822
  663LEU     HA 7247   8.632   6.546   7.790
  663LEU     CB 7248   8.712   6.649   7.953
  663LEU    HB1 7249   8.730   6.746   7.936
  663LEU    HB2 7250   8.780   6.613   8.017
  663LEU     CG 7251   8.575   6.635   8.016
  663LEU     HG 7252   8.503   6.666   7.953
  663LEU    CD1 7253   8.545   6.492   8.047
  663LEU   HD11 7254   8.454   6.485   8.088
  663LEU   HD12 7255   8.547   6.438   7.963
  663LEU   HD13 7256   8.613   6.456   8.111
  663LEU    CD2 7257   8.572   6.719   8.139
  663LEU   HD21 7258   8.482   6.711   8.182
  663LEU   HD22 7259   8.642   6.687   8.203
  663LEU   HD23 7260   8.589   6.814   8.115
  663LEU      C 7261   8.788   6.663   7.718
  663LEU      O 7262   8.718   6.731   7.644
  664LEU      N 7263   8.920   6.667   7.712
  664LEU      H 7264   8.976   6.613   7.775
  664LEU     CA 7265   8.982   6.752   7.611
  664LEU     HA 7266   8.937   6.841   7.620
  664LEU     CB 7267   9.131   6.766   7.637
  664LEU    HB1 7268   9.171   6.812   7.558
  664LEU    HB2 7269   9.169   6.674   7.645
  664LEU     CG 7270   9.173   6.843   7.761
  664LEU     HG 7271   9.132   6.802   7.843
  664LEU    CD1 7272   9.322   6.839   7.768
  664LEU   HD11 7273   9.353   6.889   7.849
  664LEU   HD12 7274   9.352   6.744   7.774
  664LEU   HD13 7275   9.360   6.881   7.686
  664LEU    CD2 7276   9.125   6.984   7.759
  664LEU   HD21 7277   9.155   7.030   7.842
  664LEU   HD22 7278   9.163   7.031   7.679
  664LEU   HD23 7279   9.025   6.985   7.754
  664LEU      C 7280   8.958   6.697   7.472
  664LEU      O 7281   8.937   6.775   7.378
  665ALA      N 7282   8.960   6.566   7.455
  665ALA      H 7283   8.983   6.506   7.531
  665ALA     CA 7284   8.928   6.510   7.325
  665ALA     HA 7285   8.990   6.554   7.260
  665ALA     CB 7286   8.951   6.360   7.325
  665ALA    HB1 7287   8.928   6.323   7.235
  665ALA    HB2 7288   9.047   6.341   7.346
  665ALA    HB3 7289   8.893   6.317   7.394
  665ALA      C 7290   8.785   6.542   7.287
  665ALA      O 7291   8.757   6.576   7.172
  666TYR      N 7292   8.694   6.536   7.383
  666TYR      H 7293   8.720   6.506   7.475
  666TYR     CA 7294   8.555   6.573   7.356
  666TYR     HA 7295   8.525   6.515   7.280
  666TYR     CB 7296   8.469   6.547   7.479
  666TYR    HB1 7297   8.499   6.607   7.554
  666TYR    HB2 7298   8.479   6.451   7.507
  666TYR     CG 7299   8.325   6.573   7.454
  666TYR    CD1 7300   8.248   6.483   7.386
  666TYR    HD1 7301   8.289   6.398   7.354
  666TYR    CE1 7302   8.117   6.506   7.361
  666TYR    HE1 7303   8.062   6.438   7.312
  666TYR     CZ 7304   8.061   6.621   7.403
  666TYR     OH 7305   7.929   6.644   7.378
  666TYR     HH 7306   7.903   6.733   7.415
  666TYR    CE2 7307   8.134   6.713   7.469
  666TYR    HE2 7308   8.092   6.799   7.499
  666TYR    CD2 7309   8.265   6.689   7.495
  666TYR    HD2 7310   8.318   6.757   7.545
  666TYR      C 7311   8.544   6.718   7.315
  666TYR      O 7312   8.473   6.752   7.220
  667VAL      N 7313   8.613   6.807   7.386
  667VAL      H 7314   8.675   6.776   7.458
  667VAL     CA 7315   8.598   6.949   7.359
  667VAL     HA 7316   8.499   6.965   7.355
  667VAL     CB 7317   8.660   7.033   7.472
  667VAL     HB 7318   8.754   7.002   7.489
  667VAL    CG1 7319   8.663   7.176   7.435
  667VAL   HG11 7320   8.703   7.229   7.510
  667VAL   HG12 7321   8.718   7.188   7.352
  667VAL   HG13 7322   8.570   7.208   7.418
  667VAL    CG2 7323   8.580   7.019   7.597
  667VAL   HG21 7324   8.621   7.074   7.669
  667VAL   HG22 7325   8.486   7.050   7.581
  667VAL   HG23 7326   8.578   6.923   7.625
  667VAL      C 7327   8.658   6.984   7.225
  667VAL      O 7328   8.608   7.072   7.155
  668ILE      N 7329   8.769   6.922   7.188
  668ILE      H 7330   8.814   6.858   7.250
  668ILE     CA 7331   8.824   6.949   7.056
  668ILE     HA 7332   8.826   7.048   7.047
  668ILE     CB 7333   8.967   6.894   7.043
  668ILE     HB 7334   8.967   6.797   7.069
  668ILE    CG2 7335   9.014   6.907   6.901
  668ILE   HG21 7336   9.107   6.871   6.893
  668ILE   HG22 7337   8.953   6.855   6.841
  668ILE   HG23 7338   9.013   7.003   6.874
  668ILE    CG1 7339   9.063   6.970   7.134
  668ILE   HG11 7340   9.015   6.996   7.218
  668ILE   HG12 7341   9.095   7.052   7.087
  668ILE     CD 7342   9.182   6.891   7.173
  668ILE    HD1 7343   9.241   6.946   7.232
  668ILE    HD2 7344   9.153   6.809   7.222
  668ILE    HD3 7345   9.233   6.865   7.091
  668ILE      C 7346   8.733   6.893   6.949
  668ILE      O 7347   8.717   6.952   6.843
  669LEU      N 7348   8.676   6.775   6.971
  669LEU      H 7349   8.685   6.730   7.060
  669LEU     CA 7350   8.601   6.712   6.864
  669LEU     HA 7351   8.655   6.727   6.781
  669LEU     CB 7352   8.586   6.564   6.892
  669LEU    HB1 7353   8.519   6.527   6.828
  669LEU    HB2 7354   8.551   6.553   6.985
  669LEU     CG 7355   8.715   6.484   6.879
  669LEU     HG 7356   8.789   6.536   6.921
  669LEU    CD1 7357   8.702   6.352   6.948
  669LEU   HD11 7358   8.787   6.301   6.939
  669LEU   HD12 7359   8.682   6.367   7.045
  669LEU   HD13 7360   8.627   6.300   6.907
  669LEU    CD2 7361   8.750   6.461   6.736
  669LEU   HD21 7362   8.835   6.408   6.731
  669LEU   HD22 7363   8.676   6.410   6.691
  669LEU   HD23 7364   8.762   6.549   6.690
  669LEU      C 7365   8.466   6.776   6.843
  669LEU      O 7366   8.417   6.782   6.731
  670THR      N 7367   8.401   6.823   6.949
  670THR      H 7368   8.446   6.823   7.038
  670THR     CA 7369   8.264   6.874   6.938
  670THR     HA 7370   8.232   6.840   6.850
  670THR     CB 7371   8.180   6.821   7.053
  670THR     HB 7372   8.087   6.858   7.051
  670THR    CG2 7373   8.177   6.671   7.049
  670THR   HG21 7374   8.121   6.637   7.125
  670THR   HG22 7375   8.137   6.641   6.962
  670THR   HG23 7376   8.270   6.635   7.057
  670THR    OG1 7377   8.236   6.864   7.175
  670THR    HG1 7378   8.181   6.829   7.251
  670THR      C 7379   8.256   7.025   6.935
  670THR      O 7380   8.183   7.079   6.853
  671TYR      N 7381   8.325   7.096   7.022
  671TYR      H 7382   8.382   7.050   7.090
  671TYR     CA 7383   8.317   7.241   7.019
  671TYR     HA 7384   8.219   7.262   7.013
  671TYR     CB 7385   8.374   7.301   7.146
  671TYR    HB1 7386   8.468   7.269   7.157
  671TYR    HB2 7387   8.319   7.269   7.223
  671TYR     CG 7388   8.376   7.451   7.149
  671TYR    CD1 7389   8.262   7.523   7.169
  671TYR    HD1 7390   8.175   7.474   7.182
  671TYR    CE1 7391   8.263   7.659   7.172
  671TYR    HE1 7392   8.178   7.710   7.187
  671TYR     CZ 7393   8.380   7.725   7.155
  671TYR     OH 7394   8.381   7.862   7.158
  671TYR     HH 7395   8.474   7.895   7.144
  671TYR    CE2 7396   8.495   7.657   7.135
  671TYR    HE2 7397   8.581   7.706   7.122
  671TYR    CD2 7398   8.493   7.521   7.133
  671TYR    HD2 7399   8.578   7.471   7.120
  671TYR      C 7400   8.388   7.296   6.897
  671TYR      O 7401   8.336   7.387   6.831
  672ILE      N 7402   8.505   7.244   6.864
  672ILE      H 7403   8.540   7.165   6.915
  672ILE     CA 7404   8.584   7.300   6.755
  672ILE     HA 7405   8.558   7.396   6.751
  672ILE     CB 7406   8.735   7.285   6.785
  672ILE     HB 7407   8.754   7.190   6.812
  672ILE    CG2 7408   8.818   7.317   6.662
  672ILE   HG21 7409   8.915   7.307   6.684
  672ILE   HG22 7410   8.793   7.254   6.588
  672ILE   HG23 7411   8.800   7.411   6.633
  672ILE    CG1 7412   8.775   7.379   6.898
  672ILE   HG11 7413   8.704   7.376   6.969
  672ILE   HG12 7414   8.782   7.472   6.862
  672ILE     CD 7415   8.903   7.347   6.963
  672ILE    HD1 7416   8.921   7.413   7.036
  672ILE    HD2 7417   8.898   7.255   7.002
  672ILE    HD3 7418   8.976   7.350   6.895
  672ILE      C 7419   8.547   7.239   6.622
  672ILE      O 7420   8.520   7.311   6.526
  673LEU      N 7421   8.543   7.107   6.612
  673LEU      H 7422   8.549   7.050   6.694
  673LEU     CA 7423   8.529   7.044   6.481
  673LEU     HA 7424   8.577   7.103   6.416
  673LEU     CB 7425   8.594   6.906   6.485
  673LEU    HB1 7426   8.531   6.845   6.533
  673LEU    HB2 7427   8.678   6.915   6.538
  673LEU     CG 7428   8.631   6.837   6.355
  673LEU     HG 7429   8.550   6.837   6.296
  673LEU    CD1 7430   8.740   6.909   6.287
  673LEU   HD11 7431   8.763   6.862   6.202
  673LEU   HD12 7432   8.711   7.002   6.267
  673LEU   HD13 7433   8.820   6.911   6.346
  673LEU    CD2 7434   8.676   6.696   6.378
  673LEU   HD21 7435   8.699   6.654   6.290
  673LEU   HD22 7436   8.756   6.696   6.438
  673LEU   HD23 7437   8.602   6.644   6.421
  673LEU      C 7438   8.382   7.035   6.438
  673LEU      O 7439   8.344   7.091   6.335
  674LEU      N 7440   8.299   6.966   6.515
  674LEU      H 7441   8.329   6.933   6.604
  674LEU     CA 7442   8.163   6.938   6.469
  674LEU     HA 7443   8.176   6.902   6.377
  674LEU     CB 7444   8.095   6.837   6.559
  674LEU    HB1 7445   7.997   6.857   6.553
  674LEU    HB2 7446   8.127   6.857   6.652
  674LEU     CG 7447   8.107   6.687   6.544
  674LEU     HG 7448   8.201   6.659   6.565
  674LEU    CD1 7449   8.008   6.623   6.637
  674LEU   HD11 7450   8.014   6.523   6.629
  674LEU   HD12 7451   8.028   6.650   6.731
  674LEU   HD13 7452   7.915   6.653   6.613
  674LEU    CD2 7453   8.081   6.641   6.405
  674LEU   HD21 7454   8.090   6.541   6.401
  674LEU   HD22 7455   7.988   6.667   6.378
  674LEU   HD23 7456   8.147   6.683   6.343
  674LEU      C 7457   8.077   7.062   6.464
  674LEU      O 7458   7.996   7.077   6.373
  675LEU      N 7459   8.087   7.148   6.564
  675LEU      H 7460   8.154   7.133   6.637
  675LEU     CA 7461   8.001   7.264   6.568
  675LEU     HA 7462   7.908   7.228   6.559
  675LEU     CB 7463   8.017   7.337   6.701
  675LEU    HB1 7464   8.109   7.376   6.703
  675LEU    HB2 7465   8.008   7.269   6.774
  675LEU     CG 7466   7.920   7.449   6.732
  675LEU     HG 7467   7.923   7.514   6.656
  675LEU    CD1 7468   7.780   7.399   6.744
  675LEU   HD11 7469   7.719   7.475   6.764
  675LEU   HD12 7470   7.752   7.356   6.658
  675LEU   HD13 7471   7.775   7.331   6.818
  675LEU    CD2 7472   7.959   7.519   6.859
  675LEU   HD21 7473   7.894   7.592   6.878
  675LEU   HD22 7474   7.958   7.453   6.935
  675LEU   HD23 7475   8.051   7.557   6.849
  675LEU      C 7476   8.029   7.357   6.452
  675LEU      O 7477   7.937   7.407   6.388
  676ASN      N 7478   8.156   7.377   6.420
  676ASN      H 7479   8.229   7.334   6.473
  676ASN     CA 7480   8.187   7.462   6.308
  676ASN     HA 7481   8.128   7.542   6.317
  676ASN     CB 7482   8.332   7.504   6.315
  676ASN    HB1 7483   8.355   7.557   6.234
  676ASN    HB2 7484   8.390   7.422   6.319
  676ASN     CG 7485   8.358   7.587   6.436
  676ASN    OD1 7486   8.288   7.683   6.461
  676ASN    ND2 7487   8.456   7.548   6.513
  676ASN   HD21 7488   8.509   7.466   6.489
  676ASN   HD22 7489   8.478   7.600   6.596
  676ASN      C 7490   8.155   7.394   6.176
  676ASN      O 7491   8.125   7.463   6.078
  677MET      N 7492   8.157   7.262   6.171
  677MET      H 7493   8.193   7.209   6.248
  677MET     CA 7494   8.106   7.194   6.053
  677MET     HA 7495   8.158   7.230   5.976
  677MET     CB 7496   8.128   7.045   6.065
  677MET    HB1 7497   8.062   7.008   6.130
  677MET    HB2 7498   8.221   7.029   6.099
  677MET     CG 7499   8.113   6.970   5.939
  677MET    HG1 7500   8.180   7.011   5.877
  677MET    HG2 7501   8.020   6.992   5.908
  677MET     SD 7502   8.138   6.795   5.959
  677MET     CE 7503   7.993   6.751   6.051
  677MET    HE1 7504   7.994   6.653   6.070
  677MET    HE2 7505   7.992   6.801   6.137
  677MET    HE3 7506   7.911   6.774   5.998
  677MET      C 7507   7.958   7.224   6.033
  677MET      O 7508   7.914   7.254   5.921
  678LEU      N 7509   7.880   7.216   6.140
  678LEU      H 7510   7.919   7.188   6.228
  678LEU     CA 7511   7.737   7.248   6.130
  678LEU     HA 7512   7.700   7.185   6.062
  678LEU     CB 7513   7.667   7.228   6.264
  678LEU    HB1 7514   7.718   7.279   6.333
  678LEU    HB2 7515   7.671   7.130   6.286
  678LEU     CG 7516   7.520   7.272   6.273
  678LEU     HG 7517   7.514   7.371   6.259
  678LEU    CD1 7518   7.437   7.205   6.167
  678LEU   HD11 7519   7.342   7.235   6.175
  678LEU   HD12 7520   7.472   7.229   6.077
  678LEU   HD13 7521   7.441   7.106   6.179
  678LEU    CD2 7522   7.465   7.242   6.408
  678LEU   HD21 7523   7.369   7.271   6.412
  678LEU   HD22 7524   7.471   7.144   6.425
  678LEU   HD23 7525   7.518   7.291   6.477
  678LEU      C 7526   7.717   7.391   6.085
  678LEU      O 7527   7.627   7.420   6.006
  679ILE      N 7528   7.797   7.482   6.138
  679ILE      H 7529   7.870   7.454   6.200
  679ILE     CA 7530   7.778   7.622   6.106
  679ILE     HA 7531   7.680   7.641   6.116
  679ILE     CB 7532   7.857   7.708   6.205
  679ILE     HB 7533   7.950   7.674   6.214
  679ILE    CG2 7534   7.866   7.850   6.157
  679ILE   HG21 7535   7.918   7.904   6.223
  679ILE   HG22 7536   7.912   7.852   6.068
  679ILE   HG23 7537   7.774   7.888   6.148
  679ILE    CG1 7538   7.785   7.704   6.339
  679ILE   HG11 7539   7.750   7.611   6.354
  679ILE   HG12 7540   7.709   7.768   6.337
  679ILE     CD 7541   7.869   7.739   6.455
  679ILE    HD1 7542   7.814   7.734   6.539
  679ILE    HD2 7543   7.945   7.675   6.461
  679ILE    HD3 7544   7.904   7.832   6.444
  679ILE      C 7545   7.814   7.649   5.961
  679ILE      O 7546   7.751   7.731   5.895
  680ALA      N 7547   7.916   7.582   5.909
  680ALA      H 7548   7.970   7.520   5.966
  680ALA     CA 7549   7.948   7.599   5.768
  680ALA     HA 7550   7.955   7.697   5.753
  680ALA     CB 7551   8.080   7.531   5.737
  680ALA    HB1 7552   8.102   7.543   5.640
  680ALA    HB2 7553   8.152   7.572   5.793
  680ALA    HB3 7554   8.073   7.433   5.758
  680ALA      C 7555   7.838   7.546   5.679
  680ALA      O 7556   7.804   7.608   5.577
  681LEU      N 7557   7.779   7.432   5.714
  681LEU      H 7558   7.808   7.383   5.796
  681LEU     CA 7559   7.670   7.379   5.631
  681LEU     HA 7560   7.704   7.377   5.537
  681LEU     CB 7561   7.634   7.239   5.676
  681LEU    HB1 7562   7.555   7.209   5.622
  681LEU    HB2 7563   7.608   7.244   5.772
  681LEU     CG 7564   7.742   7.133   5.663
  681LEU     HG 7565   7.828   7.164   5.704
  681LEU    CD1 7566   7.693   7.012   5.733
  681LEU   HD11 7567   7.762   6.939   5.727
  681LEU   HD12 7568   7.676   7.033   5.829
  681LEU   HD13 7569   7.608   6.981   5.691
  681LEU    CD2 7570   7.772   7.102   5.519
  681LEU   HD21 7571   7.843   7.032   5.514
  681LEU   HD22 7572   7.689   7.068   5.474
  681LEU   HD23 7573   7.803   7.185   5.473
  681LEU      C 7574   7.548   7.469   5.636
  681LEU      O 7575   7.485   7.494   5.532
  682MET      N 7576   7.512   7.518   5.754
  682MET      H 7577   7.561   7.490   5.836
  682MET     CA 7578   7.402   7.612   5.765
  682MET     HA 7579   7.323   7.566   5.724
  682MET     CB 7580   7.375   7.645   5.911
  682MET    HB1 7581   7.315   7.725   5.915
  682MET    HB2 7582   7.462   7.667   5.955
  682MET     CG 7583   7.310   7.535   5.990
  682MET    HG1 7584   7.383   7.468   6.005
  682MET    HG2 7585   7.242   7.497   5.928
  682MET     SD 7586   7.237   7.589   6.144
  682MET     CE 7587   7.374   7.672   6.220
  682MET    HE1 7588   7.346   7.708   6.309
  682MET    HE2 7589   7.449   7.607   6.232
  682MET    HE3 7590   7.404   7.747   6.162
  682MET      C 7591   7.432   7.739   5.689
  682MET      O 7592   7.342   7.800   5.631
  683GLY      N 7593   7.558   7.783   5.690
  683GLY      H 7594   7.628   7.734   5.743
  683GLY     CA 7595   7.593   7.901   5.615
  683GLY    HA1 7596   7.689   7.921   5.633
  683GLY    HA2 7597   7.537   7.976   5.649
  683GLY      C 7598   7.571   7.884   5.466
  683GLY      O 7599   7.521   7.975   5.399
  684GLU      N 7600   7.605   7.768   5.413
  684GLU      H 7601   7.647   7.697   5.469
  684GLU     CA 7602   7.580   7.745   5.271
  684GLU     HA 7603   7.616   7.826   5.226
  684GLU     CB 7604   7.654   7.621   5.221
  684GLU    HB1 7605   7.635   7.546   5.284
  684GLU    HB2 7606   7.752   7.641   5.222
  684GLU     CG 7607   7.616   7.575   5.080
  684GLU    HG1 7608   7.524   7.535   5.084
  684GLU    HG2 7609   7.682   7.505   5.051
  684GLU     CD 7610   7.615   7.687   4.976
  684GLU    OE1 7611   7.690   7.785   4.991
  684GLU    OE2 7612   7.536   7.678   4.879
  684GLU      C 7613   7.432   7.735   5.241
  684GLU      O 7614   7.387   7.778   5.136
  685THR      N 7615   7.353   7.676   5.331
  685THR      H 7616   7.392   7.633   5.412
  685THR     CA 7617   7.209   7.675   5.310
  685THR     HA 7618   7.195   7.633   5.220
  685THR     CB 7619   7.141   7.592   5.419
  685THR     HB 7620   7.179   7.616   5.508
  685THR    CG2 7621   6.991   7.612   5.420
  685THR   HG21 7622   6.950   7.556   5.492
  685THR   HG22 7623   6.970   7.708   5.437
  685THR   HG23 7624   6.953   7.584   5.332
  685THR    OG1 7625   7.168   7.454   5.397
  685THR    HG1 7626   7.123   7.399   5.468
  685THR      C 7627   7.153   7.816   5.307
  685THR      O 7628   7.064   7.846   5.227
  686VAL      N 7629   7.202   7.902   5.395
  686VAL      H 7630   7.271   7.871   5.461
  686VAL     CA 7631   7.157   8.041   5.398
  686VAL     HA 7632   7.057   8.038   5.402
  686VAL     CB 7633   7.212   8.111   5.523
  686VAL     HB 7634   7.310   8.091   5.530
  686VAL    CG1 7635   7.199   8.261   5.515
  686VAL   HG11 7636   7.236   8.302   5.598
  686VAL   HG12 7637   7.250   8.295   5.436
  686VAL   HG13 7638   7.102   8.285   5.506
  686VAL    CG2 7639   7.143   8.059   5.646
  686VAL   HG21 7640   7.179   8.105   5.727
  686VAL   HG22 7641   7.045   8.076   5.639
  686VAL   HG23 7642   7.159   7.960   5.654
  686VAL      C 7643   7.197   8.114   5.271
  686VAL      O 7644   7.121   8.195   5.218
  687ASN      N 7645   7.318   8.090   5.222
  687ASN      H 7646   7.380   8.027   5.269
  687ASN     CA 7647   7.359   8.156   5.099
  687ASN     HA 7648   7.332   8.251   5.112
  687ASN     CB 7649   7.509   8.143   5.079
  687ASN    HB1 7650   7.532   8.171   4.986
  687ASN    HB2 7651   7.536   8.047   5.093
  687ASN     CG 7652   7.586   8.228   5.175
  687ASN    OD1 7653   7.708   8.242   5.162
  687ASN    ND2 7654   7.517   8.288   5.270
  687ASN   HD21 7655   7.418   8.275   5.275
  687ASN   HD22 7656   7.564   8.346   5.337
  687ASN      C 7657   7.288   8.099   4.977
  687ASN      O 7658   7.274   8.169   4.877
  688LYS      N 7659   7.248   7.973   4.983
  688LYS      H 7660   7.261   7.921   5.067
  688LYS     CA 7661   7.186   7.910   4.869
  688LYS     HA 7662   7.250   7.922   4.793
  688LYS     CB 7663   7.163   7.763   4.898
  688LYS    HB1 7664   7.095   7.755   4.971
  688LYS    HB2 7665   7.249   7.723   4.928
  688LYS     CG 7666   7.114   7.683   4.782
  688LYS    HG1 7667   7.172   7.702   4.703
  688LYS    HG2 7668   7.020   7.710   4.762
  688LYS     CD 7669   7.119   7.535   4.814
  688LYS    HD1 7670   7.073   7.519   4.901
  688LYS    HD2 7671   7.215   7.507   4.821
  688LYS     CE 7672   7.052   7.451   4.708
  688LYS    HE1 7673   7.106   7.455   4.624
  688LYS    HE2 7674   6.960   7.487   4.690
  688LYS     NZ 7675   7.039   7.309   4.749
  688LYS    HZ1 7676   6.994   7.257   4.676
  688LYS    HZ2 7677   7.130   7.271   4.766
  688LYS    HZ3 7678   6.984   7.303   4.832
  688LYS      C 7679   7.055   7.977   4.834
  688LYS      O 7680   7.025   7.997   4.716
  689ILE      N 7681   6.977   8.013   4.935
  689ILE      H 7682   7.012   8.003   5.028
  689ILE     CA 7683   6.843   8.066   4.916
  689ILE     HA 7684   6.825   8.054   4.818
  689ILE     CB 7685   6.740   7.987   4.996
  689ILE     HB 7686   6.650   8.025   4.975
  689ILE    CG2 7687   6.749   7.841   4.954
  689ILE   HG21 7688   6.682   7.787   5.005
  689ILE   HG22 7689   6.730   7.833   4.856
  689ILE   HG23 7690   6.841   7.806   4.973
  689ILE    CG1 7691   6.757   7.999   5.148
  689ILE   HG11 7692   6.776   8.094   5.172
  689ILE   HG12 7693   6.833   7.941   5.178
  689ILE     CD 7694   6.635   7.957   5.221
  689ILE    HD1 7695   6.650   7.966   5.319
  689ILE    HD2 7696   6.558   8.015   5.194
  689ILE    HD3 7697   6.614   7.861   5.199
  689ILE      C 7698   6.836   8.214   4.948
  689ILE      O 7699   6.728   8.266   4.971
  690ALA      N 7700   6.949   8.283   4.955
  690ALA      H 7701   7.037   8.236   4.958
  690ALA     CA 7702   6.943   8.428   4.959
  690ALA     HA 7703   6.875   8.451   5.029
  690ALA     CB 7704   7.080   8.485   4.995
  690ALA    HB1 7705   7.075   8.585   4.998
  690ALA    HB2 7706   7.108   8.451   5.085
  690ALA    HB3 7707   7.147   8.457   4.926
  690ALA      C 7708   6.898   8.483   4.825
  690ALA      O 7709   6.815   8.574   4.820
  691GLN      N 7710   6.947   8.426   4.715
  691GLN      H 7711   7.005   8.345   4.723
  691GLN     CA 7712   6.917   8.480   4.584
  691GLN     HA 7713   6.908   8.578   4.601
  691GLN     CB 7714   7.032   8.451   4.487
  691GLN    HB1 7715   7.116   8.485   4.529
  691GLN    HB2 7716   7.013   8.502   4.403
  691GLN     CG 7717   7.057   8.305   4.448
  691GLN    HG1 7718   7.097   8.303   4.357
  691GLN    HG2 7719   6.969   8.257   4.447
  691GLN     CD 7720   7.149   8.231   4.541
  691GLN    OE1 7721   7.220   8.290   4.621
  691GLN    NE2 7722   7.149   8.100   4.528
  691GLN   HE21 7723   7.090   8.056   4.460
  691GLN   HE22 7724   7.208   8.044   4.586
  691GLN      C 7725   6.784   8.430   4.527
  691GLN      O 7726   6.732   8.491   4.433
  692GLU      N 7727   6.726   8.325   4.584
  692GLU      H 7728   6.774   8.278   4.658
  692GLU     CA 7729   6.595   8.275   4.543
  692GLU     HA 7730   6.591   8.296   4.445
  692GLU     CB 7731   6.584   8.125   4.571
  692GLU    HB1 7732   6.496   8.093   4.535
  692GLU    HB2 7733   6.587   8.111   4.670
  692GLU     CG 7734   6.691   8.039   4.511
  692GLU    HG1 7735   6.780   8.077   4.534
  692GLU    HG2 7736   6.680   8.037   4.412
  692GLU     CD 7737   6.682   7.899   4.564
  692GLU    OE1 7738   6.572   7.861   4.609
  692GLU    OE2 7739   6.784   7.828   4.564
  692GLU      C 7740   6.480   8.344   4.615
  692GLU      O 7741   6.370   8.289   4.620
  693SER      N 7742   6.503   8.461   4.673
  693SER      H 7743   6.590   8.507   4.656
  693SER     CA 7744   6.405   8.523   4.760
  693SER     HA 7745   6.384   8.453   4.829
  693SER     CB 7746   6.466   8.649   4.821
  693SER    HB1 7747   6.533   8.626   4.892
  693SER    HB2 7748   6.395   8.708   4.860
  693SER     OG 7749   6.533   8.722   4.720
  693SER     HG 7750   6.573   8.804   4.760
  693SER      C 7751   6.276   8.559   4.687
  693SER      O 7752   6.166   8.536   4.740
  694LYS      N 7753   6.288   8.612   4.566
  694LYS      H 7754   6.378   8.616   4.523
  694LYS     CA 7755   6.171   8.665   4.495
  694LYS     HA 7756   6.125   8.729   4.556
  694LYS     CB 7757   6.218   8.735   4.368
  694LYS    HB1 7758   6.138   8.771   4.321
  694LYS    HB2 7759   6.263   8.667   4.310
  694LYS     CG 7760   6.315   8.850   4.392
  694LYS    HG1 7761   6.385   8.821   4.457
  694LYS    HG2 7762   6.265   8.928   4.430
  694LYS     CD 7763   6.382   8.893   4.264
  694LYS    HD1 7764   6.312   8.925   4.200
  694LYS    HD2 7765   6.430   8.815   4.225
  694LYS     CE 7766   6.481   9.006   4.292
  694LYS    HE1 7767   6.549   8.975   4.358
  694LYS    HE2 7768   6.432   9.085   4.329
  694LYS     NZ 7769   6.552   9.049   4.169
  694LYS    HZ1 7770   6.616   9.123   4.191
  694LYS    HZ2 7771   6.603   8.971   4.131
  694LYS    HZ3 7772   6.485   9.081   4.102
  694LYS      C 7773   6.074   8.554   4.462
  694LYS      O 7774   5.952   8.568   4.480
  695ASN      N 7775   6.127   8.442   4.418
  695ASN      H 7776   6.226   8.436   4.408
  695ASN     CA 7777   6.047   8.326   4.383
  695ASN     HA 7778   5.980   8.353   4.314
  695ASN     CB 7779   6.142   8.222   4.329
  695ASN    HB1 7780   6.092   8.137   4.313
  695ASN    HB2 7781   6.214   8.206   4.396
  695ASN     CG 7782   6.205   8.264   4.201
  695ASN    OD1 7783   6.180   8.373   4.151
  695ASN    ND2 7784   6.290   8.178   4.146
  695ASN   HD21 7785   6.308   8.090   4.191
  695ASN   HD22 7786   6.335   8.201   4.060
  695ASN      C 7787   5.972   8.273   4.504
  695ASN      O 7788   5.852   8.242   4.495
  696ILE      N 7789   6.041   8.264   4.617
  696ILE      H 7790   6.135   8.297   4.619
  696ILE     CA 7791   5.983   8.208   4.737
  696ILE     HA 7792   5.946   8.118   4.713
  696ILE     CB 7793   6.093   8.195   4.845
  696ILE     HB 7794   6.131   8.286   4.862
  696ILE    CG2 7795   6.035   8.144   4.972
  696ILE   HG21 7796   6.107   8.136   5.041
  696ILE   HG22 7797   5.965   8.207   5.004
  696ILE   HG23 7798   5.994   8.054   4.956
  696ILE    CG1 7799   6.205   8.099   4.801
  696ILE   HG11 7800   6.219   8.108   4.702
  696ILE   HG12 7801   6.178   8.005   4.823
  696ILE     CD 7802   6.336   8.124   4.867
  696ILE    HD1 7803   6.403   8.058   4.834
  696ILE    HD2 7804   6.367   8.217   4.846
  696ILE    HD3 7805   6.326   8.114   4.966
  696ILE      C 7806   5.868   8.295   4.784
  696ILE      O 7807   5.759   8.246   4.818
  697TRP      N 7808   5.891   8.426   4.782
  697TRP      H 7809   5.981   8.459   4.755
  697TRP     CA 7810   5.788   8.522   4.818
  697TRP     HA 7811   5.762   8.501   4.912
  697TRP     CB 7812   5.846   8.662   4.805
  697TRP    HB1 7813   5.900   8.669   4.721
  697TRP    HB2 7814   5.904   8.682   4.884
  697TRP     CG 7815   5.742   8.763   4.799
  697TRP    CD1 7816   5.657   8.796   4.898
  697TRP    HD1 7817   5.656   8.754   4.989
  697TRP    NE1 7818   5.572   8.894   4.857
  697TRP    HE1 7819   5.499   8.935   4.912
  697TRP    CE2 7820   5.603   8.927   4.728
  697TRP    CZ2 7821   5.546   9.019   4.643
  697TRP    HZ2 7822   5.469   9.076   4.672
  697TRP    CH2 7823   5.598   9.030   4.518
  697TRP    HH2 7824   5.559   9.097   4.455
  697TRP    CZ3 7825   5.704   8.950   4.476
  697TRP    HZ3 7826   5.739   8.960   4.383
  697TRP    CE3 7827   5.760   8.858   4.560
  697TRP    HE3 7828   5.836   8.801   4.529
  697TRP    CD2 7829   5.710   8.845   4.689
  697TRP      C 7830   5.665   8.508   4.730
  697TRP      O 7831   5.552   8.506   4.781
  698LYS      N 7832   5.685   8.498   4.599
  698LYS      H 7833   5.778   8.496   4.563
  698LYS     CA 7834   5.572   8.490   4.506
  698LYS     HA 7835   5.516   8.571   4.523
  698LYS     CB 7836   5.622   8.490   4.363
  698LYS    HB1 7837   5.547   8.461   4.303
  698LYS    HB2 7838   5.698   8.425   4.356
  698LYS     CG 7839   5.670   8.624   4.316
  698LYS    HG1 7840   5.748   8.651   4.371
  698LYS    HG2 7841   5.596   8.690   4.327
  698LYS     CD 7842   5.711   8.621   4.172
  698LYS    HD1 7843   5.635   8.586   4.117
  698LYS    HD2 7844   5.790   8.560   4.162
  698LYS     CE 7845   5.748   8.759   4.124
  698LYS    HE1 7846   5.827   8.792   4.176
  698LYS    HE2 7847   5.670   8.821   4.138
  698LYS     NZ 7848   5.783   8.758   3.980
  698LYS    HZ1 7849   5.807   8.850   3.951
  698LYS    HZ2 7850   5.861   8.697   3.965
  698LYS    HZ3 7851   5.705   8.726   3.927
  698LYS      C 7852   5.488   8.367   4.532
  698LYS      O 7853   5.365   8.375   4.538
  699LEU      N 7854   5.554   8.253   4.552
  699LEU      H 7855   5.654   8.252   4.551
  699LEU     CA 7856   5.480   8.130   4.575
  699LEU     HA 7857   5.416   8.122   4.498
  699LEU     CB 7858   5.577   8.013   4.578
  699LEU    HB1 7859   5.644   8.033   4.649
  699LEU    HB2 7860   5.622   8.010   4.489
  699LEU     CG 7861   5.523   7.873   4.605
  699LEU     HG 7862   5.481   7.869   4.696
  699LEU    CD1 7863   5.416   7.836   4.507
  699LEU   HD11 7864   5.383   7.744   4.527
  699LEU   HD12 7865   5.340   7.901   4.514
  699LEU   HD13 7866   5.453   7.838   4.414
  699LEU    CD2 7867   5.636   7.775   4.599
  699LEU   HD21 7868   5.601   7.683   4.617
  699LEU   HD22 7869   5.678   7.778   4.508
  699LEU   HD23 7870   5.704   7.798   4.668
  699LEU      C 7871   5.398   8.135   4.703
  699LEU      O 7872   5.282   8.092   4.706
  700GLN      N 7873   5.456   8.190   4.810
  700GLN      H 7874   5.549   8.226   4.805
  700GLN     CA 7875   5.381   8.196   4.935
  700GLN     HA 7876   5.348   8.103   4.951
  700GLN     CB 7877   5.471   8.239   5.049
  700GLN    HB1 7878   5.415   8.249   5.131
  700GLN    HB2 7879   5.511   8.327   5.025
  700GLN     CG 7880   5.583   8.143   5.080
  700GLN    HG1 7881   5.641   8.183   5.151
  700GLN    HG2 7882   5.637   8.129   4.997
  700GLN     CD 7883   5.532   8.009   5.128
  700GLN    OE1 7884   5.430   8.002   5.196
  700GLN    NE2 7885   5.600   7.903   5.091
  700GLN   HE21 7886   5.681   7.913   5.034
  700GLN   HE22 7887   5.570   7.812   5.120
  700GLN      C 7888   5.262   8.289   4.924
  700GLN      O 7889   5.154   8.260   4.978
  701ARG      N 7890   5.279   8.400   4.853
  701ARG      H 7891   5.368   8.421   4.814
  701ARG     CA 7892   5.167   8.491   4.832
  701ARG     HA 7893   5.133   8.515   4.923
  701ARG     CB 7894   5.216   8.615   4.758
  701ARG    HB1 7895   5.228   8.591   4.662
  701ARG    HB2 7896   5.304   8.642   4.797
  701ARG     CG 7897   5.123   8.734   4.766
  701ARG    HG1 7898   5.108   8.757   4.862
  701ARG    HG2 7899   5.036   8.710   4.723
  701ARG     CD 7900   5.183   8.854   4.694
  701ARG    HD1 7901   5.272   8.877   4.734
  701ARG    HD2 7902   5.122   8.932   4.702
  701ARG     NE 7903   5.203   8.826   4.552
  701ARG     HE 7904   5.190   8.731   4.522
  701ARG     CZ 7905   5.237   8.915   4.460
  701ARG    NH1 7906   5.255   9.043   4.489
  701ARG   HH11 7907   5.243   9.075   4.583
  701ARG   HH12 7908   5.281   9.107   4.417
  701ARG    NH2 7909   5.252   8.874   4.334
  701ARG   HH21 7910   5.237   8.778   4.311
  701ARG   HH22 7911   5.277   8.939   4.263
  701ARG      C 7912   5.055   8.423   4.755
  701ARG      O 7913   4.936   8.443   4.785
  702ALA      N 7914   5.091   8.340   4.657
  702ALA      H 7915   5.188   8.328   4.635
  702ALA     CA 7916   4.990   8.266   4.582
  702ALA     HA 7917   4.927   8.334   4.544
  702ALA     CB 7918   5.057   8.187   4.471
  702ALA    HB1 7919   4.988   8.136   4.420
  702ALA    HB2 7920   5.105   8.250   4.410
  702ALA    HB3 7921   5.122   8.123   4.511
  702ALA      C 7922   4.912   8.173   4.673
  702ALA      O 7923   4.788   8.165   4.663
  703ILE      N 7924   4.981   8.103   4.762
  703ILE      H 7925   5.080   8.115   4.769
  703ILE     CA 7926   4.912   8.008   4.850
  703ILE     HA 7927   4.858   7.948   4.791
  703ILE     CB 7928   5.013   7.923   4.929
  703ILE     HB 7929   5.077   7.983   4.976
  703ILE    CG2 7930   4.940   7.840   5.032
  703ILE   HG21 7931   5.006   7.785   5.083
  703ILE   HG22 7932   4.891   7.900   5.095
  703ILE   HG23 7933   4.875   7.780   4.986
  703ILE    CG1 7934   5.090   7.830   4.835
  703ILE   HG11 7935   5.111   7.880   4.751
  703ILE   HG12 7936   5.032   7.751   4.814
  703ILE     CD 7937   5.219   7.778   4.890
  703ILE    HD1 7938   5.262   7.718   4.822
  703ILE    HD2 7939   5.280   7.855   4.911
  703ILE    HD3 7940   5.201   7.726   4.974
  703ILE      C 7941   4.818   8.083   4.942
  703ILE      O 7942   4.705   8.038   4.968
  704THR      N 7943   4.861   8.198   4.992
  704THR      H 7944   4.953   8.230   4.971
  704THR     CA 7945   4.775   8.278   5.078
  704THR     HA 7946   4.751   8.218   5.154
  704THR     CB 7947   4.850   8.401   5.127
  704THR     HB 7948   4.886   8.453   5.050
  704THR    CG2 7949   4.761   8.488   5.210
  704THR   HG21 7950   4.812   8.568   5.241
  704THR   HG22 7951   4.683   8.518   5.155
  704THR   HG23 7952   4.728   8.436   5.289
  704THR    OG1 7953   4.961   8.360   5.207
  704THR    HG1 7954   5.010   8.441   5.239
  704THR      C 7955   4.649   8.321   5.005
  704THR      O 7956   4.540   8.318   5.063
  705ILE      N 7957   4.663   8.363   4.880
  705ILE      H 7958   4.753   8.362   4.837
  705ILE     CA 7959   4.547   8.410   4.804
  705ILE     HA 7960   4.504   8.481   4.859
  705ILE     CB 7961   4.590   8.470   4.670
  705ILE     HB 7962   4.643   8.401   4.621
  705ILE    CG2 7963   4.468   8.507   4.590
  705ILE   HG21 7964   4.496   8.546   4.502
  705ILE   HG22 7965   4.413   8.425   4.574
  705ILE   HG23 7966   4.414   8.574   4.641
  705ILE    CG1 7967   4.675   8.596   4.690
  705ILE   HG11 7968   4.734   8.583   4.770
  705ILE   HG12 7969   4.614   8.674   4.706
  705ILE     CD 7970   4.763   8.629   4.573
  705ILE    HD1 7971   4.815   8.712   4.593
  705ILE    HD2 7972   4.826   8.553   4.556
  705ILE    HD3 7973   4.706   8.644   4.492
  705ILE      C 7974   4.448   8.297   4.785
  705ILE      O 7975   4.326   8.315   4.798
  706LEU      N 7976   4.498   8.178   4.752
  706LEU      H 7977   4.596   8.166   4.740
  706LEU     CA 7978   4.408   8.065   4.733
  706LEU     HA 7979   4.343   8.095   4.663
  706LEU     CB 7980   4.484   7.944   4.684
  706LEU    HB1 7981   4.425   7.864   4.693
  706LEU    HB2 7982   4.565   7.932   4.742
  706LEU     CG 7983   4.529   7.954   4.539
  706LEU     HG 7984   4.571   8.043   4.523
  706LEU    CD1 7985   4.631   7.850   4.513
  706LEU   HD11 7986   4.661   7.856   4.418
  706LEU   HD12 7987   4.709   7.864   4.574
  706LEU   HD13 7988   4.591   7.760   4.530
  706LEU    CD2 7989   4.412   7.940   4.443
  706LEU   HD21 7990   4.445   7.947   4.349
  706LEU   HD22 7991   4.368   7.851   4.456
  706LEU   HD23 7992   4.345   8.013   4.461
  706LEU      C 7993   4.334   8.031   4.861
  706LEU      O 7994   4.213   8.004   4.859
  707ASP      N 7995   4.403   8.033   4.975
  707ASP      H 7996   4.499   8.059   4.975
  707ASP     CA 7997   4.336   7.997   5.099
  707ASP     HA 7998   4.290   7.910   5.082
  707ASP     CB 7999   4.438   7.980   5.210
  707ASP    HB1 8000   4.392   7.944   5.291
  707ASP    HB2 8001   4.478   8.069   5.231
  707ASP     CG 8002   4.549   7.886   5.172
  707ASP    OD1 8003   4.531   7.812   5.073
  707ASP    OD2 8004   4.654   7.887   5.239
  707ASP      C 8005   4.232   8.101   5.136
  707ASP      O 8006   4.122   8.066   5.183
  708THR      N 8007   4.263   8.228   5.115
  708THR      H 8008   4.353   8.251   5.080
  708THR     CA 8009   4.167   8.334   5.143
  708THR     HA 8010   4.141   8.323   5.239
  708THR     CB 8011   4.231   8.470   5.121
  708THR     HB 8012   4.267   8.477   5.028
  708THR    CG2 8013   4.131   8.580   5.147
  708THR   HG21 8014   4.174   8.669   5.132
  708THR   HG22 8015   4.053   8.570   5.085
  708THR   HG23 8016   4.099   8.574   5.242
  708THR    OG1 8017   4.342   8.486   5.210
  708THR    HG1 8018   4.384   8.575   5.195
  708THR      C 8019   4.044   8.319   5.057
  708THR      O 8020   3.932   8.342   5.104
  709GLU      N 8021   4.062   8.282   4.931
  709GLU      H 8022   4.154   8.272   4.894
  709GLU     CA 8023   3.945   8.256   4.847
  709GLU     HA 8024   3.889   8.338   4.855
  709GLU     CB 8025   3.987   8.233   4.702
  709GLU    HB1 8026   3.915   8.181   4.656
  709GLU    HB2 8027   4.072   8.180   4.702
  709GLU     CG 8028   4.011   8.359   4.623
  709GLU    HG1 8029   4.047   8.333   4.533
  709GLU    HG2 8030   4.078   8.414   4.672
  709GLU     CD 8031   3.885   8.442   4.603
  709GLU    OE1 8032   3.775   8.384   4.606
  709GLU    OE2 8033   3.897   8.566   4.588
  709GLU      C 8034   3.866   8.136   4.897
  709GLU      O 8035   3.744   8.134   4.888
  710LYS      N 8036   3.935   8.034   4.950
  710LYS      H 8037   4.034   8.039   4.959
  710LYS     CA 8038   3.863   7.916   4.994
  710LYS     HA 8039   3.803   7.893   4.917
  710LYS     CB 8040   3.961   7.802   5.024
  710LYS    HB1 8041   3.913   7.730   5.075
  710LYS    HB2 8042   4.036   7.838   5.080
  710LYS     CG 8043   4.021   7.739   4.901
  710LYS    HG1 8044   4.099   7.683   4.929
  710LYS    HG2 8045   4.052   7.812   4.840
  710LYS     CD 8046   3.923   7.651   4.826
  710LYS    HD1 8047   3.846   7.707   4.795
  710LYS    HD2 8048   3.889   7.580   4.888
  710LYS     CE 8049   3.990   7.586   4.706
  710LYS    HE1 8050   4.057   7.519   4.738
  710LYS    HE2 8051   4.036   7.656   4.652
  710LYS     NZ 8052   3.895   7.515   4.617
  710LYS    HZ1 8053   3.945   7.474   4.540
  710LYS    HZ2 8054   3.849   7.443   4.668
  710LYS    HZ3 8055   3.827   7.580   4.582
  710LYS      C 8056   3.777   7.944   5.116
  710LYS      O 8057   3.661   7.902   5.122
  711SER      N 8058   3.831   8.017   5.214
  711SER      H 8059   3.922   8.057   5.203
  711SER     CA 8060   3.755   8.038   5.338
  711SER     HA 8061   3.708   7.952   5.357
  711SER     CB 8062   3.850   8.071   5.452
  711SER    HB1 8063   3.928   8.009   5.452
  711SER    HB2 8064   3.803   8.065   5.540
  711SER     OG 8065   3.900   8.202   5.440
  711SER     HG 8066   3.962   8.221   5.516
  711SER      C 8067   3.651   8.149   5.321
  711SER      O 8068   3.531   8.125   5.337
  712PHE      N 8069   3.698   8.272   5.303
  712PHE      H 8070   3.796   8.282   5.321
  712PHE     CA 8071   3.630   8.395   5.261
  712PHE     HA 8072   3.706   8.460   5.269
  712PHE     CB 8073   3.574   8.382   5.116
  712PHE    HB1 8074   3.647   8.346   5.058
  712PHE    HB2 8075   3.547   8.473   5.085
  712PHE     CG 8076   3.453   8.291   5.097
  712PHE    CD1 8077   3.324   8.337   5.117
  712PHE    HD1 8078   3.309   8.431   5.147
  712PHE    CE1 8079   3.215   8.255   5.097
  712PHE    HE1 8080   3.123   8.289   5.115
  712PHE     CZ 8081   3.233   8.126   5.052
  712PHE     HZ 8082   3.154   8.066   5.037
  712PHE    CE2 8083   3.360   8.080   5.028
  712PHE    HE2 8084   3.374   7.986   4.997
  712PHE    CD2 8085   3.468   8.162   5.047
  712PHE    HD2 8086   3.559   8.128   5.025
  712PHE      C 8087   3.520   8.447   5.354
  712PHE      O 8088   3.490   8.567   5.349
  713LEU      N 8089   3.460   8.362   5.439
  713LEU      H 8090   3.460   8.265   5.413
  713LEU     CA 8091   3.393   8.396   5.567
  713LEU     HA 8092   3.338   8.314   5.585
  713LEU     CB 8093   3.496   8.418   5.678
  713LEU    HB1 8094   3.445   8.434   5.763
  713LEU    HB2 8095   3.549   8.499   5.654
  713LEU     CG 8096   3.596   8.306   5.706
  713LEU     HG 8097   3.652   8.296   5.624
  713LEU    CD1 8098   3.684   8.343   5.824
  713LEU   HD11 8099   3.749   8.269   5.842
  713LEU   HD12 8100   3.734   8.427   5.803
  713LEU   HD13 8101   3.627   8.357   5.905
  713LEU    CD2 8102   3.530   8.171   5.731
  713LEU   HD21 8103   3.600   8.102   5.749
  713LEU   HD22 8104   3.469   8.178   5.810
  713LEU   HD23 8105   3.477   8.144   5.651
  713LEU      C 8106   3.295   8.515   5.561
  713LEU      O 8107   3.261   8.571   5.666
  714LYS      N 8108   3.248   8.558   5.443
  714LYS      H 8109   3.275   8.509   5.360
  714LYS     CA 8110   3.159   8.673   5.431
  714LYS     HA 8111   3.113   8.676   5.520
  714LYS     CB 8112   3.239   8.802   5.404
  714LYS    HB1 8113   3.174   8.878   5.395
  714LYS    HB2 8114   3.289   8.791   5.318
  714LYS     CG 8115   3.339   8.838   5.513
  714LYS    HG1 8116   3.410   8.767   5.516
  714LYS    HG2 8117   3.291   8.841   5.601
  714LYS     CD 8118   3.405   8.973   5.489
  714LYS    HD1 8119   3.334   9.043   5.482
  714LYS    HD2 8120   3.457   8.969   5.404
  714LYS     CE 8121   3.500   9.009   5.604
  714LYS    HE1 8122   3.567   8.935   5.616
  714LYS    HE2 8123   3.447   9.020   5.688
  714LYS     NZ 8124   3.575   9.136   5.580
  714LYS    HZ1 8125   3.635   9.154   5.658
  714LYS    HZ2 8126   3.630   9.127   5.497
  714LYS    HZ3 8127   3.510   9.211   5.569
  714LYS      C 8128   3.055   8.655   5.321
  714LYS      O 8129   2.998   8.754   5.274
  715CYS      N 8130   3.029   8.532   5.276
  715CYS      H 8131   3.078   8.456   5.318
  715CYS     CA 8132   2.934   8.500   5.170
  715CYS     HA 8133   2.942   8.400   5.164
  715CYS     CB 8134   2.791   8.543   5.208
  715CYS    HB1 8135   2.733   8.505   5.135
  715CYS    HB2 8136   2.792   8.643   5.201
  715CYS     SG 8137   2.737   8.488   5.371
  715CYS     HG 8138   2.644   8.520   5.388
  715CYS      C 8139   2.971   8.560   5.034
  715CYS      O 8140   2.888   8.557   4.942
  716MET      N 8141   3.091   8.615   5.019
  716MET      H 8142   3.156   8.608   5.095
  716MET     CA 8143   3.132   8.684   4.898
  716MET     HA 8144   3.048   8.715   4.853
  716MET     CB 8145   3.219   8.805   4.931
  716MET    HB1 8146   3.302   8.772   4.976
  716MET    HB2 8147   3.168   8.864   4.994
  716MET     CG 8148   3.260   8.889   4.812
  716MET    HG1 8149   3.176   8.903   4.760
  716MET    HG2 8150   3.322   8.831   4.760
  716MET     SD 8151   3.336   9.044   4.861
  716MET     CE 8152   3.486   8.985   4.940
  716MET    HE1 8153   3.539   9.063   4.973
  716MET    HE2 8154   3.462   8.926   5.017
  716MET    HE3 8155   3.540   8.933   4.874
  716MET      C 8156   3.209   8.586   4.810
  716MET      O 8157   3.294   8.512   4.860
  717ARG      N 8158   3.177   8.585   4.682
  717ARG      H 8159   3.103   8.645   4.652
  717ARG     CA 8160   3.242   8.502   4.582
  717ARG     HA 8161   3.326   8.468   4.625
  717ARG     CB 8162   3.155   8.382   4.544
  717ARG    HB1 8163   3.198   8.333   4.468
  717ARG    HB2 8164   3.065   8.415   4.515
  717ARG     CG 8165   3.136   8.285   4.660
  717ARG    HG1 8166   3.109   8.337   4.741
  717ARG    HG2 8167   3.222   8.238   4.678
  717ARG     CD 8168   3.030   8.181   4.632
  717ARG    HD1 8169   3.060   8.121   4.557
  717ARG    HD2 8170   2.944   8.226   4.606
  717ARG     NE 8171   3.005   8.098   4.750
  717ARG     HE 8172   3.042   8.005   4.749
  717ARG     CZ 8173   2.937   8.136   4.858
  717ARG    NH1 8174   2.884   8.258   4.868
  717ARG   HH11 8175   2.895   8.323   4.793
  717ARG   HH12 8176   2.833   8.284   4.950
  717ARG    NH2 8177   2.921   8.051   4.958
  717ARG   HH21 8178   2.960   7.959   4.952
  717ARG   HH22 8179   2.870   8.079   5.040
  717ARG      C 8180   3.277   8.586   4.460
  717ARG      O 8181   3.258   8.544   4.346
  718LYS      N 8182   3.327   8.707   4.485
  718LYS      H 8183   3.328   8.740   4.579
  718LYS     CA 8184   3.381   8.794   4.380
  718LYS     HA 8185   3.327   8.779   4.297
  718LYS     CB 8186   3.366   8.940   4.418
  718LYS    HB1 8187   3.409   8.995   4.347
  718LYS    HB2 8188   3.413   8.955   4.505
  718LYS     CG 8189   3.222   8.985   4.433
  718LYS    HG1 8190   3.175   8.923   4.497
  718LYS    HG2 8191   3.177   8.981   4.344
  718LYS     CD 8192   3.213   9.127   4.486
  718LYS    HD1 8193   3.245   9.190   4.416
  718LYS    HD2 8194   3.271   9.135   4.567
  718LYS     CE 8195   3.069   9.163   4.523
  718LYS    HE1 8196   3.040   9.106   4.600
  718LYS    HE2 8197   3.009   9.145   4.445
  718LYS     NZ 8198   3.053   9.306   4.562
  718LYS    HZ1 8199   2.957   9.324   4.585
  718LYS    HZ2 8200   3.110   9.325   4.641
  718LYS    HZ3 8201   3.080   9.364   4.486
  718LYS      C 8202   3.527   8.757   4.357
  718LYS      O 8203   3.620   8.835   4.379
  719ALA      N 8204   3.546   8.633   4.311
  719ALA      H 8205   3.466   8.574   4.300
  719ALA     CA 8206   3.676   8.580   4.277
  719ALA     HA 8207   3.738   8.628   4.340
  719ALA     CB 8208   3.677   8.428   4.298
  719ALA    HB1 8209   3.767   8.392   4.274
  719ALA    HB2 8210   3.657   8.407   4.394
  719ALA    HB3 8211   3.608   8.386   4.240
  719ALA      C 8212   3.717   8.611   4.133
  719ALA      O 8213   3.833   8.590   4.097
  720PHE      N 8214   3.625   8.661   4.050
  720PHE      H 8215   3.532   8.677   4.084
  720PHE     CA 8216   3.657   8.692   3.912
  720PHE     HA 8217   3.719   8.620   3.881
  720PHE     CB 8218   3.532   8.691   3.826
  720PHE    HB1 8219   3.554   8.730   3.737
  720PHE    HB2 8220   3.462   8.746   3.871
  720PHE     CG 8221   3.475   8.555   3.803
  720PHE    CD1 8222   3.540   8.463   3.723
  720PHE    HD1 8223   3.627   8.488   3.680
  720PHE    CE1 8224   3.487   8.338   3.701
  720PHE    HE1 8225   3.535   8.272   3.644
  720PHE     CZ 8226   3.366   8.304   3.759
  720PHE     HZ 8227   3.326   8.213   3.743
  720PHE    CE2 8228   3.300   8.396   3.839
  720PHE    HE2 8229   3.213   8.372   3.881
  720PHE    CD2 8230   3.354   8.520   3.860
  720PHE    HD2 8231   3.305   8.586   3.917
  720PHE      C 8232   3.725   8.827   3.904
  720PHE      O 8233   3.710   8.912   3.992
  721ARG      N 8234   3.799   8.847   3.795
  721ARG      H 8235   3.801   8.776   3.725
  721ARG     CA 8236   3.877   8.969   3.774
  721ARG     HA 8237   3.886   9.010   3.864
  721ARG     CB 8238   4.014   8.934   3.718
  721ARG    HB1 8239   4.049   9.014   3.669
  721ARG    HB2 8240   4.003   8.858   3.654
  721ARG     CG 8241   4.115   8.894   3.824
  721ARG    HG1 8242   4.117   8.965   3.894
  721ARG    HG2 8243   4.205   8.887   3.781
  721ARG     CD 8244   4.082   8.761   3.890
  721ARG    HD1 8245   4.039   8.700   3.824
  721ARG    HD2 8246   4.019   8.775   3.967
  721ARG     NE 8247   4.202   8.696   3.941
  721ARG     HE 8248   4.287   8.748   3.938
  721ARG     CZ 8249   4.207   8.572   3.991
  721ARG    NH1 8250   4.099   8.496   4.000
  721ARG   HH11 8251   4.010   8.531   3.969
  721ARG   HH12 8252   4.106   8.404   4.038
  721ARG    NH2 8253   4.323   8.524   4.033
  721ARG   HH21 8254   4.405   8.580   4.027
  721ARG   HH22 8255   4.328   8.431   4.071
  721ARG      C 8256   3.805   9.068   3.683
  721ARG      O 8257   3.765   9.175   3.729
  722SER      N 8258   3.788   9.033   3.555
  722SER      H 8259   3.821   8.944   3.524
  722SER     CA 8260   3.722   9.121   3.458
  722SER     HA 8261   3.697   9.204   3.507
  722SER     CB 8262   3.817   9.158   3.344
  722SER    HB1 8263   3.863   9.077   3.308
  722SER    HB2 8264   3.885   9.224   3.375
  722SER     OG 8265   3.745   9.217   3.237
  722SER     HG 8266   3.808   9.240   3.163
  722SER      C 8267   3.596   9.054   3.405
  722SER      O 8268   3.561   8.942   3.442
  723GLY      N 8269   3.529   9.124   3.316
  723GLY      H 8270   3.574   9.198   3.267
  723GLY     CA 8271   3.390   9.094   3.288
  723GLY    HA1 8272   3.351   9.172   3.239
  723GLY    HA2 8273   3.343   9.083   3.376
  723GLY      C 8274   3.372   8.969   3.206
  723GLY      O 8275   3.466   8.914   3.149
  724LYS      N 8276   3.247   8.925   3.201
  724LYS      H 8277   3.178   8.969   3.259
  724LYS     CA 8278   3.205   8.814   3.115
  724LYS     HA 8279   3.280   8.747   3.110
  724LYS     CB 8280   3.084   8.744   3.175
  724LYS    HB1 8281   3.007   8.808   3.175
  724LYS    HB2 8282   3.106   8.719   3.269
  724LYS     CG 8283   3.040   8.618   3.102
  724LYS    HG1 8284   3.119   8.558   3.091
  724LYS    HG2 8285   3.004   8.643   3.012
  724LYS     CD 8286   2.932   8.543   3.178
  724LYS    HD1 8287   2.851   8.601   3.186
  724LYS    HD2 8288   2.966   8.520   3.269
  724LYS     CE 8289   2.894   8.414   3.105
  724LYS    HE1 8290   2.975   8.355   3.098
  724LYS    HE2 8291   2.861   8.437   3.013
  724LYS     NZ 8292   2.787   8.336   3.174
  724LYS    HZ1 8293   2.767   8.253   3.122
  724LYS    HZ2 8294   2.818   8.310   3.266
  724LYS    HZ3 8295   2.704   8.392   3.181
  724LYS      C 8296   3.176   8.869   2.976
  724LYS      O 8297   3.063   8.868   2.927
  725LEU      N 8298   3.281   8.919   2.912
  725LEU      H 8299   3.372   8.907   2.952
  725LEU     CA 8300   3.269   8.991   2.786
  725LEU     HA 8301   3.177   9.031   2.787
  725LEU     CB 8302   3.375   9.101   2.777
  725LEU    HB1 8303   3.355   9.165   2.851
  725LEU    HB2 8304   3.362   9.146   2.689
  725LEU     CG 8305   3.524   9.066   2.787
  725LEU     HG 8306   3.532   8.984   2.843
  725LEU    CD1 8307   3.586   9.032   2.652
  725LEU   HD11 8308   3.683   9.010   2.664
  725LEU   HD12 8309   3.539   8.953   2.613
  725LEU   HD13 8310   3.577   9.110   2.591
  725LEU    CD2 8311   3.599   9.182   2.852
  725LEU   HD21 8312   3.696   9.159   2.859
  725LEU   HD22 8313   3.588   9.264   2.796
  725LEU   HD23 8314   3.562   9.198   2.944
  725LEU      C 8315   3.280   8.897   2.667
  725LEU      O 8316   3.342   8.790   2.674
  726LEU      N 8317   3.219   8.938   2.556
  726LEU      H 8318   3.164   9.021   2.558
  726LEU     CA 8319   3.231   8.863   2.432
  726LEU     HA 8320   3.202   8.769   2.452
  726LEU     CB 8321   3.141   8.923   2.324
  726LEU    HB1 8322   3.170   9.017   2.309
  726LEU    HB2 8323   3.047   8.922   2.358
  726LEU     CG 8324   3.143   8.851   2.188
  726LEU     HG 8325   3.175   8.757   2.203
  726LEU    CD1 8326   3.001   8.849   2.130
  726LEU   HD11 8327   3.002   8.802   2.042
  726LEU   HD12 8328   2.940   8.800   2.193
  726LEU   HD13 8329   2.968   8.943   2.118
  726LEU    CD2 8330   3.241   8.914   2.088
  726LEU   HD21 8331   3.238   8.863   2.002
  726LEU   HD22 8332   3.215   9.009   2.072
  726LEU   HD23 8333   3.334   8.910   2.126
  726LEU      C 8334   3.375   8.866   2.386
  726LEU      O 8335   3.437   8.973   2.378
  727GLN      N 8336   3.429   8.749   2.355
  727GLN      H 8337   3.372   8.667   2.357
  727GLN     CA 8338   3.571   8.737   2.318
  727GLN     HA 8339   3.621   8.813   2.360
  727GLN     CB 8340   3.625   8.604   2.371
  727GLN    HB1 8341   3.570   8.530   2.331
  727GLN    HB2 8342   3.614   8.603   2.470
  727GLN     CG 8343   3.770   8.574   2.341
  727GLN    HG1 8344   3.828   8.640   2.389
  727GLN    HG2 8345   3.785   8.581   2.242
  727GLN     CD 8346   3.808   8.436   2.386
  727GLN    OE1 8347   3.790   8.339   2.313
  727GLN    NE2 8348   3.870   8.427   2.503
  727GLN   HE21 8349   3.889   8.509   2.556
  727GLN   HE22 8350   3.898   8.337   2.538
  727GLN      C 8351   3.585   8.747   2.167
  727GLN      O 8352   3.644   8.842   2.115
  728VAL      N 8353   3.527   8.651   2.097
  728VAL      H 8354   3.482   8.577   2.147
  728VAL     CA 8355   3.524   8.647   1.951
  728VAL     HA 8356   3.584   8.721   1.921
  728VAL     CB 8357   3.576   8.511   1.899
  728VAL     HB 8358   3.509   8.440   1.922
  728VAL    CG1 8359   3.591   8.512   1.746
  728VAL   HG11 8360   3.625   8.423   1.715
  728VAL   HG12 8361   3.502   8.530   1.704
  728VAL   HG13 8362   3.656   8.583   1.719
  728VAL    CG2 8363   3.707   8.475   1.968
  728VAL   HG21 8364   3.740   8.387   1.934
  728VAL   HG22 8365   3.775   8.545   1.949
  728VAL   HG23 8366   3.692   8.469   2.067
  728VAL      C 8367   3.384   8.674   1.900
  728VAL      O 8368   3.363   8.758   1.813
  729GLY      N 8369   3.285   8.604   1.957
  729GLY      H 8370   3.306   8.547   2.036
  729GLY     CA 8371   3.150   8.608   1.909
  729GLY    HA1 8372   3.132   8.702   1.880
  729GLY    HA2 8373   3.091   8.585   1.986
  729GLY      C 8374   3.122   8.514   1.794
  729GLY      O 8375   3.005   8.503   1.753
  730PHE      N 8376   3.224   8.446   1.742
  730PHE      H 8377   3.313   8.451   1.788
  730PHE     CA 8378   3.213   8.364   1.621
  730PHE     HA 8379   3.117   8.356   1.595
  730PHE     CB 8380   3.285   8.430   1.505
  730PHE    HB1 8381   3.270   8.375   1.423
  730PHE    HB2 8382   3.383   8.433   1.526
  730PHE     CG 8383   3.239   8.570   1.476
  730PHE    CD1 8384   3.126   8.593   1.400
  730PHE    HD1 8385   3.074   8.515   1.364
  730PHE    CE1 8386   3.084   8.721   1.374
  730PHE    HE1 8387   3.001   8.736   1.320
  730PHE     CZ 8388   3.155   8.828   1.422
  730PHE     HZ 8389   3.125   8.921   1.402
  730PHE    CE2 8390   3.268   8.806   1.498
  730PHE    HE2 8391   3.319   8.884   1.534
  730PHE    CD2 8392   3.310   8.678   1.524
  730PHE    HD2 8393   3.393   8.663   1.578
  730PHE      C 8394   3.270   8.228   1.654
  730PHE      O 8395   3.389   8.201   1.635
  731THR      N 8396   3.184   8.140   1.703
  731THR      H 8397   3.092   8.171   1.729
  731THR     CA 8398   3.218   8.000   1.720
  731THR     HA 8399   3.309   7.993   1.761
  731THR     CB 8400   3.116   7.936   1.815
  731THR     HB 8401   3.138   7.839   1.830
  731THR    CG2 8402   3.110   8.011   1.946
  731THR   HG21 8403   3.043   7.967   2.006
  731THR   HG22 8404   3.200   8.009   1.990
  731THR   HG23 8405   3.083   8.106   1.929
  731THR    OG1 8406   2.986   7.943   1.757
  731THR    HG1 8407   2.919   7.901   1.819
  731THR      C 8408   3.221   7.934   1.583
  731THR      O 8409   3.201   8.000   1.481
  732PRO      N 8410   3.251   7.804   1.575
  732PRO     CD 8411   3.338   7.724   1.664
  732PRO    HD1 8412   3.288   7.697   1.747
  732PRO    HD2 8413   3.420   7.776   1.689
  732PRO     CG 8414   3.373   7.604   1.579
  732PRO    HG1 8415   3.382   7.522   1.635
  732PRO    HG2 8416   3.458   7.619   1.529
  732PRO     CB 8417   3.261   7.588   1.485
  732PRO    HB1 8418   3.185   7.539   1.529
  732PRO    HB2 8419   3.290   7.537   1.404
  732PRO     CA 8420   3.223   7.732   1.450
  732PRO     HA 8421   3.275   7.771   1.374
  732PRO      C 8422   3.078   7.744   1.406
  732PRO      O 8423   3.050   7.764   1.287
  733ASP      N 8424   2.986   7.738   1.501
  733ASP      H 8425   3.017   7.722   1.595
  733ASP     CA 8426   2.843   7.753   1.479
  733ASP     HA 8427   2.823   7.729   1.384
  733ASP     CB 8428   2.769   7.656   1.571
  733ASP    HB1 8429   2.800   7.563   1.551
  733ASP    HB2 8430   2.671   7.663   1.553
  733ASP     CG 8431   2.792   7.683   1.718
  733ASP    OD1 8432   2.890   7.754   1.750
  733ASP    OD2 8433   2.714   7.633   1.802
  733ASP      C 8434   2.802   7.900   1.502
  733ASP      O 8435   2.887   7.987   1.522
  734GLY      N 8436   2.671   7.927   1.502
  734GLY      H 8437   2.607   7.850   1.498
  734GLY     CA 8438   2.618   8.061   1.507
  734GLY    HA1 8439   2.527   8.057   1.465
  734GLY    HA2 8440   2.678   8.117   1.451
  734GLY      C 8441   2.605   8.125   1.643
  734GLY      O 8442   2.545   8.232   1.655
  735LYS      N 8443   2.659   8.063   1.748
  735LYS      H 8444   2.703   7.974   1.734
  735LYS     CA 8445   2.657   8.119   1.882
  735LYS     HA 8446   2.571   8.169   1.889
  735LYS     CB 8447   2.660   8.008   1.986
  735LYS    HB1 8448   2.666   8.050   2.077
  735LYS    HB2 8449   2.741   7.952   1.970
  735LYS     CG 8450   2.538   7.917   1.983
  735LYS    HG1 8451   2.538   7.865   1.897
  735LYS    HG2 8452   2.455   7.973   1.987
  735LYS     CD 8453   2.537   7.819   2.100
  735LYS    HD1 8454   2.444   7.785   2.113
  735LYS    HD2 8455   2.567   7.866   2.183
  735LYS     CE 8456   2.628   7.701   2.077
  735LYS    HE1 8457   2.641   7.652   2.163
  735LYS    HE2 8458   2.716   7.734   2.043
  735LYS     NZ 8459   2.571   7.606   1.977
  735LYS    HZ1 8460   2.634   7.529   1.964
  735LYS    HZ2 8461   2.483   7.572   2.010
  735LYS    HZ3 8462   2.558   7.653   1.890
  735LYS      C 8463   2.775   8.214   1.902
  735LYS      O 8464   2.860   8.232   1.814
  736ASP      N 8465   2.776   8.278   2.018
  736ASP      H 8466   2.697   8.267   2.078
  736ASP     CA 8467   2.885   8.363   2.064
  736ASP     HA 8468   2.954   8.358   1.992
  736ASP     CB 8469   2.839   8.508   2.082
  736ASP    HB1 8470   2.821   8.548   1.992
  736ASP    HB2 8471   2.911   8.560   2.128
  736ASP     CG 8472   2.713   8.518   2.165
  736ASP    OD1 8473   2.649   8.414   2.189
  736ASP    OD2 8474   2.678   8.631   2.207
  736ASP      C 8475   2.938   8.310   2.197
  736ASP      O 8476   2.863   8.252   2.276
  737ASP      N 8477   3.068   8.330   2.219
  737ASP      H 8478   3.122   8.376   2.148
  737ASP     CA 8479   3.135   8.288   2.342
  737ASP     HA 8480   3.072   8.225   2.387
  737ASP     CB 8481   3.267   8.217   2.312
  737ASP    HB1 8482   3.326   8.224   2.392
  737ASP    HB2 8483   3.311   8.262   2.234
  737ASP     CG 8484   3.249   8.069   2.278
  737ASP    OD1 8485   3.162   8.002   2.337
  737ASP    OD2 8486   3.326   8.019   2.193
  737ASP      C 8487   3.163   8.410   2.429
  737ASP      O 8488   3.221   8.508   2.383
  738TYR      N 8489   3.120   8.401   2.555
  738TYR      H 8490   3.055   8.329   2.578
  738TYR     CA 8491   3.163   8.491   2.662
  738TYR     HA 8492   3.215   8.565   2.620
  738TYR     CB 8493   3.045   8.554   2.735
  738TYR    HB1 8494   3.080   8.619   2.802
  738TYR    HB2 8495   2.994   8.481   2.782
  738TYR     CG 8496   2.948   8.628   2.647
  738TYR    CD1 8497   2.848   8.560   2.579
  738TYR    HD1 8498   2.840   8.461   2.589
  738TYR    CE1 8499   2.760   8.626   2.499
  738TYR    HE1 8500   2.689   8.575   2.450
  738TYR     CZ 8501   2.769   8.762   2.486
  738TYR     OH 8502   2.680   8.829   2.405
  738TYR     HH 8503   2.700   8.927   2.407
  738TYR    CE2 8504   2.867   8.832   2.553
  738TYR    HE2 8505   2.874   8.931   2.543
  738TYR    CD2 8506   2.955   8.764   2.633
  738TYR    HD2 8507   3.026   8.815   2.682
  738TYR      C 8508   3.246   8.407   2.758
  738TYR      O 8509   3.198   8.304   2.806
  739ARG      N 8510   3.369   8.451   2.786
  739ARG      H 8511   3.391   8.547   2.769
  739ARG     CA 8512   3.471   8.363   2.840
  739ARG     HA 8513   3.419   8.282   2.868
  739ARG     CB 8514   3.572   8.333   2.731
  739ARG    HB1 8515   3.646   8.278   2.770
  739ARG    HB2 8516   3.609   8.419   2.697
  739ARG     CG 8517   3.514   8.258   2.615
  739ARG    HG1 8518   3.478   8.323   2.548
  739ARG    HG2 8519   3.440   8.199   2.648
  739ARG     CD 8520   3.619   8.173   2.550
  739ARG    HD1 8521   3.643   8.097   2.611
  739ARG    HD2 8522   3.700   8.228   2.532
  739ARG     NE 8523   3.572   8.117   2.424
  739ARG     HE 8524   3.473   8.101   2.416
  739ARG     CZ 8525   3.647   8.085   2.319
  739ARG    NH1 8526   3.779   8.107   2.317
  739ARG   HH11 8527   3.824   8.148   2.396
  739ARG   HH12 8528   3.833   8.082   2.237
  739ARG    NH2 8529   3.589   8.036   2.211
  739ARG   HH21 8530   3.490   8.023   2.209
  739ARG   HH22 8531   3.644   8.011   2.131
  739ARG      C 8532   3.543   8.416   2.964
  739ARG      O 8533   3.640   8.353   3.008
  740TRP      N 8534   3.498   8.526   3.025
  740TRP      H 8535   3.414   8.568   2.991
  740TRP     CA 8536   3.566   8.587   3.139
  740TRP     HA 8537   3.513   8.670   3.158
  740TRP     CB 8538   3.564   8.495   3.262
  740TRP    HB1 8539   3.622   8.534   3.334
  740TRP    HB2 8540   3.598   8.404   3.237
  740TRP     CG 8541   3.433   8.475   3.321
  740TRP    CD1 8542   3.349   8.370   3.301
  740TRP    HD1 8543   3.368   8.292   3.241
  740TRP    NE1 8544   3.235   8.386   3.375
  740TRP    HE1 8545   3.157   8.323   3.377
  740TRP    CE2 8546   3.245   8.503   3.446
  740TRP    CZ2 8547   3.156   8.562   3.534
  740TRP    HZ2 8548   3.068   8.519   3.555
  740TRP    CH2 8549   3.193   8.680   3.591
  740TRP    HH2 8550   3.131   8.724   3.656
  740TRP    CZ3 8551   3.315   8.740   3.561
  740TRP    HZ3 8552   3.339   8.827   3.604
  740TRP    CE3 8553   3.403   8.682   3.474
  740TRP    HE3 8554   3.491   8.725   3.454
  740TRP    CD2 8555   3.368   8.561   3.414
  740TRP      C 8556   3.710   8.623   3.104
  740TRP      O 8557   3.805   8.579   3.167
  741CYS      N 8558   3.726   8.704   3.001
  741CYS      H 8559   3.646   8.737   2.950
  741CYS     CA 8560   3.859   8.745   2.962
  741CYS     HA 8561   3.912   8.660   2.956
  741CYS     CB 8562   3.857   8.812   2.826
  741CYS    HB1 8563   3.950   8.845   2.813
  741CYS    HB2 8564   3.795   8.890   2.837
  741CYS     SG 8565   3.804   8.701   2.694
  741CYS     HG 8566   3.804   8.750   2.607
  741CYS      C 8567   3.919   8.838   3.067
  741CYS      O 8568   3.850   8.885   3.157
  742PHE      N 8569   4.049   8.862   3.055
  742PHE      H 8570   4.098   8.819   2.979
  742PHE     CA 8571   4.124   8.948   3.147
  742PHE     HA 8572   4.057   9.005   3.195
  742PHE     CB 8573   4.201   8.863   3.248
  742PHE    HB1 8574   4.262   8.802   3.198
  742PHE    HB2 8575   4.135   8.809   3.301
  742PHE     CG 8576   4.284   8.942   3.345
  742PHE    CD1 8577   4.225   9.032   3.432
  742PHE    HD1 8578   4.126   9.045   3.430
  742PHE    CE1 8579   4.301   9.104   3.521
  742PHE    HE1 8580   4.257   9.170   3.582
  742PHE     CZ 8581   4.437   9.085   3.526
  742PHE     HZ 8582   4.492   9.136   3.591
  742PHE    CE2 8583   4.496   8.995   3.441
  742PHE    HE2 8584   4.595   8.981   3.444
  742PHE    CD2 8585   4.420   8.924   3.352
  742PHE    HD2 8586   4.464   8.858   3.291
  742PHE      C 8587   4.220   9.035   3.068
  742PHE      O 8588   4.306   8.983   2.996
  743ARG      N 8589   4.207   9.166   3.083
  743ARG      H 8590   4.141   9.201   3.150
  743ARG     CA 8591   4.286   9.261   3.004
  743ARG     HA 8592   4.296   9.220   2.913
  743ARG     CB 8593   4.214   9.394   2.993
  743ARG    HB1 8594   4.203   9.431   3.085
  743ARG    HB2 8595   4.124   9.377   2.953
  743ARG     CG 8596   4.286   9.498   2.908
  743ARG    HG1 8597   4.304   9.460   2.817
  743ARG    HG2 8598   4.372   9.522   2.952
  743ARG     CD 8599   4.201   9.623   2.893
  743ARG    HD1 8600   4.254   9.695   2.849
  743ARG    HD2 8601   4.170   9.654   2.983
  743ARG     NE 8602   4.084   9.597   2.811
  743ARG     HE 8603   3.997   9.584   2.858
  743ARG     CZ 8604   4.083   9.589   2.678
  743ARG    NH1 8605   4.194   9.606   2.606
  743ARG   HH11 8606   4.281   9.625   2.652
  743ARG   HH12 8607   4.190   9.599   2.506
  743ARG    NH2 8608   3.969   9.565   2.616
  743ARG   HH21 8609   3.885   9.553   2.669
  743ARG   HH22 8610   3.967   9.559   2.516
  743ARG      C 8611   4.422   9.282   3.068
  743ARG      O 8612   4.430   9.308   3.188
  744VAL      N 8613   4.527   9.273   2.988
  744VAL      H 8614   4.512   9.246   2.893
  744VAL     CA 8615   4.663   9.300   3.032
  744VAL     HA 8616   4.655   9.347   3.120
  744VAL     CB 8617   4.744   9.170   3.052
  744VAL     HB 8618   4.765   9.128   2.963
  744VAL    CG1 8619   4.876   9.199   3.119
  744VAL   HG11 8620   4.927   9.114   3.131
  744VAL   HG12 8621   4.929   9.262   3.062
  744VAL   HG13 8622   4.859   9.241   3.208
  744VAL    CG2 8623   4.663   9.071   3.133
  744VAL   HG21 8624   4.716   8.987   3.146
  744VAL   HG22 8625   4.641   9.110   3.222
  744VAL   HG23 8626   4.578   9.050   3.085
  744VAL      C 8627   4.730   9.388   2.928
  744VAL      O 8628   4.733   9.353   2.809
  745ASP      N 8629   4.785   9.500   2.972
  745ASP      H 8630   4.768   9.527   3.067
  745ASP     CA 8631   4.869   9.587   2.890
  745ASP     HA 8632   4.859   9.556   2.795
  745ASP     CB 8633   4.824   9.733   2.899
  745ASP    HB1 8634   4.869   9.785   2.827
  745ASP    HB2 8635   4.850   9.770   2.988
  745ASP     CG 8636   4.674   9.748   2.883
  745ASP    OD1 8637   4.600   9.657   2.923
  745ASP    OD2 8638   4.631   9.853   2.830
  745ASP      C 8639   5.012   9.573   2.938
  745ASP      O 8640   5.041   9.602   3.054
  746GLU      N 8641   5.099   9.529   2.849
  746GLU      H 8642   5.067   9.513   2.756
  746GLU     CA 8643   5.239   9.502   2.879
  746GLU     HA 8644   5.248   9.514   2.978
  746GLU     CB 8645   5.278   9.359   2.839
  746GLU    HB1 8646   5.377   9.348   2.851
  746GLU    HB2 8647   5.254   9.345   2.743
  746GLU     CG 8648   5.210   9.250   2.919
  746GLU    HG1 8649   5.236   9.161   2.881
  746GLU    HG2 8650   5.111   9.262   2.912
  746GLU     CD 8651   5.249   9.253   3.066
  746GLU    OE1 8652   5.353   9.314   3.099
  746GLU    OE2 8653   5.175   9.196   3.149
  746GLU      C 8654   5.326   9.600   2.803
  746GLU      O 8655   5.286   9.657   2.702
  747VAL      N 8656   5.448   9.618   2.855
  747VAL      H 8657   5.471   9.567   2.938
  747VAL     CA 8658   5.548   9.706   2.799
  747VAL     HA 8659   5.507   9.745   2.717
  747VAL     CB 8660   5.585   9.820   2.895
  747VAL     HB 8661   5.630   9.782   2.976
  747VAL    CG1 8662   5.684   9.916   2.828
  747VAL   HG11 8663   5.707   9.989   2.892
  747VAL   HG12 8664   5.767   9.866   2.803
  747VAL   HG13 8665   5.642   9.955   2.746
  747VAL    CG2 8666   5.460   9.891   2.945
  747VAL   HG21 8667   5.486   9.965   3.007
  747VAL   HG22 8668   5.410   9.929   2.867
  747VAL   HG23 8669   5.402   9.826   2.993
  747VAL      C 8670   5.671   9.623   2.767
  747VAL      O 8671   5.719   9.547   2.851
  748ASN      N 8672   5.722   9.638   2.645
  748ASN      H 8673   5.677   9.701   2.582
  748ASN     CA 8674   5.841   9.565   2.599
  748ASN     HA 8675   5.891   9.531   2.679
  748ASN     CB 8676   5.802   9.444   2.515
  748ASN    HB1 8677   5.766   9.476   2.427
  748ASN    HB2 8678   5.731   9.393   2.563
  748ASN     CG 8679   5.920   9.351   2.489
  748ASN    OD1 8680   6.023   9.392   2.436
  748ASN    ND2 8681   5.904   9.225   2.526
  748ASN   HD21 8682   5.818   9.196   2.568
  748ASN   HD22 8683   5.978   9.159   2.512
  748ASN      C 8684   5.926   9.662   2.520
  748ASN      O 8685   5.880   9.716   2.418
  749TRP      N 8686   6.049   9.684   2.565
  749TRP      H 8687   6.081   9.632   2.645
  749TRP     CA 8688   6.140   9.780   2.503
  749TRP     HA 8689   6.081   9.845   2.456
  749TRP     CB 8690   6.222   9.850   2.611
  749TRP    HB1 8691   6.290   9.910   2.568
  749TRP    HB2 8692   6.269   9.782   2.667
  749TRP     CG 8693   6.136   9.932   2.699
  749TRP    CD1 8694   6.085   9.896   2.820
  749TRP    HD1 8695   6.100   9.808   2.865
  749TRP    NE1 8696   6.010   9.999   2.871
  749TRP    HE1 8697   5.962   9.997   2.959
  749TRP    CE2 8698   6.011  10.104   2.783
  749TRP    CZ2 8699   5.950  10.228   2.791
  749TRP    HZ2 8700   5.894  10.253   2.870
  749TRP    CH2 8701   5.969  10.315   2.687
  749TRP    HH2 8702   5.927  10.405   2.690
  749TRP    CZ3 8703   6.047  10.279   2.576
  749TRP    HZ3 8704   6.059  10.344   2.501
  749TRP    CE3 8705   6.108  10.155   2.568
  749TRP    HE3 8706   6.164  10.130   2.489
  749TRP    CD2 8707   6.090  10.065   2.673
  749TRP      C 8708   6.231   9.715   2.399
  749TRP      O 8709   6.343   9.764   2.376
  750THR      N 8710   6.187   9.607   2.335
  750THR      H 8711   6.100   9.566   2.362
  750THR     CA 8712   6.262   9.548   2.227
  750THR     HA 8713   6.357   9.544   2.258
  750THR     CB 8714   6.210   9.407   2.196
  750THR     HB 8715   6.113   9.409   2.173
  750THR    CG2 8716   6.289   9.345   2.082
  750THR   HG21 8717   6.254   9.253   2.063
  750THR   HG22 8718   6.279   9.402   2.000
  750THR   HG23 8719   6.385   9.339   2.108
  750THR    OG1 8720   6.223   9.325   2.313
  750THR    HG1 8721   6.189   9.233   2.293
  750THR      C 8722   6.250   9.636   2.104
  750THR      O 8723   6.139   9.662   2.056
  751THR      N 8724   6.364   9.683   2.054
  751THR      H 8725   6.449   9.651   2.095
  751THR     CA 8726   6.372   9.779   1.943
  751THR     HA 8727   6.470   9.796   1.931
  751THR     CB 8728   6.312   9.719   1.813
  751THR     HB 8729   6.215   9.696   1.826
  751THR    CG2 8730   6.327   9.815   1.695
  751THR   HG21 8731   6.287   9.773   1.613
  751THR   HG22 8732   6.279   9.900   1.715
  751THR   HG23 8733   6.424   9.834   1.679
  751THR    OG1 8734   6.379   9.597   1.782
  751THR    HG1 8735   6.340   9.558   1.698
  751THR      C 8736   6.303   9.911   1.979
  751THR    OC1 8737   6.346   9.995   1.948
  751THR    OC2 8738   6.199   9.921   2.043
  944SER      N 8739  12.396   4.981   1.750
  944SER     H1 8740  12.451   5.055   1.712
  944SER     H2 8741  12.456   4.914   1.794
  944SER     H3 8742  12.344   4.937   1.677
  944SER     CA 8743  12.304   5.035   1.849
  944SER     HA 8744  12.246   5.099   1.799
  944SER     CB 8745  12.219   4.923   1.909
  944SER    HB1 8746  12.160   4.958   1.982
  944SER    HB2 8747  12.277   4.850   1.946
  944SER     OG 8748  12.135   4.865   1.811
  944SER     HG 8749  12.080   4.792   1.853
  944SER      C 8750  12.380   5.109   1.960
  944SER      O 8751  12.498   5.083   1.982
  945TYR      N 8752  12.311   5.200   2.029
  945TYR      H 8753  12.217   5.220   2.003
  945TYR     CA 8754  12.371   5.270   2.142
  945TYR     HA 8755  12.452   5.315   2.106
  945TYR     CB 8756  12.274   5.373   2.200
  945TYR    HB1 8757  12.311   5.404   2.288
  945TYR    HB2 8758  12.186   5.328   2.215
  945TYR     CG 8759  12.248   5.496   2.116
  945TYR    CD1 8760  12.172   5.488   2.000
  945TYR    HD1 8761  12.136   5.399   1.971
  945TYR    CE1 8762  12.146   5.600   1.925
  945TYR    HE1 8763  12.092   5.592   1.841
  945TYR     CZ 8764  12.194   5.723   1.966
  945TYR     OH 8765  12.168   5.835   1.890
  945TYR     HH 8766  12.209   5.915   1.933
  945TYR    CE2 8767  12.269   5.733   2.081
  945TYR    HE2 8768  12.304   5.822   2.111
  945TYR    CD2 8769  12.295   5.620   2.155
  945TYR    HD2 8770  12.349   5.628   2.239
  945TYR      C 8771  12.407   5.170   2.251
  945TYR      O 8772  12.338   5.070   2.270
  946THR      N 8773  12.518   5.198   2.321
  946THR      H 8774  12.569   5.281   2.298
  946THR     CA 8775  12.567   5.113   2.429
  946THR     HA 8776  12.499   5.039   2.433
  946THR     CB 8777  12.707   5.061   2.395
  946THR     HB 8778  12.749   5.018   2.475
  946THR    CG2 8779  12.700   4.963   2.279
  946THR   HG21 8780  12.792   4.930   2.258
  946THR   HG22 8781  12.641   4.886   2.304
  946THR   HG23 8782  12.662   5.009   2.199
  946THR    OG1 8783  12.791   5.171   2.358
  946THR    HG1 8784  12.882   5.137   2.336
  946THR      C 8785  12.570   5.182   2.565
  946THR      O 8786  12.614   5.121   2.663
  947ASP      N 8787  12.521   5.306   2.576
  947ASP      H 8788  12.481   5.350   2.496
  947ASP     CA 8789  12.525   5.377   2.702
  947ASP     HA 8790  12.612   5.350   2.744
  947ASP     CB 8791  12.523   5.528   2.679
  947ASP    HB1 8792  12.598   5.552   2.618
  947ASP    HB2 8793  12.535   5.574   2.767
  947ASP     CG 8794  12.394   5.577   2.617
  947ASP    OD1 8795  12.321   5.497   2.554
  947ASP    OD2 8796  12.366   5.698   2.631
  947ASP      C 8797  12.410   5.335   2.793
  947ASP      O 8798  12.325   5.253   2.756
  948SER      N 8799  12.406   5.392   2.913
  948SER      H 8800  12.473   5.463   2.935
  948SER     CA 8801  12.307   5.354   3.013
  948SER     HA 8802  12.305   5.254   3.009
  948SER     CB 8803  12.351   5.407   3.149
  948SER    HB1 8804  12.438   5.366   3.176
  948SER    HB2 8805  12.282   5.387   3.219
  948SER     OG 8806  12.369   5.547   3.145
  948SER     HG 8807  12.398   5.579   3.235
  948SER      C 8808  12.167   5.406   2.983
  948SER      O 8809  12.072   5.360   3.046
  949TYR      N 8810  12.152   5.499   2.888
  949TYR      H 8811  12.229   5.519   2.828
  949TYR     CA 8812  12.028   5.573   2.868
  949TYR     HA 8813  11.972   5.548   2.948
  949TYR     CB 8814  12.059   5.723   2.860
  949TYR    HB1 8815  11.973   5.773   2.846
  949TYR    HB2 8816  12.120   5.739   2.783
  949TYR     CG 8817  12.125   5.777   2.983
  949TYR    CD1 8818  12.061   5.776   3.106
  949TYR    HD1 8819  11.968   5.738   3.112
  949TYR    CE1 8820  12.121   5.825   3.219
  949TYR    HE1 8821  12.073   5.822   3.307
  949TYR     CZ 8822  12.248   5.878   3.211
  949TYR     OH 8823  12.308   5.928   3.325
  949TYR     HH 8824  12.399   5.962   3.302
  949TYR    CE2 8825  12.315   5.881   3.091
  949TYR    HE2 8826  12.407   5.919   3.085
  949TYR    CD2 8827  12.253   5.830   2.978
  949TYR    HD2 8828  12.302   5.831   2.891
  949TYR      C 8829  11.951   5.532   2.744
  949TYR      O 8830  11.827   5.531   2.748
  950TYR      N 8831  12.020   5.499   2.635
  950TYR      H 8832  12.120   5.494   2.642
  950TYR     CA 8833  11.959   5.469   2.506
  950TYR     HA 8834  11.861   5.480   2.522
  950TYR     CB 8835  12.009   5.566   2.400
  950TYR    HB1 8836  11.961   5.547   2.314
  950TYR    HB2 8837  12.107   5.551   2.387
  950TYR     CG 8838  11.988   5.711   2.434
  950TYR    CD1 8839  11.872   5.777   2.399
  950TYR    HD1 8840  11.800   5.727   2.351
  950TYR    CE1 8841  11.854   5.910   2.429
  950TYR    HE1 8842  11.769   5.956   2.404
  950TYR     CZ 8843  11.954   5.979   2.494
  950TYR     OH 8844  11.936   6.111   2.525
  950TYR     HH 8845  12.017   6.146   2.572
  950TYR    CE2 8846  12.070   5.916   2.529
  950TYR    HE2 8847  12.142   5.966   2.576
  950TYR    CD2 8848  12.087   5.783   2.499
  950TYR    HD2 8849  12.172   5.737   2.525
  950TYR      C 8850  11.986   5.326   2.461
  950TYR      O 8851  11.977   5.297   2.342
  951LYS      N 8852  12.017   5.236   2.555
  951LYS      H 8853  12.006   5.261   2.651
  951LYS     CA 8854  12.066   5.103   2.522
  951LYS     HA 8855  12.149   5.119   2.469
  951LYS     CB 8856  12.096   5.025   2.650
  951LYS    HB1 8857  12.009   4.999   2.693
  951LYS    HB2 8858  12.148   5.084   2.712
  951LYS     CG 8859  12.176   4.899   2.628
  951LYS    HG1 8860  12.262   4.923   2.584
  951LYS    HG2 8861  12.124   4.837   2.569
  951LYS     CD 8862  12.205   4.829   2.759
  951LYS    HD1 8863  12.121   4.824   2.813
  951LYS    HD2 8864  12.274   4.881   2.810
  951LYS     CE 8865  12.257   4.689   2.736
  951LYS    HE1 8866  12.346   4.694   2.691
  951LYS    HE2 8867  12.193   4.639   2.678
  951LYS     NZ 8868  12.273   4.615   2.863
  951LYS    HZ1 8869  12.307   4.523   2.844
  951LYS    HZ2 8870  12.338   4.663   2.922
  951LYS    HZ3 8871  12.184   4.608   2.909
  951LYS      C 8872  11.968   5.025   2.436
  951LYS      O 8873  11.851   5.006   2.474
  952GLY      N 8874  12.016   4.978   2.321
  952GLY      H 8875  12.110   4.999   2.296
  952GLY     CA 8876  11.937   4.897   2.231
  952GLY    HA1 8877  11.870   4.848   2.287
  952GLY    HA2 8878  11.999   4.831   2.188
  952GLY      C 8879  11.864   4.974   2.123
  952GLY      O 8880  11.806   4.910   2.034
  953GLN      N 8881  11.864   5.106   2.128
  953GLN      H 8882  11.904   5.152   2.207
  953GLN     CA 8883  11.806   5.184   2.020
  953GLN     HA 8884  11.711   5.154   2.010
  953GLN     CB 8885  11.808   5.332   2.054
  953GLN    HB1 8886  11.902   5.364   2.050
  953GLN    HB2 8887  11.772   5.344   2.147
  953GLN     CG 8888  11.726   5.417   1.961
[truncated: 16,355,192 more chars]
