# Supplementary material for: Dynamic molecular portraits of ion-conducting pores characterize functional states of TRPV channels
Source: Commun Chem. 2024 Jun 1;7:119. doi: 10.1038/s42004-024-01198-z (PMC11144267; doi:10.1038/s42004-024-01198-z)
Supplement: Supplementary file 3 — Supplementary Data 1 [file 42004_2024_1198_MOESM3_ESM.zip › Supplementary Data 1/pi_openV3_final.gro]

prot_A_prot_B_prot_C_prot_D_nterman_A_nterman_B_nterman_C_nterman_D_POPC_POPE_CHOL_SOL_CL_NA t= 200000.00000 step= 100000000
472901
  113ARG      N    1   6.822   3.229   0.111
  113ARG     H1    2   6.872   3.257   0.028
  113ARG     H2    3   6.836   3.130   0.124
  113ARG     H3    4   6.723   3.249   0.108
  113ARG     CA    5   6.869   3.302   0.224
  113ARG     HA    6   6.971   3.275   0.251
  113ARG     CB    7   6.880   3.452   0.186
  113ARG    HB1    8   6.956   3.471   0.110
  113ARG    HB2    9   6.926   3.501   0.272
  113ARG     CG   10   6.751   3.527   0.149
  113ARG    HG1   11   6.681   3.524   0.233
  113ARG    HG2   12   6.703   3.497   0.056
  113ARG     CD   13   6.790   3.675   0.135
  113ARG    HD1   14   6.872   3.673   0.063
  113ARG    HD2   15   6.826   3.707   0.232
  113ARG     NE   16   6.680   3.756   0.084
  113ARG     HE   17   6.604   3.792   0.141
  113ARG     CZ   18   6.659   3.809  -0.035
  113ARG    NH1   19   6.741   3.798  -0.130
  113ARG   HH11   20   6.828   3.748  -0.119
  113ARG   HH12   21   6.717   3.850  -0.214
  113ARG    NH2   22   6.562   3.888  -0.052
  113ARG   HH21   23   6.491   3.892   0.020
  113ARG   HH22   24   6.555   3.946  -0.135
  113ARG      C   25   6.782   3.283   0.342
  113ARG      O   26   6.661   3.265   0.325
  114GLN      N   27   6.845   3.284   0.455
  114GLN      H   28   6.946   3.284   0.461
  114GLN     CA   29   6.780   3.264   0.583
  114GLN     HA   30   6.726   3.169   0.579
  114GLN     CB   31   6.894   3.231   0.678
  114GLN    HB1   32   6.965   3.314   0.683
  114GLN    HB2   33   6.925   3.131   0.648
  114GLN     CG   34   6.856   3.204   0.822
  114GLN    HG1   35   6.936   3.142   0.863
  114GLN    HG2   36   6.754   3.168   0.811
  114GLN     CD   37   6.835   3.320   0.918
  114GLN    OE1   38   6.720   3.363   0.945
  114GLN    NE2   39   6.940   3.386   0.953
  114GLN   HE21   40   7.030   3.343   0.938
  114GLN   HE22   41   6.933   3.448   1.033
  114GLN      C   42   6.680   3.369   0.632
  114GLN      O   43   6.718   3.484   0.615
  115LYS      N   44   6.554   3.332   0.668
  115LYS      H   45   6.533   3.234   0.675
  115LYS     CA   46   6.447   3.425   0.696
  115LYS     HA   47   6.481   3.528   0.690
  115LYS     CB   48   6.341   3.411   0.578
  115LYS    HB1   49   6.241   3.441   0.607
  115LYS    HB2   50   6.322   3.305   0.561
  115LYS     CG   51   6.381   3.479   0.447
  115LYS    HG1   52   6.476   3.434   0.418
  115LYS    HG2   53   6.387   3.588   0.453
  115LYS     CD   54   6.269   3.458   0.343
  115LYS    HD1   55   6.176   3.501   0.382
  115LYS    HD2   56   6.251   3.351   0.334
  115LYS     CE   57   6.309   3.524   0.216
  115LYS    HE1   58   6.402   3.473   0.189
  115LYS    HE2   59   6.327   3.632   0.219
  115LYS     NZ   60   6.212   3.506   0.110
  115LYS    HZ1   61   6.256   3.538   0.026
  115LYS    HZ2   62   6.184   3.410   0.095
  115LYS    HZ3   63   6.137   3.572   0.129
  115LYS      C   64   6.390   3.400   0.834
  115LYS      O   65   6.334   3.484   0.895
  116LYS      N   66   6.401   3.271   0.873
  116LYS      H   67   6.438   3.204   0.807
  116LYS     CA   68   6.345   3.215   0.999
  116LYS     HA   69   6.240   3.238   0.982
  116LYS     CB   70   6.363   3.060   1.009
  116LYS    HB1   71   6.468   3.034   1.025
  116LYS    HB2   72   6.335   3.018   0.913
  116LYS     CG   73   6.280   2.992   1.116
  116LYS    HG1   74   6.173   3.000   1.096
  116LYS    HG2   75   6.318   3.030   1.211
  116LYS     CD   76   6.315   2.842   1.113
  116LYS    HD1   77   6.423   2.830   1.123
  116LYS    HD2   78   6.275   2.791   1.025
  116LYS     CE   79   6.257   2.761   1.232
  116LYS    HE1   80   6.298   2.784   1.330
  116LYS    HE2   81   6.285   2.657   1.218
  116LYS     NZ   82   6.110   2.759   1.233
  116LYS    HZ1   83   6.082   2.679   1.289
  116LYS    HZ2   84   6.076   2.841   1.281
  116LYS    HZ3   85   6.072   2.746   1.141
  116LYS      C   86   6.394   3.291   1.122
  116LYS      O   87   6.312   3.314   1.214
  117LYS      N   88   6.519   3.333   1.130
  117LYS      H   89   6.578   3.327   1.048
  117LYS     CA   90   6.570   3.407   1.245
  117LYS     HA   91   6.505   3.412   1.332
  117LYS     CB   92   6.704   3.344   1.302
  117LYS    HB1   93   6.781   3.365   1.228
  117LYS    HB2   94   6.705   3.235   1.310
  117LYS     CG   95   6.737   3.391   1.443
  117LYS    HG1   96   6.647   3.366   1.500
  117LYS    HG2   97   6.754   3.498   1.431
  117LYS     CD   98   6.869   3.332   1.490
  117LYS    HD1   99   6.944   3.357   1.414
  117LYS    HD2  100   6.860   3.224   1.490
  117LYS     CE  101   6.934   3.389   1.612
  117LYS    HE1  102   7.012   3.327   1.656
  117LYS    HE2  103   6.856   3.396   1.688
  117LYS     NZ  104   6.988   3.532   1.594
  117LYS    HZ1  105   7.053   3.537   1.516
  117LYS    HZ2  106   6.910   3.594   1.579
  117LYS    HZ3  107   7.030   3.578   1.674
  117LYS      C  108   6.594   3.556   1.209
  117LYS      O  109   6.549   3.642   1.285
  118ARG      N  110   6.659   3.585   1.096
  118ARG      H  111   6.699   3.506   1.048
  118ARG     CA  112   6.679   3.720   1.041
  118ARG     HA  113   6.761   3.774   1.087
  118ARG     CB  114   6.717   3.696   0.887
  118ARG    HB1  115   6.656   3.764   0.826
  118ARG    HB2  116   6.686   3.598   0.849
  118ARG     CG  117   6.867   3.734   0.866
  118ARG    HG1  118   6.929   3.668   0.927
  118ARG    HG2  119   6.887   3.828   0.919
  118ARG     CD  120   6.905   3.732   0.720
  118ARG    HD1  121   6.890   3.631   0.682
  118ARG    HD2  122   7.009   3.762   0.732
  118ARG     NE  123   6.847   3.841   0.640
  118ARG     HE  124   6.906   3.923   0.638
  118ARG     CZ  125   6.752   3.842   0.557
  118ARG    NH1  126   6.715   3.943   0.485
  118ARG   HH11  127   6.774   4.024   0.477
  118ARG   HH12  128   6.636   3.934   0.423
  118ARG    NH2  129   6.675   3.737   0.537
  118ARG   HH21  130   6.714   3.647   0.561
  118ARG   HH22  131   6.603   3.740   0.466
  118ARG      C  132   6.556   3.814   1.053
  118ARG      O  133   6.575   3.926   1.099
  119LEU      N  134   6.435   3.763   1.020
  119LEU      H  135   6.425   3.666   0.995
  119LEU     CA  136   6.310   3.840   1.014
  119LEU     HA  137   6.337   3.938   0.977
  119LEU     CB  138   6.202   3.779   0.917
  119LEU    HB1  139   6.128   3.858   0.903
  119LEU    HB2  140   6.168   3.685   0.958
  119LEU     CG  141   6.258   3.758   0.773
  119LEU     HG  142   6.346   3.694   0.776
  119LEU    CD1  143   6.151   3.699   0.679
  119LEU   HD11  144   6.059   3.756   0.689
  119LEU   HD12  145   6.182   3.708   0.575
  119LEU   HD13  146   6.133   3.595   0.708
  119LEU    CD2  147   6.306   3.892   0.714
  119LEU   HD21  148   6.221   3.957   0.695
  119LEU   HD22  149   6.389   3.938   0.768
  119LEU   HD23  150   6.355   3.864   0.621
  119LEU      C  151   6.256   3.876   1.159
  119LEU      O  152   6.161   3.946   1.175
  120LYS      N  153   6.311   3.812   1.267
  120LYS      H  154   6.395   3.757   1.260
  120LYS     CA  155   6.254   3.822   1.400
  120LYS     HA  156   6.147   3.815   1.379
  120LYS     CB  157   6.282   3.698   1.491
  120LYS    HB1  158   6.229   3.715   1.584
  120LYS    HB2  159   6.388   3.704   1.516
  120LYS     CG  160   6.255   3.559   1.424
  120LYS    HG1  161   6.338   3.543   1.356
  120LYS    HG2  162   6.162   3.559   1.367
  120LYS     CD  163   6.240   3.436   1.523
  120LYS    HD1  164   6.207   3.346   1.472
  120LYS    HD2  165   6.171   3.465   1.603
  120LYS     CE  166   6.379   3.417   1.591
  120LYS    HE1  167   6.386   3.503   1.658
  120LYS    HE2  168   6.453   3.428   1.512
  120LYS     NZ  169   6.401   3.280   1.658
  120LYS    HZ1  170   6.413   3.201   1.596
  120LYS    HZ2  171   6.486   3.267   1.711
  120LYS    HZ3  172   6.320   3.257   1.714
  120LYS      C  173   6.272   3.955   1.481
  120LYS      O  174   6.168   4.014   1.525
  121LYS      N  175   6.395   4.009   1.476
  121LYS      H  176   6.462   3.968   1.413
  121LYS     CA  177   6.439   4.126   1.560
  121LYS     HA  178   6.354   4.191   1.582
  121LYS     CB  179   6.498   4.072   1.696
  121LYS    HB1  180   6.542   4.160   1.742
  121LYS    HB2  181   6.575   3.999   1.670
  121LYS     CG  182   6.389   4.021   1.790
  121LYS    HG1  183   6.333   3.945   1.736
  121LYS    HG2  184   6.323   4.103   1.819
  121LYS     CD  185   6.462   3.953   1.908
  121LYS    HD1  186   6.516   4.025   1.969
  121LYS    HD2  187   6.522   3.868   1.875
  121LYS     CE  188   6.353   3.894   1.995
  121LYS    HE1  189   6.309   3.808   1.944
  121LYS    HE2  190   6.277   3.969   2.014
  121LYS     NZ  191   6.416   3.845   2.121
  121LYS    HZ1  192   6.470   3.915   2.169
  121LYS    HZ2  193   6.344   3.813   2.184
  121LYS    HZ3  194   6.480   3.768   2.108
  121LYS      C  195   6.542   4.216   1.496
  121LYS      O  196   6.531   4.334   1.511
  122ARG      N  197   6.651   4.162   1.432
  122ARG      H  198   6.638   4.063   1.421
  122ARG     CA  199   6.770   4.235   1.377
  122ARG     HA  200   6.852   4.258   1.445
  122ARG     CB  201   6.820   4.145   1.267
  122ARG    HB1  202   6.741   4.132   1.193
  122ARG    HB2  203   6.848   4.049   1.309
  122ARG     CG  204   6.942   4.187   1.182
  122ARG    HG1  205   6.928   4.286   1.138
  122ARG    HG2  206   6.943   4.109   1.106
  122ARG     CD  207   7.075   4.201   1.257
  122ARG    HD1  208   7.111   4.102   1.284
  122ARG    HD2  209   7.060   4.248   1.354
  122ARG     NE  210   7.170   4.275   1.174
  122ARG     HE  211   7.153   4.263   1.075
  122ARG     CZ  212   7.258   4.366   1.205
  122ARG    NH1  213   7.296   4.390   1.330
  122ARG   HH11  214   7.250   4.345   1.408
  122ARG   HH12  215   7.369   4.458   1.348
  122ARG    NH2  216   7.335   4.416   1.119
  122ARG   HH21  217   7.309   4.396   1.024
  122ARG   HH22  218   7.416   4.475   1.135
  122ARG      C  219   6.744   4.368   1.306
  122ARG      O  220   6.838   4.448   1.314
  123ILE      N  221   6.626   4.392   1.251
  123ILE      H  222   6.565   4.317   1.223
  123ILE     CA  223   6.588   4.526   1.192
  123ILE     HA  224   6.663   4.539   1.114
  123ILE     CB  225   6.448   4.530   1.127
  123ILE     HB  226   6.456   4.440   1.067
  123ILE    CG2  227   6.338   4.504   1.228
  123ILE   HG21  228   6.354   4.416   1.290
  123ILE   HG22  229   6.315   4.597   1.280
  123ILE   HG23  230   6.251   4.478   1.168
  123ILE    CG1  231   6.444   4.659   1.038
  123ILE   HG11  232   6.508   4.644   0.951
  123ILE   HG12  233   6.468   4.747   1.097
  123ILE     CD  234   6.298   4.676   0.990
  123ILE    HD1  235   6.241   4.717   1.073
  123ILE    HD2  236   6.299   4.745   0.905
  123ILE    HD3  237   6.257   4.579   0.963
  123ILE      C  238   6.619   4.642   1.296
  123ILE      O  239   6.684   4.742   1.257
  124PHE      N  240   6.597   4.624   1.423
  124PHE      H  241   6.553   4.539   1.454
  124PHE     CA  242   6.626   4.727   1.529
  124PHE     HA  243   6.585   4.823   1.500
  124PHE     CB  244   6.561   4.682   1.662
  124PHE    HB1  245   6.602   4.741   1.744
  124PHE    HB2  246   6.564   4.576   1.686
  124PHE     CG  247   6.410   4.704   1.657
  124PHE    CD1  248   6.320   4.612   1.601
  124PHE    HD1  249   6.360   4.527   1.547
  124PHE    CE1  250   6.182   4.640   1.595
  124PHE    HE1  251   6.111   4.572   1.550
  124PHE     CZ  252   6.130   4.760   1.651
  124PHE     HZ  253   6.025   4.782   1.638
  124PHE    CE2  254   6.219   4.850   1.703
  124PHE    HE2  255   6.185   4.944   1.744
  124PHE    CD2  256   6.359   4.829   1.706
  124PHE    HD2  257   6.425   4.902   1.751
  124PHE      C  258   6.773   4.751   1.544
  124PHE      O  259   6.807   4.869   1.565
  125ALA      N  260   6.861   4.648   1.532
  125ALA      H  261   6.821   4.556   1.543
  125ALA     CA  262   7.006   4.663   1.532
  125ALA     HA  263   7.031   4.729   1.615
  125ALA     CB  264   7.072   4.527   1.555
  125ALA    HB1  265   7.086   4.503   1.660
  125ALA    HB2  266   7.015   4.457   1.494
  125ALA    HB3  267   7.169   4.538   1.506
  125ALA      C  268   7.054   4.733   1.404
  125ALA      O  269   7.125   4.834   1.411
  126ALA      N  270   7.013   4.679   1.285
  126ALA      H  271   6.943   4.607   1.286
  126ALA     CA  272   7.057   4.729   1.153
  126ALA     HA  273   7.164   4.718   1.136
  126ALA     CB  274   6.976   4.649   1.053
  126ALA    HB1  275   6.870   4.663   1.077
  126ALA    HB2  276   7.005   4.674   0.951
  126ALA    HB3  277   6.992   4.542   1.064
  126ALA      C  278   7.021   4.877   1.125
  126ALA      O  279   7.102   4.942   1.055
  127VAL      N  280   6.916   4.936   1.181
  127VAL      H  281   6.850   4.878   1.231
  127VAL     CA  282   6.885   5.078   1.159
  127VAL     HA  283   6.911   5.119   1.061
  127VAL     CB  284   6.732   5.105   1.176
  127VAL     HB  285   6.726   5.211   1.152
  127VAL    CG1  286   6.655   5.026   1.076
  127VAL   HG11  287   6.661   4.917   1.082
  127VAL   HG12  288   6.550   5.051   1.091
  127VAL   HG13  289   6.684   5.049   0.974
  127VAL    CG2  290   6.676   5.090   1.312
  127VAL   HG21  291   6.640   4.989   1.332
  127VAL   HG22  292   6.753   5.103   1.388
  127VAL   HG23  293   6.602   5.167   1.333
  127VAL      C  294   6.967   5.170   1.255
  127VAL      O  295   6.959   5.292   1.245
  128SER      N  296   7.032   5.116   1.361
  128SER      H  297   7.031   5.016   1.377
  128SER     CA  298   7.134   5.190   1.442
  128SER     HA  299   7.117   5.297   1.432
  128SER     CB  300   7.110   5.142   1.587
  128SER    HB1  301   7.098   5.034   1.593
  128SER    HB2  302   7.020   5.189   1.627
  128SER     OG  303   7.215   5.176   1.677
  128SER     HG  304   7.188   5.138   1.761
  128SER      C  305   7.281   5.169   1.397
  128SER      O  306   7.358   5.264   1.385
  129GLU      N  307   7.309   5.054   1.355
  129GLU      H  308   7.245   4.981   1.382
  129GLU     CA  309   7.431   5.009   1.285
  129GLU     HA  310   7.521   5.040   1.338
  129GLU     CB  311   7.415   4.858   1.290
  129GLU    HB1  312   7.335   4.824   1.225
  129GLU    HB2  313   7.378   4.829   1.388
  129GLU     CG  314   7.553   4.788   1.282
  129GLU    HG1  315   7.599   4.809   1.379
  129GLU    HG2  316   7.621   4.811   1.200
  129GLU     CD  317   7.538   4.632   1.278
  129GLU    OE1  318   7.582   4.575   1.171
  129GLU    OE2  319   7.491   4.573   1.378
  129GLU      C  320   7.452   5.058   1.137
  129GLU      O  321   7.557   5.034   1.073
  130GLY      N  322   7.357   5.131   1.079
  130GLY      H  323   7.270   5.147   1.128
  130GLY     CA  324   7.370   5.201   0.957
  130GLY    HA1  325   7.470   5.244   0.959
  130GLY    HA2  326   7.290   5.276   0.954
  130GLY      C  327   7.365   5.124   0.818
  130GLY      O  328   7.389   5.176   0.712
  131CYS      N  329   7.346   4.990   0.828
  131CYS      H  330   7.330   4.944   0.917
  131CYS     CA  331   7.366   4.896   0.717
  131CYS     HA  332   7.446   4.933   0.654
  131CYS     CB  333   7.406   4.755   0.762
  131CYS    HB1  334   7.508   4.766   0.799
  131CYS    HB2  335   7.407   4.690   0.674
  131CYS     SG  336   7.292   4.689   0.885
  131CYS     HG  337   7.332   4.563   0.871
  131CYS      C  338   7.248   4.902   0.610
  131CYS      O  339   7.174   4.811   0.601
  132VAL      N  340   7.230   5.011   0.540
  132VAL      H  341   7.290   5.091   0.558
  132VAL     CA  342   7.115   5.049   0.455
  132VAL     HA  343   7.027   5.067   0.517
  132VAL     CB  344   7.154   5.183   0.373
  132VAL     HB  345   7.074   5.216   0.308
  132VAL    CG1  346   7.154   5.302   0.478
  132VAL   HG11  347   7.230   5.276   0.553
  132VAL   HG12  348   7.184   5.397   0.435
  132VAL   HG13  349   7.059   5.310   0.530
  132VAL    CG2  350   7.291   5.181   0.298
  132VAL   HG21  351   7.374   5.154   0.364
  132VAL   HG22  352   7.278   5.118   0.210
  132VAL   HG23  353   7.303   5.281   0.258
  132VAL      C  354   7.083   4.928   0.362
  132VAL      O  355   6.973   4.904   0.317
  133GLU      N  356   7.185   4.852   0.313
  133GLU      H  357   7.275   4.873   0.352
  133GLU     CA  358   7.175   4.735   0.224
  133GLU     HA  359   7.095   4.757   0.153
  133GLU     CB  360   7.309   4.698   0.151
  133GLU    HB1  361   7.318   4.592   0.173
  133GLU    HB2  362   7.404   4.742   0.182
  133GLU     CG  363   7.296   4.719  -0.001
  133GLU    HG1  364   7.200   4.679  -0.034
  133GLU    HG2  365   7.375   4.668  -0.057
  133GLU     CD  366   7.289   4.868  -0.041
  133GLU    OE1  367   7.390   4.939  -0.033
  133GLU    OE2  368   7.180   4.917  -0.086
  133GLU      C  369   7.109   4.615   0.288
  133GLU      O  370   7.033   4.538   0.231
  134GLU      N  371   7.137   4.590   0.418
  134GLU      H  372   7.202   4.658   0.454
  134GLU     CA  373   7.086   4.488   0.514
  134GLU     HA  374   7.092   4.391   0.464
  134GLU     CB  375   7.160   4.481   0.641
  134GLU    HB1  376   7.145   4.565   0.708
  134GLU    HB2  377   7.265   4.479   0.612
  134GLU     CG  378   7.129   4.354   0.703
  134GLU    HG1  379   7.140   4.270   0.634
  134GLU    HG2  380   7.023   4.354   0.729
  134GLU     CD  381   7.212   4.311   0.824
  134GLU    OE1  382   7.159   4.238   0.911
  134GLU    OE2  383   7.323   4.357   0.850
  134GLU      C  384   6.941   4.511   0.542
  134GLU      O  385   6.853   4.426   0.514
  135LEU      N  386   6.912   4.634   0.590
  135LEU      H  387   6.996   4.689   0.581
  135LEU     CA  388   6.777   4.686   0.618
  135LEU     HA  389   6.723   4.637   0.699
  135LEU     CB  390   6.792   4.834   0.652
  135LEU    HB1  391   6.868   4.873   0.584
  135LEU    HB2  392   6.837   4.834   0.751
  135LEU     CG  393   6.661   4.907   0.650
  135LEU     HG  394   6.604   4.893   0.558
  135LEU    CD1  395   6.574   4.868   0.775
  135LEU   HD11  396   6.629   4.841   0.865
  135LEU   HD12  397   6.504   4.949   0.797
  135LEU   HD13  398   6.526   4.773   0.754
  135LEU    CD2  399   6.686   5.061   0.637
  135LEU   HD21  400   6.724   5.101   0.731
  135LEU   HD22  401   6.742   5.097   0.551
  135LEU   HD23  402   6.586   5.105   0.630
  135LEU      C  403   6.683   4.658   0.490
  135LEU      O  404   6.580   4.596   0.497
  136ARG      N  405   6.727   4.716   0.377
  136ARG      H  406   6.802   4.783   0.386
  136ARG     CA  407   6.657   4.692   0.245
  136ARG     HA  408   6.563   4.747   0.242
  136ARG     CB  409   6.744   4.734   0.128
  136ARG    HB1  410   6.715   4.686   0.035
  136ARG    HB2  411   6.851   4.719   0.141
  136ARG     CG  412   6.717   4.882   0.100
  136ARG    HG1  413   6.733   4.941   0.190
  136ARG    HG2  414   6.618   4.895   0.055
  136ARG     CD  415   6.820   4.936   0.005
  136ARG    HD1  416   6.798   4.894  -0.094
  136ARG    HD2  417   6.917   4.909   0.046
  136ARG     NE  418   6.818   5.083  -0.003
  136ARG     HE  419   6.726   5.122   0.010
  136ARG     CZ  420   6.914   5.171  -0.014
  136ARG    NH1  421   6.879   5.292  -0.014
  136ARG   HH11  422   6.782   5.320  -0.020
  136ARG   HH12  423   6.950   5.363  -0.010
  136ARG    NH2  424   7.039   5.138  -0.037
  136ARG   HH21  425   7.063   5.042  -0.058
  136ARG   HH22  426   7.115   5.202  -0.056
  136ARG      C  427   6.609   4.546   0.220
  136ARG      O  428   6.490   4.523   0.186
  137GLU      N  429   6.697   4.445   0.255
  137GLU      H  430   6.787   4.476   0.290
  137GLU     CA  431   6.663   4.307   0.241
  137GLU     HA  432   6.609   4.300   0.146
  137GLU     CB  433   6.799   4.232   0.220
  137GLU    HB1  434   6.862   4.228   0.309
  137GLU    HB2  435   6.859   4.293   0.153
  137GLU     CG  436   6.783   4.093   0.165
  137GLU    HG1  437   6.704   4.086   0.090
  137GLU    HG2  438   6.761   4.025   0.247
  137GLU     CD  439   6.918   4.038   0.109
  137GLU    OE1  440   6.939   4.058  -0.014
  137GLU    OE2  441   6.994   3.965   0.177
  137GLU      C  442   6.575   4.249   0.351
  137GLU      O  443   6.488   4.167   0.321
  138LEU      N  444   6.592   4.291   0.479
  138LEU      H  445   6.669   4.354   0.499
  138LEU     CA  446   6.493   4.258   0.590
  138LEU     HA  447   6.497   4.149   0.595
  138LEU     CB  448   6.536   4.329   0.721
  138LEU    HB1  449   6.467   4.323   0.805
  138LEU    HB2  450   6.552   4.434   0.699
  138LEU     CG  451   6.679   4.282   0.765
  138LEU     HG  452   6.750   4.305   0.685
  138LEU    CD1  453   6.731   4.352   0.894
  138LEU   HD11  454   6.730   4.461   0.891
  138LEU   HD12  455   6.656   4.328   0.969
  138LEU   HD13  456   6.832   4.325   0.924
  138LEU    CD2  457   6.687   4.130   0.803
  138LEU   HD21  458   6.788   4.088   0.794
  138LEU   HD22  459   6.648   4.117   0.904
  138LEU   HD23  460   6.618   4.078   0.737
  138LEU      C  461   6.354   4.310   0.557
  138LEU      O  462   6.258   4.261   0.616
  139LEU      N  463   6.338   4.424   0.489
  139LEU      H  464   6.420   4.467   0.449
  139LEU     CA  465   6.207   4.483   0.451
  139LEU     HA  466   6.137   4.458   0.531
  139LEU     CB  467   6.226   4.633   0.433
  139LEU    HB1  468   6.132   4.671   0.393
  139LEU    HB2  469   6.308   4.652   0.363
  139LEU     CG  470   6.263   4.710   0.566
  139LEU     HG  471   6.352   4.664   0.609
  139LEU    CD1  472   6.307   4.858   0.532
  139LEU   HD11  473   6.217   4.903   0.491
  139LEU   HD12  474   6.339   4.925   0.612
  139LEU   HD13  475   6.385   4.845   0.457
  139LEU    CD2  476   6.142   4.708   0.656
  139LEU   HD21  477   6.136   4.796   0.721
  139LEU   HD22  478   6.049   4.717   0.599
  139LEU   HD23  479   6.150   4.627   0.727
  139LEU      C  480   6.150   4.408   0.325
  139LEU      O  481   6.036   4.362   0.328
  140GLN      N  482   6.229   4.386   0.222
  140GLN      H  483   6.308   4.448   0.220
  140GLN     CA  484   6.188   4.304   0.108
  140GLN     HA  485   6.117   4.365   0.052
  140GLN     CB  486   6.316   4.286   0.021
  140GLN    HB1  487   6.398   4.228   0.063
  140GLN    HB2  488   6.368   4.380   0.006
  140GLN     CG  489   6.287   4.220  -0.113
  140GLN    HG1  490   6.234   4.295  -0.173
  140GLN    HG2  491   6.232   4.127  -0.105
  140GLN     CD  492   6.414   4.187  -0.190
  140GLN    OE1  493   6.440   4.072  -0.226
  140GLN    NE2  494   6.490   4.293  -0.220
  140GLN   HE21  495   6.471   4.389  -0.193
  140GLN   HE22  496   6.580   4.281  -0.263
  140GLN      C  497   6.130   4.166   0.145
  140GLN      O  498   6.024   4.123   0.099
  141ASP      N  499   6.203   4.086   0.224
  141ASP      H  500   6.294   4.112   0.259
  141ASP     CA  501   6.160   3.955   0.273
  141ASP     HA  502   6.136   3.889   0.188
  141ASP     CB  503   6.263   3.885   0.358
  141ASP    HB1  504   6.230   3.787   0.393
  141ASP    HB2  505   6.287   3.956   0.437
  141ASP     CG  506   6.392   3.850   0.288
  141ASP    OD1  507   6.482   3.799   0.353
  141ASP    OD2  508   6.399   3.850   0.162
  141ASP      C  509   6.029   3.960   0.354
  141ASP      O  510   5.939   3.881   0.333
  142LEU      N  511   6.012   4.050   0.448
  142LEU      H  512   6.086   4.119   0.459
  142LEU     CA  513   5.900   4.070   0.535
  142LEU     HA  514   5.886   3.974   0.585
  142LEU     CB  515   5.943   4.181   0.629
  142LEU    HB1  516   5.958   4.276   0.577
  142LEU    HB2  517   6.040   4.153   0.670
  142LEU     CG  518   5.836   4.214   0.738
  142LEU     HG  519   5.744   4.255   0.698
  142LEU    CD1  520   5.809   4.092   0.829
  142LEU   HD11  521   5.752   4.017   0.773
  142LEU   HD12  522   5.904   4.045   0.854
  142LEU   HD13  523   5.767   4.126   0.923
  142LEU    CD2  524   5.892   4.329   0.820
  142LEU   HD21  525   5.901   4.423   0.765
  142LEU   HD22  526   5.824   4.350   0.902
  142LEU   HD23  527   5.990   4.307   0.862
  142LEU      C  528   5.775   4.115   0.458
  142LEU      O  529   5.671   4.065   0.492
  143GLN      N  530   5.791   4.191   0.353
  143GLN      H  531   5.873   4.248   0.342
  143GLN     CA  532   5.682   4.226   0.265
  143GLN     HA  533   5.597   4.254   0.328
  143GLN     CB  534   5.720   4.329   0.152
  143GLN    HB1  535   5.791   4.282   0.084
  143GLN    HB2  536   5.768   4.408   0.209
  143GLN     CG  537   5.601   4.383   0.069
  143GLN    HG1  538   5.528   4.427   0.138
  143GLN    HG2  539   5.552   4.305   0.012
  143GLN     CD  540   5.654   4.487  -0.028
  143GLN    OE1  541   5.763   4.481  -0.075
  143GLN    NE2  542   5.574   4.582  -0.065
  143GLN   HE21  543   5.476   4.579  -0.043
  143GLN   HE22  544   5.609   4.653  -0.127
  143GLN      C  545   5.629   4.093   0.191
  143GLN      O  546   5.510   4.078   0.172
  144ASP      N  547   5.716   3.995   0.168
  144ASP      H  548   5.806   3.992   0.214
  144ASP     CA  549   5.670   3.866   0.110
  144ASP     HA  550   5.588   3.896   0.044
  144ASP     CB  551   5.789   3.810   0.036
  144ASP    HB1  552   5.862   3.768   0.106
  144ASP    HB2  553   5.834   3.896  -0.015
  144ASP     CG  554   5.751   3.707  -0.065
  144ASP    OD1  555   5.806   3.594  -0.065
  144ASP    OD2  556   5.665   3.731  -0.151
  144ASP      C  557   5.613   3.765   0.207
  144ASP      O  558   5.521   3.685   0.180
  145LEU      N  559   5.672   3.772   0.329
  145LEU      H  560   5.753   3.832   0.344
  145LEU     CA  561   5.606   3.717   0.448
  145LEU     HA  562   5.601   3.611   0.422
  145LEU     CB  563   5.681   3.745   0.577
  145LEU    HB1  564   5.681   3.853   0.591
  145LEU    HB2  565   5.788   3.733   0.559
  145LEU     CG  566   5.634   3.675   0.706
  145LEU     HG  567   5.526   3.670   0.719
  145LEU    CD1  568   5.692   3.532   0.715
  145LEU   HD11  569   5.800   3.542   0.705
  145LEU   HD12  570   5.670   3.479   0.808
  145LEU   HD13  571   5.659   3.476   0.627
  145LEU    CD2  572   5.677   3.757   0.832
  145LEU   HD21  573   5.644   3.860   0.848
  145LEU   HD22  574   5.651   3.705   0.924
  145LEU   HD23  575   5.784   3.778   0.836
  145LEU      C  576   5.463   3.765   0.458
  145LEU      O  577   5.370   3.686   0.485
  146CYS      N  578   5.438   3.897   0.444
  146CYS      H  579   5.506   3.971   0.450
  146CYS     CA  580   5.296   3.951   0.447
  146CYS     HA  581   5.242   3.900   0.527
  146CYS     CB  582   5.289   4.107   0.464
  146CYS    HB1  583   5.185   4.139   0.451
  146CYS    HB2  584   5.341   4.151   0.379
  146CYS     SG  585   5.349   4.148   0.630
  146CYS     HG  586   5.476   4.107   0.626
  146CYS      C  587   5.217   3.908   0.321
  146CYS      O  588   5.101   3.876   0.335
  147ARG      N  589   5.280   3.913   0.201
  147ARG      H  590   5.381   3.912   0.208
  147ARG     CA  591   5.218   3.869   0.075
  147ARG     HA  592   5.138   3.941   0.058
  147ARG     CB  593   5.319   3.890  -0.041
  147ARG    HB1  594   5.398   3.815  -0.047
  147ARG    HB2  595   5.366   3.987  -0.019
  147ARG     CG  596   5.261   3.906  -0.179
  147ARG    HG1  597   5.193   3.990  -0.163
  147ARG    HG2  598   5.202   3.819  -0.208
  147ARG     CD  599   5.364   3.932  -0.295
  147ARG    HD1  600   5.308   3.927  -0.388
  147ARG    HD2  601   5.439   3.853  -0.299
  147ARG     NE  602   5.433   4.060  -0.279
  147ARG     HE  603   5.373   4.139  -0.299
  147ARG     CZ  604   5.559   4.087  -0.251
  147ARG    NH1  605   5.598   4.214  -0.261
  147ARG   HH11  606   5.525   4.277  -0.290
  147ARG   HH12  607   5.695   4.241  -0.258
  147ARG    NH2  608   5.648   4.000  -0.218
  147ARG   HH21  609   5.633   3.900  -0.209
  147ARG   HH22  610   5.743   4.035  -0.220
  147ARG      C  611   5.158   3.728   0.086
  147ARG      O  612   5.046   3.706   0.040
  148ARG      N  613   5.227   3.630   0.151
  148ARG      H  614   5.318   3.661   0.182
  148ARG     CA  615   5.178   3.494   0.194
  148ARG     HA  616   5.157   3.431   0.107
  148ARG     CB  617   5.297   3.422   0.261
  148ARG    HB1  618   5.328   3.486   0.343
  148ARG    HB2  619   5.376   3.415   0.187
  148ARG     CG  620   5.259   3.286   0.307
  148ARG    HG1  621   5.197   3.227   0.239
  148ARG    HG2  622   5.192   3.298   0.392
  148ARG     CD  623   5.385   3.215   0.357
  148ARG    HD1  624   5.429   3.279   0.433
  148ARG    HD2  625   5.456   3.209   0.275
  148ARG     NE  626   5.354   3.086   0.423
  148ARG     HE  627   5.355   3.077   0.523
  148ARG     CZ  628   5.324   2.980   0.352
  148ARG    NH1  629   5.290   2.878   0.414
  148ARG   HH11  630   5.294   2.885   0.515
  148ARG   HH12  631   5.233   2.806   0.371
  148ARG    NH2  632   5.320   2.980   0.224
  148ARG   HH21  633   5.350   3.062   0.173
  148ARG   HH22  634   5.284   2.899   0.177
  148ARG      C  635   5.061   3.504   0.292
  148ARG      O  636   4.978   3.417   0.289
  149ARG      N  637   5.053   3.602   0.380
  149ARG      H  638   5.114   3.681   0.364
  149ARG     CA  639   4.941   3.620   0.478
  149ARG     HA  640   4.915   3.520   0.513
  149ARG     CB  641   4.994   3.699   0.597
  149ARG    HB1  642   5.101   3.720   0.589
  149ARG    HB2  643   5.007   3.626   0.677
  149ARG     CG  644   4.923   3.828   0.641
  149ARG    HG1  645   4.827   3.801   0.685
  149ARG    HG2  646   4.899   3.896   0.559
  149ARG     CD  647   5.004   3.898   0.752
  149ARG    HD1  648   4.965   3.990   0.796
  149ARG    HD2  649   5.106   3.912   0.716
  149ARG     NE  650   5.013   3.808   0.863
  149ARG     HE  651   5.085   3.737   0.852
  149ARG     CZ  652   4.945   3.803   0.974
  149ARG    NH1  653   4.972   3.712   1.058
  149ARG   HH11  654   5.043   3.645   1.034
  149ARG   HH12  655   4.916   3.710   1.142
  149ARG    NH2  656   4.851   3.888   1.017
  149ARG   HH21  657   4.808   3.962   0.963
  149ARG   HH22  658   4.803   3.868   1.104
  149ARG      C  659   4.813   3.678   0.427
  149ARG      O  660   4.817   3.756   0.330
  150ARG      N  661   4.700   3.652   0.496
  150ARG      H  662   4.702   3.587   0.573
  150ARG     CA  663   4.569   3.709   0.450
  150ARG     HA  664   4.561   3.679   0.346
  150ARG     CB  665   4.463   3.650   0.538
  150ARG    HB1  666   4.491   3.697   0.632
  150ARG    HB2  667   4.467   3.541   0.541
  150ARG     CG  668   4.322   3.692   0.491
  150ARG    HG1  669   4.305   3.683   0.384
  150ARG    HG2  670   4.316   3.799   0.508
  150ARG     CD  671   4.207   3.627   0.559
  150ARG    HD1  672   4.221   3.520   0.573
  150ARG    HD2  673   4.124   3.618   0.489
  150ARG     NE  674   4.161   3.682   0.686
  150ARG     HE  675   4.233   3.707   0.753
  150ARG     CZ  676   4.038   3.719   0.721
  150ARG    NH1  677   3.931   3.685   0.664
  150ARG   HH11  678   3.932   3.628   0.581
  150ARG   HH12  679   3.841   3.711   0.703
  150ARG    NH2  680   4.026   3.781   0.830
  150ARG   HH21  681   4.104   3.831   0.869
  150ARG   HH22  682   3.934   3.791   0.870
  150ARG      C  683   4.569   3.856   0.450
  150ARG      O  684   4.586   3.922   0.552
  151GLY      N  685   4.526   3.916   0.331
  151GLY      H  686   4.521   3.852   0.253
  151GLY     CA  687   4.524   4.060   0.303
  151GLY    HA1  688   4.490   4.083   0.202
  151GLY    HA2  689   4.627   4.097   0.305
  151GLY      C  690   4.435   4.142   0.403
  151GLY      O  691   4.465   4.255   0.429
  152LEU      N  692   4.337   4.080   0.472
  152LEU      H  693   4.298   3.992   0.442
  152LEU     CA  694   4.244   4.151   0.571
  152LEU     HA  695   4.221   4.244   0.519
  152LEU     CB  696   4.120   4.059   0.603
  152LEU    HB1  697   4.056   4.119   0.669
  152LEU    HB2  698   4.149   3.973   0.663
  152LEU     CG  699   4.037   4.027   0.475
  152LEU     HG  700   4.037   4.116   0.413
  152LEU    CD1  701   4.074   3.915   0.377
  152LEU   HD11  702   4.183   3.912   0.367
  152LEU   HD12  703   4.039   3.828   0.432
  152LEU   HD13  704   4.018   3.921   0.284
  152LEU    CD2  705   3.882   4.023   0.518
  152LEU   HD21  706   3.820   4.005   0.430
  152LEU   HD22  707   3.859   3.943   0.589
  152LEU   HD23  708   3.849   4.121   0.553
  152LEU      C  709   4.318   4.187   0.703
  152LEU      O  710   4.273   4.275   0.770
  153ASP      N  711   4.431   4.125   0.728
  153ASP      H  712   4.465   4.053   0.666
  153ASP     CA  713   4.500   4.122   0.859
  153ASP     HA  714   4.450   4.184   0.934
  153ASP     CB  715   4.487   3.978   0.907
  153ASP    HB1  716   4.522   3.976   1.010
  153ASP    HB2  717   4.554   3.914   0.851
  153ASP     CG  718   4.356   3.908   0.906
  153ASP    OD1  719   4.354   3.784   0.926
  153ASP    OD2  720   4.246   3.968   0.899
  153ASP      C  721   4.650   4.160   0.839
  153ASP      O  722   4.738   4.133   0.921
  154VAL      N  723   4.682   4.230   0.727
  154VAL      H  724   4.607   4.275   0.676
  154VAL     CA  725   4.817   4.292   0.710
  154VAL     HA  726   4.899   4.223   0.730
  154VAL     CB  727   4.850   4.322   0.559
  154VAL     HB  728   4.774   4.387   0.517
  154VAL    CG1  729   4.984   4.383   0.534
  154VAL   HG11  730   5.067   4.315   0.548
  154VAL   HG12  731   4.969   4.416   0.431
  154VAL   HG13  732   5.002   4.480   0.580
  154VAL    CG2  733   4.846   4.191   0.480
  154VAL   HG21  734   4.928   4.127   0.515
  154VAL   HG22  735   4.752   4.138   0.490
  154VAL   HG23  736   4.849   4.213   0.373
  154VAL      C  737   4.850   4.416   0.791
  154VAL      O  738   4.965   4.419   0.839
  155PRO      N  739   4.764   4.520   0.805
  155PRO     CD  740   4.633   4.526   0.745
  155PRO    HD1  741   4.556   4.485   0.810
  155PRO    HD2  742   4.637   4.495   0.641
  155PRO     CG  743   4.604   4.672   0.743
  155PRO    HG1  744   4.501   4.687   0.775
  155PRO    HG2  745   4.629   4.708   0.643
  155PRO     CB  746   4.684   4.740   0.844
  155PRO    HB1  747   4.624   4.735   0.935
  155PRO    HB2  748   4.709   4.839   0.807
  155PRO     CA  749   4.806   4.652   0.858
  155PRO     HA  750   4.893   4.687   0.803
  155PRO      C  751   4.845   4.637   1.009
  155PRO      O  752   4.956   4.682   1.045
  156ASP      N  753   4.759   4.585   1.098
  156ASP      H  754   4.665   4.566   1.067
  156ASP     CA  755   4.791   4.581   1.239
  156ASP     HA  756   4.815   4.676   1.285
  156ASP     CB  757   4.665   4.539   1.319
  156ASP    HB1  758   4.690   4.561   1.423
  156ASP    HB2  759   4.646   4.432   1.311
  156ASP     CG  760   4.537   4.617   1.292
  156ASP    OD1  761   4.526   4.730   1.347
  156ASP    OD2  762   4.446   4.554   1.234
  156ASP      C  763   4.901   4.491   1.281
  156ASP      O  764   4.983   4.516   1.378
  157PHE      N  765   4.913   4.382   1.200
  157PHE      H  766   4.856   4.385   1.117
  157PHE     CA  767   5.023   4.287   1.206
  157PHE     HA  768   5.024   4.244   1.306
  157PHE     CB  769   5.007   4.170   1.108
  157PHE    HB1  770   4.995   4.222   1.012
  157PHE    HB2  771   4.916   4.112   1.124
  157PHE     CG  772   5.123   4.082   1.088
  157PHE    CD1  773   5.134   3.976   1.176
  157PHE    HD1  774   5.066   3.949   1.255
  157PHE    CE1  775   5.236   3.888   1.150
  157PHE    HE1  776   5.230   3.809   1.224
  157PHE     CZ  777   5.335   3.916   1.055
  157PHE     HZ  778   5.408   3.839   1.037
  157PHE    CE2  779   5.319   4.025   0.965
  157PHE    HE2  780   5.401   4.040   0.896
  157PHE    CD2  781   5.208   4.104   0.976
  157PHE    HD2  782   5.187   4.172   0.894
  157PHE      C  783   5.160   4.355   1.185
  157PHE      O  784   5.246   4.340   1.270
  158LEU      N  785   5.169   4.425   1.077
  158LEU      H  786   5.092   4.418   1.012
  158LEU     CA  787   5.289   4.498   1.041
  158LEU     HA  788   5.370   4.426   1.053
  158LEU     CB  789   5.283   4.527   0.893
  158LEU    HB1  790   5.201   4.595   0.867
  158LEU    HB2  791   5.267   4.434   0.838
  158LEU     CG  792   5.411   4.584   0.830
  158LEU     HG  793   5.443   4.675   0.882
  158LEU    CD1  794   5.530   4.495   0.830
  158LEU   HD11  795   5.566   4.468   0.930
  158LEU   HD12  796   5.510   4.405   0.772
  158LEU   HD13  797   5.616   4.547   0.786
  158LEU    CD2  798   5.371   4.611   0.680
  158LEU   HD21  799   5.465   4.632   0.629
  158LEU   HD22  800   5.323   4.527   0.630
  158LEU   HD23  801   5.307   4.699   0.668
  158LEU      C  802   5.326   4.616   1.127
  158LEU      O  803   5.447   4.623   1.161
  159MET      N  804   5.230   4.694   1.190
  159MET      H  805   5.133   4.678   1.168
  159MET     CA  806   5.244   4.786   1.299
  159MET     HA  807   5.308   4.866   1.261
  159MET     CB  808   5.101   4.849   1.323
  159MET    HB1  809   5.085   4.877   1.427
  159MET    HB2  810   5.015   4.784   1.305
  159MET     CG  811   5.091   4.972   1.227
  159MET    HG1  812   4.996   5.018   1.250
  159MET    HG2  813   5.071   4.932   1.128
  159MET     SD  814   5.211   5.099   1.247
  159MET     CE  815   5.186   5.146   1.420
  159MET    HE1  816   5.080   5.144   1.445
  159MET    HE2  817   5.255   5.082   1.475
  159MET    HE3  818   5.217   5.251   1.424
  159MET      C  819   5.311   4.726   1.418
  159MET      O  820   5.409   4.780   1.464
  160HIS      N  821   5.260   4.609   1.466
  160HIS      H  822   5.174   4.575   1.427
  160HIS     CA  823   5.297   4.528   1.585
  160HIS     HA  824   5.302   4.604   1.662
  160HIS     CB  825   5.189   4.428   1.613
  160HIS    HB1  826   5.185   4.374   1.519
  160HIS    HB2  827   5.094   4.479   1.631
  160HIS     CG  828   5.220   4.336   1.729
  160HIS    ND1  829   5.271   4.201   1.725
  160HIS    CE1  830   5.251   4.148   1.850
  160HIS    HE1  831   5.273   4.049   1.886
  160HIS    NE2  832   5.181   4.241   1.918
  160HIS    HE2  833   5.145   4.234   2.012
  160HIS    CD2  834   5.156   4.353   1.843
  160HIS    HD2  835   5.098   4.436   1.882
  160HIS      C  836   5.438   4.470   1.556
  160HIS      O  837   5.533   4.484   1.640
  161LYS      N  838   5.451   4.399   1.443
  161LYS      H  839   5.385   4.415   1.368
  161LYS     CA  840   5.582   4.340   1.400
  161LYS     HA  841   5.605   4.255   1.464
  161LYS     CB  842   5.567   4.285   1.255
  161LYS    HB1  843   5.560   4.368   1.185
  161LYS    HB2  844   5.478   4.223   1.243
  161LYS     CG  845   5.684   4.201   1.208
  161LYS    HG1  846   5.760   4.270   1.169
  161LYS    HG2  847   5.644   4.137   1.129
  161LYS     CD  848   5.754   4.103   1.299
  161LYS    HD1  849   5.793   4.159   1.385
  161LYS    HD2  850   5.836   4.066   1.238
  161LYS     CE  851   5.656   3.988   1.325
  161LYS    HE1  852   5.632   3.943   1.229
  161LYS    HE2  853   5.563   4.025   1.370
  161LYS     NZ  854   5.718   3.881   1.410
  161LYS    HZ1  855   5.699   3.903   1.506
  161LYS    HZ2  856   5.683   3.790   1.386
  161LYS    HZ3  857   5.816   3.885   1.388
  161LYS      C  858   5.696   4.440   1.407
  161LYS      O  859   5.808   4.409   1.451
  162LEU      N  860   5.674   4.562   1.370
  162LEU      H  861   5.580   4.578   1.337
  162LEU     CA  862   5.775   4.668   1.356
  162LEU     HA  863   5.876   4.628   1.355
  162LEU     CB  864   5.759   4.735   1.216
  162LEU    HB1  865   5.800   4.836   1.212
  162LEU    HB2  866   5.652   4.750   1.206
  162LEU     CG  867   5.810   4.649   1.099
  162LEU     HG  868   5.763   4.550   1.101
  162LEU    CD1  869   5.785   4.727   0.962
  162LEU   HD11  870   5.827   4.828   0.967
  162LEU   HD12  871   5.838   4.672   0.885
  162LEU   HD13  872   5.681   4.735   0.931
  162LEU    CD2  873   5.966   4.634   1.096
  162LEU   HD21  874   6.004   4.593   1.190
  162LEU   HD22  875   5.998   4.567   1.016
  162LEU   HD23  876   6.017   4.727   1.074
  162LEU      C  877   5.781   4.765   1.477
  162LEU      O  878   5.854   4.865   1.468
  163THR      N  879   5.704   4.740   1.580
  163THR      H  880   5.644   4.659   1.578
  163THR     CA  881   5.715   4.788   1.719
  163THR     HA  882   5.765   4.885   1.720
  163THR     CB  883   5.577   4.806   1.784
  163THR     HB  884   5.542   4.703   1.790
  163THR    CG2  885   5.583   4.877   1.914
  163THR   HG21  886   5.662   4.952   1.902
  163THR   HG22  887   5.497   4.937   1.945
  163THR   HG23  888   5.608   4.810   1.996
  163THR    OG1  889   5.496   4.887   1.703
  163THR    HG1  890   5.472   4.838   1.624
  163THR      C  891   5.807   4.690   1.801
  163THR      O  892   5.793   4.570   1.787
  164ALA      N  893   5.887   4.737   1.894
  164ALA      H  894   5.905   4.836   1.894
  164ALA     CA  895   5.936   4.663   2.012
  164ALA     HA  896   5.952   4.562   1.973
  164ALA     CB  897   6.077   4.712   2.056
  164ALA    HB1  898   6.073   4.810   2.103
  164ALA    HB2  899   6.113   4.649   2.138
  164ALA    HB3  900   6.142   4.717   1.969
  164ALA      C  901   5.835   4.672   2.125
  164ALA      O  902   5.841   4.771   2.200
  165SER      N  903   5.747   4.575   2.142
  165SER      H  904   5.740   4.502   2.072
  165SER     CA  905   5.625   4.596   2.223
  165SER     HA  906   5.606   4.702   2.206
  165SER     CB  907   5.500   4.525   2.176
  165SER    HB1  908   5.410   4.558   2.228
  165SER    HB2  909   5.518   4.418   2.184
  165SER     OG  910   5.470   4.561   2.039
  165SER     HG  911   5.504   4.485   1.993
  165SER      C  912   5.641   4.574   2.377
  165SER      O  913   5.547   4.595   2.454
  166ASP      N  914   5.764   4.527   2.417
  166ASP      H  915   5.837   4.501   2.352
  166ASP     CA  916   5.824   4.541   2.556
  166ASP     HA  917   5.770   4.475   2.624
  166ASP     CB  918   5.967   4.485   2.559
  166ASP    HB1  919   5.964   4.377   2.543
  166ASP    HB2  920   6.011   4.489   2.658
  166ASP     CG  921   6.058   4.546   2.456
  166ASP    OD1  922   6.122   4.656   2.479
  166ASP    OD2  923   6.061   4.492   2.339
  166ASP      C  924   5.823   4.682   2.612
  166ASP      O  925   5.798   4.703   2.731
  167THR      N  926   5.842   4.783   2.524
  167THR      H  927   5.849   4.761   2.426
  167THR     CA  928   5.869   4.928   2.555
  167THR     HA  929   5.845   4.949   2.659
  167THR     CB  930   6.018   4.963   2.528
  167THR     HB  931   6.028   5.072   2.522
  167THR    CG2  932   6.112   4.927   2.648
  167THR   HG21  933   6.080   4.977   2.739
  167THR   HG22  934   6.103   4.819   2.657
  167THR   HG23  935   6.211   4.968   2.624
  167THR    OG1  936   6.062   4.902   2.403
  167THR    HG1  937   6.093   4.813   2.419
  167THR      C  938   5.772   5.022   2.475
  167THR      O  939   5.735   5.129   2.524
  168GLY      N  940   5.726   4.980   2.355
  168GLY      H  941   5.758   4.891   2.319
  168GLY     CA  942   5.652   5.063   2.258
  168GLY    HA1  943   5.594   5.140   2.307
  168GLY    HA2  944   5.574   5.001   2.214
  168GLY      C  945   5.736   5.130   2.150
  168GLY      O  946   5.695   5.219   2.076
  169LYS      N  947   5.858   5.084   2.130
  169LYS      H  948   5.885   5.003   2.185
  169LYS     CA  949   5.953   5.166   2.055
  169LYS     HA  950   5.915   5.268   2.049
  169LYS     CB  951   6.085   5.158   2.129
  169LYS    HB1  952   6.099   5.056   2.165
  169LYS    HB2  953   6.076   5.229   2.212
  169LYS     CG  954   6.217   5.187   2.048
  169LYS    HG1  955   6.218   5.292   2.017
  169LYS    HG2  956   6.208   5.121   1.962
  169LYS     CD  957   6.349   5.151   2.129
  169LYS    HD1  958   6.354   5.203   2.225
  169LYS    HD2  959   6.445   5.175   2.081
  169LYS     CE  960   6.355   4.995   2.144
  169LYS    HE1  961   6.382   4.948   2.050
  169LYS    HE2  962   6.257   4.962   2.177
  169LYS     NZ  963   6.460   4.958   2.239
  169LYS    HZ1  964   6.467   4.859   2.255
  169LYS    HZ2  965   6.549   4.989   2.202
  169LYS    HZ3  966   6.454   4.992   2.334
  169LYS      C  967   5.949   5.108   1.909
  169LYS      O  968   5.973   4.992   1.879
  170THR      N  969   5.911   5.191   1.813
  170THR      H  970   5.875   5.284   1.832
  170THR     CA  971   5.913   5.149   1.670
  170THR     HA  972   5.889   5.043   1.669
  170THR     CB  973   5.815   5.232   1.580
  170THR     HB  974   5.819   5.186   1.481
  170THR    CG2  975   5.673   5.209   1.627
  170THR   HG21  976   5.661   5.184   1.732
  170THR   HG22  977   5.611   5.295   1.599
  170THR   HG23  978   5.637   5.117   1.582
  170THR    OG1  979   5.850   5.366   1.585
  170THR    HG1  980   5.778   5.420   1.552
  170THR      C  981   6.046   5.146   1.606
  170THR      O  982   6.136   5.219   1.654
  171CYS      N  983   6.070   5.066   1.497
  171CYS      H  984   6.002   4.998   1.469
  171CYS     CA  985   6.202   5.090   1.426
  171CYS     HA  986   6.281   5.045   1.486
  171CYS     CB  987   6.187   5.014   1.292
  171CYS    HB1  988   6.214   4.911   1.316
  171CYS    HB2  989   6.264   5.041   1.219
  171CYS     SG  990   6.028   5.004   1.207
  171CYS     HG  991   5.974   4.927   1.302
  171CYS      C  992   6.239   5.239   1.399
  171CYS      O  993   6.357   5.284   1.394
  172LEU      N  994   6.138   5.322   1.377
  172LEU      H  995   6.046   5.290   1.347
  172LEU     CA  996   6.152   5.468   1.343
  172LEU     HA  997   6.224   5.478   1.262
  172LEU     CB  998   6.008   5.513   1.301
  172LEU    HB1  999   5.942   5.484   1.383
  172LEU    HB2 1000   5.973   5.464   1.210
  172LEU     CG 1001   5.982   5.664   1.285
  172LEU     HG 1002   5.989   5.711   1.382
  172LEU    CD1 1003   6.085   5.729   1.185
  172LEU   HD11 1004   6.064   5.705   1.081
  172LEU   HD12 1005   6.079   5.838   1.188
  172LEU   HD13 1006   6.189   5.708   1.212
  172LEU    CD2 1007   5.849   5.712   1.230
  172LEU   HD21 1008   5.827   5.817   1.245
  172LEU   HD22 1009   5.839   5.685   1.125
  172LEU   HD23 1010   5.777   5.654   1.287
  172LEU      C 1011   6.208   5.547   1.469
  172LEU      O 1012   6.282   5.643   1.450
  173MET      N 1013   6.167   5.500   1.588
  173MET      H 1014   6.098   5.426   1.594
  173MET     CA 1015   6.210   5.551   1.719
  173MET     HA 1016   6.209   5.659   1.706
  173MET     CB 1017   6.112   5.511   1.833
  173MET    HB1 1018   6.157   5.532   1.930
  173MET    HB2 1019   6.102   5.402   1.828
  173MET     CG 1020   5.978   5.587   1.833
  173MET    HG1 1021   5.923   5.577   1.739
  173MET    HG2 1022   6.003   5.691   1.852
  173MET     SD 1023   5.859   5.521   1.955
  173MET     CE 1024   5.707   5.560   1.875
  173MET    HE1 1025   5.695   5.664   1.845
  173MET    HE2 1026   5.697   5.498   1.786
  173MET    HE3 1027   5.629   5.513   1.935
  173MET      C 1028   6.356   5.505   1.751
  173MET      O 1029   6.447   5.577   1.791
  174LYS      N 1030   6.385   5.381   1.708
  174LYS      H 1031   6.307   5.333   1.667
  174LYS     CA 1032   6.521   5.316   1.703
  174LYS     HA 1033   6.562   5.326   1.804
  174LYS     CB 1034   6.504   5.171   1.676
  174LYS    HB1 1035   6.465   5.155   1.575
  174LYS    HB2 1036   6.440   5.126   1.750
  174LYS     CG 1037   6.630   5.090   1.684
  174LYS    HG1 1038   6.701   5.139   1.618
  174LYS    HG2 1039   6.613   4.989   1.645
  174LYS     CD 1040   6.690   5.079   1.829
  174LYS    HD1 1041   6.612   5.032   1.890
  174LYS    HD2 1042   6.710   5.179   1.868
  174LYS     CE 1043   6.814   4.986   1.830
  174LYS    HE1 1044   6.891   5.036   1.771
  174LYS    HE2 1045   6.798   4.890   1.781
  174LYS     NZ 1046   6.855   4.968   1.967
  174LYS    HZ1 1047   6.780   4.936   2.026
  174LYS    HZ2 1048   6.934   4.906   1.976
  174LYS    HZ3 1049   6.882   5.059   2.003
  174LYS      C 1050   6.610   5.405   1.622
  174LYS      O 1051   6.706   5.455   1.673
  175ALA      N 1052   6.582   5.433   1.495
  175ALA      H 1053   6.500   5.388   1.456
  175ALA     CA 1054   6.669   5.511   1.402
  175ALA     HA 1055   6.767   5.464   1.393
  175ALA     CB 1056   6.593   5.522   1.266
  175ALA    HB1 1057   6.627   5.436   1.209
  175ALA    HB2 1058   6.486   5.513   1.285
  175ALA    HB3 1059   6.611   5.609   1.203
  175ALA      C 1060   6.693   5.651   1.450
  175ALA      O 1061   6.803   5.705   1.437
  176LEU      N 1062   6.593   5.717   1.517
  176LEU      H 1063   6.500   5.678   1.515
  176LEU     CA 1064   6.590   5.862   1.556
  176LEU     HA 1065   6.642   5.923   1.482
  176LEU     CB 1066   6.447   5.911   1.562
  176LEU    HB1 1067   6.431   5.999   1.625
  176LEU    HB2 1068   6.386   5.837   1.614
  176LEU     CG 1069   6.382   5.956   1.433
  176LEU     HG 1070   6.373   5.881   1.355
  176LEU    CD1 1071   6.229   5.997   1.460
  176LEU   HD11 1072   6.183   6.050   1.377
  176LEU   HD12 1073   6.186   5.900   1.485
  176LEU   HD13 1074   6.226   6.071   1.540
  176LEU    CD2 1075   6.453   6.083   1.377
  176LEU   HD21 1076   6.473   6.163   1.449
  176LEU   HD22 1077   6.552   6.065   1.336
  176LEU   HD23 1078   6.393   6.128   1.298
  176LEU      C 1079   6.675   5.883   1.683
  176LEU      O 1080   6.746   5.980   1.694
  177LEU      N 1081   6.665   5.795   1.783
  177LEU      H 1082   6.593   5.725   1.773
  177LEU     CA 1083   6.746   5.788   1.909
  177LEU     HA 1084   6.728   5.881   1.963
  177LEU     CB 1085   6.696   5.679   2.004
  177LEU    HB1 1086   6.764   5.654   2.086
  177LEU    HB2 1087   6.678   5.602   1.929
  177LEU     CG 1088   6.564   5.711   2.078
  177LEU     HG 1089   6.488   5.739   2.004
  177LEU    CD1 1090   6.529   5.585   2.151
  177LEU   HD11 1091   6.497   5.518   2.070
  177LEU   HD12 1092   6.611   5.548   2.212
  177LEU   HD13 1093   6.443   5.597   2.217
  177LEU    CD2 1094   6.571   5.832   2.175
  177LEU   HD21 1095   6.513   5.808   2.264
  177LEU   HD22 1096   6.676   5.855   2.189
  177LEU   HD23 1097   6.521   5.915   2.124
  177LEU      C 1098   6.898   5.752   1.885
  177LEU      O 1099   6.989   5.788   1.965
  178ASN      N 1100   6.933   5.683   1.772
  178ASN      H 1101   6.853   5.646   1.722
  178ASN     CA 1102   7.066   5.638   1.729
  178ASN     HA 1103   7.136   5.651   1.812
  178ASN     CB 1104   7.048   5.484   1.696
  178ASN    HB1 1105   7.144   5.448   1.656
  178ASN    HB2 1106   6.969   5.470   1.622
  178ASN     CG 1107   7.031   5.415   1.823
  178ASN    OD1 1108   7.121   5.402   1.905
  178ASN    ND2 1109   6.914   5.371   1.852
  178ASN   HD21 1110   6.843   5.426   1.806
  178ASN   HD22 1111   6.901   5.324   1.941
  178ASN      C 1112   7.122   5.714   1.602
  178ASN      O 1113   7.148   5.651   1.496
  179ILE      N 1114   7.129   5.842   1.612
  179ILE      H 1115   7.090   5.882   1.696
  179ILE     CA 1116   7.200   5.930   1.515
  179ILE     HA 1117   7.150   5.931   1.418
  179ILE     CB 1118   7.215   6.072   1.570
  179ILE     HB 1119   7.281   6.061   1.656
  179ILE    CG2 1120   7.286   6.166   1.466
  179ILE   HG21 1121   7.221   6.182   1.380
  179ILE   HG22 1122   7.324   6.257   1.512
  179ILE   HG23 1123   7.368   6.108   1.425
  179ILE    CG1 1124   7.087   6.140   1.621
  179ILE   HG11 1125   7.107   6.242   1.654
  179ILE   HG12 1126   7.050   6.078   1.703
  179ILE     CD 1127   6.965   6.125   1.522
  179ILE    HD1 1128   6.977   6.184   1.431
  179ILE    HD2 1129   6.939   6.023   1.493
  179ILE    HD3 1130   6.877   6.167   1.571
  179ILE      C 1131   7.342   5.870   1.486
  179ILE      O 1132   7.431   5.868   1.573
  180ASN      N 1133   7.352   5.838   1.359
  180ASN      H 1134   7.267   5.853   1.307
  180ASN     CA 1135   7.470   5.768   1.296
  180ASN     HA 1136   7.563   5.797   1.344
  180ASN     CB 1137   7.461   5.611   1.313
  180ASN    HB1 1138   7.426   5.586   1.413
  180ASN    HB2 1139   7.557   5.561   1.301
  180ASN     CG 1140   7.361   5.550   1.215
  180ASN    OD1 1141   7.390   5.521   1.099
  180ASN    ND2 1142   7.244   5.530   1.258
  180ASN   HD21 1143   7.209   5.566   1.345
  180ASN   HD22 1144   7.180   5.505   1.184
  180ASN      C 1145   7.494   5.827   1.149
  180ASN      O 1146   7.405   5.892   1.096
  181PRO      N 1147   7.606   5.795   1.081
  181PRO     CD 1148   7.716   5.719   1.142
  181PRO    HD1 1149   7.687   5.614   1.142
  181PRO    HD2 1150   7.739   5.751   1.243
  181PRO     CG 1151   7.834   5.743   1.044
  181PRO    HG1 1152   7.916   5.675   1.066
  181PRO    HG2 1153   7.872   5.845   1.045
  181PRO     CB 1154   7.756   5.734   0.918
  181PRO    HB1 1155   7.722   5.630   0.911
  181PRO    HB2 1156   7.811   5.761   0.829
  181PRO     CA 1157   7.637   5.825   0.946
  181PRO     HA 1158   7.665   5.930   0.936
  181PRO      C 1159   7.527   5.800   0.849
  181PRO      O 1160   7.512   5.878   0.750
  182ASN      N 1161   7.447   5.691   0.865
  182ASN      H 1162   7.456   5.634   0.947
  182ASN     CA 1163   7.344   5.662   0.764
  182ASN     HA 1164   7.363   5.723   0.676
  182ASN     CB 1165   7.362   5.509   0.737
  182ASN    HB1 1166   7.292   5.487   0.657
  182ASN    HB2 1167   7.338   5.452   0.827
  182ASN     CG 1168   7.502   5.454   0.704
  182ASN    OD1 1169   7.570   5.395   0.786
  182ASN    ND2 1170   7.549   5.486   0.590
  182ASN   HD21 1171   7.493   5.526   0.515
  182ASN   HD22 1172   7.639   5.446   0.566
  182ASN      C 1173   7.197   5.702   0.794
  182ASN      O 1174   7.112   5.677   0.710
  183THR      N 1175   7.165   5.746   0.916
  183THR      H 1176   7.247   5.761   0.974
  183THR     CA 1177   7.026   5.787   0.967
  183THR     HA 1178   6.974   5.701   1.008
  183THR     CB 1179   7.042   5.879   1.087
  183THR     HB 1180   7.092   5.970   1.053
  183THR    CG2 1181   6.912   5.905   1.163
  183THR   HG21 1182   6.861   5.985   1.109
  183THR   HG22 1183   6.846   5.820   1.181
  183THR   HG23 1184   6.935   5.950   1.259
  183THR    OG1 1185   7.135   5.823   1.180
  183THR    HG1 1186   7.101   5.734   1.187
  183THR      C 1187   6.938   5.863   0.867
  183THR      O 1188   6.818   5.836   0.870
  184LYS      N 1189   6.994   5.942   0.776
  184LYS      H 1190   7.089   5.975   0.779
  184LYS     CA 1191   6.915   6.020   0.678
  184LYS     HA 1192   6.829   6.047   0.740
  184LYS     CB 1193   6.986   6.137   0.627
  184LYS    HB1 1194   6.905   6.194   0.582
  184LYS    HB2 1195   7.058   6.105   0.551
  184LYS     CG 1196   7.056   6.228   0.740
  184LYS    HG1 1197   7.133   6.291   0.697
  184LYS    HG2 1198   7.107   6.156   0.804
  184LYS     CD 1199   6.962   6.314   0.829
  184LYS    HD1 1200   6.926   6.248   0.908
  184LYS    HD2 1201   6.880   6.344   0.764
  184LYS     CE 1202   7.027   6.437   0.891
  184LYS    HE1 1203   7.056   6.500   0.808
  184LYS    HE2 1204   7.117   6.408   0.945
  184LYS     NZ 1205   6.942   6.518   0.986
  184LYS    HZ1 1206   6.855   6.540   0.939
  184LYS    HZ2 1207   6.908   6.458   1.060
  184LYS    HZ3 1208   6.990   6.600   1.020
  184LYS      C 1209   6.865   5.928   0.567
  184LYS      O 1210   6.739   5.925   0.543
  185GLU      N 1211   6.955   5.848   0.504
  185GLU      H 1212   7.054   5.858   0.523
  185GLU     CA 1213   6.913   5.730   0.421
  185GLU     HA 1214   6.840   5.770   0.351
  185GLU     CB 1215   7.034   5.677   0.344
  185GLU    HB1 1216   7.107   5.631   0.411
  185GLU    HB2 1217   7.077   5.763   0.293
  185GLU     CG 1218   6.993   5.570   0.241
  185GLU    HG1 1219   6.908   5.587   0.175
  185GLU    HG2 1220   6.963   5.484   0.301
  185GLU     CD 1221   7.117   5.520   0.158
  185GLU    OE1 1222   7.093   5.481   0.038
  185GLU    OE2 1223   7.234   5.541   0.200
  185GLU      C 1224   6.824   5.621   0.486
  185GLU      O 1225   6.722   5.575   0.432
  186ILE      N 1226   6.871   5.571   0.599
  186ILE      H 1227   6.952   5.612   0.643
  186ILE     CA 1228   6.787   5.483   0.688
  186ILE     HA 1229   6.787   5.389   0.634
  186ILE     CB 1230   6.860   5.459   0.826
  186ILE     HB 1231   6.893   5.551   0.873
  186ILE    CG2 1232   6.763   5.388   0.926
  186ILE   HG21 1233   6.815   5.364   1.019
  186ILE   HG22 1234   6.687   5.459   0.958
  186ILE   HG23 1235   6.714   5.298   0.889
  186ILE    CG1 1236   6.990   5.376   0.803
  186ILE   HG11 1237   7.037   5.380   0.901
  186ILE   HG12 1238   7.050   5.427   0.727
  186ILE     CD 1239   6.972   5.228   0.770
  186ILE    HD1 1240   6.931   5.214   0.670
  186ILE    HD2 1241   7.066   5.173   0.774
  186ILE    HD3 1242   6.911   5.183   0.848
  186ILE      C 1243   6.644   5.532   0.707
  186ILE      O 1244   6.555   5.453   0.679
  187VAL      N 1245   6.621   5.652   0.755
  187VAL      H 1246   6.695   5.719   0.771
  187VAL     CA 1247   6.484   5.704   0.774
  187VAL     HA 1248   6.431   5.628   0.831
  187VAL     CB 1249   6.491   5.828   0.864
  187VAL     HB 1250   6.563   5.891   0.812
  187VAL    CG1 1251   6.360   5.910   0.856
  187VAL   HG11 1252   6.273   5.851   0.885
  187VAL   HG12 1253   6.371   5.994   0.924
  187VAL   HG13 1254   6.356   5.948   0.754
  187VAL    CG2 1255   6.531   5.791   1.004
  187VAL   HG21 1256   6.628   5.742   1.013
  187VAL   HG22 1257   6.552   5.878   1.067
  187VAL   HG23 1258   6.443   5.743   1.047
  187VAL      C 1259   6.408   5.726   0.640
  187VAL      O 1260   6.292   5.692   0.630
  188ARG      N 1261   6.473   5.755   0.527
  188ARG      H 1262   6.572   5.774   0.538
  188ARG     CA 1263   6.407   5.755   0.397
  188ARG     HA 1264   6.314   5.811   0.402
  188ARG     CB 1265   6.499   5.814   0.290
  188ARG    HB1 1266   6.494   5.755   0.199
  188ARG    HB2 1267   6.601   5.792   0.323
  188ARG     CG 1268   6.475   5.958   0.259
  188ARG    HG1 1269   6.522   6.024   0.332
  188ARG    HG2 1270   6.371   5.992   0.257
  188ARG     CD 1271   6.544   5.999   0.128
  188ARG    HD1 1272   6.514   6.102   0.109
  188ARG    HD2 1273   6.517   5.929   0.049
  188ARG     NE 1274   6.690   5.995   0.138
  188ARG     HE 1275   6.745   5.915   0.109
  188ARG     CZ 1276   6.762   6.094   0.187
  188ARG    NH1 1277   6.887   6.083   0.202
  188ARG   HH11 1278   6.932   6.009   0.150
  188ARG   HH12 1279   6.940   6.161   0.238
  188ARG    NH2 1280   6.698   6.200   0.240
  188ARG   HH21 1281   6.597   6.202   0.241
  188ARG   HH22 1282   6.750   6.283   0.265
  188ARG      C 1283   6.358   5.610   0.362
  188ARG      O 1284   6.240   5.595   0.332
  189ILE      N 1285   6.446   5.507   0.380
  189ILE      H 1286   6.542   5.531   0.403
  189ILE     CA 1287   6.410   5.362   0.361
  189ILE     HA 1288   6.375   5.336   0.262
  189ILE     CB 1289   6.530   5.268   0.381
  189ILE     HB 1290   6.572   5.289   0.479
  189ILE    CG2 1291   6.488   5.119   0.373
  189ILE   HG21 1292   6.581   5.061   0.374
  189ILE   HG22 1293   6.426   5.086   0.456
  189ILE   HG23 1294   6.440   5.096   0.278
  189ILE    CG1 1295   6.635   5.292   0.277
  189ILE   HG11 1296   6.641   5.394   0.240
  189ILE   HG12 1297   6.610   5.231   0.191
  189ILE     CD 1298   6.782   5.253   0.317
  189ILE    HD1 1299   6.814   5.298   0.411
  189ILE    HD2 1300   6.790   5.145   0.307
  189ILE    HD3 1301   6.849   5.291   0.240
  189ILE      C 1302   6.299   5.323   0.455
  189ILE      O 1303   6.195   5.282   0.401
  190LEU      N 1304   6.303   5.351   0.586
  190LEU      H 1305   6.378   5.397   0.636
  190LEU     CA 1306   6.188   5.337   0.680
  190LEU     HA 1307   6.164   5.231   0.674
  190LEU     CB 1308   6.237   5.379   0.821
  190LEU    HB1 1309   6.145   5.389   0.879
  190LEU    HB2 1310   6.281   5.478   0.822
  190LEU     CG 1311   6.338   5.282   0.888
  190LEU     HG 1312   6.430   5.292   0.832
  190LEU    CD1 1313   6.363   5.319   1.037
  190LEU   HD11 1314   6.405   5.417   1.059
  190LEU   HD12 1315   6.267   5.314   1.087
  190LEU   HD13 1316   6.434   5.253   1.087
  190LEU    CD2 1317   6.305   5.140   0.892
  190LEU   HD21 1318   6.204   5.127   0.931
  190LEU   HD22 1319   6.308   5.099   0.791
  190LEU   HD23 1320   6.374   5.087   0.957
  190LEU      C 1321   6.056   5.402   0.637
  190LEU      O 1322   5.952   5.330   0.636
  191LEU      N 1323   6.055   5.530   0.590
  191LEU      H 1324   6.141   5.581   0.604
  191LEU     CA 1325   5.929   5.593   0.556
  191LEU     HA 1326   5.851   5.566   0.627
  191LEU     CB 1327   5.949   5.743   0.571
  191LEU    HB1 1328   5.864   5.791   0.524
  191LEU    HB2 1329   6.031   5.787   0.514
  191LEU     CG 1330   5.957   5.791   0.716
  191LEU     HG 1331   6.031   5.730   0.768
  191LEU    CD1 1332   6.006   5.940   0.716
  191LEU   HD11 1333   6.095   5.952   0.654
  191LEU   HD12 1334   5.928   6.002   0.671
  191LEU   HD13 1335   6.032   5.979   0.814
  191LEU    CD2 1336   5.826   5.785   0.796
  191LEU   HD21 1337   5.790   5.683   0.803
  191LEU   HD22 1338   5.843   5.812   0.901
  191LEU   HD23 1339   5.759   5.856   0.748
  191LEU      C 1340   5.872   5.549   0.421
  191LEU      O 1341   5.754   5.541   0.397
  192ALA      N 1342   5.966   5.523   0.325
  192ALA      H 1343   6.064   5.544   0.334
  192ALA     CA 1344   5.934   5.468   0.193
  192ALA     HA 1345   5.863   5.533   0.142
  192ALA     CB 1346   6.060   5.473   0.098
  192ALA    HB1 1347   6.049   5.405   0.013
  192ALA    HB2 1348   6.063   5.573   0.055
  192ALA    HB3 1349   6.156   5.439   0.137
  192ALA      C 1350   5.859   5.339   0.215
  192ALA      O 1351   5.753   5.319   0.153
  193PHE      N 1352   5.908   5.245   0.300
  193PHE      H 1353   5.998   5.262   0.343
  193PHE     CA 1354   5.834   5.123   0.330
  193PHE     HA 1355   5.806   5.063   0.243
  193PHE     CB 1356   5.921   5.035   0.414
  193PHE    HB1 1357   5.938   5.092   0.505
  193PHE    HB2 1358   6.016   5.015   0.363
  193PHE     CG 1359   5.869   4.899   0.450
  193PHE    CD1 1360   5.782   4.887   0.566
  193PHE    HD1 1361   5.774   4.967   0.638
  193PHE    CE1 1362   5.732   4.762   0.604
  193PHE    HE1 1363   5.664   4.752   0.688
  193PHE     CZ 1364   5.755   4.653   0.513
  193PHE     HZ 1365   5.711   4.558   0.540
  193PHE    CE2 1366   5.826   4.666   0.392
  193PHE    HE2 1367   5.857   4.580   0.334
  193PHE    CD2 1368   5.894   4.783   0.365
  193PHE    HD2 1369   5.965   4.792   0.284
  193PHE      C 1370   5.696   5.146   0.398
  193PHE      O 1371   5.599   5.084   0.355
  194ALA      N 1372   5.680   5.232   0.496
  194ALA      H 1373   5.751   5.298   0.524
  194ALA     CA 1374   5.551   5.256   0.559
  194ALA     HA 1375   5.517   5.164   0.605
  194ALA     CB 1376   5.575   5.368   0.666
  194ALA    HB1 1377   5.484   5.387   0.723
  194ALA    HB2 1378   5.643   5.335   0.745
  194ALA    HB3 1379   5.614   5.460   0.623
  194ALA      C 1380   5.453   5.306   0.449
  194ALA      O 1381   5.337   5.273   0.464
  195GLU      N 1382   5.495   5.396   0.372
  195GLU      H 1383   5.592   5.422   0.385
  195GLU     CA 1384   5.419   5.445   0.252
  195GLU     HA 1385   5.328   5.491   0.289
  195GLU     CB 1386   5.493   5.556   0.180
  195GLU    HB1 1387   5.577   5.521   0.120
  195GLU    HB2 1388   5.532   5.622   0.258
  195GLU     CG 1389   5.402   5.639   0.095
  195GLU    HG1 1390   5.444   5.738   0.077
  195GLU    HG2 1391   5.313   5.664   0.154
  195GLU     CD 1392   5.374   5.578  -0.042
  195GLU    OE1 1393   5.460   5.550  -0.125
  195GLU    OE2 1394   5.250   5.561  -0.066
  195GLU      C 1395   5.378   5.324   0.160
  195GLU      O 1396   5.264   5.315   0.117
  196GLU      N 1397   5.465   5.232   0.112
  196GLU      H 1398   5.559   5.243   0.146
  196GLU     CA 1399   5.445   5.129   0.009
  196GLU     HA 1400   5.405   5.182  -0.078
  196GLU     CB 1401   5.582   5.072  -0.039
  196GLU    HB1 1402   5.634   5.029   0.047
  196GLU    HB2 1403   5.644   5.151  -0.081
  196GLU     CG 1404   5.562   4.963  -0.148
  196GLU    HG1 1405   5.494   4.993  -0.228
  196GLU    HG2 1406   5.523   4.882  -0.087
  196GLU     CD 1407   5.698   4.927  -0.216
  196GLU    OE1 1408   5.753   5.012  -0.290
  196GLU    OE2 1409   5.749   4.815  -0.184
  196GLU      C 1410   5.347   5.020   0.047
  196GLU      O 1411   5.265   4.966  -0.026
  197ASN      N 1412   5.347   4.999   0.182
  197ASN      H 1413   5.415   5.041   0.244
  197ASN     CA 1414   5.253   4.905   0.246
  197ASN     HA 1415   5.212   4.845   0.165
  197ASN     CB 1416   5.325   4.813   0.348
  197ASN    HB1 1417   5.253   4.743   0.388
  197ASN    HB2 1418   5.362   4.866   0.435
  197ASN     CG 1419   5.439   4.737   0.282
  197ASN    OD1 1420   5.433   4.625   0.249
  197ASN    ND2 1421   5.549   4.803   0.262
  197ASN   HD21 1422   5.559   4.898   0.295
  197ASN   HD22 1423   5.635   4.752   0.252
  197ASN      C 1424   5.137   4.982   0.314
  197ASN      O 1425   5.065   4.917   0.388
  198ASP      N 1426   5.115   5.111   0.278
  198ASP      H 1427   5.187   5.153   0.221
  198ASP     CA 1428   5.001   5.197   0.323
  198ASP     HA 1429   5.029   5.298   0.294
  198ASP     CB 1430   4.879   5.170   0.240
  198ASP    HB1 1431   4.801   5.244   0.256
  198ASP    HB2 1432   4.840   5.070   0.261
  198ASP     CG 1433   4.911   5.160   0.087
  198ASP    OD1 1434   4.898   5.049   0.028
  198ASP    OD2 1435   4.946   5.269   0.031
  198ASP      C 1436   4.965   5.204   0.474
  198ASP      O 1437   4.850   5.232   0.509
  199ILE      N 1438   5.060   5.179   0.564
  199ILE      H 1439   5.157   5.173   0.536
  199ILE     CA 1440   5.047   5.206   0.711
  199ILE     HA 1441   4.944   5.195   0.748
  199ILE     CB 1442   5.125   5.090   0.789
  199ILE     HB 1443   5.105   5.094   0.897
  199ILE    CG2 1444   5.056   4.957   0.746
  199ILE   HG21 1445   4.948   4.969   0.744
  199ILE   HG22 1446   5.082   4.935   0.643
  199ILE   HG23 1447   5.095   4.880   0.813
  199ILE    CG1 1448   5.278   5.084   0.760
  199ILE   HG11 1449   5.319   5.184   0.769
  199ILE   HG12 1450   5.290   5.047   0.658
  199ILE     CD 1451   5.352   4.994   0.857
  199ILE    HD1 1452   5.459   5.010   0.845
  199ILE    HD2 1453   5.328   5.023   0.959
  199ILE    HD3 1454   5.337   4.889   0.830
  199ILE      C 1455   5.109   5.343   0.760
  199ILE      O 1456   5.129   5.371   0.876
  200LEU      N 1457   5.148   5.430   0.664
  200LEU      H 1458   5.134   5.402   0.569
  200LEU     CA 1459   5.223   5.560   0.683
  200LEU     HA 1460   5.327   5.536   0.707
  200LEU     CB 1461   5.229   5.648   0.557
  200LEU    HB1 1462   5.131   5.686   0.525
  200LEU    HB2 1463   5.266   5.581   0.480
  200LEU     CG 1464   5.326   5.768   0.574
  200LEU     HG 1465   5.297   5.837   0.654
  200LEU    CD1 1466   5.467   5.730   0.576
  200LEU   HD11 1467   5.525   5.815   0.541
  200LEU   HD12 1468   5.503   5.699   0.675
  200LEU   HD13 1469   5.484   5.641   0.516
  200LEU    CD2 1470   5.306   5.843   0.446
  200LEU   HD21 1471   5.335   5.777   0.365
  200LEU   HD22 1472   5.202   5.873   0.437
  200LEU   HD23 1473   5.353   5.941   0.429
  200LEU      C 1474   5.166   5.641   0.801
  200LEU      O 1475   5.234   5.663   0.898
  201ASP      N 1476   5.045   5.690   0.783
  201ASP      H 1477   5.008   5.659   0.694
  201ASP     CA 1478   4.950   5.747   0.876
  201ASP     HA 1479   4.978   5.850   0.898
  201ASP     CB 1480   4.813   5.745   0.802
  201ASP    HB1 1481   4.827   5.809   0.716
  201ASP    HB2 1482   4.740   5.787   0.871
  201ASP     CG 1483   4.756   5.606   0.760
  201ASP    OD1 1484   4.646   5.607   0.706
  201ASP    OD2 1485   4.815   5.496   0.774
  201ASP      C 1486   4.943   5.678   1.015
  201ASP      O 1487   4.898   5.747   1.103
  202ARG      N 1488   4.996   5.555   1.038
  202ARG      H 1489   5.034   5.499   0.963
  202ARG     CA 1490   4.997   5.473   1.168
  202ARG     HA 1491   4.935   5.514   1.248
  202ARG     CB 1492   4.929   5.335   1.137
  202ARG    HB1 1493   4.952   5.264   1.216
  202ARG    HB2 1494   4.971   5.286   1.050
  202ARG     CG 1495   4.775   5.338   1.120
  202ARG    HG1 1496   4.751   5.396   1.030
  202ARG    HG2 1497   4.728   5.394   1.201
  202ARG     CD 1498   4.701   5.205   1.114
  202ARG    HD1 1499   4.751   5.140   1.042
  202ARG    HD2 1500   4.601   5.216   1.070
  202ARG     NE 1501   4.711   5.131   1.240
  202ARG     HE 1502   4.764   5.172   1.315
  202ARG     CZ 1503   4.657   5.015   1.268
  202ARG    NH1 1504   4.594   4.942   1.184
  202ARG   HH11 1505   4.555   4.984   1.101
  202ARG   HH12 1506   4.546   4.862   1.223
  202ARG    NH2 1507   4.665   4.970   1.382
  202ARG   HH21 1508   4.702   5.029   1.455
  202ARG   HH22 1509   4.615   4.884   1.396
  202ARG      C 1510   5.135   5.463   1.217
  202ARG      O 1511   5.171   5.518   1.324
  203PHE      N 1512   5.226   5.422   1.126
  203PHE      H 1513   5.194   5.395   1.035
  203PHE     CA 1514   5.369   5.425   1.146
  203PHE     HA 1515   5.395   5.343   1.211
  203PHE     CB 1516   5.440   5.404   1.012
  203PHE    HB1 1517   5.417   5.484   0.941
  203PHE    HB2 1518   5.392   5.320   0.961
  203PHE     CG 1519   5.589   5.369   1.017
  203PHE    CD1 1520   5.628   5.236   1.015
  203PHE    HD1 1521   5.554   5.158   1.025
  203PHE    CE1 1522   5.763   5.204   1.007
  203PHE    HE1 1523   5.803   5.105   0.992
  203PHE     CZ 1524   5.858   5.304   0.998
  203PHE     HZ 1525   5.964   5.285   0.997
  203PHE    CE2 1526   5.823   5.444   0.986
  203PHE    HE2 1527   5.903   5.512   0.961
  203PHE    CD2 1528   5.684   5.471   0.992
  203PHE    HD2 1529   5.647   5.572   0.981
  203PHE      C 1530   5.422   5.550   1.213
  203PHE      O 1531   5.492   5.546   1.317
  204ILE      N 1532   5.398   5.665   1.158
  204ILE      H 1533   5.330   5.660   1.083
  204ILE     CA 1534   5.454   5.791   1.208
  204ILE     HA 1535   5.557   5.775   1.241
  204ILE     CB 1536   5.444   5.900   1.094
  204ILE     HB 1537   5.492   5.989   1.135
  204ILE    CG2 1538   5.519   5.867   0.968
  204ILE   HG21 1539   5.467   5.780   0.927
  204ILE   HG22 1540   5.527   5.949   0.897
  204ILE   HG23 1541   5.620   5.831   0.988
  204ILE    CG1 1542   5.295   5.942   1.062
  204ILE   HG11 1543   5.269   5.999   1.151
  204ILE   HG12 1544   5.229   5.856   1.056
  204ILE     CD 1545   5.276   6.027   0.936
  204ILE    HD1 1546   5.178   6.074   0.939
  204ILE    HD2 1547   5.354   6.104   0.941
  204ILE    HD3 1548   5.276   5.958   0.852
  204ILE      C 1549   5.383   5.845   1.334
  204ILE      O 1550   5.439   5.928   1.400
  205ASN      N 1551   5.267   5.787   1.376
  205ASN      H 1552   5.245   5.697   1.337
  205ASN     CA 1553   5.188   5.835   1.496
  205ASN     HA 1554   5.228   5.928   1.537
  205ASN     CB 1555   5.039   5.866   1.453
  205ASN    HB1 1556   4.973   5.882   1.539
  205ASN    HB2 1557   4.996   5.787   1.392
  205ASN     CG 1558   5.041   5.991   1.375
  205ASN    OD1 1559   5.097   6.091   1.414
  205ASN    ND2 1560   4.980   5.994   1.258
  205ASN   HD21 1561   4.939   5.907   1.226
  205ASN   HD22 1562   4.976   6.074   1.197
  205ASN      C 1563   5.190   5.732   1.616
  205ASN      O 1564   5.120   5.756   1.714
  206ALA      N 1565   5.265   5.622   1.606
  206ALA      H 1566   5.313   5.607   1.518
  206ALA     CA 1567   5.296   5.533   1.716
  206ALA     HA 1568   5.200   5.497   1.754
  206ALA     CB 1569   5.373   5.415   1.660
  206ALA    HB1 1570   5.443   5.446   1.582
  206ALA    HB2 1571   5.425   5.364   1.741
  206ALA    HB3 1572   5.299   5.343   1.626
  206ALA      C 1573   5.351   5.595   1.841
  206ALA      O 1574   5.403   5.710   1.824
  207GLU      N 1575   5.340   5.535   1.960
  207GLU      H 1576   5.312   5.439   1.953
  207GLU     CA 1577   5.369   5.596   2.095
  207GLU     HA 1578   5.433   5.682   2.077
  207GLU     CB 1579   5.242   5.636   2.166
  207GLU    HB1 1580   5.271   5.682   2.260
  207GLU    HB2 1581   5.166   5.558   2.170
  207GLU     CG 1582   5.164   5.738   2.079
  207GLU    HG1 1583   5.137   5.699   1.981
  207GLU    HG2 1584   5.217   5.832   2.064
  207GLU     CD 1585   5.029   5.766   2.147
  207GLU    OE1 1586   5.032   5.812   2.261
  207GLU    OE2 1587   4.922   5.718   2.099
  207GLU      C 1588   5.441   5.490   2.187
  207GLU      O 1589   5.390   5.380   2.202
  208TYR      N 1590   5.547   5.531   2.251
  208TYR      H 1591   5.580   5.624   2.231
  208TYR     CA 1592   5.604   5.466   2.370
  208TYR     HA 1593   5.643   5.377   2.320
  208TYR     CB 1594   5.712   5.556   2.427
  208TYR    HB1 1595   5.703   5.582   2.533
  208TYR    HB2 1596   5.693   5.654   2.384
  208TYR     CG 1597   5.857   5.521   2.393
  208TYR    CD1 1598   5.920   5.423   2.466
  208TYR    HD1 1599   5.867   5.376   2.547
  208TYR    CE1 1600   6.055   5.394   2.437
  208TYR    HE1 1601   6.110   5.312   2.480
  208TYR     CZ 1602   6.122   5.463   2.333
  208TYR     OH 1603   6.250   5.435   2.295
  208TYR     HH 1604   6.304   5.380   2.351
  208TYR    CE2 1605   6.047   5.557   2.256
  208TYR    HE2 1606   6.101   5.605   2.175
  208TYR    CD2 1607   5.914   5.587   2.284
  208TYR    HD2 1608   5.856   5.658   2.228
  208TYR      C 1609   5.492   5.441   2.471
  208TYR      O 1610   5.400   5.524   2.494
  209THR      N 1611   5.503   5.321   2.528
  209THR      H 1612   5.574   5.255   2.498
  209THR     CA 1613   5.407   5.271   2.623
  209THR     HA 1614   5.322   5.340   2.627
  209THR     CB 1615   5.350   5.132   2.579
  209THR     HB 1616   5.280   5.096   2.653
  209THR    CG2 1617   5.269   5.144   2.448
  209THR   HG21 1618   5.173   5.093   2.446
  209THR   HG22 1619   5.243   5.250   2.439
  209THR   HG23 1620   5.326   5.116   2.359
  209THR    OG1 1621   5.436   5.020   2.566
  209THR    HG1 1622   5.386   4.943   2.539
  209THR      C 1623   5.469   5.247   2.764
  209THR      O 1624   5.397   5.242   2.857
  210GLU      N 1625   5.596   5.238   2.780
  210GLU      H 1626   5.650   5.231   2.695
  210GLU     CA 1627   5.661   5.214   2.910
  210GLU     HA 1628   5.591   5.144   2.956
  210GLU     CB 1629   5.793   5.138   2.882
  210GLU    HB1 1630   5.862   5.209   2.835
  210GLU    HB2 1631   5.769   5.047   2.828
  210GLU     CG 1632   5.868   5.092   3.008
  210GLU    HG1 1633   5.898   5.181   3.064
  210GLU    HG2 1634   5.969   5.054   2.991
  210GLU     CD 1635   5.793   4.999   3.106
  210GLU    OE1 1636   5.673   5.014   3.146
  210GLU    OE2 1637   5.858   4.897   3.144
  210GLU      C 1638   5.666   5.334   3.010
  210GLU      O 1639   5.695   5.447   2.970
  211GLU      N 1640   5.658   5.309   3.140
  211GLU      H 1641   5.643   5.214   3.171
  211GLU     CA 1642   5.607   5.404   3.239
  211GLU     HA 1643   5.503   5.423   3.212
  211GLU     CB 1644   5.612   5.334   3.383
  211GLU    HB1 1645   5.713   5.350   3.422
  211GLU    HB2 1646   5.584   5.230   3.369
  211GLU     CG 1647   5.512   5.398   3.478
  211GLU    HG1 1648   5.429   5.445   3.424
  211GLU    HG2 1649   5.579   5.473   3.522
  211GLU     CD 1650   5.454   5.318   3.596
  211GLU    OE1 1651   5.416   5.378   3.702
  211GLU    OE2 1652   5.430   5.194   3.581
  211GLU      C 1653   5.677   5.535   3.240
  211GLU      O 1654   5.614   5.645   3.241
  212ALA      N 1655   5.812   5.543   3.245
  212ALA      H 1656   5.863   5.456   3.249
  212ALA     CA 1657   5.885   5.671   3.241
  212ALA     HA 1658   5.863   5.737   3.325
  212ALA     CB 1659   6.036   5.629   3.251
  212ALA    HB1 1660   6.071   5.559   3.175
  212ALA    HB2 1661   6.096   5.720   3.240
  212ALA    HB3 1662   6.051   5.595   3.353
  212ALA      C 1663   5.870   5.749   3.102
  212ALA      O 1664   5.877   5.869   3.105
  213TYR      N 1665   5.857   5.671   2.990
  213TYR      H 1666   5.832   5.573   2.991
  213TYR     CA 1667   5.879   5.722   2.852
  213TYR     HA 1668   5.920   5.823   2.856
  213TYR     CB 1669   5.974   5.631   2.780
  213TYR    HB1 1670   5.995   5.674   2.682
  213TYR    HB2 1671   5.918   5.540   2.755
  213TYR     CG 1672   6.091   5.581   2.857
  213TYR    CD1 1673   6.190   5.671   2.898
  213TYR    HD1 1674   6.186   5.775   2.866
  213TYR    CE1 1675   6.304   5.633   2.964
  213TYR    HE1 1676   6.374   5.706   3.003
  213TYR     CZ 1677   6.320   5.492   2.994
  213TYR     OH 1678   6.432   5.448   3.060
  213TYR     HH 1679   6.425   5.356   3.084
  213TYR    CE2 1680   6.223   5.401   2.946
  213TYR    HE2 1681   6.231   5.293   2.942
  213TYR    CD2 1682   6.107   5.443   2.876
  213TYR    HD2 1683   6.028   5.379   2.840
  213TYR      C 1684   5.752   5.738   2.769
  213TYR      O 1685   5.759   5.786   2.655
  214GLU      N 1686   5.641   5.701   2.833
  214GLU      H 1687   5.651   5.645   2.916
  214GLU     CA 1688   5.507   5.691   2.773
  214GLU     HA 1689   5.503   5.611   2.699
  214GLU     CB 1690   5.412   5.658   2.885
  214GLU    HB1 1691   5.409   5.742   2.953
  214GLU    HB2 1692   5.443   5.576   2.951
  214GLU     CG 1693   5.265   5.632   2.836
  214GLU    HG1 1694   5.279   5.536   2.786
  214GLU    HG2 1695   5.224   5.704   2.765
  214GLU     CD 1696   5.162   5.609   2.945
  214GLU    OE1 1697   5.045   5.645   2.917
  214GLU    OE2 1698   5.203   5.563   3.054
  214GLU      C 1699   5.465   5.816   2.700
  214GLU      O 1700   5.510   5.928   2.730
  215GLY      N 1701   5.387   5.808   2.589
  215GLY      H 1702   5.359   5.714   2.566
  215GLY     CA 1703   5.336   5.923   2.514
  215GLY    HA1 1704   5.297   6.003   2.577
  215GLY    HA2 1705   5.253   5.883   2.457
  215GLY      C 1706   5.437   5.991   2.415
  215GLY      O 1707   5.402   6.077   2.336
  216GLN      N 1708   5.570   5.956   2.422
  216GLN      H 1709   5.587   5.885   2.492
  216GLN     CA 1710   5.673   6.011   2.330
  216GLN     HA 1711   5.661   6.119   2.338
  216GLN     CB 1712   5.815   5.976   2.377
  216GLN    HB1 1713   5.883   5.991   2.293
  216GLN    HB2 1714   5.820   5.873   2.411
  216GLN     CG 1715   5.859   6.064   2.494
  216GLN    HG1 1716   5.944   6.020   2.547
  216GLN    HG2 1717   5.773   6.072   2.561
  216GLN     CD 1718   5.905   6.208   2.458
  216GLN    OE1 1719   5.885   6.262   2.351
  216GLN    NE2 1720   5.971   6.276   2.552
  216GLN   HE21 1721   5.978   6.245   2.647
  216GLN   HE22 1722   5.996   6.367   2.516
  216GLN      C 1723   5.647   5.965   2.182
  216GLN      O 1724   5.621   5.847   2.148
  217THR      N 1725   5.650   6.057   2.088
  217THR      H 1726   5.658   6.155   2.114
  217THR     CA 1727   5.615   6.032   1.942
  217THR     HA 1728   5.587   5.927   1.935
  217THR     CB 1729   5.490   6.105   1.894
  217THR     HB 1730   5.480   6.092   1.787
  217THR    CG2 1731   5.357   6.077   1.961
  217THR   HG21 1732   5.348   6.109   2.065
  217THR   HG22 1733   5.288   6.143   1.909
  217THR   HG23 1734   5.318   5.978   1.939
  217THR    OG1 1735   5.511   6.240   1.917
  217THR    HG1 1736   5.484   6.249   2.009
  217THR      C 1737   5.738   6.063   1.860
  217THR      O 1738   5.817   6.152   1.906
  218ALA      N 1739   5.752   6.001   1.740
  218ALA      H 1740   5.680   5.941   1.703
  218ALA     CA 1741   5.872   6.015   1.657
  218ALA     HA 1742   5.955   5.972   1.714
  218ALA     CB 1743   5.863   5.928   1.526
  218ALA    HB1 1744   5.949   5.952   1.463
  218ALA    HB2 1745   5.861   5.822   1.552
  218ALA    HB3 1746   5.767   5.950   1.481
  218ALA      C 1747   5.899   6.159   1.624
  218ALA      O 1748   6.016   6.198   1.623
  219LEU      N 1749   5.800   6.244   1.599
  219LEU      H 1750   5.704   6.214   1.596
  219LEU     CA 1751   5.813   6.389   1.580
  219LEU     HA 1752   5.889   6.395   1.502
  219LEU     CB 1753   5.681   6.447   1.534
  219LEU    HB1 1754   5.609   6.421   1.611
  219LEU    HB2 1755   5.644   6.393   1.447
  219LEU     CG 1756   5.676   6.596   1.497
  219LEU     HG 1757   5.718   6.646   1.584
  219LEU    CD1 1758   5.761   6.624   1.370
  219LEU   HD11 1759   5.713   6.565   1.291
  219LEU   HD12 1760   5.761   6.729   1.340
  219LEU   HD13 1761   5.862   6.592   1.397
  219LEU    CD2 1762   5.532   6.646   1.476
  219LEU   HD21 1763   5.468   6.627   1.562
  219LEU   HD22 1764   5.531   6.754   1.459
  219LEU   HD23 1765   5.478   6.583   1.405
  219LEU      C 1766   5.883   6.459   1.698
  219LEU      O 1767   5.982   6.526   1.688
  220ASN      N 1768   5.839   6.438   1.820
  220ASN      H 1769   5.753   6.388   1.834
  220ASN     CA 1770   5.895   6.487   1.945
  220ASN     HA 1771   5.900   6.596   1.946
  220ASN     CB 1772   5.796   6.438   2.050
  220ASN    HB1 1773   5.843   6.356   2.103
  220ASN    HB2 1774   5.702   6.413   2.001
  220ASN     CG 1775   5.776   6.545   2.161
  220ASN    OD1 1776   5.722   6.652   2.142
  220ASN    ND2 1777   5.806   6.509   2.284
  220ASN   HD21 1778   5.854   6.425   2.313
  220ASN   HD22 1779   5.794   6.586   2.349
  220ASN      C 1780   6.040   6.438   1.970
  220ASN      O 1781   6.122   6.508   2.029
  221ILE      N 1782   6.069   6.318   1.924
  221ILE      H 1783   5.999   6.271   1.868
  221ILE     CA 1784   6.201   6.266   1.930
  221ILE     HA 1785   6.240   6.286   2.030
  221ILE     CB 1786   6.194   6.109   1.912
  221ILE     HB 1787   6.130   6.087   1.826
  221ILE    CG2 1788   6.330   6.046   1.903
  221ILE   HG21 1789   6.326   5.940   1.878
  221ILE   HG22 1790   6.386   6.103   1.829
  221ILE   HG23 1791   6.378   6.049   2.001
  221ILE    CG1 1792   6.119   6.049   2.045
  221ILE   HG11 1793   6.022   6.093   2.064
  221ILE   HG12 1794   6.186   6.066   2.130
  221ILE     CD 1795   6.092   5.899   2.029
  221ILE    HD1 1796   6.021   5.876   2.109
  221ILE    HD2 1797   6.029   5.878   1.942
  221ILE    HD3 1798   6.176   5.830   2.023
  221ILE      C 1799   6.295   6.332   1.828
  221ILE      O 1800   6.407   6.364   1.867
  222ALA      N 1801   6.251   6.365   1.703
  222ALA      H 1802   6.152   6.365   1.686
  222ALA     CA 1803   6.323   6.431   1.599
  222ALA     HA 1804   6.414   6.375   1.576
  222ALA     CB 1805   6.237   6.436   1.471
  222ALA    HB1 1806   6.150   6.500   1.481
  222ALA    HB2 1807   6.299   6.473   1.389
  222ALA    HB3 1808   6.197   6.337   1.450
  222ALA      C 1809   6.366   6.574   1.648
  222ALA      O 1810   6.480   6.617   1.628
  223ILE      N 1811   6.270   6.647   1.703
  223ILE      H 1812   6.176   6.612   1.713
  223ILE     CA 1813   6.289   6.780   1.756
  223ILE     HA 1814   6.331   6.837   1.673
  223ILE     CB 1815   6.152   6.850   1.797
  223ILE     HB 1816   6.105   6.775   1.860
  223ILE    CG2 1817   6.159   6.975   1.886
  223ILE   HG21 1818   6.237   6.973   1.963
  223ILE   HG22 1819   6.195   7.060   1.828
  223ILE   HG23 1820   6.064   6.999   1.934
  223ILE    CG1 1821   6.059   6.863   1.673
  223ILE   HG11 1822   6.031   6.767   1.632
  223ILE   HG12 1823   6.104   6.920   1.592
  223ILE     CD 1824   5.918   6.918   1.712
  223ILE    HD1 1825   5.854   6.905   1.625
  223ILE    HD2 1826   5.867   6.864   1.792
  223ILE    HD3 1827   5.926   7.026   1.722
  223ILE      C 1828   6.399   6.789   1.868
  223ILE      O 1829   6.483   6.873   1.874
  224GLU      N 1830   6.387   6.693   1.959
  224GLU      H 1831   6.316   6.624   1.942
  224GLU     CA 1832   6.477   6.681   2.074
  224GLU     HA 1833   6.486   6.783   2.110
  224GLU     CB 1834   6.421   6.590   2.181
  224GLU    HB1 1835   6.451   6.490   2.148
  224GLU    HB2 1836   6.312   6.598   2.182
  224GLU     CG 1837   6.483   6.627   2.318
  224GLU    HG1 1838   6.424   6.577   2.395
  224GLU    HG2 1839   6.480   6.735   2.333
  224GLU     CD 1840   6.631   6.586   2.329
  224GLU    OE1 1841   6.671   6.474   2.300
  224GLU    OE2 1842   6.719   6.671   2.366
  224GLU      C 1843   6.613   6.637   2.017
  224GLU      O 1844   6.711   6.713   2.034
  225ARG      N 1845   6.631   6.530   1.935
  225ARG      H 1846   6.547   6.476   1.920
  225ARG     CA 1847   6.762   6.482   1.878
  225ARG     HA 1848   6.841   6.502   1.950
  225ARG     CB 1849   6.760   6.331   1.845
  225ARG    HB1 1850   6.854   6.307   1.797
  225ARG    HB2 1851   6.683   6.309   1.771
  225ARG     CG 1852   6.751   6.243   1.975
  225ARG    HG1 1853   6.735   6.137   1.952
  225ARG    HG2 1854   6.672   6.278   2.041
  225ARG     CD 1855   6.881   6.243   2.063
  225ARG    HD1 1856   6.969   6.266   2.004
  225ARG    HD2 1857   6.892   6.142   2.103
  225ARG     NE 1858   6.864   6.337   2.170
  225ARG     HE 1859   6.775   6.383   2.184
  225ARG     CZ 1860   6.962   6.390   2.236
  225ARG    NH1 1861   6.941   6.496   2.314
  225ARG   HH11 1862   6.861   6.555   2.294
  225ARG   HH12 1863   7.014   6.521   2.379
  225ARG    NH2 1864   7.083   6.339   2.244
  225ARG   HH21 1865   7.088   6.244   2.209
  225ARG   HH22 1866   7.164   6.391   2.276
  225ARG      C 1867   6.799   6.563   1.756
  225ARG      O 1868   6.880   6.523   1.667
  226ARG      N 1869   6.751   6.692   1.746
  226ARG      H 1870   6.681   6.717   1.814
  226ARG     CA 1871   6.794   6.804   1.659
  226ARG     HA 1872   6.726   6.887   1.677
  226ARG     CB 1873   6.932   6.854   1.694
  226ARG    HB1 1874   6.955   6.945   1.639
  226ARG    HB2 1875   7.006   6.779   1.666
  226ARG     CG 1876   6.944   6.898   1.849
  226ARG    HG1 1877   7.048   6.926   1.870
  226ARG    HG2 1878   6.918   6.812   1.912
  226ARG     CD 1879   6.857   7.017   1.890
  226ARG    HD1 1880   6.752   6.986   1.883
  226ARG    HD2 1881   6.865   7.090   1.809
  226ARG     NE 1882   6.897   7.070   2.021
  226ARG     HE 1883   6.901   7.008   2.101
  226ARG     CZ 1884   6.877   7.199   2.058
  226ARG    NH1 1885   6.857   7.288   1.966
  226ARG   HH11 1886   6.858   7.258   1.869
  226ARG   HH12 1887   6.873   7.385   1.992
  226ARG    NH2 1888   6.882   7.235   2.178
  226ARG   HH21 1889   6.911   7.177   2.256
  226ARG   HH22 1890   6.834   7.322   2.194
  226ARG      C 1891   6.784   6.774   1.512
  226ARG      O 1892   6.836   6.849   1.431
  227GLN      N 1893   6.698   6.681   1.474
  227GLN      H 1894   6.645   6.638   1.549
  227GLN     CA 1895   6.679   6.641   1.332
  227GLN     HA 1896   6.774   6.659   1.283
  227GLN     CB 1897   6.635   6.496   1.310
  227GLN    HB1 1898   6.628   6.479   1.203
  227GLN    HB2 1899   6.531   6.487   1.344
  227GLN     CG 1900   6.723   6.388   1.370
  227GLN    HG1 1901   6.682   6.290   1.349
  227GLN    HG2 1902   6.723   6.391   1.479
  227GLN     CD 1903   6.865   6.398   1.318
  227GLN    OE1 1904   6.904   6.347   1.208
  227GLN    NE2 1905   6.957   6.457   1.399
  227GLN   HE21 1906   6.922   6.505   1.480
  227GLN   HE22 1907   7.042   6.493   1.357
  227GLN      C 1908   6.571   6.733   1.269
  227GLN      O 1909   6.446   6.703   1.255
  228GLY      N 1910   6.608   6.862   1.246
  228GLY      H 1911   6.698   6.897   1.277
  228GLY     CA 1912   6.514   6.965   1.188
  228GLY    HA1 1913   6.569   7.058   1.181
  228GLY    HA2 1914   6.432   6.984   1.258
  228GLY      C 1915   6.463   6.932   1.044
  228GLY      O 1916   6.350   6.962   1.012
  229ASP      N 1917   6.538   6.865   0.956
  229ASP      H 1918   6.638   6.868   0.970
  229ASP     CA 1919   6.487   6.813   0.824
  229ASP     HA 1920   6.446   6.899   0.770
  229ASP     CB 1921   6.601   6.766   0.731
  229ASP    HB1 1922   6.645   6.855   0.686
  229ASP    HB2 1923   6.550   6.719   0.647
  229ASP     CG 1924   6.711   6.674   0.796
  229ASP    OD1 1925   6.822   6.668   0.735
  229ASP    OD2 1926   6.690   6.615   0.905
  229ASP      C 1927   6.387   6.702   0.842
  229ASP      O 1928   6.287   6.703   0.769
  230ILE      N 1929   6.409   6.600   0.925
  230ILE      H 1930   6.494   6.597   0.980
  230ILE     CA 1931   6.317   6.488   0.938
  230ILE     HA 1932   6.297   6.448   0.839
  230ILE     CB 1933   6.379   6.366   1.019
  230ILE     HB 1934   6.426   6.398   1.112
  230ILE    CG2 1935   6.269   6.257   1.046
  230ILE   HG21 1936   6.211   6.219   0.961
  230ILE   HG22 1937   6.319   6.168   1.084
  230ILE   HG23 1938   6.200   6.286   1.126
  230ILE    CG1 1939   6.482   6.298   0.921
  230ILE   HG11 1940   6.547   6.374   0.878
  230ILE   HG12 1941   6.423   6.254   0.841
  230ILE     CD 1942   6.575   6.194   0.984
  230ILE    HD1 1943   6.657   6.246   1.032
  230ILE    HD2 1944   6.528   6.138   1.065
  230ILE    HD3 1945   6.613   6.127   0.907
  230ILE      C 1946   6.193   6.540   1.011
  230ILE      O 1947   6.083   6.496   0.978
  231THR      N 1948   6.207   6.639   1.106
  231THR      H 1949   6.299   6.677   1.121
  231THR     CA 1950   6.092   6.702   1.171
  231THR     HA 1951   6.037   6.634   1.236
  231THR     CB 1952   6.140   6.812   1.260
  231THR     HB 1953   6.204   6.884   1.209
  231THR    CG2 1954   6.033   6.918   1.308
  231THR   HG21 1955   6.089   7.011   1.315
  231THR   HG22 1956   5.964   6.953   1.232
  231THR   HG23 1957   5.987   6.885   1.401
  231THR    OG1 1958   6.201   6.763   1.373
  231THR    HG1 1959   6.289   6.733   1.353
  231THR      C 1960   6.002   6.765   1.066
  231THR      O 1961   5.883   6.757   1.083
  232ALA      N 1962   6.045   6.817   0.951
  232ALA      H 1963   6.145   6.826   0.944
  232ALA     CA 1964   5.954   6.857   0.839
  232ALA     HA 1965   5.875   6.909   0.892
  232ALA     CB 1966   6.032   6.947   0.739
  232ALA    HB1 1967   6.058   7.036   0.796
  232ALA    HB2 1968   6.119   6.897   0.697
  232ALA    HB3 1969   5.958   6.981   0.666
  232ALA      C 1970   5.889   6.742   0.762
  232ALA      O 1971   5.769   6.741   0.739
  233VAL      N 1972   5.962   6.632   0.734
  233VAL      H 1973   6.059   6.634   0.763
  233VAL     CA 1974   5.901   6.518   0.650
  233VAL     HA 1975   5.861   6.559   0.557
  233VAL     CB 1976   6.001   6.406   0.623
  233VAL     HB 1977   6.037   6.370   0.719
  233VAL    CG1 1978   5.939   6.295   0.529
  233VAL   HG11 1979   6.003   6.207   0.528
  233VAL   HG12 1980   5.843   6.254   0.561
  233VAL   HG13 1981   5.927   6.333   0.427
  233VAL    CG2 1982   6.121   6.463   0.548
  233VAL   HG21 1983   6.185   6.506   0.624
  233VAL   HG22 1984   6.176   6.388   0.491
  233VAL   HG23 1985   6.089   6.531   0.469
  233VAL      C 1986   5.783   6.453   0.732
  233VAL      O 1987   5.670   6.436   0.685
  234LEU      N 1988   5.805   6.421   0.859
  234LEU      H 1989   5.893   6.439   0.905
  234LEU     CA 1990   5.697   6.359   0.935
  234LEU     HA 1991   5.663   6.272   0.880
  234LEU     CB 1992   5.752   6.325   1.078
  234LEU    HB1 1993   5.670   6.295   1.143
  234LEU    HB2 1994   5.791   6.420   1.116
  234LEU     CG 1995   5.864   6.217   1.078
  234LEU     HG 1996   5.946   6.228   1.008
  234LEU    CD1 1997   5.933   6.216   1.212
  234LEU   HD11 1998   5.862   6.201   1.294
  234LEU   HD12 1999   6.006   6.137   1.200
  234LEU   HD13 2000   5.984   6.312   1.224
  234LEU    CD2 2001   5.800   6.079   1.056
  234LEU   HD21 2002   5.753   6.079   0.957
  234LEU   HD22 2003   5.872   6.000   1.077
  234LEU   HD23 2004   5.709   6.070   1.116
  234LEU      C 2005   5.570   6.448   0.953
  234LEU      O 2006   5.458   6.397   0.944
  235ILE      N 2007   5.576   6.581   0.963
  235ILE      H 2008   5.667   6.625   0.964
  235ILE     CA 2009   5.461   6.672   0.971
  235ILE     HA 2010   5.391   6.634   1.046
  235ILE     CB 2011   5.502   6.819   1.004
  235ILE     HB 2012   5.565   6.866   0.929
  235ILE    CG2 2013   5.377   6.912   1.007
  235ILE   HG21 2014   5.284   6.865   1.036
  235ILE   HG22 2015   5.398   7.006   1.059
  235ILE   HG23 2016   5.354   6.945   0.906
  235ILE    CG1 2017   5.564   6.820   1.143
  235ILE   HG11 2018   5.645   6.747   1.144
  235ILE   HG12 2019   5.488   6.783   1.211
  235ILE     CD 2020   5.636   6.947   1.192
  235ILE    HD1 2021   5.571   7.034   1.189
  235ILE    HD2 2022   5.672   6.915   1.289
  235ILE    HD3 2023   5.715   6.970   1.121
  235ILE      C 2024   5.377   6.669   0.843
  235ILE      O 2025   5.259   6.633   0.847
  236ALA      N 2026   5.437   6.690   0.724
  236ALA      H 2027   5.532   6.720   0.737
  236ALA     CA 2028   5.374   6.678   0.594
  236ALA     HA 2029   5.291   6.749   0.596
  236ALA     CB 2030   5.476   6.734   0.493
  236ALA    HB1 2031   5.569   6.678   0.481
  236ALA    HB2 2032   5.429   6.741   0.395
  236ALA    HB3 2033   5.513   6.835   0.512
  236ALA      C 2034   5.324   6.547   0.564
  236ALA      O 2035   5.213   6.533   0.508
  237ALA      N 2036   5.378   6.432   0.612
  237ALA      H 2037   5.468   6.439   0.658
  237ALA     CA 2038   5.320   6.301   0.600
  237ALA     HA 2039   5.288   6.293   0.496
  237ALA     CB 2040   5.422   6.192   0.627
  237ALA    HB1 2041   5.378   6.093   0.615
  237ALA    HB2 2042   5.507   6.214   0.561
  237ALA    HB3 2043   5.462   6.201   0.728
  237ALA      C 2044   5.191   6.272   0.682
  237ALA      O 2045   5.111   6.186   0.646
  238GLY      N 2046   5.175   6.339   0.798
  238GLY      H 2047   5.236   6.417   0.815
  238GLY     CA 2048   5.061   6.325   0.892
  238GLY    HA1 2049   4.999   6.240   0.865
  238GLY    HA2 2050   5.001   6.416   0.883
  238GLY      C 2051   5.096   6.298   1.047
  238GLY      O 2052   5.005   6.257   1.120
  239ALA      N 2053   5.219   6.321   1.092
  239ALA      H 2054   5.295   6.353   1.033
  239ALA     CA 2055   5.253   6.310   1.227
  239ALA     HA 2056   5.228   6.210   1.265
  239ALA     CB 2057   5.402   6.342   1.248
  239ALA    HB1 2058   5.458   6.289   1.171
  239ALA    HB2 2059   5.420   6.448   1.234
  239ALA    HB3 2060   5.430   6.293   1.341
  239ALA      C 2061   5.175   6.422   1.306
  239ALA      O 2062   5.173   6.539   1.271
  240ASP      N 2063   5.123   6.379   1.422
  240ASP      H 2064   5.115   6.279   1.433
  240ASP     CA 2065   5.051   6.459   1.524
  240ASP     HA 2066   4.969   6.514   1.475
  240ASP     CB 2067   4.984   6.381   1.639
  240ASP    HB1 2068   5.050   6.298   1.664
  240ASP    HB2 2069   4.903   6.329   1.586
  240ASP     CG 2070   4.922   6.448   1.761
  240ASP    OD1 2071   4.904   6.393   1.873
  240ASP    OD2 2072   4.874   6.563   1.749
  240ASP      C 2073   5.144   6.572   1.578
  240ASP      O 2074   5.211   6.551   1.684
  241VAL      N 2075   5.142   6.694   1.517
  241VAL      H 2076   5.085   6.705   1.435
  241VAL     CA 2077   5.209   6.809   1.565
  241VAL     HA 2078   5.317   6.798   1.562
  241VAL     CB 2079   5.198   6.923   1.461
  241VAL     HB 2080   5.245   7.005   1.515
  241VAL    CG1 2081   5.273   6.908   1.330
  241VAL   HG11 2082   5.377   6.936   1.342
  241VAL   HG12 2083   5.269   6.804   1.296
  241VAL   HG13 2084   5.218   6.964   1.255
  241VAL    CG2 2085   5.041   6.946   1.440
  241VAL   HG21 2086   4.986   6.862   1.396
  241VAL   HG22 2087   4.986   7.005   1.513
  241VAL   HG23 2088   5.034   7.016   1.357
  241VAL      C 2089   5.179   6.849   1.712
  241VAL      O 2090   5.259   6.918   1.775
  242ASN      N 2091   5.062   6.809   1.769
  242ASN      H 2092   4.999   6.746   1.720
  242ASN     CA 2093   5.021   6.833   1.912
  242ASN     HA 2094   5.099   6.893   1.959
  242ASN     CB 2095   4.889   6.910   1.903
  242ASN    HB1 2096   4.801   6.847   1.920
  242ASN    HB2 2097   4.884   6.974   1.815
  242ASN     CG 2098   4.903   7.011   2.013
  242ASN    OD1 2099   4.970   7.116   2.002
  242ASN    ND2 2100   4.860   6.971   2.133
  242ASN   HD21 2101   4.840   6.873   2.151
  242ASN   HD22 2102   4.887   7.031   2.210
  242ASN      C 2103   5.014   6.711   2.003
  242ASN      O 2104   4.919   6.694   2.080
  243ALA      N 2105   5.100   6.613   1.983
  243ALA      H 2106   5.185   6.642   1.938
  243ALA     CA 2107   5.125   6.502   2.078
  243ALA     HA 2108   5.034   6.443   2.080
  243ALA     CB 2109   5.234   6.405   2.026
  243ALA    HB1 2110   5.206   6.377   1.924
  243ALA    HB2 2111   5.331   6.454   2.014
  243ALA    HB3 2112   5.253   6.314   2.082
  243ALA      C 2113   5.140   6.549   2.229
  243ALA      O 2114   5.180   6.664   2.258
  244HIS      N 2115   5.117   6.461   2.321
  244HIS      H 2116   5.097   6.366   2.293
  244HIS     CA 2117   5.143   6.469   2.466
  244HIS     HA 2118   5.200   6.561   2.477
  244HIS     CB 2119   5.013   6.489   2.542
  244HIS    HB1 2120   5.030   6.472   2.648
  244HIS    HB2 2121   4.944   6.407   2.519
  244HIS     CG 2122   4.929   6.614   2.521
  244HIS    ND1 2123   4.824   6.634   2.426
  244HIS    CE1 2124   4.771   6.755   2.454
  244HIS    HE1 2125   4.698   6.807   2.393
  244HIS    NE2 2126   4.839   6.813   2.551
  244HIS    HE2 2127   4.824   6.909   2.579
  244HIS    CD2 2128   4.940   6.727   2.599
  244HIS    HD2 2129   5.019   6.749   2.670
  244HIS      C 2130   5.234   6.362   2.527
  244HIS      O 2131   5.194   6.244   2.520
  245ALA      N 2132   5.356   6.397   2.578
  245ALA      H 2133   5.379   6.495   2.586
  245ALA     CA 2134   5.463   6.303   2.625
  245ALA     HA 2135   5.468   6.213   2.564
  245ALA     CB 2136   5.593   6.373   2.595
  245ALA    HB1 2137   5.671   6.315   2.646
  245ALA    HB2 2138   5.613   6.370   2.488
  245ALA    HB3 2139   5.590   6.479   2.621
  245ALA      C 2140   5.428   6.271   2.772
  245ALA      O 2141   5.498   6.310   2.866
  246LYS      N 2142   5.322   6.190   2.791
  246LYS      H 2143   5.268   6.168   2.708
  246LYS     CA 2144   5.262   6.157   2.919
  246LYS     HA 2145   5.219   6.244   2.968
  246LYS     CB 2146   5.148   6.059   2.886
  246LYS    HB1 2147   5.155   5.963   2.936
  246LYS    HB2 2148   5.152   6.037   2.779
  246LYS     CG 2149   5.002   6.112   2.917
  246LYS    HG1 2150   4.999   6.217   2.889
  246LYS    HG2 2151   4.987   6.108   3.025
  246LYS     CD 2152   4.889   6.040   2.850
  246LYS    HD1 2153   4.925   5.941   2.823
  246LYS    HD2 2154   4.864   6.093   2.759
  246LYS     CE 2155   4.774   6.019   2.953
  246LYS    HE1 2156   4.746   6.108   3.008
  246LYS    HE2 2157   4.817   5.950   3.026
  246LYS     NZ 2158   4.668   5.951   2.882
  246LYS    HZ1 2159   4.688   5.857   2.852
  246LYS    HZ2 2160   4.590   5.934   2.944
  246LYS    HZ3 2161   4.630   6.002   2.803
  246LYS      C 2162   5.347   6.090   3.026
  246LYS      O 2163   5.323   6.123   3.142
  247GLY      N 2164   5.451   6.018   2.986
  247GLY      H 2165   5.453   6.001   2.886
  247GLY     CA 2166   5.559   5.957   3.067
  247GLY    HA1 2167   5.651   5.951   3.009
  247GLY    HA2 2168   5.523   5.859   3.099
  247GLY      C 2169   5.596   6.039   3.190
  247GLY      O 2170   5.624   6.160   3.189
  248VAL      N 2171   5.605   5.963   3.302
  248VAL      H 2172   5.611   5.862   3.297
  248VAL     CA 2173   5.629   6.027   3.432
  248VAL     HA 2174   5.551   6.103   3.435
  248VAL     CB 2175   5.610   5.930   3.548
  248VAL     HB 2176   5.641   5.984   3.637
  248VAL    CG1 2177   5.461   5.885   3.563
  248VAL   HG11 2178   5.458   5.803   3.634
  248VAL   HG12 2179   5.397   5.964   3.603
  248VAL   HG13 2180   5.429   5.844   3.467
  248VAL    CG2 2181   5.696   5.805   3.537
  248VAL   HG21 2182   5.652   5.750   3.453
  248VAL   HG22 2183   5.794   5.831   3.498
  248VAL   HG23 2184   5.693   5.754   3.632
  248VAL      C 2185   5.771   6.089   3.448
  248VAL      O 2186   5.783   6.169   3.544
  249PHE      N 2187   5.872   6.061   3.363
  249PHE      H 2188   5.859   5.992   3.291
  249PHE     CA 2189   5.997   6.130   3.358
  249PHE     HA 2190   6.036   6.112   3.458
  249PHE     CB 2191   6.092   6.063   3.260
  249PHE    HB1 2192   6.040   6.075   3.165
  249PHE    HB2 2193   6.102   5.957   3.285
  249PHE     CG 2194   6.229   6.129   3.253
  249PHE    CD1 2195   6.293   6.142   3.129
  249PHE    HD1 2196   6.241   6.101   3.044
  249PHE    CE1 2197   6.423   6.198   3.120
  249PHE    HE1 2198   6.463   6.211   3.020
  249PHE     CZ 2199   6.498   6.221   3.238
  249PHE     HZ 2200   6.604   6.243   3.242
  249PHE    CE2 2201   6.441   6.203   3.356
  249PHE    HE2 2202   6.506   6.212   3.441
  249PHE    CD2 2203   6.302   6.160   3.370
  249PHE    HD2 2204   6.252   6.145   3.465
  249PHE      C 2205   5.976   6.275   3.316
  249PHE      O 2206   6.049   6.365   3.362
  250PHE      N 2207   5.887   6.299   3.222
  250PHE      H 2208   5.840   6.220   3.181
  250PHE     CA 2209   5.863   6.429   3.159
  250PHE     HA 2210   5.958   6.480   3.172
  250PHE     CB 2211   5.835   6.421   3.007
  250PHE    HB1 2212   5.857   6.514   2.955
  250PHE    HB2 2213   5.732   6.402   2.975
  250PHE     CG 2214   5.904   6.310   2.931
  250PHE    CD1 2215   6.042   6.329   2.899
  250PHE    HD1 2216   6.100   6.418   2.924
  250PHE    CE1 2217   6.111   6.221   2.849
  250PHE    HE1 2218   6.218   6.236   2.838
  250PHE     CZ 2219   6.057   6.097   2.808
  250PHE     HZ 2220   6.119   6.020   2.765
  250PHE    CE2 2221   5.914   6.088   2.814
  250PHE    HE2 2222   5.861   6.000   2.779
  250PHE    CD2 2223   5.841   6.190   2.884
  250PHE    HD2 2224   5.735   6.177   2.897
  250PHE      C 2225   5.759   6.520   3.231
  250PHE      O 2226   5.734   6.627   3.176
  251ASN      N 2227   5.718   6.482   3.350
  251ASN      H 2228   5.756   6.396   3.387
  251ASN     CA 2229   5.631   6.561   3.434
  251ASN     HA 2230   5.582   6.636   3.372
  251ASN     CB 2231   5.521   6.466   3.488
  251ASN    HB1 2232   5.562   6.402   3.566
  251ASN    HB2 2233   5.482   6.400   3.410
  251ASN     CG 2234   5.412   6.556   3.543
  251ASN    OD1 2235   5.412   6.573   3.665
  251ASN    ND2 2236   5.335   6.629   3.460
  251ASN   HD21 2237   5.348   6.632   3.359
  251ASN   HD22 2238   5.263   6.682   3.507
  251ASN      C 2239   5.694   6.656   3.538
  251ASN      O 2240   5.636   6.772   3.552
  252PRO      N 2241   5.778   6.611   3.631
  252PRO     CD 2242   5.833   6.476   3.630
  252PRO    HD1 2243   5.868   6.432   3.536
  252PRO    HD2 2244   5.766   6.402   3.673
  252PRO     CG 2245   5.962   6.500   3.716
  252PRO    HG1 2246   6.045   6.525   3.650
  252PRO    HG2 2247   5.985   6.412   3.776
  252PRO     CB 2248   5.934   6.612   3.816
  252PRO    HB1 2249   6.017   6.669   3.857
  252PRO    HB2 2250   5.891   6.565   3.904
  252PRO     CA 2251   5.825   6.686   3.748
  252PRO     HA 2252   5.740   6.700   3.814
  252PRO      C 2253   5.876   6.822   3.707
  252PRO      O 2254   5.944   6.826   3.604
  253LYS      N 2255   5.843   6.935   3.772
  253LYS      H 2256   5.783   6.929   3.853
  253LYS     CA 2257   5.890   7.064   3.723
  253LYS     HA 2258   5.884   7.064   3.614
  253LYS     CB 2259   5.800   7.178   3.771
  253LYS    HB1 2260   5.838   7.270   3.725
  253LYS    HB2 2261   5.815   7.175   3.879
  253LYS     CG 2262   5.652   7.169   3.743
  253LYS    HG1 2263   5.593   7.252   3.780
  253LYS    HG2 2264   5.615   7.085   3.801
  253LYS     CD 2265   5.618   7.153   3.594
  253LYS    HD1 2266   5.677   7.070   3.554
  253LYS    HD2 2267   5.656   7.239   3.540
  253LYS     CE 2268   5.470   7.120   3.567
  253LYS    HE1 2269   5.462   7.148   3.462
  253LYS    HE2 2270   5.401   7.184   3.623
  253LYS     NZ 2271   5.434   6.979   3.583
  253LYS    HZ1 2272   5.346   6.962   3.538
  253LYS    HZ2 2273   5.502   6.927   3.528
  253LYS    HZ3 2274   5.426   6.949   3.679
  253LYS      C 2275   6.041   7.093   3.753
  253LYS      O 2276   6.104   7.173   3.686
  254TYR      N 2277   6.104   7.035   3.852
  254TYR      H 2278   6.055   6.956   3.891
  254TYR     CA 2279   6.247   7.054   3.891
  254TYR     HA 2280   6.272   7.153   3.854
  254TYR     CB 2281   6.259   7.049   4.045
  254TYR    HB1 2282   6.245   6.945   4.072
  254TYR    HB2 2283   6.186   7.115   4.093
  254TYR     CG 2284   6.395   7.088   4.084
  254TYR    CD1 2285   6.455   7.210   4.049
  254TYR    HD1 2286   6.403   7.286   3.992
  254TYR    CE1 2287   6.593   7.226   4.083
  254TYR    HE1 2288   6.640   7.318   4.050
  254TYR     CZ 2289   6.668   7.126   4.148
  254TYR     OH 2290   6.796   7.134   4.190
  254TYR     HH 2291   6.837   7.212   4.153
  254TYR    CE2 2292   6.604   7.007   4.182
  254TYR    HE2 2293   6.643   6.930   4.246
  254TYR    CD2 2294   6.474   6.986   4.144
  254TYR    HD2 2295   6.423   6.903   4.190
  254TYR      C 2296   6.342   6.954   3.821
  254TYR      O 2297   6.304   6.849   3.769
  255GLN      N 2298   6.465   7.004   3.802
  255GLN      H 2299   6.483   7.096   3.838
  255GLN     CA 2300   6.581   6.949   3.730
  255GLN     HA 2301   6.552   6.936   3.626
  255GLN     CB 2302   6.706   7.042   3.746
  255GLN    HB1 2303   6.798   6.987   3.731
  255GLN    HB2 2304   6.705   7.098   3.839
  255GLN     CG 2305   6.700   7.153   3.638
  255GLN    HG1 2306   6.619   7.222   3.664
  255GLN    HG2 2307   6.673   7.110   3.542
  255GLN     CD 2308   6.831   7.228   3.605
  255GLN    OE1 2309   6.935   7.210   3.664
  255GLN    NE2 2310   6.830   7.314   3.500
  255GLN   HE21 2311   6.744   7.316   3.447
  255GLN   HE22 2312   6.915   7.365   3.481
  255GLN      C 2313   6.624   6.803   3.774
  255GLN      O 2314   6.687   6.727   3.694
  256HIS      N 2315   6.606   6.766   3.901
  256HIS      H 2316   6.554   6.836   3.952
  256HIS     CA 2317   6.637   6.638   3.971
  256HIS     HA 2318   6.740   6.622   3.939
  256HIS     CB 2319   6.639   6.657   4.116
  256HIS    HB1 2320   6.546   6.703   4.147
  256HIS    HB2 2321   6.720   6.719   4.156
  256HIS     CG 2322   6.644   6.522   4.185
  256HIS    ND1 2323   6.761   6.456   4.227
  256HIS    CE1 2324   6.724   6.337   4.283
  256HIS    HE1 2325   6.796   6.272   4.331
  256HIS    NE2 2326   6.589   6.330   4.287
  256HIS    HE2 2327   6.532   6.248   4.304
  256HIS    CD2 2328   6.536   6.445   4.234
  256HIS    HD2 2329   6.434   6.466   4.205
  256HIS      C 2330   6.553   6.521   3.923
  256HIS      O 2331   6.435   6.532   3.935
  257GLU      N 2332   6.610   6.417   3.862
  257GLU      H 2333   6.707   6.422   3.837
  257GLU     CA 2334   6.549   6.287   3.811
  257GLU     HA 2335   6.634   6.248   3.754
  257GLU     CB 2336   6.517   6.183   3.924
  257GLU    HB1 2337   6.486   6.088   3.882
  257GLU    HB2 2338   6.434   6.218   3.985
  257GLU     CG 2339   6.631   6.138   4.022
  257GLU    HG1 2340   6.660   6.232   4.069
  257GLU    HG2 2341   6.704   6.084   3.962
  257GLU     CD 2342   6.590   6.047   4.145
  257GLU    OE1 2343   6.478   6.062   4.200
  257GLU    OE2 2344   6.667   5.964   4.187
  257GLU      C 2345   6.432   6.298   3.709
  257GLU      O 2346   6.344   6.212   3.691
  258GLY      N 2347   6.424   6.416   3.642
  258GLY      H 2348   6.499   6.481   3.661
  258GLY     CA 2349   6.321   6.456   3.550
  258GLY    HA1 2350   6.247   6.510   3.609
  258GLY    HA2 2351   6.286   6.360   3.510
  258GLY      C 2352   6.368   6.546   3.426
  258GLY      O 2353   6.473   6.617   3.428
  259PHE      N 2354   6.292   6.536   3.316
  259PHE      H 2355   6.210   6.477   3.316
  259PHE     CA 2356   6.309   6.617   3.194
  259PHE     HA 2357   6.383   6.694   3.213
  259PHE     CB 2358   6.368   6.525   3.087
  259PHE    HB1 2359   6.291   6.450   3.072
  259PHE    HB2 2360   6.466   6.485   3.115
  259PHE     CG 2361   6.389   6.584   2.943
  259PHE    CD1 2362   6.416   6.720   2.916
  259PHE    HD1 2363   6.446   6.788   2.994
  259PHE    CE1 2364   6.407   6.779   2.788
  259PHE    HE1 2365   6.408   6.887   2.780
  259PHE     CZ 2366   6.389   6.692   2.683
  259PHE     HZ 2367   6.363   6.727   2.584
  259PHE    CE2 2368   6.376   6.555   2.705
  259PHE    HE2 2369   6.357   6.492   2.619
  259PHE    CD2 2370   6.378   6.500   2.834
  259PHE    HD2 2371   6.374   6.393   2.847
  259PHE      C 2372   6.166   6.678   3.155
  259PHE      O 2373   6.102   6.627   3.065
  260TYR      N 2374   6.120   6.782   3.216
  260TYR      H 2375   6.183   6.812   3.290
  260TYR     CA 2376   6.006   6.865   3.193
  260TYR     HA 2377   5.932   6.803   3.144
  260TYR     CB 2378   5.936   6.909   3.317
  260TYR    HB1 2379   6.002   6.961   3.385
  260TYR    HB2 2380   5.888   6.820   3.360
  260TYR     CG 2381   5.828   7.007   3.280
  260TYR    CD1 2382   5.697   6.964   3.266
  260TYR    HD1 2383   5.665   6.861   3.270
  260TYR    CE1 2384   5.604   7.059   3.220
  260TYR    HE1 2385   5.501   7.032   3.201
  260TYR     CZ 2386   5.635   7.198   3.217
  260TYR     OH 2387   5.543   7.293   3.191
  260TYR     HH 2388   5.462   7.248   3.165
  260TYR    CE2 2389   5.766   7.230   3.223
  260TYR    HE2 2390   5.799   7.330   3.196
  260TYR    CD2 2391   5.863   7.140   3.264
  260TYR    HD2 2392   5.963   7.176   3.281
  260TYR      C 2393   6.042   6.977   3.090
  260TYR      O 2394   6.137   7.057   3.101
  261PHE      N 2395   5.958   6.982   2.985
  261PHE      H 2396   5.880   6.918   2.981
  261PHE     CA 2397   5.970   7.070   2.867
  261PHE     HA 2398   6.037   7.153   2.889
  261PHE     CB 2399   6.035   6.992   2.751
  261PHE    HB1 2400   6.138   6.968   2.775
  261PHE    HB2 2401   6.032   7.053   2.660
  261PHE     CG 2402   5.974   6.858   2.712
  261PHE    CD1 2403   6.036   6.740   2.758
  261PHE    HD1 2404   6.125   6.750   2.819
  261PHE    CE1 2405   5.991   6.613   2.720
  261PHE    HE1 2406   6.048   6.523   2.738
  261PHE     CZ 2407   5.873   6.609   2.641
  261PHE     HZ 2408   5.829   6.513   2.618
  261PHE    CE2 2409   5.806   6.727   2.602
  261PHE    HE2 2410   5.716   6.719   2.543
  261PHE    CD2 2411   5.854   6.853   2.640
  261PHE    HD2 2412   5.798   6.944   2.625
  261PHE      C 2413   5.834   7.131   2.836
  261PHE      O 2414   5.825   7.218   2.750
  262GLY      N 2415   5.726   7.094   2.903
  262GLY      H 2416   5.732   7.046   2.992
  262GLY     CA 2417   5.588   7.138   2.869
  262GLY    HA1 2418   5.584   7.229   2.810
  262GLY    HA2 2419   5.533   7.156   2.961
  262GLY      C 2420   5.489   7.043   2.806
  262GLY      O 2421   5.383   7.083   2.762
  263GLU      N 2422   5.519   6.912   2.796
  263GLU      H 2423   5.608   6.894   2.841
  263GLU     CA 2424   5.432   6.807   2.732
  263GLU     HA 2425   5.495   6.719   2.740
  263GLU     CB 2426   5.302   6.781   2.808
  263GLU    HB1 2427   5.219   6.840   2.769
  263GLU    HB2 2428   5.327   6.809   2.910
  263GLU     CG 2429   5.266   6.630   2.817
  263GLU    HG1 2430   5.351   6.571   2.850
  263GLU    HG2 2431   5.238   6.587   2.721
  263GLU     CD 2432   5.148   6.605   2.912
  263GLU    OE1 2433   5.172   6.550   3.027
  263GLU    OE2 2434   5.033   6.638   2.874
  263GLU      C 2435   5.419   6.808   2.578
  263GLU      O 2436   5.425   6.694   2.517
  264THR      N 2437   5.414   6.921   2.512
  264THR      H 2438   5.414   7.005   2.568
  264THR     CA 2439   5.389   6.931   2.362
  264THR     HA 2440   5.327   6.843   2.349
  264THR     CB 2441   5.297   7.048   2.326
  264THR     HB 2442   5.242   7.029   2.233
  264THR    CG2 2443   5.184   7.066   2.429
  264THR   HG21 2444   5.167   6.971   2.479
  264THR   HG22 2445   5.217   7.131   2.510
  264THR   HG23 2446   5.097   7.108   2.377
  264THR    OG1 2447   5.358   7.173   2.313
  264THR    HG1 2448   5.292   7.242   2.299
  264THR      C 2449   5.518   6.935   2.282
  264THR      O 2450   5.624   6.974   2.329
  265PRO      N 2451   5.507   6.903   2.149
  265PRO     CD 2452   5.407   6.825   2.090
  265PRO    HD1 2453   5.328   6.885   2.045
  265PRO    HD2 2454   5.371   6.750   2.159
  265PRO     CG 2455   5.473   6.753   1.966
  265PRO    HG1 2456   5.404   6.736   1.883
  265PRO    HG2 2457   5.522   6.660   1.992
  265PRO     CB 2458   5.558   6.873   1.924
  265PRO    HB1 2459   5.494   6.949   1.880
  265PRO    HB2 2460   5.642   6.841   1.863
  265PRO     CA 2461   5.616   6.928   2.059
  265PRO     HA 2462   5.701   6.864   2.084
  265PRO      C 2463   5.659   7.075   2.040
  265PRO      O 2464   5.774   7.097   2.006
  266LEU      N 2465   5.564   7.171   2.041
  266LEU      H 2466   5.469   7.135   2.046
  266LEU     CA 2467   5.590   7.315   2.036
  266LEU     HA 2468   5.662   7.335   1.957
  266LEU     CB 2469   5.456   7.383   2.004
  266LEU    HB1 2470   5.380   7.337   2.067
  266LEU    HB2 2471   5.437   7.355   1.900
  266LEU     CG 2472   5.459   7.541   2.009
  266LEU     HG 2473   5.502   7.577   2.102
  266LEU    CD1 2474   5.534   7.592   1.891
  266LEU   HD11 2475   5.635   7.550   1.892
  266LEU   HD12 2476   5.490   7.564   1.795
  266LEU   HD13 2477   5.550   7.700   1.894
  266LEU    CD2 2478   5.324   7.595   1.995
  266LEU   HD21 2479   5.290   7.566   1.896
  266LEU   HD22 2480   5.262   7.555   2.075
  266LEU   HD23 2481   5.329   7.702   2.017
  266LEU      C 2482   5.653   7.360   2.166
  266LEU      O 2483   5.744   7.441   2.161
  267ALA      N 2484   5.611   7.308   2.281
  267ALA      H 2485   5.545   7.232   2.286
  267ALA     CA 2486   5.670   7.351   2.409
  267ALA     HA 2487   5.680   7.459   2.409
  267ALA     CB 2488   5.587   7.290   2.518
  267ALA    HB1 2489   5.570   7.183   2.507
  267ALA    HB2 2490   5.628   7.310   2.617
  267ALA    HB3 2491   5.491   7.341   2.516
  267ALA      C 2492   5.817   7.302   2.411
  267ALA      O 2493   5.907   7.380   2.444
  268LEU      N 2494   5.843   7.177   2.368
  268LEU      H 2495   5.761   7.119   2.357
  268LEU     CA 2496   5.976   7.124   2.340
  268LEU     HA 2497   6.035   7.132   2.431
  268LEU     CB 2498   5.959   6.977   2.306
  268LEU    HB1 2499   5.906   6.973   2.211
  268LEU    HB2 2500   5.901   6.921   2.380
  268LEU     CG 2501   6.093   6.912   2.274
  268LEU     HG 2502   6.143   6.959   2.189
  268LEU    CD1 2503   6.179   6.898   2.389
  268LEU   HD11 2504   6.155   6.812   2.451
  268LEU   HD12 2505   6.283   6.887   2.358
  268LEU   HD13 2506   6.172   6.984   2.455
  268LEU    CD2 2507   6.066   6.775   2.219
  268LEU   HD21 2508   6.051   6.787   2.111
  268LEU   HD22 2509   6.153   6.718   2.251
  268LEU   HD23 2510   5.971   6.742   2.260
  268LEU      C 2511   6.057   7.201   2.238
  268LEU      O 2512   6.176   7.232   2.270
  269ALA      N 2513   6.002   7.236   2.126
  269ALA      H 2514   5.911   7.204   2.096
  269ALA     CA 2515   6.080   7.313   2.023
  269ALA     HA 2516   6.165   7.259   1.980
  269ALA     CB 2517   5.984   7.326   1.903
  269ALA    HB1 2518   6.028   7.388   1.826
  269ALA    HB2 2519   5.971   7.232   1.850
  269ALA    HB3 2520   5.890   7.367   1.941
  269ALA      C 2521   6.131   7.450   2.081
  269ALA      O 2522   6.242   7.486   2.045
  270ALA      N 2523   6.046   7.523   2.154
  270ALA      H 2524   5.953   7.486   2.173
  270ALA     CA 2525   6.076   7.652   2.211
  270ALA     HA 2526   6.129   7.716   2.140
  270ALA     CB 2527   5.946   7.708   2.265
  270ALA    HB1 2528   5.888   7.740   2.179
  270ALA    HB2 2529   5.898   7.640   2.335
  270ALA    HB3 2530   5.980   7.797   2.318
  270ALA      C 2531   6.177   7.627   2.327
  270ALA      O 2532   6.272   7.708   2.338
  271CYS      N 2533   6.156   7.526   2.410
  271CYS      H 2534   6.073   7.468   2.405
  271CYS     CA 2535   6.248   7.493   2.515
  271CYS     HA 2536   6.265   7.583   2.574
  271CYS     CB 2537   6.168   7.406   2.615
  271CYS    HB1 2538   6.112   7.334   2.555
  271CYS    HB2 2539   6.097   7.477   2.658
  271CYS     SG 2540   6.274   7.325   2.743
  271CYS     HG 2541   6.176   7.264   2.810
  271CYS      C 2542   6.387   7.437   2.472
  271CYS      O 2543   6.484   7.458   2.545
  272THR      N 2544   6.396   7.377   2.355
  272THR      H 2545   6.309   7.356   2.309
  272THR     CA 2546   6.526   7.339   2.291
  272THR     HA 2547   6.595   7.312   2.371
  272THR     CB 2548   6.515   7.218   2.192
  272THR     HB 2549   6.609   7.214   2.139
  272THR    CG2 2550   6.476   7.090   2.268
  272THR   HG21 2551   6.547   7.075   2.350
  272THR   HG22 2552   6.380   7.100   2.317
  272THR   HG23 2553   6.470   7.005   2.200
  272THR    OG1 2554   6.414   7.260   2.108
  272THR    HG1 2555   6.329   7.249   2.153
  272THR      C 2556   6.599   7.467   2.234
  272THR      O 2557   6.712   7.469   2.193
  273ASN      N 2558   6.527   7.580   2.223
  273ASN      H 2559   6.434   7.572   2.261
  273ASN     CA 2560   6.555   7.701   2.145
  273ASN     HA 2561   6.467   7.766   2.147
  273ASN     CB 2562   6.668   7.782   2.213
  273ASN    HB1 2563   6.762   7.733   2.188
  273ASN    HB2 2564   6.649   7.780   2.320
  273ASN     CG 2565   6.677   7.926   2.175
  273ASN    OD1 2566   6.584   7.992   2.126
  273ASN    ND2 2567   6.797   7.972   2.209
  273ASN   HD21 2568   6.870   7.914   2.247
  273ASN   HD22 2569   6.800   8.070   2.182
  273ASN      C 2570   6.572   7.669   1.997
  273ASN      O 2571   6.680   7.671   1.944
  274GLN      N 2572   6.467   7.628   1.928
  274GLN      H 2573   6.378   7.625   1.976
  274GLN     CA 2574   6.457   7.603   1.785
  274GLN     HA 2575   6.557   7.621   1.746
  274GLN     CB 2576   6.434   7.456   1.757
  274GLN    HB1 2577   6.409   7.439   1.652
  274GLN    HB2 2578   6.351   7.415   1.815
  274GLN     CG 2579   6.567   7.380   1.772
  274GLN    HG1 2580   6.614   7.398   1.869
  274GLN    HG2 2581   6.641   7.417   1.701
  274GLN     CD 2582   6.563   7.225   1.759
  274GLN    OE1 2583   6.637   7.163   1.689
  274GLN    NE2 2584   6.492   7.165   1.854
  274GLN   HE21 2585   6.445   7.227   1.918
  274GLN   HE22 2586   6.499   7.066   1.869
  274GLN      C 2587   6.344   7.702   1.724
  274GLN      O 2588   6.235   7.654   1.690
  275PRO      N 2589   6.375   7.830   1.699
  275PRO     CD 2590   6.506   7.894   1.724
  275PRO    HD1 2591   6.577   7.866   1.646
  275PRO    HD2 2592   6.552   7.865   1.818
  275PRO     CG 2593   6.475   8.045   1.719
  275PRO    HG1 2594   6.558   8.112   1.698
  275PRO    HG2 2595   6.445   8.065   1.821
  275PRO     CB 2596   6.357   8.056   1.620
  275PRO    HB1 2597   6.410   8.075   1.526
  275PRO    HB2 2598   6.287   8.134   1.649
  275PRO     CA 2599   6.286   7.924   1.633
  275PRO     HA 2600   6.197   7.930   1.696
  275PRO      C 2601   6.239   7.879   1.492
  275PRO      O 2602   6.121   7.898   1.463
  276GLU      N 2603   6.333   7.820   1.406
  276GLU      H 2604   6.425   7.805   1.447
  276GLU     CA 2605   6.290   7.768   1.278
  276GLU     HA 2606   6.261   7.845   1.207
  276GLU     CB 2607   6.407   7.675   1.219
  276GLU    HB1 2608   6.372   7.630   1.127
  276GLU    HB2 2609   6.427   7.599   1.294
  276GLU     CG 2610   6.540   7.743   1.182
  276GLU    HG1 2611   6.522   7.844   1.145
  276GLU    HG2 2612   6.576   7.689   1.095
  276GLU     CD 2613   6.649   7.753   1.294
  276GLU    OE1 2614   6.613   7.796   1.408
  276GLU    OE2 2615   6.766   7.727   1.256
  276GLU      C 2616   6.172   7.670   1.297
  276GLU      O 2617   6.070   7.681   1.230
  277ILE      N 2618   6.178   7.576   1.390
  277ILE      H 2619   6.258   7.580   1.451
  277ILE     CA 2620   6.080   7.473   1.420
  277ILE     HA 2621   6.044   7.429   1.327
  277ILE     CB 2622   6.152   7.358   1.488
  277ILE     HB 2623   6.201   7.393   1.579
  277ILE    CG2 2624   6.038   7.257   1.532
  277ILE   HG21 2625   6.086   7.159   1.540
  277ILE   HG22 2626   5.995   7.298   1.623
  277ILE   HG23 2627   5.959   7.245   1.457
  277ILE    CG1 2628   6.253   7.292   1.394
  277ILE   HG11 2629   6.310   7.373   1.349
  277ILE   HG12 2630   6.195   7.246   1.314
  277ILE     CD 2631   6.350   7.186   1.452
  277ILE    HD1 2632   6.428   7.159   1.381
  277ILE    HD2 2633   6.395   7.228   1.542
  277ILE    HD3 2634   6.296   7.094   1.473
  277ILE      C 2635   5.955   7.534   1.490
  277ILE      O 2636   5.844   7.515   1.441
  278VAL      N 2637   5.976   7.614   1.592
  278VAL      H 2638   6.070   7.645   1.612
  278VAL     CA 2639   5.862   7.683   1.651
  278VAL     HA 2640   5.799   7.605   1.696
  278VAL     CB 2641   5.912   7.773   1.762
  278VAL     HB 2642   6.001   7.825   1.724
  278VAL    CG1 2643   5.820   7.882   1.827
  278VAL   HG11 2644   5.742   7.827   1.879
  278VAL   HG12 2645   5.883   7.937   1.897
  278VAL   HG13 2646   5.786   7.946   1.746
  278VAL    CG2 2647   5.951   7.682   1.886
  278VAL   HG21 2648   5.864   7.637   1.933
  278VAL   HG22 2649   6.015   7.600   1.853
  278VAL   HG23 2650   6.028   7.731   1.945
  278VAL      C 2651   5.774   7.756   1.552
  278VAL      O 2652   5.654   7.739   1.568
  279GLN      N 2653   5.822   7.832   1.457
  279GLN      H 2654   5.921   7.848   1.444
  279GLN     CA 2655   5.735   7.894   1.353
  279GLN     HA 2656   5.650   7.928   1.412
  279GLN     CB 2657   5.808   8.012   1.292
  279GLN    HB1 2658   5.744   8.051   1.213
  279GLN    HB2 2659   5.907   7.981   1.258
  279GLN     CG 2660   5.834   8.130   1.390
  279GLN    HG1 2661   5.896   8.197   1.330
  279GLN    HG2 2662   5.901   8.105   1.472
  279GLN     CD 2663   5.718   8.210   1.453
  279GLN    OE1 2664   5.613   8.224   1.388
  279GLN    NE2 2665   5.723   8.249   1.577
  279GLN   HE21 2666   5.813   8.260   1.623
  279GLN   HE22 2667   5.646   8.301   1.616
  279GLN      C 2668   5.677   7.796   1.253
  279GLN      O 2669   5.552   7.802   1.237
  280LEU      N 2670   5.763   7.703   1.201
  280LEU      H 2671   5.855   7.698   1.241
  280LEU     CA 2672   5.717   7.586   1.125
  280LEU     HA 2673   5.664   7.612   1.033
  280LEU     CB 2674   5.836   7.500   1.098
  280LEU    HB1 2675   5.887   7.488   1.194
  280LEU    HB2 2676   5.907   7.552   1.034
  280LEU     CG 2677   5.814   7.359   1.040
  280LEU     HG 2678   5.744   7.306   1.105
  280LEU    CD1 2679   5.944   7.287   1.024
  280LEU   HD11 2680   5.982   7.245   1.117
  280LEU   HD12 2681   5.931   7.212   0.945
  280LEU   HD13 2682   6.019   7.359   0.992
  280LEU    CD2 2683   5.742   7.363   0.904
  280LEU   HD21 2684   5.801   7.415   0.828
  280LEU   HD22 2685   5.731   7.258   0.877
  280LEU   HD23 2686   5.643   7.404   0.919
  280LEU      C 2687   5.615   7.506   1.198
  280LEU      O 2688   5.533   7.453   1.128
  281LEU      N 2689   5.594   7.498   1.330
  281LEU      H 2690   5.662   7.548   1.385
  281LEU     CA 2691   5.467   7.450   1.393
  281LEU     HA 2692   5.417   7.371   1.336
  281LEU     CB 2693   5.497   7.395   1.535
  281LEU    HB1 2694   5.409   7.395   1.599
  281LEU    HB2 2695   5.558   7.466   1.592
  281LEU     CG 2696   5.575   7.262   1.549
  281LEU     HG 2697   5.664   7.289   1.491
  281LEU    CD1 2698   5.615   7.230   1.692
  281LEU   HD11 2699   5.668   7.134   1.694
  281LEU   HD12 2700   5.671   7.314   1.733
  281LEU   HD13 2701   5.527   7.221   1.756
  281LEU    CD2 2702   5.508   7.146   1.481
  281LEU   HD21 2703   5.571   7.060   1.504
  281LEU   HD22 2704   5.410   7.128   1.525
  281LEU   HD23 2705   5.501   7.166   1.374
  281LEU      C 2706   5.350   7.559   1.412
  281LEU      O 2707   5.235   7.524   1.392
  282MET      N 2708   5.386   7.684   1.443
  282MET      H 2709   5.485   7.700   1.453
  282MET     CA 2710   5.288   7.796   1.467
  282MET     HA 2711   5.202   7.746   1.512
  282MET     CB 2712   5.345   7.898   1.565
  282MET    HB1 2713   5.272   7.980   1.561
  282MET    HB2 2714   5.441   7.931   1.528
  282MET     CG 2715   5.357   7.847   1.708
  282MET    HG1 2716   5.448   7.788   1.716
  282MET    HG2 2717   5.264   7.795   1.729
  282MET     SD 2718   5.356   7.987   1.819
  282MET     CE 2719   5.521   8.046   1.790
  282MET    HE1 2720   5.592   7.966   1.814
  282MET    HE2 2721   5.544   8.068   1.685
  282MET    HE3 2722   5.537   8.142   1.839
  282MET      C 2723   5.215   7.847   1.343
  282MET      O 2724   5.109   7.903   1.355
  283GLU      N 2725   5.271   7.810   1.229
  283GLU      H 2726   5.363   7.768   1.228
  283GLU     CA 2727   5.214   7.830   1.096
  283GLU     HA 2728   5.133   7.902   1.108
  283GLU     CB 2729   5.322   7.891   1.006
  283GLU    HB1 2730   5.391   7.809   0.986
  283GLU    HB2 2731   5.386   7.964   1.054
  283GLU     CG 2732   5.285   7.950   0.870
  283GLU    HG1 2733   5.209   7.881   0.832
  283GLU    HG2 2734   5.369   7.950   0.801
  283GLU     CD 2735   5.218   8.088   0.884
  283GLU    OE1 2736   5.090   8.086   0.890
  283GLU    OE2 2737   5.292   8.187   0.879
  283GLU      C 2738   5.144   7.705   1.045
  283GLU      O 2739   5.138   7.693   0.921
  284ASN      N 2740   5.094   7.624   1.141
  284ASN      H 2741   5.130   7.640   1.234
  284ASN     CA 2742   5.001   7.514   1.104
  284ASN     HA 2743   4.975   7.529   0.999
  284ASN     CB 2744   5.083   7.377   1.120
  284ASN    HB1 2745   5.103   7.356   1.225
  284ASN    HB2 2746   5.171   7.402   1.062
  284ASN     CG 2747   5.012   7.257   1.058
  284ASN    OD1 2748   4.896   7.230   1.084
  284ASN    ND2 2749   5.086   7.197   0.961
  284ASN   HD21 2750   5.181   7.227   0.944
  284ASN   HD22 2751   5.045   7.125   0.904
  284ASN      C 2752   4.865   7.513   1.187
  284ASN      O 2753   4.868   7.534   1.310
  285GLU      N 2754   4.760   7.489   1.112
  285GLU      H 2755   4.766   7.490   1.011
  285GLU     CA 2756   4.625   7.500   1.179
  285GLU     HA 2757   4.628   7.595   1.234
  285GLU     CB 2758   4.515   7.520   1.079
  285GLU    HB1 2759   4.536   7.610   1.021
  285GLU    HB2 2760   4.420   7.537   1.130
  285GLU     CG 2761   4.483   7.401   0.986
  285GLU    HG1 2762   4.466   7.314   1.050
  285GLU    HG2 2763   4.573   7.376   0.930
  285GLU     CD 2764   4.356   7.420   0.892
  285GLU    OE1 2765   4.330   7.538   0.857
  285GLU    OE2 2766   4.291   7.321   0.849
  285GLU      C 2767   4.592   7.389   1.288
  285GLU      O 2768   4.485   7.392   1.347
  286GLN      N 2769   4.684   7.293   1.312
  286GLN      H 2770   4.768   7.286   1.257
  286GLN     CA 2771   4.657   7.192   1.405
  286GLN     HA 2772   4.552   7.172   1.426
  286GLN     CB 2773   4.720   7.062   1.341
  286GLN    HB1 2774   4.731   6.979   1.411
  286GLN    HB2 2775   4.820   7.082   1.303
  286GLN     CG 2776   4.641   7.004   1.223
  286GLN    HG1 2777   4.634   7.075   1.141
  286GLN    HG2 2778   4.541   6.980   1.258
  286GLN     CD 2779   4.711   6.877   1.164
  286GLN    OE1 2780   4.669   6.766   1.186
  286GLN    NE2 2781   4.808   6.902   1.086
  286GLN   HE21 2782   4.838   6.998   1.072
  286GLN   HE22 2783   4.853   6.822   1.045
  286GLN      C 2784   4.717   7.218   1.543
  286GLN      O 2785   4.657   7.189   1.648
  287THR      N 2786   4.844   7.258   1.558
  287THR      H 2787   4.899   7.252   1.472
  287THR     CA 2788   4.922   7.303   1.673
  287THR     HA 2789   4.972   7.220   1.723
  287THR     CB 2790   5.048   7.389   1.638
  287THR     HB 2791   5.024   7.489   1.601
  287THR    CG2 2792   5.149   7.412   1.747
  287THR   HG21 2793   5.097   7.432   1.841
  287THR   HG22 2794   5.213   7.325   1.762
  287THR   HG23 2795   5.221   7.487   1.715
  287THR    OG1 2796   5.122   7.330   1.533
  287THR    HG1 2797   5.127   7.389   1.457
  287THR      C 2798   4.834   7.380   1.772
  287THR      O 2799   4.779   7.482   1.735
  288ASP      N 2800   4.849   7.351   1.897
  288ASP      H 2801   4.907   7.272   1.921
  288ASP     CA 2802   4.806   7.440   2.006
  288ASP     HA 2803   4.717   7.498   1.980
  288ASP     CB 2804   4.772   7.353   2.130
  288ASP    HB1 2805   4.863   7.321   2.182
  288ASP    HB2 2806   4.717   7.263   2.103
  288ASP     CG 2807   4.698   7.430   2.235
  288ASP    OD1 2808   4.692   7.390   2.356
  288ASP    OD2 2809   4.660   7.546   2.203
  288ASP      C 2810   4.912   7.547   2.032
  288ASP      O 2811   5.021   7.516   2.086
  289ILE      N 2812   4.873   7.667   1.994
  289ILE      H 2813   4.784   7.685   1.951
  289ILE     CA 2814   4.958   7.781   2.009
  289ILE     HA 2815   5.057   7.776   1.962
  289ILE     CB 2816   4.890   7.903   1.946
  289ILE     HB 2817   4.802   7.922   2.006
  289ILE    CG2 2818   4.982   8.034   1.959
  289ILE   HG21 2819   5.003   8.057   2.064
  289ILE   HG22 2820   5.077   8.030   1.907
  289ILE   HG23 2821   4.919   8.119   1.933
  289ILE    CG1 2822   4.854   7.895   1.799
  289ILE   HG11 2823   4.834   7.993   1.756
  289ILE   HG12 2824   4.766   7.834   1.781
  289ILE     CD 2825   4.965   7.833   1.712
  289ILE    HD1 2826   5.011   7.742   1.751
  289ILE    HD2 2827   4.946   7.821   1.606
  289ILE    HD3 2828   5.047   7.905   1.718
  289ILE      C 2829   4.964   7.817   2.161
  289ILE      O 2830   5.064   7.876   2.210
  290THR      N 2831   4.859   7.785   2.243
  290THR      H 2832   4.775   7.737   2.215
  290THR     CA 2833   4.863   7.801   2.392
  290THR     HA 2834   4.914   7.892   2.424
  290THR     CB 2835   4.717   7.808   2.447
  290THR     HB 2836   4.728   7.816   2.555
  290THR    CG2 2837   4.630   7.920   2.386
  290THR   HG21 2838   4.587   7.895   2.289
  290THR   HG22 2839   4.540   7.939   2.445
  290THR   HG23 2840   4.685   8.014   2.383
  290THR    OG1 2841   4.653   7.690   2.422
  290THR    HG1 2842   4.644   7.666   2.330
  290THR      C 2843   4.934   7.685   2.455
  290THR      O 2844   4.956   7.688   2.579
  291SER      N 2845   4.960   7.579   2.381
  291SER      H 2846   4.936   7.584   2.283
  291SER     CA 2847   5.023   7.447   2.417
  291SER     HA 2848   4.964   7.380   2.354
  291SER     CB 2849   5.165   7.437   2.376
  291SER    HB1 2850   5.220   7.380   2.450
  291SER    HB2 2851   5.207   7.534   2.349
  291SER     OG 2852   5.177   7.369   2.254
  291SER     HG 2853   5.122   7.413   2.189
  291SER      C 2854   4.991   7.392   2.556
  291SER      O 2855   5.071   7.390   2.641
  292GLN      N 2856   4.865   7.364   2.588
  292GLN      H 2857   4.801   7.360   2.509
  292GLN     CA 2858   4.824   7.322   2.720
  292GLN     HA 2859   4.884   7.378   2.791
  292GLN     CB 2860   4.678   7.359   2.746
  292GLN    HB1 2861   4.644   7.297   2.829
  292GLN    HB2 2862   4.624   7.340   2.653
  292GLN     CG 2863   4.654   7.501   2.794
  292GLN    HG1 2864   4.700   7.575   2.729
  292GLN    HG2 2865   4.710   7.505   2.888
  292GLN     CD 2866   4.501   7.521   2.828
  292GLN    OE1 2867   4.472   7.534   2.946
  292GLN    NE2 2868   4.409   7.529   2.728
  292GLN   HE21 2869   4.426   7.488   2.637
  292GLN   HE22 2870   4.315   7.557   2.751
  292GLN      C 2871   4.854   7.168   2.744
  292GLN      O 2872   4.830   7.081   2.656
  293ASP      N 2873   4.895   7.135   2.863
  293ASP      H 2874   4.931   7.207   2.923
  293ASP     CA 2875   4.913   6.992   2.899
  293ASP     HA 2876   4.946   6.927   2.818
  293ASP     CB 2877   5.030   6.967   2.991
  293ASP    HB1 2878   5.117   7.006   2.937
  293ASP    HB2 2879   5.061   6.863   2.998
  293ASP     CG 2880   5.019   7.032   3.128
  293ASP    OD1 2881   5.120   7.036   3.198
  293ASP    OD2 2882   4.906   7.064   3.174
  293ASP      C 2883   4.787   6.923   2.952
  293ASP      O 2884   4.687   6.989   2.970
  294SER      N 2885   4.798   6.790   2.975
  294SER      H 2886   4.881   6.744   2.941
  294SER     CA 2887   4.697   6.693   3.021
  294SER     HA 2888   4.601   6.706   2.972
  294SER     CB 2889   4.759   6.552   2.996
  294SER    HB1 2890   4.679   6.480   3.015
  294SER    HB2 2891   4.843   6.532   3.061
  294SER     OG 2892   4.802   6.528   2.871
  294SER     HG 2893   4.879   6.583   2.858
  294SER      C 2894   4.665   6.710   3.170
  294SER      O 2895   4.601   6.626   3.222
  295ARG      N 2896   4.725   6.809   3.236
  295ARG      H 2897   4.761   6.878   3.171
  295ARG     CA 2898   4.738   6.836   3.378
  295ARG     HA 2899   4.693   6.755   3.435
  295ARG     CB 2900   4.889   6.835   3.413
  295ARG    HB1 2901   4.911   6.813   3.518
  295ARG    HB2 2902   4.932   6.933   3.393
  295ARG     CG 2903   4.988   6.745   3.332
  295ARG    HG1 2904   5.086   6.752   3.378
  295ARG    HG2 2905   4.998   6.781   3.230
  295ARG     CD 2906   4.955   6.598   3.348
  295ARG    HD1 2907   4.854   6.574   3.314
  295ARG    HD2 2908   4.964   6.572   3.454
  295ARG     NE 2909   5.054   6.526   3.271
  295ARG     HE 2910   5.093   6.568   3.189
  295ARG     CZ 2911   5.118   6.419   3.312
  295ARG    NH1 2912   5.095   6.356   3.420
  295ARG   HH11 2913   5.007   6.372   3.467
  295ARG   HH12 2914   5.151   6.274   3.437
  295ARG    NH2 2915   5.206   6.367   3.230
  295ARG   HH21 2916   5.228   6.414   3.143
  295ARG   HH22 2917   5.265   6.293   3.267
  295ARG      C 2918   4.668   6.964   3.420
  295ARG      O 2919   4.575   6.963   3.504
  296GLY      N 2920   4.703   7.076   3.358
  296GLY      H 2921   4.780   7.074   3.293
  296GLY     CA 2922   4.640   7.205   3.387
  296GLY    HA1 2923   4.614   7.204   3.493
  296GLY    HA2 2924   4.549   7.213   3.328
  296GLY      C 2925   4.734   7.322   3.355
  296GLY      O 2926   4.697   7.439   3.382
  297ASN      N 2927   4.852   7.302   3.293
  297ASN      H 2928   4.864   7.219   3.237
  297ASN     CA 2929   4.945   7.410   3.253
  297ASN     HA 2930   4.928   7.505   3.302
  297ASN     CB 2931   5.089   7.377   3.289
  297ASN    HB1 2932   5.159   7.459   3.272
  297ASN    HB2 2933   5.120   7.304   3.214
  297ASN     CG 2934   5.110   7.319   3.428
  297ASN    OD1 2935   5.081   7.387   3.524
  297ASN    ND2 2936   5.146   7.189   3.449
  297ASN   HD21 2937   5.146   7.138   3.362
  297ASN   HD22 2938   5.150   7.147   3.541
  297ASN      C 2939   4.946   7.446   3.104
  297ASN      O 2940   4.885   7.371   3.024
  298ASN      N 2941   5.008   7.555   3.068
  298ASN      H 2942   5.083   7.578   3.131
  298ASN     CA 2943   5.020   7.617   2.939
  298ASN     HA 2944   4.989   7.549   2.860
  298ASN     CB 2945   4.915   7.730   2.928
  298ASN    HB1 2946   4.820   7.694   2.967
  298ASN    HB2 2947   4.896   7.758   2.824
  298ASN     CG 2948   4.961   7.861   3.000
  298ASN    OD1 2949   5.069   7.913   2.976
  298ASN    ND2 2950   4.881   7.900   3.097
  298ASN   HD21 2951   4.810   7.833   3.123
  298ASN   HD22 2952   4.907   7.986   3.143
  298ASN      C 2953   5.167   7.651   2.903
  298ASN      O 2954   5.258   7.641   2.986
  299ILE      N 2955   5.192   7.694   2.776
  299ILE      H 2956   5.113   7.708   2.715
  299ILE     CA 2957   5.328   7.705   2.730
  299ILE     HA 2958   5.387   7.616   2.751
  299ILE     CB 2959   5.330   7.712   2.573
  299ILE     HB 2960   5.275   7.619   2.558
  299ILE    CG2 2961   5.252   7.834   2.516
  299ILE   HG21 2962   5.151   7.845   2.556
  299ILE   HG22 2963   5.299   7.931   2.532
  299ILE   HG23 2964   5.239   7.825   2.408
  299ILE    CG1 2965   5.465   7.689   2.512
  299ILE   HG11 2966   5.520   7.607   2.557
  299ILE   HG12 2967   5.525   7.776   2.536
  299ILE     CD 2968   5.461   7.655   2.361
  299ILE    HD1 2969   5.397   7.717   2.298
  299ILE    HD2 2970   5.561   7.679   2.326
  299ILE    HD3 2971   5.440   7.550   2.344
  299ILE      C 2972   5.398   7.822   2.806
  299ILE      O 2973   5.518   7.819   2.826
  300LEU      N 2974   5.318   7.926   2.849
  300LEU      H 2975   5.217   7.916   2.854
  300LEU     CA 2976   5.383   8.035   2.925
  300LEU     HA 2977   5.479   8.055   2.876
  300LEU     CB 2978   5.295   8.165   2.924
  300LEU    HB1 2979   5.351   8.243   2.975
  300LEU    HB2 2980   5.207   8.149   2.986
  300LEU     CG 2981   5.262   8.216   2.786
  300LEU     HG 2982   5.186   8.153   2.740
  300LEU    CD1 2983   5.204   8.357   2.791
  300LEU   HD11 2984   5.158   8.379   2.695
  300LEU   HD12 2985   5.138   8.373   2.876
  300LEU   HD13 2986   5.290   8.422   2.802
  300LEU    CD2 2987   5.384   8.215   2.693
  300LEU   HD21 2988   5.380   8.279   2.605
  300LEU   HD22 2989   5.468   8.259   2.746
  300LEU   HD23 2990   5.415   8.118   2.656
  300LEU      C 2991   5.432   7.979   3.055
  300LEU      O 2992   5.547   8.010   3.096
  301HIS      N 2993   5.363   7.887   3.118
  301HIS      H 2994   5.276   7.855   3.078
  301HIS     CA 2995   5.400   7.826   3.248
  301HIS     HA 2996   5.434   7.911   3.308
  301HIS     CB 2997   5.289   7.744   3.321
  301HIS    HB1 2998   5.325   7.684   3.405
  301HIS    HB2 2999   5.245   7.678   3.247
  301HIS     CG 3000   5.179   7.829   3.383
  301HIS    ND1 3001   5.047   7.837   3.343
  301HIS    HD1 3002   5.000   7.799   3.263
  301HIS    CE1 3003   4.981   7.922   3.422
  301HIS    HE1 3004   4.876   7.949   3.416
  301HIS    NE2 3005   5.064   7.980   3.507
  301HIS    CD2 3006   5.192   7.920   3.485
  301HIS    HD2 3007   5.287   7.950   3.526
  301HIS      C 3008   5.525   7.740   3.216
  301HIS      O 3009   5.616   7.748   3.291
  302ALA      N 3010   5.521   7.646   3.119
  302ALA      H 3011   5.436   7.652   3.065
  302ALA     CA 3012   5.631   7.559   3.079
  302ALA     HA 3013   5.652   7.505   3.171
  302ALA     CB 3014   5.594   7.462   2.962
  302ALA    HB1 3015   5.583   7.513   2.867
  302ALA    HB2 3016   5.669   7.384   2.957
  302ALA    HB3 3017   5.495   7.425   2.990
  302ALA      C 3018   5.760   7.642   3.055
  302ALA      O 3019   5.861   7.619   3.113
  303LEU      N 3020   5.763   7.735   2.959
  303LEU      H 3021   5.670   7.762   2.930
  303LEU     CA 3022   5.882   7.817   2.930
  303LEU     HA 3023   5.955   7.740   2.905
  303LEU     CB 3024   5.855   7.897   2.810
  303LEU    HB1 3025   5.941   7.961   2.791
  303LEU    HB2 3026   5.771   7.964   2.827
  303LEU     CG 3027   5.826   7.825   2.677
  303LEU     HG 3028   5.734   7.767   2.688
  303LEU    CD1 3029   5.804   7.919   2.562
  303LEU   HD11 3030   5.893   7.978   2.540
  303LEU   HD12 3031   5.783   7.859   2.474
  303LEU   HD13 3032   5.716   7.980   2.581
  303LEU    CD2 3033   5.936   7.726   2.639
  303LEU   HD21 3034   5.956   7.653   2.717
  303LEU   HD22 3035   5.910   7.655   2.560
  303LEU   HD23 3036   6.023   7.785   2.608
  303LEU      C 3037   5.933   7.897   3.047
  303LEU      O 3038   6.054   7.895   3.074
  304VAL      N 3039   5.848   7.959   3.128
  304VAL      H 3040   5.754   7.967   3.094
  304VAL     CA 3041   5.890   8.020   3.263
  304VAL     HA 3042   5.953   8.107   3.241
  304VAL     CB 3043   5.761   8.074   3.329
  304VAL     HB 3044   5.667   8.018   3.325
  304VAL    CG1 3045   5.788   8.103   3.479
  304VAL   HG11 3046   5.821   8.013   3.531
  304VAL   HG12 3047   5.867   8.178   3.482
  304VAL   HG13 3048   5.698   8.138   3.530
  304VAL    CG2 3049   5.722   8.212   3.273
  304VAL   HG21 3050   5.653   8.252   3.347
  304VAL   HG22 3051   5.799   8.289   3.268
  304VAL   HG23 3052   5.682   8.197   3.173
  304VAL      C 3053   5.954   7.908   3.352
  304VAL      O 3054   6.063   7.932   3.413
  305THR      N 3055   5.893   7.789   3.357
  305THR      H 3056   5.802   7.787   3.312
  305THR     CA 3057   5.942   7.669   3.437
  305THR     HA 3058   5.954   7.692   3.543
  305THR     CB 3059   5.854   7.546   3.422
  305THR     HB 3060   5.844   7.515   3.318
  305THR    CG2 3061   5.901   7.429   3.498
  305THR   HG21 3062   5.991   7.384   3.455
  305THR   HG22 3063   5.916   7.458   3.602
  305THR   HG23 3064   5.835   7.345   3.481
  305THR    OG1 3065   5.731   7.580   3.474
  305THR    HG1 3066   5.695   7.651   3.421
  305THR      C 3067   6.092   7.630   3.396
  305THR      O 3068   6.174   7.600   3.480
  306VAL      N 3069   6.122   7.636   3.267
  306VAL      H 3070   6.046   7.667   3.208
  306VAL     CA 3071   6.247   7.597   3.206
  306VAL     HA 3072   6.289   7.523   3.275
  306VAL     CB 3073   6.229   7.506   3.081
  306VAL     HB 3074   6.326   7.460   3.065
  306VAL    CG1 3075   6.131   7.396   3.113
  306VAL   HG11 3076   6.030   7.435   3.124
  306VAL   HG12 3077   6.136   7.336   3.022
  306VAL   HG13 3078   6.164   7.350   3.206
  306VAL    CG2 3079   6.196   7.590   2.958
  306VAL   HG21 3080   6.159   7.686   2.995
  306VAL   HG22 3081   6.288   7.612   2.905
  306VAL   HG23 3082   6.121   7.541   2.896
  306VAL      C 3083   6.355   7.710   3.191
  306VAL      O 3084   6.470   7.677   3.156
  307ALA      N 3085   6.324   7.826   3.240
  307ALA      H 3086   6.229   7.835   3.273
  307ALA     CA 3087   6.423   7.938   3.249
  307ALA     HA 3088   6.474   7.946   3.153
  307ALA     CB 3089   6.344   8.065   3.266
  307ALA    HB1 3090   6.302   8.065   3.367
  307ALA    HB2 3091   6.405   8.153   3.247
  307ALA    HB3 3092   6.256   8.069   3.203
  307ALA      C 3093   6.532   7.922   3.350
  307ALA      O 3094   6.521   7.849   3.449
  308GLU      N 3095   6.633   8.016   3.341
  308GLU      H 3096   6.634   8.070   3.255
  308GLU     CA 3097   6.748   8.039   3.435
  308GLU     HA 3098   6.780   7.944   3.477
  308GLU     CB 3099   6.869   8.080   3.354
  308GLU    HB1 3100   6.949   8.106   3.424
  308GLU    HB2 3101   6.848   8.171   3.299
  308GLU     CG 3102   6.909   7.977   3.246
  308GLU    HG1 3103   6.987   8.027   3.189
  308GLU    HG2 3104   6.824   7.955   3.180
  308GLU     CD 3105   6.953   7.849   3.306
  308GLU    OE1 3106   6.941   7.748   3.229
  308GLU    OE2 3107   6.990   7.837   3.427
  308GLU      C 3108   6.713   8.143   3.540
  308GLU      O 3109   6.638   8.237   3.508
  309ASP      N 3110   6.758   8.123   3.666
  309ASP      H 3111   6.812   8.041   3.688
  309ASP     CA 3112   6.727   8.208   3.787
  309ASP     HA 3113   6.620   8.212   3.807
  309ASP     CB 3114   6.777   8.136   3.910
  309ASP    HB1 3115   6.764   8.195   4.001
  309ASP    HB2 3116   6.885   8.121   3.900
  309ASP     CG 3117   6.705   8.003   3.931
  309ASP    OD1 3118   6.759   7.927   4.010
  309ASP    OD2 3119   6.593   7.976   3.887
  309ASP      C 3120   6.788   8.354   3.781
  309ASP      O 3121   6.736   8.451   3.844
  310PHE      N 3122   6.896   8.373   3.705
  310PHE      H 3123   6.937   8.289   3.665
  310PHE     CA 3124   6.943   8.505   3.665
  310PHE     HA 3125   6.884   8.585   3.710
  310PHE     CB 3126   7.076   8.531   3.743
  310PHE    HB1 3127   7.059   8.539   3.850
  310PHE    HB2 3128   7.117   8.625   3.708
  310PHE     CG 3129   7.193   8.431   3.701
  310PHE    CD1 3130   7.207   8.314   3.779
  310PHE    HD1 3131   7.152   8.291   3.869
  310PHE    CE1 3132   7.298   8.217   3.738
  310PHE    HE1 3133   7.302   8.123   3.792
  310PHE     CZ 3134   7.392   8.248   3.639
  310PHE     HZ 3135   7.462   8.173   3.606
  310PHE    CE2 3136   7.383   8.370   3.568
  310PHE    HE2 3137   7.453   8.384   3.486
  310PHE    CD2 3138   7.285   8.465   3.603
  310PHE    HD2 3139   7.275   8.553   3.541
  310PHE      C 3140   6.952   8.515   3.510
  310PHE      O 3141   6.915   8.424   3.437
  311LYS      N 3142   6.985   8.628   3.461
  311LYS      H 3143   6.998   8.696   3.534
  311LYS     CA 3144   7.018   8.657   3.319
  311LYS     HA 3145   6.948   8.605   3.254
  311LYS     CB 3146   6.990   8.809   3.289
  311LYS    HB1 3147   7.048   8.866   3.362
  311LYS    HB2 3148   6.883   8.822   3.300
  311LYS     CG 3149   7.017   8.844   3.142
  311LYS    HG1 3150   6.936   8.787   3.096
  311LYS    HG2 3151   7.119   8.812   3.121
  311LYS     CD 3152   7.005   8.996   3.112
  311LYS    HD1 3153   6.914   9.037   3.155
  311LYS    HD2 3154   7.009   9.019   3.005
  311LYS     CE 3155   7.114   9.086   3.179
  311LYS    HE1 3156   7.209   9.039   3.153
  311LYS    HE2 3157   7.092   9.079   3.285
  311LYS     NZ 3158   7.105   9.223   3.137
  311LYS    HZ1 3159   7.120   9.234   3.038
  311LYS    HZ2 3160   7.009   9.254   3.143
  311LYS    HZ3 3161   7.159   9.292   3.187
  311LYS      C 3162   7.156   8.600   3.284
  311LYS      O 3163   7.248   8.659   3.337
  312THR      N 3164   7.166   8.492   3.213
  312THR      H 3165   7.086   8.451   3.167
  312THR     CA 3166   7.286   8.428   3.171
  312THR     HA 3167   7.371   8.442   3.237
  312THR     CB 3168   7.264   8.281   3.172
  312THR     HB 3169   7.356   8.233   3.137
  312THR    CG2 3170   7.223   8.221   3.311
  312THR   HG21 3171   7.305   8.194   3.378
  312THR   HG22 3172   7.151   8.279   3.368
  312THR   HG23 3173   7.172   8.128   3.286
  312THR    OG1 3174   7.152   8.253   3.087
  312THR    HG1 3175   7.190   8.212   3.009
  312THR      C 3176   7.325   8.481   3.037
  312THR      O 3177   7.254   8.569   2.979
  313GLN      N 3178   7.415   8.420   2.968
  313GLN      H 3179   7.461   8.341   3.012
  313GLN     CA 3180   7.483   8.474   2.848
  313GLN     HA 3181   7.521   8.576   2.862
  313GLN     CB 3182   7.615   8.402   2.838
  313GLN    HB1 3183   7.604   8.295   2.824
  313GLN    HB2 3184   7.677   8.416   2.926
  313GLN     CG 3185   7.696   8.461   2.722
  313GLN    HG1 3186   7.717   8.566   2.743
  313GLN    HG2 3187   7.646   8.435   2.629
  313GLN     CD 3188   7.830   8.399   2.715
  313GLN    OE1 3189   7.922   8.443   2.782
  313GLN    NE2 3190   7.845   8.300   2.636
  313GLN   HE21 3191   7.761   8.271   2.588
  313GLN   HE22 3192   7.934   8.262   2.608
  313GLN      C 3193   7.395   8.463   2.723
  313GLN      O 3194   7.410   8.544   2.633
  314ASN      N 3195   7.295   8.371   2.719
  314ASN      H 3196   7.288   8.300   2.790
  314ASN     CA 3197   7.179   8.386   2.626
  314ASN     HA 3198   7.172   8.474   2.563
  314ASN     CB 3199   7.197   8.275   2.521
  314ASN    HB1 3200   7.197   8.174   2.563
  314ASN    HB2 3201   7.295   8.288   2.475
  314ASN     CG 3202   7.097   8.287   2.409
  314ASN    OD1 3203   7.094   8.386   2.336
  314ASN    ND2 3204   7.009   8.188   2.385
  314ASN   HD21 3205   7.002   8.114   2.454
  314ASN   HD22 3206   6.932   8.202   2.321
  314ASN      C 3207   7.039   8.387   2.696
  314ASN      O 3208   7.029   8.346   2.809
  315ASP      N 3209   6.943   8.435   2.622
  315ASP      H 3210   6.961   8.465   2.528
  315ASP     CA 3211   6.799   8.438   2.660
  315ASP     HA 3212   6.778   8.379   2.749
  315ASP     CB 3213   6.737   8.579   2.671
  315ASP    HB1 3214   6.779   8.634   2.756
  315ASP    HB2 3215   6.630   8.565   2.687
  315ASP     CG 3216   6.751   8.671   2.551
  315ASP    OD1 3217   6.649   8.705   2.495
  315ASP    OD2 3218   6.866   8.712   2.512
  315ASP      C 3219   6.726   8.361   2.550
  315ASP      O 3220   6.764   8.362   2.429
  316PHE      N 3221   6.617   8.301   2.583
  316PHE      H 3222   6.573   8.314   2.673
  316PHE     CA 3223   6.535   8.233   2.486
  316PHE     HA 3224   6.557   8.272   2.386
  316PHE     CB 3225   6.573   8.083   2.484
  316PHE    HB1 3226   6.682   8.081   2.481
  316PHE    HB2 3227   6.537   8.037   2.393
  316PHE     CG 3228   6.538   7.995   2.606
  316PHE    CD1 3229   6.601   8.013   2.733
  316PHE    HD1 3230   6.690   8.071   2.755
  316PHE    CE1 3231   6.565   7.934   2.840
  316PHE    HE1 3232   6.628   7.943   2.927
  316PHE     CZ 3233   6.469   7.832   2.822
  316PHE     HZ 3234   6.450   7.766   2.905
  316PHE    CE2 3235   6.406   7.812   2.696
  316PHE    HE2 3236   6.339   7.728   2.684
  316PHE    CD2 3237   6.440   7.895   2.588
  316PHE    HD2 3238   6.390   7.879   2.493
  316PHE      C 3239   6.388   8.259   2.521
  316PHE      O 3240   6.306   8.294   2.435
  317VAL      N 3241   6.358   8.246   2.649
  317VAL      H 3242   6.434   8.224   2.712
  317VAL     CA 3243   6.215   8.258   2.699
  317VAL     HA 3244   6.157   8.184   2.645
  317VAL     CB 3245   6.196   8.237   2.853
  317VAL     HB 3246   6.264   8.303   2.908
  317VAL    CG1 3247   6.059   8.275   2.904
  317VAL   HG11 3248   6.046   8.231   3.003
  317VAL   HG12 3249   6.038   8.381   2.920
  317VAL   HG13 3250   5.988   8.239   2.829
  317VAL    CG2 3251   6.225   8.085   2.880
  317VAL   HG21 3252   6.165   8.020   2.816
  317VAL   HG22 3253   6.330   8.075   2.851
  317VAL   HG23 3254   6.216   8.056   2.984
  317VAL      C 3255   6.154   8.390   2.661
  317VAL      O 3256   6.051   8.383   2.601
  318LYS      N 3257   6.217   8.502   2.689
  318LYS      H 3258   6.301   8.500   2.746
  318LYS     CA 3259   6.172   8.639   2.646
  318LYS     HA 3260   6.088   8.662   2.711
  318LYS     CB 3261   6.288   8.739   2.681
  318LYS    HB1 3262   6.253   8.840   2.660
  318LYS    HB2 3263   6.370   8.729   2.610
  318LYS     CG 3264   6.340   8.723   2.829
  318LYS    HG1 3265   6.363   8.617   2.843
  318LYS    HG2 3266   6.270   8.757   2.906
  318LYS     CD 3267   6.474   8.803   2.857
  318LYS    HD1 3268   6.557   8.784   2.788
  318LYS    HD2 3269   6.509   8.793   2.960
  318LYS     CE 3270   6.457   8.953   2.844
  318LYS    HE1 3271   6.383   8.976   2.922
  318LYS    HE2 3272   6.423   8.965   2.742
  318LYS     NZ 3273   6.577   9.034   2.877
  318LYS    HZ1 3274   6.643   9.004   2.807
  318LYS    HZ2 3275   6.556   9.131   2.860
  318LYS    HZ3 3276   6.606   9.018   2.972
  318LYS      C 3277   6.126   8.656   2.501
  318LYS      O 3278   6.026   8.717   2.473
  319ARG      N 3279   6.204   8.603   2.404
  319ARG      H 3280   6.277   8.540   2.435
  319ARG     CA 3281   6.170   8.591   2.263
  319ARG     HA 3282   6.130   8.685   2.225
  319ARG     CB 3283   6.294   8.537   2.184
  319ARG    HB1 3284   6.267   8.550   2.079
  319ARG    HB2 3285   6.315   8.433   2.208
  319ARG     CG 3286   6.405   8.633   2.216
  319ARG    HG1 3287   6.433   8.615   2.320
  319ARG    HG2 3288   6.373   8.737   2.216
  319ARG     CD 3289   6.537   8.618   2.135
  319ARG    HD1 3290   6.514   8.649   2.033
  319ARG    HD2 3291   6.553   8.511   2.121
  319ARG     NE 3292   6.660   8.666   2.206
  319ARG     HE 3293   6.647   8.693   2.303
  319ARG     CZ 3294   6.783   8.664   2.159
  319ARG    NH1 3295   6.812   8.644   2.031
  319ARG   HH11 3296   6.738   8.666   1.965
  319ARG   HH12 3297   6.909   8.660   2.009
  319ARG    NH2 3298   6.880   8.667   2.243
  319ARG   HH21 3299   6.861   8.686   2.341
  319ARG   HH22 3300   6.975   8.671   2.208
  319ARG      C 3301   6.057   8.494   2.237
  319ARG      O 3302   5.980   8.523   2.150
  320MET      N 3303   6.061   8.370   2.287
  320MET      H 3304   6.119   8.348   2.367
  320MET     CA 3305   5.965   8.262   2.256
  320MET     HA 3306   5.962   8.257   2.147
  320MET     CB 3307   6.003   8.128   2.314
  320MET    HB1 3308   5.913   8.066   2.308
  320MET    HB2 3309   6.016   8.137   2.422
  320MET     CG 3310   6.122   8.063   2.251
  320MET    HG1 3311   6.159   7.978   2.308
  320MET    HG2 3312   6.209   8.129   2.256
  320MET     SD 3313   6.090   8.003   2.087
  320MET     CE 3314   6.251   8.027   2.008
  320MET    HE1 3315   6.261   7.958   1.924
  320MET    HE2 3316   6.268   8.132   1.984
  320MET    HE3 3317   6.318   8.017   2.094
  320MET      C 3318   5.825   8.305   2.307
  320MET      O 3319   5.727   8.293   2.233
  321TYR      N 3320   5.821   8.351   2.434
  321TYR      H 3321   5.901   8.347   2.496
  321TYR     CA 3322   5.701   8.398   2.498
  321TYR     HA 3323   5.634   8.312   2.497
  321TYR     CB 3324   5.743   8.443   2.642
  321TYR    HB1 3325   5.794   8.538   2.626
  321TYR    HB2 3326   5.821   8.376   2.679
  321TYR     CG 3327   5.638   8.465   2.745
  321TYR    CD1 3328   5.645   8.396   2.870
  321TYR    HD1 3329   5.724   8.325   2.888
  321TYR    CE1 3330   5.561   8.444   2.972
  321TYR    HE1 3331   5.572   8.392   3.066
  321TYR     CZ 3332   5.470   8.547   2.953
  321TYR     OH 3333   5.406   8.597   3.058
  321TYR     HH 3334   5.356   8.679   3.052
  321TYR    CE2 3335   5.473   8.612   2.830
  321TYR    HE2 3336   5.403   8.692   2.813
  321TYR    CD2 3337   5.560   8.579   2.723
  321TYR    HD2 3338   5.558   8.631   2.628
  321TYR      C 3339   5.632   8.512   2.423
  321TYR      O 3340   5.513   8.489   2.390
  322ASP      N 3341   5.700   8.621   2.394
  322ASP      H 3342   5.777   8.647   2.453
  322ASP     CA 3343   5.652   8.727   2.303
  322ASP     HA 3344   5.568   8.782   2.343
  322ASP     CB 3345   5.773   8.818   2.283
  322ASP    HB1 3346   5.852   8.759   2.238
  322ASP    HB2 3347   5.817   8.861   2.374
  322ASP     CG 3348   5.742   8.936   2.193
  322ASP    OD1 3349   5.779   8.933   2.076
  322ASP    OD2 3350   5.666   9.026   2.233
  322ASP      C 3351   5.595   8.668   2.176
  322ASP      O 3352   5.480   8.689   2.134
  323MET      N 3353   5.666   8.575   2.104
  323MET      H 3354   5.756   8.541   2.134
  323MET     CA 3355   5.629   8.540   1.966
  323MET     HA 3356   5.574   8.622   1.920
  323MET     CB 3357   5.749   8.488   1.884
  323MET    HB1 3358   5.836   8.552   1.899
  323MET    HB2 3359   5.711   8.488   1.782
  323MET     CG 3360   5.803   8.347   1.922
  323MET    HG1 3361   5.714   8.284   1.920
  323MET    HG2 3362   5.835   8.351   2.026
  323MET     SD 3363   5.919   8.255   1.820
  323MET     CE 3364   6.060   8.369   1.835
  323MET    HE1 3365   6.141   8.345   1.766
  323MET    HE2 3366   6.019   8.469   1.818
  323MET    HE3 3367   6.099   8.379   1.936
  323MET      C 3368   5.510   8.433   1.966
  323MET      O 3369   5.442   8.422   1.865
  324ILE      N 3370   5.484   8.370   2.079
  324ILE      H 3371   5.558   8.372   2.148
  324ILE     CA 3372   5.371   8.282   2.106
  324ILE     HA 3373   5.350   8.224   2.016
  324ILE     CB 3374   5.402   8.185   2.226
  324ILE     HB 3375   5.459   8.245   2.297
  324ILE    CG2 3376   5.280   8.120   2.291
  324ILE   HG21 3377   5.246   8.040   2.226
  324ILE   HG22 3378   5.309   8.080   2.388
  324ILE   HG23 3379   5.197   8.188   2.309
  324ILE    CG1 3380   5.489   8.061   2.181
  324ILE   HG11 3381   5.562   8.106   2.113
  324ILE   HG12 3382   5.451   7.984   2.113
  324ILE     CD 3383   5.574   7.999   2.289
  324ILE    HD1 3384   5.511   7.935   2.351
  324ILE    HD2 3385   5.662   7.950   2.249
  324ILE    HD3 3386   5.627   8.070   2.353
  324ILE      C 3387   5.254   8.370   2.138
  324ILE      O 3388   5.148   8.339   2.083
  325LEU      N 3389   5.271   8.480   2.210
  325LEU      H 3390   5.361   8.505   2.247
  325LEU     CA 3391   5.160   8.573   2.235
  325LEU     HA 3392   5.075   8.510   2.263
  325LEU     CB 3393   5.195   8.651   2.367
  325LEU    HB1 3394   5.287   8.704   2.339
  325LEU    HB2 3395   5.217   8.581   2.448
  325LEU     CG 3396   5.078   8.745   2.407
  325LEU     HG 3397   4.982   8.700   2.384
  325LEU    CD1 3398   5.080   8.761   2.555
  325LEU   HD11 3399   4.998   8.824   2.591
  325LEU   HD12 3400   5.064   8.664   2.602
  325LEU   HD13 3401   5.175   8.806   2.583
  325LEU    CD2 3402   5.105   8.891   2.353
  325LEU   HD21 3403   5.201   8.926   2.391
  325LEU   HD22 3404   5.115   8.873   2.246
  325LEU   HD23 3405   5.026   8.957   2.388
  325LEU      C 3406   5.114   8.658   2.112
  325LEU      O 3407   4.995   8.649   2.086
  326LEU      N 3408   5.202   8.718   2.031
  326LEU      H 3409   5.299   8.726   2.058
  326LEU     CA 3410   5.173   8.761   1.894
  326LEU     HA 3411   5.114   8.853   1.898
  326LEU     CB 3412   5.304   8.799   1.828
  326LEU    HB1 3413   5.365   8.709   1.820
  326LEU    HB2 3414   5.362   8.857   1.899
  326LEU     CG 3415   5.291   8.869   1.690
  326LEU     HG 3416   5.258   8.802   1.611
  326LEU    CD1 3417   5.204   8.995   1.707
  326LEU   HD11 3418   5.103   8.956   1.705
  326LEU   HD12 3419   5.228   9.046   1.801
  326LEU   HD13 3420   5.215   9.069   1.627
  326LEU    CD2 3421   5.430   8.912   1.647
  326LEU   HD21 3422   5.458   9.002   1.701
  326LEU   HD22 3423   5.510   8.839   1.654
  326LEU   HD23 3424   5.415   8.943   1.543
  326LEU      C 3425   5.081   8.665   1.810
  326LEU      O 3426   4.979   8.712   1.752
  327ARG      N 3427   5.126   8.539   1.796
  327ARG      H 3428   5.214   8.515   1.839
  327ARG     CA 3429   5.060   8.422   1.734
  327ARG     HA 3430   5.026   8.452   1.635
  327ARG     CB 3431   5.153   8.303   1.727
  327ARG    HB1 3432   5.090   8.219   1.699
  327ARG    HB2 3433   5.191   8.284   1.828
  327ARG     CG 3434   5.265   8.313   1.619
  327ARG    HG1 3435   5.333   8.229   1.635
  327ARG    HG2 3436   5.327   8.401   1.636
  327ARG     CD 3437   5.221   8.298   1.476
  327ARG    HD1 3438   5.173   8.392   1.449
  327ARG    HD2 3439   5.141   8.225   1.488
  327ARG     NE 3440   5.326   8.266   1.381
  327ARG     HE 3441   5.422   8.255   1.410
  327ARG     CZ 3442   5.299   8.241   1.253
  327ARG    NH1 3443   5.403   8.212   1.171
  327ARG   HH11 3444   5.497   8.200   1.207
  327ARG   HH12 3445   5.389   8.180   1.076
  327ARG    NH2 3446   5.178   8.244   1.203
  327ARG   HH21 3447   5.095   8.280   1.248
  327ARG   HH22 3448   5.162   8.233   1.104
  327ARG      C 3449   4.925   8.395   1.796
  327ARG      O 3450   4.826   8.369   1.723
  328SER      N 3451   4.920   8.381   1.930
  328SER      H 3452   5.005   8.399   1.981
  328SER     CA 3453   4.796   8.356   2.003
  328SER     HA 3454   4.754   8.267   1.955
  328SER     CB 3455   4.815   8.328   2.151
  328SER    HB1 3456   4.846   8.423   2.196
  328SER    HB2 3457   4.888   8.248   2.164
  328SER     OG 3458   4.682   8.286   2.201
  328SER     HG 3459   4.673   8.198   2.163
  328SER      C 3460   4.693   8.471   1.984
  328SER      O 3461   4.576   8.449   1.960
  329GLY      N 3462   4.741   8.592   1.987
  329GLY      H 3463   4.838   8.601   2.011
  329GLY     CA 3464   4.663   8.714   1.973
  329GLY    HA1 3465   4.619   8.709   1.873
  329GLY    HA2 3466   4.730   8.797   1.953
  329GLY      C 3467   4.549   8.754   2.072
  329GLY      O 3468   4.481   8.859   2.051
  330ASN      N 3469   4.521   8.685   2.185
  330ASN      H 3470   4.579   8.603   2.198
  330ASN     CA 3471   4.431   8.723   2.294
  330ASN     HA 3472   4.386   8.819   2.270
  330ASN     CB 3473   4.310   8.629   2.277
  330ASN    HB1 3474   4.333   8.523   2.288
  330ASN    HB2 3475   4.286   8.634   2.171
  330ASN     CG 3476   4.187   8.669   2.365
  330ASN    OD1 3477   4.192   8.634   2.485
  330ASN    ND2 3478   4.092   8.748   2.312
  330ASN   HD21 3479   4.094   8.775   2.214
  330ASN   HD22 3480   4.015   8.775   2.370
  330ASN      C 3481   4.486   8.723   2.440
  330ASN      O 3482   4.592   8.670   2.466
  331TRP      N 3483   4.422   8.800   2.525
  331TRP      H 3484   4.346   8.857   2.491
  331TRP     CA 3485   4.454   8.809   2.663
  331TRP     HA 3486   4.556   8.846   2.664
  331TRP     CB 3487   4.361   8.910   2.741
  331TRP    HB1 3488   4.314   8.857   2.823
  331TRP    HB2 3489   4.277   8.930   2.673
  331TRP     CG 3490   4.423   9.041   2.773
  331TRP    CD1 3491   4.369   9.163   2.770
  331TRP    HD1 3492   4.270   9.182   2.730
  331TRP    NE1 3493   4.456   9.260   2.812
  331TRP    HE1 3494   4.418   9.352   2.833
  331TRP    CE2 3495   4.580   9.207   2.838
  331TRP    CZ2 3496   4.690   9.268   2.891
  331TRP    HZ2 3497   4.698   9.375   2.901
  331TRP    CH2 3498   4.793   9.181   2.931
  331TRP    HH2 3499   4.870   9.232   2.986
  331TRP    CZ3 3500   4.786   9.039   2.918
  331TRP    HZ3 3501   4.870   8.982   2.955
  331TRP    CE3 3502   4.665   8.983   2.875
  331TRP    HE3 3503   4.650   8.876   2.878
  331TRP    CD2 3504   4.563   9.066   2.822
  331TRP      C 3505   4.452   8.676   2.743
  331TRP      O 3506   4.522   8.656   2.844
  332GLU      N 3507   4.369   8.587   2.698
  332GLU      H 3508   4.314   8.604   2.615
  332GLU     CA 3509   4.337   8.458   2.780
  332GLU     HA 3510   4.288   8.509   2.863
  332GLU     CB 3511   4.229   8.382   2.710
  332GLU    HB1 3512   4.249   8.369   2.604
  332GLU    HB2 3513   4.139   8.442   2.715
  332GLU     CG 3514   4.198   8.249   2.787
  332GLU    HG1 3515   4.233   8.249   2.891
  332GLU    HG2 3516   4.254   8.170   2.738
  332GLU     CD 3517   4.054   8.206   2.768
  332GLU    OE1 3518   3.971   8.228   2.866
  332GLU    OE2 3519   4.020   8.142   2.669
  332GLU      C 3520   4.460   8.378   2.829
  332GLU      O 3521   4.475   8.356   2.950
  333LEU      N 3522   4.554   8.343   2.744
  333LEU      H 3523   4.549   8.378   2.650
  333LEU     CA 3524   4.681   8.271   2.772
  333LEU     HA 3525   4.653   8.168   2.791
  333LEU     CB 3526   4.772   8.271   2.650
  333LEU    HB1 3527   4.791   8.375   2.624
  333LEU    HB2 3528   4.724   8.229   2.561
  333LEU     CG 3529   4.899   8.190   2.656
  333LEU     HG 3530   4.967   8.221   2.735
  333LEU    CD1 3531   4.872   8.037   2.665
  333LEU   HD11 3532   4.801   8.021   2.584
  333LEU   HD12 3533   4.967   7.986   2.654
  333LEU   HD13 3534   4.833   8.001   2.760
  333LEU    CD2 3535   4.957   8.209   2.518
  333LEU   HD21 3536   4.990   8.312   2.510
  333LEU   HD22 3537   5.048   8.150   2.509
  333LEU   HD23 3538   4.892   8.179   2.436
  333LEU      C 3539   4.755   8.327   2.892
  333LEU      O 3540   4.754   8.260   2.994
  334GLU      N 3541   4.818   8.443   2.888
  334GLU      H 3542   4.820   8.498   2.804
  334GLU     CA 3543   4.880   8.503   3.009
  334GLU     HA 3544   4.937   8.426   3.061
  334GLU     CB 3545   4.972   8.618   2.958
  334GLU    HB1 3546   4.915   8.709   2.941
  334GLU    HB2 3547   5.014   8.593   2.860
  334GLU     CG 3548   5.085   8.641   3.056
  334GLU    HG1 3549   5.162   8.572   3.023
  334GLU    HG2 3550   5.056   8.624   3.160
  334GLU     CD 3551   5.134   8.787   3.053
  334GLU    OE1 3552   5.255   8.805   3.035
  334GLU    OE2 3553   5.070   8.890   3.084
  334GLU      C 3554   4.774   8.548   3.117
  334GLU      O 3555   4.807   8.626   3.212
  335THR      N 3556   4.653   8.493   3.119
  335THR      H 3557   4.629   8.417   3.057
  335THR     CA 3558   4.543   8.523   3.223
  335THR     HA 3559   4.580   8.586   3.304
  335THR     CB 3560   4.421   8.595   3.157
  335THR     HB 3561   4.374   8.535   3.079
  335THR    CG2 3562   4.306   8.644   3.249
  335THR   HG21 3563   4.346   8.728   3.306
  335THR   HG22 3564   4.228   8.688   3.187
  335THR   HG23 3565   4.271   8.561   3.310
  335THR    OG1 3566   4.470   8.702   3.092
  335THR    HG1 3567   4.504   8.679   3.005
  335THR      C 3568   4.492   8.391   3.283
  335THR      O 3569   4.442   8.394   3.397
  336MET      N 3570   4.523   8.278   3.217
  336MET      H 3571   4.524   8.285   3.116
  336MET     CA 3572   4.504   8.146   3.281
  336MET     HA 3573   4.405   8.149   3.326
  336MET     CB 3574   4.497   8.033   3.175
  336MET    HB1 3575   4.476   7.943   3.233
  336MET    HB2 3576   4.597   8.017   3.133
  336MET     CG 3577   4.391   8.050   3.061
  336MET    HG1 3578   4.427   8.133   3.001
  336MET    HG2 3579   4.299   8.089   3.106
  336MET     SD 3580   4.365   7.914   2.951
  336MET     CE 3581   4.519   7.912   2.858
  336MET    HE1 3582   4.596   7.938   2.931
  336MET    HE2 3583   4.540   7.811   2.823
  336MET    HE3 3584   4.536   7.982   2.776
  336MET      C 3585   4.601   8.120   3.396
  336MET      O 3586   4.703   8.185   3.403
  337ARG      N 3587   4.574   8.024   3.485
  337ARG      H 3588   4.497   7.960   3.470
  337ARG     CA 3589   4.654   7.997   3.614
  337ARG     HA 3590   4.746   8.054   3.612
  337ARG     CB 3591   4.564   8.046   3.726
  337ARG    HB1 3592   4.618   8.011   3.813
  337ARG    HB2 3593   4.466   7.998   3.725
  337ARG     CG 3594   4.541   8.197   3.727
  337ARG    HG1 3595   4.473   8.224   3.645
  337ARG    HG2 3596   4.639   8.244   3.733
  337ARG     CD 3597   4.458   8.237   3.853
  337ARG    HD1 3598   4.502   8.191   3.942
  337ARG    HD2 3599   4.353   8.210   3.848
  337ARG     NE 3600   4.469   8.379   3.869
  337ARG     HE 3601   4.413   8.441   3.812
  337ARG     CZ 3602   4.559   8.439   3.939
  337ARG    NH1 3603   4.655   8.378   4.007
  337ARG   HH11 3604   4.650   8.280   4.030
  337ARG   HH12 3605   4.721   8.443   4.048
  337ARG    NH2 3606   4.548   8.573   3.944
  337ARG   HH21 3607   4.468   8.617   3.901
  337ARG   HH22 3608   4.612   8.626   4.002
  337ARG      C 3609   4.678   7.844   3.619
  337ARG      O 3610   4.598   7.765   3.555
  338ASN      N 3611   4.785   7.803   3.694
  338ASN      H 3612   4.843   7.878   3.728
  338ASN     CA 3613   4.839   7.664   3.695
  338ASN     HA 3614   4.833   7.626   3.593
  338ASN     CB 3615   4.992   7.678   3.723
  338ASN    HB1 3616   5.025   7.767   3.670
  338ASN    HB2 3617   5.041   7.593   3.678
  338ASN     CG 3618   5.054   7.686   3.862
  338ASN    OD1 3619   4.986   7.710   3.959
  338ASN    ND2 3620   5.182   7.667   3.871
  338ASN   HD21 3621   5.239   7.664   3.787
  338ASN   HD22 3622   5.222   7.667   3.964
  338ASN      C 3623   4.754   7.566   3.781
  338ASN      O 3624   4.639   7.592   3.827
  339ASN      N 3625   4.800   7.439   3.791
  339ASN      H 3626   4.875   7.418   3.727
  339ASN     CA 3627   4.739   7.333   3.876
  339ASN     HA 3628   4.638   7.309   3.844
  339ASN     CB 3629   4.825   7.209   3.851
  339ASN    HB1 3630   4.930   7.232   3.870
  339ASN    HB2 3631   4.827   7.180   3.746
  339ASN     CG 3632   4.790   7.082   3.934
  339ASN    OD1 3633   4.885   7.025   3.996
  339ASN    ND2 3634   4.662   7.042   3.937
  339ASN   HD21 3635   4.590   7.089   3.884
  339ASN   HD22 3636   4.636   6.973   4.007
  339ASN      C 3637   4.726   7.393   4.022
  339ASN      O 3638   4.621   7.389   4.083
  340ASP      N 3639   4.826   7.470   4.072
  340ASP      H 3640   4.912   7.475   4.020
  340ASP     CA 3641   4.817   7.544   4.202
  340ASP     HA 3642   4.740   7.497   4.264
  340ASP     CB 3643   4.948   7.531   4.286
  340ASP    HB1 3644   4.933   7.575   4.385
  340ASP    HB2 3645   5.021   7.585   4.226
  340ASP     CG 3646   5.001   7.395   4.300
  340ASP    OD1 3647   5.097   7.362   4.232
  340ASP    OD2 3648   4.943   7.318   4.382
  340ASP      C 3649   4.776   7.691   4.192
  340ASP      O 3650   4.824   7.770   4.272
  341GLY      N 3651   4.704   7.729   4.087
  341GLY      H 3652   4.686   7.670   4.007
  341GLY     CA 3653   4.640   7.862   4.079
  341GLY    HA1 3654   4.589   7.885   4.173
  341GLY    HA2 3655   4.561   7.874   4.006
  341GLY      C 3656   4.727   7.996   4.071
  341GLY      O 3657   4.676   8.107   4.077
  342LEU      N 3658   4.855   7.977   4.044
  342LEU      H 3659   4.884   7.881   4.039
  342LEU     CA 3660   4.959   8.083   3.998
  342LEU     HA 3661   4.960   8.172   4.060
  342LEU     CB 3662   5.098   8.020   4.024
  342LEU    HB1 3663   5.174   8.093   3.995
  342LEU    HB2 3664   5.121   7.942   3.952
  342LEU     CG 3665   5.124   7.982   4.167
  342LEU     HG 3666   5.065   7.895   4.197
  342LEU    CD1 3667   5.264   7.945   4.186
  342LEU   HD11 3668   5.304   7.870   4.118
  342LEU   HD12 3669   5.328   8.032   4.198
  342LEU   HD13 3670   5.263   7.891   4.280
  342LEU    CD2 3671   5.079   8.080   4.272
  342LEU   HD21 3672   5.129   8.173   4.246
  342LEU   HD22 3673   4.971   8.091   4.274
  342LEU   HD23 3674   5.113   8.047   4.371
  342LEU      C 3675   4.939   8.116   3.848
  342LEU      O 3676   4.929   8.027   3.761
  343THR      N 3677   4.958   8.243   3.817
  343THR      H 3678   4.979   8.314   3.886
  343THR     CA 3679   4.993   8.288   3.676
  343THR     HA 3680   4.937   8.227   3.605
  343THR     CB 3681   4.964   8.436   3.653
  343THR     HB 3682   4.980   8.477   3.554
  343THR    CG2 3683   4.816   8.480   3.683
  343THR   HG21 3684   4.782   8.458   3.784
  343THR   HG22 3685   4.805   8.588   3.677
  343THR   HG23 3686   4.750   8.435   3.609
  343THR    OG1 3687   5.054   8.498   3.739
  343THR    HG1 3688   5.044   8.592   3.753
  343THR      C 3689   5.145   8.268   3.633
  343THR      O 3690   5.225   8.234   3.723
  344PRO      N 3691   5.180   8.302   3.504
  344PRO     CD 3692   5.097   8.321   3.383
  344PRO    HD1 3693   5.062   8.421   3.359
  344PRO    HD2 3694   5.005   8.262   3.388
  344PRO     CG 3695   5.195   8.279   3.265
  344PRO    HG1 3696   5.163   8.340   3.180
  344PRO    HG2 3697   5.194   8.171   3.257
  344PRO     CB 3698   5.321   8.334   3.315
  344PRO    HB1 3699   5.308   8.442   3.312
  344PRO    HB2 3700   5.412   8.295   3.270
  344PRO     CA 3701   5.321   8.290   3.466
  344PRO     HA 3702   5.354   8.187   3.477
  344PRO      C 3703   5.409   8.391   3.541
  344PRO      O 3704   5.522   8.357   3.584
  345LEU      N 3705   5.353   8.509   3.573
  345LEU      H 3706   5.268   8.537   3.525
  345LEU     CA 3707   5.427   8.601   3.666
  345LEU     HA 3708   5.520   8.611   3.610
  345LEU     CB 3709   5.356   8.736   3.671
  345LEU    HB1 3710   5.257   8.737   3.716
  345LEU    HB2 3711   5.350   8.768   3.567
  345LEU     CG 3712   5.442   8.846   3.755
  345LEU     HG 3713   5.457   8.805   3.855
  345LEU    CD1 3714   5.576   8.859   3.688
  345LEU   HD11 3715   5.568   8.881   3.582
  345LEU   HD12 3716   5.632   8.949   3.713
  345LEU   HD13 3717   5.637   8.768   3.686
  345LEU    CD2 3718   5.364   8.973   3.772
  345LEU   HD21 3719   5.334   9.010   3.674
  345LEU   HD22 3720   5.267   8.958   3.821
  345LEU   HD23 3721   5.430   9.038   3.829
  345LEU      C 3722   5.451   8.546   3.811
  345LEU      O 3723   5.567   8.553   3.853
  346GLN      N 3724   5.354   8.487   3.884
  346GLN      H 3725   5.264   8.476   3.840
  346GLN     CA 3726   5.371   8.430   4.022
  346GLN     HA 3727   5.426   8.498   4.087
  346GLN     CB 3728   5.228   8.425   4.082
  346GLN    HB1 3729   5.234   8.366   4.173
  346GLN    HB2 3730   5.164   8.374   4.010
  346GLN     CG 3731   5.152   8.557   4.115
  346GLN    HG1 3732   5.177   8.633   4.041
  346GLN    HG2 3733   5.175   8.597   4.214
  346GLN     CD 3734   4.997   8.530   4.123
  346GLN    OE1 3735   4.920   8.516   4.028
  346GLN    NE2 3736   4.942   8.513   4.245
  346GLN   HE21 3737   4.998   8.533   4.327
  346GLN   HE22 3738   4.851   8.471   4.259
  346GLN      C 3739   5.443   8.293   4.023
  346GLN      O 3740   5.498   8.255   4.129
  347LEU      N 3741   5.454   8.228   3.912
  347LEU      H 3742   5.398   8.257   3.833
  347LEU     CA 3743   5.545   8.109   3.909
  347LEU     HA 3744   5.530   8.066   4.008
  347LEU     CB 3745   5.489   7.999   3.816
  347LEU    HB1 3746   5.495   8.045   3.717
  347LEU    HB2 3747   5.382   7.994   3.835
  347LEU     CG 3748   5.558   7.869   3.824
  347LEU     HG 3749   5.664   7.889   3.815
  347LEU    CD1 3750   5.518   7.805   3.954
  347LEU   HD11 3751   5.570   7.715   3.985
  347LEU   HD12 3752   5.528   7.872   4.039
  347LEU   HD13 3753   5.413   7.773   3.954
  347LEU    CD2 3754   5.520   7.769   3.711
  347LEU   HD21 3755   5.571   7.800   3.620
  347LEU   HD22 3756   5.559   7.670   3.736
  347LEU   HD23 3757   5.413   7.771   3.695
  347LEU      C 3758   5.692   8.144   3.876
  347LEU      O 3759   5.783   8.097   3.942
  348ALA      N 3760   5.718   8.249   3.801
  348ALA      H 3761   5.640   8.297   3.759
  348ALA     CA 3762   5.852   8.308   3.796
  348ALA     HA 3763   5.922   8.231   3.763
  348ALA     CB 3764   5.846   8.429   3.690
  348ALA    HB1 3765   5.764   8.500   3.699
  348ALA    HB2 3766   5.944   8.476   3.694
  348ALA    HB3 3767   5.831   8.391   3.589
  348ALA      C 3768   5.904   8.361   3.937
  348ALA      O 3769   6.016   8.328   3.975
  349ALA      N 3770   5.811   8.418   4.018
  349ALA      H 3771   5.718   8.440   3.985
  349ALA     CA 3772   5.842   8.438   4.159
  349ALA     HA 3773   5.937   8.493   4.166
  349ALA     CB 3774   5.739   8.530   4.225
  349ALA    HB1 3775   5.765   8.636   4.216
  349ALA    HB2 3776   5.647   8.504   4.172
  349ALA    HB3 3777   5.735   8.512   4.332
  349ALA      C 3778   5.868   8.311   4.245
  349ALA      O 3779   5.970   8.298   4.313
  350LYS      N 3780   5.775   8.214   4.236
  350LYS      H 3781   5.688   8.239   4.191
  350LYS     CA 3782   5.780   8.089   4.307
  350LYS     HA 3783   5.781   8.115   4.413
  350LYS     CB 3784   5.650   8.005   4.290
  350LYS    HB1 3785   5.656   7.958   4.191
  350LYS    HB2 3786   5.567   8.075   4.298
  350LYS     CG 3787   5.628   7.894   4.396
  350LYS    HG1 3788   5.701   7.813   4.388
  350LYS    HG2 3789   5.529   7.852   4.379
  350LYS     CD 3790   5.618   7.938   4.540
  350LYS    HD1 3791   5.545   8.018   4.553
  350LYS    HD2 3792   5.720   7.961   4.571
  350LYS     CE 3793   5.584   7.812   4.613
  350LYS    HE1 3794   5.657   7.733   4.593
  350LYS    HE2 3795   5.488   7.779   4.574
  350LYS     NZ 3796   5.584   7.842   4.756
  350LYS    HZ1 3797   5.553   7.765   4.812
  350LYS    HZ2 3798   5.678   7.856   4.790
  350LYS    HZ3 3799   5.525   7.918   4.786
  350LYS      C 3800   5.907   8.008   4.276
  350LYS      O 3801   5.965   7.937   4.361
  351MET      N 3802   5.954   8.028   4.154
  351MET      H 3803   5.904   8.093   4.095
  351MET     CA 3804   6.082   7.976   4.102
  351MET     HA 3805   6.133   7.898   4.158
  351MET     CB 3806   6.053   7.916   3.957
  351MET    HB1 3807   6.148   7.880   3.917
  351MET    HB2 3808   6.016   7.989   3.885
  351MET     CG 3809   5.965   7.799   3.959
  351MET    HG1 3810   5.871   7.818   4.012
  351MET    HG2 3811   6.020   7.725   4.017
  351MET     SD 3812   5.921   7.728   3.796
  351MET     CE 3813   5.815   7.586   3.855
  351MET    HE1 3814   5.872   7.495   3.874
  351MET    HE2 3815   5.750   7.610   3.939
  351MET    HE3 3816   5.750   7.553   3.774
  351MET      C 3817   6.196   8.071   4.095
  351MET      O 3818   6.303   8.035   4.039
  352GLY      N 3819   6.182   8.193   4.153
  352GLY      H 3820   6.094   8.216   4.197
  352GLY     CA 3821   6.292   8.293   4.169
  352GLY    HA1 3822   6.362   8.269   4.249
  352GLY    HA2 3823   6.241   8.386   4.194
  352GLY      C 3824   6.365   8.328   4.039
  352GLY      O 3825   6.489   8.344   4.042
  353LYS      N 3826   6.292   8.350   3.929
  353LYS      H 3827   6.196   8.322   3.945
  353LYS     CA 3828   6.344   8.397   3.799
  353LYS     HA 3829   6.447   8.363   3.786
  353LYS     CB 3830   6.266   8.340   3.681
  353LYS    HB1 3831   6.323   8.362   3.591
  353LYS    HB2 3832   6.173   8.397   3.669
  353LYS     CG 3833   6.243   8.190   3.681
  353LYS    HG1 3834   6.202   8.158   3.585
  353LYS    HG2 3835   6.175   8.170   3.764
  353LYS     CD 3836   6.367   8.111   3.693
  353LYS    HD1 3837   6.419   8.123   3.788
  353LYS    HD2 3838   6.429   8.140   3.608
  353LYS     CE 3839   6.307   7.970   3.690
  353LYS    HE1 3840   6.247   7.943   3.603
  353LYS    HE2 3841   6.231   7.957   3.766
  353LYS     NZ 3842   6.427   7.882   3.703
  353LYS    HZ1 3843   6.472   7.866   3.614
  353LYS    HZ2 3844   6.493   7.920   3.769
  353LYS    HZ3 3845   6.401   7.793   3.743
  353LYS      C 3846   6.357   8.553   3.783
  353LYS      O 3847   6.268   8.615   3.719
  354ALA      N 3848   6.459   8.614   3.836
  354ALA      H 3849   6.523   8.558   3.890
  354ALA     CA 3850   6.472   8.756   3.841
  354ALA     HA 3851   6.399   8.786   3.916
  354ALA     CB 3852   6.610   8.782   3.902
  354ALA    HB1 3853   6.616   8.891   3.910
  354ALA    HB2 3854   6.609   8.734   4.000
  354ALA    HB3 3855   6.690   8.738   3.842
  354ALA      C 3856   6.447   8.842   3.708
  354ALA      O 3857   6.367   8.932   3.703
  355GLU      N 3858   6.519   8.802   3.603
  355GLU      H 3859   6.596   8.739   3.619
  355GLU     CA 3860   6.504   8.854   3.471
  355GLU     HA 3861   6.508   8.962   3.485
  355GLU     CB 3862   6.611   8.792   3.376
  355GLU    HB1 3863   6.577   8.689   3.360
  355GLU    HB2 3864   6.706   8.795   3.430
  355GLU     CG 3865   6.618   8.850   3.232
  355GLU    HG1 3866   6.525   8.825   3.180
  355GLU    HG2 3867   6.698   8.810   3.170
  355GLU     CD 3868   6.646   9.001   3.238
  355GLU    OE1 3869   6.697   9.049   3.340
  355GLU    OE2 3870   6.616   9.078   3.140
  355GLU      C 3871   6.359   8.827   3.411
  355GLU      O 3872   6.301   8.911   3.344
  356ILE      N 3873   6.309   8.703   3.429
  356ILE      H 3874   6.368   8.641   3.482
  356ILE     CA 3875   6.177   8.665   3.372
  356ILE     HA 3876   6.173   8.709   3.272
  356ILE     CB 3877   6.148   8.513   3.377
  356ILE     HB 3878   6.125   8.494   3.482
  356ILE    CG2 3879   6.016   8.468   3.309
  356ILE   HG21 3880   5.931   8.485   3.374
  356ILE   HG22 3881   6.004   8.530   3.220
  356ILE   HG23 3882   6.014   8.367   3.271
  356ILE    CG1 3883   6.255   8.426   3.315
  356ILE   HG11 3884   6.232   8.320   3.323
  356ILE   HG12 3885   6.347   8.440   3.372
  356ILE     CD 3886   6.285   8.459   3.171
  356ILE    HD1 3887   6.311   8.563   3.152
  356ILE    HD2 3888   6.375   8.403   3.148
  356ILE    HD3 3889   6.197   8.433   3.112
  356ILE      C 3890   6.058   8.738   3.447
  356ILE      O 3891   5.969   8.787   3.382
  357LEU      N 3892   6.053   8.744   3.582
  357LEU      H 3893   6.126   8.700   3.636
  357LEU     CA 3894   5.967   8.840   3.652
  357LEU     HA 3895   5.870   8.798   3.624
  357LEU     CB 3896   6.004   8.815   3.806
  357LEU    HB1 3897   6.099   8.866   3.820
  357LEU    HB2 3898   5.998   8.707   3.823
  357LEU     CG 3899   5.900   8.870   3.910
  357LEU     HG 3900   5.801   8.837   3.878
  357LEU    CD1 3901   5.922   8.791   4.036
  357LEU   HD11 3902   5.844   8.809   4.110
  357LEU   HD12 3903   5.902   8.686   4.015
  357LEU   HD13 3904   6.029   8.794   4.059
  357LEU    CD2 3905   5.907   9.021   3.944
  357LEU   HD21 3906   5.873   9.086   3.864
  357LEU   HD22 3907   5.846   9.034   4.034
  357LEU   HD23 3908   6.013   9.044   3.945
  357LEU      C 3909   5.983   8.989   3.613
  357LEU      O 3910   5.878   9.052   3.614
  358LYS      N 3911   6.103   9.042   3.585
  358LYS      H 3912   6.178   8.975   3.588
  358LYS     CA 3913   6.127   9.172   3.526
  358LYS     HA 3914   6.067   9.243   3.583
  358LYS     CB 3915   6.278   9.215   3.527
  358LYS    HB1 3916   6.341   9.140   3.480
  358LYS    HB2 3917   6.313   9.234   3.628
  358LYS     CG 3918   6.302   9.355   3.460
  358LYS    HG1 3919   6.241   9.431   3.509
  358LYS    HG2 3920   6.273   9.358   3.355
  358LYS     CD 3921   6.445   9.417   3.468
  358LYS    HD1 3922   6.467   9.426   3.574
  358LYS    HD2 3923   6.457   9.514   3.420
  358LYS     CE 3924   6.548   9.330   3.401
  358LYS    HE1 3925   6.538   9.354   3.295
  358LYS    HE2 3926   6.511   9.228   3.411
  358LYS     NZ 3927   6.684   9.355   3.454
  358LYS    HZ1 3928   6.740   9.280   3.415
  358LYS    HZ2 3929   6.724   9.444   3.428
  358LYS    HZ3 3930   6.698   9.349   3.554
  358LYS      C 3931   6.066   9.179   3.385
  358LYS      O 3932   5.989   9.276   3.367
  359TYR      N 3933   6.095   9.087   3.289
  359TYR      H 3934   6.133   8.997   3.316
  359TYR     CA 3935   6.036   9.090   3.156
  359TYR     HA 3936   6.074   9.178   3.104
  359TYR     CB 3937   6.087   8.960   3.074
  359TYR    HB1 3938   6.086   8.880   3.148
  359TYR    HB2 3939   6.194   8.969   3.053
  359TYR     CG 3940   6.015   8.911   2.944
  359TYR    CD1 3941   5.985   9.017   2.858
  359TYR    HD1 3942   6.027   9.116   2.866
  359TYR    CE1 3943   5.904   8.990   2.752
  359TYR    HE1 3944   5.893   9.073   2.683
  359TYR     CZ 3945   5.838   8.864   2.737
  359TYR     OH 3946   5.735   8.848   2.648
  359TYR     HH 3947   5.700   8.928   2.607
  359TYR    CE2 3948   5.867   8.756   2.827
  359TYR    HE2 3949   5.811   8.663   2.831
  359TYR    CD2 3950   5.953   8.787   2.936
  359TYR    HD2 3951   5.961   8.709   3.010
  359TYR      C 3952   5.885   9.094   3.163
  359TYR      O 3953   5.822   9.180   3.103
  360ILE      N 3954   5.827   9.009   3.237
  360ILE      H 3955   5.881   8.939   3.286
  360ILE     CA 3956   5.684   8.989   3.247
  360ILE     HA 3957   5.642   8.983   3.146
  360ILE     CB 3958   5.644   8.856   3.315
  360ILE     HB 3959   5.684   8.860   3.416
  360ILE    CG2 3960   5.489   8.846   3.318
  360ILE   HG21 3961   5.452   8.755   3.365
  360ILE   HG22 3962   5.462   8.927   3.385
  360ILE   HG23 3963   5.446   8.862   3.219
  360ILE    CG1 3964   5.687   8.729   3.241
  360ILE   HG11 3965   5.791   8.734   3.209
  360ILE   HG12 3966   5.629   8.719   3.149
  360ILE     CD 3967   5.664   8.607   3.328
  360ILE    HD1 3968   5.557   8.589   3.338
  360ILE    HD2 3969   5.702   8.523   3.271
  360ILE    HD3 3970   5.724   8.617   3.419
  360ILE      C 3971   5.620   9.118   3.307
  360ILE      O 3972   5.517   9.164   3.260
  361LEU      N 3973   5.676   9.178   3.419
  361LEU      H 3974   5.760   9.137   3.457
  361LEU     CA 3975   5.624   9.304   3.483
  361LEU     HA 3976   5.519   9.294   3.513
  361LEU     CB 3977   5.703   9.341   3.608
  361LEU    HB1 3978   5.810   9.324   3.590
  361LEU    HB2 3979   5.675   9.272   3.687
  361LEU     CG 3980   5.683   9.487   3.661
  361LEU     HG 3981   5.708   9.554   3.578
  361LEU    CD1 3982   5.543   9.510   3.720
  361LEU   HD11 3983   5.472   9.488   3.640
  361LEU   HD12 3984   5.523   9.448   3.807
  361LEU   HD13 3985   5.536   9.613   3.754
  361LEU    CD2 3986   5.785   9.511   3.774
  361LEU   HD21 3987   5.804   9.424   3.836
  361LEU   HD22 3988   5.881   9.531   3.728
  361LEU   HD23 3989   5.759   9.593   3.842
  361LEU      C 3990   5.626   9.419   3.385
  361LEU      O 3991   5.537   9.500   3.371
  362SER      N 3992   5.737   9.422   3.314
  362SER      H 3993   5.805   9.349   3.331
  362SER     CA 3994   5.764   9.527   3.214
  362SER     HA 3995   5.715   9.619   3.245
  362SER     CB 3996   5.917   9.551   3.213
  362SER    HB1 3997   5.947   9.574   3.316
  362SER    HB2 3998   5.951   9.632   3.149
  362SER     OG 3999   5.982   9.428   3.167
  362SER     HG 4000   5.994   9.373   3.245
  362SER      C 4001   5.704   9.504   3.073
  362SER      O 4002   5.740   9.572   2.975
  363ARG      N 4003   5.614   9.411   3.050
  363ARG      H 4004   5.592   9.351   3.128
  363ARG     CA 4005   5.589   9.347   2.917
  363ARG     HA 4006   5.689   9.325   2.878
  363ARG     CB 4007   5.513   9.212   2.929
  363ARG    HB1 4008   5.414   9.221   2.974
  363ARG    HB2 4009   5.576   9.155   2.998
  363ARG     CG 4010   5.511   9.137   2.795
  363ARG    HG1 4011   5.615   9.109   2.775
  363ARG    HG2 4012   5.459   9.192   2.716
  363ARG     CD 4013   5.440   8.997   2.796
  363ARG    HD1 4014   5.499   8.940   2.868
  363ARG    HD2 4015   5.447   8.964   2.693
  363ARG     NE 4016   5.304   8.998   2.845
  363ARG     HE 4017   5.284   8.931   2.918
  363ARG     CZ 4018   5.199   9.052   2.786
  363ARG    NH1 4019   5.198   9.097   2.666
  363ARG   HH11 4020   5.272   9.088   2.597
  363ARG   HH12 4021   5.110   9.140   2.643
  363ARG    NH2 4022   5.088   9.059   2.849
  363ARG   HH21 4023   5.083   9.033   2.947
  363ARG   HH22 4024   5.012   9.113   2.811
  363ARG      C 4025   5.511   9.443   2.825
  363ARG      O 4026   5.413   9.500   2.866
  364GLU      N 4027   5.566   9.468   2.703
  364GLU      H 4028   5.648   9.419   2.668
  364GLU     CA 4029   5.511   9.574   2.614
  364GLU     HA 4030   5.409   9.588   2.651
  364GLU     CB 4031   5.588   9.705   2.634
  364GLU    HB1 4032   5.578   9.738   2.738
  364GLU    HB2 4033   5.544   9.786   2.577
  364GLU     CG 4034   5.735   9.707   2.589
  364GLU    HG1 4035   5.737   9.654   2.494
  364GLU    HG2 4036   5.794   9.634   2.645
  364GLU     CD 4037   5.803   9.842   2.594
  364GLU    OE1 4038   5.820   9.895   2.709
  364GLU    OE2 4039   5.840   9.905   2.496
  364GLU      C 4040   5.499   9.543   2.465
  364GLU      O 4041   5.586   9.474   2.413
  365ILE      N 4042   5.393   9.584   2.407
  365ILE      H 4043   5.321   9.609   2.473
  365ILE     CA 4044   5.362   9.591   2.269
  365ILE     HA 4045   5.453   9.563   2.215
  365ILE     CB 4046   5.249   9.497   2.230
  365ILE     HB 4047   5.153   9.537   2.263
  365ILE    CG2 4048   5.237   9.501   2.075
  365ILE   HG21 4049   5.336   9.497   2.029
  365ILE   HG22 4050   5.187   9.423   2.018
  365ILE   HG23 4051   5.185   9.593   2.047
  365ILE    CG1 4052   5.287   9.353   2.270
  365ILE   HG11 4053   5.302   9.349   2.377
  365ILE   HG12 4054   5.379   9.322   2.219
  365ILE     CD 4055   5.187   9.245   2.232
  365ILE    HD1 4056   5.098   9.249   2.295
  365ILE    HD2 4057   5.155   9.245   2.127
  365ILE    HD3 4058   5.224   9.143   2.240
  365ILE      C 4059   5.331   9.735   2.224
  365ILE      O 4060   5.254   9.806   2.289
  366LYS      N 4061   5.395   9.778   2.111
  366LYS      H 4062   5.450   9.710   2.060
  366LYS     CA 4063   5.395   9.909   2.038
  366LYS     HA 4064   5.360   9.985   2.108
  366LYS     CB 4065   5.537   9.952   2.005
  366LYS    HB1 4066   5.567   9.891   1.920
  366LYS    HB2 4067   5.596   9.924   2.093
  366LYS     CG 4068   5.550  10.106   1.965
  366LYS    HG1 4069   5.495  10.132   1.875
  366LYS    HG2 4070   5.644  10.136   1.919
  366LYS     CD 4071   5.525  10.201   2.088
  366LYS    HD1 4072   5.571  10.178   2.184
  366LYS    HD2 4073   5.417  10.194   2.097
  366LYS     CE 4074   5.556  10.343   2.062
  366LYS    HE1 4075   5.657  10.339   2.023
  366LYS    HE2 4076   5.546  10.398   2.156
  366LYS     NZ 4077   5.457  10.398   1.966
  366LYS    HZ1 4078   5.359  10.384   1.985
  366LYS    HZ2 4079   5.464  10.498   1.951
  366LYS    HZ3 4080   5.474  10.370   1.870
  366LYS      C 4081   5.300   9.918   1.915
  366LYS      O 4082   5.253  10.027   1.878
  367GLU      N 4083   5.275   9.803   1.849
  367GLU      H 4084   5.332   9.723   1.873
  367GLU     CA 4085   5.180   9.787   1.740
  367GLU     HA 4086   5.205   9.864   1.667
  367GLU     CB 4087   5.188   9.647   1.677
  367GLU    HB1 4088   5.154   9.573   1.750
  367GLU    HB2 4089   5.290   9.622   1.648
  367GLU     CG 4090   5.113   9.628   1.544
  367GLU    HG1 4091   5.007   9.641   1.562
  367GLU    HG2 4092   5.128   9.529   1.502
  367GLU     CD 4093   5.149   9.735   1.436
  367GLU    OE1 4094   5.072   9.832   1.421
  367GLU    OE2 4095   5.240   9.705   1.356
  367GLU      C 4096   5.033   9.816   1.788
  367GLU      O 4097   4.972   9.750   1.867
  368LYS      N 4098   4.970   9.918   1.724
  368LYS      H 4099   5.010   9.958   1.640
  368LYS     CA 4100   4.853   9.985   1.778
  368LYS     HA 4101   4.875  10.028   1.876
  368LYS     CB 4102   4.819  10.107   1.694
  368LYS    HB1 4103   4.733  10.155   1.741
  368LYS    HB2 4104   4.796  10.085   1.590
  368LYS     CG 4105   4.943  10.204   1.700
  368LYS    HG1 4106   5.039  10.159   1.674
  368LYS    HG2 4107   4.956  10.231   1.805
  368LYS     CD 4108   4.924  10.330   1.615
  368LYS    HD1 4109   4.818  10.354   1.605
  368LYS    HD2 4110   4.960  10.305   1.515
  368LYS     CE 4111   5.010  10.442   1.682
  368LYS    HE1 4112   5.113  10.409   1.692
  368LYS    HE2 4113   4.962  10.453   1.780
  368LYS     NZ 4114   5.008  10.568   1.611
  368LYS    HZ1 4115   5.054  10.644   1.660
  368LYS    HZ2 4116   5.060  10.566   1.525
  368LYS    HZ3 4117   4.916  10.609   1.607
  368LYS      C 4118   4.737   9.884   1.817
  368LYS      O 4119   4.679   9.897   1.922
  369PRO      N 4120   4.695   9.790   1.728
  369PRO     CD 4121   4.727   9.789   1.587
  369PRO    HD1 4122   4.816   9.727   1.578
  369PRO    HD2 4123   4.747   9.887   1.544
  369PRO     CG 4124   4.610   9.714   1.523
  369PRO    HG1 4125   4.630   9.661   1.430
  369PRO    HG2 4126   4.526   9.782   1.509
  369PRO     CB 4127   4.583   9.605   1.629
  369PRO    HB1 4128   4.657   9.525   1.627
  369PRO    HB2 4129   4.486   9.556   1.622
  369PRO     CA 4130   4.589   9.688   1.761
  369PRO     HA 4131   4.491   9.732   1.780
  369PRO      C 4132   4.622   9.593   1.878
  369PRO      O 4133   4.528   9.539   1.934
  370LEU      N 4134   4.749   9.575   1.912
  370LEU      H 4135   4.819   9.632   1.867
  370LEU     CA 4136   4.791   9.490   2.014
  370LEU     HA 4137   4.712   9.420   2.037
  370LEU     CB 4138   4.898   9.396   1.947
  370LEU    HB1 4139   4.934   9.326   2.022
  370LEU    HB2 4140   4.978   9.465   1.921
  370LEU     CG 4141   4.858   9.325   1.825
  370LEU     HG 4142   4.808   9.391   1.753
  370LEU    CD1 4143   4.978   9.271   1.756
  370LEU   HD11 4144   5.050   9.215   1.817
  370LEU   HD12 4145   4.954   9.206   1.671
  370LEU   HD13 4146   5.036   9.348   1.706
  370LEU    CD2 4147   4.764   9.207   1.843
  370LEU   HD21 4148   4.734   9.167   1.746
  370LEU   HD22 4149   4.798   9.127   1.909
  370LEU   HD23 4150   4.667   9.237   1.884
  370LEU      C 4151   4.842   9.556   2.150
  370LEU      O 4152   4.874   9.482   2.245
  371ARG      N 4153   4.857   9.691   2.145
  371ARG      H 4154   4.837   9.741   2.060
  371ARG     CA 4155   4.909   9.770   2.256
  371ARG     HA 4156   5.013   9.745   2.276
  371ARG     CB 4157   4.907   9.918   2.206
  371ARG    HB1 4158   4.808   9.951   2.174
  371ARG    HB2 4159   4.968   9.938   2.118
  371ARG     CG 4160   4.958  10.022   2.313
  371ARG    HG1 4161   5.052   9.996   2.360
  371ARG    HG2 4162   4.878  10.019   2.388
  371ARG     CD 4163   4.977  10.165   2.255
  371ARG    HD1 4164   4.884  10.220   2.268
  371ARG    HD2 4165   5.005  10.153   2.151
  371ARG     NE 4166   5.072  10.249   2.325
  371ARG     HE 4167   5.130  10.201   2.393
  371ARG     CZ 4168   5.103  10.373   2.310
  371ARG    NH1 4169   5.207  10.422   2.372
  371ARG   HH11 4170   5.254  10.361   2.438
  371ARG   HH12 4171   5.233  10.519   2.361
  371ARG    NH2 4172   5.035  10.449   2.227
  371ARG   HH21 4173   4.967  10.413   2.162
  371ARG   HH22 4174   5.065  10.544   2.214
  371ARG      C 4175   4.837   9.753   2.389
  371ARG      O 4176   4.899   9.730   2.491
  372SER      N 4177   4.704   9.727   2.380
  372SER      H 4178   4.671   9.752   2.288
  372SER     CA 4179   4.610   9.674   2.479
  372SER     HA 4180   4.592   9.759   2.545
  372SER     CB 4181   4.484   9.638   2.404
  372SER    HB1 4182   4.432   9.727   2.369
  372SER    HB2 4183   4.412   9.585   2.467
  372SER     OG 4184   4.515   9.555   2.294
  372SER     HG 4185   4.437   9.510   2.259
  372SER      C 4186   4.661   9.551   2.559
  372SER      O 4187   4.655   9.552   2.680
  373LEU      N 4188   4.725   9.453   2.491
  373LEU      H 4189   4.718   9.458   2.391
  373LEU     CA 4190   4.780   9.334   2.549
  373LEU     HA 4191   4.709   9.289   2.618
  373LEU     CB 4192   4.803   9.229   2.437
  373LEU    HB1 4193   4.853   9.141   2.478
  373LEU    HB2 4194   4.868   9.271   2.361
  373LEU     CG 4195   4.685   9.175   2.356
  373LEU     HG 4196   4.637   9.255   2.299
  373LEU    CD1 4197   4.734   9.070   2.255
  373LEU   HD11 4198   4.830   9.101   2.215
  373LEU   HD12 4199   4.741   8.972   2.304
  373LEU   HD13 4200   4.659   9.063   2.176
  373LEU    CD2 4201   4.584   9.104   2.449
  373LEU   HD21 4202   4.500   9.067   2.391
  373LEU   HD22 4203   4.629   9.028   2.513
  373LEU   HD23 4204   4.536   9.181   2.510
  373LEU      C 4205   4.906   9.360   2.628
  373LEU      O 4206   4.987   9.267   2.656
  374SER      N 4207   4.940   9.485   2.662
  374SER      H 4208   4.878   9.563   2.643
  374SER     CA 4209   5.058   9.514   2.744
  374SER     HA 4210   5.128   9.430   2.743
  374SER     CB 4211   5.125   9.644   2.699
  374SER    HB1 4212   5.215   9.663   2.757
  374SER    HB2 4213   5.058   9.729   2.711
  374SER     OG 4214   5.154   9.634   2.560
  374SER     HG 4215   5.074   9.594   2.524
  374SER      C 4216   5.028   9.513   2.886
  374SER      O 4217   4.917   9.536   2.930
  375ARG      N 4218   5.137   9.497   2.968
  375ARG      H 4219   5.225   9.475   2.924
  375ARG     CA 4220   5.134   9.522   3.114
  375ARG     HA 4221   5.036   9.517   3.160
  375ARG     CB 4222   5.211   9.400   3.178
  375ARG    HB1 4223   5.313   9.403   3.140
  375ARG    HB2 4224   5.162   9.307   3.149
  375ARG     CG 4225   5.205   9.421   3.326
  375ARG    HG1 4226   5.108   9.445   3.368
  375ARG    HG2 4227   5.269   9.504   3.355
  375ARG     CD 4228   5.247   9.301   3.414
  375ARG    HD1 4229   5.250   9.340   3.516
  375ARG    HD2 4230   5.346   9.261   3.391
  375ARG     NE 4231   5.148   9.185   3.403
  375ARG     HE 4232   5.087   9.182   3.483
  375ARG     CZ 4233   5.151   9.079   3.329
  375ARG    NH1 4234   5.048   9.004   3.328
  375ARG   HH11 4235   4.967   9.023   3.385
  375ARG   HH12 4236   5.038   8.939   3.252
  375ARG    NH2 4237   5.253   9.052   3.251
  375ARG   HH21 4238   5.334   9.111   3.247
  375ARG   HH22 4239   5.241   8.976   3.185
  375ARG      C 4240   5.201   9.657   3.146
  375ARG      O 4241   5.158   9.714   3.240
  376LYS      N 4242   5.299   9.701   3.064
  376LYS      H 4243   5.313   9.641   2.984
  376LYS     CA 4244   5.373   9.829   3.077
  376LYS     HA 4245   5.343   9.870   3.173
  376LYS     CB 4246   5.522   9.803   3.072
  376LYS    HB1 4247   5.541   9.770   2.970
  376LYS    HB2 4248   5.545   9.730   3.150
  376LYS     CG 4249   5.598   9.928   3.110
  376LYS    HG1 4250   5.592   9.945   3.218
  376LYS    HG2 4251   5.560  10.009   3.048
  376LYS     CD 4252   5.742   9.920   3.063
  376LYS    HD1 4253   5.743   9.887   2.959
  376LYS    HD2 4254   5.798   9.844   3.118
  376LYS     CE 4255   5.804  10.053   3.093
  376LYS    HE1 4256   5.803  10.075   3.200
  376LYS    HE2 4257   5.735  10.119   3.040
  376LYS     NZ 4258   5.941  10.056   3.034
  376LYS    HZ1 4259   5.938  10.075   2.935
  376LYS    HZ2 4260   5.990  10.132   3.078
  376LYS    HZ3 4261   5.999   9.978   3.062
  376LYS      C 4262   5.324   9.924   2.969
  376LYS      O 4263   5.301   9.880   2.854
  377PHE      N 4264   5.316  10.052   2.998
  377PHE      H 4265   5.328  10.092   3.090
  377PHE     CA 4266   5.307  10.155   2.889
  377PHE     HA 4267   5.341  10.110   2.795
  377PHE     CB 4268   5.161  10.199   2.875
  377PHE    HB1 4269   5.148  10.204   2.767
  377PHE    HB2 4270   5.153  10.299   2.917
  377PHE     CG 4271   5.053  10.102   2.930
  377PHE    CD1 4272   4.986  10.010   2.847
  377PHE    HD1 4273   5.008  10.012   2.741
  377PHE    CE1 4274   4.907   9.906   2.903
  377PHE    HE1 4275   4.850   9.839   2.840
  377PHE     CZ 4276   4.896   9.893   3.043
  377PHE     HZ 4277   4.843   9.809   3.086
  377PHE    CE2 4278   4.947   9.995   3.121
  377PHE    HE2 4279   4.936   9.992   3.228
  377PHE    CD2 4280   5.030  10.097   3.069
  377PHE    HD2 4281   5.082  10.172   3.125
  377PHE      C 4282   5.405  10.277   2.906
  377PHE      O 4283   5.412  10.335   3.008
  378THR      N 4284   5.482  10.305   2.799
  378THR      H 4285   5.491  10.241   2.722
  378THR     CA 4286   5.567  10.420   2.792
  378THR     HA 4287   5.595  10.449   2.893
  378THR     CB 4288   5.713  10.380   2.737
  378THR     HB 4289   5.693  10.327   2.644
  378THR    CG2 4290   5.807  10.500   2.726
  378THR   HG21 4291   5.792  10.533   2.623
  378THR   HG22 4292   5.765  10.580   2.786
  378THR   HG23 4293   5.911  10.490   2.757
  378THR    OG1 4294   5.757  10.278   2.828
  378THR    HG1 4295   5.761  10.314   2.917
  378THR      C 4296   5.503  10.552   2.734
  378THR      O 4297   5.433  10.552   2.634
  379ASP      N 4298   5.516  10.657   2.809
  379ASP      H 4299   5.571  10.655   2.894
  379ASP     CA 4300   5.416  10.763   2.811
  379ASP     HA 4301   5.337  10.740   2.740
  379ASP     CB 4302   5.355  10.782   2.952
  379ASP    HB1 4303   5.425  10.837   3.016
  379ASP    HB2 4304   5.341  10.681   2.990
  379ASP     CG 4305   5.217  10.852   2.959
  379ASP    OD1 4306   5.140  10.837   2.864
  379ASP    OD2 4307   5.185  10.915   3.066
  379ASP      C 4308   5.476  10.898   2.768
  379ASP      O 4309   5.426  10.973   2.687
  380TRP      N 4310   5.594  10.930   2.823
  380TRP      H 4311   5.646  10.869   2.885
  380TRP     CA 4312   5.678  11.042   2.775
  380TRP     HA 4313   5.657  11.061   2.670
  380TRP     CB 4314   5.626  11.176   2.828
  380TRP    HB1 4315   5.519  11.182   2.807
  380TRP    HB2 4316   5.674  11.258   2.776
  380TRP     CG 4317   5.649  11.201   2.977
  380TRP    CD1 4318   5.563  11.171   3.082
  380TRP    HD1 4319   5.470  11.117   3.076
  380TRP    NE1 4320   5.614  11.233   3.199
  380TRP    HE1 4321   5.584  11.210   3.293
  380TRP    CE2 4322   5.729  11.307   3.173
  380TRP    CZ2 4323   5.824  11.374   3.258
  380TRP    HZ2 4324   5.800  11.386   3.363
  380TRP    CH2 4325   5.939  11.432   3.199
  380TRP    HH2 4326   6.005  11.481   3.269
  380TRP    CZ3 4327   5.964  11.407   3.062
  380TRP    HZ3 4328   6.056  11.444   3.018
  380TRP    CE3 4329   5.863  11.349   2.980
  380TRP    HE3 4330   5.884  11.334   2.875
  380TRP    CD2 4331   5.752  11.285   3.036
  380TRP      C 4332   5.827  11.032   2.802
  380TRP      O 4333   5.873  10.964   2.898
  381ALA      N 4334   5.904  11.088   2.715
  381ALA      H 4335   5.853  11.137   2.642
  381ALA     CA 4336   6.048  11.105   2.712
  381ALA     HA 4337   6.085  11.076   2.810
  381ALA     CB 4338   6.105  11.008   2.598
  381ALA    HB1 4339   6.213  10.995   2.591
  381ALA    HB2 4340   6.062  10.910   2.622
  381ALA    HB3 4341   6.061  11.033   2.502
  381ALA      C 4342   6.094  11.247   2.682
  381ALA      O 4343   6.054  11.307   2.583
  382TYR      N 4344   6.184  11.305   2.760
  382TYR      H 4345   6.229  11.253   2.834
  382TYR     CA 4346   6.269  11.418   2.723
  382TYR     HA 4347   6.272  11.410   2.614
  382TYR     CB 4348   6.193  11.543   2.757
  382TYR    HB1 4349   6.180  11.532   2.865
  382TYR    HB2 4350   6.089  11.536   2.728
  382TYR     CG 4351   6.251  11.675   2.713
  382TYR    CD1 4352   6.251  11.704   2.573
  382TYR    HD1 4353   6.214  11.633   2.500
  382TYR    CE1 4354   6.282  11.838   2.539
  382TYR    HE1 4355   6.286  11.861   2.434
  382TYR     CZ 4356   6.317  11.941   2.634
  382TYR     OH 4357   6.355  12.066   2.590
  382TYR     HH 4358   6.380  12.119   2.666
  382TYR    CE2 4359   6.324  11.905   2.768
  382TYR    HE2 4360   6.357  11.978   2.841
  382TYR    CD2 4361   6.292  11.774   2.807
  382TYR    HD2 4362   6.288  11.751   2.913
  382TYR      C 4363   6.406  11.407   2.784
  382TYR      O 4364   6.425  11.393   2.902
  383GLY      N 4365   6.502  11.424   2.695
  383GLY      H 4366   6.477  11.437   2.598
  383GLY     CA 4367   6.645  11.430   2.727
  383GLY    HA1 4368   6.679  11.521   2.778
  383GLY    HA2 4369   6.694  11.434   2.629
  383GLY      C 4370   6.691  11.303   2.804
  383GLY      O 4371   6.651  11.190   2.781
  384PRO      N 4372   6.752  11.320   2.924
  384PRO     CD 4373   6.790  11.453   2.979
  384PRO    HD1 4374   6.706  11.522   2.989
  384PRO    HD2 4375   6.861  11.501   2.912
  384PRO     CG 4376   6.865  11.427   3.115
  384PRO    HG1 4377   6.801  11.446   3.201
  384PRO    HG2 4378   6.958  11.482   3.120
  384PRO     CB 4379   6.898  11.281   3.109
  384PRO    HB1 4380   6.901  11.242   3.210
  384PRO    HB2 4381   7.003  11.268   3.083
  384PRO     CA 4382   6.790  11.217   3.018
  384PRO     HA 4383   6.823  11.129   2.962
  384PRO      C 4384   6.671  11.164   3.103
  384PRO      O 4385   6.694  11.095   3.202
  385VAL      N 4386   6.545  11.188   3.065
  385VAL      H 4387   6.531  11.242   2.981
  385VAL     CA 4388   6.429  11.164   3.163
  385VAL     HA 4389   6.453  11.084   3.234
  385VAL     CB 4390   6.395  11.297   3.252
  385VAL     HB 4391   6.345  11.371   3.190
  385VAL    CG1 4392   6.293  11.270   3.371
  385VAL   HG11 4393   6.200  11.253   3.316
  385VAL   HG12 4394   6.313  11.184   3.435
  385VAL   HG13 4395   6.290  11.354   3.440
  385VAL    CG2 4396   6.520  11.363   3.314
  385VAL   HG21 4397   6.577  11.403   3.229
  385VAL   HG22 4398   6.499  11.436   3.392
  385VAL   HG23 4399   6.577  11.289   3.369
  385VAL      C 4400   6.302  11.114   3.099
  385VAL      O 4401   6.268  11.149   2.986
  386SER      N 4402   6.218  11.037   3.167
  386SER      H 4403   6.267  10.995   3.244
  386SER     CA 4404   6.092  10.973   3.118
  386SER     HA 4405   6.043  11.048   3.056
  386SER     CB 4406   6.129  10.853   3.027
  386SER    HB1 4407   6.169  10.903   2.938
  386SER    HB2 4408   6.042  10.798   2.992
  386SER     OG 4409   6.221  10.765   3.086
  386SER     HG 4410   6.270  10.720   3.017
  386SER      C 4411   5.996  10.942   3.231
  386SER      O 4412   6.042  10.935   3.343
  387SER      N 4413   5.872  10.917   3.193
  387SER      H 4414   5.846  10.940   3.098
  387SER     CA 4415   5.774  10.835   3.272
  387SER     HA 4416   5.831  10.795   3.356
  387SER     CB 4417   5.667  10.929   3.325
  387SER    HB1 4418   5.606  10.948   3.236
  387SER    HB2 4419   5.711  11.020   3.364
  387SER     OG 4420   5.597  10.874   3.431
  387SER     HG 4421   5.645  10.896   3.511
  387SER      C 4422   5.705  10.720   3.197
  387SER      O 4423   5.667  10.741   3.080
  388SER      N 4424   5.662  10.618   3.271
  388SER      H 4425   5.684  10.618   3.369
  388SER     CA 4426   5.591  10.499   3.222
  388SER     HA 4427   5.539  10.523   3.129
  388SER     CB 4428   5.690  10.383   3.202
  388SER    HB1 4429   5.632  10.292   3.186
  388SER    HB2 4430   5.748  10.370   3.293
  388SER     OG 4431   5.767  10.401   3.082
  388SER     HG 4432   5.825  10.476   3.093
  388SER      C 4433   5.479  10.464   3.330
  388SER      O 4434   5.484  10.498   3.448
  389LEU      N 4435   5.386  10.382   3.284
  389LEU      H 4436   5.407  10.349   3.191
  389LEU     CA 4437   5.274  10.325   3.357
  389LEU     HA 4438   5.288  10.368   3.457
  389LEU     CB 4439   5.144  10.372   3.292
  389LEU    HB1 4440   5.059  10.312   3.322
  389LEU    HB2 4441   5.153  10.356   3.184
  389LEU     CG 4442   5.111  10.523   3.326
  389LEU     HG 4443   5.204  10.579   3.315
  389LEU    CD1 4444   5.003  10.574   3.227
  389LEU   HD11 4445   4.966  10.675   3.247
  389LEU   HD12 4446   5.046  10.578   3.127
  389LEU   HD13 4447   4.925  10.499   3.214
  389LEU    CD2 4448   5.055  10.546   3.468
  389LEU   HD21 4449   4.970  10.485   3.496
  389LEU   HD22 4450   5.137  10.536   3.540
  389LEU   HD23 4451   5.020  10.648   3.484
  389LEU      C 4452   5.292  10.175   3.376
  389LEU      O 4453   5.354  10.109   3.287
  390TYR      N 4454   5.237  10.118   3.481
  390TYR      H 4455   5.218  10.179   3.560
  390TYR     CA 4456   5.244   9.979   3.516
  390TYR     HA 4457   5.273   9.928   3.425
  390TYR     CB 4458   5.354   9.953   3.624
  390TYR    HB1 4459   5.336   9.860   3.678
  390TYR    HB2 4460   5.346  10.040   3.690
  390TYR     CG 4461   5.503   9.957   3.570
  390TYR    CD1 4462   5.558   9.833   3.527
  390TYR    HD1 4463   5.503   9.741   3.514
  390TYR    CE1 4464   5.697   9.837   3.485
  390TYR    HE1 4465   5.742   9.742   3.461
  390TYR     CZ 4466   5.769   9.961   3.480
  390TYR     OH 4467   5.903   9.959   3.443
  390TYR     HH 4468   5.932  10.049   3.427
  390TYR    CE2 4469   5.703  10.081   3.509
  390TYR    HE2 4470   5.763  10.170   3.503
  390TYR    CD2 4471   5.573  10.079   3.560
  390TYR    HD2 4472   5.522  10.173   3.574
  390TYR      C 4473   5.106   9.921   3.569
  390TYR      O 4474   5.067   9.955   3.678
  391ASP      N 4475   5.048   9.828   3.489
  391ASP      H 4476   5.090   9.800   3.401
  391ASP     CA 4477   4.919   9.754   3.514
  391ASP     HA 4478   4.843   9.829   3.534
  391ASP     CB 4479   4.874   9.673   3.392
  391ASP    HB1 4480   4.941   9.591   3.365
  391ASP    HB2 4481   4.866   9.737   3.304
  391ASP     CG 4482   4.738   9.599   3.413
  391ASP    OD1 4483   4.687   9.538   3.314
  391ASP    OD2 4484   4.677   9.601   3.523
  391ASP      C 4485   4.918   9.668   3.646
  391ASP      O 4486   4.965   9.556   3.648
  392LEU      N 4487   4.848   9.721   3.743
  392LEU      H 4488   4.794   9.802   3.716
  392LEU     CA 4489   4.841   9.662   3.880
  392LEU     HA 4490   4.939   9.624   3.910
  392LEU     CB 4491   4.799   9.772   3.991
  392LEU    HB1 4492   4.800   9.727   4.090
  392LEU    HB2 4493   4.698   9.804   3.965
  392LEU     CG 4494   4.903   9.884   3.992
  392LEU     HG 4495   4.898   9.924   3.891
  392LEU    CD1 4496   4.856   9.986   4.092
  392LEU   HD11 4497   4.819   9.929   4.177
  392LEU   HD12 4498   4.927  10.058   4.132
  392LEU   HD13 4499   4.772  10.041   4.050
  392LEU    CD2 4500   5.050   9.849   4.026
  392LEU   HD21 4501   5.112   9.939   4.023
  392LEU   HD22 4502   5.050   9.806   4.126
  392LEU   HD23 4503   5.104   9.780   3.961
  392LEU      C 4504   4.766   9.527   3.888
  392LEU      O 4505   4.773   9.469   3.993
  393THR      N 4506   4.706   9.473   3.780
  393THR      H 4507   4.730   9.523   3.695
  393THR     CA 4508   4.607   9.366   3.762
  393THR     HA 4509   4.510   9.391   3.803
  393THR     CB 4510   4.582   9.334   3.616
  393THR     HB 4511   4.675   9.340   3.560
  393THR    CG2 4512   4.530   9.194   3.576
  393THR   HG21 4513   4.577   9.108   3.623
  393THR   HG22 4514   4.428   9.192   3.614
  393THR   HG23 4515   4.529   9.175   3.469
  393THR    OG1 4516   4.488   9.431   3.569
  393THR    HG1 4517   4.538   9.508   3.543
  393THR      C 4518   4.666   9.244   3.840
  393THR      O 4519   4.600   9.191   3.930
  394ASN      N 4520   4.796   9.206   3.821
  394ASN      H 4521   4.843   9.241   3.738
  394ASN     CA 4522   4.850   9.087   3.887
  394ASN     HA 4523   4.789   9.045   3.967
  394ASN     CB 4524   4.856   8.978   3.779
  394ASN    HB1 4525   4.911   9.014   3.692
  394ASN    HB2 4526   4.760   8.955   3.733
  394ASN     CG 4527   4.912   8.851   3.819
  394ASN    OD1 4528   5.000   8.800   3.751
  394ASN    ND2 4529   4.868   8.793   3.923
  394ASN   HD21 4530   4.806   8.842   3.986
  394ASN   HD22 4531   4.880   8.693   3.930
  394ASN      C 4532   4.986   9.120   3.957
  394ASN      O 4533   5.071   9.043   3.991
  395VAL      N 4534   4.997   9.250   3.996
  395VAL      H 4535   4.922   9.314   3.973
  395VAL     CA 4536   5.125   9.300   4.049
  395VAL     HA 4537   5.193   9.215   4.051
  395VAL     CB 4538   5.174   9.432   3.995
  395VAL     HB 4539   5.113   9.519   4.021
  395VAL    CG1 4540   5.309   9.471   4.046
  395VAL   HG11 4541   5.378   9.391   4.018
  395VAL   HG12 4542   5.346   9.561   3.998
  395VAL   HG13 4543   5.310   9.476   4.155
  395VAL    CG2 4544   5.184   9.422   3.845
  395VAL   HG21 4545   5.096   9.379   3.797
  395VAL   HG22 4546   5.196   9.523   3.806
  395VAL   HG23 4547   5.269   9.355   3.828
  395VAL      C 4548   5.095   9.323   4.197
  395VAL      O 4549   5.165   9.273   4.284
  396ASP      N 4550   4.988   9.394   4.235
  396ASP      H 4551   4.917   9.421   4.168
  396ASP     CA 4552   4.957   9.430   4.376
  396ASP     HA 4553   5.048   9.438   4.435
  396ASP     CB 4554   4.894   9.569   4.364
  396ASP    HB1 4555   4.791   9.562   4.330
  396ASP    HB2 4556   4.957   9.626   4.295
  396ASP     CG 4557   4.896   9.651   4.499
  396ASP    OD1 4558   4.949   9.608   4.600
  396ASP    OD2 4559   4.843   9.765   4.503
  396ASP      C 4560   4.875   9.321   4.452
  396ASP      O 4561   4.805   9.233   4.395
  397THR      N 4562   4.866   9.341   4.579
  397THR      H 4563   4.916   9.422   4.615
  397THR     CA 4564   4.808   9.243   4.672
  397THR     HA 4565   4.856   9.149   4.644
  397THR     CB 4566   4.860   9.270   4.812
  397THR     HB 4567   4.822   9.201   4.888
  397THR    CG2 4568   5.012   9.264   4.819
  397THR   HG21 4569   5.046   9.289   4.920
  397THR   HG22 4570   5.046   9.162   4.806
  397THR   HG23 4571   5.061   9.328   4.746
  397THR    OG1 4572   4.819   9.394   4.846
  397THR    HG1 4573   4.826   9.392   4.941
  397THR      C 4574   4.656   9.242   4.672
  397THR      O 4575   4.589   9.186   4.762
  398THR      N 4576   4.588   9.311   4.577
  398THR      H 4577   4.638   9.369   4.511
  398THR     CA 4578   4.444   9.307   4.543
  398THR     HA 4579   4.400   9.356   4.630
  398THR     CB 4580   4.423   9.392   4.407
  398THR     HB 4581   4.461   9.340   4.319
  398THR    CG2 4582   4.267   9.421   4.389
  398THR   HG21 4583   4.261   9.501   4.315
  398THR   HG22 4584   4.236   9.326   4.346
  398THR   HG23 4585   4.214   9.440   4.482
  398THR    OG1 4586   4.474   9.520   4.433
  398THR    HG1 4587   4.486   9.572   4.353
  398THR      C 4588   4.381   9.159   4.545
  398THR      O 4589   4.266   9.138   4.585
  399THR      N 4590   4.469   9.062   4.507
  399THR      H 4591   4.564   9.094   4.494
  399THR     CA 4592   4.447   8.915   4.503
  399THR     HA 4593   4.354   8.896   4.556
  399THR     CB 4594   4.447   8.865   4.361
  399THR     HB 4595   4.455   8.756   4.362
  399THR    CG2 4596   4.322   8.909   4.287
  399THR   HG21 4597   4.336   9.016   4.274
  399THR   HG22 4598   4.330   8.866   4.187
  399THR   HG23 4599   4.234   8.883   4.345
  399THR    OG1 4600   4.565   8.911   4.286
  399THR    HG1 4601   4.551   9.003   4.263
  399THR      C 4602   4.556   8.847   4.594
  399THR      O 4603   4.663   8.904   4.628
  400ASP      N 4604   4.525   8.729   4.642
  400ASP      H 4605   4.446   8.678   4.603
  400ASP     CA 4606   4.608   8.651   4.732
  400ASP     HA 4607   4.637   8.717   4.813
  400ASP     CB 4608   4.527   8.537   4.788
  400ASP    HB1 4609   4.451   8.581   4.853
  400ASP    HB2 4610   4.587   8.478   4.856
  400ASP     CG 4611   4.457   8.452   4.683
  400ASP    OD1 4612   4.507   8.341   4.656
  400ASP    OD2 4613   4.354   8.503   4.634
  400ASP      C 4614   4.737   8.603   4.665
  400ASP      O 4615   4.739   8.599   4.541
  401ASN      N 4616   4.833   8.553   4.745
  401ASN      H 4617   4.815   8.574   4.842
  401ASN     CA 4618   4.952   8.489   4.703
  401ASN     HA 4619   5.012   8.483   4.794
  401ASN     CB 4620   4.918   8.345   4.666
  401ASN    HB1 4621   5.006   8.293   4.627
  401ASN    HB2 4622   4.856   8.338   4.577
  401ASN     CG 4623   4.859   8.278   4.792
  401ASN    OD1 4624   4.935   8.260   4.879
  401ASN    ND2 4625   4.731   8.256   4.799
  401ASN   HD21 4626   4.670   8.298   4.729
  401ASN   HD22 4627   4.702   8.201   4.878
  401ASN      C 4628   5.031   8.568   4.594
  401ASN      O 4629   5.080   8.512   4.503
  402SER      N 4630   5.033   8.699   4.597
  402SER      H 4631   4.994   8.747   4.678
  402SER     CA 4632   5.110   8.784   4.503
  402SER     HA 4633   5.090   8.747   4.402
  402SER     CB 4634   5.057   8.925   4.528
  402SER    HB1 4635   4.950   8.920   4.550
  402SER    HB2 4636   5.086   8.984   4.441
  402SER     OG 4637   5.121   8.989   4.638
  402SER     HG 4638   5.093   8.937   4.714
  402SER      C 4639   5.265   8.780   4.513
  402SER      O 4640   5.324   8.736   4.617
  403VAL      N 4641   5.335   8.828   4.411
  403VAL      H 4642   5.281   8.864   4.333
  403VAL     CA 4643   5.481   8.804   4.384
  403VAL     HA 4644   5.501   8.697   4.384
  403VAL     CB 4645   5.525   8.872   4.251
  403VAL     HB 4646   5.633   8.862   4.241
  403VAL    CG1 4647   5.473   8.793   4.136
  403VAL   HG11 4648   5.508   8.690   4.135
  403VAL   HG12 4649   5.365   8.801   4.133
  403VAL   HG13 4650   5.525   8.842   4.054
  403VAL    CG2 4651   5.466   9.015   4.241
  403VAL   HG21 4652   5.516   9.072   4.163
  403VAL   HG22 4653   5.359   9.028   4.227
  403VAL   HG23 4654   5.490   9.070   4.333
  403VAL      C 4655   5.574   8.857   4.490
  403VAL      O 4656   5.679   8.794   4.511
  404LEU      N 4657   5.550   8.970   4.553
  404LEU      H 4658   5.477   9.035   4.528
  404LEU     CA 4659   5.628   9.014   4.676
  404LEU     HA 4660   5.729   9.032   4.638
  404LEU     CB 4661   5.567   9.143   4.730
  404LEU    HB1 4662   5.595   9.150   4.835
  404LEU    HB2 4663   5.460   9.129   4.718
  404LEU     CG 4664   5.605   9.270   4.656
  404LEU     HG 4665   5.560   9.263   4.557
  404LEU    CD1 4666   5.547   9.389   4.730
  404LEU   HD11 4667   5.570   9.489   4.693
  404LEU   HD12 4668   5.439   9.381   4.739
  404LEU   HD13 4669   5.583   9.388   4.833
  404LEU    CD2 4670   5.762   9.288   4.659
  404LEU   HD21 4671   5.795   9.389   4.637
  404LEU   HD22 4672   5.803   9.273   4.759
  404LEU   HD23 4673   5.811   9.223   4.587
  404LEU      C 4674   5.627   8.915   4.788
  404LEU      O 4675   5.728   8.873   4.847
  405GLU      N 4676   5.504   8.868   4.818
  405GLU      H 4677   5.425   8.913   4.774
  405GLU     CA 4678   5.483   8.768   4.924
  405GLU     HA 4679   5.509   8.803   5.024
  405GLU     CB 4680   5.333   8.741   4.937
  405GLU    HB1 4681   5.321   8.667   5.016
  405GLU    HB2 4682   5.315   8.687   4.845
  405GLU     CG 4683   5.248   8.868   4.950
  405GLU    HG1 4684   5.281   8.952   4.888
  405GLU    HG2 4685   5.263   8.901   5.053
  405GLU     CD 4686   5.100   8.837   4.941
  405GLU    OE1 4687   5.043   8.801   5.043
  405GLU    OE2 4688   5.030   8.871   4.840
  405GLU      C 4689   5.557   8.639   4.895
  405GLU      O 4690   5.626   8.585   4.982
  406ILE      N 4691   5.559   8.592   4.769
  406ILE      H 4692   5.503   8.639   4.699
  406ILE     CA 4693   5.632   8.477   4.734
  406ILE     HA 4694   5.605   8.397   4.804
  406ILE     CB 4695   5.598   8.418   4.591
  406ILE     HB 4696   5.623   8.493   4.516
  406ILE    CG2 4697   5.688   8.302   4.556
  406ILE   HG21 4698   5.654   8.270   4.458
  406ILE   HG22 4699   5.789   8.343   4.553
  406ILE   HG23 4700   5.665   8.217   4.620
  406ILE    CG1 4701   5.448   8.389   4.572
  406ILE   HG11 4702   5.398   8.484   4.590
  406ILE   HG12 4703   5.421   8.317   4.650
  406ILE     CD 4704   5.392   8.356   4.438
  406ILE    HD1 4705   5.411   8.248   4.429
  406ILE    HD2 4706   5.288   8.383   4.425
  406ILE    HD3 4707   5.452   8.401   4.359
  406ILE      C 4708   5.786   8.501   4.768
  406ILE      O 4709   5.843   8.428   4.854
  407ILE      N 4710   5.856   8.595   4.711
  407ILE      H 4711   5.819   8.652   4.637
  407ILE     CA 4712   6.003   8.605   4.726
  407ILE     HA 4713   6.046   8.506   4.712
  407ILE     CB 4714   6.064   8.704   4.618
  407ILE     HB 4715   6.172   8.711   4.632
  407ILE    CG2 4716   6.013   8.658   4.482
  407ILE   HG21 4717   6.039   8.553   4.468
  407ILE   HG22 4718   5.908   8.680   4.465
  407ILE   HG23 4719   6.045   8.707   4.390
  407ILE    CG1 4720   6.010   8.846   4.639
  407ILE   HG11 4721   6.060   8.886   4.727
  407ILE   HG12 4722   5.903   8.842   4.664
  407ILE     CD 4723   6.042   8.954   4.533
  407ILE    HD1 4724   6.013   9.055   4.563
  407ILE    HD2 4725   6.150   8.954   4.517
  407ILE    HD3 4726   6.006   8.930   4.432
  407ILE      C 4727   6.047   8.641   4.868
  407ILE      O 4728   6.163   8.603   4.900
  408VAL      N 4729   5.963   8.705   4.951
  408VAL      H 4730   5.869   8.725   4.921
  408VAL     CA 4731   6.013   8.743   5.085
  408VAL     HA 4732   6.120   8.761   5.077
  408VAL     CB 4733   5.959   8.878   5.133
  408VAL     HB 4734   6.020   8.904   5.219
  408VAL    CG1 4735   5.994   8.983   5.029
  408VAL   HG11 4736   6.102   8.984   5.016
  408VAL   HG12 4737   5.933   8.966   4.940
  408VAL   HG13 4738   5.959   9.077   5.072
  408VAL    CG2 4739   5.807   8.876   5.166
  408VAL   HG21 4740   5.753   8.813   5.095
  408VAL   HG22 4741   5.795   8.841   5.268
  408VAL   HG23 4742   5.758   8.973   5.173
  408VAL      C 4743   5.994   8.639   5.195
  408VAL      O 4744   6.052   8.646   5.300
  409TYR      N 4745   5.908   8.538   5.170
  409TYR      H 4746   5.851   8.537   5.086
  409TYR     CA 4747   5.865   8.435   5.267
  409TYR     HA 4748   5.913   8.458   5.362
  409TYR     CB 4749   5.711   8.432   5.289
  409TYR    HB1 4750   5.678   8.341   5.339
  409TYR    HB2 4751   5.671   8.425   5.188
  409TYR     CG 4752   5.655   8.550   5.365
  409TYR    CD1 4753   5.581   8.649   5.299
  409TYR    HD1 4754   5.557   8.652   5.194
  409TYR    CE1 4755   5.507   8.749   5.372
  409TYR    HE1 4756   5.445   8.824   5.325
  409TYR     CZ 4757   5.512   8.747   5.508
  409TYR     OH 4758   5.454   8.851   5.573
  409TYR     HH 4759   5.496   8.871   5.658
  409TYR    CE2 4760   5.593   8.654   5.576
  409TYR    HE2 4761   5.580   8.653   5.683
  409TYR    CD2 4762   5.671   8.562   5.502
  409TYR    HD2 4763   5.732   8.485   5.547
  409TYR      C 4764   5.915   8.293   5.233
  409TYR      O 4765   5.915   8.206   5.319
  410ASN      N 4766   5.962   8.265   5.114
  410ASN      H 4767   5.956   8.329   5.036
  410ASN     CA 4768   6.000   8.130   5.073
  410ASN     HA 4769   5.973   8.060   5.153
  410ASN     CB 4770   5.931   8.080   4.949
  410ASN    HB1 4771   5.962   7.976   4.934
  410ASN    HB2 4772   5.979   8.142   4.874
  410ASN     CG 4773   5.780   8.080   4.954
  410ASN    OD1 4774   5.717   7.976   4.951
  410ASN    ND2 4775   5.719   8.196   4.962
  410ASN   HD21 4776   5.776   8.277   4.940
  410ASN   HD22 4777   5.619   8.205   4.967
  410ASN      C 4778   6.160   8.124   5.051
  410ASN      O 4779   6.210   8.170   4.954
  411THR      N 4780   6.230   8.061   5.146
  411THR      H 4781   6.178   8.031   5.227
  411THR     CA 4782   6.374   8.036   5.146
  411THR     HA 4783   6.422   8.127   5.180
  411THR     CB 4784   6.409   7.935   5.262
  411THR     HB 4785   6.362   7.975   5.352
  411THR    CG2 4786   6.370   7.786   5.245
  411THR   HG21 4787   6.405   7.756   5.147
  411THR   HG22 4788   6.422   7.730   5.323
  411THR   HG23 4789   6.261   7.791   5.252
  411THR    OG1 4790   6.548   7.946   5.292
  411THR    HG1 4791   6.574   7.906   5.375
  411THR      C 4792   6.441   7.986   5.020
  411THR      O 4793   6.557   8.017   4.999
  412ASN      N 4794   6.376   7.906   4.938
  412ASN      H 4795   6.278   7.895   4.959
  412ASN     CA 4796   6.423   7.847   4.810
  412ASN     HA 4797   6.512   7.790   4.838
  412ASN     CB 4798   6.325   7.738   4.759
  412ASN    HB1 4799   6.282   7.679   4.841
  412ASN    HB2 4800   6.369   7.672   4.684
  412ASN     CG 4801   6.198   7.801   4.696
  412ASN    OD1 4802   6.100   7.840   4.765
  412ASN    ND2 4803   6.185   7.813   4.571
  412ASN   HD21 4804   6.250   7.794   4.497
  412ASN   HD22 4805   6.093   7.848   4.548
  412ASN      C 4806   6.456   7.951   4.713
  412ASN      O 4807   6.536   7.920   4.619
  413ILE      N 4808   6.396   8.073   4.719
  413ILE      H 4809   6.338   8.103   4.795
  413ILE     CA 4810   6.430   8.179   4.623
  413ILE     HA 4811   6.455   8.139   4.525
  413ILE     CB 4812   6.319   8.291   4.614
  413ILE     HB 4813   6.294   8.322   4.715
  413ILE    CG2 4814   6.371   8.419   4.549
  413ILE   HG21 4815   6.443   8.467   4.615
  413ILE   HG22 4816   6.414   8.398   4.451
  413ILE   HG23 4817   6.290   8.490   4.539
  413ILE    CG1 4818   6.196   8.243   4.533
  413ILE   HG11 4819   6.215   8.164   4.460
  413ILE   HG12 4820   6.162   8.320   4.463
  413ILE     CD 4821   6.076   8.214   4.617
  413ILE    HD1 4822   6.090   8.111   4.650
  413ILE    HD2 4823   6.064   8.288   4.697
  413ILE    HD3 4824   5.986   8.220   4.557
  413ILE      C 4825   6.561   8.234   4.670
  413ILE      O 4826   6.585   8.263   4.790
  414ASP      N 4827   6.661   8.235   4.585
  414ASP      H 4828   6.641   8.207   4.490
  414ASP     CA 4829   6.799   8.280   4.613
  414ASP     HA 4830   6.812   8.296   4.720
  414ASP     CB 4831   6.899   8.179   4.559
  414ASP    HB1 4832   6.876   8.158   4.454
  414ASP    HB2 4833   6.885   8.083   4.609
  414ASP     CG 4834   7.043   8.224   4.574
  414ASP    OD1 4835   7.113   8.229   4.475
  414ASP    OD2 4836   7.080   8.233   4.693
  414ASP      C 4837   6.816   8.419   4.550
  414ASP      O 4838   6.865   8.505   4.619
  415ASN      N 4839   6.768   8.459   4.435
  415ASN      H 4840   6.724   8.390   4.376
  415ASN     CA 4841   6.809   8.585   4.369
  415ASN     HA 4842   6.915   8.602   4.390
  415ASN     CB 4843   6.809   8.555   4.222
  415ASN    HB1 4844   6.707   8.559   4.182
  415ASN    HB2 4845   6.855   8.457   4.208
  415ASN     CG 4846   6.886   8.649   4.144
  415ASN    OD1 4847   6.972   8.720   4.193
  415ASN    ND2 4848   6.863   8.665   4.014
  415ASN   HD21 4849   6.826   8.587   3.961
  415ASN   HD22 4850   6.921   8.735   3.970
  415ASN      C 4851   6.720   8.706   4.416
  415ASN      O 4852   6.697   8.799   4.338
  416ARG      N 4853   6.678   8.701   4.543
  416ARG      H 4854   6.721   8.624   4.592
  416ARG     CA 4855   6.585   8.796   4.618
  416ARG     HA 4856   6.481   8.783   4.589
  416ARG     CB 4857   6.603   8.781   4.771
  416ARG    HB1 4858   6.550   8.858   4.828
  416ARG    HB2 4859   6.709   8.802   4.785
  416ARG     CG 4860   6.556   8.638   4.829
  416ARG    HG1 4861   6.573   8.556   4.759
  416ARG    HG2 4862   6.452   8.636   4.861
  416ARG     CD 4863   6.628   8.594   4.958
  416ARG    HD1 4864   6.584   8.646   5.043
  416ARG    HD2 4865   6.734   8.618   4.952
  416ARG     NE 4866   6.627   8.452   4.990
  416ARG     HE 4867   6.585   8.399   4.915
  416ARG     CZ 4868   6.689   8.386   5.088
  416ARG    NH1 4869   6.677   8.255   5.100
  416ARG   HH11 4870   6.682   8.189   5.023
  416ARG   HH12 4871   6.662   8.214   5.191
  416ARG    NH2 4872   6.733   8.446   5.194
  416ARG   HH21 4873   6.749   8.546   5.190
  416ARG   HH22 4874   6.760   8.390   5.274
  416ARG      C 4875   6.603   8.943   4.594
  416ARG      O 4876   6.505   9.015   4.570
  417HIS      N 4877   6.725   8.995   4.587
  417HIS      H 4878   6.801   8.930   4.603
  417HIS     CA 4879   6.748   9.137   4.559
  417HIS     HA 4880   6.713   9.198   4.642
  417HIS     CB 4881   6.905   9.167   4.568
  417HIS    HB1 4882   6.940   9.105   4.485
  417HIS    HB2 4883   6.952   9.130   4.660
  417HIS     CG 4884   6.940   9.315   4.546
  417HIS    ND1 4885   6.949   9.412   4.646
  417HIS    CE1 4886   7.004   9.520   4.586
  417HIS    HE1 4887   7.032   9.616   4.628
  417HIS    NE2 4888   7.028   9.488   4.457
  417HIS    HE2 4889   7.093   9.541   4.400
  417HIS    CD2 4890   6.985   9.361   4.424
  417HIS    HD2 4891   7.014   9.313   4.332
  417HIS      C 4892   6.690   9.184   4.426
  417HIS      O 4893   6.626   9.289   4.415
  418GLU      N 4894   6.721   9.115   4.318
  418GLU      H 4895   6.771   9.028   4.333
  418GLU     CA 4896   6.698   9.175   4.185
  418GLU     HA 4897   6.747   9.272   4.185
  418GLU     CB 4898   6.779   9.098   4.075
  418GLU    HB1 4899   6.774   9.160   3.985
  418GLU    HB2 4900   6.726   9.002   4.069
  418GLU     CG 4901   6.936   9.072   4.103
  418GLU    HG1 4902   6.947   9.008   4.191
  418GLU    HG2 4903   6.980   9.168   4.130
  418GLU     CD 4904   7.017   9.007   3.982
  418GLU    OE1 4905   6.982   8.897   3.935
  418GLU    OE2 4906   7.110   9.063   3.932
  418GLU      C 4907   6.554   9.175   4.146
  418GLU      O 4908   6.514   9.242   4.045
  419MET      N 4909   6.464   9.108   4.222
  419MET      H 4910   6.498   9.060   4.304
  419MET     CA 4911   6.318   9.102   4.196
  419MET     HA 4912   6.297   9.128   4.092
  419MET     CB 4913   6.261   8.960   4.240
  419MET    HB1 4914   6.152   8.960   4.241
  419MET    HB2 4915   6.298   8.931   4.339
  419MET     CG 4916   6.305   8.861   4.137
  419MET    HG1 4917   6.412   8.876   4.123
  419MET    HG2 4918   6.246   8.886   4.048
  419MET     SD 4919   6.271   8.681   4.163
  419MET     CE 4920   6.407   8.655   4.281
  419MET    HE1 4921   6.379   8.689   4.381
  419MET    HE2 4922   6.438   8.552   4.266
  419MET    HE3 4923   6.481   8.719   4.232
  419MET      C 4924   6.246   9.205   4.282
  419MET      O 4925   6.153   9.279   4.240
  420LEU      N 4926   6.286   9.213   4.407
  420LEU      H 4927   6.339   9.133   4.441
  420LEU     CA 4928   6.227   9.292   4.515
  420LEU     HA 4929   6.121   9.266   4.515
  420LEU     CB 4930   6.319   9.246   4.636
  420LEU    HB1 4931   6.425   9.245   4.613
  420LEU    HB2 4932   6.286   9.146   4.663
  420LEU     CG 4933   6.299   9.316   4.775
  420LEU     HG 4934   6.337   9.418   4.784
  420LEU    CD1 4935   6.154   9.339   4.813
  420LEU   HD11 4936   6.160   9.402   4.902
  420LEU   HD12 4937   6.114   9.391   4.726
  420LEU   HD13 4938   6.100   9.248   4.837
  420LEU    CD2 4939   6.382   9.243   4.884
  420LEU   HD21 4940   6.469   9.206   4.830
  420LEU   HD22 4941   6.400   9.314   4.965
  420LEU   HD23 4942   6.316   9.162   4.915
  420LEU      C 4943   6.248   9.441   4.481
  420LEU      O 4944   6.172   9.524   4.535
  421THR      N 4945   6.361   9.470   4.410
  421THR      H 4946   6.426   9.396   4.386
  421THR     CA 4947   6.412   9.605   4.383
  421THR     HA 4948   6.377   9.668   4.464
  421THR     CB 4949   6.567   9.618   4.373
  421THR     HB 4950   6.582   9.710   4.317
  421THR    CG2 4951   6.654   9.619   4.499
  421THR   HG21 4952   6.760   9.628   4.473
  421THR   HG22 4953   6.622   9.702   4.562
  421THR   HG23 4954   6.635   9.529   4.557
  421THR    OG1 4955   6.614   9.518   4.290
  421THR    HG1 4956   6.600   9.444   4.350
  421THR      C 4957   6.354   9.680   4.258
  421THR      O 4958   6.393   9.795   4.225
  422LEU      N 4959   6.274   9.604   4.180
  422LEU      H 4960   6.254   9.507   4.200
  422LEU     CA 4961   6.217   9.660   4.053
  422LEU     HA 4962   6.302   9.696   3.995
  422LEU     CB 4963   6.151   9.555   3.972
  422LEU    HB1 4964   6.109   9.604   3.884
  422LEU    HB2 4965   6.063   9.513   4.020
  422LEU     CG 4966   6.238   9.437   3.927
  422LEU     HG 4967   6.292   9.399   4.014
  422LEU    CD1 4968   6.149   9.311   3.891
  422LEU   HD11 4969   6.215   9.234   3.850
  422LEU   HD12 4970   6.090   9.277   3.976
  422LEU   HD13 4971   6.066   9.339   3.826
  422LEU    CD2 4972   6.334   9.477   3.819
  422LEU   HD21 4973   6.400   9.553   3.860
  422LEU   HD22 4974   6.386   9.383   3.800
  422LEU   HD23 4975   6.284   9.512   3.729
  422LEU      C 4976   6.123   9.770   4.085
  422LEU      O 4977   6.050   9.766   4.181
  423GLU      N 4978   6.127   9.881   4.013
  423GLU      H 4979   6.171   9.875   3.922
  423GLU     CA 4980   6.069  10.009   4.069
  423GLU     HA 4981   6.120  10.022   4.164
  423GLU     CB 4982   6.118  10.126   3.982
  423GLU    HB1 4983   6.057  10.214   4.005
  423GLU    HB2 4984   6.095  10.095   3.880
  423GLU     CG 4985   6.268  10.152   4.001
  423GLU    HG1 4986   6.325  10.060   4.013
  423GLU    HG2 4987   6.273  10.203   4.097
  423GLU     CD 4988   6.334  10.240   3.900
  423GLU    OE1 4989   6.395  10.341   3.944
  423GLU    OE2 4990   6.320  10.222   3.775
  423GLU      C 4991   5.916  10.010   4.100
  423GLU      O 4992   5.885  10.091   4.189
  424PRO      N 4993   5.826   9.943   4.030
  424PRO     CD 4994   5.852   9.873   3.900
  424PRO    HD1 4995   5.878   9.771   3.928
  424PRO    HD2 4996   5.928   9.926   3.842
  424PRO     CG 4997   5.715   9.875   3.828
  424PRO    HG1 4998   5.695   9.782   3.774
  424PRO    HG2 4999   5.708   9.965   3.766
  424PRO     CB 5000   5.611   9.889   3.937
  424PRO    HB1 5001   5.571   9.791   3.962
  424PRO    HB2 5002   5.532   9.957   3.906
  424PRO     CA 5003   5.682   9.952   4.062
  424PRO     HA 5004   5.656  10.057   4.075
  424PRO      C 5005   5.660   9.889   4.198
  424PRO      O 5006   5.573   9.933   4.271
  425LEU      N 5007   5.734   9.778   4.220
  425LEU      H 5008   5.810   9.767   4.154
  425LEU     CA 5009   5.734   9.699   4.347
  425LEU     HA 5010   5.632   9.675   4.376
  425LEU     CB 5011   5.807   9.566   4.311
  425LEU    HB1 5012   5.843   9.514   4.400
  425LEU    HB2 5013   5.892   9.588   4.247
  425LEU     CG 5014   5.714   9.471   4.225
  425LEU     HG 5015   5.676   9.534   4.144
  425LEU    CD1 5016   5.803   9.357   4.166
  425LEU   HD11 5017   5.748   9.295   4.095
  425LEU   HD12 5018   5.878   9.407   4.104
  425LEU   HD13 5019   5.849   9.301   4.247
  425LEU    CD2 5020   5.597   9.405   4.301
  425LEU   HD21 5021   5.529   9.482   4.337
  425LEU   HD22 5022   5.543   9.329   4.244
  425LEU   HD23 5023   5.636   9.345   4.382
  425LEU      C 5024   5.801   9.769   4.463
  425LEU      O 5025   5.740   9.791   4.568
  426HIS      N 5026   5.914   9.827   4.440
  426HIS      H 5027   5.960   9.831   4.350
  426HIS     CA 5028   5.976   9.929   4.525
  426HIS     HA 5029   6.015   9.883   4.617
  426HIS     CB 5030   6.110   9.974   4.463
  426HIS    HB1 5031   6.086   9.999   4.359
  426HIS    HB2 5032   6.175   9.886   4.460
  426HIS     CG 5033   6.191  10.084   4.528
  426HIS    ND1 5034   6.199  10.113   4.665
  426HIS    CE1 5035   6.296  10.210   4.675
  426HIS    HE1 5036   6.325  10.262   4.765
  426HIS    NE2 5037   6.362  10.228   4.559
  426HIS    HE2 5038   6.433  10.297   4.539
  426HIS    CD2 5039   6.289  10.155   4.464
  426HIS    HD2 5040   6.310  10.150   4.359
  426HIS      C 5041   5.883  10.041   4.563
  426HIS      O 5042   5.888  10.095   4.673
  427THR      N 5043   5.796  10.081   4.470
  427THR      H 5044   5.810  10.045   4.376
  427THR     CA 5045   5.703  10.184   4.486
  427THR     HA 5046   5.757  10.247   4.556
  427THR     CB 5047   5.681  10.257   4.357
  427THR     HB 5048   5.652  10.190   4.277
  427THR    CG2 5049   5.579  10.371   4.363
  427THR   HG21 5050   5.477  10.343   4.388
  427THR   HG22 5051   5.609  10.447   4.435
  427THR   HG23 5052   5.576  10.415   4.264
  427THR    OG1 5053   5.804  10.335   4.318
  427THR    HG1 5054   5.843  10.285   4.246
  427THR      C 5055   5.577  10.144   4.565
  427THR      O 5056   5.541  10.207   4.667
  428LEU      N 5057   5.511  10.032   4.530
  428LEU      H 5058   5.541   9.978   4.450
  428LEU     CA 5059   5.398   9.981   4.608
  428LEU     HA 5060   5.318  10.054   4.598
  428LEU     CB 5061   5.349   9.837   4.562
  428LEU    HB1 5062   5.272   9.814   4.636
  428LEU    HB2 5063   5.431   9.766   4.571
  428LEU     CG 5064   5.289   9.826   4.428
  428LEU     HG 5065   5.365   9.856   4.355
  428LEU    CD1 5066   5.263   9.679   4.392
  428LEU   HD11 5067   5.356   9.625   4.406
  428LEU   HD12 5068   5.192   9.626   4.456
  428LEU   HD13 5069   5.244   9.679   4.285
  428LEU    CD2 5070   5.163   9.905   4.409
  428LEU   HD21 5071   5.119   9.883   4.312
  428LEU   HD22 5072   5.093   9.871   4.485
  428LEU   HD23 5073   5.191  10.009   4.428
  428LEU      C 5074   5.429   9.970   4.755
  428LEU      O 5075   5.357  10.018   4.840
  429LEU      N 5076   5.550   9.917   4.786
  429LEU      H 5077   5.610   9.893   4.709
  429LEU     CA 5078   5.601   9.904   4.923
  429LEU     HA 5079   5.526   9.840   4.969
  429LEU     CB 5080   5.733   9.823   4.937
  429LEU    HB1 5081   5.785   9.848   5.029
  429LEU    HB2 5082   5.793   9.846   4.849
  429LEU     CG 5083   5.705   9.671   4.940
  429LEU     HG 5084   5.631   9.658   4.861
  429LEU    CD1 5085   5.830   9.590   4.890
  429LEU   HD11 5086   5.865   9.626   4.793
  429LEU   HD12 5087   5.910   9.594   4.963
  429LEU   HD13 5088   5.794   9.487   4.879
  429LEU    CD2 5089   5.662   9.607   5.067
  429LEU   HD21 5090   5.645   9.502   5.044
  429LEU   HD22 5091   5.745   9.614   5.136
  429LEU   HD23 5092   5.574   9.653   5.111
  429LEU      C 5093   5.602  10.036   5.003
  429LEU      O 5094   5.530  10.053   5.101
  430HIS      N 5095   5.677  10.130   4.945
  430HIS      H 5096   5.720  10.108   4.857
  430HIS     CA 5097   5.691  10.270   4.993
  430HIS     HA 5098   5.737  10.264   5.091
  430HIS     CB 5099   5.762  10.351   4.881
  430HIS    HB1 5100   5.710  10.339   4.786
  430HIS    HB2 5101   5.860  10.305   4.878
  430HIS     CG 5102   5.771  10.495   4.899
  430HIS    ND1 5103   5.807  10.571   4.792
  430HIS    CE1 5104   5.817  10.695   4.841
  430HIS    HE1 5105   5.850  10.783   4.788
  430HIS    NE2 5106   5.805  10.692   4.979
  430HIS    HE2 5107   5.813  10.772   5.039
  430HIS    CD2 5108   5.781  10.565   5.016
  430HIS    HD2 5109   5.765  10.525   5.115
  430HIS      C 5110   5.551  10.333   5.013
  430HIS      O 5111   5.531  10.399   5.114
  431THR      N 5112   5.451  10.306   4.928
  431THR      H 5113   5.471  10.242   4.851
  431THR     CA 5114   5.312  10.352   4.936
  431THR     HA 5115   5.305  10.461   4.941
  431THR     CB 5116   5.239  10.332   4.805
  431THR     HB 5117   5.200  10.230   4.794
  431THR    CG2 5118   5.101  10.407   4.798
  431THR   HG21 5119   5.033  10.361   4.869
  431THR   HG22 5120   5.122  10.499   4.852
  431THR   HG23 5121   5.048  10.418   4.704
  431THR    OG1 5122   5.310  10.377   4.694
  431THR    HG1 5123   5.399  10.341   4.700
  431THR      C 5124   5.238  10.299   5.053
  431THR      O 5125   5.196  10.377   5.136
  432LYS      N 5126   5.238  10.171   5.067
  432LYS      H 5127   5.311  10.123   5.017
  432LYS     CA 5128   5.177  10.098   5.184
  432LYS     HA 5129   5.070  10.121   5.183
  432LYS     CB 5130   5.203   9.943   5.177
  432LYS    HB1 5131   5.173   9.893   5.269
  432LYS    HB2 5132   5.310   9.929   5.163
  432LYS     CG 5133   5.125   9.882   5.060
  432LYS    HG1 5134   5.147   9.932   4.966
  432LYS    HG2 5135   5.018   9.886   5.077
  432LYS     CD 5136   5.151   9.729   5.053
  432LYS    HD1 5137   5.092   9.677   5.128
  432LYS    HD2 5138   5.255   9.713   5.082
  432LYS     CE 5139   5.133   9.665   4.919
  432LYS    HE1 5140   5.170   9.563   4.924
  432LYS    HE2 5141   5.192   9.726   4.850
  432LYS     NZ 5142   4.991   9.659   4.870
  432LYS    HZ1 5143   4.932   9.626   4.945
  432LYS    HZ2 5144   4.954   9.750   4.849
  432LYS    HZ3 5145   4.976   9.601   4.788
  432LYS      C 5146   5.236  10.148   5.320
  432LYS      O 5147   5.170  10.191   5.411
  433TRP      N 5148   5.365  10.164   5.320
  433TRP      H 5149   5.413  10.117   5.245
  433TRP     CA 5150   5.437  10.219   5.439
  433TRP     HA 5151   5.401  10.174   5.532
  433TRP     CB 5152   5.588  10.187   5.423
  433TRP    HB1 5153   5.621  10.217   5.324
  433TRP    HB2 5154   5.605  10.079   5.422
  433TRP     CG 5155   5.683  10.251   5.520
  433TRP    CD1 5156   5.745  10.366   5.500
  433TRP    HD1 5157   5.730  10.438   5.421
  433TRP    NE1 5158   5.819  10.401   5.604
  433TRP    HE1 5159   5.874  10.486   5.607
  433TRP    CE2 5160   5.806  10.300   5.700
  433TRP    CZ2 5161   5.860  10.286   5.828
  433TRP    HZ2 5162   5.928  10.362   5.863
  433TRP    CH2 5163   5.843  10.171   5.903
  433TRP    HH2 5164   5.897  10.150   5.994
  433TRP    CZ3 5165   5.763  10.069   5.851
  433TRP    HZ3 5166   5.746   9.982   5.912
  433TRP    CE3 5167   5.708  10.078   5.721
  433TRP    HE3 5168   5.642  10.000   5.685
  433TRP    CD2 5169   5.732  10.195   5.643
  433TRP      C 5170   5.418  10.366   5.472
  433TRP      O 5171   5.384  10.392   5.582
  434LYS      N 5172   5.428  10.453   5.372
  434LYS      H 5173   5.465  10.421   5.283
  434LYS     CA 5174   5.400  10.602   5.389
  434LYS     HA 5175   5.459  10.637   5.474
  434LYS     CB 5176   5.436  10.672   5.266
  434LYS    HB1 5177   5.376  10.627   5.187
  434LYS    HB2 5178   5.542  10.662   5.246
  434LYS     CG 5179   5.422  10.826   5.270
  434LYS    HG1 5180   5.493  10.869   5.340
  434LYS    HG2 5181   5.320  10.855   5.297
  434LYS     CD 5182   5.454  10.901   5.137
  434LYS    HD1 5183   5.561  10.921   5.130
  434LYS    HD2 5184   5.404  10.998   5.139
  434LYS     CE 5185   5.413  10.824   5.019
  434LYS    HE1 5186   5.306  10.809   5.030
  434LYS    HE2 5187   5.458  10.724   5.027
  434LYS     NZ 5188   5.451  10.898   4.895
  434LYS    HZ1 5189   5.552  10.910   4.895
  434LYS    HZ2 5190   5.423  10.857   4.807
  434LYS    HZ3 5191   5.403  10.986   4.883
  434LYS      C 5192   5.256  10.621   5.441
  434LYS      O 5193   5.234  10.706   5.524
  435LYS      N 5194   5.159  10.552   5.382
  435LYS      H 5195   5.200  10.498   5.307
  435LYS     CA 5196   5.014  10.558   5.398
  435LYS     HA 5197   4.991  10.664   5.394
  435LYS     CB 5198   4.939  10.500   5.283
  435LYS    HB1 5199   4.832  10.500   5.304
  435LYS    HB2 5200   4.971  10.396   5.285
  435LYS     CG 5201   4.959  10.559   5.142
  435LYS    HG1 5202   4.933  10.476   5.076
  435LYS    HG2 5203   5.062  10.595   5.135
  435LYS     CD 5204   4.868  10.678   5.105
  435LYS    HD1 5205   4.920  10.756   5.049
  435LYS    HD2 5206   4.841  10.727   5.199
  435LYS     CE 5207   4.750  10.628   5.029
  435LYS    HE1 5208   4.689  10.563   5.092
  435LYS    HE2 5209   4.790  10.575   4.942
  435LYS     NZ 5210   4.652  10.729   4.985
  435LYS    HZ1 5211   4.576  10.687   4.933
  435LYS    HZ2 5212   4.618  10.769   5.071
  435LYS    HZ3 5213   4.689  10.804   4.927
  435LYS      C 5214   4.967  10.503   5.533
  435LYS      O 5215   4.887  10.566   5.600
  436PHE      N 5216   5.002  10.377   5.560
  436PHE      H 5217   5.044  10.326   5.484
  436PHE     CA 5218   4.960  10.310   5.679
  436PHE     HA 5219   4.917  10.378   5.752
  436PHE     CB 5220   4.849  10.204   5.654
  436PHE    HB1 5221   4.772  10.264   5.604
  436PHE    HB2 5222   4.826  10.164   5.752
  436PHE     CG 5223   4.889  10.093   5.557
  436PHE    CD1 5224   4.851  10.108   5.425
  436PHE    HD1 5225   4.796  10.195   5.393
  436PHE    CE1 5226   4.878  10.006   5.335
  436PHE    HE1 5227   4.851  10.017   5.231
  436PHE     CZ 5228   4.934   9.881   5.372
  436PHE     HZ 5229   4.953   9.805   5.298
  436PHE    CE2 5230   4.976   9.865   5.506
  436PHE    HE2 5231   5.030   9.779   5.543
  436PHE    CD2 5232   4.946   9.966   5.601
  436PHE    HD2 5233   4.953   9.941   5.705
  436PHE      C 5234   5.072  10.248   5.764
  436PHE      O 5235   5.080  10.270   5.885
  437ALA      N 5236   5.154  10.157   5.711
  437ALA      H 5237   5.134  10.139   5.613
  437ALA     CA 5238   5.239  10.068   5.781
  437ALA     HA 5239   5.165  10.022   5.845
  437ALA     CB 5240   5.289   9.968   5.678
  437ALA    HB1 5241   5.391   9.996   5.652
  437ALA    HB2 5242   5.277   9.864   5.709
  437ALA    HB3 5243   5.229   9.982   5.587
  437ALA      C 5244   5.344  10.134   5.877
  437ALA      O 5245   5.368  10.083   5.987
  438LYS      N 5246   5.400  10.252   5.841
  438LYS      H 5247   5.377  10.292   5.751
  438LYS     CA 5248   5.488  10.336   5.927
  438LYS     HA 5249   5.573  10.271   5.949
  438LYS     CB 5250   5.548  10.451   5.848
  438LYS    HB1 5251   5.589  10.412   5.755
  438LYS    HB2 5252   5.640  10.483   5.896
  438LYS     CG 5253   5.458  10.575   5.816
  438LYS    HG1 5254   5.420  10.619   5.909
  438LYS    HG2 5255   5.370  10.563   5.752
  438LYS     CD 5256   5.551  10.675   5.752
  438LYS    HD1 5257   5.595  10.644   5.657
  438LYS    HD2 5258   5.633  10.702   5.819
  438LYS     CE 5259   5.467  10.796   5.709
  438LYS    HE1 5260   5.416  10.818   5.802
  438LYS    HE2 5261   5.400  10.759   5.632
  438LYS     NZ 5262   5.542  10.916   5.677
  438LYS    HZ1 5263   5.584  10.971   5.750
  438LYS    HZ2 5264   5.612  10.895   5.607
  438LYS    HZ3 5265   5.478  10.968   5.619
  438LYS      C 5266   5.424  10.365   6.066
  438LYS      O 5267   5.478  10.329   6.168
  439TYR      N 5268   5.307  10.420   6.065
  439TYR      H 5269   5.283  10.466   5.979
  439TYR     CA 5270   5.207  10.439   6.172
  439TYR     HA 5271   5.244  10.503   6.253
  439TYR     CB 5272   5.081  10.502   6.110
  439TYR    HB1 5273   5.025  10.535   6.197
  439TYR    HB2 5274   5.017  10.430   6.059
  439TYR     CG 5275   5.112  10.626   6.027
  439TYR    CD1 5276   5.179  10.739   6.072
  439TYR    HD1 5277   5.197  10.751   6.178
  439TYR    CE1 5278   5.203  10.856   5.995
  439TYR    HE1 5279   5.243  10.950   6.028
  439TYR     CZ 5280   5.172  10.836   5.853
  439TYR     OH 5281   5.194  10.939   5.766
  439TYR     HH 5282   5.219  11.017   5.816
  439TYR    CE2 5283   5.112  10.721   5.806
  439TYR    HE2 5284   5.071  10.718   5.706
  439TYR    CD2 5285   5.086  10.616   5.888
  439TYR    HD2 5286   5.036  10.529   5.850
  439TYR      C 5287   5.175  10.299   6.240
  439TYR      O 5288   5.183  10.297   6.362
  440MET      N 5289   5.139  10.186   6.169
  440MET      H 5290   5.156  10.189   6.069
  440MET     CA 5291   5.103  10.058   6.226
  440MET     HA 5292   5.021  10.073   6.296
  440MET     CB 5293   5.079   9.951   6.111
  440MET    HB1 5294   5.069   9.853   6.159
  440MET    HB2 5295   5.171   9.939   6.054
  440MET     CG 5296   4.954   9.962   6.013
  440MET    HG1 5297   4.966   9.893   5.929
  440MET    HG2 5298   4.955  10.061   5.969
  440MET     SD 5299   4.798   9.937   6.108
  440MET     CE 5300   4.811   9.766   6.151
  440MET    HE1 5301   4.826   9.721   6.053
  440MET    HE2 5302   4.890   9.756   6.225
  440MET    HE3 5303   4.717   9.721   6.182
  440MET      C 5304   5.227  10.016   6.310
  440MET      O 5305   5.196   9.976   6.426
  441PHE      N 5306   5.350  10.015   6.258
  441PHE      H 5307   5.359  10.052   6.165
  441PHE     CA 5308   5.485   9.978   6.314
  441PHE     HA 5309   5.489   9.874   6.347
  441PHE     CB 5310   5.584   9.986   6.196
  441PHE    HB1 5311   5.609  10.089   6.169
  441PHE    HB2 5312   5.542   9.940   6.107
  441PHE     CG 5313   5.713   9.915   6.228
  441PHE    CD1 5314   5.830   9.998   6.235
  441PHE    HD1 5315   5.825  10.102   6.208
  441PHE    CE1 5316   5.960   9.958   6.280
  441PHE    HE1 5317   6.038  10.032   6.288
  441PHE     CZ 5318   5.980   9.823   6.313
  441PHE     HZ 5319   6.079   9.800   6.349
  441PHE    CE2 5320   5.868   9.737   6.310
  441PHE    HE2 5321   5.879   9.637   6.349
  441PHE    CD2 5322   5.733   9.782   6.269
  441PHE    HD2 5323   5.656   9.710   6.292
  441PHE      C 5324   5.524  10.060   6.432
  441PHE      O 5325   5.547  10.002   6.539
  442PHE      N 5326   5.514  10.194   6.430
  442PHE      H 5327   5.478  10.237   6.347
  442PHE     CA 5328   5.539  10.273   6.552
  442PHE     HA 5329   5.637  10.245   6.591
  442PHE     CB 5330   5.547  10.421   6.509
  442PHE    HB1 5331   5.448  10.442   6.468
  442PHE    HB2 5332   5.616  10.438   6.426
  442PHE     CG 5333   5.579  10.516   6.627
  442PHE    CD1 5334   5.476  10.589   6.687
  442PHE    HD1 5335   5.374  10.577   6.654
  442PHE    CE1 5336   5.507  10.688   6.783
  442PHE    HE1 5337   5.422  10.745   6.818
  442PHE     CZ 5338   5.636  10.705   6.832
  442PHE     HZ 5339   5.663  10.786   6.898
  442PHE    CE2 5340   5.735  10.628   6.779
  442PHE    HE2 5341   5.837  10.645   6.809
  442PHE    CD2 5342   5.708  10.539   6.670
  442PHE    HD2 5343   5.791  10.480   6.634
  442PHE      C 5344   5.435  10.244   6.659
  442PHE      O 5345   5.471  10.232   6.778
  443LEU      N 5346   5.306  10.235   6.629
  443LEU      H 5347   5.282  10.260   6.534
  443LEU     CA 5348   5.193  10.212   6.728
  443LEU     HA 5349   5.206  10.275   6.816
  443LEU     CB 5350   5.059  10.232   6.663
  443LEU    HB1 5351   4.994  10.169   6.723
  443LEU    HB2 5352   5.074  10.191   6.563
  443LEU     CG 5353   5.008  10.376   6.646
  443LEU     HG 5354   4.953  10.381   6.552
  443LEU    CD1 5355   4.918  10.411   6.764
  443LEU   HD11 5356   4.895  10.515   6.788
  443LEU   HD12 5357   4.827  10.352   6.758
  443LEU   HD13 5358   4.957  10.371   6.858
  443LEU    CD2 5359   5.121  10.481   6.626
  443LEU   HD21 5360   5.194  10.486   6.707
  443LEU   HD22 5361   5.171  10.463   6.531
  443LEU   HD23 5362   5.060  10.572   6.621
  443LEU      C 5363   5.210  10.068   6.784
  443LEU      O 5364   5.201  10.053   6.906
  444SER      N 5365   5.239   9.970   6.701
  444SER      H 5366   5.243   9.990   6.602
  444SER     CA 5367   5.276   9.834   6.745
  444SER     HA 5368   5.189   9.791   6.795
  444SER     CB 5369   5.300   9.748   6.628
  444SER    HB1 5370   5.342   9.651   6.656
  444SER    HB2 5371   5.366   9.800   6.560
  444SER     OG 5372   5.179   9.712   6.563
  444SER     HG 5373   5.135   9.788   6.524
  444SER      C 5374   5.397   9.829   6.841
  444SER      O 5375   5.382   9.755   6.939
  445PHE      N 5376   5.508   9.898   6.811
  445PHE      H 5377   5.503   9.943   6.722
  445PHE     CA 5378   5.618   9.920   6.908
  445PHE     HA 5379   5.668   9.828   6.940
  445PHE     CB 5380   5.725  10.005   6.845
  445PHE    HB1 5381   5.683  10.082   6.780
  445PHE    HB2 5382   5.778   9.942   6.773
  445PHE     CG 5383   5.826  10.065   6.940
  445PHE    CD1 5384   5.889   9.983   7.033
  445PHE    HD1 5385   5.884   9.875   7.032
  445PHE    CE1 5386   5.970  10.038   7.132
  445PHE    HE1 5387   6.007   9.964   7.201
  445PHE     CZ 5388   5.986  10.181   7.133
  445PHE     HZ 5389   6.048  10.223   7.211
  445PHE    CE2 5390   5.929  10.261   7.040
  445PHE    HE2 5391   5.951  10.367   7.036
  445PHE    CD2 5392   5.847  10.202   6.943
  445PHE    HD2 5393   5.804  10.260   6.863
  445PHE      C 5394   5.559   9.997   7.030
  445PHE      O 5395   5.560   9.939   7.140
  446CYS      N 5396   5.508  10.121   7.022
  446CYS      H 5397   5.485  10.148   6.928
  446CYS     CA 5398   5.465  10.202   7.134
  446CYS     HA 5399   5.547  10.249   7.189
  446CYS     CB 5400   5.394  10.320   7.071
  446CYS    HB1 5401   5.338  10.374   7.147
  446CYS    HB2 5402   5.324  10.276   7.000
  446CYS     SG 5403   5.518  10.431   6.998
  446CYS     HG 5404   5.551  10.352   6.896
  446CYS      C 5405   5.379  10.133   7.236
  446CYS      O 5406   5.415  10.141   7.354
  447PHE      N 5407   5.274  10.063   7.198
  447PHE      H 5408   5.267  10.036   7.101
  447PHE     CA 5409   5.181   9.988   7.290
  447PHE     HA 5410   5.148  10.061   7.363
  447PHE     CB 5411   5.054   9.943   7.212
  447PHE    HB1 5412   5.015   9.854   7.261
  447PHE    HB2 5413   5.089   9.903   7.117
  447PHE     CG 5414   4.938  10.048   7.207
  447PHE    CD1 5415   4.903  10.121   7.097
  447PHE    HD1 5416   4.946  10.103   7.000
  447PHE    CE1 5417   4.806  10.218   7.099
  447PHE    HE1 5418   4.783  10.274   7.010
  447PHE     CZ 5419   4.731  10.245   7.215
  447PHE     HZ 5420   4.660  10.326   7.224
  447PHE    CE2 5421   4.768  10.170   7.335
  447PHE    HE2 5422   4.714  10.196   7.425
  447PHE    CD2 5423   4.872  10.073   7.331
  447PHE    HD2 5424   4.892  10.025   7.425
  447PHE      C 5425   5.252   9.870   7.359
  447PHE      O 5426   5.222   9.840   7.470
  448TYR      N 5427   5.353   9.806   7.296
  448TYR      H 5428   5.381   9.830   7.202
  448TYR     CA 5429   5.430   9.699   7.351
  448TYR     HA 5430   5.364   9.636   7.410
  448TYR     CB 5431   5.495   9.621   7.236
  448TYR    HB1 5432   5.550   9.690   7.171
  448TYR    HB2 5433   5.416   9.580   7.173
  448TYR     CG 5434   5.588   9.511   7.284
  448TYR    CD1 5435   5.545   9.375   7.282
  448TYR    HD1 5436   5.441   9.347   7.269
  448TYR    CE1 5437   5.634   9.272   7.314
  448TYR    HE1 5438   5.586   9.177   7.325
  448TYR     CZ 5439   5.765   9.297   7.358
  448TYR     OH 5440   5.851   9.196   7.386
  448TYR     HH 5441   5.931   9.233   7.422
  448TYR    CE2 5442   5.813   9.430   7.337
  448TYR    HE2 5443   5.917   9.446   7.358
  448TYR    CD2 5444   5.726   9.534   7.308
  448TYR    HD2 5445   5.768   9.634   7.310
  448TYR      C 5446   5.536   9.754   7.456
  448TYR      O 5447   5.551   9.694   7.559
  449PHE      N 5448   5.596   9.865   7.422
  449PHE      H 5449   5.572   9.899   7.330
  449PHE     CA 5450   5.680   9.947   7.512
  449PHE     HA 5451   5.762   9.887   7.552
  449PHE     CB 5452   5.748  10.061   7.428
  449PHE    HB1 5453   5.669  10.101   7.364
  449PHE    HB2 5454   5.819  10.011   7.363
  449PHE     CG 5455   5.827  10.176   7.481
  449PHE    CD1 5456   5.965  10.172   7.479
  449PHE    HD1 5457   6.028  10.091   7.446
  449PHE    CE1 5458   6.039  10.285   7.510
  449PHE    HE1 5459   6.146  10.273   7.500
  449PHE     CZ 5460   5.972  10.405   7.539
  449PHE     HZ 5461   6.032  10.492   7.560
  449PHE    CE2 5462   5.833  10.408   7.551
  449PHE    HE2 5463   5.782  10.500   7.576
  449PHE    CD2 5464   5.760  10.292   7.526
  449PHE    HD2 5465   5.652  10.301   7.529
  449PHE      C 5466   5.600   9.988   7.631
  449PHE      O 5467   5.645   9.960   7.738
  450PHE      N 5468   5.482  10.049   7.619
  450PHE      H 5469   5.455  10.076   7.526
  450PHE     CA 5470   5.387  10.086   7.733
  450PHE     HA 5471   5.429  10.163   7.798
  450PHE     CB 5472   5.256  10.129   7.676
  450PHE    HB1 5473   5.208  10.057   7.609
  450PHE    HB2 5474   5.253  10.220   7.616
  450PHE     CG 5475   5.156  10.172   7.779
  450PHE    CD1 5476   5.176  10.286   7.857
  450PHE    HD1 5477   5.272  10.337   7.856
  450PHE    CE1 5478   5.066  10.324   7.935
  450PHE    HE1 5479   5.076  10.416   7.991
  450PHE     CZ 5480   4.941  10.259   7.926
  450PHE     HZ 5481   4.865  10.297   7.992
  450PHE    CE2 5482   4.922  10.140   7.847
  450PHE    HE2 5483   4.827  10.088   7.837
  450PHE    CD2 5484   5.036  10.101   7.772
  450PHE    HD2 5485   5.030  10.013   7.710
  450PHE      C 5486   5.361   9.959   7.816
  450PHE      O 5487   5.387   9.963   7.936
  451TYR      N 5488   5.325   9.844   7.762
  451TYR      H 5489   5.298   9.851   7.665
  451TYR     CA 5490   5.306   9.716   7.835
  451TYR     HA 5491   5.219   9.734   7.898
  451TYR     CB 5492   5.244   9.611   7.734
  451TYR    HB1 5493   5.276   9.642   7.634
  451TYR    HB2 5494   5.138   9.628   7.717
  451TYR     CG 5495   5.270   9.464   7.750
  451TYR    CD1 5496   5.211   9.381   7.848
  451TYR    HD1 5497   5.148   9.427   7.923
  451TYR    CE1 5498   5.217   9.243   7.857
  451TYR    HE1 5499   5.162   9.186   7.930
  451TYR     CZ 5500   5.304   9.173   7.772
  451TYR     OH 5501   5.337   9.047   7.793
  451TYR     HH 5502   5.392   9.017   7.721
  451TYR    CE2 5503   5.366   9.253   7.669
  451TYR    HE2 5504   5.425   9.210   7.590
  451TYR    CD2 5505   5.344   9.399   7.657
  451TYR    HD2 5506   5.377   9.451   7.568
  451TYR      C 5507   5.417   9.674   7.921
  451TYR      O 5508   5.401   9.640   8.036
  452ASN      N 5509   5.531   9.675   7.856
  452ASN      H 5510   5.532   9.704   7.759
  452ASN     CA 5511   5.657   9.646   7.918
  452ASN     HA 5512   5.641   9.551   7.968
  452ASN     CB 5513   5.764   9.624   7.811
  452ASN    HB1 5514   5.865   9.632   7.853
  452ASN    HB2 5515   5.763   9.697   7.730
  452ASN     CG 5516   5.766   9.486   7.752
  452ASN    OD1 5517   5.787   9.392   7.827
  452ASN    ND2 5518   5.735   9.466   7.627
  452ASN   HD21 5519   5.693   9.544   7.578
  452ASN   HD22 5520   5.725   9.372   7.592
  452ASN      C 5521   5.697   9.750   8.026
  452ASN      O 5522   5.736   9.714   8.141
  453ILE      N 5523   5.682   9.878   8.006
  453ILE      H 5524   5.643   9.904   7.916
  453ILE     CA 5525   5.713   9.983   8.105
  453ILE     HA 5526   5.817   9.972   8.132
  453ILE     CB 5527   5.703  10.124   8.048
  453ILE     HB 5528   5.611  10.130   7.989
  453ILE    CG2 5529   5.708  10.226   8.165
  453ILE   HG21 5530   5.786  10.208   8.238
  453ILE   HG22 5531   5.704  10.330   8.130
  453ILE   HG23 5532   5.614  10.217   8.218
  453ILE    CG1 5533   5.831  10.137   7.959
  453ILE   HG11 5534   5.820  10.064   7.879
  453ILE   HG12 5535   5.925  10.128   8.013
  453ILE     CD 5536   5.843  10.271   7.896
  453ILE    HD1 5537   5.870  10.343   7.974
  453ILE    HD2 5538   5.931  10.273   7.831
  453ILE    HD3 5539   5.746  10.297   7.854
  453ILE      C 5540   5.625   9.965   8.237
  453ILE      O 5541   5.676   9.968   8.352
  454THR      N 5542   5.497   9.939   8.207
  454THR      H 5543   5.471   9.948   8.110
  454THR     CA 5544   5.387   9.922   8.304
  454THR     HA 5545   5.396  10.004   8.375
  454THR     CB 5546   5.243   9.941   8.244
  454THR     HB 5547   5.178   9.917   8.329
  454THR    CG2 5548   5.218  10.087   8.191
  454THR   HG21 5549   5.225  10.158   8.274
  454THR   HG22 5550   5.295  10.114   8.120
  454THR   HG23 5551   5.120  10.091   8.142
  454THR    OG1 5552   5.212   9.849   8.137
  454THR    HG1 5553   5.274   9.866   8.065
  454THR      C 5554   5.420   9.797   8.393
  454THR      O 5555   5.431   9.806   8.518
  455LEU      N 5556   5.442   9.683   8.334
  455LEU      H 5557   5.419   9.687   8.236
  455LEU     CA 5558   5.498   9.556   8.395
  455LEU     HA 5559   5.430   9.509   8.466
  455LEU     CB 5560   5.530   9.465   8.275
  455LEU    HB1 5561   5.565   9.530   8.195
  455LEU    HB2 5562   5.436   9.425   8.238
  455LEU     CG 5563   5.621   9.344   8.294
  455LEU     HG 5564   5.714   9.373   8.342
  455LEU    CD1 5565   5.576   9.224   8.372
  455LEU   HD11 5566   5.635   9.135   8.349
  455LEU   HD12 5567   5.581   9.249   8.478
  455LEU   HD13 5568   5.475   9.203   8.338
  455LEU    CD2 5569   5.659   9.289   8.160
  455LEU   HD21 5570   5.575   9.228   8.126
  455LEU   HD22 5571   5.674   9.369   8.089
  455LEU   HD23 5572   5.741   9.218   8.172
  455LEU      C 5573   5.628   9.579   8.473
  455LEU      O 5574   5.640   9.521   8.581
  456THR      N 5575   5.724   9.646   8.413
  456THR      H 5576   5.704   9.675   8.319
  456THR     CA 5577   5.855   9.671   8.476
  456THR     HA 5578   5.898   9.571   8.484
  456THR     CB 5579   5.939   9.757   8.374
  456THR     HB 5580   5.891   9.847   8.336
  456THR    CG2 5581   6.086   9.791   8.424
  456THR   HG21 5582   6.089   9.867   8.502
  456THR   HG22 5583   6.140   9.705   8.465
  456THR   HG23 5584   6.138   9.839   8.341
  456THR    OG1 5585   5.971   9.672   8.265
  456THR    HG1 5586   5.893   9.646   8.216
  456THR      C 5587   5.835   9.742   8.608
  456THR      O 5588   5.875   9.701   8.710
  457LEU      N 5589   5.745   9.843   8.612
  457LEU      H 5590   5.719   9.876   8.521
  457LEU     CA 5591   5.718   9.926   8.729
  457LEU     HA 5592   5.819   9.942   8.767
  457LEU     CB 5593   5.652  10.054   8.688
  457LEU    HB1 5594   5.602  10.098   8.775
  457LEU    HB2 5595   5.569  10.038   8.619
  457LEU     CG 5596   5.759  10.145   8.621
  457LEU     HG 5597   5.814  10.097   8.540
  457LEU    CD1 5598   5.690  10.266   8.563
  457LEU   HD11 5599   5.618  10.233   8.487
  457LEU   HD12 5600   5.645  10.325   8.643
  457LEU   HD13 5601   5.767  10.325   8.514
  457LEU    CD2 5602   5.851  10.199   8.721
  457LEU   HD21 5603   5.791  10.230   8.806
  457LEU   HD22 5604   5.931  10.128   8.743
  457LEU   HD23 5605   5.905  10.284   8.678
  457LEU      C 5606   5.658   9.842   8.844
  457LEU      O 5607   5.682   9.861   8.962
  458VAL      N 5608   5.559   9.758   8.811
  458VAL      H 5609   5.517   9.755   8.719
  458VAL     CA 5610   5.492   9.677   8.912
  458VAL     HA 5611   5.461   9.732   9.001
  458VAL     CB 5612   5.347   9.635   8.866
  458VAL     HB 5613   5.316   9.571   8.949
  458VAL    CG1 5614   5.272   9.764   8.846
  458VAL   HG11 5615   5.168   9.739   8.825
  458VAL   HG12 5616   5.259   9.824   8.937
  458VAL   HG13 5617   5.316   9.826   8.768
  458VAL    CG2 5618   5.355   9.545   8.743
  458VAL   HG21 5619   5.397   9.446   8.763
  458VAL   HG22 5620   5.257   9.534   8.696
  458VAL   HG23 5621   5.425   9.587   8.671
  458VAL      C 5622   5.587   9.567   8.969
  458VAL      O 5623   5.612   9.567   9.090
  459SER      N 5624   5.644   9.487   8.882
  459SER      H 5625   5.632   9.518   8.787
  459SER     CA 5626   5.727   9.374   8.910
  459SER     HA 5627   5.689   9.312   8.992
  459SER     CB 5628   5.743   9.293   8.783
  459SER    HB1 5629   5.795   9.202   8.814
  459SER    HB2 5630   5.791   9.357   8.710
  459SER     OG 5631   5.614   9.248   8.743
  459SER     HG 5632   5.566   9.322   8.704
  459SER      C 5633   5.863   9.407   8.974
  459SER      O 5634   5.906   9.333   9.058
  460TYR      N 5635   5.919   9.523   8.937
  460TYR      H 5636   5.886   9.572   8.856
  460TYR     CA 5637   6.030   9.581   9.017
  460TYR     HA 5638   6.102   9.500   9.025
  460TYR     CB 5639   6.100   9.689   8.937
  460TYR    HB1 5640   6.028   9.767   8.912
  460TYR    HB2 5641   6.126   9.639   8.843
  460TYR     CG 5642   6.216   9.742   9.018
  460TYR    CD1 5643   6.306   9.652   9.084
  460TYR    HD1 5644   6.291   9.545   9.080
  460TYR    CE1 5645   6.409   9.703   9.160
  460TYR    HE1 5646   6.482   9.636   9.203
  460TYR     CZ 5647   6.435   9.843   9.172
  460TYR     OH 5648   6.546   9.879   9.239
  460TYR     HH 5649   6.567   9.973   9.233
  460TYR    CE2 5650   6.355   9.933   9.098
  460TYR    HE2 5651   6.371  10.040   9.093
  460TYR    CD2 5652   6.241   9.882   9.029
  460TYR    HD2 5653   6.175   9.943   8.969
  460TYR      C 5654   5.985   9.620   9.154
  460TYR      O 5655   6.041   9.581   9.256
  461TYR      N 5656   5.888   9.710   9.170
  461TYR      H 5657   5.837   9.748   9.092
  461TYR     CA 5658   5.840   9.760   9.302
  461TYR     HA 5659   5.918   9.763   9.378
  461TYR     CB 5660   5.794   9.902   9.312
  461TYR    HB1 5661   5.780   9.923   9.418
  461TYR    HB2 5662   5.699   9.905   9.259
  461TYR     CG 5663   5.887  10.004   9.247
  461TYR    CD1 5664   6.008  10.024   9.315
  461TYR    HD1 5665   6.033   9.957   9.396
  461TYR    CE1 5666   6.091  10.133   9.275
  461TYR    HE1 5667   6.188  10.146   9.319
  461TYR     CZ 5668   6.051  10.217   9.168
  461TYR     OH 5669   6.124  10.322   9.132
  461TYR     HH 5670   6.203  10.324   9.187
  461TYR    CE2 5671   5.932  10.198   9.098
  461TYR    HE2 5672   5.899  10.266   9.021
  461TYR    CD2 5673   5.850  10.096   9.140
  461TYR    HD2 5674   5.753  10.091   9.093
  461TYR      C 5675   5.733   9.669   9.364
  461TYR      O 5676   5.624   9.716   9.413
  462ARG      N 5677   5.760   9.540   9.360
  462ARG      H 5678   5.844   9.506   9.315
  462ARG     CA 5679   5.668   9.430   9.394
  462ARG     HA 5680   5.573   9.439   9.341
  462ARG     CB 5681   5.731   9.301   9.351
  462ARG    HB1 5682   5.747   9.303   9.243
  462ARG    HB2 5683   5.662   9.222   9.382
  462ARG     CG 5684   5.870   9.271   9.419
  462ARG    HG1 5685   5.866   9.289   9.527
  462ARG    HG2 5686   5.938   9.335   9.364
  462ARG     CD 5687   5.925   9.130   9.389
  462ARG    HD1 5688   5.925   9.113   9.281
  462ARG    HD2 5689   5.866   9.051   9.435
  462ARG     NE 5690   6.060   9.111   9.440
  462ARG     HE 5691   6.135   9.154   9.388
  462ARG     CZ 5692   6.099   9.057   9.555
  462ARG    NH1 5693   6.016   9.032   9.653
  462ARG   HH11 5694   5.917   9.052   9.644
  462ARG   HH12 5695   6.051   8.980   9.731
  462ARG    NH2 5696   6.229   9.044   9.574
  462ARG   HH21 5697   6.296   9.067   9.502
  462ARG   HH22 5698   6.262   9.005   9.661
  462ARG      C 5699   5.625   9.427   9.547
  462ARG      O 5700   5.708   9.472   9.634
  463PRO      N 5701   5.499   9.393   9.585
  463PRO     CD 5702   5.401   9.334   9.499
  463PRO    HD1 5703   5.433   9.238   9.458
  463PRO    HD2 5704   5.380   9.404   9.418
  463PRO     CG 5705   5.269   9.310   9.578
  463PRO    HG1 5706   5.270   9.207   9.615
  463PRO    HG2 5707   5.175   9.325   9.524
  463PRO     CB 5708   5.285   9.404   9.696
  463PRO    HB1 5709   5.241   9.376   9.791
  463PRO    HB2 5710   5.245   9.499   9.660
  463PRO     CA 5711   5.437   9.421   9.718
  463PRO     HA 5712   5.470   9.519   9.750
  463PRO      C 5713   5.493   9.337   9.821
  463PRO      O 5714   5.569   9.241   9.793
  464ARG      N 5715   5.450   9.356   9.948
  464ARG      H 5716   5.380   9.428   9.959
  464ARG     CA 5717   5.504   9.296  10.068
  464ARG     HA 5718   5.564   9.205  10.055
  464ARG     CB 5719   5.599   9.401  10.132
  464ARG    HB1 5720   5.629   9.358  10.228
  464ARG    HB2 5721   5.549   9.495  10.157
  464ARG     CG 5722   5.723   9.437  10.054
  464ARG    HG1 5723   5.777   9.514  10.109
  464ARG    HG2 5724   5.684   9.467   9.956
  464ARG     CD 5725   5.817   9.318  10.028
  464ARG    HD1 5726   5.764   9.226  10.001
  464ARG    HD2 5727   5.873   9.294  10.118
  464ARG     NE 5728   5.917   9.346   9.927
  464ARG     HE 5729   5.920   9.434   9.878
  464ARG     CZ 5730   6.021   9.272   9.910
  464ARG    NH1 5731   6.121   9.304   9.841
  464ARG   HH11 5732   6.108   9.365   9.762
  464ARG   HH12 5733   6.204   9.246   9.836
  464ARG    NH2 5734   6.016   9.143   9.958
  464ARG   HH21 5735   5.940   9.096  10.005
  464ARG   HH22 5736   6.098   9.086   9.940
  464ARG      C 5737   5.389   9.260  10.164
  464ARG      O 5738   5.306   9.348  10.195
  465GLU      N 5739   5.387   9.136  10.212
  465GLU      H 5740   5.456   9.080  10.165
  465GLU     CA 5741   5.310   9.079  10.334
  465GLU     HA 5742   5.278   9.165  10.392
  465GLU     CB 5743   5.183   8.997  10.300
  465GLU    HB1 5744   5.200   8.890  10.316
  465GLU    HB2 5745   5.166   9.003  10.193
  465GLU     CG 5746   5.047   9.021  10.375
  465GLU    HG1 5747   4.981   8.934  10.373
  465GLU    HG2 5748   4.991   9.102  10.328
  465GLU     CD 5749   5.058   9.065  10.526
  465GLU    OE1 5750   5.090   8.981  10.619
  465GLU    OE2 5751   5.028   9.182  10.560
  465GLU      C 5752   5.400   8.998  10.426
  465GLU      O 5753   5.492   8.935  10.376
  466ASP      N 5754   5.369   8.990  10.554
  466ASP      H 5755   5.298   9.054  10.587
  466ASP     CA 5756   5.434   8.906  10.652
  466ASP     HA 5757   5.541   8.914  10.635
  466ASP     CB 5758   5.400   8.952  10.798
  466ASP    HB1 5759   5.294   8.944  10.818
  466ASP    HB2 5760   5.417   9.059  10.804
  466ASP     CG 5761   5.483   8.857  10.889
  466ASP    OD1 5762   5.414   8.782  10.957
  466ASP    OD2 5763   5.612   8.856  10.881
  466ASP      C 5764   5.382   8.758  10.638
  466ASP      O 5765   5.468   8.670  10.646
  467GLU      N 5766   5.256   8.738  10.619
  467GLU      H 5767   5.197   8.820  10.611
  467GLU     CA 5768   5.198   8.606  10.604
  467GLU     HA 5769   5.248   8.537  10.672
  467GLU     CB 5770   5.051   8.620  10.652
  467GLU    HB1 5771   5.006   8.703  10.597
  467GLU    HB2 5772   5.062   8.653  10.755
  467GLU     CG 5773   4.972   8.490  10.647
  467GLU    HG1 5774   5.022   8.408  10.700
  467GLU    HG2 5775   4.971   8.456  10.544
  467GLU     CD 5776   4.837   8.503  10.700
  467GLU    OE1 5777   4.805   8.451  10.806
  467GLU    OE2 5778   4.746   8.543  10.625
  467GLU      C 5779   5.205   8.535  10.469
  467GLU      O 5780   5.235   8.416  10.462
  468ASP      N 5781   5.180   8.614  10.361
  468ASP      H 5782   5.184   8.715  10.370
  468ASP     CA 5783   5.175   8.569  10.217
  468ASP     HA 5784   5.202   8.464  10.222
  468ASP     CB 5785   5.039   8.600  10.156
  468ASP    HB1 5786   5.036   8.556  10.057
  468ASP    HB2 5787   5.047   8.708  10.146
  468ASP     CG 5788   4.915   8.563  10.242
  468ASP    OD1 5789   4.853   8.652  10.297
  468ASP    OD2 5790   4.884   8.441  10.255
  468ASP      C 5791   5.272   8.629  10.123
  468ASP      O 5792   5.323   8.736  10.155
  469LEU      N 5793   5.302   8.566   9.999
  469LEU      H 5794   5.268   8.475   9.974
  469LEU     CA 5795   5.369   8.638   9.889
  469LEU     HA 5796   5.425   8.719   9.935
  469LEU     CB 5797   5.475   8.540   9.822
  469LEU    HB1 5798   5.521   8.602   9.745
  469LEU    HB2 5799   5.416   8.458   9.781
  469LEU     CG 5800   5.587   8.491   9.918
  469LEU     HG 5801   5.543   8.441  10.004
  469LEU    CD1 5802   5.671   8.610   9.979
  469LEU   HD11 5803   5.723   8.662   9.898
  469LEU   HD12 5804   5.607   8.670  10.044
  469LEU   HD13 5805   5.739   8.554  10.042
  469LEU    CD2 5806   5.679   8.396   9.844
  469LEU   HD21 5807   5.728   8.330   9.916
  469LEU   HD22 5808   5.624   8.329   9.778
  469LEU   HD23 5809   5.751   8.461   9.794
  469LEU      C 5810   5.274   8.688   9.779
  469LEU      O 5811   5.269   8.628   9.668
  470PRO      N 5812   5.188   8.790   9.800
  470PRO     CD 5813   5.188   8.875   9.923
  470PRO    HD1 5814   5.285   8.891   9.969
  470PRO    HD2 5815   5.122   8.827   9.995
  470PRO     CG 5816   5.138   9.011   9.878
  470PRO    HG1 5817   5.227   9.073   9.863
  470PRO    HG2 5818   5.076   9.045   9.961
  470PRO     CB 5819   5.049   8.985   9.752
  470PRO    HB1 5820   5.066   9.063   9.678
  470PRO    HB2 5821   4.945   8.978   9.782
  470PRO     CA 5822   5.110   8.853   9.695
  470PRO     HA 5823   5.029   8.781   9.685
  470PRO      C 5824   5.190   8.888   9.567
  470PRO      O 5825   5.300   8.930   9.577
  471HIS      N 5826   5.121   8.870   9.454
  471HIS      H 5827   5.028   8.835   9.471
  471HIS     CA 5828   5.171   8.899   9.318
  471HIS     HA 5829   5.277   8.874   9.324
  471HIS     CB 5830   5.104   8.811   9.210
  471HIS    HB1 5831   5.000   8.837   9.192
  471HIS    HB2 5832   5.110   8.709   9.246
  471HIS     CG 5833   5.179   8.808   9.075
  471HIS    ND1 5834   5.194   8.924   8.997
  471HIS    CE1 5835   5.239   8.878   8.882
  471HIS    HE1 5836   5.256   8.949   8.802
  471HIS    NE2 5837   5.239   8.741   8.879
  471HIS    HE2 5838   5.264   8.681   8.802
  471HIS    CD2 5839   5.207   8.695   9.005
  471HIS    HD2 5840   5.190   8.593   9.035
  471HIS      C 5841   5.158   9.052   9.303
  471HIS      O 5842   5.061   9.107   9.349
  472PRO      N 5843   5.243   9.130   9.235
  472PRO     CD 5844   5.377   9.087   9.198
  472PRO    HD1 5845   5.373   8.989   9.151
  472PRO    HD2 5846   5.434   9.088   9.291
  472PRO     CG 5847   5.431   9.182   9.094
  472PRO    HG1 5848   5.404   9.157   8.992
  472PRO    HG2 5849   5.540   9.193   9.095
  472PRO     CB 5850   5.366   9.312   9.137
  472PRO    HB1 5851   5.356   9.385   9.056
  472PRO    HB2 5852   5.430   9.362   9.210
  472PRO     CA 5853   5.231   9.268   9.198
  472PRO     HA 5854   5.226   9.330   9.287
  472PRO      C 5855   5.110   9.294   9.108
  472PRO      O 5856   5.050   9.405   9.121
  473LEU      N 5857   5.075   9.199   9.015
  473LEU      H 5858   5.115   9.107   9.016
  473LEU     CA 5859   4.956   9.201   8.922
  473LEU     HA 5860   4.934   9.305   8.898
  473LEU     CB 5861   4.986   9.128   8.787
  473LEU    HB1 5862   4.902   9.131   8.717
  473LEU    HB2 5863   5.011   9.024   8.807
  473LEU     CG 5864   5.102   9.186   8.698
  473LEU     HG 5865   5.194   9.175   8.755
  473LEU    CD1 5866   5.108   9.108   8.570
  473LEU   HD11 5867   5.176   9.160   8.503
  473LEU   HD12 5868   5.147   9.008   8.592
  473LEU   HD13 5869   5.014   9.110   8.515
  473LEU    CD2 5870   5.086   9.336   8.672
  473LEU   HD21 5871   4.986   9.350   8.633
  473LEU   HD22 5872   5.096   9.390   8.766
  473LEU   HD23 5873   5.163   9.374   8.606
  473LEU      C 5874   4.830   9.151   8.997
  473LEU      O 5875   4.839   9.068   9.089
  474ALA      N 5876   4.713   9.201   8.950
  474ALA      H 5877   4.719   9.250   8.862
  474ALA     CA 5878   4.583   9.188   9.020
  474ALA     HA 5879   4.511   9.243   8.959
  474ALA     CB 5880   4.525   9.048   9.024
  474ALA    HB1 5881   4.418   9.058   9.038
  474ALA    HB2 5882   4.539   9.016   8.921
  474ALA    HB3 5883   4.577   8.983   9.093
  474ALA      C 5884   4.575   9.261   9.159
  474ALA      O 5885   4.484   9.336   9.176
  475LEU      N 5886   4.667   9.234   9.249
  475LEU      H 5887   4.748   9.187   9.211
  475LEU     CA 5888   4.685   9.276   9.389
  475LEU     HA 5889   4.752   9.200   9.430
  475LEU     CB 5890   4.769   9.407   9.376
  475LEU    HB1 5891   4.696   9.487   9.388
  475LEU    HB2 5892   4.820   9.405   9.280
  475LEU     CG 5893   4.876   9.409   9.485
  475LEU     HG 5894   4.951   9.336   9.454
  475LEU    CD1 5895   4.825   9.397   9.629
  475LEU   HD11 5896   4.789   9.298   9.658
  475LEU   HD12 5897   4.916   9.399   9.688
  475LEU   HD13 5898   4.750   9.474   9.650
  475LEU    CD2 5899   4.963   9.538   9.478
  475LEU   HD21 5900   5.036   9.528   9.559
  475LEU   HD22 5901   5.007   9.548   9.379
  475LEU   HD23 5902   4.914   9.635   9.482
  475LEU      C 5903   4.556   9.281   9.475
  475LEU      O 5904   4.525   9.379   9.539
  476THR      N 5905   4.479   9.169   9.469
  476THR      H 5906   4.514   9.091   9.417
  476THR     CA 5907   4.346   9.148   9.526
  476THR     HA 5908   4.285   9.238   9.514
  476THR     CB 5909   4.280   9.039   9.440
  476THR     HB 5910   4.183   9.014   9.484
  476THR    CG2 5911   4.244   9.073   9.290
  476THR   HG21 5912   4.225   8.975   9.246
  476THR   HG22 5913   4.147   9.123   9.290
  476THR   HG23 5914   4.313   9.139   9.237
  476THR    OG1 5915   4.356   8.915   9.428
  476THR    HG1 5916   4.315   8.860   9.495
  476THR      C 5917   4.348   9.119   9.679
  476THR      O 5918   4.250   9.141   9.752
  477HIS      N 5919   4.462   9.064   9.727
  477HIS      H 5920   4.535   9.035   9.663
  477HIS     CA 5921   4.502   9.040   9.870
  477HIS     HA 5922   4.469   8.943   9.907
  477HIS     CB 5923   4.657   9.037   9.874
  477HIS    HB1 5924   4.692   9.139   9.855
  477HIS    HB2 5925   4.687   8.972   9.791
  477HIS     CG 5926   4.712   8.999  10.005
  477HIS    ND1 5927   4.699   9.085  10.109
  477HIS    CE1 5928   4.730   9.019  10.220
  477HIS    HE1 5929   4.738   9.067  10.316
  477HIS    NE2 5930   4.748   8.887  10.189
  477HIS    HE2 5931   4.799   8.824  10.250
  477HIS    CD2 5932   4.739   8.868  10.047
  477HIS    HD2 5933   4.739   8.774   9.994
  477HIS      C 5934   4.444   9.143   9.966
  477HIS      O 5935   4.435   9.262   9.942
  478LYS      N 5936   4.399   9.105  10.085
  478LYS      H 5937   4.416   9.007  10.105
  478LYS     CA 5938   4.320   9.183  10.186
  478LYS     HA 5939   4.230   9.209  10.131
  478LYS     CB 5940   4.270   9.091  10.303
  478LYS    HB1 5941   4.226   9.006  10.250
  478LYS    HB2 5942   4.196   9.152  10.354
  478LYS     CG 5943   4.381   9.046  10.401
  478LYS    HG1 5944   4.437   9.135  10.430
  478LYS    HG2 5945   4.464   8.992  10.356
  478LYS     CD 5946   4.323   8.971  10.526
  478LYS    HD1 5947   4.301   8.870  10.492
  478LYS    HD2 5948   4.227   9.017  10.546
  478LYS     CE 5949   4.407   8.989  10.646
  478LYS    HE1 5950   4.375   9.087  10.682
  478LYS    HE2 5951   4.513   8.992  10.621
  478LYS     NZ 5952   4.380   8.879  10.743
  478LYS    HZ1 5953   4.439   8.803  10.712
  478LYS    HZ2 5954   4.398   8.900  10.840
  478LYS    HZ3 5955   4.287   8.840  10.736
  478LYS      C 5956   4.390   9.304  10.240
  478LYS      O 5957   4.339   9.364  10.333
  479MET      N 5958   4.517   9.332  10.208
  479MET      H 5959   4.572   9.258  10.168
  479MET     CA 5960   4.579   9.464  10.241
  479MET     HA 5961   4.573   9.472  10.350
  479MET     CB 5962   4.723   9.465  10.195
  479MET    HB1 5963   4.775   9.384  10.245
  479MET    HB2 5964   4.781   9.550  10.232
  479MET     CG 5965   4.735   9.453  10.043
  479MET    HG1 5966   4.686   9.536   9.991
  479MET    HG2 5967   4.703   9.354  10.013
  479MET     SD 5968   4.912   9.467   9.989
  479MET     CE 5969   4.970   9.299  10.041
  479MET    HE1 5970   4.944   9.287  10.147
  479MET    HE2 5971   4.927   9.215   9.987
  479MET    HE3 5972   5.078   9.309  10.033
  479MET      C 5973   4.501   9.591  10.190
  479MET      O 5974   4.511   9.695  10.260
  480SER      N 5975   4.414   9.578  10.085
  480SER      H 5976   4.405   9.485  10.049
  480SER     CA 5977   4.334   9.686  10.017
  480SER     HA 5978   4.283   9.625   9.943
  480SER     CB 5979   4.227   9.740  10.107
  480SER    HB1 5980   4.185   9.828  10.060
  480SER    HB2 5981   4.270   9.780  10.199
  480SER     OG 5982   4.140   9.627  10.134
  480SER     HG 5983   4.116   9.637  10.226
  480SER      C 5984   4.411   9.793   9.934
  480SER      O 5985   4.416   9.907   9.974
  481TRP      N 5986   4.478   9.752   9.827
  481TRP      H 5987   4.471   9.654   9.803
  481TRP     CA 5988   4.563   9.834   9.736
  481TRP     HA 5989   4.602   9.916   9.797
  481TRP     CB 5990   4.687   9.756   9.678
  481TRP    HB1 5991   4.655   9.678   9.609
  481TRP    HB2 5992   4.732   9.692   9.754
  481TRP     CG 5993   4.797   9.843   9.627
  481TRP    CD1 5994   4.813   9.894   9.504
  481TRP    HD1 5995   4.749   9.877   9.419
  481TRP    NE1 5996   4.925   9.970   9.504
  481TRP    HE1 5997   4.959  10.029   9.429
  481TRP    CE2 5998   5.003   9.949   9.616
  481TRP    CZ2 5999   5.122  10.004   9.662
  481TRP    HZ2 6000   5.173  10.070   9.594
  481TRP    CH2 6001   5.167   9.975   9.794
  481TRP    HH2 6002   5.267  10.006   9.819
  481TRP    CZ3 6003   5.084   9.893   9.870
  481TRP    HZ3 6004   5.116   9.857   9.967
  481TRP    CE3 6005   4.954   9.854   9.831
  481TRP    HE3 6006   4.894   9.791   9.895
  481TRP    CD2 6007   4.911   9.879   9.698
  481TRP      C 6008   4.476   9.902   9.625
  481TRP      O 6009   4.385   9.846   9.572
  482LEU      N 6010   4.516  10.020   9.583
  482LEU      H 6011   4.612  10.045   9.602
  482LEU     CA 6012   4.441  10.111   9.503
  482LEU     HA 6013   4.342  10.067   9.488
  482LEU     CB 6014   4.427  10.250   9.574
  482LEU    HB1 6015   4.385  10.325   9.507
  482LEU    HB2 6016   4.525  10.295   9.593
  482LEU     CG 6017   4.337  10.243   9.700
  482LEU     HG 6018   4.386  10.189   9.781
  482LEU    CD1 6019   4.199  10.185   9.676
  482LEU   HD11 6020   4.144  10.164   9.767
  482LEU   HD12 6021   4.145  10.259   9.617
  482LEU   HD13 6022   4.205  10.084   9.635
  482LEU    CD2 6023   4.318  10.387   9.754
  482LEU   HD21 6024   4.261  10.447   9.683
  482LEU   HD22 6025   4.266  10.388   9.850
  482LEU   HD23 6026   4.413  10.436   9.774
  482LEU      C 6027   4.500  10.129   9.360
  482LEU      O 6028   4.595  10.056   9.323
  483GLN      N 6029   4.437  10.215   9.278
  483GLN      H 6030   4.360  10.264   9.322
  483GLN     CA 6031   4.473  10.258   9.139
  483GLN     HA 6032   4.388  10.314   9.101
  483GLN     CB 6033   4.595  10.353   9.130
  483GLN    HB1 6034   4.600  10.390   9.028
  483GLN    HB2 6035   4.686  10.301   9.160
  483GLN     CG 6036   4.573  10.481   9.208
  483GLN    HG1 6037   4.573  10.454   9.314
  483GLN    HG2 6038   4.477  10.526   9.180
  483GLN     CD 6039   4.688  10.578   9.190
  483GLN    OE1 6040   4.779  10.565   9.106
  483GLN    NE2 6041   4.715  10.667   9.276
  483GLN   HE21 6042   4.634  10.704   9.324
  483GLN   HE22 6043   4.792  10.730   9.260
  483GLN      C 6044   4.487  10.137   9.043
  483GLN      O 6045   4.569  10.140   8.955
  484LEU      N 6046   4.420  10.024   9.064
  484LEU      H 6047   4.354  10.030   9.141
  484LEU     CA 6048   4.457   9.889   9.007
  484LEU     HA 6049   4.564   9.877   9.021
  484LEU     CB 6050   4.372   9.778   9.072
  484LEU    HB1 6051   4.399   9.685   9.021
  484LEU    HB2 6052   4.268   9.794   9.046
  484LEU     CG 6053   4.379   9.764   9.222
  484LEU     HG 6054   4.360   9.864   9.262
  484LEU    CD1 6055   4.281   9.665   9.284
  484LEU   HD11 6056   4.301   9.570   9.235
  484LEU   HD12 6057   4.281   9.661   9.393
  484LEU   HD13 6058   4.180   9.699   9.259
  484LEU    CD2 6059   4.525   9.728   9.265
  484LEU   HD21 6060   4.602   9.798   9.234
  484LEU   HD22 6061   4.536   9.725   9.373
  484LEU   HD23 6062   4.543   9.627   9.229
  484LEU      C 6063   4.447   9.868   8.857
  484LEU      O 6064   4.467   9.764   8.801
  485LEU      N 6065   4.411   9.977   8.783
  485LEU      H 6066   4.406  10.064   8.835
  485LEU     CA 6067   4.384   9.970   8.632
  485LEU     HA 6068   4.292   9.918   8.607
  485LEU     CB 6069   4.365  10.113   8.577
  485LEU    HB1 6070   4.329  10.099   8.475
  485LEU    HB2 6071   4.455  10.174   8.569
  485LEU     CG 6072   4.272  10.206   8.654
  485LEU     HG 6073   4.311  10.226   8.754
  485LEU    CD1 6074   4.246  10.331   8.572
  485LEU   HD11 6075   4.333  10.393   8.551
  485LEU   HD12 6076   4.205  10.307   8.474
  485LEU   HD13 6077   4.173  10.401   8.612
  485LEU    CD2 6078   4.138  10.137   8.661
  485LEU   HD21 6079   4.106  10.107   8.561
  485LEU   HD22 6080   4.150  10.045   8.719
  485LEU   HD23 6081   4.072  10.196   8.724
  485LEU      C 6082   4.504   9.899   8.566
  485LEU      O 6083   4.492   9.801   8.489
  486GLY      N 6084   4.631   9.949   8.596
  486GLY      H 6085   4.632  10.028   8.657
  486GLY     CA 6086   4.754   9.910   8.533
  486GLY    HA1 6087   4.829   9.986   8.552
  486GLY    HA2 6088   4.731   9.907   8.426
  486GLY      C 6089   4.790   9.771   8.582
  486GLY      O 6090   4.818   9.690   8.492
  487ARG      N 6091   4.783   9.735   8.707
  487ARG      H 6092   4.766   9.809   8.775
  487ARG     CA 6093   4.806   9.604   8.760
  487ARG     HA 6094   4.907   9.572   8.734
  487ARG     CB 6095   4.785   9.602   8.912
  487ARG    HB1 6096   4.781   9.500   8.949
  487ARG    HB2 6097   4.693   9.654   8.937
  487ARG     CG 6098   4.900   9.668   8.974
  487ARG    HG1 6099   4.917   9.764   8.923
  487ARG    HG2 6100   4.990   9.610   8.956
  487ARG     CD 6101   4.871   9.708   9.120
  487ARG    HD1 6102   4.859   9.614   9.175
  487ARG    HD2 6103   4.775   9.759   9.127
  487ARG     NE 6104   4.973   9.794   9.178
  487ARG     HE 6105   4.950   9.892   9.186
  487ARG     CZ 6106   5.094   9.762   9.212
  487ARG    NH1 6107   5.145   9.651   9.198
  487ARG   HH11 6108   5.093   9.567   9.175
  487ARG   HH12 6109   5.243   9.651   9.222
  487ARG    NH2 6110   5.178   9.859   9.248
  487ARG   HH21 6111   5.145   9.955   9.246
  487ARG   HH22 6112   5.271   9.843   9.284
  487ARG      C 6113   4.715   9.498   8.691
  487ARG      O 6114   4.750   9.381   8.697
  488MET      N 6115   4.601   9.528   8.622
  488MET      H 6116   4.580   9.627   8.624
  488MET     CA 6117   4.510   9.441   8.550
  488MET     HA 6118   4.515   9.336   8.580
  488MET     CB 6119   4.362   9.482   8.573
  488MET    HB1 6120   4.296   9.430   8.504
  488MET    HB2 6121   4.345   9.589   8.576
  488MET     CG 6122   4.323   9.434   8.712
  488MET    HG1 6123   4.384   9.480   8.790
  488MET    HG2 6124   4.328   9.325   8.717
  488MET     SD 6125   4.142   9.459   8.748
  488MET     CE 6126   4.134   9.437   8.932
  488MET    HE1 6127   4.178   9.340   8.958
  488MET    HE2 6128   4.192   9.514   8.984
  488MET    HE3 6129   4.027   9.436   8.950
  488MET      C 6130   4.556   9.439   8.398
  488MET      O 6131   4.560   9.342   8.329
  489PHE      N 6132   4.581   9.564   8.344
  489PHE      H 6133   4.567   9.641   8.407
  489PHE     CA 6134   4.611   9.600   8.204
  489PHE     HA 6135   4.514   9.606   8.154
  489PHE     CB 6136   4.655   9.740   8.196
  489PHE    HB1 6137   4.734   9.757   8.268
  489PHE    HB2 6138   4.571   9.803   8.227
  489PHE     CG 6139   4.676   9.781   8.051
  489PHE    CD1 6140   4.808   9.822   8.020
  489PHE    HD1 6141   4.890   9.821   8.091
  489PHE    CE1 6142   4.833   9.835   7.881
  489PHE    HE1 6143   4.933   9.868   7.856
  489PHE     CZ 6144   4.738   9.822   7.780
  489PHE     HZ 6145   4.773   9.827   7.678
  489PHE    CE2 6146   4.606   9.790   7.819
  489PHE    HE2 6147   4.530   9.774   7.744
  489PHE    CD2 6148   4.575   9.770   7.950
  489PHE    HD2 6149   4.475   9.751   7.984
  489PHE      C 6150   4.711   9.507   8.137
  489PHE      O 6151   4.683   9.450   8.035
  490VAL      N 6152   4.826   9.485   8.201
  490VAL      H 6153   4.853   9.553   8.272
  490VAL     CA 6154   4.936   9.399   8.162
  490VAL     HA 6155   4.981   9.442   8.072
  490VAL     CB 6156   5.040   9.389   8.280
  490VAL     HB 6157   4.983   9.357   8.367
  490VAL    CG1 6158   5.153   9.301   8.249
  490VAL   HG11 6159   5.221   9.298   8.334
  490VAL   HG12 6160   5.119   9.199   8.233
  490VAL   HG13 6161   5.193   9.330   8.152
  490VAL    CG2 6162   5.091   9.530   8.311
  490VAL   HG21 6163   5.171   9.521   8.384
  490VAL   HG22 6164   5.131   9.571   8.218
  490VAL   HG23 6165   5.007   9.591   8.343
  490VAL      C 6166   4.896   9.255   8.132
  490VAL      O 6167   4.936   9.200   8.033
  491LEU      N 6168   4.793   9.209   8.202
  491LEU      H 6169   4.763   9.263   8.282
  491LEU     CA 6170   4.732   9.074   8.187
  491LEU     HA 6171   4.815   9.010   8.157
  491LEU     CB 6172   4.664   9.011   8.320
  491LEU    HB1 6173   4.616   8.915   8.300
  491LEU    HB2 6174   4.580   9.078   8.337
  491LEU     CG 6175   4.748   9.008   8.447
  491LEU     HG 6176   4.799   9.104   8.459
  491LEU    CD1 6177   4.655   8.987   8.572
  491LEU   HD11 6178   4.590   9.073   8.583
  491LEU   HD12 6179   4.600   8.895   8.553
  491LEU   HD13 6180   4.707   8.982   8.668
  491LEU    CD2 6181   4.850   8.895   8.428
  491LEU   HD21 6182   4.905   8.924   8.339
  491LEU   HD22 6183   4.914   8.904   8.517
  491LEU   HD23 6184   4.805   8.796   8.418
  491LEU      C 6185   4.622   9.069   8.076
  491LEU      O 6186   4.609   8.969   8.007
  492ILE      N 6187   4.551   9.181   8.051
  492ILE      H 6188   4.575   9.255   8.116
  492ILE     CA 6189   4.466   9.203   7.927
  492ILE     HA 6190   4.406   9.116   7.899
  492ILE     CB 6191   4.383   9.340   7.931
  492ILE     HB 6192   4.455   9.421   7.945
  492ILE    CG2 6193   4.297   9.366   7.808
  492ILE   HG21 6194   4.235   9.453   7.828
  492ILE   HG22 6195   4.347   9.377   7.711
  492ILE   HG23 6196   4.227   9.282   7.805
  492ILE    CG1 6197   4.303   9.333   8.060
  492ILE   HG11 6198   4.377   9.321   8.139
  492ILE   HG12 6199   4.236   9.247   8.060
  492ILE     CD 6200   4.231   9.459   8.101
  492ILE    HD1 6201   4.203   9.449   8.205
  492ILE    HD2 6202   4.294   9.547   8.088
  492ILE    HD3 6203   4.144   9.486   8.041
  492ILE      C 6204   4.563   9.198   7.805
  492ILE      O 6205   4.553   9.114   7.716
  493TRP      N 6206   4.668   9.283   7.809
  493TRP      H 6207   4.690   9.342   7.888
  493TRP     CA 6208   4.767   9.294   7.701
  493TRP     HA 6209   4.700   9.308   7.616
  493TRP     CB 6210   4.846   9.424   7.714
  493TRP    HB1 6211   4.948   9.398   7.742
  493TRP    HB2 6212   4.792   9.485   7.787
  493TRP     CG 6213   4.852   9.502   7.581
  493TRP    CD1 6214   4.958   9.537   7.498
  493TRP    HD1 6215   5.062   9.514   7.514
  493TRP    NE1 6216   4.904   9.590   7.378
  493TRP    HE1 6217   4.956   9.592   7.291
  493TRP    CE2 6218   4.775   9.630   7.395
  493TRP    CZ2 6219   4.693   9.708   7.318
  493TRP    HZ2 6220   4.736   9.753   7.229
  493TRP    CH2 6221   4.557   9.712   7.355
  493TRP    HH2 6222   4.486   9.751   7.283
  493TRP    CZ3 6223   4.509   9.644   7.469
  493TRP    HZ3 6224   4.405   9.659   7.494
  493TRP    CE3 6225   4.599   9.573   7.553
  493TRP    HE3 6226   4.564   9.524   7.642
  493TRP    CD2 6227   4.737   9.562   7.518
  493TRP      C 6228   4.850   9.171   7.667
  493TRP      O 6229   4.864   9.120   7.554
  494ALA      N 6230   4.907   9.103   7.767
  494ALA      H 6231   4.902   9.138   7.862
  494ALA     CA 6232   4.970   8.965   7.756
  494ALA     HA 6233   5.041   8.965   7.673
  494ALA     CB 6234   5.037   8.922   7.891
  494ALA    HB1 6235   5.071   8.818   7.884
  494ALA    HB2 6236   5.126   8.981   7.913
  494ALA    HB3 6237   4.979   8.929   7.983
  494ALA      C 6238   4.873   8.863   7.700
  494ALA      O 6239   4.906   8.782   7.615
  495THR      N 6240   4.743   8.877   7.743
  495THR      H 6241   4.725   8.959   7.800
  495THR     CA 6242   4.638   8.788   7.675
  495THR     HA 6243   4.678   8.687   7.681
  495THR     CB 6244   4.497   8.789   7.748
  495THR     HB 6245   4.453   8.889   7.749
  495THR    CG2 6246   4.404   8.687   7.694
  495THR   HG21 6247   4.313   8.700   7.753
  495THR   HG22 6248   4.388   8.701   7.587
  495THR   HG23 6249   4.440   8.588   7.725
  495THR    OG1 6250   4.535   8.748   7.878
  495THR    HG1 6251   4.565   8.828   7.921
  495THR      C 6252   4.627   8.816   7.522
  495THR      O 6253   4.632   8.725   7.443
  496CYS      N 6254   4.609   8.949   7.490
  496CYS      H 6255   4.596   9.016   7.564
  496CYS     CA 6256   4.606   8.997   7.353
  496CYS     HA 6257   4.513   8.970   7.302
  496CYS     CB 6258   4.610   9.153   7.361
  496CYS    HB1 6259   4.637   9.189   7.262
  496CYS    HB2 6260   4.680   9.197   7.432
  496CYS     SG 6261   4.450   9.211   7.412
  496CYS     HG 6262   4.451   9.165   7.537
  496CYS      C 6263   4.730   8.937   7.276
  496CYS      O 6264   4.714   8.865   7.172
  497ILE      N 6265   4.851   8.957   7.331
  497ILE      H 6266   4.852   9.015   7.413
  497ILE     CA 6267   4.973   8.915   7.258
  497ILE     HA 6268   4.970   8.942   7.153
  497ILE     CB 6269   5.082   9.008   7.325
  497ILE     HB 6270   5.084   8.997   7.433
  497ILE    CG2 6271   5.213   8.963   7.260
  497ILE   HG21 6272   5.206   8.939   7.154
  497ILE   HG22 6273   5.294   9.035   7.268
  497ILE   HG23 6274   5.242   8.871   7.312
  497ILE    CG1 6275   5.060   9.154   7.285
  497ILE   HG11 6276   4.963   9.182   7.326
  497ILE   HG12 6277   5.064   9.163   7.176
  497ILE     CD 6278   5.169   9.246   7.341
  497ILE    HD1 6279   5.133   9.348   7.346
  497ILE    HD2 6280   5.201   9.219   7.442
  497ILE    HD3 6281   5.262   9.252   7.284
  497ILE      C 6282   4.993   8.765   7.257
  497ILE      O 6283   5.034   8.712   7.152
  498SER      N 6284   4.952   8.683   7.354
  498SER      H 6285   4.911   8.724   7.437
  498SER     CA 6286   4.960   8.535   7.353
  498SER     HA 6287   5.059   8.494   7.332
  498SER     CB 6288   4.894   8.476   7.472
  498SER    HB1 6289   4.902   8.368   7.470
  498SER    HB2 6290   4.788   8.503   7.476
  498SER     OG 6291   4.958   8.521   7.589
  498SER     HG 6292   4.928   8.611   7.605
  498SER      C 6293   4.883   8.487   7.232
  498SER      O 6294   4.938   8.417   7.149
  499VAL      N 6295   4.755   8.522   7.219
  499VAL      H 6296   4.718   8.593   7.280
  499VAL     CA 6297   4.673   8.484   7.105
  499VAL     HA 6298   4.675   8.375   7.102
  499VAL     CB 6299   4.529   8.539   7.116
  499VAL     HB 6300   4.528   8.644   7.144
  499VAL    CG1 6301   4.436   8.518   6.990
  499VAL   HG11 6302   4.446   8.415   6.958
  499VAL   HG12 6303   4.332   8.543   7.012
  499VAL   HG13 6304   4.472   8.581   6.909
  499VAL    CG2 6305   4.456   8.476   7.229
  499VAL   HG21 6306   4.353   8.511   7.239
  499VAL   HG22 6307   4.459   8.371   7.200
  499VAL   HG23 6308   4.513   8.496   7.320
  499VAL      C 6309   4.730   8.545   6.970
  499VAL      O 6310   4.764   8.467   6.882
  500LYS      N 6311   4.764   8.678   6.957
  500LYS      H 6312   4.733   8.739   7.032
  500LYS     CA 6313   4.811   8.750   6.834
  500LYS     HA 6314   4.728   8.747   6.764
  500LYS     CB 6315   4.845   8.893   6.884
  500LYS    HB1 6316   4.928   8.880   6.954
  500LYS    HB2 6317   4.765   8.947   6.935
  500LYS     CG 6318   4.899   8.971   6.763
  500LYS    HG1 6319   4.811   8.991   6.701
  500LYS    HG2 6320   4.971   8.911   6.707
  500LYS     CD 6321   4.963   9.105   6.816
  500LYS    HD1 6322   5.047   9.087   6.882
  500LYS    HD2 6323   4.884   9.154   6.874
  500LYS     CE 6324   5.004   9.177   6.689
  500LYS    HE1 6325   5.016   9.281   6.717
  500LYS    HE2 6326   4.927   9.169   6.613
  500LYS     NZ 6327   5.133   9.132   6.628
  500LYS    HZ1 6328   5.154   9.183   6.543
  500LYS    HZ2 6329   5.204   9.155   6.696
  500LYS    HZ3 6330   5.141   9.032   6.614
  500LYS      C 6331   4.934   8.678   6.772
  500LYS      O 6332   4.938   8.647   6.654
  501GLU      N 6333   5.038   8.657   6.852
  501GLU      H 6334   5.033   8.679   6.951
  501GLU     CA 6335   5.160   8.594   6.802
  501GLU     HA 6336   5.183   8.627   6.701
  501GLU     CB 6337   5.280   8.611   6.900
  501GLU    HB1 6338   5.367   8.565   6.853
  501GLU    HB2 6339   5.265   8.557   6.994
  501GLU     CG 6340   5.320   8.761   6.931
  501GLU    HG1 6341   5.398   8.763   7.007
  501GLU    HG2 6342   5.237   8.796   6.991
  501GLU     CD 6343   5.360   8.847   6.809
  501GLU    OE1 6344   5.327   8.808   6.694
  501GLU    OE2 6345   5.427   8.952   6.823
  501GLU      C 6346   5.142   8.445   6.779
  501GLU      O 6347   5.189   8.398   6.675
  502GLY      N 6348   5.062   8.384   6.864
  502GLY      H 6349   5.013   8.445   6.928
  502GLY     CA 6350   5.007   8.243   6.849
  502GLY    HA1 6351   4.933   8.227   6.928
  502GLY    HA2 6352   5.080   8.162   6.847
  502GLY      C 6353   4.935   8.222   6.716
  502GLY      O 6354   4.959   8.113   6.664
  503ILE      N 6355   4.859   8.312   6.657
  503ILE      H 6356   4.833   8.397   6.706
  503ILE     CA 6357   4.800   8.297   6.517
  503ILE     HA 6358   4.748   8.202   6.507
  503ILE     CB 6359   4.694   8.412   6.487
  503ILE     HB 6360   4.742   8.510   6.476
  503ILE    CG2 6361   4.648   8.388   6.344
  503ILE   HG21 6362   4.728   8.407   6.273
  503ILE   HG22 6363   4.607   8.287   6.340
  503ILE   HG23 6364   4.560   8.450   6.324
  503ILE    CG1 6365   4.581   8.421   6.588
  503ILE   HG11 6366   4.625   8.436   6.687
  503ILE   HG12 6367   4.527   8.327   6.591
  503ILE     CD 6368   4.481   8.532   6.572
  503ILE    HD1 6369   4.435   8.541   6.473
  503ILE    HD2 6370   4.402   8.516   6.645
  503ILE    HD3 6371   4.533   8.625   6.589
  503ILE      C 6372   4.915   8.290   6.417
  503ILE      O 6373   4.931   8.196   6.337
  504ALA      N 6374   5.005   8.389   6.420
  504ALA      H 6375   4.995   8.458   6.493
  504ALA     CA 6376   5.123   8.394   6.330
  504ALA     HA 6377   5.095   8.384   6.225
  504ALA     CB 6378   5.192   8.533   6.347
  504ALA    HB1 6379   5.286   8.531   6.294
  504ALA    HB2 6380   5.133   8.612   6.300
  504ALA    HB3 6381   5.214   8.561   6.450
  504ALA      C 6382   5.217   8.271   6.355
  504ALA      O 6383   5.275   8.223   6.252
  505ILE      N 6384   5.236   8.215   6.475
  505ILE      H 6385   5.197   8.264   6.554
  505ILE     CA 6386   5.306   8.085   6.487
  505ILE     HA 6387   5.409   8.102   6.455
  505ILE     CB 6388   5.328   8.061   6.639
  505ILE     HB 6389   5.234   8.075   6.693
  505ILE    CG2 6390   5.368   7.918   6.666
  505ILE   HG21 6391   5.385   7.910   6.773
  505ILE   HG22 6392   5.284   7.856   6.633
  505ILE   HG23 6393   5.462   7.892   6.616
  505ILE    CG1 6394   5.436   8.154   6.701
  505ILE   HG11 6395   5.430   8.250   6.649
  505ILE   HG12 6396   5.538   8.118   6.690
  505ILE     CD 6397   5.408   8.194   6.845
  505ILE    HD1 6398   5.485   8.266   6.875
  505ILE    HD2 6399   5.306   8.230   6.850
  505ILE    HD3 6400   5.422   8.106   6.907
  505ILE      C 6401   5.243   7.961   6.412
  505ILE      O 6402   5.311   7.882   6.350
  506PHE      N 6403   5.110   7.958   6.415
  506PHE      H 6404   5.054   8.027   6.463
  506PHE     CA 6405   5.025   7.857   6.351
  506PHE     HA 6406   5.060   7.758   6.381
  506PHE     CB 6407   4.878   7.860   6.403
  506PHE    HB1 6408   4.840   7.963   6.399
  506PHE    HB2 6409   4.870   7.845   6.511
  506PHE     CG 6410   4.776   7.773   6.334
  506PHE    CD1 6411   4.662   7.833   6.272
  506PHE    HD1 6412   4.653   7.939   6.285
  506PHE    CE1 6413   4.562   7.747   6.219
  506PHE    HE1 6414   4.473   7.793   6.180
  506PHE     CZ 6415   4.573   7.609   6.218
  506PHE     HZ 6416   4.495   7.556   6.166
  506PHE    CE2 6417   4.686   7.553   6.278
  506PHE    HE2 6418   4.690   7.445   6.275
  506PHE    CD2 6419   4.785   7.634   6.333
  506PHE    HD2 6420   4.862   7.591   6.395
  506PHE      C 6421   5.043   7.843   6.200
  506PHE      O 6422   5.045   7.738   6.134
  507LEU      N 6423   5.052   7.956   6.135
  507LEU      H 6424   5.046   8.030   6.205
  507LEU     CA 6425   5.076   7.996   5.999
  507LEU     HA 6426   5.027   7.923   5.936
  507LEU     CB 6427   5.008   8.128   5.983
  507LEU    HB1 6428   5.025   8.166   5.883
  507LEU    HB2 6429   5.048   8.199   6.055
  507LEU     CG 6430   4.854   8.128   6.004
  507LEU     HG 6431   4.820   8.083   6.097
  507LEU    CD1 6432   4.813   8.276   6.000
  507LEU   HD11 6433   4.706   8.285   6.014
  507LEU   HD12 6434   4.860   8.321   6.087
  507LEU   HD13 6435   4.843   8.325   5.906
  507LEU    CD2 6436   4.776   8.060   5.891
  507LEU   HD21 6437   4.670   8.086   5.897
  507LEU   HD22 6438   4.818   8.082   5.793
  507LEU   HD23 6439   4.783   7.952   5.890
  507LEU      C 6440   5.227   7.996   5.954
  507LEU      O 6441   5.257   8.023   5.838
  508LEU      N 6442   5.320   7.948   6.042
  508LEU      H 6443   5.291   7.923   6.136
  508LEU     CA 6444   5.452   7.915   5.998
  508LEU     HA 6445   5.494   7.997   5.940
  508LEU     CB 6446   5.557   7.905   6.113
  508LEU    HB1 6447   5.652   7.882   6.065
  508LEU    HB2 6448   5.517   7.825   6.175
  508LEU     CG 6449   5.574   8.035   6.200
  508LEU     HG 6450   5.478   8.085   6.210
  508LEU    CD1 6451   5.622   8.000   6.341
  508LEU   HD11 6452   5.664   8.088   6.391
  508LEU   HD12 6453   5.543   7.956   6.401
  508LEU   HD13 6454   5.710   7.935   6.336
  508LEU    CD2 6455   5.663   8.141   6.125
  508LEU   HD21 6456   5.664   8.239   6.173
  508LEU   HD22 6457   5.761   8.102   6.099
  508LEU   HD23 6458   5.619   8.155   6.026
  508LEU      C 6459   5.438   7.793   5.904
  508LEU      O 6460   5.356   7.698   5.927
  509ARG      N 6461   5.523   7.795   5.802
  509ARG      H 6462   5.582   7.877   5.797
  509ARG     CA 6463   5.532   7.691   5.691
  509ARG     HA 6464   5.469   7.607   5.720
  509ARG     CB 6465   5.474   7.743   5.557
  509ARG    HB1 6466   5.505   7.679   5.474
  509ARG    HB2 6467   5.519   7.841   5.548
  509ARG     CG 6468   5.315   7.761   5.562
  509ARG    HG1 6469   5.279   7.813   5.473
  509ARG    HG2 6470   5.278   7.824   5.643
  509ARG     CD 6471   5.246   7.626   5.578
  509ARG    HD1 6472   5.277   7.575   5.669
  509ARG    HD2 6473   5.261   7.568   5.487
  509ARG     NE 6474   5.097   7.645   5.596
  509ARG     HE 6475   5.035   7.616   5.522
  509ARG     CZ 6476   5.039   7.646   5.718
  509ARG    NH1 6477   5.092   7.631   5.841
  509ARG   HH11 6478   5.191   7.643   5.856
  509ARG   HH12 6479   5.030   7.647   5.919
  509ARG    NH2 6480   4.910   7.645   5.728
  509ARG   HH21 6481   4.852   7.675   5.651
  509ARG   HH22 6482   4.870   7.652   5.820
  509ARG      C 6483   5.686   7.651   5.692
  509ARG      O 6484   5.774   7.731   5.733
  510PRO      N 6485   5.722   7.534   5.648
  510PRO     CD 6486   5.641   7.420   5.604
  510PRO    HD1 6487   5.608   7.437   5.502
  510PRO    HD2 6488   5.550   7.404   5.662
  510PRO     CG 6489   5.714   7.291   5.610
  510PRO    HG1 6490   5.678   7.231   5.526
  510PRO    HG2 6491   5.686   7.240   5.702
  510PRO     CB 6492   5.860   7.341   5.589
  510PRO    HB1 6493   5.888   7.340   5.484
  510PRO    HB2 6494   5.935   7.281   5.641
  510PRO     CA 6495   5.860   7.483   5.644
  510PRO     HA 6496   5.898   7.487   5.746
  510PRO      C 6497   5.944   7.587   5.555
  510PRO      O 6498   6.065   7.609   5.584
  511SER      N 6499   5.887   7.634   5.444
  511SER      H 6500   5.789   7.615   5.430
  511SER     CA 6501   5.947   7.730   5.353
  511SER     HA 6502   6.041   7.681   5.326
  511SER     CB 6503   5.861   7.758   5.224
  511SER    HB1 6504   5.883   7.673   5.159
  511SER    HB2 6505   5.894   7.848   5.172
  511SER     OG 6506   5.723   7.771   5.270
  511SER     HG 6507   5.714   7.866   5.278
  511SER      C 6508   5.990   7.860   5.412
  511SER      O 6509   6.058   7.935   5.344
  512ASP      N 6510   5.947   7.892   5.535
  512ASP      H 6511   5.892   7.825   5.587
  512ASP     CA 6512   5.984   8.014   5.608
  512ASP     HA 6513   6.053   8.076   5.550
  512ASP     CB 6514   5.862   8.078   5.664
  512ASP    HB1 6515   5.822   8.014   5.743
  512ASP    HB2 6516   5.795   8.081   5.577
  512ASP     CG 6517   5.888   8.221   5.712
  512ASP    OD1 6518   5.986   8.289   5.674
  512ASP    OD2 6519   5.794   8.279   5.769
  512ASP      C 6520   6.070   7.974   5.727
  512ASP      O 6521   6.166   8.047   5.750
  513LEU      N 6522   6.042   7.863   5.793
  513LEU      H 6523   5.964   7.808   5.759
  513LEU     CA 6524   6.118   7.821   5.912
  513LEU     HA 6525   6.109   7.899   5.987
  513LEU     CB 6526   6.054   7.693   5.969
  513LEU    HB1 6527   6.120   7.633   6.032
  513LEU    HB2 6528   6.014   7.630   5.889
  513LEU     CG 6529   5.923   7.716   6.052
  513LEU     HG 6530   5.864   7.790   5.999
  513LEU    CD1 6531   5.839   7.582   6.071
  513LEU   HD11 6532   5.823   7.552   5.968
  513LEU   HD12 6533   5.889   7.505   6.129
  513LEU   HD13 6534   5.746   7.603   6.124
  513LEU    CD2 6535   5.958   7.741   6.197
  513LEU   HD21 6536   6.014   7.659   6.242
  513LEU   HD22 6537   6.022   7.829   6.202
  513LEU   HD23 6538   5.868   7.765   6.253
  513LEU      C 6539   6.266   7.801   5.884
  513LEU      O 6540   6.361   7.829   5.958
  514GLN      N 6541   6.285   7.755   5.762
  514GLN      H 6542   6.202   7.745   5.705
  514GLN     CA 6543   6.420   7.727   5.703
  514GLN     HA 6544   6.493   7.690   5.775
  514GLN     CB 6545   6.400   7.617   5.593
  514GLN    HB1 6546   6.495   7.588   5.546
  514GLN    HB2 6547   6.319   7.642   5.523
  514GLN     CG 6548   6.358   7.491   5.668
  514GLN    HG1 6549   6.251   7.498   5.689
  514GLN    HG2 6550   6.415   7.470   5.758
  514GLN     CD 6551   6.393   7.371   5.578
  514GLN    OE1 6552   6.310   7.301   5.526
  514GLN    NE2 6553   6.516   7.333   5.576
  514GLN   HE21 6554   6.593   7.380   5.622
  514GLN   HE22 6555   6.538   7.250   5.522
  514GLN      C 6556   6.483   7.857   5.644
  514GLN      O 6557   6.548   7.850   5.539
  515SER      N 6558   6.456   7.975   5.695
  515SER      H 6559   6.387   7.984   5.768
  515SER     CA 6560   6.525   8.100   5.655
  515SER     HA 6561   6.604   8.088   5.581
  515SER     CB 6562   6.431   8.194   5.583
  515SER    HB1 6563   6.349   8.219   5.650
  515SER    HB2 6564   6.393   8.155   5.489
  515SER     OG 6565   6.494   8.313   5.555
  515SER     HG 6566   6.467   8.337   5.466
  515SER      C 6567   6.589   8.164   5.782
  515SER      O 6568   6.523   8.172   5.887
  516ILE      N 6569   6.712   8.221   5.771
  516ILE      H 6570   6.764   8.218   5.685
  516ILE     CA 6571   6.757   8.309   5.878
  516ILE     HA 6572   6.729   8.257   5.970
  516ILE     CB 6573   6.911   8.334   5.873
  516ILE     HB 6574   6.949   8.232   5.872
  516ILE    CG2 6575   6.963   8.404   5.742
  516ILE   HG21 6576   6.910   8.498   5.733
  516ILE   HG22 6577   7.067   8.435   5.737
  516ILE   HG23 6578   6.941   8.349   5.650
  516ILE    CG1 6579   6.964   8.400   5.995
  516ILE   HG11 6580   6.908   8.493   6.011
  516ILE   HG12 6581   7.069   8.426   5.990
  516ILE     CD 6582   6.955   8.327   6.127
  516ILE    HD1 6583   6.941   8.396   6.210
  516ILE    HD2 6584   6.858   8.279   6.132
  516ILE    HD3 6585   7.037   8.255   6.128
  516ILE      C 6586   6.675   8.441   5.891
  516ILE      O 6587   6.647   8.485   6.002
  517LEU      N 6588   6.618   8.496   5.783
  517LEU      H 6589   6.632   8.451   5.694
  517LEU     CA 6590   6.527   8.616   5.787
  517LEU     HA 6591   6.564   8.684   5.864
  517LEU     CB 6592   6.549   8.686   5.651
  517LEU    HB1 6593   6.502   8.784   5.651
  517LEU    HB2 6594   6.498   8.636   5.568
  517LEU     CG 6595   6.695   8.702   5.602
  517LEU     HG 6596   6.753   8.612   5.615
  517LEU    CD1 6597   6.761   8.801   5.693
  517LEU   HD11 6598   6.864   8.811   5.660
  517LEU   HD12 6599   6.725   8.902   5.672
  517LEU   HD13 6600   6.756   8.778   5.800
  517LEU    CD2 6601   6.713   8.772   5.464
  517LEU   HD21 6602   6.669   8.872   5.458
  517LEU   HD22 6603   6.819   8.771   5.438
  517LEU   HD23 6604   6.672   8.707   5.387
  517LEU      C 6605   6.375   8.592   5.816
  517LEU      O 6606   6.296   8.682   5.804
  518SER      N 6607   6.336   8.480   5.869
  518SER      H 6608   6.406   8.414   5.898
  518SER     CA 6609   6.198   8.448   5.916
  518SER     HA 6610   6.130   8.469   5.833
  518SER     CB 6611   6.181   8.295   5.937
  518SER    HB1 6612   6.201   8.249   5.840
  518SER    HB2 6613   6.079   8.269   5.964
  518SER     OG 6614   6.267   8.248   6.042
  518SER     HG 6615   6.286   8.161   6.008
  518SER      C 6616   6.170   8.532   6.041
  518SER      O 6617   6.256   8.551   6.132
  519ASP      N 6618   6.049   8.584   6.049
  519ASP      H 6619   5.985   8.567   5.973
  519ASP     CA 6620   5.990   8.660   6.163
  519ASP     HA 6621   6.058   8.739   6.192
  519ASP     CB 6622   5.850   8.723   6.131
  519ASP    HB1 6623   5.831   8.799   6.207
  519ASP    HB2 6624   5.778   8.642   6.138
  519ASP     CG 6625   5.832   8.779   5.985
  519ASP    OD1 6626   5.751   8.720   5.919
  519ASP    OD2 6627   5.907   8.868   5.933
  519ASP      C 6628   5.978   8.568   6.286
  519ASP      O 6629   5.972   8.617   6.403
  520ALA      N 6630   5.970   8.439   6.252
  520ALA      H 6631   5.960   8.406   6.157
  520ALA     CA 6632   5.949   8.327   6.356
  520ALA     HA 6633   5.843   8.317   6.377
  520ALA     CB 6634   5.994   8.198   6.295
  520ALA    HB1 6635   6.100   8.178   6.283
  520ALA    HB2 6636   5.966   8.121   6.367
  520ALA    HB3 6637   5.956   8.190   6.193
  520ALA      C 6638   6.024   8.356   6.488
  520ALA      O 6639   5.972   8.349   6.599
  521TRP      N 6640   6.152   8.384   6.476
  521TRP      H 6641   6.196   8.384   6.385
  521TRP     CA 6642   6.234   8.418   6.596
  521TRP     HA 6643   6.258   8.323   6.644
  521TRP     CB 6644   6.361   8.490   6.548
  521TRP    HB1 6645   6.417   8.535   6.630
  521TRP    HB2 6646   6.345   8.575   6.483
  521TRP     CG 6647   6.456   8.401   6.481
  521TRP    CD1 6648   6.444   8.339   6.358
  521TRP    HD1 6649   6.363   8.352   6.288
  521TRP    NE1 6650   6.564   8.270   6.336
  521TRP    HE1 6651   6.575   8.222   6.248
  521TRP    CE2 6652   6.647   8.260   6.445
  521TRP    CZ2 6653   6.771   8.197   6.466
  521TRP    HZ2 6654   6.812   8.134   6.389
  521TRP    CH2 6655   6.833   8.222   6.588
  521TRP    HH2 6656   6.916   8.156   6.612
  521TRP    CZ3 6657   6.784   8.316   6.677
  521TRP    HZ3 6658   6.837   8.325   6.771
  521TRP    CE3 6659   6.658   8.373   6.656
  521TRP    HE3 6660   6.624   8.447   6.727
  521TRP    CD2 6661   6.583   8.354   6.537
  521TRP      C 6662   6.169   8.510   6.701
  521TRP      O 6663   6.203   8.509   6.817
  522PHE      N 6664   6.084   8.600   6.650
  522PHE      H 6665   6.061   8.585   6.553
  522PHE     CA 6666   6.030   8.716   6.725
  522PHE     HA 6667   6.087   8.720   6.818
  522PHE     CB 6668   6.048   8.846   6.654
  522PHE    HB1 6669   6.022   8.925   6.724
  522PHE    HB2 6670   5.983   8.848   6.567
  522PHE     CG 6671   6.188   8.864   6.604
  522PHE    CD1 6672   6.283   8.901   6.705
  522PHE    HD1 6673   6.255   8.919   6.808
  522PHE    CE1 6674   6.414   8.923   6.668
  522PHE    HE1 6675   6.483   8.949   6.747
  522PHE     CZ 6676   6.444   8.912   6.534
  522PHE     HZ 6677   6.546   8.935   6.504
  522PHE    CE2 6678   6.355   8.870   6.436
  522PHE    HE2 6679   6.381   8.859   6.332
  522PHE    CD2 6680   6.224   8.848   6.471
  522PHE    HD2 6681   6.147   8.811   6.405
  522PHE      C 6682   5.891   8.684   6.765
  522PHE      O 6683   5.840   8.712   6.876
  523HIS      N 6684   5.817   8.617   6.676
  523HIS      H 6685   5.857   8.597   6.585
  523HIS     CA 6686   5.680   8.566   6.711
  523HIS     HA 6687   5.618   8.646   6.751
  523HIS     CB 6688   5.611   8.486   6.599
  523HIS    HB1 6689   5.513   8.455   6.635
  523HIS    HB2 6690   5.676   8.405   6.565
  523HIS     CG 6691   5.572   8.576   6.486
  523HIS    ND1 6692   5.484   8.685   6.483
  523HIS    HD1 6693   5.426   8.721   6.558
  523HIS    CE1 6694   5.490   8.738   6.354
  523HIS    HE1 6695   5.423   8.818   6.325
  523HIS    NE2 6696   5.584   8.676   6.280
  523HIS    CD2 6697   5.625   8.567   6.357
  523HIS    HD2 6698   5.703   8.500   6.325
  523HIS      C 6699   5.694   8.464   6.828
  523HIS      O 6700   5.616   8.466   6.922
  524PHE      N 6701   5.800   8.374   6.830
  524PHE      H 6702   5.860   8.374   6.749
  524PHE     CA 6703   5.825   8.282   6.937
  524PHE     HA 6704   5.740   8.216   6.954
  524PHE     CB 6705   5.940   8.190   6.896
  524PHE    HB1 6706   5.972   8.137   6.986
  524PHE    HB2 6707   6.017   8.259   6.862
  524PHE     CG 6708   5.904   8.075   6.801
  524PHE    CD1 6709   5.787   8.005   6.832
  524PHE    HD1 6710   5.736   8.023   6.925
  524PHE    CE1 6711   5.753   7.889   6.759
  524PHE    HE1 6712   5.666   7.829   6.780
  524PHE     CZ 6713   5.830   7.858   6.645
  524PHE     HZ 6714   5.807   7.775   6.581
  524PHE    CE2 6715   5.949   7.929   6.614
  524PHE    HE2 6716   6.018   7.910   6.533
  524PHE    CD2 6717   5.987   8.039   6.692
  524PHE    HD2 6718   6.075   8.095   6.665
  524PHE      C 6719   5.865   8.353   7.068
  524PHE      O 6720   5.802   8.329   7.174
  525VAL      N 6721   5.967   8.437   7.072
  525VAL      H 6722   6.013   8.462   6.986
  525VAL     CA 6723   6.001   8.509   7.196
  525VAL     HA 6724   5.995   8.431   7.272
  525VAL     CB 6725   6.139   8.569   7.185
  525VAL     HB 6726   6.142   8.614   7.285
  525VAL    CG1 6727   6.253   8.462   7.181
  525VAL   HG11 6728   6.228   8.392   7.261
  525VAL   HG12 6729   6.258   8.413   7.084
  525VAL   HG13 6730   6.348   8.509   7.207
  525VAL    CG2 6731   6.173   8.675   7.090
  525VAL   HG21 6732   6.259   8.722   7.138
  525VAL   HG22 6733   6.225   8.638   7.002
  525VAL   HG23 6734   6.091   8.742   7.063
  525VAL      C 6735   5.895   8.609   7.241
  525VAL      O 6736   5.881   8.620   7.365
  526PHE      N 6737   5.821   8.683   7.156
  526PHE      H 6738   5.824   8.676   7.055
  526PHE     CA 6739   5.718   8.771   7.211
  526PHE     HA 6740   5.768   8.842   7.277
  526PHE     CB 6741   5.644   8.854   7.103
  526PHE    HB1 6742   5.546   8.878   7.142
  526PHE    HB2 6743   5.631   8.803   7.008
  526PHE     CG 6744   5.723   8.976   7.073
  526PHE    CD1 6745   5.861   8.980   7.047
  526PHE    HD1 6746   5.920   8.890   7.034
  526PHE    CE1 6747   5.924   9.093   6.996
  526PHE    HE1 6748   6.028   9.088   6.970
  526PHE     CZ 6749   5.853   9.209   6.971
  526PHE     HZ 6750   5.909   9.296   6.939
  526PHE    CE2 6751   5.716   9.212   6.997
  526PHE    HE2 6752   5.662   9.305   6.997
  526PHE    CD2 6753   5.650   9.098   7.046
  526PHE    HD2 6754   5.544   9.096   7.065
  526PHE      C 6755   5.598   8.691   7.268
  526PHE      O 6756   5.541   8.725   7.375
  527PHE      N 6757   5.569   8.574   7.205
  527PHE      H 6758   5.599   8.552   7.111
  527PHE     CA 6759   5.475   8.475   7.263
  527PHE     HA 6760   5.375   8.514   7.279
  527PHE     CB 6761   5.462   8.358   7.163
  527PHE    HB1 6762   5.559   8.317   7.134
  527PHE    HB2 6763   5.422   8.405   7.074
  527PHE     CG 6764   5.363   8.242   7.197
  527PHE    CD1 6765   5.230   8.265   7.208
  527PHE    HD1 6766   5.192   8.366   7.203
  527PHE    CE1 6767   5.134   8.160   7.233
  527PHE    HE1 6768   5.027   8.176   7.244
  527PHE     CZ 6769   5.183   8.033   7.257
  527PHE     HZ 6770   5.123   7.945   7.273
  527PHE    CE2 6771   5.321   8.012   7.248
  527PHE    HE2 6772   5.347   7.912   7.278
  527PHE    CD2 6773   5.417   8.113   7.224
  527PHE    HD2 6774   5.521   8.085   7.231
  527PHE      C 6775   5.520   8.419   7.398
  527PHE      O 6776   5.443   8.431   7.490
  528VAL      N 6777   5.639   8.359   7.409
  528VAL      H 6778   5.692   8.351   7.323
  528VAL     CA 6779   5.699   8.311   7.532
  528VAL     HA 6780   5.642   8.226   7.569
  528VAL     CB 6781   5.841   8.261   7.507
  528VAL     HB 6782   5.896   8.342   7.460
  528VAL    CG1 6783   5.911   8.216   7.638
  528VAL   HG11 6784   6.011   8.178   7.616
  528VAL   HG12 6785   5.931   8.300   7.704
  528VAL   HG13 6786   5.856   8.139   7.692
  528VAL    CG2 6787   5.837   8.140   7.420
  528VAL   HG21 6788   5.808   8.050   7.473
  528VAL   HG22 6789   5.770   8.147   7.335
  528VAL   HG23 6790   5.940   8.131   7.386
  528VAL      C 6791   5.694   8.409   7.641
  528VAL      O 6792   5.651   8.377   7.753
  529GLN      N 6793   5.717   8.537   7.616
  529GLN      H 6794   5.748   8.550   7.520
  529GLN     CA 6795   5.722   8.648   7.712
  529GLN     HA 6796   5.785   8.621   7.797
  529GLN     CB 6797   5.778   8.765   7.637
  529GLN    HB1 6798   5.710   8.796   7.557
  529GLN    HB2 6799   5.874   8.739   7.594
  529GLN     CG 6800   5.812   8.884   7.729
  529GLN    HG1 6801   5.885   8.943   7.673
  529GLN    HG2 6802   5.848   8.861   7.829
  529GLN     CD 6803   5.692   8.971   7.754
  529GLN    OE1 6804   5.588   8.960   7.690
  529GLN    NE2 6805   5.695   9.065   7.848
  529GLN   HE21 6806   5.780   9.080   7.900
  529GLN   HE22 6807   5.609   9.118   7.858
  529GLN      C 6808   5.578   8.673   7.765
  529GLN      O 6809   5.562   8.698   7.881
  530ALA      N 6810   5.481   8.677   7.672
  530ALA      H 6811   5.507   8.660   7.576
  530ALA     CA 6812   5.343   8.692   7.708
  530ALA     HA 6813   5.339   8.782   7.770
  530ALA     CB 6814   5.267   8.723   7.583
  530ALA    HB1 6815   5.185   8.791   7.603
  530ALA    HB2 6816   5.336   8.780   7.520
  530ALA    HB3 6817   5.232   8.632   7.534
  530ALA      C 6818   5.292   8.582   7.793
  530ALA      O 6819   5.250   8.596   7.908
  531VAL      N 6820   5.311   8.461   7.742
  531VAL      H 6821   5.344   8.455   7.646
  531VAL     CA 6822   5.285   8.338   7.813
  531VAL     HA 6823   5.177   8.321   7.821
  531VAL     CB 6824   5.339   8.222   7.728
  531VAL     HB 6825   5.443   8.245   7.710
  531VAL    CG1 6826   5.329   8.082   7.784
  531VAL   HG11 6827   5.350   8.020   7.697
  531VAL   HG12 6828   5.404   8.058   7.859
  531VAL   HG13 6829   5.229   8.061   7.820
  531VAL    CG2 6830   5.262   8.217   7.589
  531VAL   HG21 6831   5.240   8.317   7.550
  531VAL   HG22 6832   5.315   8.153   7.519
  531VAL   HG23 6833   5.162   8.173   7.596
  531VAL      C 6834   5.341   8.331   7.954
  531VAL      O 6835   5.273   8.285   8.047
  532LEU      N 6836   5.462   8.377   7.977
  532LEU      H 6837   5.519   8.384   7.894
  532LEU     CA 6838   5.521   8.381   8.110
  532LEU     HA 6839   5.523   8.278   8.147
  532LEU     CB 6840   5.669   8.431   8.095
  532LEU    HB1 6841   5.697   8.470   8.193
  532LEU    HB2 6842   5.676   8.521   8.034
  532LEU     CG 6843   5.781   8.338   8.054
  532LEU     HG 6844   5.750   8.266   7.979
  532LEU    CD1 6845   5.914   8.395   8.009
  532LEU   HD11 6846   5.901   8.445   7.914
  532LEU   HD12 6847   5.951   8.467   8.082
  532LEU   HD13 6848   5.989   8.316   8.008
  532LEU    CD2 6849   5.810   8.261   8.179
  532LEU   HD21 6850   5.794   8.317   8.271
  532LEU   HD22 6851   5.745   8.176   8.200
  532LEU   HD23 6852   5.907   8.213   8.163
  532LEU      C 6853   5.448   8.471   8.215
  532LEU      O 6854   5.402   8.431   8.325
  533VAL      N 6855   5.423   8.599   8.181
  533VAL      H 6856   5.464   8.638   8.097
  533VAL     CA 6857   5.324   8.687   8.253
  533VAL     HA 6858   5.378   8.726   8.340
  533VAL     CB 6859   5.292   8.809   8.167
  533VAL     HB 6860   5.252   8.782   8.069
  533VAL    CG1 6861   5.191   8.901   8.235
  533VAL   HG11 6862   5.093   8.853   8.237
  533VAL   HG12 6863   5.231   8.921   8.334
  533VAL   HG13 6864   5.176   8.984   8.166
  533VAL    CG2 6865   5.415   8.896   8.130
  533VAL   HG21 6866   5.477   8.913   8.218
  533VAL   HG22 6867   5.472   8.838   8.058
  533VAL   HG23 6868   5.380   8.992   8.091
  533VAL      C 6869   5.198   8.611   8.298
  533VAL      O 6870   5.173   8.588   8.420
  534ILE      N 6871   5.130   8.548   8.198
  534ILE      H 6872   5.170   8.571   8.108
  534ILE     CA 6873   5.012   8.470   8.222
  534ILE     HA 6874   4.939   8.523   8.284
  534ILE     CB 6875   4.946   8.443   8.087
  534ILE     HB 6876   5.013   8.388   8.021
  534ILE    CG2 6877   4.820   8.364   8.117
  534ILE   HG21 6878   4.751   8.380   8.034
  534ILE   HG22 6879   4.854   8.261   8.120
  534ILE   HG23 6880   4.785   8.402   8.214
  534ILE    CG1 6881   4.914   8.574   8.011
  534ILE   HG11 6882   4.863   8.545   7.919
  534ILE   HG12 6883   5.001   8.630   7.975
  534ILE     CD 6884   4.821   8.666   8.092
  534ILE    HD1 6885   4.729   8.613   8.117
  534ILE    HD2 6886   4.869   8.712   8.179
  534ILE    HD3 6887   4.795   8.749   8.027
  534ILE      C 6888   5.032   8.343   8.307
  534ILE      O 6889   4.963   8.321   8.406
  535LEU      N 6890   5.117   8.247   8.274
  535LEU      H 6891   5.166   8.254   8.186
  535LEU     CA 6892   5.173   8.143   8.366
  535LEU     HA 6893   5.103   8.060   8.376
  535LEU     CB 6894   5.310   8.093   8.309
  535LEU    HB1 6895   5.370   8.182   8.290
  535LEU    HB2 6896   5.290   8.046   8.213
  535LEU     CG 6897   5.398   7.991   8.386
  535LEU     HG 6898   5.412   8.026   8.488
  535LEU    CD1 6899   5.339   7.845   8.381
  535LEU   HD11 6900   5.316   7.817   8.278
  535LEU   HD12 6901   5.405   7.781   8.440
  535LEU   HD13 6902   5.243   7.848   8.431
  535LEU    CD2 6903   5.528   7.988   8.309
  535LEU   HD21 6904   5.520   7.962   8.204
  535LEU   HD22 6905   5.569   8.088   8.326
  535LEU   HD23 6906   5.605   7.924   8.354
  535LEU      C 6907   5.194   8.183   8.513
  535LEU      O 6908   5.151   8.110   8.603
  536SER      N 6909   5.264   8.296   8.543
  536SER      H 6910   5.290   8.349   8.461
  536SER     CA 6911   5.294   8.343   8.675
  536SER     HA 6912   5.351   8.263   8.723
  536SER     CB 6913   5.385   8.467   8.664
  536SER    HB1 6914   5.456   8.450   8.583
  536SER    HB2 6915   5.448   8.465   8.752
  536SER     OG 6916   5.318   8.585   8.647
  536SER     HG 6917   5.277   8.593   8.560
  536SER      C 6918   5.178   8.371   8.766
  536SER      O 6919   5.185   8.330   8.879
  537VAL      N 6920   5.070   8.429   8.712
  537VAL      H 6921   5.072   8.467   8.618
  537VAL     CA 6922   4.946   8.443   8.788
  537VAL     HA 6923   4.977   8.462   8.890
  537VAL     CB 6924   4.845   8.551   8.733
  537VAL     HB 6925   4.755   8.557   8.795
  537VAL    CG1 6926   4.910   8.685   8.751
  537VAL   HG11 6927   4.843   8.760   8.709
  537VAL   HG12 6928   4.922   8.710   8.857
  537VAL   HG13 6929   5.006   8.683   8.700
  537VAL    CG2 6930   4.805   8.527   8.585
  537VAL   HG21 6931   4.751   8.615   8.552
  537VAL   HG22 6932   4.892   8.510   8.521
  537VAL   HG23 6933   4.756   8.430   8.575
  537VAL      C 6934   4.869   8.314   8.810
  537VAL      O 6935   4.793   8.305   8.907
  538PHE      N 6936   4.877   8.219   8.720
  538PHE      H 6937   4.934   8.232   8.637
  538PHE     CA 6938   4.806   8.096   8.733
  538PHE     HA 6939   4.704   8.113   8.767
  538PHE     CB 6940   4.787   8.023   8.598
  538PHE    HB1 6941   4.758   7.919   8.609
  538PHE    HB2 6942   4.876   8.045   8.539
  538PHE     CG 6943   4.684   8.073   8.503
  538PHE    CD1 6944   4.553   8.085   8.556
  538PHE    HD1 6945   4.532   8.061   8.659
  538PHE    CE1 6946   4.451   8.125   8.475
  538PHE    HE1 6947   4.358   8.147   8.527
  538PHE     CZ 6948   4.476   8.153   8.346
  538PHE     HZ 6949   4.402   8.196   8.279
  538PHE    CE2 6950   4.599   8.131   8.284
  538PHE    HE2 6951   4.615   8.149   8.178
  538PHE    CD2 6952   4.702   8.082   8.365
  538PHE    HD2 6953   4.798   8.050   8.327
  538PHE      C 6954   4.882   8.008   8.833
  538PHE      O 6955   4.818   7.934   8.906
  539LEU      N 6956   5.017   8.019   8.844
  539LEU      H 6957   5.058   8.070   8.767
  539LEU     CA 6958   5.096   7.953   8.949
  539LEU     HA 6959   5.074   7.847   8.940
  539LEU     CB 6960   5.248   7.982   8.925
  539LEU    HB1 6961   5.300   7.954   9.016
  539LEU    HB2 6962   5.258   8.089   8.912
  539LEU     CG 6963   5.311   7.903   8.811
  539LEU     HG 6964   5.251   7.919   8.721
  539LEU    CD1 6965   5.452   7.953   8.786
  539LEU   HD11 6966   5.464   8.061   8.791
  539LEU   HD12 6967   5.518   7.908   8.860
  539LEU   HD13 6968   5.485   7.928   8.685
  539LEU    CD2 6969   5.319   7.758   8.834
  539LEU   HD21 6970   5.386   7.728   8.915
  539LEU   HD22 6971   5.221   7.711   8.848
  539LEU   HD23 6972   5.357   7.711   8.743
  539LEU      C 6973   5.053   8.011   9.083
  539LEU      O 6974   5.007   7.942   9.175
  540TYR      N 6975   5.046   8.144   9.097
  540TYR      H 6976   5.081   8.200   9.021
  540TYR     CA 6977   4.983   8.206   9.213
  540TYR     HA 6978   5.050   8.172   9.292
  540TYR     CB 6979   5.004   8.352   9.196
  540TYR    HB1 6980   4.975   8.384   9.096
  540TYR    HB2 6981   5.112   8.367   9.192
  540TYR     CG 6982   4.940   8.442   9.305
  540TYR    CD1 6983   4.996   8.443   9.434
  540TYR    HD1 6984   5.075   8.374   9.460
  540TYR    CE1 6985   4.944   8.532   9.531
  540TYR    HE1 6986   4.987   8.538   9.630
  540TYR     CZ 6987   4.849   8.627   9.489
  540TYR     OH 6988   4.811   8.718   9.578
  540TYR     HH 6989   4.747   8.784   9.550
  540TYR    CE2 6990   4.798   8.631   9.359
  540TYR    HE2 6991   4.736   8.716   9.333
  540TYR    CD2 6992   4.843   8.538   9.266
  540TYR    HD2 6993   4.829   8.535   9.159
  540TYR      C 6994   4.830   8.172   9.244
  540TYR      O 6995   4.797   8.144   9.359
  541LEU      N 6996   4.736   8.163   9.148
  541LEU      H 6997   4.764   8.177   9.052
  541LEU     CA 6998   4.601   8.112   9.158
  541LEU     HA 6999   4.546   8.166   9.235
  541LEU     CB 7000   4.539   8.127   9.024
  541LEU    HB1 7001   4.589   8.063   8.952
  541LEU    HB2 7002   4.540   8.232   8.995
  541LEU     CG 7003   4.395   8.087   9.021
  541LEU     HG 7004   4.374   8.008   9.092
  541LEU    CD1 7005   4.305   8.204   9.072
  541LEU   HD11 7006   4.207   8.159   9.089
  541LEU   HD12 7007   4.342   8.252   9.162
  541LEU   HD13 7008   4.294   8.280   8.995
  541LEU    CD2 7009   4.335   8.038   8.890
  541LEU   HD21 7010   4.226   8.043   8.896
  541LEU   HD22 7011   4.368   8.095   8.803
  541LEU   HD23 7012   4.374   7.938   8.873
  541LEU      C 7013   4.602   7.969   9.215
  541LEU      O 7014   4.525   7.948   9.311
  542PHE      N 7015   4.691   7.873   9.172
  542PHE      H 7016   4.753   7.901   9.098
  542PHE     CA 7017   4.689   7.733   9.224
  542PHE     HA 7018   4.593   7.710   9.270
  542PHE     CB 7019   4.707   7.643   9.106
  542PHE    HB1 7020   4.691   7.542   9.145
  542PHE    HB2 7021   4.811   7.647   9.076
  542PHE     CG 7022   4.627   7.659   8.979
  542PHE    CD1 7023   4.684   7.671   8.857
  542PHE    HD1 7024   4.791   7.666   8.844
  542PHE    CE1 7025   4.613   7.680   8.741
  542PHE    HE1 7026   4.667   7.687   8.647
  542PHE     CZ 7027   4.478   7.659   8.739
  542PHE     HZ 7028   4.418   7.644   8.650
  542PHE    CE2 7029   4.411   7.654   8.864
  542PHE    HE2 7030   4.304   7.640   8.865
  542PHE    CD2 7031   4.485   7.646   8.986
  542PHE    HD2 7032   4.443   7.618   9.081
  542PHE      C 7033   4.785   7.722   9.348
  542PHE      O 7034   4.844   7.618   9.364
  543ALA      N 7035   4.792   7.825   9.434
  543ALA      H 7036   4.750   7.911   9.402
  543ALA     CA 7037   4.873   7.836   9.556
  543ALA     HA 7038   4.872   7.942   9.579
  543ALA     CB 7039   4.798   7.774   9.678
  543ALA    HB1 7040   4.846   7.803   9.771
  543ALA    HB2 7041   4.696   7.813   9.673
  543ALA    HB3 7042   4.815   7.667   9.685
  543ALA      C 7043   5.027   7.814   9.554
  543ALA      O 7044   5.088   7.796   9.657
  544TYR      N 7045   5.090   7.830   9.439
  544TYR      H 7046   5.042   7.842   9.352
  544TYR     CA 7047   5.231   7.796   9.415
  544TYR     HA 7048   5.257   7.709   9.475
  544TYR     CB 7049   5.245   7.742   9.271
  544TYR    HB1 7050   5.220   7.816   9.195
  544TYR    HB2 7051   5.169   7.665   9.253
  544TYR     CG 7052   5.383   7.698   9.235
  544TYR    CD1 7053   5.486   7.791   9.200
  544TYR    HD1 7054   5.461   7.895   9.181
  544TYR    CE1 7055   5.616   7.745   9.184
  544TYR    HE1 7056   5.689   7.816   9.149
  544TYR     CZ 7057   5.650   7.607   9.185
  544TYR     OH 7058   5.777   7.566   9.184
  544TYR     HH 7059   5.780   7.471   9.199
  544TYR    CE2 7060   5.545   7.517   9.217
  544TYR    HE2 7061   5.576   7.415   9.233
  544TYR    CD2 7062   5.413   7.558   9.243
  544TYR    HD2 7063   5.334   7.487   9.262
  544TYR      C 7064   5.320   7.915   9.444
  544TYR      O 7065   5.309   8.022   9.378
  545LYS      N 7066   5.417   7.903   9.528
  545LYS      H 7067   5.434   7.812   9.569
  545LYS     CA 7068   5.486   8.022   9.588
  545LYS     HA 7069   5.411   8.098   9.610
  545LYS     CB 7070   5.542   7.978   9.724
  545LYS    HB1 7071   5.607   8.059   9.756
  545LYS    HB2 7072   5.609   7.894   9.708
  545LYS     CG 7073   5.425   7.958   9.825
  545LYS    HG1 7074   5.351   7.893   9.778
  545LYS    HG2 7075   5.382   8.055   9.852
  545LYS     CD 7076   5.469   7.894   9.955
  545LYS    HD1 7077   5.554   7.945  10.000
  545LYS    HD2 7078   5.485   7.790   9.928
  545LYS     CE 7079   5.352   7.908  10.053
  545LYS    HE1 7080   5.269   7.864   9.999
  545LYS    HE2 7081   5.327   8.012  10.076
  545LYS     NZ 7082   5.378   7.828  10.176
  545LYS    HZ1 7083   5.301   7.822  10.242
  545LYS    HZ2 7084   5.417   7.736  10.161
  545LYS    HZ3 7085   5.449   7.871  10.233
  545LYS      C 7086   5.599   8.083   9.503
  545LYS      O 7087   5.615   8.206   9.512
  546GLU      N 7088   5.669   8.002   9.424
  546GLU      H 7089   5.651   7.903   9.430
  546GLU     CA 7090   5.784   8.044   9.345
  546GLU     HA 7091   5.820   8.131   9.400
  546GLU     CB 7092   5.890   7.940   9.342
  546GLU    HB1 7093   5.968   7.958   9.268
  546GLU    HB2 7094   5.838   7.846   9.324
  546GLU     CG 7095   5.957   7.940   9.481
  546GLU    HG1 7096   5.887   7.919   9.562
  546GLU    HG2 7097   6.009   8.034   9.501
  546GLU     CD 7098   6.061   7.836   9.492
  546GLU    OE1 7099   6.142   7.839   9.588
  546GLU    OE2 7100   6.081   7.742   9.403
  546GLU      C 7101   5.765   8.111   9.202
  546GLU      O 7102   5.857   8.121   9.124
  547TYR      N 7103   5.643   8.165   9.177
  547TYR      H 7104   5.576   8.152   9.250
  547TYR     CA 7105   5.609   8.237   9.053
  547TYR     HA 7106   5.623   8.170   8.968
  547TYR     CB 7107   5.459   8.269   9.060
  547TYR    HB1 7108   5.407   8.177   9.086
  547TYR    HB2 7109   5.429   8.301   8.960
  547TYR     CG 7110   5.424   8.386   9.161
  547TYR    CD1 7111   5.405   8.356   9.297
  547TYR    HD1 7112   5.408   8.255   9.335
  547TYR    CE1 7113   5.400   8.458   9.390
  547TYR    HE1 7114   5.384   8.441   9.496
  547TYR     CZ 7115   5.414   8.592   9.346
  547TYR     OH 7116   5.413   8.689   9.441
  547TYR     HH 7117   5.382   8.651   9.524
  547TYR    CE2 7118   5.446   8.619   9.214
  547TYR    HE2 7119   5.458   8.721   9.182
  547TYR    CD2 7120   5.438   8.517   9.117
  547TYR    HD2 7121   5.469   8.552   9.020
  547TYR      C 7122   5.682   8.363   9.021
  547TYR      O 7123   5.675   8.403   8.905
  548LEU      N 7124   5.750   8.428   9.113
  548LEU      H 7125   5.745   8.399   9.209
  548LEU     CA 7126   5.833   8.552   9.084
  548LEU     HA 7127   5.770   8.630   9.041
  548LEU     CB 7128   5.888   8.606   9.217
  548LEU    HB1 7129   5.943   8.535   9.279
  548LEU    HB2 7130   5.801   8.631   9.277
  548LEU     CG 7131   5.978   8.732   9.201
  548LEU     HG 7132   6.057   8.712   9.128
  548LEU    CD1 7133   5.911   8.857   9.131
  548LEU   HD11 7134   5.974   8.945   9.133
  548LEU   HD12 7135   5.882   8.830   9.030
  548LEU   HD13 7136   5.821   8.874   9.191
  548LEU    CD2 7137   6.026   8.785   9.337
  548LEU   HD21 7138   6.062   8.711   9.408
  548LEU   HD22 7139   6.112   8.852   9.324
  548LEU   HD23 7140   5.944   8.840   9.383
  548LEU      C 7141   5.949   8.515   8.983
  548LEU      O 7142   5.972   8.592   8.887
  549ALA      N 7143   6.016   8.399   8.990
  549ALA      H 7144   5.991   8.348   9.073
  549ALA     CA 7145   6.107   8.349   8.891
  549ALA     HA 7146   6.198   8.405   8.914
  549ALA     CB 7147   6.135   8.200   8.922
  549ALA    HB1 7148   6.190   8.153   8.841
  549ALA    HB2 7149   6.179   8.170   9.017
  549ALA    HB3 7150   6.040   8.147   8.909
  549ALA      C 7151   6.061   8.362   8.738
  549ALA      O 7152   6.132   8.414   8.654
  550CYS      N 7153   5.933   8.313   8.713
  550CYS      H 7154   5.889   8.275   8.795
  550CYS     CA 7155   5.868   8.331   8.587
  550CYS     HA 7156   5.933   8.275   8.520
  550CYS     CB 7157   5.730   8.261   8.600
  550CYS    HB1 7158   5.671   8.270   8.508
  550CYS    HB2 7159   5.678   8.310   8.682
  550CYS     SG 7160   5.730   8.091   8.632
  550CYS     HG 7161   5.659   8.042   8.529
  550CYS      C 7162   5.864   8.473   8.545
  550CYS      O 7163   5.889   8.495   8.426
  551LEU      N 7164   5.825   8.566   8.632
  551LEU      H 7165   5.821   8.531   8.726
  551LEU     CA 7166   5.804   8.706   8.596
  551LEU     HA 7167   5.744   8.709   8.505
  551LEU     CB 7168   5.714   8.767   8.699
  551LEU    HB1 7169   5.776   8.784   8.787
  551LEU    HB2 7170   5.640   8.690   8.722
  551LEU     CG 7171   5.642   8.900   8.660
  551LEU     HG 7172   5.721   8.969   8.630
  551LEU    CD1 7173   5.554   8.872   8.540
  551LEU   HD11 7174   5.486   8.955   8.520
  551LEU   HD12 7175   5.606   8.862   8.445
  551LEU   HD13 7176   5.488   8.786   8.545
  551LEU    CD2 7177   5.555   8.947   8.786
  551LEU   HD21 7178   5.488   9.027   8.757
  551LEU   HD22 7179   5.498   8.861   8.820
  551LEU   HD23 7180   5.608   8.975   8.877
  551LEU      C 7181   5.935   8.789   8.580
  551LEU      O 7182   5.934   8.873   8.491
  552VAL      N 7183   6.050   8.762   8.650
  552VAL      H 7184   6.042   8.709   8.735
  552VAL     CA 7185   6.179   8.831   8.610
  552VAL     HA 7186   6.153   8.937   8.607
  552VAL     CB 7187   6.284   8.813   8.718
  552VAL     HB 7188   6.378   8.863   8.694
  552VAL    CG1 7189   6.244   8.863   8.851
  552VAL   HG11 7190   6.334   8.885   8.909
  552VAL   HG12 7191   6.190   8.956   8.835
  552VAL   HG13 7192   6.187   8.785   8.901
  552VAL    CG2 7193   6.325   8.662   8.728
  552VAL   HG21 7194   6.246   8.608   8.781
  552VAL   HG22 7195   6.347   8.612   8.634
  552VAL   HG23 7196   6.415   8.653   8.789
  552VAL      C 7197   6.225   8.783   8.472
  552VAL      O 7198   6.268   8.867   8.390
  553LEU      N 7199   6.206   8.654   8.438
  553LEU      H 7200   6.167   8.586   8.501
  553LEU     CA 7201   6.223   8.605   8.300
  553LEU     HA 7202   6.325   8.620   8.263
  553LEU     CB 7203   6.201   8.455   8.287
  553LEU    HB1 7204   6.211   8.443   8.179
  553LEU    HB2 7205   6.098   8.435   8.319
  553LEU     CG 7206   6.295   8.366   8.365
  553LEU     HG 7207   6.251   8.343   8.462
  553LEU    CD1 7208   6.305   8.232   8.293
  553LEU   HD11 7209   6.206   8.208   8.255
  553LEU   HD12 7210   6.378   8.228   8.212
  553LEU   HD13 7211   6.330   8.157   8.368
  553LEU    CD2 7212   6.440   8.412   8.376
  553LEU   HD21 7213   6.510   8.339   8.419
  553LEU   HD22 7214   6.497   8.444   8.289
  553LEU   HD23 7215   6.441   8.503   8.436
  553LEU      C 7216   6.135   8.678   8.195
  553LEU      O 7217   6.183   8.712   8.089
  554ALA      N 7218   6.013   8.713   8.228
  554ALA      H 7219   5.983   8.696   8.322
  554ALA     CA 7220   5.915   8.782   8.144
  554ALA     HA 7221   5.897   8.732   8.049
  554ALA     CB 7222   5.774   8.762   8.215
  554ALA    HB1 7223   5.770   8.836   8.295
  554ALA    HB2 7224   5.695   8.776   8.142
  554ALA    HB3 7225   5.759   8.666   8.265
  554ALA      C 7226   5.954   8.928   8.126
  554ALA      O 7227   5.924   8.982   8.021
  555MET      N 7228   6.021   8.992   8.221
  555MET      H 7229   6.036   8.946   8.310
  555MET     CA 7230   6.083   9.122   8.196
  555MET     HA 7231   6.015   9.194   8.150
  555MET     CB 7232   6.119   9.180   8.334
  555MET    HB1 7233   6.180   9.267   8.311
  555MET    HB2 7234   6.182   9.109   8.388
  555MET     CG 7235   5.999   9.224   8.412
  555MET    HG1 7236   5.952   9.139   8.461
  555MET    HG2 7237   5.925   9.282   8.357
  555MET     SD 7238   6.031   9.322   8.561
  555MET     CE 7239   6.081   9.195   8.681
  555MET    HE1 7240   6.020   9.105   8.676
  555MET    HE2 7241   6.178   9.169   8.639
  555MET    HE3 7242   6.090   9.232   8.783
  555MET      C 7243   6.195   9.113   8.097
  555MET      O 7244   6.222   9.210   8.023
  556ALA      N 7245   6.278   9.007   8.112
  556ALA      H 7246   6.273   8.961   8.202
  556ALA     CA 7247   6.410   8.989   8.049
  556ALA     HA 7248   6.459   9.084   8.071
  556ALA     CB 7249   6.489   8.880   8.120
  556ALA    HB1 7250   6.441   8.785   8.098
  556ALA    HB2 7251   6.584   8.866   8.068
  556ALA    HB3 7252   6.502   8.901   8.226
  556ALA      C 7253   6.389   8.977   7.901
  556ALA      O 7254   6.444   9.052   7.818
  557LEU      N 7255   6.293   8.893   7.863
  557LEU      H 7256   6.249   8.838   7.935
  557LEU     CA 7257   6.252   8.870   7.728
  557LEU     HA 7258   6.338   8.881   7.662
  557LEU     CB 7259   6.180   8.736   7.720
  557LEU    HB1 7260   6.106   8.746   7.640
  557LEU    HB2 7261   6.108   8.723   7.800
  557LEU     CG 7262   6.265   8.606   7.708
  557LEU     HG 7263   6.320   8.586   7.801
  557LEU    CD1 7264   6.174   8.495   7.675
  557LEU   HD11 7265   6.085   8.493   7.737
  557LEU   HD12 7266   6.135   8.502   7.573
  557LEU   HD13 7267   6.217   8.396   7.685
  557LEU    CD2 7268   6.370   8.619   7.589
  557LEU   HD21 7269   6.457   8.679   7.617
  557LEU   HD22 7270   6.401   8.525   7.543
  557LEU   HD23 7271   6.329   8.677   7.507
  557LEU      C 7272   6.173   8.985   7.669
  557LEU      O 7273   6.215   9.042   7.569
  558GLY      N 7274   6.085   9.055   7.754
  558GLY      H 7275   6.081   9.025   7.850
  558GLY     CA 7276   6.015   9.178   7.704
  558GLY    HA1 7277   5.963   9.225   7.787
  558GLY    HA2 7278   5.937   9.139   7.639
  558GLY      C 7279   6.104   9.283   7.639
  558GLY      O 7280   6.075   9.327   7.531
  559TRP      N 7281   6.207   9.325   7.709
  559TRP      H 7282   6.219   9.279   7.798
  559TRP     CA 7283   6.299   9.429   7.665
  559TRP     HA 7284   6.249   9.508   7.610
  559TRP     CB 7285   6.369   9.492   7.785
  559TRP    HB1 7286   6.436   9.557   7.729
  559TRP    HB2 7287   6.429   9.415   7.834
  559TRP     CG 7288   6.291   9.591   7.877
  559TRP    CD1 7289   6.242   9.554   7.998
  559TRP    HD1 7290   6.248   9.456   8.044
  559TRP    NE1 7291   6.177   9.653   8.059
  559TRP    HE1 7292   6.124   9.635   8.143
  559TRP    CE2 7293   6.186   9.770   7.981
  559TRP    CZ2 7294   6.137   9.896   8.001
  559TRP    HZ2 7295   6.086   9.923   8.092
  559TRP    CH2 7296   6.156   9.991   7.903
  559TRP    HH2 7297   6.111  10.088   7.912
  559TRP    CZ3 7298   6.222   9.960   7.780
  559TRP    HZ3 7299   6.243  10.041   7.712
  559TRP    CE3 7300   6.266   9.827   7.761
  559TRP    HE3 7301   6.319   9.799   7.671
  559TRP    CD2 7302   6.247   9.728   7.857
  559TRP      C 7303   6.400   9.370   7.560
  559TRP      O 7304   6.409   9.439   7.462
  560ALA      N 7305   6.447   9.245   7.571
  560ALA      H 7306   6.424   9.193   7.655
  560ALA     CA 7307   6.533   9.190   7.477
  560ALA     HA 7308   6.615   9.259   7.460
  560ALA     CB 7309   6.598   9.064   7.536
  560ALA    HB1 7310   6.523   8.987   7.559
  560ALA    HB2 7311   6.664   9.025   7.458
  560ALA    HB3 7312   6.652   9.087   7.627
  560ALA      C 7313   6.476   9.165   7.345
  560ALA      O 7314   6.531   9.191   7.238
  561ASN      N 7315   6.352   9.108   7.349
  561ASN      H 7316   6.307   9.079   7.435
  561ASN     CA 7317   6.264   9.098   7.229
  561ASN     HA 7318   6.286   9.012   7.166
  561ASN     CB 7319   6.123   9.070   7.285
  561ASN    HB1 7320   6.056   9.099   7.204
  561ASN    HB2 7321   6.093   9.141   7.362
  561ASN     CG 7322   6.102   8.931   7.338
  561ASN    OD1 7323   6.189   8.845   7.344
  561ASN    ND2 7324   5.986   8.900   7.385
  561ASN   HD21 7325   5.913   8.969   7.390
  561ASN   HD22 7326   5.960   8.803   7.395
  561ASN      C 7327   6.253   9.222   7.141
  561ASN      O 7328   6.244   9.202   7.019
  562MET      N 7329   6.269   9.344   7.195
  562MET      H 7330   6.275   9.358   7.295
  562MET     CA 7331   6.270   9.465   7.115
  562MET     HA 7332   6.173   9.471   7.064
  562MET     CB 7333   6.285   9.588   7.210
  562MET    HB1 7334   6.288   9.671   7.139
  562MET    HB2 7335   6.378   9.580   7.266
  562MET     CG 7336   6.161   9.599   7.297
  562MET    HG1 7337   6.165   9.511   7.362
  562MET    HG2 7338   6.076   9.600   7.229
  562MET     SD 7339   6.166   9.760   7.394
  562MET     CE 7340   6.025   9.737   7.510
  562MET    HE1 7341   6.039   9.798   7.599
  562MET    HE2 7342   5.939   9.779   7.459
  562MET    HE3 7343   6.010   9.636   7.548
  562MET      C 7344   6.381   9.473   7.017
  562MET      O 7345   6.369   9.559   6.930
  563LEU      N 7346   6.475   9.379   7.011
  563LEU      H 7347   6.468   9.307   7.082
  563LEU     CA 7348   6.576   9.352   6.903
  563LEU     HA 7349   6.640   9.440   6.905
  563LEU     CB 7350   6.663   9.224   6.935
  563LEU    HB1 7351   6.599   9.136   6.930
  563LEU    HB2 7352   6.703   9.232   7.036
  563LEU     CG 7353   6.773   9.201   6.834
  563LEU     HG 7354   6.721   9.170   6.744
  563LEU    CD1 7355   6.860   9.322   6.803
  563LEU   HD11 7356   6.919   9.353   6.889
  563LEU   HD12 7357   6.927   9.296   6.721
  563LEU   HD13 7358   6.794   9.402   6.769
  563LEU    CD2 7359   6.865   9.097   6.881
  563LEU   HD21 7360   6.902   9.107   6.983
  563LEU   HD22 7361   6.803   9.007   6.887
  563LEU   HD23 7362   6.951   9.080   6.816
  563LEU      C 7363   6.494   9.347   6.764
  563LEU      O 7364   6.542   9.401   6.670
  564TYR      N 7365   6.371   9.294   6.764
  564TYR      H 7366   6.323   9.257   6.845
  564TYR     CA 7367   6.285   9.296   6.645
  564TYR     HA 7368   6.301   9.213   6.576
  564TYR     CB 7369   6.146   9.262   6.690
  564TYR    HB1 7370   6.120   9.325   6.775
  564TYR    HB2 7371   6.149   9.159   6.727
  564TYR     CG 7372   6.042   9.272   6.585
  564TYR    CD1 7373   5.940   9.369   6.601
  564TYR    HD1 7374   5.939   9.433   6.688
  564TYR    CE1 7375   5.835   9.379   6.500
  564TYR    HE1 7376   5.747   9.440   6.516
  564TYR     CZ 7377   5.841   9.297   6.386
  564TYR     OH 7378   5.747   9.299   6.289
  564TYR     HH 7379   5.748   9.229   6.223
  564TYR    CE2 7380   5.945   9.199   6.372
  564TYR    HE2 7381   5.951   9.141   6.282
  564TYR    CD2 7382   6.033   9.179   6.478
  564TYR    HD2 7383   6.107   9.101   6.476
  564TYR      C 7384   6.275   9.429   6.568
  564TYR      O 7385   6.300   9.436   6.446
  565TYR      N 7386   6.264   9.538   6.642
  565TYR      H 7387   6.260   9.538   6.743
  565TYR     CA 7388   6.237   9.671   6.574
  565TYR     HA 7389   6.161   9.642   6.501
  565TYR     CB 7390   6.176   9.771   6.671
  565TYR    HB1 7391   6.163   9.867   6.621
  565TYR    HB2 7392   6.243   9.796   6.753
  565TYR     CG 7393   6.045   9.724   6.736
  565TYR    CD1 7394   5.929   9.738   6.666
  565TYR    HD1 7395   5.923   9.788   6.570
  565TYR    CE1 7396   5.814   9.690   6.726
  565TYR    HE1 7397   5.718   9.717   6.685
  565TYR     CZ 7398   5.819   9.625   6.852
  565TYR     OH 7399   5.709   9.572   6.896
  565TYR     HH 7400   5.641   9.562   6.829
  565TYR    CE2 7401   5.942   9.614   6.919
  565TYR    HE2 7402   5.942   9.572   7.019
  565TYR    CD2 7403   6.056   9.666   6.859
  565TYR    HD2 7404   6.148   9.662   6.916
  565TYR      C 7405   6.351   9.734   6.496
  565TYR      O 7406   6.334   9.836   6.434
  566THR      N 7407   6.469   9.667   6.493
  566THR      H 7408   6.480   9.584   6.549
  566THR     CA 7409   6.592   9.700   6.418
  566THR     HA 7410   6.639   9.789   6.459
  566THR     CB 7411   6.705   9.592   6.426
  566THR     HB 7412   6.775   9.615   6.345
  566THR    CG2 7413   6.785   9.616   6.548
  566THR   HG21 7414   6.847   9.706   6.545
  566THR   HG22 7415   6.728   9.618   6.641
  566THR   HG23 7416   6.857   9.534   6.555
  566THR    OG1 7417   6.671   9.455   6.415
  566THR    HG1 7418   6.634   9.442   6.503
  566THR      C 7419   6.562   9.721   6.271
  566THR      O 7420   6.617   9.820   6.220
  567ARG      N 7421   6.475   9.642   6.209
  567ARG      H 7422   6.428   9.569   6.261
  567ARG     CA 7423   6.425   9.655   6.069
  567ARG     HA 7424   6.512   9.656   6.003
  567ARG     CB 7425   6.337   9.533   6.048
  567ARG    HB1 7426   6.401   9.447   6.069
  567ARG    HB2 7427   6.301   9.534   5.945
  567ARG     CG 7428   6.209   9.539   6.129
  567ARG    HG1 7429   6.152   9.627   6.099
  567ARG    HG2 7430   6.234   9.544   6.235
  567ARG     CD 7431   6.116   9.419   6.106
  567ARG    HD1 7432   6.090   9.417   6.000
  567ARG    HD2 7433   6.028   9.429   6.170
  567ARG     NE 7434   6.189   9.296   6.135
  567ARG     HE 7435   6.249   9.300   6.216
  567ARG     CZ 7436   6.174   9.183   6.068
  567ARG    NH1 7437   6.085   9.158   5.976
  567ARG   HH11 7438   6.004   9.216   5.960
  567ARG   HH12 7439   6.075   9.063   5.942
  567ARG    NH2 7440   6.258   9.087   6.096
  567ARG   HH21 7441   6.337   9.103   6.157
  567ARG   HH22 7442   6.254   9.005   6.038
  567ARG      C 7443   6.356   9.779   6.019
  567ARG      O 7444   6.313   9.783   5.905
  568GLY      N 7445   6.331   9.879   6.104
  568GLY      H 7446   6.353   9.866   6.202
  568GLY     CA 7447   6.278  10.008   6.072
  568GLY    HA1 7448   6.274  10.067   6.164
  568GLY    HA2 7449   6.177   9.999   6.032
  568GLY      C 7450   6.367  10.093   5.981
  568GLY      O 7451   6.317  10.167   5.891
  569PHE      N 7452   6.501  10.069   5.993
  569PHE      H 7453   6.524   9.995   6.058
  569PHE     CA 7454   6.604  10.165   5.960
  569PHE     HA 7455   6.553  10.244   5.904
  569PHE     CB 7456   6.668  10.235   6.084
  569PHE    HB1 7457   6.691  10.336   6.052
  569PHE    HB2 7458   6.759  10.181   6.109
  569PHE     CG 7459   6.581  10.233   6.213
  569PHE    CD1 7460   6.578  10.132   6.313
  569PHE    HD1 7461   6.657  10.060   6.330
  569PHE    CE1 7462   6.489  10.144   6.417
  569PHE    HE1 7463   6.474  10.062   6.486
  569PHE     CZ 7464   6.386  10.235   6.407
  569PHE     HZ 7465   6.314  10.238   6.488
  569PHE    CE2 7466   6.382  10.334   6.310
  569PHE    HE2 7467   6.302  10.406   6.322
  569PHE    CD2 7468   6.485  10.334   6.209
  569PHE    HD2 7469   6.487  10.414   6.137
  569PHE      C 7470   6.719  10.098   5.874
  569PHE      O 7471   6.768   9.994   5.911
  570GLN      N 7472   6.751  10.169   5.769
  570GLN      H 7473   6.709  10.260   5.758
  570GLN     CA 7474   6.826  10.118   5.655
  570GLN     HA 7475   6.763  10.036   5.620
  570GLN     CB 7476   6.829  10.223   5.542
  570GLN    HB1 7477   6.889  10.309   5.572
  570GLN    HB2 7478   6.727  10.258   5.526
  570GLN     CG 7479   6.893  10.168   5.417
  570GLN    HG1 7480   6.844  10.075   5.387
  570GLN    HG2 7481   6.998  10.145   5.437
  570GLN     CD 7482   6.892  10.262   5.295
  570GLN    OE1 7483   6.815  10.246   5.209
  570GLN    NE2 7484   6.980  10.357   5.282
  570GLN   HE21 7485   7.070  10.355   5.329
  570GLN   HE22 7486   6.964  10.412   5.199
  570GLN      C 7487   6.952  10.046   5.694
  570GLN      O 7488   6.988   9.944   5.640
  571SER      N 7489   7.029  10.091   5.791
  571SER      H 7490   7.002  10.183   5.822
  571SER     CA 7491   7.162  10.042   5.831
  571SER     HA 7492   7.179   9.951   5.773
  571SER     CB 7493   7.272  10.146   5.804
  571SER    HB1 7494   7.368  10.096   5.813
  571SER    HB2 7495   7.281  10.216   5.888
  571SER     OG 7496   7.264  10.212   5.683
  571SER     HG 7497   7.346  10.262   5.681
  571SER      C 7498   7.161  10.011   5.978
  571SER      O 7499   7.257  10.024   6.050
  572MET      N 7500   7.041   9.965   6.026
  572MET      H 7501   6.961   9.953   5.966
  572MET     CA 7502   7.020   9.912   6.163
  572MET     HA 7503   7.117   9.910   6.212
  572MET     CB 7504   6.933  10.003   6.242
  572MET    HB1 7505   6.833   9.992   6.201
  572MET    HB2 7506   6.961  10.107   6.222
  572MET     CG 7507   6.942   9.972   6.389
  572MET    HG1 7508   6.920   9.865   6.391
  572MET    HG2 7509   6.870  10.024   6.452
  572MET     SD 7510   7.105   9.983   6.463
  572MET     CE 7511   7.112   9.890   6.617
  572MET    HE1 7512   7.095   9.961   6.697
  572MET    HE2 7513   7.036   9.812   6.611
  572MET    HE3 7514   7.211   9.848   6.637
  572MET      C 7515   6.974   9.758   6.161
  572MET      O 7516   7.014   9.681   6.246
  573GLY      N 7517   6.891   9.718   6.068
  573GLY      H 7518   6.851   9.794   6.015
  573GLY     CA 7519   6.811   9.598   6.062
  573GLY    HA1 7520   6.764   9.588   5.965
  573GLY    HA2 7521   6.739   9.604   6.144
  573GLY      C 7522   6.884   9.470   6.087
  573GLY      O 7523   6.844   9.384   6.167
  574MET      N 7524   7.007   9.471   6.028
  574MET      H 7525   7.028   9.554   5.975
  574MET     CA 7526   7.100   9.358   6.033
  574MET     HA 7527   7.058   9.269   5.987
  574MET     CB 7528   7.234   9.385   5.947
  574MET    HB1 7529   7.210   9.415   5.845
  574MET    HB2 7530   7.283   9.290   5.929
  574MET     CG 7531   7.344   9.486   5.999
  574MET    HG1 7532   7.427   9.481   5.928
  574MET    HG2 7533   7.374   9.457   6.099
  574MET     SD 7534   7.296   9.657   6.008
  574MET     CE 7535   7.456   9.719   5.994
  574MET    HE1 7536   7.451   9.828   5.995
  574MET    HE2 7537   7.518   9.678   6.073
  574MET    HE3 7538   7.489   9.696   5.893
  574MET      C 7539   7.145   9.328   6.174
  574MET      O 7540   7.179   9.212   6.194
  575TYR      N 7541   7.147   9.418   6.270
  575TYR      H 7542   7.112   9.510   6.250
  575TYR     CA 7543   7.189   9.389   6.406
  575TYR     HA 7544   7.292   9.358   6.393
  575TYR     CB 7545   7.176   9.509   6.497
  575TYR    HB1 7546   7.099   9.487   6.571
  575TYR    HB2 7547   7.152   9.599   6.441
  575TYR     CG 7548   7.302   9.542   6.567
  575TYR    CD1 7549   7.384   9.648   6.516
  575TYR    HD1 7550   7.352   9.703   6.429
  575TYR    CE1 7551   7.510   9.666   6.576
  575TYR    HE1 7552   7.566   9.749   6.536
  575TYR     CZ 7553   7.558   9.591   6.688
  575TYR     OH 7554   7.672   9.628   6.748
  575TYR     HH 7555   7.721   9.701   6.708
  575TYR    CE2 7556   7.471   9.494   6.737
  575TYR    HE2 7557   7.506   9.430   6.817
  575TYR    CD2 7558   7.349   9.466   6.679
  575TYR    HD2 7559   7.279   9.393   6.716
  575TYR      C 7560   7.124   9.267   6.481
  575TYR      O 7561   7.183   9.204   6.566
  576SER      N 7562   6.996   9.241   6.447
  576SER      H 7563   6.944   9.307   6.392
  576SER     CA 7564   6.919   9.122   6.492
  576SER     HA 7565   6.929   9.127   6.600
  576SER     CB 7566   6.768   9.148   6.455
  576SER    HB1 7567   6.747   9.232   6.522
  576SER    HB2 7568   6.708   9.067   6.498
  576SER     OG 7569   6.727   9.188   6.330
  576SER     HG 7570   6.752   9.279   6.315
  576SER      C 7571   6.985   8.997   6.436
  576SER      O 7572   7.033   8.915   6.512
  577VAL      N 7573   6.981   8.991   6.308
  577VAL      H 7574   6.919   9.057   6.261
  577VAL     CA 7575   7.041   8.895   6.216
  577VAL     HA 7576   6.987   8.802   6.232
  577VAL     CB 7577   7.038   8.943   6.067
  577VAL     HB 7578   7.117   9.015   6.044
  577VAL    CG1 7579   7.067   8.814   5.975
  577VAL   HG11 7580   7.034   8.833   5.872
  577VAL   HG12 7581   7.174   8.796   5.969
  577VAL   HG13 7582   7.017   8.721   6.003
  577VAL    CG2 7583   6.906   9.010   6.033
  577VAL   HG21 7584   6.897   9.104   6.088
  577VAL   HG22 7585   6.901   9.027   5.925
  577VAL   HG23 7586   6.828   8.934   6.039
  577VAL      C 7587   7.187   8.865   6.254
  577VAL      O 7588   7.212   8.751   6.263
  578MET      N 7589   7.270   8.970   6.288
  578MET      H 7590   7.246   9.062   6.255
  578MET     CA 7591   7.404   8.951   6.345
  578MET     HA 7592   7.464   8.902   6.268
  578MET     CB 7593   7.454   9.090   6.382
  578MET    HB1 7594   7.403   9.145   6.461
  578MET    HB2 7595   7.416   9.149   6.298
  578MET     CG 7596   7.605   9.099   6.389
  578MET    HG1 7597   7.660   9.071   6.299
  578MET    HG2 7598   7.644   9.033   6.466
  578MET     SD 7599   7.665   9.254   6.455
  578MET     CE 7600   7.623   9.357   6.312
  578MET    HE1 7601   7.689   9.331   6.230
  578MET    HE2 7602   7.516   9.344   6.294
  578MET    HE3 7603   7.650   9.461   6.330
  578MET      C 7604   7.410   8.863   6.474
  578MET      O 7605   7.491   8.769   6.479
  579ILE      N 7606   7.316   8.886   6.564
  579ILE      H 7607   7.239   8.948   6.542
  579ILE     CA 7608   7.312   8.806   6.687
  579ILE     HA 7609   7.416   8.797   6.715
  579ILE     CB 7610   7.238   8.887   6.791
  579ILE     HB 7611   7.150   8.921   6.735
  579ILE    CG2 7612   7.195   8.806   6.927
  579ILE   HG21 7613   7.273   8.757   6.985
  579ILE   HG22 7614   7.166   8.881   7.001
  579ILE   HG23 7615   7.113   8.736   6.913
  579ILE    CG1 7616   7.306   9.017   6.829
  579ILE   HG11 7617   7.346   9.058   6.736
  579ILE   HG12 7618   7.399   9.002   6.885
  579ILE     CD 7619   7.228   9.127   6.895
  579ILE    HD1 7620   7.182   9.096   6.989
  579ILE    HD2 7621   7.295   9.211   6.914
  579ILE    HD3 7622   7.140   9.160   6.839
  579ILE      C 7623   7.244   8.667   6.664
  579ILE      O 7624   7.303   8.560   6.698
  580GLN      N 7625   7.134   8.665   6.586
  580GLN      H 7626   7.103   8.755   6.553
  580GLN     CA 7627   7.069   8.546   6.548
  580GLN     HA 7628   7.032   8.504   6.641
  580GLN     CB 7629   6.951   8.589   6.459
  580GLN    HB1 7630   6.903   8.499   6.421
  580GLN    HB2 7631   6.986   8.649   6.375
  580GLN     CG 7632   6.834   8.659   6.522
  580GLN    HG1 7633   6.869   8.745   6.578
  580GLN    HG2 7634   6.783   8.585   6.585
  580GLN     CD 7635   6.737   8.712   6.419
  580GLN    OE1 7636   6.729   8.834   6.406
  580GLN    NE2 7637   6.664   8.632   6.344
  580GLN   HE21 7638   6.653   8.534   6.364
  580GLN   HE22 7639   6.604   8.682   6.279
  580GLN      C 7640   7.163   8.443   6.477
  580GLN      O 7641   7.178   8.330   6.518
  581LYS      N 7642   7.228   8.485   6.364
  581LYS      H 7643   7.220   8.582   6.337
  581LYS     CA 7644   7.295   8.397   6.267
  581LYS     HA 7645   7.232   8.311   6.242
  581LYS     CB 7646   7.328   8.482   6.141
  581LYS    HB1 7647   7.400   8.557   6.175
  581LYS    HB2 7648   7.234   8.534   6.123
  581LYS     CG 7649   7.387   8.401   6.027
  581LYS    HG1 7650   7.334   8.306   6.016
  581LYS    HG2 7651   7.490   8.377   6.055
  581LYS     CD 7652   7.387   8.480   5.899
  581LYS    HD1 7653   7.455   8.565   5.910
  581LYS    HD2 7654   7.293   8.524   5.868
  581LYS     CE 7655   7.437   8.374   5.804
  581LYS    HE1 7656   7.382   8.280   5.802
  581LYS    HE2 7657   7.534   8.336   5.838
  581LYS     NZ 7658   7.459   8.432   5.670
  581LYS    HZ1 7659   7.505   8.377   5.598
  581LYS    HZ2 7660   7.379   8.475   5.625
  581LYS    HZ3 7661   7.517   8.515   5.672
  581LYS      C 7662   7.424   8.349   6.335
  581LYS      O 7663   7.455   8.234   6.325
  582VAL      N 7664   7.493   8.432   6.416
  582VAL      H 7665   7.464   8.528   6.423
  582VAL     CA 7666   7.607   8.385   6.498
  582VAL     HA 7667   7.668   8.336   6.422
  582VAL     CB 7668   7.692   8.503   6.555
  582VAL     HB 7669   7.619   8.580   6.584
  582VAL    CG1 7670   7.777   8.458   6.678
  582VAL   HG11 7671   7.707   8.448   6.760
  582VAL   HG12 7672   7.836   8.369   6.654
  582VAL   HG13 7673   7.843   8.540   6.705
  582VAL    CG2 7674   7.769   8.571   6.449
  582VAL   HG21 7675   7.816   8.660   6.491
  582VAL   HG22 7676   7.841   8.503   6.405
  582VAL   HG23 7677   7.701   8.604   6.370
  582VAL      C 7678   7.570   8.284   6.603
  582VAL      O 7679   7.640   8.186   6.602
  583ILE      N 7680   7.455   8.302   6.677
  583ILE      H 7681   7.407   8.391   6.671
  583ILE     CA 7682   7.402   8.195   6.767
  583ILE     HA 7683   7.487   8.171   6.831
  583ILE     CB 7684   7.296   8.248   6.864
  583ILE     HB 7685   7.216   8.290   6.803
  583ILE    CG2 7686   7.231   8.139   6.948
  583ILE   HG21 7687   7.177   8.074   6.879
  583ILE   HG22 7688   7.313   8.083   6.994
  583ILE   HG23 7689   7.153   8.178   7.013
  583ILE    CG1 7690   7.356   8.363   6.956
  583ILE   HG11 7691   7.427   8.428   6.906
  583ILE   HG12 7692   7.415   8.316   7.035
  583ILE     CD 7693   7.243   8.447   7.003
  583ILE    HD1 7694   7.188   8.495   6.923
  583ILE    HD2 7695   7.174   8.393   7.068
  583ILE    HD3 7696   7.271   8.528   7.071
  583ILE      C 7697   7.371   8.069   6.693
  583ILE      O 7698   7.422   7.968   6.728
  584LEU      N 7699   7.277   8.070   6.595
  584LEU      H 7700   7.267   8.159   6.549
  584LEU     CA 7701   7.219   7.955   6.516
  584LEU     HA 7702   7.158   7.890   6.579
  584LEU     CB 7703   7.132   8.010   6.399
  584LEU    HB1 7704   7.200   8.072   6.342
  584LEU    HB2 7705   7.055   8.074   6.442
  584LEU     CG 7706   7.076   7.898   6.315
  584LEU     HG 7707   7.158   7.832   6.287
  584LEU    CD1 7708   6.964   7.818   6.389
  584LEU   HD11 7709   6.916   7.744   6.325
  584LEU   HD12 7710   7.012   7.763   6.471
  584LEU   HD13 7711   6.897   7.890   6.435
  584LEU    CD2 7712   6.995   7.947   6.193
  584LEU   HD21 7713   6.920   8.019   6.228
  584LEU   HD22 7714   7.068   8.001   6.133
  584LEU   HD23 7715   6.946   7.864   6.143
  584LEU      C 7716   7.326   7.863   6.456
  584LEU      O 7717   7.306   7.743   6.448
  585HIS      N 7718   7.438   7.922   6.415
  585HIS      H 7719   7.451   8.021   6.433
  585HIS     CA 7720   7.545   7.855   6.342
  585HIS     HA 7721   7.528   7.756   6.300
  585HIS     CB 7722   7.578   7.940   6.221
  585HIS    HB1 7723   7.675   7.915   6.177
  585HIS    HB2 7724   7.599   8.042   6.254
  585HIS     CG 7725   7.474   7.933   6.111
  585HIS    ND1 7726   7.475   7.824   6.023
  585HIS    CE1 7727   7.366   7.843   5.942
  585HIS    HE1 7728   7.336   7.783   5.857
  585HIS    NE2 7729   7.300   7.953   5.980
  585HIS    HE2 7730   7.208   7.982   5.950
  585HIS    CD2 7731   7.373   8.019   6.076
  585HIS    HD2 7732   7.345   8.105   6.136
  585HIS      C 7733   7.670   7.839   6.428
  585HIS      O 7734   7.719   7.725   6.454
  586ASP      N 7735   7.738   7.952   6.459
  586ASP      H 7736   7.695   8.042   6.442
  586ASP     CA 7737   7.882   7.958   6.503
  586ASP     HA 7738   7.936   7.884   6.443
  586ASP     CB 7739   7.941   8.094   6.461
  586ASP    HB1 7740   8.049   8.089   6.475
  586ASP    HB2 7741   7.906   8.176   6.524
  586ASP     CG 7742   7.922   8.132   6.314
  586ASP    OD1 7743   7.934   8.051   6.217
  586ASP    OD2 7744   7.914   8.255   6.296
  586ASP      C 7745   7.896   7.919   6.654
  586ASP      O 7746   7.959   7.820   6.689
  587VAL      N 7747   7.821   7.994   6.741
  587VAL      H 7748   7.759   8.067   6.707
  587VAL     CA 7749   7.805   7.952   6.887
  587VAL     HA 7750   7.903   7.961   6.934
  587VAL     CB 7751   7.702   8.046   6.971
  587VAL     HB 7752   7.603   8.022   6.933
  587VAL    CG1 7753   7.698   8.017   7.123
  587VAL   HG11 7754   7.646   8.098   7.172
  587VAL   HG12 7755   7.640   7.926   7.138
  587VAL   HG13 7756   7.788   8.025   7.183
  587VAL    CG2 7757   7.748   8.186   6.949
  587VAL   HG21 7758   7.843   8.205   6.999
  587VAL   HG22 7759   7.757   8.213   6.844
  587VAL   HG23 7760   7.681   8.252   7.004
  587VAL      C 7761   7.747   7.811   6.910
  587VAL      O 7762   7.784   7.736   7.003
  588LEU      N 7763   7.656   7.765   6.820
  588LEU      H 7764   7.625   7.822   6.741
  588LEU     CA 7765   7.616   7.625   6.815
  588LEU     HA 7766   7.586   7.593   6.915
  588LEU     CB 7767   7.496   7.614   6.728
  588LEU    HB1 7768   7.518   7.636   6.623
  588LEU    HB2 7769   7.422   7.688   6.759
  588LEU     CG 7770   7.435   7.469   6.729
  588LEU     HG 7771   7.504   7.387   6.712
  588LEU    CD1 7772   7.373   7.440   6.866
  588LEU   HD11 7773   7.319   7.346   6.861
  588LEU   HD12 7774   7.443   7.432   6.950
  588LEU   HD13 7775   7.307   7.523   6.890
  588LEU    CD2 7776   7.329   7.456   6.625
  588LEU   HD21 7777   7.274   7.366   6.654
  588LEU   HD22 7778   7.254   7.535   6.625
  588LEU   HD23 7779   7.384   7.440   6.533
  588LEU      C 7780   7.731   7.527   6.795
  588LEU      O 7781   7.739   7.433   6.877
  589LYS      N 7782   7.819   7.551   6.700
  589LYS      H 7783   7.800   7.632   6.642
  589LYS     CA 7784   7.921   7.455   6.666
  589LYS     HA 7785   7.874   7.361   6.693
  589LYS     CB 7786   7.962   7.458   6.516
  589LYS    HB1 7787   8.051   7.397   6.504
  589LYS    HB2 7788   7.985   7.561   6.488
  589LYS     CG 7789   7.844   7.404   6.431
  589LYS    HG1 7790   7.757   7.467   6.451
  589LYS    HG2 7791   7.827   7.301   6.464
  589LYS     CD 7792   7.868   7.411   6.285
  589LYS    HD1 7793   7.788   7.353   6.239
  589LYS    HD2 7794   7.960   7.368   6.244
  589LYS     CE 7795   7.863   7.556   6.225
  589LYS    HE1 7796   7.951   7.601   6.271
  589LYS    HE2 7797   7.772   7.609   6.251
  589LYS     NZ 7798   7.881   7.566   6.080
  589LYS    HZ1 7799   7.799   7.570   6.023
  589LYS    HZ2 7800   7.934   7.651   6.066
  589LYS    HZ3 7801   7.944   7.495   6.044
  589LYS      C 7802   8.044   7.462   6.755
  589LYS      O 7803   8.085   7.353   6.795
  590PHE      N 7804   8.086   7.584   6.790
  590PHE      H 7805   8.038   7.663   6.748
  590PHE     CA 7806   8.174   7.617   6.905
  590PHE     HA 7807   8.276   7.586   6.883
  590PHE     CB 7808   8.156   7.768   6.931
  590PHE    HB1 7809   8.051   7.798   6.935
  590PHE    HB2 7810   8.189   7.829   6.847
  590PHE     CG 7811   8.225   7.821   7.057
  590PHE    CD1 7812   8.368   7.812   7.074
  590PHE    HD1 7813   8.427   7.770   6.994
  590PHE    CE1 7814   8.425   7.856   7.196
  590PHE    HE1 7815   8.532   7.855   7.209
  590PHE     CZ 7816   8.340   7.905   7.301
  590PHE     HZ 7817   8.373   7.942   7.397
  590PHE    CE2 7818   8.196   7.906   7.288
  590PHE    HE2 7819   8.134   7.938   7.370
  590PHE    CD2 7820   8.142   7.857   7.166
  590PHE    HD2 7821   8.036   7.849   7.151
  590PHE      C 7822   8.124   7.542   7.034
  590PHE      O 7823   8.202   7.463   7.095
  591LEU      N 7824   7.996   7.547   7.072
  591LEU      H 7825   7.939   7.621   7.033
  591LEU     CA 7826   7.947   7.473   7.187
  591LEU     HA 7827   8.024   7.493   7.261
  591LEU     CB 7828   7.812   7.528   7.237
  591LEU    HB1 7829   7.737   7.509   7.160
  591LEU    HB2 7830   7.832   7.635   7.246
  591LEU     CG 7831   7.759   7.489   7.375
  591LEU     HG 7832   7.684   7.564   7.400
  591LEU    CD1 7833   7.705   7.349   7.395
  591LEU   HD11 7834   7.621   7.327   7.329
  591LEU   HD12 7835   7.785   7.276   7.377
  591LEU   HD13 7836   7.662   7.344   7.495
  591LEU    CD2 7837   7.862   7.496   7.487
  591LEU   HD21 7838   7.919   7.404   7.496
  591LEU   HD22 7839   7.924   7.585   7.475
  591LEU   HD23 7840   7.815   7.507   7.585
  591LEU      C 7841   7.949   7.321   7.170
  591LEU      O 7842   8.004   7.254   7.256
  592PHE      N 7843   7.899   7.267   7.059
  592PHE      H 7844   7.858   7.331   6.993
  592PHE     CA 7845   7.921   7.128   7.023
  592PHE     HA 7846   7.902   7.067   7.111
  592PHE     CB 7847   7.819   7.076   6.924
  592PHE    HB1 7848   7.857   6.985   6.878
  592PHE    HB2 7849   7.800   7.149   6.845
  592PHE     CG 7850   7.689   7.041   6.994
  592PHE    CD1 7851   7.657   6.917   7.041
  592PHE    HD1 7852   7.720   6.833   7.017
  592PHE    CE1 7853   7.524   6.891   7.096
  592PHE    HE1 7854   7.502   6.787   7.114
  592PHE     CZ 7855   7.437   7.001   7.118
  592PHE     HZ 7856   7.335   6.986   7.148
  592PHE    CE2 7857   7.482   7.134   7.088
  592PHE    HE2 7858   7.416   7.216   7.111
  592PHE    CD2 7859   7.599   7.150   7.015
  592PHE    HD2 7860   7.619   7.251   6.981
  592PHE      C 7861   8.061   7.083   6.989
  592PHE      O 7862   8.089   6.966   6.957
  593VAL      N 7863   8.163   7.164   7.018
  593VAL      H 7864   8.146   7.263   7.009
  593VAL     CA 7865   8.300   7.116   7.050
  593VAL     HA 7866   8.307   7.007   7.050
  593VAL     CB 7867   8.402   7.164   6.949
  593VAL     HB 7868   8.409   7.271   6.931
  593VAL    CG1 7869   8.539   7.112   6.970
  593VAL   HG11 7870   8.599   7.136   6.882
  593VAL   HG12 7871   8.591   7.160   7.053
  593VAL   HG13 7872   8.544   7.006   6.995
  593VAL    CG2 7873   8.361   7.103   6.812
  593VAL   HG21 7874   8.353   6.996   6.827
  593VAL   HG22 7875   8.261   7.145   6.801
  593VAL   HG23 7876   8.427   7.126   6.729
  593VAL      C 7877   8.352   7.151   7.190
  593VAL      O 7878   8.405   7.057   7.251
  594TYR      N 7879   8.331   7.276   7.246
  594TYR      H 7880   8.280   7.344   7.192
  594TYR     CA 7881   8.357   7.303   7.388
  594TYR     HA 7882   8.463   7.317   7.408
  594TYR     CB 7883   8.296   7.442   7.421
  594TYR    HB1 7884   8.189   7.429   7.406
  594TYR    HB2 7885   8.329   7.513   7.345
  594TYR     CG 7886   8.315   7.503   7.558
  594TYR    CD1 7887   8.428   7.567   7.597
  594TYR    HD1 7888   8.504   7.573   7.521
  594TYR    CE1 7889   8.453   7.624   7.727
  594TYR    HE1 7890   8.554   7.658   7.742
  594TYR     CZ 7891   8.349   7.612   7.817
  594TYR     OH 7892   8.364   7.642   7.952
  594TYR     HH 7893   8.457   7.650   7.976
  594TYR    CE2 7894   8.223   7.559   7.783
  594TYR    HE2 7895   8.145   7.557   7.857
  594TYR    CD2 7896   8.206   7.506   7.654
  594TYR    HD2 7897   8.108   7.476   7.620
  594TYR      C 7898   8.304   7.195   7.489
  594TYR      O 7899   8.375   7.169   7.589
  595ILE      N 7900   8.187   7.142   7.464
  595ILE      H 7901   8.140   7.174   7.380
  595ILE     CA 7902   8.112   7.044   7.558
  595ILE     HA 7903   8.094   7.085   7.657
  595ILE     CB 7904   7.965   7.018   7.504
  595ILE     HB 7905   7.920   7.116   7.490
  595ILE    CG2 7906   7.963   6.940   7.367
  595ILE   HG21 7907   7.860   6.937   7.330
  595ILE   HG22 7908   8.035   6.984   7.297
  595ILE   HG23 7909   7.997   6.837   7.375
  595ILE    CG1 7910   7.882   6.936   7.607
  595ILE   HG11 7911   7.900   6.982   7.705
  595ILE   HG12 7912   7.910   6.831   7.607
  595ILE     CD 7913   7.731   6.952   7.585
  595ILE    HD1 7914   7.676   6.887   7.653
  595ILE    HD2 7915   7.718   7.059   7.598
  595ILE    HD3 7916   7.705   6.923   7.483
  595ILE      C 7917   8.198   6.920   7.576
  595ILE      O 7918   8.217   6.871   7.687
  596LEU      N 7919   8.264   6.874   7.471
  596LEU      H 7920   8.263   6.931   7.388
  596LEU     CA 7921   8.354   6.755   7.476
  596LEU     HA 7922   8.310   6.671   7.530
  596LEU     CB 7923   8.413   6.718   7.334
  596LEU    HB1 7924   8.483   6.636   7.349
  596LEU    HB2 7925   8.461   6.809   7.297
  596LEU     CG 7926   8.314   6.678   7.224
  596LEU     HG 7927   8.257   6.767   7.198
  596LEU    CD1 7928   8.403   6.644   7.103
  596LEU   HD11 7929   8.467   6.558   7.124
  596LEU   HD12 7930   8.344   6.627   7.013
  596LEU   HD13 7931   8.475   6.724   7.087
  596LEU    CD2 7932   8.221   6.567   7.264
  596LEU   HD21 7933   8.280   6.482   7.296
  596LEU   HD22 7934   8.156   6.614   7.338
  596LEU   HD23 7935   8.168   6.555   7.170
  596LEU      C 7936   8.477   6.779   7.570
  596LEU      O 7937   8.518   6.702   7.654
  597PHE      N 7938   8.539   6.895   7.548
  597PHE      H 7939   8.508   6.968   7.487
  597PHE     CA 7940   8.655   6.942   7.622
  597PHE     HA 7941   8.738   6.872   7.614
  597PHE     CB 7942   8.706   7.072   7.554
  597PHE    HB1 7943   8.792   7.106   7.611
  597PHE    HB2 7944   8.624   7.143   7.565
  597PHE     CG 7945   8.747   7.071   7.400
  597PHE    CD1 7946   8.780   7.196   7.341
  597PHE    HD1 7947   8.772   7.289   7.396
  597PHE    CE1 7948   8.820   7.205   7.205
  597PHE    HE1 7949   8.848   7.296   7.155
  597PHE     CZ 7950   8.828   7.080   7.135
  597PHE     HZ 7951   8.847   7.072   7.029
  597PHE    CE2 7952   8.810   6.959   7.198
  597PHE    HE2 7953   8.811   6.868   7.139
  597PHE    CD2 7954   8.773   6.948   7.333
  597PHE    HD2 7955   8.738   6.857   7.381
  597PHE      C 7956   8.622   6.960   7.771
  597PHE      O 7957   8.689   6.905   7.856
  598LEU      N 7958   8.519   7.039   7.800
  598LEU      H 7959   8.460   7.079   7.728
  598LEU     CA 7960   8.473   7.059   7.937
  598LEU     HA 7961   8.556   7.094   7.999
  598LEU     CB 7962   8.353   7.162   7.930
  598LEU    HB1 7963   8.273   7.122   7.867
  598LEU    HB2 7964   8.393   7.254   7.889
  598LEU     CG 7965   8.295   7.185   8.069
  598LEU     HG 7966   8.250   7.098   8.117
  598LEU    CD1 7967   8.384   7.249   8.176
  598LEU   HD11 7968   8.320   7.258   8.264
  598LEU   HD12 7969   8.471   7.186   8.192
  598LEU   HD13 7970   8.416   7.347   8.141
  598LEU    CD2 7971   8.171   7.284   8.058
  598LEU   HD21 7972   8.087   7.236   8.008
  598LEU   HD22 7973   8.144   7.309   8.161
  598LEU   HD23 7974   8.198   7.374   8.002
  598LEU      C 7975   8.425   6.926   8.008
  598LEU      O 7976   8.448   6.918   8.129
  599LEU      N 7977   8.354   6.826   7.942
  599LEU      H 7978   8.323   6.849   7.849
  599LEU     CA 7979   8.325   6.705   8.002
  599LEU     HA 7980   8.292   6.738   8.101
  599LEU     CB 7981   8.206   6.635   7.938
  599LEU    HB1 7982   8.202   6.532   7.975
  599LEU    HB2 7983   8.234   6.629   7.833
  599LEU     CG 7984   8.060   6.687   7.963
  599LEU     HG 7985   8.043   6.791   7.934
  599LEU    CD1 7986   7.961   6.606   7.879
  599LEU   HD11 7987   7.861   6.633   7.913
  599LEU   HD12 7988   7.975   6.628   7.773
  599LEU   HD13 7989   7.969   6.501   7.905
  599LEU    CD2 7990   8.038   6.673   8.107
  599LEU   HD21 7991   8.047   6.571   8.144
  599LEU   HD22 7992   8.105   6.731   8.170
  599LEU   HD23 7993   7.940   6.711   8.136
  599LEU      C 7994   8.452   6.631   8.018
  599LEU      O 7995   8.475   6.594   8.130
  600GLY      N 7996   8.527   6.600   7.915
  600GLY      H 7997   8.504   6.620   7.819
  600GLY     CA 7998   8.653   6.522   7.939
  600GLY    HA1 7999   8.707   6.504   7.845
  600GLY    HA2 8000   8.631   6.425   7.984
  600GLY      C 8001   8.749   6.586   8.045
  600GLY      O 8002   8.779   6.507   8.138
  601PHE      N 8003   8.801   6.709   8.024
  601PHE      H 8004   8.758   6.762   7.949
  601PHE     CA 8005   8.894   6.762   8.120
  601PHE     HA 8006   8.957   6.683   8.161
  601PHE     CB 8007   8.986   6.869   8.057
  601PHE    HB1 8008   9.058   6.905   8.130
  601PHE    HB2 8009   8.918   6.942   8.012
  601PHE     CG 8010   9.073   6.820   7.937
  601PHE    CD1 8011   9.027   6.825   7.804
  601PHE    HD1 8012   8.932   6.872   7.782
  601PHE    CE1 8013   9.102   6.765   7.700
  601PHE    HE1 8014   9.062   6.773   7.599
  601PHE     CZ 8015   9.229   6.709   7.730
  601PHE     HZ 8016   9.284   6.669   7.647
  601PHE    CE2 8017   9.280   6.710   7.858
  601PHE    HE2 8018   9.372   6.660   7.882
  601PHE    CD2 8019   9.204   6.775   7.963
  601PHE    HD2 8020   9.248   6.789   8.061
  601PHE      C 8021   8.832   6.807   8.253
  601PHE      O 8022   8.883   6.779   8.358
  602GLY      N 8023   8.720   6.882   8.248
  602GLY      H 8024   8.677   6.899   8.158
  602GLY     CA 8025   8.652   6.927   8.369
  602GLY    HA1 8026   8.561   6.984   8.351
  602GLY    HA2 8027   8.720   6.996   8.420
  602GLY      C 8028   8.607   6.817   8.463
  602GLY      O 8029   8.624   6.839   8.583
  603VAL      N 8030   8.532   6.714   8.418
  603VAL      H 8031   8.509   6.719   8.320
  603VAL     CA 8032   8.503   6.595   8.496
  603VAL     HA 8033   8.451   6.632   8.584
  603VAL     CB 8034   8.411   6.495   8.424
  603VAL     HB 8035   8.471   6.452   8.345
  603VAL    CG1 8036   8.386   6.388   8.526
  603VAL   HG11 8037   8.474   6.329   8.552
  603VAL   HG12 8038   8.335   6.422   8.616
  603VAL   HG13 8039   8.328   6.312   8.474
  603VAL    CG2 8040   8.276   6.550   8.376
  603VAL   HG21 8041   8.282   6.628   8.300
  603VAL   HG22 8042   8.211   6.473   8.334
  603VAL   HG23 8043   8.219   6.579   8.464
  603VAL      C 8044   8.629   6.530   8.547
  603VAL      O 8045   8.646   6.520   8.667
  604ALA      N 8046   8.731   6.496   8.463
  604ALA      H 8047   8.728   6.512   8.363
  604ALA     CA 8048   8.856   6.436   8.506
  604ALA     HA 8049   8.828   6.337   8.542
  604ALA     CB 8050   8.956   6.425   8.384
  604ALA    HB1 8051   9.042   6.359   8.394
  604ALA    HB2 8052   8.897   6.370   8.311
  604ALA    HB3 8053   8.969   6.525   8.343
  604ALA      C 8054   8.929   6.515   8.611
  604ALA      O 8055   8.974   6.457   8.712
  605LEU      N 8056   8.931   6.649   8.605
  605LEU      H 8057   8.878   6.692   8.530
  605LEU     CA 8058   8.991   6.738   8.702
  605LEU     HA 8059   9.094   6.707   8.720
  605LEU     CB 8060   8.976   6.886   8.659
  605LEU    HB1 8061   8.975   6.951   8.746
  605LEU    HB2 8062   8.884   6.891   8.600
  605LEU     CG 8063   9.098   6.928   8.579
  605LEU     HG 8064   9.126   6.844   8.514
  605LEU    CD1 8065   9.054   7.055   8.492
  605LEU   HD11 8066   9.016   7.130   8.562
  605LEU   HD12 8067   9.140   7.091   8.437
  605LEU   HD13 8068   8.980   7.019   8.420
  605LEU    CD2 8069   9.219   6.968   8.662
  605LEU   HD21 8070   9.216   6.904   8.750
  605LEU   HD22 8071   9.312   6.944   8.613
  605LEU   HD23 8072   9.219   7.076   8.682
  605LEU      C 8073   8.926   6.730   8.841
  605LEU      O 8074   8.989   6.721   8.951
  606ALA      N 8075   8.795   6.734   8.831
  606ALA      H 8076   8.757   6.758   8.740
  606ALA     CA 8077   8.706   6.711   8.943
  606ALA     HA 8078   8.725   6.783   9.023
  606ALA     CB 8079   8.552   6.736   8.911
  606ALA    HB1 8080   8.491   6.719   9.000
  606ALA    HB2 8081   8.533   6.831   8.860
  606ALA    HB3 8082   8.523   6.657   8.842
  606ALA      C 8083   8.732   6.570   9.000
  606ALA      O 8084   8.743   6.565   9.119
  607SER      N 8085   8.736   6.462   8.918
  607SER      H 8086   8.734   6.476   8.818
  607SER     CA 8087   8.772   6.322   8.964
  607SER     HA 8088   8.691   6.276   9.019
  607SER     CB 8089   8.800   6.227   8.844
  607SER    HB1 8090   8.890   6.255   8.788
  607SER    HB2 8091   8.718   6.253   8.777
  607SER     OG 8092   8.805   6.095   8.884
  607SER     HG 8093   8.719   6.055   8.872
  607SER      C 8094   8.894   6.318   9.053
  607SER      O 8095   8.888   6.249   9.154
  608LEU      N 8096   9.004   6.390   9.032
  608LEU      H 8097   9.028   6.429   8.941
  608LEU     CA 8098   9.128   6.382   9.121
  608LEU     HA 8099   9.143   6.276   9.142
  608LEU     CB 8100   9.249   6.423   9.033
  608LEU    HB1 8101   9.340   6.427   9.094
  608LEU    HB2 8102   9.227   6.523   8.994
  608LEU     CG 8103   9.283   6.332   8.914
  608LEU     HG 8104   9.208   6.349   8.837
  608LEU    CD1 8105   9.414   6.379   8.843
  608LEU   HD11 8106   9.389   6.478   8.805
  608LEU   HD12 8107   9.495   6.366   8.915
  608LEU   HD13 8108   9.432   6.321   8.753
  608LEU    CD2 8109   9.296   6.185   8.943
  608LEU   HD21 8110   9.209   6.142   8.992
  608LEU   HD22 8111   9.297   6.137   8.844
  608LEU   HD23 8112   9.380   6.151   9.003
  608LEU      C 8113   9.122   6.463   9.247
  608LEU      O 8114   9.212   6.452   9.325
  609ILE      N 8115   9.021   6.547   9.269
  609ILE      H 8116   8.952   6.562   9.197
  609ILE     CA 8117   9.010   6.632   9.394
  609ILE     HA 8118   9.106   6.681   9.412
  609ILE     CB 8119   8.904   6.743   9.392
  609ILE     HB 8120   8.812   6.686   9.378
  609ILE    CG2 8121   8.907   6.840   9.521
  609ILE   HG21 8122   8.888   6.942   9.487
  609ILE   HG22 8123   8.830   6.805   9.590
  609ILE   HG23 8124   9.009   6.837   9.560
  609ILE    CG1 8125   8.927   6.836   9.276
  609ILE   HG11 8126   8.842   6.903   9.270
  609ILE   HG12 8127   8.920   6.775   9.186
  609ILE     CD 8128   9.065   6.916   9.276
  609ILE    HD1 8129   9.095   6.950   9.375
  609ILE    HD2 8130   9.143   6.851   9.237
  609ILE    HD3 8131   9.050   7.002   9.210
  609ILE      C 8132   8.978   6.558   9.522
  609ILE      O 8133   8.885   6.478   9.529
  610GLU      N 8134   9.061   6.588   9.624
  610GLU      H 8135   9.123   6.667   9.618
  610GLU     CA 8136   9.053   6.541   9.766
  610GLU     HA 8137   8.988   6.453   9.770
  610GLU     CB 8138   9.193   6.500   9.815
  610GLU    HB1 8139   9.181   6.485   9.922
  610GLU    HB2 8140   9.262   6.583   9.801
  610GLU     CG 8141   9.249   6.371   9.752
  610GLU    HG1 8142   9.331   6.342   9.818
  610GLU    HG2 8143   9.284   6.381   9.649
  610GLU     CD 8144   9.150   6.256   9.757
  610GLU    OE1 8145   9.115   6.202   9.648
  610GLU    OE2 8146   9.121   6.205   9.870
  610GLU      C 8147   9.008   6.655   9.857
  610GLU      O 8148   9.012   6.774   9.824
  611LYS      N 8149   8.981   6.621   9.985
  611LYS      H 8150   8.984   6.522  10.005
  611LYS     CA 8151   8.964   6.708  10.102
  611LYS     HA 8152   8.903   6.797  10.091
  611LYS     CB 8153   8.891   6.636  10.218
  611LYS    HB1 8154   8.905   6.707  10.300
  611LYS    HB2 8155   8.941   6.541  10.237
  611LYS     CG 8156   8.745   6.618  10.203
  611LYS    HG1 8157   8.712   6.598  10.305
  611LYS    HG2 8158   8.746   6.521  10.153
  611LYS     CD 8159   8.649   6.718  10.126
  611LYS    HD1 8160   8.691   6.747  10.030
  611LYS    HD2 8161   8.639   6.808  10.188
  611LYS     CE 8162   8.508   6.664  10.115
  611LYS    HE1 8163   8.479   6.627  10.213
  611LYS    HE2 8164   8.514   6.577  10.049
  611LYS     NZ 8165   8.420   6.765  10.058
  611LYS    HZ1 8166   8.450   6.802   9.969
  611LYS    HZ2 8167   8.332   6.721  10.035
  611LYS    HZ3 8168   8.407   6.846  10.117
  611LYS      C 8169   9.101   6.758  10.146
  611LYS      O 8170   9.200   6.690  10.124
  612CYS      N 8171   9.116   6.874  10.212
  612CYS      H 8172   9.035   6.932  10.224
  612CYS     CA 8173   9.252   6.918  10.251
  612CYS     HA 8174   9.330   6.856  10.207
  612CYS     CB 8175   9.276   7.070  10.224
  612CYS    HB1 8176   9.355   7.106  10.290
  612CYS    HB2 8177   9.182   7.120  10.249
  612CYS     SG 8178   9.315   7.130  10.057
  612CYS      C 8179   9.276   6.897  10.406
  612CYS      O 8180   9.181   6.899  10.480
  613SER      N 8181   9.401   6.895  10.445
  613SER      H 8182   9.467   6.903  10.370
  613SER     CA 8183   9.450   6.887  10.583
  613SER     HA 8184   9.556   6.862  10.572
  613SER     CB 8185   9.437   7.023  10.644
  613SER    HB1 8186   9.340   7.039  10.691
  613SER    HB2 8187   9.459   7.107  10.577
  613SER     OG 8188   9.522   7.029  10.753
  613SER     HG 8189   9.576   7.108  10.746
  613SER      C 8190   9.402   6.770  10.667
  613SER      O 8191   9.318   6.690  10.629
  614LYS      N 8192   9.462   6.761  10.789
  614LYS      H 8193   9.530   6.834  10.803
  614LYS     CA 8194   9.446   6.652  10.890
  614LYS     HA 8195   9.453   6.555  10.841
  614LYS     CB 8196   9.538   6.667  11.015
  614LYS    HB1 8197   9.514   6.581  11.078
  614LYS    HB2 8198   9.497   6.756  11.062
  614LYS     CG 8199   9.684   6.665  10.979
  614LYS    HG1 8200   9.697   6.737  10.898
  614LYS    HG2 8201   9.715   6.572  10.930
  614LYS     CD 8202   9.780   6.711  11.090
  614LYS    HD1 8203   9.744   6.803  11.135
  614LYS    HD2 8204   9.883   6.726  11.057
  614LYS     CE 8205   9.793   6.614  11.206
  614LYS    HE1 8206   9.823   6.515  11.172
  614LYS    HE2 8207   9.695   6.600  11.252
  614LYS     NZ 8208   9.887   6.669  11.304
  614LYS    HZ1 8209   9.865   6.640  11.399
  614LYS    HZ2 8210   9.978   6.625  11.300
  614LYS    HZ3 8211   9.881   6.770  11.302
  614LYS      C 8212   9.304   6.648  10.944
  614LYS      O 8213   9.265   6.551  11.007
  615ASP      N 8214   9.217   6.747  10.922
  615ASP      H 8215   9.250   6.838  10.894
  615ASP     CA 8216   9.073   6.753  10.957
  615ASP     HA 8217   9.044   6.664  11.013
  615ASP     CB 8218   9.050   6.872  11.059
  615ASP    HB1 8219   9.097   6.848  11.155
  615ASP    HB2 8220   8.944   6.884  11.079
  615ASP     CG 8221   9.112   7.001  11.023
  615ASP    OD1 8222   9.189   7.015  10.921
  615ASP    OD2 8223   9.103   7.103  11.100
  615ASP      C 8224   8.974   6.751  10.837
  615ASP      O 8225   8.854   6.776  10.846
  616LYS      N 8226   9.022   6.717  10.716
  616LYS      H 8227   9.122   6.714  10.709
  616LYS     CA 8228   8.943   6.685  10.591
  616LYS     HA 8229   9.023   6.685  10.517
  616LYS     CB 8230   8.884   6.542  10.592
  616LYS    HB1 8231   8.810   6.531  10.513
  616LYS    HB2 8232   8.831   6.533  10.686
  616LYS     CG 8233   8.995   6.436  10.582
  616LYS    HG1 8234   9.038   6.421  10.682
  616LYS    HG2 8235   9.076   6.466  10.517
  616LYS     CD 8236   8.933   6.298  10.544
  616LYS    HD1 8237   8.898   6.297  10.441
  616LYS    HD2 8238   8.847   6.285  10.609
  616LYS     CE 8239   9.033   6.184  10.557
  616LYS    HE1 8240   8.985   6.086  10.560
  616LYS    HE2 8241   9.089   6.194  10.650
  616LYS     NZ 8242   9.126   6.190  10.442
  616LYS    HZ1 8243   9.214   6.141  10.448
  616LYS    HZ2 8244   9.092   6.150  10.356
  616LYS    HZ3 8245   9.139   6.286  10.414
  616LYS      C 8246   8.839   6.790  10.548
  616LYS      O 8247   8.720   6.759  10.535
  617LYS      N 8248   8.889   6.908  10.518
  617LYS      H 8249   8.982   6.928  10.549
  617LYS     CA 8250   8.799   7.022  10.474
  617LYS     HA 8251   8.696   6.999  10.501
  617LYS     CB 8252   8.839   7.155  10.549
  617LYS    HB1 8253   8.817   7.132  10.653
  617LYS    HB2 8254   8.768   7.237  10.534
  617LYS     CG 8255   8.988   7.196  10.533
  617LYS    HG1 8256   8.991   7.251  10.439
  617LYS    HG2 8257   9.057   7.113  10.523
  617LYS     CD 8258   9.025   7.292  10.648
  617LYS    HD1 8259   8.960   7.379  10.631
  617LYS    HD2 8260   9.128   7.321  10.629
  617LYS     CE 8261   9.019   7.228  10.788
  617LYS    HE1 8262   9.046   7.123  10.776
  617LYS    HE2 8263   8.917   7.227  10.827
  617LYS     NZ 8264   9.114   7.293  10.882
  617LYS    HZ1 8265   9.196   7.322  10.829
  617LYS    HZ2 8266   9.069   7.371  10.927
  617LYS    HZ3 8267   9.141   7.225  10.951
  617LYS      C 8268   8.784   7.051  10.323
  617LYS      O 8269   8.887   7.033  10.255
  618ASP      N 8270   8.672   7.100  10.273
  618ASP      H 8271   8.593   7.115  10.335
  618ASP     CA 8272   8.659   7.153  10.134
  618ASP     HA 8273   8.710   7.078  10.073
  618ASP     CB 8274   8.516   7.169  10.092
  618ASP    HB1 8275   8.471   7.249  10.151
  618ASP    HB2 8276   8.467   7.073  10.108
  618ASP     CG 8277   8.497   7.209   9.942
  618ASP    OD1 8278   8.379   7.222   9.893
  618ASP    OD2 8279   8.596   7.224   9.866
  618ASP      C 8280   8.739   7.280  10.116
  618ASP      O 8281   8.714   7.389  10.172
  619CYS      N 8282   8.848   7.267  10.034
  619CYS      H 8283   8.864   7.176   9.992
  619CYS     CA 8284   8.953   7.359   9.992
  619CYS     HA 8285   8.934   7.455  10.040
  619CYS     CB 8286   9.096   7.315  10.024
  619CYS    HB1 8287   9.111   7.322  10.132
  619CYS    HB2 8288   9.167   7.387   9.984
  619CYS     SG 8289   9.133   7.152   9.972
  619CYS      C 8290   8.947   7.390   9.840
  619CYS      O 8291   9.027   7.465   9.778
  620SER      N 8292   8.847   7.336   9.777
  620SER      H 8293   8.781   7.279   9.828
  620SER     CA 8294   8.843   7.321   9.631
  620SER     HA 8295   8.939   7.342   9.583
  620SER     CB 8296   8.818   7.178   9.588
  620SER    HB1 8297   8.902   7.114   9.615
  620SER    HB2 8298   8.804   7.161   9.481
  620SER     OG 8299   8.695   7.134   9.640
  620SER     HG 8300   8.673   7.159   9.731
  620SER      C 8301   8.752   7.417   9.557
  620SER      O 8302   8.648   7.456   9.606
  621SER      N 8303   8.787   7.449   9.435
  621SER      H 8304   8.877   7.415   9.406
  621SER     CA 8305   8.693   7.498   9.329
  621SER     HA 8306   8.619   7.563   9.375
  621SER     CB 8307   8.773   7.592   9.233
  621SER    HB1 8308   8.830   7.660   9.296
  621SER    HB2 8309   8.711   7.649   9.164
  621SER     OG 8310   8.862   7.519   9.150
  621SER     HG 8311   8.880   7.581   9.079
  621SER      C 8312   8.617   7.386   9.255
  621SER      O 8313   8.498   7.402   9.235
  622TYR      N 8314   8.684   7.277   9.232
  622TYR      H 8315   8.783   7.283   9.253
  622TYR     CA 8316   8.629   7.176   9.149
  622TYR     HA 8317   8.548   7.220   9.091
  622TYR     CB 8318   8.741   7.127   9.057
  622TYR    HB1 8319   8.707   7.041   8.998
  622TYR    HB2 8320   8.816   7.073   9.115
  622TYR     CG 8321   8.797   7.232   8.959
  622TYR    CD1 8322   8.935   7.222   8.938
  622TYR    HD1 8323   8.990   7.154   9.001
  622TYR    CE1 8324   9.000   7.314   8.851
  622TYR    HE1 8325   9.106   7.303   8.835
  622TYR     CZ 8326   8.931   7.428   8.817
  622TYR     OH 8327   9.008   7.524   8.757
  622TYR     HH 8328   8.951   7.596   8.727
  622TYR    CE2 8329   8.794   7.439   8.828
  622TYR    HE2 8330   8.751   7.534   8.799
  622TYR    CD2 8331   8.721   7.330   8.893
  622TYR    HD2 8332   8.623   7.353   8.930
  622TYR      C 8333   8.558   7.063   9.229
  622TYR      O 8334   8.548   6.948   9.188
  623GLY      N 8335   8.517   7.084   9.356
  623GLY      H 8336   8.532   7.177   9.393
  623GLY     CA 8337   8.471   6.977   9.447
  623GLY    HA1 8338   8.463   7.014   9.549
  623GLY    HA2 8339   8.552   6.904   9.450
  623GLY      C 8340   8.349   6.901   9.406
  623GLY      O 8341   8.310   6.797   9.465
  624SER      N 8342   8.276   6.942   9.306
  624SER      H 8343   8.305   7.035   9.280
  624SER     CA 8344   8.182   6.866   9.231
  624SER     HA 8345   8.213   6.763   9.246
  624SER     CB 8346   8.042   6.884   9.283
  624SER    HB1 8347   8.041   6.865   9.390
  624SER    HB2 8348   7.967   6.822   9.233
  624SER     OG 8349   8.001   7.019   9.271
  624SER     HG 8350   8.048   7.069   9.339
  624SER      C 8351   8.184   6.915   9.078
  624SER      O 8352   8.234   7.022   9.046
  625PHE      N 8353   8.129   6.835   8.984
  625PHE      H 8354   8.084   6.750   9.014
  625PHE     CA 8355   8.119   6.881   8.849
  625PHE     HA 8356   8.217   6.919   8.820
  625PHE     CB 8357   8.081   6.763   8.758
  625PHE    HB1 8358   7.980   6.726   8.778
  625PHE    HB2 8359   8.155   6.685   8.772
  625PHE     CG 8360   8.088   6.801   8.612
  625PHE    CD1 8361   7.965   6.809   8.542
  625PHE    HD1 8362   7.877   6.763   8.583
  625PHE    CE1 8363   7.961   6.891   8.428
  625PHE    HE1 8364   7.865   6.910   8.382
  625PHE     CZ 8365   8.080   6.938   8.365
  625PHE     HZ 8366   8.079   6.983   8.267
  625PHE    CE2 8367   8.202   6.909   8.428
  625PHE    HE2 8368   8.299   6.929   8.387
  625PHE    CD2 8369   8.205   6.848   8.556
  625PHE    HD2 8370   8.294   6.828   8.614
  625PHE      C 8371   8.015   6.990   8.850
  625PHE      O 8372   8.044   7.082   8.780
  626SER      N 8373   7.901   6.985   8.926
  626SER      H 8374   7.882   6.907   8.987
  626SER     CA 8375   7.813   7.107   8.953
  626SER     HA 8376   7.755   7.137   8.865
  626SER     CB 8377   7.716   7.063   9.069
  626SER    HB1 8378   7.640   7.138   9.088
  626SER    HB2 8379   7.786   7.056   9.152
  626SER     OG 8380   7.660   6.935   9.033
  626SER     HG 8381   7.586   6.915   9.091
  626SER      C 8382   7.888   7.235   8.997
  626SER      O 8383   7.874   7.346   8.943
  627ASP      N 8384   7.998   7.225   9.072
  627ASP      H 8385   8.030   7.135   9.103
  627ASP     CA 8386   8.087   7.343   9.099
  627ASP     HA 8387   8.021   7.429   9.112
  627ASP     CB 8388   8.170   7.325   9.230
  627ASP    HB1 8389   8.240   7.407   9.246
  627ASP    HB2 8390   8.246   7.247   9.220
  627ASP     CG 8391   8.082   7.289   9.354
  627ASP    OD1 8392   7.993   7.364   9.389
  627ASP    OD2 8393   8.122   7.197   9.426
  627ASP      C 8394   8.179   7.378   8.986
  627ASP      O 8395   8.194   7.498   8.950
  628ALA      N 8396   8.246   7.277   8.935
  628ALA      H 8397   8.248   7.191   8.988
  628ALA     CA 8398   8.348   7.291   8.841
  628ALA     HA 8399   8.418   7.363   8.884
  628ALA     CB 8400   8.425   7.157   8.843
  628ALA    HB1 8401   8.374   7.064   8.816
  628ALA    HB2 8402   8.516   7.169   8.785
  628ALA    HB3 8403   8.464   7.131   8.941
  628ALA      C 8404   8.309   7.336   8.701
  628ALA      O 8405   8.383   7.397   8.625
  629VAL      N 8406   8.186   7.314   8.660
  629VAL      H 8407   8.131   7.255   8.720
  629VAL     CA 8408   8.128   7.358   8.530
  629VAL     HA 8409   8.196   7.314   8.457
  629VAL     CB 8410   7.993   7.280   8.514
  629VAL     HB 8411   8.012   7.174   8.531
  629VAL    CG1 8412   7.890   7.334   8.614
  629VAL   HG11 8413   7.791   7.293   8.593
  629VAL   HG12 8414   7.917   7.305   8.715
  629VAL   HG13 8415   7.884   7.442   8.604
  629VAL    CG2 8416   7.934   7.295   8.376
  629VAL   HG21 8417   7.936   7.400   8.346
  629VAL   HG22 8418   7.991   7.233   8.307
  629VAL   HG23 8419   7.832   7.258   8.369
  629VAL      C 8420   8.129   7.511   8.516
  629VAL      O 8421   8.168   7.563   8.407
  630LEU      N 8422   8.085   7.588   8.619
  630LEU      H 8423   8.067   7.531   8.701
  630LEU     CA 8424   8.092   7.735   8.634
  630LEU     HA 8425   8.069   7.782   8.538
  630LEU     CB 8426   8.001   7.780   8.745
  630LEU    HB1 8427   8.035   7.739   8.840
  630LEU    HB2 8428   7.903   7.736   8.732
  630LEU     CG 8429   7.983   7.929   8.768
  630LEU     HG 8430   8.083   7.972   8.769
  630LEU    CD1 8431   7.917   8.015   8.662
  630LEU   HD11 8432   7.965   7.988   8.568
  630LEU   HD12 8433   7.810   7.995   8.663
  630LEU   HD13 8434   7.944   8.118   8.687
  630LEU    CD2 8435   7.916   7.965   8.904
  630LEU   HD21 8436   7.890   8.071   8.913
  630LEU   HD22 8437   7.830   7.901   8.923
  630LEU   HD23 8438   7.992   7.942   8.978
  630LEU      C 8439   8.238   7.785   8.652
  630LEU      O 8440   8.283   7.867   8.576
  631GLU      N 8441   8.313   7.732   8.749
  631GLU      H 8442   8.274   7.664   8.813
  631GLU     CA 8443   8.456   7.772   8.760
  631GLU     HA 8444   8.452   7.878   8.785
  631GLU     CB 8445   8.520   7.702   8.871
  631GLU    HB1 8446   8.625   7.728   8.882
  631GLU    HB2 8447   8.523   7.595   8.851
  631GLU     CG 8448   8.466   7.724   9.015
  631GLU    HG1 8449   8.534   7.688   9.092
  631GLU    HG2 8450   8.384   7.653   9.023
  631GLU     CD 8451   8.423   7.865   9.040
  631GLU    OE1 8452   8.301   7.897   9.050
  631GLU    OE2 8453   8.510   7.949   9.063
  631GLU      C 8454   8.535   7.754   8.625
  631GLU      O 8455   8.623   7.836   8.606
  632LEU      N 8456   8.497   7.662   8.543
  632LEU      H 8457   8.437   7.591   8.584
  632LEU     CA 8458   8.555   7.628   8.409
  632LEU     HA 8459   8.662   7.648   8.417
  632LEU     CB 8460   8.544   7.483   8.368
  632LEU    HB1 8461   8.584   7.473   8.267
  632LEU    HB2 8462   8.440   7.451   8.376
  632LEU     CG 8463   8.631   7.392   8.468
  632LEU     HG 8464   8.618   7.425   8.571
  632LEU    CD1 8465   8.601   7.247   8.464
  632LEU   HD11 8466   8.648   7.206   8.374
  632LEU   HD12 8467   8.653   7.200   8.548
  632LEU   HD13 8468   8.494   7.228   8.470
  632LEU    CD2 8469   8.785   7.407   8.445
  632LEU   HD21 8470   8.802   7.399   8.337
  632LEU   HD22 8471   8.807   7.508   8.479
  632LEU   HD23 8472   8.842   7.332   8.499
  632LEU      C 8473   8.504   7.722   8.298
  632LEU      O 8474   8.587   7.776   8.222
  633PHE      N 8475   8.378   7.769   8.311
  633PHE      H 8476   8.322   7.733   8.387
  633PHE     CA 8477   8.330   7.888   8.232
  633PHE     HA 8478   8.359   7.870   8.128
  633PHE     CB 8479   8.175   7.907   8.248
  633PHE    HB1 8480   8.152   7.907   8.355
  633PHE    HB2 8481   8.117   7.830   8.198
  633PHE     CG 8482   8.119   8.037   8.190
  633PHE    CD1 8483   8.009   8.107   8.253
  633PHE    HD1 8484   7.959   8.071   8.341
  633PHE    CE1 8485   7.947   8.211   8.188
  633PHE    HE1 8486   7.857   8.255   8.227
  633PHE     CZ 8487   7.995   8.262   8.065
  633PHE     HZ 8488   7.949   8.348   8.017
  633PHE    CE2 8489   8.109   8.203   8.011
  633PHE    HE2 8490   8.151   8.251   7.924
  633PHE    CD2 8491   8.157   8.084   8.063
  633PHE    HD2 8492   8.232   8.027   8.011
  633PHE      C 8493   8.416   8.011   8.261
  633PHE      O 8494   8.469   8.074   8.171
  634LYS      N 8495   8.435   8.041   8.388
  634LYS      H 8496   8.389   7.992   8.464
  634LYS     CA 8497   8.509   8.163   8.433
  634LYS     HA 8498   8.468   8.246   8.375
  634LYS     CB 8499   8.479   8.174   8.591
  634LYS    HB1 8500   8.549   8.243   8.637
  634LYS    HB2 8501   8.501   8.074   8.629
  634LYS     CG 8502   8.335   8.206   8.630
  634LYS    HG1 8503   8.270   8.121   8.613
  634LYS    HG2 8504   8.295   8.285   8.567
  634LYS     CD 8505   8.314   8.252   8.781
  634LYS    HD1 8506   8.206   8.265   8.790
  634LYS    HD2 8507   8.362   8.343   8.817
  634LYS     CE 8508   8.353   8.140   8.868
  634LYS    HE1 8509   8.461   8.148   8.875
  634LYS    HE2 8510   8.317   8.044   8.830
  634LYS     NZ 8511   8.303   8.167   9.005
  634LYS    HZ1 8512   8.202   8.170   9.007
  634LYS    HZ2 8513   8.323   8.088   9.065
  634LYS    HZ3 8514   8.342   8.254   9.041
  634LYS      C 8515   8.659   8.166   8.387
  634LYS      O 8516   8.710   8.268   8.335
  635LEU      N 8517   8.714   8.045   8.391
  635LEU      H 8518   8.676   7.966   8.440
  635LEU     CA 8519   8.855   8.022   8.338
  635LEU     HA 8520   8.924   8.094   8.380
  635LEU     CB 8521   8.886   7.875   8.377
  635LEU    HB1 8522   8.814   7.812   8.324
  635LEU    HB2 8523   8.869   7.863   8.484
  635LEU     CG 8524   9.024   7.808   8.343
  635LEU     HG 8525   9.041   7.803   8.236
  635LEU    CD1 8526   9.140   7.881   8.412
  635LEU   HD11 8527   9.115   7.920   8.511
  635LEU   HD12 8528   9.225   7.813   8.416
  635LEU   HD13 8529   9.176   7.966   8.354
  635LEU    CD2 8530   9.037   7.668   8.389
  635LEU   HD21 8531   8.970   7.597   8.340
  635LEU   HD22 8532   9.126   7.612   8.360
  635LEU   HD23 8533   9.009   7.663   8.495
  635LEU      C 8534   8.866   8.024   8.179
  635LEU      O 8535   8.975   8.037   8.120
  636THR      N 8536   8.748   8.038   8.108
  636THR      H 8537   8.657   8.028   8.152
  636THR     CA 8538   8.734   8.055   7.955
  636THR     HA 8539   8.829   8.020   7.914
  636THR     CB 8540   8.628   7.967   7.900
  636THR     HB 8541   8.534   8.019   7.922
  636THR    CG2 8542   8.641   7.931   7.755
  636THR   HG21 8543   8.738   7.888   7.731
  636THR   HG22 8544   8.559   7.864   7.729
  636THR   HG23 8545   8.627   8.024   7.700
  636THR    OG1 8546   8.616   7.844   7.960
  636THR    HG1 8547   8.613   7.855   8.055
  636THR      C 8548   8.724   8.203   7.909
  636THR      O 8549   8.773   8.245   7.806
  637ILE      N 8550   8.658   8.285   7.990
  637ILE      H 8551   8.616   8.249   8.075
  637ILE     CA 8552   8.632   8.423   7.963
  637ILE     HA 8553   8.672   8.452   7.866
  637ILE     CB 8554   8.481   8.464   7.961
  637ILE     HB 8555   8.473   8.572   7.947
  637ILE    CG2 8556   8.406   8.408   7.838
  637ILE   HG21 8557   8.459   8.448   7.752
  637ILE   HG22 8558   8.414   8.299   7.836
  637ILE   HG23 8559   8.303   8.445   7.839
  637ILE    CG1 8560   8.403   8.415   8.087
  637ILE   HG11 8561   8.459   8.447   8.175
  637ILE   HG12 8562   8.403   8.306   8.092
  637ILE     CD 8563   8.274   8.485   8.105
  637ILE    HD1 8564   8.212   8.428   8.175
  637ILE    HD2 8565   8.289   8.585   8.146
  637ILE    HD3 8566   8.212   8.488   8.015
  637ILE      C 8567   8.705   8.517   8.063
  637ILE      O 8568   8.694   8.639   8.055
  638GLY      N 8569   8.782   8.468   8.155
  638GLY      H 8570   8.778   8.367   8.161
  638GLY     CA 8571   8.873   8.556   8.238
  638GLY    HA1 8572   8.910   8.641   8.181
  638GLY    HA2 8573   8.960   8.497   8.266
  638GLY      C 8574   8.799   8.624   8.356
  638GLY      O 8575   8.857   8.711   8.424
  639LEU      N 8576   8.670   8.591   8.385
  639LEU      H 8577   8.632   8.518   8.327
  639LEU     CA 8578   8.592   8.668   8.488
  639LEU     HA 8579   8.644   8.757   8.521
  639LEU     CB 8580   8.456   8.713   8.420
  639LEU    HB1 8581   8.406   8.778   8.493
  639LEU    HB2 8582   8.390   8.626   8.411
  639LEU     CG 8583   8.460   8.776   8.278
  639LEU     HG 8584   8.485   8.702   8.202
  639LEU    CD1 8585   8.326   8.841   8.252
  639LEU   HD11 8586   8.292   8.914   8.325
  639LEU   HD12 8587   8.329   8.893   8.157
  639LEU   HD13 8588   8.251   8.763   8.247
  639LEU    CD2 8589   8.566   8.891   8.259
  639LEU   HD21 8590   8.663   8.861   8.298
  639LEU   HD22 8591   8.577   8.932   8.158
  639LEU   HD23 8592   8.532   8.974   8.320
  639LEU      C 8593   8.578   8.580   8.617
  639LEU      O 8594   8.466   8.552   8.659
  640GLY      N 8595   8.688   8.547   8.685
  640GLY      H 8596   8.778   8.567   8.643
  640GLY     CA 8597   8.684   8.475   8.816
  640GLY    HA1 8598   8.625   8.383   8.814
  640GLY    HA2 8599   8.630   8.533   8.890
  640GLY      C 8600   8.821   8.449   8.878
  640GLY      O 8601   8.919   8.524   8.855
  641ASP      N 8602   8.831   8.335   8.954
  641ASP      H 8603   8.752   8.276   8.976
  641ASP     CA 8604   8.943   8.318   9.053
  641ASP     HA 8605   9.011   8.403   9.054
  641ASP     CB 8606   8.878   8.314   9.191
  641ASP    HB1 8607   8.956   8.333   9.265
  641ASP    HB2 8608   8.833   8.219   9.220
  641ASP     CG 8609   8.774   8.428   9.214
  641ASP    OD1 8610   8.652   8.404   9.233
  641ASP    OD2 8611   8.820   8.548   9.224
  641ASP      C 8612   9.017   8.185   9.035
  641ASP      O 8613   8.945   8.085   9.017
  642LEU      N 8614   9.146   8.184   9.041
  642LEU      H 8615   9.206   8.266   9.042
  642LEU     CA 8616   9.229   8.059   9.029
  642LEU     HA 8617   9.169   7.990   8.970
  642LEU     CB 8618   9.363   8.087   8.959
  642LEU    HB1 8619   9.431   8.146   9.021
  642LEU    HB2 8620   9.341   8.158   8.879
  642LEU     CG 8621   9.440   7.960   8.910
  642LEU     HG 8622   9.471   7.907   9.001
  642LEU    CD1 8623   9.569   8.010   8.855
  642LEU   HD11 8624   9.630   8.055   8.933
  642LEU   HD12 8625   9.630   7.927   8.818
  642LEU   HD13 8626   9.559   8.078   8.771
  642LEU    CD2 8627   9.369   7.869   8.814
  642LEU   HD21 8628   9.280   7.830   8.861
  642LEU   HD22 8629   9.340   7.918   8.721
  642LEU   HD23 8630   9.424   7.781   8.781
  642LEU      C 8631   9.261   7.979   9.156
  642LEU      O 8632   9.280   8.046   9.257
  643ASN      N 8633   9.244   7.849   9.150
  643ASN      H 8634   9.225   7.811   9.058
  643ASN     CA 8635   9.278   7.750   9.259
  643ASN     HA 8636   9.338   7.801   9.334
  643ASN     CB 8637   9.139   7.712   9.320
  643ASN    HB1 8638   9.084   7.651   9.249
  643ASN    HB2 8639   9.089   7.805   9.347
  643ASN     CG 8640   9.159   7.635   9.451
  643ASN    OD1 8641   9.263   7.583   9.482
  643ASN    ND2 8642   9.049   7.621   9.521
  643ASN   HD21 8643   8.969   7.675   9.494
  643ASN   HD22 8644   9.055   7.577   9.612
  643ASN      C 8645   9.356   7.632   9.202
  643ASN      O 8646   9.308   7.543   9.137
  644ILE      N 8647   9.483   7.629   9.243
  644ILE      H 8648   9.509   7.710   9.297
  644ILE     CA 8649   9.579   7.516   9.229
  644ILE     HA 8650   9.532   7.434   9.175
  644ILE     CB 8651   9.707   7.559   9.157
  644ILE     HB 8652   9.743   7.652   9.202
  644ILE    CG2 8653   9.820   7.458   9.174
  644ILE   HG21 8654   9.788   7.373   9.114
  644ILE   HG22 8655   9.909   7.498   9.126
  644ILE   HG23 8656   9.845   7.424   9.275
  644ILE    CG1 8657   9.664   7.583   9.014
  644ILE   HG11 8658   9.563   7.621   9.001
  644ILE   HG12 8659   9.650   7.487   8.965
  644ILE     CD 8660   9.761   7.673   8.934
  644ILE    HD1 8661   9.756   7.773   8.978
  644ILE    HD2 8662   9.863   7.638   8.924
  644ILE    HD3 8663   9.730   7.671   8.830
  644ILE      C 8664   9.609   7.460   9.365
  644ILE      O 8665   9.640   7.345   9.381
  645GLN      N 8666   9.610   7.545   9.468
  645GLN      H 8667   9.587   7.643   9.463
  645GLN     CA 8668   9.629   7.503   9.603
  645GLN     HA 8669   9.734   7.477   9.614
  645GLN     CB 8670   9.607   7.628   9.693
  645GLN    HB1 8671   9.503   7.661   9.686
  645GLN    HB2 8672   9.686   7.697   9.663
  645GLN     CG 8673   9.622   7.597   9.839
  645GLN    HG1 8674   9.720   7.552   9.856
  645GLN    HG2 8675   9.534   7.546   9.878
  645GLN     CD 8676   9.635   7.718   9.928
  645GLN    OE1 8677   9.678   7.821   9.885
  645GLN    NE2 8678   9.582   7.699  10.047
  645GLN   HE21 8679   9.524   7.617  10.059
  645GLN   HE22 8680   9.568   7.773  10.115
  645GLN      C 8681   9.544   7.382   9.653
  645GLN      O 8682   9.580   7.317   9.750
  646GLN      N 8683   9.425   7.360   9.601
  646GLN      H 8684   9.390   7.436   9.544
  646GLN     CA 8685   9.346   7.242   9.635
  646GLN     HA 8686   9.305   7.247   9.736
  646GLN     CB 8687   9.219   7.238   9.542
  646GLN    HB1 8688   9.145   7.301   9.591
  646GLN    HB2 8689   9.176   7.140   9.560
  646GLN     CG 8690   9.228   7.266   9.390
  646GLN    HG1 8691   9.288   7.186   9.345
  646GLN    HG2 8692   9.288   7.354   9.370
  646GLN     CD 8693   9.096   7.289   9.308
  646GLN    OE1 8694   8.995   7.231   9.346
  646GLN    NE2 8695   9.101   7.357   9.197
  646GLN   HE21 8696   9.184   7.404   9.166
  646GLN   HE22 8697   9.016   7.372   9.144
  646GLN      C 8698   9.416   7.095   9.627
  646GLN      O 8699   9.490   7.064   9.538
  647ASN      N 8700   9.380   7.007   9.725
  647ASN      H 8701   9.303   7.015   9.790
  647ASN     CA 8702   9.434   6.868   9.737
  647ASN     HA 8703   9.538   6.886   9.710
  647ASN     CB 8704   9.418   6.807   9.880
  647ASN    HB1 8705   9.312   6.799   9.907
  647ASN    HB2 8706   9.460   6.880   9.949
  647ASN     CG 8707   9.488   6.678   9.908
  647ASN    OD1 8708   9.584   6.640   9.841
  647ASN    ND2 8709   9.438   6.591   9.992
  647ASN   HD21 8710   9.347   6.619  10.026
  647ASN   HD22 8711   9.480   6.500  10.000
  647ASN      C 8712   9.393   6.779   9.622
  647ASN      O 8713   9.274   6.766   9.592
  648SER      N 8714   9.486   6.744   9.536
  648SER      H 8715   9.584   6.770   9.544
  648SER     CA 8716   9.469   6.649   9.425
  648SER     HA 8717   9.369   6.605   9.430
  648SER     CB 8718   9.476   6.730   9.292
  648SER    HB1 8719   9.412   6.817   9.290
  648SER    HB2 8720   9.440   6.666   9.211
  648SER     OG 8721   9.611   6.767   9.258
  648SER     HG 8722   9.616   6.863   9.258
  648SER      C 8723   9.565   6.529   9.427
  648SER      O 8724   9.682   6.550   9.452
  649THR      N 8725   9.507   6.411   9.404
  649THR      H 8726   9.411   6.407   9.374
  649THR     CA 8727   9.597   6.294   9.383
  649THR     HA 8728   9.677   6.310   9.455
  649THR     CB 8729   9.522   6.175   9.432
  649THR     HB 8730   9.482   6.180   9.533
  649THR    CG2 8731   9.412   6.118   9.341
  649THR   HG21 8732   9.353   6.043   9.392
  649THR   HG22 8733   9.348   6.195   9.297
  649THR   HG23 8734   9.456   6.077   9.250
  649THR    OG1 8735   9.614   6.065   9.443
  649THR    HG1 8736   9.701   6.102   9.460
  649THR      C 8737   9.642   6.276   9.238
  649THR      O 8738   9.564   6.304   9.147
  650TYR      N 8739   9.768   6.244   9.213
  650TYR      H 8740   9.828   6.223   9.291
  650TYR     CA 8741   9.829   6.258   9.085
  650TYR     HA 8742   9.934   6.230   9.096
  650TYR     CB 8743   9.782   6.153   8.975
  650TYR    HB1 8744   9.842   6.175   8.887
  650TYR    HB2 8745   9.675   6.165   8.960
  650TYR     CG 8746   9.813   6.016   9.024
  650TYR    CD1 8747   9.938   5.958   9.002
  650TYR    HD1 8748  10.006   6.005   8.932
  650TYR    CE1 8749   9.972   5.838   9.059
  650TYR    HE1 8750  10.071   5.798   9.047
  650TYR     CZ 8751   9.885   5.770   9.148
  650TYR     OH 8752   9.920   5.658   9.215
  650TYR     HH 8753  10.008   5.629   9.192
  650TYR    CE2 8754   9.751   5.818   9.166
  650TYR    HE2 8755   9.686   5.770   9.238
  650TYR    CD2 8756   9.716   5.942   9.104
  650TYR    HD2 8757   9.624   5.987   9.138
  650TYR      C 8758   9.840   6.403   9.042
  650TYR      O 8759   9.786   6.434   8.937
  651PRO      N 8760   9.919   6.485   9.114
  651PRO     CD 8761  10.004   6.445   9.227
  651PRO    HD1 8762  10.071   6.360   9.214
  651PRO    HD2 8763   9.937   6.425   9.311
  651PRO     CG 8764  10.082   6.569   9.260
  651PRO    HG1 8765  10.169   6.585   9.196
  651PRO    HG2 8766  10.104   6.579   9.367
  651PRO     CB 8767   9.981   6.686   9.214
  651PRO    HB1 8768  10.046   6.772   9.198
  651PRO    HB2 8769   9.912   6.716   9.293
  651PRO     CA 8770   9.910   6.633   9.093
  651PRO     HA 8771   9.808   6.670   9.105
  651PRO      C 8772   9.956   6.678   8.956
  651PRO      O 8773   9.912   6.776   8.903
  652ILE      N 8774  10.057   6.612   8.907
  652ILE      H 8775  10.097   6.534   8.957
  652ILE     CA 8776  10.120   6.645   8.776
  652ILE     HA 8777  10.135   6.752   8.771
  652ILE     CB 8778  10.260   6.582   8.761
  652ILE     HB 8779  10.234   6.477   8.751
  652ILE    CG2 8780  10.331   6.637   8.637
  652ILE   HG21 8781  10.424   6.583   8.618
  652ILE   HG22 8782  10.268   6.624   8.548
  652ILE   HG23 8783  10.349   6.744   8.650
  652ILE    CG1 8784  10.358   6.598   8.882
  652ILE   HG11 8785  10.461   6.581   8.851
  652ILE   HG12 8786  10.329   6.528   8.961
  652ILE     CD 8787  10.359   6.735   8.946
  652ILE    HD1 8788  10.345   6.806   8.865
  652ILE    HD2 8789  10.280   6.741   9.021
  652ILE    HD3 8790  10.451   6.748   9.003
  652ILE      C 8791  10.017   6.613   8.666
  652ILE      O 8792  10.006   6.679   8.565
  653LEU      N 8793   9.945   6.499   8.689
  653LEU      H 8794   9.958   6.435   8.766
  653LEU     CA 8795   9.834   6.469   8.595
  653LEU     HA 8796   9.874   6.480   8.494
  653LEU     CB 8797   9.775   6.335   8.612
  653LEU    HB1 8798   9.751   6.315   8.716
  653LEU    HB2 8799   9.859   6.268   8.599
  653LEU     CG 8800   9.660   6.294   8.524
  653LEU     HG 8801   9.573   6.357   8.541
  653LEU    CD1 8802   9.694   6.288   8.380
  653LEU   HD11 8803   9.765   6.205   8.373
  653LEU   HD12 8804   9.600   6.264   8.330
  653LEU   HD13 8805   9.736   6.385   8.353
  653LEU    CD2 8806   9.615   6.150   8.556
  653LEU   HD21 8807   9.546   6.162   8.640
  653LEU   HD22 8808   9.552   6.101   8.482
  653LEU   HD23 8809   9.706   6.092   8.575
  653LEU      C 8810   9.716   6.579   8.605
  653LEU      O 8811   9.653   6.610   8.511
  654PHE      N 8812   9.697   6.635   8.724
  654PHE      H 8813   9.737   6.590   8.805
  654PHE     CA 8814   9.600   6.739   8.752
  654PHE     HA 8815   9.500   6.719   8.711
  654PHE     CB 8816   9.585   6.754   8.905
  654PHE    HB1 8817   9.682   6.766   8.953
  654PHE    HB2 8818   9.555   6.662   8.955
  654PHE     CG 8819   9.512   6.883   8.944
  654PHE    CD1 8820   9.373   6.877   8.970
  654PHE    HD1 8821   9.317   6.785   8.960
  654PHE    CE1 8822   9.306   6.999   8.983
  654PHE    HE1 8823   9.199   6.992   8.994
  654PHE     CZ 8824   9.373   7.124   8.993
  654PHE     HZ 8825   9.320   7.214   9.022
  654PHE    CE2 8826   9.515   7.126   8.984
  654PHE    HE2 8827   9.564   7.222   8.991
  654PHE    CD2 8828   9.581   7.003   8.960
  654PHE    HD2 8829   9.689   7.001   8.950
  654PHE      C 8830   9.640   6.867   8.680
  654PHE      O 8831   9.561   6.924   8.613
  655LEU      N 8832   9.774   6.898   8.679
  655LEU      H 8833   9.839   6.843   8.733
  655LEU     CA 8834   9.821   7.015   8.606
  655LEU     HA 8835   9.751   7.096   8.628
  655LEU     CB 8836   9.960   7.063   8.654
  655LEU    HB1 8837  10.042   7.020   8.596
  655LEU    HB2 8838   9.967   7.037   8.760
  655LEU     CG 8839   9.985   7.218   8.636
  655LEU     HG 8840   9.977   7.240   8.530
  655LEU    CD1 8841   9.893   7.306   8.719
  655LEU   HD11 8842   9.923   7.291   8.823
  655LEU   HD12 8843   9.907   7.406   8.678
  655LEU   HD13 8844   9.788   7.283   8.699
  655LEU    CD2 8845  10.131   7.252   8.666
  655LEU   HD21 8846  10.136   7.360   8.679
  655LEU   HD22 8847  10.156   7.210   8.764
  655LEU   HD23 8848  10.198   7.212   8.590
  655LEU      C 8849   9.820   6.989   8.447
  655LEU      O 8850   9.786   7.083   8.377
  656PHE      N 8851   9.866   6.876   8.391
  656PHE      H 8852   9.893   6.803   8.456
  656PHE     CA 8853   9.851   6.827   8.262
  656PHE     HA 8854   9.912   6.884   8.193
  656PHE     CB 8855   9.888   6.677   8.245
  656PHE    HB1 8856   9.840   6.621   8.325
  656PHE    HB2 8857   9.995   6.667   8.262
  656PHE     CG 8858   9.839   6.612   8.112
  656PHE    CD1 8859   9.921   6.627   7.994
  656PHE    HD1 8860  10.019   6.673   7.993
  656PHE    CE1 8861   9.862   6.583   7.874
  656PHE    HE1 8862   9.921   6.603   7.785
  656PHE     CZ 8863   9.736   6.525   7.859
  656PHE     HZ 8864   9.709   6.498   7.759
  656PHE    CE2 8865   9.661   6.515   7.977
  656PHE    HE2 8866   9.566   6.464   7.977
  656PHE    CD2 8867   9.706   6.555   8.101
  656PHE    HD2 8868   9.646   6.551   8.190
  656PHE      C 8869   9.706   6.843   8.225
  656PHE      O 8870   9.688   6.911   8.126
  657LEU      N 8871   9.603   6.795   8.299
  657LEU      H 8872   9.628   6.731   8.374
  657LEU     CA 8873   9.459   6.813   8.264
  657LEU     HA 8874   9.444   6.764   8.167
  657LEU     CB 8875   9.365   6.731   8.356
  657LEU    HB1 8876   9.264   6.758   8.327
  657LEU    HB2 8877   9.384   6.767   8.457
  657LEU     CG 8878   9.365   6.578   8.352
  657LEU     HG 8879   9.471   6.554   8.346
  657LEU    CD1 8880   9.311   6.516   8.482
  657LEU   HD11 8881   9.369   6.524   8.574
  657LEU   HD12 8882   9.222   6.575   8.506
  657LEU   HD13 8883   9.290   6.411   8.461
  657LEU    CD2 8884   9.296   6.529   8.226
  657LEU   HD21 8885   9.290   6.420   8.221
[truncated: 20,880,752 more chars]
