# Supplementary material for: Dynamic molecular portraits of ion-conducting pores characterize functional states of TRPV channels
Source: Commun Chem. 2024 Jun 1;7:119. doi: 10.1038/s42004-024-01198-z (PMC11144267; doi:10.1038/s42004-024-01198-z)
Supplement: Supplementary file 3 — Supplementary Data 1 [file 42004_2024_1198_MOESM3_ESM.zip › Supplementary Data 1/pi_openV3_init.gro]

 frame t=0
472901
  113ARG      N    1   6.554   2.927   0.486
  113ARG     H1    2   6.472   2.881   0.521
  113ARG     H2    3   6.530   3.019   0.454
  113ARG     H3    4   6.591   2.874   0.409
  113ARG     CA    5   6.654   2.936   0.592
  113ARG     HA    6   6.675   2.841   0.616
  113ARG     CB    7   6.780   3.005   0.542
  113ARG    HB1    8   6.840   3.021   0.620
  113ARG    HB2    9   6.754   3.092   0.501
  113ARG     CG   10   6.859   2.927   0.439
  113ARG    HG1   11   6.806   2.921   0.354
  113ARG    HG2   12   6.876   2.834   0.473
  113ARG     CD   13   6.992   2.995   0.411
  113ARG    HD1   14   7.043   2.943   0.342
  113ARG    HD2   15   7.046   3.001   0.495
  113ARG     NE   16   6.974   3.130   0.360
  113ARG     HE   17   6.974   3.205   0.426
  113ARG     CZ   18   6.958   3.160   0.232
  113ARG    NH1   19   6.958   3.064   0.141
  113ARG   1HH1   20   6.970   2.968   0.168
  113ARG   2HH1   21   6.946   3.086   0.044
  113ARG    NH2   22   6.941   3.286   0.194
  113ARG   1HH2   23   6.940   3.359   0.262
  113ARG   2HH2   24   6.929   3.308   0.097
  113ARG      C   25   6.599   3.011   0.713
  113ARG      O   26   6.650   3.119   0.746
  114GLN      N   27   6.496   2.953   0.776
  114GLN      H   28   6.464   2.865   0.741
  114GLN     CA   29   6.427   3.009   0.892
  114GLN     HA   30   6.351   2.946   0.909
  114GLN     CB   31   6.518   3.011   1.016
  114GLN    HB1   32   6.471   3.058   1.090
  114GLN    HB2   33   6.602   3.060   0.993
  114GLN     CG   34   6.556   2.872   1.065
  114GLN    HG1   35   6.603   2.823   0.991
  114GLN    HG2   36   6.473   2.822   1.089
  114GLN     CD   37   6.647   2.876   1.186
  114GLN    OE1   38   6.689   2.982   1.231
  114GLN    NE2   39   6.677   2.758   1.241
  114GLN   1HE2   40   6.640   2.674   1.202
  114GLN   2HE2   41   6.737   2.754   1.321
  114GLN      C   42   6.370   3.148   0.860
  114GLN      O   43   6.415   3.251   0.911
  115LYS      N   44   6.271   3.147   0.770
  115LYS      H   45   6.236   3.059   0.739
  115LYS     CA   46   6.213   3.269   0.715
  115LYS     HA   47   6.292   3.321   0.682
  115LYS     CB   48   6.117   3.236   0.600
  115LYS    HB1   49   6.051   3.310   0.592
  115LYS    HB2   50   6.070   3.151   0.622
  115LYS     CG   51   6.182   3.218   0.463
  115LYS    HG1   52   6.253   3.288   0.451
  115LYS    HG2   53   6.112   3.229   0.392
  115LYS     CD   54   6.246   3.082   0.445
  115LYS    HD1   55   6.308   3.065   0.521
  115LYS    HD2   56   6.298   3.081   0.359
  115LYS     CE   57   6.141   2.972   0.440
  115LYS    HE1   58   6.078   2.990   0.365
  115LYS    HE2   59   6.091   2.970   0.526
  115LYS     NZ   60   6.202   2.838   0.418
  115LYS    HZ1   61   6.130   2.768   0.415
  115LYS    HZ2   62   6.252   2.838   0.331
  115LYS    HZ3   63   6.266   2.817   0.492
  115LYS      C   64   6.140   3.351   0.821
  115LYS      O   65   6.120   3.472   0.802
  116LYS      N   66   6.099   3.289   0.932
  116LYS      H   67   6.111   3.190   0.939
  116LYS     CA   68   6.038   3.362   1.042
  116LYS     HA   69   5.978   3.427   0.996
  116LYS     CB   70   5.959   3.267   1.132
  116LYS    HB1   71   5.893   3.218   1.075
  116LYS    HB2   72   5.910   3.321   1.200
  116LYS     CG   73   6.044   3.164   1.206
  116LYS    HG1   74   6.104   3.211   1.270
  116LYS    HG2   75   6.100   3.114   1.139
  116LYS     CD   76   5.956   3.065   1.283
  116LYS    HD1   77   6.013   2.988   1.314
  116LYS    HD2   78   5.884   3.031   1.222
  116LYS     CE   79   5.891   3.129   1.404
  116LYS    HE1   80   5.826   3.065   1.444
  116LYS    HE2   81   5.844   3.212   1.375
  116LYS     NZ   82   5.991   3.165   1.508
  116LYS    HZ1   83   5.945   3.207   1.586
  116LYS    HZ2   84   6.039   3.082   1.538
  116LYS    HZ3   85   6.057   3.230   1.470
  116LYS      C   86   6.140   3.440   1.125
  116LYS      O   87   6.100   3.509   1.220
  117LYS      N   88   6.269   3.431   1.092
  117LYS      H   89   6.295   3.367   1.019
  117LYS     CA   90   6.374   3.508   1.156
  117LYS     HA   91   6.325   3.564   1.222
  117LYS     CB   92   6.475   3.414   1.224
  117LYS    HB1   93   6.520   3.360   1.152
  117LYS    HB2   94   6.424   3.353   1.284
  117LYS     CG   95   6.585   3.480   1.308
  117LYS    HG1   96   6.597   3.427   1.392
  117LYS    HG2   97   6.556   3.573   1.331
  117LYS     CD   98   6.720   3.488   1.236
  117LYS    HD1   99   6.782   3.546   1.289
  117LYS    HD2  100   6.707   3.528   1.145
  117LYS     CE  101   6.784   3.352   1.219
  117LYS    HE1  102   6.724   3.293   1.165
  117LYS    HE2  103   6.799   3.311   1.309
  117LYS     NZ  104   6.915   3.362   1.149
  117LYS    HZ1  105   6.955   3.270   1.139
  117LYS    HZ2  106   6.902   3.402   1.058
  117LYS    HZ3  107   6.977   3.420   1.202
  117LYS      C  108   6.447   3.601   1.060
  117LYS      O  109   6.473   3.716   1.095
  118ARG      N  110   6.481   3.554   0.940
  118ARG      H  111   6.443   3.467   0.908
  118ARG     CA  112   6.573   3.628   0.855
  118ARG     HA  113   6.633   3.672   0.922
  118ARG     CB  114   6.650   3.534   0.762
  118ARG    HB1  115   6.692   3.462   0.817
  118ARG    HB2  116   6.722   3.586   0.715
  118ARG     CG  117   6.564   3.468   0.656
  118ARG    HG1  118   6.514   3.539   0.606
  118ARG    HG2  119   6.500   3.406   0.700
  118ARG     CD  120   6.650   3.389   0.557
  118ARG    HD1  121   6.706   3.322   0.606
  118ARG    HD2  122   6.710   3.451   0.506
  118ARG     NE  123   6.568   3.317   0.460
  118ARG     HE  124   6.543   3.222   0.480
  118ARG     CZ  125   6.525   3.370   0.345
  118ARG    NH1  126   6.451   3.298   0.262
  118ARG   1HH1  127   6.427   3.203   0.285
  118ARG   2HH1  128   6.419   3.338   0.176
  118ARG    NH2  129   6.556   3.496   0.315
  118ARG   1HH2  130   6.611   3.550   0.378
  118ARG   2HH2  131   6.524   3.536   0.229
  118ARG      C  132   6.507   3.736   0.771
  118ARG      O  133   6.578   3.818   0.712
  119LEU      N  134   6.374   3.739   0.761
  119LEU      H  135   6.319   3.667   0.802
  119LEU     CA  136   6.311   3.849   0.688
  119LEU     HA  137   6.365   3.859   0.604
  119LEU     CB  138   6.166   3.815   0.654
  119LEU    HB1  139   6.120   3.900   0.627
  119LEU    HB2  140   6.123   3.778   0.736
  119LEU     CG  141   6.145   3.714   0.542
  119LEU     HG  142   6.195   3.630   0.564
  119LEU    CD1  143   5.997   3.680   0.527
  119LEU   1HD1  144   5.986   3.613   0.453
  119LEU   2HD1  145   5.963   3.641   0.612
  119LEU   3HD1  146   5.946   3.763   0.505
  119LEU    CD2  147   6.200   3.770   0.413
  119LEU   1HD2  148   6.187   3.703   0.339
  119LEU   2HD2  149   6.153   3.855   0.390
  119LEU   3HD2  150   6.298   3.788   0.423
  119LEU      C  151   6.317   3.978   0.768
  119LEU      O  152   6.364   4.081   0.718
  120LYS      N  153   6.272   3.975   0.893
  120LYS      H  154   6.248   3.887   0.934
  120LYS     CA  155   6.258   4.098   0.971
  120LYS     HA  156   6.215   4.164   0.909
  120LYS     CB  157   6.170   4.071   1.093
  120LYS    HB1  158   6.217   4.005   1.151
  120LYS    HB2  159   6.084   4.032   1.061
  120LYS     CG  160   6.139   4.194   1.176
  120LYS    HG1  161   6.098   4.263   1.117
  120LYS    HG2  162   6.224   4.229   1.215
  120LYS     CD  163   6.043   4.158   1.288
  120LYS    HD1  164   6.082   4.084   1.343
  120LYS    HD2  165   5.956   4.128   1.249
  120LYS     CE  166   6.018   4.276   1.376
  120LYS    HE1  167   5.978   4.349   1.322
  120LYS    HE2  168   6.105   4.307   1.415
  120LYS     NZ  169   5.925   4.239   1.486
  120LYS    HZ1  170   5.909   4.318   1.544
  120LYS    HZ2  171   5.838   4.208   1.447
  120LYS    HZ3  172   5.966   4.165   1.540
  120LYS      C  173   6.393   4.154   1.014
  120LYS      O  174   6.412   4.276   1.011
  121LYS      N  175   6.487   4.068   1.053
  121LYS      H  176   6.472   3.969   1.043
  121LYS     CA  177   6.612   4.117   1.109
  121LYS     HA  178   6.585   4.192   1.169
  121LYS     CB  179   6.682   4.005   1.187
  121LYS    HB1  180   6.770   4.039   1.221
  121LYS    HB2  181   6.699   3.928   1.125
  121LYS     CG  182   6.602   3.954   1.305
  121LYS    HG1  183   6.649   3.874   1.344
  121LYS    HG2  184   6.511   3.927   1.273
  121LYS     CD  185   6.588   4.061   1.412
  121LYS    HD1  186   6.533   4.136   1.375
  121LYS    HD2  187   6.679   4.095   1.435
  121LYS     CE  188   6.521   4.007   1.538
  121LYS    HE1  189   6.529   4.075   1.611
  121LYS    HE2  190   6.567   3.922   1.566
  121LYS     NZ  191   6.376   3.977   1.516
  121LYS    HZ1  192   6.336   3.942   1.600
  121LYS    HZ2  193   6.329   4.060   1.488
  121LYS    HZ3  194   6.367   3.908   1.444
  121LYS      C  195   6.705   4.172   1.001
  121LYS      O  196   6.779   4.267   1.026
  122ARG      N  197   6.703   4.114   0.881
  122ARG      H  198   6.635   4.043   0.860
  122ARG     CA  199   6.799   4.153   0.780
  122ARG     HA  200   6.883   4.168   0.832
  122ARG     CB  201   6.817   4.041   0.677
  122ARG    HB1  202   6.871   4.076   0.600
  122ARG    HB2  203   6.727   4.013   0.644
  122ARG     CG  204   6.888   3.918   0.733
  122ARG    HG1  205   6.837   3.884   0.812
  122ARG    HG2  206   6.980   3.944   0.761
  122ARG     CD  207   6.898   3.807   0.629
  122ARG    HD1  208   6.807   3.785   0.593
  122ARG    HD2  209   6.938   3.725   0.670
  122ARG     NE  210   6.982   3.845   0.516
  122ARG     HE  211   6.938   3.887   0.436
  122ARG     CZ  212   7.113   3.828   0.511
  122ARG    NH1  213   7.177   3.773   0.613
  122ARG   1HH1  214   7.126   3.744   0.694
  122ARG   2HH1  215   7.276   3.760   0.609
  122ARG    NH2  216   7.181   3.866   0.403
  122ARG   1HH2  217   7.133   3.907   0.325
  122ARG   2HH2  218   7.280   3.853   0.399
  122ARG      C  219   6.762   4.283   0.710
  122ARG      O  220   6.847   4.341   0.641
  123ILE      N  221   6.638   4.330   0.724
  123ILE      H  222   6.571   4.277   0.776
  123ILE     CA  223   6.600   4.457   0.664
  123ILE     HA  224   6.643   4.459   0.573
  123ILE     CB  225   6.447   4.465   0.648
  123ILE     HB  226   6.407   4.451   0.738
  123ILE    CG2  227   6.403   4.600   0.597
  123ILE   1HG2  228   6.304   4.601   0.588
  123ILE   2HG2  229   6.432   4.671   0.661
  123ILE   3HG2  230   6.445   4.617   0.507
  123ILE    CG1  231   6.398   4.358   0.550
  123ILE   1HG1  232   6.437   4.269   0.576
  123ILE   2HG1  233   6.428   4.382   0.457
  123ILE     CD  234   6.249   4.344   0.548
  123ILE    HD1  235   6.223   4.273   0.482
  123ILE    HD2  236   6.217   4.318   0.639
  123ILE    HD3  237   6.208   4.431   0.521
  123ILE      C  238   6.655   4.573   0.746
  123ILE      O  239   6.705   4.671   0.691
  124PHE      N  240   6.648   4.561   0.879
  124PHE      H  241   6.610   4.477   0.918
  124PHE     CA  242   6.694   4.666   0.969
  124PHE     HA  243   6.644   4.747   0.939
  124PHE     CB  244   6.662   4.629   1.114
  124PHE    HB1  245   6.708   4.694   1.174
  124PHE    HB2  246   6.696   4.536   1.132
  124PHE     CG  247   6.516   4.631   1.147
  124PHE    CD1  248   6.426   4.703   1.071
  124PHE    HD1  249   6.459   4.755   0.992
  124PHE    CE1  250   6.292   4.704   1.103
  124PHE    HE1  251   6.228   4.758   1.048
  124PHE     CZ  252   6.246   4.631   1.210
  124PHE     HZ  253   6.149   4.632   1.233
  124PHE    CE2  254   6.334   4.557   1.285
  124PHE    HE2  255   6.301   4.503   1.362
  124PHE    CD2  256   6.468   4.557   1.254
  124PHE    HD2  257   6.532   4.503   1.309
  124PHE      C  258   6.844   4.691   0.956
  124PHE      O  259   6.889   4.806   0.960
  125ALA      N  260   6.922   4.584   0.940
  125ALA      H  261   6.882   4.492   0.939
  125ALA     CA  262   7.066   4.600   0.923
  125ALA     HA  263   7.092   4.671   0.988
  125ALA     CB  264   7.137   4.467   0.953
  125ALA    HB1  265   7.236   4.478   0.941
  125ALA    HB2  266   7.118   4.439   1.047
  125ALA    HB3  267   7.104   4.396   0.890
  125ALA      C  268   7.102   4.648   0.784
  125ALA      O  269   7.206   4.711   0.766
  126ALA      N  270   7.017   4.620   0.685
  126ALA      H  271   6.934   4.567   0.703
  126ALA     CA  272   7.045   4.666   0.550
  126ALA     HA  273   7.143   4.651   0.537
  126ALA     CB  274   6.964   4.585   0.449
  126ALA    HB1  275   6.984   4.617   0.356
  126ALA    HB2  276   6.989   4.488   0.456
  126ALA    HB3  277   6.867   4.596   0.468
  126ALA      C  278   7.015   4.814   0.534
  126ALA      O  279   7.091   4.886   0.468
  127VAL      N  280   6.907   4.860   0.595
  127VAL      H  281   6.854   4.798   0.652
  127VAL     CA  282   6.865   4.998   0.580
  127VAL     HA  283   6.884   5.024   0.485
  127VAL     CB  284   6.714   5.006   0.609
  127VAL     HB  285   6.669   4.926   0.568
  127VAL    CG1  286   6.687   5.000   0.757
  127VAL   1HG1  287   6.589   5.005   0.773
  127VAL   2HG1  288   6.722   4.914   0.793
  127VAL   3HG1  289   6.733   5.076   0.802
  127VAL    CG2  290   6.651   5.127   0.545
  127VAL   1HG2  291   6.553   5.128   0.566
  127VAL   2HG2  292   6.694   5.210   0.580
  127VAL   3HG2  293   6.664   5.122   0.446
  127VAL      C  294   6.948   5.091   0.667
  127VAL      O  295   6.950   5.212   0.644
  128SER      N  296   7.021   5.036   0.765
  128SER      H  297   7.019   4.937   0.778
  128SER     CA  298   7.104   5.118   0.853
  128SER     HA  299   7.057   5.205   0.862
  128SER     CB  300   7.118   5.049   0.988
  128SER    HB1  301   7.175   5.103   1.049
  128SER    HB2  302   7.158   4.958   0.977
  128SER     OG  303   6.992   5.033   1.050
  128SER     HG  304   7.004   4.987   1.138
  128SER      C  305   7.241   5.144   0.793
  128SER      O  306   7.296   5.253   0.810
  129GLU      N  307   7.299   5.045   0.726
  129GLU      H  308   7.251   4.958   0.714
  129GLU     CA  309   7.432   5.061   0.670
  129GLU     HA  310   7.481   5.119   0.735
  129GLU     CB  311   7.499   4.924   0.656
  129GLU    HB1  312   7.451   4.872   0.585
  129GLU    HB2  313   7.492   4.876   0.743
  129GLU     CG  314   7.646   4.930   0.617
  129GLU    HG1  315   7.696   4.981   0.686
  129GLU    HG2  316   7.655   4.976   0.528
  129GLU     CD  317   7.708   4.793   0.605
  129GLU    OE1  318   7.636   4.693   0.626
  129GLU    OE2  319   7.829   4.784   0.575
  129GLU      C  320   7.429   5.132   0.536
  129GLU      O  321   7.522   5.208   0.503
  130GLY      N  322   7.324   5.112   0.457
  130GLY      H  323   7.252   5.049   0.486
  130GLY     CA  324   7.311   5.179   0.330
  130GLY    HA1  325   7.380   5.251   0.326
  130GLY    HA2  326   7.220   5.220   0.326
  130GLY      C  327   7.329   5.087   0.212
  130GLY      O  328   7.379   5.128   0.107
  131CYS      N  329   7.287   4.961   0.227
  131CYS      H  330   7.248   4.933   0.314
  131CYS     CA  331   7.297   4.862   0.120
  131CYS     HA  332   7.377   4.883   0.063
  131CYS     CB  333   7.319   4.723   0.178
  131CYS    HB1  334   7.313   4.662   0.099
  131CYS    HB2  335   7.241   4.708   0.238
  131CYS     SG  336   7.475   4.704   0.266
  131CYS     HG  337   7.483   4.610   0.301
  131CYS      C  338   7.170   4.871   0.037
  131CYS      O  339   7.066   4.817   0.075
  132VAL      N  340   7.180   4.938  -0.078
  132VAL      H  341   7.269   4.972  -0.109
  132VAL     CA  342   7.061   4.962  -0.160
  132VAL     HA  343   6.985   4.979  -0.098
  132VAL     CB  344   7.086   5.085  -0.249
  132VAL     HB  345   7.166   5.067  -0.307
  132VAL    CG1  346   6.966   5.111  -0.340
  132VAL   1HG1  347   6.984   5.191  -0.397
  132VAL   2HG1  348   6.951   5.031  -0.399
  132VAL   3HG1  349   6.885   5.127  -0.284
  132VAL    CG2  350   7.115   5.207  -0.164
  132VAL   1HG2  351   7.131   5.286  -0.224
  132VAL   2HG2  352   7.037   5.225  -0.105
  132VAL   3HG2  353   7.197   5.190  -0.109
  132VAL      C  354   7.025   4.839  -0.241
  132VAL      O  355   6.907   4.802  -0.249
  133GLU      N  356   7.125   4.772  -0.300
  133GLU      H  357   7.219   4.803  -0.288
  133GLU     CA  358   7.098   4.654  -0.382
  133GLU     HA  359   7.025   4.681  -0.444
  133GLU     CB  360   7.223   4.615  -0.460
  133GLU    HB1  361   7.206   4.527  -0.506
  133GLU    HB2  362   7.299   4.604  -0.396
  133GLU     CG  363   7.266   4.714  -0.565
  133GLU    HG1  364   7.290   4.800  -0.520
  133GLU    HG2  365   7.190   4.729  -0.628
  133GLU     CD  366   7.386   4.666  -0.645
  133GLU    OE1  367   7.441   4.559  -0.610
  133GLU    OE2  368   7.425   4.734  -0.741
  133GLU      C  369   7.050   4.536  -0.299
  133GLU      O  370   6.968   4.457  -0.345
  134GLU      N  371   7.100   4.524  -0.176
  134GLU      H  372   7.170   4.588  -0.144
  134GLU     CA  373   7.053   4.418  -0.088
  134GLU     HA  374   7.051   4.337  -0.147
  134GLU     CB  375   7.149   4.400   0.030
  134GLU    HB1  376   7.111   4.332   0.092
  134GLU    HB2  377   7.158   4.487   0.077
  134GLU     CG  378   7.288   4.354  -0.009
  134GLU    HG1  379   7.328   4.421  -0.072
  134GLU    HG2  380   7.281   4.265  -0.056
  134GLU     CD  381   7.379   4.339   0.111
  134GLU    OE1  382   7.337   4.376   0.223
  134GLU    OE2  383   7.494   4.292   0.094
  134GLU      C  384   6.913   4.445  -0.035
  134GLU      O  385   6.848   4.353   0.015
  135LEU      N  386   6.865   4.568  -0.046
  135LEU      H  387   6.919   4.638  -0.093
  135LEU     CA  388   6.735   4.602   0.009
  135LEU     HA  389   6.727   4.549   0.093
  135LEU     CB  390   6.729   4.753   0.038
  135LEU    HB1  391   6.734   4.801  -0.050
  135LEU    HB2  392   6.809   4.776   0.093
  135LEU     CG  393   6.605   4.805   0.112
  135LEU     HG  394   6.523   4.780   0.061
  135LEU    CD1  395   6.597   4.742   0.250
  135LEU   1HD1  396   6.516   4.776   0.297
  135LEU   2HD1  397   6.591   4.642   0.241
  135LEU   3HD1  398   6.679   4.765   0.302
  135LEU    CD2  399   6.611   4.956   0.123
  135LEU   1HD2  400   6.530   4.989   0.171
  135LEU   2HD2  401   6.693   4.982   0.173
  135LEU   3HD2  402   6.614   4.996   0.031
  135LEU      C  403   6.622   4.560  -0.084
  135LEU      O  404   6.520   4.508  -0.038
  136ARG      N  405   6.639   4.579  -0.215
  136ARG      H  406   6.724   4.621  -0.248
  136ARG     CA  407   6.536   4.539  -0.311
  136ARG     HA  408   6.451   4.578  -0.277
  136ARG     CB  409   6.566   4.595  -0.449
  136ARG    HB1  410   6.501   4.555  -0.514
  136ARG    HB2  411   6.659   4.568  -0.475
  136ARG     CG  412   6.556   4.745  -0.459
  136ARG    HG1  413   6.623   4.786  -0.398
  136ARG    HG2  414   6.464   4.773  -0.432
  136ARG     CD  415   6.583   4.791  -0.601
  136ARG    HD1  416   6.514   4.754  -0.663
  136ARG    HD2  417   6.674   4.759  -0.631
  136ARG     NE  418   6.580   4.936  -0.612
  136ARG     HE  419   6.557   4.988  -0.531
  136ARG     CZ  420   6.606   5.003  -0.724
  136ARG    NH1  421   6.600   5.135  -0.725
  136ARG   1HH1  422   6.576   5.184  -0.642
  136ARG   2HH1  423   6.620   5.185  -0.810
  136ARG    NH2  424   6.638   4.937  -0.835
  136ARG   1HH2  425   6.643   4.837  -0.835
  136ARG   2HH2  426   6.658   4.987  -0.920
  136ARG      C  427   6.523   4.387  -0.318
  136ARG      O  428   6.414   4.336  -0.346
  137GLU      N  429   6.632   4.315  -0.293
  137GLU      H  430   6.718   4.361  -0.273
  137GLU     CA  431   6.628   4.170  -0.295
  137GLU     HA  432   6.571   4.146  -0.374
  137GLU     CB  433   6.771   4.116  -0.309
  137GLU    HB1  434   6.769   4.016  -0.301
  137GLU    HB2  435   6.827   4.154  -0.236
  137GLU     CG  436   6.836   4.151  -0.441
  137GLU    HG1  437   6.837   4.250  -0.451
  137GLU    HG2  438   6.782   4.110  -0.515
  137GLU     CD  439   6.978   4.100  -0.451
  137GLU    OE1  440   7.030   4.048  -0.351
  137GLU    OE2  441   7.038   4.112  -0.561
  137GLU      C  442   6.561   4.112  -0.172
  137GLU      O  443   6.527   3.993  -0.172
  138LEU      N  444   6.542   4.192  -0.068
  138LEU      H  445   6.575   4.286  -0.073
  138LEU     CA  446   6.475   4.147   0.053
  138LEU     HA  447   6.480   4.047   0.046
  138LEU     CB  448   6.548   4.199   0.177
  138LEU    HB1  449   6.489   4.184   0.256
  138LEU    HB2  450   6.564   4.297   0.164
  138LEU     CG  451   6.683   4.133   0.206
  138LEU     HG  452   6.739   4.133   0.123
  138LEU    CD1  453   6.759   4.209   0.313
  138LEU   1HD1  454   6.847   4.164   0.330
  138LEU   2HD1  455   6.775   4.302   0.282
  138LEU   3HD1  456   6.706   4.210   0.397
  138LEU    CD2  457   6.659   3.990   0.251
  138LEU   1HD2  458   6.747   3.946   0.270
  138LEU   2HD2  459   6.603   3.990   0.333
  138LEU   3HD2  460   6.612   3.940   0.178
  138LEU      C  461   6.329   4.189   0.059
  138LEU      O  462   6.249   4.124   0.128
  139LEU      N  463   6.292   4.297  -0.010
  139LEU      H  464   6.360   4.349  -0.061
  139LEU     CA  465   6.152   4.338  -0.011
  139LEU     HA  466   6.122   4.331   0.084
  139LEU     CB  467   6.138   4.482  -0.059
  139LEU    HB1  468   6.054   4.486  -0.114
  139LEU    HB2  469   6.217   4.501  -0.118
  139LEU     CG  470   6.131   4.594   0.046
  139LEU     HG  471   6.123   4.681  -0.003
  139LEU    CD1  472   6.011   4.572   0.134
  139LEU   1HD1  473   6.006   4.644   0.202
  139LEU   2HD1  474   5.928   4.573   0.078
  139LEU   3HD1  475   6.019   4.483   0.180
  139LEU    CD2  476   6.256   4.605   0.131
  139LEU   1HD2  477   6.245   4.679   0.197
  139LEU   2HD2  478   6.271   4.519   0.180
  139LEU   3HD2  479   6.335   4.624   0.072
  139LEU      C  480   6.068   4.244  -0.097
  139LEU      O  481   5.953   4.216  -0.064
  140GLN      N  482   6.125   4.194  -0.207
  140GLN      H  483   6.218   4.221  -0.231
  140GLN     CA  484   6.053   4.100  -0.293
  140GLN     HA  485   5.961   4.137  -0.303
  140GLN     CB  486   6.124   4.092  -0.428
  140GLN    HB1  487   6.128   4.184  -0.468
  140GLN    HB2  488   6.072   4.032  -0.488
  140GLN     CG  489   6.265   4.039  -0.421
  140GLN    HG1  490   6.262   3.943  -0.392
  140GLN    HG2  491   6.316   4.092  -0.354
  140GLN     CD  492   6.336   4.047  -0.554
  140GLN    OE1  493   6.279   4.090  -0.654
  140GLN    NE2  494   6.462   4.006  -0.556
  140GLN   1HE2  495   6.505   3.972  -0.473
  140GLN   2HE2  496   6.514   4.009  -0.642
  140GLN      C  497   6.040   3.961  -0.231
  140GLN      O  498   5.964   3.879  -0.283
  141ASP      N  499   6.112   3.933  -0.122
  141ASP      H  500   6.182   3.998  -0.091
  141ASP     CA  501   6.091   3.810  -0.048
  141ASP     HA  502   6.065   3.743  -0.118
  141ASP     CB  503   6.220   3.769   0.024
  141ASP    HB1  504   6.201   3.692   0.085
  141ASP    HB2  505   6.254   3.846   0.077
  141ASP     CG  506   6.329   3.727  -0.072
  141ASP    OD1  507   6.297   3.678  -0.182
  141ASP    OD2  508   6.448   3.743  -0.037
  141ASP      C  509   5.978   3.824   0.053
  141ASP      O  510   5.920   3.723   0.094
  142LEU      N  511   5.945   3.947   0.093
  142LEU      H  512   5.996   4.026   0.058
  142LEU     CA  513   5.836   3.967   0.187
  142LEU     HA  514   5.849   3.897   0.257
  142LEU     CB  515   5.844   4.107   0.248
  142LEU    HB1  516   5.832   4.173   0.174
  142LEU    HB2  517   5.935   4.117   0.287
  142LEU     CG  518   5.742   4.140   0.357
  142LEU     HG  519   5.651   4.120   0.320
  142LEU    CD1  520   5.762   4.053   0.480
  142LEU   1HD1  521   5.694   4.077   0.549
  142LEU   2HD1  522   5.752   3.957   0.454
  142LEU   3HD1  523   5.854   4.068   0.517
  142LEU    CD2  524   5.746   4.287   0.394
  142LEU   1HD2  525   5.679   4.305   0.465
  142LEU   2HD2  526   5.837   4.310   0.427
  142LEU   3HD2  527   5.725   4.342   0.313
  142LEU      C  528   5.701   3.946   0.120
  142LEU      O  529   5.609   3.889   0.179
  143GLN      N  530   5.688   3.991  -0.005
  143GLN      H  531   5.764   4.040  -0.048
  143GLN     CA  532   5.565   3.969  -0.081
  143GLN     HA  533   5.491   3.987  -0.017
  143GLN     CB  534   5.558   4.066  -0.199
  143GLN    HB1  535   5.554   4.159  -0.162
  143GLN    HB2  536   5.474   4.046  -0.250
  143GLN     CG  537   5.675   4.060  -0.298
  143GLN    HG1  538   5.758   4.035  -0.249
  143GLN    HG2  539   5.687   4.150  -0.340
  143GLN     CD  540   5.654   3.959  -0.409
  143GLN    OE1  541   5.541   3.932  -0.450
  143GLN    NE2  542   5.763   3.901  -0.458
  143GLN   1HE2  543   5.853   3.925  -0.422
  143GLN   2HE2  544   5.755   3.833  -0.532
  143GLN      C  545   5.551   3.825  -0.128
  143GLN      O  546   5.442   3.786  -0.171
  144ASP      N  547   5.658   3.746  -0.123
  144ASP      H  548   5.747   3.784  -0.098
  144ASP     CA  549   5.645   3.604  -0.154
  144ASP     HA  550   5.590   3.600  -0.237
  144ASP     CB  551   5.783   3.542  -0.180
  144ASP    HB1  552   5.830   3.530  -0.093
  144ASP    HB2  553   5.836   3.604  -0.238
  144ASP     CG  554   5.775   3.406  -0.250
  144ASP    OD1  555   5.664   3.361  -0.285
  144ASP    OD2  556   5.882   3.344  -0.270
  144ASP      C  557   5.574   3.530  -0.040
  144ASP      O  558   5.493   3.440  -0.066
  145LEU      N  559   5.601   3.568   0.085
  145LEU      H  560   5.669   3.639   0.101
  145LEU     CA  561   5.533   3.507   0.198
  145LEU     HA  562   5.535   3.408   0.180
  145LEU     CB  563   5.608   3.539   0.327
  145LEU    HB1  564   5.603   3.638   0.339
  145LEU    HB2  565   5.704   3.513   0.311
  145LEU     CG  566   5.565   3.475   0.460
  145LEU     HG  567   5.468   3.494   0.474
  145LEU    CD1  568   5.583   3.324   0.456
  145LEU   1HD1  569   5.555   3.284   0.543
  145LEU   2HD1  570   5.527   3.285   0.382
  145LEU   3HD1  571   5.679   3.302   0.439
  145LEU    CD2  572   5.642   3.535   0.576
  145LEU   1HD2  573   5.613   3.492   0.661
  145LEU   2HD2  574   5.740   3.519   0.562
  145LEU   3HD2  575   5.625   3.633   0.580
  145LEU      C  576   5.388   3.553   0.207
  145LEU      O  577   5.304   3.480   0.261
  146CYS      N  578   5.356   3.670   0.153
  146CYS      H  579   5.427   3.723   0.106
  146CYS     CA  580   5.221   3.724   0.159
  146CYS     HA  581   5.187   3.693   0.247
  146CYS     CB  582   5.225   3.877   0.150
  146CYS    HB1  583   5.130   3.904   0.140
  146CYS    HB2  584   5.274   3.896   0.065
  146CYS     SG  585   5.303   3.956   0.292
  146CYS     HG  586   5.302   4.055   0.279
  146CYS      C  587   5.130   3.668   0.051
  146CYS      O  588   5.008   3.687   0.059
  147ARG      N  589   5.185   3.601  -0.050
  147ARG      H  590   5.285   3.596  -0.059
  147ARG     CA  591   5.100   3.534  -0.148
  147ARG     HA  592   5.020   3.592  -0.160
  147ARG     CB  593   5.173   3.521  -0.281
  147ARG    HB1  594   5.118   3.464  -0.343
  147ARG    HB2  595   5.261   3.476  -0.265
  147ARG     CG  596   5.199   3.654  -0.349
  147ARG    HG1  597   5.253   3.711  -0.288
  147ARG    HG2  598   5.111   3.698  -0.368
  147ARG     CD  599   5.274   3.640  -0.480
  147ARG    HD1  600   5.356   3.585  -0.466
  147ARG    HD2  601   5.300   3.730  -0.514
  147ARG     NE  602   5.193   3.575  -0.583
  147ARG     HE  603   5.115   3.625  -0.620
  147ARG     CZ  604   5.218   3.453  -0.631
  147ARG    NH1  605   5.139   3.401  -0.724
  147ARG   1HH1  606   5.061   3.453  -0.758
  147ARG   2HH1  607   5.158   3.309  -0.760
  147ARG    NH2  608   5.321   3.384  -0.587
  147ARG   1HH2  609   5.381   3.423  -0.518
  147ARG   2HH2  610   5.339   3.292  -0.624
  147ARG      C  611   5.054   3.398  -0.097
  147ARG      O  612   4.946   3.351  -0.135
  148ARG      N  613   5.132   3.334  -0.011
  148ARG      H  614   5.222   3.373   0.011
  148ARG     CA  615   5.092   3.208   0.053
  148ARG     HA  616   5.024   3.165  -0.006
  148ARG     CB  617   5.214   3.116   0.064
  148ARG    HB1  618   5.244   3.092  -0.029
  148ARG    HB2  619   5.186   3.033   0.112
  148ARG     CG  620   5.334   3.175   0.138
  148ARG    HG1  621   5.306   3.200   0.230
  148ARG    HG2  622   5.366   3.256   0.089
  148ARG     CD  623   5.449   3.075   0.147
  148ARG    HD1  624   5.416   2.988   0.185
  148ARG    HD2  625   5.522   3.111   0.205
  148ARG     NE  626   5.507   3.047   0.016
  148ARG     HE  627   5.471   2.969  -0.036
  148ARG     CZ  628   5.605   3.118  -0.038
  148ARG    NH1  629   5.653   3.086  -0.157
  148ARG   1HH1  630   5.616   3.008  -0.207
  148ARG   2HH1  631   5.727   3.140  -0.198
  148ARG    NH2  632   5.657   3.221   0.028
  148ARG   1HH2  633   5.622   3.245   0.118
  148ARG   2HH2  634   5.731   3.274  -0.013
  148ARG      C  635   5.025   3.233   0.188
  148ARG      O  636   5.054   3.168   0.289
  149ARG      N  637   4.928   3.324   0.189
  149ARG      H  638   4.897   3.363   0.102
  149ARG     CA  639   4.866   3.367   0.313
  149ARG     HA  640   4.879   3.294   0.380
  149ARG     CB  641   4.935   3.495   0.365
  149ARG    HB1  642   4.917   3.568   0.299
  149ARG    HB2  643   5.034   3.477   0.369
  149ARG     CG  644   4.892   3.546   0.503
  149ARG    HG1  645   4.793   3.539   0.510
  149ARG    HG2  646   4.920   3.642   0.511
  149ARG     CD  647   4.954   3.468   0.618
  149ARG    HD1  648   4.955   3.525   0.700
  149ARG    HD2  649   5.048   3.443   0.594
  149ARG     NE  650   4.882   3.345   0.650
  149ARG     HE  651   4.918   3.259   0.613
  149ARG     CZ  652   4.772   3.339   0.724
  149ARG    NH1  653   4.713   3.222   0.747
  149ARG   1HH1  654   4.752   3.138   0.708
  149ARG   2HH1  655   4.630   3.218   0.802
  149ARG    NH2  656   4.719   3.449   0.776
  149ARG   1HH2  657   4.762   3.538   0.759
  149ARG   2HH2  658   4.636   3.443   0.831
  149ARG      C  659   4.717   3.387   0.289
  149ARG      O  660   4.674   3.414   0.176
  150ARG      N  661   4.639   3.368   0.395
  150ARG      H  662   4.681   3.337   0.480
  150ARG     CA  663   4.495   3.390   0.392
  150ARG     HA  664   4.459   3.332   0.318
  150ARG     CB  665   4.434   3.349   0.526
  150ARG    HB1  666   4.480   3.401   0.598
  150ARG    HB2  667   4.451   3.251   0.539
  150ARG     CG  668   4.284   3.373   0.539
  150ARG    HG1  669   4.265   3.469   0.519
  150ARG    HG2  670   4.256   3.351   0.632
  150ARG     CD  671   4.205   3.286   0.442
  150ARG    HD1  672   4.227   3.189   0.457
  150ARG    HD2  673   4.228   3.310   0.347
  150ARG     NE  674   4.061   3.304   0.460
  150ARG     HE  675   4.014   3.241   0.521
  150ARG     CZ  676   3.989   3.399   0.400
  150ARG    NH1  677   4.048   3.486   0.319
  150ARG   1HH1  678   4.147   3.480   0.303
  150ARG   2HH1  679   3.994   3.557   0.274
  150ARG    NH2  680   3.859   3.408   0.422
  150ARG   1HH2  681   3.814   3.343   0.483
  150ARG   2HH2  682   3.806   3.479   0.376
  150ARG      C  683   4.464   3.536   0.361
  150ARG      O  684   4.523   3.627   0.419
  151GLY      N  685   4.370   3.557   0.269
  151GLY      H  686   4.320   3.479   0.231
  151GLY     CA  687   4.338   3.691   0.222
  151GLY    HA1  688   4.284   3.681   0.138
  151GLY    HA2  689   4.424   3.737   0.200
  151GLY      C  690   4.261   3.773   0.323
  151GLY      O  691   4.225   3.728   0.432
  152LEU      N  692   4.239   3.900   0.285
  152LEU      H  693   4.275   3.925   0.195
  152LEU     CA  694   4.170   4.007   0.357
  152LEU     HA  695   4.177   4.082   0.291
  152LEU     CB  696   4.023   3.972   0.388
  152LEU    HB1  697   3.998   4.022   0.470
  152LEU    HB2  698   4.020   3.874   0.406
  152LEU     CG  699   3.913   4.000   0.285
  152LEU     HG  700   3.827   3.971   0.326
  152LEU    CD1  701   3.904   4.149   0.254
  152LEU   1HD1  702   3.832   4.164   0.186
  152LEU   2HD1  703   3.883   4.199   0.338
  152LEU   3HD1  704   3.992   4.180   0.217
  152LEU    CD2  705   3.929   3.918   0.157
  152LEU   1HD2  706   3.855   3.940   0.093
  152LEU   2HD2  707   4.017   3.939   0.114
  152LEU   3HD2  708   3.926   3.820   0.179
  152LEU      C  709   4.239   4.049   0.486
  152LEU      O  710   4.182   4.130   0.561
  153ASP      N  711   4.360   4.001   0.513
  153ASP      H  712   4.401   3.937   0.448
  153ASP     CA  713   4.436   4.037   0.632
  153ASP     HA  714   4.387   4.116   0.668
  153ASP     CB  715   4.437   3.922   0.733
  153ASP    HB1  716   4.504   3.943   0.804
  153ASP    HB2  717   4.464   3.838   0.686
  153ASP     CG  718   4.302   3.899   0.798
  153ASP    OD1  719   4.226   3.997   0.814
  153ASP    OD2  720   4.272   3.783   0.832
  153ASP      C  721   4.580   4.076   0.599
  153ASP      O  722   4.660   4.097   0.690
  154VAL      N  723   4.613   4.086   0.470
  154VAL      H  724   4.541   4.079   0.401
  154VAL     CA  725   4.751   4.107   0.425
  154VAL     HA  726   4.803   4.041   0.479
  154VAL     CB  727   4.761   4.076   0.273
  154VAL     HB  728   4.709   3.991   0.259
  154VAL    CG1  729   4.691   4.177   0.183
  154VAL   1HG1  730   4.702   4.150   0.087
  154VAL   2HG1  731   4.594   4.180   0.205
  154VAL   3HG1  732   4.731   4.267   0.197
  154VAL    CG2  733   4.905   4.048   0.228
  154VAL   1HG2  734   4.906   4.028   0.130
  154VAL   2HG2  735   4.962   4.128   0.247
  154VAL   3HG2  736   4.941   3.969   0.278
  154VAL      C  737   4.812   4.243   0.462
  154VAL      O  738   4.935   4.248   0.475
  155PRO      N  739   4.740   4.355   0.486
  155PRO     CD  740   4.605   4.401   0.446
  155PRO    HD1  741   4.539   4.387   0.520
  155PRO    HD2  742   4.574   4.352   0.364
  155PRO     CG  743   4.625   4.545   0.418
  155PRO    HG1  744   4.539   4.595   0.424
  155PRO    HG2  745   4.666   4.559   0.327
  155PRO     CB  746   4.716   4.588   0.522
  155PRO    HB1  747   4.664   4.608   0.605
  155PRO    HB2  748   4.764   4.670   0.491
  155PRO     CA  749   4.813   4.470   0.543
  155PRO     HA  750   4.902   4.479   0.498
  155PRO      C  751   4.848   4.453   0.689
  155PRO      O  752   4.951   4.506   0.733
  156ASP      N  753   4.766   4.381   0.767
  156ASP      H  754   4.683   4.341   0.728
  156ASP     CA  755   4.797   4.360   0.908
  156ASP     HA  756   4.822   4.450   0.943
  156ASP     CB  757   4.674   4.305   0.980
  156ASP    HB1  758   4.653   4.214   0.943
  156ASP    HB2  759   4.597   4.366   0.964
  156ASP     CG  760   4.695   4.292   1.130
  156ASP    OD1  761   4.694   4.396   1.199
  156ASP    OD2  762   4.713   4.178   1.178
  156ASP      C  763   4.915   4.265   0.926
  156ASP      O  764   4.993   4.281   1.021
  157PHE      N  765   4.930   4.167   0.837
  157PHE      H  766   4.863   4.156   0.764
  157PHE     CA  767   5.043   4.076   0.844
  157PHE     HA  768   5.052   4.052   0.940
  157PHE     CB  769   5.015   3.952   0.758
  157PHE    HB1  770   5.001   3.981   0.663
  157PHE    HB2  771   4.932   3.907   0.791
  157PHE     CG  772   5.125   3.850   0.759
  157PHE    CD1  773   5.142   3.764   0.867
  157PHE    HD1  774   5.081   3.770   0.945
  157PHE    CE1  775   5.243   3.670   0.867
  157PHE    HE1  776   5.254   3.609   0.945
  157PHE     CZ  777   5.329   3.660   0.759
  157PHE     HZ  778   5.402   3.592   0.759
  157PHE    CE2  779   5.313   3.745   0.651
  157PHE    HE2  780   5.375   3.738   0.572
  157PHE    CD2  781   5.212   3.839   0.651
  157PHE    HD2  782   5.201   3.900   0.572
  157PHE      C  783   5.172   4.143   0.800
  157PHE      O  784   5.279   4.112   0.851
  158LEU      N  785   5.163   4.236   0.705
  158LEU      H  786   5.073   4.264   0.672
  158LEU     CA  787   5.282   4.297   0.647
  158LEU     HA  788   5.348   4.222   0.637
  158LEU     CB  789   5.247   4.358   0.511
  158LEU    HB1  790   5.187   4.435   0.529
  158LEU    HB2  791   5.197   4.287   0.460
  158LEU     CG  792   5.353   4.410   0.415
  158LEU     HG  793   5.440   4.363   0.433
  158LEU    CD1  794   5.306   4.384   0.274
  158LEU   1HD1  795   5.375   4.417   0.209
  158LEU   2HD1  796   5.293   4.285   0.260
  158LEU   3HD1  797   5.220   4.431   0.258
  158LEU    CD2  798   5.375   4.559   0.432
  158LEU   1HD2  799   5.445   4.590   0.367
  158LEU   2HD2  800   5.290   4.607   0.414
  158LEU   3HD2  801   5.405   4.578   0.525
  158LEU      C  802   5.344   4.401   0.739
  158LEU      O  803   5.467   4.416   0.740
  159MET      N  804   5.263   4.473   0.816
  159MET      H  805   5.165   4.457   0.813
  159MET     CA  806   5.318   4.575   0.905
  159MET     HA  807   5.387   4.623   0.851
  159MET     CB  808   5.206   4.671   0.949
  159MET    HB1  809   5.141   4.619   1.004
  159MET    HB2  810   5.161   4.705   0.867
  159MET     CG  811   5.252   4.791   1.031
  159MET    HG1  812   5.295   4.751   1.112
  159MET    HG2  813   5.168   4.838   1.057
  159MET     SD  814   5.365   4.899   0.941
  159MET     CE  815   5.254   4.985   0.832
  159MET    HE1  816   5.306   5.049   0.775
  159MET    HE2  817   5.208   4.919   0.773
  159MET    HE3  818   5.187   5.035   0.886
  159MET      C  819   5.388   4.513   1.025
  159MET      O  820   5.483   4.571   1.078
  160HIS      N  821   5.344   4.394   1.067
  160HIS      H  822   5.265   4.352   1.022
  160HIS     CA  823   5.409   4.324   1.177
  160HIS     HA  824   5.416   4.391   1.250
  160HIS     CB  825   5.323   4.204   1.220
  160HIS    HB1  826   5.329   4.133   1.149
  160HIS    HB2  827   5.228   4.234   1.229
  160HIS     CG  828   5.363   4.142   1.350
  160HIS    ND1  829   5.323   4.016   1.387
  160HIS    CE1  830   5.372   3.987   1.507
  160HIS    HE1  831   5.359   3.901   1.556
  160HIS    NE2  832   5.441   4.091   1.549
  160HIS    HE2  833   5.489   4.097   1.636
  160HIS    CD2  834   5.437   4.189   1.453
  160HIS    HD2  835   5.481   4.278   1.458
  160HIS      C  836   5.550   4.278   1.140
  160HIS      O  837   5.634   4.262   1.229
  161LYS      N  838   5.577   4.258   1.012
  161LYS      H  839   5.503   4.265   0.945
  161LYS     CA  840   5.712   4.225   0.966
  161LYS     HA  841   5.755   4.179   1.044
  161LYS     CB  842   5.705   4.132   0.844
  161LYS    HB1  843   5.799   4.114   0.813
  161LYS    HB2  844   5.655   4.179   0.771
  161LYS     CG  845   5.636   3.997   0.869
  161LYS    HG1  846   5.618   3.954   0.780
  161LYS    HG2  847   5.550   4.014   0.916
  161LYS     CD  848   5.719   3.900   0.953
  161LYS    HD1  849   5.814   3.931   0.952
  161LYS    HD2  850   5.714   3.809   0.911
  161LYS     CE  851   5.672   3.889   1.098
  161LYS    HE1  852   5.576   3.861   1.100
  161LYS    HE2  853   5.682   3.977   1.143
  161LYS     NZ  854   5.751   3.789   1.174
  161LYS    HZ1  855   5.718   3.784   1.268
  161LYS    HZ2  856   5.742   3.699   1.131
  161LYS    HZ3  857   5.848   3.816   1.174
  161LYS      C  858   5.794   4.349   0.932
  161LYS      O  859   5.903   4.336   0.876
  162LEU      N  860   5.744   4.468   0.965
  162LEU      H  861   5.652   4.473   1.002
  162LEU     CA  862   5.820   4.591   0.948
  162LEU     HA  863   5.910   4.558   0.919
  162LEU     CB  864   5.754   4.680   0.842
  162LEU    HB1  865   5.806   4.765   0.836
  162LEU    HB2  866   5.661   4.700   0.872
  162LEU     CG  867   5.746   4.621   0.701
  162LEU     HG  868   5.697   4.534   0.705
  162LEU    CD1  869   5.671   4.715   0.609
  162LEU   1HD1  870   5.667   4.675   0.517
  162LEU   2HD1  871   5.579   4.729   0.644
  162LEU   3HD1  872   5.719   4.803   0.605
  162LEU    CD2  873   5.883   4.591   0.646
  162LEU   1HD2  874   5.875   4.552   0.554
  162LEU   2HD2  875   5.937   4.675   0.642
  162LEU   3HD2  876   5.929   4.525   0.705
  162LEU      C  877   5.835   4.671   1.077
  162LEU      O  878   5.930   4.750   1.087
  163THR      N  879   5.746   4.654   1.174
  163THR      H  880   5.669   4.592   1.158
  163THR     CA  881   5.755   4.721   1.302
  163THR     HA  882   5.813   4.800   1.283
  163THR     CB  883   5.618   4.765   1.353
  163THR     HB  884   5.627   4.813   1.440
  163THR    CG2  885   5.549   4.853   1.252
  163THR   1HG2  886   5.460   4.880   1.287
  163THR   2HG2  887   5.605   4.934   1.235
  163THR   3HG2  888   5.537   4.802   1.166
  163THR    OG1  889   5.537   4.650   1.377
  163THR    HG1  890   5.448   4.679   1.410
  163THR      C  891   5.817   4.628   1.406
  163THR      O  892   5.790   4.508   1.405
  164ALA      N  893   5.896   4.685   1.497
  164ALA      H  894   5.921   4.781   1.487
  164ALA     CA  895   5.946   4.608   1.610
  164ALA     HA  896   5.981   4.522   1.571
  164ALA     CB  897   6.059   4.683   1.679
  164ALA    HB1  898   6.093   4.629   1.756
  164ALA    HB2  899   6.134   4.698   1.614
  164ALA    HB3  900   6.026   4.771   1.712
  164ALA      C  901   5.833   4.579   1.709
  164ALA      O  902   5.722   4.632   1.699
  165SER      N  903   5.863   4.493   1.805
  165SER      H  904   5.956   4.457   1.810
  165SER     CA  905   5.764   4.449   1.903
  165SER     HA  906   5.678   4.485   1.867
  165SER     CB  907   5.765   4.296   1.913
  165SER    HB1  908   5.702   4.265   1.983
  165SER    HB2  909   5.857   4.262   1.934
  165SER     OG  910   5.725   4.237   1.790
  165SER     HG  911   5.727   4.137   1.798
  165SER      C  912   5.784   4.508   2.041
  165SER      O  913   5.686   4.545   2.106
  166ASP      N  914   5.909   4.517   2.088
  166ASP      H  915   5.986   4.481   2.034
  166ASP     CA  916   5.933   4.579   2.218
  166ASP     HA  917   5.865   4.538   2.279
  166ASP     CB  918   6.076   4.548   2.265
  166ASP    HB1  919   6.084   4.449   2.280
  166ASP    HB2  920   6.093   4.596   2.350
  166ASP     CG  921   6.183   4.590   2.164
  166ASP    OD1  922   6.149   4.632   2.052
  166ASP    OD2  923   6.302   4.581   2.199
  166ASP      C  924   5.910   4.729   2.214
  166ASP      O  925   5.874   4.790   2.315
  167THR      N  926   5.929   4.790   2.097
  167THR      H  927   5.962   4.735   2.020
  167THR     CA  928   5.904   4.931   2.076
  167THR     HA  929   5.846   4.961   2.151
  167THR     CB  930   6.033   5.012   2.081
  167THR     HB  931   6.083   4.993   2.165
  167THR    CG2  932   6.119   4.982   1.960
  167THR   1HG2  933   6.203   5.036   1.964
  167THR   2HG2  934   6.142   4.884   1.958
  167THR   3HG2  935   6.069   5.005   1.876
  167THR    OG1  936   6.002   5.151   2.082
  167THR    HG1  937   6.087   5.204   2.085
  167THR      C  938   5.835   4.947   1.941
  167THR      O  939   5.827   4.853   1.861
  168GLY      N  940   5.784   5.066   1.914
  168GLY      H  941   5.797   5.141   1.978
  168GLY     CA  942   5.710   5.087   1.792
  168GLY    HA1  943   5.636   5.150   1.813
  168GLY    HA2  944   5.672   4.998   1.764
  168GLY      C  945   5.794   5.143   1.679
  168GLY      O  946   5.741   5.208   1.589
  169LYS      N  947   5.924   5.119   1.683
  169LYS      H  948   5.961   5.062   1.756
  169LYS     CA  949   6.014   5.173   1.582
  169LYS     HA  950   5.985   5.267   1.564
  169LYS     CB  951   6.157   5.172   1.635
  169LYS    HB1  952   6.184   5.077   1.651
  169LYS    HB2  953   6.159   5.222   1.721
  169LYS     CG  954   6.260   5.233   1.544
  169LYS    HG1  955   6.224   5.319   1.508
  169LYS    HG2  956   6.278   5.170   1.468
  169LYS     CD  957   6.390   5.260   1.618
  169LYS    HD1  958   6.369   5.288   1.711
  169LYS    HD2  959   6.439   5.334   1.571
  169LYS     CE  960   6.481   5.139   1.624
  169LYS    HE1  961   6.576   5.169   1.629
  169LYS    HE2  962   6.468   5.084   1.541
  169LYS     NZ  963   6.453   5.053   1.742
  169LYS    HZ1  964   6.515   4.974   1.741
  169LYS    HZ2  965   6.467   5.106   1.825
  169LYS    HZ3  966   6.359   5.020   1.738
  169LYS      C  967   6.002   5.094   1.453
  169LYS      O  968   6.002   4.971   1.454
  170THR      N  969   5.988   5.165   1.342
  170THR      H  970   5.995   5.264   1.348
  170THR     CA  971   5.963   5.106   1.212
  170THR     HA  972   5.938   5.011   1.231
  170THR     CB  973   5.848   5.176   1.141
  170THR     HB  974   5.827   5.131   1.054
  170THR    CG2  975   5.727   5.179   1.230
  170THR   1HG2  976   5.652   5.225   1.182
  170THR   2HG2  977   5.700   5.085   1.252
  170THR   3HG2  978   5.749   5.228   1.314
  170THR    OG1  979   5.886   5.310   1.110
  170THR    HG1  980   5.811   5.356   1.063
  170THR      C  981   6.089   5.112   1.126
  170THR      O  982   6.196   5.155   1.170
  171CYS      N  983   6.074   5.069   1.000
  171CYS      H  984   5.984   5.037   0.969
  171CYS     CA  985   6.186   5.067   0.907
  171CYS     HA  986   6.262   5.024   0.957
  171CYS     CB  987   6.151   4.985   0.784
  171CYS    HB1  988   6.230   4.996   0.723
  171CYS    HB2  989   6.072   5.031   0.744
  171CYS     SG  990   6.117   4.813   0.816
  171CYS     HG  991   6.095   4.767   0.730
  171CYS      C  992   6.225   5.208   0.865
  171CYS      O  993   6.344   5.238   0.847
  172LEU      N  994   6.126   5.296   0.848
  172LEU      H  995   6.031   5.267   0.861
  172LEU     CA  996   6.156   5.433   0.810
  172LEU     HA  997   6.222   5.426   0.735
  172LEU     CB  998   6.028   5.503   0.763
  172LEU    HB1  999   5.966   5.508   0.841
  172LEU    HB2 1000   5.987   5.445   0.692
  172LEU     CG 1001   6.039   5.644   0.706
  172LEU     HG 1002   6.080   5.703   0.775
  172LEU    CD1 1003   6.127   5.644   0.584
  172LEU   1HD1 1004   6.134   5.737   0.547
  172LEU   2HD1 1005   6.219   5.611   0.608
  172LEU   3HD1 1006   6.088   5.583   0.514
  172LEU    CD2 1007   5.902   5.698   0.670
  172LEU   1HD2 1008   5.912   5.790   0.633
  172LEU   2HD2 1009   5.860   5.638   0.601
  172LEU   3HD2 1010   5.845   5.700   0.752
  172LEU      C 1011   6.220   5.509   0.925
  172LEU      O 1012   6.307   5.594   0.901
  173MET      N 1013   6.182   5.478   1.049
  173MET      H 1014   6.110   5.410   1.063
  173MET     CA 1015   6.245   5.543   1.163
  173MET     HA 1016   6.244   5.641   1.142
  173MET     CB 1017   6.166   5.513   1.290
  173MET    HB1 1018   6.215   5.553   1.367
  173MET    HB2 1019   6.161   5.414   1.301
  173MET     CG 1020   6.026   5.567   1.291
  173MET    HG1 1021   5.981   5.527   1.211
  173MET    HG2 1022   6.035   5.665   1.278
  173MET     SD 1023   5.945   5.524   1.446
  173MET     CE 1024   5.779   5.581   1.414
  173MET    HE1 1025   5.722   5.563   1.494
  173MET    HE2 1026   5.781   5.679   1.395
  173MET    HE3 1027   5.742   5.532   1.334
  173MET      C 1028   6.389   5.497   1.180
  173MET      O 1029   6.477   5.578   1.211
  174LYS      N 1030   6.415   5.368   1.158
  174LYS      H 1031   6.340   5.306   1.135
  174LYS     CA 1032   6.550   5.314   1.166
  174LYS     HA 1033   6.588   5.345   1.253
  174LYS     CB 1034   6.544   5.161   1.162
  174LYS    HB1 1035   6.507   5.134   1.073
  174LYS    HB2 1036   6.483   5.131   1.234
  174LYS     CG 1037   6.676   5.087   1.180
  174LYS    HG1 1038   6.746   5.130   1.123
  174LYS    HG2 1039   6.664   4.992   1.151
  174LYS     CD 1040   6.723   5.089   1.324
  174LYS    HD1 1041   6.648   5.058   1.383
  174LYS    HD2 1042   6.749   5.182   1.348
  174LYS     CE 1043   6.842   4.998   1.345
  174LYS    HE1 1044   6.915   5.023   1.281
  174LYS    HE2 1045   6.815   4.903   1.327
  174LYS     NZ 1046   6.895   5.007   1.483
  174LYS    HZ1 1047   6.974   4.945   1.492
  174LYS    HZ2 1048   6.924   5.101   1.501
  174LYS    HZ3 1049   6.824   4.980   1.548
  174LYS      C 1050   6.638   5.368   1.054
  174LYS      O 1051   6.760   5.382   1.071
  175ALA      N 1052   6.577   5.400   0.940
  175ALA      H 1053   6.479   5.386   0.930
  175ALA     CA 1054   6.653   5.455   0.829
  175ALA     HA 1055   6.734   5.396   0.821
  175ALA     CB 1056   6.568   5.452   0.702
  175ALA    HB1 1057   6.621   5.490   0.625
  175ALA    HB2 1058   6.543   5.357   0.681
  175ALA    HB3 1059   6.486   5.506   0.716
  175ALA      C 1060   6.698   5.597   0.856
  175ALA      O 1061   6.809   5.636   0.820
  176LEU      N 1062   6.612   5.677   0.920
  176LEU      H 1063   6.527   5.639   0.955
  176LEU     CA 1064   6.642   5.819   0.938
  176LEU     HA 1065   6.695   5.841   0.855
  176LEU     CB 1066   6.513   5.901   0.948
  176LEU    HB1 1067   6.532   5.978   1.008
  176LEU    HB2 1068   6.444   5.842   0.990
  176LEU     CG 1069   6.450   5.959   0.822
  176LEU     HG 1070   6.369   6.010   0.849
  176LEU    CD1 1071   6.550   6.049   0.753
  176LEU   1HD1 1072   6.509   6.087   0.670
  176LEU   2HD1 1073   6.576   6.123   0.814
  176LEU   3HD1 1074   6.631   5.996   0.728
  176LEU    CD2 1075   6.401   5.855   0.727
  176LEU   1HD2 1076   6.361   5.899   0.646
  176LEU   2HD2 1077   6.478   5.797   0.698
  176LEU   3HD2 1078   6.332   5.798   0.772
  176LEU      C 1079   6.729   5.848   1.059
  176LEU      O 1080   6.793   5.953   1.063
  177LEU      N 1081   6.733   5.758   1.157
  177LEU      H 1082   6.675   5.677   1.153
  177LEU     CA 1083   6.823   5.778   1.270
  177LEU     HA 1084   6.809   5.873   1.297
  177LEU     CB 1085   6.787   5.683   1.384
  177LEU    HB1 1086   6.862   5.685   1.450
  177LEU    HB2 1087   6.779   5.591   1.345
  177LEU     CG 1088   6.658   5.713   1.460
  177LEU     HG 1089   6.582   5.724   1.396
  177LEU    CD1 1090   6.625   5.599   1.553
  177LEU   1HD1 1091   6.541   5.619   1.602
  177LEU   2HD1 1092   6.613   5.515   1.500
  177LEU   3HD1 1093   6.700   5.586   1.618
  177LEU    CD2 1094   6.675   5.840   1.538
  177LEU   1HD2 1095   6.591   5.860   1.588
  177LEU   2HD2 1096   6.751   5.829   1.602
  177LEU   3HD2 1097   6.695   5.915   1.475
  177LEU      C 1098   6.969   5.759   1.230
  177LEU      O 1099   7.058   5.823   1.287
  178ASN      N 1100   6.994   5.673   1.131
  178ASN      H 1101   6.917   5.624   1.089
  178ASN     CA 1102   7.129   5.646   1.080
  178ASN     HA 1103   7.196   5.686   1.143
  178ASN     CB 1104   7.154   5.496   1.075
  178ASN    HB1 1105   7.243   5.479   1.033
  178ASN    HB2 1106   7.083   5.453   1.019
  178ASN     CG 1107   7.153   5.433   1.212
  178ASN    OD1 1108   7.062   5.357   1.245
  178ASN    ND2 1109   7.255   5.462   1.291
  178ASN   1HD2 1110   7.328   5.523   1.258
  178ASN   2HD2 1111   7.260   5.423   1.383
  178ASN      C 1112   7.141   5.709   0.941
  178ASN      O 1113   7.098   5.650   0.842
  179ILE      N 1114   7.199   5.828   0.935
  179ILE      H 1115   7.236   5.870   1.018
  179ILE     CA 1116   7.210   5.898   0.808
  179ILE     HA 1117   7.127   5.875   0.757
  179ILE     CB 1118   7.217   6.050   0.830
  179ILE     HB 1119   7.292   6.070   0.893
  179ILE    CG2 1120   7.245   6.123   0.701
  179ILE   1HG2 1121   7.249   6.221   0.718
  179ILE   2HG2 1122   7.333   6.092   0.663
  179ILE   3HG2 1123   7.172   6.104   0.635
  179ILE    CG1 1124   7.086   6.100   0.889
  179ILE   1HG1 1125   7.094   6.198   0.907
  179ILE   2HG1 1126   7.069   6.052   0.975
  179ILE     CD 1127   6.968   6.078   0.798
  179ILE    HD1 1128   6.885   6.112   0.842
  179ILE    HD2 1129   6.983   6.126   0.711
  179ILE    HD3 1130   6.958   5.980   0.780
  179ILE      C 1131   7.333   5.848   0.732
  179ILE      O 1132   7.444   5.843   0.787
  180ASN      N 1133   7.311   5.808   0.607
  180ASN      H 1134   7.217   5.813   0.574
  180ASN     CA 1135   7.411   5.758   0.514
  180ASN     HA 1136   7.500   5.758   0.560
  180ASN     CB 1137   7.377   5.615   0.473
  180ASN    HB1 1138   7.448   5.581   0.410
  180ASN    HB2 1139   7.289   5.614   0.426
  180ASN     CG 1140   7.369   5.522   0.591
  180ASN    OD1 1141   7.263   5.465   0.617
  180ASN    ND2 1142   7.478   5.509   0.664
  180ASN   1HD2 1143   7.561   5.559   0.639
  180ASN   2HD2 1144   7.478   5.448   0.743
  180ASN      C 1145   7.412   5.851   0.393
  180ASN      O 1146   7.321   5.933   0.379
  181PRO      N 1147   7.511   5.843   0.303
  181PRO     CD 1148   7.649   5.795   0.325
  181PRO    HD1 1149   7.658   5.698   0.301
  181PRO    HD2 1150   7.677   5.808   0.420
  181PRO     CG 1151   7.729   5.880   0.233
  181PRO    HG1 1152   7.812   5.832   0.203
  181PRO    HG2 1153   7.755   5.965   0.277
  181PRO     CB 1154   7.642   5.907   0.118
  181PRO    HB1 1155   7.647   5.831   0.053
  181PRO    HB2 1156   7.671   5.991   0.072
  181PRO     CA 1157   7.502   5.921   0.178
  181PRO     HA 1158   7.474   6.014   0.199
  181PRO      C 1159   7.396   5.872   0.081
  181PRO      O 1160   7.372   5.941  -0.019
  182ASN      N 1161   7.332   5.758   0.105
  182ASN      H 1162   7.355   5.706   0.187
  182ASN     CA 1163   7.230   5.705   0.016
  182ASN     HA 1164   7.218   5.776  -0.054
  182ASN     CB 1165   7.278   5.576  -0.050
  182ASN    HB1 1166   7.353   5.598  -0.113
  182ASN    HB2 1167   7.202   5.536  -0.102
  182ASN     CG 1168   7.328   5.472   0.050
  182ASN    OD1 1169   7.319   5.491   0.171
  182ASN    ND2 1170   7.382   5.363  -0.001
  182ASN   1HD2 1171   7.389   5.352  -0.101
  182ASN   2HD2 1172   7.417   5.291   0.059
  182ASN      C 1173   7.096   5.685   0.087
  182ASN      O 1174   7.022   5.591   0.060
  183THR      N 1175   7.063   5.776   0.179
  183THR      H 1176   7.130   5.846   0.204
  183THR     CA 1177   6.933   5.775   0.243
  183THR     HA 1178   6.908   5.678   0.239
  183THR     CB 1179   6.941   5.825   0.387
  183THR     HB 1180   6.850   5.841   0.424
  183THR    CG2 1181   7.013   5.724   0.474
  183THR   1HG2 1182   7.018   5.758   0.568
  183THR   2HG2 1183   6.964   5.637   0.472
  183THR   3HG2 1184   7.106   5.710   0.439
  183THR    OG1 1185   7.008   5.952   0.391
  183THR    HG1 1186   7.013   5.984   0.485
  183THR      C 1187   6.830   5.858   0.168
  183THR      O 1188   6.714   5.861   0.209
  184LYS      N 1189   6.869   5.926   0.060
  184LYS      H 1190   6.966   5.932   0.036
  184LYS     CA 1191   6.769   5.990  -0.023
  184LYS     HA 1192   6.709   6.036   0.041
  184LYS     CB 1193   6.835   6.090  -0.118
  184LYS    HB1 1194   6.765   6.125  -0.181
  184LYS    HB2 1195   6.906   6.042  -0.171
  184LYS     CG 1196   6.900   6.208  -0.048
  184LYS    HG1 1197   6.947   6.265  -0.116
  184LYS    HG2 1198   6.966   6.174   0.019
  184LYS     CD 1199   6.796   6.291   0.022
  184LYS    HD1 1200   6.842   6.362   0.075
  184LYS    HD2 1201   6.744   6.232   0.083
  184LYS     CE 1202   6.702   6.356  -0.078
  184LYS    HE1 1203   6.630   6.404  -0.029
  184LYS    HE2 1204   6.662   6.285  -0.137
  184LYS     NZ 1205   6.773   6.454  -0.165
  184LYS    HZ1 1206   6.708   6.494  -0.230
  184LYS    HZ2 1207   6.813   6.526  -0.109
  184LYS    HZ3 1208   6.846   6.407  -0.216
  184LYS      C 1209   6.689   5.888  -0.103
  184LYS      O 1210   6.574   5.915  -0.140
  185GLU      N 1211   6.748   5.772  -0.131
  185GLU      H 1212   6.838   5.751  -0.092
  185GLU     CA 1213   6.685   5.675  -0.218
  185GLU     HA 1214   6.615   5.729  -0.264
  185GLU     CB 1215   6.787   5.617  -0.316
  185GLU    HB1 1216   6.745   5.541  -0.366
  185GLU    HB2 1217   6.866   5.583  -0.265
  185GLU     CG 1218   6.836   5.718  -0.417
  185GLU    HG1 1219   6.910   5.677  -0.470
  185GLU    HG2 1220   6.871   5.798  -0.368
  185GLU     CD 1221   6.726   5.762  -0.512
  185GLU    OE1 1222   6.639   5.679  -0.546
  185GLU    OE2 1223   6.725   5.880  -0.552
  185GLU      C 1224   6.616   5.562  -0.144
  185GLU      O 1225   6.516   5.510  -0.193
  186ILE      N 1226   6.666   5.523  -0.027
  186ILE      H 1227   6.751   5.563   0.008
  186ILE     CA 1228   6.596   5.420   0.049
  186ILE     HA 1229   6.571   5.351  -0.019
  186ILE     CB 1230   6.688   5.358   0.156
  186ILE     HB 1231   6.637   5.290   0.208
  186ILE    CG2 1232   6.804   5.287   0.092
  186ILE   1HG2 1233   6.863   5.247   0.163
  186ILE   2HG2 1234   6.770   5.214   0.032
  186ILE   3HG2 1235   6.857   5.352   0.037
  186ILE    CG1 1236   6.738   5.464   0.252
  186ILE   1HG1 1237   6.660   5.512   0.289
  186ILE   2HG1 1238   6.796   5.528   0.201
  186ILE     CD 1239   6.818   5.408   0.366
  186ILE    HD1 1240   6.848   5.482   0.425
  186ILE    HD2 1241   6.762   5.344   0.418
  186ILE    HD3 1242   6.898   5.360   0.330
  186ILE      C 1243   6.468   5.473   0.110
  186ILE      O 1244   6.382   5.395   0.150
  187VAL      N 1245   6.453   5.605   0.119
  187VAL      H 1246   6.532   5.665   0.108
  187VAL     CA 1247   6.321   5.662   0.145
  187VAL     HA 1248   6.283   5.612   0.223
  187VAL     CB 1249   6.333   5.810   0.183
  187VAL     HB 1250   6.384   5.857   0.111
  187VAL    CG1 1251   6.197   5.875   0.196
  187VAL   1HG1 1252   6.209   5.971   0.220
  187VAL   2HG1 1253   6.149   5.868   0.108
  187VAL   3HG1 1254   6.145   5.828   0.267
  187VAL    CG2 1255   6.406   5.823   0.314
  187VAL   1HG2 1256   6.414   5.919   0.338
  187VAL   2HG2 1257   6.356   5.774   0.385
  187VAL   3HG2 1258   6.498   5.783   0.305
  187VAL      C 1259   6.230   5.639   0.026
  187VAL      O 1260   6.113   5.601   0.042
  188ARG      N 1261   6.282   5.656  -0.096
  188ARG      H 1262   6.378   5.683  -0.106
  188ARG     CA 1263   6.201   5.636  -0.216
  188ARG     HA 1264   6.120   5.692  -0.202
  188ARG     CB 1265   6.277   5.682  -0.340
  188ARG    HB1 1266   6.221   5.663  -0.421
  188ARG    HB2 1267   6.362   5.630  -0.346
  188ARG     CG 1268   6.312   5.829  -0.341
  188ARG    HG1 1269   6.374   5.847  -0.418
  188ARG    HG2 1270   6.358   5.852  -0.255
  188ARG     CD 1271   6.189   5.916  -0.356
  188ARG    HD1 1272   6.130   5.905  -0.277
  188ARG    HD2 1273   6.139   5.890  -0.439
  188ARG     NE 1274   6.224   6.057  -0.367
  188ARG     HE 1275   6.321   6.081  -0.371
  188ARG     CZ 1276   6.136   6.155  -0.372
  188ARG    NH1 1277   6.176   6.281  -0.383
  188ARG   1HH1 1278   6.274   6.302  -0.388
  188ARG   2HH1 1279   6.109   6.354  -0.387
  188ARG    NH2 1280   6.006   6.128  -0.365
  188ARG   1HH2 1281   5.975   6.033  -0.356
  188ARG   2HH2 1282   5.939   6.202  -0.369
  188ARG      C 1283   6.159   5.490  -0.233
  188ARG      O 1284   6.049   5.461  -0.279
  189ILE      N 1285   6.246   5.397  -0.194
  189ILE      H 1286   6.333   5.425  -0.154
  189ILE     CA 1287   6.216   5.255  -0.209
  189ILE     HA 1288   6.175   5.243  -0.300
  189ILE     CB 1289   6.346   5.174  -0.202
  189ILE     HB 1290   6.390   5.191  -0.114
  189ILE    CG2 1291   6.320   5.026  -0.210
  189ILE   1HG2 1292   6.407   4.976  -0.205
  189ILE   2HG2 1293   6.262   4.998  -0.134
  189ILE   3HG2 1294   6.275   5.005  -0.297
  189ILE    CG1 1295   6.438   5.215  -0.317
  189ILE   1HG1 1296   6.442   5.315  -0.321
  189ILE   2HG1 1297   6.400   5.179  -0.403
  189ILE     CD 1298   6.579   5.163  -0.303
  189ILE    HD1 1299   6.634   5.193  -0.381
  189ILE    HD2 1300   6.620   5.198  -0.219
  189ILE    HD3 1301   6.578   5.063  -0.300
  189ILE      C 1302   6.114   5.210  -0.105
  189ILE      O 1303   6.023   5.132  -0.136
  190LEU      N 1304   6.126   5.260   0.018
  190LEU      H 1305   6.202   5.321   0.040
  190LEU     CA 1306   6.028   5.225   0.121
  190LEU     HA 1307   6.018   5.126   0.113
  190LEU     CB 1308   6.080   5.264   0.260
  190LEU    HB1 1309   6.001   5.293   0.313
  190LEU    HB2 1310   6.142   5.342   0.247
  190LEU     CG 1311   6.156   5.161   0.345
  190LEU     HG 1312   6.185   5.206   0.429
  190LEU    CD1 1313   6.065   5.044   0.376
  190LEU   1HD1 1314   6.115   4.977   0.431
  190LEU   2HD1 1315   5.985   5.076   0.426
  190LEU   3HD1 1316   6.036   5.001   0.290
  190LEU    CD2 1317   6.283   5.111   0.280
  190LEU   1HD2 1318   6.328   5.044   0.340
  190LEU   2HD2 1319   6.261   5.067   0.192
  190LEU   3HD2 1320   6.345   5.188   0.264
  190LEU      C 1321   5.893   5.292   0.096
  190LEU      O 1322   5.789   5.234   0.129
  191LEU      N 1323   5.892   5.412   0.038
  191LEU      H 1324   5.979   5.457   0.017
  191LEU     CA 1325   5.766   5.477   0.005
  191LEU     HA 1326   5.708   5.465   0.085
  191LEU     CB 1327   5.789   5.626  -0.022
  191LEU    HB1 1328   5.724   5.652  -0.093
  191LEU    HB2 1329   5.882   5.633  -0.059
  191LEU     CG 1330   5.777   5.732   0.089
  191LEU     HG 1331   5.811   5.818   0.051
  191LEU    CD1 1332   5.635   5.745   0.129
  191LEU   1HD1 1333   5.627   5.814   0.201
  191LEU   2HD1 1334   5.581   5.773   0.050
  191LEU   3HD1 1335   5.602   5.657   0.163
  191LEU    CD2 1336   5.859   5.702   0.213
  191LEU   1HD2 1337   5.846   5.775   0.280
  191LEU   2HD2 1338   5.830   5.615   0.252
  191LEU   3HD2 1339   5.956   5.696   0.188
  191LEU      C 1340   5.698   5.410  -0.113
  191LEU      O 1341   5.575   5.410  -0.122
  192ALA      N 1342   5.775   5.349  -0.204
  192ALA      H 1343   5.875   5.351  -0.194
  192ALA     CA 1344   5.716   5.280  -0.318
  192ALA     HA 1345   5.643   5.340  -0.349
  192ALA     CB 1346   5.820   5.261  -0.428
  192ALA    HB1 1347   5.778   5.213  -0.506
  192ALA    HB2 1348   5.854   5.350  -0.458
  192ALA    HB3 1349   5.896   5.206  -0.393
  192ALA      C 1350   5.657   5.145  -0.278
  192ALA      O 1351   5.559   5.101  -0.339
  193PHE      N 1352   5.716   5.079  -0.179
  193PHE      H 1353   5.798   5.117  -0.136
  193PHE     CA 1354   5.662   4.951  -0.133
  193PHE     HA 1355   5.644   4.898  -0.217
  193PHE     CB 1356   5.765   4.880  -0.044
  193PHE    HB1 1357   5.786   4.938   0.034
  193PHE    HB2 1358   5.849   4.865  -0.097
  193PHE     CG 1359   5.719   4.747   0.008
  193PHE    CD1 1360   5.715   4.636  -0.075
  193PHE    HD1 1361   5.743   4.645  -0.171
  193PHE    CE1 1362   5.673   4.513  -0.027
  193PHE    HE1 1363   5.671   4.433  -0.088
  193PHE     CZ 1364   5.635   4.501   0.105
  193PHE     HZ 1365   5.605   4.412   0.140
  193PHE    CE2 1366   5.638   4.610   0.188
  193PHE    HE2 1367   5.610   4.601   0.283
  193PHE    CD2 1368   5.680   4.732   0.140
  193PHE    HD2 1369   5.683   4.811   0.201
  193PHE      C 1370   5.530   4.968  -0.059
  193PHE      O 1371   5.443   4.881  -0.068
  194ALA      N 1372   5.515   5.077   0.016
  194ALA      H 1373   5.590   5.143   0.023
  194ALA     CA 1374   5.390   5.100   0.088
  194ALA     HA 1375   5.359   5.008   0.114
  194ALA     CB 1376   5.415   5.187   0.211
  194ALA    HB1 1377   5.329   5.202   0.259
  194ALA    HB2 1378   5.480   5.141   0.271
  194ALA    HB3 1379   5.453   5.275   0.182
  194ALA      C 1380   5.283   5.163   0.001
  194ALA      O 1381   5.166   5.164   0.041
  195GLU      N 1382   5.320   5.217  -0.115
  195GLU      H 1383   5.417   5.222  -0.139
  195GLU     CA 1384   5.221   5.269  -0.208
  195GLU     HA 1385   5.150   5.308  -0.150
  195GLU     CB 1386   5.285   5.376  -0.298
  195GLU    HB1 1387   5.349   5.330  -0.360
  195GLU    HB2 1388   5.335   5.440  -0.240
  195GLU     CG 1389   5.187   5.456  -0.383
  195GLU    HG1 1390   5.123   5.503  -0.323
  195GLU    HG2 1391   5.137   5.392  -0.442
  195GLU     CD 1392   5.255   5.559  -0.471
  195GLU    OE1 1393   5.380   5.564  -0.472
  195GLU    OE2 1394   5.184   5.636  -0.539
  195GLU      C 1395   5.159   5.158  -0.293
  195GLU      O 1396   5.045   5.171  -0.337
  196GLU      N 1397   5.233   5.049  -0.314
  196GLU      H 1398   5.326   5.044  -0.277
  196GLU     CA 1399   5.181   4.936  -0.390
  196GLU     HA 1400   5.144   4.976  -0.474
  196GLU     CB 1401   5.293   4.839  -0.424
  196GLU    HB1 1402   5.252   4.754  -0.458
  196GLU    HB2 1403   5.345   4.820  -0.341
  196GLU     CG 1404   5.390   4.890  -0.529
  196GLU    HG1 1405   5.430   4.976  -0.497
  196GLU    HG2 1406   5.340   4.906  -0.614
  196GLU     CD 1407   5.502   4.793  -0.558
  196GLU    OE1 1408   5.513   4.691  -0.486
  196GLU    OE2 1409   5.579   4.817  -0.653
  196GLU      C 1410   5.069   4.864  -0.316
  196GLU      O 1411   4.984   4.800  -0.379
  197ASN      N 1412   5.068   4.871  -0.183
  197ASN      H 1413   5.149   4.907  -0.136
  197ASN     CA 1414   4.954   4.828  -0.104
  197ASN     HA 1415   4.897   4.770  -0.162
  197ASN     CB 1416   5.001   4.745   0.015
  197ASN    HB1 1417   5.017   4.806   0.092
  197ASN    HB2 1418   5.087   4.700  -0.010
  197ASN     CG 1419   4.901   4.638   0.058
  197ASN    OD1 1420   4.933   4.552   0.141
  197ASN    ND2 1421   4.781   4.639  -0.000
  197ASN   1HD2 1422   4.760   4.708  -0.069
  197ASN   2HD2 1423   4.713   4.570   0.025
  197ASN      C 1424   4.876   4.952  -0.061
  197ASN      O 1425   4.908   5.065  -0.100
  198ASP      N 1426   4.773   4.933   0.021
  198ASP      H 1427   4.749   4.839   0.046
  198ASP     CA 1428   4.693   5.043   0.076
  198ASP     HA 1429   4.710   5.121   0.016
  198ASP     CB 1430   4.545   5.008   0.073
  198ASP    HB1 1431   4.517   5.000  -0.023
  198ASP    HB2 1432   4.494   5.082   0.117
  198ASP     CG 1433   4.513   4.877   0.145
  198ASP    OD1 1434   4.606   4.805   0.188
  198ASP    OD2 1435   4.393   4.845   0.160
  198ASP      C 1436   4.738   5.079   0.217
  198ASP      O 1437   4.657   5.111   0.304
  199ILE      N 1438   4.869   5.074   0.240
  199ILE      H 1439   4.930   5.065   0.161
  199ILE     CA 1440   4.929   5.081   0.372
  199ILE     HA 1441   4.854   5.090   0.437
  199ILE     CB 1442   5.005   4.950   0.400
  199ILE     HB 1443   4.948   4.875   0.366
  199ILE    CG2 1444   5.136   4.944   0.321
  199ILE   1HG2 1445   5.183   4.858   0.341
  199ILE   2HG2 1446   5.116   4.949   0.223
  199ILE   3HG2 1447   5.195   5.021   0.347
  199ILE    CG1 1448   5.023   4.921   0.550
  199ILE   1HG1 1449   5.072   4.998   0.592
  199ILE   2HG1 1450   5.078   4.838   0.560
  199ILE     CD 1451   4.893   4.901   0.625
  199ILE    HD1 1452   4.913   4.882   0.721
  199ILE    HD2 1453   4.837   4.983   0.617
  199ILE    HD3 1454   4.844   4.823   0.585
  199ILE      C 1455   5.016   5.206   0.386
  199ILE      O 1456   5.089   5.222   0.484
  200LEU      N 1457   5.005   5.299   0.291
  200LEU      H 1458   4.939   5.285   0.217
  200LEU     CA 1459   5.086   5.421   0.291
  200LEU     HA 1460   5.180   5.390   0.304
  200LEU     CB 1461   5.073   5.493   0.157
  200LEU    HB1 1462   4.976   5.513   0.143
  200LEU    HB2 1463   5.105   5.430   0.086
  200LEU     CG 1464   5.150   5.624   0.140
  200LEU     HG 1465   5.122   5.689   0.210
  200LEU    CD1 1466   5.297   5.600   0.157
  200LEU   1HD1 1467   5.347   5.686   0.145
  200LEU   2HD1 1468   5.315   5.563   0.248
  200LEU   3HD1 1469   5.328   5.534   0.088
  200LEU    CD2 1470   5.121   5.686   0.005
  200LEU   1HD2 1471   5.172   5.771  -0.004
  200LEU   2HD2 1472   5.149   5.622  -0.068
  200LEU   3HD2 1473   5.023   5.705  -0.003
  200LEU      C 1474   5.048   5.514   0.406
  200LEU      O 1475   5.135   5.580   0.464
  201ASP      N 1476   4.920   5.521   0.439
  201ASP      H 1477   4.853   5.466   0.388
  201ASP     CA 1478   4.876   5.607   0.548
  201ASP     HA 1479   4.920   5.695   0.531
  201ASP     CB 1480   4.724   5.622   0.545
  201ASP    HB1 1481   4.683   5.532   0.561
  201ASP    HB2 1482   4.697   5.655   0.454
  201ASP     CG 1483   4.673   5.719   0.650
  201ASP    OD1 1484   4.693   5.841   0.632
  201ASP    OD2 1485   4.614   5.673   0.749
  201ASP      C 1486   4.922   5.554   0.683
  201ASP      O 1487   4.947   5.632   0.775
  202ARG      N 1488   4.933   5.422   0.697
  202ARG      H 1489   4.911   5.361   0.620
  202ARG     CA 1490   4.977   5.366   0.824
  202ARG     HA 1491   4.940   5.426   0.894
  202ARG     CB 1492   4.921   5.224   0.838
  202ARG    HB1 1493   4.964   5.166   0.768
  202ARG    HB2 1494   4.823   5.227   0.821
  202ARG     CG 1495   4.944   5.159   0.974
  202ARG    HG1 1496   4.909   5.219   1.045
  202ARG    HG2 1497   5.042   5.145   0.987
  202ARG     CD 1498   4.875   5.025   0.985
  202ARG    HD1 1499   4.906   4.964   0.911
  202ARG    HD2 1500   4.776   5.037   0.978
  202ARG     NE 1501   4.906   4.962   1.113
  202ARG     HE 1502   4.969   5.009   1.174
  202ARG     CZ 1503   4.855   4.845   1.152
  202ARG    NH1 1504   4.771   4.779   1.073
  202ARG   1HH1 1505   4.746   4.817   0.984
  202ARG   2HH1 1506   4.733   4.691   1.102
  202ARG    NH2 1507   4.889   4.794   1.269
  202ARG   1HH2 1508   4.953   4.843   1.328
  202ARG   2HH2 1509   4.851   4.706   1.298
  202ARG      C 1510   5.129   5.367   0.837
  202ARG      O 1511   5.180   5.382   0.948
  203PHE      N 1512   5.201   5.356   0.726
  203PHE      H 1513   5.156   5.358   0.637
  203PHE     CA 1514   5.346   5.340   0.732
  203PHE     HA 1515   5.362   5.274   0.806
  203PHE     CB 1516   5.398   5.284   0.600
  203PHE    HB1 1517   5.377   5.349   0.527
  203PHE    HB2 1518   5.352   5.197   0.581
  203PHE     CG 1519   5.546   5.259   0.599
  203PHE    CD1 1520   5.600   5.155   0.673
  203PHE    HD1 1521   5.540   5.096   0.727
  203PHE    CE1 1522   5.736   5.131   0.673
  203PHE    HE1 1523   5.774   5.056   0.727
  203PHE     CZ 1524   5.819   5.211   0.598
  203PHE     HZ 1525   5.918   5.194   0.598
  203PHE    CE2 1526   5.767   5.314   0.523
  203PHE    HE2 1527   5.828   5.371   0.468
  203PHE    CD2 1528   5.631   5.338   0.524
  203PHE    HD2 1529   5.594   5.413   0.470
  203PHE      C 1530   5.417   5.470   0.768
  203PHE      O 1531   5.523   5.465   0.831
  204ILE      N 1532   5.363   5.584   0.730
  204ILE      H 1533   5.280   5.583   0.675
  204ILE     CA 1534   5.423   5.712   0.767
  204ILE     HA 1535   5.522   5.694   0.772
  204ILE     CB 1536   5.393   5.818   0.659
  204ILE     HB 1537   5.295   5.820   0.641
  204ILE    CG2 1538   5.434   5.955   0.705
  204ILE   1HG2 1539   5.414   6.021   0.633
  204ILE   2HG2 1540   5.384   5.978   0.788
  204ILE   3HG2 1541   5.532   5.955   0.724
  204ILE    CG1 1542   5.467   5.784   0.531
  204ILE   1HG1 1543   5.445   5.690   0.504
  204ILE   2HG1 1544   5.566   5.791   0.547
  204ILE     CD 1545   5.432   5.874   0.418
  204ILE    HD1 1546   5.484   5.847   0.336
  204ILE    HD2 1547   5.334   5.867   0.399
  204ILE    HD3 1548   5.455   5.968   0.442
  204ILE      C 1549   5.377   5.758   0.904
  204ILE      O 1550   5.458   5.796   0.988
  205ASN      N 1551   5.247   5.751   0.932
  205ASN      H 1552   5.184   5.714   0.863
  205ASN     CA 1553   5.194   5.795   1.060
  205ASN     HA 1554   5.250   5.873   1.088
  205ASN     CB 1555   5.050   5.841   1.044
  205ASN    HB1 1556   5.013   5.865   1.133
  205ASN    HB2 1557   4.996   5.766   1.004
  205ASN     CG 1558   5.039   5.961   0.954
  205ASN    OD1 1559   4.978   5.954   0.847
  205ASN    ND2 1560   5.101   6.070   0.994
  205ASN   1HD2 1561   5.152   6.070   1.080
  205ASN   2HD2 1562   5.097   6.153   0.938
  205ASN      C 1563   5.205   5.681   1.163
  205ASN      O 1564   5.107   5.621   1.206
  206ALA      N 1565   5.329   5.654   1.202
  206ALA      H 1566   5.405   5.705   1.161
  206ALA     CA 1567   5.358   5.553   1.302
  206ALA     HA 1568   5.271   5.507   1.319
  206ALA     CB 1569   5.460   5.452   1.250
  206ALA    HB1 1570   5.478   5.383   1.320
  206ALA    HB2 1571   5.424   5.407   1.168
  206ALA    HB3 1572   5.545   5.499   1.226
  206ALA      C 1573   5.410   5.619   1.429
  206ALA      O 1574   5.477   5.722   1.424
  207GLU      N 1575   5.379   5.558   1.543
  207GLU      H 1576   5.327   5.473   1.539
  207GLU     CA 1577   5.419   5.611   1.672
  207GLU     HA 1578   5.480   5.687   1.649
  207GLU     CB 1579   5.300   5.662   1.753
  207GLU    HB1 1580   5.333   5.688   1.843
  207GLU    HB2 1581   5.234   5.587   1.762
  207GLU     CG 1582   5.227   5.781   1.694
  207GLU    HG1 1583   5.188   5.754   1.605
  207GLU    HG2 1584   5.293   5.855   1.680
  207GLU     CD 1585   5.115   5.831   1.783
  207GLU    OE1 1586   5.090   5.768   1.888
  207GLU    OE2 1587   5.051   5.932   1.747
  207GLU      C 1588   5.491   5.504   1.752
  207GLU      O 1589   5.460   5.385   1.740
  208TYR      N 1590   5.589   5.547   1.831
  208TYR      H 1591   5.626   5.639   1.817
  208TYR     CA 1592   5.643   5.463   1.936
  208TYR     HA 1593   5.679   5.382   1.889
  208TYR     CB 1594   5.754   5.535   2.011
  208TYR    HB1 1595   5.764   5.491   2.100
  208TYR    HB2 1596   5.725   5.630   2.023
  208TYR     CG 1597   5.891   5.539   1.949
  208TYR    CD1 1598   5.989   5.451   1.988
  208TYR    HD1 1599   5.969   5.382   2.058
  208TYR    CE1 1600   6.115   5.455   1.933
  208TYR    HE1 1601   6.186   5.391   1.964
  208TYR     CZ 1602   6.143   5.547   1.835
  208TYR     OH 1603   6.267   5.552   1.779
  208TYR     HH 1604   6.270   5.624   1.710
  208TYR    CE2 1605   6.047   5.635   1.794
  208TYR    HE2 1606   6.068   5.702   1.723
  208TYR    CD2 1607   5.922   5.631   1.850
  208TYR    HD2 1608   5.852   5.695   1.819
  208TYR      C 1609   5.533   5.427   2.035
  208TYR      O 1610   5.453   5.511   2.074
  209THR      N 1611   5.530   5.300   2.074
  209THR      H 1612   5.592   5.234   2.030
  209THR     CA 1613   5.441   5.253   2.178
  209THR     HA 1614   5.370   5.323   2.184
  209THR     CB 1615   5.383   5.117   2.139
  209THR     HB 1616   5.319   5.083   2.208
  209THR    CG2 1617   5.314   5.126   2.004
  209THR   1HG2 1618   5.277   5.036   1.979
  209THR   2HG2 1619   5.240   5.193   2.008
  209THR   3HG2 1620   5.380   5.154   1.934
  209THR    OG1 1621   5.490   5.022   2.131
  209THR    HG1 1622   5.454   4.932   2.105
  209THR      C 1623   5.511   5.242   2.312
  209THR      O 1624   5.451   5.195   2.409
  210GLU      N 1625   5.636   5.286   2.320
  210GLU      H 1626   5.678   5.328   2.239
  210GLU     CA 1627   5.714   5.275   2.442
  210GLU     HA 1628   5.697   5.184   2.479
  210GLU     CB 1629   5.863   5.290   2.409
  210GLU    HB1 1630   5.876   5.380   2.367
  210GLU    HB2 1631   5.887   5.219   2.343
  210GLU     CG 1632   5.961   5.279   2.526
  210GLU    HG1 1633   5.938   5.349   2.594
  210GLU    HG2 1634   6.054   5.295   2.492
  210GLU     CD 1635   5.958   5.144   2.594
  210GLU    OE1 1636   5.928   5.042   2.528
  210GLU    OE2 1637   5.984   5.139   2.716
  210GLU      C 1638   5.668   5.378   2.544
  210GLU      O 1639   5.623   5.487   2.509
  211GLU      N 1640   5.677   5.341   2.672
  211GLU      H 1641   5.710   5.249   2.693
  211GLU     CA 1642   5.641   5.429   2.782
  211GLU     HA 1643   5.547   5.458   2.763
  211GLU     CB 1644   5.650   5.351   2.913
  211GLU    HB1 1645   5.746   5.324   2.926
  211GLU    HB2 1646   5.593   5.269   2.904
  211GLU     CG 1647   5.605   5.425   3.038
  211GLU    HG1 1648   5.511   5.456   3.025
  211GLU    HG2 1649   5.665   5.504   3.051
  211GLU     CD 1650   5.611   5.338   3.162
  211GLU    OE1 1651   5.653   5.221   3.151
  211GLU    OE2 1652   5.575   5.388   3.271
  211GLU      C 1653   5.730   5.553   2.787
  211GLU      O 1654   5.686   5.660   2.831
  212ALA      N 1655   5.854   5.543   2.740
  212ALA      H 1656   5.883   5.458   2.694
  212ALA     CA 1657   5.949   5.652   2.753
  212ALA     HA 1658   5.907   5.710   2.823
  212ALA     CB 1659   6.086   5.597   2.794
  212ALA    HB1 1660   6.151   5.672   2.802
  212ALA    HB2 1661   6.078   5.549   2.881
  212ALA    HB3 1662   6.119   5.533   2.724
  212ALA      C 1663   5.965   5.736   2.628
  212ALA      O 1664   6.025   5.843   2.635
  213TYR      N 1665   5.914   5.691   2.513
  213TYR      H 1666   5.861   5.606   2.512
  213TYR     CA 1667   5.935   5.765   2.389
  213TYR     HA 1668   5.967   5.855   2.419
  213TYR     CB 1669   6.039   5.696   2.301
  213TYR    HB1 1670   6.047   5.746   2.214
  213TYR    HB2 1671   6.009   5.602   2.282
  213TYR     CG 1672   6.175   5.689   2.362
  213TYR    CD1 1673   6.258   5.800   2.363
  213TYR    HD1 1674   6.227   5.885   2.321
  213TYR    CE1 1675   6.383   5.794   2.420
  213TYR    HE1 1676   6.442   5.875   2.421
  213TYR     CZ 1677   6.427   5.677   2.475
  213TYR     OH 1678   6.551   5.670   2.531
  213TYR     HH 1679   6.567   5.577   2.566
  213TYR    CE2 1680   6.347   5.565   2.475
  213TYR    HE2 1681   6.380   5.479   2.515
  213TYR    CD2 1682   6.222   5.572   2.419
  213TYR    HD2 1683   6.164   5.491   2.419
  213TYR      C 1684   5.807   5.781   2.310
  213TYR      O 1685   5.812   5.796   2.188
  214GLU      N 1686   5.692   5.782   2.378
  214GLU      H 1687   5.696   5.792   2.477
  214GLU     CA 1688   5.561   5.769   2.316
  214GLU     HA 1689   5.565   5.684   2.262
  214GLU     CB 1690   5.454   5.760   2.425
  214GLU    HB1 1691   5.449   5.849   2.470
  214GLU    HB2 1692   5.483   5.690   2.490
  214GLU     CG 1693   5.314   5.724   2.379
  214GLU    HG1 1694   5.318   5.637   2.329
  214GLU    HG2 1695   5.281   5.796   2.318
  214GLU     CD 1696   5.218   5.710   2.495
  214GLU    OE1 1697   5.261   5.731   2.611
  214GLU    OE2 1698   5.100   5.676   2.471
  214GLU      C 1699   5.532   5.886   2.222
  214GLU      O 1700   5.584   5.996   2.238
  215GLY      N 1701   5.457   5.859   2.115
  215GLY      H 1702   5.431   5.764   2.096
  215GLY     CA 1703   5.413   5.963   2.026
  215GLY    HA1 1704   5.385   6.039   2.083
  215GLY    HA2 1705   5.333   5.927   1.977
  215GLY      C 1706   5.515   6.012   1.924
  215GLY      O 1707   5.478   6.092   1.838
  216GLN      N 1708   5.640   5.969   1.931
  216GLN      H 1709   5.667   5.903   2.001
  216GLN     CA 1710   5.739   6.017   1.836
  216GLN     HA 1711   5.726   6.116   1.831
  216GLN     CB 1712   5.880   5.986   1.885
  216GLN    HB1 1713   5.891   5.887   1.891
  216GLN    HB2 1714   5.893   6.027   1.975
  216GLN     CG 1715   5.987   6.040   1.792
  216GLN    HG1 1716   5.976   6.139   1.783
  216GLN    HG2 1717   5.977   5.997   1.702
  216GLN     CD 1718   6.126   6.013   1.841
  216GLN    OE1 1719   6.145   5.949   1.944
  216GLN    NE2 1720   6.225   6.063   1.769
  216GLN   1HE2 1721   6.205   6.116   1.686
  216GLN   2HE2 1722   6.320   6.048   1.797
  216GLN      C 1723   5.716   5.954   1.699
  216GLN      O 1724   5.703   5.832   1.686
  217THR      N 1725   5.714   6.038   1.596
  217THR      H 1726   5.736   6.134   1.613
  217THR     CA 1727   5.682   5.999   1.460
  217THR     HA 1728   5.660   5.901   1.462
  217THR     CB 1729   5.562   6.079   1.409
  217THR     HB 1730   5.541   6.054   1.314
  217THR    CG2 1731   5.442   6.057   1.498
  217THR   1HG2 1732   5.365   6.110   1.463
  217THR   2HG2 1733   5.419   5.960   1.498
  217THR   3HG2 1734   5.464   6.086   1.591
  217THR    OG1 1735   5.594   6.218   1.408
  217THR    HG1 1736   5.516   6.270   1.374
  217THR      C 1737   5.803   6.022   1.371
  217THR      O 1738   5.913   6.048   1.419
  218ALA      N 1739   5.783   6.008   1.240
  218ALA      H 1740   5.691   5.987   1.207
  218ALA     CA 1741   5.891   6.022   1.144
  218ALA     HA 1742   5.970   5.983   1.192
  218ALA     CB 1743   5.858   5.946   1.016
  218ALA    HB1 1744   5.933   5.956   0.950
  218ALA    HB2 1745   5.846   5.849   1.037
  218ALA    HB3 1746   5.774   5.982   0.976
  218ALA      C 1747   5.924   6.166   1.110
  218ALA      O 1748   6.035   6.192   1.061
  219LEU      N 1749   5.832   6.260   1.131
  219LEU      H 1750   5.739   6.234   1.157
  219LEU     CA 1751   5.868   6.401   1.115
  219LEU     HA 1752   5.917   6.404   1.027
  219LEU     CB 1753   5.744   6.490   1.111
  219LEU    HB1 1754   5.772   6.579   1.145
  219LEU    HB2 1755   5.677   6.449   1.173
  219LEU     CG 1756   5.672   6.514   0.979
  219LEU     HG 1757   5.649   6.427   0.934
  219LEU    CD1 1758   5.547   6.592   1.006
  219LEU   1HD1 1759   5.499   6.608   0.920
  219LEU   2HD1 1760   5.488   6.540   1.068
  219LEU   3HD1 1761   5.571   6.679   1.048
  219LEU    CD2 1762   5.762   6.595   0.890
  219LEU   1HD2 1763   5.716   6.611   0.802
  219LEU   2HD2 1764   5.783   6.682   0.934
  219LEU   3HD2 1765   5.847   6.545   0.874
  219LEU      C 1766   5.960   6.449   1.226
  219LEU      O 1767   6.041   6.539   1.201
  220ASN      N 1768   5.949   6.395   1.347
  220ASN      H 1769   5.882   6.322   1.364
  220ASN     CA 1770   6.035   6.442   1.454
  220ASN     HA 1771   6.028   6.541   1.449
  220ASN     CB 1772   5.986   6.390   1.589
  220ASN    HB1 1773   6.057   6.406   1.657
  220ASN    HB2 1774   5.969   6.292   1.581
  220ASN     CG 1775   5.859   6.458   1.634
  220ASN    OD1 1776   5.842   6.578   1.616
  220ASN    ND2 1777   5.769   6.381   1.694
  220ASN   1HD2 1778   5.788   6.283   1.707
  220ASN   2HD2 1779   5.683   6.420   1.726
  220ASN      C 1780   6.180   6.400   1.432
  220ASN      O 1781   6.272   6.470   1.475
  221ILE      N 1782   6.202   6.288   1.365
  221ILE      H 1783   6.125   6.233   1.332
  221ILE     CA 1784   6.338   6.244   1.339
  221ILE     HA 1785   6.391   6.265   1.421
  221ILE     CB 1786   6.339   6.093   1.315
  221ILE     HB 1787   6.284   6.074   1.233
  221ILE    CG2 1788   6.479   6.043   1.292
  221ILE   1HG2 1789   6.477   5.944   1.276
  221ILE   2HG2 1790   6.518   6.088   1.212
  221ILE   3HG2 1791   6.535   6.063   1.372
  221ILE    CG1 1792   6.283   6.020   1.437
  221ILE   1HG1 1793   6.196   6.062   1.462
  221ILE   2HG1 1794   6.348   6.029   1.512
  221ILE     CD 1795   6.259   5.874   1.416
  221ILE    HD1 1796   6.223   5.834   1.500
  221ILE    HD2 1797   6.193   5.861   1.341
  221ILE    HD3 1798   6.345   5.829   1.392
  221ILE      C 1799   6.399   6.322   1.223
  221ILE      O 1800   6.518   6.354   1.225
  222ALA      N 1801   6.318   6.357   1.123
  222ALA      H 1802   6.222   6.331   1.126
  222ALA     CA 1803   6.369   6.432   1.010
  222ALA     HA 1804   6.453   6.384   0.983
  222ALA     CB 1805   6.268   6.430   0.896
  222ALA    HB1 1806   6.304   6.482   0.818
  222ALA    HB2 1807   6.252   6.335   0.868
  222ALA    HB3 1808   6.182   6.471   0.926
  222ALA      C 1809   6.404   6.575   1.048
  222ALA      O 1810   6.507   6.628   1.004
  223ILE      N 1811   6.321   6.640   1.130
  223ILE      H 1812   6.240   6.593   1.165
  223ILE     CA 1813   6.348   6.778   1.169
  223ILE     HA 1814   6.376   6.827   1.087
  223ILE     CB 1815   6.219   6.841   1.225
  223ILE     HB 1816   6.193   6.788   1.305
  223ILE    CG2 1817   6.239   6.985   1.264
  223ILE   1HG2 1818   6.154   7.022   1.299
  223ILE   2HG2 1819   6.310   6.991   1.334
  223ILE   3HG2 1820   6.267   7.037   1.183
  223ILE    CG1 1821   6.111   6.842   1.118
  223ILE   1HG1 1822   6.107   6.751   1.075
  223ILE   2HG1 1823   6.135   6.910   1.048
  223ILE     CD 1824   5.976   6.875   1.172
  223ILE    HD1 1825   5.909   6.874   1.097
  223ILE    HD2 1826   5.950   6.807   1.240
  223ILE    HD3 1827   5.978   6.966   1.214
  223ILE      C 1828   6.465   6.784   1.266
  223ILE      O 1829   6.540   6.882   1.268
  224GLU      N 1830   6.486   6.678   1.345
  224GLU      H 1831   6.422   6.601   1.343
  224GLU     CA 1832   6.602   6.673   1.433
  224GLU     HA 1833   6.603   6.761   1.479
  224GLU     CB 1834   6.587   6.559   1.533
  224GLU    HB1 1835   6.565   6.475   1.483
  224GLU    HB2 1836   6.513   6.581   1.596
  224GLU     CG 1837   6.713   6.535   1.614
  224GLU    HG1 1838   6.790   6.521   1.551
  224GLU    HG2 1839   6.701   6.452   1.669
  224GLU     CD 1840   6.747   6.649   1.706
  224GLU    OE1 1841   6.656   6.720   1.752
  224GLU    OE2 1842   6.868   6.668   1.732
  224GLU      C 1843   6.732   6.657   1.355
  224GLU      O 1844   6.828   6.730   1.379
  225ARG      N 1845   6.735   6.564   1.260
  225ARG      H 1846   6.652   6.513   1.238
  225ARG     CA 1847   6.857   6.534   1.186
  225ARG     HA 1848   6.929   6.542   1.254
  225ARG     CB 1849   6.852   6.393   1.130
  225ARG    HB1 1850   6.937   6.376   1.079
  225ARG    HB2 1851   6.774   6.387   1.068
  225ARG     CG 1852   6.838   6.284   1.234
  225ARG    HG1 1853   6.826   6.196   1.187
  225ARG    HG2 1854   6.758   6.303   1.290
  225ARG     CD 1855   6.960   6.275   1.323
  225ARG    HD1 1856   6.969   6.358   1.377
  225ARG    HD2 1857   7.042   6.262   1.267
  225ARG     NE 1858   6.950   6.162   1.415
  225ARG     HE 1859   6.873   6.099   1.403
  225ARG     CZ 1860   7.036   6.138   1.512
  225ARG    NH1 1861   7.019   6.032   1.591
  225ARG   1HH1 1862   6.941   5.971   1.576
  225ARG   2HH1 1863   7.084   6.013   1.664
  225ARG    NH2 1864   7.137   6.220   1.533
  225ARG   1HH2 1865   7.149   6.301   1.475
  225ARG   2HH2 1866   7.202   6.201   1.606
  225ARG      C 1867   6.884   6.633   1.073
  225ARG      O 1868   6.972   6.606   0.991
  226ARG      N 1869   6.807   6.741   1.066
  226ARG      H 1870   6.726   6.743   1.124
  226ARG     CA 1871   6.831   6.857   0.979
  226ARG     HA 1872   6.756   6.919   1.001
  226ARG     CB 1873   6.966   6.924   1.010
  226ARG    HB1 1874   6.976   7.005   0.953
  226ARG    HB2 1875   7.040   6.859   0.988
  226ARG     CG 1876   6.981   6.966   1.155
  226ARG    HG1 1877   6.982   6.884   1.212
  226ARG    HG2 1878   6.904   7.024   1.180
  226ARG     CD 1879   7.108   7.043   1.179
  226ARG    HD1 1880   7.186   6.992   1.143
  226ARG    HD2 1881   7.121   7.059   1.277
  226ARG     NE 1882   7.101   7.172   1.111
  226ARG     HE 1883   7.135   7.177   1.017
  226ARG     CZ 1884   7.053   7.283   1.166
  226ARG    NH1 1885   7.008   7.282   1.290
  226ARG   1HH1 1886   7.010   7.197   1.343
  226ARG   2HH1 1887   6.972   7.366   1.330
  226ARG    NH2 1888   7.050   7.396   1.096
  226ARG   1HH2 1889   7.084   7.397   1.002
  226ARG   2HH2 1890   7.014   7.479   1.137
  226ARG      C 1891   6.822   6.822   0.831
  226ARG      O 1892   6.894   6.878   0.748
  227GLN      N 1893   6.733   6.730   0.796
  227GLN      H 1894   6.677   6.688   0.867
  227GLN     CA 1895   6.714   6.688   0.657
  227GLN     HA 1896   6.799   6.705   0.606
  227GLN     CB 1897   6.685   6.539   0.650
  227GLN    HB1 1898   6.672   6.513   0.554
  227GLN    HB2 1899   6.601   6.520   0.701
  227GLN     CG 1900   6.795   6.453   0.707
  227GLN    HG1 1901   6.765   6.357   0.705
  227GLN    HG2 1902   6.812   6.481   0.801
  227GLN     CD 1903   6.924   6.465   0.629
  227GLN    OE1 1904   6.923   6.471   0.506
  227GLN    NE2 1905   7.035   6.468   0.700
  227GLN   1HE2 1906   7.031   6.462   0.799
  227GLN   2HE2 1907   7.124   6.476   0.654
  227GLN      C 1908   6.600   6.770   0.599
  227GLN      O 1909   6.483   6.733   0.609
  228GLY      N 1910   6.635   6.882   0.537
  228GLY      H 1911   6.732   6.901   0.519
  228GLY     CA 1912   6.534   6.977   0.494
  228GLY    HA1 1913   6.581   7.063   0.473
  228GLY    HA2 1914   6.472   6.990   0.571
  228GLY      C 1915   6.454   6.934   0.372
  228GLY      O 1916   6.338   6.974   0.358
  229ASP      N 1917   6.514   6.855   0.284
  229ASP      H 1918   6.608   6.824   0.301
  229ASP     CA 1919   6.445   6.812   0.163
  229ASP     HA 1920   6.376   6.883   0.148
  229ASP     CB 1921   6.545   6.803   0.047
  229ASP    HB1 1922   6.577   6.895   0.024
  229ASP    HB2 1923   6.499   6.763  -0.033
  229ASP     CG 1924   6.666   6.717   0.080
  229ASP    OD1 1925   6.678   6.671   0.195
  229ASP    OD2 1926   6.749   6.696  -0.010
  229ASP      C 1927   6.371   6.680   0.178
  229ASP      O 1928   6.279   6.652   0.101
  230ILE      N 1929   6.410   6.597   0.276
  230ILE      H 1930   6.494   6.616   0.327
  230ILE     CA 1931   6.331   6.479   0.308
  230ILE     HA 1932   6.305   6.435   0.221
  230ILE     CB 1933   6.417   6.382   0.393
  230ILE     HB 1934   6.439   6.429   0.478
  230ILE    CG2 1935   6.344   6.252   0.425
  230ILE   1HG2 1936   6.404   6.193   0.479
  230ILE   2HG2 1937   6.261   6.272   0.476
  230ILE   3HG2 1938   6.320   6.205   0.339
  230ILE    CG1 1939   6.543   6.343   0.317
  230ILE   1HG1 1940   6.589   6.426   0.286
  230ILE   2HG1 1941   6.517   6.288   0.237
  230ILE     CD 1942   6.641   6.263   0.398
  230ILE    HD1 1943   6.721   6.241   0.341
  230ILE    HD2 1944   6.670   6.316   0.477
  230ILE    HD3 1945   6.598   6.178   0.428
  230ILE      C 1946   6.203   6.520   0.378
  230ILE      O 1947   6.100   6.452   0.369
  231THR      N 1948   6.205   6.636   0.446
  231THR      H 1949   6.290   6.689   0.449
  231THR     CA 1950   6.087   6.686   0.515
  231THR     HA 1951   6.055   6.610   0.571
  231THR     CB 1952   6.126   6.808   0.600
  231THR     HB 1953   6.159   6.882   0.542
  231THR    CG2 1954   6.009   6.855   0.683
  231THR   1HG2 1955   6.037   6.934   0.737
  231THR   2HG2 1956   5.934   6.880   0.622
  231THR   3HG2 1957   5.980   6.781   0.744
  231THR    OG1 1958   6.233   6.772   0.688
  231THR    HG1 1959   6.259   6.851   0.743
  231THR      C 1960   5.977   6.724   0.418
  231THR      O 1961   5.859   6.693   0.441
  232ALA      N 1962   6.013   6.788   0.306
  232ALA      H 1963   6.110   6.806   0.289
  232ALA     CA 1964   5.914   6.831   0.209
  232ALA     HA 1965   5.843   6.877   0.262
  232ALA     CB 1966   5.978   6.927   0.109
  232ALA    HB1 1967   5.910   6.956   0.042
  232ALA    HB2 1968   6.014   7.007   0.157
  232ALA    HB3 1969   6.053   6.880   0.061
  232ALA      C 1970   5.850   6.714   0.137
  232ALA      O 1971   5.735   6.723   0.093
  233VAL      N 1972   5.922   6.602   0.125
  233VAL      H 1973   6.016   6.599   0.159
  233VAL     CA 1974   5.865   6.484   0.062
  233VAL     HA 1975   5.816   6.514  -0.020
  233VAL     CB 1976   5.979   6.388   0.023
  233VAL     HB 1977   6.031   6.364   0.105
  233VAL    CG1 1978   5.924   6.259  -0.037
  233VAL   1HG1 1979   6.000   6.198  -0.062
  233VAL   2HG1 1980   5.866   6.213   0.030
  233VAL   3HG1 1981   5.871   6.280  -0.119
  233VAL    CG2 1982   6.073   6.455  -0.075
  233VAL   1HG2 1983   6.147   6.391  -0.100
  233VAL   2HG2 1984   6.023   6.481  -0.158
  233VAL   3HG2 1985   6.112   6.537  -0.033
  233VAL      C 1986   5.764   6.418   0.155
  233VAL      O 1987   5.657   6.373   0.111
  234LEU      N 1988   5.794   6.413   0.285
  234LEU      H 1989   5.879   6.455   0.317
  234LEU     CA 1990   5.706   6.347   0.380
  234LEU     HA 1991   5.681   6.260   0.336
  234LEU     CB 1992   5.780   6.322   0.511
  234LEU    HB1 1993   5.713   6.295   0.580
  234LEU    HB2 1994   5.824   6.407   0.538
  234LEU     CG 1995   5.888   6.213   0.504
  234LEU     HG 1996   5.951   6.230   0.427
  234LEU    CD1 1997   5.970   6.212   0.630
  234LEU   1HD1 1998   6.040   6.140   0.623
  234LEU   2HD1 1999   6.015   6.301   0.641
  234LEU   3HD1 2000   5.911   6.194   0.708
  234LEU    CD2 2001   5.821   6.080   0.485
  234LEU   1HD2 2002   5.891   6.008   0.480
  234LEU   2HD2 2003   5.760   6.062   0.562
  234LEU   3HD2 2004   5.769   6.081   0.400
  234LEU      C 2005   5.579   6.426   0.405
  234LEU      O 2006   5.474   6.367   0.433
  235ILE      N 2007   5.585   6.559   0.397
  235ILE      H 2008   5.674   6.604   0.386
  235ILE     CA 2009   5.463   6.639   0.403
  235ILE     HA 2010   5.412   6.607   0.482
  235ILE     CB 2011   5.497   6.788   0.422
  235ILE     HB 2012   5.556   6.817   0.346
  235ILE    CG2 2013   5.373   6.874   0.419
  235ILE   1HG2 2014   5.399   6.970   0.431
  235ILE   2HG2 2015   5.327   6.863   0.331
  235ILE   3HG2 2016   5.312   6.846   0.492
  235ILE    CG1 2017   5.569   6.808   0.555
  235ILE   1HG1 2018   5.645   6.743   0.560
  235ILE   2HG1 2019   5.505   6.791   0.629
  235ILE     CD 2020   5.625   6.946   0.573
  235ILE    HD1 2021   5.671   6.952   0.661
  235ILE    HD2 2022   5.691   6.965   0.500
  235ILE    HD3 2023   5.551   7.013   0.569
  235ILE      C 2024   5.379   6.615   0.278
  235ILE      O 2025   5.256   6.604   0.285
  236ALA      N 2026   5.444   6.600   0.163
  236ALA      H 2027   5.544   6.607   0.163
  236ALA     CA 2028   5.377   6.573   0.037
  236ALA     HA 2029   5.298   6.633   0.040
  236ALA     CB 2030   5.470   6.606  -0.080
  236ALA    HB1 2031   5.423   6.587  -0.167
  236ALA    HB2 2032   5.495   6.702  -0.077
  236ALA    HB3 2033   5.553   6.550  -0.074
  236ALA      C 2034   5.328   6.429   0.024
  236ALA      O 2035   5.274   6.394  -0.081
  237ALA      N 2036   5.348   6.345   0.125
  237ALA      H 2037   5.400   6.376   0.204
  237ALA     CA 2038   5.297   6.209   0.123
  237ALA     HA 2039   5.248   6.204   0.036
  237ALA     CB 2040   5.413   6.109   0.129
  237ALA    HB1 2041   5.377   6.016   0.127
  237ALA    HB2 2042   5.473   6.122   0.050
  237ALA    HB3 2043   5.465   6.123   0.213
  237ALA      C 2044   5.199   6.180   0.236
  237ALA      O 2045   5.152   6.066   0.247
  238GLY      N 2046   5.166   6.278   0.319
  238GLY      H 2047   5.215   6.365   0.314
  238GLY     CA 2048   5.060   6.261   0.416
  238GLY    HA1 2049   5.009   6.179   0.388
  238GLY    HA2 2050   5.001   6.341   0.408
  238GLY      C 2051   5.103   6.246   0.561
  238GLY      O 2052   5.044   6.169   0.636
  239ALA      N 2053   5.206   6.320   0.601
  239ALA      H 2054   5.254   6.378   0.535
  239ALA     CA 2055   5.249   6.316   0.740
  239ALA     HA 2056   5.234   6.222   0.770
  239ALA     CB 2057   5.397   6.352   0.751
  239ALA    HB1 2058   5.425   6.349   0.847
  239ALA    HB2 2059   5.451   6.286   0.698
  239ALA    HB3 2060   5.412   6.444   0.715
  239ALA      C 2061   5.166   6.412   0.824
  239ALA      O 2062   5.137   6.524   0.782
  240ASP      N 2063   5.128   6.366   0.942
  240ASP      H 2064   5.149   6.271   0.966
  240ASP     CA 2065   5.057   6.450   1.037
  240ASP     HA 2066   4.984   6.496   0.986
  240ASP     CB 2067   4.999   6.363   1.149
  240ASP    HB1 2068   5.074   6.333   1.208
  240ASP    HB2 2069   4.955   6.283   1.108
  240ASP     CG 2070   4.897   6.436   1.233
  240ASP    OD1 2071   4.865   6.553   1.204
  240ASP    OD2 2072   4.848   6.375   1.331
  240ASP      C 2073   5.152   6.553   1.094
  240ASP      O 2074   5.253   6.518   1.156
  241VAL      N 2075   5.122   6.681   1.073
  241VAL      H 2076   5.038   6.704   1.024
  241VAL     CA 2077   5.209   6.788   1.120
  241VAL     HA 2078   5.299   6.746   1.131
  241VAL     CB 2079   5.219   6.901   1.017
  241VAL     HB 2080   5.277   6.974   1.052
  241VAL    CG1 2081   5.280   6.849   0.890
  241VAL   1HG1 2082   5.287   6.923   0.823
  241VAL   2HG1 2083   5.372   6.813   0.909
  241VAL   3HG1 2084   5.223   6.775   0.853
  241VAL    CG2 2085   5.083   6.959   0.989
  241VAL   1HG2 2086   5.092   7.032   0.921
  241VAL   2HG2 2087   5.023   6.887   0.953
  241VAL   3HG2 2088   5.045   6.995   1.073
  241VAL      C 2089   5.158   6.841   1.254
  241VAL      O 2090   5.198   6.949   1.298
  242ASN      N 2091   5.070   6.766   1.319
  242ASN      H 2092   5.040   6.680   1.277
  242ASN     CA 2093   5.016   6.804   1.448
  242ASN     HA 2094   5.070   6.884   1.474
  242ASN     CB 2095   4.868   6.840   1.436
  242ASN    HB1 2096   4.830   6.850   1.527
  242ASN    HB2 2097   4.821   6.766   1.388
  242ASN     CG 2098   4.846   6.969   1.360
  242ASN    OD1 2099   4.918   7.066   1.379
  242ASN    ND2 2100   4.746   6.970   1.274
  242ASN   1HD2 2101   4.690   6.888   1.262
  242ASN   2HD2 2102   4.727   7.052   1.220
  242ASN      C 2103   5.035   6.694   1.552
  242ASN      O 2104   4.963   6.692   1.653
  243ALA      N 2105   5.129   6.603   1.531
  243ALA      H 2106   5.188   6.611   1.450
  243ALA     CA 2107   5.149   6.492   1.622
  243ALA     HA 2108   5.057   6.463   1.648
  243ALA     CB 2109   5.223   6.378   1.552
  243ALA    HB1 2110   5.236   6.302   1.616
  243ALA    HB2 2111   5.170   6.346   1.473
  243ALA    HB3 2112   5.312   6.410   1.520
  243ALA      C 2113   5.228   6.537   1.745
  243ALA      O 2114   5.334   6.598   1.732
  244HIS      N 2115   5.175   6.507   1.863
  244HIS      H 2116   5.088   6.458   1.865
  244HIS     CA 2117   5.239   6.543   1.988
  244HIS     HA 2118   5.300   6.619   1.965
  244HIS     CB 2119   5.136   6.587   2.092
  244HIS    HB1 2120   5.183   6.602   2.179
  244HIS    HB2 2121   5.068   6.514   2.102
  244HIS     CG 2122   5.064   6.713   2.056
  244HIS    ND1 2123   4.946   6.713   1.985
  244HIS    CE1 2124   4.906   6.837   1.967
  244HIS    HE1 2125   4.823   6.865   1.918
  244HIS    NE2 2126   4.994   6.918   2.024
  244HIS    HE2 2127   4.989   7.018   2.026
  244HIS    CD2 2128   5.094   6.842   2.080
  244HIS    HD2 2129   5.174   6.876   2.129
  244HIS      C 2130   5.319   6.426   2.041
  244HIS      O 2131   5.273   6.312   2.039
  245ALA      N 2132   5.440   6.455   2.089
  245ALA      H 2133   5.470   6.550   2.089
  245ALA     CA 2134   5.531   6.355   2.141
  245ALA     HA 2135   5.495   6.265   2.114
  245ALA     CB 2136   5.669   6.372   2.080
  245ALA    HB1 2137   5.731   6.302   2.117
  245ALA    HB2 2138   5.663   6.362   1.980
  245ALA    HB3 2139   5.705   6.463   2.102
  245ALA      C 2140   5.536   6.368   2.292
  245ALA      O 2141   5.616   6.444   2.346
  246LYS      N 2142   5.450   6.295   2.361
  246LYS      H 2143   5.387   6.236   2.311
  246LYS     CA 2144   5.445   6.298   2.506
  246LYS     HA 2145   5.492   6.382   2.532
  246LYS     CB 2146   5.300   6.302   2.557
  246LYS    HB1 2147   5.248   6.359   2.494
  246LYS    HB2 2148   5.301   6.344   2.647
  246LYS     CG 2149   5.226   6.169   2.570
  246LYS    HG1 2150   5.146   6.182   2.628
  246LYS    HG2 2151   5.288   6.102   2.612
  246LYS     CD 2152   5.179   6.114   2.437
  246LYS    HD1 2153   5.153   6.018   2.448
  246LYS    HD2 2154   5.254   6.120   2.370
  246LYS     CE 2155   5.060   6.191   2.385
  246LYS    HE1 2156   5.086   6.286   2.371
  246LYS    HE2 2157   4.986   6.185   2.451
  246LYS     NZ 2158   5.013   6.135   2.255
  246LYS    HZ1 2159   4.935   6.187   2.222
  246LYS    HZ2 2160   5.087   6.140   2.187
  246LYS    HZ3 2161   4.987   6.039   2.267
  246LYS      C 2162   5.519   6.177   2.562
  246LYS      O 2163   5.521   6.071   2.499
  247GLY      N 2164   5.582   6.193   2.677
  247GLY      H 2165   5.577   6.280   2.725
  247GLY     CA 2166   5.658   6.083   2.732
  247GLY    HA1 2167   5.714   6.043   2.658
  247GLY    HA2 2168   5.594   6.014   2.766
  247GLY      C 2169   5.747   6.132   2.844
  247GLY      O 2170   5.754   6.251   2.873
  248VAL      N 2171   5.816   6.036   2.906
  248VAL      H 2172   5.806   5.940   2.877
  248VAL     CA 2173   5.906   6.071   3.015
  248VAL     HA 2174   5.859   6.138   3.072
  248VAL     CB 2175   5.938   5.944   3.097
  248VAL     HB 2176   5.988   5.879   3.039
  248VAL    CG1 2177   6.026   5.975   3.216
  248VAL   1HG1 2178   6.045   5.890   3.266
  248VAL   2HG1 2179   6.112   6.014   3.184
  248VAL   3HG1 2180   5.980   6.040   3.275
  248VAL    CG2 2181   5.811   5.878   3.141
  248VAL   1HG2 2182   5.833   5.796   3.194
  248VAL   2HG2 2183   5.759   5.941   3.197
  248VAL   3HG2 2184   5.757   5.852   3.060
  248VAL      C 2185   6.030   6.139   2.961
  248VAL      O 2186   6.087   6.228   3.026
  249PHE      N 2187   6.072   6.103   2.840
  249PHE      H 2188   6.024   6.031   2.790
  249PHE     CA 2189   6.188   6.167   2.779
  249PHE     HA 2190   6.254   6.178   2.853
  249PHE     CB 2191   6.246   6.078   2.670
  249PHE    HB1 2192   6.174   6.055   2.605
  249PHE    HB2 2193   6.281   5.994   2.711
  249PHE     CG 2194   6.357   6.141   2.594
  249PHE    CD1 2195   6.479   6.162   2.652
  249PHE    HD1 2196   6.495   6.134   2.747
  249PHE    CE1 2197   6.580   6.220   2.581
  249PHE    HE1 2198   6.669   6.236   2.624
  249PHE     CZ 2199   6.560   6.256   2.451
  249PHE     HZ 2200   6.634   6.298   2.399
  249PHE    CE2 2201   6.439   6.234   2.391
  249PHE    HE2 2202   6.425   6.259   2.295
  249PHE    CD2 2203   6.338   6.177   2.462
  249PHE    HD2 2204   6.250   6.161   2.418
  249PHE      C 2205   6.154   6.304   2.723
  249PHE      O 2206   6.233   6.398   2.736
  250PHE      N 2207   6.038   6.318   2.661
  250PHE      H 2208   5.976   6.240   2.656
  250PHE     CA 2209   5.999   6.444   2.599
  250PHE     HA 2210   6.087   6.485   2.574
  250PHE     CB 2211   5.911   6.420   2.476
  250PHE    HB1 2212   5.880   6.508   2.441
  250PHE    HB2 2213   5.832   6.364   2.502
  250PHE     CG 2214   5.981   6.349   2.365
  250PHE    CD1 2215   6.076   6.413   2.290
  250PHE    HD1 2216   6.100   6.508   2.311
  250PHE    CE1 2217   6.139   6.349   2.186
  250PHE    HE1 2218   6.210   6.396   2.133
  250PHE     CZ 2219   6.104   6.221   2.155
  250PHE     HZ 2220   6.149   6.174   2.078
  250PHE    CE2 2221   6.008   6.156   2.228
  250PHE    HE2 2222   5.984   6.061   2.205
  250PHE    CD2 2223   5.946   6.220   2.331
  250PHE    HD2 2224   5.875   6.173   2.382
  250PHE      C 2225   5.925   6.537   2.694
  250PHE      O 2226   5.881   6.643   2.650
  251ASN      N 2227   5.909   6.499   2.820
  251ASN      H 2228   5.941   6.408   2.848
  251ASN     CA 2229   5.846   6.587   2.920
  251ASN     HA 2230   5.872   6.681   2.899
  251ASN     CB 2231   5.694   6.577   2.913
  251ASN    HB1 2232   5.666   6.488   2.950
  251ASN    HB2 2233   5.666   6.583   2.817
  251ASN     CG 2234   5.624   6.686   2.991
  251ASN    OD1 2235   5.687   6.769   3.056
  251ASN    ND2 2236   5.492   6.689   2.982
  251ASN   1HD2 2237   5.444   6.621   2.926
  251ASN   2HD2 2238   5.440   6.759   3.031
  251ASN      C 2239   5.898   6.547   3.057
  251ASN      O 2240   5.831   6.475   3.132
  252PRO      N 2241   6.017   6.593   3.094
  252PRO     CD 2242   6.107   6.679   3.017
  252PRO    HD1 2243   6.064   6.767   2.998
  252PRO    HD2 2244   6.133   6.635   2.930
  252PRO     CG 2245   6.225   6.694   3.107
  252PRO    HG1 2246   6.218   6.777   3.161
  252PRO    HG2 2247   6.310   6.696   3.053
  252PRO     CB 2248   6.226   6.578   3.195
  252PRO    HB1 2249   6.274   6.600   3.280
  252PRO    HB2 2250   6.272   6.501   3.150
  252PRO     CA 2251   6.078   6.549   3.219
  252PRO     HA 2252   6.057   6.453   3.238
  252PRO      C 2253   6.025   6.628   3.338
  252PRO      O 2254   5.936   6.712   3.326
  253LYS      N 2255   6.083   6.601   3.454
  253LYS      H 2256   6.151   6.528   3.458
  253LYS     CA 2257   6.050   6.675   3.574
  253LYS     HA 2258   5.957   6.707   3.557
  253LYS     CB 2259   6.058   6.583   3.696
  253LYS    HB1 2260   6.036   6.636   3.777
  253LYS    HB2 2261   6.152   6.548   3.703
  253LYS     CG 2262   5.964   6.464   3.691
  253LYS    HG1 2263   5.984   6.403   3.768
  253LYS    HG2 2264   5.979   6.414   3.605
  253LYS     CD 2265   5.819   6.508   3.699
  253LYS    HD1 2266   5.797   6.561   3.617
  253LYS    HD2 2267   5.807   6.565   3.780
  253LYS     CE 2268   5.726   6.388   3.708
  253LYS    HE1 2269   5.634   6.419   3.728
  253LYS    HE2 2270   5.758   6.327   3.780
  253LYS     NZ 2271   5.723   6.312   3.580
  253LYS    HZ1 2272   5.661   6.234   3.589
  253LYS    HZ2 2273   5.691   6.371   3.506
  253LYS    HZ3 2274   5.815   6.279   3.558
  253LYS      C 2275   6.140   6.795   3.596
  253LYS      O 2276   6.096   6.895   3.652
  254TYR      N 2277   6.266   6.786   3.553
  254TYR      H 2278   6.293   6.704   3.502
  254TYR     CA 2279   6.368   6.888   3.575
  254TYR     HA 2280   6.326   6.965   3.623
  254TYR     CB 2281   6.480   6.830   3.662
  254TYR    HB1 2282   6.555   6.896   3.666
  254TYR    HB2 2283   6.513   6.745   3.620
  254TYR     CG 2284   6.437   6.799   3.804
  254TYR    CD1 2285   6.333   6.870   3.865
  254TYR    HD1 2286   6.288   6.943   3.814
  254TYR    CE1 2287   6.292   6.841   3.993
  254TYR    HE1 2288   6.219   6.893   4.035
  254TYR     CZ 2289   6.353   6.739   4.062
  254TYR     OH 2290   6.311   6.710   4.190
  254TYR     HH 2291   6.365   6.634   4.226
  254TYR    CE2 2292   6.454   6.666   4.004
  254TYR    HE2 2293   6.498   6.591   4.054
  254TYR    CD2 2294   6.495   6.696   3.876
  254TYR    HD2 2295   6.568   6.642   3.834
  254TYR      C 2296   6.421   6.934   3.439
  254TYR      O 2297   6.379   6.885   3.335
  255GLN      N 2298   6.512   7.032   3.440
  255GLN      H 2299   6.543   7.072   3.526
  255GLN     CA 2300   6.566   7.079   3.312
  255GLN     HA 2301   6.487   7.082   3.251
  255GLN     CB 2302   6.628   7.218   3.326
  255GLN    HB1 2303   6.712   7.211   3.380
  255GLN    HB2 2304   6.563   7.278   3.372
  255GLN     CG 2305   6.663   7.280   3.192
  255GLN    HG1 2306   6.579   7.290   3.138
  255GLN    HG2 2307   6.726   7.219   3.144
  255GLN     CD 2308   6.728   7.415   3.204
  255GLN    OE1 2309   6.753   7.464   3.314
  255GLN    NE2 2310   6.755   7.477   3.090
  255GLN   1HE2 2311   6.732   7.433   3.003
  255GLN   2HE2 2312   6.798   7.567   3.091
  255GLN      C 2313   6.668   6.982   3.255
  255GLN      O 2314   6.675   6.965   3.133
  256HIS      N 2315   6.742   6.913   3.341
  256HIS      H 2316   6.749   6.944   3.435
  256HIS     CA 2317   6.813   6.793   3.300
  256HIS     HA 2318   6.848   6.807   3.207
  256HIS     CB 2319   6.935   6.770   3.390
  256HIS    HB1 2320   7.001   6.844   3.375
  256HIS    HB2 2321   6.977   6.682   3.365
  256HIS     CG 2322   6.903   6.766   3.536
  256HIS    ND1 2323   6.867   6.651   3.602
  256HIS    CE1 2324   6.846   6.677   3.729
  256HIS    HE1 2325   6.819   6.610   3.798
  256HIS    NE2 2326   6.867   6.806   3.749
  256HIS    HE2 2327   6.858   6.853   3.836
  256HIS    CD2 2328   6.903   6.864   3.630
  256HIS    HD2 2329   6.925   6.960   3.615
  256HIS      C 2330   6.714   6.676   3.297
  256HIS      O 2331   6.593   6.697   3.290
  257GLU      N 2332   6.765   6.553   3.292
  257GLU      H 2333   6.865   6.545   3.286
  257GLU     CA 2334   6.689   6.428   3.294
  257GLU     HA 2335   6.759   6.356   3.294
  257GLU     CB 2336   6.604   6.419   3.423
  257GLU    HB1 2337   6.524   6.477   3.409
  257GLU    HB2 2338   6.660   6.456   3.497
  257GLU     CG 2339   6.551   6.285   3.472
  257GLU    HG1 2340   6.629   6.225   3.493
  257GLU    HG2 2341   6.496   6.243   3.399
  257GLU     CD 2342   6.465   6.299   3.596
  257GLU    OE1 2343   6.443   6.414   3.640
  257GLU    OE2 2344   6.419   6.197   3.650
  257GLU      C 2345   6.604   6.409   3.167
  257GLU      O 2346   6.525   6.315   3.159
  258GLY      N 2347   6.622   6.492   3.065
  258GLY      H 2348   6.693   6.563   3.071
  258GLY     CA 2349   6.542   6.482   2.945
  258GLY    HA1 2350   6.446   6.476   2.972
  258GLY    HA2 2351   6.568   6.398   2.897
  258GLY      C 2352   6.563   6.601   2.855
  258GLY      O 2353   6.658   6.678   2.872
  259PHE      N 2354   6.473   6.616   2.758
  259PHE      H 2355   6.397   6.552   2.753
  259PHE     CA 2356   6.482   6.723   2.658
  259PHE     HA 2357   6.534   6.798   2.699
  259PHE     CB 2358   6.558   6.677   2.535
  259PHE    HB1 2359   6.518   6.591   2.503
  259PHE    HB2 2360   6.654   6.661   2.560
  259PHE     CG 2361   6.556   6.774   2.421
  259PHE    CD1 2362   6.616   6.897   2.432
  259PHE    HD1 2363   6.660   6.923   2.518
  259PHE    CE1 2364   6.616   6.985   2.326
  259PHE    HE1 2365   6.659   7.074   2.335
  259PHE     CZ 2366   6.557   6.950   2.207
  259PHE     HZ 2367   6.557   7.014   2.130
  259PHE    CE2 2368   6.499   6.827   2.194
  259PHE    HE2 2369   6.457   6.801   2.107
  259PHE    CD2 2370   6.499   6.739   2.300
  259PHE    HD2 2371   6.458   6.648   2.289
  259PHE      C 2372   6.342   6.770   2.622
  259PHE      O 2373   6.274   6.707   2.541
  260TYR      N 2374   6.300   6.881   2.682
  260TYR      H 2375   6.360   6.924   2.750
  260TYR     CA 2376   6.171   6.943   2.653
  260TYR     HA 2377   6.111   6.870   2.620
  260TYR     CB 2378   6.110   7.004   2.778
  260TYR    HB1 2379   6.174   7.072   2.814
  260TYR    HB2 2380   6.097   6.931   2.845
  260TYR     CG 2381   5.977   7.071   2.754
  260TYR    CD1 2382   5.862   6.995   2.738
  260TYR    HD1 2383   5.868   6.895   2.741
  260TYR    CE1 2384   5.740   7.055   2.717
  260TYR    HE1 2385   5.658   6.999   2.706
  260TYR     CZ 2386   5.732   7.191   2.711
  260TYR     OH 2387   5.611   7.250   2.689
  260TYR     HH 2388   5.622   7.349   2.687
  260TYR    CE2 2389   5.844   7.269   2.726
  260TYR    HE2 2390   5.837   7.368   2.721
  260TYR    CD2 2391   5.966   7.209   2.748
  260TYR    HD2 2392   6.048   7.265   2.759
  260TYR      C 2393   6.191   7.050   2.547
  260TYR      O 2394   6.281   7.134   2.560
  261PHE      N 2395   6.108   7.047   2.443
  261PHE      H 2396   6.039   6.975   2.437
  261PHE     CA 2397   6.117   7.147   2.337
  261PHE     HA 2398   6.174   7.218   2.378
  261PHE     CB 2399   6.181   7.087   2.211
  261PHE    HB1 2400   6.275   7.060   2.232
  261PHE    HB2 2401   6.182   7.156   2.139
  261PHE     CG 2402   6.111   6.966   2.156
  261PHE    CD1 2403   6.147   6.839   2.197
  261PHE    HD1 2404   6.220   6.828   2.265
  261PHE    CE1 2405   6.085   6.729   2.146
  261PHE    HE1 2406   6.112   6.638   2.177
  261PHE     CZ 2407   5.987   6.743   2.052
  261PHE     HZ 2408   5.942   6.662   2.015
  261PHE    CE2 2409   5.950   6.867   2.008
  261PHE    HE2 2410   5.878   6.877   1.939
  261PHE    CD2 2411   6.013   6.978   2.059
  261PHE    HD2 2412   5.988   7.069   2.025
  261PHE      C 2413   5.985   7.210   2.300
  261PHE      O 2414   5.986   7.319   2.241
  262GLY      N 2415   5.871   7.149   2.331
  262GLY      H 2416   5.873   7.060   2.376
  262GLY     CA 2417   5.746   7.212   2.299
  262GLY    HA1 2418   5.765   7.282   2.230
  262GLY    HA2 2419   5.712   7.255   2.382
  262GLY      C 2420   5.642   7.117   2.246
  262GLY      O 2421   5.527   7.156   2.226
  263GLU      N 2422   5.684   6.994   2.217
  263GLU      H 2423   5.783   6.982   2.209
  263GLU     CA 2424   5.605   6.874   2.195
  263GLU     HA 2425   5.675   6.802   2.198
  263GLU     CB 2426   5.501   6.852   2.308
  263GLU    HB1 2427   5.432   6.924   2.299
  263GLU    HB2 2428   5.549   6.861   2.395
  263GLU     CG 2429   5.424   6.723   2.318
  263GLU    HG1 2430   5.488   6.646   2.306
  263GLU    HG2 2431   5.355   6.720   2.245
  263GLU     CD 2432   5.355   6.709   2.451
  263GLU    OE1 2433   5.385   6.790   2.541
  263GLU    OE2 2434   5.270   6.619   2.465
  263GLU      C 2435   5.538   6.870   2.056
  263GLU      O 2436   5.493   6.764   2.014
  264THR      N 2437   5.542   6.978   1.977
  264THR      H 2438   5.584   7.062   2.012
  264THR     CA 2439   5.488   6.978   1.842
  264THR     HA 2440   5.436   6.893   1.835
  264THR     CB 2441   5.397   7.099   1.819
  264THR     HB 2442   5.359   7.098   1.726
  264THR    CG2 2443   5.286   7.101   1.921
  264THR   1HG2 2444   5.228   7.180   1.905
  264THR   2HG2 2445   5.232   7.017   1.913
  264THR   3HG2 2446   5.325   7.106   2.012
  264THR    OG1 2447   5.473   7.219   1.830
  264THR    HG1 2448   5.414   7.298   1.815
  264THR      C 2449   5.602   6.981   1.740
  264THR      O 2450   5.715   7.015   1.774
  265PRO      N 2451   5.576   6.943   1.613
  265PRO     CD 2452   5.469   6.856   1.564
  265PRO    HD1 2453   5.389   6.909   1.538
  265PRO    HD2 2454   5.444   6.788   1.633
  265PRO     CG 2455   5.530   6.791   1.445
  265PRO    HG1 2456   5.460   6.768   1.377
  265PRO    HG2 2457   5.579   6.708   1.471
  265PRO     CB 2458   5.623   6.887   1.389
  265PRO    HB1 2459   5.574   6.950   1.328
  265PRO    HB2 2460   5.694   6.839   1.337
  265PRO     CA 2461   5.681   6.959   1.511
  265PRO     HA 2462   5.767   6.921   1.546
  265PRO      C 2463   5.714   7.104   1.478
  265PRO      O 2464   5.825   7.131   1.432
  266LEU      N 2465   5.622   7.197   1.499
  266LEU      H 2466   5.531   7.171   1.531
  266LEU     CA 2467   5.654   7.337   1.475
  266LEU     HA 2468   5.702   7.338   1.387
  266LEU     CB 2469   5.526   7.420   1.467
  266LEU    HB1 2470   5.481   7.413   1.555
  266LEU    HB2 2471   5.469   7.378   1.396
  266LEU     CG 2472   5.539   7.569   1.434
  266LEU     HG 2473   5.602   7.611   1.500
  266LEU    CD1 2474   5.598   7.590   1.297
  266LEU   1HD1 2475   5.605   7.688   1.278
  266LEU   2HD1 2476   5.689   7.548   1.293
  266LEU   3HD1 2477   5.539   7.547   1.228
  266LEU    CD2 2478   5.405   7.638   1.445
  266LEU   1HD2 2479   5.416   7.735   1.423
  266LEU   2HD2 2480   5.341   7.596   1.381
  266LEU   3HD2 2481   5.370   7.628   1.538
  266LEU      C 2482   5.746   7.392   1.583
  266LEU      O 2483   5.831   7.476   1.555
  267ALA      N 2484   5.731   7.343   1.707
  267ALA      H 2485   5.662   7.273   1.725
  267ALA     CA 2486   5.816   7.391   1.815
  267ALA     HA 2487   5.825   7.489   1.799
  267ALA     CB 2488   5.750   7.364   1.949
  267ALA    HB1 2489   5.809   7.397   2.022
  267ALA    HB2 2490   5.662   7.411   1.953
  267ALA    HB3 2491   5.736   7.265   1.959
  267ALA      C 2492   5.954   7.327   1.811
  267ALA      O 2493   6.050   7.386   1.861
  268LEU      N 2494   5.967   7.206   1.756
  268LEU      H 2495   5.886   7.156   1.726
  268LEU     CA 2496   6.098   7.145   1.739
  268LEU     HA 2497   6.143   7.153   1.828
  268LEU     CB 2498   6.085   6.998   1.700
  268LEU    HB1 2499   6.028   6.994   1.618
  268LEU    HB2 2500   6.039   6.951   1.775
  268LEU     CG 2501   6.213   6.919   1.670
  268LEU     HG 2502   6.260   6.960   1.592
  268LEU    CD1 2503   6.308   6.921   1.787
  268LEU   1HD1 2504   6.390   6.868   1.764
  268LEU   2HD1 2505   6.334   7.015   1.807
  268LEU   3HD1 2506   6.264   6.880   1.866
  268LEU    CD2 2507   6.177   6.777   1.637
  268LEU   1HD2 2508   6.261   6.725   1.617
  268LEU   2HD2 2509   6.130   6.735   1.714
  268LEU   3HD2 2510   6.117   6.775   1.557
  268LEU      C 2511   6.180   7.220   1.636
  268LEU      O 2512   6.301   7.238   1.653
  269ALA      N 2513   6.116   7.265   1.528
  269ALA      H 2514   6.019   7.244   1.515
  269ALA     CA 2515   6.187   7.344   1.429
  269ALA     HA 2516   6.272   7.294   1.411
  269ALA     CB 2517   6.104   7.355   1.302
  269ALA    HB1 2518   6.154   7.409   1.234
  269ALA    HB2 2519   6.087   7.263   1.265
  269ALA    HB3 2520   6.017   7.399   1.323
  269ALA      C 2521   6.220   7.483   1.482
  269ALA      O 2522   6.319   7.543   1.440
  270ALA      N 2523   6.139   7.534   1.575
  270ALA      H 2524   6.062   7.480   1.609
  270ALA     CA 2525   6.162   7.667   1.627
  270ALA     HA 2526   6.195   7.718   1.548
  270ALA     CB 2527   6.032   7.725   1.681
  270ALA    HB1 2528   6.049   7.817   1.716
  270ALA    HB2 2529   5.965   7.729   1.607
  270ALA    HB3 2530   5.998   7.666   1.754
  270ALA      C 2531   6.269   7.670   1.735
  270ALA      O 2532   6.336   7.771   1.752
  271CYS      N 2533   6.286   7.560   1.808
  271CYS      H 2534   6.231   7.479   1.787
  271CYS     CA 2535   6.382   7.554   1.917
  271CYS     HA 2536   6.397   7.650   1.941
  271CYS     CB 2537   6.325   7.475   2.034
  271CYS    HB1 2538   6.402   7.465   2.097
  271CYS    HB2 2539   6.303   7.385   1.995
  271CYS     SG 2540   6.182   7.553   2.111
  271CYS     HG 2541   6.150   7.496   2.186
  271CYS      C 2542   6.515   7.494   1.875
  271CYS      O 2543   6.599   7.467   1.961
  272THR      N 2544   6.537   7.474   1.745
  272THR      H 2545   6.467   7.501   1.679
  272THR     CA 2546   6.659   7.414   1.694
  272THR     HA 2547   6.721   7.402   1.771
  272THR     CB 2548   6.626   7.277   1.633
  272THR     HB 2549   6.590   7.290   1.540
  272THR    CG2 2550   6.745   7.183   1.633
  272THR   1HG2 2551   6.719   7.095   1.592
  272THR   2HG2 2552   6.820   7.223   1.579
  272THR   3HG2 2553   6.776   7.168   1.727
  272THR    OG1 2554   6.530   7.214   1.716
  272THR    HG1 2555   6.507   7.124   1.678
  272THR      C 2556   6.725   7.508   1.592
  272THR      O 2557   6.818   7.467   1.522
  273ASN      N 2558   6.678   7.633   1.583
  273ASN      H 2559   6.599   7.656   1.639
  273ASN     CA 2560   6.733   7.739   1.498
  273ASN     HA 2561   6.671   7.816   1.509
  273ASN     CB 2562   6.873   7.781   1.545
  273ASN    HB1 2563   6.938   7.709   1.520
  273ASN    HB2 2564   6.872   7.791   1.644
  273ASN     CG 2565   6.921   7.912   1.484
  273ASN    OD1 2566   6.848   7.978   1.410
  273ASN    ND2 2567   7.045   7.948   1.514
  273ASN   1HD2 2568   7.101   7.890   1.573
  273ASN   2HD2 2569   7.083   8.033   1.477
  273ASN      C 2570   6.734   7.697   1.351
  273ASN      O 2571   6.838   7.692   1.286
  274GLN      N 2572   6.616   7.665   1.300
  274GLN      H 2573   6.536   7.667   1.359
  274GLN     CA 2574   6.598   7.627   1.160
  274GLN     HA 2575   6.685   7.644   1.112
  274GLN     CB 2576   6.565   7.478   1.147
  274GLN    HB1 2577   6.542   7.458   1.051
  274GLN    HB2 2578   6.487   7.457   1.205
  274GLN     CG 2579   6.677   7.387   1.187
  274GLN    HG1 2580   6.710   7.414   1.277
  274GLN    HG2 2581   6.751   7.396   1.120
  274GLN     CD 2582   6.633   7.244   1.192
  274GLN    OE1 2583   6.517   7.213   1.167
  274GLN    NE2 2584   6.723   7.155   1.227
  274GLN   1HE2 2585   6.816   7.184   1.249
  274GLN   2HE2 2586   6.699   7.058   1.231
  274GLN      C 2587   6.485   7.712   1.103
  274GLN      O 2588   6.370   7.668   1.101
  275PRO      N 2589   6.516   7.833   1.056
  275PRO     CD 2590   6.646   7.901   1.064
  275PRO    HD1 2591   6.700   7.886   0.981
  275PRO    HD2 2592   6.698   7.870   1.143
  275PRO     CG 2593   6.606   8.043   1.078
  275PRO    HG1 2594   6.678   8.103   1.043
  275PRO    HG2 2595   6.588   8.065   1.174
  275PRO     CB 2596   6.483   8.058   0.998
  275PRO    HB1 2597   6.507   8.074   0.902
  275PRO    HB2 2598   6.429   8.135   1.032
  275PRO     CA 2599   6.409   7.925   1.016
  275PRO     HA 2600   6.338   7.923   1.085
  275PRO      C 2601   6.335   7.886   0.890
  275PRO      O 2602   6.220   7.928   0.873
  276GLU      N 2603   6.395   7.806   0.801
  276GLU      H 2604   6.486   7.769   0.820
  276GLU     CA 2605   6.329   7.773   0.676
  276GLU     HA 2606   6.288   7.859   0.648
  276GLU     CB 2607   6.430   7.723   0.573
  276GLU    HB1 2608   6.380   7.684   0.495
  276GLU    HB2 2609   6.486   7.651   0.615
  276GLU     CG 2610   6.523   7.831   0.520
  276GLU    HG1 2611   6.474   7.918   0.518
  276GLU    HG2 2612   6.552   7.807   0.427
  276GLU     CD 2613   6.646   7.847   0.605
  276GLU    OE1 2614   6.664   7.765   0.698
  276GLU    OE2 2615   6.725   7.940   0.580
  276GLU      C 2616   6.220   7.669   0.693
  276GLU      O 2617   6.119   7.673   0.622
  277ILE      N 2618   6.237   7.575   0.786
  277ILE      H 2619   6.322   7.571   0.838
  277ILE     CA 2620   6.132   7.477   0.811
  277ILE     HA 2621   6.097   7.447   0.722
  277ILE     CB 2622   6.192   7.356   0.886
  277ILE     HB 2623   6.226   7.387   0.975
  277ILE    CG2 2624   6.090   7.248   0.910
  277ILE   1HG2 2625   6.133   7.172   0.958
  277ILE   2HG2 2626   6.015   7.284   0.965
  277ILE   3HG2 2627   6.055   7.215   0.822
  277ILE    CG1 2628   6.303   7.296   0.802
  277ILE   1HG1 2629   6.369   7.368   0.780
  277ILE   2HG1 2630   6.264   7.260   0.717
  277ILE     CD 2631   6.377   7.185   0.869
  277ILE    HD1 2632   6.448   7.150   0.807
  277ILE    HD2 2633   6.419   7.219   0.953
  277ILE    HD3 2634   6.314   7.111   0.891
  277ILE      C 2635   6.016   7.542   0.884
  277ILE      O 2636   5.900   7.503   0.866
  278VAL      N 2637   6.043   7.647   0.962
  278VAL      H 2638   6.138   7.676   0.972
  278VAL     CA 2639   5.938   7.720   1.032
  278VAL     HA 2640   5.881   7.652   1.077
  278VAL     CB 2641   6.001   7.812   1.138
  278VAL     HB 2642   6.064   7.876   1.093
  278VAL    CG1 2643   5.896   7.891   1.211
  278VAL   1HG1 2644   5.940   7.949   1.279
  278VAL   2HG1 2645   5.846   7.947   1.145
  278VAL   3HG1 2646   5.833   7.828   1.256
  278VAL    CG2 2647   6.078   7.731   1.236
  278VAL   1HG2 2648   6.119   7.791   1.304
  278VAL   2HG2 2649   6.017   7.666   1.281
  278VAL   3HG2 2650   6.151   7.681   1.188
  278VAL      C 2651   5.852   7.798   0.932
  278VAL      O 2652   5.729   7.802   0.945
  279GLN      N 2653   5.915   7.857   0.831
  279GLN      H 2654   6.015   7.860   0.830
  279GLN     CA 2655   5.840   7.918   0.721
  279GLN     HA 2656   5.776   7.981   0.765
  279GLN     CB 2657   5.935   7.993   0.627
  279GLN    HB1 2658   5.885   8.015   0.543
  279GLN    HB2 2659   6.012   7.932   0.605
  279GLN     CG 2660   5.993   8.122   0.681
  279GLN    HG1 2661   6.065   8.153   0.618
  279GLN    HG2 2662   6.033   8.104   0.771
  279GLN     CD 2663   5.890   8.232   0.695
  279GLN    OE1 2664   5.854   8.273   0.806
  279GLN    NE2 2665   5.841   8.282   0.582
  279GLN   1HE2 2666   5.873   8.246   0.494
  279GLN   2HE2 2667   5.773   8.355   0.585
  279GLN      C 2668   5.762   7.814   0.642
  279GLN      O 2669   5.655   7.844   0.588
  280LEU      N 2670   5.814   7.691   0.634
  280LEU      H 2671   5.899   7.670   0.682
  280LEU     CA 2672   5.749   7.586   0.556
  280LEU     HA 2673   5.727   7.627   0.467
  280LEU     CB 2674   5.844   7.469   0.537
  280LEU    HB1 2675   5.857   7.428   0.627
  280LEU    HB2 2676   5.931   7.507   0.505
  280LEU     CG 2677   5.809   7.355   0.442
  280LEU     HG 2678   5.748   7.292   0.490
  280LEU    CD1 2679   5.935   7.281   0.402
  280LEU   1HD1 2680   5.912   7.206   0.339
  280LEU   2HD1 2681   5.998   7.344   0.356
  280LEU   3HD1 2682   5.979   7.243   0.483
  280LEU    CD2 2683   5.736   7.404   0.318
  280LEU   1HD2 2684   5.715   7.326   0.258
  280LEU   2HD2 2685   5.651   7.449   0.345
  280LEU   3HD2 2686   5.794   7.469   0.268
  280LEU      C 2687   5.620   7.539   0.622
  280LEU      O 2688   5.519   7.519   0.554
  281LEU      N 2689   5.620   7.521   0.754
  281LEU      H 2690   5.701   7.543   0.808
  281LEU     CA 2691   5.500   7.468   0.818
  281LEU     HA 2692   5.466   7.401   0.752
  281LEU     CB 2693   5.534   7.402   0.952
  281LEU    HB1 2694   5.454   7.411   1.010
  281LEU    HB2 2695   5.610   7.453   0.991
  281LEU     CG 2696   5.574   7.254   0.952
  281LEU     HG 2697   5.517   7.207   0.884
  281LEU    CD1 2698   5.717   7.232   0.910
  281LEU   1HD1 2699   5.738   7.134   0.911
  281LEU   2HD1 2700   5.731   7.267   0.817
  281LEU   3HD1 2701   5.778   7.280   0.973
  281LEU    CD2 2702   5.549   7.191   1.086
  281LEU   1HD2 2703   5.576   7.094   1.083
  281LEU   2HD2 2704   5.603   7.238   1.155
  281LEU   3HD2 2705   5.452   7.198   1.108
  281LEU      C 2706   5.393   7.574   0.839
  281LEU      O 2707   5.274   7.540   0.835
  282MET      N 2708   5.430   7.701   0.860
  282MET      H 2709   5.527   7.725   0.862
  282MET     CA 2710   5.328   7.804   0.880
  282MET     HA 2711   5.263   7.761   0.942
  282MET     CB 2712   5.389   7.930   0.941
  282MET    HB1 2713   5.322   8.004   0.933
  282MET    HB2 2714   5.471   7.954   0.888
  282MET     CG 2715   5.429   7.918   1.086
  282MET    HG1 2716   5.507   7.855   1.086
  282MET    HG2 2717   5.351   7.874   1.131
  282MET     SD 2718   5.469   8.079   1.157
  282MET     CE 2719   5.626   8.114   1.080
  282MET    HE1 2720   5.660   8.202   1.111
  282MET    HE2 2721   5.692   8.042   1.104
  282MET    HE3 2722   5.615   8.116   0.980
  282MET      C 2723   5.255   7.841   0.752
  282MET      O 2724   5.148   7.901   0.760
  283GLU      N 2725   5.311   7.808   0.636
  283GLU      H 2726   5.403   7.767   0.636
  283GLU     CA 2727   5.244   7.829   0.509
  283GLU     HA 2728   5.184   7.907   0.524
  283GLU     CB 2729   5.348   7.858   0.401
  283GLU    HB1 2730   5.303   7.859   0.311
  283GLU    HB2 2731   5.417   7.786   0.402
  283GLU     CG 2732   5.417   7.991   0.421
  283GLU    HG1 2733   5.455   7.993   0.513
  283GLU    HG2 2734   5.349   8.063   0.411
  283GLU     CD 2735   5.529   8.017   0.322
  283GLU    OE1 2736   5.562   7.925   0.244
  283GLU    OE2 2737   5.585   8.128   0.323
  283GLU      C 2738   5.158   7.710   0.468
  283GLU      O 2739   5.093   7.715   0.363
  284ASN      N 2740   5.155   7.605   0.548
  284ASN      H 2741   5.215   7.604   0.627
  284ASN     CA 2742   5.068   7.491   0.525
  284ASN     HA 2743   5.055   7.484   0.426
  284ASN     CB 2744   5.133   7.362   0.577
  284ASN    HB1 2745   5.129   7.362   0.677
  284ASN    HB2 2746   5.229   7.360   0.547
  284ASN     CG 2747   5.065   7.236   0.526
  284ASN    OD1 2748   4.966   7.242   0.454
  284ASN    ND2 2749   5.120   7.122   0.564
  284ASN   1HD2 2750   5.201   7.122   0.622
  284ASN   2HD2 2751   5.081   7.035   0.534
  284ASN      C 2752   4.935   7.516   0.594
  284ASN      O 2753   4.928   7.587   0.694
  285GLU      N 2754   4.829   7.458   0.538
  285GLU      H 2755   4.842   7.395   0.461
  285GLU     CA 2756   4.695   7.486   0.588
  285GLU     HA 2757   4.700   7.582   0.614
  285GLU     CB 2758   4.592   7.463   0.478
  285GLU    HB1 2759   4.501   7.471   0.517
  285GLU    HB2 2760   4.605   7.371   0.441
  285GLU     CG 2761   4.603   7.561   0.364
  285GLU    HG1 2762   4.541   7.532   0.291
  285GLU    HG2 2763   4.697   7.559   0.329
  285GLU     CD 2764   4.568   7.703   0.406
  285GLU    OE1 2765   4.480   7.720   0.492
  285GLU    OE2 2766   4.631   7.797   0.353
  285GLU      C 2767   4.658   7.404   0.711
  285GLU      O 2768   4.575   7.449   0.791
  286GLN      N 2769   4.715   7.286   0.727
  286GLN      H 2770   4.786   7.256   0.663
  286GLN     CA 2771   4.676   7.199   0.837
  286GLN     HA 2772   4.579   7.218   0.850
  286GLN     CB 2773   4.700   7.053   0.799
  286GLN    HB1 2774   4.682   6.995   0.878
  286GLN    HB2 2775   4.796   7.042   0.771
  286GLN     CG 2776   4.612   7.006   0.686
  286GLN    HG1 2777   4.636   6.911   0.664
  286GLN    HG2 2778   4.629   7.064   0.606
  286GLN     CD 2779   4.465   7.013   0.722
  286GLN    OE1 2780   4.391   7.097   0.671
  286GLN    NE2 2781   4.422   6.924   0.811
  286GLN   1HE2 2782   4.486   6.857   0.850
  286GLN   2HE2 2783   4.326   6.923   0.839
  286GLN      C 2784   4.749   7.231   0.967
  286GLN      O 2785   4.720   7.169   1.069
  287THR      N 2786   4.841   7.327   0.966
  287THR      H 2787   4.859   7.376   0.881
  287THR     CA 2788   4.916   7.362   1.085
  287THR     HA 2789   4.944   7.275   1.127
  287THR     CB 2790   5.039   7.444   1.047
  287THR     HB 2791   5.012   7.529   1.001
  287THR    CG2 2792   5.122   7.473   1.169
  287THR   1HG2 2793   5.202   7.526   1.142
  287THR   2HG2 2794   5.068   7.524   1.235
  287THR   3HG2 2795   5.152   7.387   1.210
  287THR    OG1 2796   5.119   7.371   0.954
  287THR    HG1 2797   5.200   7.425   0.929
  287THR      C 2798   4.828   7.440   1.181
  287THR      O 2799   4.774   7.545   1.144
  288ASP      N 2800   4.814   7.391   1.303
  288ASP      H 2801   4.858   7.303   1.324
  288ASP     CA 2802   4.738   7.459   1.407
  288ASP     HA 2803   4.671   7.519   1.363
  288ASP     CB 2804   4.661   7.358   1.491
  288ASP    HB1 2805   4.725   7.309   1.550
  288ASP    HB2 2806   4.616   7.292   1.430
  288ASP     CG 2807   4.556   7.423   1.577
  288ASP    OD1 2808   4.536   7.545   1.566
  288ASP    OD2 2809   4.492   7.351   1.657
  288ASP      C 2810   4.838   7.538   1.491
  288ASP      O 2811   4.909   7.481   1.574
  289ILE      N 2812   4.844   7.670   1.469
  289ILE      H 2813   4.784   7.712   1.401
  289ILE     CA 2814   4.938   7.752   1.543
  289ILE     HA 2815   5.025   7.701   1.542
  289ILE     CB 2816   4.958   7.887   1.473
  289ILE     HB 2817   4.869   7.929   1.458
  289ILE    CG2 2818   5.038   7.982   1.557
  289ILE   1HG2 2819   5.049   8.068   1.508
  289ILE   2HG2 2820   4.991   7.998   1.643
  289ILE   3HG2 2821   5.128   7.942   1.575
  289ILE    CG1 2822   5.029   7.866   1.340
  289ILE   1HG1 2823   4.979   7.797   1.287
  289ILE   2HG1 2824   5.122   7.833   1.358
  289ILE     CD 2825   5.039   7.990   1.256
  289ILE    HD1 2826   5.087   7.968   1.170
  289ILE    HD2 2827   4.947   8.024   1.235
  289ILE    HD3 2828   5.090   8.060   1.306
  289ILE      C 2829   4.894   7.768   1.688
  289ILE      O 2830   4.975   7.757   1.781
  290THR      N 2831   4.765   7.788   1.711
  290THR      H 2832   4.703   7.796   1.633
  290THR     CA 2833   4.712   7.798   1.847
  290THR     HA 2834   4.782   7.845   1.901
  290THR     CB 2835   4.585   7.881   1.850
  290THR     HB 2836   4.549   7.887   1.943
  290THR    CG2 2837   4.611   8.019   1.795
  290THR   1HG2 2838   4.527   8.072   1.797
  290THR   2HG2 2839   4.681   8.064   1.850
  290THR   3HG2 2840   4.643   8.012   1.700
  290THR    OG1 2841   4.485   7.816   1.770
  290THR    HG1 2842   4.401   7.870   1.771
  290THR      C 2843   4.687   7.658   1.903
  290THR      O 2844   4.574   7.616   1.928
  291SER      N 2845   4.796   7.585   1.924
  291SER      H 2846   4.886   7.626   1.905
  291SER     CA 2847   4.791   7.449   1.973
  291SER     HA 2848   4.694   7.427   1.981
  291SER     CB 2849   4.857   7.352   1.875
  291SER    HB1 2850   4.953   7.376   1.860
  291SER    HB2 2851   4.809   7.352   1.787
  291SER     OG 2852   4.854   7.220   1.925
  291SER     HG 2853   4.898   7.158   1.859
  291SER      C 2854   4.861   7.442   2.108
  291SER      O 2855   4.955   7.517   2.135
  292GLN      N 2856   4.815   7.352   2.194
  292GLN      H 2857   4.744   7.289   2.163
  292GLN     CA 2858   4.864   7.341   2.330
  292GLN     HA 2859   4.944   7.401   2.334
  292GLN     CB 2860   4.758   7.386   2.430
  292GLN    HB1 2861   4.793   7.369   2.522
  292GLN    HB2 2862   4.676   7.332   2.415
  292GLN     CG 2863   4.721   7.532   2.419
  292GLN    HG1 2864   4.687   7.550   2.327
  292GLN    HG2 2865   4.803   7.587   2.435
  292GLN     CD 2866   4.616   7.572   2.518
  292GLN    OE1 2867   4.565   7.488   2.593
  292GLN    NE2 2868   4.581   7.699   2.520
  292GLN   1HE2 2869   4.624   7.763   2.457
  292GLN   2HE2 2870   4.512   7.730   2.584
  292GLN      C 2871   4.906   7.199   2.360
  292GLN      O 2872   4.850   7.103   2.306
  293ASP      N 2873   5.007   7.185   2.446
  293ASP      H 2874   5.048   7.267   2.485
  293ASP     CA 2875   5.061   7.057   2.486
  293ASP     HA 2876   5.026   6.990   2.419
  293ASP     CB 2877   5.214   7.058   2.477
  293ASP    HB1 2878   5.241   7.074   2.382
  293ASP    HB2 2879   5.249   6.969   2.506
  293ASP     CG 2880   5.279   7.164   2.563
  293ASP    OD1 2881   5.208   7.245   2.627
  293ASP    OD2 2882   5.403   7.167   2.569
  293ASP      C 2883   5.010   7.019   2.626
  293ASP      O 2884   4.916   7.079   2.679
  294SER      N 2885   5.071   6.915   2.685
  294SER      H 2886   5.149   6.871   2.639
  294SER     CA 2887   5.026   6.864   2.814
  294SER     HA 2888   4.927   6.853   2.803
  294SER     CB 2889   5.095   6.731   2.844
  294SER    HB1 2890   5.086   6.668   2.766
  294SER    HB2 2891   5.057   6.688   2.926
  294SER     OG 2892   5.233   6.752   2.867
  294SER     HG 2893   5.277   6.664   2.886
  294SER      C 2894   5.052   6.961   2.928
  294SER      O 2895   4.980   6.959   3.028
  295ARG      N 2896   5.154   7.046   2.916
  295ARG      H 2897   5.218   7.037   2.839
  295ARG     CA 2898   5.172   7.153   3.015
  295ARG     HA 2899   5.150   7.108   3.101
  295ARG     CB 2900   5.315   7.205   3.015
  295ARG    HB1 2901   5.317   7.291   3.065
  295ARG    HB2 2902   5.342   7.221   2.920
  295ARG     CG 2903   5.418   7.114   3.077
  295ARG    HG1 2904   5.424   7.029   3.024
  295ARG    HG2 2905   5.392   7.093   3.171
  295ARG     CD 2906   5.552   7.183   3.075
  295ARG    HD1 2907   5.547   7.266   3.130
  295ARG    HD2 2908   5.576   7.206   2.980
  295ARG     NE 2909   5.659   7.100   3.129
  295ARG     HE 2910   5.635   7.010   3.167
  295ARG     CZ 2911   5.787   7.137   3.130
  295ARG    NH1 2912   5.822   7.253   3.078
  295ARG   1HH1 2913   5.753   7.313   3.038
  295ARG   2HH1 2914   5.918   7.281   3.078
  295ARG    NH2 2915   5.879   7.057   3.181
  295ARG   1HH2 2916   5.853   6.968   3.219
  295ARG   2HH2 2917   5.975   7.085   3.181
  295ARG      C 2918   5.079   7.271   2.991
  295ARG      O 2919   5.069   7.357   3.079
  296GLY      N 2920   5.011   7.276   2.877
  296GLY      H 2921   5.016   7.198   2.814
  296GLY     CA 2922   4.930   7.391   2.841
  296GLY    HA1 2923   4.897   7.432   2.926
  296GLY    HA2 2924   4.853   7.357   2.787
  296GLY      C 2925   5.004   7.495   2.761
  296GLY      O 2926   4.941   7.591   2.715
  297ASN      N 2927   5.134   7.478   2.741
  297ASN      H 2928   5.178   7.395   2.776
  297ASN     CA 2929   5.215   7.575   2.670
  297ASN     HA 2930   5.191   7.664   2.707
  297ASN     CB 2931   5.363   7.543   2.693
  297ASN    HB1 2932   5.419   7.598   2.631
  297ASN    HB2 2933   5.379   7.446   2.673
  297ASN     CG 2934   5.408   7.571   2.834
  297ASN    OD1 2935   5.364   7.667   2.896
  297ASN    ND2 2936   5.498   7.490   2.885
  297ASN   1HD2 2937   5.534   7.414   2.830
  297ASN   2HD2 2938   5.531   7.504   2.978
  297ASN      C 2939   5.184   7.574   2.521
  297ASN      O 2940   5.134   7.476   2.466
  298ASN      N 2941   5.212   7.685   2.456
  298ASN      H 2942   5.235   7.766   2.509
  298ASN     CA 2943   5.212   7.696   2.311
  298ASN     HA 2944   5.188   7.606   2.274
  298ASN     CB 2945   5.105   7.793   2.261
  298ASN    HB1 2946   5.015   7.756   2.284
  298ASN    HB2 2947   5.113   7.801   2.161
  298ASN     CG 2948   5.117   7.931   2.320
  298ASN    OD1 2949   5.207   7.960   2.397
  298ASN    ND2 2950   5.025   8.018   2.284
  298ASN   1HD2 2951   4.953   7.991   2.220
  298ASN   2HD2 2952   5.028   8.111   2.320
  298ASN      C 2953   5.352   7.732   2.265
  298ASN      O 2954   5.448   7.722   2.342
  299ILE      N 2955   5.365   7.770   2.138
  299ILE      H 2956   5.284   7.783   2.081
  299ILE     CA 2957   5.497   7.793   2.081
  299ILE     HA 2958   5.553   7.714   2.106
  299ILE     CB 2959   5.487   7.801   1.928
  299ILE     HB 2960   5.441   7.718   1.895
  299ILE    CG2 2961   5.403   7.918   1.883
  299ILE   1HG2 2962   5.399   7.919   1.783
  299ILE   2HG2 2963   5.311   7.909   1.920
  299ILE   3HG2 2964   5.444   8.003   1.916
  299ILE    CG1 2965   5.625   7.806   1.865
  299ILE   1HG1 2966   5.682   7.734   1.904
  299ILE   2HG1 2967   5.667   7.895   1.883
  299ILE     CD 2968   5.624   7.787   1.720
  299ILE    HD1 2969   5.718   7.791   1.685
  299ILE    HD2 2970   5.585   7.697   1.698
  299ILE    HD3 2971   5.569   7.859   1.677
  299ILE      C 2972   5.563   7.916   2.142
  299ILE      O 2973   5.686   7.921   2.155
  300LEU      N 2974   5.486   8.014   2.189
  300LEU      H 2975   5.387   8.009   2.181
  300LEU     CA 2976   5.550   8.129   2.252
  300LEU     HA 2977   5.635   8.142   2.200
  300LEU     CB 2978   5.462   8.253   2.242
  300LEU    HB1 2979   5.506   8.325   2.295
  300LEU    HB2 2980   5.374   8.230   2.283
  300LEU     CG 2981   5.434   8.309   2.103
  300LEU     HG 2982   5.379   8.242   2.053
  300LEU    CD1 2983   5.359   8.438   2.116
  300LEU   1HD1 2984   5.341   8.475   2.025
  300LEU   2HD1 2985   5.273   8.421   2.163
  300LEU   3HD1 2986   5.414   8.503   2.168
  300LEU    CD2 2987   5.559   8.329   2.021
  300LEU   1HD2 2988   5.535   8.365   1.931
  300LEU   2HD2 2989   5.620   8.393   2.068
  300LEU   3HD2 2990   5.606   8.241   2.009
  300LEU      C 2991   5.585   8.101   2.397
  300LEU      O 2992   5.680   8.159   2.448
  301HIS      N 2993   5.508   8.016   2.466
  301HIS      H 2994   5.423   7.982   2.426
  301HIS     CA 2995   5.548   7.973   2.599
  301HIS     HA 2996   5.565   8.058   2.648
  301HIS     CB 2997   5.439   7.891   2.665
  301HIS    HB1 2998   5.478   7.844   2.744
  301HIS    HB2 2999   5.407   7.823   2.599
  301HIS     CG 3000   5.321   7.968   2.712
  301HIS    ND1 3001   5.211   7.991   2.633
  301HIS    HD1 3002   5.201   7.961   2.538
  301HIS    CE1 3003   5.121   8.058   2.702
  301HIS    HE1 3004   5.033   8.090   2.667
  301HIS    NE2 3005   5.167   8.076   2.824
  301HIS    CD2 3006   5.291   8.019   2.833
  301HIS    HD2 3007   5.349   8.016   2.914
  301HIS      C 3008   5.673   7.887   2.593
  301HIS      O 3009   5.757   7.893   2.683
  302ALA      N 3010   5.685   7.804   2.489
  302ALA      H 3011   5.618   7.807   2.415
  302ALA     CA 3012   5.795   7.709   2.482
  302ALA     HA 3013   5.800   7.668   2.573
  302ALA     CB 3014   5.766   7.604   2.375
  302ALA    HB1 3015   5.842   7.539   2.370
  302ALA    HB2 3016   5.682   7.555   2.398
  302ALA    HB3 3017   5.756   7.649   2.286
  302ALA      C 3018   5.928   7.777   2.454
  302ALA      O 3019   6.031   7.735   2.506
  303LEU      N 3020   5.927   7.882   2.372
  303LEU      H 3021   5.842   7.910   2.328
  303LEU     CA 3022   6.049   7.956   2.345
  303LEU     HA 3023   6.116   7.885   2.322
  303LEU     CB 3024   6.027   8.052   2.229
  303LEU    HB1 3025   6.106   8.113   2.224
  303LEU    HB2 3026   5.945   8.105   2.249
  303LEU     CG 3027   6.009   7.990   2.091
  303LEU     HG 3028   5.941   7.917   2.094
  303LEU    CD1 3029   5.963   8.094   1.994
  303LEU   1HD1 3030   5.952   8.052   1.903
  303LEU   2HD1 3031   5.876   8.132   2.024
  303LEU   3HD1 3032   6.031   8.167   1.988
  303LEU    CD2 3033   6.140   7.934   2.045
  303LEU   1HD2 3034   6.129   7.893   1.954
  303LEU   2HD2 3035   6.208   8.007   2.040
  303LEU   3HD2 3036   6.171   7.864   2.109
  303LEU      C 3037   6.099   8.033   2.466
  303LEU      O 3038   6.218   8.063   2.473
  304VAL      N 3039   6.011   8.067   2.560
  304VAL      H 3040   5.914   8.046   2.547
  304VAL     CA 3041   6.055   8.134   2.681
  304VAL     HA 3042   6.120   8.205   2.653
  304VAL     CB 3043   5.935   8.200   2.751
  304VAL     HB 3044   5.865   8.131   2.768
  304VAL    CG1 3045   5.975   8.259   2.882
  304VAL   1HG1 3046   5.896   8.301   2.925
  304VAL   2HG1 3047   6.011   8.187   2.941
  304VAL   3HG1 3048   6.046   8.328   2.867
  304VAL    CG2 3049   5.879   8.308   2.665
  304VAL   1HG2 3050   5.801   8.350   2.711
  304VAL   2HG2 3051   5.950   8.377   2.648
  304VAL   3HG2 3052   5.849   8.269   2.578
  304VAL      C 3053   6.130   8.037   2.770
  304VAL      O 3054   6.230   8.074   2.833
  305THR      N 3055   6.089   7.910   2.773
  305THR      H 3056   6.015   7.880   2.713
  305THR     CA 3057   6.152   7.815   2.863
  305THR     HA 3058   6.157   7.865   2.949
  305THR     CB 3059   6.067   7.689   2.875
  305THR     HB 3060   6.108   7.624   2.938
  305THR    CG2 3061   5.928   7.723   2.920
  305THR   1HG2 3062   5.874   7.639   2.927
  305THR   2HG2 3063   5.932   7.768   3.009
  305THR   3HG2 3064   5.886   7.784   2.853
  305THR    OG1 3065   6.060   7.626   2.747
  305THR    HG1 3066   6.005   7.543   2.753
  305THR      C 3067   6.293   7.776   2.820
  305THR      O 3068   6.370   7.728   2.902
  306VAL      N 3069   6.327   7.797   2.693
  306VAL      H 3070   6.263   7.846   2.633
  306VAL     CA 3071   6.454   7.751   2.637
  306VAL     HA 3072   6.493   7.688   2.704
  306VAL     CB 3073   6.427   7.678   2.503
  306VAL     HB 3074   6.343   7.624   2.512
  306VAL    CG1 3075   6.404   7.778   2.393
  306VAL   1HG1 3076   6.387   7.729   2.307
  306VAL   2HG1 3077   6.325   7.835   2.415
  306VAL   3HG1 3078   6.485   7.836   2.383
  306VAL    CG2 3079   6.535   7.577   2.467
  306VAL   1HG2 3080   6.512   7.533   2.380
  306VAL   2HG2 3081   6.623   7.624   2.458
  306VAL   3HG2 3082   6.541   7.507   2.538
  306VAL      C 3083   6.554   7.865   2.621
  306VAL      O 3084   6.669   7.841   2.585
  307ALA      N 3085   6.514   7.988   2.651
  307ALA      H 3086   6.423   8.001   2.688
  307ALA     CA 3087   6.599   8.104   2.631
  307ALA     HA 3088   6.640   8.090   2.540
  307ALA     CB 3089   6.517   8.232   2.634
  307ALA    HB1 3090   6.578   8.310   2.620
  307ALA    HB2 3091   6.449   8.229   2.561
  307ALA    HB3 3092   6.472   8.240   2.722
  307ALA      C 3093   6.709   8.111   2.736
  307ALA      O 3094   6.701   8.052   2.843
  308GLU      N 3095   6.816   8.183   2.701
  308GLU      H 3096   6.821   8.223   2.609
  308GLU     CA 3097   6.925   8.204   2.795
  308GLU     HA 3098   6.936   8.117   2.842
  308GLU     CB 3099   7.054   8.241   2.722
  308GLU    HB1 3100   7.118   8.281   2.787
  308GLU    HB2 3101   7.033   8.308   2.650
  308GLU     CG 3102   7.123   8.125   2.657
  308GLU    HG1 3103   7.198   8.160   2.600
  308GLU    HG2 3104   7.057   8.077   2.599
  308GLU     CD 3105   7.180   8.027   2.760
  308GLU    OE1 3106   7.220   8.072   2.870
  308GLU    OE2 3107   7.184   7.906   2.731
  308GLU      C 3108   6.890   8.312   2.894
  308GLU      O 3109   6.839   8.418   2.858
  309ASP      N 3110   6.921   8.285   3.021
  309ASP      H 3111   6.964   8.197   3.042
  309ASP     CA 3112   6.894   8.379   3.129
  309ASP     HA 3113   6.809   8.424   3.103
  309ASP     CB 3114   6.879   8.301   3.259
  309ASP    HB1 3115   6.791   8.254   3.258
  309ASP    HB2 3116   6.882   8.365   3.335
  309ASP     CG 3117   6.989   8.198   3.278
  309ASP    OD1 3118   7.075   8.185   3.188
  309ASP    OD2 3119   6.987   8.128   3.381
  309ASP      C 3120   7.000   8.488   3.142
  309ASP      O 3121   6.990   8.570   3.234
  310PHE      N 3122   7.099   8.490   3.053
  310PHE      H 3123   7.103   8.417   2.985
  310PHE     CA 3124   7.203   8.593   3.049
  310PHE     HA 3125   7.171   8.668   3.106
  310PHE     CB 3126   7.335   8.539   3.104
  310PHE    HB1 3127   7.407   8.607   3.089
  310PHE    HB2 3128   7.359   8.455   3.055
  310PHE     CG 3129   7.330   8.508   3.250
  310PHE    CD1 3130   7.342   8.609   3.345
  310PHE    HD1 3131   7.355   8.703   3.315
  310PHE    CE1 3132   7.337   8.581   3.480
  310PHE    HE1 3133   7.347   8.654   3.547
  310PHE     CZ 3134   7.319   8.450   3.522
  310PHE     HZ 3135   7.316   8.429   3.619
  310PHE    CE2 3136   7.306   8.349   3.429
  310PHE    HE2 3137   7.294   8.254   3.459
  310PHE    CD2 3138   7.310   8.378   3.294
  310PHE    HD2 3139   7.299   8.304   3.227
  310PHE      C 3140   7.222   8.640   2.906
  310PHE      O 3141   7.210   8.562   2.812
  311LYS      N 3142   7.252   8.769   2.891
  311LYS      H 3143   7.263   8.827   2.972
  311LYS     CA 3144   7.270   8.827   2.758
  311LYS     HA 3145   7.195   8.792   2.701
  311LYS     CB 3146   7.263   8.979   2.766
  311LYS    HB1 3147   7.332   9.010   2.831
  311LYS    HB2 3148   7.172   9.004   2.798
  311LYS     CG 3149   7.288   9.050   2.634
  311LYS    HG1 3150   7.375   9.017   2.595
  311LYS    HG2 3151   7.294   9.148   2.650
  311LYS     CD 3152   7.177   9.024   2.534
  311LYS    HD1 3153   7.091   9.057   2.572
  311LYS    HD2 3154   7.171   8.925   2.517
  311LYS     CE 3155   7.204   9.095   2.402
  311LYS    HE1 3156   7.135   9.068   2.335
  311LYS    HE2 3157   7.295   9.069   2.368
  311LYS     NZ 3158   7.200   9.243   2.418
  311LYS    HZ1 3159   7.218   9.286   2.329
  311LYS    HZ2 3160   7.110   9.270   2.451
  311LYS    HZ3 3161   7.270   9.271   2.484
  311LYS      C 3162   7.403   8.783   2.698
  311LYS      O 3163   7.509   8.811   2.754
  312THR      N 3164   7.396   8.715   2.584
  312THR      H 3165   7.307   8.684   2.550
  312THR     CA 3166   7.516   8.685   2.507
  312THR     HA 3167   7.590   8.735   2.552
  312THR     CB 3168   7.548   8.536   2.510
  312THR     HB 3169   7.565   8.506   2.603
  312THR    CG2 3170   7.435   8.455   2.450
  312THR   1HG2 3171   7.459   8.358   2.453
  312THR   2HG2 3172   7.351   8.471   2.502
  312THR   3HG2 3173   7.421   8.483   2.355
  312THR    OG1 3174   7.668   8.512   2.436
  312THR    HG1 3175   7.690   8.414   2.437
  312THR      C 3176   7.500   8.734   2.364
  312THR      O 3177   7.403   8.805   2.333
  313GLN      N 3178   7.594   8.698   2.276
  313GLN      H 3179   7.661   8.628   2.301
  313GLN     CA 3180   7.600   8.759   2.144
  313GLN     HA 3181   7.585   8.857   2.158
  313GLN     CB 3182   7.738   8.734   2.083
  313GLN    HB1 3183   7.737   8.765   1.988
  313GLN    HB2 3184   7.757   8.635   2.085
  313GLN     CG 3185   7.851   8.806   2.156
  313GLN    HG1 3186   7.850   8.779   2.252
  313GLN    HG2 3187   7.837   8.904   2.149
  313GLN     CD 3188   7.987   8.774   2.099
  313GLN    OE1 3189   8.001   8.691   2.009
  313GLN    NE2 3190   8.090   8.841   2.151
  313GLN   1HE2 3191   8.075   8.908   2.223
  313GLN   2HE2 3192   8.183   8.824   2.117
  313GLN      C 3193   7.490   8.706   2.053
  313GLN      O 3194   7.406   8.783   2.005
  314ASN      N 3195   7.488   8.576   2.028
  314ASN      H 3196   7.557   8.517   2.070
  314ASN     CA 3197   7.388   8.516   1.940
  314ASN     HA 3198   7.360   8.587   1.875
  314ASN     CB 3199   7.449   8.400   1.861
  314ASN    HB1 3200   7.376   8.343   1.823
  314ASN    HB2 3201   7.506   8.345   1.922
  314ASN     CG 3202   7.535   8.447   1.747
  314ASN    OD1 3203   7.498   8.539   1.674
  314ASN    ND2 3204   7.652   8.387   1.731
  314ASN   1HD2 3205   7.680   8.314   1.793
  314ASN   2HD2 3206   7.713   8.415   1.656
  314ASN      C 3207   7.268   8.471   2.023
  314ASN      O 3208   7.280   8.382   2.108
  315ASP      N 3209   7.153   8.532   1.996
  315ASP      H 3210   7.151   8.599   1.921
  315ASP     CA 3211   7.029   8.506   2.070
  315ASP     HA 3212   7.044   8.428   2.131
  315ASP     CB 3213   6.991   8.626   2.156
  315ASP    HB1 3214   6.903   8.608   2.199
  315ASP    HB2 3215   6.984   8.706   2.097
  315ASP     CG 3216   7.092   8.655   2.264
  315ASP    OD1 3217   7.158   8.559   2.309
  315ASP    OD2 3218   7.107   8.773   2.303
  315ASP      C 3219   6.921   8.476   1.966
  315ASP      O 3220   6.846   8.565   1.928
  316PHE      N 3221   6.912   8.351   1.923
  316PHE      H 3222   6.972   8.280   1.960
  316PHE     CA 3223   6.814   8.319   1.821
  316PHE     HA 3224   6.817   8.399   1.761
  316PHE     CB 3225   6.853   8.192   1.744
  316PHE    HB1 3226   6.943   8.206   1.703
  316PHE    HB2 3227   6.786   8.176   1.672
  316PHE     CG 3228   6.860   8.067   1.828
  316PHE    CD1 3229   6.978   8.032   1.890
  316PHE    HD1 3230   7.059   8.090   1.880
  316PHE    CE1 3231   6.986   7.917   1.965
  316PHE    HE1 3232   7.072   7.893   2.011
  316PHE     CZ 3233   6.877   7.835   1.976
  316PHE     HZ 3234   6.883   7.751   2.030
  316PHE    CE2 3235   6.760   7.868   1.913
  316PHE    HE2 3236   6.680   7.808   1.922
  316PHE    CD2 3237   6.752   7.982   1.838
  316PHE    HD2 3238   6.667   8.004   1.790
  316PHE      C 3239   6.673   8.306   1.876
  316PHE      O 3240   6.578   8.306   1.798
  317VAL      N 3241   6.657   8.297   2.008
  317VAL      H 3242   6.737   8.296   2.068
  317VAL     CA 3243   6.523   8.289   2.064
  317VAL     HA 3244   6.474   8.229   2.000
  317VAL     CB 3245   6.528   8.230   2.206
  317VAL     HB 3246   6.440   8.239   2.251
  317VAL    CG1 3247   6.564   8.084   2.199
  317VAL   1HG1 3248   6.567   8.046   2.291
  317VAL   2HG1 3249   6.495   8.035   2.145
  317VAL   3HG1 3250   6.654   8.074   2.155
  317VAL    CG2 3251   6.634   8.302   2.284
  317VAL   1HG2 3252   6.639   8.264   2.376
  317VAL   2HG2 3253   6.723   8.290   2.239
  317VAL   3HG2 3254   6.612   8.399   2.288
  317VAL      C 3255   6.452   8.423   2.066
  317VAL      O 3256   6.329   8.426   2.077
  318LYS      N 3257   6.526   8.533   2.055
  318LYS      H 3258   6.626   8.527   2.058
  318LYS     CA 3259   6.461   8.663   2.038
  318LYS     HA 3260   6.382   8.660   2.098
  318LYS     CB 3261   6.555   8.776   2.078
  318LYS    HB1 3262   6.522   8.860   2.036
  318LYS    HB2 3263   6.646   8.755   2.042
  318LYS     CG 3264   6.569   8.801   2.226
  318LYS    HG1 3265   6.594   8.715   2.271
  318LYS    HG2 3266   6.482   8.834   2.262
  318LYS     CD 3267   6.677   8.904   2.251
  318LYS    HD1 3268   6.746   8.895   2.179
  318LYS    HD2 3269   6.719   8.884   2.339
  318LYS     CE 3270   6.625   9.048   2.252
  318LYS    HE1 3271   6.695   9.107   2.292
  318LYS    HE2 3272   6.542   9.052   2.308
  318LYS     NZ 3273   6.591   9.103   2.118
  318LYS    HZ1 3274   6.558   9.197   2.128
  318LYS    HZ2 3275   6.673   9.102   2.060
  318LYS    HZ3 3276   6.520   9.047   2.076
  318LYS      C 3277   6.417   8.684   1.894
  318LYS      O 3278   6.315   8.748   1.871
  319ARG      N 3279   6.494   8.634   1.798
  319ARG      H 3280   6.579   8.587   1.822
  319ARG     CA 3281   6.456   8.647   1.659
  319ARG     HA 3282   6.421   8.740   1.653
  319ARG     CB 3283   6.577   8.629   1.568
  319ARG    HB1 3284   6.546   8.619   1.473
  319ARG    HB2 3285   6.626   8.546   1.595
  319ARG     CG 3286   6.673   8.746   1.575
  319ARG    HG1 3287   6.717   8.746   1.664
  319ARG    HG2 3288   6.622   8.831   1.562
  319ARG     CD 3289   6.780   8.739   1.469
  319ARG    HD1 3290   6.826   8.828   1.462
  319ARG    HD2 3291   6.738   8.716   1.381
  319ARG     NE 3292   6.882   8.639   1.497
  319ARG     HE 3293   6.942   8.653   1.576
  319ARG     CZ 3294   6.901   8.530   1.424
  319ARG    NH1 3295   6.824   8.506   1.319
  319ARG   1HH1 3296   6.752   8.570   1.294
  319ARG   2HH1 3297   6.839   8.423   1.264
  319ARG    NH2 3298   6.998   8.445   1.456
  319ARG   1HH2 3299   7.057   8.463   1.535
  319ARG   2HH2 3300   7.013   8.362   1.401
  319ARG      C 3301   6.346   8.550   1.619
  319ARG      O 3302   6.273   8.577   1.523
  320MET      N 3303   6.332   8.437   1.689
  320MET      H 3304   6.399   8.413   1.759
  320MET     CA 3305   6.220   8.348   1.664
  320MET     HA 3306   6.210   8.349   1.564
  320MET     CB 3307   6.251   8.208   1.714
  320MET    HB1 3308   6.165   8.158   1.725
  320MET    HB2 3309   6.297   8.215   1.802
  320MET     CG 3310   6.339   8.127   1.623
  320MET    HG1 3311   6.365   8.046   1.676
  320MET    HG2 3312   6.420   8.183   1.607
  320MET     SD 3313   6.253   8.086   1.471
  320MET     CE 3314   6.384   8.006   1.382
  320MET    HE1 3315   6.351   7.976   1.292
  320MET    HE2 3316   6.460   8.070   1.369
  320MET    HE3 3317   6.416   7.926   1.433
  320MET      C 3318   6.091   8.397   1.727
  320MET      O 3319   5.984   8.370   1.673
  321TYR      N 3320   6.099   8.463   1.842
  321TYR      H 3321   6.188   8.476   1.886
  321TYR     CA 3322   5.978   8.517   1.904
  321TYR     HA 3323   5.913   8.441   1.908
  321TYR     CB 3324   6.009   8.569   2.045
  321TYR    HB1 3325   6.065   8.651   2.036
  321TYR    HB2 3326   6.061   8.499   2.093
  321TYR     CG 3327   5.886   8.603   2.128
  321TYR    CD1 3328   5.825   8.507   2.207
  321TYR    HD1 3329   5.863   8.414   2.209
  321TYR    CE1 3330   5.714   8.537   2.282
  321TYR    HE1 3331   5.672   8.467   2.340
  321TYR     CZ 3332   5.661   8.663   2.277
  321TYR     OH 3333   5.550   8.694   2.351
  321TYR     HH 3334   5.525   8.789   2.335
  321TYR    CE2 3335   5.719   8.760   2.199
  321TYR    HE2 3336   5.681   8.852   2.196
  321TYR    CD2 3337   5.830   8.729   2.125
  321TYR    HD2 3338   5.872   8.799   2.067
  321TYR      C 3339   5.920   8.629   1.819
  321TYR      O 3340   5.798   8.642   1.808
  322ASP      N 3341   6.007   8.709   1.758
  322ASP      H 3342   6.105   8.695   1.772
  322ASP     CA 3343   5.962   8.817   1.670
  322ASP     HA 3344   5.891   8.866   1.720
  322ASP     CB 3345   6.078   8.910   1.640
  322ASP    HB1 3346   6.140   8.864   1.575
  322ASP    HB2 3347   6.127   8.928   1.725
  322ASP     CG 3348   6.034   9.042   1.580
  322ASP    OD1 3349   5.912   9.067   1.571
  322ASP    OD2 3350   6.123   9.120   1.540
  322ASP      C 3351   5.904   8.761   1.540
  322ASP      O 3352   5.803   8.811   1.491
  323MET      N 3353   5.967   8.656   1.486
  323MET      H 3354   6.041   8.612   1.537
  323MET     CA 3355   5.931   8.604   1.355
  323MET     HA 3356   5.927   8.683   1.294
  323MET     CB 3357   6.038   8.505   1.311
  323MET    HB1 3358   6.038   8.429   1.376
  323MET    HB2 3359   6.126   8.552   1.314
  323MET     CG 3360   6.025   8.445   1.173
  323MET    HG1 3361   6.017   8.521   1.109
  323MET    HG2 3362   5.941   8.392   1.172
  323MET     SD 3363   6.172   8.345   1.146
  323MET     CE 3364   6.135   8.275   0.987
  323MET    HE1 3365   6.210   8.215   0.958
  323MET    HE2 3366   6.051   8.221   0.993
  323MET    HE3 3367   6.124   8.348   0.920
  323MET      C 3368   5.794   8.537   1.355
  323MET      O 3369   5.716   8.555   1.261
  324ILE      N 3370   5.763   8.462   1.460
  324ILE      H 3371   5.825   8.458   1.538
  324ILE     CA 3372   5.639   8.385   1.462
  324ILE     HA 3373   5.621   8.355   1.368
  324ILE     CB 3374   5.658   8.263   1.554
  324ILE     HB 3375   5.674   8.295   1.647
  324ILE    CG2 3376   5.536   8.174   1.554
  324ILE   1HG2 3377   5.552   8.096   1.614
  324ILE   2HG2 3378   5.457   8.226   1.586
  324ILE   3HG2 3379   5.519   8.141   1.461
  324ILE    CG1 3380   5.775   8.181   1.503
  324ILE   1HG1 3381   5.852   8.242   1.483
  324ILE   2HG1 3382   5.748   8.133   1.419
  324ILE     CD 3383   5.822   8.079   1.600
  324ILE    HD1 3384   5.899   8.028   1.560
  324ILE    HD2 3385   5.852   8.124   1.684
  324ILE    HD3 3386   5.748   8.015   1.620
  324ILE      C 3387   5.522   8.472   1.506
  324ILE      O 3388   5.410   8.455   1.457
  325LEU      N 3389   5.546   8.566   1.598
  325LEU      H 3390   5.638   8.574   1.637
  325LEU     CA 3391   5.441   8.658   1.643
  325LEU     HA 3392   5.366   8.600   1.673
  325LEU     CB 3393   5.492   8.744   1.757
  325LEU    HB1 3394   5.575   8.790   1.725
  325LEU    HB2 3395   5.515   8.683   1.833
  325LEU     CG 3396   5.398   8.850   1.810
  325LEU     HG 3397   5.365   8.904   1.733
  325LEU    CD1 3398   5.278   8.787   1.877
  325LEU   1HD1 3399   5.218   8.859   1.911
  325LEU   2HD1 3400   5.229   8.730   1.810
  325LEU   3HD1 3401   5.309   8.730   1.953
  325LEU    CD2 3402   5.470   8.943   1.903
  325LEU   1HD2 3403   5.407   9.012   1.937
  325LEU   2HD2 3404   5.507   8.891   1.980
  325LEU   3HD2 3405   5.545   8.987   1.854
  325LEU      C 3406   5.395   8.748   1.530
  325LEU      O 3407   5.274   8.770   1.512
  326LEU      N 3408   5.489   8.801   1.453
  326LEU      H 3409   5.583   8.768   1.461
  326LEU     CA 3410   5.458   8.905   1.358
  326LEU     HA 3411   5.394   8.966   1.403
  326LEU     CB 3412   5.587   8.977   1.323
  326LEU    HB1 3413   5.633   8.920   1.255
  326LEU    HB2 3414   5.641   8.979   1.407
  326LEU     CG 3415   5.591   9.118   1.268
  326LEU     HG 3416   5.537   9.129   1.185
  326LEU    CD1 3417   5.538   9.208   1.375
  326LEU   1HD1 3418   5.539   9.302   1.342
  326LEU   2HD1 3419   5.445   9.181   1.397
  326LEU   3HD1 3420   5.596   9.200   1.456
  326LEU    CD2 3421   5.734   9.152   1.237
  326LEU   1HD2 3422   5.739   9.245   1.200
  326LEU   2HD2 3423   5.789   9.146   1.320
  326LEU   3HD2 3424   5.770   9.087   1.169
  326LEU      C 3425   5.389   8.850   1.234
  326LEU      O 3426   5.328   8.927   1.159
  327ARG      N 3427   5.396   8.719   1.212
  327ARG      H 3428   5.450   8.662   1.274
  327ARG     CA 3429   5.328   8.655   1.100
  327ARG     HA 3430   5.330   8.723   1.027
  327ARG     CB 3431   5.402   8.529   1.058
  327ARG    HB1 3432   5.398   8.462   1.132
  327ARG    HB2 3433   5.498   8.552   1.039
  327ARG     CG 3434   5.343   8.467   0.934
  327ARG    HG1 3435   5.345   8.535   0.861
  327ARG    HG2 3436   5.249   8.441   0.954
  327ARG     CD 3437   5.414   8.345   0.884
  327ARG    HD1 3438   5.419   8.276   0.956
  327ARG    HD2 3439   5.507   8.369   0.855
  327ARG     NE 3440   5.341   8.290   0.770
  327ARG     HE 3441   5.273   8.218   0.787
  327ARG     CZ 3442   5.360   8.330   0.645
  327ARG    NH1 3443   5.288   8.277   0.548
  327ARG   1HH1 3444   5.220   8.207   0.569
  327ARG   2HH1 3445   5.302   8.306   0.453
  327ARG    NH2 3446   5.451   8.422   0.617
  327ARG   1HH2 3447   5.506   8.462   0.690
  327ARG   2HH2 3448   5.465   8.451   0.522
  327ARG      C 3449   5.183   8.621   1.133
  327ARG      O 3450   5.097   8.634   1.045
  328SER      N 3451   5.155   8.580   1.256
  328SER      H 3452   5.229   8.568   1.322
  328SER     CA 3453   5.017   8.552   1.296
  328SER     HA 3454   4.981   8.488   1.228
  328SER     CB 3455   5.014   8.488   1.434
  328SER    HB1 3456   5.056   8.548   1.502
  328SER    HB2 3457   5.062   8.400   1.433
  328SER     OG 3458   4.880   8.464   1.474
  328SER     HG 3459   4.880   8.422   1.564
  328SER      C 3460   4.933   8.679   1.294
  328SER      O 3461   4.817   8.676   1.250
  329GLY      N 3462   4.989   8.790   1.340
  329GLY      H 3463   5.078   8.784   1.386
  329GLY     CA 3464   4.926   8.920   1.325
  329GLY    HA1 3465   4.903   8.930   1.228
  329GLY    HA2 3466   4.994   8.989   1.351
  329GLY      C 3467   4.802   8.941   1.407
  329GLY      O 3468   4.718   9.023   1.369
  330ASN      N 3469   4.787   8.870   1.518
  330ASN      H 3470   4.862   8.810   1.547
  330ASN     CA 3471   4.667   8.876   1.598
  330ASN     HA 3472   4.621   8.962   1.576
  330ASN     CB 3473   4.573   8.761   1.562
  330ASN    HB1 3474   4.500   8.756   1.630
  330ASN    HB2 3475   4.625   8.675   1.562
  330ASN     CG 3476   4.510   8.777   1.426
  330ASN    OD1 3477   4.464   8.885   1.389
  330ASN    ND2 3478   4.508   8.669   1.348
  330ASN   1HD2 3479   4.547   8.583   1.380
  330ASN   2HD2 3480   4.468   8.674   1.256
  330ASN      C 3481   4.707   8.875   1.745
  330ASN      O 3482   4.824   8.891   1.779
  331TRP      N 3483   4.609   8.853   1.833
  331TRP      H 3484   4.518   8.832   1.799
  331TRP     CA 3485   4.632   8.859   1.976
  331TRP     HA 3486   4.730   8.881   1.979
  331TRP     CB 3487   4.542   8.965   2.040
  331TRP    HB1 3488   4.541   8.951   2.139
  331TRP    HB2 3489   4.449   8.955   2.004
  331TRP     CG 3490   4.586   9.104   2.014
  331TRP    CD1 3491   4.539   9.188   1.919
  331TRP    HD1 3492   4.467   9.166   1.853
  331TRP    NE1 3493   4.605   9.308   1.926
  331TRP    HE1 3494   4.590   9.386   1.866
  331TRP    CE2 3495   4.695   9.303   2.028
  331TRP    CZ2 3496   4.784   9.399   2.074
  331TRP    HZ2 3497   4.789   9.489   2.031
  331TRP    CH2 3498   4.864   9.365   2.179
  331TRP    HH2 3499   4.930   9.432   2.213
  331TRP    CZ3 3500   4.857   9.240   2.239
  331TRP    HZ3 3501   4.917   9.219   2.316
  331TRP    CE3 3502   4.769   9.144   2.194
  331TRP    HE3 3503   4.765   9.054   2.237
  331TRP    CD2 3504   4.686   9.176   2.086
  331TRP      C 3505   4.610   8.728   2.050
  331TRP      O 3506   4.618   8.728   2.174
  332GLU      N 3507   4.580   8.617   1.982
  332GLU      H 3508   4.583   8.616   1.882
  332GLU     CA 3509   4.543   8.497   2.055
  332GLU     HA 3510   4.485   8.533   2.127
  332GLU     CB 3511   4.467   8.398   1.967
  332GLU    HB1 3512   4.459   8.311   2.016
  332GLU    HB2 3513   4.520   8.383   1.883
  332GLU     CG 3514   4.328   8.442   1.927
  332GLU    HG1 3515   4.290   8.499   1.999
  332GLU    HG2 3516   4.271   8.361   1.915
  332GLU     CD 3517   4.328   8.521   1.798
  332GLU    OE1 3518   4.435   8.529   1.736
  332GLU    OE2 3519   4.221   8.574   1.759
  332GLU      C 3520   4.662   8.427   2.117
  332GLU      O 3521   4.646   8.356   2.217
  333LEU      N 3522   4.782   8.445   2.061
  333LEU      H 3523   4.793   8.507   1.983
  333LEU     CA 3524   4.897   8.374   2.114
  333LEU     HA 3525   4.864   8.281   2.130
  333LEU     CB 3526   5.011   8.371   2.013
  333LEU    HB1 3527   5.097   8.372   2.065
  333LEU    HB2 3528   5.005   8.454   1.958
  333LEU     CG 3529   5.019   8.254   1.915
  333LEU     HG 3530   5.005   8.168   1.965
  333LEU    CD1 3531   4.912   8.260   1.810
  333LEU   1HD1 3532   4.922   8.181   1.748
  333LEU   2HD1 3533   4.822   8.257   1.853
  333LEU   3HD1 3534   4.922   8.345   1.757
  333LEU    CD2 3535   5.154   8.252   1.851
  333LEU   1HD2 3536   5.160   8.175   1.786
  333LEU   2HD2 3537   5.169   8.338   1.801
  333LEU   3HD2 3538   5.224   8.241   1.921
  333LEU      C 3539   4.944   8.435   2.245
  333LEU      O 3540   4.966   8.364   2.343
  334GLU      N 3541   4.957   8.567   2.250
  334GLU      H 3542   4.923   8.622   2.174
  334GLU     CA 3543   5.020   8.633   2.362
  334GLU     HA 3544   5.086   8.567   2.398
  334GLU     CB 3545   5.092   8.758   2.311
  334GLU    HB1 3546   5.025   8.831   2.304
  334GLU    HB2 3547   5.129   8.737   2.220
  334GLU     CG 3548   5.207   8.808   2.398
  334GLU    HG1 3549   5.270   8.732   2.416
  334GLU    HG2 3550   5.170   8.842   2.484
  334GLU     CD 3551   5.284   8.919   2.332
  334GLU    OE1 3552   5.246   8.961   2.220
  334GLU    OE2 3553   5.385   8.965   2.390
  334GLU      C 3554   4.920   8.665   2.474
  334GLU      O 3555   4.958   8.722   2.576
  335THR      N 3556   4.794   8.626   2.458
  335THR      H 3557   4.767   8.586   2.370
  335THR     CA 3558   4.694   8.639   2.564
  335THR     HA 3559   4.745   8.679   2.640
  335THR     CB 3560   4.580   8.731   2.521
  335THR     HB 3561   4.512   8.739   2.593
  335THR    CG2 3562   4.633   8.868   2.484
  335THR   1HG2 3563   4.557   8.926   2.456
  335THR   2HG2 3564   4.679   8.908   2.563
  335THR   3HG2 3565   4.698   8.859   2.408
  335THR    OG1 3566   4.515   8.674   2.407
  335THR    HG1 3567   4.440   8.733   2.378
  335THR      C 3568   4.638   8.504   2.607
  335THR      O 3569   4.524   8.498   2.653
  336MET      N 3570   4.714   8.397   2.594
  336MET      H 3571   4.808   8.409   2.560
  336MET     CA 3572   4.669   8.263   2.626
  336MET     HA 3573   4.571   8.269   2.641
  336MET     CB 3574   4.699   8.168   2.510
  336MET    HB1 3575   4.798   8.155   2.504
  336MET    HB2 3576   4.666   8.210   2.425
  336MET     CG 3577   4.636   8.032   2.521
  336MET    HG1 3578   4.538   8.048   2.520
  336MET    HG2 3579   4.664   7.997   2.610
  336MET     SD 3580   4.689   7.925   2.386
  336MET     CE 3581   4.607   8.004   2.248
  336MET    HE1 3582   4.628   7.954   2.164
  336MET    HE2 3583   4.508   8.003   2.263
  336MET    HE3 3584   4.639   8.098   2.239
  336MET      C 3585   4.739   8.215   2.752
  336MET      O 3586   4.858   8.239   2.771
  337ARG      N 3587   4.665   8.145   2.838
  337ARG      H 3588   4.571   8.122   2.813
  337ARG     CA 3589   4.716   8.101   2.967
  337ARG     HA 3590   4.804   8.147   2.978
  337ARG     CB 3591   4.620   8.141   3.079
  337ARG    HB1 3592   4.653   8.102   3.165
  337ARG    HB2 3593   4.530   8.104   3.058
  337ARG     CG 3594   4.607   8.290   3.096
  337ARG    HG1 3595   4.571   8.329   3.011
  337ARG    HG2 3596   4.698   8.328   3.114
  337ARG     CD 3597   4.515   8.326   3.210
  337ARG    HD1 3598   4.555   8.295   3.296
  337ARG    HD2 3599   4.426   8.282   3.196
  337ARG     NE 3600   4.495   8.470   3.218
  337ARG     HE 3601   4.419   8.509   3.167
  337ARG     CZ 3602   4.571   8.554   3.288
  337ARG    NH1 3603   4.673   8.507   3.359
  337ARG   1HH1 3604   4.693   8.409   3.359
  337ARG   2HH1 3605   4.731   8.569   3.411
  337ARG    NH2 3606   4.544   8.683   3.289
  337ARG   1HH2 3607   4.466   8.718   3.237
  337ARG   2HH2 3608   4.602   8.745   3.341
  337ARG      C 3609   4.735   7.950   2.967
  337ARG      O 3610   4.655   7.877   2.909
  338ASN      N 3611   4.841   7.904   3.034
  338ASN      H 3612   4.905   7.969   3.075
  338ASN     CA 3613   4.866   7.762   3.049
  338ASN     HA 3614   4.826   7.719   2.968
  338ASN     CB 3615   5.016   7.732   3.050
  338ASN    HB1 3616   5.055   7.758   2.961
  338ASN    HB2 3617   5.030   7.634   3.064
  338ASN     CG 3618   5.090   7.806   3.158
  338ASN    OD1 3619   5.034   7.887   3.229
  338ASN    ND2 3620   5.218   7.776   3.172
  338ASN   1HD2 3621   5.260   7.707   3.112
  338ASN   2HD2 3622   5.273   7.822   3.242
  338ASN      C 3623   4.796   7.708   3.173
  338ASN      O 3624   4.709   7.773   3.231
  339ASN      N 3625   4.833   7.587   3.215
  339ASN      H 3626   4.908   7.540   3.168
  339ASN     CA 3627   4.766   7.522   3.327
  339ASN     HA 3628   4.669   7.532   3.307
  339ASN     CB 3629   4.804   7.375   3.334
  339ASN    HB1 3630   4.770   7.336   3.419
  339ASN    HB2 3631   4.904   7.367   3.331
  339ASN     CG 3632   4.747   7.296   3.220
  339ASN    OD1 3633   4.635   7.320   3.177
  339ASN    ND2 3634   4.823   7.198   3.172
  339ASN   1HD2 3635   4.913   7.180   3.212
  339ASN   2HD2 3636   4.790   7.142   3.096
  339ASN      C 3637   4.798   7.590   3.460
  339ASN      O 3638   4.720   7.578   3.555
  340ASP      N 3639   4.911   7.658   3.470
  340ASP      H 3640   4.977   7.657   3.394
  340ASP     CA 3641   4.941   7.734   3.591
  340ASP     HA 3642   4.897   7.682   3.664
  340ASP     CB 3643   5.091   7.742   3.613
  340ASP    HB1 3644   5.110   7.806   3.687
  340ASP    HB2 3645   5.134   7.775   3.529
  340ASP     CG 3646   5.151   7.608   3.649
  340ASP    OD1 3647   5.078   7.524   3.704
  340ASP    OD2 3648   5.272   7.588   3.623
  340ASP      C 3649   4.883   7.874   3.587
  340ASP      O 3650   4.900   7.949   3.684
  341GLY      N 3651   4.815   7.912   3.479
  341GLY      H 3652   4.807   7.849   3.401
  341GLY     CA 3653   4.753   8.043   3.471
  341GLY    HA1 3654   4.710   8.061   3.559
  341GLY    HA2 3655   4.683   8.038   3.400
  341GLY      C 3656   4.848   8.156   3.439
  341GLY      O 3657   4.838   8.262   3.500
  342LEU      N 3658   4.938   8.136   3.345
  342LEU      H 3659   4.938   8.049   3.294
  342LEU     CA 3660   5.038   8.237   3.313
  342LEU     HA 3661   5.011   8.320   3.361
  342LEU     CB 3662   5.176   8.193   3.361
  342LEU    HB1 3663   5.242   8.262   3.330
  342LEU    HB2 3664   5.197   8.106   3.316
  342LEU     CG 3665   5.198   8.173   3.511
  342LEU     HG 3666   5.128   8.111   3.546
  342LEU    CD1 3667   5.332   8.112   3.536
  342LEU   1HD1 3668   5.345   8.099   3.634
  342LEU   2HD1 3669   5.338   8.023   3.490
  342LEU   3HD1 3670   5.404   8.172   3.500
  342LEU    CD2 3671   5.187   8.302   3.585
  342LEU   1HD2 3672   5.202   8.286   3.682
  342LEU   2HD2 3673   5.256   8.366   3.551
  342LEU   3HD2 3674   5.096   8.340   3.571
  342LEU      C 3675   5.040   8.261   3.163
  342LEU      O 3676   5.023   8.168   3.084
  343THR      N 3677   5.060   8.385   3.124
  343THR      H 3678   5.065   8.456   3.194
  343THR     CA 3679   5.076   8.424   2.985
  343THR     HA 3680   5.018   8.367   2.927
  343THR     CB 3681   5.031   8.569   2.969
  343THR     HB 3682   5.046   8.601   2.875
  343THR    CG2 3683   4.886   8.583   3.008
  343THR   1HG2 3684   4.858   8.678   2.997
  343THR   2HG2 3685   4.830   8.524   2.949
  343THR   3HG2 3686   4.875   8.555   3.103
  343THR    OG1 3687   5.109   8.652   3.054
  343THR    HG1 3688   5.080   8.747   3.043
  343THR      C 3689   5.222   8.400   2.946
  343THR      O 3690   5.302   8.356   3.029
  344PRO      N 3691   5.261   8.423   2.820
  344PRO     CD 3692   5.185   8.407   2.695
  344PRO    HD1 3693   5.137   8.491   2.671
  344PRO    HD2 3694   5.119   8.332   2.703
  344PRO     CG 3695   5.290   8.375   2.595
  344PRO    HG1 3696   5.266   8.411   2.505
  344PRO    HG2 3697   5.305   8.276   2.588
  344PRO     CB 3698   5.410   8.437   2.639
  344PRO    HB1 3699   5.411   8.532   2.609
  344PRO    HB2 3700   5.489   8.389   2.599
  344PRO     CA 3701   5.405   8.424   2.791
  344PRO     HA 3702   5.447   8.341   2.827
  344PRO      C 3703   5.481   8.536   2.860
  344PRO      O 3704   5.600   8.520   2.888
  345LEU      N 3705   5.415   8.649   2.887
  345LEU      H 3706   5.320   8.658   2.859
  345LEU     CA 3707   5.481   8.758   2.957
  345LEU     HA 3708   5.569   8.771   2.911
  345LEU     CB 3709   5.396   8.884   2.948
  345LEU    HB1 3710   5.307   8.864   2.988
  345LEU    HB2 3711   5.385   8.906   2.851
  345LEU     CG 3712   5.455   9.006   3.019
  345LEU     HG 3713   5.471   8.985   3.115
  345LEU    CD1 3714   5.586   9.041   2.957
  345LEU   1HD1 3715   5.625   9.120   3.003
  345LEU   2HD1 3716   5.649   8.963   2.965
  345LEU   3HD1 3717   5.573   9.062   2.860
  345LEU    CD2 3718   5.361   9.123   3.014
  345LEU   1HD2 3719   5.403   9.201   3.061
  345LEU   2HD2 3720   5.343   9.147   2.918
  345LEU   3HD2 3721   5.275   9.098   3.059
  345LEU      C 3722   5.506   8.722   3.102
  345LEU      O 3723   5.613   8.753   3.157
  346GLN      N 3724   5.411   8.656   3.167
  346GLN      H 3725   5.329   8.627   3.118
  346GLN     CA 3726   5.425   8.625   3.308
  346GLN     HA 3727   5.468   8.707   3.346
  346GLN     CB 3728   5.289   8.598   3.369
  346GLN    HB1 3729   5.302   8.570   3.464
  346GLN    HB2 3730   5.245   8.524   3.318
  346GLN     CG 3731   5.198   8.717   3.367
  346GLN    HG1 3732   5.185   8.746   3.272
  346GLN    HG2 3733   5.240   8.791   3.419
  346GLN     CD 3734   5.064   8.684   3.427
  346GLN    OE1 3735   5.038   8.572   3.466
  346GLN    NE2 3736   4.977   8.783   3.434
  346GLN   1HE2 3737   5.002   8.874   3.400
  346GLN   2HE2 3738   4.887   8.767   3.473
  346GLN      C 3739   5.515   8.505   3.333
  346GLN      O 3740   5.562   8.487   3.445
  347LEU      N 3741   5.539   8.421   3.232
  347LEU      H 3742   5.495   8.435   3.143
  347LEU     CA 3743   5.629   8.309   3.250
  347LEU     HA 3744   5.615   8.278   3.344
  347LEU     CB 3745   5.594   8.199   3.149
  347LEU    HB1 3746   5.613   8.237   3.058
  347LEU    HB2 3747   5.496   8.182   3.158
  347LEU     CG 3748   5.661   8.061   3.152
  347LEU     HG 3749   5.761   8.071   3.146
  347LEU    CD1 3750   5.631   7.989   3.280
  347LEU   1HD1 3751   5.676   7.899   3.279
  347LEU   2HD1 3752   5.665   8.042   3.357
  347LEU   3HD1 3753   5.532   7.976   3.289
  347LEU    CD2 3754   5.613   7.980   3.035
  347LEU   1HD2 3755   5.657   7.890   3.036
  347LEU   2HD2 3756   5.514   7.969   3.040
  347LEU   3HD2 3757   5.637   8.027   2.950
  347LEU      C 3758   5.774   8.350   3.237
  347LEU      O 3759   5.862   8.280   3.288
  348ALA      N 3760   5.802   8.462   3.172
  348ALA      H 3761   5.729   8.512   3.126
  348ALA     CA 3762   5.938   8.512   3.167
  348ALA     HA 3763   5.995   8.432   3.145
  348ALA     CB 3764   5.952   8.617   3.058
  348ALA    HB1 3765   6.046   8.650   3.055
  348ALA    HB2 3766   5.929   8.576   2.969
  348ALA    HB3 3767   5.890   8.693   3.077
  348ALA      C 3768   5.981   8.568   3.301
  348ALA      O 3769   6.097   8.553   3.342
  349ALA      N 3770   5.890   8.635   3.372
  349ALA      H 3771   5.799   8.650   3.334
  349ALA     CA 3772   5.923   8.686   3.504
  349ALA     HA 3773   6.016   8.722   3.495
  349ALA     CB 3774   5.825   8.796   3.544
  349ALA    HB1 3775   5.849   8.830   3.635
  349ALA    HB2 3776   5.830   8.871   3.477
  349ALA    HB3 3777   5.732   8.759   3.545
  349ALA      C 3778   5.922   8.576   3.609
  349ALA      O 3779   5.989   8.590   3.712
  350LYS      N 3780   5.847   8.469   3.587
  350LYS      H 3781   5.789   8.465   3.505
  350LYS     CA 3782   5.848   8.357   3.679
  350LYS     HA 3783   5.841   8.397   3.770
  350LYS     CB 3784   5.729   8.266   3.653
  350LYS    HB1 3785   5.734   8.235   3.558
  350LYS    HB2 3786   5.646   8.319   3.667
  350LYS     CG 3787   5.721   8.143   3.741
  350LYS    HG1 3788   5.805   8.089   3.729
  350LYS    HG2 3789   5.642   8.088   3.713
  350LYS     CD 3790   5.707   8.178   3.887
  350LYS    HD1 3791   5.778   8.245   3.910
  350LYS    HD2 3792   5.721   8.095   3.941
  350LYS     CE 3793   5.571   8.236   3.921
  350LYS    HE1 3794   5.549   8.308   3.856
  350LYS    HE2 3795   5.574   8.274   4.013
  350LYS     NZ 3796   5.464   8.133   3.915
  350LYS    HZ1 3797   5.376   8.175   3.938
  350LYS    HZ2 3798   5.460   8.095   3.822
  350LYS    HZ3 3799   5.484   8.060   3.980
  350LYS      C 3800   5.978   8.279   3.669
  350LYS      O 3801   6.032   8.232   3.770
  351MET      N 3802   6.033   8.266   3.548
  351MET      H 3803   5.990   8.310   3.469
  351MET     CA 3804   6.155   8.189   3.528
  351MET     HA 3805   6.156   8.125   3.605
  351MET     CB 3806   6.151   8.116   3.394
  351MET    HB1 3807   6.240   8.073   3.378
  351MET    HB2 3808   6.133   8.182   3.321
  351MET     CG 3809   6.045   8.009   3.387
  351MET    HG1 3810   5.959   8.057   3.403
  351MET    HG2 3811   6.065   7.948   3.464
  351MET     SD 3812   6.044   7.921   3.231
  351MET     CE 3813   6.192   7.823   3.249
  351MET    HE1 3814   6.205   7.767   3.167
  351MET    HE2 3815   6.271   7.883   3.261
  351MET    HE3 3816   6.183   7.763   3.329
  351MET      C 3817   6.280   8.274   3.535
  351MET      O 3818   6.388   8.220   3.559
  352GLY      N 3819   6.271   8.404   3.515
  352GLY      H 3820   6.184   8.442   3.484
  352GLY     CA 3821   6.383   8.492   3.536
  352GLY    HA1 3822   6.447   8.443   3.595
  352GLY    HA2 3823   6.348   8.572   3.583
  352GLY      C 3824   6.457   8.537   3.413
  352GLY      O 3825   6.568   8.589   3.426
  353LYS      N 3826   6.400   8.520   3.295
  353LYS      H 3827   6.309   8.479   3.290
  353LYS     CA 3828   6.467   8.559   3.172
  353LYS     HA 3829   6.563   8.532   3.181
  353LYS     CB 3830   6.409   8.485   3.052
  353LYS    HB1 3831   6.430   8.537   2.969
  353LYS    HB2 3832   6.310   8.478   3.063
  353LYS     CG 3833   6.465   8.345   3.036
  353LYS    HG1 3834   6.559   8.343   3.070
  353LYS    HG2 3835   6.464   8.320   2.939
  353LYS     CD 3836   6.386   8.243   3.111
  353LYS    HD1 3837   6.291   8.245   3.079
  353LYS    HD2 3838   6.390   8.264   3.208
  353LYS     CE 3839   6.443   8.106   3.087
  353LYS    HE1 3840   6.450   8.089   2.988
  353LYS    HE2 3841   6.384   8.037   3.128
  353LYS     NZ 3842   6.577   8.094   3.146
  353LYS    HZ1 3843   6.613   8.002   3.128
  353LYS    HZ2 3844   6.638   8.162   3.104
  353LYS    HZ3 3845   6.572   8.110   3.244
  353LYS      C 3846   6.454   8.710   3.156
  353LYS      O 3847   6.344   8.761   3.132
  354ALA      N 3848   6.566   8.781   3.169
  354ALA      H 3849   6.654   8.734   3.178
  354ALA     CA 3850   6.562   8.927   3.170
  354ALA     HA 3851   6.474   8.950   3.211
  354ALA     CB 3852   6.677   8.982   3.253
  354ALA    HB1 3853   6.674   9.082   3.253
  354ALA    HB2 3854   6.670   8.948   3.347
  354ALA    HB3 3855   6.764   8.952   3.213
  354ALA      C 3856   6.566   8.985   3.030
  354ALA      O 3857   6.519   9.098   3.009
  355GLU      N 3858   6.620   8.912   2.933
  355GLU      H 3859   6.655   8.820   2.952
  355GLU     CA 3860   6.629   8.966   2.798
  355GLU     HA 3861   6.645   9.064   2.810
  355GLU     CB 3862   6.745   8.902   2.723
  355GLU    HB1 3863   6.743   8.933   2.628
  355GLU    HB2 3864   6.734   8.802   2.725
  355GLU     CG 3865   6.881   8.936   2.782
  355GLU    HG1 3866   6.951   8.880   2.737
  355GLU    HG2 3867   6.880   8.916   2.880
  355GLU     CD 3868   6.917   9.082   2.763
  355GLU    OE1 3869   6.880   9.140   2.659
  355GLU    OE2 3870   6.983   9.139   2.853
  355GLU      C 3871   6.500   8.946   2.720
  355GLU      O 3872   6.470   9.026   2.631
  356ILE      N 3873   6.424   8.841   2.750
  356ILE      H 3874   6.457   8.772   2.814
  356ILE     CA 3875   6.293   8.826   2.689
  356ILE     HA 3876   6.303   8.849   2.592
  356ILE     CB 3877   6.246   8.680   2.703
  356ILE     HB 3878   6.235   8.660   2.800
  356ILE    CG2 3879   6.114   8.657   2.633
  356ILE   1HG2 3880   6.087   8.561   2.644
  356ILE   2HG2 3881   6.045   8.716   2.673
  356ILE   3HG2 3882   6.124   8.678   2.535
  356ILE    CG1 3883   6.348   8.587   2.640
  356ILE   1HG1 3884   6.318   8.492   2.654
  356ILE   2HG1 3885   6.436   8.601   2.685
  356ILE     CD 3886   6.367   8.608   2.493
  356ILE    HD1 3887   6.436   8.543   2.458
  356ILE    HD2 3888   6.280   8.593   2.445
  356ILE    HD3 3889   6.398   8.701   2.476
  356ILE      C 3890   6.195   8.924   2.751
  356ILE      O 3891   6.106   8.976   2.682
  357LEU      N 3892   6.212   8.956   2.879
  357LEU      H 3893   6.290   8.917   2.929
  357LEU     CA 3894   6.120   9.046   2.947
  357LEU     HA 3895   6.029   9.013   2.923
  357LEU     CB 3896   6.142   9.040   3.098
  357LEU    HB1 3897   6.233   9.077   3.118
  357LEU    HB2 3898   6.139   8.944   3.126
  357LEU     CG 3899   6.039   9.118   3.179
  357LEU     HG 3900   6.036   9.212   3.146
  357LEU    CD1 3901   5.904   9.053   3.163
  357LEU   1HD1 3902   5.836   9.104   3.216
  357LEU   2HD1 3903   5.878   9.053   3.066
  357LEU   3HD1 3904   5.909   8.958   3.196
  357LEU    CD2 3905   6.076   9.124   3.324
  357LEU   1HD2 3906   6.007   9.175   3.374
  357LEU   2HD2 3907   6.082   9.031   3.361
  357LEU   3HD2 3908   6.165   9.169   3.334
  357LEU      C 3909   6.137   9.189   2.898
  357LEU      O 3910   6.037   9.261   2.881
  358LYS      N 3911   6.261   9.232   2.874
  358LYS      H 3912   6.339   9.171   2.892
  358LYS     CA 3913   6.286   9.366   2.821
  358LYS     HA 3914   6.238   9.428   2.882
  358LYS     CB 3915   6.436   9.393   2.821
  358LYS    HB1 3916   6.480   9.324   2.764
  358LYS    HB2 3917   6.469   9.385   2.915
  358LYS     CG 3918   6.477   9.529   2.769
  358LYS    HG1 3919   6.430   9.599   2.822
  358LYS    HG2 3920   6.451   9.536   2.672
  358LYS     CD 3921   6.625   9.552   2.780
  358LYS    HD1 3922   6.673   9.484   2.723
  358LYS    HD2 3923   6.653   9.541   2.875
  358LYS     CE 3924   6.661   9.691   2.733
  358LYS    HE1 3925   6.758   9.708   2.750
  358LYS    HE2 3926   6.607   9.758   2.783
  358LYS     NZ 3927   6.635   9.707   2.588
  358LYS    HZ1 3928   6.660   9.799   2.559
  358LYS    HZ2 3929   6.690   9.641   2.536
  358LYS    HZ3 3930   6.538   9.691   2.569
  358LYS      C 3931   6.230   9.384   2.681
  358LYS      O 3932   6.181   9.492   2.647
  359TYR      N 3933   6.234   9.278   2.600
  359TYR      H 3934   6.271   9.191   2.634
  359TYR     CA 3935   6.186   9.286   2.462
  359TYR     HA 3936   6.231   9.366   2.422
  359TYR     CB 3937   6.225   9.160   2.385
  359TYR    HB1 3938   6.192   9.080   2.434
  359TYR    HB2 3939   6.325   9.155   2.378
  359TYR     CG 3940   6.168   9.157   2.246
  359TYR    CD1 3941   6.221   9.237   2.147
  359TYR    HD1 3942   6.299   9.296   2.168
  359TYR    CE1 3943   6.169   9.236   2.020
  359TYR    HE1 3944   6.209   9.294   1.948
  359TYR     CZ 3945   6.062   9.154   1.992
  359TYR     OH 3946   6.010   9.154   1.866
  359TYR     HH 3947   5.934   9.090   1.861
  359TYR    CE2 3948   6.007   9.074   2.088
  359TYR    HE2 3949   5.929   9.015   2.066
  359TYR    CD2 3950   6.060   9.075   2.214
  359TYR    HD2 3951   6.021   9.016   2.284
  359TYR      C 3952   6.035   9.305   2.457
  359TYR      O 3953   5.986   9.382   2.373
  360ILE      N 3954   5.960   9.237   2.542
  360ILE      H 3955   6.004   9.183   2.614
  360ILE     CA 3956   5.815   9.239   2.531
  360ILE     HA 3957   5.795   9.232   2.433
  360ILE     CB 3958   5.754   9.119   2.605
  360ILE     HB 3959   5.777   9.125   2.702
  360ILE    CG2 3960   5.605   9.118   2.591
  360ILE   1HG2 3961   5.568   9.039   2.639
  360ILE   2HG2 3962   5.568   9.202   2.629
  360ILE   3HG2 3963   5.581   9.112   2.494
  360ILE    CG1 3964   5.808   8.990   2.545
  360ILE   1HG1 3965   5.907   8.998   2.535
  360ILE   2HG1 3966   5.767   8.976   2.455
  360ILE     CD 3967   5.779   8.869   2.628
  360ILE    HD1 3968   5.817   8.788   2.583
  360ILE    HD2 3969   5.821   8.880   2.718
  360ILE    HD3 3970   5.680   8.858   2.638
  360ILE      C 3971   5.759   9.371   2.583
  360ILE      O 3972   5.671   9.431   2.520
  361LEU      N 3973   5.813   9.421   2.694
  361LEU      H 3974   5.888   9.371   2.738
  361LEU     CA 3975   5.766   9.547   2.752
  361LEU     HA 3976   5.667   9.537   2.752
  361LEU     CB 3977   5.825   9.564   2.892
  361LEU    HB1 3978   5.836   9.662   2.906
  361LEU    HB2 3979   5.915   9.521   2.889
  361LEU     CG 3980   5.755   9.510   3.017
  361LEU     HG 3981   5.661   9.543   3.021
  361LEU    CD1 3982   5.749   9.363   3.016
  361LEU   1HD1 3983   5.703   9.331   3.098
  361LEU   2HD1 3984   5.699   9.332   2.935
  361LEU   3HD1 3985   5.842   9.326   3.013
  361LEU    CD2 3986   5.833   9.553   3.137
  361LEU   1HD2 3987   5.789   9.518   3.219
  361LEU   2HD2 3988   5.926   9.516   3.131
  361LEU   3HD2 3989   5.837   9.653   3.140
  361LEU      C 3990   5.800   9.670   2.669
  361LEU      O 3991   5.754   9.779   2.702
  362SER      N 3992   5.879   9.656   2.562
  362SER      H 3993   5.907   9.564   2.533
  362SER     CA 3994   5.926   9.770   2.486
  362SER     HA 3995   5.868   9.845   2.517
  362SER     CB 3996   6.073   9.797   2.516
  362SER    HB1 3997   6.105   9.878   2.466
  362SER    HB2 3998   6.130   9.718   2.491
  362SER     OG 3999   6.092   9.821   2.653
  362SER     HG 4000   6.189   9.838   2.670
  362SER      C 4001   5.908   9.751   2.336
  362SER      O 4002   5.984   9.807   2.257
  363ARG      N 4003   5.810   9.670   2.294
  363ARG      H 4004   5.753   9.621   2.360
  363ARG     CA 4005   5.788   9.653   2.151
  363ARG     HA 4006   5.880   9.636   2.115
  363ARG     CB 4007   5.696   9.535   2.121
  363ARG    HB1 4008   5.652   9.550   2.032
  363ARG    HB2 4009   5.627   9.530   2.192
  363ARG     CG 4010   5.766   9.402   2.115
  363ARG    HG1 4011   5.794   9.376   2.207
  363ARG    HG2 4012   5.847   9.411   2.057
  363ARG     CD 4013   5.676   9.293   2.058
  363ARG    HD1 4014   5.732   9.213   2.033
  363ARG    HD2 4015   5.629   9.327   1.976
  363ARG     NE 4016   5.574   9.248   2.151
  363ARG     HE 4017   5.604   9.204   2.236
  363ARG     CZ 4018   5.444   9.261   2.130
  363ARG    NH1 4019   5.401   9.317   2.019
  363ARG   1HH1 4020   5.467   9.349   1.950
  363ARG   2HH1 4021   5.303   9.327   2.002
  363ARG    NH2 4022   5.358   9.217   2.220
  363ARG   1HH2 4023   5.391   9.174   2.304
  363ARG   2HH2 4024   5.260   9.227   2.204
  363ARG      C 4025   5.730   9.778   2.088
  363ARG      O 4026   5.641   9.843   2.145
  364GLU      N 4027   5.781   9.812   1.970
  364GLU      H 4028   5.853   9.754   1.930
  364GLU     CA 4029   5.737   9.929   1.897
  364GLU     HA 4030   5.642   9.947   1.920
  364GLU     CB 4031   5.818  10.051   1.937
  364GLU    HB1 4032   5.911  10.040   1.902
  364GLU    HB2 4033   5.820  10.056   2.036
  364GLU     CG 4034   5.764  10.181   1.884
  364GLU    HG1 4035   5.670  10.191   1.914
  364GLU    HG2 4036   5.767  10.178   1.784
  364GLU     CD 4037   5.844  10.300   1.932
  364GLU    OE1 4038   5.945  10.279   2.002
  364GLU    OE2 4039   5.805  10.414   1.899
  364GLU      C 4040   5.752   9.898   1.750
  364GLU      O 4041   5.864   9.883   1.701
  365ILE      N 4042   5.640   9.884   1.680
  365ILE      H 4043   5.553   9.896   1.727
  365ILE     CA 4044   5.636   9.852   1.538
  365ILE     HA 4045   5.731   9.844   1.507
  365ILE     CB 4046   5.564   9.718   1.513
  365ILE     HB 4047   5.469   9.726   1.542
  365ILE    CG2 4048   5.565   9.684   1.366
  365ILE   1HG2 4049   5.518   9.597   1.351
  365ILE   2HG2 4050   5.518   9.756   1.314
  365ILE   3HG2 4051   5.660   9.676   1.334
  365ILE    CG1 4052   5.630   9.606   1.592
  365ILE   1HG1 4053   5.580   9.521   1.574
  365ILE   2HG1 4054   5.625   9.628   1.689
  365ILE     CD 4055   5.775   9.584   1.556
  365ILE    HD1 4056   5.812   9.509   1.611
  365ILE    HD2 4057   5.782   9.560   1.459
  365ILE    HD3 4058   5.827   9.667   1.573
  365ILE      C 4059   5.566   9.965   1.466
  365ILE      O 4060   5.455  10.004   1.505
  366LYS      N 4061   5.629  10.018   1.361
  366LYS      H 4062   5.709   9.970   1.323
  366LYS     CA 4063   5.585  10.143   1.300
  366LYS     HA 4064   5.526  10.180   1.371
  366LYS     CB 4065   5.706  10.233   1.268
  366LYS    HB1 4066   5.684  10.289   1.188
  366LYS    HB2 4067   5.784  10.174   1.246
  366LYS     CG 4068   5.748  10.326   1.381
  366LYS    HG1 4069   5.666  10.367   1.421
  366LYS    HG2 4070   5.807  10.398   1.343
  366LYS     CD 4071   5.824  10.254   1.490
  366LYS    HD1 4072   5.771  10.175   1.520
  366LYS    HD2 4073   5.837  10.316   1.567
  366LYS     CE 4074   5.959  10.207   1.441
  366LYS    HE1 4075   6.011  10.285   1.406
  366LYS    HE2 4076   5.946  10.141   1.367
  366LYS     NZ 4077   6.038  10.142   1.550
  366LYS    HZ1 4078   6.127  10.112   1.514
  366LYS    HZ2 4079   6.053  10.207   1.624
  366LYS    HZ3 4080   5.988  10.063   1.584
  366LYS      C 4081   5.503  10.126   1.172
  366LYS      O 4082   5.444  10.224   1.126
  367GLU      N 4083   5.499  10.007   1.113
  367GLU      H 4084   5.551   9.930   1.151
  367GLU     CA 4085   5.419   9.988   0.993
  367GLU     HA 4086   5.437  10.069   0.936
  367GLU     CB 4087   5.462   9.860   0.920
  367GLU    HB1 4088   5.395   9.840   0.848
  367GLU    HB2 4089   5.464   9.785   0.986
  367GLU     CG 4090   5.599   9.869   0.855
  367GLU    HG1 4091   5.612   9.962   0.820
  367GLU    HG2 4092   5.603   9.804   0.779
  367GLU     CD 4093   5.713   9.838   0.950
  367GLU    OE1 4094   5.686   9.798   1.065
  367GLU    OE2 4095   5.830   9.855   0.910
  367GLU      C 4096   5.271   9.982   1.026
  367GLU      O 4097   5.231   9.939   1.135
  368LYS      N 4098   5.189  10.025   0.931
  368LYS      H 4099   5.227  10.047   0.841
  368LYS     CA 4100   5.045  10.042   0.952
  368LYS     HA 4101   5.044  10.093   1.038
  368LYS     CB 4102   4.986  10.119   0.834
  368LYS    HB1 4103   4.887  10.127   0.847
  368LYS    HB2 4104   5.004  10.068   0.750
  368LYS     CG 4105   5.044  10.258   0.819
  368LYS    HG1 4106   5.007  10.300   0.736
  368LYS    HG2 4107   5.144  10.251   0.811
  368LYS     CD 4108   5.009  10.345   0.938
  368LYS    HD1 4109   5.048  10.304   1.020
  368LYS    HD2 4110   4.910  10.349   0.947
  368LYS     CE 4111   5.063  10.486   0.922
  368LYS    HE1 4112   5.022  10.528   0.841
  368LYS    HE2 4113   5.163  10.482   0.911
  368LYS     NZ 4114   5.032  10.571   1.040
  368LYS    HZ1 4115   5.069  10.663   1.025
  368LYS    HZ2 4116   4.933  10.576   1.052
  368LYS    HZ3 4117   5.073  10.531   1.121
  368LYS      C 4118   4.962   9.915   0.978
  368LYS      O 4119   4.872   9.922   1.062
  369PRO      N 4120   4.983   9.800   0.912
  369PRO     CD 4121   5.059   9.769   0.789
  369PRO    HD1 4122   5.154   9.799   0.797
  369PRO    HD2 4123   5.017   9.813   0.709
  369PRO     CG 4124   5.051   9.621   0.778
  369PRO    HG1 4125   5.125   9.577   0.829
  369PRO    HG2 4126   5.055   9.592   0.682
  369PRO     CB 4127   4.923   9.585   0.836
  369PRO    HB1 4128   4.926   9.490   0.867
  369PRO    HB2 4129   4.851   9.595   0.767
  369PRO     CA 4130   4.904   9.683   0.953
  369PRO     HA 4131   4.810   9.711   0.971
  369PRO      C 4132   4.950   9.620   1.083
  369PRO      O 4133   4.872   9.548   1.146
  370LEU      N 4134   5.074   9.645   1.125
  370LEU      H 4135   5.131   9.709   1.072
  370LEU     CA 4136   5.130   9.583   1.244
  370LEU     HA 4137   5.060   9.519   1.276
  370LEU     CB 4138   5.258   9.509   1.207
  370LEU    HB1 4139   5.296   9.468   1.290
  370LEU    HB2 4140   5.323   9.575   1.169
  370LEU     CG 4141   5.236   9.398   1.104
  370LEU     HG 4142   5.188   9.436   1.025
  370LEU    CD1 4143   5.369   9.343   1.057
  370LEU   1HD1 4144   5.354   9.270   0.989
  370LEU   2HD1 4145   5.423   9.416   1.015
  370LEU   3HD1 4146   5.419   9.305   1.135
  370LEU    CD2 4147   5.151   9.287   1.162
  370LEU   1HD2 4148   5.138   9.215   1.093
  370LEU   2HD2 4149   5.197   9.248   1.242
  370LEU   3HD2 4150   5.062   9.324   1.189
  370LEU      C 4151   5.158   9.686   1.354
  370LEU      O 4152   5.236   9.659   1.445
  371ARG      N 4153   5.095   9.803   1.344
  371ARG      H 4154   5.036   9.820   1.265
  371ARG     CA 4155   5.111   9.906   1.446
  371ARG     HA 4156   5.210   9.915   1.459
  371ARG     CB 4157   5.048  10.037   1.396
  371ARG    HB1 4158   4.952  10.019   1.376
  371ARG    HB2 4159   5.095  10.063   1.311
  371ARG     CG 4160   5.055  10.156   1.492
  371ARG    HG1 4161   5.016  10.129   1.580
  371ARG    HG2 4162   5.003  10.232   1.454
  371ARG     CD 4163   5.197  10.201   1.514
  371ARG    HD1 4164   5.238  10.226   1.426
  371ARG    HD2 4165   5.250  10.126   1.554
  371ARG     NE 4166   5.208  10.316   1.603
  371ARG     HE 4167   5.125  10.366   1.625
  371ARG     CZ 4168   5.323  10.358   1.656
  371ARG    NH1 4169   5.326  10.464   1.735
  371ARG   1HH1 4170   5.242  10.513   1.755
  371ARG   2HH1 4171   5.413  10.494   1.774
  371ARG    NH2 4172   5.436  10.294   1.629
  371ARG   1HH2 4173   5.435  10.214   1.568
  371ARG   2HH2 4174   5.522  10.325   1.668
  371ARG      C 4175   5.047   9.864   1.578
  371ARG      O 4176   5.100   9.895   1.685
  372SER      N 4177   4.936   9.791   1.572
  372SER      H 4178   4.907   9.752   1.484
  372SER     CA 4179   4.856   9.766   1.690
  372SER     HA 4180   4.858   9.853   1.738
  372SER     CB 4181   4.715   9.726   1.648
  372SER    HB1 4182   4.674   9.797   1.590
  372SER    HB2 4183   4.658   9.710   1.728
  372SER     OG 4184   4.717   9.607   1.573
  372SER     HG 4185   4.624   9.582   1.546
  372SER      C 4186   4.914   9.661   1.783
  372SER      O 4187   4.867   9.649   1.896
  373LEU      N 4188   5.016   9.587   1.741
  373LEU      H 4189   5.055   9.602   1.650
  373LEU     CA 4190   5.071   9.483   1.828
  373LEU     HA 4191   4.990   9.447   1.874
  373LEU     CB 4192   5.143   9.376   1.745
  373LEU    HB1 4193   5.192   9.316   1.808
  373LEU    HB2 4194   5.209   9.423   1.685
  373LEU     CG 4195   5.059   9.286   1.656
  373LEU     HG 4196   5.010   9.341   1.588
  373LEU    CD1 4197   5.149   9.191   1.582
  373LEU   1HD1 4198   5.094   9.131   1.523
  373LEU   2HD1 4199   5.214   9.243   1.525
  373LEU   3HD1 4200   5.200   9.135   1.647
  373LEU    CD2 4201   4.957   9.211   1.739
  373LEU   1HD2 4202   4.903   9.152   1.679
  373LEU   2HD2 4203   5.004   9.155   1.807
  373LEU   3HD2 4204   4.897   9.276   1.785
  373LEU      C 4205   5.169   9.536   1.932
  373LEU      O 4206   5.208   9.459   2.020
  374SER      N 4207   5.208   9.662   1.925
  374SER      H 4208   5.164   9.724   1.860
  374SER     CA 4209   5.315   9.712   2.010
  374SER     HA 4210   5.383   9.638   2.012
  374SER     CB 4211   5.376   9.837   1.950
  374SER    HB1 4212   5.448   9.873   2.009
  374SER    HB2 4213   5.306   9.907   1.935
  374SER     OG 4214   5.434   9.807   1.825
  374SER     HG 4215   5.474   9.890   1.786
  374SER      C 4216   5.265   9.741   2.151
  374SER      O 4217   5.144   9.753   2.176
  375ARG      N 4218   5.359   9.753   2.244
  375ARG      H 4219   5.454   9.735   2.218
  375ARG     CA 4220   5.329   9.791   2.381
  375ARG     HA 4221   5.230   9.798   2.380
  375ARG     CB 4222   5.378   9.684   2.479
  375ARG    HB1 4223   5.372   9.721   2.571
  375ARG    HB2 4224   5.474   9.662   2.457
  375ARG     CG 4225   5.298   9.555   2.474
  375ARG    HG1 4226   5.300   9.519   2.380
  375ARG    HG2 4227   5.204   9.574   2.500
  375ARG     CD 4228   5.354   9.450   2.568
  375ARG    HD1 4229   5.453   9.440   2.552
  375ARG    HD2 4230   5.309   9.362   2.550
  375ARG     NE 4231   5.335   9.482   2.709
  375ARG     HE 4232   5.403   9.540   2.753
  375ARG     CZ 4233   5.233   9.438   2.781
  375ARG    NH1 4234   5.223   9.471   2.909
  375ARG   1HH1 4235   5.293   9.529   2.951
  375ARG   2HH1 4236   5.146   9.437   2.963
  375ARG    NH2 4237   5.143   9.359   2.726
  375ARG   1HH2 4238   5.152   9.332   2.630
  375ARG   2HH2 4239   5.066   9.325   2.780
  375ARG      C 4240   5.388   9.926   2.421
  375ARG      O 4241   5.363   9.972   2.532
  376LYS      N 4242   5.466   9.990   2.334
  376LYS      H 4243   5.492   9.943   2.249
  376LYS     CA 4244   5.515  10.125   2.358
  376LYS     HA 4245   5.467  10.156   2.439
  376LYS     CB 4246   5.666  10.128   2.386
  376LYS    HB1 4247   5.715  10.099   2.303
  376LYS    HB2 4248   5.687  10.064   2.460
  376LYS     CG 4249   5.717  10.264   2.426
  376LYS    HG1 4250   5.661  10.298   2.501
  376LYS    HG2 4251   5.709  10.325   2.347
  376LYS     CD 4252   5.861  10.264   2.471
  376LYS    HD1 4253   5.877  10.185   2.530
  376LYS    HD2 4254   5.879  10.348   2.522
  376LYS     CE 4255   5.957  10.257   2.357
  376LYS    HE1 4256   5.935  10.328   2.290
  376LYS    HE2 4257   5.950  10.167   2.313
  376LYS     NZ 4258   6.096  10.276   2.405
  376LYS    HZ1 4259   6.159  10.271   2.327
  376LYS    HZ2 4260   6.104  10.365   2.449
  376LYS    HZ3 4261   6.119  10.204   2.471
  376LYS      C 4262   5.482  10.213   2.238
  376LYS      O 4263   5.498  10.170   2.124
  377PHE      N 4264   5.436  10.335   2.265
  377PHE      H 4265   5.430  10.364   2.360
  377PHE     CA 4266   5.394  10.428   2.161
  377PHE     HA 4267   5.421  10.387   2.073
  377PHE     CB 4268   5.243  10.447   2.164
  377PHE    HB1 4269   5.218  10.513   2.093
  377PHE    HB2 4270   5.217  10.482   2.253
  377PHE     CG 4271   5.166  10.321   2.140
  377PHE    CD1 4272   5.144  10.276   2.012
  377PHE    HD1 4273   5.180  10.327   1.934
  377PHE    CE1 4274   5.073  10.161   1.990
  377PHE    HE1 4275   5.057  10.129   1.896
  377PHE     CZ 4276   5.024  10.089   2.096
  377PHE     HZ 4277   4.973  10.004   2.079
  377PHE    CE2 4278   5.045  10.133   2.225
  377PHE    HE2 4279   5.009  10.081   2.302
  377PHE    CD2 4280   5.116  10.249   2.246
  377PHE    HD2 4281   5.132  10.281   2.339
  377PHE      C 4282   5.464  10.561   2.182
  377PHE      O 4283   5.422  10.640   2.268
  378THR      N 4284   5.568  10.589   2.105
  378THR      H 4285   5.599  10.521   2.038
  378THR     CA 4286   5.640  10.716   2.114
  378THR     HA 4287   5.633  10.746   2.209
  378THR     CB 4288   5.787  10.697   2.078
  378THR     HB 4289   5.796  10.656   1.987
  378THR    CG2 4290   5.860  10.828   2.082
  378THR   1HG2 4291   5.956  10.813   2.058
  378THR   2HG2 4292   5.819  10.891   2.016
  378THR   3HG2 4293   5.854  10.866   2.174
  378THR    OG1 4294   5.848  10.606   2.170
  378THR    HG1 4295   5.945  10.594   2.146
  378THR      C 4296   5.576  10.818   2.021
  378THR      O 4297   5.567  10.795   1.900
  379ASP      N 4298   5.533  10.932   2.077
  379ASP      H 4299   5.551  10.949   2.173
  379ASP     CA 4300   5.460  11.031   1.998
  379ASP     HA 4301   5.448  10.985   1.910
  379ASP     CB 4302   5.327  11.064   2.066
  379ASP    HB1 4303   5.269  10.982   2.065
  379ASP    HB2 4304   5.282  11.137   2.015
  379ASP     CG 4305   5.343  11.108   2.208
  379ASP    OD1 4306   5.455  11.102   2.260
  379ASP    OD2 4307   5.242  11.148   2.268
  379ASP      C 4308   5.537  11.159   1.969
  379ASP      O 4309   5.512  11.220   1.865
  380TRP      N 4310   5.628  11.205   2.056
  380TRP      H 4311   5.636  11.165   2.147
  380TRP     CA 4312   5.716  11.314   2.016
  380TRP     HA 4313   5.721  11.304   1.916
  380TRP     CB 4314   5.660  11.453   2.051
  380TRP    HB1 4315   5.570  11.461   2.009
  380TRP    HB2 4316   5.721  11.522   2.012
  380TRP     CG 4317   5.644  11.486   2.195
  380TRP    CD1 4318   5.532  11.469   2.270
  380TRP    HD1 4319   5.447  11.428   2.237
  380TRP    NE1 4320   5.553  11.515   2.397
  380TRP    HE1 4321   5.487  11.512   2.471
  380TRP    CE2 4322   5.680  11.565   2.405
  380TRP    CZ2 4323   5.748  11.622   2.512
  380TRP    HZ2 4324   5.705  11.632   2.601
  380TRP    CH2 4325   5.876  11.664   2.491
  380TRP    HH2 4326   5.927  11.706   2.566
  380TRP    CZ3 4327   5.938  11.650   2.367
  380TRP    HZ3 4328   6.032  11.681   2.354
  380TRP    CE3 4329   5.871  11.593   2.261
  380TRP    HE3 4330   5.916  11.583   2.172
  380TRP    CD2 4331   5.740  11.549   2.279
  380TRP      C 4332   5.853  11.298   2.079
  380TRP      O 4333   5.868  11.240   2.186
  381ALA      N 4334   5.953  11.350   2.009
  381ALA      H 4335   5.932  11.397   1.923
  381ALA     CA 4336   6.092  11.342   2.051
  381ALA     HA 4337   6.092  11.351   2.150
  381ALA     CB 4338   6.154  11.207   2.014
  381ALA    HB1 4339   6.250  11.204   2.044
  381ALA    HB2 4340   6.103  11.133   2.058
  381ALA    HB3 4341   6.150  11.194   1.915
  381ALA      C 4342   6.169  11.455   1.984
  381ALA      O 4343   6.151  11.480   1.865
  382TYR      N 4344   6.255  11.522   2.060
  382TYR      H 4345   6.272  11.490   2.153
  382TYR     CA 4346   6.325  11.640   2.011
  382TYR     HA 4347   6.335  11.632   1.911
  382TYR     CB 4348   6.244  11.765   2.040
  382TYR    HB1 4349   6.239  11.776   2.139
  382TYR    HB2 4350   6.152  11.752   2.003
  382TYR     CG 4351   6.299  11.892   1.982
  382TYR    CD1 4352   6.273  11.927   1.850
  382TYR    HD1 4353   6.218  11.866   1.793
  382TYR    CE1 4354   6.322  12.043   1.797
  382TYR    HE1 4355   6.303  12.067   1.702
  382TYR     CZ 4356   6.398  12.126   1.875
  382TYR     OH 4357   6.448  12.242   1.822
  382TYR     HH 4358   6.501  12.290   1.891
  382TYR    CE2 4359   6.426  12.094   2.005
  382TYR    HE2 4360   6.483  12.154   2.061
  382TYR    CD2 4361   6.376  11.978   2.058
  382TYR    HD2 4362   6.396  11.955   2.153
  382TYR      C 4363   6.462  11.644   2.080
  382TYR      O 4364   6.475  11.700   2.189
  383GLY      N 4365   6.562  11.587   2.015
  383GLY      H 4366   6.548  11.552   1.922
  383GLY     CA 4367   6.692  11.574   2.076
  383GLY    HA1 4368   6.712  11.658   2.126
  383GLY    HA2 4369   6.760  11.562   2.003
  383GLY      C 4370   6.697  11.456   2.170
  383GLY      O 4371   6.655  11.345   2.136
  384PRO      N 4372   6.751  11.476   2.291
  384PRO     CD 4373   6.843  11.584   2.328
  384PRO    HD1 4374   6.794  11.661   2.369
  384PRO    HD2 4375   6.895  11.616   2.248
  384PRO     CG 4376   6.931  11.518   2.426
  384PRO    HG1 4377   6.967  11.584   2.491
  384PRO    HG2 4378   7.007  11.472   2.379
  384PRO     CB 4379   6.851  11.420   2.495
  384PRO    HB1 4380   6.802  11.463   2.570
  384PRO    HB2 4381   6.910  11.348   2.531
  384PRO     CA 4382   6.755  11.367   2.388
  384PRO     HA 4383   6.783  11.283   2.340
  384PRO      C 4384   6.621  11.332   2.450
  384PRO      O 4385   6.600  11.217   2.489
  385VAL      N 4386   6.530  11.426   2.461
  385VAL      H 4387   6.546  11.515   2.417
  385VAL     CA 4388   6.407  11.403   2.535
  385VAL     HA 4389   6.428  11.341   2.610
  385VAL     CB 4390   6.357  11.537   2.592
  385VAL     HB 4391   6.431  11.580   2.643
  385VAL    CG1 4392   6.321  11.628   2.481
  385VAL   1HG1 4393   6.289  11.715   2.518
  385VAL   2HG1 4394   6.402  11.644   2.423
  385VAL   3HG1 4395   6.249  11.586   2.426
  385VAL    CG2 4396   6.243  11.521   2.691
  385VAL   1HG2 4397   6.215  11.611   2.724
  385VAL   2HG2 4398   6.166  11.476   2.645
  385VAL   3HG2 4399   6.274  11.465   2.768
  385VAL      C 4400   6.305  11.334   2.445
  385VAL      O 4401   6.307  11.348   2.323
  386SER      N 4402   6.218  11.252   2.506
  386SER      H 4403   6.227  11.236   2.604
  386SER     CA 4404   6.111  11.186   2.433
  386SER     HA 4405   6.087  11.248   2.358
  386SER     CB 4406   6.157  11.052   2.375
  386SER    HB1 4407   6.241  11.063   2.322
  386SER    HB2 4408   6.086  11.012   2.316
  386SER     OG 4409   6.184  10.959   2.478
  386SER     HG 4410   6.214  10.872   2.437
  386SER      C 4411   5.993  11.163   2.527
  386SER      O 4412   6.009  11.161   2.649
  387SER      N 4413   5.875  11.144   2.469
  387SER      H 4414   5.868  11.153   2.369
  387SER     CA 4415   5.757  11.110   2.546
  387SER     HA 4416   5.789  11.097   2.640
  387SER     CB 4417   5.655  11.221   2.545
  387SER    HB1 4418   5.628  11.242   2.451
  387SER    HB2 4419   5.692  11.303   2.588
  387SER     OG 4420   5.538  11.183   2.616
  387SER     HG 4421   5.472  11.258   2.614
  387SER      C 4422   5.695  10.983   2.489
  387SER      O 4423   5.688  10.966   2.367
  388SER      N 4424   5.652  10.894   2.578
  388SER      H 4425   5.646  10.920   2.674
  388SER     CA 4426   5.614  10.759   2.539
  388SER     HA 4427   5.591  10.764   2.442
  388SER     CB 4428   5.730  10.662   2.558
  388SER    HB1 4429   5.704  10.569   2.530
  388SER    HB2 4430   5.760  10.661   2.653
  388SER     OG 4431   5.841  10.699   2.479
  388SER     HG 4432   5.916  10.634   2.493
  388SER      C 4433   5.494  10.714   2.622
  388SER      O 4434   5.464  10.770   2.726
  389LEU      N 4435   5.427  10.610   2.573
  389LEU      H 4436   5.455  10.571   2.485
  389LEU     CA 4437   5.314  10.552   2.644
  389LEU     HA 4438   5.315  10.595   2.734
  389LEU     CB 4439   5.181  10.582   2.575
  389LEU    HB1 4440   5.115  10.514   2.608
  389LEU    HB2 4441   5.196  10.569   2.477
  389LEU     CG 4442   5.117  10.719   2.593
  389LEU     HG 4443   5.134  10.749   2.686
  389LEU    CD1 4444   5.177  10.820   2.500
  389LEU   1HD1 4445   5.133  10.908   2.514
  389LEU   2HD1 4446   5.275  10.828   2.518
  389LEU   3HD1 4447   5.163  10.790   2.405
  389LEU    CD2 4448   4.969  10.712   2.573
  389LEU   1HD2 4449   4.930  10.803   2.585
  389LEU   2HD2 4450   4.950  10.679   2.480
  389LEU   3HD2 4451   4.930  10.649   2.639
  389LEU      C 4452   5.333  10.402   2.656
  389LEU      O 4453   5.355  10.334   2.555
  390TYR      N 4454   5.324  10.350   2.778
  390TYR      H 4455   5.301  10.410   2.854
  390TYR     CA 4456   5.346  10.209   2.805
  390TYR     HA 4457   5.390  10.172   2.723
  390TYR     CB 4458   5.438  10.192   2.926
  390TYR    HB1 4459   5.435  10.097   2.957
  390TYR    HB2 4460   5.407  10.252   2.999
  390TYR     CG 4461   5.581  10.226   2.893
  390TYR    CD1 4462   5.664  10.132   2.836
  390TYR    HD1 4463   5.629  10.040   2.816
  390TYR    CE1 4464   5.794  10.161   2.806
  390TYR    HE1 4465   5.854  10.091   2.766
  390TYR     CZ 4466   5.842  10.286   2.830
  390TYR     OH 4467   5.973  10.314   2.798
  390TYR     HH 4468   5.994  10.409   2.821
  390TYR    CE2 4469   5.762  10.383   2.885
  390TYR    HE2 4470   5.798  10.474   2.902
  390TYR    CD2 4471   5.632  10.352   2.916
  390TYR    HD2 4472   5.573  10.422   2.956
  390TYR      C 4473   5.213  10.138   2.828
  390TYR      O 4474   5.109  10.202   2.846
  391ASP      N 4475   5.216  10.005   2.824
  391ASP      H 4476   5.303   9.956   2.833
  391ASP     CA 4477   5.091   9.931   2.806
  391ASP     HA 4478   5.032   9.993   2.754
  391ASP     CB 4479   5.118   9.803   2.728
  391ASP    HB1 4480   5.158   9.735   2.790
  391ASP    HB2 4481   5.183   9.823   2.655
  391ASP     CG 4482   4.992   9.744   2.666
  391ASP    OD1 4483   4.883   9.801   2.681
  391ASP    OD2 4484   5.003   9.639   2.599
  391ASP      C 4485   5.023   9.898   2.938
  391ASP      O 4486   4.900   9.903   2.944
  392LEU      N 4487   5.098   9.856   3.040
  392LEU      H 4488   5.191   9.826   3.019
  392LEU     CA 4489   5.055   9.850   3.179
  392LEU     HA 4490   5.137   9.815   3.226
  392LEU     CB 4491   5.015   9.990   3.229
  392LEU    HB1 4492   4.921  10.004   3.197
  392LEU    HB2 4493   5.076  10.054   3.181
  392LEU     CG 4494   5.015  10.036   3.374
  392LEU     HG 4495   4.966   9.971   3.431
  392LEU    CD1 4496   5.157  10.046   3.418
  392LEU   1HD1 4497   5.161  10.076   3.513
  392LEU   2HD1 4498   5.201   9.956   3.409
  392LEU   3HD1 4499   5.205  10.112   3.360
  392LEU    CD2 4500   4.946  10.169   3.389
  392LEU   1HD2 4501   4.948  10.196   3.485
  392LEU   2HD2 4502   4.994  10.237   3.333
  392LEU   3HD2 4503   4.851  10.161   3.358
  392LEU      C 4504   4.941   9.751   3.204
  392LEU      O 4505   4.880   9.752   3.311
  393THR      N 4506   4.910   9.664   3.107
  393THR      H 4507   4.972   9.653   3.029
  393THR     CA 4508   4.787   9.584   3.112
  393THR     HA 4509   4.715   9.647   3.141
  393THR     CB 4510   4.757   9.526   2.974
  393THR     HB 4511   4.837   9.477   2.938
  393THR    CG2 4512   4.636   9.435   2.981
  393THR   1HG2 4513   4.617   9.397   2.890
  393THR   2HG2 4514   4.654   9.360   3.044
  393THR   3HG2 4515   4.557   9.487   3.012
  393THR    OG1 4516   4.730   9.632   2.882
  393THR    HG1 4517   4.711   9.593   2.791
  393THR      C 4518   4.796   9.473   3.214
  393THR      O 4519   4.712   9.464   3.304
  394ASN      N 4520   4.895   9.387   3.201
  394ASN      H 4521   4.962   9.399   3.127
  394ASN     CA 4522   4.908   9.275   3.292
  394ASN     HA 4523   4.829   9.278   3.353
  394ASN     CB 4524   4.907   9.144   3.214
  394ASN    HB1 4525   5.001   9.117   3.194
  394ASN    HB2 4526   4.858   9.157   3.128
  394ASN     CG 4527   4.841   9.033   3.290
  394ASN    OD1 4528   4.800   8.933   3.233
  394ASN    ND2 4529   4.829   9.050   3.421
  394ASN   1HD2 4530   4.863   9.133   3.464
  394ASN   2HD2 4531   4.786   8.979   3.477
  394ASN      C 4532   5.035   9.290   3.374
  394ASN      O 4533   5.103   9.192   3.404
  395VAL      N 4534   5.066   9.414   3.411
  395VAL      H 4535   5.000   9.486   3.393
  395VAL     CA 4536   5.191   9.451   3.476
  395VAL     HA 4537   5.241   9.365   3.487
  395VAL     CB 4538   5.272   9.548   3.388
  395VAL     HB 4539   5.214   9.625   3.361
  395VAL    CG1 4540   5.388   9.604   3.462
  395VAL   1HG1 4541   5.439   9.666   3.402
  395VAL   2HG1 4542   5.356   9.653   3.542
  395VAL   3HG1 4543   5.448   9.529   3.491
  395VAL    CG2 4544   5.321   9.478   3.265
  395VAL   1HG2 4545   5.374   9.542   3.208
  395VAL   2HG2 4546   5.380   9.401   3.291
  395VAL   3HG2 4547   5.243   9.444   3.212
  395VAL      C 4548   5.166   9.511   3.613
  395VAL      O 4549   5.226   9.469   3.713
  396ASP      N 4550   5.077   9.609   3.622
  396ASP      H 4551   5.024   9.633   3.541
  396ASP     CA 4552   5.055   9.682   3.745
  396ASP     HA 4553   5.147   9.699   3.781
  396ASP     CB 4554   4.983   9.814   3.718
  396ASP    HB1 4555   4.886   9.795   3.702
  396ASP    HB2 4556   5.022   9.856   3.636
  396ASP     CG 4557   4.995   9.912   3.832
  396ASP    OD1 4558   5.064   9.881   3.930
  396ASP    OD2 4559   4.935  10.021   3.824
  396ASP      C 4560   4.974   9.598   3.843
  396ASP      O 4561   4.904   9.504   3.805
  397THR      N 4562   4.985   9.632   3.971
  397THR      H 4563   5.040   9.712   3.994
  397THR     CA 4564   4.921   9.557   4.079
  397THR     HA 4565   4.934   9.459   4.060
  397THR     CB 4566   4.988   9.587   4.212
  397THR     HB 4567   4.971   9.681   4.239
  397THR    CG2 4568   4.941   9.490   4.317
  397THR   1HG2 4569   4.986   9.511   4.404
  397THR   2HG2 4570   4.842   9.498   4.327
  397THR   3HG2 4571   4.964   9.397   4.289
  397THR    OG1 4572   5.129   9.570   4.198
  397THR    HG1 4573   5.174   9.589   4.285
  397THR      C 4574   4.772   9.591   4.081
  397THR      O 4575   4.724   9.673   4.159
  398THR      N 4576   4.699   9.527   3.991
  398THR      H 4577   4.744   9.469   3.923
  398THR     CA 4578   4.554   9.540   3.990
  398THR     HA 4579   4.535   9.574   4.082
  398THR     CB 4580   4.509   9.638   3.881
  398THR     HB 4581   4.550   9.728   3.896
  398THR    CG2 4582   4.546   9.588   3.744
  398THR   1HG2 4583   4.516   9.654   3.675
  398THR   2HG2 4584   4.645   9.577   3.738
  398THR   3HG2 4585   4.502   9.500   3.727
  398THR    OG1 4586   4.367   9.655   3.887
  398THR    HG1 4587   4.338   9.719   3.815
  398THR      C 4588   4.481   9.408   3.970
  398THR      O 4589   4.360   9.404   3.990
  399THR      N 4590   4.550   9.301   3.929
  399THR      H 4591   4.646   9.313   3.904
  399THR     CA 4592   4.494   9.168   3.918
  399THR     HA 4593   4.405   9.173   3.962
  399THR     CB 4594   4.476   9.125   3.771
  399THR     HB 4595   4.448   9.029   3.764
  399THR    CG2 4596   4.373   9.211   3.701
  399THR   1HG2 4597   4.364   9.181   3.606
  399THR   2HG2 4598   4.285   9.202   3.747
  399THR   3HG2 4599   4.403   9.306   3.703
  399THR    OG1 4600   4.602   9.135   3.704
  399THR    HG1 4601   4.592   9.107   3.608
  399THR      C 4602   4.586   9.071   3.990
  399THR      O 4603   4.681   9.110   4.057
  400ASP      N 4604   4.557   8.942   3.976
  400ASP      H 4605   4.479   8.915   3.920
  400ASP     CA 4606   4.638   8.839   4.041
  400ASP     HA 4607   4.677   8.881   4.123
  400ASP     CB 4608   4.551   8.720   4.080
  400ASP    HB1 4609   4.610   8.646   4.112
  400ASP    HB2 4610   4.500   8.689   3.999
  400ASP     CG 4611   4.452   8.753   4.189
  400ASP    OD1 4612   4.480   8.845   4.269
  400ASP    OD2 4613   4.345   8.688   4.194
  400ASP      C 4614   4.749   8.794   3.948
  400ASP      O 4615   4.730   8.782   3.827
  401ASN      N 4616   4.865   8.766   4.008
  401ASN      H 4617   4.868   8.770   4.108
  401ASN     CA 4618   4.989   8.729   3.938
  401ASN     HA 4619   5.059   8.729   4.009
  401ASN     CB 4620   4.982   8.589   3.878
  401ASN    HB1 4621   5.060   8.576   3.816
  401ASN    HB2 4622   4.897   8.580   3.826
  401ASN     CG 4623   4.985   8.480   3.983
  401ASN    OD1 4624   4.892   8.401   3.995
  401ASN    ND2 4625   5.092   8.476   4.060
  401ASN   1HD2 4626   5.166   8.542   4.047
  401ASN   2HD2 4627   5.100   8.406   4.131
  401ASN      C 4628   5.026   8.832   3.831
  401ASN      O 4629   5.027   8.803   3.712
  402SER      N 4630   5.053   8.953   3.876
  402SER      H 4631   5.036   8.975   3.972
  402SER     CA 4632   5.108   9.055   3.788
  402SER     HA 4633   5.071   9.039   3.696
  402SER     CB 4634   5.067   9.193   3.837
  402SER    HB1 4635   4.968   9.200   3.844
  402SER    HB2 4636   5.102   9.264   3.776
  402SER     OG 4637   5.121   9.216   3.965
  402SER     HG 4638   5.094   9.307   3.996
  402SER      C 4639   5.259   9.042   3.786
  402SER      O 4640   5.318   8.982   3.875
  403VAL      N 4641   5.322   9.100   3.683
  403VAL      H 4642   5.271   9.152   3.615
  403VAL     CA 4643   5.466   9.085   3.672
  403VAL     HA 4644   5.475   8.988   3.694
  403VAL     CB 4645   5.523   9.114   3.532
  403VAL     HB 4646   5.619   9.084   3.527
  403VAL    CG1 4647   5.446   9.039   3.428
  403VAL   1HG1 4648   5.484   9.058   3.337
  403VAL   2HG1 4649   5.453   8.941   3.446
  403VAL   3HG1 4650   5.350   9.067   3.430
  403VAL    CG2 4651   5.525   9.259   3.503
  403VAL   1HG2 4652   5.563   9.274   3.411
  403VAL   2HG2 4653   5.432   9.295   3.507
  403VAL   3HG2 4654   5.582   9.305   3.570
  403VAL      C 4655   5.541   9.174   3.770
  403VAL      O 4656   5.661   9.154   3.788
  404LEU      N 4657   5.475   9.270   3.833
  404LEU      H 4658   5.381   9.290   3.807
  404LEU     CA 4659   5.539   9.345   3.939
  404LEU     HA 4660   5.635   9.355   3.910
  404LEU     CB 4661   5.471   9.482   3.955
  404LEU    HB1 4662   5.378   9.465   3.986
  404LEU    HB2 4663   5.469   9.525   3.864
  404LEU     CG 4664   5.531   9.584   4.050
  404LEU     HG 4665   5.535   9.545   4.142
  404LEU    CD1 4666   5.670   9.619   4.006
  404LEU   1HD1 4667   5.709   9.686   4.069
  404LEU   2HD1 4668   5.727   9.536   4.006
  404LEU   3HD1 4669   5.667   9.657   3.913
  404LEU    CD2 4670   5.447   9.708   4.054
  404LEU   1HD2 4671   5.488   9.774   4.117
  404LEU   2HD2 4672   5.442   9.748   3.962
  404LEU   3HD2 4673   5.355   9.685   4.085
  404LEU      C 4674   5.535   9.269   4.070
  404LEU      O 4675   5.622   9.289   4.155
  405GLU      N 4676   5.440   9.179   4.086
  405GLU      H 4677   5.376   9.163   4.011
  405GLU     CA 4678   5.425   9.101   4.208
  405GLU     HA 4679   5.465   9.157   4.281
  405GLU     CB 4680   5.276   9.074   4.232
  405GLU    HB1 4681   5.242   9.017   4.157
  405GLU    HB2 4682   5.228   9.161   4.231
  405GLU     CG 4683   5.241   9.005   4.360
  405GLU    HG1 4684   5.281   9.056   4.436
  405GLU    HG2 4685   5.280   8.913   4.358
  405GLU     CD 4686   5.092   8.995   4.380
  405GLU    OE1 4687   5.017   9.045   4.294
  405GLU    OE2 4688   5.050   8.935   4.481
  405GLU      C 4689   5.503   8.970   4.202
  405GLU      O 4690   5.545   8.920   4.307
  406ILE      N 4691   5.525   8.915   4.083
  406ILE      H 4692   5.489   8.959   4.001
  406ILE     CA 4693   5.601   8.791   4.070
  406ILE     HA 4694   5.565   8.728   4.139
  406ILE     CB 4695   5.580   8.730   3.930
  406ILE     HB 4696   5.601   8.800   3.861
  406ILE    CG2 4697   5.671   8.613   3.908
  406ILE   1HG2 4698   5.656   8.575   3.816
  406ILE   2HG2 4699   5.766   8.643   3.916
  406ILE   3HG2 4700   5.652   8.543   3.976
  406ILE    CG1 4701   5.437   8.683   3.913
  406ILE   1HG1 4702   5.376   8.757   3.939
  406ILE   2HG1 4703   5.422   8.604   3.972
  406ILE     CD 4704   5.404   8.643   3.773
  406ILE    HD1 4705   5.309   8.613   3.768
  406ILE    HD2 4706   5.418   8.721   3.712
  406ILE    HD3 4707   5.464   8.568   3.744
  406ILE      C 4708   5.749   8.816   4.099
  406ILE      O 4709   5.813   8.738   4.169
  407ILE      N 4710   5.804   8.925   4.046
  407ILE      H 4711   5.747   8.989   3.995
  407ILE     CA 4712   5.947   8.952   4.060
  407ILE     HA 4713   5.994   8.868   4.033
  407ILE     CB 4714   5.989   9.066   3.966
  407ILE     HB 4715   5.936   9.146   3.991
  407ILE    CG2 4716   6.135   9.098   3.979
  407ILE   1HG2 4717   6.159   9.172   3.916
  407ILE   2HG2 4718   6.155   9.126   4.073
  407ILE   3HG2 4719   6.189   9.017   3.956
  407ILE    CG1 4720   5.964   9.028   3.821
  407ILE   1HG1 4721   5.870   8.997   3.811
  407ILE   2HG1 4722   6.026   8.953   3.795
  407ILE     CD 4723   5.986   9.141   3.726
  407ILE    HD1 4724   5.968   9.110   3.632
  407ILE    HD2 4725   5.924   9.216   3.748
  407ILE    HD3 4726   6.081   9.172   3.733
  407ILE      C 4727   5.982   8.983   4.205
  407ILE      O 4728   6.085   8.939   4.256
  408VAL      N 4729   5.894   9.054   4.276
  408VAL      H 4730   5.805   9.075   4.236
  408VAL     CA 4731   5.927   9.100   4.410
  408VAL     HA 4732   6.022   9.133   4.405
  408VAL     CB 4733   5.834   9.215   4.451
  408VAL     HB 4734   5.739   9.190   4.435
  408VAL    CG1 4735   5.852   9.246   4.596
  408VAL   1HG1 4736   5.791   9.321   4.622
  408VAL   2HG1 4737   5.830   9.165   4.650
  408VAL   3HG1 4738   5.947   9.273   4.612
  408VAL    CG2 4739   5.866   9.336   4.371
  408VAL   1HG2 4740   5.806   9.411   4.398
  408VAL   2HG2 4741   5.961   9.362   4.387
  408VAL   3HG2 4742   5.854   9.316   4.273
  408VAL      C 4743   5.921   8.985   4.510
  408VAL      O 4744   6.018   8.957   4.580
  409TYR      N 4745   5.807   8.918   4.519
  409TYR      H 4746   5.734   8.933   4.452
  409TYR     CA 4747   5.789   8.822   4.627
  409TYR     HA 4748   5.830   8.870   4.704
  409TYR     CB 4749   5.641   8.790   4.649
  409TYR    HB1 4750   5.634   8.711   4.710
  409TYR    HB2 4751   5.599   8.768   4.561
  409TYR     CG 4752   5.564   8.903   4.710
  409TYR    CD1 4753   5.581   8.936   4.843
  409TYR    HD1 4754   5.646   8.884   4.898
  409TYR    CE1 4755   5.511   9.038   4.901
  409TYR    HE1 4756   5.526   9.061   4.997
  409TYR     CZ 4757   5.421   9.107   4.825
  409TYR     OH 4758   5.349   9.209   4.882
  409TYR     HH 4759   5.288   9.249   4.813
  409TYR    CE2 4760   5.400   9.076   4.693
  409TYR    HE2 4761   5.334   9.127   4.638
  409TYR    CD2 4762   5.472   8.974   4.637
  409TYR    HD2 4763   5.458   8.950   4.541
  409TYR      C 4764   5.863   8.691   4.605
  409TYR      O 4765   5.906   8.628   4.702
  410ASN      N 4766   5.877   8.647   4.481
  410ASN      H 4767   5.851   8.706   4.404
  410ASN     CA 4768   5.930   8.513   4.455
  410ASN     HA 4769   5.909   8.456   4.534
  410ASN     CB 4770   5.863   8.451   4.333
  410ASN    HB1 4771   5.910   8.365   4.310
  410ASN    HB2 4772   5.871   8.514   4.256
  410ASN     CG 4773   5.716   8.422   4.358
  410ASN    OD1 4774   5.629   8.478   4.293
  410ASN    ND2 4775   5.689   8.334   4.453
  410ASN   1HD2 4776   5.764   8.290   4.503
  410ASN   2HD2 4777   5.594   8.310   4.474
  410ASN      C 4778   6.081   8.523   4.436
  410ASN      O 4779   6.131   8.533   4.325
  411THR      N 4780   6.152   8.522   4.548
  411THR      H 4781   6.107   8.537   4.636
  411THR     CA 4782   6.295   8.499   4.543
  411THR     HA 4783   6.330   8.554   4.467
  411THR     CB 4784   6.361   8.545   4.673
  411THR     HB 4785   6.345   8.642   4.688
  411THR    CG2 4786   6.308   8.468   4.791
  411THR   1HG2 4787   6.353   8.500   4.874
  411THR   2HG2 4788   6.210   8.482   4.798
  411THR   3HG2 4789   6.327   8.370   4.778
  411THR    OG1 4790   6.503   8.527   4.663
  411THR    HG1 4791   6.547   8.557   4.748
  411THR      C 4792   6.323   8.352   4.516
  411THR      O 4793   6.235   8.267   4.534
  412ASN      N 4794   6.450   8.322   4.489
  412ASN      H 4795   6.514   8.387   4.529
  412ASN     CA 4796   6.520   8.215   4.413
  412ASN     HA 4797   6.612   8.220   4.453
  412ASN     CB 4798   6.467   8.071   4.435
  412ASN    HB1 4799   6.458   8.057   4.533
  412ASN    HB2 4800   6.536   8.008   4.398
  412ASN     CG 4801   6.329   8.038   4.368
  412ASN    OD1 4802   6.266   8.116   4.297
  412ASN    ND2 4803   6.282   7.918   4.396
  412ASN   1HD2 4804   6.334   7.856   4.455
  412ASN   2HD2 4805   6.195   7.888   4.357
  412ASN      C 4806   6.526   8.245   4.264
  412ASN      O 4807   6.585   8.166   4.190
  413ILE      N 4808   6.469   8.354   4.218
  413ILE      H 4809   6.411   8.407   4.279
  413ILE     CA 4810   6.487   8.400   4.081
  413ILE     HA 4811   6.495   8.320   4.020
  413ILE     CB 4812   6.364   8.481   4.035
  413ILE     HB 4813   6.347   8.554   4.100
  413ILE    CG2 4814   6.387   8.548   3.902
  413ILE   1HG2 4815   6.305   8.599   3.876
  413ILE   2HG2 4816   6.465   8.610   3.909
  413ILE   3HG2 4817   6.407   8.478   3.832
  413ILE    CG1 4818   6.242   8.390   4.028
  413ILE   1HG1 4819   6.234   8.340   4.114
  413ILE   2HG1 4820   6.255   8.324   3.953
  413ILE     CD 4821   6.113   8.463   4.004
  413ILE    HD1 4822   6.038   8.397   4.000
  413ILE    HD2 4823   6.097   8.528   4.078
  413ILE    HD3 4824   6.118   8.512   3.917
  413ILE      C 4825   6.616   8.481   4.078
  413ILE      O 4826   6.644   8.559   4.169
  414ASP      N 4827   6.696   8.460   3.974
  414ASP      H 4828   6.661   8.412   3.893
  414ASP     CA 4829   6.834   8.506   3.976
  414ASP     HA 4830   6.867   8.484   4.068
  414ASP     CB 4831   6.913   8.433   3.867
  414ASP    HB1 4832   7.004   8.474   3.859
  414ASP    HB2 4833   6.865   8.443   3.779
  414ASP     CG 4834   6.929   8.286   3.896
  414ASP    OD1 4835   6.934   8.248   4.015
  414ASP    OD2 4836   6.937   8.206   3.800
  414ASP      C 4837   6.847   8.656   3.957
  414ASP      O 4838   6.926   8.721   4.027
  415ASN      N 4839   6.771   8.714   3.865
  415ASN      H 4840   6.691   8.664   3.831
  415ASN     CA 4841   6.799   8.847   3.811
  415ASN     HA 4842   6.892   8.868   3.843
  415ASN     CB 4843   6.794   8.843   3.659
  415ASN    HB1 4844   6.801   8.936   3.623
  415ASN    HB2 4845   6.707   8.802   3.630
  415ASN     CG 4846   6.906   8.762   3.600
  415ASN    OD1 4847   7.020   8.770   3.645
  415ASN    ND2 4848   6.875   8.683   3.499
  415ASN   1HD2 4849   6.781   8.679   3.465
  415ASN   2HD2 4850   6.946   8.627   3.456
  415ASN      C 4851   6.705   8.955   3.865
  415ASN      O 4852   6.664   9.042   3.788
  416ARG      N 4853   6.671   8.953   3.994
  416ARG      H 4854   6.722   8.895   4.058
  416ARG     CA 4855   6.561   9.035   4.042
  416ARG     HA 4856   6.490   9.018   3.973
  416ARG     CB 4857   6.516   8.991   4.181
  416ARG    HB1 4858   6.449   9.056   4.215
  416ARG    HB2 4859   6.596   8.990   4.241
  416ARG     CG 4860   6.454   8.854   4.183
  416ARG    HG1 4861   6.527   8.786   4.168
  416ARG    HG2 4862   6.388   8.848   4.108
  416ARG     CD 4863   6.383   8.823   4.314
  416ARG    HD1 4864   6.337   8.734   4.307
  416ARG    HD2 4865   6.316   8.894   4.333
  416ARG     NE 4866   6.473   8.817   4.427
  416ARG     HE 4867   6.546   8.749   4.425
  416ARG     CZ 4868   6.464   8.897   4.533
  416ARG    NH1 4869   6.550   8.886   4.633
  416ARG   1HH1 4870   6.623   8.817   4.629
  416ARG   2HH1 4871   6.543   8.946   4.712
  416ARG    NH2 4872   6.367   8.988   4.539
  416ARG   1HH2 4873   6.302   8.996   4.464
  416ARG   2HH2 4874   6.360   9.048   4.618
  416ARG      C 4875   6.593   9.184   4.044
  416ARG      O 4876   6.504   9.265   4.022
  417HIS      N 4877   6.719   9.222   4.070
  417HIS      H 4878   6.789   9.154   4.095
  417HIS     CA 4879   6.752   9.364   4.061
  417HIS     HA 4880   6.678   9.410   4.110
  417HIS     CB 4881   6.886   9.394   4.126
  417HIS    HB1 4882   6.958   9.348   4.074
  417HIS    HB2 4883   6.885   9.359   4.219
  417HIS     CG 4884   6.918   9.541   4.131
  417HIS    ND1 4885   7.047   9.589   4.134
  417HIS    CE1 4886   7.045   9.721   4.139
  417HIS    HE1 4887   7.125   9.781   4.139
  417HIS    NE2 4888   6.919   9.760   4.143
  417HIS    HE2 4889   6.888   9.855   4.148
  417HIS    CD2 4890   6.838   9.650   4.139
  417HIS    HD2 4891   6.738   9.650   4.141
  417HIS      C 4892   6.756   9.411   3.917
  417HIS      O 4893   6.715   9.523   3.887
  418GLU      N 4894   6.805   9.326   3.827
  418GLU      H 4895   6.833   9.234   3.855
  418GLU     CA 4896   6.819   9.366   3.687
  418GLU     HA 4897   6.865   9.455   3.690
  418GLU     CB 4898   6.903   9.264   3.611
  418GLU    HB1 4899   6.897   9.285   3.513
  418GLU    HB2 4900   6.865   9.173   3.628
  418GLU     CG 4901   7.051   9.261   3.649
  418GLU    HG1 4902   7.081   9.354   3.667
  418GLU    HG2 4903   7.103   9.224   3.572
  418GLU     CD 4904   7.080   9.176   3.772
  418GLU    OE1 4905   6.986   9.115   3.825
  418GLU    OE2 4906   7.196   9.172   3.816
  418GLU      C 4907   6.685   9.383   3.618
  418GLU      O 4908   6.677   9.455   3.519
  419MET      N 4909   6.580   9.319   3.669
  419MET      H 4910   6.593   9.261   3.749
  419MET     CA 4911   6.447   9.332   3.610
  419MET     HA 4912   6.466   9.354   3.514
  419MET     CB 4913   6.369   9.201   3.623
  419MET    HB1 4914   6.275   9.217   3.593
  419MET    HB2 4915   6.370   9.173   3.719
  419MET     CG 4916   6.424   9.087   3.541
  419MET    HG1 4917   6.513   9.066   3.582
  419MET    HG2 4918   6.438   9.125   3.449
  419MET     SD 4919   6.315   8.944   3.539
  419MET     CE 4920   6.339   8.877   3.702
  419MET    HE1 4921   6.283   8.795   3.713
  419MET    HE2 4922   6.435   8.853   3.714
  419MET    HE3 4923   6.313   8.945   3.770
  419MET      C 4924   6.366   9.445   3.673
  419MET      O 4925   6.281   9.502   3.606
  420LEU      N 4926   6.391   9.478   3.799
  420LEU      H 4927   6.461   9.428   3.851
  420LEU     CA 4928   6.317   9.587   3.862
  420LEU     HA 4929   6.224   9.571   3.829
  420LEU     CB 4930   6.326   9.580   4.014
  420LEU    HB1 4931   6.300   9.669   4.049
  420LEU    HB2 4932   6.422   9.561   4.037
  420LEU     CG 4933   6.241   9.476   4.085
  420LEU     HG 4934   6.261   9.385   4.049
  420LEU    CD1 4935   6.272   9.476   4.232
  420LEU   1HD1 4936   6.216   9.407   4.278
  420LEU   2HD1 4937   6.369   9.454   4.245
  420LEU   3HD1 4938   6.253   9.566   4.270
  420LEU    CD2 4939   6.095   9.509   4.063
  420LEU   1HD2 4940   6.038   9.441   4.109
  420LEU   2HD2 4941   6.076   9.600   4.100
  420LEU   3HD2 4942   6.075   9.508   3.965
  420LEU      C 4943   6.363   9.725   3.818
  420LEU      O 4944   6.303   9.824   3.860
  421THR      N 4945   6.468   9.734   3.737
  421THR      H 4946   6.519   9.651   3.713
  421THR     CA 4947   6.511   9.862   3.682
  421THR     HA 4948   6.465   9.930   3.738
  421THR     CB 4949   6.662   9.876   3.693
  421THR     HB 4950   6.691   9.869   3.788
  421THR    CG2 4951   6.732   9.771   3.610
  421THR   1HG2 4952   6.831   9.782   3.618
  421THR   2HG2 4953   6.706   9.680   3.642
  421THR   3HG2 4954   6.706   9.781   3.514
  421THR    OG1 4955   6.700  10.005   3.646
  421THR    HG1 4956   6.800  10.015   3.653
  421THR      C 4957   6.467   9.881   3.538
  421THR      O 4958   6.506   9.980   3.476
  422LEU      N 4959   6.387   9.789   3.483
  422LEU      H 4960   6.367   9.704   3.532
  422LEU     CA 4961   6.329   9.811   3.352
  422LEU     HA 4962   6.405   9.843   3.294
  422LEU     CB 4963   6.273   9.682   3.293
  422LEU    HB1 4964   6.194   9.707   3.238
  422LEU    HB2 4965   6.244   9.624   3.369
  422LEU     CG 4966   6.364   9.597   3.205
  422LEU     HG 4967   6.312   9.521   3.165
  422LEU    CD1 4968   6.421   9.685   3.098
  422LEU   1HD1 4969   6.481   9.631   3.039
  422LEU   2HD1 4970   6.347   9.723   3.043
  422LEU   3HD1 4971   6.474   9.759   3.140
  422LEU    CD2 4972   6.473   9.533   3.281
  422LEU   1HD2 4973   6.530   9.478   3.219
  422LEU   2HD2 4974   6.530   9.603   3.324
  422LEU   3HD2 4975   6.434   9.473   3.351
  422LEU      C 4976   6.220   9.917   3.361
  422LEU      O 4977   6.170   9.950   3.468
  423GLU      N 4978   6.180   9.967   3.245
  423GLU      H 4979   6.192   9.916   3.159
  423GLU     CA 4980   6.118  10.099   3.246
  423GLU     HA 4981   6.170  10.143   3.319
  423GLU     CB 4982   6.137  10.165   3.109
  423GLU    HB1 4983   6.093  10.109   3.038
  423GLU    HB2 4984   6.235  10.172   3.088
  423GLU     CG 4985   6.078  10.302   3.105
  423GLU    HG1 4986   5.979  10.294   3.118
  423GLU    HG2 4987   6.097  10.341   3.015
  423GLU     CD 4988   6.136  10.393   3.213
  423GLU    OE1 4989   6.258  10.389   3.239
  423GLU    OE2 4990   6.057  10.467   3.276
  423GLU      C 4991   5.972  10.109   3.291
  423GLU      O 4992   5.942  10.201   3.369
  424PRO      N 4993   5.877  10.023   3.250
  424PRO     CD 4994   5.875   9.923   3.143
  424PRO    HD1 4995   5.910   9.835   3.175
  424PRO    HD2 4996   5.930   9.953   3.064
  424PRO     CG 4997   5.731   9.915   3.109
  424PRO    HG1 4998   5.708   9.825   3.071
  424PRO    HG2 4999   5.706   9.986   3.043
  424PRO     CB 5000   5.659   9.935   3.229
  424PRO    HB1 5001   5.649   9.847   3.276
  424PRO    HB2 5002   5.569   9.972   3.207
  424PRO     CA 5003   5.743  10.034   3.310
  424PRO     HA 5004   5.712  10.129   3.306
  424PRO      C 5005   5.741   9.998   3.457
  424PRO      O 5006   5.653  10.046   3.528
  425LEU      N 5007   5.838   9.920   3.504
  425LEU      H 5008   5.911   9.890   3.442
  425LEU     CA 5009   5.841   9.877   3.643
  425LEU     HA 5010   5.745   9.868   3.669
  425LEU     CB 5011   5.914   9.744   3.654
  425LEU    HB1 5012   5.917   9.718   3.750
  425LEU    HB2 5013   6.007   9.757   3.620
  425LEU     CG 5014   5.853   9.628   3.577
  425LEU     HG 5015   5.844   9.652   3.480
  425LEU    CD1 5016   5.942   9.508   3.589
  425LEU   1HD1 5017   5.902   9.431   3.538
  425LEU   2HD1 5018   6.032   9.529   3.551
  425LEU   3HD1 5019   5.952   9.483   3.685
  425LEU    CD2 5020   5.717   9.597   3.630
  425LEU   1HD2 5021   5.678   9.520   3.578
  425LEU   2HD2 5022   5.724   9.572   3.726
  425LEU   3HD2 5023   5.659   9.677   3.620
  425LEU      C 5024   5.907   9.980   3.733
  425LEU      O 5025   5.871   9.989   3.851
  426HIS      N 5026   6.003  10.057   3.681
  426HIS      H 5027   6.023  10.051   3.583
  426HIS     CA 5028   6.079  10.149   3.765
  426HIS     HA 5029   6.105  10.096   3.845
  426HIS     CB 5030   6.201  10.199   3.688
  426HIS    HB1 5031   6.170  10.247   3.606
  426HIS    HB2 5032   6.257  10.120   3.661
  426HIS     CG 5033   6.288  10.292   3.767
  426HIS    ND1 5034   6.380  10.248   3.858
  426HIS    CE1 5035   6.442  10.352   3.912
  426HIS    HE1 5036   6.515  10.348   3.980
  426HIS    NE2 5037   6.391  10.462   3.859
  426HIS    HE2 5038   6.419  10.555   3.881
  426HIS    CD2 5039   6.294  10.427   3.768
  426HIS    HD2 5040   6.239  10.489   3.713
  426HIS      C 5041   5.995  10.268   3.809
  426HIS      O 5042   6.006  10.313   3.923
  427THR      N 5043   5.912  10.320   3.719
  427THR      H 5044   5.906  10.278   3.628
  427THR     CA 5045   5.830  10.436   3.749
  427THR     HA 5046   5.889  10.500   3.797
  427THR     CB 5047   5.781  10.496   3.618
  427THR     HB 5048   5.722  10.430   3.572
  427THR    CG2 5049   5.706  10.626   3.638
  427THR   1HG2 5050   5.676  10.661   3.549
  427THR   2HG2 5051   5.626  10.610   3.696
  427THR   3HG2 5052   5.766  10.693   3.681
  427THR    OG1 5053   5.895  10.524   3.535
  427THR    HG1 5054   5.865  10.563   3.448
  427THR      C 5055   5.714  10.401   3.842
  427THR      O 5056   5.672  10.486   3.920
  428LEU      N 5057   5.666  10.277   3.839
  428LEU      H 5058   5.709  10.208   3.779
  428LEU     CA 5059   5.552  10.241   3.922
  428LEU     HA 5060   5.488  10.316   3.909
  428LEU     CB 5061   5.491  10.110   3.875
  428LEU    HB1 5062   5.427  10.079   3.945
  428LEU    HB2 5063   5.565  10.043   3.865
  428LEU     CG 5064   5.416  10.115   3.743
  428LEU     HG 5065   5.473  10.154   3.670
  428LEU    CD1 5066   5.378   9.976   3.703
  428LEU   1HD1 5067   5.329   9.978   3.616
  428LEU   2HD1 5068   5.461   9.920   3.692
  428LEU   3HD1 5069   5.320   9.936   3.773
  428LEU    CD2 5070   5.295  10.202   3.757
  428LEU   1HD2 5071   5.246  10.205   3.670
  428LEU   2HD2 5072   5.235  10.164   3.827
  428LEU   3HD2 5073   5.323  10.294   3.782
  428LEU      C 5074   5.589  10.231   4.069
  428LEU      O 5075   5.512  10.272   4.156
  429LEU      N 5076   5.707  10.177   4.100
  429LEU      H 5077   5.768  10.143   4.027
  429LEU     CA 5078   5.748  10.167   4.240
  429LEU     HA 5079   5.669  10.129   4.287
  429LEU     CB 5080   5.867  10.073   4.256
  429LEU    HB1 5081   5.904  10.086   4.348
  429LEU    HB2 5082   5.936  10.099   4.188
  429LEU     CG 5083   5.841   9.925   4.238
  429LEU     HG 5084   5.799   9.906   4.149
  429LEU    CD1 5085   5.970   9.851   4.244
  429LEU   1HD1 5086   5.953   9.753   4.232
  429LEU   2HD1 5087   6.031   9.883   4.171
  429LEU   3HD1 5088   6.014   9.866   4.332
  429LEU    CD2 5089   5.750   9.880   4.348
  429LEU   1HD2 5090   5.732   9.782   4.338
  429LEU   2HD2 5091   5.794   9.897   4.436
  429LEU   3HD2 5092   5.664   9.931   4.343
  429LEU      C 5093   5.781  10.304   4.297
  429LEU      O 5094   5.751  10.332   4.413
  430HIS      N 5095   5.843  10.390   4.217
  430HIS      H 5096   5.865  10.363   4.123
  430HIS     CA 5097   5.880  10.523   4.265
  430HIS     HA 5098   5.923  10.510   4.354
  430HIS     CB 5099   5.978  10.586   4.167
  430HIS    HB1 5100   5.932  10.598   4.079
  430HIS    HB2 5101   6.056  10.524   4.155
  430HIS     CG 5102   6.030  10.719   4.211
  430HIS    ND1 5103   6.127  10.732   4.308
  430HIS    CE1 5104   6.153  10.860   4.326
  430HIS    HE1 5105   6.219  10.897   4.391
  430HIS    NE2 5106   6.078  10.930   4.244
  430HIS    HE2 5107   6.078  11.029   4.236
  430HIS    CD2 5108   6.000  10.844   4.171
  430HIS    HD2 5109   5.933  10.869   4.101
  430HIS      C 5110   5.758  10.611   4.283
  430HIS      O 5111   5.760  10.703   4.365
  431THR      N 5112   5.651  10.586   4.208
  431THR      H 5113   5.654  10.511   4.141
  431THR     CA 5114   5.530  10.666   4.222
  431THR     HA 5115   5.560  10.761   4.232
  431THR     CB 5116   5.444  10.651   4.097
  431THR     HB 5117   5.412  10.556   4.088
  431THR    CG2 5118   5.327  10.745   4.100
  431THR   1HG2 5119   5.273  10.733   4.017
  431THR   2HG2 5120   5.271  10.725   4.180
  431THR   3HG2 5121   5.360  10.839   4.104
  431THR    OG1 5122   5.523  10.684   3.982
  431THR    HG1 5123   5.468  10.674   3.899
  431THR      C 5124   5.452  10.626   4.346
  431THR      O 5125   5.395  10.712   4.413
  432LYS      N 5126   5.452  10.497   4.381
  432LYS      H 5127   5.501  10.430   4.324
  432LYS     CA 5128   5.382  10.452   4.500
  432LYS     HA 5129   5.293  10.497   4.495
  432LYS     CB 5130   5.366  10.301   4.497
  432LYS    HB1 5131   5.327  10.271   4.584
  432LYS    HB2 5132   5.457  10.260   4.486
  432LYS     CG 5133   5.278  10.250   4.386
  432LYS    HG1 5134   5.315  10.280   4.298
  432LYS    HG2 5135   5.186  10.287   4.397
  432LYS     CD 5136   5.271  10.100   4.387
  432LYS    HD1 5137   5.226  10.070   4.471
  432LYS    HD2 5138   5.364  10.063   4.384
  432LYS     CE 5139   5.194  10.049   4.268
  432LYS    HE1 5140   5.201   9.949   4.263
  432LYS    HE2 5141   5.232  10.088   4.184
  432LYS     NZ 5142   5.052  10.086   4.278
  432LYS    HZ1 5143   5.003  10.051   4.198
  432LYS    HZ2 5144   5.013  10.046   4.361
  432LYS    HZ3 5145   5.044  10.185   4.281
  432LYS      C 5146   5.453  10.494   4.628
  432LYS      O 5147   5.390  10.498   4.734
  433TRP      N 5148   5.582  10.526   4.621
  433TRP      H 5149   5.630  10.518   4.533
  433TRP     CA 5150   5.655  10.573   4.739
  433TRP     HA 5151   5.622  10.519   4.816
  433TRP     CB 5152   5.804  10.550   4.719
  433TRP    HB1 5153   5.833  10.601   4.638
  433TRP    HB2 5154   5.819  10.452   4.703
  433TRP     CG 5155   5.893  10.591   4.831
  433TRP    CD1 5156   5.971  10.700   4.835
  433TRP    HD1 5157   5.976  10.769   4.763
  433TRP    NE1 5158   6.043  10.703   4.952
  433TRP    HE1 5159   6.109  10.773   4.978
  433TRP    CE2 5160   6.010  10.594   5.027
  433TRP    CZ2 5161   6.054  10.554   5.151
  433TRP    HZ2 5162   6.121  10.608   5.202
  433TRP    CH2 5163   6.004  10.439   5.202
  433TRP    HH2 5164   6.034  10.408   5.292
  433TRP    CZ3 5165   5.912  10.363   5.132
  433TRP    HZ3 5166   5.878  10.278   5.172
  433TRP    CE3 5167   5.867  10.401   5.008
  433TRP    HE3 5168   5.801  10.345   4.958
  433TRP    CD2 5169   5.917  10.520   4.953
  433TRP      C 5170   5.626  10.719   4.768
  433TRP      O 5171   5.612  10.758   4.884
  434LYS      N 5172   5.617  10.802   4.664
  434LYS      H 5173   5.629  10.767   4.571
  434LYS     CA 5174   5.590  10.943   4.686
  434LYS     HA 5175   5.645  10.964   4.767
  434LYS     CB 5176   5.632  11.026   4.565
  434LYS    HB1 5177   5.599  11.119   4.578
  434LYS    HB2 5178   5.590  10.986   4.483
  434LYS     CG 5179   5.781  11.033   4.541
  434LYS    HG1 5180   5.798  11.079   4.454
  434LYS    HG2 5181   5.818  10.940   4.537
  434LYS     CD 5182   5.850  11.109   4.651
  434LYS    HD1 5183   5.844  11.056   4.735
  434LYS    HD2 5184   5.804  11.197   4.663
  434LYS     CE 5185   5.996  11.133   4.619
  434LYS    HE1 5186   6.034  11.197   4.685
  434LYS    HE2 5187   6.004  11.171   4.527
  434LYS     NZ 5188   6.077  11.009   4.624
  434LYS    HZ1 5189   6.172  11.030   4.602
  434LYS    HZ2 5190   6.072  10.969   4.715
  434LYS    HZ3 5191   6.042  10.943   4.557
  434LYS      C 5192   5.445  10.972   4.716
  434LYS      O 5193   5.415  11.081   4.766
  435LYS      N 5194   5.354  10.880   4.688
  435LYS      H 5195   5.381  10.788   4.658
  435LYS     CA 5196   5.214  10.917   4.702
  435LYS     HA 5197   5.217  11.017   4.705
  435LYS     CB 5198   5.133  10.871   4.582
  435LYS    HB1 5199   5.036  10.881   4.603
  435LYS    HB2 5200   5.154  10.775   4.564
  435LYS     CG 5201   5.163  10.950   4.457
  435LYS    HG1 5202   5.260  10.938   4.433
  435LYS    HG2 5203   5.145  11.046   4.474
  435LYS     CD 5204   5.078  10.904   4.341
  435LYS    HD1 5205   5.081  10.804   4.335
  435LYS    HD2 5206   5.114  10.943   4.256
  435LYS     CE 5207   4.935  10.950   4.361
  435LYS    HE1 5208   4.934  11.049   4.373
  435LYS    HE2 5209   4.897  10.906   4.442
  435LYS     NZ 5210   4.850  10.915   4.244
  435LYS    HZ1 5211   4.757  10.946   4.260
  435LYS    HZ2 5212   4.887  10.959   4.162
  435LYS    HZ3 5213   4.850  10.816   4.231
  435LYS      C 5214   5.151  10.865   4.831
  435LYS      O 5215   5.070  10.936   4.891
  436PHE      N 5216   5.184  10.744   4.874
  436PHE      H 5217   5.243  10.684   4.819
  436PHE     CA 5218   5.133  10.699   5.004
  436PHE     HA 5219   5.115  10.786   5.049
  436PHE     CB 5220   5.007  10.613   4.986
  436PHE    HB1 5221   4.939  10.666   4.936
  436PHE    HB2 5222   4.972  10.589   5.076
  436PHE     CG 5223   5.030  10.485   4.910
  436PHE    CD1 5224   5.021  10.482   4.773
  436PHE    HD1 5225   5.001  10.566   4.723
  436PHE    CE1 5226   5.039  10.366   4.704
  436PHE    HE1 5227   5.033  10.366   4.604
  436PHE     CZ 5228   5.065  10.250   4.771
  436PHE     HZ 5229   5.079  10.165   4.720
  436PHE    CE2 5230   5.072  10.250   4.908
  436PHE    HE2 5231   5.091  10.165   4.957
  436PHE    CD2 5232   5.053  10.367   4.977
  436PHE    HD2 5233   5.056  10.366   5.077
  436PHE      C 5234   5.232  10.625   5.092
  436PHE      O 5235   5.203  10.607   5.210
  437ALA      N 5236   5.347  10.581   5.042
  437ALA      H 5237   5.378  10.612   4.952
  437ALA     CA 5238   5.428  10.487   5.118
  437ALA     HA 5239   5.359  10.442   5.175
  437ALA     CB 5240   5.500  10.389   5.025
  437ALA    HB1 5241   5.555  10.325   5.079
  437ALA    HB2 5242   5.433  10.337   4.972
  437ALA    HB3 5243   5.560  10.440   4.962
  437ALA      C 5244   5.531  10.552   5.209
  437ALA      O 5245   5.576  10.486   5.304
  438LYS      N 5246   5.572  10.676   5.183
  438LYS      H 5247   5.541  10.722   5.099
  438LYS     CA 5248   5.662  10.746   5.275
  438LYS     HA 5249   5.741  10.685   5.285
  438LYS     CB 5250   5.706  10.880   5.218
  438LYS    HB1 5251   5.741  10.936   5.292
  438LYS    HB2 5252   5.627  10.924   5.176
  438LYS     CG 5253   5.812  10.873   5.115
  438LYS    HG1 5254   5.781  10.812   5.042
  438LYS    HG2 5255   5.895  10.835   5.157
  438LYS     CD 5256   5.844  11.009   5.056
  438LYS    HD1 5257   5.759  11.052   5.027
  438LYS    HD2 5258   5.903  10.996   4.976
  438LYS     CE 5259   5.914  11.100   5.154
  438LYS    HE1 5260   5.861  11.104   5.238
  438LYS    HE2 5261   5.922  11.191   5.114
  438LYS     NZ 5262   6.051  11.052   5.188
  438LYS    HZ1 5263   6.094  11.115   5.253
  438LYS    HZ2 5264   6.045  10.961   5.229
  438LYS    HZ3 5265   6.107  11.047   5.105
  438LYS      C 5266   5.595  10.770   5.409
  438LYS      O 5267   5.659  10.764   5.513
  439TYR      N 5268   5.465  10.797   5.406
  439TYR      H 5269   5.415  10.788   5.319
  439TYR     CA 5270   5.394  10.839   5.525
  439TYR     HA 5271   5.461  10.888   5.580
  439TYR     CB 5272   5.278  10.929   5.484
  439TYR    HB1 5273   5.233  10.964   5.566
  439TYR    HB2 5274   5.213  10.875   5.430
  439TYR     CG 5275   5.322  11.046   5.401
  439TYR    CD1 5276   5.387  11.153   5.458
  439TYR    HD1 5277   5.405  11.153   5.556
  439TYR    CE1 5278   5.428  11.260   5.382
  439TYR    HE1 5279   5.475  11.337   5.424
  439TYR     CZ 5280   5.404  11.260   5.247
  439TYR     OH 5281   5.445  11.367   5.171
  439TYR     HH 5282   5.420  11.351   5.075
  439TYR    CE2 5283   5.340  11.155   5.188
  439TYR    HE2 5284   5.323  11.156   5.089
  439TYR    CD2 5285   5.299  11.048   5.264
  439TYR    HD2 5286   5.253  10.971   5.220
  439TYR      C 5287   5.345  10.722   5.607
  439TYR      O 5288   5.327  10.735   5.728
  440MET      N 5289   5.324  10.607   5.544
  440MET      H 5290   5.333  10.602   5.444
  440MET     CA 5291   5.288  10.488   5.621
  440MET     HA 5292   5.227  10.519   5.693
  440MET     CB 5293   5.217  10.387   5.531
  440MET    HB1 5294   5.198  10.304   5.584
  440MET    HB2 5295   5.278  10.364   5.454
  440MET     CG 5296   5.087  10.436   5.474
  440MET    HG1 5297   5.110  10.520   5.425
  440MET    HG2 5298   5.031  10.458   5.553
  440MET     SD 5299   5.011  10.314   5.368
  440MET     CE 5300   4.957  10.196   5.491
  440MET    HE1 5301   4.911  10.119   5.446
  440MET    HE2 5302   5.036  10.162   5.541
  440MET    HE3 5303   4.894  10.240   5.554
  440MET      C 5304   5.410  10.425   5.684
  440MET      O 5305   5.399  10.362   5.789
  441PHE      N 5306   5.527  10.440   5.623
  441PHE      H 5307   5.530  10.486   5.534
  441PHE     CA 5308   5.651  10.391   5.682
  441PHE     HA 5309   5.629  10.301   5.721
  441PHE     CB 5310   5.757  10.379   5.573
  441PHE    HB1 5311   5.780  10.470   5.539
  441PHE    HB2 5312   5.720  10.324   5.498
  441PHE     CG 5313   5.884  10.314   5.619
  441PHE    CD1 5314   5.890  10.177   5.637
  441PHE    HD1 5315   5.809  10.121   5.620
  441PHE    CE1 5316   6.006  10.118   5.678
  441PHE    HE1 5317   6.010  10.019   5.691
  441PHE     CZ 5318   6.117  10.193   5.701
  441PHE     HZ 5319   6.202  10.149   5.731
  441PHE    CE2 5320   6.113  10.329   5.683
  441PHE    HE2 5321   6.195  10.384   5.699
  441PHE    CD2 5322   5.997  10.389   5.642
  441PHE    HD2 5323   5.995  10.488   5.628
  441PHE      C 5324   5.700  10.481   5.794
  441PHE      O 5325   5.777  10.436   5.879
  442PHE      N 5326   5.655  10.606   5.797
  442PHE      H 5327   5.594  10.638   5.724
  442PHE     CA 5328   5.693  10.698   5.904
  442PHE     HA 5329   5.786  10.671   5.930
  442PHE     CB 5330   5.688  10.842   5.852
  442PHE    HB1 5331   5.594  10.864   5.828
  442PHE    HB2 5332   5.745  10.848   5.770
  442PHE     CG 5333   5.737  10.945   5.951
  442PHE    CD1 5334   5.872  10.963   5.971
  442PHE    HD1 5335   5.938  10.907   5.920
  442PHE    CE1 5336   5.918  11.058   6.061
  442PHE    HE1 5337   6.016  11.070   6.075
  442PHE     CZ 5338   5.827  11.135   6.131
  442PHE     HZ 5339   5.860  11.203   6.196
  442PHE    CE2 5340   5.692  11.119   6.111
  442PHE    HE2 5341   5.627  11.175   6.161
  442PHE    CD2 5342   5.647  11.024   6.021
  442PHE    HD2 5343   5.549  11.012   6.006
  442PHE      C 5344   5.603  10.684   6.025
  442PHE      O 5345   5.650  10.704   6.137
  443LEU      N 5346   5.475  10.652   6.006
  443LEU      H 5347   5.439  10.644   5.913
  443LEU     CA 5348   5.387  10.628   6.119
  443LEU     HA 5349   5.410  10.702   6.181
  443LEU     CB 5350   5.241  10.633   6.077
  443LEU    HB1 5351   5.186  10.604   6.155
  443LEU    HB2 5352   5.229  10.568   6.001
  443LEU     CG 5353   5.189  10.768   6.031
  443LEU     HG 5354   5.243  10.801   5.953
  443LEU    CD1 5355   5.045  10.753   5.988
  443LEU   1HD1 5356   5.010  10.841   5.957
  443LEU   2HD1 5357   5.040  10.687   5.913
  443LEU   3HD1 5358   4.991  10.720   6.065
  443LEU    CD2 5359   5.202  10.870   6.141
  443LEU   1HD2 5360   5.168  10.958   6.109
  443LEU   2HD2 5361   5.149  10.840   6.220
  443LEU   3HD2 5362   5.298  10.879   6.166
  443LEU      C 5363   5.413  10.494   6.186
  443LEU      O 5364   5.380  10.479   6.304
  444SER      N 5365   5.469  10.398   6.114
  444SER      H 5366   5.486  10.412   6.016
  444SER     CA 5367   5.506  10.272   6.177
  444SER     HA 5368   5.428  10.246   6.233
  444SER     CB 5369   5.533  10.167   6.070
  444SER    HB1 5370   5.605  10.197   6.007
  444SER    HB2 5371   5.450  10.146   6.018
  444SER     OG 5372   5.576  10.048   6.131
  444SER     HG 5373   5.594   9.979   6.060
  444SER      C 5374   5.628  10.288   6.266
  444SER      O 5375   5.639  10.219   6.367
  445PHE      N 5376   5.719  10.377   6.229
  445PHE      H 5377   5.708  10.427   6.143
  445PHE     CA 5378   5.836  10.402   6.313
  445PHE     HA 5379   5.873  10.312   6.337
  445PHE     CB 5380   5.939  10.483   6.235
  445PHE    HB1 5381   5.896  10.566   6.201
  445PHE    HB2 5382   5.971  10.428   6.157
  445PHE     CG 5383   6.059  10.523   6.316
  445PHE    CD1 5384   6.155  10.430   6.349
  445PHE    HD1 5385   6.145  10.335   6.319
  445PHE    CE1 5386   6.265  10.467   6.423
  445PHE    HE1 5387   6.334  10.399   6.447
  445PHE     CZ 5388   6.280  10.597   6.464
  445PHE     HZ 5389   6.360  10.623   6.518
  445PHE    CE2 5390   6.186  10.690   6.431
  445PHE    HE2 5391   6.197  10.785   6.460
  445PHE    CD2 5392   6.076  10.654   6.357
  445PHE    HD2 5393   6.008  10.723   6.332
  445PHE      C 5394   5.797  10.475   6.440
  445PHE      O 5395   5.859  10.452   6.544
  446CYS      N 5396   5.696  10.561   6.435
  446CYS      H 5397   5.644  10.571   6.350
  446CYS     CA 5398   5.660  10.641   6.551
  446CYS     HA 5399   5.747  10.656   6.598
  446CYS     CB 5400   5.595  10.772   6.505
  446CYS    HB1 5401   5.563  10.815   6.589
  446CYS    HB2 5402   5.517  10.743   6.450
  446CYS     SG 5403   5.705  10.880   6.413
  446CYS     HG 5404   5.656  10.963   6.386
  446CYS      C 5405   5.567  10.568   6.646
  446CYS      O 5406   5.578  10.587   6.768
  447PHE      N 5407   5.477  10.484   6.596
  447PHE      H 5408   5.468  10.474   6.497
  447PHE     CA 5409   5.392  10.406   6.684
  447PHE     HA 5410   5.369  10.472   6.755
  447PHE     CB 5411   5.268  10.355   6.611
  447PHE    HB1 5412   5.227  10.282   6.665
  447PHE    HB2 5413   5.296  10.319   6.522
  447PHE     CG 5414   5.164  10.460   6.588
  447PHE    CD1 5415   5.169  10.581   6.654
  447PHE    HD1 5416   5.244  10.599   6.718
  447PHE    CE1 5417   5.074  10.677   6.633
  447PHE    HE1 5418   5.080  10.764   6.680
  447PHE     CZ 5419   4.971  10.652   6.546
  447PHE     HZ 5420   4.901  10.722   6.530
  447PHE    CE2 5421   4.963  10.532   6.480
  447PHE    HE2 5422   4.888  10.514   6.416
  447PHE    CD2 5423   5.059  10.436   6.501
  447PHE    HD2 5424   5.053  10.348   6.453
  447PHE      C 5425   5.464  10.287   6.745
  447PHE      O 5426   5.405  10.219   6.830
  448TYR      N 5427   5.587  10.259   6.705
  448TYR      H 5428   5.628  10.312   6.630
  448TYR     CA 5429   5.665  10.153   6.766
  448TYR     HA 5430   5.600  10.101   6.821
  448TYR     CB 5431   5.728  10.067   6.657
  448TYR    HB1 5432   5.803  10.118   6.615
  448TYR    HB2 5433   5.659  10.047   6.587
  448TYR     CG 5434   5.783   9.936   6.705
  448TYR    CD1 5435   5.698   9.832   6.735
  448TYR    HD1 5436   5.600   9.845   6.725
  448TYR    CE1 5437   5.745   9.712   6.778
  448TYR    HE1 5438   5.682   9.638   6.800
  448TYR     CZ 5439   5.880   9.693   6.790
  448TYR     OH 5440   5.926   9.573   6.834
  448TYR     HH 5441   6.026   9.575   6.837
  448TYR    CE2 5442   5.967   9.795   6.761
  448TYR    HE2 5443   6.066   9.781   6.771
  448TYR    CD2 5444   5.919   9.915   6.718
  448TYR    HD2 5445   5.983   9.988   6.695
  448TYR      C 5446   5.773  10.207   6.857
  448TYR      O 5447   5.810  10.141   6.954
  449PHE      N 5448   5.823  10.327   6.829
  449PHE      H 5449   5.792  10.374   6.747
  449PHE     CA 5450   5.922  10.391   6.914
  449PHE     HA 5451   5.989  10.320   6.937
  449PHE     CB 5452   5.989  10.504   6.837
  449PHE    HB1 5453   5.919  10.570   6.810
  449PHE    HB2 5454   6.032  10.466   6.754
  449PHE     CG 5455   6.095  10.577   6.913
  449PHE    CD1 5456   6.216  10.518   6.940
  449PHE    HD1 5457   6.233  10.424   6.909
  449PHE    CE1 5458   6.314  10.586   7.008
  449PHE    HE1 5459   6.401  10.541   7.029
  449PHE     CZ 5460   6.293  10.716   7.046
  449PHE     HZ 5461   6.365  10.766   7.095
  449PHE    CE2 5462   6.174  10.778   7.017
  449PHE    HE2 5463   6.159  10.873   7.044
  449PHE    CD2 5464   6.076  10.709   6.950
  449PHE    HD2 5465   5.990  10.754   6.927
  449PHE      C 5466   5.860  10.441   7.043
  449PHE      O 5467   5.927  10.445   7.146
  450PHE      N 5468   5.733  10.480   7.040
  450PHE      H 5469   5.685  10.480   6.952
  450PHE     CA 5470   5.663  10.522   7.160
  450PHE     HA 5471   5.733  10.567   7.215
  450PHE     CB 5472   5.550  10.619   7.126
  450PHE    HB1 5473   5.495  10.634   7.208
  450PHE    HB2 5474   5.493  10.578   7.055
  450PHE     CG 5475   5.597  10.753   7.076
  450PHE    CD1 5476   5.726  10.797   7.102
  450PHE    HD1 5477   5.788  10.740   7.156
  450PHE    CE1 5478   5.770  10.919   7.054
  450PHE    HE1 5479   5.863  10.949   7.073
  450PHE     CZ 5480   5.686  10.998   6.980
  450PHE     HZ 5481   5.718  11.086   6.945
  450PHE    CE2 5482   5.557  10.955   6.953
  450PHE    HE2 5483   5.495  11.012   6.899
  450PHE    CD2 5484   5.514  10.833   7.000
  450PHE    HD2 5485   5.422  10.802   6.978
  450PHE      C 5486   5.607  10.403   7.236
  450PHE      O 5487   5.572  10.416   7.354
  451TYR      N 5488   5.597  10.288   7.171
  451TYR      H 5489   5.614  10.286   7.072
  451TYR     CA 5490   5.562  10.164   7.238
  451TYR     HA 5491   5.483  10.184   7.296
  451TYR     CB 5492   5.527  10.060   7.133
  451TYR    HB1 5493   5.600  10.059   7.064
  451TYR    HB2 5494   5.441  10.087   7.090
  451TYR     CG 5495   5.510   9.919   7.182
  451TYR    CD1 5496   5.402   9.883   7.259
  451TYR    HD1 5497   5.334   9.952   7.284
  451TYR    CE1 5498   5.386   9.753   7.302
  451TYR    HE1 5499   5.308   9.728   7.359
  451TYR     CZ 5500   5.478   9.659   7.265
  451TYR     OH 5501   5.463   9.529   7.306
  451TYR     HH 5502   5.539   9.474   7.270
  451TYR    CE2 5503   5.585   9.692   7.187
  451TYR    HE2 5504   5.652   9.622   7.160
  451TYR    CD2 5505   5.600   9.821   7.146
  451TYR    HD2 5506   5.678   9.845   7.088
  451TYR      C 5507   5.674  10.116   7.328
  451TYR      O 5508   5.648  10.056   7.433
  452ASN      N 5509   5.799  10.141   7.290
  452ASN      H 5510   5.816  10.193   7.206
  452ASN     CA 5511   5.912  10.093   7.369
  452ASN     HA 5512   5.881  10.006   7.407
  452ASN     CB 5513   6.033  10.071   7.281
  452ASN    HB1 5514   6.114  10.060   7.339
  452ASN    HB2 5515   6.045  10.150   7.221
  452ASN     CG 5516   6.020   9.949   7.195
  452ASN    OD1 5517   5.970   9.847   7.239
  452ASN    ND2 5518   6.066   9.959   7.072
  452ASN   1HD2 5519   6.107  10.045   7.040
  452ASN   2HD2 5520   6.060   9.881   7.010
  452ASN      C 5521   5.948  10.189   7.482
  452ASN      O 5522   6.001  10.144   7.583
  453ILE      N 5523   5.924  10.318   7.465
  453ILE      H 5524   5.890  10.351   7.377
  453ILE     CA 5525   5.948  10.411   7.575
  453ILE     HA 5526   6.039  10.389   7.612
  453ILE     CB 5527   5.947  10.556   7.522
  453ILE     HB 5528   5.857  10.574   7.482
  453ILE    CG2 5529   5.972  10.656   7.632
  453ILE   1HG2 5530   5.971  10.748   7.594
  453ILE   2HG2 5531   5.901  10.647   7.701
  453ILE   3HG2 5532   6.062  10.638   7.673
  453ILE    CG1 5533   6.057  10.574   7.419
  453ILE   1HG1 5534   6.051  10.500   7.352
  453ILE   2HG1 5535   6.146  10.570   7.465
  453ILE     CD 5536   6.049  10.704   7.345
  453ILE    HD1 5537   6.124  10.709   7.279
  453ILE    HD2 5538   5.962  10.709   7.296
  453ILE    HD3 5539   6.056  10.780   7.410
  453ILE      C 5540   5.847  10.389   7.686
  453ILE      O 5541   5.879  10.401   7.804
  454THR      N 5542   5.724  10.352   7.650
  454THR      H 5543   5.701  10.343   7.553
  454THR     CA 5544   5.623  10.324   7.751
  454THR     HA 5545   5.628  10.400   7.815
  454THR     CB 5546   5.485  10.317   7.686
  454THR     HB 5547   5.483  10.247   7.614
  454THR    CG2 5548   5.380  10.290   7.790
  454THR   1HG2 5549   5.290  10.285   7.746
  454THR   2HG2 5550   5.400  10.203   7.835
  454THR   3HG2 5551   5.381  10.363   7.857
  454THR    OG1 5552   5.456  10.443   7.625
  454THR    HG1 5553   5.366  10.439   7.582
  454THR      C 5554   5.653  10.194   7.824
  454THR      O 5555   5.651  10.190   7.947
  455LEU      N 5556   5.687  10.088   7.751
  455LEU      H 5557   5.696  10.097   7.651
  455LEU     CA 5558   5.711   9.959   7.814
  455LEU     HA 5559   5.634   9.945   7.876
  455LEU     CB 5560   5.714   9.850   7.707
  455LEU    HB1 5561   5.799   9.863   7.656
  455LEU    HB2 5562   5.636   9.867   7.647
  455LEU     CG 5563   5.708   9.702   7.742
  455LEU     HG 5564   5.666   9.692   7.832
  455LEU    CD1 5565   5.630   9.630   7.636
  455LEU   1HD1 5566   5.626   9.532   7.658
  455LEU   2HD1 5567   5.538   9.667   7.631
  455LEU   3HD1 5568   5.675   9.642   7.547
  455LEU    CD2 5569   5.844   9.641   7.746
  455LEU   1HD2 5570   5.837   9.544   7.769
  455LEU   2HD2 5571   5.888   9.650   7.656
  455LEU   3HD2 5572   5.900   9.687   7.815
  455LEU      C 5573   5.840   9.958   7.896
  455LEU      O 5574   5.853   9.875   7.986
  456THR      N 5575   5.933  10.049   7.870
  456THR      H 5576   5.918  10.114   7.795
  456THR     CA 5577   6.056  10.056   7.947
  456THR     HA 5578   6.076   9.961   7.971
  456THR     CB 5579   6.168  10.115   7.862
  456THR     HB 5580   6.140  10.202   7.823
  456THR    CG2 5581   6.293  10.136   7.942
  456THR   1HG2 5582   6.364  10.174   7.883
  456THR   2HG2 5583   6.274  10.199   8.017
  456THR   3HG2 5584   6.324  10.048   7.978
  456THR    OG1 5585   6.196  10.025   7.754
  456THR    HG1 5586   6.270  10.062   7.697
  456THR      C 5587   6.039  10.137   8.075
  456THR      O 5588   6.079  10.093   8.182
  457LEU      N 5589   5.977  10.256   8.065
  457LEU      H 5590   5.942  10.286   7.976
  457LEU     CA 5591   5.961  10.342   8.182
  457LEU     HA 5592   6.053  10.347   8.222
  457LEU     CB 5593   5.911  10.480   8.140
  457LEU    HB1 5594   5.883  10.528   8.223
  457LEU    HB2 5595   5.831  10.466   8.081
  457LEU     CG 5596   6.005  10.573   8.065
  457LEU     HG 5597   6.038  10.528   7.982
  457LEU    CD1 5598   5.931  10.699   8.027
  457LEU   1HD1 5599   5.993  10.760   7.977
  457LEU   2HD1 5600   5.854  10.675   7.968
  457LEU   3HD1 5601   5.898  10.744   8.109
  457LEU    CD2 5602   6.124  10.606   8.151
  457LEU   1HD2 5603   6.186  10.667   8.101
  457LEU   2HD2 5604   6.093  10.651   8.234
  457LEU   3HD2 5605   6.173  10.522   8.174
  457LEU      C 5606   5.867  10.282   8.285
  457LEU      O 5607   5.880  10.311   8.404
  458VAL      N 5608   5.774  10.198   8.242
  458VAL      H 5609   5.766  10.178   8.144
  458VAL     CA 5610   5.684  10.135   8.336
  458VAL     HA 5611   5.670  10.199   8.411
  458VAL     CB 5612   5.550  10.108   8.264
  458VAL     HB 5613   5.566  10.050   8.184
  458VAL    CG1 5614   5.454  10.035   8.349
  458VAL   1HG1 5615   5.369  10.020   8.298
  458VAL   2HG1 5616   5.493   9.947   8.375
  458VAL   3HG1 5617   5.435  10.088   8.431
  458VAL    CG2 5618   5.488  10.240   8.225
  458VAL   1HG2 5619   5.401  10.223   8.178
  458VAL   2HG2 5620   5.472  10.295   8.307
  458VAL   3HG2 5621   5.550  10.289   8.163
  458VAL      C 5622   5.748  10.010   8.398
  458VAL      O 5623   5.723   9.979   8.515
  459SER      N 5624   5.836   9.943   8.325
  459SER      H 5625   5.856   9.972   8.231
  459SER     CA 5626   5.904   9.826   8.381
  459SER     HA 5627   5.834   9.779   8.434
  459SER     CB 5628   5.957   9.737   8.269
  459SER    HB1 5629   6.006   9.658   8.306
  459SER    HB2 5630   6.019   9.788   8.209
  459SER     OG 5631   5.851   9.688   8.189
  459SER     HG 5632   5.888   9.630   8.116
  459SER      C 5633   6.019   9.865   8.473
  459SER      O 5634   6.043   9.798   8.574
  460TYR      N 5635   6.092   9.970   8.438
  460TYR      H 5636   6.070  10.020   8.354
  460TYR     CA 5637   6.205  10.013   8.520
  460TYR     HA 5638   6.257   9.930   8.541
  460TYR     CB 5639   6.291  10.111   8.441
  460TYR    HB1 5640   6.233  10.186   8.410
  460TYR    HB2 5641   6.328  10.063   8.361
  460TYR     CG 5642   6.407  10.171   8.516
  460TYR    CD1 5643   6.521  10.097   8.543
  460TYR    HD1 5644   6.526  10.001   8.513
  460TYR    CE1 5645   6.627  10.153   8.610
  460TYR    HE1 5646   6.709  10.098   8.630
  460TYR     CZ 5647   6.620  10.285   8.649
  460TYR     OH 5648   6.725  10.342   8.716
  460TYR     HH 5649   6.704  10.437   8.736
  460TYR    CE2 5650   6.509  10.360   8.622
  460TYR    HE2 5651   6.505  10.455   8.650
  460TYR    CD2 5652   6.404  10.304   8.556
  460TYR    HD2 5653   6.324  10.359   8.536
  460TYR      C 5654   6.159  10.074   8.651
  460TYR      O 5655   6.212  10.042   8.757
  461TYR      N 5656   6.060  10.162   8.644
  461TYR      H 5657   6.022  10.185   8.554
  461TYR     CA 5658   6.006  10.226   8.764
  461TYR     HA 5659   6.083  10.229   8.827
  461TYR     CB 5660   5.958  10.367   8.733
  461TYR    HB1 5661   5.906  10.400   8.811
  461TYR    HB2 5662   5.899  10.363   8.652
  461TYR     CG 5663   6.067  10.466   8.705
  461TYR    CD1 5664   6.142  10.520   8.808
  461TYR    HD1 5665   6.124  10.492   8.902
  461TYR    CE1 5666   6.242  10.612   8.783
  461TYR    HE1 5667   6.296  10.650   8.858
  461TYR     CZ 5668   6.267  10.651   8.654
  461TYR     OH 5669   6.367  10.742   8.629
  461TYR     HH 5670   6.372  10.759   8.530
  461TYR    CE2 5671   6.194  10.599   8.549
  461TYR    HE2 5672   6.213  10.627   8.455
  461TYR    CD2 5673   6.094  10.507   8.576
  461TYR    HD2 5674   6.041  10.469   8.500
  461TYR      C 5675   5.891  10.145   8.825
  461TYR      O 5676   5.784  10.200   8.851
  462ARG      N 5677   5.913  10.018   8.848
  462ARG      H 5678   5.999   9.975   8.819
  462ARG     CA 5679   5.812   9.939   8.916
  462ARG     HA 5680   5.724   9.979   8.890
  462ARG     CB 5681   5.819   9.793   8.870
  462ARG    HB1 5682   5.809   9.790   8.770
  462ARG    HB2 5683   5.745   9.742   8.913
  462ARG     CG 5684   5.947   9.723   8.904
  462ARG    HG1 5685   5.960   9.725   9.003
  462ARG    HG2 5686   6.023   9.770   8.859
  462ARG     CD 5687   5.944   9.580   8.858
  462ARG    HD1 5688   5.921   9.576   8.760
  462ARG    HD2 5689   5.876   9.529   8.910
  462ARG     NE 5690   6.074   9.516   8.877
  462ARG     HE 5691   6.139   9.519   8.801
  462ARG     CZ 5692   6.111   9.454   8.988
  462ARG    NH1 5693   6.028   9.448   9.091
  462ARG   1HH1 5694   5.938   9.490   9.085
  462ARG   2HH1 5695   6.056   9.401   9.175
  462ARG    NH2 5696   6.231   9.399   8.996
  462ARG   1HH2 5697   6.294   9.404   8.918
  462ARG   2HH2 5698   6.259   9.352   9.079
  462ARG      C 5699   5.832   9.948   9.067
  462ARG      O 5700   5.941   9.980   9.114
  463PRO      N 5701   5.726   9.924   9.147
  463PRO     CD 5702   5.584   9.931   9.109
  463PRO    HD1 5703   5.551   9.841   9.080
  463PRO    HD2 5704   5.570   9.997   9.035
  463PRO     CG 5705   5.518   9.976   9.235
  463PRO    HG1 5706   5.424   9.942   9.239
  463PRO    HG2 5707   5.518  10.076   9.241
  463PRO     CB 5708   5.600   9.917   9.344
  463PRO    HB1 5709   5.572   9.823   9.361
  463PRO    HB2 5710   5.590   9.971   9.427
  463PRO     CA 5711   5.744   9.922   9.293
  463PRO     HA 5712   5.797  10.001   9.322
  463PRO      C 5713   5.825   9.803   9.343
  463PRO      O 5714   5.781   9.688   9.334
  464ARG      N 5715   5.944   9.831   9.396
  464ARG      H 5716   5.971   9.927   9.406
  464ARG     CA 5717   6.038   9.728   9.440
  464ARG     HA 5718   6.013   9.644   9.391
  464ARG     CB 5719   6.181   9.767   9.405
  464ARG    HB1 5720   6.243   9.698   9.444
  464ARG    HB2 5721   6.200   9.856   9.446
  464ARG     CG 5722   6.214   9.777   9.259
  464ARG    HG1 5723   6.155   9.844   9.215
  464ARG    HG2 5724   6.201   9.688   9.215
  464ARG     CD 5725   6.358   9.820   9.246
  464ARG    HD1 5726   6.418   9.747   9.279
  464ARG    HD2 5727   6.374   9.903   9.300
  464ARG     NE 5728   6.395   9.849   9.109
  464ARG     HE 5729   6.382   9.942   9.075
  464ARG     CZ 5730   6.445   9.760   9.025
  464ARG    NH1 5731   6.476   9.796   8.901
  464ARG   1HH1 5732   6.462   9.890   8.871
  464ARG   2HH1 5733   6.514   9.728   8.837
  464ARG    NH2 5734   6.463   9.635   9.064
  464ARG   1HH2 5735   6.439   9.607   9.157
  464ARG   2HH2 5736   6.501   9.567   9.000
  464ARG      C 5737   6.025   9.707   9.590
  464ARG      O 5738   6.119   9.735   9.665
  465GLU      N 5739   5.911   9.657   9.635
  465GLU      H 5740   5.836   9.639   9.571
  465GLU     CA 5741   5.893   9.627   9.776
  465GLU     HA 5742   5.986   9.619   9.813
  465GLU     CB 5743   5.820   9.739   9.852
  465GLU    HB1 5744   5.794   9.704   9.942
  465GLU    HB2 5745   5.738   9.763   9.800
  465GLU     CG 5746   5.901   9.866   9.873
  465GLU    HG1 5747   5.928   9.902   9.783
  465GLU    HG2 5748   5.983   9.843   9.925
  465GLU     CD 5749   5.823   9.973   9.948
  465GLU    OE1 5750   5.702   9.952   9.973
  465GLU    OE2 5751   5.882  10.077   9.982
  465GLU      C 5752   5.815   9.496   9.787
  465GLU      O 5753   5.751   9.452   9.692
  466ASP      N 5754   5.822   9.436   9.906
  466ASP      H 5755   5.885   9.470   9.975
  466ASP     CA 5756   5.738   9.320   9.935
  466ASP     HA 5757   5.738   9.264   9.851
  466ASP     CB 5758   5.798   9.241  10.052
  466ASP    HB1 5759   5.794   9.297  10.134
  466ASP    HB2 5760   5.894   9.219  10.031
  466ASP     CG 5761   5.724   9.111  10.078
  466ASP    OD1 5762   5.742   9.016   9.999
  466ASP    OD2 5763   5.649   9.105  10.178
  466ASP      C 5764   5.595   9.363   9.967
  466ASP      O 5765   5.501   9.287   9.941
  467GLU      N 5766   5.578   9.482  10.023
  467GLU      H 5767   5.659   9.537  10.044
  467GLU     CA 5768   5.446   9.534  10.055
  467GLU     HA 5769   5.395   9.453  10.083
  467GLU     CB 5770   5.455   9.638  10.168
  467GLU    HB1 5771   5.365   9.679  10.179
  467GLU    HB2 5772   5.521   9.708  10.141
  467GLU     CG 5773   5.499   9.582  10.303
  467GLU    HG1 5774   5.464   9.489  10.312
  467GLU    HG2 5775   5.461   9.639  10.375
  467GLU     CD 5776   5.650   9.578  10.319
  467GLU    OE1 5777   5.721   9.626  10.229
  467GLU    OE2 5778   5.697   9.526  10.423
  467GLU      C 5779   5.377   9.596   9.934
  467GLU      O 5780   5.257   9.623   9.941
  468ASP      N 5781   5.450   9.620   9.826
  468ASP      H 5782   5.548   9.597   9.828
  468ASP     CA 5783   5.396   9.678   9.703
  468ASP     HA 5784   5.297   9.685   9.714
  468ASP     CB 5785   5.450   9.818   9.680
  468ASP    HB1 5786   5.422   9.848   9.589
  468ASP    HB2 5787   5.550   9.815   9.685
  468ASP     CG 5788   5.400   9.918   9.781
  468ASP    OD1 5789   5.288   9.898   9.834
  468ASP    OD2 5790   5.470  10.018   9.807
  468ASP      C 5791   5.431   9.585   9.587
  468ASP      O 5792   5.543   9.590   9.536
  469LEU      N 5793   5.336   9.501   9.545
  469LEU      H 5794   5.248   9.500   9.592
  469LEU     CA 5795   5.357   9.410   9.432
  469LEU     HA 5796   5.436   9.447   9.382
  469LEU     CB 5797   5.388   9.269   9.482
  469LEU    HB1 5798   5.368   9.205   9.408
  469LEU    HB2 5799   5.328   9.250   9.559
  469LEU     CG 5800   5.531   9.243   9.527
  469LEU     HG 5801   5.556   9.311   9.595
  469LEU    CD1 5802   5.626   9.256   9.409
  469LEU   1HD1 5803   5.720   9.239   9.439
  469LEU   2HD1 5804   5.601   9.189   9.338
  469LEU   3HD1 5805   5.620   9.348   9.371
  469LEU    CD2 5806   5.543   9.106   9.591
  469LEU   1HD2 5807   5.638   9.091   9.619
  469LEU   2HD2 5808   5.483   9.101   9.670
  469LEU   3HD2 5809   5.517   9.036   9.524
  469LEU      C 5810   5.236   9.408   9.339
  469LEU      O 5811   5.156   9.314   9.341
  470PRO      N 5812   5.220   9.510   9.252
  470PRO     CD 5813   5.265   9.651   9.266
  470PRO    HD1 5814   5.364   9.658   9.250
  470PRO    HD2 5815   5.243   9.686   9.356
  470PRO     CG 5816   5.188   9.723   9.159
  470PRO    HG1 5817   5.245   9.736   9.078
  470PRO    HG2 5818   5.157   9.812   9.192
  470PRO     CB 5819   5.071   9.639   9.125
  470PRO    HB1 5820   5.041   9.656   9.031
  470PRO    HB2 5821   4.996   9.657   9.188
  470PRO     CA 5822   5.125   9.497   9.141
  470PRO     HA 5823   5.055   9.428   9.161
  470PRO      C 5824   5.195   9.450   9.014
  470PRO      O 5825   5.318   9.440   9.009
  471HIS      N 5826   5.117   9.421   8.911
  471HIS      H 5827   5.019   9.403   8.922
  471HIS     CA 5828   5.182   9.416   8.781
  471HIS     HA 5829   5.276   9.385   8.798
  471HIS     CB 5830   5.113   9.317   8.689
  471HIS    HB1 5831   5.024   9.353   8.663
  471HIS    HB2 5832   5.102   9.230   8.737
  471HIS     CG 5833   5.190   9.290   8.563
  471HIS    ND1 5834   5.184   9.374   8.453
  471HIS    CE1 5835   5.261   9.326   8.357
  471HIS    HE1 5836   5.275   9.367   8.267
  471HIS    NE2 5837   5.316   9.214   8.400
  471HIS    HE2 5838   5.379   9.156   8.347
  471HIS    CD2 5839   5.273   9.190   8.529
  471HIS    HD2 5840   5.299   9.112   8.586
  471HIS      C 5841   5.179   9.555   8.718
  471HIS      O 5842   5.077   9.624   8.725
  472PRO      N 5843   5.287   9.598   8.657
  472PRO     CD 5844   5.420   9.534   8.653
  472PRO    HD1 5845   5.415   9.445   8.608
  472PRO    HD2 5846   5.457   9.523   8.745
  472PRO     CG 5847   5.502   9.629   8.574
  472PRO    HG1 5848   5.502   9.603   8.477
  472PRO    HG2 5849   5.596   9.630   8.608
  472PRO     CB 5850   5.439   9.763   8.592
  472PRO    HB1 5851   5.460   9.822   8.514
  472PRO    HB2 5852   5.472   9.806   8.676
  472PRO     CA 5853   5.289   9.733   8.600
  472PRO     HA 5854   5.237   9.796   8.657
  472PRO      C 5855   5.221   9.741   8.464
  472PRO      O 5856   5.284   9.757   8.359
  473LEU      N 5857   5.088   9.731   8.463
  473LEU      H 5858   5.039   9.722   8.549
  473LEU     CA 5859   5.014   9.732   8.338
  473LEU     HA 5860   5.057   9.802   8.281
  473LEU     CB 5861   5.024   9.597   8.266
  473LEU    HB1 5862   4.956   9.537   8.308
  473LEU    HB2 5863   5.116   9.562   8.285
  473LEU     CG 5864   5.004   9.583   8.115
  473LEU     HG 5865   5.042   9.494   8.087
  473LEU    CD1 5866   4.859   9.578   8.072
  473LEU   1HD1 5867   4.854   9.569   7.972
  473LEU   2HD1 5868   4.814   9.499   8.115
  473LEU   3HD1 5869   4.813   9.662   8.100
  473LEU    CD2 5870   5.075   9.699   8.046
  473LEU   1HD2 5871   5.063   9.691   7.947
  473LEU   2HD2 5872   5.036   9.785   8.077
  473LEU   3HD2 5873   5.173   9.696   8.068
  473LEU      C 5874   4.868   9.766   8.366
  473LEU      O 5875   4.807   9.710   8.458
  474ALA      N 5876   4.814   9.860   8.288
  474ALA      H 5877   4.879   9.913   8.232
  474ALA     CA 5878   4.672   9.896   8.273
  474ALA     HA 5879   4.680   9.971   8.207
  474ALA     CB 5880   4.587   9.780   8.219
  474ALA    HB1 5881   4.492   9.809   8.210
  474ALA    HB2 5882   4.622   9.752   8.129
  474ALA    HB3 5883   4.593   9.702   8.282
  474ALA      C 5884   4.604   9.947   8.400
  474ALA      O 5885   4.481   9.966   8.396
  475LEU      N 5886   4.677   9.972   8.509
  475LEU      H 5887   4.777   9.971   8.498
  475LEU     CA 5888   4.624  10.000   8.642
  475LEU     HA 5889   4.705   9.996   8.701
  475LEU     CB 5890   4.562  10.140   8.652
  475LEU    HB1 5891   4.492  10.136   8.722
  475LEU    HB2 5892   4.520  10.160   8.563
  475LEU     CG 5893   4.653  10.257   8.686
  475LEU     HG 5894   4.724  10.265   8.616
  475LEU    CD1 5895   4.722  10.236   8.818
  475LEU   1HD1 5896   4.781  10.314   8.837
  475LEU   2HD1 5897   4.654  10.227   8.890
  475LEU   3HD1 5898   4.778  10.153   8.813
  475LEU    CD2 5899   4.569  10.383   8.692
  475LEU   1HD2 5900   4.628  10.461   8.714
  475LEU   2HD2 5901   4.526  10.398   8.603
  475LEU   3HD2 5902   4.499  10.373   8.762
  475LEU      C 5903   4.522   9.893   8.684
  475LEU      O 5904   4.403   9.918   8.699
  476THR      N 5905   4.574   9.771   8.700
  476THR      H 5906   4.669   9.753   8.673
  476THR     CA 5907   4.493   9.664   8.756
  476THR     HA 5908   4.410   9.662   8.700
  476THR     CB 5909   4.567   9.531   8.745
  476THR     HB 5910   4.516   9.458   8.790
  476THR    CG2 5911   4.591   9.496   8.599
  476THR   1HG2 5912   4.640   9.408   8.593
  476THR   2HG2 5913   4.503   9.488   8.551
  476THR   3HG2 5914   4.646   9.567   8.556
  476THR    OG1 5915   4.693   9.540   8.813
  476THR    HG1 5916   4.741   9.452   8.805
  476THR      C 5917   4.454   9.692   8.901
  476THR      O 5918   4.350   9.645   8.947
  477HIS      N 5919   4.537   9.767   8.973
  477HIS      H 5920   4.630   9.781   8.939
  477HIS     CA 5921   4.498   9.830   9.099
  477HIS     HA 5922   4.405   9.801   9.121
  477HIS     CB 5923   4.589   9.785   9.213
  477HIS    HB1 5924   4.565   9.836   9.295
  477HIS    HB2 5925   4.684   9.805   9.188
  477HIS     CG 5926   4.579   9.638   9.244
  477HIS    ND1 5927   4.472   9.583   9.311
  477HIS    CE1 5928   4.491   9.453   9.324
  477HIS    HE1 5929   4.428   9.389   9.368
  477HIS    NE2 5930   4.607   9.422   9.269
  477HIS    HE2 5931   4.647   9.330   9.264
  477HIS    CD2 5932   4.664   9.536   9.219
  477HIS    HD2 5933   4.753   9.542   9.172
  477HIS      C 5934   4.505   9.981   9.078
  477HIS      O 5935   4.614  10.037   9.066
  478LYS      N 5936   4.388  10.045   9.074
  478LYS      H 5937   4.305   9.995   9.097
  478LYS     CA 5938   4.379  10.186   9.037
  478LYS     HA 5939   4.435  10.196   8.954
  478LYS     CB 5940   4.235  10.223   9.007
  478LYS    HB1 5941   4.231  10.322   8.994
  478LYS    HB2 5942   4.180  10.197   9.086
  478LYS     CG 5943   4.175  10.157   8.884
  478LYS    HG1 5944   4.176  10.058   8.896
  478LYS    HG2 5945   4.230  10.181   8.803
  478LYS     CD 5946   4.032  10.204   8.863
  478LYS    HD1 5947   4.032  10.304   8.857
  478LYS    HD2 5948   3.977  10.174   8.940
  478LYS     CE 5949   3.972  10.147   8.735
  478LYS    HE1 5950   4.034  10.165   8.658
  478LYS    HE2 5951   3.884  10.190   8.717
  478LYS     NZ 5952   3.951  10.001   8.744
  478LYS    HZ1 5953   3.912   9.967   8.658
  478LYS    HZ2 5954   4.039   9.955   8.760
  478LYS    HZ3 5955   3.889   9.981   8.819
  478LYS      C 5956   4.433  10.275   9.149
  478LYS      O 5957   4.370  10.286   9.255
  479MET      N 5958   4.548  10.338   9.126
  479MET      H 5959   4.601  10.315   9.044
  479MET     CA 5960   4.599  10.439   9.217
  479MET     HA 5961   4.553  10.419   9.303
  479MET     CB 5962   4.752  10.427   9.230
  479MET    HB1 5963   4.774  10.334   9.259
  479MET    HB2 5964   4.783  10.492   9.299
  479MET     CG 5965   4.829  10.455   9.103
  479MET    HG1 5966   4.802  10.547   9.076
  479MET    HG2 5967   4.794  10.389   9.036
  479MET     SD 5968   5.007  10.439   9.128
  479MET     CE 5969   5.023  10.262   9.148
  479MET    HE1 5970   5.119  10.238   9.163
  479MET    HE2 5971   4.969  10.232   9.226
  479MET    HE3 5972   4.990  10.216   9.065
  479MET      C 5973   4.562  10.580   9.175
  479MET      O 5974   4.601  10.675   9.243
  480SER      N 5975   4.488  10.594   9.064
  480SER      H 5976   4.470  10.511   9.010
  480SER     CA 5977   4.431  10.720   9.014
  480SER     HA 5978   4.388  10.696   8.926
  480SER     CB 5979   4.325  10.774   9.112
  480SER    HB1 5980   4.288  10.861   9.080
  480SER    HB2 5981   4.364  10.786   9.203
  480SER     OG 5982   4.216  10.684   9.124
  480SER     HG 5983   4.149  10.721   9.188
  480SER      C 5984   4.539  10.824   8.986
  480SER      O 5985   4.548  10.929   9.051
  481TRP      N 5986   4.623  10.792   8.888
  481TRP      H 5987   4.618  10.700   8.847
  481TRP     CA 5988   4.723  10.886   8.837
  481TRP     HA 5989   4.721  10.966   8.896
  481TRP     CB 5990   4.864  10.826   8.843
  481TRP    HB1 5991   4.882  10.794   8.936
  481TRP    HB2 5992   4.930  10.897   8.819
  481TRP     CG 5993   4.888  10.711   8.752
  481TRP    CD1 5994   4.844  10.584   8.768
  481TRP    HD1 5995   4.786  10.553   8.843
  481TRP    NE1 5996   4.889  10.503   8.667
  481TRP    HE1 5997   4.867  10.406   8.655
  481TRP    CE2 5998   4.970  10.577   8.585
  481TRP    CZ2 5999   5.039  10.540   8.470
  481TRP    HZ2 6000   5.035  10.446   8.434
  481TRP    CH2 6001   5.113  10.637   8.407
  481TRP    HH2 6002   5.165  10.613   8.324
  481TRP    CZ3 6003   5.118  10.768   8.456
  481TRP    HZ3 6004   5.173  10.836   8.407
  481TRP    CE3 6005   5.049  10.805   8.570
  481TRP    HE3 6006   5.054  10.899   8.604
  481TRP    CD2 6007   4.973  10.708   8.636
  481TRP      C 6008   4.685  10.925   8.695
  481TRP      O 6009   4.630  10.844   8.620
  482LEU      N 6010   4.710  11.051   8.661
  482LEU      H 6011   4.765  11.109   8.722
  482LEU     CA 6012   4.659  11.106   8.536
  482LEU     HA 6013   4.564  11.076   8.531
  482LEU     CB 6014   4.668  11.259   8.537
  482LEU    HB1 6015   4.673  11.288   8.441
  482LEU    HB2 6016   4.754  11.282   8.583
  482LEU     CG 6017   4.557  11.341   8.604
  482LEU     HG 6018   4.572  11.436   8.578
  482LEU    CD1 6019   4.563  11.339   8.756
  482LEU   1HD1 6020   4.488  11.394   8.793
  482LEU   2HD1 6021   4.555  11.245   8.788
  482LEU   3HD1 6022   4.651  11.377   8.786
  482LEU    CD2 6023   4.420  11.294   8.554
  482LEU   1HD2 6024   4.348  11.348   8.598
  482LEU   2HD2 6025   4.415  11.306   8.455
  482LEU   3HD2 6026   4.408  11.197   8.576
  482LEU      C 6027   4.736  11.050   8.417
  482LEU      O 6028   4.855  11.020   8.426
  483GLN      N 6029   4.663  11.037   8.306
  483GLN      H 6030   4.570  11.072   8.308
  483GLN     CA 6031   4.709  10.975   8.181
  483GLN     HA 6032   4.628  10.973   8.123
  483GLN     CB 6033   4.817  11.059   8.111
  483GLN    HB1 6034   4.857  11.004   8.037
  483GLN    HB2 6035   4.888  11.081   8.178
  483GLN     CG 6036   4.767  11.190   8.051
  483GLN    HG1 6037   4.674  11.177   8.018
  483GLN    HG2 6038   4.826  11.215   7.974
  483GLN     CD 6039   4.767  11.304   8.150
  483GLN    OE1 6040   4.836  11.299   8.253
  483GLN    NE2 6041   4.691  11.408   8.121
  483GLN   1HE2 6042   4.637  11.408   8.036
  483GLN   2HE2 6043   4.688  11.486   8.183
  483GLN      C 6044   4.757  10.831   8.204
  483GLN      O 6045   4.873  10.796   8.184
  484LEU      N 6046   4.661  10.747   8.245
  484LEU      H 6047   4.573  10.784   8.271
  484LEU     CA 6048   4.681  10.603   8.252
  484LEU     HA 6049   4.775  10.596   8.287
  484LEU     CB 6050   4.579  10.537   8.346
  484LEU    HB1 6051   4.574  10.593   8.428
  484LEU    HB2 6052   4.615  10.447   8.369
  484LEU     CG 6053   4.435  10.516   8.298
  484LEU     HG 6054   4.440  10.490   8.201
  484LEU    CD1 6055   4.368  10.405   8.376
  484LEU   1HD1 6056   4.275  10.393   8.343
  484LEU   2HD1 6057   4.419  10.320   8.363
  484LEU   3HD1 6058   4.367  10.428   8.473
  484LEU    CD2 6059   4.351  10.643   8.309
  484LEU   1HD2 6060   4.258  10.624   8.276
  484LEU   2HD2 6061   4.348  10.672   8.404
  484LEU   3HD2 6062   4.392  10.715   8.253
  484LEU      C 6063   4.671  10.535   8.115
  484LEU      O 6064   4.687  10.413   8.107
  485LEU      N 6065   4.645  10.612   8.009
  485LEU      H 6066   4.642  10.711   8.020
  485LEU     CA 6067   4.621  10.556   7.877
  485LEU     HA 6068   4.554  10.484   7.894
  485LEU     CB 6069   4.567  10.664   7.783
  485LEU    HB1 6070   4.558  10.623   7.692
  485LEU    HB2 6071   4.635  10.738   7.780
  485LEU     CG 6072   4.432  10.726   7.819
  485LEU     HG 6073   4.437  10.762   7.912
  485LEU    CD1 6074   4.400  10.841   7.724
  485LEU   1HD1 6075   4.312  10.881   7.748
  485LEU   2HD1 6076   4.471  10.911   7.731
  485LEU   3HD1 6077   4.397  10.806   7.630
  485LEU    CD2 6078   4.322  10.621   7.816
  485LEU   1HD2 6079   4.235  10.663   7.839
  485LEU   2HD2 6080   4.316  10.581   7.724
  485LEU   3HD2 6081   4.343  10.549   7.882
  485LEU      C 6082   4.746  10.494   7.815
  485LEU      O 6083   4.734  10.413   7.723
  486GLY      N 6084   4.864  10.532   7.863
  486GLY      H 6085   4.869  10.602   7.934
  486GLY     CA 6086   4.986  10.471   7.812
  486GLY    HA1 6087   5.064  10.524   7.846
  486GLY    HA2 6088   4.984  10.476   7.712
  486GLY      C 6089   5.000  10.326   7.855
  486GLY      O 6090   5.048  10.242   7.779
  487ARG      N 6091   4.958  10.295   7.978
  487ARG      H 6092   4.928  10.367   8.040
  487ARG     CA 6093   4.956  10.156   8.022
  487ARG     HA 6094   5.046  10.119   7.997
  487ARG     CB 6095   4.934  10.149   8.173
  487ARG    HB1 6096   4.915  10.054   8.198
  487ARG    HB2 6097   4.856  10.206   8.196
  487ARG     CG 6098   5.052  10.196   8.254
  487ARG    HG1 6099   5.067  10.293   8.236
  487ARG    HG2 6100   5.133  10.144   8.225
  487ARG     CD 6101   5.030  10.176   8.403
  487ARG    HD1 6102   5.013  10.079   8.422
  487ARG    HD2 6103   4.952  10.230   8.433
  487ARG     NE 6104   5.147  10.217   8.479
  487ARG     HE 6105   5.227  10.249   8.428
  487ARG     CZ 6106   5.155  10.214   8.611
  487ARG    NH1 6107   5.052  10.172   8.682
  487ARG   1HH1 6108   4.968  10.142   8.636
  487ARG   2HH1 6109   5.058  10.169   8.781
  487ARG    NH2 6110   5.266  10.253   8.672
  487ARG   1HH2 6111   5.344  10.285   8.618
  487ARG   2HH2 6112   5.272  10.250   8.771
  487ARG      C 6113   4.850  10.075   7.949
  487ARG      O 6114   4.868   9.955   7.929
  488MET      N 6115   4.740  10.139   7.910
  488MET      H 6116   4.724  10.232   7.940
  488MET     CA 6117   4.644  10.073   7.823
  488MET     HA 6118   4.628   9.983   7.864
  488MET     CB 6119   4.515  10.155   7.817
  488MET    HB1 6120   4.454  10.112   7.749
  488MET    HB2 6121   4.539  10.247   7.787
  488MET     CG 6122   4.439  10.166   7.948
  488MET    HG1 6123   4.367  10.232   7.930
  488MET    HG2 6124   4.505  10.205   8.012
  488MET     SD 6125   4.374  10.008   8.005
  488MET     CE 6126   4.244   9.982   7.885
  488MET    HE1 6127   4.198   9.895   7.904
  488MET    HE2 6128   4.178  10.057   7.890
  488MET    HE3 6129   4.284   9.979   7.793
  488MET      C 6130   4.700  10.054   7.683
  488MET      O 6131   4.665   9.956   7.616
  489PHE      N 6132   4.787  10.145   7.639
  489PHE      H 6133   4.815  10.218   7.701
  489PHE     CA 6134   4.843  10.142   7.505
  489PHE     HA 6135   4.765  10.127   7.444
  489PHE     CB 6136   4.911  10.276   7.477
  489PHE    HB1 6137   4.984  10.289   7.544
  489PHE    HB2 6138   4.843  10.349   7.486
  489PHE     CG 6139   4.972  10.289   7.341
  489PHE    CD1 6140   4.893  10.290   7.227
  489PHE    HD1 6141   4.794  10.281   7.235
  489PHE    CE1 6142   4.949  10.303   7.102
  489PHE    HE1 6143   4.891  10.301   7.020
  489PHE     CZ 6144   5.085  10.319   7.089
  489PHE     HZ 6145   5.126  10.330   6.998
  489PHE    CE2 6146   5.165  10.320   7.201
  489PHE    HE2 6147   5.264  10.331   7.191
  489PHE    CD2 6148   5.109  10.306   7.326
  489PHE    HD2 6149   5.168  10.308   7.407
  489PHE      C 6150   4.938  10.025   7.483
  489PHE      O 6151   4.963   9.987   7.369
  490VAL      N 6152   4.989   9.965   7.591
  490VAL      H 6153   4.966   9.998   7.682
  490VAL     CA 6154   5.078   9.851   7.576
  490VAL     HA 6155   5.140   9.875   7.501
  490VAL     CB 6156   5.158   9.828   7.706
  490VAL     HB 6157   5.096   9.817   7.783
  490VAL    CG1 6158   5.241   9.703   7.695
  490VAL   1HG1 6159   5.292   9.689   7.779
  490VAL   2HG1 6160   5.181   9.624   7.679
  490VAL   3HG1 6161   5.305   9.712   7.618
  490VAL    CG2 6162   5.246   9.946   7.733
  490VAL   1HG2 6163   5.298   9.930   7.817
  490VAL   2HG2 6164   5.310   9.958   7.656
  490VAL   3HG2 6165   5.190  10.028   7.743
  490VAL      C 6166   5.000   9.726   7.537
  490VAL      O 6167   5.030   9.663   7.435
  491LEU      N 6168   4.899   9.689   7.616
  491LEU      H 6169   4.874   9.746   7.693
  491LEU     CA 6170   4.825   9.566   7.591
  491LEU     HA 6171   4.895   9.496   7.575
  491LEU     CB 6172   4.740   9.531   7.714
  491LEU    HB1 6173   4.673   9.604   7.723
  491LEU    HB2 6174   4.802   9.532   7.792
  491LEU     CG 6175   4.662   9.398   7.721
  491LEU     HG 6176   4.706   9.333   7.659
  491LEU    CD1 6177   4.664   9.342   7.861
  491LEU   1HD1 6178   4.613   9.256   7.863
  491LEU   2HD1 6179   4.759   9.325   7.889
  491LEU   3HD1 6180   4.622   9.407   7.923
  491LEU    CD2 6181   4.516   9.418   7.681
  491LEU   1HD2 6182   4.468   9.330   7.686
  491LEU   2HD2 6183   4.473   9.483   7.743
  491LEU   3HD2 6184   4.512   9.453   7.587
  491LEU      C 6185   4.739   9.575   7.465
  491LEU      O 6186   4.709   9.471   7.405
  492ILE      N 6187   4.699   9.695   7.423
  492ILE      H 6188   4.719   9.776   7.477
  492ILE     CA 6189   4.626   9.708   7.297
  492ILE     HA 6190   4.556   9.637   7.297
  492ILE     CB 6191   4.559   9.846   7.288
  492ILE     HB 6192   4.627   9.916   7.308
  492ILE    CG2 6193   4.508   9.872   7.148
  492ILE   1HG2 6194   4.465   9.962   7.144
  492ILE   2HG2 6195   4.585   9.869   7.083
  492ILE   3HG2 6196   4.441   9.802   7.123
  492ILE    CG1 6197   4.445   9.857   7.389
  492ILE   1HG1 6198   4.478   9.826   7.478
  492ILE   2HG1 6199   4.370   9.797   7.359
  492ILE     CD 6200   4.391   9.997   7.404
  492ILE    HD1 6201   4.317   9.997   7.471
  492ILE    HD2 6202   4.464  10.058   7.434
  492ILE    HD3 6203   4.356  10.029   7.316
  492ILE      C 6204   4.719   9.683   7.180
  492ILE      O 6205   4.690   9.600   7.092
  493TRP      N 6206   4.833   9.751   7.177
  493TRP      H 6207   4.858   9.808   7.255
  493TRP     CA 6208   4.923   9.744   7.063
  493TRP     HA 6209   4.863   9.749   6.983
  493TRP     CB 6210   5.022   9.861   7.068
  493TRP    HB1 6211   5.087   9.846   7.142
  493TRP    HB2 6212   4.972   9.946   7.084
  493TRP     CG 6213   5.100   9.878   6.943
  493TRP    CD1 6214   5.227   9.837   6.920
  493TRP    HD1 6215   5.284   9.788   6.986
  493TRP    NE1 6216   5.267   9.871   6.794
  493TRP    HE1 6217   5.356   9.850   6.753
  493TRP    CE2 6218   5.165   9.938   6.733
  493TRP    CZ2 6219   5.158   9.993   6.606
  493TRP    HZ2 6220   5.235   9.987   6.542
  493TRP    CH2 6221   5.041  10.055   6.571
  493TRP    HH2 6222   5.033  10.095   6.479
  493TRP    CZ3 6223   4.933  10.064   6.659
  493TRP    HZ3 6224   4.850  10.110   6.630
  493TRP    CE3 6225   4.941  10.009   6.785
  493TRP    HE3 6226   4.864  10.015   6.847
  493TRP    CD2 6227   5.058   9.945   6.824
  493TRP      C 6228   4.999   9.612   7.057
  493TRP      O 6229   5.043   9.574   6.948
  494ALA      N 6230   5.013   9.542   7.168
  494ALA      H 6231   4.976   9.577   7.254
  494ALA     CA 6232   5.083   9.414   7.166
  494ALA     HA 6233   5.159   9.428   7.102
  494ALA     CB 6234   5.134   9.379   7.305
  494ALA    HB1 6235   5.182   9.291   7.302
  494ALA    HB2 6236   5.197   9.450   7.336
  494ALA    HB3 6237   5.057   9.373   7.368
  494ALA      C 6238   4.996   9.301   7.113
  494ALA      O 6239   5.047   9.211   7.046
  495THR      N 6240   4.866   9.303   7.143
  495THR      H 6241   4.830   9.375   7.202
  495THR     CA 6242   4.777   9.202   7.090
  495THR     HA 6243   4.829   9.117   7.100
  495THR     CB 6244   4.646   9.200   7.169
  495THR     HB 6245   4.580   9.139   7.126
  495THR    CG2 6246   4.671   9.157   7.312
  495THR   1HG2 6247   4.585   9.156   7.362
  495THR   2HG2 6248   4.711   9.065   7.312
  495THR   3HG2 6249   4.734   9.221   7.355
  495THR    OG1 6250   4.587   9.330   7.167
  495THR    HG1 6251   4.502   9.328   7.218
  495THR      C 6252   4.746   9.223   6.943
  495THR      O 6253   4.704   9.128   6.876
  496CYS      N 6254   4.764   9.344   6.891
  496CYS      H 6255   4.788   9.421   6.950
  496CYS     CA 6256   4.749   9.365   6.748
  496CYS     HA 6257   4.663   9.321   6.722
  496CYS     CB 6258   4.743   9.514   6.717
  496CYS    HB1 6259   4.749   9.518   6.617
  496CYS    HB2 6260   4.827   9.550   6.757
  496CYS     SG 6261   4.597   9.600   6.779
  496CYS     HG 6262   4.602   9.696   6.754
  496CYS      C 6263   4.863   9.300   6.672
  496CYS      O 6264   4.842   9.241   6.565
  497ILE      N 6265   4.985   9.308   6.725
  497ILE      H 6266   4.997   9.348   6.815
  497ILE     CA 6267   5.102   9.259   6.653
  497ILE     HA 6268   5.093   9.290   6.558
  497ILE     CB 6269   5.230   9.317   6.716
  497ILE     HB 6270   5.233   9.289   6.812
  497ILE    CG2 6271   5.354   9.264   6.648
  497ILE   1HG2 6272   5.435   9.303   6.691
  497ILE   2HG2 6273   5.357   9.164   6.656
  497ILE   3HG2 6274   5.352   9.289   6.551
  497ILE    CG1 6275   5.230   9.469   6.703
  497ILE   1HG1 6276   5.143   9.505   6.736
  497ILE   2HG1 6277   5.242   9.493   6.606
  497ILE     CD 6278   5.340   9.533   6.781
  497ILE    HD1 6279   5.336   9.632   6.769
  497ILE    HD2 6280   5.330   9.510   6.878
  497ILE    HD3 6281   5.428   9.499   6.748
  497ILE      C 6282   5.104   9.107   6.652
  497ILE      O 6283   5.138   9.045   6.551
  498SER      N 6284   5.064   9.045   6.763
  498SER      H 6285   5.032   9.099   6.840
  498SER     CA 6286   5.067   8.899   6.773
  498SER     HA 6287   5.159   8.872   6.743
  498SER     CB 6288   5.044   8.856   6.917
  498SER    HB1 6289   5.111   8.899   6.977
  498SER    HB2 6290   5.051   8.756   6.925
  498SER     OG 6291   4.915   8.894   6.961
  498SER     HG 6292   4.902   8.865   7.055
  498SER      C 6293   4.965   8.834   6.681
  498SER      O 6294   4.990   8.726   6.627
  499VAL      N 6295   4.850   8.899   6.660
  499VAL      H 6296   4.831   8.983   6.710
  499VAL     CA 6297   4.753   8.848   6.564
  499VAL     HA 6298   4.746   8.749   6.581
  499VAL     CB 6299   4.616   8.915   6.586
  499VAL     HB 6300   4.627   9.014   6.589
  499VAL    CG1 6301   4.522   8.884   6.473
  499VAL   1HG1 6302   4.434   8.928   6.489
  499VAL   2HG1 6303   4.561   8.917   6.387
  499VAL   3HG1 6304   4.509   8.785   6.467
  499VAL    CG2 6305   4.557   8.867   6.716
  499VAL   1HG2 6306   4.468   8.910   6.730
  499VAL   2HG2 6307   4.546   8.767   6.712
  499VAL   3HG2 6308   4.619   8.891   6.791
  499VAL      C 6309   4.803   8.868   6.422
  499VAL      O 6310   4.801   8.775   6.340
  500LYS      N 6311   4.852   8.988   6.392
  500LYS      H 6312   4.864   9.055   6.464
  500LYS     CA 6313   4.889   9.023   6.255
  500LYS     HA 6314   4.812   8.994   6.198
  500LYS     CB 6315   4.911   9.173   6.245
  500LYS    HB1 6316   4.986   9.199   6.306
  500LYS    HB2 6317   4.827   9.219   6.272
  500LYS     CG 6318   4.947   9.219   6.107
  500LYS    HG1 6319   4.875   9.192   6.043
  500LYS    HG2 6320   5.033   9.176   6.079
  500LYS     CD 6321   4.963   9.368   6.103
  500LYS    HD1 6322   5.035   9.396   6.166
  500LYS    HD2 6323   4.877   9.411   6.129
  500LYS     CE 6324   5.000   9.410   5.965
  500LYS    HE1 6325   5.000   9.510   5.959
  500LYS    HE2 6326   4.934   9.373   5.900
  500LYS     NZ 6327   5.135   9.360   5.930
  500LYS    HZ1 6328   5.159   9.389   5.837
  500LYS    HZ2 6329   5.202   9.397   5.994
  500LYS    HZ3 6330   5.136   9.260   5.935
  500LYS      C 6331   5.012   8.948   6.208
  500LYS      O 6332   5.016   8.899   6.095
  501GLU      N 6333   5.114   8.936   6.293
  501GLU      H 6334   5.108   8.975   6.384
  501GLU     CA 6335   5.234   8.866   6.252
  501GLU     HA 6336   5.246   8.894   6.157
  501GLU     CB 6337   5.352   8.907   6.339
  501GLU    HB1 6338   5.433   8.855   6.310
  501GLU    HB2 6339   5.331   8.886   6.434
  501GLU     CG 6340   5.384   9.054   6.329
  501GLU    HG1 6341   5.456   9.076   6.395
  501GLU    HG2 6342   5.302   9.106   6.350
  501GLU     CD 6343   5.432   9.094   6.192
  501GLU    OE1 6344   5.504   9.015   6.128
  501GLU    OE2 6345   5.396   9.205   6.147
  501GLU      C 6346   5.219   8.715   6.257
  501GLU      O 6347   5.292   8.644   6.186
  502GLY      N 6348   5.127   8.663   6.339
  502GLY      H 6349   5.073   8.723   6.397
  502GLY     CA 6350   5.105   8.520   6.344
  502GLY    HA1 6351   5.049   8.501   6.424
  502GLY    HA2 6352   5.195   8.476   6.354
  502GLY      C 6353   5.036   8.466   6.221
  502GLY      O 6354   5.057   8.351   6.182
  503ILE      N 6355   4.951   8.548   6.159
  503ILE      H 6356   4.927   8.635   6.201
  503ILE     CA 6357   4.892   8.513   6.030
  503ILE     HA 6358   4.853   8.421   6.039
  503ILE     CB 6359   4.781   8.614   5.994
  503ILE     HB 6360   4.821   8.706   5.996
  503ILE    CG2 6361   4.728   8.592   5.854
  503ILE   1HG2 6362   4.657   8.659   5.834
  503ILE   2HG2 6363   4.803   8.602   5.788
  503ILE   3HG2 6364   4.690   8.500   5.847
  503ILE    CG1 6365   4.666   8.605   6.094
  503ILE   1HG1 6366   4.704   8.609   6.186
  503ILE   2HG1 6367   4.619   8.518   6.080
  503ILE     CD 6368   4.566   8.715   6.080
  503ILE    HD1 6369   4.494   8.703   6.148
  503ILE    HD2 6370   4.611   8.803   6.094
  503ILE    HD3 6371   4.526   8.712   5.988
  503ILE      C 6372   5.000   8.507   5.923
  503ILE      O 6373   5.000   8.419   5.836
  504ALA      N 6374   5.097   8.598   5.930
  504ALA      H 6375   5.098   8.663   6.005
  504ALA     CA 6376   5.202   8.604   5.830
  504ALA     HA 6377   5.154   8.597   5.743
  504ALA     CB 6378   5.278   8.737   5.842
  504ALA    HB1 6379   5.350   8.740   5.773
  504ALA    HB2 6380   5.215   8.813   5.828
  504ALA    HB3 6381   5.319   8.744   5.933
  504ALA      C 6382   5.299   8.487   5.840
  504ALA      O 6383   5.358   8.448   5.740
  505ILE      N 6384   5.318   8.432   5.960
  505ILE      H 6385   5.278   8.474   6.041
  505ILE     CA 6386   5.397   8.310   5.973
  505ILE     HA 6387   5.481   8.326   5.921
  505ILE     CB 6388   5.432   8.284   6.121
  505ILE     HB 6389   5.347   8.277   6.172
  505ILE    CG2 6390   5.507   8.154   6.139
  505ILE   1HG2 6391   5.528   8.140   6.236
  505ILE   2HG2 6392   5.451   8.078   6.106
  505ILE   3HG2 6393   5.592   8.157   6.086
  505ILE    CG1 6394   5.518   8.398   6.176
  505ILE   1HG1 6395   5.474   8.485   6.155
  505ILE   2HG1 6396   5.608   8.395   6.132
  505ILE     CD 6397   5.538   8.390   6.325
  505ILE    HD1 6398   5.595   8.466   6.355
  505ILE    HD2 6399   5.449   8.394   6.370
  505ILE    HD3 6400   5.584   8.304   6.348
  505ILE      C 6401   5.324   8.192   5.910
  505ILE      O 6402   5.384   8.106   5.845
  506PHE      N 6403   5.191   8.190   5.925
  506PHE      H 6404   5.146   8.264   5.974
  506PHE     CA 6405   5.110   8.081   5.871
  506PHE     HA 6406   5.156   7.996   5.897
  506PHE     CB 6407   4.969   8.090   5.931
  506PHE    HB1 6408   4.929   8.178   5.905
  506PHE    HB2 6409   4.976   8.084   6.030
  506PHE     CG 6410   4.877   7.981   5.884
  506PHE    CD1 6411   4.888   7.852   5.935
  506PHE    HD1 6412   4.958   7.832   6.003
  506PHE    CE1 6413   4.803   7.751   5.892
  506PHE    HE1 6414   4.813   7.658   5.928
  506PHE     CZ 6415   4.705   7.779   5.798
  506PHE     HZ 6416   4.644   7.706   5.766
  506PHE    CE2 6417   4.692   7.908   5.747
  506PHE    HE2 6418   4.622   7.928   5.679
  506PHE    CD2 6419   4.777   8.007   5.791
  506PHE    HD2 6420   4.767   8.100   5.755
  506PHE      C 6421   5.105   8.084   5.719
  506PHE      O 6422   5.085   7.979   5.656
  507LEU      N 6423   5.125   8.200   5.657
  507LEU      H 6424   5.145   8.281   5.712
  507LEU     CA 6425   5.120   8.214   5.512
  507LEU     HA 6426   5.068   8.134   5.481
  507LEU     CB 6427   5.049   8.343   5.474
  507LEU    HB1 6428   5.056   8.352   5.374
  507LEU    HB2 6429   5.098   8.418   5.518
  507LEU     CG 6430   4.902   8.355   5.512
  507LEU     HG 6431   4.892   8.340   5.610
  507LEU    CD1 6432   4.851   8.494   5.478
  507LEU   1HD1 6433   4.755   8.501   5.503
  507LEU   2HD1 6434   4.904   8.562   5.528
  507LEU   3HD1 6435   4.861   8.510   5.379
  507LEU    CD2 6436   4.821   8.249   5.440
  507LEU   1HD2 6437   4.725   8.257   5.465
  507LEU   2HD2 6438   4.831   8.261   5.341
  507LEU   3HD2 6439   4.855   8.158   5.465
  507LEU      C 6440   5.258   8.210   5.448
  507LEU      O 6441   5.277   8.263   5.339
  508LEU      N 6442   5.356   8.149   5.514
  508LEU      H 6443   5.336   8.105   5.601
  508LEU     CA 6444   5.492   8.145   5.461
  508LEU     HA 6445   5.502   8.230   5.409
  508LEU     CB 6446   5.595   8.138   5.574
  508LEU    HB1 6447   5.682   8.108   5.534
  508LEU    HB2 6448   5.564   8.069   5.639
  508LEU     CG 6449   5.621   8.267   5.651
  508LEU     HG 6450   5.536   8.299   5.691
  508LEU    CD1 6451   5.718   8.243   5.764
  508LEU   1HD1 6452   5.734   8.328   5.813
  508LEU   2HD1 6453   5.680   8.175   5.826
  508LEU   3HD1 6454   5.805   8.209   5.727
  508LEU    CD2 6455   5.673   8.374   5.557
  508LEU   1HD2 6456   5.690   8.458   5.608
  508LEU   2HD2 6457   5.759   8.343   5.515
  508LEU   3HD2 6458   5.605   8.391   5.485
  508LEU      C 6459   5.511   8.027   5.368
  508LEU      O 6460   5.480   7.912   5.403
  509ARG      N 6461   5.562   8.055   5.249
  509ARG      H 6462   5.570   8.150   5.221
  509ARG     CA 6463   5.607   7.951   5.158
  509ARG     HA 6464   5.533   7.884   5.150
  509ARG     CB 6465   5.637   8.011   5.021
  509ARG    HB1 6466   5.680   7.940   4.964
  509ARG    HB2 6467   5.701   8.087   5.033
  509ARG     CG 6468   5.513   8.062   4.949
  509ARG    HG1 6469   5.471   8.134   5.004
  509ARG    HG2 6470   5.449   7.986   4.938
  509ARG     CD 6471   5.547   8.118   4.812
  509ARG    HD1 6472   5.593   8.048   4.757
  509ARG    HD2 6473   5.607   8.197   4.821
  509ARG     NE 6474   5.427   8.160   4.741
  509ARG     HE 6475   5.378   8.091   4.687
  509ARG     CZ 6476   5.378   8.284   4.743
  509ARG    NH1 6477   5.439   8.378   4.813
  509ARG   1HH1 6478   5.522   8.356   4.864
  509ARG   2HH1 6479   5.403   8.471   4.814
  509ARG    NH2 6480   5.268   8.312   4.675
  509ARG   1HH2 6481   5.222   8.240   4.622
  509ARG   2HH2 6482   5.231   8.405   4.676
  509ARG      C 6483   5.732   7.885   5.216
  509ARG      O 6484   5.807   7.947   5.291
  510PRO      N 6485   5.757   7.757   5.182
  510PRO     CD 6486   5.670   7.662   5.112
  510PRO    HD1 6487   5.637   7.701   5.026
  510PRO    HD2 6488   5.593   7.636   5.169
  510PRO     CG 6489   5.761   7.545   5.087
  510PRO    HG1 6490   5.809   7.555   4.999
  510PRO    HG2 6491   5.710   7.459   5.086
  510PRO     CB 6492   5.858   7.545   5.198
  510PRO    HB1 6493   5.943   7.500   5.169
  510PRO    HB2 6494   5.820   7.497   5.276
  510PRO     CA 6495   5.881   7.693   5.229
  510PRO     HA 6496   5.895   7.714   5.325
  510PRO      C 6497   6.007   7.745   5.162
  510PRO      O 6498   6.116   7.715   5.209
  511SER      N 6499   5.994   7.821   5.053
  511SER      H 6500   5.904   7.832   5.012
  511SER     CA 6501   6.108   7.888   4.992
  511SER     HA 6502   6.186   7.828   5.013
  511SER     CB 6503   6.086   7.902   4.841
  511SER    HB1 6504   6.065   7.813   4.799
  511SER    HB2 6505   6.167   7.941   4.796
  511SER     OG 6506   5.977   7.988   4.815
  511SER     HG 6507   5.964   7.996   4.716
  511SER      C 6508   6.135   8.025   5.052
  511SER      O 6509   6.238   8.086   5.021
  512ASP      N 6510   6.046   8.075   5.138
  512ASP      H 6511   5.961   8.025   5.153
  512ASP     CA 6512   6.069   8.199   5.210
  512ASP     HA 6513   6.111   8.258   5.141
  512ASP     CB 6514   5.937   8.256   5.263
  512ASP    HB1 6515   5.957   8.331   5.326
  512ASP    HB2 6516   5.888   8.184   5.311
  512ASP     CG 6517   5.848   8.309   5.153
  512ASP    OD1 6518   5.900   8.356   5.050
  512ASP    OD2 6519   5.724   8.302   5.169
  512ASP      C 6520   6.165   8.182   5.326
  512ASP      O 6521   6.204   8.282   5.388
  513LEU      N 6522   6.204   8.059   5.358
  513LEU      H 6523   6.169   7.982   5.304
  513LEU     CA 6524   6.296   8.031   5.467
  513LEU     HA 6525   6.302   8.117   5.518
  513LEU     CB 6526   6.241   7.918   5.554
  513LEU    HB1 6527   6.310   7.894   5.622
  513LEU    HB2 6528   6.224   7.839   5.495
  513LEU     CG 6529   6.111   7.953   5.627
  513LEU     HG 6530   6.043   7.982   5.560
  513LEU    CD1 6531   6.055   7.832   5.700
  513LEU   1HD1 6532   5.971   7.857   5.746
  513LEU   2HD1 6533   6.036   7.759   5.634
  513LEU   3HD1 6534   6.122   7.800   5.767
  513LEU    CD2 6535   6.136   8.067   5.724
  513LEU   1HD2 6536   6.051   8.089   5.771
  513LEU   2HD2 6537   6.205   8.039   5.790
  513LEU   3HD2 6538   6.169   8.147   5.673
  513LEU      C 6539   6.435   7.995   5.417
  513LEU      O 6540   6.509   7.925   5.487
  514GLN      N 6541   6.472   8.042   5.299
  514GLN      H 6542   6.406   8.092   5.243
  514GLN     CA 6543   6.607   8.023   5.247
  514GLN     HA 6544   6.664   8.003   5.327
  514GLN     CB 6545   6.612   7.904   5.151
  514GLN    HB1 6546   6.585   7.822   5.201
  514GLN    HB2 6547   6.707   7.893   5.119
  514GLN     CG 6548   6.523   7.915   5.028
  514GLN    HG1 6549   6.552   7.994   4.974
  514GLN    HG2 6550   6.429   7.927   5.057
  514GLN     CD 6551   6.530   7.792   4.940
  514GLN    OE1 6552   6.605   7.698   4.968
  514GLN    NE2 6553   6.453   7.793   4.832
  514GLN   1HE2 6554   6.395   7.872   4.812
  514GLN   2HE2 6555   6.453   7.714   4.769
  514GLN      C 6556   6.660   8.150   5.182
  514GLN      O 6557   6.743   8.144   5.091
  515SER      N 6558   6.616   8.266   5.230
  515SER      H 6559   6.545   8.266   5.300
  515SER     CA 6560   6.670   8.392   5.182
  515SER     HA 6561   6.764   8.371   5.155
  515SER     CB 6562   6.595   8.444   5.060
  515SER    HB1 6563   6.500   8.462   5.082
  515SER    HB2 6564   6.600   8.378   4.985
  515SER     OG 6565   6.652   8.565   5.014
  515SER     HG 6566   6.602   8.597   4.934
  515SER      C 6567   6.666   8.496   5.294
  515SER      O 6568   6.569   8.503   5.370
  516ILE      N 6569   6.773   8.575   5.303
  516ILE      H 6570   6.854   8.555   5.247
  516ILE     CA 6571   6.775   8.690   5.392
  516ILE     HA 6572   6.744   8.658   5.481
  516ILE     CB 6573   6.919   8.745   5.401
  516ILE     HB 6574   6.953   8.760   5.308
  516ILE    CG2 6575   6.924   8.878   5.472
  516ILE   1HG2 6576   7.019   8.910   5.475
  516ILE   2HG2 6577   6.868   8.944   5.422
  516ILE   3HG2 6578   6.889   8.867   5.565
  516ILE    CG1 6579   7.011   8.645   5.470
  516ILE   1HG1 6580   7.104   8.682   5.472
  516ILE   2HG1 6581   7.011   8.560   5.417
  516ILE     CD 6582   6.971   8.613   5.611
  516ILE    HD1 6583   7.036   8.547   5.649
  516ILE    HD2 6584   6.972   8.696   5.665
  516ILE    HD3 6585   6.879   8.574   5.611
  516ILE      C 6586   6.677   8.795   5.345
  516ILE      O 6587   6.606   8.857   5.426
  517LEU      N 6588   6.667   8.815   5.213
  517LEU      H 6589   6.716   8.754   5.150
  517LEU     CA 6590   6.587   8.924   5.159
  517LEU     HA 6591   6.609   9.004   5.214
  517LEU     CB 6592   6.624   8.946   5.012
  517LEU    HB1 6593   6.553   9.002   4.969
  517LEU    HB2 6594   6.628   8.857   4.966
  517LEU     CG 6595   6.758   9.016   4.992
  517LEU     HG 6596   6.828   8.962   5.038
  517LEU    CD1 6597   6.758   9.155   5.053
  517LEU   1HD1 6598   6.847   9.198   5.038
  517LEU   2HD1 6599   6.687   9.210   5.010
  517LEU   3HD1 6600   6.740   9.148   5.151
  517LEU    CD2 6601   6.792   9.024   4.845
  517LEU   1HD2 6602   6.880   9.070   4.833
  517LEU   2HD2 6603   6.798   8.931   4.807
  517LEU   3HD2 6604   6.721   9.075   4.797
  517LEU      C 6605   6.439   8.897   5.174
  517LEU      O 6606   6.359   8.989   5.193
  518SER      N 6607   6.400   8.770   5.167
  518SER      H 6608   6.463   8.701   5.130
  518SER     CA 6609   6.268   8.730   5.212
  518SER     HA 6610   6.203   8.793   5.170
  518SER     CB 6611   6.236   8.588   5.167
  518SER    HB1 6612   6.309   8.525   5.194
  518SER    HB2 6613   6.224   8.584   5.067
  518SER     OG 6614   6.116   8.543   5.227
  518SER     HG 6615   6.097   8.450   5.196
  518SER      C 6616   6.265   8.738   5.363
  518SER      O 6617   6.303   8.642   5.431
  519ASP      N 6618   6.218   8.851   5.416
  519ASP      H 6619   6.165   8.913   5.358
  519ASP     CA 6620   6.241   8.888   5.555
  519ASP     HA 6621   6.338   8.868   5.573
  519ASP     CB 6622   6.213   9.037   5.573
  519ASP    HB1 6623   6.210   9.057   5.670
  519ASP    HB2 6624   6.125   9.058   5.531
  519ASP     CG 6625   6.319   9.125   5.509
  519ASP    OD1 6626   6.438   9.087   5.511
  519ASP    OD2 6627   6.282   9.230   5.453
  519ASP      C 6628   6.156   8.804   5.650
  519ASP      O 6629   6.061   8.850   5.712
  520ALA      N 6630   6.196   8.677   5.663
  520ALA      H 6631   6.276   8.645   5.612
  520ALA     CA 6632   6.125   8.585   5.750
  520ALA     HA 6633   6.031   8.619   5.752
  520ALA     CB 6634   6.128   8.444   5.693
  520ALA    HB1 6635   6.079   8.382   5.754
  520ALA    HB2 6636   6.085   8.443   5.603
  520ALA    HB3 6637   6.223   8.413   5.684
  520ALA      C 6638   6.184   8.586   5.890
  520ALA      O 6639   6.131   8.522   5.981
  521TRP      N 6640   6.296   8.656   5.909
  521TRP      H 6641   6.343   8.698   5.831
  521TRP     CA 6642   6.350   8.670   6.043
  521TRP     HA 6643   6.342   8.579   6.084
  521TRP     CB 6644   6.497   8.710   6.039
  521TRP    HB1 6645   6.506   8.797   5.990
  521TRP    HB2 6646   6.549   8.639   5.990
  521TRP     CG 6647   6.556   8.726   6.175
  521TRP    CD1 6648   6.553   8.634   6.275
  521TRP    HD1 6649   6.509   8.544   6.268
  521TRP    NE1 6650   6.618   8.681   6.385
  521TRP    HE1 6651   6.628   8.632   6.471
  521TRP    CE2 6652   6.668   8.805   6.358
  521TRP    CZ2 6653   6.741   8.892   6.437
  521TRP    HZ2 6654   6.767   8.867   6.530
  521TRP    CH2 6655   6.777   9.012   6.383
  521TRP    HH2 6656   6.830   9.077   6.438
  521TRP    CZ3 6657   6.742   9.045   6.253
  521TRP    HZ3 6658   6.771   9.133   6.216
  521TRP    CE3 6659   6.669   8.959   6.173
  521TRP    HE3 6660   6.645   8.984   6.079
  521TRP    CD2 6661   6.631   8.837   6.226
  521TRP      C 6662   6.269   8.770   6.124
  521TRP      O 6663   6.249   8.751   6.244
  522PHE      N 6664   6.222   8.876   6.060
  522PHE      H 6665   6.235   8.885   5.961
  522PHE     CA 6666   6.152   8.979   6.135
  522PHE     HA 6667   6.198   8.984   6.223
  522PHE     CB 6668   6.164   9.113   6.064
  522PHE    HB1 6669   6.100   9.177   6.105
  522PHE    HB2 6670   6.141   9.100   5.967
  522PHE     CG 6671   6.301   9.173   6.071
  522PHE    CD1 6672   6.346   9.230   6.189
  522PHE    HD1 6673   6.287   9.231   6.269
  522PHE    CE1 6674   6.471   9.285   6.196
  522PHE    HE1 6675   6.503   9.324   6.282
  522PHE     CZ 6676   6.552   9.286   6.086
  522PHE     HZ 6677   6.643   9.327   6.091
  522PHE    CE2 6678   6.509   9.231   5.969
  522PHE    HE2 6679   6.569   9.231   5.889
  522PHE    CD2 6680   6.384   9.176   5.961
  522PHE    HD2 6681   6.353   9.137   5.874
  522PHE      C 6682   6.007   8.941   6.159
  522PHE      O 6683   5.940   9.003   6.242
  523HIS      N 6684   5.955   8.841   6.089
  523HIS      H 6685   6.007   8.799   6.014
  523HIS     CA 6686   5.821   8.793   6.122
  523HIS     HA 6687   5.768   8.875   6.143
  523HIS     CB 6688   5.759   8.719   6.003
  523HIS    HB1 6689   5.681   8.665   6.035
  523HIS    HB2 6690   5.828   8.657   5.963
  523HIS     CG 6691   5.711   8.809   5.894
  523HIS    ND1 6692   5.601   8.890   5.909
  523HIS    HD1 6693   5.545   8.897   5.991
  523HIS    CE1 6694   5.581   8.957   5.797
  523HIS    HE1 6695   5.508   9.023   5.780
  523HIS    NE2 6696   5.674   8.922   5.710
  523HIS    CD2 6697   5.757   8.830   5.769
  523HIS    HD2 6698   5.837   8.786   5.727
  523HIS      C 6699   5.823   8.705   6.245
  523HIS      O 6700   5.724   8.696   6.318
  524PHE      N 6701   5.935   8.637   6.270
  524PHE      H 6702   6.012   8.641   6.206
  524PHE     CA 6703   5.945   8.556   6.391
  524PHE     HA 6704   5.858   8.507   6.397
  524PHE     CB 6705   6.061   8.457   6.380
  524PHE    HB1 6706   6.081   8.420   6.471
  524PHE    HB2 6707   6.142   8.505   6.346
  524PHE     CG 6708   6.035   8.341   6.288
  524PHE    CD1 6709   5.909   8.312   6.240
  524PHE    HD1 6710   5.832   8.369   6.266
  524PHE    CE1 6711   5.888   8.204   6.155
  524PHE    HE1 6712   5.796   8.184   6.121
  524PHE     CZ 6713   5.994   8.125   6.118
  524PHE     HZ 6714   5.980   8.048   6.056
  524PHE    CE2 6715   6.120   8.152   6.166
  524PHE    HE2 6716   6.197   8.094   6.139
  524PHE    CD2 6717   6.140   8.258   6.250
  524PHE    HD2 6718   6.232   8.276   6.284
  524PHE      C 6719   5.963   8.644   6.514
  524PHE      O 6720   5.894   8.627   6.614
  525VAL      N 6721   6.055   8.741   6.506
  525VAL      H 6722   6.091   8.768   6.416
  525VAL     CA 6723   6.103   8.807   6.626
  525VAL     HA 6724   6.107   8.737   6.697
  525VAL     CB 6725   6.244   8.864   6.600
  525VAL     HB 6726   6.240   8.933   6.528
  525VAL    CG1 6727   6.299   8.927   6.723
  525VAL   1HG1 6728   6.390   8.963   6.704
  525VAL   2HG1 6729   6.239   9.001   6.752
  525VAL   3HG1 6730   6.305   8.858   6.795
  525VAL    CG2 6731   6.337   8.753   6.560
  525VAL   1HG2 6732   6.428   8.790   6.543
  525VAL   2HG2 6733   6.342   8.685   6.633
  525VAL   3HG2 6734   6.303   8.709   6.476
  525VAL      C 6735   6.005   8.913   6.673
  525VAL      O 6736   5.988   8.936   6.793
  526PHE      N 6737   5.935   8.978   6.579
  526PHE      H 6738   5.959   8.966   6.482
  526PHE     CA 6739   5.824   9.066   6.617
  526PHE     HA 6740   5.864   9.130   6.682
  526PHE     CB 6741   5.771   9.141   6.496
  526PHE    HB1 6742   5.674   9.159   6.510
  526PHE    HB2 6743   5.783   9.083   6.415
  526PHE     CG 6744   5.838   9.271   6.468
  526PHE    CD1 6745   5.788   9.387   6.522
  526PHE    HD1 6746   5.707   9.384   6.580
  526PHE    CE1 6747   5.848   9.506   6.496
  526PHE    HE1 6748   5.810   9.590   6.533
  526PHE     CZ 6749   5.960   9.511   6.419
  526PHE     HZ 6750   6.004   9.599   6.401
  526PHE    CE2 6751   6.012   9.398   6.366
  526PHE    HE2 6752   6.094   9.402   6.308
  526PHE    CD2 6753   5.952   9.278   6.391
  526PHE    HD2 6754   5.991   9.194   6.353
  526PHE      C 6755   5.711   8.989   6.684
  526PHE      O 6756   5.637   9.045   6.765
  527PHE      N 6757   5.695   8.861   6.650
  527PHE      H 6758   5.757   8.819   6.582
  527PHE     CA 6759   5.589   8.781   6.710
  527PHE     HA 6760   5.508   8.838   6.712
  527PHE     CB 6761   5.563   8.658   6.624
  527PHE    HB1 6762   5.648   8.605   6.617
  527PHE    HB2 6763   5.536   8.688   6.532
  527PHE     CG 6764   5.456   8.567   6.677
  527PHE    CD1 6765   5.323   8.604   6.671
  527PHE    HD1 6766   5.298   8.692   6.632
  527PHE    CE1 6767   5.225   8.519   6.718
  527PHE    HE1 6768   5.129   8.546   6.712
  527PHE     CZ 6769   5.259   8.397   6.772
  527PHE     HZ 6770   5.188   8.336   6.807
  527PHE    CE2 6771   5.391   8.359   6.777
  527PHE    HE2 6772   5.416   8.270   6.814
  527PHE    CD2 6773   5.488   8.444   6.730
  527PHE    HD2 6774   5.584   8.416   6.734
  527PHE      C 6775   5.624   8.743   6.853
  527PHE      O 6776   5.540   8.753   6.943
  528VAL      N 6777   5.748   8.700   6.877
  528VAL      H 6778   5.817   8.704   6.804
  528VAL     CA 6779   5.784   8.647   7.008
  528VAL     HA 6780   5.707   8.590   7.035
  528VAL     CB 6781   5.911   8.560   6.999
  528VAL     HB 6782   5.931   8.521   7.088
  528VAL    CG1 6783   5.890   8.447   6.901
  528VAL   1HG1 6784   5.973   8.391   6.896
  528VAL   2HG1 6785   5.814   8.390   6.931
  528VAL   3HG1 6786   5.870   8.484   6.810
  528VAL    CG2 6787   6.030   8.642   6.959
  528VAL   1HG2 6788   6.111   8.583   6.954
  528VAL   2HG2 6789   6.014   8.683   6.869
  528VAL   3HG2 6790   6.046   8.714   7.026
  528VAL      C 6791   5.800   8.759   7.110
  528VAL      O 6792   5.794   8.735   7.231
  529GLN      N 6793   5.821   8.882   7.064
  529GLN      H 6794   5.832   8.897   6.965
  529GLN     CA 6795   5.829   8.994   7.157
  529GLN     HA 6796   5.882   8.962   7.236
  529GLN     CB 6797   5.902   9.111   7.091
  529GLN    HB1 6798   5.843   9.148   7.019
  529GLN    HB2 6799   5.986   9.075   7.049
  529GLN     CG 6800   5.941   9.225   7.183
  529GLN    HG1 6801   6.025   9.266   7.148
  529GLN    HG2 6802   5.957   9.188   7.274
  529GLN     CD 6803   5.835   9.332   7.192
  529GLN    OE1 6804   5.758   9.351   7.099
  529GLN    NE2 6805   5.830   9.402   7.304
  529GLN   1HE2 6806   5.895   9.383   7.377
  529GLN   2HE2 6807   5.762   9.474   7.315
  529GLN      C 6808   5.690   9.034   7.204
  529GLN      O 6809   5.674   9.086   7.314
  530ALA      N 6810   5.589   9.011   7.121
  530ALA      H 6811   5.606   8.967   7.032
  530ALA     CA 6812   5.454   9.049   7.159
  530ALA     HA 6813   5.465   9.129   7.217
  530ALA     CB 6814   5.372   9.084   7.035
  530ALA    HB1 6815   5.280   9.110   7.062
  530ALA    HB2 6816   5.415   9.160   6.987
  530ALA    HB3 6817   5.368   9.004   6.974
  530ALA      C 6818   5.386   8.940   7.240
  530ALA      O 6819   5.292   8.967   7.316
  531VAL      N 6820   5.429   8.815   7.222
  531VAL      H 6821   5.498   8.796   7.152
  531VAL     CA 6822   5.376   8.706   7.303
  531VAL     HA 6823   5.277   8.715   7.302
  531VAL     CB 6824   5.416   8.571   7.241
  531VAL     HB 6825   5.515   8.571   7.224
  531VAL    CG1 6826   5.384   8.456   7.333
  531VAL   1HG1 6827   5.411   8.370   7.289
  531VAL   2HG1 6828   5.434   8.467   7.419
  531VAL   3HG1 6829   5.286   8.454   7.351
  531VAL    CG2 6830   5.343   8.551   7.111
  531VAL   1HG2 6831   5.370   8.463   7.071
  531VAL   2HG2 6832   5.245   8.552   7.127
  531VAL   3HG2 6833   5.367   8.624   7.047
  531VAL      C 6834   5.423   8.719   7.447
  531VAL      O 6835   5.345   8.699   7.541
  532LEU      N 6836   5.549   8.758   7.467
  532LEU      H 6837   5.606   8.783   7.388
  532LEU     CA 6838   5.605   8.764   7.602
  532LEU     HA 6839   5.579   8.678   7.645
  532LEU     CB 6840   5.757   8.776   7.596
  532LEU    HB1 6841   5.789   8.799   7.688
  532LEU    HB2 6842   5.779   8.851   7.533
  532LEU     CG 6843   5.836   8.654   7.550
  532LEU     HG 6844   5.805   8.625   7.459
  532LEU    CD1 6845   5.982   8.688   7.540
  532LEU   1HD1 6846   6.033   8.607   7.509
  532LEU   2HD1 6847   5.995   8.762   7.474
  532LEU   3HD1 6848   6.016   8.717   7.629
  532LEU    CD2 6849   5.815   8.540   7.646
  532LEU   1HD2 6850   5.867   8.460   7.615
  532LEU   2HD2 6851   5.846   8.567   7.737
  532LEU   3HD2 6852   5.718   8.517   7.649
  532LEU      C 6853   5.546   8.879   7.682
  532LEU      O 6854   5.549   8.877   7.805
  533VAL      N 6855   5.492   8.981   7.615
  533VAL      H 6856   5.496   8.982   7.515
  533VAL     CA 6857   5.427   9.090   7.687
  533VAL     HA 6858   5.489   9.115   7.761
  533VAL     CB 6859   5.407   9.212   7.596
  533VAL     HB 6860   5.359   9.184   7.513
  533VAL    CG1 6861   5.325   9.317   7.665
  533VAL   1HG1 6862   5.313   9.395   7.604
  533VAL   2HG1 6863   5.236   9.279   7.688
  533VAL   3HG1 6864   5.372   9.346   7.748
  533VAL    CG2 6865   5.540   9.269   7.557
  533VAL   1HG2 6866   5.526   9.348   7.497
  533VAL   2HG2 6867   5.590   9.297   7.639
  533VAL   3HG2 6868   5.593   9.199   7.508
  533VAL      C 6869   5.296   9.042   7.747
  533VAL      O 6870   5.269   9.062   7.866
  534ILE      N 6871   5.213   8.976   7.666
  534ILE      H 6872   5.241   8.955   7.572
  534ILE     CA 6873   5.082   8.934   7.715
  534ILE     HA 6874   5.050   9.007   7.775
  534ILE     CB 6875   4.984   8.917   7.598
  534ILE     HB 6876   4.896   8.885   7.632
  534ILE    CG2 6877   4.961   9.049   7.530
  534ILE   1HG2 6878   4.897   9.036   7.454
  534ILE   2HG2 6879   4.923   9.114   7.595
  534ILE   3HG2 6880   5.048   9.084   7.495
  534ILE    CG1 6881   5.036   8.813   7.499
  534ILE   1HG1 6882   5.061   8.730   7.549
  534ILE   2HG1 6883   5.117   8.850   7.453
  534ILE     CD 6884   4.935   8.775   7.393
  534ILE    HD1 6885   4.975   8.707   7.331
  534ILE    HD2 6886   4.854   8.736   7.436
  534ILE    HD3 6887   4.910   8.856   7.340
  534ILE      C 6888   5.093   8.808   7.798
  534ILE      O 6889   5.002   8.776   7.875
  535LEU      N 6890   5.203   8.734   7.785
  535LEU      H 6891   5.271   8.756   7.715
  535LEU     CA 6892   5.224   8.620   7.873
  535LEU     HA 6893   5.137   8.570   7.874
  535LEU     CB 6894   5.335   8.530   7.818
  535LEU    HB1 6895   5.420   8.583   7.817
  535LEU    HB2 6896   5.311   8.506   7.724
  535LEU     CG 6897   5.365   8.400   7.891
  535LEU     HG 6898   5.388   8.419   7.986
  535LEU    CD1 6899   5.244   8.312   7.888
  535LEU   1HD1 6900   5.264   8.226   7.936
  535LEU   2HD1 6901   5.168   8.358   7.933
  535LEU   3HD1 6902   5.220   8.292   7.793
  535LEU    CD2 6903   5.482   8.329   7.824
  535LEU   1HD2 6904   5.502   8.243   7.872
  535LEU   2HD2 6905   5.459   8.309   7.729
  535LEU   3HD2 6906   5.563   8.388   7.826
  535LEU      C 6907   5.257   8.666   8.014
  535LEU      O 6908   5.213   8.605   8.112
  536SER      N 6909   5.331   8.776   8.027
  536SER      H 6910   5.364   8.824   7.945
  536SER     CA 6911   5.365   8.827   8.159
  536SER     HA 6912   5.393   8.747   8.211
  536SER     CB 6913   5.479   8.928   8.147
  536SER    HB1 6914   5.555   8.890   8.093
  536SER    HB2 6915   5.513   8.954   8.237
  536SER     OG 6916   5.436   9.046   8.082
  536SER     HG 6917   5.513   9.110   8.075
  536SER      C 6918   5.245   8.891   8.228
  536SER      O 6919   5.239   8.897   8.351
  537VAL      N 6920   5.151   8.943   8.150
  537VAL      H 6921   5.164   8.943   8.050
  537VAL     CA 6922   5.030   9.000   8.208
  537VAL     HA 6923   5.059   9.058   8.284
  537VAL     CB 6924   4.957   9.087   8.105
  537VAL     HB 6925   4.936   9.029   8.026
  537VAL    CG1 6926   4.827   9.141   8.158
  537VAL   1HG1 6927   4.783   9.197   8.087
  537VAL   2HG1 6928   4.767   9.065   8.182
  537VAL   3HG1 6929   4.845   9.197   8.239
  537VAL    CG2 6930   5.045   9.202   8.062
  537VAL   1HG2 6931   4.997   9.258   7.995
  537VAL   2HG2 6932   5.068   9.258   8.141
  537VAL   3HG2 6933   5.129   9.166   8.021
  537VAL      C 6934   4.942   8.888   8.262
  537VAL      O 6935   4.880   8.901   8.368
  538PHE      N 6936   4.939   8.774   8.193
  538PHE      H 6937   4.997   8.763   8.111
  538PHE     CA 6938   4.853   8.665   8.235
  538PHE     HA 6939   4.768   8.708   8.263
  538PHE     CB 6940   4.830   8.569   8.118
  538PHE    HB1 6941   4.792   8.484   8.153
  538PHE    HB2 6942   4.918   8.550   8.074
  538PHE     CG 6943   4.736   8.622   8.012
  538PHE    CD1 6944   4.654   8.731   8.038
  538PHE    HD1 6945   4.658   8.775   8.127
  538PHE    CE1 6946   4.568   8.779   7.942
  538PHE    HE1 6947   4.509   8.856   7.962
  538PHE     CZ 6948   4.564   8.720   7.817
  538PHE     HZ 6949   4.502   8.755   7.747
  538PHE    CE2 6950   4.646   8.612   7.789
  538PHE    HE2 6951   4.644   8.569   7.698
  538PHE    CD2 6952   4.731   8.563   7.887
  538PHE    HD2 6953   4.790   8.484   7.867
  538PHE      C 6954   4.911   8.590   8.354
  538PHE      O 6955   4.836   8.526   8.430
  539LEU      N 6956   5.042   8.594   8.372
  539LEU      H 6957   5.100   8.646   8.309
  539LEU     CA 6958   5.103   8.522   8.483
  539LEU     HA 6959   5.045   8.441   8.494
  539LEU     CB 6960   5.245   8.478   8.448
  539LEU    HB1 6961   5.300   8.485   8.531
  539LEU    HB2 6962   5.280   8.542   8.379
  539LEU     CG 6963   5.264   8.336   8.393
  539LEU     HG 6964   5.219   8.273   8.457
  539LEU    CD1 6965   5.199   8.315   8.260
  539LEU   1HD1 6966   5.215   8.221   8.229
  539LEU   2HD1 6967   5.101   8.331   8.268
  539LEU   3HD1 6968   5.238   8.378   8.193
  539LEU    CD2 6969   5.410   8.301   8.383
  539LEU   1HD2 6970   5.420   8.208   8.347
  539LEU   2HD2 6971   5.456   8.365   8.321
  539LEU   3HD2 6972   5.452   8.306   8.473
  539LEU      C 6973   5.101   8.604   8.613
  539LEU      O 6974   5.134   8.551   8.719
  540TYR      N 6975   5.064   8.732   8.607
  540TYR      H 6976   5.057   8.779   8.519
  540TYR     CA 6977   5.034   8.802   8.731
  540TYR     HA 6978   5.101   8.767   8.796
  540TYR     CB 6979   5.051   8.953   8.716
  540TYR    HB1 6980   4.986   8.986   8.647
  540TYR    HB2 6981   5.145   8.972   8.686
  540TYR     CG 6982   5.026   9.026   8.846
  540TYR    CD1 6983   5.121   9.027   8.946
  540TYR    HD1 6984   5.208   8.980   8.931
  540TYR    CE1 6985   5.098   9.092   9.066
  540TYR    HE1 6986   5.168   9.092   9.137
  540TYR     CZ 6987   4.978   9.157   9.086
  540TYR     OH 6988   4.955   9.222   9.205
  540TYR     HH 6989   4.864   9.263   9.203
  540TYR    CE2 6990   4.881   9.157   8.988
  540TYR    HE2 6991   4.794   9.204   9.003
  540TYR    CD2 6992   4.905   9.092   8.869
  540TYR    HD2 6993   4.835   9.092   8.798
  540TYR      C 6994   4.894   8.770   8.779
  540TYR      O 6995   4.866   8.773   8.899
  541LEU      N 6996   4.803   8.740   8.686
  541LEU      H 6997   4.829   8.742   8.589
  541LEU     CA 6998   4.667   8.704   8.724
  541LEU     HA 6999   4.637   8.772   8.790
  541LEU     CB 7000   4.577   8.708   8.601
  541LEU    HB1 7001   4.604   8.630   8.544
  541LEU    HB2 7002   4.599   8.793   8.553
  541LEU     CG 7003   4.424   8.703   8.613
  541LEU     HG 7004   4.398   8.737   8.703
  541LEU    CD1 7005   4.363   8.790   8.505
  541LEU   1HD1 7006   4.264   8.787   8.512
  541LEU   2HD1 7007   4.395   8.884   8.516
  541LEU   3HD1 7008   4.391   8.756   8.415
  541LEU    CD2 7009   4.370   8.561   8.600
  541LEU   1HD2 7010   4.271   8.562   8.608
  541LEU   2HD2 7011   4.396   8.523   8.510
  541LEU   3HD2 7012   4.409   8.504   8.672
  541LEU      C 7013   4.664   8.567   8.792
  541LEU      O 7014   4.570   8.535   8.865
  542PHE      N 7015   4.768   8.487   8.771
  542PHE      H 7016   4.835   8.511   8.700
  542PHE     CA 7017   4.786   8.365   8.849
  542PHE     HA 7018   4.696   8.343   8.887
  542PHE     CB 7019   4.833   8.251   8.759
  542PHE    HB1 7020   4.863   8.174   8.816
  542PHE    HB2 7021   4.911   8.283   8.704
  542PHE     CG 7022   4.728   8.200   8.665
  542PHE    CD1 7023   4.593   8.228   8.686
  542PHE    HD1 7024   4.566   8.283   8.764
  542PHE    CE1 7025   4.496   8.180   8.599
  542PHE    HE1 7026   4.400   8.200   8.615
  542PHE     CZ 7027   4.533   8.104   8.490
  542PHE     HZ 7028   4.463   8.069   8.427
  542PHE    CE2 7029   4.667   8.075   8.467
  542PHE    HE2 7030   4.694   8.020   8.388
  542PHE    CD2 7031   4.763   8.123   8.555
  542PHE    HD2 7032   4.860   8.101   8.538
  542PHE      C 7033   4.885   8.388   8.963
  542PHE      O 7034   4.906   8.299   9.046
  543ALA      N 7035   4.946   8.507   8.967
  543ALA      H 7036   4.926   8.570   8.892
  543ALA     CA 7037   5.040   8.554   9.070
  543ALA     HA 7038   5.076   8.640   9.034
  543ALA     CB 7039   4.967   8.576   9.203
  543ALA    HB1 7040   5.032   8.608   9.272
  543ALA    HB2 7041   4.895   8.644   9.190
  543ALA    HB3 7042   4.926   8.490   9.233
  543ALA      C 7043   5.158   8.459   9.090
  543ALA      O 7044   5.191   8.424   9.204
  544TYR      N 7045   5.221   8.417   8.981
  544TYR      H 7046   5.195   8.453   8.891
  544TYR     CA 7047   5.327   8.319   8.990
  544TYR     HA 7048   5.295   8.260   9.064
  544TYR     CB 7049   5.342   8.243   8.858
  544TYR    HB1 7050   5.431   8.197   8.857
  544TYR    HB2 7051   5.338   8.308   8.782
  544TYR     CG 7052   5.236   8.138   8.835
  544TYR    CD1 7053   5.149   8.100   8.936
  544TYR    HD1 7054   5.156   8.144   9.025
  544TYR    CE1 7055   5.054   8.003   8.915
  544TYR    HE1 7056   4.990   7.979   8.987
  544TYR     CZ 7057   5.048   7.939   8.793
  544TYR     OH 7058   4.954   7.841   8.771
  544TYR     HH 7059   4.964   7.805   8.678
  544TYR    CE2 7060   5.135   7.972   8.692
  544TYR    HE2 7061   5.131   7.925   8.604
  544TYR    CD2 7062   5.229   8.071   8.713
  544TYR    HD2 7063   5.293   8.095   8.639
  544TYR      C 7064   5.463   8.378   9.028
  544TYR      O 7065   5.550   8.302   9.072
  545LYS      N 7066   5.481   8.510   9.012
  545LYS      H 7067   5.402   8.563   8.983
  545LYS     CA 7068   5.606   8.582   9.032
  545LYS     HA 7069   5.580   8.674   9.003
  545LYS     CB 7070   5.651   8.583   9.179
  545LYS    HB1 7071   5.745   8.618   9.183
  545LYS    HB2 7072   5.649   8.489   9.213
  545LYS     CG 7073   5.564   8.669   9.270
  545LYS    HG1 7074   5.471   8.631   9.270
  545LYS    HG2 7075   5.562   8.762   9.234
  545LYS     CD 7076   5.617   8.672   9.413
  545LYS    HD1 7077   5.607   8.764   9.449
  545LYS    HD2 7078   5.714   8.647   9.412
  545LYS     CE 7079   5.542   8.575   9.503
  545LYS    HE1 7080   5.444   8.586   9.487
  545LYS    HE2 7081   5.564   8.596   9.598
  545LYS     NZ 7082   5.578   8.432   9.477
  545LYS    HZ1 7083   5.526   8.373   9.538
  545LYS    HZ2 7084   5.556   8.409   9.382
  545LYS    HZ3 7085   5.676   8.419   9.492
  545LYS      C 7086   5.720   8.532   8.943
  545LYS      O 7087   5.838   8.549   8.977
  546GLU      N 7088   5.689   8.469   8.830
  546GLU      H 7089   5.598   8.429   8.821
  546GLU     CA 7090   5.782   8.455   8.719
  546GLU     HA 7091   5.870   8.483   8.757
  546GLU     CB 7092   5.792   8.311   8.671
  546GLU    HB1 7093   5.839   8.311   8.582
  546GLU    HB2 7094   5.699   8.275   8.660
  546GLU     CG 7095   5.867   8.217   8.762
  546GLU    HG1 7096   5.934   8.270   8.814
  546GLU    HG2 7097   5.915   8.149   8.705
  546GLU     CD 7098   5.777   8.144   8.859
  546GLU    OE1 7099   5.655   8.157   8.847
  546GLU    OE2 7100   5.830   8.072   8.946
  546GLU      C 7101   5.745   8.546   8.603
  546GLU      O 7102   5.785   8.519   8.490
  547TYR      N 7103   5.667   8.650   8.629
  547TYR      H 7104   5.628   8.662   8.720
  547TYR     CA 7105   5.638   8.747   8.524
  547TYR     HA 7106   5.615   8.693   8.442
  547TYR     CB 7107   5.521   8.836   8.567
  547TYR    HB1 7108   5.446   8.777   8.595
  547TYR    HB2 7109   5.493   8.891   8.488
  547TYR     CG 7110   5.550   8.931   8.681
  547TYR    CD1 7111   5.539   8.890   8.813
  547TYR    HD1 7112   5.512   8.796   8.832
  547TYR    CE1 7113   5.565   8.975   8.917
  547TYR    HE1 7114   5.558   8.943   9.011
  547TYR     CZ 7115   5.602   9.105   8.890
  547TYR     OH 7116   5.628   9.192   8.993
  547TYR     HH 7117   5.653   9.281   8.955
  547TYR    CE2 7118   5.613   9.150   8.760
  547TYR    HE2 7119   5.641   9.244   8.741
  547TYR    CD2 7120   5.586   9.064   8.657
  547TYR    HD2 7121   5.592   9.097   8.562
  547TYR      C 7122   5.759   8.832   8.493
  547TYR      O 7123   5.778   8.874   8.378
  548LEU      N 7124   5.843   8.859   8.593
  548LEU      H 7125   5.828   8.816   8.682
  548LEU     CA 7126   5.956   8.949   8.577
  548LEU     HA 7127   5.924   9.028   8.526
  548LEU     CB 7128   6.005   8.990   8.716
  548LEU    HB1 7129   6.054   8.910   8.751
  548LEU    HB2 7130   5.922   9.005   8.770
  548LEU     CG 7131   6.096   9.110   8.745
  548LEU     HG 7132   6.085   9.137   8.840
  548LEU    CD1 7133   6.241   9.078   8.730
  548LEU   1HD1 7134   6.296   9.159   8.750
  548LEU   2HD1 7135   6.266   9.005   8.793
  548LEU   3HD1 7136   6.259   9.048   8.636
  548LEU    CD2 7137   6.058   9.224   8.654
  548LEU   1HD2 7138   6.117   9.302   8.672
  548LEU   2HD2 7139   6.069   9.195   8.558
  548LEU   3HD2 7140   5.963   9.249   8.670
  548LEU      C 7141   6.066   8.886   8.494
  548LEU      O 7142   6.147   8.958   8.435
  549ALA      N 7143   6.070   8.753   8.485
  549ALA      H 7144   6.008   8.697   8.541
  549ALA     CA 7145   6.163   8.688   8.395
  549ALA     HA 7146   6.251   8.733   8.410
  549ALA     CB 7147   6.172   8.539   8.428
  549ALA    HB1 7148   6.237   8.495   8.365
  549ALA    HB2 7149   6.204   8.527   8.522
  549ALA    HB3 7150   6.082   8.497   8.418
  549ALA      C 7151   6.124   8.708   8.250
  549ALA      O 7152   6.210   8.707   8.162
  550CYS      N 7153   5.995   8.727   8.224
  550CYS      H 7154   5.930   8.728   8.299
  550CYS     CA 7155   5.946   8.746   8.088
  550CYS     HA 7156   6.016   8.703   8.031
  550CYS     CB 7157   5.809   8.679   8.072
  550CYS    HB1 7158   5.778   8.707   7.981
  550CYS    HB2 7159   5.752   8.722   8.141
  550CYS     SG 7160   5.812   8.500   8.089
  550CYS     HG 7161   5.720   8.464   8.077
  550CYS      C 7162   5.934   8.893   8.049
  550CYS      O 7163   5.936   8.923   7.930
  551LEU      N 7164   5.922   8.983   8.145
  551LEU      H 7165   5.920   8.954   8.240
  551LEU     CA 7166   5.912   9.124   8.112
  551LEU     HA 7167   5.856   9.127   8.029
  551LEU     CB 7168   5.845   9.200   8.227
  551LEU    HB1 7169   5.907   9.195   8.305
  551LEU    HB2 7170   5.760   9.152   8.248
  551LEU     CG 7171   5.810   9.346   8.208
  551LEU     HG 7172   5.893   9.397   8.184
  551LEU    CD1 7173   5.711   9.361   8.096
  551LEU   1HD1 7174   5.689   9.457   8.084
  551LEU   2HD1 7175   5.751   9.325   8.011
  551LEU   3HD1 7176   5.628   9.310   8.118
  551LEU    CD2 7177   5.754   9.402   8.336
  551LEU   1HD2 7178   5.731   9.498   8.323
  551LEU   2HD2 7179   5.672   9.351   8.361
  551LEU   3HD2 7180   5.822   9.393   8.408
  551LEU      C 7181   6.049   9.184   8.081
  551LEU      O 7182   6.059   9.279   8.003
  552VAL      N 7183   6.155   9.129   8.140
  552VAL      H 7184   6.142   9.053   8.203
  552VAL     CA 7185   6.290   9.177   8.114
  552VAL     HA 7186   6.286   9.276   8.119
  552VAL     CB 7187   6.386   9.122   8.221
  552VAL     HB 7188   6.371   9.023   8.231
  552VAL    CG1 7189   6.529   9.141   8.182
  552VAL   1HG1 7190   6.589   9.104   8.253
  552VAL   2HG1 7191   6.547   9.093   8.096
  552VAL   3HG1 7192   6.548   9.238   8.170
  552VAL    CG2 7193   6.361   9.194   8.351
  552VAL   1HG2 7194   6.423   9.159   8.421
  552VAL   2HG2 7195   6.377   9.292   8.338
  552VAL   3HG2 7196   6.267   9.179   8.379
  552VAL      C 7197   6.335   9.142   7.973
  552VAL      O 7198   6.393   9.224   7.902
  553LEU      N 7199   6.304   9.020   7.927
  553LEU      H 7200   6.257   8.955   7.987
  553LEU     CA 7201   6.338   8.980   7.791
  553LEU     HA 7202   6.435   9.004   7.781
  553LEU     CB 7203   6.317   8.831   7.773
  553LEU    HB1 7204   6.330   8.810   7.676
  553LEU    HB2 7205   6.223   8.811   7.798
  553LEU     CG 7206   6.408   8.738   7.853
  553LEU     HG 7207   6.401   8.758   7.950
  553LEU    CD1 7208   6.367   8.596   7.830
  553LEU   1HD1 7209   6.427   8.535   7.882
  553LEU   2HD1 7210   6.273   8.583   7.859
  553LEU   3HD1 7211   6.375   8.574   7.732
  553LEU    CD2 7212   6.550   8.758   7.813
  553LEU   1HD2 7213   6.609   8.696   7.866
  553LEU   2HD2 7214   6.561   8.738   7.715
  553LEU   3HD2 7215   6.577   8.853   7.830
  553LEU      C 7216   6.256   9.054   7.686
  553LEU      O 7217   6.296   9.057   7.569
  554ALA      N 7218   6.143   9.112   7.723
  554ALA      H 7219   6.112   9.104   7.817
  554ALA     CA 7220   6.064   9.187   7.627
  554ALA     HA 7221   6.068   9.132   7.543
  554ALA     CB 7222   5.920   9.201   7.674
  554ALA    HB1 7223   5.868   9.253   7.606
  554ALA    HB2 7224   5.880   9.110   7.685
  554ALA    HB3 7225   5.918   9.249   7.761
  554ALA      C 7226   6.124   9.324   7.601
  554ALA      O 7227   6.104   9.380   7.493
  555MET      N 7228   6.195   9.381   7.698
  555MET      H 7229   6.202   9.337   7.787
  555MET     CA 7230   6.263   9.508   7.673
  555MET     HA 7231   6.197   9.563   7.623
  555MET     CB 7232   6.302   9.574   7.805
  555MET    HB1 7233   6.361   9.652   7.785
  555MET    HB2 7234   6.352   9.507   7.860
  555MET     CG 7235   6.186   9.623   7.886
  555MET    HG1 7236   6.132   9.541   7.904
  555MET    HG2 7237   6.136   9.683   7.824
  555MET     SD 7238   6.238   9.706   8.036
  555MET     CE 7239   6.278   9.566   8.139
  555MET    HE1 7240   6.310   9.598   8.228
  555MET    HE2 7241   6.197   9.509   8.150
  555MET    HE3 7242   6.351   9.512   8.095
  555MET      C 7243   6.386   9.490   7.587
  555MET      O 7244   6.419   9.578   7.507
  556ALA      N 7245   6.457   9.378   7.602
  556ALA      H 7246   6.425   9.306   7.663
  556ALA     CA 7247   6.581   9.361   7.529
  556ALA     HA 7248   6.625   9.451   7.531
  556ALA     CB 7249   6.667   9.254   7.598
  556ALA    HB1 7250   6.753   9.242   7.547
  556ALA    HB2 7251   6.687   9.282   7.691
  556ALA    HB3 7252   6.617   9.167   7.599
  556ALA      C 7253   6.558   9.324   7.384
  556ALA      O 7254   6.633   9.368   7.297
  557LEU      N 7255   6.456   9.243   7.355
  557LEU      H 7256   6.406   9.197   7.428
  557LEU     CA 7257   6.417   9.221   7.216
  557LEU     HA 7258   6.503   9.199   7.169
  557LEU     CB 7259   6.319   9.106   7.203
  557LEU    HB1 7260   6.268   9.121   7.118
  557LEU    HB2 7261   6.257   9.111   7.281
  557LEU     CG 7262   6.373   8.964   7.198
  557LEU     HG 7263   6.432   8.944   7.276
  557LEU    CD1 7264   6.259   8.868   7.198
  557LEU   1HD1 7265   6.294   8.774   7.194
  557LEU   2HD1 7266   6.205   8.880   7.281
  557LEU   3HD1 7267   6.202   8.884   7.118
  557LEU    CD2 7268   6.450   8.949   7.070
  557LEU   1HD2 7269   6.487   8.856   7.064
  557LEU   2HD2 7270   6.389   8.966   6.992
  557LEU   3HD2 7271   6.525   9.015   7.068
  557LEU      C 7272   6.355   9.344   7.155
  557LEU      O 7273   6.371   9.367   7.035
  558GLY      N 7274   6.283   9.423   7.234
  558GLY      H 7275   6.280   9.405   7.332
  558GLY     CA 7276   6.210   9.535   7.179
  558GLY    HA1 7277   6.153   9.572   7.252
  558GLY    HA2 7278   6.152   9.499   7.106
  558GLY      C 7279   6.300   9.644   7.124
  558GLY      O 7280   6.275   9.699   7.018
  559TRP      N 7281   6.409   9.674   7.195
  559TRP      H 7282   6.425   9.630   7.283
  559TRP     CA 7283   6.504   9.771   7.143
  559TRP     HA 7284   6.446   9.841   7.101
  559TRP     CB 7285   6.588   9.831   7.254
  559TRP    HB1 7286   6.662   9.885   7.213
  559TRP    HB2 7287   6.628   9.757   7.309
  559TRP     CG 7288   6.512   9.918   7.344
  559TRP    CD1 7289   6.469   9.888   7.469
  559TRP    HD1 7290   6.486   9.801   7.515
  559TRP    NE1 7291   6.400   9.993   7.522
  559TRP    HE1 7292   6.360   9.996   7.613
  559TRP    CE2 7293   6.396  10.093   7.429
  559TRP    CZ2 7294   6.337  10.218   7.436
  559TRP    HZ2 7295   6.289  10.248   7.518
  559TRP    CH2 7296   6.348  10.298   7.326
  559TRP    HH2 7297   6.307  10.389   7.327
  559TRP    CZ3 7298   6.415  10.257   7.212
  559TRP    HZ3 7299   6.421  10.318   7.133
  559TRP    CE3 7300   6.474  10.133   7.206
  559TRP    HE3 7301   6.523  10.104   7.124
  559TRP    CD2 7302   6.464  10.049   7.316
  559TRP      C 7303   6.595   9.711   7.038
  559TRP      O 7304   6.660   9.785   6.965
  560ALA      N 7305   6.602   9.578   7.028
  560ALA      H 7306   6.553   9.521   7.093
  560ALA     CA 7307   6.680   9.515   6.923
  560ALA     HA 7308   6.758   9.576   6.909
  560ALA     CB 7309   6.725   9.377   6.967
  560ALA    HB1 7310   6.779   9.334   6.894
  560ALA    HB2 7311   6.781   9.385   7.049
  560ALA    HB3 7312   6.645   9.320   6.986
  560ALA      C 7313   6.603   9.504   6.793
  560ALA      O 7314   6.664   9.482   6.689
  561ASN      N 7315   6.472   9.519   6.797
  561ASN      H 7316   6.427   9.529   6.885
  561ASN     CA 7317   6.392   9.521   6.675
  561ASN     HA 7318   6.443   9.461   6.613
  561ASN     CB 7319   6.251   9.469   6.701
  561ASN    HB1 7320   6.194   9.488   6.621
  561ASN    HB2 7321   6.213   9.515   6.781
  561ASN     CG 7322   6.247   9.323   6.726
  561ASN    OD1 7323   6.197   9.277   6.827
  561ASN    ND2 7324   6.305   9.248   6.635
  561ASN   1HD2 7325   6.348   9.290   6.555
  561ASN   2HD2 7326   6.306   9.148   6.645
  561ASN      C 7327   6.383   9.658   6.612
  561ASN      O 7328   6.320   9.671   6.507
  562MET      N 7329   6.446   9.759   6.671
  562MET      H 7330   6.489   9.745   6.760
  562MET     CA 7331   6.453   9.889   6.606
  562MET     HA 7332   6.361   9.906   6.570
  562MET     CB 7333   6.493   9.995   6.707
  562MET    HB1 7334   6.506  10.081   6.658
  562MET    HB2 7335   6.580   9.967   6.748
  562MET     CG 7336   6.393  10.018   6.818
  562MET    HG1 7337   6.438  10.084   6.878
  562MET    HG2 7338   6.386   9.929   6.864
  562MET     SD 7339   6.234  10.076   6.760
  562MET     CE 7340   6.279  10.240   6.705
  562MET    HE1 7341   6.198  10.286   6.668
  562MET    HE2 7342   6.316  10.292   6.782
  562MET    HE3 7343   6.349  10.233   6.633
  562MET      C 7344   6.550   9.889   6.490
  562MET      O 7345   6.559   9.989   6.418
  563LEU      N 7346   6.625   9.781   6.472
  563LEU      H 7347   6.618   9.708   6.540
  563LEU     CA 7348   6.716   9.761   6.361
  563LEU     HA 7349   6.766   9.847   6.348
  563LEU     CB 7350   6.810   9.647   6.398
  563LEU    HB1 7351   6.758   9.562   6.384
  563LEU    HB2 7352   6.830   9.658   6.495
  563LEU     CG 7353   6.944   9.625   6.330
  563LEU     HG 7354   6.936   9.620   6.230
  563LEU    CD1 7355   7.035   9.739   6.365
  563LEU   1HD1 7356   7.124   9.725   6.320
  563LEU   2HD1 7357   6.995   9.825   6.333
  563LEU   3HD1 7358   7.048   9.742   6.464
  563LEU    CD2 7359   7.000   9.496   6.380
  563LEU   1HD2 7360   7.089   9.479   6.336
  563LEU   2HD2 7361   7.012   9.501   6.479
  563LEU   3HD2 7362   6.937   9.421   6.357
  563LEU      C 7363   6.642   9.731   6.231
  563LEU      O 7364   6.703   9.735   6.124
  564TYR      N 7365   6.512   9.700   6.238
  564TYR      H 7366   6.470   9.686   6.327
  564TYR     CA 7367   6.430   9.686   6.118
  564TYR     HA 7368   6.478   9.620   6.059
  564TYR     CB 7369   6.291   9.635   6.156
  564TYR    HB1 7370   6.252   9.697   6.223
  564TYR    HB2 7371   6.301   9.544   6.196
  564TYR     CG 7372   6.194   9.624   6.040
  564TYR    CD1 7373   6.196   9.516   5.955
  564TYR    HD1 7374   6.263   9.443   5.970
  564TYR    CE1 7375   6.108   9.507   5.850
  564TYR    HE1 7376   6.111   9.428   5.788
  564TYR     CZ 7377   6.016   9.607   5.830
  564TYR     OH 7378   5.927   9.600   5.726
  564TYR     HH 7379   5.868   9.681   5.727
  564TYR    CE2 7380   6.012   9.714   5.914
  564TYR    HE2 7381   5.945   9.786   5.899
  564TYR    CD2 7382   6.100   9.722   6.018
  564TYR    HD2 7383   6.096   9.801   6.079
  564TYR      C 7384   6.418   9.817   6.044
  564TYR      O 7385   6.427   9.822   5.922
  565TYR      N 7386   6.396   9.926   6.117
  565TYR      H 7387   6.405   9.920   6.216
  565TYR     CA 7388   6.360  10.053   6.057
  565TYR     HA 7389   6.303  10.027   5.979
  565TYR     CB 7390   6.283  10.138   6.157
  565TYR    HB1 7391   6.267  10.228   6.117
  565TYR    HB2 7392   6.337  10.147   6.241
  565TYR     CG 7393   6.150  10.076   6.191
  565TYR    CD1 7394   6.043  10.087   6.106
  565TYR    HD1 7395   6.053  10.139   6.021
  565TYR    CE1 7396   5.924  10.029   6.135
  565TYR    HE1 7397   5.847  10.037   6.072
  565TYR     CZ 7398   5.911   9.959   6.251
  565TYR     OH 7399   5.792   9.901   6.282
  565TYR     HH 7400   5.800   9.854   6.370
  565TYR    CE2 7401   6.016   9.946   6.337
  565TYR    HE2 7402   6.006   9.894   6.421
  565TYR    CD2 7403   6.134  10.004   6.307
  565TYR    HD2 7404   6.211   9.994   6.370
  565TYR      C 7405   6.479  10.130   6.004
  565TYR      O 7406   6.464  10.247   5.970
  566THR      N 7407   6.597  10.069   5.997
  566THR      H 7408   6.607   9.977   6.034
  566THR     CA 7409   6.712  10.133   5.936
  566THR     HA 7410   6.695  10.230   5.948
  566THR     CB 7411   6.840  10.089   6.005
  566THR     HB 7412   6.920  10.131   5.961
  566THR    CG2 7413   6.837  10.125   6.151
  566THR   1HG2 7414   6.922  10.095   6.194
  566THR   2HG2 7415   6.828  10.224   6.160
  566THR   3HG2 7416   6.760  10.079   6.195
  566THR    OG1 7417   6.855   9.947   5.992
  566THR    HG1 7418   6.940   9.918   6.037
  566THR      C 7419   6.723  10.104   5.788
  566THR      O 7420   6.825  10.135   5.728
  567ARG      N 7421   6.621  10.044   5.728
  567ARG      H 7422   6.545  10.010   5.783
  567ARG     CA 7423   6.618  10.027   5.584
  567ARG     HA 7424   6.715  10.020   5.559
  567ARG     CB 7425   6.543   9.900   5.546
  567ARG    HB1 7426   6.586   9.822   5.593
  567ARG    HB2 7427   6.551   9.887   5.447
  567ARG     CG 7428   6.397   9.902   5.582
  567ARG    HG1 7429   6.351   9.974   5.530
  567ARG    HG2 7430   6.387   9.919   5.680
  567ARG     CD 7431   6.334   9.770   5.549
  567ARG    HD1 7432   6.348   9.749   5.452
  567ARG    HD2 7433   6.236   9.773   5.568
  567ARG     NE 7434   6.393   9.663   5.628
  567ARG     HE 7435   6.460   9.687   5.697
  567ARG     CZ 7436   6.363   9.535   5.613
  567ARG    NH1 7437   6.275   9.499   5.523
  567ARG   1HH1 7438   6.231   9.568   5.466
  567ARG   2HH1 7439   6.252   9.402   5.511
  567ARG    NH2 7440   6.422   9.444   5.689
  567ARG   1HH2 7441   6.489   9.472   5.757
  567ARG   2HH2 7442   6.400   9.347   5.677
  567ARG      C 7443   6.557  10.146   5.512
  567ARG      O 7444   6.546  10.143   5.390
  568GLY      N 7445   6.516  10.249   5.586
  568GLY      H 7446   6.518  10.243   5.685
  568GLY     CA 7447   6.469  10.370   5.521
  568GLY    HA1 7448   6.421  10.425   5.589
  568GLY    HA2 7449   6.405  10.343   5.449
  568GLY      C 7450   6.581  10.451   5.461
  568GLY      O 7451   6.561  10.517   5.359
  569PHE      N 7452   6.699  10.446   5.520
  569PHE      H 7453   6.708  10.392   5.603
  569PHE     CA 7454   6.817  10.515   5.470
  569PHE     HA 7455   6.783  10.584   5.406
  569PHE     CB 7456   6.894  10.581   5.585
  569PHE    HB1 7457   6.980  10.618   5.550
  569PHE    HB2 7458   6.914  10.512   5.655
  569PHE     CG 7459   6.820  10.692   5.650
  569PHE    CD1 7460   6.820  10.818   5.595
  569PHE    HD1 7461   6.871  10.835   5.510
  569PHE    CE1 7462   6.751  10.921   5.656
  569PHE    HE1 7463   6.752  11.012   5.615
  569PHE     CZ 7464   6.682  10.898   5.772
  569PHE     HZ 7465   6.632  10.972   5.816
  569PHE    CE2 7466   6.681  10.773   5.828
  569PHE    HE2 7467   6.631  10.756   5.913
  569PHE    CD2 7468   6.749  10.670   5.767
  569PHE    HD2 7469   6.747  10.578   5.807
  569PHE      C 7470   6.908  10.416   5.399
  569PHE      O 7471   6.917  10.299   5.437
  570GLN      N 7472   6.977  10.464   5.296
  570GLN      H 7473   6.967  10.559   5.268
  570GLN     CA 7474   7.068  10.376   5.223
  570GLN     HA 7475   7.018  10.290   5.209
  570GLN     CB 7476   7.104  10.439   5.089
  570GLN    HB1 7477   7.149  10.527   5.105
  570GLN    HB2 7478   7.020  10.453   5.036
  570GLN     CG 7479   7.197  10.354   5.006
  570GLN    HG1 7480   7.158  10.262   4.996
  570GLN    HG2 7481   7.285  10.347   5.052
  570GLN     CD 7482   7.220  10.410   4.869
  570GLN    OE1 7483   7.165  10.514   4.834
  570GLN    NE2 7484   7.303  10.343   4.791
  570GLN   1HE2 7485   7.347  10.259   4.824
  570GLN   2HE2 7486   7.322  10.376   4.698
  570GLN      C 7487   7.194  10.346   5.303
  570GLN      O 7488   7.244  10.233   5.300
  571SER      N 7489   7.244  10.444   5.377
  571SER      H 7490   7.193  10.529   5.386
  571SER     CA 7491   7.372  10.429   5.445
  571SER     HA 7492   7.435  10.391   5.377
  571SER     CB 7493   7.420  10.565   5.493
  571SER    HB1 7494   7.509  10.557   5.538
  571SER    HB2 7495   7.354  10.605   5.555
  571SER     OG 7496   7.436  10.654   5.384
  571SER     HG 7497   7.468  10.742   5.417
  571SER      C 7498   7.363  10.331   5.561
  571SER      O 7499   7.453  10.250   5.582
  572MET      N 7500   7.253  10.336   5.635
  572MET      H 7501   7.183  10.403   5.612
  572MET     CA 7502   7.230  10.247   5.748
  572MET     HA 7503   7.322  10.225   5.781
  572MET     CB 7504   7.145  10.319   5.853
  572MET    HB1 7505   7.120  10.254   5.924
  572MET    HB2 7506   7.062  10.353   5.809
  572MET     CG 7507   7.213  10.434   5.918
  572MET    HG1 7508   7.145  10.476   5.978
  572MET    HG2 7509   7.236  10.498   5.844
  572MET     SD 7510   7.356  10.372   6.005
  572MET     CE 7511   7.274  10.276   6.130
  572MET    HE1 7512   7.342  10.233   6.189
  572MET    HE2 7513   7.215  10.335   6.184
  572MET    HE3 7514   7.219  10.205   6.086
  572MET      C 7515   7.163  10.117   5.709
  572MET      O 7516   7.149  10.028   5.793
  573GLY      N 7517   7.120  10.103   5.584
  573GLY      H 7518   7.137  10.176   5.518
  573GLY     CA 7519   7.050   9.984   5.540
  573GLY    HA1 7520   7.005  10.006   5.453
  573GLY    HA2 7521   6.981   9.963   5.609
  573GLY      C 7522   7.137   9.863   5.519
  573GLY      O 7523   7.084   9.755   5.492
  574MET      N 7524   7.268   9.878   5.529
  574MET      H 7525   7.306   9.969   5.548
  574MET     CA 7526   7.359   9.766   5.513
  574MET     HA 7527   7.311   9.701   5.453
  574MET     CB 7528   7.488   9.814   5.448
  574MET    HB1 7529   7.467   9.847   5.356
  574MET    HB2 7530   7.551   9.737   5.442
  574MET     CG 7531   7.556   9.926   5.525
  574MET    HG1 7532   7.579   9.885   5.613
  574MET    HG2 7533   7.484   9.994   5.537
  574MET     SD 7534   7.701   9.996   5.446
  574MET     CE 7535   7.818   9.867   5.480
  574MET    HE1 7536   7.907   9.891   5.441
  574MET    HE2 7537   7.827   9.855   5.579
  574MET    HE3 7538   7.786   9.781   5.439
  574MET      C 7539   7.388   9.696   5.645
  574MET      O 7540   7.418   9.576   5.645
  575TYR      N 7541   7.377   9.766   5.757
  575TYR      H 7542   7.341   9.859   5.754
  575TYR     CA 7543   7.417   9.708   5.884
  575TYR     HA 7544   7.503   9.662   5.859
  575TYR     CB 7545   7.436   9.815   5.992
  575TYR    HB1 7546   7.447   9.769   6.080
  575TYR    HB2 7547   7.354   9.872   5.994
  575TYR     CG 7548   7.554   9.907   5.974
  575TYR    CD1 7549   7.649   9.884   5.878
  575TYR    HD1 7550   7.640   9.804   5.818
  575TYR    CE1 7551   7.756   9.967   5.862
  575TYR    HE1 7552   7.824   9.949   5.790
  575TYR     CZ 7553   7.769  10.075   5.945
  575TYR     OH 7554   7.877  10.160   5.931
  575TYR     HH 7555   7.871  10.233   5.999
  575TYR    CE2 7556   7.677  10.099   6.043
  575TYR    HE2 7557   7.688  10.177   6.104
  575TYR    CD2 7558   7.570  10.015   6.057
  575TYR    HD2 7559   7.503  10.032   6.128
  575TYR      C 7560   7.319   9.607   5.937
  575TYR      O 7561   7.356   9.523   6.019
  576SER      N 7562   7.193   9.613   5.895
  576SER      H 7563   7.164   9.689   5.837
  576SER     CA 7564   7.098   9.510   5.933
  576SER     HA 7565   7.123   9.485   6.026
  576SER     CB 7566   6.955   9.565   5.924
  576SER    HB1 7567   6.946   9.648   5.978
  576SER    HB2 7568   6.889   9.497   5.955
  576SER     OG 7569   6.920   9.598   5.791
  576SER     HG 7570   6.827   9.633   5.789
  576SER      C 7571   7.111   9.387   5.846
  576SER      O 7572   7.058   9.281   5.881
  577VAL      N 7573   7.182   9.398   5.734
  577VAL      H 7574   7.224   9.486   5.712
  577VAL     CA 7575   7.201   9.287   5.643
  577VAL     HA 7576   7.120   9.230   5.652
  577VAL     CB 7577   7.216   9.340   5.499
  577VAL     HB 7578   7.293   9.404   5.492
  577VAL    CG1 7579   7.244   9.226   5.405
  577VAL   1HG1 7580   7.254   9.261   5.312
  577VAL   2HG1 7581   7.329   9.180   5.432
  577VAL   3HG1 7582   7.169   9.160   5.408
  577VAL    CG2 7583   7.092   9.414   5.459
  577VAL   1HG2 7584   7.102   9.448   5.365
  577VAL   2HG2 7585   7.014   9.352   5.463
  577VAL   3HG2 7586   7.078   9.491   5.521
  577VAL      C 7587   7.320   9.203   5.683
  577VAL      O 7588   7.309   9.081   5.701
  578MET      N 7589   7.436   9.266   5.699
  578MET      H 7590   7.440   9.365   5.690
  578MET     CA 7591   7.558   9.193   5.729
  578MET     HA 7592   7.547   9.105   5.682
  578MET     CB 7593   7.679   9.269   5.676
  578MET    HB1 7594   7.664   9.289   5.579
  578MET    HB2 7595   7.760   9.210   5.685
  578MET     CG 7596   7.710   9.398   5.745
  578MET    HG1 7597   7.733   9.373   5.839
  578MET    HG2 7598   7.625   9.450   5.743
  578MET     SD 7599   7.845   9.481   5.660
  578MET     CE 7600   7.867   9.622   5.765
  578MET    HE1 7601   7.941   9.679   5.729
  578MET    HE2 7602   7.783   9.675   5.767
  578MET    HE3 7603   7.890   9.591   5.857
  578MET      C 7604   7.575   9.165   5.877
  578MET      O 7605   7.678   9.112   5.916
  579ILE      N 7606   7.478   9.201   5.960
  579ILE      H 7607   7.411   9.268   5.931
  579ILE     CA 7608   7.470   9.142   6.093
  579ILE     HA 7609   7.564   9.127   6.124
  579ILE     CB 7610   7.397   9.240   6.187
  579ILE     HB 7611   7.436   9.330   6.169
  579ILE    CG2 7612   7.249   9.240   6.159
  579ILE   1HG2 7613   7.204   9.304   6.220
  579ILE   2HG2 7614   7.233   9.268   6.064
  579ILE   3HG2 7615   7.213   9.148   6.173
  579ILE    CG1 7616   7.417   9.208   6.334
  579ILE   1HG1 7617   7.515   9.194   6.351
  579ILE   2HG1 7618   7.367   9.124   6.355
  579ILE     CD 7619   7.368   9.317   6.425
  579ILE    HD1 7620   7.384   9.290   6.520
  579ILE    HD2 7621   7.418   9.401   6.405
  579ILE    HD3 7622   7.270   9.331   6.410
  579ILE      C 7623   7.404   9.005   6.088
  579ILE      O 7624   7.412   8.928   6.184
  580GLN      N 7625   7.343   8.970   5.974
  580GLN      H 7626   7.342   9.035   5.898
  580GLN     CA 7627   7.278   8.841   5.955
  580GLN     HA 7628   7.273   8.803   6.047
  580GLN     CB 7629   7.140   8.860   5.891
  580GLN    HB1 7630   7.095   8.771   5.886
  580GLN    HB2 7631   7.153   8.896   5.798
  580GLN     CG 7632   7.049   8.954   5.965
  580GLN    HG1 7633   7.094   9.043   5.972
  580GLN    HG2 7634   7.032   8.917   6.056
  580GLN     CD 7635   6.918   8.970   5.893
  580GLN    OE1 7636   6.889   8.898   5.799
  580GLN    NE2 7637   6.843   9.072   5.930
  580GLN   1HE2 7638   6.875   9.133   6.002
  580GLN   2HE2 7639   6.755   9.088   5.885
  580GLN      C 7640   7.358   8.747   5.866
  580GLN      O 7641   7.350   8.626   5.886
  581LYS      N 7642   7.430   8.800   5.767
  581LYS      H 7643   7.422   8.897   5.746
  581LYS     CA 7644   7.521   8.717   5.689
  581LYS     HA 7645   7.466   8.641   5.654
  581LYS     CB 7646   7.579   8.797   5.573
  581LYS    HB1 7647   7.635   8.735   5.517
  581LYS    HB2 7648   7.637   8.870   5.610
  581LYS     CG 7649   7.477   8.861   5.482
  581LYS    HG1 7650   7.525   8.919   5.416
  581LYS    HG2 7651   7.415   8.916   5.537
  581LYS     CD 7652   7.396   8.760   5.406
  581LYS    HD1 7653   7.318   8.806   5.363
  581LYS    HD2 7654   7.363   8.690   5.469
  581LYS     CE 7655   7.480   8.695   5.299
  581LYS    HE1 7656   7.429   8.620   5.256
  581LYS    HE2 7657   7.564   8.659   5.339
  581LYS     NZ 7658   7.515   8.795   5.196
  581LYS    HZ1 7659   7.571   8.751   5.125
  581LYS    HZ2 7660   7.432   8.831   5.155
  581LYS    HZ3 7661   7.567   8.869   5.238
  581LYS      C 7662   7.632   8.662   5.776
  581LYS      O 7663   7.671   8.545   5.763
  582VAL      N 7664   7.683   8.744   5.868
  582VAL      H 7665   7.645   8.836   5.878
  582VAL     CA 7666   7.793   8.703   5.954
  582VAL     HA 7667   7.860   8.655   5.896
  582VAL     CB 7668   7.857   8.829   6.017
  582VAL     HB 7669   7.785   8.887   6.054
  582VAL    CG1 7670   7.950   8.793   6.129
  582VAL   1HG1 7671   7.990   8.876   6.167
  582VAL   2HG1 7672   7.900   8.744   6.200
  582VAL   3HG1 7673   8.023   8.734   6.094
  582VAL    CG2 7674   7.935   8.904   5.912
  582VAL   1HG2 7675   7.977   8.985   5.953
  582VAL   2HG2 7676   8.007   8.845   5.875
  582VAL   3HG2 7677   7.874   8.931   5.838
  582VAL      C 7678   7.746   8.603   6.058
  582VAL      O 7679   7.813   8.503   6.084
  583ILE      N 7680   7.628   8.623   6.115
  583ILE      H 7681   7.570   8.699   6.085
  583ILE     CA 7682   7.583   8.533   6.221
  583ILE     HA 7683   7.665   8.508   6.273
  583ILE     CB 7684   7.482   8.609   6.309
  583ILE     HB 7685   7.514   8.703   6.316
  583ILE    CG2 7686   7.347   8.609   6.246
  583ILE   1HG2 7687   7.283   8.658   6.304
  583ILE   2HG2 7688   7.352   8.653   6.156
  583ILE   3HG2 7689   7.316   8.515   6.234
  583ILE    CG1 7690   7.470   8.549   6.449
  583ILE   1HG1 7691   7.562   8.538   6.487
  583ILE   2HG1 7692   7.426   8.459   6.442
  583ILE     CD 7693   7.390   8.634   6.543
  583ILE    HD1 7694   7.386   8.589   6.632
  583ILE    HD2 7695   7.434   8.723   6.552
  583ILE    HD3 7696   7.298   8.645   6.507
  583ILE      C 7697   7.528   8.401   6.167
  583ILE      O 7698   7.497   8.310   6.246
  584LEU      N 7699   7.517   8.384   6.035
  584LEU      H 7700   7.532   8.461   5.973
  584LEU     CA 7701   7.483   8.253   5.980
  584LEU     HA 7702   7.462   8.200   6.062
  584LEU     CB 7703   7.362   8.262   5.885
  584LEU    HB1 7704   7.374   8.194   5.812
  584LEU    HB2 7705   7.361   8.353   5.844
  584LEU     CG 7706   7.226   8.238   5.950
  584LEU     HG 7707   7.236   8.161   6.013
  584LEU    CD1 7708   7.180   8.356   6.031
  584LEU   1HD1 7709   7.091   8.336   6.071
  584LEU   2HD1 7710   7.246   8.374   6.103
  584LEU   3HD1 7711   7.173   8.436   5.971
  584LEU    CD2 7712   7.123   8.201   5.847
  584LEU   1HD2 7713   7.035   8.186   5.892
  584LEU   2HD2 7714   7.114   8.275   5.780
  584LEU   3HD2 7715   7.152   8.117   5.800
  584LEU      C 7716   7.599   8.186   5.907
  584LEU      O 7717   7.626   8.068   5.932
  585HIS      N 7718   7.668   8.257   5.819
  585HIS      H 7719   7.645   8.353   5.802
  585HIS     CA 7720   7.778   8.195   5.746
  585HIS     HA 7721   7.740   8.106   5.722
  585HIS     CB 7722   7.815   8.277   5.623
  585HIS    HB1 7723   7.900   8.241   5.584
  585HIS    HB2 7724   7.829   8.372   5.650
  585HIS     CG 7725   7.712   8.275   5.516
  585HIS    ND1 7726   7.724   8.349   5.401
  585HIS    CE1 7727   7.618   8.328   5.325
  585HIS    HE1 7728   7.601   8.369   5.235
  585HIS    NE2 7729   7.538   8.243   5.387
  585HIS    HE2 7730   7.451   8.209   5.351
  585HIS    CD2 7731   7.594   8.209   5.508
  585HIS    HD2 7732   7.555   8.147   5.576
  585HIS      C 7733   7.904   8.174   5.829
  585HIS      O 7734   7.988   8.093   5.790
  586ASP      N 7735   7.922   8.247   5.938
  586ASP      H 7736   7.847   8.303   5.972
  586ASP     CA 7737   8.050   8.246   6.008
  586ASP     HA 7738   8.105   8.179   5.957
  586ASP     CB 7739   8.112   8.385   6.003
  586ASP    HB1 7740   8.194   8.386   6.060
  586ASP    HB2 7741   8.046   8.451   6.037
  586ASP     CG 7742   8.151   8.425   5.864
  586ASP    OD1 7743   8.175   8.334   5.782
  586ASP    OD2 7744   8.159   8.546   5.837
  586ASP      C 7745   8.041   8.197   6.152
  586ASP      O 7746   8.120   8.112   6.192
  587VAL      N 7747   7.947   8.248   6.230
  587VAL      H 7748   7.876   8.307   6.192
  587VAL     CA 7749   7.950   8.216   6.372
  587VAL     HA 7750   8.047   8.214   6.397
  587VAL     CB 7751   7.877   8.325   6.452
  587VAL     HB 7752   7.782   8.328   6.421
  587VAL    CG1 7753   7.877   8.295   6.601
  587VAL   1HG1 7754   7.829   8.368   6.649
  587VAL   2HG1 7755   7.831   8.208   6.617
  587VAL   3HG1 7756   7.972   8.289   6.634
  587VAL    CG2 7757   7.943   8.459   6.427
  587VAL   1HG2 7758   7.896   8.530   6.479
  587VAL   2HG2 7759   8.039   8.455   6.456
  587VAL   3HG2 7760   7.939   8.480   6.329
  587VAL      C 7761   7.894   8.077   6.399
  587VAL      O 7762   7.945   8.004   6.483
  588LEU      N 7763   7.793   8.033   6.324
  588LEU      H 7764   7.753   8.092   6.254
  588LEU     CA 7765   7.741   7.898   6.344
  588LEU     HA 7766   7.743   7.888   6.443
  588LEU     CB 7767   7.599   7.885   6.290
  588LEU    HB1 7768   7.590   7.794   6.249
  588LEU    HB2 7769   7.587   7.954   6.219
  588LEU     CG 7770   7.489   7.903   6.395
  588LEU     HG 7771   7.514   7.848   6.474
  588LEU    CD1 7772   7.477   8.045   6.442
  588LEU   1HD1 7773   7.404   8.051   6.510
  588LEU   2HD1 7774   7.564   8.074   6.482
  588LEU   3HD1 7775   7.456   8.104   6.364
  588LEU    CD2 7776   7.356   7.856   6.341
  588LEU   1HD2 7777   7.286   7.868   6.410
  588LEU   2HD2 7778   7.333   7.909   6.259
  588LEU   3HD2 7779   7.362   7.759   6.316
  588LEU      C 7780   7.828   7.789   6.284
  588LEU      O 7781   7.796   7.671   6.301
  589LYS      N 7782   7.936   7.823   6.213
  589LYS      H 7783   7.948   7.918   6.184
  589LYS     CA 7784   8.037   7.725   6.177
  589LYS     HA 7785   7.990   7.637   6.188
  589LYS     CB 7786   8.084   7.746   6.033
  589LYS    HB1 7787   8.177   7.710   6.024
  589LYS    HB2 7788   8.084   7.844   6.013
  589LYS     CG 7789   7.997   7.677   5.930
  589LYS    HG1 7790   7.960   7.593   5.970
  589LYS    HG2 7791   8.053   7.654   5.850
  589LYS     CD 7792   7.882   7.762   5.884
  589LYS    HD1 7793   7.917   7.850   5.852
  589LYS    HD2 7794   7.819   7.776   5.960
  589LYS     CE 7795   7.809   7.694   5.772
  589LYS    HE1 7796   7.874   7.670   5.699
  589LYS    HE2 7797   7.739   7.755   5.735
  589LYS     NZ 7798   7.744   7.570   5.820
  589LYS    HZ1 7799   7.696   7.526   5.744
  589LYS    HZ2 7800   7.814   7.507   5.856
  589LYS    HZ3 7801   7.679   7.592   5.892
  589LYS      C 7802   8.158   7.729   6.269
  589LYS      O 7803   8.222   7.626   6.291
  590PHE      N 7804   8.190   7.846   6.324
  590PHE      H 7805   8.146   7.929   6.290
  590PHE     CA 7806   8.288   7.856   6.432
  590PHE     HA 7807   8.367   7.801   6.405
  590PHE     CB 7808   8.326   8.004   6.449
  590PHE    HB1 7809   8.243   8.057   6.465
  590PHE    HB2 7810   8.370   8.036   6.365
  590PHE     CG 7811   8.420   8.032   6.562
  590PHE    CD1 7812   8.550   7.987   6.559
  590PHE    HD1 7813   8.582   7.933   6.481
  590PHE    CE1 7814   8.637   8.016   6.663
  590PHE    HE1 7815   8.731   7.982   6.660
  590PHE     CZ 7816   8.594   8.091   6.771
  590PHE     HZ 7817   8.657   8.111   6.846
  590PHE    CE2 7818   8.465   8.138   6.774
  590PHE    HE2 7819   8.434   8.193   6.851
  590PHE    CD2 7820   8.378   8.109   6.670
  590PHE    HD2 7821   8.285   8.143   6.672
  590PHE      C 7822   8.236   7.796   6.561
  590PHE      O 7823   8.316   7.763   6.649
  591LEU      N 7824   8.105   7.778   6.575
  591LEU      H 7825   8.044   7.798   6.498
  591LEU     CA 7826   8.051   7.729   6.700
  591LEU     HA 7827   8.102   7.777   6.771
  591LEU     CB 7828   7.902   7.762   6.710
  591LEU    HB1 7829   7.856   7.702   6.644
  591LEU    HB2 7830   7.892   7.857   6.681
  591LEU     CG 7831   7.826   7.749   6.842
  591LEU     HG 7832   7.891   7.757   6.917
  591LEU    CD1 7833   7.722   7.857   6.848
  591LEU   1HD1 7834   7.672   7.850   6.934
  591LEU   2HD1 7835   7.767   7.946   6.843
  591LEU   3HD1 7836   7.659   7.847   6.771
  591LEU    CD2 7837   7.757   7.615   6.856
  591LEU   1HD2 7838   7.709   7.611   6.943
  591LEU   2HD2 7839   7.692   7.603   6.781
  591LEU   3HD2 7840   7.825   7.542   6.852
  591LEU      C 7841   8.076   7.580   6.717
  591LEU      O 7842   8.105   7.535   6.828
  592PHE      N 7843   8.067   7.501   6.610
  592PHE      H 7844   8.048   7.540   6.520
  592PHE     CA 7845   8.085   7.357   6.625
  592PHE     HA 7846   8.031   7.333   6.706
  592PHE     CB 7847   8.032   7.282   6.504
  592PHE    HB1 7848   8.065   7.187   6.508
  592PHE    HB2 7849   8.067   7.326   6.421
  592PHE     CG 7850   7.883   7.279   6.495
  592PHE    CD1 7851   7.810   7.188   6.570
  592PHE    HD1 7852   7.858   7.123   6.629
  592PHE    CE1 7853   7.672   7.186   6.563
  592PHE    HE1 7854   7.621   7.120   6.618
  592PHE     CZ 7855   7.605   7.274   6.481
  592PHE     HZ 7856   7.505   7.272   6.475
  592PHE    CE2 7857   7.677   7.365   6.406
  592PHE    HE2 7858   7.630   7.429   6.346
  592PHE    CD2 7859   7.815   7.367   6.414
  592PHE    HD2 7860   7.867   7.433   6.360
  592PHE      C 7861   8.230   7.320   6.650
  592PHE      O 7862   8.257   7.219   6.716
  593VAL      N 7863   8.324   7.400   6.601
  593VAL      H 7864   8.298   7.481   6.548
  593VAL     CA 7865   8.465   7.371   6.623
  593VAL     HA 7866   8.477   7.272   6.613
  593VAL     CB 7867   8.549   7.443   6.517
  593VAL     HB 7868   8.538   7.541   6.529
  593VAL    CG1 7869   8.696   7.414   6.531
  593VAL   1HG1 7870   8.747   7.463   6.460
  593VAL   2HG1 7871   8.728   7.444   6.621
  593VAL   3HG1 7872   8.712   7.315   6.521
  593VAL    CG2 7873   8.502   7.403   6.380
  593VAL   1HG2 7874   8.557   7.450   6.311
  593VAL   2HG2 7875   8.512   7.304   6.369
  593VAL   3HG2 7876   8.406   7.428   6.369
  593VAL      C 7877   8.505   7.411   6.765
  593VAL      O 7878   8.589   7.345   6.827
  594TYR      N 7879   8.444   7.515   6.820
  594TYR      H 7880   8.369   7.559   6.771
  594TYR     CA 7881   8.484   7.567   6.950
  594TYR     HA 7882   8.584   7.556   6.953
  594TYR     CB 7883   8.441   7.714   6.959
  594TYR    HB1 7884   8.341   7.718   6.955
  594TYR    HB2 7885   8.480   7.763   6.881
  594TYR     CG 7886   8.484   7.786   7.083
  594TYR    CD1 7887   8.617   7.814   7.104
  594TYR    HD1 7888   8.685   7.785   7.036
  594TYR    CE1 7889   8.657   7.881   7.216
  594TYR    HE1 7890   8.754   7.900   7.231
  594TYR     CZ 7891   8.565   7.922   7.307
  594TYR     OH 7892   8.608   7.990   7.419
  594TYR     HH 7893   8.530   8.013   7.476
  594TYR    CE2 7894   8.432   7.897   7.288
  594TYR    HE2 7895   8.365   7.927   7.355
  594TYR    CD2 7896   8.392   7.830   7.176
  594TYR    HD2 7897   8.295   7.812   7.161
  594TYR      C 7898   8.427   7.487   7.066
  594TYR      O 7899   8.482   7.493   7.176
  595ILE      N 7900   8.321   7.409   7.045
  595ILE      H 7901   8.277   7.407   6.955
  595ILE     CA 7902   8.269   7.326   7.152
  595ILE     HA 7903   8.272   7.381   7.235
  595ILE     CB 7904   8.123   7.288   7.122
  595ILE     HB 7905   8.123   7.239   7.034
  595ILE    CG2 7906   8.063   7.197   7.226
  595ILE   1HG2 7907   7.969   7.176   7.201
  595ILE   2HG2 7908   8.116   7.112   7.230
  595ILE   3HG2 7909   8.065   7.242   7.315
  595ILE    CG1 7910   8.037   7.413   7.117
  595ILE   1HG1 7911   7.942   7.385   7.101
  595ILE   2HG1 7912   8.069   7.470   7.041
  595ILE     CD 7913   8.041   7.496   7.242
  595ILE    HD1 7914   7.982   7.576   7.230
  595ILE    HD2 7915   8.009   7.441   7.319
  595ILE    HD3 7916   8.135   7.526   7.259
  595ILE      C 7917   8.359   7.204   7.173
  595ILE      O 7918   8.374   7.157   7.287
  596LEU      N 7919   8.423   7.154   7.067
  596LEU      H 7920   8.408   7.194   6.977
  596LEU     CA 7921   8.515   7.041   7.080
  596LEU     HA 7922   8.461   6.970   7.125
  596LEU     CB 7923   8.564   6.996   6.943
  596LEU    HB1 7924   8.659   6.965   6.955
  596LEU    HB2 7925   8.562   7.077   6.884
  596LEU     CG 7926   8.492   6.885   6.867
  596LEU     HG 7927   8.485   6.803   6.923
  596LEU    CD1 7928   8.353   6.923   6.829
  596LEU   1HD1 7929   8.310   6.847   6.779
  596LEU   2HD1 7930   8.300   6.943   6.911
  596LEU   3HD1 7931   8.356   7.004   6.770
  596LEU    CD2 7932   8.570   6.861   6.743
  596LEU   1HD2 7933   8.527   6.788   6.689
  596LEU   2HD2 7934   8.573   6.945   6.688
  596LEU   3HD2 7935   8.663   6.833   6.767
  596LEU      C 7936   8.635   7.074   7.166
  596LEU      O 7937   8.685   6.986   7.237
  597PHE      N 7938   8.682   7.197   7.163
  597PHE      H 7939   8.642   7.264   7.101
  597PHE     CA 7940   8.793   7.235   7.249
  597PHE     HA 7941   8.844   7.150   7.263
  597PHE     CB 7942   8.879   7.341   7.180
  597PHE    HB1 7943   8.950   7.372   7.243
  597PHE    HB2 7944   8.821   7.418   7.154
  597PHE     CG 7945   8.947   7.292   7.057
  597PHE    CD1 7946   9.060   7.213   7.065
  597PHE    HD1 7947   9.097   7.188   7.154
  597PHE    CE1 7948   9.122   7.168   6.951
  597PHE    HE1 7949   9.204   7.110   6.957
  597PHE     CZ 7950   9.072   7.202   6.828
  597PHE     HZ 7951   9.117   7.169   6.745
  597PHE    CE2 7952   8.961   7.280   6.819
  597PHE    HE2 7953   8.925   7.304   6.729
  597PHE    CD2 7954   8.898   7.325   6.932
  597PHE    HD2 7955   8.816   7.382   6.924
  597PHE      C 7956   8.747   7.286   7.384
  597PHE      O 7957   8.828   7.291   7.477
  598LEU      N 7958   8.621   7.324   7.398
  598LEU      H 7959   8.561   7.322   7.318
  598LEU     CA 7960   8.568   7.368   7.526
  598LEU     HA 7961   8.647   7.408   7.573
  598LEU     CB 7962   8.457   7.471   7.504
  598LEU    HB1 7963   8.379   7.421   7.466
  598LEU    HB2 7964   8.492   7.536   7.436
  598LEU     CG 7965   8.403   7.554   7.620
  598LEU     HG 7966   8.376   7.494   7.695
  598LEU    CD1 7967   8.510   7.647   7.669
  598LEU   1HD1 7968   8.475   7.701   7.745
  598LEU   2HD1 7969   8.589   7.594   7.700
  598LEU   3HD1 7970   8.538   7.708   7.594
  598LEU    CD2 7971   8.282   7.632   7.575
  598LEU   1HD2 7972   8.247   7.686   7.651
  598LEU   2HD2 7973   8.308   7.693   7.500
  598LEU   3HD2 7974   8.211   7.568   7.544
  598LEU      C 7975   8.515   7.252   7.609
  598LEU      O 7976   8.510   7.261   7.732
  599LEU      N 7977   8.473   7.144   7.544
  599LEU      H 7978   8.467   7.146   7.444
  599LEU     CA 7979   8.436   7.023   7.616
  599LEU     HA 7980   8.388   7.056   7.697
  599LEU     CB 7981   8.346   6.935   7.529
  599LEU    HB1 7982   8.393   6.921   7.442
  599LEU    HB2 7983   8.261   6.985   7.513
  599LEU     CG 7984   8.308   6.797   7.584
  599LEU     HG 7985   8.392   6.747   7.603
  599LEU    CD1 7986   8.230   6.808   7.712
  599LEU   1HD1 7987   8.207   6.716   7.745
  599LEU   2HD1 7988   8.285   6.855   7.780
  599LEU   3HD1 7989   8.146   6.859   7.695
  599LEU    CD2 7990   8.229   6.719   7.483
  599LEU   1HD2 7991   8.206   6.629   7.521
  599LEU   2HD2 7992   8.146   6.769   7.460
  599LEU   3HD2 7993   8.284   6.706   7.400
  599LEU      C 7994   8.558   6.943   7.659
  599LEU      O 7995   8.563   6.895   7.772
  600GLY      N 7996   8.655   6.927   7.570
  600GLY      H 7997   8.653   6.978   7.484
  600GLY     CA 7998   8.764   6.835   7.596
  600GLY    HA1 7999   8.815   6.823   7.510
  600GLY    HA2 8000   8.724   6.747   7.623
  600GLY      C 8001   8.858   6.884   7.704
  600GLY      O 8002   8.893   6.810   7.796
  601PHE      N 8003   8.898   7.010   7.696
  601PHE      H 8004   8.870   7.066   7.618
  601PHE     CA 8005   8.983   7.066   7.800
  601PHE     HA 8006   9.050   6.994   7.821
  601PHE     CB 8007   9.053   7.191   7.748
  601PHE    HB1 8008   9.095   7.239   7.825
  601PHE    HB2 8009   8.985   7.250   7.704
  601PHE     CG 8010   9.161   7.162   7.648
  601PHE    CD1 8011   9.288   7.131   7.690
  601PHE    HD1 8012   9.309   7.127   7.787
  601PHE    CE1 8013   9.387   7.105   7.599
  601PHE    HE1 8014   9.479   7.083   7.631
  601PHE     CZ 8015   9.361   7.109   7.465
  601PHE     HZ 8016   9.434   7.089   7.399
  601PHE    CE2 8017   9.235   7.140   7.422
  601PHE    HE2 8018   9.216   7.144   7.324
  601PHE    CD2 8019   9.135   7.166   7.513
  601PHE    HD2 8020   9.043   7.188   7.480
  601PHE      C 8021   8.906   7.096   7.927
  601PHE      O 8022   8.968   7.108   8.033
  602GLY      N 8023   8.774   7.107   7.921
  602GLY      H 8024   8.727   7.096   7.833
  602GLY     CA 8025   8.697   7.134   8.041
  602GLY    HA1 8026   8.606   7.163   8.012
  602GLY    HA2 8027   8.742   7.209   8.089
  602GLY      C 8028   8.686   7.013   8.132
  602GLY      O 8029   8.695   7.025   8.254
  603VAL      N 8030   8.665   6.895   8.074
  603VAL      H 8031   8.651   6.890   7.975
  603VAL     CA 8032   8.663   6.773   8.153
  603VAL     HA 8033   8.609   6.792   8.234
  603VAL     CB 8034   8.599   6.659   8.071
  603VAL     HB 8035   8.656   6.640   7.990
  603VAL    CG1 8036   8.589   6.533   8.152
  603VAL   1HG1 8037   8.548   6.461   8.096
  603VAL   2HG1 8038   8.681   6.504   8.180
  603VAL   3HG1 8039   8.533   6.549   8.233
  603VAL    CG2 8040   8.463   6.699   8.025
  603VAL   1HG2 8041   8.423   6.624   7.972
  603VAL   2HG2 8042   8.406   6.718   8.104
  603VAL   3HG2 8043   8.470   6.780   7.967
  603VAL      C 8044   8.803   6.737   8.198
  603VAL      O 8045   8.823   6.686   8.309
  604ALA      N 8046   8.903   6.766   8.116
  604ALA      H 8047   8.884   6.814   8.030
  604ALA     CA 8048   9.040   6.729   8.148
  604ALA     HA 8049   9.035   6.633   8.177
  604ALA     CB 8050   9.128   6.744   8.024
  604ALA    HB1 8051   9.222   6.718   8.046
  604ALA    HB2 8052   9.094   6.684   7.951
  604ALA    HB3 8053   9.126   6.839   7.993
  604ALA      C 8054   9.096   6.813   8.262
  604ALA      O 8055   9.167   6.761   8.348
  605LEU      N 8056   9.064   6.942   8.265
  605LEU      H 8057   9.006   6.981   8.193
  605LEU     CA 8058   9.114   7.026   8.373
  605LEU     HA 8059   9.208   6.994   8.387
  605LEU     CB 8060   9.111   7.173   8.332
  605LEU    HB1 8061   9.128   7.227   8.414
  605LEU    HB2 8062   9.019   7.192   8.297
  605LEU     CG 8063   9.210   7.219   8.226
  605LEU     HG 8064   9.199   7.162   8.144
  605LEU    CD1 8065   9.184   7.362   8.189
  605LEU   1HD1 8066   9.250   7.391   8.119
  605LEU   2HD1 8067   9.091   7.370   8.153
  605LEU   3HD1 8068   9.194   7.419   8.270
  605LEU    CD2 8069   9.351   7.206   8.277
  605LEU   1HD2 8070   9.415   7.236   8.206
  605LEU   2HD2 8071   9.362   7.262   8.358
  605LEU   3HD2 8072   9.370   7.110   8.299
  605LEU      C 8073   9.036   7.007   8.502
  605LEU      O 8074   9.091   7.033   8.609
  606ALA      N 8075   8.911   6.963   8.495
  606ALA      H 8076   8.870   6.945   8.405
  606ALA     CA 8077   8.834   6.941   8.616
  606ALA     HA 8078   8.866   7.012   8.678
  606ALA     CB 8079   8.685   6.953   8.585
  606ALA    HB1 8080   8.632   6.938   8.668
  606ALA    HB2 8081   8.666   7.044   8.549
  606ALA    HB3 8082   8.660   6.884   8.516
  606ALA      C 8083   8.861   6.806   8.680
  606ALA      O 8084   8.815   6.783   8.792
  607SER      N 8085   8.932   6.718   8.612
  607SER      H 8086   8.965   6.742   8.520
  607SER     CA 8087   8.963   6.587   8.667
  607SER     HA 8088   8.891   6.571   8.734
  607SER     CB 8089   8.963   6.483   8.556
  607SER    HB1 8090   8.985   6.392   8.592
  607SER    HB2 8091   9.029   6.507   8.484
  607SER     OG 8092   8.836   6.475   8.496
  607SER     HG 8093   8.838   6.406   8.423
  607SER      C 8094   9.097   6.583   8.738
  607SER      O 8095   9.127   6.484   8.804
  608LEU      N 8096   9.177   6.688   8.727
  608LEU      H 8097   9.146   6.767   8.674
  608LEU     CA 8098   9.309   6.693   8.788
  608LEU     HA 8099   9.332   6.596   8.801
  608LEU     CB 8100   9.408   6.763   8.695
  608LEU    HB1 8101   9.491   6.782   8.748
  608LEU    HB2 8102   9.366   6.849   8.666
  608LEU     CG 8103   9.453   6.692   8.568
  608LEU     HG 8104   9.374   6.657   8.518
  608LEU    CD1 8105   9.528   6.788   8.481
  608LEU   1HD1 8106   9.558   6.741   8.397
  608LEU   2HD1 8107   9.469   6.864   8.457
  608LEU   3HD1 8108   9.608   6.822   8.530
  608LEU    CD2 8109   9.543   6.578   8.604
  608LEU   1HD2 8110   9.573   6.531   8.520
  608LEU   2HD2 8111   9.623   6.613   8.653
  608LEU   3HD2 8112   9.494   6.513   8.662
  608LEU      C 8113   9.311   6.762   8.923
  608LEU      O 8114   9.419   6.785   8.977
  609ILE      N 8115   9.195   6.796   8.979
  609ILE      H 8116   9.110   6.767   8.936
  609ILE     CA 8117   9.190   6.875   9.102
  609ILE     HA 8118   9.285   6.901   9.122
  609ILE     CB 8119   9.107   7.003   9.083
  609ILE     HB 8120   9.092   7.043   9.173
  609ILE    CG2 8121   9.182   7.102   8.999
  609ILE   1HG2 8122   9.127   7.184   8.987
  609ILE   2HG2 8123   9.268   7.125   9.044
  609ILE   3HG2 8124   9.201   7.062   8.909
  609ILE    CG1 8125   8.971   6.974   9.019
  609ILE   1HG1 8126   8.980   6.890   8.964
  609ILE   2HG1 8127   8.949   7.051   8.959
  609ILE     CD 8128   8.854   6.954   9.114
  609ILE    HD1 8129   8.771   6.936   9.061
  609ILE    HD2 8130   8.873   6.876   9.174
  609ILE    HD3 8131   8.841   7.036   9.169
  609ILE      C 8132   9.137   6.790   9.216
  609ILE      O 8133   9.087   6.678   9.197
  610GLU      N 8134   9.148   6.844   9.336
  610GLU      H 8135   9.188   6.935   9.342
  610GLU     CA 8136   9.106   6.780   9.460
  610GLU     HA 8137   9.054   6.698   9.436
  610GLU     CB 8138   9.229   6.738   9.541
  610GLU    HB1 8139   9.268   6.820   9.582
  610GLU    HB2 8140   9.296   6.698   9.477
  610GLU     CG 8141   9.206   6.636   9.653
  610GLU    HG1 8142   9.288   6.579   9.662
  610GLU    HG2 8143   9.128   6.578   9.628
  610GLU     CD 8144   9.177   6.699   9.787
  610GLU    OE1 8145   9.226   6.812   9.812
  610GLU    OE2 8146   9.107   6.637   9.869
  610GLU      C 8147   9.017   6.878   9.538
  610GLU      O 8148   9.025   6.999   9.519
  611LYS      N 8149   8.931   6.823   9.623
  611LYS      H 8150   8.935   6.724   9.639
  611LYS     CA 8151   8.831   6.904   9.694
  611LYS     HA 8152   8.789   6.962   9.625
  611LYS     CB 8153   8.726   6.813   9.758
  611LYS    HB1 8154   8.771   6.757   9.828
  611LYS    HB2 8155   8.688   6.754   9.687
  611LYS     CG 8156   8.613   6.888   9.823
  611LYS    HG1 8157   8.651   6.955   9.887
  611LYS    HG2 8158   8.555   6.823   9.872
  611LYS     CD 8159   8.530   6.960   9.719
  611LYS    HD1 8160   8.493   6.892   9.655
  611LYS    HD2 8161   8.589   7.024   9.669
  611LYS     CE 8162   8.415   7.037   9.782
  611LYS    HE1 8163   8.369   7.090   9.711
  611LYS    HE2 8164   8.452   7.099   9.851
  611LYS     NZ 8165   8.314   6.948   9.847
  611LYS    HZ1 8166   8.241   7.003   9.886
  611LYS    HZ2 8167   8.276   6.886   9.778
  611LYS    HZ3 8168   8.358   6.894   9.919
  611LYS      C 8169   8.896   6.993   9.799
  611LYS      O 8170   8.958   6.944   9.894
  612CYS      N 8171   8.881   7.124   9.782
  612CYS      H 8172   8.819   7.155   9.710
  612CYS     CA 8173   8.950   7.224   9.862
  612CYS     HA 8174   9.027   7.174   9.903
  612CYS     CB 8175   8.998   7.338   9.770
  612CYS    HB1 8176   8.913   7.384   9.745
  612CYS    HB2 8177   9.034   7.289   9.690
  612CYS     SG 8178   9.121   7.455   9.839
  612CYS      C 8179   8.863   7.280   9.975
  612CYS      O 8180   8.909   7.367  10.050
  613SER      N 8181   8.740   7.232   9.991
  613SER      H 8182   8.708   7.157   9.932
  613SER     CA 8183   8.652   7.288  10.094
  613SER     HA 8184   8.665   7.387  10.094
  613SER     CB 8185   8.506   7.259  10.062
  613SER    HB1 8186   8.447   7.290  10.136
  613SER    HB2 8187   8.492   7.161  10.047
  613SER     OG 8188   8.467   7.327   9.943
  613SER     HG 8189   8.371   7.307   9.923
  613SER      C 8190   8.692   7.230  10.229
  613SER      O 8191   8.639   7.128  10.275
  614LYS      N 8192   8.788   7.296  10.294
  614LYS      H 8193   8.838   7.369  10.247
  614LYS     CA 8194   8.821   7.262  10.432
  614LYS     HA 8195   8.818   7.162  10.436
  614LYS     CB 8196   8.961   7.313  10.468
  614LYS    HB1 8197   8.968   7.317  10.567
  614LYS    HB2 8198   8.971   7.405  10.430
  614LYS     CG 8199   9.077   7.228  10.416
  614LYS    HG1 8200   9.048   7.132  10.411
  614LYS    HG2 8201   9.154   7.236  10.479
  614LYS     CD 8202   9.123   7.272  10.278
  614LYS    HD1 8203   9.141   7.370  10.279
  614LYS    HD2 8204   9.051   7.252  10.211
  614LYS     CE 8205   9.250   7.198  10.237
  614LYS    HE1 8206   9.320   7.211  10.307
  614LYS    HE2 8207   9.283   7.234  10.149
  614LYS     NZ 8208   9.226   7.052  10.221
  614LYS    HZ1 8209   9.311   7.007  10.194
  614LYS    HZ2 8210   9.194   7.014  10.307
  614LYS    HZ3 8211   9.157   7.037  10.150
  614LYS      C 8212   8.718   7.319  10.528
  614LYS      O 8213   8.650   7.245  10.600
  615ASP      N 8214   8.705   7.451  10.531
  615ASP      H 8215   8.767   7.506  10.474
  615ASP     CA 8216   8.605   7.521  10.612
  615ASP     HA 8217   8.536   7.453  10.637
  615ASP     CB 8218   8.665   7.574  10.742
  615ASP    HB1 8219   8.690   7.496  10.799
  615ASP    HB2 8220   8.596   7.629  10.788
  615ASP     CG 8221   8.790   7.660  10.720
  615ASP    OD1 8222   8.836   7.670  10.605
  615ASP    OD2 8223   8.840   7.718  10.818
  615ASP      C 8224   8.539   7.630  10.528
  615ASP      O 8225   8.533   7.747  10.569
  616LYS      N 8226   8.493   7.591  10.408
  616LYS      H 8227   8.498   7.493  10.386
  616LYS     CA 8228   8.436   7.680  10.306
  616LYS     HA 8229   8.416   7.620  10.228
  616LYS     CB 8230   8.303   7.744  10.352
  616LYS    HB1 8231   8.324   7.809  10.425
  616LYS    HB2 8232   8.244   7.671  10.387
  616LYS     CG 8233   8.225   7.819  10.244
  616LYS    HG1 8234   8.286   7.884  10.199
  616LYS    HG2 8235   8.150   7.868  10.287
  616LYS     CD 8236   8.168   7.726  10.139
  616LYS    HD1 8237   8.104   7.663  10.182
  616LYS    HD2 8238   8.243   7.674  10.097
  616LYS     CE 8239   8.095   7.805  10.031
  616LYS    HE1 8240   8.065   7.742   9.958
  616LYS    HE2 8241   8.157   7.873   9.992
  616LYS     NZ 8242   7.976   7.875  10.085
  616LYS    HZ1 8243   7.931   7.925  10.011
  616LYS    HZ2 8244   7.913   7.808  10.123
  616LYS    HZ3 8245   8.005   7.938  10.156
  616LYS      C 8246   8.540   7.785  10.263
  616LYS      O 8247   8.530   7.905  10.291
  617LYS      N 8248   8.645   7.735  10.199
  617LYS      H 8249   8.654   7.635  10.191
  617LYS     CA 8250   8.748   7.819  10.139
  617LYS     HA 8251   8.741   7.905  10.189
  617LYS     CB 8252   8.887   7.755  10.156
  617LYS    HB1 8253   8.954   7.811  10.107
  617LYS    HB2 8254   8.885   7.663  10.115
  617LYS     CG 8255   8.933   7.741  10.300
  617LYS    HG1 8256   9.020   7.691  10.301
  617LYS    HG2 8257   8.865   7.689  10.351
  617LYS     CD 8258   8.952   7.876  10.367
  617LYS    HD1 8259   8.963   7.862  10.465
  617LYS    HD2 8260   8.871   7.932  10.350
  617LYS     CE 8261   9.075   7.948  10.313
  617LYS    HE1 8262   9.063   7.967  10.215
  617LYS    HE2 8263   9.156   7.890  10.325
  617LYS     NZ 8264   9.098   8.077  10.384
  617LYS    HZ1 8265   9.179   8.121  10.346
  617LYS    HZ2 8266   9.019   8.136  10.371
  617LYS    HZ3 8267   9.112   8.059  10.481
  617LYS      C 8268   8.722   7.845   9.991
  617LYS      O 8269   8.724   7.961   9.948
  618ASP      N 8270   8.695   7.737   9.916
  618ASP      H 8271   8.685   7.649   9.963
  618ASP     CA 8272   8.680   7.738   9.770
  618ASP     HA 8273   8.677   7.641   9.744
  618ASP     CB 8274   8.549   7.805   9.727
  618ASP    HB1 8275   8.553   7.822   9.628
  618ASP    HB2 8276   8.540   7.892   9.775
  618ASP     CG 8277   8.427   7.719   9.757
  618ASP    OD1 8278   8.440   7.595   9.754
  618ASP    OD2 8279   8.319   7.776   9.783
  618ASP      C 8280   8.800   7.804   9.702
  618ASP      O 8281   8.787   7.906   9.634
  619CYS      N 8282   8.917   7.744   9.722
  619CYS      H 8283   8.922   7.661   9.778
  619CYS     CA 8284   9.039   7.798   9.663
  619CYS     HA 8285   9.037   7.896   9.681
  619CYS     CB 8286   9.161   7.735   9.728
  619CYS    HB1 8287   9.146   7.744   9.826
  619CYS    HB2 8288   9.238   7.793   9.700
  619CYS     SG 8289   9.185   7.563   9.679
  619CYS      C 8290   9.042   7.774   9.513
  619CYS      O 8291   9.081   7.862   9.435
  620SER      N 8292   9.001   7.655   9.470
  620SER      H 8293   8.960   7.591   9.535
  620SER     CA 8294   9.013   7.613   9.331
  620SER     HA 8295   9.098   7.652   9.296
  620SER     CB 8296   9.021   7.461   9.321
  620SER    HB1 8297   9.024   7.432   9.225
  620SER    HB2 8298   8.943   7.418   9.366
  620SER     OG 8299   9.138   7.413   9.384
  620SER     HG 8300   9.142   7.313   9.376
  620SER      C 8301   8.895   7.667   9.252
  620SER      O 8302   8.779   7.635   9.282
  621SER      N 8303   8.924   7.746   9.150
  621SER      H 8304   9.019   7.774   9.136
  621SER     CA 8305   8.823   7.794   9.057
  621SER     HA 8306   8.741   7.804   9.112
  621SER     CB 8307   8.869   7.927   8.996
  621SER    HB1 8308   8.887   7.994   9.067
  621SER    HB2 8309   8.800   7.962   8.932
  621SER     OG 8310   8.989   7.911   8.923
  621SER     HG 8311   9.017   7.999   8.884
  621SER      C 8312   8.793   7.694   8.946
  621SER      O 8313   8.708   7.722   8.861
  622TYR      N 8314   8.858   7.578   8.947
  622TYR      H 8315   8.924   7.562   9.020
  622TYR     CA 8316   8.839   7.473   8.848
  622TYR     HA 8317   8.775   7.510   8.781
  622TYR     CB 8318   8.970   7.440   8.778
  622TYR    HB1 8319   8.956   7.358   8.721
  622TYR    HB2 8320   9.039   7.420   8.848
  622TYR     CG 8321   9.024   7.549   8.689
  622TYR    CD1 8322   8.979   7.563   8.559
  622TYR    HD1 8323   8.910   7.500   8.524
  622TYR    CE1 8324   9.028   7.662   8.477
  622TYR    HE1 8325   8.996   7.670   8.382
  622TYR     CZ 8326   9.121   7.749   8.525
  622TYR     OH 8327   9.170   7.849   8.445
  622TYR     HH 8328   9.237   7.903   8.496
  622TYR    CE2 8329   9.167   7.738   8.654
  622TYR    HE2 8330   9.235   7.802   8.688
  622TYR    CD2 8331   9.119   7.638   8.735
  622TYR    HD2 8332   9.154   7.629   8.828
  622TYR      C 8333   8.780   7.349   8.913
  622TYR      O 8334   8.822   7.237   8.885
  623GLY      N 8335   8.683   7.367   9.001
  623GLY      H 8336   8.643   7.458   9.012
  623GLY     CA 8337   8.633   7.257   9.082
  623GLY    HA1 8338   8.588   7.297   9.161
  623GLY    HA2 8339   8.713   7.204   9.112
  623GLY      C 8340   8.536   7.164   9.013
  623GLY      O 8341   8.547   7.042   9.025
  624SER      N 8342   8.439   7.219   8.942
  624SER      H 8343   8.438   7.318   8.931
  624SER     CA 8344   8.334   7.141   8.879
  624SER     HA 8345   8.341   7.048   8.916
  624SER     CB 8346   8.197   7.199   8.912
  624SER    HB1 8347   8.125   7.145   8.868
  624SER    HB2 8348   8.191   7.294   8.882
  624SER     OG 8349   8.175   7.196   9.052
  624SER     HG 8350   8.085   7.234   9.072
  624SER      C 8351   8.356   7.138   8.729
  624SER      O 8352   8.455   7.190   8.677
  625PHE      N 8353   8.263   7.075   8.657
  625PHE      H 8354   8.196   7.016   8.702
  625PHE     CA 8355   8.260   7.093   8.513
  625PHE     HA 8356   8.356   7.087   8.483
  625PHE     CB 8357   8.178   6.983   8.447
  625PHE    HB1 8358   8.087   6.982   8.487
  625PHE    HB2 8359   8.223   6.895   8.464
  625PHE     CG 8360   8.164   7.000   8.298
  625PHE    CD1 8361   8.271   6.974   8.215
  625PHE    HD1 8362   8.358   6.943   8.254
  625PHE    CE1 8363   8.259   6.990   8.079
  625PHE    HE1 8364   8.338   6.972   8.019
  625PHE     CZ 8365   8.139   7.030   8.025
  625PHE     HZ 8366   8.130   7.040   7.926
  625PHE    CE2 8367   8.032   7.056   8.106
  625PHE    HE2 8368   7.946   7.086   8.066
  625PHE    CD2 8369   8.044   7.040   8.242
  625PHE    HD2 8370   7.965   7.057   8.301
  625PHE      C 8371   8.204   7.229   8.477
  625PHE      O 8372   8.254   7.294   8.385
  626SER      N 8373   8.102   7.275   8.550
  626SER      H 8374   8.068   7.221   8.626
  626SER     CA 8375   8.041   7.403   8.519
  626SER     HA 8376   8.033   7.404   8.419
  626SER     CB 8377   7.904   7.413   8.586
  626SER    HB1 8378   7.848   7.333   8.563
  626SER    HB2 8379   7.857   7.496   8.558
  626SER     OG 8380   7.918   7.417   8.726
  626SER     HG 8381   7.828   7.423   8.768
  626SER      C 8382   8.128   7.519   8.562
  626SER      O 8383   8.118   7.628   8.506
  627ASP      N 8384   8.214   7.499   8.661
  627ASP      H 8385   8.215   7.412   8.710
  627ASP     CA 8386   8.308   7.605   8.697
  627ASP     HA 8387   8.256   7.689   8.690
  627ASP     CB 8388   8.359   7.585   8.839
  627ASP    HB1 8389   8.441   7.641   8.852
  627ASP    HB2 8390   8.383   7.488   8.851
  627ASP     CG 8391   8.257   7.623   8.944
  627ASP    OD1 8392   8.173   7.712   8.917
  627ASP    OD2 8393   8.260   7.564   9.054
  627ASP      C 8394   8.425   7.612   8.601
  627ASP      O 8395   8.481   7.721   8.582
  628ALA      N 8396   8.465   7.501   8.541
  628ALA      H 8397   8.416   7.415   8.555
  628ALA     CA 8398   8.581   7.505   8.454
  628ALA     HA 8399   8.643   7.570   8.498
  628ALA     CB 8400   8.645   7.367   8.444
  628ALA    HB1 8401   8.725   7.371   8.383
  628ALA    HB2 8402   8.674   7.337   8.535
  628ALA    HB3 8403   8.579   7.302   8.406
  628ALA      C 8404   8.548   7.557   8.316
  628ALA      O 8405   8.633   7.620   8.253
  629VAL      N 8406   8.427   7.533   8.267
  629VAL      H 8407   8.363   7.478   8.320
  629VAL     CA 8408   8.386   7.585   8.137
  629VAL     HA 8409   8.459   7.563   8.071
  629VAL     CB 8410   8.255   7.516   8.093
  629VAL     HB 8411   8.187   7.526   8.165
  629VAL    CG1 8412   8.198   7.576   7.968
  629VAL   1HG1 8413   8.114   7.528   7.943
  629VAL   2HG1 8414   8.178   7.673   7.983
  629VAL   3HG1 8415   8.264   7.567   7.893
  629VAL    CG2 8416   8.283   7.371   8.066
  629VAL   1HG2 8417   8.199   7.325   8.037
  629VAL   2HG2 8418   8.352   7.363   7.993
  629VAL   3HG2 8419   8.318   7.327   8.149
  629VAL      C 8420   8.374   7.737   8.143
  629VAL      O 8421   8.404   7.806   8.045
  630LEU      N 8422   8.337   7.792   8.258
  630LEU      H 8423   8.315   7.733   8.336
  630LEU     CA 8424   8.328   7.937   8.271
  630LEU     HA 8425   8.280   7.968   8.189
  630LEU     CB 8426   8.250   7.973   8.397
  630LEU    HB1 8427   8.299   7.934   8.475
  630LEU    HB2 8428   8.159   7.931   8.389
  630LEU     CG 8429   8.231   8.121   8.424
  630LEU     HG 8430   8.320   8.166   8.431
  630LEU    CD1 8431   8.155   8.188   8.312
  630LEU   1HD1 8432   8.144   8.285   8.332
  630LEU   2HD1 8433   8.206   8.177   8.226
  630LEU   3HD1 8434   8.065   8.145   8.302
  630LEU    CD2 8435   8.156   8.135   8.552
  630LEU   1HD2 8436   8.142   8.232   8.572
  630LEU   2HD2 8437   8.067   8.089   8.543
  630LEU   3HD2 8438   8.209   8.093   8.626
  630LEU      C 8439   8.465   8.002   8.274
  630LEU      O 8440   8.485   8.107   8.213
  631GLU      N 8441   8.561   7.942   8.343
  631GLU      H 8442   8.542   7.856   8.391
  631GLU     CA 8443   8.695   8.000   8.349
  631GLU     HA 8444   8.679   8.098   8.361
  631GLU     CB 8445   8.773   7.940   8.466
  631GLU    HB1 8446   8.869   7.967   8.457
  631GLU    HB2 8447   8.766   7.840   8.461
  631GLU     CG 8448   8.723   7.985   8.602
  631GLU    HG1 8449   8.763   7.925   8.672
  631GLU    HG2 8450   8.624   7.977   8.603
  631GLU     CD 8451   8.760   8.128   8.634
  631GLU    OE1 8452   8.872   8.170   8.596
  631GLU    OE2 8453   8.679   8.200   8.696
  631GLU      C 8454   8.774   7.981   8.221
  631GLU      O 8455   8.874   8.050   8.202
  632LEU      N 8456   8.732   7.889   8.134
  632LEU      H 8457   8.657   7.828   8.158
  632LEU     CA 8458   8.796   7.878   8.004
  632LEU     HA 8459   8.891   7.904   8.020
  632LEU     CB 8460   8.787   7.735   7.952
  632LEU    HB1 8461   8.817   7.736   7.856
  632LEU    HB2 8462   8.691   7.708   7.956
  632LEU     CG 8463   8.867   7.626   8.021
  632LEU     HG 8464   8.846   7.626   8.118
  632LEU    CD1 8465   8.830   7.493   7.961
  632LEU   1HD1 8466   8.883   7.420   8.006
  632LEU   2HD1 8467   8.732   7.476   7.974
  632LEU   3HD1 8468   8.851   7.493   7.863
  632LEU    CD2 8469   9.015   7.650   8.007
  632LEU   1HD2 8470   9.065   7.577   8.053
  632LEU   2HD2 8471   9.040   7.651   7.910
  632LEU   3HD2 8472   9.039   7.738   8.048
  632LEU      C 8473   8.733   7.973   7.902
  632LEU      O 8474   8.800   8.013   7.807
  633PHE      N 8475   8.606   8.009   7.920
  633PHE      H 8476   8.553   7.968   7.994
  633PHE     CA 8477   8.545   8.108   7.832
  633PHE     HA 8478   8.572   8.081   7.739
  633PHE     CB 8479   8.393   8.106   7.846
  633PHE    HB1 8480   8.370   8.123   7.941
  633PHE    HB2 8481   8.360   8.016   7.818
  633PHE     CG 8482   8.323   8.209   7.762
  633PHE    CD1 8483   8.313   8.195   7.625
  633PHE    HD1 8484   8.353   8.115   7.580
  633PHE    CE1 8485   8.249   8.290   7.549
  633PHE    HE1 8486   8.243   8.279   7.449
  633PHE     CZ 8487   8.193   8.400   7.610
  633PHE     HZ 8488   8.147   8.469   7.555
  633PHE    CE2 8489   8.201   8.415   7.746
  633PHE    HE2 8490   8.160   8.494   7.790
  633PHE    CD2 8491   8.266   8.321   7.822
  633PHE    HD2 8492   8.273   8.333   7.921
  633PHE      C 8493   8.598   8.247   7.861
  633PHE      O 8494   8.617   8.327   7.769
  634LYS      N 8495   8.626   8.278   7.988
  634LYS      H 8496   8.607   8.211   8.059
  634LYS     CA 8497   8.684   8.406   8.026
  634LYS     HA 8498   8.627   8.474   7.980
  634LYS     CB 8499   8.680   8.420   8.177
  634LYS    HB1 8500   8.738   8.497   8.203
  634LYS    HB2 8501   8.717   8.336   8.217
  634LYS     CG 8502   8.544   8.443   8.235
  634LYS    HG1 8503   8.480   8.378   8.194
  634LYS    HG2 8504   8.515   8.536   8.214
  634LYS     CD 8505   8.547   8.423   8.384
  634LYS    HD1 8506   8.585   8.332   8.404
  634LYS    HD2 8507   8.454   8.428   8.419
  634LYS     CE 8508   8.631   8.527   8.452
  634LYS    HE1 8509   8.595   8.618   8.431
  634LYS    HE2 8510   8.726   8.520   8.419
  634LYS     NZ 8511   8.629   8.507   8.599
  634LYS    HZ1 8512   8.686   8.577   8.643
  634LYS    HZ2 8513   8.535   8.514   8.632
  634LYS    HZ3 8514   8.666   8.416   8.620
  634LYS      C 8515   8.828   8.423   7.978
  634LYS      O 8516   8.883   8.532   7.993
  635LEU      N 8517   8.890   8.318   7.924
  635LEU      H 8518   8.840   8.232   7.913
  635LEU     CA 8519   9.028   8.324   7.881
  635LEU     HA 8520   9.065   8.408   7.921
  635LEU     CB 8521   9.101   8.200   7.933
  635LEU    HB1 8522   9.068   8.123   7.878
  635LEU    HB2 8523   9.073   8.188   8.028
  635LEU     CG 8524   9.253   8.190   7.933
  635LEU     HG 8525   9.290   8.203   7.841
  635LEU    CD1 8526   9.309   8.296   8.023
  635LEU   1HD1 8527   9.409   8.290   8.023
  635LEU   2HD1 8528   9.281   8.386   7.989
  635LEU   3HD1 8529   9.275   8.282   8.115
  635LEU    CD2 8530   9.293   8.054   7.982
  635LEU   1HD2 8531   9.393   8.046   7.982
  635LEU   2HD2 8532   9.259   8.040   8.074
  635LEU   3HD2 8533   9.255   7.984   7.921
  635LEU      C 8534   9.042   8.336   7.730
  635LEU      O 8535   9.145   8.385   7.683
  636THR      N 8536   8.941   8.294   7.654
  636THR      H 8537   8.867   8.241   7.695
  636THR     CA 8538   8.938   8.324   7.511
  636THR     HA 8539   9.030   8.305   7.475
  636THR     CB 8540   8.835   8.235   7.441
  636THR     HB 8541   8.743   8.256   7.474
  636THR    CG2 8542   8.844   8.251   7.291
  636THR   1HG2 8543   8.776   8.192   7.247
  636THR   2HG2 8544   8.827   8.346   7.266
  636THR   3HG2 8545   8.936   8.225   7.260
  636THR    OG1 8546   8.860   8.098   7.471
  636THR    HG1 8547   8.792   8.041   7.424
  636THR      C 8548   8.905   8.470   7.489
  636THR      O 8549   8.963   8.536   7.402
  637ILE      N 8550   8.811   8.522   7.568
  637ILE      H 8551   8.762   8.461   7.630
  637ILE     CA 8552   8.777   8.664   7.567
  637ILE     HA 8553   8.758   8.688   7.472
  637ILE     CB 8554   8.653   8.687   7.656
  637ILE     HB 8555   8.672   8.656   7.749
  637ILE    CG2 8556   8.620   8.832   7.666
  637ILE   1HG2 8557   8.540   8.844   7.724
  637ILE   2HG2 8558   8.698   8.881   7.706
  637ILE   3HG2 8559   8.601   8.868   7.574
  637ILE    CG1 8560   8.535   8.609   7.601
  637ILE   1HG1 8561   8.456   8.625   7.660
  637ILE   2HG1 8562   8.558   8.511   7.601
  637ILE     CD 8563   8.498   8.648   7.461
  637ILE    HD1 8564   8.420   8.593   7.430
  637ILE    HD2 8565   8.474   8.745   7.458
  637ILE    HD3 8566   8.576   8.632   7.400
  637ILE      C 8567   8.895   8.748   7.612
  637ILE      O 8568   8.927   8.851   7.552
  638GLY      N 8569   8.965   8.704   7.716
  638GLY      H 8570   8.943   8.615   7.756
  638GLY     CA 8571   9.073   8.783   7.772
  638GLY    HA1 8572   9.102   8.849   7.703
  638GLY    HA2 8573   9.149   8.721   7.793
  638GLY      C 8574   9.030   8.855   7.897
  638GLY      O 8575   9.057   8.974   7.914
  639LEU      N 8576   8.963   8.783   7.987
  639LEU      H 8577   8.941   8.688   7.966
  639LEU     CA 8578   8.922   8.839   8.115
  639LEU     HA 8579   8.965   8.929   8.115
  639LEU     CB 8580   8.769   8.843   8.124
  639LEU    HB1 8581   8.744   8.878   8.214
  639LEU    HB2 8582   8.735   8.750   8.113
  639LEU     CG 8583   8.702   8.930   8.019
  639LEU     HG 8584   8.732   8.900   7.928
  639LEU    CD1 8585   8.551   8.916   8.025
  639LEU   1HD1 8586   8.510   8.974   7.955
  639LEU   2HD1 8587   8.526   8.820   8.008
  639LEU   3HD1 8588   8.519   8.944   8.115
  639LEU    CD2 8589   8.744   9.074   8.038
  639LEU   1HD2 8590   8.700   9.131   7.968
  639LEU   2HD2 8591   8.717   9.105   8.129
  639LEU   3HD2 8592   8.844   9.081   8.028
  639LEU      C 8593   8.974   8.763   8.234
  639LEU      O 8594   8.973   8.817   8.345
  640GLY      N 8595   9.020   8.639   8.216
  640GLY      H 8596   9.025   8.602   8.123
  640GLY     CA 8597   9.063   8.555   8.326
  640GLY    HA1 8598   9.044   8.460   8.301
  640GLY    HA2 8599   9.010   8.580   8.406
  640GLY      C 8600   9.210   8.571   8.356
  640GLY      O 8601   9.278   8.661   8.308
  641ASP      N 8602   9.260   8.479   8.439
  641ASP      H 8603   9.201   8.404   8.469
  641ASP     CA 8604   9.397   8.483   8.487
  641ASP     HA 8605   9.441   8.555   8.433
  641ASP     CB 8606   9.404   8.518   8.636
  641ASP    HB1 8607   9.499   8.510   8.667
  641ASP    HB2 8608   9.347   8.454   8.687
  641ASP     CG 8609   9.356   8.659   8.664
  641ASP    OD1 8610   9.367   8.745   8.575
  641ASP    OD2 8611   9.308   8.684   8.776
  641ASP      C 8612   9.463   8.347   8.464
  641ASP      O 8613   9.397   8.243   8.470
  642LEU      N 8614   9.593   8.349   8.438
  642LEU      H 8615   9.638   8.436   8.420
  642LEU     CA 8616   9.673   8.227   8.435
  642LEU     HA 8617   9.612   8.152   8.408
  642LEU     CB 8618   9.783   8.236   8.330
  642LEU    HB1 8619   9.858   8.176   8.358
  642LEU    HB2 8620   9.815   8.330   8.327
  642LEU     CG 8621   9.742   8.196   8.189
  642LEU     HG 8622   9.663   8.250   8.161
  642LEU    CD1 8623   9.705   8.051   8.186
  642LEU   1HD1 8624   9.678   8.025   8.093
  642LEU   2HD1 8625   9.784   7.996   8.214
  642LEU   3HD1 8626   9.629   8.035   8.248
  642LEU    CD2 8627   9.854   8.222   8.091
  642LEU   1HD2 8628   9.825   8.195   7.999
  642LEU   2HD2 8629   9.877   8.319   8.091
  642LEU   3HD2 8630   9.935   8.169   8.117
  642LEU      C 8631   9.730   8.202   8.575
  642LEU      O 8632   9.850   8.210   8.600
  643ASN      N 8633   9.638   8.172   8.666
  643ASN      H 8634   9.542   8.167   8.637
  643ASN     CA 8635   9.671   8.145   8.806
  643ASN     HA 8636   9.735   8.216   8.836
  643ASN     CB 8637   9.545   8.150   8.892
  643ASN    HB1 8638   9.568   8.118   8.984
  643ASN    HB2 8639   9.476   8.090   8.852
  643ASN     CG 8640   9.487   8.288   8.902
  643ASN    OD1 8641   9.559   8.386   8.918
  643ASN    ND2 8642   9.355   8.297   8.891
  643ASN   1HD2 8643   9.301   8.214   8.877
  643ASN   2HD2 8644   9.311   8.386   8.896
  643ASN      C 8645   9.738   8.010   8.816
  643ASN      O 8646   9.673   7.906   8.807
  644ILE      N 8647   9.870   8.009   8.835
  644ILE      H 8648   9.920   8.095   8.848
  644ILE     CA 8649   9.942   7.883   8.837
  644ILE     HA 8650   9.894   7.824   8.771
  644ILE     CB 8651  10.087   7.904   8.793
  644ILE     HB 8652  10.128   7.814   8.776
  644ILE    CG2 8653  10.088   7.988   8.670
  644ILE   1HG2 8654  10.183   8.002   8.640
  644ILE   2HG2 8655  10.037   7.941   8.597
  644ILE   3HG2 8656  10.046   8.076   8.689
  644ILE    CG1 8657  10.168   7.980   8.898
  644ILE   1HG1 8658  10.148   7.941   8.988
  644ILE   2HG1 8659  10.141   8.076   8.896
  644ILE     CD 8660  10.317   7.973   8.876
  644ILE    HD1 8661  10.364   8.024   8.947
  644ILE    HD2 8662  10.347   7.877   8.878
  644ILE    HD3 8663  10.340   8.012   8.786
  644ILE      C 8664   9.936   7.817   8.974
  644ILE      O 8665   9.956   7.695   8.984
  645GLN      N 8666   9.909   7.893   9.079
  645GLN      H 8667   9.887   7.989   9.064
  645GLN     CA 8668   9.910   7.841   9.216
  645GLN     HA 8669   9.992   7.784   9.228
  645GLN     CB 8670   9.919   7.954   9.318
  645GLN    HB1 8671   9.836   8.009   9.311
  645GLN    HB2 8672   9.998   8.010   9.295
  645GLN     CG 8673   9.934   7.906   9.462
  645GLN    HG1 8674  10.015   7.848   9.468
  645GLN    HG2 8675   9.853   7.853   9.486
  645GLN     CD 8676   9.949   8.020   9.561
  645GLN    OE1 8677   9.946   8.137   9.523
  645GLN    NE2 8678   9.963   7.986   9.688
  645GLN   1HE2 8679   9.964   7.889   9.714
  645GLN   2HE2 8680   9.974   8.057   9.758
  645GLN      C 8681   9.783   7.759   9.233
  645GLN      O 8682   9.679   7.808   9.278
  646GLN      N 8683   9.791   7.632   9.195
  646GLN      H 8684   9.879   7.596   9.164
  646GLN     CA 8685   9.677   7.544   9.197
  646GLN     HA 8686   9.598   7.602   9.218
  646GLN     CB 8687   9.656   7.478   9.061
  646GLN    HB1 8688   9.727   7.409   9.046
  646GLN    HB2 8689   9.663   7.547   8.989
  646GLN     CG 8690   9.522   7.411   9.050
  646GLN    HG1 8691   9.513   7.345   9.124
  646GLN    HG2 8692   9.518   7.363   8.962
  646GLN     CD 8693   9.408   7.511   9.058
  646GLN    OE1 8694   9.415   7.619   8.999
  646GLN    NE2 8695   9.304   7.477   9.132
  646GLN   1HE2 8696   9.303   7.389   9.179
  646GLN   2HE2 8697   9.226   7.539   9.140
  646GLN      C 8698   9.697   7.439   9.305
  646GLN      O 8699   9.804   7.379   9.314
  647ASN      N 8700   9.595   7.420   9.387
  647ASN      H 8701   9.512   7.473   9.373
  647ASN     CA 8702   9.601   7.324   9.497
  647ASN     HA 8703   9.696   7.317   9.527
  647ASN     CB 8704   9.519   7.374   9.615
  647ASN    HB1 8705   9.520   7.304   9.686
  647ASN    HB2 8706   9.425   7.390   9.584
  647ASN     CG 8707   9.573   7.503   9.674
  647ASN    OD1 8708   9.507   7.608   9.668
  647ASN    ND2 8709   9.693   7.498   9.730
  647ASN   1HD2 8710   9.744   7.412   9.732
  647ASN   2HD2 8711   9.733   7.580   9.770
  647ASN      C 8712   9.553   7.188   9.446
  647ASN      O 8713   9.443   7.142   9.475
  648SER      N 8714   9.640   7.124   9.369
  648SER      H 8715   9.732   7.162   9.357
  648SER     CA 8716   9.606   7.001   9.301
  648SER     HA 8717   9.549   6.950   9.365
  648SER     CB 8718   9.529   7.028   9.172
  648SER    HB1 8719   9.453   7.090   9.188
  648SER    HB2 8720   9.495   6.943   9.132
  648SER     OG 8721   9.615   7.089   9.078
  648SER     HG 8722   9.565   7.107   8.993
  648SER      C 8723   9.732   6.924   9.268
  648SER      O 8724   9.842   6.980   9.263
  649THR      N 8725   9.716   6.794   9.245
  649THR      H 8726   9.627   6.752   9.259
  649THR     CA 8727   9.826   6.712   9.199
  649THR     HA 8728   9.903   6.735   9.258
  649THR     CB 8729   9.793   6.563   9.212
  649THR     HB 8730   9.869   6.506   9.180
  649THR    CG2 8731   9.759   6.529   9.356
  649THR   1HG2 8732   9.738   6.431   9.363
  649THR   2HG2 8733   9.837   6.550   9.414
  649THR   3HG2 8734   9.680   6.582   9.385
  649THR    OG1 8735   9.682   6.531   9.128
  649THR    HG1 8736   9.661   6.433   9.136
  649THR      C 8737   9.858   6.745   9.054
  649THR      O 8738   9.776   6.801   8.981
  650TYR      N 8739   9.979   6.707   9.013
  650TYR      H 8740  10.034   6.655   9.078
  650TYR     CA 8741  10.040   6.733   8.883
  650TYR     HA 8742  10.135   6.703   8.892
  650TYR     CB 8743   9.970   6.652   8.774
  650TYR    HB1 8744  10.011   6.675   8.685
  650TYR    HB2 8745   9.873   6.675   8.773
  650TYR     CG 8746   9.982   6.503   8.793
  650TYR    CD1 8747  10.096   6.436   8.754
  650TYR    HD1 8748  10.172   6.487   8.712
  650TYR    CE1 8749  10.108   6.300   8.771
  650TYR    HE1 8750  10.191   6.252   8.741
  650TYR     CZ 8751  10.004   6.231   8.829
  650TYR     OH 8752  10.016   6.095   8.846
  650TYR     HH 8753   9.933   6.059   8.889
  650TYR    CE2 8754   9.889   6.295   8.868
  650TYR    HE2 8755   9.814   6.243   8.908
  650TYR    CD2 8756   9.879   6.431   8.851
  650TYR    HD2 8757   9.797   6.478   8.881
  650TYR      C 8758  10.035   6.882   8.848
  650TYR      O 8759   9.955   6.922   8.763
  651PRO      N 8760  10.117   6.966   8.911
  651PRO     CD 8761  10.216   6.939   9.016
  651PRO    HD1 8762  10.282   6.870   8.985
  651PRO    HD2 8763  10.171   6.907   9.099
  651PRO     CG 8764  10.282   7.071   9.038
  651PRO    HG1 8765  10.364   7.079   8.981
  651PRO    HG2 8766  10.307   7.082   9.134
  651PRO     CB 8767  10.184   7.174   8.999
  651PRO    HB1 8768  10.231   7.257   8.970
  651PRO    HB2 8769  10.123   7.194   9.075
  651PRO     CA 8770  10.108   7.110   8.883
  651PRO     HA 8771  10.012   7.137   8.875
  651PRO      C 8772  10.169   7.149   8.750
  651PRO      O 8773  10.128   7.252   8.695
  652ILE      N 8774  10.264   7.073   8.697
  652ILE      H 8775  10.295   6.990   8.744
  652ILE     CA 8776  10.323   7.110   8.569
  652ILE     HA 8777  10.322   7.210   8.565
  652ILE     CB 8778  10.468   7.059   8.562
  652ILE     HB 8779  10.508   7.070   8.653
  652ILE    CG2 8780  10.473   6.914   8.522
  652ILE   1HG2 8781  10.568   6.883   8.518
  652ILE   2HG2 8782  10.423   6.859   8.589
  652ILE   3HG2 8783  10.431   6.903   8.432
  652ILE    CG1 8784  10.549   7.136   8.458
  652ILE   1HG1 8785  10.537   7.234   8.474
  652ILE   2HG1 8786  10.515   7.112   8.367
  652ILE     CD 8787  10.698   7.105   8.463
  652ILE    HD1 8788  10.746   7.158   8.393
  652ILE    HD2 8789  10.734   7.129   8.553
  652ILE    HD3 8790  10.713   7.007   8.446
  652ILE      C 8791  10.239   7.060   8.453
  652ILE      O 8792  10.252   7.110   8.341
  653LEU      N 8793  10.149   6.964   8.476
  653LEU      H 8794  10.145   6.920   8.566
  653LEU     CA 8795  10.057   6.922   8.372
  653LEU     HA 8796  10.110   6.923   8.287
  653LEU     CB 8797  10.007   6.781   8.399
  653LEU    HB1 8798   9.952   6.784   8.482
  653LEU    HB2 8799  10.088   6.723   8.414
  653LEU     CG 8800   9.923   6.713   8.292
  653LEU     HG 8801   9.844   6.769   8.271
  653LEU    CD1 8802  10.005   6.696   8.167
  653LEU   1HD1 8803   9.950   6.651   8.096
  653LEU   2HD1 8804  10.035   6.785   8.134
  653LEU   3HD1 8805  10.085   6.639   8.187
  653LEU    CD2 8806   9.871   6.581   8.340
  653LEU   1HD2 8807   9.816   6.538   8.268
  653LEU   2HD2 8808   9.948   6.521   8.363
  653LEU   3HD2 8809   9.814   6.595   8.421
  653LEU      C 8810   9.941   7.019   8.361
  653LEU      O 8811   9.883   7.034   8.253
  654PHE      N 8812   9.908   7.088   8.470
  654PHE      H 8813   9.956   7.070   8.556
  654PHE     CA 8814   9.804   7.189   8.466
  654PHE     HA 8815   9.729   7.148   8.413
  654PHE     CB 8816   9.761   7.223   8.609
  654PHE    HB1 8817   9.834   7.275   8.653
  654PHE    HB2 8818   9.746   7.138   8.659
  654PHE     CG 8819   9.636   7.303   8.618
  654PHE    CD1 8820   9.512   7.243   8.607
  654PHE    HD1 8821   9.507   7.144   8.592
  654PHE    CE1 8822   9.397   7.316   8.616
  654PHE    HE1 8823   9.308   7.271   8.608
  654PHE     CZ 8824   9.404   7.452   8.635
  654PHE     HZ 8825   9.320   7.506   8.640
  654PHE    CE2 8826   9.526   7.514   8.646
  654PHE    HE2 8827   9.531   7.613   8.659
  654PHE    CD2 8828   9.641   7.440   8.638
  654PHE    HD2 8829   9.730   7.485   8.646
  654PHE      C 8830   9.850   7.314   8.394
  654PHE      O 8831   9.768   7.388   8.340
  655LEU      N 8832   9.981   7.340   8.391
  655LEU      H 8833  10.044   7.284   8.446
  655LEU     CA 8834  10.034   7.449   8.308
  655LEU     HA 8835   9.968   7.523   8.320
  655LEU     CB 8836  10.173   7.490   8.355
  655LEU    HB1 8837  10.219   7.532   8.277
  655LEU    HB2 8838  10.222   7.406   8.380
  655LEU     CG 8839  10.186   7.586   8.472
  655LEU     HG 8840  10.134   7.556   8.551
  655LEU    CD1 8841  10.329   7.597   8.514
  655LEU   1HD1 8842  10.337   7.660   8.591
  655LEU   2HD1 8843  10.363   7.507   8.541
  655LEU   3HD1 8844  10.384   7.631   8.437
  655LEU    CD2 8845  10.137   7.718   8.423
  655LEU   1HD2 8846  10.144   7.785   8.496
  655LEU   2HD2 8847  10.193   7.747   8.345
  655LEU   3HD2 8848  10.042   7.709   8.394
  655LEU      C 8849  10.041   7.412   8.161
  655LEU      O 8850  10.023   7.499   8.076
  656PHE      N 8851  10.072   7.286   8.130
  656PHE      H 8852  10.085   7.218   8.202
  656PHE     CA 8853  10.087   7.247   7.990
  656PHE     HA 8854  10.146   7.316   7.948
  656PHE     CB 8855  10.151   7.108   7.982
  656PHE    HB1 8856  10.092   7.042   8.029
  656PHE    HB2 8857  10.240   7.111   8.027
  656PHE     CG 8858  10.172   7.059   7.842
  656PHE    CD1 8859  10.274   7.109   7.764
  656PHE    HD1 8860  10.335   7.179   7.801
  656PHE    CE1 8861  10.293   7.063   7.635
  656PHE    HE1 8862  10.367   7.100   7.579
  656PHE     CZ 8863  10.209   6.966   7.584
  656PHE     HZ 8864  10.223   6.932   7.490
  656PHE    CE2 8865  10.107   6.915   7.661
  656PHE    HE2 8866  10.047   6.845   7.623
  656PHE    CD2 8867  10.089   6.961   7.789
  656PHE    HD2 8868  10.015   6.923   7.845
  656PHE      C 8869   9.954   7.248   7.917
  656PHE      O 8870   9.950   7.278   7.798
  657LEU      N 8871   9.844   7.220   7.987
  657LEU      H 8872   9.852   7.201   8.085
  657LEU     CA 8873   9.714   7.216   7.923
  657LEU     HA 8874   9.737   7.187   7.830
  657LEU     CB 8875   9.622   7.116   7.993
  657LEU    HB1 8876   9.531   7.128   7.954
  657LEU    HB2 8877   9.621   7.140   8.090
  657LEU     CG 8878   9.654   6.967   7.984
  657LEU     HG 8879   9.745   6.950   8.022
  657LEU    CD1 8880   9.553   6.888   8.063
  657LEU   1HD1 8881   9.575   6.790   8.056
  657LEU   2HD1 8882   9.556   6.916   8.158
  657LEU   3HD1 8883   9.462   6.904   8.026
  657LEU    CD2 8884   9.656   6.921   7.841
  657LEU   1HD2 8885   9.677   6.823   7.837
  657LEU   2HD2 8886   9.567   6.937   7.799
  657LEU   3HD2 8887   9.726   6.972   7.790
  657LEU      C 8888   9.645   7.352   7.918
[truncated: 20,880,617 more chars]
