# Supplementary material for: Dynamic molecular portraits of ion-conducting pores characterize functional states of TRPV channels
Source: Commun Chem. 2024 Jun 1;7:119. doi: 10.1038/s42004-024-01198-z (PMC11144267; doi:10.1038/s42004-024-01198-z)
Supplement: Supplementary file 3 — Supplementary Data 1 [file 42004_2024_1198_MOESM3_ESM.zip › Supplementary Data 1/pi_openV6_final.gro]

hv6apo2021_A_hv6apo2021_B_hv6apo2021_C_hv6apo2021_D_ca_POPC_POPE_CHOL_SOL_CL_NA t= 200000.00000 step= 100000000
372688
   24GLN      N    1   3.943   9.824   5.118
   24GLN     H1    2   4.010   9.756   5.085
   24GLN     H2    3   3.901   9.793   5.205
   24GLN     H3    4   3.872   9.848   5.050
   24GLN     CA    5   4.010   9.955   5.140
   24GLN     HA    6   3.941  10.019   5.194
   24GLN     CB    7   4.134   9.939   5.221
   24GLN    HB1    8   4.184  10.035   5.235
   24GLN    HB2    9   4.201   9.867   5.173
   24GLN     CG   10   4.096   9.897   5.365
   24GLN    HG1   11   4.033   9.808   5.364
   24GLN    HG2   12   4.039   9.979   5.409
   24GLN     CD   13   4.219   9.864   5.451
   24GLN    OE1   14   4.291   9.947   5.499
   24GLN    NE2   15   4.255   9.740   5.445
   24GLN   HE21   16   4.196   9.679   5.390
   24GLN   HE22   17   4.339   9.720   5.498
   24GLN      C   18   4.032  10.021   5.007
   24GLN      O   19   4.023   9.949   4.908
   25ARG      N   20   4.037  10.153   5.000
   25ARG      H   21   4.067  10.200   5.084
   25ARG     CA   22   3.986  10.227   4.883
   25ARG     HA   23   3.883  10.197   4.861
   25ARG     CB   24   3.989  10.379   4.908
   25ARG    HB1   25   3.918  10.393   4.989
   25ARG    HB2   26   3.940  10.418   4.818
   25ARG     CG   27   4.111  10.458   4.932
   25ARG    HG1   28   4.181  10.445   4.849
   25ARG    HG2   29   4.161  10.421   5.021
   25ARG     CD   30   4.080  10.608   4.947
   25ARG    HD1   31   4.016  10.631   5.032
   25ARG    HD2   32   4.028  10.652   4.862
   25ARG     NE   33   4.203  10.679   4.980
   25ARG     HE   34   4.288  10.624   4.979
   25ARG     CZ   35   4.217  10.801   5.025
   25ARG    NH1   36   4.106  10.865   5.041
   25ARG   HH11   37   4.022  10.819   5.008
   25ARG   HH12   38   4.107  10.955   5.087
   25ARG    NH2   39   4.327  10.852   5.060
   25ARG   HH21   40   4.415  10.808   5.040
   25ARG   HH22   41   4.327  10.946   5.096
   25ARG      C   42   4.067  10.192   4.756
   25ARG      O   43   4.015  10.203   4.643
   26ARG      N   44   4.194  10.146   4.757
   26ARG      H   45   4.228  10.112   4.846
   26ARG     CA   46   4.268  10.103   4.636
   26ARG     HA   47   4.279  10.183   4.563
   26ARG     CB   48   4.415  10.072   4.680
   26ARG    HB1   49   4.465  10.035   4.590
   26ARG    HB2   50   4.400   9.980   4.736
   26ARG     CG   51   4.484  10.184   4.761
   26ARG    HG1   52   4.431  10.207   4.853
   26ARG    HG2   53   4.495  10.271   4.696
   26ARG     CD   54   4.623  10.147   4.806
   26ARG    HD1   55   4.669  10.102   4.718
   26ARG    HD2   56   4.616  10.064   4.877
   26ARG     NE   57   4.697  10.261   4.855
   26ARG     HE   58   4.659  10.352   4.833
   26ARG     CZ   59   4.814  10.257   4.910
   26ARG    NH1   60   4.872  10.141   4.946
   26ARG   HH11   61   4.836  10.056   4.905
   26ARG   HH12   62   4.959  10.151   4.995
   26ARG    NH2   63   4.871  10.366   4.942
   26ARG   HH21   64   4.830  10.455   4.918
   26ARG   HH22   65   4.968  10.356   4.970
   26ARG      C   66   4.200   9.977   4.567
   26ARG      O   67   4.183   9.983   4.448
   27GLU      N   68   4.166   9.876   4.641
   27GLU      H   69   4.162   9.908   4.737
   27GLU     CA   70   4.085   9.764   4.606
   27GLU     HA   71   4.134   9.715   4.522
   27GLU     CB   72   4.082   9.660   4.721
   27GLU    HB1   73   4.045   9.574   4.665
   27GLU    HB2   74   4.009   9.697   4.793
   27GLU     CG   75   4.214   9.619   4.792
   27GLU    HG1   76   4.291   9.644   4.719
   27GLU    HG2   77   4.227   9.515   4.822
   27GLU     CD   78   4.215   9.692   4.923
   27GLU    OE1   79   4.282   9.797   4.934
   27GLU    OE2   80   4.139   9.661   5.017
   27GLU      C   81   3.943   9.810   4.559
   27GLU      O   82   3.893   9.751   4.462
   28SER      N   83   3.887   9.913   4.617
   28SER      H   84   3.927   9.953   4.701
   28SER     CA   85   3.764   9.963   4.558
   28SER     HA   86   3.694   9.879   4.555
   28SER     CB   87   3.702  10.077   4.644
   28SER    HB1   88   3.602  10.100   4.607
   28SER    HB2   89   3.764  10.166   4.649
   28SER     OG   90   3.692  10.021   4.771
   28SER     HG   91   3.672  10.096   4.828
   28SER      C   92   3.780  10.032   4.421
   28SER      O   93   3.711   9.999   4.326
   29TRP      N   94   3.881  10.122   4.402
   29TRP      H   95   3.935  10.161   4.478
   29TRP     CA   96   3.920  10.177   4.275
   29TRP     HA   97   3.848  10.246   4.231
   29TRP     CB   98   4.043  10.266   4.292
   29TRP    HB1   99   4.077  10.302   4.195
   29TRP    HB2  100   4.124  10.206   4.334
   29TRP     CG  101   4.033  10.387   4.383
   29TRP    CD1  102   4.140  10.424   4.459
   29TRP    HD1  103   4.237  10.377   4.450
   29TRP    NE1  104   4.112  10.533   4.540
   29TRP    HE1  105   4.170  10.576   4.611
   29TRP    CE2  106   3.972  10.556   4.526
   29TRP    CZ2  107   3.887  10.640   4.598
   29TRP    HZ2  108   3.927  10.704   4.675
   29TRP    CH2  109   3.755  10.661   4.553
   29TRP    HH2  110   3.695  10.735   4.604
   29TRP    CZ3  111   3.708  10.592   4.440
   29TRP    HZ3  112   3.606  10.607   4.407
   29TRP    CE3  113   3.790  10.503   4.369
   29TRP    HE3  114   3.760  10.452   4.278
   29TRP    CD2  115   3.921  10.477   4.418
   29TRP      C  116   3.947  10.070   4.174
   29TRP      O  117   3.911  10.078   4.057
   30ALA      N  118   4.013   9.960   4.210
   30ALA      H  119   4.049   9.968   4.304
   30ALA     CA  120   4.057   9.843   4.138
   30ALA     HA  121   4.111   9.878   4.049
   30ALA     CB  122   4.153   9.760   4.216
   30ALA    HB1  123   4.182   9.668   4.166
   30ALA    HB2  124   4.238   9.826   4.233
   30ALA    HB3  125   4.116   9.742   4.317
   30ALA      C  126   3.931   9.760   4.093
   30ALA      O  127   3.929   9.707   3.982
   31GLN      N  128   3.822   9.753   4.172
   31GLN      H  129   3.824   9.804   4.259
   31GLN     CA  130   3.697   9.703   4.119
   31GLN     HA  131   3.717   9.599   4.093
   31GLN     CB  132   3.586   9.695   4.224
   31GLN    HB1  133   3.585   9.794   4.271
   31GLN    HB2  134   3.613   9.617   4.295
   31GLN     CG  135   3.446   9.668   4.167
   31GLN    HG1  136   3.442   9.571   4.118
   31GLN    HG2  137   3.411   9.753   4.108
   31GLN     CD  138   3.342   9.673   4.269
   31GLN    OE1  139   3.360   9.625   4.380
   31GLN    NE2  140   3.228   9.731   4.243
   31GLN   HE21  141   3.200   9.772   4.155
   31GLN   HE22  142   3.169   9.755   4.322
   31GLN      C  143   3.652   9.787   4.002
   31GLN      O  144   3.625   9.736   3.894
   32SER      N  145   3.636   9.920   4.023
   32SER      H  146   3.660   9.957   4.114
   32SER     CA  147   3.586  10.012   3.926
   32SER     HA  148   3.480   9.992   3.912
   32SER     CB  149   3.601  10.159   3.976
   32SER    HB1  150   3.557  10.230   3.906
   32SER    HB2  151   3.704  10.196   3.979
   32SER     OG  152   3.549  10.168   4.106
   32SER     HG  153   3.455  10.183   4.103
   32SER      C  154   3.667   9.999   3.791
   32SER      O  155   3.604  10.000   3.683
   33ARG      N  156   3.797   9.970   3.802
   33ARG      H  157   3.837   9.972   3.894
   33ARG     CA  158   3.891   9.937   3.688
   33ARG     HA  159   3.900  10.032   3.633
   33ARG     CB  160   4.029   9.906   3.734
   33ARG    HB1  161   4.032   9.801   3.760
   33ARG    HB2  162   4.056   9.976   3.813
   33ARG     CG  163   4.135   9.913   3.621
   33ARG    HG1  164   4.139  10.013   3.577
   33ARG    HG2  165   4.116   9.844   3.539
   33ARG     CD  166   4.273   9.869   3.670
   33ARG    HD1  167   4.269   9.765   3.703
   33ARG    HD2  168   4.294   9.928   3.759
   33ARG     NE  169   4.385   9.884   3.578
   33ARG     HE  170   4.373   9.829   3.495
   33ARG     CZ  171   4.491   9.959   3.580
   33ARG    NH1  172   4.502  10.058   3.665
   33ARG   HH11  173   4.431  10.088   3.731
   33ARG   HH12  174   4.592  10.102   3.669
   33ARG    NH2  175   4.593   9.947   3.505
   33ARG   HH21  176   4.597   9.866   3.445
   33ARG   HH22  177   4.677   9.998   3.528
   33ARG      C  178   3.843   9.828   3.595
   33ARG      O  179   3.856   9.842   3.472
   34ASP      N  180   3.774   9.732   3.646
   34ASP      H  181   3.739   9.738   3.740
   34ASP     CA  182   3.736   9.609   3.572
   34ASP     HA  183   3.792   9.619   3.479
   34ASP     CB  184   3.783   9.489   3.649
   34ASP    HB1  185   3.781   9.405   3.580
   34ASP    HB2  186   3.716   9.473   3.733
   34ASP     CG  187   3.928   9.478   3.702
   34ASP    OD1  188   4.017   9.526   3.630
   34ASP    OD2  189   3.949   9.402   3.798
   34ASP      C  190   3.582   9.602   3.546
   34ASP      O  191   3.539   9.573   3.438
   35GLU      N  192   3.503   9.640   3.647
   35GLU      H  193   3.549   9.655   3.736
   35GLU     CA  194   3.358   9.658   3.641
   35GLU     HA  195   3.317   9.557   3.634
   35GLU     CB  196   3.308   9.724   3.775
   35GLU    HB1  197   3.337   9.828   3.787
   35GLU    HB2  198   3.356   9.665   3.853
   35GLU     CG  199   3.152   9.719   3.790
   35GLU    HG1  200   3.116   9.616   3.780
   35GLU    HG2  201   3.116   9.766   3.698
   35GLU     CD  202   3.097   9.799   3.908
   35GLU    OE1  203   3.057   9.742   4.018
   35GLU    OE2  204   3.083   9.924   3.886
   35GLU      C  205   3.316   9.743   3.516
   35GLU      O  206   3.229   9.704   3.436
   36GLN      N  207   3.377   9.863   3.495
   36GLN      H  208   3.446   9.895   3.561
   36GLN     CA  209   3.337   9.950   3.382
   36GLN     HA  210   3.228   9.957   3.381
   36GLN     CB  211   3.404  10.085   3.404
   36GLN    HB1  212   3.512  10.075   3.395
   36GLN    HB2  213   3.394  10.117   3.507
   36GLN     CG  214   3.350  10.191   3.314
   36GLN    HG1  215   3.241  10.198   3.321
   36GLN    HG2  216   3.369  10.164   3.210
   36GLN     CD  217   3.404  10.329   3.349
   36GLN    OE1  218   3.465  10.353   3.457
   36GLN    NE2  219   3.364  10.429   3.275
   36GLN   HE21  220   3.310  10.410   3.191
   36GLN   HE22  221   3.387  10.524   3.300
   36GLN      C  222   3.389   9.884   3.255
   36GLN      O  223   3.338   9.915   3.151
   37ASN      N  224   3.498   9.798   3.265
   37ASN      H  225   3.522   9.772   3.360
   37ASN     CA  226   3.559   9.736   3.146
   37ASN     HA  227   3.574   9.813   3.071
   37ASN     CB  228   3.692   9.684   3.188
   37ASN    HB1  229   3.702   9.577   3.170
   37ASN    HB2  230   3.721   9.697   3.292
   37ASN     CG  231   3.796   9.757   3.107
   37ASN    OD1  232   3.798   9.761   2.983
   37ASN    ND2  233   3.883   9.834   3.173
   37ASN   HD21  234   3.880   9.841   3.274
   37ASN   HD22  235   3.949   9.890   3.122
   37ASN      C  236   3.466   9.629   3.092
   37ASN      O  237   3.444   9.620   2.972
   38LEU      N  238   3.403   9.544   3.177
   38LEU      H  239   3.411   9.560   3.276
   38LEU     CA  240   3.297   9.457   3.138
   38LEU     HA  241   3.337   9.394   3.058
   38LEU     CB  242   3.272   9.367   3.260
   38LEU    HB1  243   3.230   9.428   3.340
   38LEU    HB2  244   3.369   9.334   3.298
   38LEU     CG  245   3.200   9.236   3.226
   38LEU     HG  246   3.095   9.264   3.216
   38LEU    CD1  247   3.244   9.161   3.102
   38LEU   HD11  248   3.223   9.230   3.020
   38LEU   HD12  249   3.349   9.134   3.107
   38LEU   HD13  250   3.193   9.069   3.074
   38LEU    CD2  251   3.217   9.129   3.332
   38LEU   HD21  252   3.167   9.153   3.426
   38LEU   HD22  253   3.172   9.033   3.305
   38LEU   HD23  254   3.322   9.111   3.354
   38LEU      C  255   3.168   9.529   3.095
   38LEU      O  256   3.105   9.493   2.998
   39LEU      N  257   3.139   9.647   3.148
   39LEU      H  258   3.189   9.673   3.233
   39LEU     CA  259   3.031   9.737   3.104
   39LEU     HA  260   2.934   9.688   3.104
   39LEU     CB  261   3.009   9.845   3.214
   39LEU    HB1  262   3.102   9.899   3.229
   39LEU    HB2  263   2.982   9.786   3.302
   39LEU     CG  264   2.894   9.942   3.177
   39LEU     HG  265   2.927   9.976   3.079
   39LEU    CD1  266   2.757   9.875   3.174
   39LEU   HD11  267   2.743   9.843   3.071
   39LEU   HD12  268   2.764   9.786   3.237
   39LEU   HD13  269   2.678   9.945   3.203
   39LEU    CD2  270   2.903  10.063   3.271
   39LEU   HD21  271   2.813  10.123   3.266
   39LEU   HD22  272   2.908  10.035   3.377
   39LEU   HD23  273   2.986  10.123   3.234
   39LEU      C  274   3.049   9.783   2.962
   39LEU      O  275   2.954   9.780   2.883
   40GLN      N  276   3.167   9.823   2.929
   40GLN      H  277   3.227   9.832   3.010
   40GLN     CA  278   3.210   9.870   2.794
   40GLN     HA  279   3.162   9.957   2.749
   40GLN     CB  280   3.361   9.887   2.790
   40GLN    HB1  281   3.406   9.787   2.783
   40GLN    HB2  282   3.389   9.923   2.889
   40GLN     CG  283   3.407   9.986   2.683
   40GLN    HG1  284   3.381  10.089   2.705
   40GLN    HG2  285   3.355   9.971   2.588
   40GLN     CD  286   3.558   9.979   2.650
   40GLN    OE1  287   3.615   9.874   2.655
   40GLN    NE2  288   3.620  10.086   2.602
   40GLN   HE21  289   3.560  10.165   2.584
   40GLN   HE22  290   3.709  10.072   2.555
   40GLN      C  291   3.180   9.761   2.686
   40GLN      O  292   3.123   9.798   2.578
   41GLN      N  293   3.201   9.637   2.717
   41GLN      H  294   3.236   9.614   2.809
   41GLN     CA  295   3.162   9.523   2.635
   41GLN     HA  296   3.218   9.542   2.544
   41GLN     CB  297   3.202   9.386   2.694
   41GLN    HB1  298   3.186   9.313   2.615
   41GLN    HB2  299   3.150   9.360   2.786
   41GLN     CG  300   3.349   9.389   2.731
   41GLN    HG1  301   3.370   9.439   2.826
   41GLN    HG2  302   3.393   9.453   2.654
   41GLN     CD  303   3.419   9.251   2.724
   41GLN    OE1  304   3.445   9.180   2.822
   41GLN    NE2  305   3.436   9.197   2.608
   41GLN   HE21  306   3.436   9.253   2.524
   41GLN   HE22  307   3.485   9.109   2.613
   41GLN      C  308   3.007   9.520   2.609
   41GLN      O  309   2.968   9.512   2.496
   42LYS      N  310   2.930   9.545   2.712
   42LYS      H  311   2.964   9.566   2.805
   42LYS     CA  312   2.784   9.565   2.697
   42LYS     HA  313   2.744   9.473   2.654
   42LYS     CB  314   2.696   9.586   2.827
   42LYS    HB1  315   2.713   9.688   2.861
   42LYS    HB2  316   2.729   9.523   2.910
   42LYS     CG  317   2.544   9.570   2.799
   42LYS    HG1  318   2.525   9.472   2.754
   42LYS    HG2  319   2.519   9.644   2.723
   42LYS     CD  320   2.465   9.580   2.931
   42LYS    HD1  321   2.483   9.677   2.976
   42LYS    HD2  322   2.511   9.509   3.001
   42LYS     CE  323   2.315   9.556   2.900
   42LYS    HE1  324   2.252   9.565   2.989
   42LYS    HE2  325   2.297   9.454   2.866
   42LYS     NZ  326   2.255   9.650   2.802
   42LYS    HZ1  327   2.155   9.642   2.818
   42LYS    HZ2  328   2.273   9.746   2.830
   42LYS    HZ3  329   2.276   9.643   2.704
   42LYS      C  330   2.765   9.685   2.598
   42LYS      O  331   2.701   9.661   2.495
   43ARG      N  332   2.816   9.803   2.634
   43ARG      H  333   2.873   9.809   2.717
   43ARG     CA  334   2.786   9.932   2.563
   43ARG     HA  335   2.679   9.948   2.550
   43ARG     CB  336   2.853  10.058   2.631
   43ARG    HB1  337   2.957  10.027   2.620
   43ARG    HB2  338   2.825  10.053   2.736
   43ARG     CG  339   2.811  10.191   2.568
   43ARG    HG1  340   2.815  10.189   2.459
   43ARG    HG2  341   2.895  10.259   2.580
   43ARG     CD  342   2.675  10.246   2.614
   43ARG    HD1  343   2.660  10.219   2.718
   43ARG    HD2  344   2.596  10.205   2.551
   43ARG     NE  345   2.680  10.397   2.594
   43ARG     HE  346   2.692  10.419   2.496
   43ARG     CZ  347   2.666  10.501   2.674
   43ARG    NH1  348   2.650  10.481   2.793
   43ARG   HH11  349   2.621  10.394   2.835
   43ARG   HH12  350   2.681  10.550   2.861
   43ARG    NH2  351   2.654  10.624   2.628
   43ARG   HH21  352   2.678  10.649   2.533
   43ARG   HH22  353   2.637  10.704   2.687
   43ARG      C  354   2.826   9.927   2.412
   43ARG      O  355   2.748   9.975   2.333
   44ILE      N  356   2.951   9.900   2.370
   44ILE      H  357   3.014   9.861   2.439
   44ILE     CA  358   2.986   9.879   2.233
   44ILE     HA  359   2.989   9.976   2.182
   44ILE     CB  360   3.127   9.816   2.223
   44ILE     HB  361   3.109   9.720   2.271
   44ILE    CG2  362   3.168   9.790   2.078
   44ILE   HG21  363   3.091   9.731   2.026
   44ILE   HG22  364   3.177   9.886   2.027
   44ILE   HG23  365   3.254   9.724   2.086
   44ILE    CG1  366   3.237   9.903   2.290
   44ILE   HG11  367   3.201   9.939   2.387
   44ILE   HG12  368   3.254   9.996   2.236
   44ILE     CD  369   3.373   9.830   2.321
   44ILE    HD1  370   3.434   9.893   2.385
   44ILE    HD2  371   3.341   9.736   2.366
   44ILE    HD3  372   3.425   9.808   2.227
   44ILE      C  373   2.877   9.801   2.156
   44ILE      O  374   2.818   9.858   2.062
   45TRP      N  375   2.839   9.679   2.202
   45TRP      H  376   2.882   9.649   2.289
   45TRP     CA  377   2.729   9.598   2.151
   45TRP     HA  378   2.754   9.568   2.050
   45TRP     CB  379   2.715   9.466   2.221
   45TRP    HB1  380   2.665   9.488   2.315
   45TRP    HB2  381   2.816   9.431   2.241
   45TRP     CG  382   2.637   9.372   2.133
   45TRP    CD1  383   2.687   9.297   2.027
   45TRP    HD1  384   2.788   9.301   1.989
   45TRP    NE1  385   2.588   9.219   1.981
   45TRP    HE1  386   2.608   9.155   1.905
   45TRP    CE2  387   2.462   9.252   2.032
   45TRP    CZ2  388   2.326   9.212   2.000
   45TRP    HZ2  389   2.309   9.151   1.913
   45TRP    CH2  390   2.220   9.277   2.065
   45TRP    HH2  391   2.116   9.260   2.040
   45TRP    CZ3  392   2.250   9.368   2.166
   45TRP    HZ3  393   2.169   9.417   2.219
   45TRP    CE3  394   2.383   9.397   2.199
   45TRP    HE3  395   2.399   9.465   2.281
   45TRP    CD2  396   2.496   9.341   2.136
   45TRP      C  397   2.593   9.669   2.140
   45TRP      O  398   2.519   9.657   2.039
   46GLU      N  399   2.549   9.740   2.245
   46GLU      H  400   2.607   9.745   2.328
   46GLU     CA  401   2.419   9.812   2.257
   46GLU     HA  402   2.338   9.743   2.233
   46GLU     CB  403   2.401   9.868   2.400
   46GLU    HB1  404   2.445   9.967   2.400
   46GLU    HB2  405   2.444   9.805   2.478
   46GLU     CG  406   2.260   9.889   2.445
   46GLU    HG1  407   2.212   9.963   2.382
   46GLU    HG2  408   2.252   9.928   2.546
   46GLU     CD  409   2.184   9.750   2.454
   46GLU    OE1  410   2.227   9.668   2.538
   46GLU    OE2  411   2.082   9.730   2.383
   46GLU      C  412   2.412   9.943   2.163
   46GLU      O  413   2.312  10.014   2.145
   47SER      N  414   2.530   9.976   2.110
   47SER      H  415   2.605   9.916   2.141
   47SER     CA  416   2.552  10.097   2.026
   47SER     HA  417   2.460  10.155   2.018
   47SER     CB  418   2.651  10.197   2.097
   47SER    HB1  419   2.659  10.286   2.036
   47SER    HB2  420   2.753  10.159   2.103
   47SER     OG  421   2.618  10.234   2.228
   47SER     HG  422   2.630  10.154   2.280
   47SER      C  423   2.598  10.067   1.884
   47SER      O  424   2.718  10.070   1.866
   48PRO      N  425   2.511  10.039   1.784
   48PRO     CD  426   2.365  10.030   1.798
   48PRO    HD1  427   2.320  10.129   1.781
   48PRO    HD2  428   2.334   9.988   1.894
   48PRO     CG  429   2.316   9.958   1.673
   48PRO    HG1  430   2.217   9.995   1.647
   48PRO    HG2  431   2.311   9.852   1.696
   48PRO     CB  432   2.420   9.997   1.567
   48PRO    HB1  433   2.404  10.096   1.524
   48PRO    HB2  434   2.429   9.920   1.491
   48PRO     CA  435   2.549   9.997   1.654
   48PRO     HA  436   2.576   9.892   1.661
   48PRO      C  437   2.657  10.067   1.574
   48PRO      O  438   2.728  10.005   1.496
   49LEU      N  439   2.684  10.195   1.599
   49LEU      H  440   2.627  10.242   1.669
   49LEU     CA  441   2.808  10.270   1.550
   49LEU     HA  442   2.821  10.243   1.446
   49LEU     CB  443   2.785  10.425   1.562
   49LEU    HB1  444   2.786  10.451   1.668
   49LEU    HB2  445   2.688  10.452   1.520
   49LEU     CG  446   2.889  10.514   1.490
   49LEU     HG  447   2.982  10.461   1.504
   49LEU    CD1  448   2.854  10.538   1.342
   49LEU   HD11  449   2.852  10.449   1.279
   49LEU   HD12  450   2.775  10.613   1.343
   49LEU   HD13  451   2.937  10.584   1.289
   49LEU    CD2  452   2.912  10.649   1.565
   49LEU   HD21  453   2.813  10.689   1.585
   49LEU   HD22  454   2.968  10.627   1.656
   49LEU   HD23  455   2.967  10.713   1.497
   49LEU      C  456   2.938  10.219   1.614
   49LEU      O  457   3.023  10.177   1.540
   50LEU      N  458   2.947  10.214   1.747
   50LEU      H  459   2.856  10.232   1.786
   50LEU     CA  460   3.055  10.151   1.825
   50LEU     HA  461   3.141  10.215   1.803
   50LEU     CB  462   3.029  10.147   1.978
   50LEU    HB1  463   3.116  10.110   2.033
   50LEU    HB2  464   2.951  10.074   1.997
   50LEU     CG  465   3.011  10.287   2.038
   50LEU     HG  466   2.921  10.329   1.991
   50LEU    CD1  467   2.981  10.288   2.193
   50LEU   HD11  468   2.917  10.204   2.219
   50LEU   HD12  469   3.077  10.276   2.243
   50LEU   HD13  470   2.940  10.384   2.224
   50LEU    CD2  471   3.121  10.391   1.998
   50LEU   HD21  472   3.095  10.483   2.049
   50LEU   HD22  473   3.220  10.352   2.024
   50LEU   HD23  474   3.115  10.419   1.893
   50LEU      C  475   3.077  10.007   1.772
   50LEU      O  476   3.189   9.972   1.735
   51LEU      N  477   2.973   9.919   1.770
   51LEU      H  478   2.888   9.953   1.813
   51LEU     CA  479   2.976   9.791   1.700
   51LEU     HA  480   3.052   9.739   1.758
   51LEU     CB  481   2.843   9.724   1.722
   51LEU    HB1  482   2.772   9.781   1.662
   51LEU    HB2  483   2.806   9.735   1.824
   51LEU     CG  484   2.836   9.578   1.681
   51LEU     HG  485   2.880   9.565   1.582
   51LEU    CD1  486   2.928   9.501   1.770
   51LEU   HD11  487   2.918   9.515   1.877
   51LEU   HD12  488   2.923   9.395   1.743
   51LEU   HD13  489   3.032   9.527   1.752
   51LEU    CD2  490   2.696   9.522   1.687
   51LEU   HD21  491   2.699   9.421   1.648
   51LEU   HD22  492   2.667   9.514   1.792
   51LEU   HD23  493   2.633   9.596   1.638
   51LEU      C  494   3.031   9.786   1.553
   51LEU      O  495   3.102   9.692   1.521
   52ALA      N  496   3.001   9.881   1.469
   52ALA      H  497   2.946   9.957   1.505
   52ALA     CA  498   3.054   9.890   1.339
   52ALA     HA  499   3.047   9.787   1.304
   52ALA     CB  500   2.966   9.983   1.253
   52ALA    HB1  501   2.866   9.939   1.261
   52ALA    HB2  502   2.970  10.087   1.287
   52ALA    HB3  503   3.002   9.966   1.152
   52ALA      C  504   3.204   9.917   1.335
   52ALA      O  505   3.278   9.867   1.251
   53ALA      N  506   3.247   9.999   1.430
   53ALA      H  507   3.190  10.056   1.492
   53ALA     CA  508   3.387  10.024   1.448
   53ALA     HA  509   3.432  10.027   1.348
   53ALA     CB  510   3.401  10.160   1.512
   53ALA    HB1  511   3.506  10.181   1.532
   53ALA    HB2  512   3.346  10.231   1.451
   53ALA    HB3  513   3.355  10.158   1.611
   53ALA      C  514   3.467   9.908   1.514
   53ALA      O  515   3.589   9.898   1.485
   54LYS      N  516   3.398   9.830   1.598
   54LYS      H  517   3.305   9.868   1.614
   54LYS     CA  518   3.461   9.717   1.660
   54LYS     HA  519   3.559   9.742   1.701
   54LYS     CB  520   3.380   9.653   1.776
   54LYS    HB1  521   3.275   9.636   1.751
   54LYS    HB2  522   3.382   9.729   1.854
   54LYS     CG  523   3.439   9.523   1.838
   54LYS    HG1  524   3.545   9.546   1.853
   54LYS    HG2  525   3.428   9.440   1.769
   54LYS     CD  526   3.367   9.470   1.962
   54LYS    HD1  527   3.261   9.462   1.941
   54LYS    HD2  528   3.375   9.539   2.046
   54LYS     CE  529   3.426   9.340   2.001
   54LYS    HE1  530   3.533   9.357   2.015
   54LYS    HE2  531   3.401   9.270   1.921
   54LYS     NZ  532   3.377   9.288   2.138
   54LYS    HZ1  533   3.288   9.240   2.130
   54LYS    HZ2  534   3.444   9.219   2.167
   54LYS    HZ3  535   3.370   9.359   2.210
   54LYS      C  536   3.503   9.609   1.562
   54LYS      O  537   3.607   9.554   1.570
   55ASP      N  538   3.405   9.573   1.479
   55ASP      H  539   3.318   9.623   1.487
   55ASP     CA  540   3.408   9.450   1.402
   55ASP     HA  541   3.480   9.379   1.443
   55ASP     CB  542   3.270   9.386   1.427
   55ASP    HB1  543   3.196   9.441   1.369
   55ASP    HB2  544   3.255   9.387   1.535
   55ASP     CG  545   3.262   9.243   1.377
   55ASP    OD1  546   3.170   9.217   1.300
   55ASP    OD2  547   3.352   9.165   1.424
   55ASP      C  548   3.453   9.483   1.254
   55ASP      O  549   3.452   9.397   1.165
   56ASN      N  550   3.493   9.613   1.236
   56ASN      H  551   3.480   9.682   1.308
   56ASN     CA  552   3.527   9.674   1.108
   56ASN     HA  553   3.533   9.781   1.128
   56ASN     CB  554   3.669   9.630   1.062
   56ASN    HB1  555   3.669   9.523   1.042
   56ASN    HB2  556   3.736   9.651   1.146
   56ASN     CG  557   3.724   9.700   0.938
   56ASN    OD1  558   3.760   9.813   0.946
   56ASN    ND2  559   3.734   9.634   0.825
   56ASN   HD21  560   3.683   9.548   0.808
   56ASN   HD22  561   3.796   9.672   0.755
   56ASN      C  562   3.418   9.665   0.993
   56ASN      O  563   3.441   9.639   0.873
   57ASP      N  564   3.290   9.677   1.034
   57ASP      H  565   3.279   9.726   1.121
   57ASP     CA  566   3.171   9.673   0.950
   57ASP     HA  567   3.195   9.589   0.885
   57ASP     CB  568   3.052   9.639   1.027
   57ASP    HB1  569   3.023   9.717   1.097
   57ASP    HB2  570   3.070   9.562   1.101
   57ASP     CG  571   2.932   9.603   0.939
   57ASP    OD1  572   2.839   9.559   1.012
   57ASP    OD2  573   2.939   9.586   0.814
   57ASP      C  574   3.156   9.798   0.863
   57ASP      O  575   3.063   9.877   0.866
   58VAL      N  576   3.257   9.816   0.767
   58VAL      H  577   3.335   9.752   0.768
   58VAL     CA  578   3.272   9.942   0.683
   58VAL     HA  579   3.275  10.027   0.752
   58VAL     CB  580   3.399   9.934   0.600
   58VAL     HB  581   3.396  10.016   0.527
   58VAL    CG1  582   3.528   9.938   0.682
   58VAL   HG11  583   3.618   9.939   0.621
   58VAL   HG12  584   3.535  10.033   0.736
   58VAL   HG13  585   3.529   9.862   0.760
   58VAL    CG2  586   3.414   9.799   0.519
   58VAL   HG21  587   3.511   9.792   0.469
   58VAL   HG22  588   3.401   9.714   0.586
   58VAL   HG23  589   3.344   9.786   0.437
   58VAL      C  590   3.152   9.976   0.596
   58VAL      O  591   3.117  10.091   0.572
   59GLN      N  592   3.067   9.880   0.552
   59GLN      H  593   3.082   9.781   0.566
   59GLN     CA  594   2.940   9.914   0.483
   59GLN     HA  595   2.961   9.995   0.413
   59GLN     CB  596   2.886   9.789   0.407
   59GLN    HB1  597   2.862   9.702   0.468
   59GLN    HB2  598   2.969   9.754   0.346
   59GLN     CG  599   2.775   9.818   0.302
   59GLN    HG1  600   2.686   9.846   0.357
   59GLN    HG2  601   2.741   9.736   0.238
   59GLN     CD  602   2.804   9.925   0.202
   59GLN    OE1  603   2.762  10.039   0.213
   59GLN    NE2  604   2.910   9.917   0.124
   59GLN   HE21  605   2.956   9.833   0.093
   59GLN   HE22  606   2.930  10.008   0.086
   59GLN      C  607   2.830   9.974   0.578
   59GLN      O  608   2.782  10.083   0.555
   60ALA      N  609   2.801   9.903   0.688
   60ALA      H  610   2.850   9.816   0.697
   60ALA     CA  611   2.709   9.941   0.796
   60ALA     HA  612   2.609   9.941   0.754
   60ALA     CB  613   2.710   9.837   0.907
   60ALA    HB1  614   2.639   9.870   0.983
   60ALA    HB2  615   2.691   9.744   0.855
   60ALA    HB3  616   2.803   9.844   0.964
   60ALA      C  617   2.753  10.074   0.851
   60ALA      O  618   2.665  10.152   0.871
   61LEU      N  619   2.881  10.092   0.886
   61LEU      H  620   2.945  10.017   0.869
   61LEU     CA  621   2.943  10.215   0.939
   61LEU     HA  622   2.905  10.227   1.041
   61LEU     CB  623   3.094  10.201   0.954
   61LEU    HB1  624   3.123  10.160   0.857
   61LEU    HB2  625   3.104  10.133   1.038
   61LEU     CG  626   3.174  10.330   0.988
   61LEU     HG  627   3.140  10.413   0.927
   61LEU    CD1  628   3.159  10.386   1.125
   61LEU   HD11  629   3.052  10.398   1.140
   61LEU   HD12  630   3.210  10.331   1.204
   61LEU   HD13  631   3.213  10.480   1.131
   61LEU    CD2  632   3.320  10.293   0.958
   61LEU   HD21  633   3.384  10.381   0.964
   61LEU   HD22  634   3.352  10.210   1.020
   61LEU   HD23  635   3.328  10.265   0.853
   61LEU      C  636   2.899  10.335   0.853
   61LEU      O  637   2.828  10.420   0.911
   62ASN      N  638   2.920  10.334   0.722
   62ASN      H  639   2.969  10.254   0.683
   62ASN     CA  640   2.874  10.444   0.627
   62ASN     HA  641   2.930  10.535   0.650
   62ASN     CB  642   2.899  10.393   0.485
   62ASN    HB1  643   2.850  10.297   0.473
   62ASN    HB2  644   3.002  10.359   0.470
   62ASN     CG  645   2.860  10.495   0.380
   62ASN    OD1  646   2.870  10.613   0.384
   62ASN    ND2  647   2.811  10.447   0.270
   62ASN   HD21  648   2.803  10.347   0.275
   62ASN   HD22  649   2.771  10.501   0.194
   62ASN      C  650   2.725  10.477   0.634
   62ASN      O  651   2.687  10.595   0.629
   63LYS      N  652   2.627  10.382   0.652
   63LYS      H  653   2.661  10.287   0.658
   63LYS     CA  654   2.480  10.394   0.654
   63LYS     HA  655   2.446  10.454   0.569
   63LYS     CB  656   2.406  10.255   0.653
   63LYS    HB1  657   2.301  10.280   0.672
   63LYS    HB2  658   2.445  10.179   0.720
   63LYS     CG  659   2.404  10.194   0.505
   63LYS    HG1  660   2.498  10.223   0.458
   63LYS    HG2  661   2.320  10.236   0.448
   63LYS     CD  662   2.383  10.042   0.502
   63LYS    HD1  663   2.286  10.026   0.548
   63LYS    HD2  664   2.457   9.984   0.558
   63LYS     CE  665   2.385   9.987   0.352
   63LYS    HE1  666   2.477  10.017   0.300
   63LYS    HE2  667   2.299  10.027   0.298
   63LYS     NZ  668   2.375   9.836   0.345
   63LYS    HZ1  669   2.369   9.813   0.247
   63LYS    HZ2  670   2.460   9.799   0.385
   63LYS    HZ3  671   2.296   9.791   0.389
   63LYS      C  672   2.431  10.473   0.777
   63LYS      O  673   2.332  10.548   0.762
   64LEU      N  674   2.493  10.451   0.892
   64LEU      H  675   2.561  10.376   0.892
   64LEU     CA  676   2.484  10.541   1.013
   64LEU     HA  677   2.378  10.551   1.035
   64LEU     CB  678   2.558  10.473   1.134
   64LEU    HB1  679   2.547  10.547   1.214
   64LEU    HB2  680   2.664  10.451   1.121
   64LEU     CG  681   2.485  10.350   1.184
   64LEU     HG  682   2.443  10.293   1.101
   64LEU    CD1  683   2.573  10.263   1.270
   64LEU   HD11  684   2.514  10.189   1.323
   64LEU   HD12  685   2.635  10.208   1.198
   64LEU   HD13  686   2.628  10.328   1.338
   64LEU    CD2  687   2.364  10.388   1.270
   64LEU   HD21  688   2.302  10.301   1.290
   64LEU   HD22  689   2.399  10.420   1.368
   64LEU   HD23  690   2.314  10.476   1.230
   64LEU      C  691   2.538  10.682   0.982
   64LEU      O  692   2.469  10.783   0.992
   65LEU      N  693   2.663  10.692   0.935
   65LEU      H  694   2.708  10.608   0.902
   65LEU     CA  695   2.731  10.819   0.904
   65LEU     HA  696   2.730  10.884   0.991
   65LEU     CB  697   2.875  10.799   0.861
   65LEU    HB1  698   2.932  10.889   0.839
   65LEU    HB2  699   2.871  10.739   0.770
   65LEU     CG  700   2.952  10.721   0.967
   65LEU     HG  701   2.906  10.628   1.002
   65LEU    CD1  702   3.091  10.693   0.913
   65LEU   HD11  703   3.149  10.625   0.975
   65LEU   HD12  704   3.068  10.645   0.818
   65LEU   HD13  705   3.147  10.783   0.887
   65LEU    CD2  706   2.970  10.805   1.098
   65LEU   HD21  707   3.011  10.904   1.083
   65LEU   HD22  708   2.869  10.805   1.139
   65LEU   HD23  709   3.041  10.752   1.161
   65LEU      C  710   2.670  10.893   0.793
   65LEU      O  711   2.710  11.008   0.769
   66LYS      N  712   2.580  10.834   0.714
   66LYS      H  713   2.566  10.734   0.723
   66LYS     CA  714   2.507  10.904   0.603
   66LYS     HA  715   2.573  10.984   0.568
   66LYS     CB  716   2.469  10.805   0.496
   66LYS    HB1  717   2.374  10.833   0.451
   66LYS    HB2  718   2.434  10.712   0.541
   66LYS     CG  719   2.570  10.776   0.390
   66LYS    HG1  720   2.540  10.691   0.329
   66LYS    HG2  721   2.667  10.757   0.437
   66LYS     CD  722   2.577  10.900   0.305
   66LYS    HD1  723   2.569  11.000   0.349
   66LYS    HD2  724   2.485  10.895   0.246
   66LYS     CE  725   2.702  10.903   0.216
   66LYS    HE1  726   2.706  10.820   0.146
   66LYS    HE2  727   2.782  10.904   0.290
   66LYS     NZ  728   2.721  11.036   0.150
   66LYS    HZ1  729   2.734  11.108   0.220
   66LYS    HZ2  730   2.806  11.044   0.096
   66LYS    HZ3  731   2.651  11.070   0.085
   66LYS      C  732   2.386  10.980   0.646
   66LYS      O  733   2.342  11.059   0.560
   67TYR      N  734   2.340  10.963   0.772
   67TYR      H  735   2.393  10.909   0.838
   67TYR     CA  736   2.251  11.058   0.838
   67TYR     HA  737   2.157  11.069   0.784
   67TYR     CB  738   2.206  11.013   0.976
   67TYR    HB1  739   2.185  11.101   1.038
   67TYR    HB2  740   2.294  10.963   1.018
   67TYR     CG  741   2.100  10.897   0.984
   67TYR    CD1  742   1.971  10.926   1.034
   67TYR    HD1  743   1.953  11.031   1.054
   67TYR    CE1  744   1.884  10.823   1.066
   67TYR    HE1  745   1.782  10.850   1.088
   67TYR     CZ  746   1.921  10.686   1.051
   67TYR     OH  747   1.832  10.591   1.074
   67TYR     HH  748   1.861  10.507   1.039
   67TYR    CE2  749   2.050  10.655   0.985
   67TYR    HE2  750   2.080  10.552   0.975
   67TYR    CD2  751   2.142  10.762   0.961
   67TYR    HD2  752   2.243  10.746   0.927
   67TYR      C  753   2.318  11.192   0.842
   67TYR      O  754   2.439  11.206   0.838
   68GLU      N  755   2.243  11.303   0.861
   68GLU      H  756   2.143  11.291   0.865
   68GLU     CA  757   2.286  11.448   0.841
   68GLU     HA  758   2.324  11.467   0.741
   68GLU     CB  759   2.162  11.533   0.863
   68GLU    HB1  760   2.184  11.640   0.868
   68GLU    HB2  761   2.114  11.502   0.956
   68GLU     CG  762   2.064  11.536   0.745
   68GLU    HG1  763   2.063  11.430   0.720
   68GLU    HG2  764   2.106  11.583   0.656
   68GLU     CD  765   1.926  11.597   0.783
   68GLU    OE1  766   1.911  11.715   0.782
   68GLU    OE2  767   1.835  11.517   0.817
   68GLU      C  768   2.390  11.490   0.943
   68GLU      O  769   2.477  11.572   0.908
   69ASP      N  770   2.376  11.443   1.068
   69ASP      H  771   2.292  11.393   1.093
   69ASP     CA  772   2.465  11.468   1.176
   69ASP     HA  773   2.522  11.558   1.152
   69ASP     CB  774   2.401  11.507   1.307
   69ASP    HB1  775   2.343  11.598   1.296
   69ASP    HB2  776   2.486  11.542   1.365
   69ASP     CG  777   2.314  11.405   1.375
   69ASP    OD1  778   2.332  11.281   1.359
   69ASP    OD2  779   2.227  11.429   1.455
   69ASP      C  780   2.568  11.353   1.189
   69ASP      O  781   2.658  11.355   1.276
   70CYS      N  782   2.561  11.254   1.104
   70CYS      H  783   2.483  11.252   1.040
   70CYS     CA  784   2.651  11.135   1.114
   70CYS     HA  785   2.624  11.059   1.041
   70CYS     CB  786   2.792  11.168   1.080
   70CYS    HB1  787   2.854  11.080   1.065
   70CYS    HB2  788   2.841  11.221   1.162
   70CYS     SG  789   2.806  11.273   0.930
   70CYS     HG  790   2.738  11.193   0.849
   70CYS      C  791   2.638  11.048   1.239
   70CYS      O  792   2.728  10.962   1.265
   71LYS      N  793   2.530  11.051   1.322
   71LYS      H  794   2.462  11.123   1.302
   71LYS     CA  795   2.507  10.961   1.433
   71LYS     HA  796   2.426  11.012   1.486
   71LYS     CB  797   2.464  10.817   1.379
   71LYS    HB1  798   2.459  10.753   1.467
   71LYS    HB2  799   2.543  10.782   1.313
   71LYS     CG  800   2.335  10.819   1.297
   71LYS    HG1  801   2.330  10.725   1.241
   71LYS    HG2  802   2.329  10.900   1.225
   71LYS     CD  803   2.212  10.835   1.390
   71LYS    HD1  804   2.220  10.933   1.438
   71LYS    HD2  805   2.204  10.758   1.467
   71LYS     CE  806   2.074  10.835   1.316
   71LYS    HE1  807   2.053  10.736   1.276
   71LYS    HE2  808   2.081  10.896   1.226
   71LYS     NZ  809   1.970  10.888   1.410
   71LYS    HZ1  810   1.880  10.869   1.371
   71LYS    HZ2  811   1.977  10.837   1.498
   71LYS    HZ3  812   1.982  10.988   1.418
   71LYS      C  813   2.619  10.963   1.540
   71LYS      O  814   2.622  10.866   1.617
   72VAL      N  815   2.699  11.059   1.561
   72VAL      H  816   2.695  11.134   1.493
   72VAL     CA  817   2.812  11.058   1.654
   72VAL     HA  818   2.832  10.950   1.657
   72VAL     CB  819   2.936  11.133   1.612
   72VAL     HB  820   3.011  11.134   1.691
   72VAL    CG1  821   2.990  11.063   1.494
   72VAL   HG11  822   3.074  11.125   1.462
   72VAL   HG12  823   3.027  10.963   1.517
   72VAL   HG13  824   2.913  11.056   1.417
   72VAL    CG2  825   2.893  11.282   1.582
   72VAL   HG21  826   2.836  11.324   1.665
   72VAL   HG22  827   2.977  11.350   1.564
   72VAL   HG23  828   2.836  11.285   1.490
   72VAL      C  829   2.768  11.087   1.806
   72VAL      O  830   2.845  11.062   1.900
   73HID      N  831   2.640  11.120   1.827
   73HID      H  832   2.578  11.137   1.749
   73HID     CA  833   2.577  11.107   1.963
   73HID     HA  834   2.649  11.157   2.028
   73HID     CB  835   2.438  11.171   1.969
   73HID    HB1  836   2.425  11.249   1.894
   73HID    HB2  837   2.442  11.213   2.070
   73HID     CG  838   2.321  11.075   1.953
   73HID    ND1  839   2.229  11.033   2.045
   73HID    HD1  840   2.226  11.070   2.139
   73HID    CE1  841   2.141  10.961   1.977
   73HID    HE1  842   2.051  10.920   2.022
   73HID    NE2  843   2.172  10.943   1.852
   73HID    CD2  844   2.280  11.030   1.837
   73HID    HD2  845   2.324  11.061   1.744
   73HID      C  846   2.577  10.966   2.023
   73HID      O  847   2.565  10.946   2.140
   74GLN      N  848   2.610  10.868   1.943
   74GLN      H  849   2.636  10.892   1.848
   74GLN     CA  850   2.658  10.738   1.997
   74GLN     HA  851   2.594  10.723   2.084
   74GLN     CB  852   2.635  10.608   1.919
   74GLN    HB1  853   2.675  10.523   1.974
   74GLN    HB2  854   2.698  10.614   1.830
   74GLN     CG  855   2.482  10.580   1.897
   74GLN    HG1  856   2.437  10.662   1.841
   74GLN    HG2  857   2.429  10.562   1.990
   74GLN     CD  858   2.455  10.456   1.809
   74GLN    OE1  859   2.544  10.377   1.777
   74GLN    NE2  860   2.332  10.434   1.773
   74GLN   HE21  861   2.258  10.490   1.812
   74GLN   HE22  862   2.309  10.363   1.704
   74GLN      C  863   2.801  10.732   2.055
   74GLN      O  864   2.904  10.757   1.993
   75ARG      N  865   2.808  10.704   2.182
   75ARG      H  866   2.722  10.676   2.227
   75ARG     CA  867   2.929  10.723   2.260
   75ARG     HA  868   3.011  10.695   2.194
   75ARG     CB  869   2.943  10.861   2.320
   75ARG    HB1  870   2.923  10.856   2.427
   75ARG    HB2  871   2.862  10.923   2.280
   75ARG     CG  872   3.083  10.931   2.309
   75ARG    HG1  873   3.153  10.873   2.368
   75ARG    HG2  874   3.073  11.031   2.350
   75ARG     CD  875   3.147  10.946   2.171
   75ARG    HD1  876   3.141  10.851   2.118
   75ARG    HD2  877   3.250  10.979   2.187
   75ARG     NE  878   3.078  11.049   2.094
   75ARG     HE  879   2.987  11.026   2.057
   75ARG     CZ  880   3.123  11.170   2.070
   75ARG    NH1  881   3.236  11.219   2.115
   75ARG   HH11  882   3.291  11.162   2.177
   75ARG   HH12  883   3.249  11.318   2.107
   75ARG    NH2  884   3.048  11.236   1.994
   75ARG   HH21  885   2.959  11.194   1.971
   75ARG   HH22  886   3.086  11.308   1.934
   75ARG      C  887   2.940  10.612   2.365
   75ARG      O  888   2.839  10.564   2.413
   76GLY      N  889   3.062  10.572   2.402
   76GLY      H  890   3.146  10.617   2.366
   76GLY     CA  891   3.080  10.452   2.482
   76GLY    HA1  892   3.177  10.412   2.456
   76GLY    HA2  893   3.011  10.375   2.447
   76GLY      C  894   3.071  10.472   2.637
   76GLY      O  895   3.044  10.581   2.685
   77ALA      N  896   3.087  10.362   2.710
   77ALA      H  897   3.125  10.280   2.665
   77ALA     CA  898   3.076  10.365   2.855
   77ALA     HA  899   2.988  10.421   2.888
   77ALA     CB  900   3.056  10.222   2.905
   77ALA    HB1  901   3.103  10.194   2.999
   77ALA    HB2  902   2.951  10.194   2.907
   77ALA    HB3  903   3.094  10.155   2.828
   77ALA      C  904   3.199  10.422   2.923
   77ALA      O  905   3.192  10.435   3.050
   78MET      N  906   3.303  10.456   2.855
   78MET      H  907   3.304  10.445   2.754
   78MET     CA  908   3.421  10.534   2.898
   78MET     HA  909   3.413  10.538   3.007
   78MET     CB  910   3.549  10.473   2.849
   78MET    HB1  911   3.619  10.529   2.910
   78MET    HB2  912   3.561  10.501   2.744
   78MET     CG  913   3.569  10.325   2.870
   78MET    HG1  914   3.638  10.291   2.793
   78MET    HG2  915   3.475  10.273   2.856
   78MET     SD  916   3.623  10.292   3.038
   78MET     CE  917   3.641  10.108   3.026
   78MET    HE1  918   3.705  10.094   2.938
   78MET    HE2  919   3.679  10.071   3.122
   78MET    HE3  920   3.546  10.063   2.998
   78MET      C  921   3.413  10.683   2.855
   78MET      O  922   3.498  10.760   2.901
   79GLY      N  923   3.325  10.723   2.761
   79GLY      H  924   3.255  10.659   2.726
   79GLY     CA  925   3.308  10.860   2.696
   79GLY    HA1  926   3.354  10.941   2.754
   79GLY    HA2  927   3.201  10.878   2.688
   79GLY      C  928   3.375  10.859   2.554
   79GLY      O  929   3.404  10.959   2.496
   80GLU      N  930   3.407  10.739   2.505
   80GLU      H  931   3.386  10.655   2.559
   80GLU     CA  932   3.501  10.712   2.393
   80GLU     HA  933   3.572  10.795   2.395
   80GLU     CB  934   3.591  10.591   2.417
   80GLU    HB1  935   3.634  10.605   2.516
   80GLU    HB2  936   3.666  10.593   2.338
   80GLU     CG  937   3.547  10.441   2.412
   80GLU    HG1  938   3.639  10.384   2.411
   80GLU    HG2  939   3.503  10.416   2.315
   80GLU     CD  940   3.445  10.393   2.517
   80GLU    OE1  941   3.430  10.274   2.535
   80GLU    OE2  942   3.378  10.473   2.588
   80GLU      C  943   3.414  10.718   2.258
   80GLU      O  944   3.301  10.668   2.249
   81THR      N  945   3.473  10.777   2.158
   81THR      H  946   3.559  10.825   2.181
   81THR     CA  947   3.421  10.772   2.019
   81THR     HA  948   3.323  10.816   2.034
   81THR     CB  949   3.493  10.867   1.923
   81THR     HB  950   3.456  10.866   1.820
   81THR    CG2  951   3.504  11.012   1.970
   81THR   HG21  952   3.410  11.067   1.957
   81THR   HG22  953   3.528  11.029   2.075
   81THR   HG23  954   3.578  11.074   1.920
   81THR    OG1  955   3.625  10.834   1.900
   81THR    HG1  956   3.680  10.853   1.977
   81THR      C  957   3.420  10.631   1.965
   81THR      O  958   3.484  10.539   2.012
   82ALA      N  959   3.364  10.620   1.846
   82ALA      H  960   3.299  10.693   1.819
   82ALA     CA  961   3.383  10.517   1.751
   82ALA     HA  962   3.373  10.424   1.807
   82ALA     CB  963   3.260  10.530   1.647
   82ALA    HB1  964   3.258  10.440   1.586
   82ALA    HB2  965   3.165  10.539   1.699
   82ALA    HB3  966   3.280  10.616   1.583
   82ALA      C  967   3.523  10.521   1.688
   82ALA      O  968   3.558  10.418   1.630
   83LEU      N  969   3.601  10.629   1.691
   83LEU      H  970   3.568  10.712   1.738
   83LEU     CA  971   3.743  10.640   1.646
   83LEU     HA  972   3.760  10.575   1.560
   83LEU     CB  973   3.776  10.786   1.614
   83LEU    HB1  974   3.801  10.830   1.711
   83LEU    HB2  975   3.690  10.841   1.577
   83LEU     CG  976   3.895  10.811   1.512
   83LEU     HG  977   3.988  10.763   1.544
   83LEU    CD1  978   3.867  10.743   1.375
   83LEU   HD11  979   3.946  10.771   1.305
   83LEU   HD12  980   3.860  10.635   1.387
   83LEU   HD13  981   3.766  10.772   1.345
   83LEU    CD2  982   3.925  10.963   1.504
   83LEU   HD21  983   3.954  11.002   1.602
   83LEU   HD22  984   4.014  10.967   1.441
   83LEU   HD23  985   3.839  11.020   1.468
   83LEU      C  986   3.831  10.581   1.751
   83LEU      O  987   3.912  10.492   1.710
   84HIE      N  988   3.800  10.608   1.882
   84HIE      H  989   3.726  10.670   1.913
   84HIE     CA  990   3.875  10.535   1.977
   84HIE     HA  991   3.981  10.551   1.961
   84HIE     CB  992   3.840  10.583   2.122
   84HIE    HB1  993   3.897  10.517   2.187
   84HIE    HB2  994   3.739  10.550   2.148
   84HIE     CG  995   3.867  10.730   2.166
   84HIE    ND1  996   3.781  10.842   2.153
   84HIE    CE1  997   3.826  10.928   2.244
   84HIE    HE1  998   3.772  11.020   2.258
   84HIE    NE2  999   3.929  10.883   2.317
   84HIE    HE2 1000   3.986  10.940   2.377
   84HIE    CD2 1001   3.956  10.756   2.271
   84HIE    HD2 1002   4.022  10.684   2.316
   84HIE      C 1003   3.846  10.383   1.971
   84HIE      O 1004   3.943  10.301   1.982
   85ILE      N 1005   3.723  10.348   1.933
   85ILE      H 1006   3.648  10.415   1.949
   85ILE     CA 1007   3.690  10.200   1.918
   85ILE     HA 1008   3.743  10.157   2.003
   85ILE     CB 1009   3.540  10.168   1.924
   85ILE     HB 1010   3.492  10.236   1.854
   85ILE    CG2 1011   3.493  10.015   1.909
   85ILE   HG21 1012   3.526   9.966   1.818
   85ILE   HG22 1013   3.546   9.953   1.981
   85ILE   HG23 1014   3.386  10.009   1.929
   85ILE    CG1 1015   3.489  10.201   2.064
   85ILE   HG11 1016   3.386  10.166   2.072
   85ILE   HG12 1017   3.506  10.308   2.077
   85ILE     CD 1018   3.551  10.149   2.198
   85ILE    HD1 1019   3.550  10.041   2.208
   85ILE    HD2 1020   3.653  10.186   2.208
   85ILE    HD3 1021   3.490  10.182   2.283
   85ILE      C 1022   3.761  10.135   1.804
   85ILE      O 1023   3.828  10.038   1.831
   86ALA      N 1024   3.752  10.194   1.684
   86ALA      H 1025   3.693  10.275   1.669
   86ALA     CA 1026   3.827  10.144   1.574
   86ALA     HA 1027   3.792  10.045   1.547
   86ALA     CB 1028   3.803  10.247   1.461
   86ALA    HB1 1029   3.860  10.338   1.481
   86ALA    HB2 1030   3.855  10.205   1.375
   86ALA    HB3 1031   3.698  10.254   1.435
   86ALA      C 1032   3.977  10.124   1.604
   86ALA      O 1033   4.024  10.014   1.582
   87ALA      N 1034   4.047  10.224   1.656
   87ALA      H 1035   4.002  10.313   1.676
   87ALA     CA 1036   4.189  10.221   1.687
   87ALA     HA 1037   4.255  10.193   1.605
   87ALA     CB 1038   4.237  10.356   1.733
   87ALA    HB1 1039   4.175  10.409   1.804
   87ALA    HB2 1040   4.333  10.347   1.783
   87ALA    HB3 1041   4.253  10.414   1.641
   87ALA      C 1042   4.236  10.115   1.795
   87ALA      O 1043   4.347  10.058   1.784
   88LEU      N 1044   4.149  10.098   1.897
   88LEU      H 1045   4.070  10.161   1.903
   88LEU     CA 1046   4.168   9.996   2.000
   88LEU     HA 1047   4.265  10.004   2.048
   88LEU     CB 1048   4.040   9.988   2.089
   88LEU    HB1 1049   3.958   9.955   2.025
   88LEU    HB2 1050   4.015  10.085   2.133
   88LEU     CG 1051   4.045   9.904   2.220
   88LEU     HG 1052   4.072   9.805   2.184
   88LEU    CD1 1053   4.166   9.946   2.303
   88LEU   HD11 1054   4.147   9.912   2.405
   88LEU   HD12 1055   4.257   9.894   2.273
   88LEU   HD13 1056   4.177  10.054   2.304
   88LEU    CD2 1057   3.907   9.913   2.289
   88LEU   HD21 1058   3.908   9.852   2.378
   88LEU   HD22 1059   3.883  10.013   2.325
   88LEU   HD23 1060   3.829   9.874   2.224
   88LEU      C 1061   4.179   9.859   1.932
   88LEU      O 1062   4.276   9.785   1.954
   89TYR      N 1063   4.089   9.831   1.834
   89TYR      H 1064   4.022   9.903   1.815
   89TYR     CA 1065   4.090   9.709   1.753
   89TYR     HA 1066   4.135   9.631   1.815
   89TYR     CB 1067   3.941   9.666   1.726
   89TYR    HB1 1068   3.926   9.583   1.656
   89TYR    HB2 1069   3.894   9.755   1.685
   89TYR     CG 1070   3.868   9.640   1.859
   89TYR    CD1 1071   3.913   9.530   1.937
   89TYR    HD1 1072   3.981   9.460   1.891
   89TYR    CE1 1073   3.851   9.495   2.058
   89TYR    HE1 1074   3.887   9.410   2.115
   89TYR     CZ 1075   3.760   9.586   2.112
   89TYR     OH 1076   3.690   9.556   2.229
   89TYR     HH 1077   3.725   9.479   2.275
   89TYR    CE2 1078   3.720   9.699   2.038
   89TYR    HE2 1079   3.628   9.750   2.063
   89TYR    CD2 1080   3.769   9.725   1.906
   89TYR    HD2 1081   3.736   9.809   1.846
   89TYR      C 1082   4.175   9.727   1.618
   89TYR      O 1083   4.158   9.649   1.523
   90ASP      N 1084   4.261   9.833   1.610
   90ASP      H 1085   4.262   9.907   1.679
   90ASP     CA 1086   4.350   9.862   1.500
   90ASP     HA 1087   4.399   9.959   1.512
   90ASP     CB 1088   4.464   9.760   1.488
   90ASP    HB1 1089   4.516   9.770   1.393
   90ASP    HB2 1090   4.422   9.660   1.500
   90ASP     CG 1091   4.564   9.767   1.605
   90ASP    OD1 1092   4.651   9.859   1.588
   90ASP    OD2 1093   4.542   9.723   1.717
   90ASP      C 1094   4.281   9.890   1.362
   90ASP      O 1095   4.344   9.900   1.258
   91ASN      N 1096   4.148   9.902   1.358
   91ASN      H 1097   4.102   9.898   1.447
   91ASN     CA 1098   4.078   9.922   1.235
   91ASN     HA 1099   4.120   9.849   1.166
   91ASN     CB 1100   3.931   9.898   1.249
   91ASN    HB1 1101   3.886   9.904   1.150
   91ASN    HB2 1102   3.887   9.972   1.316
   91ASN     CG 1103   3.902   9.754   1.299
   91ASN    OD1 1104   3.961   9.659   1.248
   91ASN    ND2 1105   3.792   9.744   1.375
   91ASN   HD21 1106   3.751   9.831   1.405
   91ASN   HD22 1107   3.756   9.654   1.405
   91ASN      C 1108   4.105  10.051   1.164
   91ASN      O 1109   4.036  10.153   1.187
   92LEU      N 1110   4.200  10.047   1.063
   92LEU      H 1111   4.220   9.955   1.025
   92LEU     CA 1112   4.240  10.159   0.970
   92LEU     HA 1113   4.268  10.242   1.034
   92LEU     CB 1114   4.365  10.117   0.891
   92LEU    HB1 1115   4.348  10.026   0.833
   92LEU    HB2 1116   4.444  10.087   0.959
   92LEU     CG 1117   4.415  10.223   0.795
   92LEU     HG 1118   4.328  10.242   0.731
   92LEU    CD1 1119   4.464  10.355   0.861
   92LEU   HD11 1120   4.487  10.430   0.785
   92LEU   HD12 1121   4.393  10.396   0.933
   92LEU   HD13 1122   4.552  10.318   0.913
   92LEU    CD2 1123   4.527  10.174   0.703
   92LEU   HD21 1124   4.616  10.163   0.764
   92LEU   HD22 1125   4.492  10.080   0.659
   92LEU   HD23 1126   4.536  10.237   0.614
   92LEU      C 1127   4.116  10.188   0.881
   92LEU      O 1128   4.092  10.305   0.849
   93GLU      N 1129   4.045  10.088   0.828
   93GLU      H 1130   4.059   9.991   0.851
   93GLU     CA 1131   3.937  10.109   0.726
   93GLU     HA 1132   3.972  10.179   0.650
   93GLU     CB 1133   3.902   9.975   0.651
   93GLU    HB1 1134   3.844  10.007   0.565
   93GLU    HB2 1135   3.839   9.916   0.717
   93GLU     CG 1136   4.014   9.890   0.597
   93GLU    HG1 1137   4.062   9.861   0.690
   93GLU    HG2 1138   4.077   9.951   0.533
   93GLU     CD 1139   3.964   9.763   0.516
   93GLU    OE1 1140   3.993   9.749   0.399
   93GLU    OE2 1141   3.905   9.675   0.574
   93GLU      C 1142   3.816  10.178   0.790
   93GLU      O 1143   3.775  10.284   0.741
   94ALA      N 1144   3.756  10.122   0.898
   94ALA      H 1145   3.784  10.029   0.925
   94ALA     CA 1146   3.655  10.200   0.978
   94ALA     HA 1147   3.564  10.199   0.918
   94ALA     CB 1148   3.640  10.117   1.109
   94ALA    HB1 1149   3.577  10.166   1.184
   94ALA    HB2 1150   3.586  10.023   1.096
   94ALA    HB3 1151   3.736  10.093   1.155
   94ALA      C 1152   3.702  10.340   1.020
   94ALA      O 1153   3.635  10.439   0.992
   95ALA      N 1154   3.827  10.346   1.076
   95ALA      H 1155   3.882  10.261   1.083
   95ALA     CA 1156   3.880  10.479   1.116
   95ALA     HA 1157   3.813  10.513   1.195
   95ALA     CB 1158   4.015  10.466   1.180
   95ALA    HB1 1159   4.053  10.561   1.218
   95ALA    HB2 1160   4.004  10.402   1.267
   95ALA    HB3 1161   4.084  10.419   1.109
   95ALA      C 1162   3.877  10.582   1.000
   95ALA      O 1163   3.827  10.693   1.005
   96MET      N 1164   3.941  10.547   0.888
   96MET      H 1165   3.970  10.450   0.890
   96MET     CA 1166   3.931  10.612   0.751
   96MET     HA 1167   3.990  10.701   0.773
   96MET     CB 1168   3.997  10.531   0.637
   96MET    HB1 1169   3.983  10.423   0.644
   96MET    HB2 1170   4.102  10.551   0.654
   96MET     CG 1171   3.967  10.568   0.496
   96MET    HG1 1172   3.865  10.543   0.469
   96MET    HG2 1173   4.030  10.502   0.436
   96MET     SD 1174   3.986  10.738   0.430
   96MET     CE 1175   4.150  10.780   0.486
   96MET    HE1 1176   4.154  10.760   0.593
   96MET    HE2 1177   4.230  10.714   0.453
   96MET    HE3 1178   4.171  10.885   0.467
   96MET      C 1179   3.781  10.659   0.717
   96MET      O 1180   3.754  10.779   0.714
   97VAL      N 1181   3.685  10.566   0.715
   97VAL      H 1182   3.704  10.469   0.734
   97VAL     CA 1183   3.548  10.597   0.676
   97VAL     HA 1184   3.545  10.651   0.581
   97VAL     CB 1185   3.473  10.462   0.649
   97VAL     HB 1186   3.492  10.389   0.727
   97VAL    CG1 1187   3.323  10.486   0.633
   97VAL   HG11 1188   3.312  10.563   0.557
   97VAL   HG12 1189   3.257  10.400   0.626
   97VAL   HG13 1190   3.284  10.524   0.728
   97VAL    CG2 1191   3.502  10.392   0.515
   97VAL   HG21 1192   3.425  10.320   0.484
   97VAL   HG22 1193   3.507  10.470   0.439
   97VAL   HG23 1194   3.594  10.336   0.530
   97VAL      C 1195   3.478  10.686   0.783
   97VAL      O 1196   3.382  10.757   0.741
   98LEU      N 1197   3.515  10.690   0.910
   98LEU      H 1198   3.591  10.629   0.937
   98LEU     CA 1199   3.469  10.780   1.016
   98LEU     HA 1200   3.361  10.772   1.031
   98LEU     CB 1201   3.521  10.751   1.160
   98LEU    HB1 1202   3.522  10.844   1.218
   98LEU    HB2 1203   3.628  10.731   1.148
   98LEU     CG 1204   3.445  10.640   1.229
   98LEU     HG 1205   3.402  10.571   1.157
   98LEU    CD1 1206   3.532  10.556   1.321
   98LEU   HD11 1207   3.475  10.485   1.380
   98LEU   HD12 1208   3.606  10.502   1.261
   98LEU   HD13 1209   3.594  10.622   1.383
   98LEU    CD2 1210   3.319  10.689   1.298
   98LEU   HD21 1211   3.262  10.752   1.230
   98LEU   HD22 1212   3.264  10.596   1.313
   98LEU   HD23 1213   3.346  10.726   1.397
   98LEU      C 1214   3.497  10.925   0.983
   98LEU      O 1215   3.403  11.002   0.972
   99MET      N 1216   3.623  10.960   0.966
   99MET      H 1217   3.693  10.887   0.962
   99MET     CA 1218   3.668  11.099   0.957
   99MET     HA 1219   3.608  11.157   1.027
   99MET     CB 1220   3.817  11.102   0.989
   99MET    HB1 1221   3.846  11.206   0.970
   99MET    HB2 1222   3.871  11.059   0.904
   99MET     CG 1223   3.866  11.039   1.121
   99MET    HG1 1224   3.819  10.943   1.141
   99MET    HG2 1225   3.826  11.111   1.192
   99MET     SD 1226   4.041  11.053   1.146
   99MET     CE 1227   4.097  10.900   1.071
   99MET    HE1 1228   4.047  10.894   0.974
   99MET    HE2 1229   4.206  10.894   1.062
   99MET    HE3 1230   4.060  10.818   1.132
   99MET      C 1231   3.635  11.157   0.817
   99MET      O 1232   3.622  11.280   0.815
  100GLU      N 1233   3.616  11.078   0.716
  100GLU      H 1234   3.644  10.981   0.718
  100GLU     CA 1235   3.553  11.129   0.588
  100GLU     HA 1236   3.620  11.208   0.554
  100GLU     CB 1237   3.565  11.019   0.478
  100GLU    HB1 1238   3.491  10.942   0.503
  100GLU    HB2 1239   3.665  10.976   0.470
  100GLU     CG 1240   3.530  11.051   0.334
  100GLU    HG1 1241   3.449  11.124   0.331
  100GLU    HG2 1242   3.503  10.954   0.291
  100GLU     CD 1243   3.643  11.126   0.264
  100GLU    OE1 1244   3.652  11.248   0.289
  100GLU    OE2 1245   3.728  11.061   0.195
  100GLU      C 1246   3.418  11.194   0.611
  100GLU      O 1247   3.390  11.299   0.549
  101ALA      N 1248   3.336  11.141   0.705
  101ALA      H 1249   3.361  11.060   0.761
  101ALA     CA 1250   3.207  11.201   0.724
  101ALA     HA 1251   3.174  11.262   0.641
  101ALA     CB 1252   3.112  11.083   0.728
  101ALA    HB1 1253   3.017  11.114   0.770
  101ALA    HB2 1254   3.105  11.037   0.630
  101ALA    HB3 1255   3.157  11.009   0.794
  101ALA      C 1256   3.196  11.290   0.850
  101ALA      O 1257   3.126  11.388   0.846
  102ALA      N 1258   3.273  11.258   0.956
  102ALA      H 1259   3.326  11.174   0.944
  102ALA     CA 1260   3.279  11.344   1.075
  102ALA     HA 1261   3.222  11.436   1.065
  102ALA     CB 1262   3.220  11.257   1.189
  102ALA    HB1 1263   3.273  11.163   1.203
  102ALA    HB2 1264   3.237  11.315   1.280
  102ALA    HB3 1265   3.112  11.249   1.176
  102ALA      C 1266   3.422  11.386   1.105
  102ALA      O 1267   3.479  11.326   1.194
  103PRO      N 1268   3.486  11.469   1.024
  103PRO     CD 1269   3.441  11.529   0.897
  103PRO    HD1 1270   3.346  11.580   0.913
  103PRO    HD2 1271   3.442  11.450   0.821
  103PRO     CG 1272   3.549  11.636   0.864
  103PRO    HG1 1273   3.519  11.730   0.910
  103PRO    HG2 1274   3.552  11.640   0.755
  103PRO     CB 1275   3.680  11.596   0.929
  103PRO    HB1 1276   3.738  11.684   0.956
  103PRO    HB2 1277   3.750  11.542   0.865
  103PRO     CA 1278   3.631  11.501   1.042
  103PRO     HA 1279   3.683  11.408   1.021
  103PRO      C 1280   3.673  11.551   1.184
  103PRO      O 1281   3.795  11.541   1.215
  104GLU      N 1282   3.577  11.600   1.265
  104GLU      H 1283   3.480  11.607   1.235
  104GLU     CA 1284   3.603  11.656   1.402
  104GLU     HA 1285   3.683  11.730   1.405
  104GLU     CB 1286   3.484  11.740   1.461
  104GLU    HB1 1287   3.462  11.813   1.383
  104GLU    HB2 1288   3.525  11.806   1.538
  104GLU     CG 1289   3.357  11.652   1.494
  104GLU    HG1 1290   3.373  11.604   1.590
  104GLU    HG2 1291   3.343  11.576   1.417
  104GLU     CD 1292   3.225  11.737   1.503
  104GLU    OE1 1293   3.178  11.781   1.398
  104GLU    OE2 1294   3.181  11.775   1.614
  104GLU      C 1295   3.636  11.556   1.515
  104GLU      O 1296   3.690  11.601   1.619
  105LEU      N 1297   3.624  11.430   1.486
  105LEU      H 1298   3.585  11.424   1.393
  105LEU     CA 1299   3.656  11.315   1.572
  105LEU     HA 1300   3.612  11.334   1.669
  105LEU     CB 1301   3.606  11.178   1.509
  105LEU    HB1 1302   3.652  11.088   1.552
  105LEU    HB2 1303   3.652  11.171   1.410
  105LEU     CG 1304   3.458  11.159   1.493
  105LEU     HG 1305   3.414  11.247   1.447
  105LEU    CD1 1306   3.442  11.034   1.404
  105LEU   HD11 1307   3.489  11.049   1.307
  105LEU   HD12 1308   3.483  10.946   1.452
  105LEU   HD13 1309   3.337  11.019   1.379
  105LEU    CD2 1310   3.386  11.132   1.625
  105LEU   HD21 1311   3.390  11.222   1.687
  105LEU   HD22 1312   3.282  11.103   1.609
  105LEU   HD23 1313   3.424  11.046   1.679
  105LEU      C 1314   3.805  11.303   1.614
  105LEU      O 1315   3.835  11.261   1.725
  106VAL      N 1316   3.890  11.374   1.543
  106VAL      H 1317   3.853  11.418   1.460
  106VAL     CA 1318   4.029  11.392   1.584
  106VAL     HA 1319   4.062  11.291   1.610
  106VAL     CB 1320   4.118  11.440   1.470
  106VAL     HB 1321   4.215  11.460   1.514
  106VAL    CG1 1322   4.126  11.340   1.357
  106VAL   HG11 1323   4.158  11.246   1.402
  106VAL   HG12 1324   4.029  11.333   1.308
  106VAL   HG13 1325   4.205  11.369   1.287
  106VAL    CG2 1326   4.087  11.585   1.420
  106VAL   HG21 1327   3.994  11.577   1.364
  106VAL   HG22 1328   4.063  11.653   1.502
  106VAL   HG23 1329   4.165  11.627   1.357
  106VAL      C 1330   4.038  11.480   1.707
  106VAL      O 1331   4.125  11.438   1.785
  107PHE      N 1332   3.945  11.570   1.751
  107PHE      H 1333   3.871  11.602   1.690
  107PHE     CA 1334   3.955  11.651   1.873
  107PHE     HA 1335   4.056  11.639   1.914
  107PHE     CB 1336   3.930  11.793   1.832
  107PHE    HB1 1337   3.947  11.855   1.920
  107PHE    HB2 1338   3.824  11.803   1.812
  107PHE     CG 1339   4.013  11.852   1.721
  107PHE    CD1 1340   4.153  11.846   1.738
  107PHE    HD1 1341   4.182  11.818   1.837
  107PHE    CE1 1342   4.244  11.904   1.647
  107PHE    HE1 1343   4.350  11.904   1.667
  107PHE     CZ 1344   4.192  11.948   1.525
  107PHE     HZ 1345   4.254  11.993   1.448
  107PHE    CE2 1346   4.051  11.948   1.500
  107PHE    HE2 1347   4.021  11.981   1.402
  107PHE    CD2 1348   3.964  11.903   1.603
  107PHE    HD2 1349   3.861  11.878   1.582
  107PHE      C 1350   3.863  11.608   1.989
  107PHE      O 1351   3.825  11.692   2.075
  108GLU      N 1352   3.813  11.488   1.987
  108GLU      H 1353   3.831  11.439   1.901
  108GLU     CA 1354   3.734  11.424   2.097
  108GLU     HA 1355   3.679  11.496   2.157
  108GLU     CB 1356   3.619  11.345   2.026
  108GLU    HB1 1357   3.568  11.281   2.098
  108GLU    HB2 1358   3.674  11.275   1.964
  108GLU     CG 1359   3.523  11.422   1.938
  108GLU    HG1 1360   3.456  11.345   1.899
  108GLU    HG2 1361   3.579  11.462   1.854
  108GLU     CD 1362   3.436  11.530   2.005
  108GLU    OE1 1363   3.325  11.489   2.051
  108GLU    OE2 1364   3.476  11.646   2.017
  108GLU      C 1365   3.811  11.324   2.189
  108GLU      O 1366   3.854  11.219   2.140
  109PRO      N 1367   3.836  11.358   2.315
  109PRO     CD 1368   3.818  11.482   2.386
  109PRO    HD1 1369   3.727  11.481   2.445
  109PRO    HD2 1370   3.813  11.563   2.313
  109PRO     CG 1371   3.937  11.500   2.474
  109PRO    HG1 1372   3.918  11.552   2.568
  109PRO    HG2 1373   4.014  11.552   2.417
  109PRO     CB 1374   3.981  11.357   2.500
  109PRO    HB1 1375   3.966  11.334   2.605
  109PRO    HB2 1376   4.088  11.345   2.479
  109PRO     CA 1377   3.895  11.267   2.410
  109PRO     HA 1378   3.967  11.208   2.352
  109PRO      C 1379   3.792  11.168   2.481
  109PRO      O 1380   3.676  11.171   2.448
  110MET      N 1381   3.835  11.085   2.580
  110MET      H 1382   3.935  11.073   2.590
  110MET     CA 1383   3.742  11.019   2.674
  110MET     HA 1384   3.640  11.041   2.643
  110MET     CB 1385   3.743  10.872   2.664
  110MET    HB1 1386   3.705  10.832   2.571
  110MET    HB2 1387   3.682  10.819   2.737
  110MET     CG 1388   3.882  10.811   2.702
  110MET    HG1 1389   3.887  10.769   2.803
  110MET    HG2 1390   3.956  10.890   2.696
  110MET     SD 1391   3.943  10.679   2.586
  110MET     CE 1392   3.874  10.526   2.664
  110MET    HE1 1393   3.894  10.440   2.601
  110MET    HE2 1394   3.926  10.512   2.759
  110MET    HE3 1395   3.775  10.549   2.703
  110MET      C 1396   3.745  11.084   2.818
  110MET      O 1397   3.854  11.130   2.862
  111THR      N 1398   3.638  11.078   2.900
  111THR      H 1399   3.550  11.047   2.860
  111THR     CA 1400   3.629  11.148   3.027
  111THR     HA 1401   3.698  11.233   3.034
  111THR     CB 1402   3.495  11.224   3.029
  111THR     HB 1403   3.495  11.274   3.126
  111THR    CG2 1404   3.486  11.330   2.912
  111THR   HG21 1405   3.516  11.291   2.815
  111THR   HG22 1406   3.383  11.364   2.917
  111THR   HG23 1407   3.547  11.411   2.952
  111THR    OG1 1408   3.390  11.135   3.001
  111THR    HG1 1409   3.309  11.177   3.031
  111THR      C 1410   3.642  11.075   3.154
  111THR      O 1411   3.649  11.137   3.258
  112SER      N 1412   3.634  10.942   3.157
  112SER      H 1413   3.616  10.900   3.066
  112SER     CA 1414   3.628  10.855   3.277
  112SER     HA 1415   3.548  10.889   3.342
  112SER     CB 1416   3.600  10.709   3.245
  112SER    HB1 1417   3.605  10.656   3.341
  112SER    HB2 1418   3.673  10.671   3.175
  112SER     OG 1419   3.467  10.691   3.199
  112SER     HG 1420   3.472  10.731   3.112
  112SER      C 1421   3.762  10.857   3.339
  112SER      O 1422   3.858  10.840   3.265
  113GLU      N 1423   3.779  10.894   3.466
  113GLU      H 1424   3.697  10.919   3.519
  113GLU     CA 1425   3.912  10.929   3.521
  113GLU     HA 1426   3.953  11.014   3.467
  113GLU     CB 1427   3.893  10.970   3.670
  113GLU    HB1 1428   3.827  11.056   3.669
  113GLU    HB2 1429   3.989  11.006   3.706
  113GLU     CG 1430   3.839  10.865   3.771
  113GLU    HG1 1431   3.917  10.792   3.794
  113GLU    HG2 1432   3.751  10.808   3.740
  113GLU     CD 1433   3.790  10.939   3.896
  113GLU    OE1 1434   3.667  10.965   3.911
  113GLU    OE2 1435   3.874  10.959   3.988
  113GLU      C 1436   4.021  10.828   3.522
  113GLU      O 1437   4.137  10.865   3.529
  114LEU      N 1438   3.981  10.704   3.494
  114LEU      H 1439   3.882  10.689   3.491
  114LEU     CA 1440   4.068  10.595   3.467
  114LEU     HA 1441   4.144  10.591   3.545
  114LEU     CB 1442   3.977  10.462   3.465
  114LEU    HB1 1443   3.902  10.469   3.387
  114LEU    HB2 1444   3.929  10.458   3.563
  114LEU     CG 1445   4.053  10.335   3.441
  114LEU     HG 1446   4.102  10.348   3.344
  114LEU    CD1 1447   4.167  10.305   3.537
  114LEU   HD11 1448   4.129  10.295   3.639
  114LEU   HD12 1449   4.203  10.209   3.501
  114LEU   HD13 1450   4.242  10.384   3.534
  114LEU    CD2 1451   3.959  10.217   3.439
  114LEU   HD21 1452   3.948  10.186   3.543
  114LEU   HD22 1453   3.859  10.233   3.399
  114LEU   HD23 1454   4.014  10.133   3.395
  114LEU      C 1455   4.153  10.616   3.339
  114LEU      O 1456   4.272  10.616   3.344
  115TYR      N 1457   4.081  10.653   3.229
  115TYR      H 1458   3.982  10.674   3.229
  115TYR     CA 1459   4.147  10.670   3.098
  115TYR     HA 1460   4.253  10.656   3.116
  115TYR     CB 1461   4.095  10.571   2.994
  115TYR    HB1 1462   4.165  10.574   2.910
  115TYR    HB2 1463   3.992  10.590   2.966
  115TYR     CG 1464   4.088  10.430   3.042
  115TYR    CD1 1465   4.208  10.357   3.059
  115TYR    HD1 1466   4.296  10.417   3.045
  115TYR    CE1 1467   4.211  10.220   3.100
  115TYR    HE1 1468   4.303  10.163   3.096
  115TYR     CZ 1469   4.090  10.151   3.126
  115TYR     OH 1470   4.091  10.025   3.171
  115TYR     HH 1471   4.182  10.003   3.189
  115TYR    CE2 1472   3.965  10.224   3.101
  115TYR    HE2 1473   3.869  10.175   3.109
  115TYR    CD2 1474   3.970  10.358   3.064
  115TYR    HD2 1475   3.880  10.415   3.046
  115TYR      C 1476   4.123  10.811   3.044
  115TYR      O 1477   4.124  10.832   2.920
  116GLU      N 1478   4.112  10.909   3.132
  116GLU      H 1479   4.112  10.885   3.230
  116GLU     CA 1480   4.074  11.044   3.083
  116GLU     HA 1481   3.981  11.023   3.032
  116GLU     CB 1482   4.047  11.127   3.206
  116GLU    HB1 1483   4.133  11.132   3.273
  116GLU    HB2 1484   3.973  11.079   3.271
  116GLU     CG 1485   3.988  11.268   3.183
  116GLU    HG1 1486   3.906  11.256   3.113
  116GLU    HG2 1487   4.059  11.333   3.130
  116GLU     CD 1488   3.936  11.338   3.310
  116GLU    OE1 1489   4.023  11.357   3.400
  116GLU    OE2 1490   3.824  11.395   3.308
  116GLU      C 1491   4.174  11.121   2.987
  116GLU      O 1492   4.291  11.094   2.993
  117GLY      N 1493   4.124  11.217   2.911
  117GLY      H 1494   4.024  11.226   2.914
  117GLY     CA 1495   4.205  11.293   2.812
  117GLY    HA1 1496   4.285  11.341   2.868
  117GLY    HA2 1497   4.137  11.362   2.762
  117GLY      C 1498   4.261  11.222   2.693
  117GLY      O 1499   4.301  11.285   2.598
  118GLN      N 1500   4.277  11.085   2.699
  118GLN      H 1501   4.257  11.036   2.786
  118GLN     CA 1502   4.315  10.999   2.585
  118GLN     HA 1503   4.418  11.013   2.552
  118GLN     CB 1504   4.284  10.852   2.626
  118GLN    HB1 1505   4.176  10.842   2.636
  118GLN    HB2 1506   4.338  10.841   2.720
  118GLN     CG 1507   4.339  10.749   2.523
  118GLN    HG1 1508   4.441  10.782   2.500
  118GLN    HG2 1509   4.284  10.750   2.429
  118GLN     CD 1510   4.346  10.612   2.577
  118GLN    OE1 1511   4.452  10.551   2.566
  118GLN    NE2 1512   4.240  10.550   2.635
  118GLN   HE21 1513   4.145  10.582   2.644
  118GLN   HE22 1514   4.267  10.458   2.669
  118GLN      C 1515   4.235  11.029   2.457
  118GLN      O 1516   4.113  11.044   2.465
  119THR      N 1517   4.296  11.031   2.337
  119THR      H 1518   4.397  11.040   2.332
  119THR     CA 1519   4.229  11.048   2.212
  119THR     HA 1520   4.121  11.056   2.220
  119THR     CB 1521   4.280  11.175   2.142
  119THR     HB 1522   4.226  11.200   2.050
  119THR    CG2 1523   4.266  11.296   2.227
  119THR   HG21 1524   4.171  11.302   2.281
  119THR   HG22 1525   4.338  11.299   2.310
  119THR   HG23 1526   4.272  11.388   2.169
  119THR    OG1 1527   4.413  11.157   2.113
  119THR    HG1 1528   4.434  11.237   2.065
  119THR      C 1529   4.267  10.931   2.116
  119THR      O 1530   4.340  10.842   2.162
  120ALA      N 1531   4.206  10.919   1.999
  120ALA      H 1532   4.149  10.993   1.962
  120ALA     CA 1533   4.257  10.822   1.900
  120ALA     HA 1534   4.222  10.722   1.926
  120ALA     CB 1535   4.197  10.858   1.761
  120ALA    HB1 1536   4.218  10.777   1.692
  120ALA    HB2 1537   4.089  10.877   1.756
  120ALA    HB3 1538   4.240  10.951   1.725
  120ALA      C 1539   4.414  10.822   1.886
  120ALA      O 1540   4.475  10.716   1.850
  121LEU      N 1541   4.483  10.940   1.915
  121LEU      H 1542   4.424  11.012   1.955
  121LEU     CA 1543   4.619  10.962   1.875
  121LEU     HA 1544   4.624  10.916   1.776
  121LEU     CB 1545   4.661  11.113   1.857
  121LEU    HB1 1546   4.695  11.159   1.950
  121LEU    HB2 1547   4.573  11.164   1.818
  121LEU     CG 1548   4.780  11.126   1.755
  121LEU     HG 1549   4.849  11.044   1.774
  121LEU    CD1 1550   4.737  11.107   1.607
  121LEU   HD11 1551   4.806  11.160   1.540
  121LEU   HD12 1552   4.730  11.001   1.585
  121LEU   HD13 1553   4.645  11.154   1.572
  121LEU    CD2 1554   4.858  11.255   1.762
  121LEU   HD21 1555   4.880  11.262   1.868
  121LEU   HD22 1556   4.945  11.254   1.696
  121LEU   HD23 1557   4.794  11.339   1.735
  121LEU      C 1558   4.705  10.877   1.961
  121LEU      O 1559   4.806  10.824   1.915
  122HIE      N 1560   4.671  10.873   2.089
  122HIE      H 1561   4.583  10.917   2.112
  122HIE     CA 1562   4.735  10.800   2.199
  122HIE     HA 1563   4.838  10.829   2.216
  122HIE     CB 1564   4.672  10.846   2.334
  122HIE    HB1 1565   4.691  10.776   2.415
  122HIE    HB2 1566   4.565  10.831   2.325
  122HIE     CG 1567   4.693  10.986   2.378
  122HIE    ND1 1568   4.585  11.078   2.381
  122HIE    CE1 1569   4.642  11.192   2.433
  122HIE    HE1 1570   4.587  11.283   2.451
  122HIE    NE2 1571   4.772  11.170   2.461
  122HIE    HE2 1572   4.829  11.237   2.510
  122HIE    CD2 1573   4.803  11.039   2.435
  122HIE    HD2 1574   4.902  10.997   2.449
  122HIE      C 1575   4.728  10.655   2.173
  122HIE      O 1576   4.832  10.590   2.176
  123ILE      N 1577   4.610  10.605   2.136
  123ILE      H 1578   4.537  10.674   2.127
  123ILE     CA 1579   4.572  10.465   2.108
  123ILE     HA 1580   4.605  10.413   2.197
  123ILE     CB 1581   4.418  10.449   2.083
  123ILE     HB 1582   4.390  10.494   1.988
  123ILE    CG2 1583   4.384  10.303   2.069
  123ILE   HG21 1584   4.440  10.249   1.993
  123ILE   HG22 1585   4.390  10.248   2.163
  123ILE   HG23 1586   4.282  10.291   2.034
  123ILE    CG1 1587   4.341  10.499   2.211
  123ILE   HG11 1588   4.384  10.592   2.249
  123ILE   HG12 1589   4.361  10.423   2.286
  123ILE     CD 1590   4.191  10.510   2.200
  123ILE    HD1 1591   4.163  10.604   2.153
  123ILE    HD2 1592   4.157  10.424   2.141
  123ILE    HD3 1593   4.151  10.513   2.301
  123ILE      C 1594   4.652  10.405   1.988
  123ILE      O 1595   4.717  10.298   2.001
  124ALA      N 1596   4.654  10.479   1.878
  124ALA      H 1597   4.607  10.569   1.879
  124ALA     CA 1598   4.720  10.450   1.747
  124ALA     HA 1599   4.692  10.348   1.721
  124ALA     CB 1600   4.663  10.548   1.644
  124ALA    HB1 1601   4.706  10.545   1.544
  124ALA    HB2 1602   4.554  10.553   1.652
  124ALA    HB3 1603   4.699  10.644   1.680
  124ALA      C 1604   4.879  10.445   1.763
  124ALA      O 1605   4.948  10.377   1.685
  125VAL      N 1606   4.932  10.524   1.860
  125VAL      H 1607   4.872  10.592   1.905
  125VAL     CA 1608   5.074  10.522   1.904
  125VAL     HA 1609   5.141  10.521   1.818
  125VAL     CB 1610   5.104  10.655   1.970
  125VAL     HB 1611   5.021  10.684   2.035
  125VAL    CG1 1612   5.235  10.656   2.055
  125VAL   HG11 1613   5.218  10.608   2.151
  125VAL   HG12 1614   5.312  10.606   1.997
  125VAL   HG13 1615   5.269  10.758   2.076
  125VAL    CG2 1616   5.133  10.769   1.876
  125VAL   HG21 1617   5.045  10.791   1.817
  125VAL   HG22 1618   5.162  10.863   1.924
  125VAL   HG23 1619   5.212  10.739   1.807
  125VAL      C 1620   5.113  10.397   1.985
  125VAL      O 1621   5.211  10.331   1.955
  126VAL      N 1622   5.045  10.364   2.094
  126VAL      H 1623   4.957  10.412   2.106
  126VAL     CA 1624   5.074  10.245   2.171
  126VAL     HA 1625   5.177  10.234   2.205
  126VAL     CB 1626   4.991  10.243   2.304
  126VAL     HB 1627   5.031  10.157   2.357
  126VAL    CG1 1628   5.034  10.369   2.391
  126VAL   HG11 1629   5.142  10.369   2.411
  126VAL   HG12 1630   4.994  10.462   2.350
  126VAL   HG13 1631   4.994  10.360   2.492
  126VAL    CG2 1632   4.839  10.227   2.291
  126VAL   HG21 1633   4.787  10.320   2.265
  126VAL   HG22 1634   4.814  10.144   2.224
  126VAL   HG23 1635   4.807  10.195   2.390
  126VAL      C 1636   5.061  10.120   2.091
  126VAL      O 1637   5.158  10.042   2.091
  127ASN      N 1638   4.952  10.102   2.008
  127ASN      H 1639   4.883  10.176   1.997
  127ASN     CA 1640   4.942   9.989   1.911
  127ASN     HA 1641   4.982   9.905   1.968
  127ASN     CB 1642   4.797   9.955   1.864
  127ASN    HB1 1643   4.801   9.860   1.810
  127ASN    HB2 1644   4.762  10.022   1.785
  127ASN     CG 1645   4.693   9.938   1.975
  127ASN    OD1 1646   4.673   9.829   2.025
  127ASN    ND2 1647   4.629  10.038   2.023
  127ASN   HD21 1648   4.657  10.126   1.981
  127ASN   HD22 1649   4.548  10.026   2.081
  127ASN      C 1650   5.045   9.989   1.794
  127ASN      O 1651   5.039   9.905   1.712
  128GLN      N 1652   5.124  10.098   1.785
  128GLN      H 1653   5.139  10.159   1.863
  128GLN     CA 1654   5.223  10.110   1.679
  128GLN     HA 1655   5.248  10.217   1.680
  128GLN     CB 1656   5.344  10.018   1.700
  128GLN    HB1 1657   5.404  10.030   1.610
  128GLN    HB2 1658   5.315   9.914   1.708
  128GLN     CG 1659   5.422  10.073   1.820
  128GLN    HG1 1660   5.363  10.070   1.912
  128GLN    HG2 1661   5.453  10.176   1.805
  128GLN     CD 1662   5.543   9.981   1.846
  128GLN    OE1 1663   5.527   9.879   1.912
  128GLN    NE2 1664   5.663  10.025   1.801
  128GLN   HE21 1665   5.673  10.108   1.745
  128GLN   HE22 1666   5.742   9.972   1.835
  128GLN      C 1667   5.159  10.085   1.537
  128GLN      O 1668   5.220  10.018   1.456
  129ASN      N 1669   5.048  10.139   1.504
  129ASN      H 1670   5.022  10.218   1.561
  129ASN     CA 1671   4.958  10.122   1.389
  129ASN     HA 1672   4.978  10.027   1.341
  129ASN     CB 1673   4.817  10.135   1.429
  129ASN    HB1 1674   4.788  10.234   1.464
  129ASN    HB2 1675   4.805  10.067   1.513
  129ASN     CG 1676   4.735  10.085   1.310
  129ASN    OD1 1677   4.754  10.118   1.195
  129ASN    ND2 1678   4.624  10.014   1.342
  129ASN   HD21 1679   4.633   9.961   1.427
  129ASN   HD22 1680   4.553   9.992   1.273
  129ASN      C 1681   5.005  10.246   1.295
  129ASN      O 1682   4.950  10.357   1.290
  130MET      N 1683   5.112  10.223   1.225
  130MET      H 1684   5.147  10.129   1.220
  130MET     CA 1685   5.193  10.333   1.167
  130MET     HA 1686   5.225  10.417   1.228
  130MET     CB 1687   5.324  10.272   1.111
  130MET    HB1 1688   5.368  10.343   1.041
  130MET    HB2 1689   5.300  10.186   1.049
  130MET     CG 1690   5.418  10.238   1.225
  130MET    HG1 1691   5.512  10.208   1.178
  130MET    HG2 1692   5.376  10.164   1.293
  130MET     SD 1693   5.452  10.373   1.335
  130MET     CE 1694   5.517  10.496   1.216
  130MET    HE1 1695   5.437  10.518   1.146
  130MET    HE2 1696   5.553  10.585   1.269
  130MET    HE3 1697   5.606  10.455   1.169
  130MET      C 1698   5.119  10.406   1.057
  130MET      O 1699   5.114  10.529   1.053
  131ASN      N 1700   5.047  10.330   0.974
  131ASN      H 1701   5.086  10.238   0.961
  131ASN     CA 1702   4.961  10.390   0.877
  131ASN     HA 1703   5.024  10.464   0.825
  131ASN     CB 1704   4.912  10.285   0.768
  131ASN    HB1 1705   4.839  10.337   0.707
  131ASN    HB2 1706   4.852  10.207   0.816
  131ASN     CG 1707   5.026  10.217   0.694
  131ASN    OD1 1708   5.119  10.282   0.645
  131ASN    ND2 1709   5.029  10.083   0.706
  131ASN   HD21 1710   4.967  10.044   0.775
  131ASN   HD22 1711   5.101  10.032   0.657
  131ASN      C 1712   4.841  10.467   0.933
  131ASN      O 1713   4.811  10.574   0.879
  132LEU      N 1714   4.777  10.425   1.044
  132LEU      H 1715   4.804  10.332   1.074
  132LEU     CA 1716   4.671  10.505   1.115
  132LEU     HA 1717   4.596  10.525   1.038
  132LEU     CB 1718   4.594  10.414   1.215
  132LEU    HB1 1719   4.664  10.376   1.289
  132LEU    HB2 1720   4.556  10.328   1.160
  132LEU     CG 1721   4.480  10.486   1.294
  132LEU     HG 1722   4.529  10.561   1.356
  132LEU    CD1 1723   4.380  10.551   1.203
  132LEU   HD11 1724   4.325  10.477   1.145
  132LEU   HD12 1725   4.308  10.609   1.260
  132LEU   HD13 1726   4.415  10.629   1.136
  132LEU    CD2 1727   4.412  10.385   1.387
  132LEU   HD21 1728   4.487  10.350   1.458
  132LEU   HD22 1729   4.338  10.429   1.452
  132LEU   HD23 1730   4.365  10.302   1.333
  132LEU      C 1731   4.720  10.635   1.175
  132LEU      O 1732   4.662  10.742   1.163
  133VAL      N 1733   4.839  10.624   1.242
  133VAL      H 1734   4.884  10.535   1.259
  133VAL     CA 1735   4.910  10.743   1.300
  133VAL     HA 1736   4.846  10.786   1.377
  133VAL     CB 1737   5.038  10.692   1.378
  133VAL     HB 1738   5.091  10.618   1.318
  133VAL    CG1 1739   5.130  10.812   1.414
  133VAL   HG11 1740   5.081  10.871   1.491
  133VAL   HG12 1741   5.224  10.772   1.455
  133VAL   HG13 1742   5.143  10.856   1.315
  133VAL    CG2 1743   5.000  10.621   1.503
  133VAL   HG21 1744   5.089  10.580   1.552
  133VAL   HG22 1745   4.930  10.670   1.570
  133VAL   HG23 1746   4.940  10.535   1.475
  133VAL      C 1747   4.937  10.848   1.190
  133VAL      O 1748   4.901  10.964   1.211
  134ARG      N 1749   4.982  10.804   1.072
  134ARG      H 1750   4.990  10.704   1.061
  134ARG     CA 1751   5.001  10.889   0.955
  134ARG     HA 1752   5.052  10.978   0.992
  134ARG     CB 1753   5.081  10.811   0.857
  134ARG    HB1 1754   5.070  10.851   0.757
  134ARG    HB2 1755   5.056  10.705   0.861
  134ARG     CG 1756   5.233  10.805   0.890
  134ARG    HG1 1757   5.256  10.779   0.993
  134ARG    HG2 1758   5.273  10.906   0.883
  134ARG     CD 1759   5.306  10.702   0.800
  134ARG    HD1 1760   5.305  10.727   0.694
  134ARG    HD2 1761   5.257  10.606   0.818
  134ARG     NE 1762   5.446  10.677   0.821
  134ARG     HE 1763   5.470  10.586   0.859
  134ARG     CZ 1764   5.542  10.754   0.779
  134ARG    NH1 1765   5.668  10.729   0.805
  134ARG   HH11 1766   5.691  10.636   0.836
  134ARG   HH12 1767   5.739  10.797   0.782
  134ARG    NH2 1768   5.512  10.873   0.738
  134ARG   HH21 1769   5.416  10.902   0.729
  134ARG   HH22 1770   5.589  10.934   0.718
  134ARG      C 1771   4.869  10.934   0.896
  134ARG      O 1772   4.871  11.050   0.862
  135ALA      N 1773   4.759  10.850   0.900
  135ALA      H 1774   4.762  10.762   0.949
  135ALA     CA 1775   4.629  10.893   0.860
  135ALA     HA 1776   4.636  10.936   0.760
  135ALA     CB 1777   4.547  10.761   0.826
  135ALA    HB1 1778   4.448  10.783   0.785
  135ALA    HB2 1779   4.604  10.695   0.761
  135ALA    HB3 1780   4.528  10.706   0.918
  135ALA      C 1781   4.555  10.993   0.953
  135ALA      O 1782   4.495  11.089   0.906
  136LEU      N 1783   4.560  10.976   1.086
  136LEU      H 1784   4.612  10.897   1.120
  136LEU     CA 1785   4.517  11.079   1.187
  136LEU     HA 1786   4.409  11.091   1.178
  136LEU     CB 1787   4.537  11.004   1.324
  136LEU    HB1 1788   4.519  11.084   1.397
  136LEU    HB2 1789   4.642  10.977   1.336
  136LEU     CG 1790   4.455  10.886   1.359
  136LEU     HG 1791   4.470  10.808   1.284
  136LEU    CD1 1792   4.489  10.835   1.502
  136LEU   HD11 1793   4.590  10.794   1.510
  136LEU   HD12 1794   4.488  10.919   1.572
  136LEU   HD13 1795   4.427  10.749   1.526
  136LEU    CD2 1796   4.307  10.925   1.369
  136LEU   HD21 1797   4.240  10.847   1.407
  136LEU   HD22 1798   4.303  11.017   1.427
  136LEU   HD23 1799   4.269  10.937   1.268
  136LEU      C 1800   4.594  11.210   1.177
  136LEU      O 1801   4.528  11.313   1.174
  137LEU      N 1802   4.726  11.202   1.177
  137LEU      H 1803   4.765  11.110   1.190
  137LEU     CA 1804   4.810  11.317   1.157
  137LEU     HA 1805   4.793  11.380   1.245
  137LEU     CB 1806   4.960  11.278   1.153
  137LEU    HB1 1807   5.024  11.356   1.111
  137LEU    HB2 1808   4.963  11.192   1.087
  137LEU     CG 1809   5.012  11.227   1.289
  137LEU     HG 1810   4.948  11.151   1.334
  137LEU    CD1 1811   5.149  11.167   1.267
  137LEU   HD11 1812   5.160  11.088   1.342
  137LEU   HD12 1813   5.152  11.120   1.168
  137LEU   HD13 1814   5.222  11.245   1.282
  137LEU    CD2 1815   5.017  11.338   1.399
  137LEU   HD21 1816   5.050  11.287   1.490
  137LEU   HD22 1817   5.094  11.405   1.362
  137LEU   HD23 1818   4.921  11.383   1.421
  137LEU      C 1819   4.779  11.398   1.026
  137LEU      O 1820   4.787  11.520   1.029
  138ALA      N 1821   4.755  11.338   0.913
  138ALA      H 1822   4.762  11.237   0.914
  138ALA     CA 1823   4.713  11.400   0.789
  138ALA     HA 1824   4.780  11.484   0.772
  138ALA     CB 1825   4.717  11.312   0.663
  138ALA    HB1 1826   4.817  11.305   0.621
  138ALA    HB2 1827   4.663  11.218   0.669
  138ALA    HB3 1828   4.667  11.359   0.578
  138ALA      C 1829   4.572  11.465   0.798
  138ALA      O 1830   4.562  11.572   0.759
  139ARG      N 1831   4.479  11.398   0.863
  139ARG      H 1832   4.502  11.304   0.892
  139ARG     CA 1833   4.355  11.457   0.918
  139ARG     HA 1834   4.311  11.518   0.838
  139ARG     CB 1835   4.243  11.346   0.926
  139ARG    HB1 1836   4.150  11.398   0.950
  139ARG    HB2 1837   4.251  11.276   1.009
  139ARG     CG 1838   4.217  11.265   0.799
  139ARG    HG1 1839   4.285  11.180   0.793
  139ARG    HG2 1840   4.249  11.330   0.717
  139ARG     CD 1841   4.078  11.228   0.766
  139ARG    HD1 1842   4.030  11.178   0.850
  139ARG    HD2 1843   4.075  11.158   0.682
  139ARG     NE 1844   4.001  11.353   0.732
  139ARG     HE 1845   4.025  11.425   0.798
  139ARG     CZ 1846   3.910  11.373   0.639
  139ARG    NH1 1847   3.880  11.279   0.544
  139ARG   HH11 1848   3.921  11.187   0.542
  139ARG   HH12 1849   3.818  11.300   0.467
  139ARG    NH2 1850   3.846  11.483   0.631
  139ARG   HH21 1851   3.873  11.559   0.693
  139ARG   HH22 1852   3.788  11.502   0.551
  139ARG      C 1853   4.365  11.549   1.044
  139ARG      O 1854   4.274  11.550   1.125
  140ARG      N 1855   4.476  11.616   1.059
  140ARG      H 1856   4.547  11.608   0.987
  140ARG     CA 1857   4.501  11.722   1.163
  140ARG     HA 1858   4.607  11.742   1.146
  140ARG     CB 1859   4.438  11.862   1.124
  140ARG    HB1 1860   4.456  11.879   1.018
  140ARG    HB2 1861   4.488  11.939   1.183
  140ARG     CG 1862   4.289  11.876   1.146
  140ARG    HG1 1863   4.273  11.862   1.253
  140ARG    HG2 1864   4.245  11.790   1.096
  140ARG     CD 1865   4.230  12.011   1.098
  140ARG    HD1 1866   4.127  11.991   1.068
  140ARG    HD2 1867   4.273  12.046   1.004
  140ARG     NE 1868   4.238  12.130   1.184
  140ARG     HE 1869   4.329  12.152   1.222
  140ARG     CZ 1870   4.144  12.217   1.219
  140ARG    NH1 1871   4.168  12.308   1.309
  140ARG   HH11 1872   4.266  12.324   1.328
  140ARG   HH12 1873   4.095  12.374   1.332
  140ARG    NH2 1874   4.024  12.224   1.161
  140ARG   HH21 1875   4.003  12.163   1.083
  140ARG   HH22 1876   3.962  12.296   1.194
  140ARG      C 1877   4.492  11.677   1.313
  140ARG      O 1878   4.478  11.770   1.394
  141ALA      N 1879   4.503  11.550   1.344
  141ALA      H 1880   4.511  11.479   1.273
  141ALA     CA 1881   4.497  11.509   1.482
  141ALA     HA 1882   4.404  11.547   1.524
  141ALA     CB 1883   4.489  11.347   1.479
  141ALA    HB1 1884   4.409  11.313   1.412
  141ALA    HB2 1885   4.585  11.306   1.448
  141ALA    HB3 1886   4.466  11.312   1.580
  141ALA      C 1887   4.603  11.575   1.575
  141ALA      O 1888   4.717  11.567   1.538
  142SER      N 1889   4.566  11.646   1.684
  142SER      H 1890   4.468  11.664   1.695
  142SER     CA 1891   4.669  11.715   1.767
  142SER     HA 1892   4.726  11.783   1.704
  142SER     CB 1893   4.591  11.784   1.890
  142SER    HB1 1894   4.528  11.714   1.944
  142SER    HB2 1895   4.531  11.870   1.860
  142SER     OG 1896   4.695  11.839   1.963
  142SER     HG 1897   4.658  11.858   2.049
  142SER      C 1898   4.770  11.612   1.823
  142SER      O 1899   4.740  11.530   1.905
  143VAL      N 1900   4.895  11.637   1.791
  143VAL      H 1901   4.907  11.694   1.708
  143VAL     CA 1902   5.017  11.582   1.858
  143VAL     HA 1903   5.001  11.474   1.857
  143VAL     CB 1904   5.138  11.620   1.773
  143VAL     HB 1905   5.227  11.581   1.824
  143VAL    CG1 1906   5.122  11.576   1.627
  143VAL   HG11 1907   5.043  11.627   1.571
  143VAL   HG12 1908   5.219  11.574   1.578
  143VAL   HG13 1909   5.093  11.471   1.632
  143VAL    CG2 1910   5.154  11.771   1.758
  143VAL   HG21 1911   5.076  11.822   1.701
  143VAL   HG22 1912   5.172  11.816   1.856
  143VAL   HG23 1913   5.247  11.785   1.704
  143VAL      C 1914   5.026  11.623   1.998
  143VAL      O 1915   5.108  11.566   2.070
  144SER      N 1916   4.957  11.731   2.042
  144SER      H 1917   4.887  11.770   1.980
  144SER     CA 1918   4.977  11.786   2.183
  144SER     HA 1919   5.080  11.762   2.209
  144SER     CB 1920   4.966  11.944   2.171
  144SER    HB1 1921   5.001  11.987   2.265
  144SER    HB2 1922   4.863  11.976   2.152
  144SER     OG 1923   5.056  11.995   2.067
  144SER     HG 1924   5.007  11.972   1.987
  144SER      C 1925   4.876  11.725   2.290
  144SER      O 1926   4.880  11.766   2.408
  145ALA      N 1927   4.785  11.639   2.243
  145ALA      H 1928   4.783  11.617   2.144
  145ALA     CA 1929   4.679  11.581   2.332
  145ALA     HA 1930   4.612  11.662   2.359
  145ALA     CB 1931   4.604  11.478   2.250
  145ALA    HB1 1932   4.515  11.448   2.305
  145ALA    HB2 1933   4.575  11.533   2.161
  145ALA    HB3 1934   4.668  11.393   2.230
  145ALA      C 1935   4.738  11.515   2.459
  145ALA      O 1936   4.850  11.457   2.458
  146ARG      N 1937   4.655  11.523   2.566
  146ARG      H 1938   4.560  11.556   2.555
  146ARG     CA 1939   4.700  11.491   2.699
  146ARG     HA 1940   4.801  11.450   2.703
  146ARG     CB 1941   4.694  11.610   2.801
  146ARG    HB1 1942   4.722  11.563   2.896
  146ARG    HB2 1943   4.589  11.638   2.806
  146ARG     CG 1944   4.794  11.720   2.771
  146ARG    HG1 1945   4.766  11.745   2.669
  146ARG    HG2 1946   4.894  11.677   2.772
  146ARG     CD 1947   4.788  11.847   2.860
  146ARG    HD1 1948   4.691  11.897   2.855
  146ARG    HD2 1949   4.868  11.909   2.818
  146ARG     NE 1950   4.819  11.811   3.001
  146ARG     HE 1951   4.897  11.748   3.015
  146ARG     CZ 1952   4.754  11.841   3.111
  146ARG    NH1 1953   4.654  11.923   3.116
  146ARG   HH11 1954   4.622  11.975   3.035
  146ARG   HH12 1955   4.604  11.945   3.201
  146ARG    NH2 1956   4.790  11.790   3.224
  146ARG   HH21 1957   4.855  11.713   3.231
  146ARG   HH22 1958   4.733  11.813   3.304
  146ARG      C 1959   4.618  11.373   2.757
  146ARG      O 1960   4.498  11.386   2.791
  147ALA      N 1961   4.677  11.255   2.767
  147ALA      H 1962   4.774  11.257   2.741
  147ALA     CA 1963   4.627  11.139   2.836
  147ALA     HA 1964   4.519  11.128   2.823
  147ALA     CB 1965   4.689  11.013   2.784
  147ALA    HB1 1966   4.643  10.928   2.835
  147ALA    HB2 1967   4.659  11.005   2.680
  147ALA    HB3 1968   4.797  11.015   2.801
  147ALA      C 1969   4.654  11.156   2.983
  147ALA      O 1970   4.755  11.104   3.036
  148THR      N 1971   4.561  11.234   3.052
  148THR      H 1972   4.478  11.259   3.002
  148THR     CA 1973   4.579  11.269   3.191
  148THR     HA 1974   4.685  11.284   3.211
  148THR     CB 1975   4.505  11.391   3.226
  148THR     HB 1976   4.513  11.417   3.331
  148THR    CG2 1977   4.559  11.507   3.153
  148THR   HG21 1978   4.668  11.511   3.157
  148THR   HG22 1979   4.536  11.502   3.046
  148THR   HG23 1980   4.528  11.600   3.201
  148THR    OG1 1981   4.369  11.382   3.197
  148THR    HG1 1982   4.332  11.334   3.272
  148THR      C 1983   4.529  11.160   3.292
  148THR      O 1984   4.560  11.171   3.410
  149GLY      N 1985   4.455  11.052   3.243
  149GLY      H 1986   4.424  11.049   3.147
  149GLY     CA 1987   4.403  10.942   3.329
  149GLY    HA1 1988   4.342  10.880   3.263
  149GLY    HA2 1989   4.337  10.986   3.404
  149GLY      C 1990   4.492  10.844   3.410
  149GLY      O 1991   4.600  10.816   3.364
  150THR      N 1992   4.445  10.792   3.525
  150THR      H 1993   4.352  10.817   3.555
  150THR     CA 1994   4.512  10.689   3.613
  150THR     HA 1995   4.581  10.741   3.679
  150THR     CB 1996   4.406  10.619   3.698
  150THR     HB 1997   4.353  10.547   3.635
  150THR    CG2 1998   4.453  10.546   3.821
  150THR   HG21 1999   4.532  10.480   3.787
  150THR   HG22 2000   4.494  10.615   3.894
  150THR   HG23 2001   4.368  10.486   3.854
  150THR    OG1 2002   4.309  10.710   3.751
  150THR    HG1 2003   4.241  10.647   3.777
  150THR      C 2004   4.586  10.584   3.536
  150THR      O 2005   4.702  10.559   3.571
  151ALA      N 2006   4.526  10.522   3.434
  151ALA      H 2007   4.437  10.553   3.398
  151ALA     CA 2008   4.598  10.409   3.371
  151ALA     HA 2009   4.637  10.336   3.442
  151ALA     CB 2010   4.493  10.344   3.278
  151ALA    HB1 2011   4.409  10.311   3.338
  151ALA    HB2 2012   4.459  10.416   3.203
  151ALA    HB3 2013   4.539  10.261   3.226
  151ALA      C 2014   4.728  10.444   3.295
  151ALA      O 2015   4.790  10.351   3.244
  152PHE      N 2016   4.763  10.565   3.267
  152PHE      H 2017   4.710  10.643   3.303
  152PHE     CA 2018   4.882  10.601   3.184
  152PHE     HA 2019   4.898  10.516   3.117
  152PHE     CB 2020   4.841  10.730   3.102
  152PHE    HB1 2021   4.920  10.761   3.033
  152PHE    HB2 2022   4.834  10.811   3.175
  152PHE     CG 2023   4.716  10.719   3.016
  152PHE    CD1 2024   4.698  10.606   2.937
  152PHE    HD1 2025   4.773  10.529   2.923
  152PHE    CE1 2026   4.573  10.576   2.878
  152PHE    HE1 2027   4.550  10.479   2.835
  152PHE     CZ 2028   4.469  10.666   2.907
  152PHE     HZ 2029   4.370  10.649   2.868
  152PHE    CE2 2030   4.489  10.786   2.982
  152PHE    HE2 2031   4.410  10.858   2.999
  152PHE    CD2 2032   4.615  10.813   3.039
  152PHE    HD2 2033   4.629  10.898   3.105
  152PHE      C 2034   5.015  10.617   3.263
  152PHE      O 2035   5.125  10.583   3.220
  153ARG      N 2036   4.991  10.663   3.383
  153ARG      H 2037   4.893  10.678   3.406
  153ARG     CA 2038   5.087  10.703   3.488
  153ARG     HA 2039   5.156  10.775   3.443
  153ARG     CB 2040   5.003  10.767   3.604
  153ARG    HB1 2041   5.074  10.810   3.675
  153ARG    HB2 2042   4.944  10.694   3.660
  153ARG     CG 2043   4.917  10.893   3.561
  153ARG    HG1 2044   4.845  10.876   3.482
  153ARG    HG2 2045   4.984  10.973   3.529
  153ARG     CD 2046   4.845  10.931   3.687
  153ARG    HD1 2047   4.909  10.986   3.756
  153ARG    HD2 2048   4.805  10.845   3.740
  153ARG     NE 2049   4.730  11.021   3.663
  153ARG     HE 2050   4.732  11.086   3.585
  153ARG     CZ 2051   4.617  11.029   3.731
  153ARG    NH1 2052   4.524  11.109   3.684
  153ARG   HH11 2053   4.536  11.134   3.587
  153ARG   HH12 2054   4.430  11.110   3.720
  153ARG    NH2 2055   4.593  10.983   3.847
  153ARG   HH21 2056   4.655  10.911   3.880
  153ARG   HH22 2057   4.508  10.996   3.900
  153ARG      C 2058   5.178  10.595   3.550
  153ARG      O 2059   5.138  10.477   3.559
  154ARG      N 2060   5.290  10.636   3.606
  154ARG      H 2061   5.315  10.733   3.596
  154ARG     CA 2062   5.396  10.562   3.686
  154ARG     HA 2063   5.420  10.472   3.630
  154ARG     CB 2064   5.530  10.642   3.689
  154ARG    HB1 2065   5.607  10.589   3.745
  154ARG    HB2 2066   5.508  10.734   3.742
  154ARG     CG 2067   5.577  10.670   3.544
  154ARG    HG1 2068   5.497  10.703   3.478
  154ARG    HG2 2069   5.602  10.575   3.497
  154ARG     CD 2070   5.702  10.761   3.535
  154ARG    HD1 2071   5.740  10.744   3.435
  154ARG    HD2 2072   5.772  10.728   3.612
  154ARG     NE 2073   5.667  10.902   3.553
  154ARG     HE 2074   5.671  10.932   3.650
  154ARG     CZ 2075   5.632  10.993   3.462
  154ARG    NH1 2076   5.611  10.966   3.339
  154ARG   HH11 2077   5.609  10.873   3.301
  154ARG   HH12 2078   5.578  11.044   3.283
  154ARG    NH2 2079   5.613  11.115   3.504
  154ARG   HH21 2080   5.641  11.136   3.598
  154ARG   HH22 2081   5.593  11.186   3.435
  154ARG      C 2082   5.350  10.515   3.821
  154ARG      O 2083   5.422  10.461   3.907
  155SER      N 2084   5.219  10.541   3.854
  155SER      H 2085   5.170  10.610   3.800
  155SER     CA 2086   5.155  10.512   3.982
  155SER     HA 2087   5.218  10.566   4.052
  155SER     CB 2088   5.010  10.571   3.979
  155SER    HB1 2089   4.964  10.551   4.075
  155SER    HB2 2090   4.955  10.519   3.901
  155SER     OG 2091   5.022  10.711   3.955
  155SER     HG 2092   5.048  10.749   4.039
  155SER      C 2093   5.147  10.364   4.014
  155SER      O 2094   5.135  10.278   3.921
  156PRO      N 2095   5.141  10.324   4.145
  156PRO     CD 2096   5.157  10.415   4.262
  156PRO    HD1 2097   5.055  10.447   4.282
  156PRO    HD2 2098   5.229  10.494   4.245
  156PRO     CG 2099   5.214  10.323   4.377
  156PRO    HG1 2100   5.176  10.349   4.476
  156PRO    HG2 2101   5.322  10.339   4.383
  156PRO     CB 2102   5.173  10.186   4.340
  156PRO    HB1 2103   5.077  10.164   4.387
  156PRO    HB2 2104   5.251  10.116   4.370
  156PRO     CA 2105   5.145  10.184   4.187
  156PRO     HA 2106   5.224  10.131   4.134
  156PRO      C 2107   5.028  10.100   4.146
  156PRO      O 2108   5.040   9.982   4.154
  157CYS      N 2109   4.912  10.152   4.101
  157CYS      H 2110   4.901  10.252   4.102
  157CYS     CA 2111   4.800  10.082   4.041
  157CYS     HA 2112   4.765  10.008   4.114
  157CYS     CB 2113   4.681  10.183   4.034
  157CYS    HB1 2114   4.664  10.218   4.136
  157CYS    HB2 2115   4.594  10.141   3.983
  157CYS     SG 2116   4.715  10.329   3.926
  157CYS     HG 2117   4.726  10.248   3.820
  157CYS      C 2118   4.827  10.017   3.904
  157CYS      O 2119   4.742   9.948   3.858
  158ASN      N 2120   4.951  10.034   3.853
  158ASN      H 2121   5.022  10.080   3.909
  158ASN     CA 2122   4.985   9.994   3.718
  158ASN     HA 2123   4.899   9.951   3.666
  158ASN     CB 2124   5.007  10.120   3.635
  158ASN    HB1 2125   5.056  10.093   3.541
  158ASN    HB2 2126   5.085  10.180   3.683
  158ASN     CG 2127   4.879  10.201   3.620
  158ASN    OD1 2128   4.763  10.155   3.652
  158ASN    ND2 2129   4.885  10.325   3.578
  158ASN   HD21 2130   4.979  10.362   3.571
  158ASN   HD22 2131   4.804  10.382   3.596
  158ASN      C 2132   5.110   9.904   3.700
  158ASN      O 2133   5.195   9.896   3.788
  159LEU      N 2134   5.119   9.839   3.586
  159LEU      H 2135   5.047   9.846   3.517
  159LEU     CA 2136   5.233   9.748   3.552
  159LEU     HA 2137   5.298   9.733   3.638
  159LEU     CB 2138   5.169   9.611   3.527
  159LEU    HB1 2139   5.090   9.623   3.453
  159LEU    HB2 2140   5.114   9.576   3.614
  159LEU     CG 2141   5.270   9.504   3.485
  159LEU     HG 2142   5.331   9.534   3.399
  159LEU    CD1 2143   5.362   9.471   3.605
  159LEU   HD11 2144   5.304   9.430   3.688
  159LEU   HD12 2145   5.445   9.408   3.573
  159LEU   HD13 2146   5.415   9.558   3.642
  159LEU    CD2 2147   5.203   9.377   3.437
  159LEU   HD21 2148   5.119   9.398   3.370
  159LEU   HD22 2149   5.272   9.310   3.386
  159LEU   HD23 2150   5.167   9.325   3.526
  159LEU      C 2151   5.322   9.796   3.438
  159LEU      O 2152   5.446   9.784   3.440
  160ILE      N 2153   5.256   9.840   3.330
  160ILE      H 2154   5.155   9.841   3.330
  160ILE     CA 2155   5.323   9.917   3.222
  160ILE     HA 2156   5.432   9.912   3.218
  160ILE     CB 2157   5.272   9.874   3.086
  160ILE     HB 2158   5.165   9.894   3.093
  160ILE    CG2 2159   5.319   9.956   2.963
  160ILE   HG21 2160   5.427   9.970   2.968
  160ILE   HG22 2161   5.288   9.901   2.875
  160ILE   HG23 2162   5.264  10.051   2.965
  160ILE    CG1 2163   5.293   9.725   3.046
  160ILE   HG11 2164   5.242   9.701   2.953
  160ILE   HG12 2165   5.251   9.665   3.127
  160ILE     CD 2166   5.435   9.690   3.033
  160ILE    HD1 2167   5.448   9.586   3.001
  160ILE    HD2 2168   5.484   9.761   2.967
  160ILE    HD3 2169   5.481   9.703   3.131
  160ILE      C 2170   5.298  10.062   3.230
  160ILE      O 2171   5.188  10.100   3.266
  161TYR      N 2172   5.399  10.150   3.206
  161TYR      H 2173   5.487  10.115   3.171
  161TYR     CA 2174   5.372  10.295   3.198
  161TYR     HA 2175   5.269  10.313   3.225
  161TYR     CB 2176   5.466  10.368   3.294
  161TYR    HB1 2177   5.426  10.468   3.307
  161TYR    HB2 2178   5.562  10.376   3.242
  161TYR     CG 2179   5.491  10.303   3.428
  161TYR    CD1 2180   5.621  10.293   3.480
  161TYR    HD1 2181   5.705  10.332   3.425
  161TYR    CE1 2182   5.646  10.245   3.609
  161TYR    HE1 2183   5.749  10.233   3.643
  161TYR     CZ 2184   5.541  10.195   3.686
  161TYR     OH 2185   5.574  10.152   3.807
  161TYR     HH 2186   5.520  10.085   3.850
  161TYR    CE2 2187   5.410  10.195   3.639
  161TYR    HE2 2188   5.334  10.164   3.709
  161TYR    CD2 2189   5.388  10.255   3.514
  161TYR    HD2 2190   5.287  10.271   3.480
  161TYR      C 2191   5.382  10.360   3.055
  161TYR      O 2192   5.444  10.309   2.961
  162PHE      N 2193   5.322  10.480   3.035
  162PHE      H 2194   5.287  10.533   3.114
  162PHE     CA 2195   5.305  10.548   2.913
  162PHE     HA 2196   5.367  10.504   2.835
  162PHE     CB 2197   5.168  10.531   2.860
  162PHE    HB1 2198   5.149  10.584   2.767
  162PHE    HB2 2199   5.095  10.562   2.935
  162PHE     CG 2200   5.139  10.383   2.836
  162PHE    CD1 2201   5.047  10.306   2.914
  162PHE    HD1 2202   5.016  10.340   3.011
  162PHE    CE1 2203   5.006  10.174   2.874
  162PHE    HE1 2204   4.936  10.123   2.938
  162PHE     CZ 2205   5.057  10.116   2.758
  162PHE     HZ 2206   5.023  10.019   2.725
  162PHE    CE2 2207   5.155  10.187   2.684
  162PHE    HE2 2208   5.203  10.145   2.597
  162PHE    CD2 2209   5.198  10.318   2.723
  162PHE    HD2 2210   5.274  10.373   2.669
  162PHE      C 2211   5.338  10.697   2.931
  162PHE      O 2212   5.428  10.749   2.867
  163GLY      N 2213   5.281  10.766   3.029
  163GLY      H 2214   5.218  10.720   3.092
  163GLY     CA 2215   5.313  10.914   3.050
  163GLY    HA1 2216   5.377  10.951   2.969
  163GLY    HA2 2217   5.365  10.931   3.145
  163GLY      C 2218   5.185  11.002   3.040
  163GLY      O 2219   5.091  10.982   3.113
  164GLU      N 2220   5.189  11.099   2.944
  164GLU      H 2221   5.270  11.114   2.886
  164GLU     CA 2222   5.076  11.185   2.924
  164GLU     HA 2223   4.988  11.121   2.937
  164GLU     CB 2224   5.098  11.299   3.027
  164GLU    HB1 2225   5.177  11.367   2.994
  164GLU    HB2 2226   5.138  11.271   3.124
  164GLU     CG 2227   4.963  11.369   3.063
  164GLU    HG1 2228   4.891  11.296   3.100
  164GLU    HG2 2229   4.923  11.419   2.975
  164GLU     CD 2230   4.980  11.470   3.178
  164GLU    OE1 2231   4.959  11.590   3.152
  164GLU    OE2 2232   5.010  11.432   3.297
  164GLU      C 2233   5.070  11.239   2.772
  164GLU      O 2234   4.960  11.245   2.720
  165HIE      N 2235   5.182  11.269   2.703
  165HIE      H 2236   5.272  11.276   2.748
  165HIE     CA 2237   5.190  11.328   2.568
  165HIE     HA 2238   5.091  11.365   2.539
  165HIE     CB 2239   5.287  11.450   2.576
  165HIE    HB1 2240   5.295  11.494   2.477
  165HIE    HB2 2241   5.387  11.415   2.600
  165HIE     CG 2242   5.241  11.562   2.669
  165HIE    ND1 2243   5.255  11.564   2.809
  165HIE    CE1 2244   5.222  11.691   2.847
  165HIE    HE1 2245   5.221  11.724   2.950
  165HIE    NE2 2246   5.184  11.761   2.740
  165HIE    HE2 2247   5.164  11.860   2.745
  165HIE    CD2 2248   5.180  11.677   2.632
  165HIE    HD2 2249   5.157  11.702   2.529
  165HIE      C 2250   5.239  11.223   2.464
  165HIE      O 2251   5.323  11.142   2.492
  166PRO      N 2252   5.192  11.225   2.334
  166PRO     CD 2253   5.076  11.309   2.297
  166PRO    HD1 2254   5.098  11.415   2.279
  166PRO    HD2 2255   4.993  11.307   2.367
  166PRO     CG 2256   5.031  11.252   2.163
  166PRO    HG1 2257   5.009  11.336   2.096
  166PRO    HG2 2258   4.943  11.189   2.173
  166PRO     CB 2259   5.153  11.174   2.105
  166PRO    HB1 2260   5.214  11.247   2.050
  166PRO    HB2 2261   5.126  11.088   2.044
  166PRO     CA 2262   5.226  11.129   2.231
  166PRO     HA 2263   5.171  11.039   2.257
  166PRO      C 2264   5.375  11.105   2.215
  166PRO      O 2265   5.415  10.990   2.203
  167LEU      N 2266   5.461  11.203   2.226
  167LEU      H 2267   5.422  11.296   2.237
  167LEU     CA 2268   5.608  11.188   2.224
  167LEU     HA 2269   5.625  11.139   2.128
  167LEU     CB 2270   5.678  11.323   2.230
  167LEU    HB1 2271   5.781  11.298   2.253
  167LEU    HB2 2272   5.616  11.380   2.300
  167LEU     CG 2273   5.684  11.401   2.098
  167LEU     HG 2274   5.586  11.406   2.051
  167LEU    CD1 2275   5.740  11.547   2.120
  167LEU   HD11 2276   5.760  11.603   2.029
  167LEU   HD12 2277   5.681  11.599   2.194
  167LEU   HD13 2278   5.840  11.540   2.164
  167LEU    CD2 2279   5.780  11.345   1.990
  167LEU   HD21 2280   5.745  11.244   1.968
  167LEU   HD22 2281   5.783  11.406   1.900
  167LEU   HD23 2282   5.885  11.349   2.019
  167LEU      C 2283   5.660  11.096   2.336
  167LEU      O 2284   5.745  11.013   2.316
  168SER      N 2285   5.614  11.111   2.454
  168SER      H 2286   5.563  11.197   2.467
  168SER     CA 2287   5.652  11.026   2.568
  168SER     HA 2288   5.760  11.012   2.572
  168SER     CB 2289   5.589  11.081   2.699
  168SER    HB1 2290   5.625  11.021   2.783
  168SER    HB2 2291   5.481  11.084   2.700
  168SER     OG 2292   5.631  11.211   2.731
  168SER     HG 2293   5.642  11.262   2.651
  168SER      C 2294   5.589  10.890   2.556
  168SER      O 2295   5.654  10.791   2.588
  169PHE      N 2296   5.466  10.891   2.500
  169PHE      H 2297   5.426  10.977   2.466
  169PHE     CA 2298   5.399  10.758   2.473
  169PHE     HA 2299   5.386  10.709   2.569
  169PHE     CB 2300   5.257  10.763   2.418
  169PHE    HB1 2301   5.226  10.667   2.377
  169PHE    HB2 2302   5.236  10.840   2.344
  169PHE     CG 2303   5.142  10.769   2.515
  169PHE    CD1 2304   5.157  10.834   2.641
  169PHE    HD1 2305   5.248  10.887   2.665
  169PHE    CE1 2306   5.049  10.827   2.737
  169PHE    HE1 2307   5.054  10.886   2.827
  169PHE     CZ 2308   4.934  10.756   2.705
  169PHE     HZ 2309   4.857  10.758   2.781
  169PHE    CE2 2310   4.919  10.694   2.582
  169PHE    HE2 2311   4.830  10.637   2.558
  169PHE    CD2 2312   5.019  10.713   2.482
  169PHE    HD2 2313   4.994  10.669   2.386
  169PHE      C 2314   5.486  10.671   2.382
  169PHE      O 2315   5.515  10.556   2.415
  170ALA      N 2316   5.526  10.727   2.268
  170ALA      H 2317   5.504  10.825   2.255
  170ALA     CA 2318   5.614  10.655   2.173
  170ALA     HA 2319   5.557  10.574   2.128
  170ALA     CB 2320   5.651  10.754   2.063
  170ALA    HB1 2321   5.706  10.705   1.983
  170ALA    HB2 2322   5.559  10.793   2.020
  170ALA    HB3 2323   5.706  10.839   2.104
  170ALA      C 2324   5.753  10.613   2.235
  170ALA      O 2325   5.790  10.498   2.212
  171ALA      N 2326   5.815  10.703   2.312
  171ALA      H 2327   5.778  10.797   2.304
  171ALA     CA 2328   5.934  10.674   2.397
  171ALA     HA 2329   6.020  10.641   2.340
  171ALA     CB 2330   5.980  10.795   2.476
  171ALA    HB1 2331   5.906  10.831   2.549
  171ALA    HB2 2332   6.065  10.766   2.537
  171ALA    HB3 2333   6.008  10.871   2.404
  171ALA      C 2334   5.906  10.553   2.490
  171ALA      O 2335   5.990  10.461   2.499
  172CYS      N 2336   5.799  10.549   2.567
  172CYS      H 2337   5.743  10.633   2.571
  172CYS     CA 2338   5.766  10.437   2.664
  172CYS     HA 2339   5.849  10.417   2.732
  172CYS     CB 2340   5.646  10.475   2.750
  172CYS    HB1 2341   5.618  10.381   2.796
  172CYS    HB2 2342   5.560  10.509   2.692
  172CYS     SG 2343   5.698  10.592   2.878
  172CYS     HG 2344   5.716  10.698   2.797
  172CYS      C 2345   5.728  10.313   2.593
  172CYS      O 2346   5.734  10.209   2.664
  173VAL      N 2347   5.702  10.315   2.465
  173VAL      H 2348   5.659  10.402   2.435
  173VAL     CA 2349   5.691  10.198   2.377
  173VAL     HA 2350   5.708  10.108   2.435
  173VAL     CB 2351   5.558  10.185   2.300
  173VAL     HB 2352   5.549  10.086   2.256
  173VAL    CG1 2353   5.437  10.191   2.389
  173VAL   HG11 2354   5.345  10.155   2.341
  173VAL   HG12 2355   5.465  10.119   2.466
  173VAL   HG13 2356   5.422  10.293   2.425
  173VAL    CG2 2357   5.530  10.286   2.193
  173VAL   HG21 2358   5.574  10.240   2.105
  173VAL   HG22 2359   5.424  10.306   2.175
  173VAL   HG23 2360   5.578  10.382   2.215
  173VAL      C 2361   5.818  10.177   2.285
  173VAL      O 2362   5.825  10.088   2.197
  174ASN      N 2363   5.927  10.247   2.312
  174ASN      H 2364   5.919  10.312   2.389
  174ASN     CA 2365   6.060  10.236   2.250
  174ASN     HA 2366   6.122  10.315   2.293
  174ASN     CB 2367   6.126  10.108   2.298
  174ASN    HB1 2368   6.079  10.025   2.245
  174ASN    HB2 2369   6.098  10.087   2.401
  174ASN     CG 2370   6.274  10.109   2.294
  174ASN    OD1 2371   6.333  10.198   2.348
  174ASN    ND2 2372   6.338  10.006   2.248
  174ASN   HD21 2373   6.284   9.925   2.224
  174ASN   HD22 2374   6.438  10.006   2.266
  174ASN      C 2375   6.058  10.264   2.094
  174ASN      O 2376   6.157  10.217   2.021
  175SER      N 2377   5.959  10.330   2.038
  175SER      H 2378   5.889  10.364   2.103
  175SER     CA 2379   5.937  10.348   1.894
  175SER     HA 2380   5.996  10.276   1.837
  175SER     CB 2381   5.790  10.320   1.872
  175SER    HB1 2382   5.743  10.417   1.886
  175SER    HB2 2383   5.752  10.237   1.932
  175SER     OG 2384   5.767  10.268   1.736
  175SER     HG 2385   5.849  10.278   1.688
  175SER      C 2386   5.978  10.485   1.839
  175SER      O 2387   5.902  10.577   1.804
  176GLU      N 2388   6.115  10.500   1.823
  176GLU      H 2389   6.171  10.430   1.869
  176GLU     CA 2390   6.188  10.603   1.749
  176GLU     HA 2391   6.205  10.695   1.805
  176GLU     CB 2392   6.315  10.539   1.702
  176GLU    HB1 2393   6.299  10.471   1.618
  176GLU    HB2 2394   6.349  10.480   1.787
  176GLU     CG 2395   6.416  10.655   1.675
  176GLU    HG1 2396   6.442  10.692   1.774
  176GLU    HG2 2397   6.377  10.737   1.614
  176GLU     CD 2398   6.536  10.599   1.611
  176GLU    OE1 2399   6.545  10.604   1.486
  176GLU    OE2 2400   6.615  10.536   1.682
  176GLU      C 2401   6.106  10.649   1.620
  176GLU      O 2402   6.099  10.770   1.596
  177GLU      N 2403   6.059  10.560   1.535
  177GLU      H 2404   6.074  10.463   1.559
  177GLU     CA 2405   5.986  10.597   1.414
  177GLU     HA 2406   6.055  10.657   1.355
  177GLU     CB 2407   5.952  10.478   1.320
  177GLU    HB1 2408   6.037  10.417   1.288
  177GLU    HB2 2409   5.906  10.517   1.229
  177GLU     CG 2410   5.852  10.369   1.373
  177GLU    HG1 2411   5.798  10.317   1.294
  177GLU    HG2 2412   5.771  10.412   1.432
  177GLU     CD 2413   5.934  10.273   1.460
  177GLU    OE1 2414   5.964  10.162   1.408
  177GLU    OE2 2415   5.963  10.305   1.580
  177GLU      C 2416   5.861  10.685   1.436
  177GLU      O 2417   5.825  10.767   1.358
  178ILE      N 2418   5.793  10.673   1.545
  178ILE      H 2419   5.824  10.607   1.615
  178ILE     CA 2420   5.674  10.751   1.584
  178ILE     HA 2421   5.606  10.764   1.500
  178ILE     CB 2422   5.590  10.680   1.693
  178ILE     HB 2423   5.657  10.678   1.780
  178ILE    CG2 2424   5.468  10.765   1.731
  178ILE   HG21 2425   5.405  10.769   1.642
  178ILE   HG22 2426   5.418  10.712   1.812
  178ILE   HG23 2427   5.507  10.861   1.765
  178ILE    CG1 2428   5.556  10.533   1.648
  178ILE   HG11 2429   5.646  10.478   1.621
  178ILE   HG12 2430   5.488  10.538   1.563
  178ILE     CD 2431   5.465  10.455   1.742
  178ILE    HD1 2432   5.372  10.511   1.748
  178ILE    HD2 2433   5.438  10.361   1.695
  178ILE    HD3 2434   5.524  10.437   1.833
  178ILE      C 2435   5.720  10.891   1.618
  178ILE      O 2436   5.670  10.989   1.560
  179VAL      N 2437   5.816  10.900   1.711
  179VAL      H 2438   5.829  10.816   1.765
  179VAL     CA 2439   5.891  11.015   1.757
  179VAL     HA 2440   5.826  11.085   1.810
  179VAL     CB 2441   5.998  10.969   1.859
  179VAL     HB 2442   6.072  10.913   1.802
  179VAL    CG1 2443   6.074  11.085   1.922
  179VAL   HG11 2444   6.120  11.137   1.838
  179VAL   HG12 2445   6.012  11.151   1.983
  179VAL   HG13 2446   6.154  11.047   1.987
  179VAL    CG2 2447   5.962  10.874   1.975
  179VAL   HG21 2448   6.045  10.844   2.039
  179VAL   HG22 2449   5.897  10.936   2.038
  179VAL   HG23 2450   5.925  10.784   1.926
  179VAL      C 2451   5.947  11.096   1.646
  179VAL      O 2452   5.912  11.213   1.640
  180ARG      N 2453   6.006  11.042   1.541
  180ARG      H 2454   6.013  10.942   1.551
  180ARG     CA 2455   6.053  11.103   1.410
  180ARG     HA 2456   6.131  11.174   1.436
  180ARG     CB 2457   6.117  10.986   1.331
  180ARG    HB1 2458   6.034  10.923   1.301
  180ARG    HB2 2459   6.171  10.930   1.407
  180ARG     CG 2460   6.219  11.000   1.217
  180ARG    HG1 2461   6.239  10.899   1.180
  180ARG    HG2 2462   6.313  11.037   1.258
  180ARG     CD 2463   6.179  11.089   1.096
  180ARG    HD1 2464   6.251  11.069   1.017
  180ARG    HD2 2465   6.171  11.190   1.137
  180ARG     NE 2466   6.049  11.061   1.033
  180ARG     HE 2467   6.005  10.972   1.052
  180ARG     CZ 2468   5.976  11.149   0.962
  180ARG    NH1 2469   5.853  11.109   0.934
  180ARG   HH11 2470   5.817  11.019   0.962
  180ARG   HH12 2471   5.800  11.158   0.863
  180ARG    NH2 2472   6.015  11.264   0.923
  180ARG   HH21 2473   6.113  11.288   0.922
  180ARG   HH22 2474   5.945  11.319   0.875
  180ARG      C 2475   5.936  11.169   1.335
  180ARG      O 2476   5.948  11.282   1.294
  181LEU      N 2477   5.818  11.109   1.328
  181LEU      H 2478   5.814  11.014   1.362
  181LEU     CA 2479   5.698  11.160   1.254
  181LEU     HA 2480   5.730  11.209   1.163
  181LEU     CB 2481   5.621  11.034   1.223
  181LEU    HB1 2482   5.644  10.960   1.300
  181LEU    HB2 2483   5.669  10.984   1.138
  181LEU     CG 2484   5.470  11.015   1.206
  181LEU     HG 2485   5.427  11.066   1.292
  181LEU    CD1 2486   5.435  11.082   1.077
  181LEU   HD11 2487   5.462  11.187   1.065
  181LEU   HD12 2488   5.487  11.025   1.001
  181LEU   HD13 2489   5.330  11.065   1.051
  181LEU    CD2 2490   5.426  10.868   1.205
  181LEU   HD21 2491   5.430  10.829   1.307
  181LEU   HD22 2492   5.321  10.877   1.177
  181LEU   HD23 2493   5.478  10.813   1.126
  181LEU      C 2494   5.624  11.266   1.334
  181LEU      O 2495   5.572  11.363   1.283
  182LEU      N 2496   5.620  11.250   1.465
  182LEU      H 2497   5.638  11.158   1.503
  182LEU     CA 2498   5.560  11.353   1.553
  182LEU     HA 2499   5.463  11.382   1.512
  182LEU     CB 2500   5.535  11.300   1.696
  182LEU    HB1 2501   5.505  11.384   1.758
  182LEU    HB2 2502   5.628  11.267   1.742
  182LEU     CG 2503   5.427  11.185   1.718
  182LEU     HG 2504   5.437  11.096   1.654
  182LEU    CD1 2505   5.433  11.144   1.864
  182LEU   HD11 2506   5.402  11.235   1.915
  182LEU   HD12 2507   5.363  11.064   1.890
  182LEU   HD13 2508   5.533  11.123   1.901
  182LEU    CD2 2509   5.292  11.243   1.680
  182LEU   HD21 2510   5.268  11.322   1.751
  182LEU   HD22 2511   5.284  11.284   1.579
  182LEU   HD23 2512   5.220  11.164   1.701
  182LEU      C 2513   5.646  11.484   1.551
  182LEU      O 2514   5.586  11.589   1.538
  183ILE      N 2515   5.780  11.469   1.550
  183ILE      H 2516   5.825  11.380   1.568
  183ILE     CA 2517   5.865  11.588   1.531
  183ILE     HA 2518   5.839  11.662   1.606
  183ILE     CB 2519   6.015  11.548   1.550
  183ILE     HB 2520   6.036  11.454   1.501
  183ILE    CG2 2521   6.112  11.656   1.509
  183ILE   HG21 2522   6.116  11.656   1.400
  183ILE   HG22 2523   6.081  11.758   1.534
  183ILE   HG23 2524   6.213  11.644   1.547
  183ILE    CG1 2525   6.043  11.524   1.703
  183ILE   HG11 2526   6.145  11.487   1.693
  183ILE   HG12 2527   5.977  11.442   1.733
  183ILE     CD 2528   6.029  11.648   1.792
  183ILE    HD1 2529   6.082  11.735   1.755
  183ILE    HD2 2530   5.924  11.669   1.809
  183ILE    HD3 2531   6.061  11.628   1.895
  183ILE      C 2532   5.839  11.653   1.397
  183ILE      O 2533   5.824  11.772   1.404
  184GLU      N 2534   5.823  11.580   1.288
  184GLU      H 2535   5.852  11.483   1.284
  184GLU     CA 2536   5.775  11.632   1.158
  184GLU     HA 2537   5.855  11.698   1.124
  184GLU     CB 2538   5.761  11.518   1.054
  184GLU    HB1 2539   5.666  11.471   1.078
  184GLU    HB2 2540   5.837  11.441   1.066
  184GLU     CG 2541   5.758  11.573   0.905
  184GLU    HG1 2542   5.854  11.619   0.880
  184GLU    HG2 2543   5.683  11.651   0.903
  184GLU     CD 2544   5.715  11.458   0.804
  184GLU    OE1 2545   5.598  11.461   0.757
  184GLU    OE2 2546   5.792  11.364   0.798
  184GLU      C 2547   5.649  11.717   1.163
  184GLU      O 2548   5.647  11.817   1.091
  185HID      N 2549   5.548  11.681   1.247
  185HID      H 2550   5.560  11.602   1.309
  185HID     CA 2551   5.432  11.766   1.270
  185HID     HA 2552   5.427  11.829   1.181
  185HID     CB 2553   5.305  11.674   1.275
  185HID    HB1 2554   5.213  11.734   1.272
  185HID    HB2 2555   5.300  11.615   1.366
  185HID     CG 2556   5.294  11.578   1.159
  185HID    ND1 2557   5.367  11.461   1.134
  185HID    HD1 2558   5.454  11.436   1.178
  185HID    CE1 2559   5.318  11.414   1.023
  185HID    HE1 2560   5.365  11.336   0.965
  185HID    NE2 2561   5.225  11.495   0.968
  185HID    CD2 2562   5.194  11.588   1.063
  185HID    HD2 2563   5.119  11.666   1.061
  185HID      C 2564   5.444  11.863   1.386
  185HID      O 2565   5.345  11.901   1.448
  186GLY      N 2566   5.563  11.912   1.411
  186GLY      H 2567   5.644  11.871   1.365
  186GLY     CA 2568   5.591  12.014   1.515
  186GLY    HA1 2569   5.542  12.108   1.487
  186GLY    HA2 2570   5.697  12.030   1.501
  186GLY      C 2571   5.557  11.992   1.660
  186GLY      O 2572   5.532  12.091   1.735
  187ALA      N 2573   5.550  11.866   1.703
  187ALA      H 2574   5.582  11.795   1.638
  187ALA     CA 2575   5.527  11.821   1.842
  187ALA     HA 2576   5.435  11.858   1.886
  187ALA     CB 2577   5.520  11.663   1.842
  187ALA    HB1 2578   5.441  11.621   1.779
  187ALA    HB2 2579   5.617  11.621   1.819
  187ALA    HB3 2580   5.490  11.634   1.943
  187ALA      C 2581   5.641  11.872   1.935
  187ALA      O 2582   5.759  11.844   1.914
  188ASP      N 2583   5.609  11.947   2.041
  188ASP      H 2584   5.510  11.966   2.048
  188ASP     CA 2585   5.707  12.022   2.118
  188ASP     HA 2586   5.787  12.043   2.048
  188ASP     CB 2587   5.638  12.149   2.170
  188ASP    HB1 2588   5.599  12.109   2.264
  188ASP    HB2 2589   5.562  12.184   2.100
  188ASP     CG 2590   5.738  12.259   2.200
  188ASP    OD1 2591   5.693  12.375   2.216
  188ASP    OD2 2592   5.862  12.240   2.187
  188ASP      C 2593   5.769  11.948   2.242
  188ASP      O 2594   5.701  11.907   2.335
  189ILE      N 2595   5.901  11.939   2.236
  189ILE      H 2596   5.946  11.951   2.147
  189ILE     CA 2597   5.988  11.897   2.352
  189ILE     HA 2598   5.963  11.794   2.378
  189ILE     CB 2599   6.125  11.891   2.285
  189ILE     HB 2600   6.166  11.978   2.233
  189ILE    CG2 2601   6.235  11.862   2.384
  189ILE   HG21 2602   6.328  11.845   2.331
  189ILE   HG22 2603   6.245  11.939   2.461
  189ILE   HG23 2604   6.207  11.766   2.428
  189ILE    CG1 2605   6.131  11.781   2.160
  189ILE   HG11 2606   6.053  11.804   2.087
  189ILE   HG12 2607   6.116  11.686   2.209
  189ILE     CD 2608   6.265  11.763   2.092
  189ILE    HD1 2609   6.332  11.726   2.169
  189ILE    HD2 2610   6.265  11.698   2.004
  189ILE    HD3 2611   6.303  11.855   2.049
  189ILE      C 2612   5.977  12.003   2.467
  189ILE      O 2613   6.014  11.971   2.578
  190ARG      N 2614   5.933  12.123   2.443
  190ARG      H 2615   5.923  12.156   2.348
  190ARG     CA 2616   5.906  12.221   2.548
  190ARG     HA 2617   5.980  12.215   2.628
  190ARG     CB 2618   5.909  12.364   2.488
  190ARG    HB1 2619   5.879  12.443   2.558
  190ARG    HB2 2620   5.821  12.373   2.425
  190ARG     CG 2621   6.032  12.409   2.416
  190ARG    HG1 2622   6.056  12.328   2.347
  190ARG    HG2 2623   6.106  12.410   2.496
  190ARG     CD 2624   6.031  12.536   2.330
  190ARG    HD1 2625   6.135  12.551   2.300
  190ARG    HD2 2626   5.997  12.621   2.390
  190ARG     NE 2627   5.946  12.524   2.211
  190ARG     HE 2628   5.897  12.438   2.191
  190ARG     CZ 2629   5.902  12.620   2.139
  190ARG    NH1 2630   5.810  12.591   2.050
  190ARG   HH11 2631   5.769  12.499   2.051
  190ARG   HH12 2632   5.776  12.666   1.992
  190ARG    NH2 2633   5.941  12.745   2.150
  190ARG   HH21 2634   5.997  12.775   2.228
  190ARG   HH22 2635   5.918  12.813   2.079
  190ARG      C 2636   5.784  12.194   2.633
  190ARG      O 2637   5.772  12.231   2.747
  191ALA      N 2638   5.685  12.112   2.582
  191ALA      H 2639   5.692  12.078   2.487
  191ALA     CA 2640   5.574  12.061   2.668
  191ALA     HA 2641   5.523  12.149   2.708
  191ALA     CB 2642   5.482  11.973   2.591
  191ALA    HB1 2643   5.456  12.041   2.510
  191ALA    HB2 2644   5.531  11.884   2.552
  191ALA    HB3 2645   5.391  11.940   2.642
  191ALA      C 2646   5.621  11.971   2.788
  191ALA      O 2647   5.713  11.894   2.776
  192GLN      N 2648   5.545  11.977   2.900
  192GLN      H 2649   5.468  12.043   2.904
  192GLN     CA 2650   5.559  11.895   3.018
  192GLN     HA 2651   5.620  11.809   2.991
  192GLN     CB 2652   5.641  11.965   3.133
  192GLN    HB1 2653   5.747  11.968   3.105
  192GLN    HB2 2654   5.628  11.904   3.221
  192GLN     CG 2655   5.593  12.106   3.167
  192GLN    HG1 2656   5.485  12.108   3.185
  192GLN    HG2 2657   5.604  12.166   3.077
  192GLN     CD 2658   5.666  12.167   3.286
  192GLN    OE1 2659   5.635  12.160   3.403
  192GLN    NE2 2660   5.786  12.226   3.263
  192GLN   HE21 2661   5.816  12.226   3.167
  192GLN   HE22 2662   5.838  12.272   3.336
  192GLN      C 2663   5.433  11.834   3.083
  192GLN      O 2664   5.332  11.903   3.079
  193ASP      N 2665   5.444  11.714   3.147
  193ASP      H 2666   5.535  11.671   3.159
  193ASP     CA 2667   5.332  11.645   3.217
  193ASP     HA 2668   5.246  11.645   3.149
  193ASP     CB 2669   5.356  11.495   3.244
  193ASP    HB1 2670   5.369  11.449   3.146
  193ASP    HB2 2671   5.268  11.459   3.296
  193ASP     CG 2672   5.474  11.453   3.338
  193ASP    OD1 2673   5.527  11.341   3.317
  193ASP    OD2 2674   5.511  11.530   3.429
  193ASP      C 2675   5.282  11.719   3.340
  193ASP      O 2676   5.347  11.808   3.388
  194SER      N 2677   5.163  11.680   3.393
  194SER      H 2678   5.109  11.618   3.334
  194SER     CA 2679   5.100  11.727   3.524
  194SER     HA 2680   5.066  11.828   3.506
  194SER     CB 2681   4.982  11.636   3.572
  194SER    HB1 2682   4.935  11.693   3.652
  194SER    HB2 2683   5.014  11.537   3.606
  194SER     OG 2684   4.899  11.624   3.464
  194SER     HG 2685   4.937  11.556   3.408
  194SER      C 2686   5.203  11.738   3.642
  194SER      O 2687   5.196  11.821   3.735
  195LEU      N 2688   5.306  11.650   3.647
  195LEU      H 2689   5.313  11.589   3.566
  195LEU     CA 2690   5.420  11.655   3.748
  195LEU     HA 2691   5.375  11.676   3.845
  195LEU     CB 2692   5.476  11.517   3.766
  195LEU    HB1 2693   5.579  11.530   3.800
  195LEU    HB2 2694   5.487  11.467   3.670
  195LEU     CG 2695   5.403  11.421   3.863
  195LEU     HG 2696   5.300  11.417   3.828
  195LEU    CD1 2697   5.454  11.275   3.836
  195LEU   HD11 2698   5.394  11.197   3.884
  195LEU   HD12 2699   5.439  11.260   3.729
  195LEU   HD13 2700   5.558  11.261   3.866
  195LEU    CD2 2701   5.420  11.463   4.012
  195LEU   HD21 2702   5.523  11.454   4.046
  195LEU   HD22 2703   5.382  11.564   4.029
  195LEU   HD23 2704   5.355  11.402   4.074
  195LEU      C 2705   5.524  11.755   3.712
  195LEU      O 2706   5.567  11.837   3.793
  196GLY      N 2707   5.580  11.750   3.590
  196GLY      H 2708   5.538  11.694   3.517
  196GLY     CA 2709   5.676  11.852   3.541
  196GLY    HA1 2710   5.738  11.893   3.620
  196GLY    HA2 2711   5.626  11.934   3.490
  196GLY      C 2712   5.773  11.795   3.442
  196GLY      O 2713   5.869  11.867   3.415
  197ASN      N 2714   5.753  11.681   3.375
  197ASN      H 2715   5.662  11.638   3.382
  197ASN     CA 2716   5.850  11.617   3.298
  197ASN     HA 2717   5.948  11.657   3.325
  197ASN     CB 2718   5.854  11.462   3.324
  197ASN    HB1 2719   5.944  11.411   3.288
  197ASN    HB2 2720   5.776  11.400   3.279
  197ASN     CG 2721   5.858  11.423   3.467
  197ASN    OD1 2722   5.959  11.414   3.532
  197ASN    ND2 2723   5.746  11.395   3.535
  197ASN   HD21 2724   5.652  11.401   3.499
  197ASN   HD22 2725   5.761  11.344   3.621
  197ASN      C 2726   5.827  11.631   3.146
  197ASN      O 2727   5.714  11.645   3.098
  198THR      N 2728   5.930  11.618   3.060
  198THR      H 2729   6.019  11.592   3.102
  198THR     CA 2730   5.911  11.596   2.914
  198THR     HA 2731   5.808  11.593   2.879
  198THR     CB 2732   5.975  11.719   2.832
  198THR     HB 2733   5.939  11.819   2.856
  198THR    CG2 2734   6.124  11.727   2.861
  198THR   HG21 2735   6.180  11.638   2.833
  198THR   HG22 2736   6.163  11.808   2.801
  198THR   HG23 2737   6.143  11.747   2.967
  198THR    OG1 2738   5.968  11.692   2.699
  198THR    HG1 2739   6.006  11.775   2.669
  198THR      C 2740   5.975  11.460   2.875
  198THR      O 2741   6.043  11.391   2.950
  199VAL      N 2742   5.947  11.420   2.752
  199VAL      H 2743   5.884  11.482   2.703
  199VAL     CA 2744   6.006  11.304   2.676
  199VAL     HA 2745   5.950  11.217   2.709
  199VAL     CB 2746   5.978  11.305   2.525
  199VAL     HB 2747   5.871  11.288   2.518
  199VAL    CG1 2748   6.019  11.432   2.451
  199VAL   HG11 2749   6.011  11.408   2.345
  199VAL   HG12 2750   5.956  11.518   2.474
  199VAL   HG13 2751   6.124  11.462   2.455
  199VAL    CG2 2752   6.033  11.180   2.454
  199VAL   HG21 2753   6.029  11.085   2.508
  199VAL   HG22 2754   5.988  11.166   2.356
  199VAL   HG23 2755   6.139  11.198   2.433
  199VAL      C 2756   6.150  11.269   2.711
  199VAL      O 2757   6.187  11.160   2.753
  200LEU      N 2758   6.234  11.371   2.721
  200LEU      H 2759   6.196  11.461   2.697
  200LEU     CA 2760   6.381  11.362   2.743
  200LEU     HA 2761   6.427  11.293   2.672
  200LEU     CB 2762   6.445  11.502   2.737
  200LEU    HB1 2763   6.550  11.476   2.751
  200LEU    HB2 2764   6.423  11.569   2.821
  200LEU     CG 2765   6.428  11.582   2.604
  200LEU     HG 2766   6.323  11.613   2.602
  200LEU    CD1 2767   6.521  11.704   2.622
  200LEU   HD11 2768   6.520  11.774   2.539
  200LEU   HD12 2769   6.496  11.752   2.717
  200LEU   HD13 2770   6.623  11.666   2.629
  200LEU    CD2 2771   6.468  11.498   2.486
  200LEU   HD21 2772   6.465  11.558   2.395
  200LEU   HD22 2773   6.569  11.458   2.491
  200LEU   HD23 2774   6.405  11.409   2.478
  200LEU      C 2775   6.413  11.314   2.886
  200LEU      O 2776   6.504  11.237   2.900
  201HIE      N 2777   6.330  11.348   2.986
  201HIE      H 2778   6.248  11.403   2.967
  201HIE     CA 2779   6.328  11.269   3.113
  201HIE     HA 2780   6.430  11.264   3.149
  201HIE     CB 2781   6.241  11.352   3.214
  201HIE    HB1 2782   6.240  11.301   3.311
  201HIE    HB2 2783   6.138  11.352   3.180
  201HIE     CG 2784   6.283  11.497   3.237
  201HIE    ND1 2785   6.197  11.597   3.202
  201HIE    CE1 2786   6.267  11.715   3.209
  201HIE    HE1 2787   6.231  11.815   3.194
  201HIE    NE2 2788   6.393  11.688   3.249
  201HIE    HE2 2789   6.468  11.755   3.266
  201HIE    CD2 2790   6.407  11.553   3.265
  201HIE    HD2 2791   6.498  11.498   3.285
  201HIE      C 2792   6.270  11.134   3.107
  201HIE      O 2793   6.331  11.043   3.167
  202ILE      N 2794   6.163  11.105   3.027
  202ILE      H 2795   6.129  11.180   2.968
  202ILE     CA 2796   6.101  10.971   3.016
  202ILE     HA 2797   6.083  10.937   3.118
  202ILE     CB 2798   5.976  10.980   2.929
  202ILE     HB 2799   6.011  11.003   2.828
  202ILE    CG2 2800   5.907  10.845   2.918
  202ILE   HG21 2801   5.814  10.858   2.862
  202ILE   HG22 2802   5.964  10.769   2.865
  202ILE   HG23 2803   5.875  10.809   3.016
  202ILE    CG1 2804   5.881  11.083   2.972
  202ILE   HG11 2805   5.789  11.088   2.913
  202ILE   HG12 2806   5.933  11.176   2.952
  202ILE     CD 2807   5.842  11.087   3.123
  202ILE    HD1 2808   5.789  11.180   3.141
  202ILE    HD2 2809   5.781  11.001   3.152
  202ILE    HD3 2810   5.931  11.096   3.185
  202ILE      C 2811   6.208  10.872   2.963
  202ILE      O 2812   6.213  10.760   3.000
  203LEU      N 2813   6.290  10.916   2.871
  203LEU      H 2814   6.275  11.012   2.842
  203LEU     CA 2815   6.405  10.842   2.814
  203LEU     HA 2816   6.368  10.745   2.781
  203LEU     CB 2817   6.468  10.921   2.700
  203LEU    HB1 2818   6.564  10.872   2.685
  203LEU    HB2 2819   6.488  11.024   2.729
  203LEU     CG 2820   6.366  10.926   2.578
  203LEU     HG 2821   6.266  10.951   2.614
  203LEU    CD1 2822   6.418  11.037   2.482
  203LEU   HD11 2823   6.524  11.029   2.459
  203LEU   HD12 2824   6.369  11.028   2.385
  203LEU   HD13 2825   6.388  11.125   2.539
  203LEU    CD2 2826   6.362  10.791   2.507
  203LEU   HD21 2827   6.322  10.714   2.573
  203LEU   HD22 2828   6.306  10.796   2.413
  203LEU   HD23 2829   6.466  10.764   2.489
  203LEU      C 2830   6.508  10.792   2.915
  203LEU      O 2831   6.562  10.683   2.908
  204ILE      N 2832   6.526  10.867   3.028
  204ILE      H 2833   6.480  10.956   3.031
  204ILE     CA 2834   6.619  10.829   3.136
  204ILE     HA 2835   6.708  10.784   3.092
  204ILE     CB 2836   6.659  10.949   3.222
  204ILE     HB 2837   6.577  10.980   3.286
  204ILE    CG2 2838   6.768  10.913   3.319
  204ILE   HG21 2839   6.858  10.876   3.269
  204ILE   HG22 2840   6.778  11.011   3.366
  204ILE   HG23 2841   6.723  10.850   3.396
  204ILE    CG1 2842   6.686  11.076   3.141
  204ILE   HG11 2843   6.713  11.164   3.199
  204ILE   HG12 2844   6.594  11.112   3.095
  204ILE     CD 2845   6.797  11.057   3.034
  204ILE    HD1 2846   6.895  11.061   3.083
  204ILE    HD2 2847   6.788  10.958   2.990
  204ILE    HD3 2848   6.787  11.135   2.958
  204ILE      C 2849   6.560  10.710   3.224
  204ILE      O 2850   6.641  10.637   3.282
  205LEU      N 2851   6.434  10.682   3.228
  205LEU      H 2852   6.367  10.739   3.179
  205LEU     CA 2853   6.361  10.571   3.298
  205LEU     HA 2854   6.408  10.551   3.394
  205LEU     CB 2855   6.224  10.625   3.333
  205LEU    HB1 2856   6.159  10.557   3.387
  205LEU    HB2 2857   6.160  10.621   3.245
  205LEU     CG 2858   6.205  10.765   3.400
  205LEU     HG 2859   6.234  10.848   3.336
  205LEU    CD1 2860   6.065  10.794   3.440
  205LEU   HD11 2861   6.037  10.728   3.522
  205LEU   HD12 2862   6.053  10.896   3.477
  205LEU   HD13 2863   5.995  10.775   3.358
  205LEU    CD2 2864   6.295  10.788   3.522
  205LEU   HD21 2865   6.398  10.757   3.501
  205LEU   HD22 2866   6.299  10.894   3.546
  205LEU   HD23 2867   6.250  10.733   3.604
  205LEU      C 2868   6.349  10.441   3.213
  205LEU      O 2869   6.365  10.329   3.260
  206GLN      N 2870   6.319  10.461   3.084
  206GLN      H 2871   6.298  10.555   3.051
  206GLN     CA 2872   6.310  10.355   2.979
  206GLN     HA 2873   6.210  10.313   2.994
  206GLN     CB 2874   6.289  10.437   2.845
  206GLN    HB1 2875   6.359  10.520   2.836
  206GLN    HB2 2876   6.187  10.476   2.842
  206GLN     CG 2877   6.325  10.353   2.717
  206GLN    HG1 2878   6.431  10.332   2.705
  206GLN    HG2 2879   6.301  10.427   2.640
  206GLN     CD 2880   6.249  10.222   2.694
  206GLN    OE1 2881   6.288  10.123   2.746
  206GLN    NE2 2882   6.130  10.225   2.629
  206GLN   HE21 2883   6.096  10.315   2.596
  206GLN   HE22 2884   6.079  10.139   2.621
  206GLN      C 2885   6.430  10.258   2.983
  206GLN      O 2886   6.540  10.299   2.951
  207PRO      N 2887   6.408  10.133   3.019
  207PRO     CD 2888   6.273  10.077   3.037
  207PRO    HD1 2889   6.199  10.101   2.960
  207PRO    HD2 2890   6.235  10.107   3.135
  207PRO     CG 2891   6.296   9.923   3.052
  207PRO    HG1 2892   6.297   9.876   2.953
  207PRO    HG2 2893   6.221   9.888   3.122
  207PRO     CB 2894   6.435   9.910   3.107
  207PRO    HB1 2895   6.471   9.814   3.070
  207PRO    HB2 2896   6.437   9.915   3.216
  207PRO     CA 2897   6.512  10.029   3.043
  207PRO     HA 2898   6.594  10.062   3.107
  207PRO      C 2899   6.585   9.980   2.918
  207PRO      O 2900   6.694   9.920   2.936
  208ASN      N 2901   6.541  10.003   2.798
  208ASN      H 2902   6.444  10.026   2.780
  208ASN     CA 2903   6.621   9.988   2.679
  208ASN     HA 2904   6.685   9.901   2.689
  208ASN     CB 2905   6.522   9.964   2.559
  208ASN    HB1 2906   6.571   9.947   2.464
  208ASN    HB2 2907   6.444  10.040   2.554
  208ASN     CG 2908   6.456   9.830   2.573
  208ASN    OD1 2909   6.505   9.718   2.551
  208ASN    ND2 2910   6.338   9.832   2.628
  208ASN   HD21 2911   6.296   9.920   2.652
  208ASN   HD22 2912   6.282   9.749   2.613
  208ASN      C 2913   6.722  10.108   2.665
  208ASN      O 2914   6.709  10.185   2.570
  209LYS      N 2915   6.825  10.120   2.750
  209LYS      H 2916   6.844  10.053   2.823
  209LYS     CA 2917   6.920  10.233   2.754
  209LYS     HA 2918   6.865  10.322   2.785
  209LYS     CB 2919   7.026  10.213   2.864
  209LYS    HB1 2920   7.096  10.296   2.873
  209LYS    HB2 2921   7.084  10.127   2.831
  209LYS     CG 2922   6.979  10.182   3.004
  209LYS    HG1 2923   6.888  10.123   2.992
  209LYS    HG2 2924   6.942  10.271   3.054
  209LYS     CD 2925   7.088  10.120   3.087
  209LYS    HD1 2926   7.175  10.185   3.096
  209LYS    HD2 2927   7.132  10.032   3.040
  209LYS     CE 2928   7.039  10.087   3.229
  209LYS    HE1 2929   6.953  10.020   3.225
  209LYS    HE2 2930   7.001  10.179   3.272
  209LYS     NZ 2931   7.140  10.019   3.313
  209LYS    HZ1 2932   7.223  10.075   3.309
  209LYS    HZ2 2933   7.109  10.014   3.409
  209LYS    HZ3 2934   7.158   9.925   3.279
  209LYS      C 2935   6.986  10.257   2.615
  209LYS      O 2936   7.028  10.365   2.586
  210THR      N 2937   7.017  10.156   2.533
  210THR      H 2938   6.981  10.062   2.546
  210THR     CA 2939   7.082  10.176   2.401
  210THR     HA 2940   7.171  10.240   2.406
  210THR     CB 2941   7.136  10.041   2.354
  210THR     HB 2942   7.169  10.041   2.250
  210THR    CG2 2943   7.257  10.003   2.449
  210THR   HG21 2944   7.336  10.071   2.419
  210THR   HG22 2945   7.238  10.037   2.551
  210THR   HG23 2946   7.294   9.902   2.432
  210THR    OG1 2947   7.037   9.938   2.378
  210THR    HG1 2948   7.089   9.859   2.392
  210THR      C 2949   6.995  10.239   2.296
  210THR      O 2950   7.038  10.326   2.226
  211PHE      N 2951   6.862  10.204   2.297
  211PHE      H 2952   6.828  10.135   2.362
  211PHE     CA 2953   6.764  10.267   2.214
  211PHE     HA 2954   6.804  10.275   2.113
  211PHE     CB 2955   6.636  10.184   2.216
  211PHE    HB1 2956   6.560  10.243   2.165
  211PHE    HB2 2957   6.605  10.163   2.318
  211PHE     CG 2958   6.660  10.059   2.136
  211PHE    CD1 2959   6.617  10.058   2.004
  211PHE    HD1 2960   6.564  10.139   1.957
  211PHE    CE1 2961   6.640   9.942   1.926
  211PHE    HE1 2962   6.591   9.932   1.830
  211PHE     CZ 2963   6.709   9.829   1.976
  211PHE     HZ 2964   6.719   9.735   1.924
  211PHE    CE2 2965   6.755   9.838   2.109
  211PHE    HE2 2966   6.812   9.756   2.150
  211PHE    CD2 2967   6.728   9.949   2.187
  211PHE    HD2 2968   6.760   9.949   2.290
  211PHE      C 2969   6.731  10.408   2.260
  211PHE      O 2970   6.717  10.498   2.178
  212ALA      N 2971   6.723  10.427   2.392
  212ALA      H 2972   6.731  10.345   2.450
  212ALA     CA 2973   6.716  10.554   2.467
  212ALA     HA 2974   6.615  10.586   2.438
  212ALA     CB 2975   6.734  10.527   2.622
  212ALA    HB1 2976   6.668  10.447   2.656
  212ALA    HB2 2977   6.838  10.502   2.637
  212ALA    HB3 2978   6.714  10.623   2.670
  212ALA      C 2979   6.805  10.667   2.414
  212ALA      O 2980   6.749  10.768   2.372
  213CYS      N 2981   6.941  10.650   2.409
  213CYS      H 2982   6.985  10.569   2.452
  213CYS     CA 2983   7.042  10.735   2.345
  213CYS     HA 2984   7.049  10.831   2.396
  213CYS     CB 2985   7.176  10.676   2.350
  213CYS    HB1 2986   7.241  10.747   2.298
  213CYS    HB2 2987   7.179  10.595   2.277
  213CYS     SG 2988   7.235  10.622   2.510
  213CYS     HG 2989   7.140  10.530   2.532
  213CYS      C 2990   7.001  10.771   2.206
  213CYS      O 2991   6.999  10.882   2.174
  214GLN      N 2992   6.967  10.674   2.119
  214GLN      H 2993   6.959  10.580   2.153
  214GLN     CA 2994   6.923  10.696   1.981
  214GLN     HA 2995   7.009  10.734   1.926
  214GLN     CB 2996   6.883  10.564   1.914
  214GLN    HB1 2997   6.827  10.588   1.823
  214GLN    HB2 2998   6.821  10.503   1.980
  214GLN     CG 2999   7.009  10.484   1.884
  214GLN    HG1 3000   7.056  10.456   1.978
  214GLN    HG2 3001   7.079  10.541   1.823
  214GLN     CD 3002   6.962  10.360   1.810
  214GLN    OE1 3003   6.888  10.280   1.859
  214GLN    NE2 3004   7.006  10.344   1.690
  214GLN   HE21 3005   7.061  10.415   1.643
  214GLN   HE22 3006   6.967  10.268   1.636
  214GLN      C 3007   6.803  10.798   1.968
  214GLN      O 3008   6.811  10.895   1.896
  215MET      N 3009   6.703  10.771   2.054
  215MET      H 3010   6.703  10.693   2.117
  215MET     CA 3011   6.589  10.863   2.061
  215MET     HA 3012   6.549  10.866   1.960
  215MET     CB 3013   6.484  10.799   2.152
  215MET    HB1 3014   6.405  10.873   2.167
  215MET    HB2 3015   6.518  10.763   2.249
  215MET     CG 3016   6.418  10.679   2.071
  215MET    HG1 3017   6.498  10.609   2.045
  215MET    HG2 3018   6.368  10.721   1.984
  215MET     SD 3019   6.274  10.589   2.149
  215MET     CE 3020   6.353  10.477   2.259
  215MET    HE1 3021   6.348  10.377   2.216
  215MET    HE2 3022   6.460  10.497   2.265
  215MET    HE3 3023   6.302  10.477   2.355
  215MET      C 3024   6.629  11.000   2.108
  215MET      O 3025   6.585  11.094   2.039
  216TYR      N 3026   6.707  11.011   2.213
  216TYR      H 3027   6.730  10.923   2.256
  216TYR     CA 3028   6.756  11.143   2.254
  216TYR     HA 3029   6.664  11.201   2.259
  216TYR     CB 3030   6.826  11.123   2.394
  216TYR    HB1 3031   6.932  11.105   2.372
  216TYR    HB2 3032   6.777  11.034   2.433
  216TYR     CG 3033   6.832  11.239   2.489
  216TYR    CD1 3034   6.782  11.228   2.618
  216TYR    HD1 3035   6.736  11.135   2.649
  216TYR    CE1 3036   6.782  11.341   2.702
  216TYR    HE1 3037   6.744  11.340   2.803
  216TYR     CZ 3038   6.854  11.455   2.672
  216TYR     OH 3039   6.855  11.564   2.759
  216TYR     HH 3040   6.924  11.627   2.739
  216TYR    CE2 3041   6.910  11.464   2.544
  216TYR    HE2 3042   6.956  11.552   2.502
  216TYR    CD2 3043   6.890  11.362   2.452
  216TYR    HD2 3044   6.914  11.378   2.348
  216TYR      C 3045   6.837  11.215   2.150
  216TYR      O 3046   6.793  11.328   2.125
  217ASN      N 3047   6.934  11.155   2.084
  217ASN      H 3048   6.971  11.066   2.115
  217ASN     CA 3049   7.007  11.214   1.975
  217ASN     HA 3050   7.058  11.298   2.022
  217ASN     CB 3051   7.107  11.109   1.925
  217ASN    HB1 3052   7.048  11.037   1.868
  217ASN    HB2 3053   7.156  11.061   2.009
  217ASN     CG 3054   7.204  11.171   1.825
  217ASN    OD1 3055   7.193  11.136   1.708
  217ASN    ND2 3056   7.284  11.268   1.858
  217ASN   HD21 3057   7.271  11.315   1.947
  217ASN   HD22 3058   7.350  11.303   1.791
  217ASN      C 3059   6.912  11.267   1.868
  217ASN      O 3060   6.928  11.388   1.830
  218LEU      N 3061   6.808  11.191   1.821
  218LEU      H 3062   6.786  11.106   1.871
  218LEU     CA 3063   6.710  11.236   1.718
  218LEU     HA 3064   6.756  11.253   1.620
  218LEU     CB 3065   6.603  11.128   1.700
  218LEU    HB1 3066   6.540  11.126   1.789
  218LEU    HB2 3067   6.657  11.034   1.683
  218LEU     CG 3068   6.514  11.140   1.575
  218LEU     HG 3069   6.432  11.211   1.585
  218LEU    CD1 3070   6.596  11.151   1.448
  218LEU   HD11 3071   6.670  11.071   1.452
  218LEU   HD12 3072   6.528  11.147   1.363
  218LEU   HD13 3073   6.653  11.244   1.443
  218LEU    CD2 3074   6.430  11.013   1.562
  218LEU   HD21 3075   6.374  11.020   1.469
  218LEU   HD22 3076   6.490  10.923   1.554
  218LEU   HD23 3077   6.365  11.004   1.649
  218LEU      C 3078   6.638  11.357   1.766
  218LEU      O 3079   6.632  11.456   1.692
  219LEU      N 3080   6.586  11.362   1.889
  219LEU      H 3081   6.573  11.279   1.945
  219LEU     CA 3082   6.521  11.480   1.949
  219LEU     HA 3083   6.439  11.521   1.890
  219LEU     CB 3084   6.447  11.441   2.083
  219LEU    HB1 3085   6.421  11.532   2.136
  219LEU    HB2 3086   6.510  11.386   2.152
  219LEU     CG 3087   6.323  11.344   2.073
  219LEU     HG 3088   6.354  11.264   2.006
  219LEU    CD1 3089   6.298  11.283   2.208
  219LEU   HD11 3090   6.199  11.238   2.201
  219LEU   HD12 3091   6.375  11.207   2.221
  219LEU   HD13 3092   6.292  11.357   2.288
  219LEU    CD2 3093   6.203  11.414   2.019
  219LEU   HD21 3094   6.130  11.334   2.006
  219LEU   HD22 3095   6.168  11.490   2.089
  219LEU   HD23 3096   6.214  11.460   1.921
  219LEU      C 3097   6.615  11.598   1.967
  219LEU      O 3098   6.582  11.714   1.941
  220LEU      N 3099   6.735  11.575   2.017
  220LEU      H 3100   6.760  11.480   2.040
  220LEU     CA 3101   6.824  11.686   2.052
  220LEU     HA 3102   6.776  11.767   2.107
  220LEU     CB 3103   6.942  11.649   2.148
  220LEU    HB1 3104   7.005  11.577   2.096
  220LEU    HB2 3105   6.894  11.591   2.226
  220LEU     CG 3106   7.038  11.759   2.198
  220LEU     HG 3107   7.082  11.806   2.109
  220LEU    CD1 3108   6.963  11.869   2.266
  220LEU   HD11 3109   6.901  11.935   2.207
  220LEU   HD12 3110   6.889  11.826   2.333
  220LEU   HD13 3111   7.036  11.927   2.323
  220LEU    CD2 3112   7.158  11.711   2.271
  220LEU   HD21 3113   7.128  11.697   2.374
  220LEU   HD22 3114   7.199  11.624   2.219
  220LEU   HD23 3115   7.227  11.796   2.268
  220LEU      C 3116   6.869  11.752   1.920
  220LEU      O 3117   6.893  11.871   1.914
  221SER      N 3118   6.874  11.674   1.811
  221SER      H 3119   6.853  11.576   1.823
  221SER     CA 3120   6.888  11.726   1.668
  221SER     HA 3121   6.983  11.779   1.656
  221SER     CB 3122   6.895  11.609   1.575
  221SER    HB1 3123   6.911  11.652   1.476
  221SER    HB2 3124   6.802  11.552   1.569
  221SER     OG 3125   6.998  11.516   1.599
  221SER     HG 3126   6.989  11.470   1.683
  221SER      C 3127   6.778  11.822   1.611
  221SER      O 3128   6.788  11.867   1.500
  222TYR      N 3129   6.677  11.858   1.689
  222TYR      H 3130   6.671  11.824   1.784
  222TYR     CA 3131   6.571  11.945   1.653
  222TYR     HA 3132   6.529  11.909   1.559
  222TYR     CB 3133   6.456  11.923   1.765
  222TYR    HB1 3134   6.493  11.955   1.862
  222TYR    HB2 3135   6.431  11.817   1.774
  222TYR     CG 3136   6.330  12.007   1.731
  222TYR    CD1 3137   6.302  12.131   1.797
  222TYR    HD1 3138   6.368  12.172   1.871
  222TYR    CE1 3139   6.185  12.199   1.765
  222TYR    HE1 3140   6.166  12.294   1.813
  222TYR     CZ 3141   6.102  12.158   1.655
  222TYR     OH 3142   5.999  12.235   1.617
  222TYR     HH 3143   5.997  12.310   1.677
  222TYR    CE2 3144   6.129  12.034   1.588
  222TYR    HE2 3145   6.072  11.995   1.505
  222TYR    CD2 3146   6.248  11.967   1.623
  222TYR    HD2 3147   6.274  11.874   1.576
  222TYR      C 3148   6.606  12.096   1.650
  222TYR      O 3149   6.654  12.144   1.756
  223ASP      N 3150   6.584  12.174   1.544
  223ASP      H 3151   6.563  12.128   1.457
  223ASP     CA 3152   6.571  12.325   1.551
  223ASP     HA 3153   6.579  12.367   1.651
  223ASP     CB 3154   6.689  12.392   1.477
  223ASP    HB1 3155   6.778  12.369   1.535
  223ASP    HB2 3156   6.678  12.500   1.482
  223ASP     CG 3157   6.721  12.340   1.336
  223ASP    OD1 3158   6.809  12.254   1.320
  223ASP    OD2 3159   6.657  12.380   1.235
  223ASP      C 3160   6.435  12.373   1.489
  223ASP      O 3161   6.372  12.295   1.417
  224ARG      N 3162   6.390  12.499   1.523
  224ARG      H 3163   6.461  12.557   1.566
  224ARG     CA 3164   6.275  12.566   1.475
  224ARG     HA 3165   6.232  12.492   1.408
  224ARG     CB 3166   6.179  12.594   1.593
  224ARG    HB1 3167   6.173  12.498   1.645
  224ARG    HB2 3168   6.079  12.630   1.568
  224ARG     CG 3169   6.233  12.698   1.694
  224ARG    HG1 3170   6.246  12.793   1.643
  224ARG    HG2 3171   6.335  12.672   1.720
  224ARG     CD 3172   6.150  12.696   1.826
  224ARG    HD1 3173   6.047  12.678   1.794
  224ARG    HD2 3174   6.160  12.793   1.875
  224ARG     NE 3175   6.196  12.581   1.913
  224ARG     HE 3176   6.159  12.494   1.876
  224ARG     CZ 3177   6.257  12.592   2.029
  224ARG    NH1 3178   6.304  12.706   2.078
  224ARG   HH11 3179   6.286  12.792   2.028
  224ARG   HH12 3180   6.340  12.696   2.172
  224ARG    NH2 3181   6.267  12.485   2.092
  224ARG   HH21 3182   6.219  12.402   2.060
  224ARG   HH22 3183   6.313  12.498   2.181
  224ARG      C 3184   6.310  12.693   1.395
  224ARG      O 3185   6.409  12.760   1.421
  225HID      N 3186   6.225  12.718   1.300
  225HID      H 3187   6.147  12.656   1.284
  225HID     CA 3188   6.214  12.846   1.231
  225HID     HA 3189   6.314  12.889   1.244
  225HID     CB 3190   6.187  12.842   1.073
  225HID    HB1 3191   6.214  12.933   1.018
  225HID    HB2 3192   6.085  12.813   1.046
  225HID     CG 3193   6.285  12.744   1.007
  225HID    ND1 3194   6.247  12.640   0.924
  225HID    HD1 3195   6.152  12.624   0.897
  225HID    CE1 3196   6.362  12.580   0.890
  225HID    HE1 3197   6.362  12.505   0.812
  225HID    NE2 3198   6.466  12.642   0.952
  225HID    CD2 3199   6.416  12.743   1.034
  225HID    HD2 3200   6.469  12.809   1.101
  225HID      C 3201   6.122  12.948   1.300
  225HID      O 3202   6.043  12.907   1.384
  226GLY      N 3203   6.127  13.074   1.261
  226GLY      H 3204   6.193  13.103   1.190
  226GLY     CA 3205   6.031  13.183   1.312
  226GLY    HA1 3206   5.933  13.138   1.296
  226GLY    HA2 3207   6.042  13.269   1.246
  226GLY      C 3208   6.037  13.227   1.458
  226GLY      O 3209   6.007  13.336   1.497
  227ASP      N 3210   6.087  13.141   1.541
  227ASP      H 3211   6.094  13.046   1.505
  227ASP     CA 3212   6.102  13.148   1.688
  227ASP     HA 3213   6.060  13.245   1.714
  227ASP     CB 3214   6.017  13.039   1.764
  227ASP    HB1 3215   6.069  12.943   1.758
  227ASP    HB2 3216   5.916  13.037   1.723
  227ASP     CG 3217   5.993  13.064   1.912
  227ASP    OD1 3218   5.955  12.967   1.986
  227ASP    OD2 3219   6.005  13.178   1.964
  227ASP      C 3220   6.253  13.131   1.716
  227ASP      O 3221   6.321  13.055   1.645
  228HID      N 3222   6.301  13.202   1.818
  228HID      H 3223   6.242  13.274   1.858
  228HID     CA 3224   6.427  13.164   1.891
  228HID     HA 3225   6.510  13.188   1.824
  228HID     CB 3226   6.443  13.260   2.005
  228HID    HB1 3227   6.377  13.239   2.090
  228HID    HB2 3228   6.419  13.359   1.967
  228HID     CG 3229   6.589  13.270   2.055
  228HID    ND1 3230   6.694  13.301   1.979
  228HID    HD1 3231   6.686  13.324   1.881
  228HID    CE1 3232   6.805  13.274   2.051
  228HID    HE1 3233   6.906  13.280   2.011
  228HID    NE2 3234   6.768  13.229   2.173
  228HID    CD2 3235   6.626  13.216   2.173
  228HID    HD2 3236   6.561  13.181   2.252
  228HID      C 3237   6.448  13.016   1.930
  228HID      O 3238   6.351  12.940   1.938
  229LEU      N 3239   6.573  12.977   1.961
  229LEU      H 3240   6.652  13.041   1.960
  229LEU     CA 3241   6.611  12.844   2.006
  229LEU     HA 3242   6.523  12.786   2.034
  229LEU     CB 3243   6.697  12.781   1.893
  229LEU    HB1 3244   6.775  12.855   1.880
  229LEU    HB2 3245   6.636  12.775   1.804
  229LEU     CG 3246   6.761  12.641   1.932
  229LEU     HG 3247   6.855  12.656   1.985
  229LEU    CD1 3248   6.673  12.535   1.999
  229LEU   HD11 3249   6.578  12.527   1.947
  229LEU   HD12 3250   6.723  12.438   1.998
  229LEU   HD13 3251   6.657  12.568   2.102
  229LEU    CD2 3252   6.794  12.571   1.801
  229LEU   HD21 3253   6.863  12.637   1.749
  229LEU   HD22 3254   6.844  12.475   1.814
  229LEU   HD23 3255   6.706  12.551   1.740
  229LEU      C 3256   6.699  12.864   2.133
  229LEU      O 3257   6.813  12.909   2.129
  230GLN      N 3258   6.652  12.816   2.252
  230GLN      H 3259   6.560  12.776   2.251
  230GLN     CA 3260   6.723  12.809   2.384
  230GLN     HA 3261   6.820  12.857   2.377
  230GLN     CB 3262   6.655  12.881   2.500
  230GLN    HB1 3263   6.654  12.984   2.464
  230GLN    HB2 3264   6.719  12.877   2.588
  230GLN     CG 3265   6.508  12.834   2.523
  230GLN    HG1 3266   6.474  12.859   2.623
  230GLN    HG2 3267   6.508  12.725   2.509
  230GLN     CD 3268   6.411  12.881   2.411
  230GLN    OE1 3269   6.367  12.800   2.327
  230GLN    NE2 3270   6.383  13.004   2.403
  230GLN   HE21 3271   6.426  13.071   2.466
  230GLN   HE22 3272   6.315  13.038   2.337
  230GLN      C 3273   6.748  12.657   2.414
  230GLN      O 3274   6.666  12.577   2.361
  231PRO      N 3275   6.838  12.616   2.499
  231PRO     CD 3276   6.923  12.699   2.585
  231PRO    HD1 3277   6.875  12.701   2.683
  231PRO    HD2 3278   6.946  12.798   2.547
  231PRO     CG 3279   7.047  12.622   2.606
  231PRO    HG1 3280   7.101  12.652   2.696
  231PRO    HG2 3281   7.114  12.621   2.521
  231PRO     CB 3282   7.000  12.479   2.622
  231PRO    HB1 3283   6.970  12.469   2.726
  231PRO    HB2 3284   7.076  12.407   2.594
  231PRO     CA 3285   6.883  12.479   2.520
  231PRO     HA 3286   6.926  12.449   2.424
  231PRO      C 3287   6.771  12.378   2.558
  231PRO      O 3288   6.727  12.369   2.679
  232LEU      N 3289   6.731  12.291   2.464
  232LEU      H 3290   6.782  12.295   2.377
  232LEU     CA 3291   6.643  12.176   2.480
  232LEU     HA 3292   6.549  12.211   2.523
  232LEU     CB 3293   6.626  12.094   2.350
  232LEU    HB1 3294   6.576  11.999   2.371
  232LEU    HB2 3295   6.726  12.060   2.325
  232LEU     CG 3296   6.563  12.162   2.230
  232LEU     HG 3297   6.598  12.265   2.217
  232LEU    CD1 3298   6.591  12.078   2.107
  232LEU   HD11 3299   6.539  11.985   2.128
  232LEU   HD12 3300   6.544  12.131   2.024
  232LEU   HD13 3301   6.696  12.056   2.090
  232LEU    CD2 3302   6.406  12.161   2.254
  232LEU   HD21 3303   6.376  12.058   2.270
  232LEU   HD22 3304   6.394  12.230   2.338
  232LEU   HD23 3305   6.353  12.201   2.168
  232LEU      C 3306   6.698  12.091   2.591
  232LEU      O 3307   6.621  12.032   2.665
  233ASP      N 3308   6.832  12.064   2.599
  233ASP      H 3309   6.898  12.112   2.539
  233ASP     CA 3310   6.892  11.967   2.688
  233ASP     HA 3311   6.839  11.871   2.683
  233ASP     CB 3312   7.035  11.948   2.645
  233ASP    HB1 3313   7.092  12.041   2.646
  233ASP    HB2 3314   7.038  11.906   2.544
  233ASP     CG 3315   7.107  11.844   2.739
  233ASP    OD1 3316   7.201  11.887   2.803
  233ASP    OD2 3317   7.086  11.720   2.722
  233ASP      C 3318   6.880  12.015   2.832
  233ASP      O 3319   6.877  11.933   2.925
  234LEU      N 3320   6.864  12.143   2.865
  234LEU      H 3321   6.859  12.205   2.785
  234LEU     CA 3322   6.863  12.208   2.998
  234LEU     HA 3323   6.904  12.131   3.063
  234LEU     CB 3324   6.956  12.327   3.002
  234LEU    HB1 3325   6.949  12.367   3.103
  234LEU    HB2 3326   6.913  12.411   2.948
  234LEU     CG 3327   7.109  12.300   2.968
  234LEU     HG 3328   7.115  12.255   2.869
  234LEU    CD1 3329   7.183  12.435   2.974
  234LEU   HD11 3330   7.151  12.492   3.062
  234LEU   HD12 3331   7.290  12.416   2.984
  234LEU   HD13 3332   7.168  12.489   2.881
  234LEU    CD2 3333   7.158  12.201   3.075
  234LEU   HD21 3334   7.267  12.193   3.076
  234LEU   HD22 3335   7.115  12.214   3.174
  234LEU   HD23 3336   7.124  12.106   3.034
  234LEU      C 3337   6.722  12.221   3.061
  234LEU      O 3338   6.703  12.311   3.144
  235VAL      N 3339   6.630  12.130   3.024
  235VAL      H 3340   6.664  12.071   2.949
  235VAL     CA 3341   6.491  12.129   3.065
  235VAL     HA 3342   6.455  12.231   3.059
  235VAL     CB 3343   6.397  12.061   2.963
  235VAL     HB 3344   6.412  12.118   2.871
  235VAL    CG1 3345   6.442  11.919   2.934
  235VAL   HG11 3346   6.375  11.878   2.858
  235VAL   HG12 3347   6.533  11.929   2.874
  235VAL   HG13 3348   6.451  11.848   3.016
  235VAL    CG2 3349   6.247  12.061   3.003
  235VAL   HG21 3350   6.193  11.990   2.940
  235VAL   HG22 3351   6.233  12.019   3.103
  235VAL   HG23 3352   6.201  12.159   2.993
  235VAL      C 3353   6.473  12.075   3.214
  235VAL      O 3354   6.505  11.960   3.241
  236PRO      N 3355   6.430  12.159   3.311
  236PRO     CD 3356   6.396  12.302   3.291
  236PRO    HD1 3357   6.331  12.331   3.209
  236PRO    HD2 3358   6.490  12.351   3.265
  236PRO     CG 3359   6.344  12.354   3.426
  236PRO    HG1 3360   6.235  12.350   3.419
  236PRO    HG2 3361   6.377  12.457   3.444
  236PRO     CB 3362   6.404  12.251   3.524
  236PRO    HB1 3363   6.342  12.246   3.614
  236PRO    HB2 3364   6.500  12.278   3.568
  236PRO     CA 3365   6.413  12.119   3.449
  236PRO     HA 3366   6.500  12.065   3.486
  236PRO      C 3367   6.290  12.031   3.469
  236PRO      O 3368   6.179  12.071   3.430
  237ASN      N 3369   6.298  11.917   3.530
  237ASN      H 3370   6.390  11.879   3.544
  237ASN     CA 3371   6.187  11.824   3.563
  237ASN     HA 3372   6.117  11.833   3.480
  237ASN     CB 3373   6.244  11.680   3.559
  237ASN    HB1 3374   6.342  11.679   3.510
  237ASN    HB2 3375   6.177  11.621   3.497
  237ASN     CG 3376   6.274  11.611   3.698
  237ASN    OD1 3377   6.336  11.665   3.784
  237ASN    ND2 3378   6.217  11.500   3.715
  237ASN   HD21 3379   6.176  11.456   3.633
  237ASN   HD22 3380   6.235  11.445   3.798
  237ASN      C 3381   6.105  11.864   3.689
  237ASN      O 3382   6.133  11.969   3.754
  238HID      N 3383   6.013  11.780   3.721
  238HID      H 3384   6.005  11.693   3.671
  238HID     CA 3385   5.942  11.786   3.846
  238HID     HA 3386   5.874  11.871   3.834
  238HID     CB 3387   5.860  11.651   3.859
  238HID    HB1 3388   5.924  11.564   3.841
  238HID    HB2 3389   5.784  11.651   3.781
  238HID     CG 3390   5.784  11.639   3.988
  238HID    ND1 3391   5.683  11.720   4.031
  238HID    HD1 3392   5.633  11.777   3.964
  238HID    CE1 3393   5.650  11.693   4.159
  238HID    HE1 3394   5.571  11.739   4.216
  238HID    NE2 3395   5.721  11.581   4.197
  238HID    CD2 3396   5.804  11.549   4.085
  238HID    HD2 3397   5.871  11.468   4.063
  238HID      C 3398   6.033  11.811   3.972
  238HID      O 3399   5.996  11.897   4.055
  239GLN      N 3400   6.148  11.748   3.989
  239GLN      H 3401   6.171  11.676   3.922
  239GLN     CA 3402   6.247  11.779   4.094
  239GLN     HA 3403   6.196  11.832   4.175
  239GLN     CB 3404   6.292  11.644   4.154
  239GLN    HB1 3405   6.390  11.665   4.198
  239GLN    HB2 3406   6.328  11.588   4.068
  239GLN     CG 3407   6.191  11.567   4.241
  239GLN    HG1 3408   6.108  11.521   4.188
  239GLN    HG2 3409   6.148  11.635   4.315
  239GLN     CD 3410   6.266  11.451   4.328
  239GLN    OE1 3411   6.365  11.481   4.399
  239GLN    NE2 3412   6.234  11.324   4.323
  239GLN   HE21 3413   6.147  11.291   4.283
  239GLN   HE22 3414   6.283  11.252   4.373
  239GLN      C 3415   6.359  11.881   4.059
  239GLN      O 3416   6.467  11.870   4.120
  240GLY      N 3417   6.349  11.955   3.950
  240GLY      H 3418   6.265  11.948   3.893
  240GLY     CA 3419   6.451  12.044   3.898
  240GLY    HA1 3420   6.493  12.092   3.986
  240GLY    HA2 3421   6.397  12.122   3.844
  240GLY      C 3422   6.560  11.989   3.810
  240GLY      O 3423   6.605  12.049   3.712
  241LEU      N 3424   6.589  11.857   3.832
  241LEU      H 3425   6.524  11.811   3.894
  241LEU     CA 3426   6.693  11.778   3.765
  241LEU     HA 3427   6.785  11.831   3.793
  241LEU     CB 3428   6.681  11.636   3.802
  241LEU    HB1 3429   6.759  11.582   3.749
  241LEU    HB2 3430   6.584  11.601   3.765
  241LEU     CG 3431   6.678  11.602   3.954
  241LEU     HG 3432   6.584  11.640   3.994
  241LEU    CD1 3433   6.694  11.450   3.968
  241LEU   HD11 3434   6.794  11.415   3.939
  241LEU   HD12 3435   6.661  11.431   4.070
  241LEU   HD13 3436   6.612  11.409   3.908
  241LEU    CD2 3437   6.791  11.674   4.027
  241LEU   HD21 3438   6.886  11.621   4.018
  241LEU   HD22 3439   6.805  11.781   4.008
  241LEU   HD23 3440   6.759  11.664   4.131
  241LEU      C 3441   6.674  11.793   3.612
  241LEU      O 3442   6.566  11.772   3.567
  242THR      N 3443   6.779  11.835   3.539
  242THR      H 3444   6.865  11.846   3.590
  242THR     CA 3445   6.795  11.813   3.392
  242THR     HA 3446   6.717  11.862   3.335
  242THR     CB 3447   6.926  11.874   3.337
  242THR     HB 3448   6.936  11.847   3.232
  242THR    CG2 3449   6.918  12.022   3.370
  242THR   HG21 3450   6.976  12.066   3.289
  242THR   HG22 3451   6.816  12.058   3.371
  242THR   HG23 3452   6.969  12.035   3.465
  242THR    OG1 3453   7.047  11.826   3.402
  242THR    HG1 3454   7.114  11.886   3.368
  242THR      C 3455   6.790  11.663   3.364
  242THR      O 3456   6.818  11.583   3.455
  243PRO      N 3457   6.770  11.622   3.237
  243PRO     CD 3458   6.703  11.685   3.120
  243PRO    HD1 3459   6.783  11.736   3.067
  243PRO    HD2 3460   6.624  11.755   3.148
  243PRO     CG 3461   6.646  11.575   3.037
  243PRO    HG1 3462   6.629  11.602   2.933
  243PRO    HG2 3463   6.548  11.542   3.072
  243PRO     CB 3464   6.760  11.469   3.056
  243PRO    HB1 3465   6.848  11.502   3.001
  243PRO    HB2 3466   6.734  11.367   3.030
  243PRO     CA 3467   6.797  11.483   3.203
  243PRO     HA 3468   6.715  11.428   3.248
  243PRO      C 3469   6.938  11.430   3.245
  243PRO      O 3470   6.943  11.314   3.274
  244PHE      N 3471   7.040  11.520   3.250
  244PHE      H 3472   7.026  11.612   3.212
  244PHE     CA 3473   7.172  11.470   3.297
  244PHE     HA 3474   7.185  11.372   3.252
  244PHE     CB 3475   7.270  11.574   3.246
  244PHE    HB1 3476   7.239  11.673   3.278
  244PHE    HB2 3477   7.271  11.578   3.137
  244PHE     CG 3478   7.411  11.552   3.293
  244PHE    CD1 3479   7.482  11.446   3.235
  244PHE    HD1 3480   7.435  11.385   3.159
  244PHE    CE1 3481   7.619  11.423   3.281
  244PHE    HE1 3482   7.678  11.346   3.233
  244PHE     CZ 3483   7.672  11.497   3.390
  244PHE     HZ 3484   7.767  11.475   3.436
  244PHE    CE2 3485   7.594  11.603   3.442
  244PHE    HE2 3486   7.630  11.662   3.525
  244PHE    CD2 3487   7.472  11.634   3.389
  244PHE    HD2 3488   7.418  11.721   3.423
  244PHE      C 3489   7.180  11.460   3.449
  244PHE      O 3490   7.237  11.361   3.503
  245LYS      N 3491   7.113  11.546   3.527
  245LYS      H 3492   7.062  11.618   3.479
  245LYS     CA 3493   7.106  11.530   3.676
  245LYS     HA 3494   7.205  11.508   3.716
  245LYS     CB 3495   7.052  11.668   3.727
  245LYS    HB1 3496   7.030  11.667   3.833
  245LYS    HB2 3497   6.965  11.701   3.669
  245LYS     CG 3498   7.157  11.774   3.717
  245LYS    HG1 3499   7.196  11.788   3.616
  245LYS    HG2 3500   7.248  11.757   3.775
  245LYS     CD 3501   7.101  11.907   3.761
  245LYS    HD1 3502   7.055  11.894   3.859
  245LYS    HD2 3503   7.020  11.936   3.693
  245LYS     CE 3504   7.198  12.026   3.774
  245LYS    HE1 3505   7.243  12.036   3.675
  245LYS    HE2 3506   7.270  12.000   3.851
  245LYS     NZ 3507   7.130  12.148   3.818
  245LYS    HZ1 3508   7.064  12.172   3.745
  245LYS    HZ2 3509   7.086  12.137   3.908
  245LYS    HZ3 3510   7.200  12.220   3.824
  245LYS      C 3511   7.018  11.411   3.716
  245LYS      O 3512   7.042  11.340   3.819
  246LEU      N 3513   6.921  11.387   3.627
  246LEU      H 3514   6.924  11.446   3.545
  246LEU     CA 3515   6.836  11.271   3.633
  246LEU     HA 3516   6.809  11.270   3.738
  246LEU     CB 3517   6.706  11.294   3.546
  246LEU    HB1 3518   6.743  11.298   3.443
  246LEU    HB2 3519   6.663  11.392   3.569
  246LEU     CG 3520   6.594  11.198   3.552
  246LEU     HG 3521   6.633  11.103   3.517
  246LEU    CD1 3522   6.534  11.186   3.693
  246LEU   HD11 3523   6.607  11.157   3.769
  246LEU   HD12 3524   6.495  11.282   3.724
  246LEU   HD13 3525   6.455  11.112   3.706
  246LEU    CD2 3526   6.491  11.244   3.446
  246LEU   HD21 3527   6.418  11.164   3.441
  246LEU   HD22 3528   6.444  11.338   3.476
  246LEU   HD23 3529   6.538  11.267   3.350
  246LEU      C 3530   6.910  11.137   3.598
  246LEU      O 3531   6.901  11.039   3.674
  247ALA      N 3532   6.996  11.141   3.492
  247ALA      H 3533   7.004  11.223   3.434
  247ALA     CA 3534   7.075  11.021   3.469
  247ALA     HA 3535   7.002  10.940   3.464
  247ALA     CB 3536   7.166  11.036   3.349
  247ALA    HB1 3537   7.221  10.945   3.326
  247ALA    HB2 3538   7.111  11.066   3.259
  247ALA    HB3 3539   7.234  11.120   3.365
  247ALA      C 3540   7.159  10.985   3.600
  247ALA      O 3541   7.174  10.865   3.633
  248GLY      N 3542   7.212  11.087   3.667
  248GLY      H 3543   7.201  11.177   3.624
  248GLY     CA 3544   7.290  11.076   3.791
  248GLY    HA1 3545   7.315  11.179   3.816
  248GLY    HA2 3546   7.381  11.017   3.776
  248GLY      C 3547   7.211  11.013   3.908
  248GLY      O 3548   7.263  10.908   3.957
  249VAL      N 3549   7.087  11.063   3.940
  249VAL      H 3550   7.057  11.151   3.903
  249VAL     CA 3551   7.005  10.988   4.043
  249VAL     HA 3552   7.071  10.968   4.128
  249VAL     CB 3553   6.891  11.073   4.096
  249VAL     HB 3554   6.840  11.024   4.179
  249VAL    CG1 3555   6.945  11.208   4.155
  249VAL   HG11 3556   6.866  11.260   4.210
  249VAL   HG12 3557   7.032  11.192   4.218
  249VAL   HG13 3558   6.979  11.271   4.073
  249VAL    CG2 3559   6.780  11.114   3.988
  249VAL   HG21 3560   6.715  11.186   4.038
  249VAL   HG22 3561   6.826  11.149   3.896
  249VAL   HG23 3562   6.710  11.034   3.964
  249VAL      C 3563   6.938  10.858   3.995
  249VAL      O 3564   6.894  10.779   4.084
  250GLU      N 3565   6.929  10.830   3.857
  250GLU      H 3566   6.966  10.898   3.792
  250GLU     CA 3567   6.874  10.700   3.811
  250GLU     HA 3568   6.820  10.657   3.895
  250GLU     CB 3569   6.783  10.724   3.690
  250GLU    HB1 3570   6.742  10.625   3.669
  250GLU    HB2 3571   6.849  10.754   3.608
  250GLU     CG 3572   6.669  10.807   3.691
  250GLU    HG1 3573   6.611  10.795   3.600
  250GLU    HG2 3574   6.709  10.909   3.700
  250GLU     CD 3575   6.576  10.779   3.811
  250GLU    OE1 3576   6.515  10.871   3.864
  250GLU    OE2 3577   6.554  10.664   3.851
  250GLU      C 3578   6.987  10.598   3.782
  250GLU      O 3579   6.962  10.490   3.735
  251GLY      N 3580   7.111  10.628   3.828
  251GLY      H 3581   7.128  10.707   3.889
  251GLY     CA 3582   7.226  10.540   3.813
  251GLY    HA1 3583   7.208  10.452   3.874
  251GLY    HA2 3584   7.315  10.582   3.861
  251GLY      C 3585   7.263  10.500   3.667
  251GLY      O 3586   7.323  10.401   3.641
  252ASN      N 3587   7.204  10.581   3.575
  252ASN      H 3588   7.172  10.668   3.614
  252ASN     CA 3589   7.196  10.553   3.432
  252ASN     HA 3590   7.181  10.446   3.432
  252ASN     CB 3591   7.064  10.611   3.382
  252ASN    HB1 3592   7.062  10.719   3.366
  252ASN    HB2 3593   6.991  10.578   3.455
  252ASN     CG 3594   7.028  10.548   3.247
  252ASN    OD1 3595   7.106  10.481   3.178
  252ASN    ND2 3596   6.905  10.570   3.199
  252ASN   HD21 3597   6.836  10.617   3.256
  252ASN   HD22 3598   6.881  10.522   3.114
  252ASN      C 3599   7.325  10.585   3.357
  252ASN      O 3600   7.324  10.665   3.266
  253THR      N 3601   7.437  10.533   3.400
  253THR      H 3602   7.434  10.471   3.481
  253THR     CA 3603   7.571  10.546   3.342
  253THR     HA 3604   7.610  10.639   3.383
  253THR     CB 3605   7.662  10.429   3.394
  253THR     HB 3606   7.745  10.408   3.326
  253THR    CG2 3607   7.719  10.462   3.533
  253THR   HG21 3608   7.654  10.437   3.617
  253THR   HG22 3609   7.819  10.420   3.548
  253THR   HG23 3610   7.732  10.570   3.547
  253THR    OG1 3611   7.586  10.310   3.410
  253THR    HG1 3612   7.632  10.239   3.366
  253THR      C 3613   7.585  10.551   3.187
  253THR      O 3614   7.655  10.631   3.136
  254VAL      N 3615   7.508  10.464   3.120
  254VAL      H 3616   7.449  10.403   3.175
  254VAL     CA 3617   7.490  10.463   2.973
  254VAL     HA 3618   7.586  10.457   2.922
  254VAL     CB 3619   7.416  10.343   2.938
  254VAL     HB 3620   7.315  10.352   2.979
  254VAL    CG1 3621   7.388  10.335   2.786
  254VAL   HG11 3622   7.353  10.233   2.769
  254VAL   HG12 3623   7.307  10.402   2.758
  254VAL   HG13 3624   7.476  10.350   2.724
  254VAL    CG2 3625   7.490  10.211   2.979
  254VAL   HG21 3626   7.432  10.124   2.949
  254VAL   HG22 3627   7.587  10.220   2.929
  254VAL   HG23 3628   7.499  10.196   3.086
  254VAL      C 3629   7.423  10.591   2.912
  254VAL      O 3630   7.481  10.659   2.834
  255MET      N 3631   7.315  10.637   2.973
  255MET      H 3632   7.264  10.579   3.039
  255MET     CA 3633   7.270  10.773   2.945
  255MET     HA 3634   7.265  10.797   2.839
  255MET     CB 3635   7.127  10.797   3.002
  255MET    HB1 3636   7.104  10.901   2.979
  255MET    HB2 3637   7.130  10.787   3.110
  255MET     CG 3638   7.016  10.715   2.934
  255MET    HG1 3639   6.918  10.741   2.974
  255MET    HG2 3640   7.028  10.609   2.956
  255MET     SD 3641   6.997  10.718   2.748
  255MET     CE 3642   6.977  10.894   2.707
  255MET    HE1 3643   6.925  10.894   2.611
  255MET    HE2 3644   6.897  10.933   2.771
  255MET    HE3 3645   7.065  10.956   2.726
  255MET      C 3646   7.363  10.885   2.991
  255MET      O 3647   7.377  10.983   2.923
  256PHE      N 3648   7.422  10.866   3.108
  256PHE      H 3649   7.399  10.784   3.162
  256PHE     CA 3650   7.499  10.976   3.171
  256PHE     HA 3651   7.430  11.060   3.174
  256PHE     CB 3652   7.546  10.936   3.301
  256PHE    HB1 3653   7.599  10.841   3.287
  256PHE    HB2 3654   7.455  10.912   3.356
  256PHE     CG 3655   7.622  11.033   3.373
  256PHE    CD1 3656   7.565  11.129   3.456
  256PHE    HD1 3657   7.458  11.138   3.469
  256PHE    CE1 3658   7.647  11.218   3.532
  256PHE    HE1 3659   7.600  11.301   3.582
  256PHE     CZ 3660   7.784  11.211   3.527
  256PHE     HZ 3661   7.854  11.277   3.576
  256PHE    CE2 3662   7.844  11.110   3.457
  256PHE    HE2 3663   7.950  11.095   3.468
  256PHE    CD2 3664   7.759  11.021   3.384
  256PHE    HD2 3665   7.802  10.942   3.325
  256PHE      C 3666   7.612  11.005   3.078
  256PHE      O 3667   7.634  11.123   3.052
  257GLN      N 3668   7.689  10.901   3.032
  257GLN      H 3669   7.659  10.809   3.061
  257GLN     CA 3670   7.790  10.924   2.936
  257GLN     HA 3671   7.869  10.977   2.989
  257GLN     CB 3672   7.856  10.786   2.904
  257GLN    HB1 3673   7.791  10.741   2.829
  257GLN    HB2 3674   7.856  10.729   2.997
  257GLN     CG 3675   7.998  10.795   2.855
  257GLN    HG1 3676   8.071  10.832   2.927
  257GLN    HG2 3677   8.005  10.857   2.765
  257GLN     CD 3678   8.046  10.651   2.825
  257GLN    OE1 3679   8.091  10.582   2.919
  257GLN    NE2 3680   8.028  10.601   2.703
  257GLN   HE21 3681   7.976  10.650   2.632
  257GLN   HE22 3682   8.050  10.504   2.686
  257GLN      C 3683   7.749  11.005   2.810
  257GLN      O 3684   7.824  11.096   2.779
  258HIE      N 3685   7.629  10.984   2.755
  258HIE      H 3686   7.585  10.900   2.788
  258HIE     CA 3687   7.586  11.045   2.623
  258HIE     HA 3688   7.662  11.041   2.546
  258HIE     CB 3689   7.460  10.971   2.577
  258HIE    HB1 3690   7.380  10.969   2.651
  258HIE    HB2 3691   7.490  10.866   2.567
  258HIE     CG 3692   7.402  11.013   2.445
  258HIE    ND1 3693   7.278  11.072   2.432
  258HIE    CE1 3694   7.262  11.087   2.297
  258HIE    HE1 3695   7.175  11.126   2.247
  258HIE    NE2 3696   7.374  11.062   2.234
  258HIE    HE2 3697   7.389  11.062   2.134
  258HIE    CD2 3698   7.461  11.007   2.322
  258HIE    HD2 3699   7.563  10.986   2.291
  258HIE      C 3700   7.554  11.187   2.650
  258HIE      O 3701   7.581  11.262   2.558
  259LEU      N 3702   7.507  11.228   2.768
  259LEU      H 3703   7.477  11.151   2.825
  259LEU     CA 3704   7.478  11.359   2.820
  259LEU     HA 3705   7.443  11.423   2.739
  259LEU     CB 3706   7.354  11.340   2.913
  259LEU    HB1 3707   7.359  11.431   2.973
  259LEU    HB2 3708   7.363  11.253   2.979
  259LEU     CG 3709   7.219  11.343   2.849
  259LEU     HG 3710   7.223  11.429   2.782
  259LEU    CD1 3711   7.186  11.212   2.766
  259LEU   HD11 3712   7.259  11.188   2.689
  259LEU   HD12 3713   7.181  11.128   2.835
  259LEU   HD13 3714   7.086  11.222   2.723
  259LEU    CD2 3715   7.112  11.358   2.957
  259LEU   HD21 3716   7.141  11.447   3.012
  259LEU   HD22 3717   7.010  11.363   2.917
  259LEU   HD23 3718   7.127  11.268   3.017
  259LEU      C 3719   7.608  11.426   2.876
  259LEU      O 3720   7.612  11.551   2.887
  260MET      N 3721   7.707  11.341   2.905
  260MET      H 3722   7.681  11.245   2.921
  260MET     CA 3723   7.838  11.392   2.943
  260MET     HA 3724   7.822  11.477   3.009
  260MET     CB 3725   7.924  11.290   3.011
  260MET    HB1 3726   7.969  11.230   2.932
  260MET    HB2 3727   7.854  11.222   3.060
  260MET     CG 3728   8.020  11.339   3.118
  260MET    HG1 3729   7.962  11.411   3.176
  260MET    HG2 3730   8.108  11.381   3.069
  260MET     SD 3731   8.075  11.214   3.238
  260MET     CE 3732   8.153  11.083   3.126
  260MET    HE1 3733   8.094  11.069   3.036
  260MET    HE2 3734   8.252  11.108   3.087
  260MET    HE3 3735   8.158  10.987   3.176
  260MET      C 3736   7.915  11.456   2.824
  260MET      O 3737   7.986  11.556   2.838
  261GLN      N 3738   7.904  11.391   2.711
  261GLN      H 3739   7.868  11.296   2.713
  261GLN     CA 3740   7.986  11.429   2.594
  261GLN     HA 3741   8.081  11.377   2.605
  261GLN     CB 3742   7.924  11.371   2.463
  261GLN    HB1 3743   7.995  11.381   2.382
  261GLN    HB2 3744   7.830  11.416   2.431
  261GLN     CG 3745   7.907  11.223   2.465
  261GLN    HG1 3746   7.822  11.188   2.523
  261GLN    HG2 3747   7.994  11.170   2.502
  261GLN     CD 3748   7.874  11.166   2.330
  261GLN    OE1 3749   7.940  11.071   2.285
  261GLN    NE2 3750   7.770  11.213   2.260
  261GLN   HE21 3751   7.717  11.291   2.297
  261GLN   HE22 3752   7.741  11.173   2.172
  261GLN      C 3753   8.004  11.582   2.564
  261GLN      O 3754   8.114  11.629   2.543
  262LYS      N 3755   7.892  11.662   2.574
  262LYS      H 3756   7.807  11.607   2.580
  262LYS     CA 3757   7.889  11.806   2.557
  262LYS     HA 3758   7.967  11.824   2.482
  262LYS     CB 3759   7.758  11.849   2.501
  262LYS    HB1 3760   7.690  11.866   2.584
  262LYS    HB2 3761   7.714  11.778   2.432
  262LYS     CG 3762   7.767  11.985   2.427
  262LYS    HG1 3763   7.823  11.970   2.335
  262LYS    HG2 3764   7.810  12.060   2.491
  262LYS     CD 3765   7.630  12.038   2.387
  262LYS    HD1 3766   7.582  12.053   2.484
  262LYS    HD2 3767   7.557  11.973   2.339
  262LYS     CE 3768   7.646  12.161   2.302
  262LYS    HE1 3769   7.652  12.123   2.200
  262LYS    HE2 3770   7.733  12.219   2.332
  262LYS     NZ 3771   7.524  12.246   2.310
  262LYS    HZ1 3772   7.507  12.272   2.406
  262LYS    HZ2 3773   7.536  12.331   2.257
  262LYS    HZ3 3774   7.440  12.200   2.276
  262LYS      C 3775   7.937  11.891   2.679
  262LYS      O 3776   7.969  12.011   2.662
  263ARG      N 3777   7.943  11.831   2.792
  263ARG      H 3778   7.928  11.732   2.792
  263ARG     CA 3779   7.978  11.887   2.930
  263ARG     HA 3780   7.963  11.995   2.936
  263ARG     CB 3781   7.880  11.833   3.039
  263ARG    HB1 3782   7.898  11.882   3.134
  263ARG    HB2 3783   7.896  11.726   3.045
  263ARG     CG 3784   7.734  11.846   3.011
  263ARG    HG1 3785   7.708  11.797   2.917
  263ARG    HG2 3786   7.707  11.951   3.019
  263ARG     CD 3787   7.652  11.766   3.114
  263ARG    HD1 3788   7.697  11.773   3.213
  263ARG    HD2 3789   7.647  11.658   3.095
  263ARG     NE 3790   7.512  11.815   3.122
  263ARG     HE 3791   7.494  11.870   3.204
  263ARG     CZ 3792   7.401  11.803   3.041
  263ARG    NH1 3793   7.291  11.874   3.060
  263ARG   HH11 3794   7.290  11.949   3.128
  263ARG   HH12 3795   7.227  11.883   2.982
  263ARG    NH2 3796   7.399  11.735   2.930
  263ARG   HH21 3797   7.483  11.690   2.897
  263ARG   HH22 3798   7.318  11.738   2.870
  263ARG      C 3799   8.128  11.855   2.962
  263ARG      O 3800   8.182  11.923   3.053
  264LYS      N 3801   8.180  11.748   2.902
  264LYS      H 3802   8.115  11.688   2.853
  264LYS     CA 3803   8.321  11.738   2.883
  264LYS     HA 3804   8.368  11.764   2.978
  264LYS     CB 3805   8.351  11.585   2.872
  264LYS    HB1 3806   8.303  11.529   2.953
  264LYS    HB2 3807   8.456  11.582   2.901
  264LYS     CG 3808   8.335  11.520   2.733
  264LYS    HG1 3809   8.361  11.583   2.648
  264LYS    HG2 3810   8.230  11.494   2.717
  264LYS     CD 3811   8.404  11.384   2.730
  264LYS    HD1 3812   8.377  11.338   2.825
  264LYS    HD2 3813   8.510  11.411   2.729
  264LYS     CE 3814   8.372  11.306   2.600
  264LYS    HE1 3815   8.410  11.375   2.524
  264LYS    HE2 3816   8.264  11.288   2.599
  264LYS     NZ 3817   8.443  11.176   2.599
  264LYS    HZ1 3818   8.541  11.173   2.573
  264LYS    HZ2 3819   8.437  11.123   2.685
  264LYS    HZ3 3820   8.396  11.109   2.540
  264LYS      C 3821   8.379  11.825   2.771
  264LYS      O 3822   8.306  11.885   2.691
  265HID      N 3823   8.513  11.835   2.760
  265HID      H 3824   8.568  11.773   2.818
  265HID     CA 3825   8.577  11.901   2.643
  265HID     HA 3826   8.508  11.887   2.559
  265HID     CB 3827   8.599  12.051   2.669
  265HID    HB1 3828   8.648  12.059   2.766
  265HID    HB2 3829   8.502  12.099   2.679
  265HID     CG 3830   8.675  12.122   2.563
  265HID    ND1 3831   8.630  12.169   2.440
  265HID    HD1 3832   8.539  12.172   2.396
  265HID    CE1 3833   8.737  12.230   2.374
  265HID    HE1 3834   8.738  12.274   2.276
  265HID    NE2 3835   8.845  12.230   2.458
  265HID    CD2 3836   8.812  12.157   2.569
  265HID    HD2 3837   8.876  12.140   2.655
  265HID      C 3838   8.718  11.832   2.631
  265HID      O 3839   8.797  11.843   2.729
  266THR      N 3840   8.752  11.774   2.519
  266THR      H 3841   8.700  11.798   2.436
  266THR     CA 3842   8.877  11.695   2.505
  266THR     HA 3843   8.893  11.650   2.603
  266THR     CB 3844   8.871  11.589   2.390
  266THR     HB 3845   8.843  11.639   2.297
  266THR    CG2 3846   9.002  11.517   2.366
  266THR   HG21 3847   9.053  11.487   2.458
  266THR   HG22 3848   8.973  11.428   2.310
  266THR   HG23 3849   9.070  11.582   2.310
  266THR    OG1 3850   8.771  11.492   2.426
  266THR    HG1 3851   8.690  11.532   2.394
  266THR      C 3852   8.988  11.795   2.474
  266THR      O 3853   8.987  11.865   2.377
  267GLN      N 3854   9.091  11.802   2.563
  267GLN      H 3855   9.079  11.750   2.649
  267GLN     CA 3856   9.216  11.869   2.539
  267GLN     HA 3857   9.198  11.969   2.498
  267GLN     CB 3858   9.301  11.881   2.671
  267GLN    HB1 3859   9.325  11.778   2.696
  267GLN    HB2 3860   9.238  11.917   2.752
  267GLN     CG 3861   9.430  11.971   2.646
  267GLN    HG1 3862   9.403  12.072   2.615
  267GLN    HG2 3863   9.475  11.931   2.555
  267GLN     CD 3864   9.528  11.968   2.765
  267GLN    OE1 3865   9.500  11.899   2.863
  267GLN    NE2 3866   9.640  12.043   2.755
  267GLN   HE21 3867   9.660  12.084   2.665
  267GLN   HE22 3868   9.707  12.039   2.831
  267GLN      C 3869   9.285  11.795   2.416
  267GLN      O 3870   9.288  11.855   2.308
  268TRP      N 3871   9.339  11.675   2.447
  268TRP      H 3872   9.326  11.648   2.543
  268TRP     CA 3873   9.416  11.595   2.356
  268TRP     HA 3874   9.388  11.618   2.253
  268TRP     CB 3875   9.571  11.629   2.372
  268TRP    HB1 3876   9.578  11.727   2.324
  268TRP    HB2 3877   9.625  11.557   2.310
  268TRP     CG 3878   9.633  11.634   2.507
  268TRP    CD1 3879   9.669  11.748   2.573
  268TRP    HD1 3880   9.652  11.852   2.549
  268TRP    NE1 3881   9.737  11.715   2.690
  268TRP    HE1 3882   9.792  11.774   2.750
  268TRP    CE2 3883   9.735  11.575   2.705
  268TRP    CZ2 3884   9.776  11.494   2.813
  268TRP    HZ2 3885   9.822  11.536   2.901
  268TRP    CH2 3886   9.750  11.351   2.811
  268TRP    HH2 3887   9.790  11.289   2.890
  268TRP    CZ3 3888   9.687  11.295   2.699
  268TRP    HZ3 3889   9.659  11.190   2.696
  268TRP    CE3 3890   9.646  11.376   2.594
  268TRP    HE3 3891   9.578  11.333   2.522
  268TRP    CD2 3892   9.679  11.518   2.588
  268TRP      C 3893   9.391  11.443   2.375
  268TRP      O 3894   9.350  11.393   2.481
  269THR      N 3895   9.425  11.368   2.270
  269THR      H 3896   9.441  11.420   2.184
  269THR     CA 3897   9.422  11.222   2.273
  269THR     HA 3898   9.380  11.174   2.361
  269THR     CB 3899   9.327  11.176   2.161
  269THR     HB 3900   9.368  11.215   2.068
  269THR    CG2 3901   9.310  11.022   2.141
  269THR   HG21 3902   9.408  10.979   2.124
  269THR   HG22 3903   9.265  10.982   2.233
  269THR   HG23 3904   9.247  11.000   2.055
  269THR    OG1 3905   9.196  11.224   2.183
  269THR    HG1 3906   9.209  11.316   2.160
  269THR      C 3907   9.568  11.188   2.240
  269THR      O 3908   9.626  11.221   2.135
  270TYR      N 3909   9.630  11.122   2.333
  270TYR      H 3910   9.580  11.085   2.412
  270TYR     CA 3911   9.773  11.074   2.326
  270TYR     HA 3912   9.818  11.102   2.231
  270TYR     CB 3913   9.856  11.147   2.434
  270TYR    HB1 3914   9.813  11.145   2.534
  270TYR    HB2 3915   9.842  11.250   2.402
  270TYR     CG 3916  10.000  11.109   2.446
  270TYR    CD1 3917  10.040  11.024   2.553
  270TYR    HD1 3918   9.965  10.968   2.606
  270TYR    CE1 3919  10.176  10.995   2.576
  270TYR    HE1 3920  10.213  10.930   2.654
  270TYR     CZ 3921  10.276  11.062   2.499
  270TYR     OH 3922  10.404  11.026   2.520
  270TYR     HH 3923  10.457  11.095   2.478
  270TYR    CE2 3924  10.238  11.159   2.401
  270TYR    HE2 3925  10.308  11.207   2.335
  270TYR    CD2 3926  10.098  11.187   2.384
  270TYR    HD2 3927  10.076  11.263   2.310
  270TYR      C 3928   9.771  10.920   2.341
  270TYR      O 3929   9.756  10.860   2.444
  271GLY      N 3930   9.805  10.849   2.227
  271GLY      H 3931   9.816  10.902   2.142
  271GLY     CA 3932   9.802  10.697   2.227
  271GLY    HA1 3933   9.899  10.661   2.264
  271GLY    HA2 3934   9.806  10.673   2.121
  271GLY      C 3935   9.685  10.620   2.291
  271GLY      O 3936   9.569  10.649   2.258
  272PRO      N 3937   9.710  10.539   2.396
  272PRO     CD 3938   9.839  10.489   2.432
  272PRO    HD1 3939   9.917  10.565   2.437
  272PRO    HD2 3940   9.857  10.423   2.347
  272PRO     CG 3941   9.827  10.419   2.571
  272PRO    HG1 3942   9.850  10.491   2.650
  272PRO    HG2 3943   9.898  10.338   2.588
  272PRO     CB 3944   9.688  10.376   2.578
  272PRO    HB1 3945   9.638  10.376   2.675
  272PRO    HB2 3946   9.690  10.278   2.531
  272PRO     CA 3947   9.615  10.478   2.488
  272PRO     HA 3948   9.552  10.412   2.428
  272PRO      C 3949   9.522  10.574   2.564
  272PRO      O 3950   9.407  10.533   2.586
  273LEU      N 3951   9.571  10.696   2.594
  273LEU      H 3952   9.654  10.726   2.545
  273LEU     CA 3953   9.509  10.799   2.685
  273LEU     HA 3954   9.426  10.751   2.737
  273LEU     CB 3955   9.606  10.854   2.790
  273LEU    HB1 3956   9.553  10.923   2.855
  273LEU    HB2 3957   9.672  10.917   2.731
  273LEU     CG 3958   9.681  10.758   2.881
  273LEU     HG 3959   9.740  10.685   2.825
  273LEU    CD1 3960   9.784  10.829   2.970
  273LEU   HD11 3961   9.735  10.903   3.034
  273LEU   HD12 3962   9.827  10.760   3.043
  273LEU   HD13 3963   9.858  10.879   2.908
  273LEU    CD2 3964   9.589  10.680   2.978
  273LEU   HD21 3965   9.646  10.630   3.056
  273LEU   HD22 3966   9.506  10.745   3.005
  273LEU   HD23 3967   9.548  10.594   2.925
  273LEU      C 3968   9.442  10.924   2.617
  273LEU      O 3969   9.479  10.960   2.508
  274THR      N 3970   9.349  10.989   2.689
  274THR      H 3971   9.319  10.946   2.776
  274THR     CA 3972   9.273  11.101   2.651
  274THR     HA 3973   9.304  11.149   2.558
  274THR     CB 3974   9.131  11.051   2.617
  274THR     HB 3975   9.089  10.984   2.692
  274THR    CG2 3976   9.030  11.161   2.585
  274THR   HG21 3977   9.070  11.233   2.514
  274THR   HG22 3978   8.935  11.123   2.546
  274THR   HG23 3979   9.013  11.219   2.676
  274THR    OG1 3980   9.138  10.975   2.498
  274THR    HG1 3981   9.185  10.891   2.506
  274THR      C 3982   9.263  11.206   2.763
  274THR      O 3983   9.219  11.172   2.868
  275SER      N 3984   9.320  11.326   2.749
  275SER      H 3985   9.365  11.354   2.663
  275SER     CA 3986   9.311  11.433   2.853
  275SER     HA 3987   9.313  11.394   2.955
  275SER     CB 3988   9.429  11.530   2.825
  275SER    HB1 3989   9.424  11.582   2.730
  275SER    HB2 3990   9.519  11.470   2.828
  275SER     OG 3991   9.435  11.638   2.915
  275SER     HG 3992   9.454  11.722   2.871
  275SER      C 3993   9.181  11.511   2.829
  275SER      O 3994   9.176  11.585   2.728
  276THR      N 3995   9.089  11.520   2.926
  276THR      H 3996   9.115  11.476   3.014
  276THR     CA 3997   8.961  11.591   2.913
  276THR     HA 3998   8.950  11.635   2.814
  276THR     CB 3999   8.848  11.490   2.919
  276THR     HB 4000   8.846  11.445   3.018
  276THR    CG2 4001   8.725  11.555   2.872
  276THR   HG21 4002   8.653  11.476   2.892
  276THR   HG22 4003   8.693  11.641   2.931
  276THR   HG23 4004   8.725  11.582   2.767
  276THR    OG1 4005   8.871  11.388   2.820
  276THR    HG1 4006   8.919  11.311   2.851
  276THR      C 4007   8.946  11.696   3.028
  276THR      O 4008   8.980  11.669   3.143
  277LEU      N 4009   8.881  11.807   2.992
  277LEU      H 4010   8.841  11.805   2.899
  277LEU     CA 4011   8.848  11.924   3.083
  277LEU     HA 4012   8.904  11.928   3.177
  277LEU     CB 4013   8.865  12.060   3.014
  277LEU    HB1 4014   8.861  12.124   3.102
  277LEU    HB2 4015   8.782  12.089   2.950
  277LEU     CG 4016   8.997  12.084   2.935
  277LEU     HG 4017   8.978  12.037   2.839
  277LEU    CD1 4018   9.006  12.235   2.923
  277LEU   HD11 4019   8.999  12.283   3.020
  277LEU   HD12 4020   9.104  12.258   2.881
  277LEU   HD13 4021   8.931  12.273   2.853
  277LEU    CD2 4022   9.129  12.036   3.000
  277LEU   HD21 4023   9.128  11.929   3.019
  277LEU   HD22 4024   9.225  12.065   2.959
  277LEU   HD23 4025   9.120  12.073   3.102
  277LEU      C 4026   8.696  11.924   3.116
  277LEU      O 4027   8.605  11.908   3.030
  278TYR      N 4028   8.665  11.953   3.241
  278TYR      H 4029   8.735  11.971   3.312
  278TYR     CA 4030   8.522  11.974   3.287
  278TYR     HA 4031   8.468  11.995   3.194
  278TYR     CB 4032   8.478  11.850   3.376
  278TYR    HB1 4033   8.382  11.876   3.420
  278TYR    HB2 4034   8.544  11.839   3.463
  278TYR     CG 4035   8.466  11.722   3.300
  278TYR    CD1 4036   8.338  11.676   3.268
  278TYR    HD1 4037   8.249  11.733   3.288
  278TYR    CE1 4038   8.328  11.553   3.206
  278TYR    HE1 4039   8.232  11.507   3.183
  278TYR     CZ 4040   8.445  11.481   3.171
  278TYR     OH 4041   8.428  11.353   3.119
  278TYR     HH 4042   8.511  11.312   3.093
  278TYR    CE2 4043   8.570  11.539   3.191
  278TYR    HE2 4044   8.661  11.492   3.158
  278TYR    CD2 4045   8.578  11.659   3.252
  278TYR    HD2 4046   8.673  11.705   3.274
  278TYR      C 4047   8.511  12.099   3.382
  278TYR      O 4048   8.569  12.108   3.493
  279ASP      N 4049   8.414  12.187   3.348
  279ASP      H 4050   8.372  12.182   3.256
  279ASP     CA 4051   8.367  12.296   3.441
  279ASP     HA 4052   8.451  12.359   3.471
  279ASP     CB 4053   8.286  12.396   3.357
  279ASP    HB1 4054   8.354  12.435   3.281
  279ASP    HB2 4055   8.251  12.479   3.419
  279ASP     CG 4056   8.162  12.346   3.290
  279ASP    OD1 4057   8.104  12.243   3.338
  279ASP    OD2 4058   8.118  12.409   3.195
  279ASP      C 4059   8.296  12.243   3.566
  279ASP      O 4060   8.266  12.318   3.657
  280LEU      N 4061   8.252  12.116   3.563
  280LEU      H 4062   8.276  12.062   3.481
  280LEU     CA 4063   8.168  12.053   3.673
  280LEU     HA 4064   8.142  11.949   3.651
  280LEU     CB 4065   8.257  12.040   3.796
  280LEU    HB1 4066   8.200  11.986   3.872
  280LEU    HB2 4067   8.281  12.131   3.852
  280LEU     CG 4068   8.388  11.949   3.784
  280LEU     HG 4069   8.441  11.987   3.697
  280LEU    CD1 4070   8.473  11.982   3.907
  280LEU   HD11 4071   8.506  12.086   3.905
  280LEU   HD12 4072   8.417  11.970   3.999
  280LEU   HD13 4073   8.563  11.920   3.905
  280LEU    CD2 4074   8.357  11.804   3.761
  280LEU   HD21 4075   8.296  11.787   3.672
  280LEU   HD22 4076   8.445  11.740   3.758
  280LEU   HD23 4077   8.301  11.762   3.844
  280LEU      C 4078   8.039  12.125   3.698
  280LEU      O 4079   7.983  12.123   3.811
  281THR      N 4080   7.988  12.205   3.599
  281THR      H 4081   8.029  12.207   3.507
  281THR     CA 4082   7.882  12.308   3.623
  281THR     HA 4083   7.924  12.381   3.692
  281THR     CB 4084   7.845  12.383   3.497
  281THR     HB 4085   7.746  12.429   3.505
  281THR    CG2 4086   7.935  12.505   3.469
  281THR   HG21 4087   7.928  12.574   3.553
  281THR   HG22 4088   8.038  12.467   3.468
  281THR   HG23 4089   7.900  12.554   3.378
  281THR    OG1 4090   7.846  12.299   3.380
  281THR    HG1 4091   7.939  12.273   3.375
  281THR      C 4092   7.757  12.247   3.674
  281THR      O 4093   7.685  12.305   3.755
  282GLU      N 4094   7.729  12.127   3.624
  282GLU      H 4095   7.792  12.098   3.551
  282GLU     CA 4096   7.614  12.038   3.669
  282GLU     HA 4097   7.537  12.091   3.725
  282GLU     CB 4098   7.532  11.987   3.546
  282GLU    HB1 4099   7.451  11.919   3.574
  282GLU    HB2 4100   7.599  11.934   3.479
  282GLU     CG 4101   7.464  12.106   3.480
  282GLU    HG1 4102   7.545  12.166   3.440
  282GLU    HG2 4103   7.406  12.169   3.547
  282GLU     CD 4104   7.358  12.065   3.372
  282GLU    OE1 4105   7.398  12.043   3.260
  282GLU    OE2 4106   7.241  12.046   3.413
  282GLU      C 4107   7.649  11.917   3.750
  282GLU      O 4108   7.567  11.831   3.781
  283ILE      N 4109   7.779  11.908   3.783
  283ILE      H 4110   7.839  11.988   3.771
  283ILE     CA 4111   7.832  11.804   3.868
  283ILE     HA 4112   7.767  11.720   3.892
  283ILE     CB 4113   7.956  11.735   3.808
  283ILE     HB 4114   8.029  11.814   3.792
  283ILE    CG2 4115   8.029  11.637   3.900
  283ILE   HG21 4116   7.954  11.561   3.926
  283ILE   HG22 4117   8.119  11.591   3.859
  283ILE   HG23 4118   8.062  11.682   3.994
  283ILE    CG1 4119   7.916  11.665   3.676
  283ILE   HG11 4120   7.921  11.729   3.588
  283ILE   HG12 4121   7.814  11.633   3.696
  283ILE     CD 4122   7.994  11.539   3.625
  283ILE    HD1 4123   8.101  11.560   3.633
  283ILE    HD2 4124   7.957  11.456   3.685
  283ILE    HD3 4125   7.968  11.523   3.520
  283ILE      C 4126   7.864  11.858   4.011
  283ILE      O 4127   7.833  11.788   4.104
  284ASP      N 4128   7.923  11.977   4.031
  284ASP      H 4129   7.961  12.023   3.950
  284ASP     CA 4130   7.980  12.024   4.155
  284ASP     HA 4131   7.955  11.960   4.240
  284ASP     CB 4132   8.131  12.046   4.135
  284ASP    HB1 4133   8.144  12.116   4.053
  284ASP    HB2 4134   8.177  11.956   4.095
  284ASP     CG 4135   8.209  12.094   4.259
  284ASP    OD1 4136   8.305  12.170   4.239
  284ASP    OD2 4137   8.174  12.067   4.378
  284ASP      C 4138   7.904  12.156   4.190
  284ASP      O 4139   7.841  12.204   4.097
  285SER      N 4140   7.927  12.215   4.310
  285SER      H 4141   8.007  12.182   4.363
  285SER     CA 4142   7.873  12.344   4.351
  285SER     HA 4143   7.853  12.399   4.259
  285SER     CB 4144   7.745  12.322   4.437
  285SER    HB1 4145   7.687  12.254   4.375
  285SER    HB2 4146   7.693  12.416   4.453
  285SER     OG 4147   7.777  12.258   4.564
  285SER     HG 4148   7.716  12.279   4.635
  285SER      C 4149   7.973  12.427   4.422
  285SER      O 4150   8.081  12.378   4.465
  286SER      N 4151   7.934  12.551   4.464
  286SER      H 4152   7.839  12.579   4.448
  286SER     CA 4153   8.010  12.641   4.556
  286SER     HA 4154   8.090  12.578   4.594
  286SER     CB 4155   8.078  12.767   4.494
  286SER    HB1 4156   7.997  12.822   4.447
  286SER    HB2 4157   8.152  12.721   4.429
  286SER     OG 4158   8.135  12.850   4.591
  286SER     HG 4159   8.072  12.917   4.620
  286SER      C 4160   7.922  12.674   4.680
  286SER      O 4161   7.802  12.669   4.675
  287GLY      N 4162   7.983  12.718   4.794
  287GLY      H 4163   8.084  12.716   4.793
  287GLY     CA 4164   7.916  12.769   4.915
  287GLY    HA1 4165   7.872  12.860   4.875
  287GLY    HA2 4166   7.991  12.798   4.988
  287GLY      C 4167   7.814  12.671   4.974
  287GLY      O 4168   7.854  12.558   4.998
  288ASP      N 4169   7.691  12.713   5.009
  288ASP      H 4170   7.664  12.804   4.975
  288ASP     CA 4171   7.590  12.642   5.075
  288ASP     HA 4172   7.643  12.579   5.146
  288ASP     CB 4173   7.492  12.748   5.138
  288ASP    HB1 4174   7.424  12.698   5.207
  288ASP    HB2 4175   7.428  12.796   5.064
  288ASP     CG 4176   7.549  12.868   5.216
  288ASP    OD1 4177   7.541  12.983   5.170
  288ASP    OD2 4178   7.615  12.849   5.320
  288ASP      C 4179   7.509  12.557   4.978
  288ASP      O 4180   7.407  12.502   5.021
  289GLU      N 4181   7.542  12.551   4.845
  289GLU      H 4182   7.630  12.589   4.812
  289GLU     CA 4183   7.442  12.511   4.750
  289GLU     HA 4184   7.341  12.538   4.782
  289GLU     CB 4185   7.457  12.582   4.612
  289GLU    HB1 4186   7.558  12.547   4.588
  289GLU    HB2 4187   7.445  12.689   4.629
  289GLU     CG 4188   7.359  12.537   4.509
  289GLU    HG1 4189   7.257  12.562   4.539
  289GLU    HG2 4190   7.371  12.430   4.490
  289GLU     CD 4191   7.398  12.611   4.386
  289GLU    OE1 4192   7.391  12.734   4.393
  289GLU    OE2 4193   7.427  12.552   4.278
  289GLU      C 4194   7.451  12.361   4.726
  289GLU      O 4195   7.561  12.306   4.701
  290GLN      N 4196   7.340  12.284   4.724
  290GLN      H 4197   7.253  12.330   4.746
  290GLN     CA 4198   7.341  12.141   4.698
  290GLN     HA 4199   7.402  12.090   4.773
  290GLN     CB 4200   7.197  12.087   4.718
  290GLN    HB1 4201   7.129  12.161   4.675
  290GLN    HB2 4202   7.181  12.086   4.826
  290GLN     CG 4203   7.165  11.949   4.656
  290GLN    HG1 4204   7.222  11.870   4.704
  290GLN    HG2 4205   7.188  11.947   4.550
  290GLN     CD 4206   7.017  11.942   4.671
  290GLN    OE1 4207   6.949  11.998   4.582
  290GLN    NE2 4208   6.974  11.881   4.779
  290GLN   HE21 4209   7.040  11.877   4.856
  290GLN   HE22 4210   6.874  11.866   4.787
  290GLN      C 4211   7.395  12.107   4.559
  290GLN      O 4212   7.342  12.141   4.454
  291SER      N 4213   7.500  12.025   4.552
  291SER      H 4214   7.537  12.007   4.644
  291SER     CA 4215   7.564  11.955   4.437
  291SER     HA 4216   7.551  12.028   4.357
  291SER     CB 4217   7.709  11.938   4.479
  291SER    HB1 4218   7.753  12.027   4.523
  291SER    HB2 4219   7.762  11.920   4.386
  291SER     OG 4220   7.724  11.825   4.557
  291SER     HG 4221   7.707  11.855   4.646
  291SER      C 4222   7.498  11.824   4.390
  291SER      O 4223   7.396  11.780   4.443
  292LEU      N 4224   7.554  11.759   4.281
  292LEU      H 4225   7.631  11.812   4.242
  292LEU     CA 4226   7.515  11.630   4.229
  292LEU     HA 4227   7.406  11.627   4.235
  292LEU     CB 4228   7.570  11.598   4.088
  292LEU    HB1 4229   7.677  11.583   4.106
  292LEU    HB2 4230   7.564  11.691   4.032
  292LEU     CG 4231   7.502  11.487   4.005
  292LEU     HG 4232   7.513  11.398   4.067
  292LEU    CD1 4233   7.354  11.511   3.988
  292LEU   HD11 4234   7.307  11.431   3.930
  292LEU   HD12 4235   7.311  11.510   4.088
  292LEU   HD13 4236   7.328  11.604   3.939
  292LEU    CD2 4237   7.568  11.467   3.868
  292LEU   HD21 4238   7.529  11.546   3.804
  292LEU   HD22 4239   7.676  11.475   3.877
  292LEU   HD23 4240   7.549  11.373   3.816
  292LEU      C 4241   7.561  11.525   4.331
  292LEU      O 4242   7.486  11.431   4.352
  293LEU      N 4243   7.687  11.529   4.387
  293LEU      H 4244   7.744  11.612   4.375
  293LEU     CA 4245   7.739  11.423   4.470
  293LEU     HA 4246   7.750  11.324   4.424
  293LEU     CB 4247   7.879  11.467   4.526
  293LEU    HB1 4248   7.906  11.403   4.610
  293LEU    HB2 4249   7.875  11.570   4.562
  293LEU     CG 4250   8.003  11.469   4.432
  293LEU     HG 4251   8.026  11.365   4.411
  293LEU    CD1 4252   7.975  11.553   4.303
  293LEU   HD11 4253   7.895  11.504   4.247
  293LEU   HD12 4254   7.950  11.655   4.330
  293LEU   HD13 4255   8.063  11.551   4.238
  293LEU    CD2 4256   8.121  11.530   4.503
  293LEU   HD21 4257   8.117  11.638   4.493
  293LEU   HD22 4258   8.143  11.489   4.601
  293LEU   HD23 4259   8.210  11.498   4.447
  293LEU      C 4260   7.644  11.416   4.600
  293LEU      O 4261   7.609  11.305   4.632
  294GLU      N 4262   7.596  11.530   4.655
  294GLU      H 4263   7.616  11.610   4.596
  294GLU     CA 4264   7.500  11.532   4.765
  294GLU     HA 4265   7.532  11.472   4.850
  294GLU     CB 4266   7.488  11.676   4.810
  294GLU    HB1 4267   7.407  11.693   4.881
  294GLU    HB2 4268   7.467  11.736   4.721
  294GLU     CG 4269   7.610  11.722   4.889
  294GLU    HG1 4270   7.702  11.678   4.849
  294GLU    HG2 4271   7.596  11.683   4.990
  294GLU     CD 4272   7.601  11.875   4.894
  294GLU    OE1 4273   7.634  11.935   4.793
  294GLU    OE2 4274   7.577  11.936   5.002
  294GLU      C 4275   7.363  11.475   4.723
  294GLU      O 4276   7.299  11.403   4.803
  295LEU      N 4277   7.321  11.496   4.596
  295LEU      H 4278   7.374  11.550   4.530
  295LEU     CA 4279   7.191  11.434   4.553
  295LEU     HA 4280   7.120  11.473   4.626
  295LEU     CB 4281   7.147  11.502   4.416
  295LEU    HB1 4282   7.090  11.434   4.353
  295LEU    HB2 4283   7.239  11.513   4.360
  295LEU     CG 4284   7.070  11.638   4.418
  295LEU     HG 4285   7.114  11.715   4.480
  295LEU    CD1 4286   7.052  11.683   4.275
  295LEU   HD11 4287   7.148  11.708   4.229
  295LEU   HD12 4288   7.012  11.598   4.220
  295LEU   HD13 4289   6.984  11.767   4.269
  295LEU    CD2 4290   6.930  11.616   4.475
  295LEU   HD21 4291   6.861  11.554   4.416
  295LEU   HD22 4292   6.923  11.584   4.579
  295LEU   HD23 4293   6.888  11.716   4.475
  295LEU      C 4294   7.198  11.283   4.542
  295LEU      O 4295   7.105  11.215   4.582
  296ILE      N 4296   7.317  11.232   4.508
  296ILE      H 4297   7.397  11.293   4.498
  296ILE     CA 4298   7.335  11.088   4.501
  296ILE     HA 4299   7.253  11.032   4.456
  296ILE     CB 4300   7.458  11.054   4.418
  296ILE     HB 4301   7.542  11.116   4.447
  296ILE    CG2 4302   7.494  10.909   4.434
  296ILE   HG21 4303   7.553  10.879   4.347
  296ILE   HG22 4304   7.559  10.888   4.518
  296ILE   HG23 4305   7.404  10.848   4.439
  296ILE    CG1 4306   7.438  11.074   4.269
  296ILE   HG11 4307   7.398  11.175   4.258
  296ILE   HG12 4308   7.374  10.994   4.233
  296ILE     CD 4309   7.558  11.100   4.181
  296ILE    HD1 4310   7.520  11.120   4.080
  296ILE    HD2 4311   7.624  11.177   4.222
  296ILE    HD3 4312   7.607  11.004   4.169
  296ILE      C 4313   7.356  11.036   4.638
  296ILE      O 4314   7.303  10.928   4.669
  297ILE      N 4315   7.435  11.103   4.723
  297ILE      H 4316   7.478  11.187   4.688
  297ILE     CA 4317   7.443  11.069   4.867
  297ILE     HA 4318   7.465  10.963   4.876
  297ILE     CB 4319   7.562  11.152   4.940
  297ILE     HB 4320   7.591  11.233   4.872
  297ILE    CG2 4321   7.527  11.214   5.078
  297ILE   HG21 4322   7.487  11.136   5.142
  297ILE   HG22 4323   7.619  11.246   5.125
  297ILE   HG23 4324   7.452  11.293   5.069
  297ILE    CG1 4325   7.678  11.057   4.952
  297ILE   HG11 4326   7.645  10.983   5.025
  297ILE   HG12 4327   7.762  11.106   5.002
  297ILE     CD 4328   7.733  10.976   4.830
  297ILE    HD1 4329   7.763  11.047   4.753
  297ILE    HD2 4330   7.821  10.916   4.854
  297ILE    HD3 4331   7.655  10.909   4.794
  297ILE      C 4332   7.311  11.079   4.943
  297ILE      O 4333   7.285  10.999   5.033
  298THR      N 4334   7.209  11.149   4.889
  298THR      H 4335   7.232  11.215   4.816
  298THR     CA 4336   7.070  11.146   4.926
  298THR     HA 4337   7.063  11.087   5.017
  298THR     CB 4338   7.022  11.283   4.973
  298THR     HB 4339   6.919  11.280   5.008
  298THR    CG2 4340   7.113  11.340   5.074
  298THR   HG21 4341   7.068  11.426   5.125
  298THR   HG22 4342   7.126  11.264   5.152
  298THR   HG23 4343   7.208  11.374   5.033
  298THR    OG1 4344   7.032  11.380   4.871
  298THR    HG1 4345   7.126  11.394   4.862
  298THR      C 4346   6.978  11.071   4.830
  298THR      O 4347   6.857  11.085   4.846
  299THR      N 4348   7.031  10.997   4.730
  299THR      H 4349   7.131  10.998   4.722
  299THR     CA 4350   6.950  10.898   4.654
  299THR     HA 4351   6.845  10.926   4.657
  299THR     CB 4352   6.980  10.899   4.505
  299THR     HB 4353   7.084  10.874   4.485
  299THR    CG2 4354   6.905  10.787   4.433
  299THR   HG21 4355   6.932  10.691   4.476
  299THR   HG22 4356   6.801  10.813   4.452
  299THR   HG23 4357   6.920  10.788   4.325
  299THR    OG1 4358   6.948  11.019   4.446
  299THR    HG1 4359   7.008  11.082   4.487
  299THR      C 4360   6.959  10.754   4.709
  299THR      O 4361   7.069  10.705   4.743
  300LYS      N 4362   6.844  10.697   4.740
  300LYS      H 4363   6.758  10.749   4.722
  300LYS     CA 4364   6.824  10.567   4.807
  300LYS     HA 4365   6.878  10.569   4.902
  300LYS     CB 4366   6.680  10.543   4.849
  300LYS    HB1 4367   6.611  10.544   4.765
  300LYS    HB2 4368   6.660  10.633   4.907
  300LYS     CG 4369   6.660  10.412   4.924
  300LYS    HG1 4370   6.730  10.421   5.007
  300LYS    HG2 4371   6.686  10.323   4.867
  300LYS     CD 4372   6.511  10.399   4.971
  300LYS    HD1 4373   6.456  10.361   4.885
  300LYS    HD2 4374   6.474  10.498   4.999
  300LYS     CE 4375   6.496  10.310   5.092
  300LYS    HE1 4376   6.541  10.378   5.164
  300LYS    HE2 4377   6.548  10.215   5.077
  300LYS     NZ 4378   6.350  10.284   5.128
  300LYS    HZ1 4379   6.340  10.245   5.221
  300LYS    HZ2 4380   6.298  10.369   5.115
  300LYS    HZ3 4381   6.295  10.229   5.064
  300LYS      C 4382   6.889  10.455   4.732
  300LYS      O 4383   6.970  10.387   4.791
  301LYS      N 4384   6.845  10.428   4.610
  301LYS      H 4385   6.764  10.477   4.575
  301LYS     CA 4386   6.881  10.326   4.519
  301LYS     HA 4387   6.842  10.238   4.571
  301LYS     CB 4388   6.795  10.335   4.394
  301LYS    HB1 4389   6.698  10.376   4.424
  301LYS    HB2 4390   6.778  10.235   4.354
  301LYS     CG 4391   6.856  10.415   4.290
  301LYS    HG1 4392   6.937  10.361   4.241
  301LYS    HG2 4393   6.895  10.514   4.316
  301LYS     CD 4394   6.754  10.446   4.188
  301LYS    HD1 4395   6.687  10.362   4.169
  301LYS    HD2 4396   6.814  10.474   4.101
  301LYS     CE 4397   6.659  10.565   4.223
  301LYS    HE1 4398   6.716  10.658   4.217
  301LYS    HE2 4399   6.619  10.554   4.324
  301LYS     NZ 4400   6.549  10.575   4.129
  301LYS    HZ1 4401   6.579  10.573   4.033
  301LYS    HZ2 4402   6.495  10.489   4.130
  301LYS    HZ3 4403   6.499  10.660   4.149
  301LYS      C 4404   7.026  10.293   4.491
  301LYS      O 4405   7.115  10.378   4.509
  302ARG      N 4406   7.066  10.167   4.464
  302ARG      H 4407   6.993  10.097   4.456
  302ARG     CA 4408   7.204  10.127   4.458
  302ARG     HA 4409   7.242  10.183   4.543
  302ARG     CB 4410   7.228   9.977   4.474
  302ARG    HB1 4411   7.168   9.913   4.409
  302ARG    HB2 4412   7.189   9.956   4.574
  302ARG     CG 4413   7.370   9.938   4.443
  302ARG    HG1 4414   7.439  10.014   4.480
  302ARG    HG2 4415   7.372   9.956   4.335
  302ARG     CD 4416   7.407   9.797   4.488
  302ARG    HD1 4417   7.338   9.725   4.442
  302ARG    HD2 4418   7.383   9.783   4.593
  302ARG     NE 4419   7.546   9.757   4.447
  302ARG     HE 4420   7.603   9.839   4.436
  302ARG     CZ 4421   7.595   9.636   4.430
  302ARG    NH1 4422   7.521   9.524   4.449
  302ARG   HH11 4423   7.423   9.544   4.467
  302ARG   HH12 4424   7.549   9.429   4.432
  302ARG    NH2 4425   7.718   9.606   4.415
  302ARG   HH21 4426   7.796   9.669   4.407
  302ARG   HH22 4427   7.734   9.506   4.422
  302ARG      C 4428   7.286  10.188   4.343
  302ARG      O 4429   7.402  10.233   4.359
  303GLU      N 4430   7.219  10.197   4.232
  303GLU      H 4431   7.121  10.174   4.233
  303GLU     CA 4432   7.291  10.226   4.105
  303GLU     HA 4433   7.377  10.161   4.113
  303GLU     CB 4434   7.205  10.177   3.992
  303GLU    HB1 4435   7.192  10.068   3.989
  303GLU    HB2 4436   7.261  10.196   3.901
  303GLU     CG 4437   7.079  10.265   3.976
  303GLU    HG1 4438   7.064  10.296   3.873
  303GLU    HG2 4439   7.085  10.351   4.044
  303GLU     CD 4440   6.957  10.180   4.019
  303GLU    OE1 4441   6.857  10.163   3.945
  303GLU    OE2 4442   6.963  10.124   4.134
  303GLU      C 4443   7.337  10.371   4.089
  303GLU      O 4444   7.427  10.405   4.008
  304ALA      N 4445   7.287  10.457   4.173
  304ALA      H 4446   7.208  10.433   4.231
  304ALA     CA 4447   7.341  10.597   4.184
  304ALA     HA 4448   7.342  10.633   4.081
  304ALA     CB 4449   7.239  10.683   4.270
  304ALA    HB1 4450   7.143  10.680   4.218
  304ALA    HB2 4451   7.223  10.643   4.369
  304ALA    HB3 4452   7.277  10.785   4.278
  304ALA      C 4453   7.490  10.598   4.227
  304ALA      O 4454   7.571  10.695   4.196
  305ARG      N 4455   7.534  10.497   4.308
  305ARG      H 4456   7.469  10.426   4.336
  305ARG     CA 4457   7.673  10.479   4.346
  305ARG     HA 4458   7.710  10.558   4.412
  305ARG     CB 4459   7.694  10.342   4.418
  305ARG    HB1 4460   7.802  10.333   4.430
  305ARG    HB2 4461   7.652  10.261   4.358
  305ARG     CG 4462   7.629  10.350   4.557
  305ARG    HG1 4463   7.526  10.385   4.551
  305ARG    HG2 4464   7.687  10.415   4.624
  305ARG     CD 4465   7.649  10.205   4.619
  305ARG    HD1 4466   7.753  10.197   4.652
  305ARG    HD2 4467   7.650  10.124   4.546
  305ARG     NE 4468   7.572  10.176   4.734
  305ARG     HE 4469   7.536  10.247   4.795
  305ARG     CZ 4470   7.540  10.054   4.776
  305ARG    NH1 4471   7.582   9.953   4.711
  305ARG   HH11 4472   7.640   9.961   4.629
  305ARG   HH12 4473   7.546   9.864   4.743
  305ARG    NH2 4474   7.471  10.028   4.883
  305ARG   HH21 4475   7.434  10.101   4.942
  305ARG   HH22 4476   7.461   9.929   4.902
  305ARG      C 4477   7.770  10.482   4.223
  305ARG      O 4478   7.885  10.524   4.233
  306GLN      N 4479   7.722  10.424   4.111
  306GLN      H 4480   7.635  10.375   4.121
  306GLN     CA 4481   7.801  10.390   3.990
  306GLN     HA 4482   7.900  10.362   4.027
  306GLN     CB 4483   7.733  10.264   3.923
  306GLN    HB1 4484   7.624  10.269   3.921
  306GLN    HB2 4485   7.761  10.189   3.998
  306GLN     CG 4486   7.790  10.212   3.794
  306GLN    HG1 4487   7.898  10.204   3.804
  306GLN    HG2 4488   7.770  10.292   3.723
  306GLN     CD 4489   7.731  10.075   3.753
  306GLN    OE1 4490   7.644  10.022   3.816
  306GLN    NE2 4491   7.777  10.022   3.639
  306GLN   HE21 4492   7.842  10.073   3.580
  306GLN   HE22 4493   7.739   9.937   3.599
  306GLN      C 4494   7.819  10.511   3.898
  306GLN      O 4495   7.890  10.508   3.800
  307ILE      N 4496   7.756  10.626   3.929
  307ILE      H 4497   7.696  10.613   4.009
  307ILE     CA 4498   7.786  10.763   3.886
  307ILE     HA 4499   7.814  10.752   3.781
  307ILE     CB 4500   7.657  10.846   3.893
  307ILE     HB 4501   7.619  10.840   3.995
  307ILE    CG2 4502   7.680  11.000   3.852
  307ILE   HG21 4503   7.727  11.014   3.755
  307ILE   HG22 4504   7.582  11.047   3.850
  307ILE   HG23 4505   7.741  11.056   3.923
  307ILE    CG1 4506   7.547  10.778   3.806
  307ILE   HG11 4507   7.452  10.820   3.840
  307ILE   HG12 4508   7.516  10.677   3.832
  307ILE     CD 4509   7.543  10.806   3.658
  307ILE    HD1 4510   7.640  10.780   3.617
  307ILE    HD2 4511   7.458  10.757   3.611
  307ILE    HD3 4512   7.539  10.913   3.635
  307ILE      C 4513   7.901  10.825   3.957
  307ILE      O 4514   7.985  10.884   3.896
  308LEU      N 4515   7.911  10.810   4.091
  308LEU      H 4516   7.837  10.760   4.139
  308LEU     CA 4517   8.026  10.849   4.171
  308LEU     HA 4518   8.033  10.956   4.149
  308LEU     CB 4519   8.010  10.821   4.323
  308LEU    HB1 4520   8.097  10.865   4.372
  308LEU    HB2 4521   8.026  10.714   4.341
  308LEU     CG 4522   7.887  10.857   4.400
  308LEU     HG 4523   7.805  10.806   4.349
  308LEU    CD1 4524   7.881  10.814   4.545
  308LEU   HD11 4525   7.879  10.706   4.538
  308LEU   HD12 4526   7.975  10.836   4.597
  308LEU   HD13 4527   7.795  10.853   4.599
  308LEU    CD2 4528   7.869  11.013   4.393
  308LEU   HD21 4529   7.846  11.036   4.289
  308LEU   HD22 4530   7.790  11.049   4.460
  308LEU   HD23 4531   7.965  11.060   4.416
  308LEU      C 4532   8.162  10.801   4.119
  308LEU      O 4533   8.265  10.867   4.137
  309ASP      N 4534   8.162  10.681   4.061
  309ASP      H 4535   8.078  10.627   4.056
  309ASP     CA 4536   8.278  10.607   4.016
  309ASP     HA 4537   8.363  10.631   4.080
  309ASP     CB 4538   8.248  10.458   4.043
  309ASP    HB1 4539   8.167  10.422   3.981
  309ASP    HB2 4540   8.204  10.448   4.142
  309ASP     CG 4541   8.366  10.369   4.043
  309ASP    OD1 4542   8.352  10.268   3.967
  309ASP    OD2 4543   8.463  10.384   4.117
  309ASP      C 4544   8.319  10.638   3.869
  309ASP      O 4545   8.392  10.561   3.804
  310GLN      N 4546   8.256  10.751   3.819
  310GLN      H 4547   8.203  10.804   3.887
  310GLN     CA 4548   8.278  10.815   3.686
  310GLN     HA 4549   8.315  10.736   3.621
  310GLN     CB 4550   8.157  10.876   3.617
  310GLN    HB1 4551   8.194  10.922   3.525
  310GLN    HB2 4552   8.111  10.956   3.675
  310GLN     CG 4553   8.043  10.777   3.594
  310GLN    HG1 4554   7.953  10.808   3.542
  310GLN    HG2 4555   8.012  10.741   3.693
  310GLN     CD 4556   8.096  10.652   3.510
  310GLN    OE1 4557   8.162  10.667   3.409
  310GLN    NE2 4558   8.073  10.535   3.559
  310GLN   HE21 4559   8.028  10.518   3.648
  310GLN   HE22 4560   8.114  10.457   3.509
  310GLN      C 4561   8.392  10.913   3.696
  310GLN      O 4562   8.389  10.995   3.784
  311THR      N 4563   8.495  10.911   3.606
  311THR      H 4564   8.500  10.840   3.533
  311THR     CA 4565   8.615  10.997   3.595
  311THR     HA 4566   8.690  10.955   3.663
  311THR     CB 4567   8.678  10.999   3.452
  311THR     HB 4568   8.644  11.082   3.389
  311THR    CG2 4569   8.827  11.041   3.471
  311THR   HG21 4570   8.832  11.136   3.524
  311THR   HG22 4571   8.880  10.962   3.524
  311THR   HG23 4572   8.866  11.050   3.370
  311THR    OG1 4573   8.674  10.878   3.386
  311THR    HG1 4574   8.726  10.883   3.305
  311THR      C 4575   8.593  11.138   3.659
  311THR      O 4576   8.642  11.163   3.766
  312PRO      N 4577   8.516  11.233   3.603
  312PRO     CD 4578   8.432  11.217   3.488
  312PRO    HD1 4579   8.389  11.117   3.490
  312PRO    HD2 4580   8.494  11.229   3.399
  312PRO     CG 4581   8.327  11.334   3.499
  312PRO    HG1 4582   8.238  11.310   3.557
  312PRO    HG2 4583   8.283  11.364   3.404
  312PRO     CB 4584   8.415  11.442   3.566
  312PRO    HB1 4585   8.360  11.526   3.608
  312PRO    HB2 4586   8.479  11.486   3.490
  312PRO     CA 4587   8.502  11.369   3.664
  312PRO     HA 4588   8.597  11.422   3.666
  312PRO      C 4589   8.447  11.382   3.802
  312PRO      O 4590   8.474  11.482   3.866
  313VAL      N 4591   8.371  11.280   3.849
  313VAL      H 4592   8.350  11.199   3.793
  313VAL     CA 4593   8.317  11.274   3.993
  313VAL     HA 4594   8.306  11.372   4.040
  313VAL     CB 4595   8.182  11.205   3.994
  313VAL     HB 4596   8.188  11.098   3.972
  313VAL    CG1 4597   8.114  11.230   4.128
  313VAL   HG11 4598   8.175  11.200   4.214
  313VAL   HG12 4599   8.092  11.335   4.147
  313VAL   HG13 4600   8.020  11.175   4.132
  313VAL    CG2 4601   8.088  11.259   3.884
  313VAL   HG21 4602   7.985  11.233   3.906
  313VAL   HG22 4603   8.087  11.368   3.877
  313VAL   HG23 4604   8.108  11.214   3.786
  313VAL      C 4605   8.415  11.194   4.081
  313VAL      O 4606   8.442  11.242   4.192
  314LYS      N 4607   8.476  11.083   4.029
  314LYS      H 4608   8.443  11.057   3.937
  314LYS     CA 4609   8.577  10.997   4.098
  314LYS     HA 4610   8.537  10.963   4.194
  314LYS     CB 4611   8.601  10.868   4.011
  314LYS    HB1 4612   8.644  10.890   3.913
  314LYS    HB2 4613   8.505  10.821   3.993
  314LYS     CG 4614   8.682  10.762   4.088
  314LYS    HG1 4615   8.634  10.741   4.183
  314LYS    HG2 4616   8.783  10.796   4.112
  314LYS     CD 4617   8.695  10.633   4.003
  314LYS    HD1 4618   8.745  10.659   3.909
  314LYS    HD2 4619   8.596  10.596   3.978
  314LYS     CE 4620   8.772  10.517   4.068
  314LYS    HE1 4621   8.751  10.523   4.174
  314LYS    HE2 4622   8.878  10.539   4.058
  314LYS     NZ 4623   8.729  10.385   4.020
  314LYS    HZ1 4624   8.639  10.360   4.058
  314LYS    HZ2 4625   8.728  10.384   3.919
  314LYS    HZ3 4626   8.786  10.304   4.044
  314LYS      C 4627   8.709  11.072   4.127
  314LYS      O 4628   8.747  11.063   4.244
  315GLU      N 4629   8.772  11.134   4.026
  315GLU      H 4630   8.739  11.118   3.932
  315GLU     CA 4631   8.898  11.206   4.056
  315GLU     HA 4632   8.974  11.133   4.084
  315GLU     CB 4633   8.964  11.270   3.929
  315GLU    HB1 4634   9.039  11.345   3.956
  315GLU    HB2 4635   8.880  11.321   3.883
  315GLU     CG 4636   9.032  11.174   3.830
  315GLU    HG1 4637   9.057  11.221   3.735
  315GLU    HG2 4638   8.958  11.097   3.808
  315GLU     CD 4639   9.153  11.104   3.893
  315GLU    OE1 4640   9.256  11.121   3.827
  315GLU    OE2 4641   9.150  11.034   3.995
  315GLU      C 4642   8.874  11.315   4.154
  315GLU      O 4643   8.958  11.351   4.238
  316LEU      N 4644   8.759  11.380   4.145
  316LEU      H 4645   8.704  11.350   4.066
  316LEU     CA 4646   8.722  11.499   4.218
  316LEU     HA 4647   8.807  11.565   4.200
  316LEU     CB 4648   8.588  11.549   4.153
  316LEU    HB1 4649   8.529  11.457   4.150
  316LEU    HB2 4650   8.601  11.566   4.046
  316LEU     CG 4651   8.528  11.658   4.239
  316LEU     HG 4652   8.503  11.610   4.334
  316LEU    CD1 4653   8.619  11.783   4.247
  316LEU   HD11 4654   8.688  11.772   4.330
  316LEU   HD12 4655   8.687  11.782   4.162
  316LEU   HD13 4656   8.566  11.878   4.250
  316LEU    CD2 4657   8.396  11.687   4.170
  316LEU   HD21 4658   8.332  11.600   4.156
  316LEU   HD22 4659   8.347  11.761   4.233
  316LEU   HD23 4660   8.417  11.720   4.068
  316LEU      C 4661   8.709  11.467   4.366
  316LEU      O 4662   8.777  11.534   4.449
  317VAL      N 4663   8.642  11.360   4.407
  317VAL      H 4664   8.616  11.299   4.331
  317VAL     CA 4665   8.636  11.307   4.541
  317VAL     HA 4666   8.618  11.387   4.612
  317VAL     CB 4667   8.534  11.201   4.555
  317VAL     HB 4668   8.543  11.132   4.471
  317VAL    CG1 4669   8.543  11.128   4.688
  317VAL   HG11 4670   8.634  11.069   4.699
  317VAL   HG12 4671   8.528  11.202   4.766
  317VAL   HG13 4672   8.468  11.049   4.689
  317VAL    CG2 4673   8.400  11.270   4.546
  317VAL   HG21 4674   8.387  11.344   4.626
  317VAL   HG22 4675   8.386  11.320   4.450
  317VAL   HG23 4676   8.329  11.189   4.557
  317VAL      C 4677   8.777  11.267   4.587
  317VAL      O 4678   8.815  11.306   4.697
  318SER      N 4679   8.849  11.186   4.508
  318SER      H 4680   8.804  11.154   4.423
  318SER     CA 4681   8.987  11.132   4.549
  318SER     HA 4682   8.964  11.065   4.632
  318SER     CB 4683   9.047  11.028   4.452
  318SER    HB1 4684   9.124  10.978   4.510
  318SER    HB2 4685   9.075  11.073   4.356
  318SER     OG 4686   8.955  10.931   4.420
  318SER     HG 4687   8.986  10.900   4.335
  318SER      C 4688   9.084  11.243   4.590
  318SER      O 4689   9.148  11.234   4.698
  319LEU      N 4690   9.086  11.357   4.516
  319LEU      H 4691   9.033  11.364   4.431
  319LEU     CA 4692   9.155  11.476   4.551
  319LEU     HA 4693   9.256  11.438   4.568
  319LEU     CB 4694   9.155  11.569   4.433
  319LEU    HB1 4695   9.059  11.562   4.382
  319LEU    HB2 4696   9.226  11.538   4.356
  319LEU     CG 4697   9.197  11.714   4.475
  319LEU     HG 4698   9.144  11.743   4.565
  319LEU    CD1 4699   9.350  11.724   4.499
  319LEU   HD11 4700   9.415  11.711   4.413
  319LEU   HD12 4701   9.378  11.825   4.528
  319LEU   HD13 4702   9.387  11.658   4.578
  319LEU    CD2 4703   9.161  11.797   4.358
  319LEU   HD21 4704   9.222  11.767   4.273
  319LEU   HD22 4705   9.054  11.797   4.340
  319LEU   HD23 4706   9.197  11.898   4.377
  319LEU      C 4707   9.106  11.531   4.690
  319LEU      O 4708   9.171  11.528   4.791
  320LYS      N 4709   8.979  11.570   4.693
  320LYS      H 4710   8.925  11.565   4.607
  320LYS     CA 4711   8.917  11.629   4.814
  320LYS     HA 4712   8.981  11.713   4.840
  320LYS     CB 4713   8.776  11.676   4.770
  320LYS    HB1 4714   8.716  11.707   4.856
  320LYS    HB2 4715   8.725  11.585   4.737
  320LYS     CG 4716   8.765  11.786   4.662
  320LYS    HG1 4717   8.808  11.751   4.568
  320LYS    HG2 4718   8.821  11.874   4.694
  320LYS     CD 4719   8.622  11.831   4.624
  320LYS    HD1 4720   8.572  11.845   4.719
  320LYS    HD2 4721   8.560  11.756   4.575
  320LYS     CE 4722   8.618  11.962   4.543
  320LYS    HE1 4723   8.664  11.946   4.446
  320LYS    HE2 4724   8.680  12.035   4.593
  320LYS     NZ 4725   8.496  12.046   4.541
  320LYS    HZ1 4726   8.421  12.001   4.491
  320LYS    HZ2 4727   8.458  12.074   4.629
  320LYS    HZ3 4728   8.502  12.129   4.484
  320LYS      C 4729   8.926  11.550   4.943
  320LYS      O 4730   8.975  11.600   5.045
  321TRP      N 4731   8.893  11.427   4.942
  321TRP      H 4732   8.872  11.392   4.849
  321TRP     CA 4733   8.917  11.336   5.052
  321TRP     HA 4734   8.862  11.381   5.134
  321TRP     CB 4735   8.854  11.203   5.032
  321TRP    HB1 4736   8.903  11.159   4.944
  321TRP    HB2 4737   8.749  11.214   5.005
  321TRP     CG 4738   8.869  11.117   5.151
  321TRP    CD1 4739   8.953  11.012   5.166
  321TRP    HD1 4740   9.011  10.975   5.084
  321TRP    NE1 4741   8.960  10.969   5.300
  321TRP    HE1 4742   9.018  10.895   5.336
  321TRP    CE2 4743   8.857  11.030   5.372
  321TRP    CZ2 4744   8.818  11.017   5.501
  321TRP    HZ2 4745   8.852  10.928   5.552
  321TRP    CH2 4746   8.729  11.106   5.566
  321TRP    HH2 4747   8.707  11.101   5.672
  321TRP    CZ3 4748   8.677  11.211   5.486
  321TRP    HZ3 4749   8.611  11.287   5.526
  321TRP    CE3 4750   8.713  11.218   5.350
  321TRP    HE3 4751   8.669  11.296   5.289
  321TRP    CD2 4752   8.805  11.131   5.284
  321TRP      C 4753   9.057  11.316   5.100
  321TRP      O 4754   9.090  11.341   5.219
  322LYS      N 4755   9.149  11.269   5.015
  322LYS      H 4756   9.133  11.232   4.923
  322LYS     CA 4757   9.293  11.262   5.056
  322LYS     HA 4758   9.311  11.199   5.143
  322LYS     CB 4759   9.373  11.214   4.934
  322LYS    HB1 4760   9.480  11.208   4.952
  322LYS    HB2 4761   9.358  11.286   4.854
  322LYS     CG 4762   9.337  11.073   4.874
  322LYS    HG1 4763   9.228  11.072   4.860
  322LYS    HG2 4764   9.340  11.009   4.962
  322LYS     CD 4765   9.415  11.025   4.747
  322LYS    HD1 4766   9.523  11.033   4.753
  322LYS    HD2 4767   9.379  11.084   4.663
  322LYS     CE 4768   9.390  10.877   4.729
  322LYS    HE1 4769   9.285  10.852   4.719
  322LYS    HE2 4770   9.425  10.829   4.821
  322LYS     NZ 4771   9.488  10.824   4.618
  322LYS    HZ1 4772   9.487  10.724   4.604
  322LYS    HZ2 4773   9.478  10.882   4.536
  322LYS    HZ3 4774   9.581  10.841   4.653
  322LYS      C 4775   9.351  11.388   5.104
  322LYS      O 4776   9.421  11.392   5.205
  323ARG      N 4777   9.321  11.496   5.032
  323ARG      H 4778   9.254  11.488   4.957
  323ARG     CA 4779   9.389  11.628   5.057
  323ARG     HA 4780   9.493  11.601   5.079
  323ARG     CB 4781   9.370  11.719   4.936
  323ARG    HB1 4782   9.270  11.761   4.923
  323ARG    HB2 4783   9.379  11.651   4.852
  323ARG     CG 4784   9.482  11.822   4.904
  323ARG    HG1 4785   9.471  11.892   4.987
  323ARG    HG2 4786   9.472  11.872   4.808
  323ARG     CD 4787   9.628  11.757   4.913
  323ARG    HD1 4788   9.645  11.685   4.832
  323ARG    HD2 4789   9.645  11.715   5.012
  323ARG     NE 4790   9.723  11.855   4.869
  323ARG     HE 4791   9.704  11.951   4.844
  323ARG     CZ 4792   9.847  11.821   4.844
  323ARG    NH1 4793   9.911  11.720   4.895
  323ARG   HH11 4794   9.868  11.652   4.957
  323ARG   HH12 4795  10.005  11.700   4.865
  323ARG    NH2 4796   9.928  11.906   4.785
  323ARG   HH21 4797   9.890  11.998   4.768
  323ARG   HH22 4798  10.029  11.905   4.791
  323ARG      C 4799   9.339  11.704   5.177
  323ARG      O 4800   9.425  11.753   5.252
  324TYR      N 4801   9.207  11.722   5.197
  324TYR      H 4802   9.152  11.668   5.132
  324TYR     CA 4803   9.147  11.803   5.304
  324TYR     HA 4804   9.228  11.847   5.362
  324TYR     CB 4805   9.065  11.918   5.231
  324TYR    HB1 4806   8.990  11.963   5.296
  324TYR    HB2 4807   9.000  11.878   5.154
  324TYR     CG 4808   9.158  12.026   5.189
  324TYR    CD1 4809   9.208  12.123   5.278
  324TYR    HD1 4810   9.178  12.107   5.380
  324TYR    CE1 4811   9.288  12.231   5.230
  324TYR    HE1 4812   9.311  12.314   5.294
  324TYR     CZ 4813   9.317  12.236   5.090
  324TYR     OH 4814   9.386  12.342   5.048
  324TYR     HH 4815   9.416  12.324   4.959
  324TYR    CE2 4816   9.275  12.135   5.001
  324TYR    HE2 4817   9.302  12.128   4.896
  324TYR    CD2 4818   9.198  12.030   5.050
  324TYR    HD2 4819   9.174  11.944   4.989
  324TYR      C 4820   9.044  11.726   5.395
  324TYR      O 4821   9.040  11.746   5.517
  325GLY      N 4822   8.955  11.641   5.336
  325GLY      H 4823   8.976  11.625   5.238
  325GLY     CA 4824   8.863  11.560   5.401
  325GLY    HA1 4825   8.831  11.486   5.327
  325GLY    HA2 4826   8.783  11.628   5.430
  325GLY      C 4827   8.922  11.477   5.516
  325GLY      O 4828   8.882  11.503   5.630
  326ARG      N 4829   9.025  11.395   5.492
  326ARG      H 4830   9.048  11.382   5.394
  326ARG     CA 4831   9.094  11.314   5.603
  326ARG     HA 4832   9.023  11.245   5.650
  326ARG     CB 4833   9.196  11.228   5.529
  326ARG    HB1 4834   9.254  11.293   5.463
  326ARG    HB2 4835   9.138  11.155   5.473
  326ARG     CG 4836   9.278  11.150   5.632
  326ARG    HG1 4837   9.215  11.109   5.711
  326ARG    HG2 4838   9.341  11.221   5.686
  326ARG     CD 4839   9.372  11.053   5.563
  326ARG    HD1 4840   9.312  10.967   5.533
  326ARG    HD2 4841   9.439  11.012   5.638
  326ARG     NE 4842   9.447  11.117   5.454
  326ARG     HE 4843   9.443  11.218   5.450
  326ARG     CZ 4844   9.524  11.063   5.360
  326ARG    NH1 4845   9.531  10.931   5.353
  326ARG   HH11 4846   9.463  10.882   5.408
  326ARG   HH12 4847   9.567  10.877   5.276
  326ARG    NH2 4848   9.585  11.133   5.268
  326ARG   HH21 4849   9.578  11.234   5.265
  326ARG   HH22 4850   9.655  11.095   5.207
  326ARG      C 4851   9.151  11.400   5.721
  326ARG      O 4852   9.130  11.357   5.837
  327PRO      N 4853   9.218  11.521   5.696
  327PRO     CD 4854   9.289  11.558   5.575
  327PRO    HD1 4855   9.230  11.623   5.510
  327PRO    HD2 4856   9.329  11.470   5.526
  327PRO     CG 4857   9.409  11.639   5.614
  327PRO    HG1 4858   9.433  11.716   5.540
  327PRO    HG2 4859   9.499  11.582   5.640
  327PRO     CB 4860   9.354  11.713   5.738
  327PRO    HB1 4861   9.295  11.798   5.705
  327PRO    HB2 4862   9.434  11.756   5.799
  327PRO     CA 4863   9.275  11.600   5.800
  327PRO     HA 4864   9.338  11.532   5.857
  327PRO      C 4865   9.170  11.653   5.892
  327PRO      O 4866   9.179  11.634   6.011
  328TYR      N 4867   9.071  11.727   5.838
  328TYR      H 4868   9.082  11.742   5.739
  328TYR     CA 4869   8.967  11.794   5.925
  328TYR     HA 4870   9.007  11.872   5.991
  328TYR     CB 4871   8.872  11.875   5.835
  328TYR    HB1 4872   8.777  11.898   5.883
  328TYR    HB2 4873   8.850  11.804   5.755
  328TYR     CG 4874   8.918  12.009   5.784
  328TYR    CD1 4875   8.914  12.039   5.643
  328TYR    HD1 4876   8.887  11.971   5.563
  328TYR    CE1 4877   8.950  12.169   5.606
  328TYR    HE1 4878   8.954  12.190   5.500
  328TYR     CZ 4879   8.980  12.267   5.705
  328TYR     OH 4880   9.018  12.393   5.671
  328TYR     HH 4881   9.023  12.415   5.577
  328TYR    CE2 4882   8.982  12.238   5.839
  328TYR    HE2 4883   9.011  12.308   5.917
  328TYR    CD2 4884   8.947  12.108   5.879
  328TYR    HD2 4885   8.927  12.092   5.984
  328TYR      C 4886   8.894  11.685   6.000
  328TYR      O 4887   8.870  11.711   6.121
  329PHE      N 4888   8.863  11.569   5.943
  329PHE      H 4889   8.890  11.548   5.848
  329PHE     CA 4890   8.795  11.457   6.008
  329PHE     HA 4891   8.708  11.508   6.049
  329PHE     CB 4892   8.751  11.355   5.901
  329PHE    HB1 4893   8.830  11.330   5.831
  329PHE    HB2 4894   8.670  11.391   5.837
  329PHE     CG 4895   8.708  11.226   5.962
  329PHE    CD1 4896   8.569  11.217   6.001
  329PHE    HD1 4897   8.510  11.308   5.993
  329PHE    CE1 4898   8.509  11.094   6.024
  329PHE    HE1 4899   8.401  11.091   6.032
  329PHE     CZ 4900   8.592  10.976   6.032
  329PHE     HZ 4901   8.549  10.877   6.028
  329PHE    CE2 4902   8.733  10.990   6.015
  329PHE    HE2 4903   8.796  10.902   6.007
  329PHE    CD2 4904   8.787  11.113   5.977
  329PHE    HD2 4905   8.885  11.121   5.934
  329PHE      C 4906   8.881  11.403   6.123
  329PHE      O 4907   8.832  11.378   6.230
  330CYS      N 4908   9.008  11.379   6.100
  330CYS      H 4909   9.048  11.393   6.008
  330CYS     CA 4910   9.107  11.331   6.200
  330CYS     HA 4911   9.069  11.236   6.238
  330CYS     CB 4912   9.239  11.311   6.123
  330CYS    HB1 4913   9.318  11.307   6.199
  330CYS    HB2 4914   9.251  11.398   6.059
  330CYS     SG 4915   9.257  11.156   6.030
  330CYS     HG 4916   9.168  11.202   5.942
  330CYS      C 4917   9.121  11.432   6.317
  330CYS      O 4918   9.122  11.399   6.433
  331MET      N 4919   9.132  11.558   6.282
  331MET      H 4920   9.150  11.583   6.185
  331MET     CA 4921   9.145  11.662   6.379
  331MET     HA 4922   9.231  11.645   6.443
  331MET     CB 4923   9.157  11.799   6.303
  331MET    HB1 4924   9.057  11.819   6.264
  331MET    HB2 4925   9.235  11.782   6.230
  331MET     CG 4926   9.194  11.915   6.397
  331MET    HG1 4927   9.299  11.911   6.426
  331MET    HG2 4928   9.138  11.904   6.491
  331MET     SD 4929   9.154  12.072   6.312
  331MET     CE 4930   9.235  12.066   6.145
  331MET    HE1 4931   9.342  12.059   6.160
  331MET    HE2 4932   9.208  11.975   6.091
  331MET    HE3 4933   9.214  12.156   6.088
  331MET      C 4934   9.028  11.670   6.475
  331MET      O 4935   9.047  11.670   6.597
  332LEU      N 4936   8.909  11.661   6.418
  332LEU      H 4937   8.901  11.652   6.318
  332LEU     CA 4938   8.784  11.673   6.490
  332LEU     HA 4939   8.784  11.775   6.530
  332LEU     CB 4940   8.666  11.659   6.386
  332LEU    HB1 4941   8.675  11.564   6.334
  332LEU    HB2 4942   8.672  11.742   6.316
  332LEU     CG 4943   8.527  11.653   6.448
  332LEU     HG 4944   8.522  11.559   6.503
  332LEU    CD1 4945   8.495  11.779   6.535
  332LEU   HD11 4946   8.487  11.870   6.476
  332LEU   HD12 4947   8.396  11.775   6.582
  332LEU   HD13 4948   8.563  11.788   6.619
  332LEU    CD2 4949   8.426  11.635   6.336
  332LEU   HD21 4950   8.426  11.720   6.267
  332LEU   HD22 4951   8.454  11.544   6.283
  332LEU   HD23 4952   8.326  11.628   6.378
  332LEU      C 4953   8.767  11.555   6.590
  332LEU      O 4954   8.722  11.567   6.704
  333GLY      N 4955   8.803  11.438   6.538
  333GLY      H 4956   8.822  11.435   6.439
  333GLY     CA 4957   8.794  11.310   6.602
  333GLY    HA1 4958   8.816  11.226   6.535
  333GLY    HA2 4959   8.691  11.306   6.635
  333GLY      C 4960   8.901  11.289   6.718
  333GLY      O 4961   8.865  11.228   6.822
  334ALA      N 4962   9.022  11.343   6.705
  334ALA      H 4963   9.047  11.388   6.618
  334ALA     CA 4964   9.111  11.357   6.818
  334ALA     HA 4965   9.113  11.261   6.871
  334ALA     CB 4966   9.250  11.396   6.768
  334ALA    HB1 4967   9.274  11.341   6.678
  334ALA    HB2 4968   9.247  11.501   6.738
  334ALA    HB3 4969   9.325  11.380   6.845
  334ALA      C 4970   9.061  11.453   6.927
  334ALA      O 4971   9.041  11.415   7.044
  335ILE      N 4972   9.014  11.570   6.881
  335ILE      H 4973   9.021  11.584   6.781
  335ILE     CA 4974   8.947  11.668   6.964
  335ILE     HA 4975   9.024  11.689   7.038
  335ILE     CB 4976   8.926  11.800   6.889
  335ILE     HB 4977   8.881  11.783   6.791
  335ILE    CG2 4978   8.855  11.899   6.972
  335ILE   HG21 4979   8.839  11.988   6.911
  335ILE   HG22 4980   8.756  11.870   7.007
  335ILE   HG23 4981   8.911  11.917   7.063
  335ILE    CG1 4982   9.060  11.864   6.859
  335ILE   HG11 4983   9.130  11.788   6.826
  335ILE   HG12 4984   9.110  11.907   6.946
  335ILE     CD 4985   9.047  11.974   6.754
  335ILE    HD1 4986   9.006  12.062   6.803
  335ILE    HD2 4987   9.147  11.989   6.715
  335ILE    HD3 4988   8.991  11.931   6.670
  335ILE      C 4989   8.824  11.612   7.041
  335ILE      O 4990   8.815  11.622   7.166
  336TYR      N 4991   8.732  11.545   6.971
  336TYR      H 4992   8.738  11.548   6.870
  336TYR     CA 4993   8.617  11.469   7.035
  336TYR     HA 4994   8.550  11.543   7.079
  336TYR     CB 4995   8.530  11.403   6.924
  336TYR    HB1 4996   8.596  11.333   6.872
  336TYR    HB2 4997   8.504  11.474   6.846
  336TYR     CG 4998   8.401  11.337   6.969
  336TYR    CD1 4999   8.288  11.417   6.996
  336TYR    HD1 5000   8.300  11.524   6.991
  336TYR    CE1 5001   8.167  11.363   7.044
  336TYR    HE1 5002   8.080  11.424   7.065
  336TYR     CZ 5003   8.162  11.227   7.078
  336TYR     OH 5004   8.052  11.167   7.110
  336TYR     HH 5005   8.076  11.080   7.141
  336TYR    CE2 5006   8.281  11.154   7.053
  336TYR    HE2 5007   8.285  11.047   7.067
  336TYR    CD2 5008   8.393  11.206   7.001
  336TYR    HD2 5009   8.480  11.146   6.980
  336TYR      C 5010   8.665  11.372   7.141
  336TYR      O 5011   8.614  11.365   7.250
  337LEU      N 5012   8.768  11.284   7.111
  337LEU      H 5013   8.794  11.278   7.013
  337LEU     CA 5014   8.815  11.176   7.192
  337LEU     HA 5015   8.730  11.112   7.215
  337LEU     CB 5016   8.921  11.089   7.116
  337LEU    HB1 5017   8.999  11.158   7.085
  337LEU    HB2 5018   8.881  11.042   7.026
  337LEU     CG 5019   8.990  10.971   7.197
  337LEU     HG 5020   9.063  11.018   7.262
  337LEU    CD1 5021   8.892  10.890   7.281
  337LEU   HD11 5022   8.930  10.806   7.338
  337LEU   HD12 5023   8.837  10.950   7.354
  337LEU   HD13 5024   8.819  10.847   7.213
  337LEU    CD2 5025   9.058  10.875   7.092
  337LEU   HD21 5026   8.982  10.814   7.043
  337LEU   HD22 5027   9.104  10.930   7.009
  337LEU   HD23 5028   9.136  10.814   7.136
  337LEU      C 5029   8.871  11.229   7.329
  337LEU      O 5030   8.825  11.181   7.433
  338LEU      N 5031   8.957  11.329   7.322
  338LEU      H 5032   8.999  11.356   7.234
  338LEU     CA 5033   8.993  11.402   7.442
  338LEU     HA 5034   9.047  11.345   7.517
  338LEU     CB 5035   9.106  11.500   7.391
  338LEU    HB1 5036   9.060  11.548   7.304
  338LEU    HB2 5037   9.192  11.450   7.348
  338LEU     CG 5038   9.161  11.602   7.498
  338LEU     HG 5039   9.078  11.665   7.530
  338LEU    CD1 5040   9.214  11.524   7.621
  338LEU   HD11 5041   9.284  11.449   7.583
  338LEU   HD12 5042   9.271  11.594   7.682
  338LEU   HD13 5043   9.130  11.490   7.681
  338LEU    CD2 5044   9.271  11.691   7.439
  338LEU   HD21 5045   9.358  11.635   7.405
  338LEU   HD22 5046   9.235  11.741   7.349
  338LEU   HD23 5047   9.307  11.762   7.513
  338LEU      C 5048   8.880  11.460   7.522
  338LEU      O 5049   8.880  11.453   7.642
  339TYR      N 5050   8.783  11.514   7.447
  339TYR      H 5051   8.795  11.523   7.347
  339TYR     CA 5052   8.664  11.560   7.511
  339TYR     HA 5053   8.713  11.616   7.590
  339TYR     CB 5054   8.581  11.647   7.408
  339TYR    HB1 5055   8.570  11.590   7.316
  339TYR    HB2 5056   8.635  11.738   7.382
  339TYR     CG 5057   8.436  11.673   7.449
  339TYR    CD1 5058   8.392  11.792   7.508
  339TYR    HD1 5059   8.453  11.871   7.549
  339TYR    CE1 5060   8.254  11.813   7.535
  339TYR    HE1 5061   8.224  11.911   7.571
  339TYR     CZ 5062   8.165  11.707   7.513
  339TYR     OH 5063   8.031  11.720   7.534
  339TYR     HH 5064   8.008  11.800   7.582
  339TYR    CE2 5065   8.213  11.587   7.453
  339TYR    HE2 5066   8.152  11.499   7.439
  339TYR    CD2 5067   8.347  11.577   7.411
  339TYR    HD2 5068   8.376  11.491   7.352
  339TYR      C 5069   8.584  11.446   7.581
  339TYR      O 5070   8.547  11.462   7.696
  340ILE      N 5071   8.567  11.328   7.520
  340ILE      H 5072   8.610  11.321   7.429
  340ILE     CA 5073   8.504  11.208   7.588
  340ILE     HA 5074   8.411  11.239   7.637
  340ILE     CB 5075   8.470  11.105   7.486
  340ILE     HB 5076   8.551  11.082   7.418
  340ILE    CG2 5077   8.422  10.972   7.547
  340ILE   HG21 5078   8.332  10.977   7.607
  340ILE   HG22 5079   8.398  10.912   7.458
  340ILE   HG23 5080   8.509  10.931   7.598
  340ILE    CG1 5081   8.367  11.163   7.388
  340ILE   HG11 5082   8.344  11.087   7.313
  340ILE   HG12 5083   8.409  11.252   7.342
  340ILE     CD 5084   8.224  11.202   7.451
  340ILE    HD1 5085   8.168  11.242   7.366
  340ILE    HD2 5086   8.167  11.121   7.494
  340ILE    HD3 5087   8.234  11.283   7.523
  340ILE      C 5088   8.592  11.160   7.703
  340ILE      O 5089   8.535  11.110   7.800
  341ILE      N 5090   8.722  11.175   7.692
  341ILE      H 5091   8.751  11.206   7.600
  341ILE     CA 5092   8.816  11.140   7.806
  341ILE     HA 5093   8.797  11.036   7.833
  341ILE     CB 5094   8.958  11.142   7.767
  341ILE     HB 5095   8.982  11.238   7.721
  341ILE    CG2 5096   9.052  11.114   7.884
  341ILE   HG21 5097   9.044  11.196   7.955
  341ILE   HG22 5098   9.018  11.021   7.929
  341ILE   HG23 5099   9.155  11.100   7.850
  341ILE    CG1 5100   8.999  11.035   7.667
  341ILE   HG11 5101   8.920  11.034   7.592
  341ILE   HG12 5102   9.009  10.934   7.708
  341ILE     CD 5103   9.128  11.046   7.588
  341ILE    HD1 5104   9.115  10.986   7.498
  341ILE    HD2 5105   9.146  11.150   7.563
  341ILE    HD3 5106   9.216  11.006   7.639
  341ILE      C 5107   8.777  11.235   7.934
  341ILE      O 5108   8.740  11.182   8.037
  342CYS      N 5109   8.780  11.365   7.914
  342CYS      H 5110   8.806  11.399   7.822
  342CYS     CA 5111   8.750  11.469   8.015
  342CYS     HA 5112   8.829  11.468   8.090
  342CYS     CB 5113   8.766  11.607   7.952
  342CYS    HB1 5114   8.722  11.685   8.014
  342CYS    HB2 5115   8.715  11.620   7.856
  342CYS     SG 5116   8.938  11.647   7.907
  342CYS     HG 5117   8.975  11.557   7.816
  342CYS      C 5118   8.620  11.442   8.088
  342CYS      O 5119   8.614  11.433   8.212
  343PHE      N 5120   8.513  11.426   8.012
  343PHE      H 5121   8.523  11.444   7.914
  343PHE     CA 5122   8.381  11.386   8.056
  343PHE     HA 5123   8.326  11.466   8.106
  343PHE     CB 5124   8.307  11.369   7.924
  343PHE    HB1 5125   8.374  11.319   7.853
  343PHE    HB2 5126   8.285  11.469   7.889
  343PHE     CG 5127   8.172  11.290   7.917
  343PHE    CD1 5128   8.075  11.329   8.009
  343PHE    HD1 5129   8.092  11.416   8.070
  343PHE    CE1 5130   7.954  11.255   8.020
  343PHE    HE1 5131   7.874  11.275   8.089
  343PHE     CZ 5132   7.943  11.145   7.937
  343PHE     HZ 5133   7.852  11.087   7.943
  343PHE    CE2 5134   8.036  11.116   7.838
  343PHE    HE2 5135   8.018  11.033   7.772
  343PHE    CD2 5136   8.157  11.178   7.832
  343PHE    HD2 5137   8.235  11.153   7.762
  343PHE      C 5138   8.376  11.247   8.130
  343PHE      O 5139   8.296  11.222   8.223
  344THR      N 5140   8.453  11.147   8.073
  344THR      H 5141   8.506  11.168   7.989
  344THR     CA 5142   8.452  11.013   8.135
  344THR     HA 5143   8.347  10.986   8.147
  344THR     CB 5144   8.523  10.906   8.046
  344THR     HB 5145   8.623  10.944   8.025
  344THR    CG2 5146   8.543  10.763   8.111
  344THR   HG21 5147   8.610  10.701   8.051
  344THR   HG22 5148   8.582  10.779   8.212
  344THR   HG23 5149   8.442  10.723   8.124
  344THR    OG1 5150   8.442  10.881   7.927
  344THR    HG1 5151   8.441  10.961   7.874
  344THR      C 5152   8.507  11.020   8.276
  344THR      O 5153   8.449  10.970   8.367
  345MET      N 5154   8.612  11.104   8.305
  345MET      H 5155   8.657  11.157   8.232
  345MET     CA 5156   8.660  11.120   8.442
  345MET     HA 5157   8.678  11.020   8.482
  345MET     CB 5158   8.804  11.183   8.426
  345MET    HB1 5159   8.851  11.204   8.522
  345MET    HB2 5160   8.786  11.277   8.374
  345MET     CG 5161   8.900  11.095   8.349
  345MET    HG1 5162   8.880  11.091   8.241
  345MET    HG2 5163   8.900  10.997   8.395
  345MET     SD 5164   9.068  11.153   8.351
  345MET     CE 5165   9.054  11.297   8.249
  345MET    HE1 5166   9.029  11.381   8.314
  345MET    HE2 5167   9.139  11.321   8.184
  345MET    HE3 5168   8.970  11.287   8.181
  345MET      C 5169   8.569  11.203   8.534
  345MET      O 5170   8.552  11.171   8.649
  346CYS      N 5171   8.501  11.299   8.482
  346CYS      H 5172   8.512  11.323   8.385
  346CYS     CA 5173   8.393  11.380   8.555
  346CYS     HA 5174   8.437  11.430   8.642
  346CYS     CB 5175   8.359  11.501   8.460
  346CYS    HB1 5176   8.290  11.572   8.504
  346CYS    HB2 5177   8.313  11.476   8.364
  346CYS     SG 5178   8.493  11.623   8.438
  346CYS     HG 5179   8.585  11.543   8.382
  346CYS      C 5180   8.270  11.292   8.593
  346CYS      O 5181   8.214  11.313   8.703
  347CYS      N 5182   8.230  11.192   8.519
  347CYS      H 5183   8.258  11.188   8.422
  347CYS     CA 5184   8.134  11.091   8.567
  347CYS     HA 5185   8.050  11.147   8.609
  347CYS     CB 5186   8.090  11.006   8.447
  347CYS    HB1 5187   8.013  10.939   8.486
  347CYS    HB2 5188   8.171  10.960   8.392
  347CYS     SG 5189   8.011  11.115   8.324
  347CYS     HG 5190   8.115  11.195   8.298
  347CYS      C 5191   8.203  11.004   8.673
  347CYS      O 5192   8.138  10.976   8.771
  348ILE      N 5193   8.330  10.963   8.653
  348ILE      H 5194   8.371  10.983   8.563
  348ILE     CA 5195   8.398  10.866   8.742
  348ILE     HA 5196   8.338  10.777   8.761
  348ILE     CB 5197   8.536  10.821   8.681
  348ILE     HB 5198   8.591  10.902   8.633
  348ILE    CG2 5199   8.630  10.753   8.785
  348ILE   HG21 5200   8.725  10.714   8.746
  348ILE   HG22 5201   8.659  10.826   8.860
  348ILE   HG23 5202   8.574  10.682   8.847
  348ILE    CG1 5203   8.499  10.719   8.573
  348ILE   HG11 5204   8.424  10.767   8.510
  348ILE   HG12 5205   8.451  10.629   8.611
  348ILE     CD 5206   8.618  10.682   8.481
  348ILE    HD1 5207   8.675  10.605   8.533
  348ILE    HD2 5208   8.578  10.643   8.388
  348ILE    HD3 5209   8.695  10.759   8.472
  348ILE      C 5210   8.415  10.932   8.886
  348ILE      O 5211   8.379  10.869   8.986
  349TYR      N 5212   8.455  11.060   8.901
  349TYR      H 5213   8.473  11.110   8.815
  349TYR     CA 5214   8.475  11.130   9.026
  349TYR     HA 5215   8.475  11.068   9.115
  349TYR     CB 5216   8.613  11.197   9.021
  349TYR    HB1 5217   8.636  11.237   9.120
  349TYR    HB2 5218   8.621  11.276   8.946
  349TYR     CG 5219   8.721  11.095   9.000
  349TYR    CD1 5220   8.797  11.091   8.881
  349TYR    HD1 5221   8.793  11.171   8.809
  349TYR    CE1 5222   8.902  10.992   8.864
  349TYR    HE1 5223   8.960  10.984   8.773
  349TYR     CZ 5224   8.928  10.903   8.976
  349TYR     OH 5225   9.026  10.805   8.978
  349TYR     HH 5226   9.068  10.798   8.892
  349TYR    CE2 5227   8.845  10.913   9.089
  349TYR    HE2 5228   8.858  10.844   9.170
  349TYR    CD2 5229   8.747  11.005   9.101
  349TYR    HD2 5230   8.683  11.010   9.188
  349TYR      C 5231   8.356  11.231   9.055
  349TYR      O 5232   8.367  11.335   9.117
  350ARG      N 5233   8.236  11.187   9.016
  350ARG      H 5234   8.241  11.123   8.938
  350ARG     CA 5235   8.110  11.245   9.048
  350ARG     HA 5236   8.110  11.344   9.003
  350ARG     CB 5237   7.998  11.171   8.982
  350ARG    HB1 5238   8.017  11.158   8.875
  350ARG    HB2 5239   7.906  11.230   8.982
  350ARG     CG 5240   7.970  11.029   9.047
  350ARG    HG1 5241   7.927  11.044   9.146
  350ARG    HG2 5242   8.061  10.969   9.052
  350ARG     CD 5243   7.869  10.951   8.961
  350ARG    HD1 5244   7.910  10.925   8.863
  350ARG    HD2 5245   7.786  11.017   8.934
  350ARG     NE 5246   7.814  10.831   9.021
  350ARG     HE 5247   7.878  10.757   9.048
  350ARG     CZ 5248   7.696  10.809   9.078
  350ARG    NH1 5249   7.605  10.903   9.068
  350ARG   HH11 5250   7.623  10.997   9.037
  350ARG   HH12 5251   7.516  10.870   9.104
  350ARG    NH2 5252   7.650  10.695   9.121
  350ARG   HH21 5253   7.704  10.610   9.112
  350ARG   HH22 5254   7.556  10.683   9.156
  350ARG      C 5255   8.081  11.260   9.202
  350ARG      O 5256   8.139  11.179   9.273
  351PRO      N 5257   8.008  11.361   9.246
  351PRO     CD 5258   7.930  11.460   9.175
  351PRO    HD1 5259   7.845  11.414   9.123
  351PRO    HD2 5260   7.974  11.522   9.096
  351PRO     CG 5261   7.875  11.563   9.270
  351PRO    HG1 5262   7.769  11.542   9.283
  351PRO    HG2 5263   7.899  11.663   9.234
  351PRO     CB 5264   7.961  11.544   9.395
  351PRO    HB1 5265   7.904  11.576   9.482
  351PRO    HB2 5266   8.050  11.605   9.378
  351PRO     CA 5267   8.007  11.398   9.391
  351PRO     HA 5268   8.110  11.395   9.425
  351PRO      C 5269   7.918  11.304   9.471
  351PRO      O 5270   7.796  11.320   9.465
  352LEU      N 5271   7.980  11.214   9.548
  352LEU      H 5272   8.081  11.207   9.548
  352LEU     CA 5273   7.914  11.126   9.642
  352LEU     HA 5274   7.807  11.144   9.652
  352LEU     CB 5275   7.935  10.985   9.609
  352LEU    HB1 5276   7.888  10.935   9.694
  352LEU    HB2 5277   8.041  10.963   9.621
  352LEU     CG 5278   7.888  10.924   9.475
  352LEU     HG 5279   7.936  10.978   9.393
  352LEU    CD1 5280   7.911  10.778   9.477
  352LEU   HD11 5281   7.858  10.723   9.555
  352LEU   HD12 5282   7.888  10.730   9.381
  352LEU   HD13 5283   8.017  10.756   9.488
  352LEU    CD2 5284   7.736  10.934   9.461
  352LEU   HD21 5285   7.681  10.914   9.553
  352LEU   HD22 5286   7.707  11.035   9.430
  352LEU   HD23 5287   7.700  10.863   9.387
  352LEU      C 5288   7.967  11.153   9.786
  352LEU      O 5289   8.079  11.195   9.811
  353LYS      N 5290   7.881  11.126   9.892
  353LYS      H 5291   7.792  11.084   9.872
  353LYS     CA 5292   7.912  11.135  10.028
  353LYS     HA 5293   8.018  11.154  10.043
  353LYS     CB 5294   7.831  11.258  10.085
  353LYS    HB1 5295   7.884  11.344  10.043
  353LYS    HB2 5296   7.859  11.257  10.190
  353LYS     CG 5297   7.676  11.268  10.072
  353LYS    HG1 5298   7.627  11.184  10.122
  353LYS    HG2 5299   7.658  11.263   9.965
  353LYS     CD 5300   7.619  11.401  10.128
  353LYS    HD1 5301   7.519  11.409  10.085
  353LYS    HD2 5302   7.682  11.483  10.095
  353LYS     CE 5303   7.628  11.393  10.279
  353LYS    HE1 5304   7.729  11.369  10.312
  353LYS    HE2 5305   7.552  11.320  10.307
  353LYS     NZ 5306   7.585  11.513  10.343
  353LYS    HZ1 5307   7.657  11.583  10.331
  353LYS    HZ2 5308   7.510  11.562  10.297
  353LYS    HZ3 5309   7.577  11.499  10.443
  353LYS      C 5310   7.880  10.994  10.098
  353LYS      O 5311   7.819  10.907  10.034
  354PRO      N 5312   7.919  10.980  10.224
  354PRO     CD 5313   8.044  11.036  10.287
  354PRO    HD1 5314   8.036  11.141  10.316
  354PRO    HD2 5315   8.127  11.031  10.217
  354PRO     CG 5316   8.071  10.959  10.414
  354PRO    HG1 5317   8.104  11.034  10.486
  354PRO    HG2 5318   8.145  10.885  10.384
  354PRO     CB 5319   7.933  10.905  10.441
  354PRO    HB1 5320   7.870  10.984  10.482
  354PRO    HB2 5321   7.934  10.815  10.502
  354PRO     CA 5322   7.868  10.871  10.308
  354PRO     HA 5323   7.903  10.773  10.273
  354PRO      C 5324   7.715  10.880  10.310
  354PRO      O 5325   7.648  10.983  10.310
  355ARG      N 5326   7.659  10.759  10.335
  355ARG      H 5327   7.719  10.679  10.323
  355ARG     CA 5328   7.504  10.740  10.346
  355ARG     HA 5329   7.451  10.782  10.260
  355ARG     CB 5330   7.454  10.596  10.334
  355ARG    HB1 5331   7.506  10.536  10.408
  355ARG    HB2 5332   7.475  10.568  10.231
  355ARG     CG 5333   7.305  10.565  10.357
  355ARG    HG1 5334   7.249  10.632  10.291
  355ARG    HG2 5335   7.278  10.584  10.461
  355ARG     CD 5336   7.284  10.413  10.316
  355ARG    HD1 5337   7.351  10.349  10.373
  355ARG    HD2 5338   7.306  10.390  10.211
  355ARG     NE 5339   7.138  10.377  10.346
  355ARG     HE 5340   7.088  10.440  10.408
  355ARG     CZ 5341   7.066  10.280  10.301
  355ARG    NH1 5342   6.947  10.267  10.340
  355ARG   HH11 5343   6.909  10.323  10.415
  355ARG   HH12 5344   6.891  10.190  10.306
  355ARG    NH2 5345   7.112  10.185  10.227
  355ARG   HH21 5346   7.211  10.178  10.213
  355ARG   HH22 5347   7.043  10.115  10.201
  355ARG      C 5348   7.449  10.812  10.467
  355ARG      O 5349   7.519  10.843  10.562
  356THR      N 5350   7.323  10.858  10.463
  356THR      H 5351   7.270  10.833  10.381
  356THR     CA 5352   7.244  10.903  10.579
  356THR     HA 5353   7.313  10.891  10.662
  356THR     CB 5354   7.205  11.048  10.550
  356THR     HB 5355   7.164  11.050  10.449
  356THR    CG2 5356   7.110  11.103  10.645
  356THR   HG21 5357   7.145  11.071  10.743
  356THR   HG22 5358   7.095  11.211  10.654
  356THR   HG23 5359   7.013  11.056  10.627
  356THR    OG1 5360   7.307  11.147  10.551
  356THR    HG1 5361   7.346  11.144  10.638
  356THR      C 5362   7.122  10.818  10.594
  356THR      O 5363   7.079  10.792  10.706
  357ASN      N 5364   7.054  10.786  10.485
  357ASN      H 5365   7.099  10.797  10.396
  357ASN     CA 5366   6.920  10.718  10.482
  357ASN     HA 5367   6.844  10.790  10.513
  357ASN     CB 5368   6.884  10.693  10.343
  357ASN    HB1 5369   6.965  10.648  10.285
  357ASN    HB2 5370   6.866  10.787  10.291
  357ASN     CG 5371   6.754  10.617  10.330
  357ASN    OD1 5372   6.665  10.617  10.417
  357ASN    ND2 5373   6.737  10.540  10.225
  357ASN   HD21 5374   6.806  10.531  10.152
  357ASN   HD22 5375   6.655  10.482  10.227
  357ASN      C 5376   6.917  10.594  10.573
  357ASN      O 5377   7.008  10.515  10.569
  358ASN      N 5378   6.814  10.575  10.655
  358ASN      H 5379   6.741  10.645  10.652
  358ASN     CA 5380   6.799  10.468  10.749
  358ASN     HA 5381   6.890  10.455  10.807
  358ASN     CB 5382   6.682  10.490  10.848
  358ASN    HB1 5383   6.601  10.524  10.783
  358ASN    HB2 5384   6.690  10.561  10.930
  358ASN     CG 5385   6.644  10.362  10.926
  358ASN    OD1 5386   6.727  10.289  10.983
  358ASN    ND2 5387   6.517  10.333  10.922
  358ASN   HD21 5388   6.456  10.412  10.903
  358ASN   HD22 5389   6.493  10.238  10.945
  358ASN      C 5390   6.777  10.348  10.655
  358ASN      O 5391   6.721  10.356  10.546
  359ARG      N 5392   6.802  10.223  10.704
  359ARG      H 5393   6.851  10.213  10.792
  359ARG     CA 5394   6.783  10.087  10.642
  359ARG     HA 5395   6.721  10.093  10.553
  359ARG     CB 5396   6.913  10.025  10.598
  359ARG    HB1 5397   6.971   9.998  10.686
  359ARG    HB2 5398   6.971  10.101  10.545
  359ARG     CG 5399   6.902   9.895  10.519
  359ARG    HG1 5400   6.816   9.905  10.454
  359ARG    HG2 5401   6.869   9.815  10.586
  359ARG     CD 5402   7.035   9.854  10.448
  359ARG    HD1 5403   7.070   9.930  10.377
  359ARG    HD2 5404   7.013   9.758  10.402
  359ARG     NE 5405   7.141   9.831  10.546
  359ARG     HE 5406   7.119   9.855  10.641
  359ARG     CZ 5407   7.259   9.772  10.530
  359ARG    NH1 5408   7.300   9.747  10.412
  359ARG   HH11 5409   7.235   9.756  10.336
  359ARG   HH12 5410   7.389   9.705  10.390
  359ARG    NH2 5411   7.335   9.752  10.634
  359ARG   HH21 5412   7.302   9.768  10.728
  359ARG   HH22 5413   7.426   9.709  10.631
  359ARG      C 5414   6.714   9.990  10.735
  359ARG      O 5415   6.747   9.984  10.850
  360THR      N 5416   6.613   9.926  10.680
  360THR      H 5417   6.596   9.947  10.582
  360THR     CA 5418   6.543   9.808  10.746
  360THR     HA 5419   6.528   9.835  10.850
  360THR     CB 5420   6.402   9.787  10.696
  360THR     HB 5421   6.356   9.701  10.746
  360THR    CG2 5422   6.311   9.910  10.727
  360THR   HG21 5423   6.305   9.924  10.835
  360THR   HG22 5424   6.334  10.010  10.691
  360THR   HG23 5425   6.216   9.878  10.686
  360THR    OG1 5426   6.393   9.775  10.560
  360THR    HG1 5427   6.319   9.716  10.545
  360THR      C 5428   6.629   9.682  10.752
  360THR      O 5429   6.663   9.632  10.861
  361SER      N 5430   6.668   9.640  10.633
  361SER      H 5431   6.639   9.692  10.552
  361SER     CA 5432   6.739   9.521  10.607
  361SER     HA 5433   6.782   9.482  10.699
  361SER     CB 5434   6.644   9.418  10.553
  361SER    HB1 5435   6.574   9.393  10.633
  361SER    HB2 5436   6.694   9.326  10.522
  361SER     OG 5437   6.557   9.464  10.446
  361SER     HG 5438   6.537   9.389  10.389
  361SER      C 5439   6.851   9.532  10.499
  361SER      O 5440   6.840   9.600  10.397
  362PRO      N 5441   6.956   9.449  10.514
  362PRO     CD 5442   6.980   9.349  10.614
  362PRO    HD1 5443   6.885   9.298  10.634
  362PRO    HD2 5444   7.020   9.403  10.699
  362PRO     CG 5445   7.073   9.245  10.564
  362PRO    HG1 5446   7.029   9.180  10.488
  362PRO    HG2 5447   7.120   9.194  10.648
  362PRO     CB 5448   7.165   9.336  10.480
  362PRO    HB1 5449   7.220   9.278  10.406
  362PRO    HB2 5450   7.231   9.396  10.543
  362PRO     CA 5451   7.070   9.437  10.421
  362PRO     HA 5452   7.110   9.538  10.423
  362PRO      C 5453   7.043   9.396  10.271
  362PRO      O 5454   7.134   9.402  10.188
  363ARG      N 5455   6.916   9.368  10.234
  363ARG      H 5456   6.834   9.375  10.293
  363ARG     CA 5457   6.878   9.354  10.090
  363ARG     HA 5458   6.937   9.283  10.031
  363ARG     CB 5459   6.735   9.310  10.068
  363ARG    HB1 5460   6.667   9.395  10.072
  363ARG    HB2 5461   6.712   9.239  10.148
  363ARG     CG 5462   6.721   9.232   9.940
  363ARG    HG1 5463   6.803   9.161   9.926
  363ARG    HG2 5464   6.730   9.300   9.856
  363ARG     CD 5465   6.588   9.154   9.930
  363ARG    HD1 5466   6.571   9.130   9.825
  363ARG    HD2 5467   6.509   9.215   9.974
  363ARG     NE 5468   6.587   9.030  10.004
  363ARG     HE 5469   6.671   9.002  10.052
  363ARG     CZ 5470   6.482   8.955  10.011
  363ARG    NH1 5471   6.366   8.985   9.959
  363ARG   HH11 5472   6.360   9.058   9.890
  363ARG   HH12 5473   6.286   8.930   9.986
  363ARG    NH2 5474   6.497   8.845  10.079
  363ARG   HH21 5475   6.592   8.814  10.097
  363ARG   HH22 5476   6.411   8.819  10.125
  363ARG      C 5477   6.898   9.490  10.019
  363ARG      O 5478   6.938   9.498   9.903
  364ASP      N 5479   6.883   9.598  10.094
  364ASP      H 5480   6.869   9.575  10.192
  364ASP     CA 5481   6.916   9.733  10.053
  364ASP     HA 5482   6.886   9.746   9.949
  364ASP     CB 5483   6.823   9.830  10.135
  364ASP    HB1 5484   6.824   9.789  10.236
  364ASP    HB2 5485   6.723   9.814  10.094
  364ASP     CG 5486   6.881   9.977  10.144
  364ASP    OD1 5487   6.955  10.018  10.056
  364ASP    OD2 5488   6.848  10.050  10.244
  364ASP      C 5489   7.063   9.750  10.073
  364ASP      O 5490   7.116   9.724  10.188
  365ASN      N 5491   7.132   9.762   9.962
  365ASN      H 5492   7.087   9.781   9.874
  365ASN     CA 5493   7.275   9.745   9.946
  365ASN     HA 5494   7.324   9.698  10.031
  365ASN     CB 5495   7.304   9.638   9.836
  365ASN    HB1 5496   7.258   9.542   9.860
  365ASN    HB2 5497   7.413   9.631   9.829
  365ASN     CG 5498   7.253   9.681   9.702
  365ASN    OD1 5499   7.150   9.746   9.694
  365ASN    ND2 5500   7.325   9.657   9.595
  365ASN   HD21 5501   7.405   9.602   9.622
  365ASN   HD22 5502   7.318   9.699   9.503
  365ASN      C 5503   7.347   9.880   9.922
  365ASN      O 5504   7.466   9.881   9.898
  366THR      N 5505   7.276   9.994   9.932
  366THR      H 5506   7.176   9.993   9.951
  366THR     CA 5507   7.336  10.128   9.910
  366THR     HA 5508   7.402  10.135   9.824
  366THR     CB 5509   7.225  10.222   9.864
  366THR     HB 5510   7.141  10.228   9.934
  366THR    CG2 5511   7.266  10.356   9.824
  366THR   HG21 5512   7.319  10.410   9.902
  366THR   HG22 5513   7.330  10.360   9.736
  366THR   HG23 5514   7.177  10.414   9.799
  366THR    OG1 5515   7.174  10.166   9.735
  366THR    HG1 5516   7.245  10.172   9.670
  366THR      C 5517   7.418  10.174  10.035
  366THR      O 5518   7.366  10.144  10.143
  367LEU      N 5519   7.539  10.235  10.016
  367LEU      H 5520   7.573  10.245   9.921
  367LEU     CA 5521   7.624  10.280  10.129
  367LEU     HA 5522   7.562  10.272  10.218
  367LEU     CB 5523   7.743  10.188  10.153
  367LEU    HB1 5524   7.822  10.225  10.219
  367LEU    HB2 5525   7.791  10.178  10.056
  367LEU     CG 5526   7.711  10.040  10.192
  367LEU     HG 5527   7.646   9.996  10.116
  367LEU    CD1 5528   7.844   9.960  10.193
  367LEU   HD11 5529   7.906  10.014  10.264
  367LEU   HD12 5530   7.830   9.855  10.218
  367LEU   HD13 5531   7.895   9.960  10.096
  367LEU    CD2 5532   7.642  10.011  10.324
  367LEU   HD21 5533   7.721  10.030  10.396
  367LEU   HD22 5534   7.557  10.080  10.332
  367LEU   HD23 5535   7.617   9.906  10.338
  367LEU      C 5536   7.669  10.423  10.117
  367LEU      O 5537   7.702  10.487  10.220
  368LEU      N 5538   7.677  10.468   9.997
  368LEU      H 5539   7.653  10.405   9.921
  368LEU     CA 5540   7.692  10.611   9.966
  368LEU     HA 5541   7.725  10.670  10.051
  368LEU     CB 5542   7.788  10.631   9.843
  368LEU    HB1 5543   7.817  10.736   9.850
  368LEU    HB2 5544   7.732  10.607   9.753
  368LEU     CG 5545   7.918  10.544   9.837
  368LEU     HG 5546   7.877  10.443   9.837
  368LEU    CD1 5547   8.032  10.561   9.734
  368LEU   HD11 5548   7.989  10.555   9.634
  368LEU   HD12 5549   8.081  10.656   9.754
  368LEU   HD13 5550   8.101  10.477   9.743
  368LEU    CD2 5551   7.993  10.556   9.974
  368LEU   HD21 5552   8.046  10.651   9.968
  368LEU   HD22 5553   7.931  10.548  10.064
  368LEU   HD23 5554   8.066  10.477   9.988
  368LEU      C 5555   7.556  10.670   9.920
  368LEU      O 5556   7.473  10.597   9.858
  369GLN      N 5557   7.551  10.806   9.917
  369GLN      H 5558   7.642  10.847   9.933
  369GLN     CA 5559   7.445  10.886   9.855
  369GLN     HA 5560   7.401  10.813   9.788
  369GLN     CB 5561   7.328  10.926   9.949
  369GLN    HB1 5562   7.265  10.991   9.889
  369GLN    HB2 5563   7.379  10.980  10.029
  369GLN     CG 5564   7.245  10.811  10.006
  369GLN    HG1 5565   7.302  10.732  10.056
  369GLN    HG2 5566   7.183  10.771   9.926
  369GLN     CD 5567   7.145  10.868  10.106
  369GLN    OE1 5568   7.158  10.854  10.229
  369GLN    NE2 5569   7.026  10.912  10.072
  369GLN   HE21 5570   6.998  10.910   9.975
  369GLN   HE22 5571   6.959  10.938  10.143
  369GLN      C 5572   7.506  11.002   9.767
  369GLN      O 5573   7.624  11.036   9.792
  370GLN      N 5574   7.429  11.062   9.670
  370GLN      H 5575   7.335  11.028   9.656
  370GLN     CA 5576   7.462  11.192   9.611
  370GLN     HA 5577   7.555  11.172   9.557
  370GLN     CB 5578   7.349  11.233   9.513
  370GLN    HB1 5579   7.377  11.333   9.481
  370GLN    HB2 5580   7.254  11.232   9.565
  370GLN     CG 5581   7.342  11.155   9.374
  370GLN    HG1 5582   7.326  11.050   9.398
  370GLN    HG2 5583   7.431  11.190   9.321
  370GLN     CD 5584   7.216  11.192   9.293
  370GLN    OE1 5585   7.149  11.105   9.235
  370GLN    NE2 5586   7.188  11.328   9.284
  370GLN   HE21 5587   7.240  11.389   9.345
  370GLN   HE22 5588   7.104  11.355   9.235
  370GLN      C 5589   7.480  11.301   9.722
  370GLN      O 5590   7.419  11.301   9.833
  371LYS      N 5591   7.557  11.403   9.682
  371LYS      H 5592   7.609  11.384   9.598
  371LYS     CA 5593   7.578  11.527   9.755
  371LYS     HA 5594   7.568  11.510   9.862
  371LYS     CB 5595   7.723  11.564   9.729
  371LYS    HB1 5596   7.728  11.670   9.755
  371LYS    HB2 5597   7.754  11.560   9.625
  371LYS     CG 5598   7.816  11.472   9.811
  371LYS    HG1 5599   7.793  11.369   9.785
  371LYS    HG2 5600   7.797  11.491   9.917
  371LYS     CD 5601   7.966  11.513   9.785
  371LYS    HD1 5602   7.972  11.611   9.738
  371LYS    HD2 5603   7.995  11.446   9.705
  371LYS     CE 5604   8.058  11.517   9.911
  371LYS    HE1 5605   8.067  11.422   9.963
  371LYS    HE2 5606   8.014  11.581   9.988
  371LYS     NZ 5607   8.184  11.584   9.883
  371LYS    HZ1 5608   8.241  11.520   9.828
  371LYS    HZ2 5609   8.168  11.666   9.827
  371LYS    HZ3 5610   8.245  11.601   9.962
  371LYS      C 5611   7.476  11.643   9.715
  371LYS      O 5612   7.453  11.665   9.597
  372LEU      N 5613   7.441  11.731   9.810
  372LEU      H 5614   7.467  11.720   9.907
  372LEU     CA 5615   7.377  11.868   9.778
  372LEU     HA 5616   7.301  11.858   9.701
  372LEU     CB 5617   7.291  11.922   9.897
  372LEU    HB1 5618   7.253  12.023   9.880
  372LEU    HB2 5619   7.361  11.944   9.976
  372LEU     CG 5620   7.177  11.830   9.939
  372LEU     HG 5621   7.220  11.732   9.957
  372LEU    CD1 5622   7.125  11.885  10.071
  372LEU   HD11 5623   7.078  11.982  10.058
  372LEU   HD12 5624   7.056  11.816  10.120
  372LEU   HD13 5625   7.208  11.904  10.138
  372LEU    CD2 5626   7.065  11.818   9.833
  372LEU   HD21 5627   7.101  11.783   9.736
  372LEU   HD22 5628   6.989  11.747   9.866
  372LEU   HD23 5629   7.019  11.917   9.823
  372LEU      C 5630   7.484  11.967   9.733
  372LEU      O 5631   7.602  11.936   9.748
  373LEU      N 5632   7.443  12.078   9.668
  373LEU      H 5633   7.343  12.084   9.654
  373LEU     CA 5634   7.525  12.175   9.598
  373LEU     HA 5635   7.586  12.123   9.524
  373LEU     CB 5636   7.432  12.269   9.518
  373LEU    HB1 5637   7.379  12.330   9.591
  373LEU    HB2 5638   7.361  12.213   9.456
  373LEU     CG 5639   7.496  12.371   9.419
  373LEU     HG 5640   7.585  12.422   9.456
  373LEU    CD1 5641   7.532  12.291   9.286
  373LEU   HD11 5642   7.612  12.220   9.310
  373LEU   HD12 5643   7.447  12.229   9.258
  373LEU   HD13 5644   7.557  12.365   9.211
  373LEU    CD2 5645   7.402  12.479   9.377
  373LEU   HD21 5646   7.306  12.442   9.339
  373LEU   HD22 5647   7.382  12.549   9.458
  373LEU   HD23 5648   7.447  12.541   9.300
  373LEU      C 5649   7.625  12.247   9.687
  373LEU      O 5650   7.738  12.264   9.647
  374GLN      N 5651   7.596  12.290   9.809
  374GLN      H 5652   7.501  12.277   9.841
  374GLN     CA 5653   7.694  12.330   9.904
  374GLN     HA 5654   7.745  12.421   9.871
  374GLN     CB 5655   7.632  12.358  10.040
  374GLN    HB1 5656   7.555  12.433  10.021
  374GLN    HB2 5657   7.708  12.407  10.101
  374GLN     CG 5658   7.566  12.241  10.117
  374GLN    HG1 5659   7.642  12.178  10.162
  374GLN    HG2 5660   7.498  12.178  10.059
  374GLN     CD 5661   7.484  12.286  10.240
  374GLN    OE1 5662   7.362  12.290  10.231
  374GLN    NE2 5663   7.543  12.330  10.352
  374GLN   HE21 5664   7.640  12.358  10.357
  374GLN   HE22 5665   7.487  12.346  10.434
  374GLN      C 5666   7.806  12.229   9.931
  374GLN      O 5667   7.920  12.263   9.956
  375GLU      N 5668   7.791  12.090   9.913
  375GLU      H 5669   7.701  12.054   9.885
  375GLU     CA 5670   7.904  11.994   9.933
  375GLU     HA 5671   7.986  12.039   9.989
  375GLU     CB 5672   7.858  11.872  10.019
  375GLU    HB1 5673   7.936  11.798  10.002
  375GLU    HB2 5674   7.758  11.836   9.995
  375GLU     CG 5675   7.862  11.911  10.171
  375GLU    HG1 5676   7.799  11.998  10.189
  375GLU    HG2 5677   7.963  11.934  10.204
  375GLU     CD 5678   7.818  11.791  10.250
  375GLU    OE1 5679   7.902  11.699  10.271
  375GLU    OE2 5680   7.698  11.785  10.282
  375GLU      C 5681   7.961  11.944   9.797
  375GLU      O 5682   8.073  11.899   9.794
  376ALA      N 5683   7.886  11.938   9.688
  376ALA      H 5684   7.796  11.982   9.705
  376ALA     CA 5685   7.920  11.905   9.547
  376ALA     HA 5686   7.917  11.797   9.534
  376ALA     CB 5687   7.809  11.965   9.463
  376ALA    HB1 5688   7.830  11.944   9.358
  376ALA    HB2 5689   7.708  11.927   9.480
  376ALA    HB3 5690   7.801  12.073   9.480
  376ALA      C 5691   8.062  11.957   9.501
  376ALA      O 5692   8.127  11.904   9.410
  377TYR      N 5693   8.108  12.077   9.552
  377TYR      H 5694   8.043  12.122   9.615
  377TYR     CA 5695   8.223  12.155   9.491
  377TYR     HA 5696   8.280  12.078   9.438
  377TYR     CB 5697   8.185  12.266   9.387
  377TYR    HB1 5698   8.279  12.306   9.351
  377TYR    HB2 5699   8.120  12.340   9.434
  377TYR     CG 5700   8.109  12.211   9.268
  377TYR    CD1 5701   8.183  12.151   9.162
  377TYR    HD1 5702   8.290  12.142   9.165
  377TYR    CE1 5703   8.119  12.105   9.048
  377TYR    HE1 5704   8.172  12.063   8.964
  377TYR     CZ 5705   7.980  12.113   9.035
  377TYR     OH 5706   7.917  12.051   8.928
  377TYR     HH 5707   7.981  12.013   8.868
  377TYR    CE2 5708   7.904  12.183   9.136
  377TYR    HE2 5709   7.799  12.205   9.125
  377TYR    CD2 5710   7.974  12.220   9.256
  377TYR    HD2 5711   7.919  12.260   9.340
  377TYR      C 5712   8.315  12.222   9.602
  377TYR      O 5713   8.402  12.308   9.571
  378MET      N 5714   8.293  12.186   9.730
  378MET      H 5715   8.215  12.127   9.753
  378MET     CA 5716   8.364  12.232   9.850
  378MET     HA 5717   8.367  12.341   9.845
  378MET     CB 5718   8.285  12.223   9.982
  378MET    HB1 5719   8.181  12.249   9.964
  378MET    HB2 5720   8.320  12.289  10.061
  378MET     CG 5721   8.287  12.084  10.052
  378MET    HG1 5722   8.386  12.041  10.036
  378MET    HG2 5723   8.217  12.023   9.995
  378MET     SD 5724   8.221  12.070  10.222
  378MET     CE 5725   8.323  12.177  10.327
  378MET    HE1 5726   8.310  12.155  10.432
  378MET    HE2 5727   8.427  12.166  10.296
  378MET    HE3 5728   8.295  12.281  10.317
  378MET      C 5729   8.522  12.185   9.860
  378MET      O 5730   8.587  12.208   9.961
  379THR      N 5731   8.573  12.124   9.752
  379THR      H 5732   8.520  12.094   9.672
  379THR     CA 5733   8.718  12.100   9.741
  379THR     HA 5734   8.773  12.143   9.824
  379THR     CB 5735   8.751  11.951   9.753
  379THR     HB 5736   8.859  11.936   9.763
  379THR    CG2 5737   8.689  11.895   9.881
  379THR   HG21 5738   8.739  11.936   9.969
  379THR   HG22 5739   8.584  11.917   9.899
  379THR   HG23 5740   8.721  11.791   9.873
  379THR    OG1 5741   8.718  11.867   9.639
  379THR    HG1 5742   8.624  11.866   9.617
  379THR      C 5743   8.781  12.144   9.606
  379THR      O 5744   8.705  12.154   9.513
  380PRO      N 5745   8.916  12.172   9.607
  380PRO     CD 5746   9.010  12.173   9.721
  380PRO    HD1 5747   8.989  12.086   9.782
  380PRO    HD2 5748   9.016  12.270   9.770
  380PRO     CG 5749   9.148  12.145   9.667
  380PRO    HG1 5750   9.168  12.038   9.674
  380PRO    HG2 5751   9.224  12.206   9.715
  380PRO     CB 5752   9.141  12.196   9.523
  380PRO    HB1 5753   9.207  12.140   9.457
  380PRO    HB2 5754   9.169  12.301   9.518
  380PRO     CA 5755   8.997  12.184   9.480
  380PRO     HA 5756   8.964  12.277   9.434
  380PRO      C 5757   8.991  12.064   9.384
  380PRO      O 5758   8.995  12.088   9.267
  381LYS      N 5759   8.970  11.941   9.433
  381LYS      H 5760   8.942  11.933   9.530
  381LYS     CA 5761   8.947  11.820   9.349
  381LYS     HA 5762   9.035  11.812   9.285
  381LYS     CB 5763   8.951  11.691   9.432
  381LYS    HB1 5764   8.927  11.613   9.360
  381LYS    HB2 5765   8.870  11.692   9.506
  381LYS     CG 5766   9.084  11.654   9.500
  381LYS    HG1 5767   9.099  11.730   9.576
  381LYS    HG2 5768   9.167  11.654   9.430
  381LYS     CD 5769   9.068  11.511   9.567
  381LYS    HD1 5770   9.034  11.433   9.499
  381LYS    HD2 5771   8.988  11.526   9.639
  381LYS     CE 5772   9.203  11.466   9.628
  381LYS    HE1 5773   9.255  11.455   9.533
  381LYS    HE2 5774   9.196  11.374   9.686
  381LYS     NZ 5775   9.272  11.568   9.701
  381LYS    HZ1 5776   9.345  11.528   9.757
  381LYS    HZ2 5777   9.313  11.643   9.648
  381LYS    HZ3 5778   9.205  11.611   9.763
  381LYS      C 5779   8.826  11.832   9.262
  381LYS      O 5780   8.823  11.799   9.144
  382ASP      N 5781   8.715  11.886   9.318
  382ASP      H 5782   8.715  11.903   9.418
  382ASP     CA 5783   8.584  11.915   9.264
  382ASP     HA 5784   8.557  11.827   9.205
  382ASP     CB 5785   8.472  11.949   9.366
  382ASP    HB1 5786   8.378  11.966   9.314
  382ASP    HB2 5787   8.493  12.048   9.406
  382ASP     CG 5788   8.460  11.850   9.483
  382ASP    OD1 5789   8.459  11.894   9.601
  382ASP    OD2 5790   8.441  11.732   9.457
  382ASP      C 5791   8.586  12.037   9.169
  382ASP      O 5792   8.503  12.043   9.077
  383ASP      N 5793   8.671  12.137   9.196
  383ASP      H 5794   8.726  12.137   9.281
  383ASP     CA 5795   8.691  12.256   9.107
  383ASP     HA 5796   8.592  12.280   9.069
  383ASP     CB 5797   8.765  12.372   9.167
  383ASP    HB1 5798   8.770  12.451   9.093
  383ASP    HB2 5799   8.869  12.347   9.186
  383ASP     CG 5800   8.700  12.415   9.298
  383ASP    OD1 5801   8.769  12.467   9.383
  383ASP    OD2 5802   8.578  12.404   9.317
  383ASP      C 5803   8.760  12.216   8.973
  383ASP      O 5804   8.719  12.261   8.869
  384ILE      N 5805   8.866  12.128   8.977
  384ILE      H 5806   8.886  12.089   9.068
  384ILE     CA 5807   8.924  12.064   8.854
  384ILE     HA 5808   8.982  12.131   8.789
  384ILE     CB 5809   9.021  11.953   8.897
  384ILE     HB 5810   8.972  11.894   8.974
  384ILE    CG2 5811   9.063  11.861   8.781
  384ILE   HG21 5812   9.113  11.772   8.820
  384ILE   HG22 5813   8.975  11.823   8.729
  384ILE   HG23 5814   9.125  11.914   8.709
  384ILE    CG1 5815   9.152  12.021   8.962
  384ILE   HG11 5816   9.119  12.097   9.033
  384ILE   HG12 5817   9.204  12.067   8.877
  384ILE     CD 5818   9.251  11.928   9.034
  384ILE    HD1 5819   9.206  11.880   9.120
  384ILE    HD2 5820   9.292  11.864   8.955
  384ILE    HD3 5821   9.337  11.985   9.069
  384ILE      C 5822   8.809  12.011   8.773
  384ILE      O 5823   8.802  12.043   8.653
  385ARG      N 5824   8.727  11.924   8.826
  385ARG      H 5825   8.751  11.899   8.920
  385ARG     CA 5826   8.616  11.860   8.762
  385ARG     HA 5827   8.648  11.809   8.671
  385ARG     CB 5828   8.552  11.766   8.863
  385ARG    HB1 5829   8.518  11.825   8.949
  385ARG    HB2 5830   8.626  11.691   8.891
  385ARG     CG 5831   8.436  11.683   8.805
  385ARG    HG1 5832   8.467  11.614   8.726
  385ARG    HG2 5833   8.374  11.760   8.760
  385ARG     CD 5834   8.357  11.601   8.910
  385ARG    HD1 5835   8.428  11.545   8.971
  385ARG    HD2 5836   8.299  11.526   8.857
  385ARG     NE 5837   8.262  11.690   8.982
  385ARG     HE 5838   8.191  11.723   8.918
  385ARG     CZ 5839   8.253  11.718   9.112
  385ARG    NH1 5840   8.165  11.814   9.150
  385ARG   HH11 5841   8.114  11.866   9.080
  385ARG   HH12 5842   8.158  11.842   9.247
  385ARG    NH2 5843   8.334  11.670   9.203
  385ARG   HH21 5844   8.415  11.614   9.184
  385ARG   HH22 5845   8.322  11.690   9.301
  385ARG      C 5846   8.513  11.962   8.726
  385ARG      O 5847   8.453  11.941   8.624
  386LEU      N 5848   8.485  12.076   8.795
  386LEU      H 5849   8.486  12.067   8.896
  386LEU     CA 5850   8.396  12.182   8.751
  386LEU     HA 5851   8.294  12.144   8.737
  386LEU     CB 5852   8.391  12.299   8.852
  386LEU    HB1 5853   8.486  12.354   8.853
  386LEU    HB2 5854   8.370  12.260   8.951
  386LEU     CG 5855   8.294  12.415   8.830
  386LEU     HG 5856   8.346  12.469   8.751
  386LEU    CD1 5857   8.154  12.383   8.781
  386LEU   HD11 5858   8.086  12.468   8.781
  386LEU   HD12 5859   8.162  12.346   8.678
  386LEU   HD13 5860   8.108  12.300   8.835
  386LEU    CD2 5861   8.280  12.492   8.963
  386LEU   HD21 5862   8.244  12.422   9.039
  386LEU   HD22 5863   8.367  12.545   9.002
  386LEU   HD23 5864   8.208  12.572   8.945
  386LEU      C 5865   8.452  12.229   8.614
  386LEU      O 5866   8.370  12.242   8.522
  387VAL      N 5867   8.581  12.246   8.586
  387VAL      H 5868   8.641  12.217   8.663
  387VAL     CA 5869   8.632  12.285   8.454
  387VAL     HA 5870   8.578  12.376   8.426
  387VAL     CB 5871   8.781  12.320   8.454
  387VAL     HB 5872   8.841  12.229   8.458
  387VAL    CG1 5873   8.816  12.394   8.322
  387VAL   HG11 5874   8.780  12.330   8.241
  387VAL   HG12 5875   8.751  12.481   8.311
  387VAL   HG13 5876   8.922  12.416   8.310
  387VAL    CG2 5877   8.830  12.419   8.566
  387VAL   HG21 5878   8.935  12.447   8.561
  387VAL   HG22 5879   8.765  12.505   8.585
  387VAL   HG23 5880   8.824  12.361   8.657
  387VAL      C 5881   8.598  12.174   8.348
  387VAL      O 5882   8.543  12.204   8.247
  388GLY      N 5883   8.630  12.047   8.379
  388GLY      H 5884   8.675  12.041   8.469
  388GLY     CA 5885   8.595  11.926   8.303
  388GLY    HA1 5886   8.612  11.832   8.354
  388GLY    HA2 5887   8.640  11.934   8.204
  388GLY      C 5888   8.443  11.916   8.277
  388GLY      O 5889   8.403  11.860   8.174
  389GLU      N 5890   8.360  11.967   8.367
  389GLU      H 5891   8.398  12.006   8.452
  389GLU     CA 5892   8.207  11.969   8.362
  389GLU     HA 5893   8.174  11.886   8.300
  389GLU     CB 5894   8.149  11.962   8.499
  389GLU    HB1 5895   8.042  11.980   8.487
  389GLU    HB2 5896   8.188  12.042   8.562
  389GLU     CG 5897   8.153  11.824   8.571
  389GLU    HG1 5898   8.254  11.783   8.581
  389GLU    HG2 5899   8.098  11.751   8.512
  389GLU     CD 5900   8.091  11.817   8.716
  389GLU    OE1 5901   8.045  11.714   8.766
  389GLU    OE2 5902   8.080  11.922   8.780
  389GLU      C 5903   8.170  12.089   8.273
  389GLU      O 5904   8.091  12.070   8.185
  390LEU      N 5905   8.236  12.207   8.280
  390LEU      H 5906   8.308  12.221   8.350
  390LEU     CA 5907   8.212  12.318   8.190
  390LEU     HA 5908   8.104  12.334   8.195
  390LEU     CB 5909   8.280  12.449   8.242
  390LEU    HB1 5910   8.270  12.529   8.167
  390LEU    HB2 5911   8.385  12.432   8.263
  390LEU     CG 5912   8.227  12.516   8.366
  390LEU     HG 5913   8.230  12.451   8.453
  390LEU    CD1 5914   8.313  12.636   8.401
  390LEU   HD11 5915   8.407  12.597   8.441
  390LEU   HD12 5916   8.321  12.698   8.312
  390LEU   HD13 5917   8.270  12.693   8.484
  390LEU    CD2 5918   8.087  12.566   8.344
  390LEU   HD21 5919   8.081  12.623   8.251
  390LEU   HD22 5920   8.010  12.490   8.331
  390LEU   HD23 5921   8.058  12.634   8.424
  390LEU      C 5922   8.247  12.284   8.043
  390LEU      O 5923   8.167  12.298   7.957
  391VAL      N 5924   8.373  12.241   8.019
  391VAL      H 5925   8.434  12.222   8.097
  391VAL     CA 5926   8.424  12.190   7.888
  391VAL     HA 5927   8.449  12.273   7.822
  391VAL     CB 5928   8.560  12.117   7.902
  391VAL     HB 5929   8.552  12.023   7.957
  391VAL    CG1 5930   8.607  12.077   7.757
  391VAL   HG11 5931   8.646  12.166   7.707
  391VAL   HG12 5932   8.681  11.998   7.758
  391VAL   HG13 5933   8.518  12.064   7.695
  391VAL    CG2 5934   8.675  12.201   7.958
  391VAL   HG21 5935   8.765  12.207   7.897
  391VAL   HG22 5936   8.628  12.299   7.961
  391VAL   HG23 5937   8.700  12.177   8.062
  391VAL      C 5938   8.313  12.100   7.831
  391VAL      O 5939   8.283  12.111   7.709
  392THR      N 5940   8.257  12.014   7.909
  392THR      H 5941   8.308  12.012   7.997
  392THR     CA 5942   8.165  11.909   7.863
  392THR     HA 5943   8.220  11.870   7.777
  392THR     CB 5944   8.150  11.805   7.966
  392THR     HB 5945   8.137  11.863   8.057
  392THR    CG2 5946   8.046  11.706   7.927
  392THR   HG21 5947   8.033  11.639   8.012
  392THR   HG22 5948   7.949  11.753   7.915
  392THR   HG23 5949   8.065  11.652   7.834
  392THR    OG1 5950   8.272  11.739   7.989
  392THR    HG1 5951   8.312  11.783   8.064
  392THR      C 5952   8.037  11.981   7.823
  392THR      O 5953   7.998  11.972   7.703
  393VAL      N 5954   7.974  12.049   7.918
  393VAL      H 5955   8.014  12.047   8.011
  393VAL     CA 5956   7.857  12.137   7.898
  393VAL     HA 5957   7.770  12.081   7.866
  393VAL     CB 5958   7.811  12.209   8.024
  393VAL     HB 5959   7.906  12.241   8.066
  393VAL    CG1 5960   7.725  12.333   8.012
  393VAL   HG11 5961   7.690  12.370   8.108
  393VAL   HG12 5962   7.786  12.414   7.971
  393VAL   HG13 5963   7.640  12.324   7.944
  393VAL    CG2 5964   7.747  12.107   8.121
  393VAL   HG21 5965   7.643  12.080   8.101
  393VAL   HG22 5966   7.801  12.012   8.113
  393VAL   HG23 5967   7.748  12.151   8.220
  393VAL      C 5968   7.871  12.226   7.773
  393VAL      O 5969   7.784  12.226   7.681
  394ILE      N 5970   7.980  12.305   7.762
  394ILE      H 5971   8.051  12.285   7.831
  394ILE     CA 5972   8.010  12.392   7.652
  394ILE     HA 5973   7.938  12.470   7.628
  394ILE     CB 5974   8.136  12.473   7.681
  394ILE     HB 5975   8.218  12.402   7.695
  394ILE    CG2 5976   8.160  12.573   7.563
  394ILE   HG21 5977   8.071  12.635   7.552
  394ILE   HG22 5978   8.251  12.632   7.564
  394ILE   HG23 5979   8.172  12.520   7.469
  394ILE    CG1 5980   8.134  12.564   7.806
  394ILE   HG11 5981   8.088  12.521   7.895
  394ILE   HG12 5982   8.081  12.656   7.780
  394ILE     CD 5983   8.272  12.609   7.845
  394ILE    HD1 5984   8.330  12.516   7.853
  394ILE    HD2 5985   8.316  12.665   7.762
  394ILE    HD3 5986   8.278  12.658   7.942
  394ILE      C 5987   8.011  12.312   7.520
  394ILE      O 5988   7.939  12.344   7.428
  395GLY      N 5989   8.071  12.193   7.510
  395GLY      H 5990   8.116  12.156   7.592
  395GLY     CA 5991   8.070  12.112   7.393
  395GLY    HA1 5992   8.133  12.023   7.404
  395GLY    HA2 5993   8.108  12.165   7.306
  395GLY      C 5994   7.930  12.066   7.361
  395GLY      O 5995   7.897  12.063   7.247
  396ALA      N 5996   7.843  12.026   7.455
  396ALA      H 5997   7.882  12.031   7.548
  396ALA     CA 5998   7.698  11.996   7.436
  396ALA     HA 5999   7.687  11.910   7.370
  396ALA     CB 6000   7.628  11.965   7.567
  396ALA    HB1 6001   7.625  12.049   7.635
  396ALA    HB2 6002   7.532  11.913   7.570
  396ALA    HB3 6003   7.689  11.882   7.604
  396ALA      C 6004   7.620  12.098   7.367
  396ALA      O 6005   7.541  12.064   7.276
  397ILE      N 6006   7.643  12.225   7.405
  397ILE      H 6007   7.703  12.235   7.485
  397ILE     CA 6008   7.592  12.345   7.338
  397ILE     HA 6009   7.487  12.331   7.315
  397ILE     CB 6010   7.611  12.472   7.420
  397ILE     HB 6011   7.716  12.488   7.444
  397ILE    CG2 6012   7.545  12.592   7.351
  397ILE   HG21 6013   7.545  12.678   7.418
  397ILE   HG22 6014   7.596  12.615   7.258
  397ILE   HG23 6015   7.442  12.566   7.325
  397ILE    CG1 6016   7.541  12.453   7.556
  397ILE   HG11 6017   7.561  12.536   7.623
  397ILE   HG12 6018   7.578  12.364   7.606
  397ILE     CD 6019   7.383  12.436   7.557
  397ILE    HD1 6020   7.351  12.349   7.499
  397ILE    HD2 6021   7.355  12.423   7.661
  397ILE    HD3 6022   7.331  12.525   7.523
  397ILE      C 6023   7.650  12.364   7.196
  397ILE      O 6024   7.579  12.405   7.105
  398ILE      N 6025   7.781  12.337   7.177
  398ILE      H 6026   7.830  12.300   7.256
  398ILE     CA 6027   7.843  12.334   7.039
  398ILE     HA 6028   7.825  12.428   6.986
  398ILE     CB 6029   7.999  12.336   7.057
  398ILE     HB 6030   8.025  12.252   7.121
  398ILE    CG2 6031   8.062  12.310   6.928
  398ILE   HG21 6032   8.026  12.382   6.854
  398ILE   HG22 6033   8.169  12.306   6.949
  398ILE   HG23 6034   8.026  12.214   6.889
  398ILE    CG1 6035   8.043  12.460   7.137
  398ILE   HG11 6036   7.984  12.490   7.224
  398ILE   HG12 6037   8.023  12.553   7.085
  398ILE     CD 6038   8.191  12.460   7.179
  398ILE    HD1 6039   8.185  12.558   7.227
  398ILE    HD2 6040   8.218  12.382   7.251
  398ILE    HD3 6041   8.265  12.463   7.099
  398ILE      C 6042   7.785  12.232   6.944
  398ILE      O 6043   7.759  12.266   6.829
  399ILE      N 6044   7.741  12.120   6.991
  399ILE      H 6045   7.759  12.099   7.088
  399ILE     CA 6046   7.662  12.023   6.919
  399ILE     HA 6047   7.707  11.988   6.826
  399ILE     CB 6048   7.658  11.893   7.005
  399ILE     HB 6049   7.625  11.911   7.108
  399ILE    CG2 6050   7.565  11.794   6.935
  399ILE   HG21 6051   7.467  11.842   6.927
  399ILE   HG22 6052   7.599  11.765   6.836
  399ILE   HG23 6053   7.555  11.699   6.986
  399ILE    CG1 6054   7.794  11.823   7.003
  399ILE   HG11 6055   7.862  11.907   7.016
  399ILE   HG12 6056   7.833  11.783   6.910
  399ILE     CD 6057   7.820  11.714   7.114
  399ILE    HD1 6058   7.807  11.764   7.209
  399ILE    HD2 6059   7.751  11.630   7.106
  399ILE    HD3 6060   7.924  11.681   7.104
  399ILE      C 6061   7.521  12.087   6.878
  399ILE      O 6062   7.493  12.092   6.760
  400LEU      N 6063   7.447  12.150   6.968
  400LEU      H 6064   7.470  12.130   7.064
  400LEU     CA 6065   7.317  12.217   6.940
  400LEU     HA 6066   7.250  12.151   6.885
  400LEU     CB 6067   7.239  12.257   7.070
  400LEU    HB1 6068   7.149  12.311   7.044
  400LEU    HB2 6069   7.311  12.325   7.116
  400LEU     CG 6070   7.216  12.140   7.177
  400LEU     HG 6071   7.310  12.118   7.228
  400LEU    CD1 6072   7.114  12.197   7.273
  400LEU   HD11 6073   7.158  12.293   7.301
  400LEU   HD12 6074   7.021  12.214   7.219
  400LEU   HD13 6075   7.082  12.141   7.361
  400LEU    CD2 6076   7.168  12.012   7.119
  400LEU   HD21 6077   7.247  11.965   7.062
  400LEU   HD22 6078   7.133  11.949   7.201
  400LEU   HD23 6079   7.096  12.039   7.042
  400LEU      C 6080   7.342  12.341   6.845
  400LEU      O 6081   7.252  12.385   6.779
  401LEU      N 6082   7.468  12.384   6.825
  401LEU      H 6083   7.534  12.358   6.896
  401LEU     CA 6084   7.491  12.503   6.743
  401LEU     HA 6085   7.397  12.558   6.740
  401LEU     CB 6086   7.613  12.584   6.805
  401LEU    HB1 6087   7.666  12.638   6.726
  401LEU    HB2 6088   7.686  12.510   6.839
  401LEU     CG 6089   7.589  12.681   6.916
  401LEU     HG 6090   7.516  12.639   6.985
  401LEU    CD1 6091   7.726  12.727   6.986
  401LEU   HD11 6092   7.764  12.646   7.047
  401LEU   HD12 6093   7.798  12.746   6.906
  401LEU   HD13 6094   7.710  12.808   7.057
  401LEU    CD2 6095   7.519  12.808   6.867
  401LEU   HD21 6096   7.428  12.786   6.811
  401LEU   HD22 6097   7.485  12.857   6.958
  401LEU   HD23 6098   7.586  12.869   6.807
  401LEU      C 6099   7.532  12.469   6.603
  401LEU      O 6100   7.532  12.550   6.511
  402VAL      N 6101   7.583  12.345   6.583
  402VAL      H 6102   7.593  12.283   6.663
  402VAL     CA 6103   7.630  12.298   6.456
  402VAL     HA 6104   7.602  12.373   6.382
  402VAL     CB 6105   7.787  12.288   6.453
  402VAL     HB 6106   7.814  12.193   6.499
  402VAL    CG1 6107   7.839  12.293   6.307
  402VAL   HG11 6108   7.819  12.391   6.264
  402VAL   HG12 6109   7.947  12.283   6.310
  402VAL   HG13 6110   7.791  12.217   6.245
  402VAL    CG2 6111   7.858  12.402   6.532
  402VAL   HG21 6112   7.966  12.393   6.529
  402VAL   HG22 6113   7.834  12.495   6.480
  402VAL   HG23 6114   7.831  12.406   6.638
  402VAL      C 6115   7.569  12.172   6.401
  402VAL      O 6116   7.522  12.167   6.287
  403GLU      N 6117   7.550  12.078   6.494
  403GLU      H 6118   7.581  12.100   6.587
  403GLU     CA 6119   7.491  11.947   6.454
  403GLU     HA 6120   7.514  11.928   6.350
  403GLU     CB 6121   7.550  11.818   6.520
  403GLU    HB1 6122   7.502  11.740   6.460
  403GLU    HB2 6123   7.508  11.803   6.619
  403GLU     CG 6124   7.704  11.816   6.524
  403GLU    HG1 6125   7.736  11.729   6.581
  403GLU    HG2 6126   7.726  11.906   6.583
  403GLU     CD 6127   7.768  11.819   6.386
  403GLU    OE1 6128   7.867  11.897   6.363
  403GLU    OE2 6129   7.729  11.732   6.306
  403GLU      C 6130   7.334  11.935   6.446
  403GLU      O 6131   7.282  11.847   6.375
  404VAL      N 6132   7.262  12.013   6.525
  404VAL      H 6133   7.305  12.076   6.592
  404VAL     CA 6134   7.113  12.017   6.498
  404VAL     HA 6135   7.078  11.918   6.469
  404VAL     CB 6136   7.022  12.063   6.610
  404VAL     HB 6137   7.046  12.166   6.638
  404VAL    CG1 6138   6.871  12.072   6.579
  404VAL   HG11 6139   6.830  11.974   6.557
  404VAL   HG12 6140   6.803  12.115   6.653
  404VAL   HG13 6141   6.857  12.135   6.491
  404VAL    CG2 6142   7.031  11.984   6.740
  404VAL   HG21 6143   7.136  11.974   6.767
  404VAL   HG22 6144   6.979  12.051   6.808
  404VAL   HG23 6145   6.977  11.890   6.729
  404VAL      C 6146   7.089  12.097   6.367
  404VAL      O 6147   6.987  12.065   6.296
  405PRO      N 6148   7.172  12.197   6.331
  405PRO     CD 6149   7.233  12.283   6.429
  405PRO    HD1 6150   7.335  12.247   6.448
  405PRO    HD2 6151   7.170  12.288   6.517
  405PRO     CG 6152   7.234  12.420   6.367
  405PRO    HG1 6153   7.316  12.480   6.408
  405PRO    HG2 6154   7.143  12.475   6.392
  405PRO     CB 6155   7.241  12.404   6.218
  405PRO    HB1 6156   7.345  12.394   6.186
  405PRO    HB2 6157   7.195  12.485   6.162
  405PRO     CA 6158   7.163  12.268   6.196
  405PRO     HA 6159   7.063  12.307   6.178
  405PRO      C 6160   7.220  12.186   6.078
  405PRO      O 6161   7.173  12.203   5.966
  406ASP      N 6162   7.314  12.088   6.103
  406ASP      H 6163   7.361  12.073   6.191
  406ASP     CA 6164   7.372  12.000   5.997
  406ASP     HA 6165   7.412  12.065   5.919
  406ASP     CB 6166   7.481  11.905   6.060
  406ASP    HB1 6167   7.426  11.842   6.130
  406ASP    HB2 6168   7.551  11.968   6.113
  406ASP     CG 6169   7.552  11.818   5.957
  406ASP    OD1 6170   7.519  11.705   5.930
  406ASP    OD2 6171   7.638  11.874   5.888
  406ASP      C 6172   7.265  11.913   5.922
  406ASP      O 6173   7.283  11.888   5.801
  407ILE      N 6174   7.159  11.865   5.991
  407ILE      H 6175   7.140  11.904   6.082
  407ILE     CA 6176   7.053  11.786   5.928
  407ILE     HA 6177   7.101  11.700   5.881
  407ILE     CB 6178   6.960  11.736   6.037
  407ILE     HB 6179   6.903  11.648   6.007
  407ILE    CG2 6180   7.031  11.681   6.162
  407ILE   HG21 6181   6.965  11.629   6.231
  407ILE   HG22 6182   7.113  11.623   6.119
  407ILE   HG23 6183   7.065  11.765   6.222
  407ILE    CG1 6184   6.846  11.839   6.066
  407ILE   HG11 6185   6.791  11.855   5.974
  407ILE   HG12 6186   6.894  11.934   6.086
  407ILE     CD 6187   6.757  11.823   6.191
  407ILE    HD1 6188   6.671  11.889   6.194
  407ILE    HD2 6189   6.716  11.722   6.189
  407ILE    HD3 6190   6.813  11.845   6.282
  407ILE      C 6191   6.978  11.854   5.809
  407ILE      O 6192   6.932  11.780   5.721
  408PHE      N 6193   6.967  11.985   5.797
  408PHE      H 6194   7.019  12.042   5.862
  408PHE     CA 6195   6.906  12.059   5.687
  408PHE     HA 6196   6.812  12.007   5.667
  408PHE     CB 6197   6.873  12.199   5.734
  408PHE    HB1 6198   6.828  12.253   5.650
  408PHE    HB2 6199   6.960  12.259   5.759
  408PHE     CG 6200   6.779  12.207   5.849
  408PHE    CD1 6201   6.645  12.231   5.832
  408PHE    HD1 6202   6.608  12.235   5.730
  408PHE    CE1 6203   6.556  12.248   5.942
  408PHE    HE1 6204   6.448  12.252   5.931
  408PHE     CZ 6205   6.607  12.254   6.069
  408PHE     HZ 6206   6.540  12.273   6.152
  408PHE    CE2 6207   6.742  12.224   6.096
  408PHE    HE2 6208   6.774  12.211   6.198
  408PHE    CD2 6209   6.824  12.204   5.980
  408PHE    HD2 6210   6.927  12.179   6.002
  408PHE      C 6211   6.981  12.050   5.555
  408PHE      O 6212   6.936  12.066   5.446
  409ARG      N 6213   7.115  12.013   5.558
  409ARG      H 6214   7.164  12.003   5.645
  409ARG     CA 6215   7.182  11.956   5.434
  409ARG     HA 6216   7.205  12.024   5.352
  409ARG     CB 6217   7.321  11.906   5.475
  409ARG    HB1 6218   7.365  11.851   5.393
  409ARG    HB2 6219   7.310  11.831   5.553
  409ARG     CG 6220   7.418  12.008   5.527
  409ARG    HG1 6221   7.373  12.043   5.620
  409ARG    HG2 6222   7.420  12.086   5.451
  409ARG     CD 6223   7.563  11.938   5.531
  409ARG    HD1 6224   7.641  12.008   5.560
  409ARG    HD2 6225   7.591  11.917   5.427
  409ARG     NE 6226   7.572  11.824   5.618
  409ARG     HE 6227   7.590  11.841   5.716
  409ARG     CZ 6228   7.579  11.699   5.579
  409ARG    NH1 6229   7.573  11.663   5.449
  409ARG   HH11 6230   7.598  11.730   5.378
  409ARG   HH12 6231   7.594  11.567   5.424
  409ARG    NH2 6232   7.589  11.601   5.666
  409ARG   HH21 6233   7.586  11.633   5.762
  409ARG   HH22 6234   7.542  11.513   5.651
  409ARG      C 6235   7.104  11.838   5.372
  409ARG      O 6236   7.081  11.826   5.249
  410MET      N 6237   7.047  11.755   5.455
  410MET      H 6238   7.059  11.776   5.553
  410MET     CA 6239   6.980  11.629   5.417
  410MET     HA 6240   7.001  11.617   5.311
  410MET     CB 6241   7.049  11.506   5.485
  410MET    HB1 6242   7.013  11.416   5.434
  410MET    HB2 6243   7.016  11.509   5.589
  410MET     CG 6244   7.196  11.491   5.491
  410MET    HG1 6245   7.228  11.422   5.569
  410MET    HG2 6246   7.239  11.590   5.502
  410MET     SD 6247   7.274  11.421   5.337
  410MET     CE 6248   7.311  11.560   5.230
  410MET    HE1 6249   7.370  11.528   5.145
  410MET    HE2 6250   7.214  11.586   5.188
  410MET    HE3 6251   7.353  11.644   5.286
  410MET      C 6252   6.828  11.631   5.425
  410MET      O 6253   6.760  11.536   5.382
  411GLY      N 6254   6.767  11.745   5.468
  411GLY      H 6255   6.826  11.813   5.514
  411GLY     CA 6256   6.620  11.764   5.469
  411GLY    HA1 6257   6.590  11.731   5.370
  411GLY    HA2 6258   6.593  11.869   5.481
  411GLY      C 6259   6.541  11.671   5.558
  411GLY      O 6260   6.534  11.552   5.539
  412VAL      N 6261   6.473  11.736   5.652
  412VAL      H 6262   6.497  11.833   5.665
  412VAL     CA 6263   6.401  11.678   5.762
  412VAL     HA 6264   6.457  11.600   5.812
  412VAL     CB 6265   6.380  11.780   5.876
  412VAL     HB 6266   6.314  11.737   5.951
  412VAL    CG1 6267   6.508  11.811   5.942
  412VAL   HG11 6268   6.589  11.848   5.879
  412VAL   HG12 6269   6.489  11.888   6.016
  412VAL   HG13 6270   6.552  11.723   5.990
  412VAL    CG2 6271   6.309  11.912   5.830
  412VAL   HG21 6272   6.222  11.884   5.770
  412VAL   HG22 6273   6.277  11.956   5.925
  412VAL   HG23 6274   6.373  11.985   5.780
  412VAL      C 6275   6.276  11.609   5.711
  412VAL      O 6276   6.226  11.514   5.769
  413THR      N 6277   6.215  11.667   5.606
  413THR      H 6278   6.259  11.749   5.568
  413THR     CA 6279   6.102  11.613   5.534
  413THR     HA 6280   6.042  11.549   5.599
  413THR     CB 6281   6.005  11.720   5.479
  413THR     HB 6282   5.917  11.665   5.446
  413THR    CG2 6283   5.955  11.835   5.571
  413THR   HG21 6284   5.920  11.798   5.667
  413THR   HG22 6285   6.034  11.906   5.594
  413THR   HG23 6286   5.873  11.892   5.528
  413THR    OG1 6287   6.058  11.786   5.366
  413THR    HG1 6288   6.123  11.848   5.399
  413THR      C 6289   6.141  11.517   5.421
  413THR      O 6290   6.048  11.482   5.350
  414ARG      N 6291   6.272  11.500   5.397
  414ARG      H 6292   6.339  11.546   5.456
  414ARG     CA 6293   6.319  11.427   5.281
  414ARG     HA 6294   6.237  11.392   5.218
  414ARG     CB 6295   6.397  11.529   5.194
  414ARG    HB1 6296   6.479  11.575   5.249
  414ARG    HB2 6297   6.321  11.606   5.179
  414ARG     CG 6298   6.429  11.488   5.049
  414ARG    HG1 6299   6.339  11.472   4.990
  414ARG    HG2 6300   6.488  11.397   5.041
  414ARG     CD 6301   6.497  11.609   4.978
  414ARG    HD1 6302   6.435  11.699   4.987
  414ARG    HD2 6303   6.489  11.586   4.872
  414ARG     NE 6304   6.644  11.627   5.008
  414ARG     HE 6305   6.711  11.570   4.957
  414ARG     CZ 6306   6.701  11.721   5.074
  414ARG    NH1 6307   6.635  11.823   5.122
  414ARG   HH11 6308   6.534  11.830   5.114
  414ARG   HH12 6309   6.696  11.902   5.140
  414ARG    NH2 6310   6.831  11.728   5.079
  414ARG   HH21 6311   6.882  11.664   5.021
  414ARG   HH22 6312   6.863  11.819   5.109
  414ARG      C 6313   6.399  11.299   5.310
  414ARG      O 6314   6.346  11.186   5.314
  415PHE      N 6315   6.530  11.317   5.351
  415PHE      H 6316   6.571  11.409   5.341
  415PHE     CA 6317   6.629  11.211   5.361
  415PHE     HA 6318   6.587  11.112   5.345
  415PHE     CB 6319   6.740  11.231   5.261
  415PHE    HB1 6320   6.810  11.303   5.305
  415PHE    HB2 6321   6.700  11.264   5.165
  415PHE     CG 6322   6.819  11.109   5.215
  415PHE    CD1 6323   6.943  11.077   5.261
  415PHE    HD1 6324   7.002  11.144   5.322
  415PHE    CE1 6325   6.999  10.958   5.211
  415PHE    HE1 6326   7.094  10.920   5.244
  415PHE     CZ 6327   6.920  10.868   5.126
  415PHE     HZ 6328   6.968  10.781   5.085
  415PHE    CE2 6329   6.793  10.902   5.087
  415PHE    HE2 6330   6.735  10.829   5.032
  415PHE    CD2 6331   6.744  11.022   5.135
  415PHE    HD2 6332   6.647  11.058   5.104
  415PHE      C 6333   6.690  11.199   5.500
  415PHE      O 6334   6.770  11.107   5.533
  416PHE      N 6335   6.655  11.283   5.600
  416PHE      H 6336   6.587  11.355   5.577
  416PHE     CA 6337   6.718  11.282   5.735
  416PHE     HA 6338   6.826  11.296   5.729
  416PHE     CB 6339   6.650  11.403   5.814
  416PHE    HB1 6340   6.543  11.391   5.828
  416PHE    HB2 6341   6.672  11.498   5.766
  416PHE     CG 6342   6.718  11.407   5.954
  416PHE    CD1 6343   6.860  11.381   5.966
  416PHE    HD1 6344   6.928  11.385   5.883
  416PHE    CE1 6345   6.915  11.374   6.097
  416PHE    HE1 6346   7.022  11.368   6.109
  416PHE     CZ 6347   6.835  11.394   6.210
  416PHE     HZ 6348   6.880  11.385   6.308
  416PHE    CE2 6349   6.698  11.416   6.196
  416PHE    HE2 6350   6.645  11.428   6.289
  416PHE    CD2 6351   6.637  11.433   6.068
  416PHE    HD2 6352   6.530  11.445   6.060
  416PHE      C 6353   6.684  11.140   5.800
  416PHE      O 6354   6.774  11.081   5.860
  417GLY      N 6355   6.560  11.106   5.781
  417GLY      H 6356   6.495  11.164   5.729
  417GLY     CA 6357   6.524  10.970   5.830
  417GLY    HA1 6358   6.420  10.959   5.801
  417GLY    HA2 6359   6.530  10.982   5.938
  417GLY      C 6360   6.616  10.859   5.778
  417GLY      O 6361   6.664  10.784   5.861
  418GLN      N 6362   6.628  10.847   5.644
  418GLN      H 6363   6.592  10.924   5.590
  418GLN     CA 6364   6.724  10.753   5.576
  418GLN     HA 6365   6.688  10.653   5.599
  418GLN     CB 6366   6.694  10.773   5.430
  418GLN    HB1 6367   6.743  10.862   5.391
  418GLN    HB2 6368   6.589  10.787   5.401
  418GLN     CG 6369   6.753  10.672   5.326
  418GLN    HG1 6370   6.861  10.686   5.319
  418GLN    HG2 6371   6.710  10.683   5.227
  418GLN     CD 6372   6.732  10.530   5.372
  418GLN    OE1 6373   6.823  10.453   5.388
  418GLN    NE2 6374   6.607  10.487   5.397
  418GLN   HE21 6375   6.526  10.547   5.395
  418GLN   HE22 6376   6.594  10.392   5.428
  418GLN      C 6377   6.872  10.771   5.629
  418GLN      O 6378   6.950  10.676   5.641
  419THR      N 6379   6.906  10.892   5.661
  419THR      H 6380   6.833  10.960   5.647
  419THR     CA 6381   7.030  10.931   5.719
  419THR     HA 6382   7.119  10.901   5.663
  419THR     CB 6383   7.055  11.083   5.729
  419THR     HB 6384   7.000  11.129   5.811
  419THR    CG2 6385   7.206  11.115   5.754
  419THR   HG21 6386   7.224  11.216   5.789
  419THR   HG22 6387   7.242  11.040   5.825
  419THR   HG23 6388   7.274  11.100   5.671
  419THR    OG1 6389   7.029  11.154   5.613
  419THR    HG1 6390   6.935  11.148   5.599
  419THR      C 6391   7.049  10.872   5.856
  419THR      O 6392   7.152  10.805   5.871
  420ILE      N 6393   6.964  10.882   5.958
  420ILE      H 6394   6.882  10.941   5.949
  420ILE     CA 6395   6.977  10.814   6.087
  420ILE     HA 6396   7.069  10.842   6.138
  420ILE     CB 6397   6.844  10.832   6.168
  420ILE     HB 6398   6.756  10.800   6.113
  420ILE    CG2 6399   6.861  10.740   6.300
  420ILE   HG21 6400   6.841  10.635   6.279
  420ILE   HG22 6401   6.955  10.764   6.349
  420ILE   HG23 6402   6.789  10.777   6.374
  420ILE    CG1 6403   6.825  10.983   6.193
  420ILE   HG11 6404   6.857  11.045   6.109
  420ILE   HG12 6405   6.898  11.013   6.268
  420ILE     CD 6406   6.687  11.028   6.234
  420ILE    HD1 6407   6.621  10.999   6.153
  420ILE    HD2 6408   6.659  10.990   6.332
  420ILE    HD3 6409   6.696  11.137   6.233
  420ILE      C 6410   6.988  10.660   6.069
  420ILE      O 6411   7.071  10.600   6.136
  421LEU      N 6412   6.927  10.597   5.974
  421LEU      H 6413   6.854  10.646   5.924
  421LEU     CA 6414   6.938  10.459   5.936
  421LEU     HA 6415   6.922  10.394   6.021
  421LEU     CB 6416   6.829  10.425   5.830
  421LEU    HB1 6417   6.862  10.354   5.754
  421LEU    HB2 6418   6.819  10.513   5.767
  421LEU     CG 6419   6.701  10.389   5.905
  421LEU     HG 6420   6.722  10.291   5.948
  421LEU    CD1 6421   6.654  10.477   6.018
  421LEU   HD11 6422   6.557  10.439   6.051
  421LEU   HD12 6423   6.717  10.494   6.105
  421LEU   HD13 6424   6.631  10.575   5.974
  421LEU    CD2 6425   6.590  10.374   5.807
  421LEU   HD21 6426   6.617  10.301   5.731
  421LEU   HD22 6427   6.510  10.321   5.860
  421LEU   HD23 6428   6.557  10.465   5.758
  421LEU      C 6429   7.080  10.429   5.884
  421LEU      O 6430   7.130  10.318   5.900
  422GLY      N 6431   7.141  10.523   5.810
  422GLY      H 6432   7.086  10.602   5.779
  422GLY     CA 6433   7.278  10.512   5.770
  422GLY    HA1 6434   7.297  10.575   5.683
  422GLY    HA2 6435   7.303  10.409   5.746
  422GLY      C 6436   7.384  10.553   5.877
  422GLY      O 6437   7.502  10.516   5.869
  423GLY      N 6438   7.343  10.624   5.983
  423GLY      H 6439   7.248  10.657   5.977
  423GLY     CA 6440   7.426  10.668   6.089
  423GLY    HA1 6441   7.472  10.764   6.064
  423GLY    HA2 6442   7.493  10.591   6.125
  423GLY      C 6443   7.341  10.702   6.210
  423GLY      O 6444   7.287  10.814   6.219
  424PRO      N 6445   7.341  10.620   6.309
  424PRO     CD 6446   7.373  10.477   6.304
  424PRO    HD1 6447   7.480  10.458   6.301
  424PRO    HD2 6448   7.323  10.445   6.212
  424PRO     CG 6449   7.318  10.405   6.430
  424PRO    HG1 6450   7.390  10.333   6.466
  424PRO    HG2 6451   7.228  10.345   6.417
  424PRO     CB 6452   7.299  10.527   6.519
  424PRO    HB1 6453   7.387  10.540   6.583
  424PRO    HB2 6454   7.215  10.520   6.588
  424PRO     CA 6455   7.275  10.656   6.435
  424PRO     HA 6456   7.170  10.672   6.410
  424PRO      C 6457   7.326  10.782   6.503
  424PRO      O 6458   7.247  10.867   6.546
  425PHE      N 6459   7.452  10.807   6.490
  425PHE      H 6460   7.506  10.730   6.454
  425PHE     CA 6461   7.525  10.925   6.533
  425PHE     HA 6462   7.550  10.899   6.636
  425PHE     CB 6463   7.659  10.922   6.466
  425PHE    HB1 6464   7.736  10.974   6.522
  425PHE    HB2 6465   7.651  10.973   6.370
  425PHE     CG 6466   7.723  10.779   6.456
  425PHE    CD1 6467   7.723  10.698   6.569
  425PHE    HD1 6468   7.676  10.730   6.661
  425PHE    CE1 6469   7.765  10.562   6.552
  425PHE    HE1 6470   7.761  10.496   6.638
  425PHE     CZ 6471   7.816  10.511   6.432
  425PHE     HZ 6472   7.859  10.412   6.425
  425PHE    CE2 6473   7.810  10.596   6.322
  425PHE    HE2 6474   7.851  10.566   6.227
  425PHE    CD2 6475   7.767  10.730   6.335
  425PHE    HD2 6476   7.749  10.792   6.248
  425PHE      C 6477   7.455  11.058   6.516
  425PHE      O 6478   7.458  11.147   6.604
  426HID      N 6479   7.382  11.077   6.404
  426HID      H 6480   7.372  11.001   6.339
  426HID     CA 6481   7.315  11.192   6.365
  426HID     HA 6482   7.387  11.273   6.378
  426HID     CB 6483   7.289  11.182   6.216
  426HID    HB1 6484   7.237  11.271   6.181
  426HID    HB2 6485   7.224  11.096   6.202
  426HID     CG 6486   7.424  11.154   6.138
  426HID    ND1 6487   7.534  11.237   6.148
  426HID    HD1 6488   7.541  11.329   6.188
  426HID    CE1 6489   7.627  11.185   6.062
  426HID    HE1 6490   7.724  11.229   6.048
  426HID    NE2 6491   7.573  11.073   5.996
  426HID    CD2 6492   7.443  11.056   6.046
  426HID    HD2 6493   7.371  10.990   5.998
  426HID      C 6494   7.189  11.229   6.444
  426HID      O 6495   7.152  11.350   6.452
  427VAL      N 6496   7.132  11.130   6.518
  427VAL      H 6497   7.167  11.035   6.516
  427VAL     CA 6498   7.027  11.145   6.624
  427VAL     HA 6499   6.999  11.250   6.615
  427VAL     CB 6500   6.902  11.067   6.597
  427VAL     HB 6501   6.887  11.092   6.492
  427VAL    CG1 6502   6.916  10.917   6.605
  427VAL   HG11 6503   6.948  10.889   6.705
  427VAL   HG12 6504   6.820  10.868   6.591
  427VAL   HG13 6505   6.990  10.889   6.530
  427VAL    CG2 6506   6.779  11.126   6.667
  427VAL   HG21 6507   6.778  11.107   6.775
  427VAL   HG22 6508   6.777  11.230   6.636
  427VAL   HG23 6509   6.702  11.071   6.613
  427VAL      C 6510   7.085  11.127   6.769
  427VAL      O 6511   7.044  11.200   6.862
  428LEU      N 6512   7.174  11.033   6.790
  428LEU      H 6513   7.201  10.974   6.712
  428LEU     CA 6514   7.234  11.008   6.923
  428LEU     HA 6515   7.150  11.003   6.993
  428LEU     CB 6516   7.293  10.862   6.930
  428LEU    HB1 6517   7.332  10.833   7.028
  428LEU    HB2 6518   7.385  10.873   6.871
  428LEU     CG 6519   7.206  10.743   6.891
  428LEU     HG 6520   7.178  10.755   6.786
  428LEU    CD1 6521   7.290  10.613   6.905
  428LEU   HD11 6522   7.229  10.527   6.880
  428LEU   HD12 6523   7.383  10.611   6.847
  428LEU   HD13 6524   7.316  10.599   7.010
  428LEU    CD2 6525   7.076  10.747   6.970
  428LEU   HD21 6526   7.019  10.827   6.923
  428LEU   HD22 6527   7.032  10.648   6.959
  428LEU   HD23 6528   7.089  10.762   7.077
  428LEU      C 6529   7.335  11.111   6.977
  428LEU      O 6530   7.360  11.125   7.095
  429ILE      N 6531   7.398  11.198   6.884
  429ILE      H 6532   7.407  11.173   6.787
  429ILE     CA 6533   7.482  11.312   6.927
  429ILE     HA 6534   7.539  11.281   7.014
  429ILE     CB 6535   7.569  11.360   6.808
  429ILE     HB 6536   7.598  11.266   6.762
  429ILE    CG2 6537   7.494  11.451   6.706
  429ILE   HG21 6538   7.416  11.391   6.661
  429ILE   HG22 6539   7.453  11.542   6.751
  429ILE   HG23 6540   7.557  11.493   6.628
  429ILE    CG1 6541   7.694  11.440   6.842
  429ILE   HG11 6542   7.681  11.524   6.911
  429ILE   HG12 6543   7.738  11.474   6.749
  429ILE     CD 6544   7.804  11.344   6.904
  429ILE    HD1 6545   7.902  11.365   6.863
  429ILE    HD2 6546   7.820  11.354   7.011
  429ILE    HD3 6547   7.777  11.243   6.873
  429ILE      C 6548   7.394  11.424   6.976
  429ILE      O 6549   7.415  11.477   7.084
  430ILE      N 6550   7.275  11.445   6.910
  430ILE      H 6551   7.254  11.393   6.826
  430ILE     CA 6552   7.175  11.544   6.952
  430ILE     HA 6553   7.213  11.646   6.958
  430ILE     CB 6554   7.074  11.557   6.837
  430ILE     HB 6555   7.047  11.456   6.806
  430ILE    CG2 6556   6.944  11.630   6.877
  430ILE   HG21 6557   6.954  11.736   6.902
  430ILE   HG22 6558   6.872  11.640   6.796
  430ILE   HG23 6559   6.878  11.583   6.950
  430ILE    CG1 6560   7.141  11.614   6.705
  430ILE   HG11 6561   7.209  11.535   6.671
  430ILE   HG12 6562   7.207  11.698   6.725
  430ILE     CD 6563   7.058  11.639   6.582
  430ILE    HD1 6564   7.009  11.546   6.554
  430ILE    HD2 6565   6.985  11.718   6.601
  430ILE    HD3 6566   7.123  11.666   6.499
  430ILE      C 6567   7.112  11.517   7.087
  430ILE      O 6568   7.092  11.612   7.168
  431THR      N 6569   7.099  11.387   7.121
  431THR      H 6570   7.121  11.318   7.051
  431THR     CA 6571   7.045  11.327   7.243
  431THR     HA 6572   6.959  11.388   7.270
  431THR     CB 6573   6.991  11.186   7.213
  431THR     HB 6574   7.065  11.123   7.165
  431THR    CG2 6575   6.936  11.123   7.336
  431THR   HG21 6576   7.019  11.084   7.395
  431THR   HG22 6577   6.875  11.192   7.395
  431THR   HG23 6578   6.870  11.041   7.307
  431THR    OG1 6579   6.873  11.207   7.131
  431THR    HG1 6580   6.907  11.206   7.041
  431THR      C 6581   7.158  11.323   7.348
  431THR      O 6582   7.123  11.373   7.453
  432TYR      N 6583   7.279  11.278   7.315
  432TYR      H 6584   7.293  11.246   7.220
  432TYR     CA 6585   7.392  11.294   7.406
  432TYR     HA 6586   7.384  11.235   7.498
  432TYR     CB 6587   7.522  11.241   7.335
  432TYR    HB1 6588   7.535  11.289   7.238
  432TYR    HB2 6589   7.520  11.132   7.334
  432TYR     CG 6590   7.647  11.273   7.409
  432TYR    CD1 6591   7.671  11.221   7.538
  432TYR    HD1 6592   7.615  11.132   7.562
  432TYR    CE1 6593   7.767  11.282   7.625
  432TYR    HE1 6594   7.778  11.253   7.729
  432TYR     CZ 6595   7.843  11.392   7.575
  432TYR     OH 6596   7.921  11.458   7.658
  432TYR     HH 6597   7.966  11.532   7.616
  432TYR    CE2 6598   7.830  11.439   7.448
  432TYR    HE2 6599   7.890  11.526   7.425
  432TYR    CD2 6600   7.728  11.385   7.361
  432TYR    HD2 6601   7.714  11.430   7.264
  432TYR      C 6602   7.412  11.435   7.464
  432TYR      O 6603   7.414  11.456   7.585
  433ALA      N 6604   7.402  11.537   7.378
  433ALA      H 6605   7.392  11.503   7.283
  433ALA     CA 6606   7.395  11.687   7.398
  433ALA     HA 6607   7.490  11.711   7.445
  433ALA     CB 6608   7.379  11.760   7.266
  433ALA    HB1 6609   7.374  11.862   7.306
  433ALA    HB2 6610   7.462  11.743   7.198
  433ALA    HB3 6611   7.289  11.733   7.210
  433ALA      C 6612   7.286  11.712   7.506
  433ALA      O 6613   7.314  11.764   7.616
  434PHE      N 6614   7.165  11.673   7.472
  434PHE      H 6615   7.147  11.639   7.379
  434PHE     CA 6616   7.048  11.681   7.568
  434PHE     HA 6617   7.033  11.787   7.589
  434PHE     CB 6618   6.926  11.632   7.488
  434PHE    HB1 6619   6.902  11.527   7.503
  434PHE    HB2 6620   6.948  11.639   7.381
  434PHE     CG 6621   6.794  11.697   7.520
  434PHE    CD1 6622   6.717  11.772   7.424
  434PHE    HD1 6623   6.765  11.791   7.329
  434PHE    CE1 6624   6.594  11.829   7.465
  434PHE    HE1 6625   6.526  11.867   7.390
  434PHE     CZ 6626   6.555  11.831   7.600
  434PHE     HZ 6627   6.462  11.880   7.622
  434PHE    CE2 6628   6.634  11.756   7.695
  434PHE    HE2 6629   6.611  11.754   7.800
  434PHE    CD2 6630   6.744  11.687   7.650
  434PHE    HD2 6631   6.803  11.625   7.717
  434PHE      C 6632   7.073  11.613   7.703
  434PHE      O 6633   7.036  11.662   7.809
  435MET      N 6634   7.135  11.499   7.704
  435MET      H 6635   7.178  11.474   7.615
  435MET     CA 6636   7.152  11.415   7.821
  435MET     HA 6637   7.055  11.425   7.871
  435MET     CB 6638   7.186  11.268   7.800
  435MET    HB1 6639   7.225  11.215   7.887
  435MET    HB2 6640   7.263  11.261   7.723
  435MET     CG 6641   7.068  11.189   7.745
  435MET    HG1 6642   7.085  11.082   7.743
  435MET    HG2 6643   7.052  11.229   7.644
  435MET     SD 6644   6.913  11.209   7.844
  435MET     CE 6645   6.805  11.246   7.706
  435MET    HE1 6646   6.816  11.350   7.673
  435MET    HE2 6647   6.814  11.176   7.624
  435MET    HE3 6648   6.703  11.231   7.741
  435MET      C 6649   7.255  11.487   7.915
  435MET      O 6650   7.230  11.494   8.039
  436VAL      N 6651   7.372  11.541   7.872
  436VAL      H 6652   7.405  11.527   7.777
  436VAL     CA 6653   7.457  11.639   7.954
  436VAL     HA 6654   7.511  11.583   8.031
  436VAL     CB 6655   7.560  11.698   7.858
  436VAL     HB 6656   7.505  11.745   7.776
  436VAL    CG1 6657   7.636  11.812   7.929
  436VAL   HG11 6658   7.566  11.895   7.933
  436VAL   HG12 6659   7.678  11.784   8.026
  436VAL   HG13 6660   7.722  11.854   7.877
  436VAL    CG2 6661   7.667  11.600   7.800
  436VAL   HG21 6662   7.718  11.655   7.720
  436VAL   HG22 6663   7.733  11.565   7.879
  436VAL   HG23 6664   7.621  11.517   7.747
  436VAL      C 6665   7.366  11.746   8.015
  436VAL      O 6666   7.388  11.784   8.134
  437LEU      N 6667   7.275  11.808   7.930
  437LEU      H 6668   7.265  11.775   7.835
  437LEU     CA 6669   7.208  11.935   7.972
  437LEU     HA 6670   7.284  11.994   8.022
  437LEU     CB 6671   7.166  12.008   7.847
  437LEU    HB1 6672   7.102  12.093   7.872
  437LEU    HB2 6673   7.106  11.939   7.788
  437LEU     CG 6674   7.293  12.063   7.781
  437LEU     HG 6675   7.361  11.983   7.752
  437LEU    CD1 6676   7.247  12.117   7.646
  437LEU   HD11 6677   7.329  12.136   7.576
  437LEU   HD12 6678   7.210  12.022   7.609
  437LEU   HD13 6679   7.177  12.200   7.652
  437LEU    CD2 6680   7.378  12.167   7.855
  437LEU   HD21 6681   7.312  12.248   7.888
  437LEU   HD22 6682   7.421  12.120   7.943
  437LEU   HD23 6683   7.461  12.200   7.793
  437LEU      C 6684   7.094  11.903   8.080
  437LEU      O 6685   7.071  11.988   8.166
  438VAL      N 6686   7.021  11.791   8.070
  438VAL      H 6687   7.013  11.748   7.979
  438VAL     CA 6688   6.947  11.724   8.176
  438VAL     HA 6689   6.870  11.796   8.205
  438VAL     CB 6690   6.878  11.593   8.129
  438VAL     HB 6691   6.949  11.527   8.079
  438VAL    CG1 6692   6.805  11.519   8.238
  438VAL   HG11 6693   6.746  11.438   8.194
  438VAL   HG12 6694   6.877  11.483   8.311
  438VAL   HG13 6695   6.730  11.582   8.287
  438VAL    CG2 6696   6.769  11.638   8.022
  438VAL   HG21 6697   6.685  11.682   8.076
  438VAL   HG22 6698   6.807  11.703   7.944
  438VAL   HG23 6699   6.730  11.549   7.974
  438VAL      C 6700   7.025  11.690   8.302
  438VAL      O 6701   6.981  11.723   8.409
  439THR      N 6702   7.145  11.637   8.290
  439THR      H 6703   7.174  11.604   8.200
  439THR     CA 6704   7.235  11.617   8.401
  439THR     HA 6705   7.176  11.563   8.475
  439THR     CB 6706   7.357  11.530   8.366
  439THR     HB 6707   7.424  11.588   8.301
  439THR    CG2 6708   7.425  11.470   8.494
  439THR   HG21 6709   7.352  11.443   8.569
  439THR   HG22 6710   7.488  11.384   8.469
  439THR   HG23 6711   7.492  11.545   8.537
  439THR    OG1 6712   7.332  11.417   8.284
  439THR    HG1 6713   7.312  11.443   8.194
  439THR      C 6714   7.274  11.747   8.468
  439THR      O 6715   7.247  11.759   8.585
  440MET      N 6716   7.321  11.847   8.398
  440MET      H 6717   7.341  11.822   8.302
  440MET     CA 6718   7.335  11.986   8.458
  440MET     HA 6719   7.404  11.990   8.542
  440MET     CB 6720   7.389  12.078   8.351
  440MET    HB1 6721   7.328  12.066   8.261
  440MET    HB2 6722   7.489  12.041   8.330
  440MET     CG 6723   7.398  12.233   8.394
  440MET    HG1 6724   7.440  12.239   8.494
  440MET    HG2 6725   7.299  12.276   8.403
  440MET     SD 6726   7.494  12.345   8.284
  440MET     CE 6727   7.367  12.378   8.163
  440MET    HE1 6728   7.321  12.290   8.121
  440MET    HE2 6729   7.290  12.440   8.208
  440MET    HE3 6730   7.421  12.431   8.084
  440MET      C 6731   7.202  12.048   8.519
  440MET      O 6732   7.215  12.098   8.630
  441VAL      N 6733   7.079  12.042   8.461
  441VAL      H 6734   7.078  12.006   8.366
  441VAL     CA 6735   6.947  12.067   8.525
  441VAL     HA 6736   6.947  12.174   8.546
  441VAL     CB 6737   6.829  12.038   8.430
  441VAL     HB 6738   6.856  11.981   8.341
  441VAL    CG1 6739   6.708  11.968   8.477
  441VAL   HG11 6740   6.634  12.019   8.539
  441VAL   HG12 6741   6.650  11.930   8.393
  441VAL   HG13 6742   6.732  11.881   8.539
  441VAL    CG2 6743   6.776  12.178   8.384
  441VAL   HG21 6744   6.860  12.238   8.347
  441VAL   HG22 6745   6.704  12.159   8.304
  441VAL   HG23 6746   6.727  12.235   8.462
  441VAL      C 6747   6.953  11.985   8.661
  441VAL      O 6748   6.926  12.054   8.761
  442MET      N 6749   6.975  11.856   8.657
  442MET      H 6750   6.975  11.814   8.566
  442MET     CA 6751   6.976  11.770   8.776
  442MET     HA 6752   6.880  11.780   8.827
  442MET     CB 6753   6.997  11.622   8.743
  442MET    HB1 6754   7.029  11.578   8.838
  442MET    HB2 6755   7.079  11.608   8.672
  442MET     CG 6756   6.864  11.554   8.694
  442MET    HG1 6757   6.842  11.591   8.594
  442MET    HG2 6758   6.780  11.587   8.755
  442MET     SD 6759   6.876  11.378   8.665
  442MET     CE 6760   6.827  11.347   8.836
  442MET    HE1 6761   6.725  11.376   8.864
  442MET    HE2 6762   6.833  11.239   8.837
  442MET    HE3 6763   6.899  11.396   8.900
  442MET      C 6764   7.082  11.819   8.884
  442MET      O 6765   7.054  11.829   9.002
  443ARG      N 6766   7.208  11.858   8.839
  443ARG      H 6767   7.232  11.847   8.742
  443ARG     CA 6768   7.310  11.912   8.926
  443ARG     HA 6769   7.324  11.835   9.001
  443ARG     CB 6770   7.441  11.910   8.846
  443ARG    HB1 6771   7.439  11.975   8.759
  443ARG    HB2 6772   7.469  11.811   8.811
  443ARG     CG 6773   7.559  11.972   8.928
  443ARG    HG1 6774   7.529  12.074   8.955
  443ARG    HG2 6775   7.645  11.982   8.863
  443ARG     CD 6776   7.600  11.884   9.049
  443ARG    HD1 6777   7.512  11.868   9.112
  443ARG    HD2 6778   7.675  11.920   9.119
  443ARG     NE 6779   7.624  11.745   9.004
  443ARG     HE 6780   7.552  11.678   9.027
  443ARG     CZ 6781   7.727  11.697   8.938
  443ARG    NH1 6782   7.819  11.778   8.912
  443ARG   HH11 6783   7.802  11.877   8.918
  443ARG   HH12 6784   7.900  11.752   8.858
  443ARG    NH2 6785   7.740  11.567   8.912
  443ARG   HH21 6786   7.664  11.502   8.931
  443ARG   HH22 6787   7.816  11.535   8.853
  443ARG      C 6788   7.275  12.048   8.995
  443ARG      O 6789   7.308  12.068   9.109
  444LEU      N 6790   7.217  12.141   8.917
  444LEU      H 6791   7.197  12.112   8.822
  444LEU     CA 6792   7.170  12.274   8.958
  444LEU     HA 6793   7.245  12.322   9.020
  444LEU     CB 6794   7.145  12.361   8.829
  444LEU    HB1 6795   7.088  12.448   8.861
  444LEU    HB2 6796   7.089  12.294   8.763
  444LEU     CG 6797   7.279  12.405   8.761
  444LEU     HG 6798   7.330  12.312   8.732
  444LEU    CD1 6799   7.242  12.479   8.633
  444LEU   HD11 6800   7.203  12.574   8.668
  444LEU   HD12 6801   7.337  12.497   8.583
  444LEU   HD13 6802   7.181  12.412   8.572
  444LEU    CD2 6803   7.378  12.488   8.850
  444LEU   HD21 6804   7.419  12.433   8.935
  444LEU   HD22 6805   7.465  12.503   8.786
  444LEU   HD23 6806   7.333  12.583   8.877
  444LEU      C 6807   7.047  12.263   9.047
  444LEU      O 6808   7.033  12.350   9.134
  445ILE      N 6809   6.978  12.152   9.037
  445ILE      H 6810   6.999  12.091   8.960
  445ILE     CA 6811   6.860  12.129   9.120
  445ILE     HA 6812   6.821  12.225   9.155
  445ILE     CB 6813   6.743  12.087   9.027
  445ILE     HB 6814   6.760  11.995   8.972
  445ILE    CG2 6815   6.611  12.050   9.103
  445ILE   HG21 6816   6.594  12.126   9.180
  445ILE   HG22 6817   6.523  12.062   9.040
  445ILE   HG23 6818   6.633  11.948   9.133
  445ILE    CG1 6819   6.703  12.192   8.921
  445ILE   HG11 6820   6.790  12.243   8.879
  445ILE   HG12 6821   6.645  12.263   8.979
  445ILE     CD 6822   6.615  12.145   8.803
  445ILE    HD1 6823   6.515  12.118   8.834
  445ILE    HD2 6824   6.604  12.226   8.730
  445ILE    HD3 6825   6.647  12.048   8.766
  445ILE      C 6826   6.888  12.035   9.235
  445ILE      O 6827   6.805  12.012   9.322
  446SER      N 6828   7.007  11.976   9.240
  446SER      H 6829   7.069  11.983   9.160
  446SER     CA 6830   7.047  11.868   9.328
  446SER     HA 6831   7.143  11.837   9.286
  446SER     CB 6832   7.076  11.926   9.467
  446SER    HB1 6833   7.104  11.844   9.533
  446SER    HB2 6834   6.986  11.970   9.509
  446SER     OG 6835   7.177  12.027   9.477
  446SER     HG 6836   7.147  12.111   9.442
  446SER      C 6837   6.946  11.750   9.322
  446SER      O 6838   6.917  11.690   9.428
  447ALA      N 6839   6.876  11.719   9.214
  447ALA      H 6840   6.913  11.759   9.129
  447ALA     CA 6841   6.777  11.613   9.189
  447ALA     HA 6842   6.705  11.619   9.271
  447ALA     CB 6843   6.704  11.644   9.058
  447ALA    HB1 6844   6.764  11.596   8.980
  447ALA    HB2 6845   6.603  11.602   9.054
  447ALA    HB3 6846   6.705  11.753   9.049
  447ALA      C 6847   6.846  11.476   9.186
  447ALA      O 6848   6.968  11.468   9.156
  448SER      N 6849   6.772  11.374   9.234
  448SER      H 6850   6.686  11.403   9.278
  448SER     CA 6851   6.809  11.228   9.255
  448SER     HA 6852   6.915  11.215   9.277
  448SER     CB 6853   6.730  11.177   9.380
  448SER    HB1 6854   6.759  11.076   9.410
  448SER    HB2 6855   6.624  11.170   9.358
  448SER     OG 6856   6.743  11.270   9.489
  448SER     HG 6857   6.696  11.348   9.458
  448SER      C 6858   6.793  11.131   9.136
  448SER      O 6859   6.698  11.146   9.057
  449GLY      N 6860   6.891  11.035   9.123
  449GLY      H 6861   6.957  11.020   9.198
  449GLY     CA 6862   6.901  10.949   9.010
  449GLY    HA1 6863   6.801  10.935   8.968
  449GLY    HA2 6864   6.949  10.855   9.034
  449GLY      C 6865   6.982  11.021   8.897
  449GLY      O 6866   6.962  10.992   8.779
  450GLU      N 6867   7.069  11.113   8.937
  450GLU      H 6868   7.075  11.123   9.037
  450GLU     CA 6869   7.157  11.196   8.844
  450GLU     HA 6870   7.100  11.264   8.781
  450GLU     CB 6871   7.246  11.278   8.946
  450GLU    HB1 6872   7.316  11.213   8.999
  450GLU    HB2 6873   7.181  11.332   9.014
  450GLU     CG 6874   7.333  11.372   8.863
  450GLU    HG1 6875   7.274  11.449   8.813
  450GLU    HG2 6876   7.386  11.313   8.789
  450GLU     CD 6877   7.438  11.447   8.948
  450GLU    OE1 6878   7.543  11.387   8.972
  450GLU    OE2 6879   7.422  11.566   8.974
  450GLU      C 6880   7.237  11.099   8.749
  450GLU      O 6881   7.247  11.134   8.632
  451VAL      N 6882   7.276  10.979   8.801
  451VAL      H 6883   7.262  10.970   8.901
  451VAL     CA 6884   7.320  10.850   8.730
  451VAL     HA 6885   7.425  10.857   8.700
  451VAL     CB 6886   7.327  10.736   8.834
  451VAL     HB 6887   7.379  10.776   8.921
  451VAL    CG1 6888   7.189  10.671   8.877
  451VAL   HG11 6889   7.207  10.585   8.940
  451VAL   HG12 6890   7.139  10.747   8.937
  451VAL   HG13 6891   7.126  10.639   8.794
  451VAL    CG2 6892   7.435  10.635   8.793
  451VAL   HG21 6893   7.531  10.686   8.781
  451VAL   HG22 6894   7.447  10.559   8.870
  451VAL   HG23 6895   7.417  10.585   8.698
  451VAL      C 6896   7.242  10.808   8.615
  451VAL      O 6897   7.300  10.753   8.518
  452VAL      N 6898   7.111  10.827   8.603
  452VAL      H 6899   7.060  10.875   8.676
  452VAL     CA 6900   7.029  10.780   8.486
  452VAL     HA 6901   7.055  10.675   8.473
  452VAL     CB 6902   6.882  10.775   8.510
  452VAL     HB 6903   6.840  10.873   8.534
  452VAL    CG1 6904   6.801  10.729   8.394
  452VAL   HG11 6905   6.839  10.632   8.364
  452VAL   HG12 6906   6.695  10.723   8.419
  452VAL   HG13 6907   6.807  10.800   8.312
  452VAL    CG2 6908   6.848  10.668   8.621
  452VAL   HG21 6909   6.741  10.656   8.637
  452VAL   HG22 6910   6.879  10.574   8.576
  452VAL   HG23 6911   6.904  10.686   8.713
  452VAL      C 6912   7.068  10.849   8.357
  452VAL      O 6913   7.114  10.777   8.263
  453PRO      N 6914   7.057  10.988   8.341
  453PRO     CD 6915   7.000  11.083   8.436
  453PRO    HD1 6916   7.058  11.071   8.527
  453PRO    HD2 6917   6.893  11.064   8.445
  453PRO     CG 6918   7.027  11.223   8.378
  453PRO    HG1 6919   7.108  11.274   8.429
  453PRO    HG2 6920   6.938  11.286   8.381
  453PRO     CB 6921   7.060  11.203   8.232
  453PRO    HB1 6922   7.122  11.276   8.179
  453PRO    HB2 6923   6.969  11.204   8.172
  453PRO     CA 6924   7.113  11.057   8.223
  453PRO     HA 6925   7.081  11.006   8.132
  453PRO      C 6926   7.265  11.050   8.224
  453PRO      O 6927   7.317  11.023   8.115
  454MET      N 6928   7.334  11.067   8.333
  454MET      H 6929   7.281  11.105   8.410
  454MET     CA 6930   7.482  11.046   8.335
  454MET     HA 6931   7.533  11.130   8.288
  454MET     CB 6932   7.528  11.052   8.483
  454MET    HB1 6933   7.506  10.955   8.529
  454MET    HB2 6934   7.486  11.143   8.527
  454MET     CG 6935   7.684  11.075   8.480
  454MET    HG1 6936   7.699  11.171   8.429
  454MET    HG2 6937   7.742  10.997   8.432
  454MET     SD 6938   7.747  11.101   8.645
  454MET     CE 6939   7.762  11.280   8.664
  454MET    HE1 6940   7.665  11.326   8.646
  454MET    HE2 6941   7.789  11.305   8.767
  454MET    HE3 6942   7.844  11.305   8.598
  454MET      C 6943   7.531  10.910   8.283
  454MET      O 6944   7.630  10.910   8.211
  455SER      N 6945   7.464  10.798   8.310
  455SER      H 6946   7.380  10.800   8.367
  455SER     CA 6947   7.517  10.670   8.250
  455SER     HA 6948   7.625  10.682   8.243
  455SER     CB 6949   7.495  10.546   8.335
  455SER    HB1 6950   7.548  10.547   8.431
  455SER    HB2 6951   7.534  10.456   8.289
  455SER     OG 6952   7.355  10.532   8.362
  455SER     HG 6953   7.328  10.600   8.424
  455SER      C 6954   7.472  10.643   8.102
  455SER      O 6955   7.551  10.595   8.019
  456PHE      N 6956   7.350  10.693   8.065
  456PHE      H 6957   7.301  10.740   8.140
  456PHE     CA 6958   7.299  10.700   7.927
  456PHE     HA 6959   7.271  10.602   7.887
  456PHE     CB 6960   7.163  10.764   7.925
  456PHE    HB1 6961   7.171  10.866   7.964
  456PHE    HB2 6962   7.097  10.712   7.995
  456PHE     CG 6963   7.091  10.762   7.793
  456PHE    CD1 6964   7.115  10.675   7.682
  456PHE    HD1 6965   7.194  10.602   7.683
  456PHE    CE1 6966   7.026  10.670   7.571
  456PHE    HE1 6967   7.031  10.597   7.491
  456PHE     CZ 6968   6.937  10.772   7.562
  456PHE     HZ 6969   6.864  10.778   7.483
  456PHE    CE2 6970   6.910  10.856   7.671
  456PHE    HE2 6971   6.834  10.931   7.655
  456PHE    CD2 6972   6.979  10.844   7.788
  456PHE    HD2 6973   6.948  10.902   7.874
  456PHE      C 6974   7.397  10.779   7.841
  456PHE      O 6975   7.423  10.741   7.728
  457ALA      N 6976   7.445  10.895   7.894
  457ALA      H 6977   7.412  10.933   7.981
  457ALA     CA 6978   7.546  10.976   7.826
  457ALA     HA 6979   7.521  10.988   7.720
  457ALA     CB 6980   7.549  11.112   7.890
  457ALA    HB1 6981   7.566  11.184   7.811
  457ALA    HB2 6982   7.451  11.128   7.936
  457ALA    HB3 6983   7.625  11.132   7.965
  457ALA      C 6984   7.682  10.903   7.811
  457ALA      O 6985   7.746  10.915   7.708
  458LEU      N 6986   7.734  10.832   7.913
  458LEU      H 6987   7.694  10.838   8.006
  458LEU     CA 6988   7.853  10.740   7.895
  458LEU     HA 6989   7.943  10.799   7.877
  458LEU     CB 6990   7.885  10.668   8.030
  458LEU    HB1 6991   7.969  10.607   7.996
  458LEU    HB2 6992   7.802  10.611   8.070
  458LEU     CG 6993   7.945  10.761   8.139
  458LEU     HG 6994   7.880  10.846   8.162
  458LEU    CD1 6995   7.965  10.680   8.260
  458LEU   HD11 6996   8.041  10.603   8.251
  458LEU   HD12 6997   7.981  10.742   8.348
  458LEU   HD13 6998   7.871  10.633   8.291
  458LEU    CD2 6999   8.085  10.819   8.111
  458LEU   HD21 7000   8.088  10.903   8.042
  458LEU   HD22 7001   8.127  10.861   8.202
  458LEU   HD23 7002   8.158  10.748   8.072
  458LEU      C 7003   7.840  10.642   7.777
  458LEU      O 7004   7.910  10.644   7.675
  459VAL      N 7005   7.732  10.559   7.770
  459VAL      H 7006   7.659  10.572   7.838
  459VAL     CA 7007   7.708  10.474   7.650
  459VAL     HA 7008   7.807  10.432   7.631
  459VAL     CB 7009   7.615  10.352   7.681
  459VAL     HB 7010   7.626  10.280   7.600
  459VAL    CG1 7011   7.655  10.279   7.816
  459VAL   HG11 7012   7.761  10.255   7.819
  459VAL   HG12 7013   7.653  10.357   7.892
  459VAL   HG13 7014   7.603  10.185   7.836
  459VAL    CG2 7015   7.469  10.396   7.702
  459VAL   HG21 7016   7.411  10.308   7.730
  459VAL   HG22 7017   7.459  10.462   7.788
  459VAL   HG23 7018   7.434  10.440   7.609
  459VAL      C 7019   7.693  10.539   7.508
  459VAL      O 7020   7.757  10.497   7.413
  460LEU      N 7021   7.610  10.647   7.507
  460LEU      H 7022   7.563  10.680   7.590
  460LEU     CA 7023   7.575  10.731   7.391
  460LEU     HA 7024   7.538  10.668   7.310
  460LEU     CB 7025   7.477  10.851   7.415
  460LEU    HB1 7026   7.479  10.912   7.324
  460LEU    HB2 7027   7.512  10.907   7.502
  460LEU     CG 7028   7.330  10.806   7.439
  460LEU     HG 7029   7.325  10.726   7.513
  460LEU    CD1 7030   7.261  10.933   7.488
  460LEU   HD11 7031   7.322  10.980   7.565
  460LEU   HD12 7032   7.258  11.013   7.414
  460LEU   HD13 7033   7.158  10.908   7.515
  460LEU    CD2 7034   7.271  10.763   7.305
  460LEU   HD21 7035   7.330  10.680   7.266
  460LEU   HD22 7036   7.166  10.736   7.320
  460LEU   HD23 7037   7.282  10.848   7.237
  460LEU      C 7038   7.703  10.791   7.332
  460LEU      O 7039   7.744  10.772   7.217
  461GLY      N 7040   7.783  10.857   7.421
  461GLY      H 7041   7.752  10.854   7.517
  461GLY     CA 7042   7.905  10.932   7.389
  461GLY    HA1 7043   7.948  10.962   7.484
  461GLY    HA2 7044   7.883  11.020   7.327
  461GLY      C 7045   8.005  10.842   7.326
  461GLY      O 7046   8.041  10.859   7.209
  462TRP      N 7047   8.033  10.731   7.395
  462TRP      H 7048   8.002  10.719   7.491
  462TRP     CA 7049   8.131  10.636   7.339
  462TRP     HA 7050   8.221  10.689   7.306
  462TRP     CB 7051   8.184  10.543   7.450
  462TRP    HB1 7052   8.239  10.466   7.395
  462TRP    HB2 7053   8.094  10.499   7.492
  462TRP     CG 7054   8.274  10.598   7.556
  462TRP    CD1 7055   8.247  10.654   7.674
  462TRP    HD1 7056   8.146  10.666   7.711
  462TRP    NE1 7057   8.365  10.685   7.744
  462TRP    HE1 7058   8.369  10.724   7.837
  462TRP    CE2 7059   8.476  10.652   7.669
  462TRP    CZ2 7060   8.614  10.662   7.688
  462TRP    HZ2 7061   8.654  10.701   7.780
  462TRP    CH2 7062   8.697  10.634   7.577
  462TRP    HH2 7063   8.804  10.636   7.594
  462TRP    CZ3 7064   8.652  10.578   7.457
  462TRP    HZ3 7065   8.720  10.548   7.379
  462TRP    CE3 7066   8.511  10.577   7.438
  462TRP    HE3 7067   8.476  10.546   7.341
  462TRP    CD2 7068   8.420  10.610   7.543
  462TRP      C 7069   8.079  10.564   7.212
  462TRP      O 7070   8.162  10.553   7.121
  463CYS      N 7071   7.950  10.534   7.197
  463CYS      H 7072   7.885  10.549   7.274
  463CYS     CA 7073   7.898  10.480   7.071
  463CYS     HA 7074   7.965  10.399   7.040
  463CYS     CB 7075   7.754  10.432   7.083
  463CYS    HB1 7076   7.717  10.427   6.981
  463CYS    HB2 7077   7.691  10.507   7.131
  463CYS     SG 7078   7.749  10.269   7.162
  463CYS     HG 7079   7.775  10.318   7.284
  463CYS      C 7080   7.910  10.585   6.967
  463CYS      O 7081   7.940  10.550   6.855
  464ASN      N 7082   7.900  10.714   6.993
  464ASN      H 7083   7.872  10.744   7.085
  464ASN     CA 7084   7.928  10.822   6.893
  464ASN     HA 7085   7.882  10.812   6.795
  464ASN     CB 7086   7.872  10.958   6.935
  464ASN    HB1 7087   7.889  11.035   6.859
  464ASN    HB2 7088   7.928  10.983   7.025
  464ASN     CG 7089   7.719  10.964   6.954
  464ASN    OD1 7090   7.640  10.916   6.872
  464ASN    ND2 7091   7.679  11.020   7.061
  464ASN   HD21 7092   7.752  11.044   7.128
  464ASN   HD22 7093   7.580  11.019   7.079
  464ASN      C 7094   8.078  10.835   6.853
  464ASN      O 7095   8.113  10.885   6.749
  465VAL      N 7096   8.176  10.779   6.933
  465VAL      H 7097   8.139  10.734   7.016
  465VAL     CA 7098   8.324  10.765   6.896
  465VAL     HA 7099   8.359  10.867   6.880
  465VAL     CB 7100   8.413  10.700   7.004
  465VAL     HB 7101   8.392  10.595   7.024
  465VAL    CG1 7102   8.563  10.684   6.966
  465VAL   HG11 7103   8.609  10.782   6.973
  465VAL   HG12 7104   8.616  10.627   7.042
  465VAL   HG13 7105   8.577  10.644   6.866
  465VAL    CG2 7106   8.411  10.785   7.130
  465VAL   HG21 7107   8.447  10.735   7.220
  465VAL   HG22 7108   8.480  10.868   7.113
  465VAL   HG23 7109   8.311  10.812   7.164
  465VAL      C 7110   8.336  10.680   6.767
  465VAL      O 7111   8.413  10.710   6.680
  466MET      N 7112   8.243  10.586   6.747
  466MET      H 7113   8.164  10.587   6.811
  466MET     CA 7114   8.239  10.499   6.628
  466MET     HA 7115   8.337  10.456   6.606
  466MET     CB 7116   8.152  10.376   6.666
  466MET    HB1 7117   8.052  10.406   6.636
  466MET    HB2 7118   8.165  10.346   6.770
  466MET     CG 7119   8.172  10.250   6.574
  466MET    HG1 7120   8.280  10.242   6.559
  466MET    HG2 7121   8.117  10.271   6.483
  466MET     SD 7122   8.112  10.104   6.666
  466MET     CE 7123   7.947  10.103   6.600
  466MET    HE1 7124   7.896  10.016   6.641
  466MET    HE2 7125   7.882  10.183   6.636
  466MET    HE3 7126   7.947  10.114   6.491
  466MET      C 7127   8.211  10.563   6.497
  466MET      O 7128   8.237  10.499   6.392
  467TYR      N 7129   8.162  10.686   6.491
  467TYR      H 7130   8.145  10.733   6.579
  467TYR     CA 7131   8.145  10.771   6.372
  467TYR     HA 7132   8.074  10.727   6.301
  467TYR     CB 7133   8.100  10.913   6.413
  467TYR    HB1 7134   8.179  10.952   6.478
  467TYR    HB2 7135   8.008  10.910   6.472
  467TYR     CG 7136   8.082  11.007   6.298
  467TYR    CD1 7137   8.184  11.105   6.282
  467TYR    HD1 7138   8.261  11.124   6.356
  467TYR    CE1 7139   8.181  11.190   6.177
  467TYR    HE1 7140   8.263  11.260   6.169
  467TYR     CZ 7141   8.085  11.178   6.078
  467TYR     OH 7142   8.086  11.281   5.979
  467TYR     HH 7143   8.004  11.278   5.929
  467TYR    CE2 7144   7.983  11.077   6.084
  467TYR    HE2 7145   7.911  11.062   6.005
  467TYR    CD2 7146   7.983  10.991   6.199
  467TYR    HD2 7147   7.910  10.912   6.193
  467TYR      C 7148   8.283  10.779   6.302
  467TYR      O 7149   8.289  10.770   6.183
  468PHE      N 7150   8.393  10.798   6.381
  468PHE      H 7151   8.385  10.814   6.480
  468PHE     CA 7152   8.522  10.819   6.315
  468PHE     HA 7153   8.499  10.890   6.236
  468PHE     CB 7154   8.620  10.896   6.407
  468PHE    HB1 7155   8.711  10.905   6.347
  468PHE    HB2 7156   8.650  10.833   6.490
  468PHE     CG 7157   8.568  11.028   6.453
  468PHE    CD1 7158   8.587  11.137   6.368
  468PHE    HD1 7159   8.645  11.118   6.279
  468PHE    CE1 7160   8.538  11.267   6.407
  468PHE    HE1 7161   8.553  11.360   6.355
  468PHE     CZ 7162   8.455  11.270   6.519
  468PHE     HZ 7163   8.415  11.364   6.553
  468PHE    CE2 7164   8.420  11.159   6.592
  468PHE    HE2 7165   8.353  11.165   6.676
  468PHE    CD2 7166   8.482  11.040   6.561
  468PHE    HD2 7167   8.457  10.957   6.626
  468PHE      C 7168   8.584  10.693   6.249
  468PHE      O 7169   8.691  10.685   6.183
  469ALA      N 7170   8.509  10.582   6.253
  469ALA      H 7171   8.422  10.582   6.305
  469ALA     CA 7172   8.536  10.458   6.185
  469ALA     HA 7173   8.633  10.420   6.217
  469ALA     CB 7174   8.441  10.348   6.235
  469ALA    HB1 7175   8.437  10.338   6.344
  469ALA    HB2 7176   8.344  10.365   6.189
  469ALA    HB3 7177   8.463  10.251   6.191
  469ALA      C 7178   8.536  10.472   6.032
  469ALA      O 7179   8.610  10.411   5.961
  470ARG      N 7180   8.450  10.566   5.982
  470ARG      H 7181   8.392  10.621   6.044
  470ARG     CA 7182   8.427  10.583   5.833
  470ARG     HA 7183   8.389  10.485   5.803
  470ARG     CB 7184   8.318  10.693   5.818
  470ARG    HB1 7185   8.308  10.731   5.717
  470ARG    HB2 7186   8.358  10.776   5.875
  470ARG     CG 7187   8.178  10.655   5.873
  470ARG    HG1 7188   8.195  10.644   5.981
  470ARG    HG2 7189   8.148  10.558   5.834
  470ARG     CD 7190   8.075  10.764   5.845
  470ARG    HD1 7191   8.082  10.795   5.741
  470ARG    HD2 7192   8.112  10.852   5.897
  470ARG     NE 7193   7.938  10.717   5.885
  470ARG     HE 7194   7.929  10.657   5.966
  470ARG     CZ 7195   7.825  10.779   5.854
  470ARG    NH1 7196   7.717  10.724   5.891
  470ARG   HH11 7197   7.718  10.630   5.927
  470ARG   HH12 7198   7.628  10.761   5.862
  470ARG    NH2 7199   7.816  10.893   5.799
  470ARG   HH21 7200   7.898  10.945   5.770
  470ARG   HH22 7201   7.721  10.926   5.803
  470ARG      C 7202   8.553  10.604   5.754
  470ARG      O 7203   8.557  10.575   5.638
  471GLY      N 7204   8.670  10.643   5.808
  471GLY      H 7205   8.674  10.651   5.909
  471GLY     CA 7206   8.798  10.668   5.731
  471GLY    HA1 7207   8.873  10.719   5.791
  471GLY    HA2 7208   8.783  10.723   5.638
  471GLY      C 7209   8.867  10.531   5.687
  471GLY      O 7210   8.972  10.539   5.622
  472PHE      N 7211   8.818  10.411   5.731
  472PHE      H 7212   8.734  10.412   5.787
  472PHE     CA 7213   8.888  10.281   5.719
  472PHE     HA 7214   8.978  10.307   5.665
  472PHE     CB 7215   8.945  10.232   5.855
  472PHE    HB1 7216   9.002  10.139   5.849
  472PHE    HB2 7217   8.862  10.206   5.921
  472PHE     CG 7218   9.028  10.346   5.921
  472PHE    CD1 7219   8.963  10.455   5.990
  472PHE    HD1 7220   8.855  10.455   5.998
  472PHE    CE1 7221   9.032  10.558   6.048
  472PHE    HE1 7222   8.976  10.634   6.101
  472PHE     CZ 7223   9.168  10.572   6.025
  472PHE     HZ 7224   9.225  10.641   6.086
  472PHE    CE2 7225   9.236  10.475   5.945
  472PHE    HE2 7226   9.344  10.474   5.943
  472PHE    CD2 7227   9.171  10.360   5.895
  472PHE    HD2 7228   9.230  10.284   5.845
  472PHE      C 7229   8.812  10.183   5.640
  472PHE      O 7230   8.692  10.173   5.665
  473GLN      N 7231   8.877  10.099   5.555
  473GLN      H 7232   8.969  10.131   5.529
  473GLN     CA 7233   8.813  10.020   5.447
  473GLN     HA 7234   8.761  10.101   5.396
  473GLN     CB 7235   8.914   9.987   5.342
  473GLN    HB1 7236   8.959  10.081   5.310
  473GLN    HB2 7237   8.867   9.941   5.255
  473GLN     CG 7238   9.036   9.898   5.389
  473GLN    HG1 7239   9.103   9.965   5.442
  473GLN    HG2 7240   9.097   9.872   5.302
  473GLN     CD 7241   8.994   9.779   5.474
  473GLN    OE1 7242   9.011   9.766   5.594
  473GLN    NE2 7243   8.945   9.674   5.407
  473GLN   HE21 7244   8.941   9.672   5.306
  473GLN   HE22 7245   8.913   9.596   5.463
  473GLN      C 7246   8.715   9.912   5.491
  473GLN      O 7247   8.637   9.868   5.409
  474MET      N 7248   8.717   9.876   5.619
  474MET      H 7249   8.760   9.931   5.692
  474MET     CA 7250   8.626   9.774   5.675
  474MET     HA 7251   8.560   9.752   5.591
  474MET     CB 7252   8.708   9.654   5.715
  474MET    HB1 7253   8.736   9.665   5.820
  474MET    HB2 7254   8.802   9.656   5.660
  474MET     CG 7255   8.638   9.522   5.692
  474MET    HG1 7256   8.722   9.454   5.710
  474MET    HG2 7257   8.609   9.518   5.587
  474MET     SD 7258   8.504   9.487   5.805
  474MET     CE 7259   8.430   9.336   5.738
  474MET    HE1 7260   8.507   9.272   5.693
  474MET    HE2 7261   8.377   9.288   5.819
  474MET    HE3 7262   8.348   9.364   5.671
  474MET      C 7263   8.550   9.835   5.793
  474MET      O 7264   8.424   9.837   5.784
  475LEU      N 7265   8.614   9.889   5.896
  475LEU      H 7266   8.713   9.869   5.900
  475LEU     CA 7267   8.553   9.962   6.008
  475LEU     HA 7268   8.503   9.883   6.064
  475LEU     CB 7269   8.658  10.026   6.099
  475LEU    HB1 7270   8.619  10.095   6.174
  475LEU    HB2 7271   8.715  10.098   6.040
  475LEU     CG 7272   8.765   9.923   6.154
  475LEU     HG 7273   8.785   9.849   6.077
  475LEU    CD1 7274   8.895   9.988   6.211
  475LEU   HD11 7275   8.878  10.070   6.280
  475LEU   HD12 7276   8.965   9.911   6.243
  475LEU   HD13 7277   8.930  10.041   6.122
  475LEU    CD2 7278   8.707   9.849   6.274
  475LEU   HD21 7279   8.779   9.778   6.315
  475LEU   HD22 7280   8.665   9.911   6.353
  475LEU   HD23 7281   8.624   9.791   6.232
  475LEU      C 7282   8.447  10.067   5.966
  475LEU      O 7283   8.337  10.064   6.024
  476GLY      N 7284   8.458  10.134   5.854
  476GLY      H 7285   8.539  10.135   5.794
  476GLY     CA 7286   8.346  10.203   5.788
  476GLY    HA1 7287   8.376  10.253   5.696
  476GLY    HA2 7288   8.306  10.284   5.850
  476GLY      C 7289   8.220  10.120   5.762
  476GLY      O 7290   8.122  10.138   5.834
  477PRO      N 7291   8.222  10.028   5.665
  477PRO     CD 7292   8.324  10.021   5.560
  477PRO    HD1 7293   8.405   9.959   5.596
  477PRO    HD2 7294   8.366  10.118   5.533
  477PRO     CG 7295   8.255   9.953   5.442
  477PRO    HG1 7296   8.329   9.900   5.382
  477PRO    HG2 7297   8.198  10.020   5.379
  477PRO     CB 7298   8.170   9.853   5.509
  477PRO    HB1 7299   8.235   9.775   5.546
  477PRO    HB2 7300   8.084   9.818   5.452
  477PRO     CA 7301   8.113   9.940   5.625
  477PRO     HA 7302   8.029  10.000   5.590
  477PRO      C 7303   8.064   9.856   5.741
  477PRO      O 7304   7.944   9.825   5.750
  478PHE      N 7305   8.142   9.815   5.842
  478PHE      H 7306   8.238   9.845   5.830
  478PHE     CA 7307   8.103   9.749   5.968
  478PHE     HA 7308   8.062   9.650   5.947
  478PHE     CB 7309   8.228   9.731   6.050
  478PHE    HB1 7310   8.277   9.829   6.055
  478PHE    HB2 7311   8.299   9.675   5.989
  478PHE     CG 7312   8.222   9.668   6.194
  478PHE    CD1 7313   8.257   9.533   6.215
  478PHE    HD1 7314   8.282   9.470   6.131
  478PHE    CE1 7315   8.248   9.478   6.342
  478PHE    HE1 7316   8.276   9.375   6.357
  478PHE     CZ 7317   8.223   9.556   6.454
  478PHE     HZ 7318   8.224   9.507   6.551
  478PHE    CE2 7319   8.198   9.695   6.434
  478PHE    HE2 7320   8.193   9.754   6.525
  478PHE    CD2 7321   8.196   9.749   6.305
  478PHE    HD2 7322   8.191   9.855   6.285
  478PHE      C 7323   7.992   9.821   6.043
  478PHE      O 7324   7.902   9.759   6.100
  479THR      N 7325   7.997   9.952   6.053
  479THR      H 7326   8.073   9.998   6.005
  479THR     CA 7327   7.884  10.033   6.107
  479THR     HA 7328   7.884  10.013   6.214
  479THR     CB 7329   7.910  10.184   6.104
  479THR     HB 7330   7.830  10.231   6.161
  479THR    CG2 7331   8.045  10.212   6.163
  479THR   HG21 7332   8.133  10.183   6.106
  479THR   HG22 7333   8.054  10.320   6.173
  479THR   HG23 7334   8.059  10.158   6.257
  479THR    OG1 7335   7.919  10.234   5.968
  479THR    HG1 7336   8.003  10.205   5.932
  479THR      C 7337   7.739  10.004   6.058
  479THR      O 7338   7.641  10.008   6.130
  480ILE      N 7339   7.741   9.972   5.927
  480ILE      H 7340   7.834   9.959   5.891
  480ILE     CA 7341   7.621   9.938   5.848
  480ILE     HA 7342   7.543  10.013   5.863
  480ILE     CB 7343   7.650   9.944   5.696
  480ILE     HB 7344   7.736   9.880   5.674
  480ILE    CG2 7345   7.527   9.881   5.623
  480ILE   HG21 7346   7.438   9.936   5.653
  480ILE   HG22 7347   7.541   9.889   5.515
  480ILE   HG23 7348   7.526   9.772   5.635
  480ILE    CG1 7349   7.680  10.096   5.657
  480ILE   HG11 7350   7.745  10.142   5.733
  480ILE   HG12 7351   7.599  10.168   5.668
  480ILE     CD 7352   7.745  10.110   5.524
  480ILE    HD1 7353   7.748  10.019   5.464
  480ILE    HD2 7354   7.686  10.182   5.467
  480ILE    HD3 7355   7.847  10.146   5.541
  480ILE      C 7356   7.585   9.800   5.885
  480ILE      O 7357   7.473   9.776   5.920
  481MET      N 7358   7.677   9.699   5.879
  481MET      H 7359   7.771   9.729   5.858
  481MET     CA 7360   7.654   9.560   5.922
  481MET     HA 7361   7.579   9.521   5.854
  481MET     CB 7362   7.784   9.478   5.936
  481MET    HB1 7363   7.748   9.377   5.959
  481MET    HB2 7364   7.855   9.519   6.007
  481MET     CG 7365   7.854   9.462   5.798
  481MET    HG1 7366   7.867   9.563   5.758
  481MET    HG2 7367   7.784   9.413   5.731
  481MET     SD 7368   8.022   9.388   5.812
  481MET     CE 7369   8.024   9.330   5.640
  481MET    HE1 7370   8.022   9.418   5.576
  481MET    HE2 7371   8.118   9.275   5.627
  481MET    HE3 7372   7.945   9.257   5.623
  481MET      C 7373   7.578   9.567   6.053
  481MET      O 7374   7.470   9.508   6.070
  482ILE      N 7375   7.629   9.645   6.156
  482ILE      H 7376   7.716   9.690   6.132
  482ILE     CA 7377   7.570   9.670   6.286
  482ILE     HA 7378   7.550   9.574   6.333
  482ILE     CB 7379   7.666   9.749   6.383
  482ILE     HB 7380   7.699   9.836   6.325
  482ILE    CG2 7381   7.594   9.786   6.516
  482ILE   HG21 7382   7.660   9.793   6.602
  482ILE   HG22 7383   7.534   9.872   6.488
  482ILE   HG23 7384   7.520   9.709   6.537
  482ILE    CG1 7385   7.793   9.660   6.412
  482ILE   HG11 7386   7.856   9.704   6.488
  482ILE   HG12 7387   7.849   9.635   6.322
  482ILE     CD 7388   7.768   9.522   6.487
  482ILE    HD1 7389   7.860   9.469   6.513
  482ILE    HD2 7390   7.708   9.537   6.576
  482ILE    HD3 7391   7.714   9.459   6.415
  482ILE      C 7392   7.429   9.736   6.279
  482ILE      O 7393   7.336   9.682   6.336
  483GLN      N 7394   7.408   9.846   6.201
  483GLN      H 7395   7.489   9.884   6.156
  483GLN     CA 7396   7.280   9.910   6.172
  483GLN     HA 7397   7.236   9.946   6.266
  483GLN     CB 7398   7.305  10.033   6.089
  483GLN    HB1 7399   7.212  10.064   6.041
  483GLN    HB2 7400   7.366  10.000   6.005
  483GLN     CG 7401   7.362  10.158   6.154
  483GLN    HG1 7402   7.419  10.112   6.235
  483GLN    HG2 7403   7.281  10.216   6.199
  483GLN     CD 7404   7.460  10.238   6.060
  483GLN    OE1 7405   7.559  10.298   6.103
  483GLN    NE2 7406   7.436  10.249   5.932
  483GLN   HE21 7407   7.377  10.186   5.879
  483GLN   HE22 7408   7.497  10.301   5.871
  483GLN      C 7409   7.171   9.824   6.113
  483GLN      O 7410   7.061   9.817   6.171
  484LYS      N 7411   7.197   9.747   6.004
  484LYS      H 7412   7.296   9.737   5.984
  484LYS     CA 7413   7.101   9.660   5.931
  484LYS     HA 7414   7.008   9.711   5.902
  484LYS     CB 7415   7.179   9.620   5.806
  484LYS    HB1 7416   7.131   9.535   5.758
  484LYS    HB2 7417   7.280   9.588   5.834
  484LYS     CG 7418   7.187   9.742   5.714
  484LYS    HG1 7419   7.270   9.718   5.647
  484LYS    HG2 7420   7.213   9.830   5.773
  484LYS     CD 7421   7.057   9.769   5.631
  484LYS    HD1 7422   6.974   9.813   5.686
  484LYS    HD2 7423   7.032   9.670   5.592
  484LYS     CE 7424   7.097   9.855   5.514
  484LYS    HE1 7425   7.182   9.815   5.459
  484LYS    HE2 7426   7.118   9.950   5.563
  484LYS     NZ 7427   6.987   9.874   5.417
  484LYS    HZ1 7428   6.911   9.912   5.471
  484LYS    HZ2 7429   7.007   9.949   5.353
  484LYS    HZ3 7430   6.956   9.792   5.366
  484LYS      C 7431   7.073   9.535   6.018
  484LYS      O 7432   6.950   9.501   6.027
  485MET      N 7433   7.169   9.497   6.104
  485MET      H 7434   7.261   9.537   6.111
  485MET     CA 7435   7.130   9.389   6.201
  485MET     HA 7436   7.071   9.317   6.144
  485MET     CB 7437   7.252   9.324   6.264
  485MET    HB1 7438   7.209   9.254   6.335
  485MET    HB2 7439   7.326   9.394   6.302
  485MET     CG 7440   7.336   9.243   6.162
  485MET    HG1 7441   7.351   9.292   6.066
  485MET    HG2 7442   7.281   9.149   6.153
  485MET     SD 7443   7.503   9.196   6.206
  485MET     CE 7444   7.587   9.198   6.044
  485MET    HE1 7445   7.559   9.298   6.011
  485MET    HE2 7446   7.696   9.188   6.048
  485MET    HE3 7447   7.547   9.116   5.984
  485MET      C 7448   7.033   9.438   6.310
  485MET      O 7449   6.944   9.360   6.352
  486ILE      N 7450   7.038   9.567   6.359
  486ILE      H 7451   7.106   9.628   6.317
  486ILE     CA 7452   6.941   9.629   6.451
  486ILE     HA 7453   6.902   9.561   6.527
  486ILE     CB 7454   7.001   9.751   6.522
  486ILE     HB 7455   7.042   9.826   6.454
  486ILE    CG2 7456   6.895   9.822   6.612
  486ILE   HG21 7457   6.823   9.758   6.664
  486ILE   HG22 7458   6.943   9.886   6.686
  486ILE   HG23 7459   6.832   9.879   6.544
  486ILE    CG1 7460   7.123   9.708   6.605
  486ILE   HG11 7461   7.177   9.791   6.652
  486ILE   HG12 7462   7.194   9.658   6.539
  486ILE     CD 7463   7.096   9.616   6.729
  486ILE    HD1 7464   7.027   9.667   6.796
  486ILE    HD2 7465   7.033   9.530   6.707
  486ILE    HD3 7466   7.185   9.590   6.788
  486ILE      C 7467   6.807   9.660   6.380
  486ILE      O 7468   6.706   9.591   6.388
  487PHE      N 7469   6.806   9.772   6.305
  487PHE      H 7470   6.894   9.823   6.301
  487PHE     CA 7471   6.694   9.823   6.227
  487PHE     HA 7472   6.619   9.861   6.296
  487PHE     CB 7473   6.748   9.945   6.137
  487PHE    HB1 7474   6.657   9.977   6.086
  487PHE    HB2 7475   6.817   9.913   6.059
  487PHE     CG 7476   6.814  10.049   6.215
  487PHE    CD1 7477   6.923  10.108   6.150
  487PHE    HD1 7478   6.951  10.080   6.049
  487PHE    CE1 7479   6.983  10.222   6.209
  487PHE    HE1 7480   7.061  10.277   6.158
  487PHE     CZ 7481   6.945  10.265   6.338
  487PHE     HZ 7482   6.990  10.355   6.377
  487PHE    CE2 7483   6.839  10.202   6.400
  487PHE    HE2 7484   6.811  10.236   6.498
  487PHE    CD2 7485   6.772  10.091   6.336
  487PHE    HD2 7486   6.695  10.034   6.386
  487PHE      C 7487   6.630   9.712   6.141
  487PHE      O 7488   6.511   9.714   6.122
  488GLY      N 7489   6.700   9.609   6.086
  488GLY      H 7490   6.798   9.596   6.105
  488GLY     CA 7491   6.639   9.503   6.006
  488GLY    HA1 7492   6.712   9.473   5.930
  488GLY    HA2 7493   6.551   9.543   5.955
  488GLY      C 7494   6.601   9.386   6.098
  488GLY      O 7495   6.495   9.375   6.155
  489ASP      N 7496   6.700   9.298   6.119
  489ASP      H 7497   6.794   9.327   6.094
  489ASP     CA 7498   6.692   9.167   6.183
  489ASP     HA 7499   6.624   9.116   6.115
  489ASP     CB 7500   6.826   9.085   6.173
  489ASP    HB1 7501   6.802   8.982   6.199
  489ASP    HB2 7502   6.910   9.132   6.222
  489ASP     CG 7503   6.880   9.080   6.027
  489ASP    OD1 7504   6.993   9.134   5.997
  489ASP    OD2 7505   6.806   9.033   5.936
  489ASP      C 7506   6.627   9.164   6.322
  489ASP      O 7507   6.528   9.099   6.350
  490LEU      N 7508   6.690   9.242   6.413
  490LEU      H 7509   6.761   9.301   6.372
  490LEU     CA 7510   6.646   9.244   6.550
  490LEU     HA 7511   6.655   9.144   6.593
  490LEU     CB 7512   6.738   9.332   6.637
  490LEU    HB1 7513   6.743   9.432   6.594
  490LEU    HB2 7514   6.841   9.298   6.630
  490LEU     CG 7515   6.700   9.352   6.789
  490LEU     HG 7516   6.601   9.395   6.789
  490LEU    CD1 7517   6.696   9.223   6.870
  490LEU   HD11 7518   6.649   9.238   6.968
  490LEU   HD12 7519   6.641   9.149   6.812
  490LEU   HD13 7520   6.797   9.184   6.877
  490LEU    CD2 7521   6.792   9.450   6.866
  490LEU   HD21 7522   6.898   9.431   6.848
  490LEU   HD22 7523   6.785   9.552   6.828
  490LEU   HD23 7524   6.778   9.455   6.974
  490LEU      C 7525   6.499   9.285   6.555
  490LEU      O 7526   6.419   9.214   6.613
  491MET      N 7527   6.469   9.400   6.495
  491MET      H 7528   6.539   9.440   6.433
  491MET     CA 7529   6.333   9.462   6.502
  491MET     HA 7530   6.311   9.494   6.604
  491MET     CB 7531   6.327   9.601   6.425
  491MET    HB1 7532   6.316   9.594   6.317
  491MET    HB2 7533   6.417   9.658   6.445
  491MET     CG 7534   6.215   9.698   6.485
  491MET    HG1 7535   6.230   9.698   6.592
  491MET    HG2 7536   6.117   9.658   6.457
  491MET     SD 7537   6.212   9.877   6.435
  491MET     CE 7538   6.111   9.897   6.288
  491MET    HE1 7539   6.018   9.846   6.315
  491MET    HE2 7540   6.084   9.999   6.265
  491MET    HE3 7541   6.146   9.843   6.200
  491MET      C 7542   6.225   9.368   6.457
  491MET      O 7543   6.133   9.339   6.531
  492ARG      N 7544   6.241   9.302   6.338
  492ARG      H 7545   6.320   9.322   6.278
  492ARG     CA 7546   6.159   9.189   6.279
  492ARG     HA 7547   6.059   9.223   6.253
  492ARG     CB 7548   6.219   9.134   6.145
  492ARG    HB1 7549   6.163   9.048   6.109
  492ARG    HB2 7550   6.321   9.100   6.160
  492ARG     CG 7551   6.222   9.241   6.031
  492ARG    HG1 7552   6.244   9.341   6.069
  492ARG    HG2 7553   6.122   9.236   5.988
  492ARG     CD 7554   6.317   9.215   5.914
  492ARG    HD1 7555   6.297   9.114   5.879
  492ARG    HD2 7556   6.423   9.231   5.933
  492ARG     NE 7557   6.294   9.316   5.802
  492ARG     HE 7558   6.198   9.342   5.788
  492ARG     CZ 7559   6.384   9.374   5.737
  492ARG    NH1 7560   6.515   9.358   5.757
  492ARG   HH11 7561   6.557   9.289   5.816
  492ARG   HH12 7562   6.574   9.395   5.684
  492ARG    NH2 7563   6.348   9.459   5.652
  492ARG   HH21 7564   6.252   9.479   5.625
  492ARG   HH22 7565   6.418   9.507   5.598
  492ARG      C 7566   6.138   9.069   6.374
  492ARG      O 7567   6.034   9.009   6.378
  493PHE      N 7568   6.242   9.033   6.452
  493PHE      H 7569   6.329   9.084   6.448
  493PHE     CA 7570   6.249   8.911   6.536
  493PHE     HA 7571   6.162   8.855   6.501
  493PHE     CB 7572   6.385   8.839   6.523
  493PHE    HB1 7573   6.458   8.884   6.590
  493PHE    HB2 7574   6.435   8.850   6.427
  493PHE     CG 7575   6.365   8.687   6.531
  493PHE    CD1 7576   6.321   8.608   6.421
  493PHE    HD1 7577   6.306   8.657   6.326
  493PHE    CE1 7578   6.277   8.475   6.440
  493PHE    HE1 7579   6.237   8.424   6.354
  493PHE     CZ 7580   6.289   8.418   6.569
  493PHE     HZ 7581   6.262   8.314   6.582
  493PHE    CE2 7582   6.323   8.500   6.680
  493PHE    HE2 7583   6.338   8.458   6.779
  493PHE    CD2 7584   6.372   8.629   6.654
  493PHE    HD2 7585   6.412   8.693   6.731
  493PHE      C 7586   6.217   8.932   6.688
  493PHE      O 7587   6.176   8.845   6.760
  494CYS      N 7588   6.230   9.061   6.738
  494CYS      H 7589   6.278   9.131   6.683
  494CYS     CA 7590   6.196   9.108   6.874
  494CYS     HA 7591   6.267   9.063   6.943
  494CYS     CB 7592   6.194   9.256   6.884
  494CYS    HB1 7593   6.111   9.291   6.945
  494CYS    HB2 7594   6.171   9.299   6.787
  494CYS     SG 7595   6.347   9.334   6.942
  494CYS     HG 7596   6.436   9.295   6.851
  494CYS      C 7597   6.061   9.055   6.919
  494CYS      O 7598   6.041   9.004   7.027
  495TRP      N 7599   5.963   9.063   6.830
  495TRP      H 7600   5.987   9.100   6.739
  495TRP     CA 7601   5.824   9.014   6.852
  495TRP     HA 7602   5.782   9.065   6.938
  495TRP     CB 7603   5.743   9.044   6.721
  495TRP    HB1 7604   5.639   9.014   6.736
  495TRP    HB2 7605   5.777   8.980   6.640
  495TRP     CG 7606   5.741   9.194   6.688
  495TRP    CD1 7607   5.809   9.255   6.589
  495TRP    HD1 7608   5.870   9.204   6.516
  495TRP    NE1 7609   5.786   9.390   6.607
  495TRP    HE1 7610   5.819   9.455   6.537
  495TRP    CE2 7611   5.705   9.428   6.713
  495TRP    CZ2 7612   5.633   9.542   6.742
  495TRP    HZ2 7613   5.649   9.635   6.688
  495TRP    CH2 7614   5.529   9.531   6.831
  495TRP    HH2 7615   5.469   9.617   6.856
  495TRP    CZ3 7616   5.503   9.407   6.892
  495TRP    HZ3 7617   5.425   9.394   6.966
  495TRP    CE3 7618   5.573   9.294   6.851
  495TRP    HE3 7619   5.552   9.200   6.899
  495TRP    CD2 7620   5.672   9.299   6.759
  495TRP      C 7621   5.821   8.864   6.882
  495TRP      O 7622   5.762   8.813   6.980
  496LEU      N 7623   5.881   8.784   6.795
  496LEU      H 7624   5.936   8.829   6.723
  496LEU     CA 7625   5.893   8.637   6.807
  496LEU     HA 7626   5.788   8.609   6.816
  496LEU     CB 7627   5.952   8.569   6.673
  496LEU    HB1 7628   5.997   8.476   6.707
  496LEU    HB2 7629   6.031   8.631   6.631
  496LEU     CG 7630   5.846   8.547   6.573
  496LEU     HG 7631   5.762   8.493   6.617
  496LEU    CD1 7632   5.802   8.674   6.499
  496LEU   HD11 7633   5.736   8.649   6.416
  496LEU   HD12 7634   5.747   8.741   6.565
  496LEU   HD13 7635   5.879   8.730   6.446
  496LEU    CD2 7636   5.912   8.445   6.476
  496LEU   HD21 7637   5.944   8.362   6.540
  496LEU   HD22 7638   5.843   8.408   6.400
  496LEU   HD23 7639   6.003   8.489   6.435
  496LEU      C 7640   5.957   8.592   6.942
  496LEU      O 7641   5.893   8.527   7.025
  497MET      N 7642   6.089   8.627   6.960
  497MET      H 7643   6.131   8.685   6.890
  497MET     CA 7644   6.165   8.616   7.088
  497MET     HA 7645   6.203   8.516   7.108
  497MET     CB 7646   6.285   8.711   7.078
  497MET    HB1 7647   6.256   8.816   7.070
  497MET    HB2 7648   6.329   8.678   6.984
  497MET     CG 7649   6.383   8.682   7.193
  497MET    HG1 7650   6.437   8.591   7.167
  497MET    HG2 7651   6.336   8.666   7.290
  497MET     SD 7652   6.531   8.789   7.202
  497MET     CE 7653   6.649   8.698   7.309
  497MET    HE1 7654   6.693   8.620   7.246
  497MET    HE2 7655   6.724   8.758   7.359
  497MET    HE3 7656   6.596   8.648   7.390
  497MET      C 7657   6.083   8.655   7.205
  497MET      O 7658   6.082   8.582   7.308
  498ALA      N 7659   6.020   8.774   7.198
  498ALA      H 7660   6.018   8.830   7.114
  498ALA     CA 7661   5.932   8.816   7.306
  498ALA     HA 7662   5.998   8.821   7.392
  498ALA     CB 7663   5.891   8.958   7.282
  498ALA    HB1 7664   5.847   8.963   7.183
  498ALA    HB2 7665   5.822   8.984   7.362
  498ALA    HB3 7666   5.970   9.032   7.291
  498ALA      C 7667   5.817   8.722   7.332
  498ALA      O 7668   5.809   8.677   7.444
  499VAL      N 7669   5.729   8.697   7.238
  499VAL      H 7670   5.746   8.733   7.145
  499VAL     CA 7671   5.622   8.589   7.248
  499VAL     HA 7672   5.544   8.628   7.312
  499VAL     CB 7673   5.560   8.562   7.111
  499VAL     HB 7674   5.640   8.540   7.041
  499VAL    CG1 7675   5.471   8.437   7.105
  499VAL   HG11 7676   5.533   8.347   7.109
  499VAL   HG12 7677   5.389   8.429   7.176
  499VAL   HG13 7678   5.417   8.429   7.011
  499VAL    CG2 7679   5.468   8.679   7.078
  499VAL   HG21 7680   5.422   8.661   6.981
  499VAL   HG22 7681   5.394   8.703   7.154
  499VAL   HG23 7682   5.526   8.771   7.062
  499VAL      C 7683   5.673   8.455   7.305
  499VAL      O 7684   5.595   8.389   7.371
  500VAL      N 7685   5.794   8.409   7.282
  500VAL      H 7686   5.865   8.452   7.225
  500VAL     CA 7687   5.834   8.288   7.357
  500VAL     HA 7688   5.751   8.218   7.362
  500VAL     CB 7689   5.938   8.215   7.275
  500VAL     HB 7690   6.027   8.278   7.278
  500VAL    CG1 7691   5.977   8.076   7.330
  500VAL   HG11 7692   5.985   8.088   7.438
  500VAL   HG12 7693   5.906   8.001   7.296
  500VAL   HG13 7694   6.077   8.049   7.295
  500VAL    CG2 7695   5.898   8.184   7.124
  500VAL   HG21 7696   5.985   8.144   7.072
  500VAL   HG22 7697   5.818   8.111   7.116
  500VAL   HG23 7698   5.864   8.271   7.067
  500VAL      C 7699   5.876   8.323   7.495
  500VAL      O 7700   5.844   8.246   7.586
  501ILE      N 7701   5.954   8.429   7.519
  501ILE      H 7702   5.989   8.471   7.434
  501ILE     CA 7703   5.992   8.470   7.658
  501ILE     HA 7704   6.057   8.399   7.708
  501ILE     CB 7705   6.059   8.607   7.653
  501ILE     HB 7706   5.994   8.667   7.589
  501ILE    CG2 7707   6.060   8.680   7.795
  501ILE   HG21 7708   5.966   8.734   7.805
  501ILE   HG22 7709   6.069   8.611   7.879
  501ILE   HG23 7710   6.141   8.751   7.815
  501ILE    CG1 7711   6.198   8.600   7.586
  501ILE   HG11 7712   6.200   8.543   7.493
  501ILE   HG12 7713   6.262   8.543   7.653
  501ILE     CD 7714   6.256   8.734   7.558
  501ILE    HD1 7715   6.358   8.724   7.519
  501ILE    HD2 7716   6.191   8.791   7.491
  501ILE    HD3 7717   6.285   8.780   7.652
  501ILE      C 7718   5.861   8.479   7.744
  501ILE      O 7719   5.851   8.412   7.847
  502LEU      N 7720   5.754   8.537   7.685
  502LEU      H 7721   5.782   8.585   7.600
  502LEU     CA 7722   5.631   8.566   7.743
  502LEU     HA 7723   5.644   8.626   7.833
  502LEU     CB 7724   5.558   8.666   7.646
  502LEU    HB1 7725   5.450   8.657   7.663
  502LEU    HB2 7726   5.575   8.636   7.542
  502LEU     CG 7727   5.590   8.807   7.668
  502LEU     HG 7728   5.695   8.826   7.688
  502LEU    CD1 7729   5.571   8.889   7.536
  502LEU   HD11 7730   5.465   8.903   7.515
  502LEU   HD12 7731   5.616   8.986   7.560
  502LEU   HD13 7732   5.626   8.833   7.461
  502LEU    CD2 7733   5.508   8.871   7.782
  502LEU   HD21 7734   5.513   8.808   7.870
  502LEU   HD22 7735   5.554   8.963   7.818
  502LEU   HD23 7736   5.406   8.885   7.746
  502LEU      C 7737   5.557   8.431   7.776
  502LEU      O 7738   5.509   8.416   7.891
  503GLY      N 7739   5.549   8.334   7.679
  503GLY      H 7740   5.587   8.368   7.592
  503GLY     CA 7741   5.486   8.208   7.714
  503GLY    HA1 7742   5.479   8.138   7.630
  503GLY    HA2 7743   5.386   8.221   7.756
  503GLY      C 7744   5.566   8.129   7.824
  503GLY      O 7745   5.508   8.086   7.924
  504PHE      N 7746   5.697   8.109   7.815
  504PHE      H 7747   5.751   8.151   7.741
  504PHE     CA 7748   5.778   8.024   7.909
  504PHE     HA 7749   5.720   7.935   7.936
  504PHE     CB 7750   5.903   7.983   7.833
  504PHE    HB1 7751   5.989   7.983   7.900
  504PHE    HB2 7752   5.920   8.056   7.754
  504PHE     CG 7753   5.882   7.852   7.763
  504PHE    CD1 7754   5.896   7.735   7.833
  504PHE    HD1 7755   5.920   7.738   7.938
  504PHE    CE1 7756   5.901   7.611   7.767
  504PHE    HE1 7757   5.923   7.515   7.811
  504PHE     CZ 7758   5.877   7.602   7.630
  504PHE     HZ 7759   5.877   7.513   7.571
  504PHE    CE2 7760   5.843   7.728   7.567
  504PHE    HE2 7761   5.821   7.714   7.462
  504PHE    CD2 7762   5.844   7.852   7.627
  504PHE    HD2 7763   5.824   7.943   7.574
  504PHE      C 7764   5.804   8.096   8.039
  504PHE      O 7765   5.779   8.038   8.149
  505ALA      N 7766   5.841   8.228   8.042
  505ALA      H 7767   5.839   8.270   7.950
  505ALA     CA 7768   5.838   8.305   8.165
  505ALA     HA 7769   5.906   8.260   8.237
  505ALA     CB 7770   5.882   8.449   8.152
  505ALA    HB1 7771   5.828   8.502   8.073
  505ALA    HB2 7772   5.855   8.503   8.243
  505ALA    HB3 7773   5.987   8.465   8.127
  505ALA      C 7774   5.710   8.304   8.240
  505ALA      O 7775   5.708   8.285   8.365
  506SER      N 7776   5.593   8.312   8.169
  506SER      H 7777   5.593   8.327   8.069
  506SER     CA 7778   5.466   8.314   8.239
  506SER     HA 7779   5.473   8.394   8.312
  506SER     CB 7780   5.352   8.349   8.144
  506SER    HB1 7781   5.261   8.337   8.203
  506SER    HB2 7782   5.329   8.281   8.062
  506SER     OG 7783   5.351   8.476   8.085
  506SER     HG 7784   5.392   8.457   8.001
  506SER      C 7785   5.444   8.186   8.319
  506SER      O 7786   5.427   8.198   8.444
  507ALA      N 7787   5.459   8.071   8.257
  507ALA      H 7788   5.480   8.085   8.159
  507ALA     CA 7789   5.472   7.937   8.314
  507ALA     HA 7790   5.375   7.915   8.360
  507ALA     CB 7791   5.509   7.843   8.199
  507ALA    HB1 7792   5.423   7.831   8.133
  507ALA    HB2 7793   5.594   7.879   8.140
  507ALA    HB3 7794   5.541   7.745   8.235
  507ALA      C 7795   5.581   7.926   8.423
  507ALA      O 7796   5.541   7.907   8.537
  508PHE      N 7797   5.711   7.952   8.396
  508PHE      H 7798   5.735   7.985   8.304
  508PHE     CA 7799   5.815   7.954   8.501
  508PHE     HA 7800   5.819   7.854   8.545
  508PHE     CB 7801   5.954   7.992   8.444
  508PHE    HB1 7802   6.026   8.004   8.525
  508PHE    HB2 7803   5.950   8.098   8.416
  508PHE     CG 7804   6.012   7.908   8.333
  508PHE    CD1 7805   6.027   7.766   8.350
  508PHE    HD1 7806   5.981   7.722   8.437
  508PHE    CE1 7807   6.091   7.687   8.255
  508PHE    HE1 7808   6.111   7.582   8.271
  508PHE     CZ 7809   6.134   7.753   8.139
  508PHE     HZ 7810   6.187   7.695   8.065
  508PHE    CE2 7811   6.129   7.894   8.126
  508PHE    HE2 7812   6.175   7.940   8.039
  508PHE    CD2 7813   6.056   7.973   8.213
  508PHE    HD2 7814   6.049   8.080   8.198
  508PHE      C 7815   5.786   8.039   8.625
  508PHE      O 7816   5.802   7.998   8.741
  509TYR      N 7817   5.733   8.166   8.603
  509TYR      H 7818   5.725   8.191   8.506
  509TYR     CA 7819   5.680   8.248   8.707
  509TYR     HA 7820   5.759   8.277   8.775
  509TYR     CB 7821   5.633   8.382   8.645
  509TYR    HB1 7822   5.576   8.362   8.554
  509TYR    HB2 7823   5.723   8.430   8.607
  509TYR     CG 7824   5.558   8.471   8.752
  509TYR    CD1 7825   5.632   8.549   8.840
  509TYR    HD1 7826   5.736   8.565   8.816
  509TYR    CE1 7827   5.573   8.620   8.944
  509TYR    HE1 7828   5.636   8.676   9.012
  509TYR     CZ 7829   5.435   8.609   8.970
  509TYR     OH 7830   5.386   8.663   9.086
  509TYR     HH 7831   5.452   8.696   9.148
  509TYR    CE2 7832   5.357   8.541   8.875
  509TYR    HE2 7833   5.253   8.521   8.894
  509TYR    CD2 7834   5.420   8.475   8.765
  509TYR    HD2 7835   5.359   8.417   8.696
  509TYR      C 7836   5.576   8.181   8.798
  509TYR      O 7837   5.609   8.164   8.915
  510ILE      N 7838   5.462   8.140   8.745
  510ILE      H 7839   5.448   8.156   8.646
  510ILE     CA 7840   5.360   8.056   8.812
  510ILE     HA 7841   5.333   8.117   8.898
  510ILE     CB 7842   5.221   8.046   8.731
  510ILE     HB 7843   5.157   7.999   8.805
  510ILE    CG2 7844   5.158   8.177   8.681
  510ILE   HG21 7845   5.200   8.200   8.584
  510ILE   HG22 7846   5.051   8.155   8.677
  510ILE   HG23 7847   5.175   8.261   8.748
  510ILE    CG1 7848   5.241   7.948   8.610
  510ILE   HG11 7849   5.315   7.877   8.646
  510ILE   HG12 7850   5.284   8.001   8.525
  510ILE     CD 7851   5.107   7.887   8.583
  510ILE    HD1 7852   5.114   7.807   8.510
  510ILE    HD2 7853   5.071   7.839   8.674
  510ILE    HD3 7854   5.035   7.966   8.565
  510ILE      C 7855   5.404   7.924   8.878
  510ILE      O 7856   5.355   7.900   8.987
  511ILE      N 7857   5.509   7.860   8.830
  511ILE      H 7858   5.548   7.890   8.742
  511ILE     CA 7859   5.589   7.756   8.902
  511ILE     HA 7860   5.518   7.684   8.943
  511ILE     CB 7861   5.688   7.679   8.810
  511ILE     HB 7862   5.753   7.743   8.750
  511ILE    CG2 7863   5.785   7.585   8.888
  511ILE   HG21 7864   5.832   7.647   8.964
  511ILE   HG22 7865   5.732   7.496   8.923
  511ILE   HG23 7866   5.860   7.557   8.814
  511ILE    CG1 7867   5.605   7.603   8.704
  511ILE   HG11 7868   5.553   7.678   8.644
  511ILE   HG12 7869   5.530   7.545   8.759
  511ILE     CD 7870   5.684   7.511   8.614
  511ILE    HD1 7871   5.626   7.475   8.529
  511ILE    HD2 7872   5.772   7.553   8.564
  511ILE    HD3 7873   5.699   7.415   8.664
  511ILE      C 7874   5.659   7.811   9.030
  511ILE      O 7875   5.626   7.754   9.135
  512PHE      N 7876   5.754   7.903   9.019
  512PHE      H 7877   5.777   7.950   8.932
  512PHE     CA 7878   5.832   7.943   9.132
  512PHE     HA 7879   5.866   7.852   9.182
  512PHE     CB 7880   5.962   8.012   9.085
  512PHE    HB1 7881   6.009   8.065   9.168
  512PHE    HB2 7882   5.945   8.087   9.008
  512PHE     CG 7883   6.064   7.900   9.044
  512PHE    CD1 7884   6.077   7.863   8.909
  512PHE    HD1 7885   6.005   7.904   8.839
  512PHE    CE1 7886   6.172   7.762   8.872
  512PHE    HE1 7887   6.178   7.745   8.765
  512PHE     CZ 7888   6.253   7.701   8.968
  512PHE     HZ 7889   6.319   7.620   8.940
  512PHE    CE2 7890   6.234   7.738   9.100
  512PHE    HE2 7891   6.294   7.690   9.176
  512PHE    CD2 7892   6.142   7.834   9.138
  512PHE    HD2 7893   6.144   7.866   9.241
  512PHE      C 7894   5.763   8.029   9.242
  512PHE      O 7895   5.817   8.055   9.347
  513GLN      N 7896   5.645   8.072   9.205
  513GLN      H 7897   5.622   8.047   9.110
  513GLN     CA 7898   5.561   8.172   9.277
  513GLN     HA 7899   5.630   8.257   9.281
  513GLN     CB 7900   5.446   8.209   9.190
  513GLN    HB1 7901   5.389   8.118   9.175
  513GLN    HB2 7902   5.480   8.240   9.092
  513GLN     CG 7903   5.346   8.311   9.234
  513GLN    HG1 7904   5.381   8.414   9.228
  513GLN    HG2 7905   5.318   8.302   9.339
  513GLN     CD 7906   5.226   8.320   9.142
  513GLN    OE1 7907   5.182   8.223   9.088
  513GLN    NE2 7908   5.168   8.443   9.125
  513GLN   HE21 7909   5.193   8.523   9.181
  513GLN   HE22 7910   5.076   8.456   9.084
  513GLN      C 7911   5.516   8.121   9.414
  513GLN      O 7912   5.500   8.205   9.506
  514THR      N 7913   5.515   7.994   9.439
  514THR      H 7914   5.535   7.933   9.360
  514THR     CA 7915   5.484   7.939   9.571
  514THR     HA 7916   5.423   8.009   9.627
  514THR     CB 7917   5.412   7.805   9.562
  514THR     HB 7918   5.399   7.762   9.662
  514THR    CG2 7919   5.267   7.828   9.505
  514THR   HG21 7920   5.226   7.925   9.534
  514THR   HG22 7921   5.271   7.823   9.397
  514THR   HG23 7922   5.198   7.751   9.540
  514THR    OG1 7923   5.482   7.711   9.485
  514THR    HG1 7924   5.540   7.664   9.546
  514THR      C 7925   5.603   7.928   9.668
  514THR      O 7926   5.584   7.900   9.787
  515GLU      N 7927   5.728   7.965   9.626
  515GLU      H 7928   5.736   7.999   9.532
  515GLU     CA 7929   5.858   7.930   9.682
  515GLU     HA 7930   5.837   7.857   9.761
  515GLU     CB 7931   5.936   7.836   9.585
  515GLU    HB1 7932   6.016   7.791   9.644
  515GLU    HB2 7933   5.968   7.899   9.502
  515GLU     CG 7934   5.847   7.721   9.534
  515GLU    HG1 7935   5.909   7.660   9.468
  515GLU    HG2 7936   5.765   7.763   9.475
  515GLU     CD 7937   5.793   7.613   9.631
  515GLU    OE1 7938   5.673   7.583   9.614
  515GLU    OE2 7939   5.875   7.565   9.715
  515GLU      C 7940   5.945   8.051   9.723
  515GLU      O 7941   5.907   8.167   9.700
  516ASP      N 7942   6.064   8.026   9.786
  516ASP      H 7943   6.076   7.928   9.806
  516ASP     CA 7944   6.158   8.117   9.847
  516ASP     HA 7945   6.115   8.187   9.918
  516ASP     CB 7946   6.268   8.038   9.923
  516ASP    HB1 7947   6.335   7.986   9.855
  516ASP    HB2 7948   6.213   7.971   9.990
  516ASP     CG 7949   6.346   8.124  10.019
  516ASP    OD1 7950   6.365   8.080  10.131
  516ASP    OD2 7951   6.381   8.242   9.989
  516ASP      C 7952   6.217   8.205   9.735
  516ASP      O 7953   6.288   8.155   9.651
  517PRO      N 7954   6.178   8.338   9.731
  517PRO     CD 7955   6.109   8.420   9.832
  517PRO    HD1 7956   6.151   8.395   9.929
  517PRO    HD2 7957   6.002   8.402   9.843
  517PRO     CG 7958   6.136   8.570   9.804
  517PRO    HG1 7959   6.222   8.605   9.861
  517PRO    HG2 7960   6.046   8.628   9.821
  517PRO     CB 7961   6.163   8.557   9.652
  517PRO    HB1 7962   6.193   8.649   9.601
  517PRO    HB2 7963   6.071   8.540   9.596
  517PRO     CA 7964   6.249   8.429   9.643
  517PRO     HA 7965   6.255   8.390   9.541
  517PRO      C 7966   6.394   8.459   9.671
  517PRO      O 7967   6.444   8.539   9.597
  518GLU      N 7968   6.455   8.416   9.784
  518GLU      H 7969   6.396   8.373   9.854
  518GLU     CA 7970   6.605   8.443   9.800
  518GLU     HA 7971   6.630   8.516   9.723
  518GLU     CB 7972   6.627   8.514   9.936
  518GLU    HB1 7973   6.598   8.446  10.016
  518GLU    HB2 7974   6.564   8.602   9.941
  518GLU     CG 7975   6.767   8.542   9.983
  518GLU    HG1 7976   6.819   8.584   9.898
  518GLU    HG2 7977   6.816   8.446  10.002
  518GLU     CD 7978   6.768   8.635  10.105
  518GLU    OE1 7979   6.769   8.584  10.219
  518GLU    OE2 7980   6.753   8.759  10.085
  518GLU      C 7981   6.676   8.311   9.779
  518GLU      O 7982   6.764   8.306   9.694
  519GLU      N 7983   6.641   8.203   9.847
  519GLU      H 7984   6.558   8.217   9.902
  519GLU     CA 7985   6.713   8.074   9.820
  519GLU     HA 7986   6.818   8.100   9.827
  519GLU     CB 7987   6.671   7.969   9.928
  519GLU    HB1 7988   6.565   7.945   9.923
  519GLU    HB2 7989   6.696   8.006  10.027
  519GLU     CG 7990   6.751   7.839   9.916
  519GLU    HG1 7991   6.856   7.864   9.902
  519GLU    HG2 7992   6.703   7.775   9.843
  519GLU     CD 7993   6.745   7.758  10.044
  519GLU    OE1 7994   6.762   7.636  10.038
  519GLU    OE2 7995   6.737   7.809  10.161
  519GLU      C 7996   6.682   8.015   9.679
  519GLU      O 7997   6.779   7.975   9.608
  520LEU      N 7998   6.553   8.019   9.633
  520LEU      H 7999   6.491   8.065   9.698
  520LEU     CA 8000   6.510   7.968   9.504
  520LEU     HA 8001   6.594   7.928   9.448
  520LEU     CB 8002   6.405   7.862   9.521
  520LEU    HB1 8003   6.367   7.843   9.420
  520LEU    HB2 8004   6.319   7.898   9.577
  520LEU     CG 8005   6.439   7.725   9.579
  520LEU     HG 8006   6.477   7.724   9.681
  520LEU    CD1 8007   6.322   7.630   9.566
  520LEU   HD11 8008   6.229   7.680   9.592
  520LEU   HD12 8009   6.315   7.595   9.463
  520LEU   HD13 8010   6.335   7.544   9.633
  520LEU    CD2 8011   6.560   7.653   9.514
  520LEU   HD21 8012   6.656   7.701   9.529
  520LEU   HD22 8013   6.573   7.551   9.551
  520LEU   HD23 8014   6.552   7.661   9.406
  520LEU      C 8015   6.468   8.090   9.411
  520LEU      O 8016   6.375   8.080   9.331
  521GLY      N 8017   6.532   8.207   9.425
  521GLY      H 8018   6.602   8.212   9.497
  521GLY     CA 8019   6.509   8.333   9.356
  521GLY    HA1 8020   6.579   8.405   9.398
  521GLY    HA2 8021   6.412   8.374   9.384
  521GLY      C 8022   6.523   8.328   9.204
  521GLY      O 8023   6.578   8.424   9.152
  522HID      N 8024   6.502   8.217   9.132
  522HID      H 8025   6.483   8.132   9.183
  522HID     CA 8026   6.534   8.209   8.985
  522HID     HA 8027   6.635   8.250   8.975
  522HID     CB 8028   6.523   8.062   8.944
  522HID    HB1 8029   6.531   8.038   8.838
  522HID    HB2 8030   6.422   8.035   8.978
  522HID     CG 8031   6.615   7.968   9.020
  522HID    ND1 8032   6.753   7.979   9.026
  522HID    HD1 8033   6.821   8.019   8.963
  522HID    CE1 8034   6.791   7.896   9.129
  522HID    HE1 8035   6.895   7.881   9.155
  522HID    NE2 8036   6.683   7.828   9.179
  522HID    CD2 8037   6.574   7.878   9.113
  522HID    HD2 8038   6.473   7.849   9.140
  522HID      C 8039   6.446   8.295   8.893
  522HID      O 8040   6.491   8.323   8.783
  523PHE      N 8041   6.326   8.323   8.937
  523PHE      H 8042   6.288   8.289   9.024
  523PHE     CA 8043   6.213   8.374   8.854
  523PHE     HA 8044   6.256   8.434   8.774
  523PHE     CB 8045   6.150   8.251   8.797
  523PHE    HB1 8046   6.053   8.279   8.756
  523PHE    HB2 8047   6.132   8.181   8.879
  523PHE     CG 8048   6.207   8.178   8.683
  523PHE    CD1 8049   6.211   8.238   8.558
  523PHE    HD1 8050   6.177   8.340   8.551
  523PHE    CE1 8051   6.275   8.182   8.443
  523PHE    HE1 8052   6.287   8.238   8.352
  523PHE     CZ 8053   6.335   8.056   8.460
  523PHE     HZ 8054   6.380   8.001   8.378
  523PHE    CE2 8055   6.329   7.997   8.583
  523PHE    HE2 8056   6.373   7.900   8.599
  523PHE    CD2 8057   6.264   8.054   8.692
  523PHE    HD2 8058   6.250   7.997   8.783
  523PHE      C 8059   6.120   8.457   8.938
  523PHE      O 8060   6.002   8.457   8.919
  524TYR      N 8061   6.171   8.529   9.044
  524TYR      H 8062   6.271   8.541   9.045
  524TYR     CA 8063   6.087   8.550   9.158
  524TYR     HA 8064   6.048   8.450   9.174
  524TYR     CB 8065   6.171   8.578   9.282
  524TYR    HB1 8066   6.242   8.496   9.290
  524TYR    HB2 8067   6.110   8.552   9.369
  524TYR     CG 8068   6.250   8.705   9.298
  524TYR    CD1 8069   6.385   8.698   9.261
  524TYR    HD1 8070   6.430   8.604   9.234
  524TYR    CE1 8071   6.466   8.811   9.261
  524TYR    HE1 8072   6.571   8.800   9.238
  524TYR     CZ 8073   6.412   8.935   9.300
  524TYR     OH 8074   6.502   9.040   9.304
  524TYR     HH 8075   6.593   9.017   9.288
  524TYR    CE2 8076   6.280   8.944   9.343
  524TYR    HE2 8077   6.244   9.038   9.382
  524TYR    CD2 8078   6.198   8.829   9.335
  524TYR    HD2 8079   6.094   8.842   9.364
  524TYR      C 8080   5.977   8.651   9.147
  524TYR      O 8081   5.900   8.662   9.241
  525ASP      N 8082   5.973   8.730   9.043
  525ASP      H 8083   6.038   8.700   8.972
  525ASP     CA 8084   5.869   8.835   9.020
  525ASP     HA 8085   5.773   8.803   9.062
  525ASP     CB 8086   5.916   8.961   9.095
  525ASP    HB1 8087   6.008   8.998   9.050
  525ASP    HB2 8088   5.939   8.931   9.197
  525ASP     CG 8089   5.818   9.084   9.098
  525ASP    OD1 8090   5.712   9.083   9.036
  525ASP    OD2 8091   5.851   9.184   9.163
  525ASP      C 8092   5.855   8.852   8.865
  525ASP      O 8093   5.952   8.814   8.797
  526TYR      N 8094   5.739   8.895   8.806
  526TYR      H 8095   5.669   8.934   8.868
  526TYR     CA 8096   5.704   8.873   8.662
  526TYR     HA 8097   5.722   8.766   8.650
  526TYR     CB 8098   5.554   8.901   8.645
  526TYR    HB1 8099   5.528   9.003   8.674
  526TYR    HB2 8100   5.492   8.837   8.708
  526TYR     CG 8101   5.506   8.867   8.504
  526TYR    CD1 8102   5.465   8.732   8.466
  526TYR    HD1 8103   5.463   8.668   8.553
  526TYR    CE1 8104   5.426   8.693   8.339
  526TYR    HE1 8105   5.386   8.594   8.329
  526TYR     CZ 8106   5.418   8.792   8.243
  526TYR     OH 8107   5.366   8.771   8.127
  526TYR     HH 8108   5.326   8.684   8.126
  526TYR    CE2 8109   5.456   8.924   8.279
  526TYR    HE2 8110   5.448   8.997   8.200
  526TYR    CD2 8111   5.494   8.964   8.404
  526TYR    HD2 8112   5.523   9.065   8.429
  526TYR      C 8113   5.806   8.941   8.568
  526TYR      O 8114   5.853   8.858   8.490
  527PRO      N 8115   5.846   9.068   8.589
  527PRO     CD 8116   5.794   9.163   8.683
  527PRO    HD1 8117   5.831   9.154   8.785
  527PRO    HD2 8118   5.685   9.158   8.689
  527PRO     CG 8119   5.832   9.298   8.631
  527PRO    HG1 8120   5.836   9.376   8.707
  527PRO    HG2 8121   5.768   9.321   8.546
  527PRO     CB 8122   5.970   9.277   8.572
  527PRO    HB1 8123   6.047   9.282   8.649
  527PRO    HB2 8124   5.994   9.352   8.496
  527PRO     CA 8125   5.952   9.137   8.516
  527PRO     HA 8126   5.925   9.152   8.411
  527PRO      C 8127   6.087   9.059   8.540
  527PRO      O 8128   6.168   9.036   8.445
  528MET      N 8129   6.110   9.012   8.664
  528MET      H 8130   6.049   9.041   8.739
  528MET     CA 8131   6.233   8.934   8.698
  528MET     HA 8132   6.313   8.997   8.660
  528MET     CB 8133   6.263   8.933   8.851
  528MET    HB1 8134   6.181   8.880   8.899
  528MET    HB2 8135   6.269   9.037   8.884
  528MET     CG 8136   6.397   8.867   8.888
  528MET    HG1 8137   6.417   8.888   8.993
  528MET    HG2 8138   6.468   8.922   8.826
  528MET     SD 8139   6.395   8.688   8.860
  528MET     CE 8140   6.575   8.654   8.909
  528MET    HE1 8141   6.619   8.709   8.992
  528MET    HE2 8142   6.585   8.548   8.935
  528MET    HE3 8143   6.626   8.683   8.818
  528MET      C 8144   6.240   8.808   8.615
  528MET      O 8145   6.332   8.789   8.542
  529ALA      N 8146   6.138   8.722   8.621
  529ALA      H 8147   6.061   8.742   8.684
  529ALA     CA 8148   6.122   8.605   8.532
  529ALA     HA 8149   6.198   8.534   8.563
  529ALA     CB 8150   5.983   8.551   8.548
  529ALA    HB1 8151   5.918   8.628   8.508
  529ALA    HB2 8152   5.977   8.454   8.498
  529ALA    HB3 8153   5.970   8.550   8.656
  529ALA      C 8154   6.148   8.643   8.385
  529ALA      O 8155   6.211   8.570   8.309
  530LEU      N 8156   6.099   8.757   8.335
  530LEU      H 8157   6.052   8.818   8.401
  530LEU     CA 8158   6.125   8.806   8.196
  530LEU     HA 8159   6.102   8.728   8.123
  530LEU     CB 8160   6.044   8.934   8.150
  530LEU    HB1 8161   6.061   8.945   8.043
  530LEU    HB2 8162   6.087   9.020   8.201
  530LEU     CG 8163   5.893   8.940   8.174
  530LEU     HG 8164   5.868   8.967   8.276
  530LEU    CD1 8165   5.837   9.047   8.083
  530LEU   HD11 8166   5.730   9.064   8.086
  530LEU   HD12 8167   5.885   9.140   8.113
  530LEU   HD13 8168   5.873   9.020   7.984
  530LEU    CD2 8169   5.827   8.811   8.126
  530LEU   HD21 8170   5.860   8.729   8.191
  530LEU   HD22 8171   5.722   8.813   8.155
  530LEU   HD23 8172   5.844   8.790   8.020
  530LEU      C 8173   6.279   8.833   8.178
  530LEU      O 8174   6.329   8.807   8.069
  531PHE      N 8175   6.356   8.884   8.273
  531PHE      H 8176   6.311   8.924   8.354
  531PHE     CA 8177   6.502   8.908   8.261
  531PHE     HA 8178   6.515   8.956   8.164
  531PHE     CB 8179   6.539   8.994   8.378
  531PHE    HB1 8180   6.641   8.975   8.413
  531PHE    HB2 8181   6.485   8.969   8.469
  531PHE     CG 8182   6.531   9.136   8.338
  531PHE    CD1 8183   6.433   9.219   8.397
  531PHE    HD1 8184   6.374   9.185   8.481
  531PHE    CE1 8185   6.437   9.356   8.362
  531PHE    HE1 8186   6.361   9.422   8.401
  531PHE     CZ 8187   6.523   9.401   8.260
  531PHE     HZ 8188   6.522   9.505   8.231
  531PHE    CE2 8189   6.618   9.317   8.199
  531PHE    HE2 8190   6.684   9.353   8.121
  531PHE    CD2 8191   6.625   9.184   8.238
  531PHE    HD2 8192   6.698   9.115   8.198
  531PHE      C 8193   6.566   8.767   8.263
  531PHE      O 8194   6.651   8.746   8.181
  532SER      N 8195   6.529   8.664   8.346
  532SER      H 8196   6.465   8.693   8.419
  532SER     CA 8197   6.582   8.530   8.350
  532SER     HA 8198   6.684   8.548   8.385
  532SER     CB 8199   6.508   8.450   8.465
  532SER    HB1 8200   6.526   8.342   8.462
  532SER    HB2 8201   6.401   8.451   8.441
  532SER     OG 8202   6.514   8.501   8.594
  532SER     HG 8203   6.500   8.434   8.661
  532SER      C 8204   6.573   8.463   8.209
  532SER      O 8205   6.658   8.395   8.168
  533THR      N 8206   6.452   8.476   8.150
  533THR      H 8207   6.377   8.530   8.191
  533THR     CA 8208   6.414   8.394   8.033
  533THR     HA 8209   6.453   8.294   8.051
  533THR     CB 8210   6.262   8.395   8.022
  533THR     HB 8211   6.224   8.497   8.011
  533THR    CG2 8212   6.213   8.293   7.924
  533THR   HG21 8213   6.105   8.305   7.912
  533THR   HG22 8214   6.249   8.307   7.822
  533THR   HG23 8215   6.232   8.191   7.959
  533THR    OG1 8216   6.220   8.352   8.150
  533THR    HG1 8217   6.216   8.421   8.217
  533THR      C 8218   6.483   8.459   7.907
  533THR      O 8219   6.537   8.377   7.827
  534PHE      N 8220   6.496   8.595   7.903
  534PHE      H 8221   6.453   8.642   7.981
  534PHE     CA 8222   6.580   8.682   7.817
  534PHE     HA 8223   6.551   8.669   7.713
  534PHE     CB 8224   6.563   8.835   7.847
  534PHE    HB1 8225   6.583   8.845   7.954
  534PHE    HB2 8226   6.458   8.859   7.837
  534PHE     CG 8227   6.656   8.936   7.777
  534PHE    CD1 8228   6.626   8.990   7.649
  534PHE    HD1 8229   6.539   8.948   7.601
  534PHE    CE1 8230   6.715   9.091   7.597
  534PHE    HE1 8231   6.682   9.128   7.501
  534PHE     CZ 8232   6.832   9.131   7.668
  534PHE     HZ 8233   6.890   9.211   7.623
  534PHE    CE2 8234   6.855   9.084   7.797
  534PHE    HE2 8235   6.930   9.129   7.861
  534PHE    CD2 8236   6.767   8.984   7.849
  534PHE    HD2 8237   6.785   8.947   7.949
  534PHE      C 8238   6.727   8.639   7.830
  534PHE      O 8239   6.794   8.602   7.729
  535GLU      N 8240   6.781   8.630   7.951
  535GLU      H 8241   6.728   8.660   8.031
  535GLU     CA 8242   6.919   8.588   7.988
  535GLU     HA 8243   6.984   8.643   7.920
  535GLU     CB 8244   6.953   8.609   8.141
  535GLU    HB1 8245   7.049   8.559   8.155
  535GLU    HB2 8246   6.874   8.580   8.211
  535GLU     CG 8247   6.977   8.755   8.176
  535GLU    HG1 8248   6.886   8.806   8.144
  535GLU    HG2 8249   7.052   8.791   8.107
  535GLU     CD 8250   7.016   8.777   8.323
  535GLU    OE1 8251   6.937   8.736   8.410
  535GLU    OE2 8252   7.130   8.825   8.345
  535GLU      C 8253   6.950   8.441   7.952
  535GLU      O 8254   7.054   8.409   7.892
  536LEU      N 8255   6.863   8.349   7.990
  536LEU      H 8256   6.778   8.380   8.033
  536LEU     CA 8257   6.868   8.203   7.950
  536LEU     HA 8258   6.964   8.164   7.984
  536LEU     CB 8259   6.753   8.126   8.023
  536LEU    HB1 8260   6.660   8.175   7.992
  536LEU    HB2 8261   6.766   8.144   8.130
  536LEU     CG 8262   6.745   7.965   8.011
  536LEU     HG 8263   6.735   7.949   7.904
  536LEU    CD1 8264   6.878   7.911   8.073
  536LEU   HD11 8265   6.895   7.969   8.163
  536LEU   HD12 8266   6.891   7.804   8.085
  536LEU   HD13 8267   6.950   7.938   7.996
  536LEU    CD2 8268   6.628   7.903   8.090
  536LEU   HD21 8269   6.529   7.938   8.062
  536LEU   HD22 8270   6.632   7.797   8.064
  536LEU   HD23 8271   6.647   7.918   8.196
  536LEU      C 8272   6.867   8.189   7.794
  536LEU      O 8273   6.939   8.105   7.743
  537PHE      N 8274   6.784   8.274   7.725
  537PHE      H 8275   6.731   8.339   7.781
  537PHE     CA 8276   6.791   8.285   7.579
  537PHE     HA 8277   6.760   8.191   7.534
  537PHE     CB 8278   6.693   8.398   7.531
  537PHE    HB1 8279   6.747   8.490   7.508
  537PHE    HB2 8280   6.639   8.439   7.616
  537PHE     CG 8281   6.599   8.362   7.419
  537PHE    CD1 8282   6.460   8.356   7.434
  537PHE    HD1 8283   6.419   8.396   7.526
  537PHE    CE1 8284   6.383   8.318   7.326
  537PHE    HE1 8285   6.276   8.319   7.338
  537PHE     CZ 8286   6.441   8.290   7.202
  537PHE     HZ 8287   6.380   8.261   7.118
  537PHE    CE2 8288   6.582   8.287   7.184
  537PHE    HE2 8289   6.624   8.264   7.087
  537PHE    CD2 8290   6.661   8.326   7.294
  537PHE    HD2 8291   6.768   8.326   7.287
  537PHE      C 8292   6.932   8.318   7.524
  537PHE      O 8293   6.971   8.263   7.423
  538LEU      N 8294   7.003   8.414   7.590
  538LEU      H 8295   6.958   8.473   7.659
  538LEU     CA 8296   7.124   8.469   7.528
  538LEU     HA 8297   7.129   8.453   7.421
  538LEU     CB 8298   7.131   8.623   7.549
  538LEU    HB1 8299   7.224   8.660   7.506
  538LEU    HB2 8300   7.145   8.642   7.655
  538LEU     CG 8301   7.016   8.709   7.487
  538LEU     HG 8302   6.922   8.683   7.536
  538LEU    CD1 8303   7.032   8.858   7.502
  538LEU   HD11 8304   7.118   8.896   7.448
  538LEU   HD12 8305   6.944   8.910   7.464
  538LEU   HD13 8306   7.039   8.884   7.607
  538LEU    CD2 8307   7.011   8.682   7.336
  538LEU   HD21 8308   6.967   8.585   7.314
  538LEU   HD22 8309   6.942   8.756   7.296
  538LEU   HD23 8310   7.109   8.676   7.289
  538LEU      C 8311   7.257   8.403   7.582
  538LEU      O 8312   7.366   8.456   7.560
  539THR      N 8313   7.235   8.290   7.650
  539THR      H 8314   7.139   8.258   7.647
  539THR     CA 8315   7.340   8.204   7.715
  539THR     HA 8316   7.298   8.120   7.771
  539THR     CB 8317   7.422   8.134   7.614
  539THR     HB 8318   7.497   8.076   7.668
  539THR    CG2 8319   7.347   8.047   7.507
  539THR   HG21 8320   7.302   7.959   7.554
  539THR   HG22 8321   7.263   8.102   7.464
  539THR   HG23 8322   7.412   8.024   7.422
  539THR    OG1 8323   7.489   8.221   7.525
  539THR    HG1 8324   7.447   8.306   7.542
  539THR      C 8325   7.427   8.271   7.824
  539THR      O 8326   7.522   8.206   7.867
  540ILE      N 8327   7.407   8.395   7.867
  540ILE      H 8328   7.316   8.436   7.849
  540ILE     CA 8329   7.493   8.473   7.956
  540ILE     HA 8330   7.591   8.439   7.921
  540ILE     CB 8331   7.481   8.624   7.928
  540ILE     HB 8332   7.550   8.674   7.996
  540ILE    CG2 8333   7.526   8.659   7.784
  540ILE   HG21 8334   7.594   8.595   7.727
  540ILE   HG22 8335   7.442   8.658   7.714
  540ILE   HG23 8336   7.573   8.757   7.786
  540ILE    CG1 8337   7.342   8.681   7.964
  540ILE   HG11 8338   7.326   8.665   8.071
  540ILE   HG12 8339   7.266   8.625   7.911
  540ILE     CD 8340   7.322   8.829   7.926
  540ILE    HD1 8341   7.402   8.888   7.973
  540ILE    HD2 8342   7.309   8.859   7.822
  540ILE    HD3 8343   7.235   8.869   7.978
  540ILE      C 8344   7.476   8.434   8.105
  540ILE      O 8345   7.545   8.493   8.190
  541ILE      N 8346   7.392   8.331   8.132
  541ILE      H 8347   7.342   8.294   8.053
  541ILE     CA 8348   7.394   8.256   8.263
  541ILE     HA 8349   7.478   8.290   8.324
  541ILE     CB 8350   7.268   8.286   8.346
  541ILE     HB 8351   7.253   8.213   8.425
  541ILE    CG2 8352   7.282   8.434   8.395
  541ILE   HG21 8353   7.377   8.450   8.446
  541ILE   HG22 8354   7.279   8.505   8.313
  541ILE   HG23 8355   7.200   8.470   8.457
  541ILE    CG1 8356   7.142   8.251   8.259
  541ILE   HG11 8357   7.145   8.149   8.221
  541ILE   HG12 8358   7.135   8.312   8.168
  541ILE     CD 8359   7.010   8.282   8.334
  541ILE    HD1 8360   7.013   8.382   8.377
  541ILE    HD2 8361   6.924   8.280   8.267
  541ILE    HD3 8362   6.993   8.211   8.415
  541ILE      C 8363   7.410   8.101   8.249
  541ILE      O 8364   7.396   8.033   8.146
  542ASP      N 8365   7.448   8.036   8.364
  542ASP      H 8366   7.473   8.087   8.447
  542ASP     CA 8367   7.408   7.891   8.379
  542ASP     HA 8368   7.422   7.851   8.279
  542ASP     CB 8369   7.497   7.818   8.482
  542ASP    HB1 8370   7.472   7.712   8.481
  542ASP    HB2 8371   7.467   7.858   8.579
  542ASP     CG 8372   7.651   7.825   8.464
  542ASP    OD1 8373   7.737   7.850   8.550
  542ASP    OD2 8374   7.696   7.830   8.349
  542ASP      C 8375   7.265   7.869   8.416
  542ASP      O 8376   7.214   7.950   8.488
  543GLY      N 8377   7.216   7.756   8.366
  543GLY      H 8378   7.282   7.697   8.318
  543GLY     CA 8379   7.077   7.714   8.385
  543GLY    HA1 8380   7.065   7.609   8.360
  543GLY    HA2 8381   7.009   7.768   8.319
  543GLY      C 8382   7.031   7.719   8.531
  543GLY      O 8383   7.101   7.674   8.624
  544PRO      N 8384   6.913   7.772   8.558
  544PRO     CD 8385   6.815   7.824   8.460
  544PRO    HD1 8386   6.761   7.744   8.409
  544PRO    HD2 8387   6.873   7.875   8.383
  544PRO     CG 8388   6.728   7.931   8.532
  544PRO    HG1 8389   6.626   7.935   8.495
  544PRO    HG2 8390   6.777   8.028   8.524
  544PRO     CB 8391   6.737   7.883   8.676
  544PRO    HB1 8392   6.646   7.833   8.710
  544PRO    HB2 8393   6.757   7.963   8.747
  544PRO     CA 8394   6.862   7.795   8.692
  544PRO     HA 8395   6.938   7.851   8.746
  544PRO      C 8396   6.846   7.669   8.773
  544PRO      O 8397   6.772   7.581   8.735
  545ALA      N 8398   6.914   7.662   8.886
  545ALA      H 8399   6.980   7.737   8.899
  545ALA     CA 8400   6.918   7.548   8.972
  545ALA     HA 8401   6.821   7.498   8.976
  545ALA     CB 8402   7.012   7.445   8.900
  545ALA    HB1 8403   7.098   7.492   8.852
  545ALA    HB2 8404   7.031   7.365   8.973
  545ALA    HB3 8405   6.954   7.399   8.820
  545ALA      C 8406   6.975   7.566   9.116
  545ALA      O 8407   7.050   7.663   9.133
  546ASN      N 8408   6.939   7.481   9.214
  546ASN      H 8409   6.874   7.408   9.188
  546ASN     CA 8410   6.977   7.496   9.354
  546ASN     HA 8411   6.991   7.601   9.378
  546ASN     CB 8412   6.853   7.457   9.429
  546ASN    HB1 8413   6.824   7.352   9.416
  546ASN    HB2 8414   6.764   7.512   9.397
  546ASN     CG 8415   6.884   7.477   9.576
  546ASN    OD1 8416   6.913   7.387   9.651
  546ASN    ND2 8417   6.890   7.592   9.623
  546ASN   HD21 8418   6.858   7.667   9.564
  546ASN   HD22 8419   6.920   7.603   9.719
  546ASN      C 8420   7.097   7.410   9.390
  546ASN      O 8421   7.164   7.448   9.482
  547TYR      N 8422   7.118   7.306   9.310
  547TYR      H 8423   7.053   7.272   9.241
  547TYR     CA 8424   7.218   7.203   9.331
  547TYR     HA 8425   7.207   7.129   9.252
  547TYR     CB 8426   7.361   7.252   9.301
  547TYR    HB1 8427   7.429   7.168   9.284
  547TYR    HB2 8428   7.394   7.310   9.387
  547TYR     CG 8429   7.374   7.328   9.171
  547TYR    CD1 8430   7.325   7.461   9.158
  547TYR    HD1 8431   7.273   7.519   9.232
  547TYR    CE1 8432   7.337   7.523   9.028
  547TYR    HE1 8433   7.297   7.623   9.015
  547TYR     CZ 8434   7.395   7.451   8.922
  547TYR     OH 8435   7.416   7.510   8.801
  547TYR     HH 8436   7.401   7.605   8.803
  547TYR    CE2 8437   7.450   7.322   8.941
  547TYR    HE2 8438   7.499   7.268   8.861
  547TYR    CD2 8439   7.426   7.255   9.062
  547TYR    HD2 8440   7.470   7.156   9.064
  547TYR      C 8441   7.193   7.130   9.460
  547TYR      O 8442   7.166   7.011   9.457
  548ASN      N 8443   7.195   7.198   9.574
  548ASN      H 8444   7.215   7.296   9.562
  548ASN     CA 8445   7.184   7.134   9.708
  548ASN     HA 8446   7.274   7.073   9.722
  548ASN     CB 8447   7.185   7.241   9.816
  548ASN    HB1 8448   7.101   7.307   9.795
  548ASN    HB2 8449   7.284   7.286   9.813
  548ASN     CG 8450   7.161   7.180   9.952
  548ASN    OD1 8451   7.239   7.105  10.007
  548ASN    ND2 8452   7.048   7.209  10.015
  548ASN   HD21 8453   6.982   7.269   9.968
  548ASN   HD22 8454   7.031   7.175  10.109
  548ASN      C 8455   7.054   7.042   9.710
  548ASN      O 8456   7.053   6.922   9.746
  549VAL      N 8457   6.938   7.093   9.665
  549VAL      H 8458   6.948   7.193   9.657
  549VAL     CA 8459   6.806   7.023   9.641
  549VAL     HA 8460   6.818   6.929   9.695
  549VAL     CB 8461   6.680   7.093   9.698
  549VAL     HB 8462   6.604   7.020   9.724
  549VAL    CG1 8463   6.698   7.160   9.834
  549VAL   HG11 8464   6.775   7.235   9.820
  549VAL   HG12 8465   6.603   7.198   9.873
  549VAL   HG13 8466   6.741   7.082   9.897
  549VAL    CG2 8467   6.612   7.192   9.602
  549VAL   HG21 8468   6.570   7.131   9.522
  549VAL   HG22 8469   6.527   7.236   9.655
  549VAL   HG23 8470   6.685   7.268   9.573
  549VAL      C 8471   6.780   6.993   9.495
  549VAL      O 8472   6.816   7.076   9.404
  550ASP      N 8473   6.706   6.882   9.470
  550ASP      H 8474   6.685   6.815   9.543
  550ASP     CA 8475   6.646   6.858   9.336
  550ASP     HA 8476   6.723   6.901   9.272
  550ASP     CB 8477   6.605   6.711   9.307
  550ASP    HB1 8478   6.696   6.656   9.281
  550ASP    HB2 8479   6.536   6.713   9.223
  550ASP     CG 8480   6.545   6.643   9.430
  550ASP    OD1 8481   6.616   6.643   9.532
  550ASP    OD2 8482   6.420   6.613   9.443
  550ASP      C 8483   6.518   6.945   9.325
  550ASP      O 8484   6.429   6.950   9.410
  551LEU      N 8485   6.509   7.020   9.215
  551LEU      H 8486   6.595   7.018   9.162
  551LEU     CA 8487   6.394   7.100   9.168
  551LEU     HA 8488   6.359   7.161   9.252
  551LEU     CB 8489   6.442   7.200   9.066
  551LEU    HB1 8490   6.351   7.247   9.027
  551LEU    HB2 8491   6.489   7.152   8.980
  551LEU     CG 8492   6.542   7.309   9.118
  551LEU     HG 8493   6.642   7.264   9.114
  551LEU    CD1 8494   6.546   7.426   9.021
  551LEU   HD11 8495   6.445   7.454   8.989
  551LEU   HD12 8496   6.604   7.503   9.071
  551LEU   HD13 8497   6.604   7.396   8.935
  551LEU    CD2 8498   6.506   7.364   9.261
  551LEU   HD21 8499   6.516   7.281   9.331
  551LEU   HD22 8500   6.580   7.435   9.297
  551LEU   HD23 8501   6.409   7.414   9.263
  551LEU      C 8502   6.290   7.008   9.115
  551LEU      O 8503   6.328   6.898   9.068
  552PRO      N 8504   6.157   7.049   9.113
  552PRO     CD 8505   6.100   7.166   9.179
  552PRO    HD1 8506   6.139   7.254   9.128
  552PRO    HD2 8507   6.126   7.171   9.284
  552PRO     CG 8508   5.950   7.155   9.168
  552PRO    HG1 8509   5.916   7.228   9.095
  552PRO    HG2 8510   5.911   7.167   9.269
  552PRO     CB 8511   5.920   7.012   9.122
  552PRO    HB1 8512   5.842   7.021   9.047
  552PRO    HB2 8513   5.886   6.958   9.211
  552PRO     CA 8514   6.055   6.955   9.073
  552PRO     HA 8515   6.067   6.860   9.126
  552PRO      C 8516   6.052   6.917   8.925
  552PRO      O 8517   6.106   6.983   8.836
  553PHE      N 8518   6.003   6.800   8.898
  553PHE      H 8519   5.960   6.749   8.974
  553PHE     CA 8520   6.005   6.733   8.769
  553PHE     HA 8521   6.111   6.719   8.747
  553PHE     CB 8522   5.937   6.597   8.782
  553PHE    HB1 8523   5.829   6.608   8.773
  553PHE    HB2 8524   5.984   6.553   8.870
  553PHE     CG 8525   5.968   6.497   8.667
  553PHE    CD1 8526   6.070   6.410   8.691
  553PHE    HD1 8527   6.129   6.414   8.781
  553PHE    CE1 8528   6.118   6.332   8.587
  553PHE    HE1 8529   6.215   6.287   8.594
  553PHE     CZ 8530   6.057   6.338   8.466
  553PHE     HZ 8531   6.094   6.285   8.380
  553PHE    CE2 8532   5.944   6.420   8.440
  553PHE    HE2 8533   5.905   6.440   8.342
  553PHE    CD2 8534   5.904   6.512   8.539
  553PHE    HD2 8535   5.830   6.589   8.522
  553PHE      C 8536   5.939   6.817   8.666
  553PHE      O 8537   5.991   6.838   8.559
  554MET      N 8538   5.829   6.874   8.702
  554MET      H 8539   5.793   6.847   8.793
  554MET     CA 8540   5.759   6.977   8.616
  554MET     HA 8541   5.731   6.928   8.523
  554MET     CB 8542   5.632   7.003   8.685
  554MET    HB1 8543   5.653   7.054   8.780
  554MET    HB2 8544   5.583   6.907   8.699
  554MET     CG 8545   5.537   7.100   8.605
  554MET    HG1 8546   5.594   7.191   8.588
  554MET    HG2 8547   5.451   7.134   8.662
  554MET     SD 8548   5.470   7.031   8.448
  554MET     CE 8549   5.398   7.180   8.369
  554MET    HE1 8550   5.477   7.227   8.310
  554MET    HE2 8551   5.309   7.159   8.309
  554MET    HE3 8552   5.373   7.245   8.453
  554MET      C 8553   5.843   7.098   8.572
  554MET      O 8554   5.824   7.149   8.465
  555TYR      N 8555   5.932   7.145   8.657
  555TYR      H 8556   5.957   7.084   8.734
  555TYR     CA 8557   6.025   7.249   8.616
  555TYR     HA 8558   5.959   7.320   8.566
  555TYR     CB 8559   6.089   7.312   8.739
  555TYR    HB1 8560   6.133   7.237   8.805
  555TYR    HB2 8561   6.015   7.366   8.798
  555TYR     CG 8562   6.199   7.413   8.707
  555TYR    CD1 8563   6.175   7.527   8.627
  555TYR    HD1 8564   6.075   7.550   8.593
  555TYR    CE1 8565   6.284   7.594   8.569
  555TYR    HE1 8566   6.272   7.681   8.506
  555TYR     CZ 8567   6.419   7.555   8.592
  555TYR     OH 8568   6.524   7.628   8.548
  555TYR     HH 8569   6.610   7.598   8.578
  555TYR    CE2 8570   6.445   7.444   8.671
  555TYR    HE2 8571   6.545   7.409   8.692
  555TYR    CD2 8572   6.335   7.372   8.724
  555TYR    HD2 8573   6.349   7.285   8.786
  555TYR      C 8574   6.121   7.193   8.516
  555TYR      O 8575   6.127   7.240   8.403
  556SER      N 8576   6.192   7.082   8.544
  556SER      H 8577   6.173   7.036   8.632
  556SER     CA 8578   6.295   7.011   8.463
  556SER     HA 8579   6.391   7.062   8.468
  556SER     CB 8580   6.319   6.871   8.517
  556SER    HB1 8581   6.396   6.832   8.450
  556SER    HB2 8582   6.222   6.820   8.514
  556SER     OG 8583   6.362   6.869   8.651
  556SER     HG 8584   6.352   6.778   8.679
  556SER      C 8585   6.257   6.995   8.314
  556SER      O 8586   6.335   7.029   8.229
  557ILE      N 8587   6.139   6.938   8.283
  557ILE      H 8588   6.091   6.899   8.363
  557ILE     CA 8589   6.093   6.922   8.142
  557ILE     HA 8590   6.174   6.874   8.087
  557ILE     CB 8591   5.969   6.826   8.143
  557ILE     HB 8592   5.937   6.810   8.040
  557ILE    CG2 8593   6.010   6.692   8.195
  557ILE   HG21 8594   6.101   6.657   8.147
  557ILE   HG22 8595   6.034   6.694   8.301
  557ILE   HG23 8596   5.931   6.619   8.174
  557ILE    CG1 8597   5.849   6.890   8.225
  557ILE   HG11 8598   5.813   6.980   8.176
  557ILE   HG12 8599   5.897   6.908   8.321
  557ILE     CD 8600   5.732   6.791   8.250
  557ILE    HD1 8601   5.712   6.737   8.158
  557ILE    HD2 8602   5.769   6.713   8.316
  557ILE    HD3 8603   5.649   6.841   8.300
  557ILE      C 8604   6.068   7.062   8.075
  557ILE      O 8605   6.100   7.079   7.958
  558THR      N 8606   6.006   7.164   8.145
  558THR      H 8607   5.995   7.148   8.244
  558THR     CA 8608   5.974   7.292   8.089
  558THR     HA 8609   5.916   7.280   7.998
  558THR     CB 8610   5.883   7.374   8.196
  558THR     HB 8611   5.946   7.406   8.279
  558THR    CG2 8612   5.823   7.502   8.130
  558THR   HG21 8613   5.905   7.568   8.100
  558THR   HG22 8614   5.774   7.478   8.035
  558THR   HG23 8615   5.750   7.552   8.193
  558THR    OG1 8616   5.772   7.298   8.240
  558THR    HG1 8617   5.796   7.251   8.320
  558THR      C 8618   6.104   7.361   8.055
  558THR      O 8619   6.118   7.430   7.950
  559TYR      N 8620   6.200   7.361   8.147
  559TYR      H 8621   6.170   7.328   8.238
  559TYR     CA 8622   6.338   7.409   8.126
  559TYR     HA 8623   6.332   7.514   8.097
  559TYR     CB 8624   6.414   7.400   8.262
  559TYR    HB1 8625   6.375   7.312   8.314
  559TYR    HB2 8626   6.378   7.484   8.321
  559TYR     CG 8627   6.563   7.392   8.254
  559TYR    CD1 8628   6.638   7.507   8.217
  559TYR    HD1 8629   6.590   7.596   8.178
  559TYR    CE1 8630   6.779   7.492   8.226
  559TYR    HE1 8631   6.856   7.567   8.214
  559TYR     CZ 8632   6.839   7.372   8.259
  559TYR     OH 8633   6.973   7.374   8.279
  559TYR     HH 8634   7.002   7.288   8.310
  559TYR    CE2 8635   6.763   7.258   8.294
  559TYR    HE2 8636   6.799   7.161   8.323
  559TYR    CD2 8637   6.622   7.272   8.290
  559TYR    HD2 8638   6.570   7.196   8.346
  559TYR      C 8639   6.409   7.338   8.009
  559TYR      O 8640   6.472   7.404   7.931
  560ALA      N 8641   6.393   7.204   7.988
  560ALA      H 8642   6.334   7.154   8.053
  560ALA     CA 8643   6.466   7.127   7.894
  560ALA     HA 8644   6.568   7.164   7.888
  560ALA     CB 8645   6.474   6.979   7.946
  560ALA    HB1 8646   6.380   6.937   7.979
  560ALA    HB2 8647   6.502   6.917   7.861
  560ALA    HB3 8648   6.550   6.971   8.024
  560ALA      C 8649   6.399   7.147   7.760
  560ALA      O 8650   6.471   7.143   7.656
  561ALA      N 8651   6.264   7.164   7.750
  561ALA      H 8652   6.210   7.155   7.836
  561ALA     CA 8653   6.193   7.217   7.638
  561ALA     HA 8654   6.209   7.152   7.552
  561ALA     CB 8655   6.041   7.228   7.675
  561ALA    HB1 8656   6.024   7.267   7.775
  561ALA    HB2 8657   5.998   7.295   7.600
  561ALA    HB3 8658   5.996   7.129   7.668
  561ALA      C 8659   6.253   7.357   7.601
  561ALA      O 8660   6.269   7.376   7.480
  562PHE      N 8661   6.265   7.451   7.697
  562PHE      H 8662   6.233   7.429   7.790
  562PHE     CA 8663   6.312   7.585   7.664
  562PHE     HA 8664   6.250   7.631   7.587
  562PHE     CB 8665   6.314   7.679   7.785
  562PHE    HB1 8666   6.391   7.650   7.856
  562PHE    HB2 8667   6.221   7.667   7.840
  562PHE     CG 8668   6.335   7.826   7.754
  562PHE    CD1 8669   6.232   7.910   7.708
  562PHE    HD1 8670   6.134   7.876   7.678
  562PHE    CE1 8671   6.261   8.041   7.669
  562PHE    HE1 8672   6.185   8.110   7.637
  562PHE     CZ 8673   6.391   8.088   7.687
  562PHE     HZ 8674   6.426   8.183   7.648
  562PHE    CE2 8675   6.496   8.012   7.748
  562PHE    HE2 8676   6.601   8.037   7.762
  562PHE    CD2 8677   6.459   7.880   7.773
  562PHE    HD2 8678   6.537   7.809   7.799
  562PHE      C 8679   6.454   7.584   7.605
  562PHE      O 8680   6.486   7.651   7.504
  563ALA      N 8681   6.534   7.487   7.650
  563ALA      H 8682   6.519   7.440   7.739
  563ALA     CA 8683   6.675   7.484   7.603
  563ALA     HA 8684   6.713   7.586   7.607
  563ALA     CB 8685   6.755   7.406   7.710
  563ALA    HB1 8686   6.718   7.441   7.807
  563ALA    HB2 8687   6.750   7.297   7.705
  563ALA    HB3 8688   6.858   7.442   7.705
  563ALA      C 8689   6.683   7.428   7.460
  563ALA      O 8690   6.763   7.473   7.378
  564ILE      N 8691   6.591   7.339   7.420
  564ILE      H 8692   6.530   7.296   7.488
  564ILE     CA 8693   6.568   7.297   7.282
  564ILE     HA 8694   6.659   7.254   7.240
  564ILE     CB 8695   6.478   7.172   7.266
  564ILE     HB 8696   6.380   7.200   7.305
  564ILE    CG2 8697   6.458   7.137   7.118
  564ILE   HG21 8698   6.559   7.136   7.078
  564ILE   HG22 8699   6.406   7.044   7.098
  564ILE   HG23 8700   6.403   7.221   7.077
  564ILE    CG1 8701   6.527   7.050   7.340
  564ILE   HG11 8702   6.444   6.981   7.352
  564ILE   HG12 8703   6.564   7.087   7.436
  564ILE     CD 8704   6.631   6.968   7.266
  564ILE    HD1 8705   6.713   7.024   7.221
  564ILE    HD2 8706   6.672   6.889   7.328
  564ILE    HD3 8707   6.597   6.918   7.175
  564ILE      C 8708   6.522   7.409   7.190
  564ILE      O 8709   6.567   7.423   7.079
  565ILE      N 8710   6.414   7.475   7.229
  565ILE      H 8711   6.389   7.466   7.326
  565ILE     CA 8712   6.338   7.566   7.141
  565ILE     HA 8713   6.341   7.533   7.037
  565ILE     CB 8714   6.190   7.573   7.184
  565ILE     HB 8715   6.191   7.602   7.289
  565ILE    CG2 8716   6.108   7.681   7.111
  565ILE   HG21 8717   6.136   7.782   7.142
  565ILE   HG22 8718   6.117   7.665   7.003
  565ILE   HG23 8719   6.002   7.667   7.132
  565ILE    CG1 8720   6.115   7.439   7.168
  565ILE   HG11 8721   6.016   7.453   7.211
  565ILE   HG12 8722   6.162   7.364   7.233
  565ILE     CD 8723   6.110   7.390   7.028
  565ILE    HD1 8724   6.048   7.456   6.966
  565ILE    HD2 8725   6.208   7.386   6.980
  565ILE    HD3 8726   6.080   7.286   7.020
  565ILE      C 8727   6.407   7.703   7.135
  565ILE      O 8728   6.426   7.758   7.023
  566ALA      N 8729   6.442   7.757   7.251
  566ALA      H 8730   6.425   7.704   7.335
  566ALA     CA 8731   6.489   7.894   7.258
  566ALA     HA 8732   6.445   7.940   7.169
  566ALA     CB 8733   6.422   7.959   7.383
  566ALA    HB1 8734   6.467   7.920   7.474
  566ALA    HB2 8735   6.437   8.067   7.387
  566ALA    HB3 8736   6.314   7.943   7.388
  566ALA      C 8737   6.646   7.908   7.253
  566ALA      O 8738   6.710   7.954   7.158
  567THR      N 8739   6.709   7.854   7.361
  567THR      H 8740   6.653   7.818   7.437
  567THR     CA 8741   6.853   7.858   7.381
  567THR     HA 8742   6.896   7.958   7.377
  567THR     CB 8743   6.890   7.813   7.519
  567THR     HB 8744   6.875   7.706   7.526
  567THR    CG2 8745   7.030   7.848   7.566
  567THR   HG21 8746   7.037   7.957   7.554
  567THR   HG22 8747   7.035   7.817   7.670
  567THR   HG23 8748   7.112   7.805   7.509
  567THR    OG1 8749   6.804   7.877   7.614
  567THR    HG1 8750   6.860   7.897   7.690
  567THR      C 8751   6.936   7.792   7.273
  567THR      O 8752   7.046   7.833   7.243
  568LEU      N 8753   6.889   7.682   7.211
  568LEU      H 8754   6.811   7.633   7.254
  568LEU     CA 8755   6.944   7.627   7.089
  568LEU     HA 8756   7.050   7.650   7.078
  568LEU     CB 8757   6.922   7.473   7.108
  568LEU    HB1 8758   6.819   7.450   7.134
  568LEU    HB2 8759   6.980   7.441   7.195
  568LEU     CG 8760   6.971   7.382   6.993
  568LEU     HG 8761   6.908   7.414   6.910
  568LEU    CD1 8762   7.118   7.404   6.944
  568LEU   HD11 8763   7.137   7.502   6.900
  568LEU   HD12 8764   7.172   7.418   7.037
  568LEU   HD13 8765   7.139   7.310   6.892
  568LEU    CD2 8766   6.930   7.237   7.031
  568LEU   HD21 8767   6.994   7.188   7.104
  568LEU   HD22 8768   6.830   7.240   7.074
  568LEU   HD23 8769   6.917   7.185   6.937
  568LEU      C 8770   6.878   7.687   6.964
  568LEU      O 8771   6.944   7.768   6.902
  569LEU      N 8772   6.754   7.653   6.924
  569LEU      H 8773   6.710   7.581   6.980
  569LEU     CA 8774   6.714   7.660   6.787
  569LEU     HA 8775   6.788   7.611   6.723
  569LEU     CB 8776   6.584   7.579   6.777
  569LEU    HB1 8777   6.494   7.621   6.820
  569LEU    HB2 8778   6.605   7.485   6.829
  569LEU     CG 8779   6.550   7.546   6.633
  569LEU     HG 8780   6.631   7.503   6.574
  569LEU    CD1 8781   6.444   7.438   6.634
  569LEU   HD11 8782   6.441   7.399   6.532
  569LEU   HD12 8783   6.486   7.357   6.693
  569LEU   HD13 8784   6.351   7.476   6.677
  569LEU    CD2 8785   6.503   7.665   6.552
  569LEU   HD21 8786   6.441   7.735   6.608
  569LEU   HD22 8787   6.593   7.716   6.515
  569LEU   HD23 8788   6.449   7.634   6.462
  569LEU      C 8789   6.696   7.806   6.744
  569LEU      O 8790   6.759   7.852   6.649
  570MET      N 8791   6.609   7.884   6.813
  570MET      H 8792   6.570   7.841   6.897
  570MET     CA 8793   6.588   8.025   6.781
  570MET     HA 8794   6.574   8.032   6.673
  570MET     CB 8795   6.473   8.077   6.863
  570MET    HB1 8796   6.461   8.186   6.865
  570MET    HB2 8797   6.485   8.053   6.969
  570MET     CG 8798   6.335   8.017   6.823
  570MET    HG1 8799   6.349   7.909   6.826
  570MET    HG2 8800   6.329   8.061   6.724
  570MET     SD 8801   6.189   8.066   6.920
  570MET     CE 8802   6.172   8.245   6.864
  570MET    HE1 8803   6.251   8.301   6.914
  570MET    HE2 8804   6.167   8.256   6.755
  570MET    HE3 8805   6.078   8.281   6.904
  570MET      C 8806   6.706   8.127   6.805
  570MET      O 8807   6.713   8.229   6.732
  571LEU      N 8808   6.797   8.093   6.890
  571LEU      H 8809   6.793   8.012   6.950
  571LEU     CA 8810   6.903   8.183   6.915
  571LEU     HA 8811   6.873   8.287   6.927
  571LEU     CB 8812   6.978   8.131   7.034
  571LEU    HB1 8813   7.007   8.026   7.026
  571LEU    HB2 8814   6.919   8.154   7.123
  571LEU     CG 8815   7.115   8.201   7.054
  571LEU     HG 8816   7.175   8.204   6.963
  571LEU    CD1 8817   7.105   8.343   7.107
  571LEU   HD11 8818   7.025   8.352   7.180
  571LEU   HD12 8819   7.207   8.372   7.133
  571LEU   HD13 8820   7.084   8.403   7.018
  571LEU    CD2 8821   7.194   8.120   7.154
  571LEU   HD21 8822   7.229   8.026   7.113
  571LEU   HD22 8823   7.288   8.170   7.179
  571LEU   HD23 8824   7.144   8.105   7.250
  571LEU      C 8825   6.988   8.178   6.784
  571LEU      O 8826   7.024   8.279   6.730
  572ASN      N 8827   7.022   8.055   6.746
  572ASN      H 8828   6.981   7.982   6.803
  572ASN     CA 8829   7.095   8.024   6.629
  572ASN     HA 8830   7.188   8.081   6.622
  572ASN     CB 8831   7.133   7.877   6.637
  572ASN    HB1 8832   7.172   7.840   6.542
  572ASN    HB2 8833   7.044   7.818   6.655
  572ASN     CG 8834   7.252   7.859   6.736
  572ASN    OD1 8835   7.371   7.877   6.699
  572ASN    ND2 8836   7.231   7.815   6.859
  572ASN   HD21 8837   7.136   7.811   6.893
  572ASN   HD22 8838   7.308   7.796   6.922
  572ASN      C 8839   7.027   8.063   6.502
  572ASN      O 8840   7.098   8.088   6.409
  573LEU      N 8841   6.895   8.065   6.502
  573LEU      H 8842   6.844   8.034   6.583
  573LEU     CA 8843   6.825   8.121   6.385
  573LEU     HA 8844   6.872   8.072   6.300
  573LEU     CB 8845   6.682   8.062   6.398
  573LEU    HB1 8846   6.645   8.074   6.499
  573LEU    HB2 8847   6.681   7.955   6.378
  573LEU     CG 8848   6.582   8.139   6.306
  573LEU     HG 8849   6.581   8.240   6.346
  573LEU    CD1 8850   6.627   8.129   6.160
  573LEU   HD11 8851   6.572   8.199   6.098
  573LEU   HD12 8852   6.727   8.171   6.148
  573LEU   HD13 8853   6.611   8.036   6.104
  573LEU    CD2 8854   6.438   8.095   6.324
  573LEU   HD21 8855   6.409   8.111   6.428
  573LEU   HD22 8856   6.370   8.150   6.259
  573LEU   HD23 8857   6.436   7.987   6.309
  573LEU      C 8858   6.840   8.272   6.360
  573LEU      O 8859   6.897   8.314   6.259
  574LEU      N 8860   6.818   8.350   6.463
  574LEU      H 8861   6.782   8.306   6.547
  574LEU     CA 8862   6.858   8.488   6.482
  574LEU     HA 8863   6.791   8.551   6.423
  574LEU     CB 8864   6.810   8.522   6.630
  574LEU    HB1 8865   6.846   8.449   6.703
  574LEU    HB2 8866   6.702   8.512   6.634
  574LEU     CG 8867   6.840   8.664   6.674
  574LEU     HG 8868   6.945   8.688   6.656
  574LEU    CD1 8869   6.755   8.766   6.602
  574LEU   HD11 8870   6.760   8.863   6.652
  574LEU   HD12 8871   6.797   8.765   6.502
  574LEU   HD13 8872   6.653   8.728   6.591
  574LEU    CD2 8873   6.788   8.666   6.823
  574LEU   HD21 8874   6.854   8.613   6.891
  574LEU   HD22 8875   6.764   8.766   6.860
  574LEU   HD23 8876   6.689   8.619   6.827
  574LEU      C 8877   7.008   8.517   6.441
  574LEU      O 8878   7.034   8.610   6.363
  575ILE      N 8879   7.107   8.437   6.493
  575ILE      H 8880   7.079   8.373   6.566
  575ILE     CA 8881   7.248   8.450   6.450
  575ILE     HA 8882   7.273   8.556   6.460
  575ILE     CB 8883   7.345   8.373   6.543
  575ILE     HB 8884   7.312   8.270   6.536
  575ILE    CG2 8885   7.491   8.374   6.494
  575ILE   HG21 8886   7.561   8.333   6.568
[truncated: 16,371,122 more chars]
