# Supplementary material for: Dynamic molecular portraits of ion-conducting pores characterize functional states of TRPV channels
Source: Commun Chem. 2024 Jun 1;7:119. doi: 10.1038/s42004-024-01198-z (PMC11144267; doi:10.1038/s42004-024-01198-z)
Supplement: Supplementary file 3 — Supplementary Data 1 [file 42004_2024_1198_MOESM3_ESM.zip › Supplementary Data 1/pi_openV6_init.gro]

 frame t=0
372688
   24GLN      N    1   4.529  10.194   4.847
   24GLN     H1    2   4.586  10.172   4.768
   24GLN     H2    3   4.554  10.283   4.883
   24GLN     H3    4   4.542  10.124   4.918
   24GLN     CA    5   4.388  10.196   4.806
   24GLN     HA    6   4.367  10.104   4.773
   24GLN     CB    7   4.299  10.229   4.926
   24GLN    HB1    8   4.323  10.320   4.959
   24GLN    HB2    9   4.317  10.162   4.998
   24GLN     CG   10   4.150  10.227   4.896
   24GLN    HG1   11   4.132  10.286   4.818
   24GLN    HG2   12   4.100  10.261   4.976
   24GLN     CD   13   4.099  10.089   4.864
   24GLN    OE1   14   4.136   9.991   4.930
   24GLN    NE2   15   4.014  10.079   4.763
   24GLN   HE21   16   3.987  10.160   4.713
   24GLN   HE22   17   3.977   9.989   4.738
   24GLN      C   18   4.366  10.296   4.693
   24GLN      O   19   4.290  10.270   4.600
   25ARG      N   20   4.433  10.411   4.703
   25ARG      H   21   4.494  10.426   4.781
   25ARG     CA   22   4.417  10.515   4.602
   25ARG     HA   23   4.318  10.518   4.584
   25ARG     CB   24   4.466  10.650   4.655
   25ARG    HB1   25   4.490  10.707   4.577
   25ARG    HB2   26   4.547  10.634   4.711
   25ARG     CG   27   4.365  10.726   4.740
   25ARG    HG1   28   4.273  10.712   4.702
   25ARG    HG2   29   4.387  10.823   4.738
   25ARG     CD   30   4.365  10.679   4.885
   25ARG    HD1   31   4.346  10.580   4.889
   25ARG    HD2   32   4.295  10.728   4.937
   25ARG     NE   33   4.494  10.703   4.949
   25ARG     HE   34   4.557  10.767   4.905
   25ARG     CZ   35   4.533  10.645   5.062
   25ARG    NH1   36   4.452  10.559   5.123
   25ARG   HH11   37   4.362  10.538   5.084
   25ARG   HH12   38   4.480  10.515   5.208
   25ARG    NH2   39   4.651  10.672   5.114
   25ARG   HH21   40   4.712  10.736   5.069
   25ARG   HH22   41   4.679  10.627   5.199
   25ARG      C   42   4.492  10.479   4.474
   25ARG      O   43   4.444  10.506   4.363
   26ARG      N   44   4.610  10.418   4.487
   26ARG      H   45   4.647  10.401   4.579
   26ARG     CA   46   4.686  10.375   4.369
   26ARG     HA   47   4.687  10.452   4.307
   26ARG     CB   48   4.828  10.338   4.410
   26ARG    HB1   49   4.875  10.299   4.331
   26ARG    HB2   50   4.823  10.269   4.483
   26ARG     CG   51   4.910  10.455   4.461
   26ARG    HG1   52   4.998  10.421   4.495
   26ARG    HG2   53   4.860  10.499   4.536
   26ARG     CD   54   4.935  10.556   4.351
   26ARG    HD1   55   4.987  10.632   4.388
   26ARG    HD2   56   4.847  10.589   4.316
   26ARG     NE   57   5.010  10.498   4.240
   26ARG     HE   58   4.958  10.459   4.164
   26ARG     CZ   59   5.142  10.493   4.233
   26ARG    NH1   60   5.216  10.542   4.331
   26ARG   HH11   61   5.172  10.583   4.411
   26ARG   HH12   62   5.315  10.537   4.326
   26ARG    NH2   63   5.201  10.439   4.127
   26ARG   HH21   64   5.145  10.402   4.053
   26ARG   HH22   65   5.301  10.435   4.122
   26ARG      C   66   4.618  10.257   4.300
   26ARG      O   67   4.633  10.238   4.179
   27GLU      N   68   4.545  10.177   4.377
   27GLU      H   69   4.534  10.197   4.475
   27GLU     CA   70   4.480  10.059   4.320
   27GLU     HA   71   4.538  10.026   4.246
   27GLU     CB   72   4.468   9.953   4.429
   27GLU    HB1   73   4.416   9.874   4.394
   27GLU    HB2   74   4.419   9.991   4.508
   27GLU     CG   75   4.603   9.905   4.475
   27GLU    HG1   76   4.660   9.984   4.494
   27GLU    HG2   77   4.644   9.851   4.402
   27GLU     CD   78   4.597   9.820   4.599
   27GLU    OE1   79   4.488   9.810   4.659
   27GLU    OE2   80   4.701   9.765   4.638
   27GLU      C   81   4.345  10.093   4.260
   27GLU      O   82   4.297  10.023   4.170
   28SER      N   83   4.281  10.199   4.308
   28SER      H   84   4.318  10.248   4.387
   28SER     CA   85   4.157  10.244   4.246
   28SER     HA   86   4.105  10.160   4.226
   28SER     CB   87   4.079  10.334   4.343
   28SER    HB1   88   3.997  10.371   4.299
   28SER    HB2   89   4.136  10.408   4.377
   28SER     OG   90   4.036  10.260   4.455
   28SER     HG   91   3.985  10.319   4.517
   28SER      C   92   4.185  10.318   4.116
   28SER      O   93   4.101  10.319   4.026
   29TRP      N   94   4.302  10.381   4.105
   29TRP      H   95   4.364  10.383   4.184
   29TRP     CA   96   4.340  10.446   3.980
   29TRP     HA   97   4.259  10.496   3.950
   29TRP     CB   98   4.457  10.542   4.004
   29TRP    HB1   99   4.490  10.575   3.916
   29TRP    HB2  100   4.530  10.492   4.051
   29TRP     CG  101   4.421  10.661   4.087
   29TRP    CD1  102   4.296  10.699   4.128
   29TRP    HD1  103   4.211  10.650   4.107
   29TRP    NE1  104   4.304  10.814   4.202
   29TRP    HE1  105   4.226  10.861   4.243
   29TRP    CE2  106   4.435  10.853   4.211
   29TRP    CZ2  107   4.492  10.963   4.274
   29TRP    HZ2  108   4.436  11.029   4.324
   29TRP    CH2  109   4.628  10.977   4.266
   29TRP    HH2  110   4.672  11.054   4.312
   29TRP    CZ3  111   4.707  10.885   4.196
   29TRP    HZ3  112   4.806  10.898   4.192
   29TRP    CE3  113   4.650  10.776   4.132
   29TRP    HE3  114   4.707  10.710   4.082
   29TRP    CD2  115   4.512  10.759   4.139
   29TRP      C  116   4.375  10.344   3.874
   29TRP      O  117   4.348  10.365   3.755
   30ALA      N  118   4.437  10.233   3.914
   30ALA      H  119   4.465  10.223   4.010
   30ALA     CA  120   4.464  10.125   3.820
   30ALA     HA  121   4.500  10.168   3.738
   30ALA     CB  122   4.567  10.029   3.879
   30ALA    HB1  123   4.585   9.955   3.814
   30ALA    HB2  124   4.652  10.078   3.898
   30ALA    HB3  125   4.531   9.990   3.965
   30ALA      C  126   4.337  10.051   3.783
   30ALA      O  127   4.324  10.001   3.671
   31GLN      N  128   4.242  10.043   3.876
   31GLN      H  129   4.259  10.080   3.967
   31GLN     CA  130   4.113   9.980   3.847
   31GLN     HA  131   4.133   9.893   3.801
   31GLN     CB  132   4.038   9.952   3.977
   31GLN    HB1  133   4.020  10.039   4.022
   31GLN    HB2  134   4.096   9.895   4.036
   31GLN     CG  135   3.906   9.880   3.962
   31GLN    HG1  136   3.847   9.933   3.901
   31GLN    HG2  137   3.862   9.874   4.052
   31GLN     CD  138   3.921   9.740   3.906
   31GLN    OE1  139   3.892   9.716   3.789
   31GLN    NE2  140   3.964   9.648   3.990
   31GLN   HE21  141   3.984   9.672   4.085
   31GLN   HE22  142   3.976   9.553   3.959
   31GLN      C  143   4.030  10.068   3.754
   31GLN      O  144   3.957  10.017   3.668
   32SER      N  145   4.040  10.200   3.769
   32SER      H  146   4.100  10.237   3.840
   32SER     CA  147   3.963  10.290   3.683
   32SER     HA  148   3.871  10.251   3.679
   32SER     CB  149   3.958  10.429   3.744
   32SER    HB1  150   3.912  10.492   3.683
   32SER    HB2  151   4.050  10.462   3.764
   32SER     OG  152   3.886  10.428   3.866
   32SER     HG  153   3.884  10.520   3.905
   32SER      C  154   4.022  10.296   3.542
   32SER      O  155   3.949  10.314   3.445
   33ARG      N  156   4.154  10.283   3.530
   33ARG      H  157   4.211  10.273   3.612
   33ARG     CA  158   4.216  10.282   3.398
   33ARG     HA  159   4.175  10.359   3.349
   33ARG     CB  160   4.367  10.303   3.408
   33ARG    HB1  161   4.407  10.225   3.457
   33ARG    HB2  162   4.385  10.387   3.459
   33ARG     CG  163   4.433  10.314   3.273
   33ARG    HG1  164   4.390  10.390   3.225
   33ARG    HG2  165   4.414  10.229   3.224
   33ARG     CD  166   4.583  10.336   3.273
   33ARG    HD1  167   4.618  10.326   3.180
   33ARG    HD2  168   4.627  10.268   3.333
   33ARG     NE  169   4.621  10.467   3.321
   33ARG     HE  170   4.549  10.527   3.355
   33ARG     CZ  171   4.746  10.512   3.323
   33ARG    NH1  172   4.843  10.436   3.276
   33ARG   HH11  173   4.822  10.345   3.240
   33ARG   HH12  174   4.937  10.469   3.277
   33ARG    NH2  175   4.772  10.633   3.369
   33ARG   HH21  176   4.697  10.690   3.403
   33ARG   HH22  177   4.866  10.666   3.371
   33ARG      C  178   4.184  10.153   3.324
   33ARG      O  179   4.165  10.153   3.202
   34ASP      N  180   4.174  10.041   3.397
   34ASP      H  181   4.188  10.044   3.496
   34ASP     CA  182   4.142   9.914   3.333
   34ASP     HA  183   4.201   9.909   3.253
   34ASP     CB  184   4.171   9.798   3.428
   34ASP    HB1  185   4.134   9.713   3.389
   34ASP    HB2  186   4.126   9.816   3.516
   34ASP     CG  187   4.318   9.778   3.453
   34ASP    OD1  188   4.400   9.820   3.369
   34ASP    OD2  189   4.354   9.717   3.557
   34ASP      C  190   3.996   9.910   3.288
   34ASP      O  191   3.966   9.857   3.181
   35GLU      N  192   3.905   9.965   3.369
   35GLU      H  193   3.934  10.006   3.456
   35GLU     CA  194   3.764   9.965   3.332
   35GLU     HA  195   3.743   9.871   3.302
   35GLU     CB  196   3.679  10.000   3.453
   35GLU    HB1  197   3.585  10.016   3.423
   35GLU    HB2  198   3.715  10.083   3.495
   35GLU     CG  199   3.676   9.892   3.558
   35GLU    HG1  200   3.770   9.867   3.581
   35GLU    HG2  201   3.629   9.812   3.521
   35GLU     CD  202   3.605   9.935   3.684
   35GLU    OE1  203   3.572  10.055   3.695
   35GLU    OE2  204   3.583   9.850   3.774
   35GLU      C  205   3.737  10.060   3.216
   35GLU      O  206   3.643  10.039   3.139
   36GLN      N  207   3.818  10.164   3.203
   36GLN      H  208   3.892  10.177   3.269
   36GLN     CA  209   3.800  10.259   3.094
   36GLN     HA  210   3.701  10.268   3.081
   36GLN     CB  211   3.862  10.393   3.134
   36GLN    HB1  212   3.961  10.383   3.130
   36GLN    HB2  213   3.834  10.413   3.228
   36GLN     CG  214   3.824  10.511   3.049
   36GLN    HG1  215   3.724  10.516   3.045
   36GLN    HG2  216   3.860  10.497   2.957
   36GLN     CD  217   3.878  10.641   3.103
   36GLN    OE1  218   3.945  10.643   3.206
   36GLN    NE2  219   3.850  10.750   3.033
   36GLN   HE21  220   3.795  10.743   2.950
   36GLN   HE22  221   3.883  10.839   3.064
   36GLN      C  222   3.860  10.206   2.964
   36GLN      O  223   3.819  10.244   2.855
   37ASN      N  224   3.958  10.115   2.975
   37ASN      H  225   3.993  10.091   3.066
   37ASN     CA  226   4.014  10.050   2.857
   37ASN     HA  227   4.019  10.121   2.787
   37ASN     CB  228   4.153   9.996   2.889
   37ASN    HB1  229   4.175   9.923   2.824
   37ASN    HB2  230   4.152   9.958   2.982
   37ASN     CG  231   4.260  10.102   2.881
   37ASN    OD1  232   4.272  10.171   2.780
   37ASN    ND2  233   4.334  10.121   2.988
   37ASN   HD21  234   4.318  10.066   3.070
   37ASN   HD22  235   4.406  10.190   2.988
   37ASN      C  236   3.924   9.939   2.805
   37ASN      O  237   3.924   9.910   2.685
   38LEU      N  238   3.849   9.875   2.894
   38LEU      H  239   3.861   9.892   2.992
   38LEU     CA  240   3.748   9.779   2.849
   38LEU     HA  241   3.790   9.728   2.774
   38LEU     CB  242   3.710   9.684   2.963
   38LEU    HB1  243   3.613   9.661   2.952
   38LEU    HB2  244   3.722   9.734   3.049
   38LEU     CG  245   3.786   9.552   2.977
   38LEU     HG  246   3.796   9.511   2.886
   38LEU    CD1  247   3.926   9.570   3.030
   38LEU   HD11  248   3.970   9.480   3.037
   38LEU   HD12  249   3.978   9.628   2.968
   38LEU   HD13  250   3.922   9.612   3.121
   38LEU    CD2  251   3.708   9.458   3.065
   38LEU   HD21  252   3.758   9.371   3.074
   38LEU   HD22  253   3.696   9.499   3.156
   38LEU   HD23  254   3.618   9.440   3.024
   38LEU      C  255   3.625   9.850   2.796
   38LEU      O  256   3.556   9.796   2.709
   39LEU      N  257   3.596   9.969   2.846
   39LEU      H  258   3.652  10.006   2.920
   39LEU     CA  259   3.483  10.046   2.795
   39LEU     HA  260   3.407   9.981   2.785
   39LEU     CB  261   3.445  10.155   2.895
   39LEU    HB1  262   3.521  10.219   2.899
   39LEU    HB2  263   3.434  10.111   2.985
   39LEU     CG  264   3.319  10.236   2.871
   39LEU     HG  265   3.324  10.278   2.781
   39LEU    CD1  266   3.197  10.146   2.875
   39LEU   HD11  267   3.115  10.200   2.859
   39LEU   HD12  268   3.205  10.076   2.804
   39LEU   HD13  269   3.191  10.102   2.965
   39LEU    CD2  270   3.307  10.346   2.974
   39LEU   HD21  271   3.223  10.398   2.957
   39LEU   HD22  272   3.303  10.305   3.066
   39LEU   HD23  273   3.386  10.406   2.968
   39LEU      C  274   3.514  10.104   2.658
   39LEU      O  275   3.423  10.130   2.579
   40GLN      N  276   3.642  10.126   2.629
   40GLN      H  277   3.711  10.112   2.700
   40GLN     CA  278   3.684  10.169   2.496
   40GLN     HA  279   3.629  10.249   2.475
   40GLN     CB  280   3.832  10.204   2.497
   40GLN    HB1  281   3.883  10.123   2.527
   40GLN    HB2  282   3.846  10.278   2.562
   40GLN     CG  283   3.885  10.247   2.363
   40GLN    HG1  284   3.835  10.329   2.335
   40GLN    HG2  285   3.868  10.173   2.298
   40GLN     CD  286   4.033  10.278   2.365
   40GLN    OE1  287   4.100  10.259   2.465
   40GLN    NE2  288   4.084  10.328   2.253
   40GLN   HE21  289   4.025  10.343   2.174
   40GLN   HE22  290   4.181  10.350   2.248
   40GLN      C  291   3.656  10.062   2.392
   40GLN      O  292   3.605  10.091   2.283
   41GLN      N  293   3.687   9.936   2.424
   41GLN      H  294   3.725   9.915   2.515
   41GLN     CA  295   3.666   9.828   2.329
   41GLN     HA  296   3.697   9.863   2.241
   41GLN     CB  297   3.748   9.706   2.371
   41GLN    HB1  298   3.728   9.630   2.308
   41GLN    HB2  299   3.721   9.679   2.464
   41GLN     CG  300   3.896   9.729   2.371
   41GLN    HG1  301   3.940   9.650   2.414
   41GLN    HG2  302   3.915   9.811   2.425
   41GLN     CD  303   3.951   9.747   2.231
   41GLN    OE1  304   3.910   9.678   2.139
   41GLN    NE2  305   4.044   9.841   2.216
   41GLN   HE21  306   4.073   9.895   2.295
   41GLN   HE22  307   4.084   9.857   2.126
   41GLN      C  308   3.519   9.792   2.316
   41GLN      O  309   3.477   9.733   2.216
   42LYS      N  310   3.439   9.827   2.417
   42LYS      H  311   3.478   9.867   2.500
   42LYS     CA  312   3.295   9.806   2.407
   42LYS     HA  313   3.284   9.712   2.373
   42LYS     CB  314   3.230   9.820   2.544
   42LYS    HB1  315   3.242   9.914   2.576
   42LYS    HB2  316   3.275   9.757   2.608
   42LYS     CG  317   3.082   9.788   2.543
   42LYS    HG1  318   3.069   9.693   2.515
   42LYS    HG2  319   3.035   9.848   2.479
   42LYS     CD  320   3.023   9.807   2.680
   42LYS    HD1  321   3.029   9.903   2.705
   42LYS    HD2  322   3.075   9.751   2.746
   42LYS     CE  323   2.878   9.765   2.684
   42LYS    HE1  324   2.871   9.668   2.661
   42LYS    HE2  325   2.826   9.819   2.618
   42LYS     NZ  326   2.817   9.785   2.818
   42LYS    HZ1  327   2.721   9.755   2.816
   42LYS    HZ2  328   2.867   9.730   2.886
   42LYS    HZ3  329   2.822   9.881   2.843
   42LYS      C  330   3.231   9.905   2.310
   42LYS      O  331   3.149   9.866   2.226
   43ARG      N  332   3.268  10.033   2.320
   43ARG      H  333   3.339  10.058   2.385
   43ARG     CA  334   3.206  10.137   2.238
   43ARG     HA  335   3.107  10.122   2.245
   43ARG     CB  336   3.243  10.274   2.292
   43ARG    HB1  337   3.207  10.343   2.229
   43ARG    HB2  338   3.342  10.280   2.296
   43ARG     CG  339   3.189  10.305   2.430
   43ARG    HG1  340   3.235  10.385   2.466
   43ARG    HG2  341   3.206  10.227   2.490
   43ARG     CD  342   3.041  10.332   2.427
   43ARG    HD1  343   2.992  10.248   2.400
   43ARG    HD2  344   3.021  10.404   2.362
   43ARG     NE  345   2.991  10.374   2.558
   43ARG     HE  346   2.999  10.470   2.583
   43ARG     CZ  347   2.935  10.292   2.646
   43ARG    NH1  348   2.921  10.163   2.618
   43ARG   HH11  349   2.952  10.127   2.531
   43ARG   HH12  350   2.878  10.101   2.685
   43ARG    NH2  351   2.891  10.339   2.762
   43ARG   HH21  352   2.900  10.436   2.784
   43ARG   HH22  353   2.849  10.277   2.829
   43ARG      C  354   3.246  10.125   2.092
   43ARG      O  355   3.174  10.173   2.004
   44ILE      N  356   3.361  10.063   2.064
   44ILE      H  357   3.421  10.035   2.139
   44ILE     CA  358   3.399  10.035   1.926
   44ILE     HA  359   3.386  10.120   1.876
   44ILE     CB  360   3.547   9.993   1.918
   44ILE     HB  361   3.562   9.918   1.983
   44ILE    CG2  362   3.582   9.941   1.781
   44ILE   HG21  363   3.678   9.914   1.779
   44ILE   HG22  364   3.525   9.861   1.760
   44ILE   HG23  365   3.565  10.012   1.713
   44ILE    CG1  366   3.638  10.109   1.956
   44ILE   HG11  367   3.606  10.148   2.043
   44ILE   HG12  368   3.633  10.178   1.885
   44ILE     CD  369   3.782  10.068   1.973
   44ILE    HD1  370   3.836  10.147   1.998
   44ILE    HD2  371   3.789   9.999   2.046
   44ILE    HD3  372   3.816  10.029   1.888
   44ILE      C  373   3.307   9.929   1.867
   44ILE      O  374   3.257   9.942   1.755
   45TRP      N  375   3.279   9.823   1.944
   45TRP      H  376   3.316   9.818   2.037
   45TRP     CA  377   3.195   9.714   1.896
   45TRP     HA  378   3.228   9.695   1.804
   45TRP     CB  379   3.213   9.592   1.985
   45TRP    HB1  380   3.144   9.523   1.961
   45TRP    HB2  381   3.201   9.619   2.081
   45TRP     CG  382   3.347   9.529   1.972
   45TRP    CD1  383   3.438   9.549   1.873
   45TRP    HD1  384   3.424   9.608   1.794
   45TRP    NE1  385   3.551   9.476   1.897
   45TRP    HE1  386   3.631   9.472   1.838
   45TRP    CE2  387   3.537   9.409   2.015
   45TRP    CZ2  388   3.625   9.324   2.081
   45TRP    HZ2  389   3.715   9.303   2.044
   45TRP    CH2  390   3.583   9.270   2.200
   45TRP    HH2  391   3.643   9.208   2.250
   45TRP    CZ3  392   3.456   9.300   2.254
   45TRP    HZ3  393   3.429   9.259   2.342
   45TRP    CE3  394   3.369   9.384   2.188
   45TRP    HE3  395   3.279   9.404   2.227
   45TRP    CD2  396   3.409   9.441   2.066
   45TRP      C  397   3.047   9.753   1.889
   45TRP      O  398   2.971   9.689   1.816
   46GLU      N  399   3.006   9.855   1.963
   46GLU      H  400   3.072   9.903   2.021
   46GLU     CA  401   2.867   9.898   1.962
   46GLU     HA  402   2.818   9.811   1.957
   46GLU     CB  403   2.833   9.976   2.089
   46GLU    HB1  404   2.747  10.025   2.073
   46GLU    HB2  405   2.907  10.041   2.107
   46GLU     CG  406   2.815   9.892   2.214
   46GLU    HG1  407   2.900   9.843   2.234
   46GLU    HG2  408   2.741   9.826   2.199
   46GLU     CD  409   2.780   9.976   2.333
   46GLU    OE1  410   2.792  10.100   2.324
   46GLU    OE2  411   2.736   9.920   2.435
   46GLU      C  412   2.831   9.985   1.842
   46GLU      O  413   2.712   9.995   1.809
   47SER      N  414   2.928  10.048   1.778
   47SER      H  415   3.023  10.033   1.807
   47SER     CA  416   2.899  10.137   1.668
   47SER     HA  417   2.799  10.137   1.661
   47SER     CB  418   2.952  10.278   1.697
   47SER    HB1  419   2.920  10.310   1.786
   47SER    HB2  420   2.923  10.342   1.626
   47SER     OG  421   3.093  10.280   1.700
   47SER     HG  422   3.124  10.372   1.719
   47SER      C  423   2.963  10.084   1.540
   47SER      O  424   3.079  10.042   1.543
   48PRO      N  425   2.890  10.082   1.428
   48PRO     CD  426   2.744  10.101   1.416
   48PRO    HD1  427   2.721  10.196   1.397
   48PRO    HD2  428   2.697  10.072   1.500
   48PRO     CG  429   2.710  10.012   1.301
   48PRO    HG1  430   2.628  10.045   1.255
   48PRO    HG2  431   2.695   9.918   1.333
   48PRO     CB  432   2.828  10.018   1.210
   48PRO    HB1  433   2.820  10.097   1.150
   48PRO    HB2  434   2.833   9.934   1.156
   48PRO     CA  435   2.950  10.031   1.303
   48PRO     HA  436   3.000   9.945   1.320
   48PRO      C  437   3.055  10.124   1.246
   48PRO      O  438   3.138  10.080   1.166
   49LEU      N  439   3.053  10.252   1.284
   49LEU      H  440   2.981  10.283   1.346
   49LEU     CA  441   3.154  10.346   1.236
   49LEU     HA  442   3.159  10.332   1.137
   49LEU     CB  443   3.111  10.489   1.268
   49LEU    HB1  444   3.103  10.496   1.368
   49LEU    HB2  445   3.021  10.503   1.227
   49LEU     CG  446   3.203  10.601   1.220
   49LEU     HG  447   3.295  10.586   1.256
   49LEU    CD1  448   3.212  10.602   1.069
   49LEU   HD11  449   3.272  10.675   1.040
   49LEU   HD12  450   3.248  10.514   1.038
   49LEU   HD13  451   3.121  10.616   1.031
   49LEU    CD2  452   3.153  10.733   1.272
   49LEU   HD21  453   3.213  10.806   1.241
   49LEU   HD22  454   3.060  10.749   1.238
   49LEU   HD23  455   3.152  10.731   1.372
   49LEU      C  456   3.291  10.316   1.296
   49LEU      O  457   3.390  10.302   1.224
   50LEU      N  458   3.298  10.307   1.429
   50LEU      H  459   3.214  10.314   1.484
   50LEU     CA  460   3.425  10.286   1.496
   50LEU     HA  461   3.488  10.347   1.450
   50LEU     CB  462   3.414  10.322   1.644
   50LEU    HB1  463   3.485  10.269   1.691
   50LEU    HB2  464   3.324  10.290   1.674
   50LEU     CG  465   3.428  10.467   1.692
   50LEU     HG  466   3.508  10.506   1.648
   50LEU    CD1  467   3.310  10.554   1.653
   50LEU   HD11  468   3.324  10.647   1.687
   50LEU   HD12  469   3.301  10.555   1.554
   50LEU   HD13  470   3.226  10.516   1.693
   50LEU    CD2  471   3.445  10.468   1.843
   50LEU   HD21  472   3.454  10.562   1.875
   50LEU   HD22  473   3.365  10.426   1.886
   50LEU   HD23  474   3.527  10.416   1.868
   50LEU      C  475   3.475  10.143   1.480
   50LEU      O  476   3.596  10.118   1.488
   51LEU      N  477   3.384  10.048   1.458
   51LEU      H  478   3.286  10.071   1.460
   51LEU     CA  479   3.425   9.911   1.431
   51LEU     HA  480   3.494   9.889   1.500
   51LEU     CB  481   3.306   9.816   1.445
   51LEU    HB1  482   3.248   9.831   1.365
   51LEU    HB2  483   3.257   9.844   1.528
   51LEU     CG  484   3.325   9.664   1.456
   51LEU     HG  485   3.413   9.649   1.501
   51LEU    CD1  486   3.211   9.606   1.537
   51LEU   HD11  487   3.222   9.507   1.545
   51LEU   HD12  488   3.211   9.646   1.629
   51LEU   HD13  489   3.124   9.626   1.492
   51LEU    CD2  490   3.333   9.591   1.322
   51LEU   HD21  491   3.345   9.493   1.338
   51LEU   HD22  492   3.248   9.606   1.271
   51LEU   HD23  493   3.410   9.626   1.270
   51LEU      C  494   3.487   9.900   1.293
   51LEU      O  495   3.580   9.821   1.272
   52ALA      N  496   3.436   9.977   1.196
   52ALA      H  497   3.359  10.037   1.216
   52ALA     CA  498   3.492   9.973   1.062
   52ALA     HA  499   3.515   9.877   1.046
   52ALA     CB  500   3.388  10.021   0.960
   52ALA    HB1  501   3.427  10.017   0.869
   52ALA    HB2  502   3.307   9.961   0.964
   52ALA    HB3  503   3.361  10.114   0.982
   52ALA      C  504   3.619  10.056   1.053
   52ALA      O  505   3.693  10.046   0.955
   53ALA      N  506   3.643  10.142   1.152
   53ALA      H  507   3.572  10.160   1.221
   53ALA     CA  508   3.772  10.210   1.161
   53ALA     HA  509   3.800  10.228   1.067
   53ALA     CB  510   3.756  10.340   1.239
   53ALA    HB1  511   3.844  10.386   1.245
   53ALA    HB2  512   3.690  10.399   1.192
   53ALA    HB3  513   3.722  10.319   1.331
   53ALA      C  514   3.877  10.121   1.227
   53ALA      O  515   3.995  10.125   1.190
   54LYS      N  516   3.835  10.040   1.324
   54LYS      H  517   3.739  10.042   1.353
   54LYS     CA  518   3.927   9.947   1.390
   54LYS     HA  519   4.006  10.001   1.417
   54LYS     CB  520   3.860   9.886   1.513
   54LYS    HB1  521   3.775   9.840   1.485
   54LYS    HB2  522   3.838   9.959   1.578
   54LYS     CG  523   3.947   9.785   1.584
   54LYS    HG1  524   4.031   9.829   1.613
   54LYS    HG2  525   3.968   9.710   1.521
   54LYS     CD  526   3.878   9.728   1.705
   54LYS    HD1  527   3.792   9.684   1.677
   54LYS    HD2  528   3.858   9.802   1.770
   54LYS     CE  529   3.965   9.626   1.773
   54LYS    HE1  530   4.050   9.669   1.802
   54LYS    HE2  531   3.984   9.551   1.710
   54LYS     NZ  532   3.898   9.570   1.893
   54LYS    HZ1  533   3.958   9.502   1.937
   54LYS    HZ2  534   3.878   9.643   1.958
   54LYS    HZ3  535   3.812   9.526   1.866
   54LYS      C  536   3.972   9.837   1.295
   54LYS      O  537   4.092   9.810   1.282
   55ASP      N  538   3.878   9.772   1.228
   55ASP      H  539   3.782   9.784   1.254
   55ASP     CA  540   3.912   9.683   1.118
   55ASP     HA  541   3.991   9.629   1.147
   55ASP     CB  542   3.796   9.589   1.088
   55ASP    HB1  543   3.818   9.535   1.007
   55ASP    HB2  544   3.714   9.643   1.071
   55ASP     CG  545   3.767   9.494   1.202
   55ASP    OD1  546   3.862   9.457   1.275
   55ASP    OD2  547   3.649   9.458   1.220
   55ASP      C  548   3.947   9.766   0.996
   55ASP      O  549   3.924   9.887   0.991
   56ASN      N  550   4.003   9.701   0.895
   56ASN      H  551   4.022   9.603   0.903
   56ASN     CA  552   4.036   9.774   0.772
   56ASN     HA  553   4.044   9.870   0.796
   56ASN     CB  554   4.170   9.727   0.717
   56ASN    HB1  555   4.156   9.643   0.665
   56ASN    HB2  556   4.232   9.708   0.794
   56ASN     CG  557   4.234   9.830   0.627
   56ASN    OD1  558   4.181   9.939   0.609
   56ASN    ND2  559   4.350   9.796   0.571
   56ASN   HD21  560   4.390   9.706   0.590
   56ASN   HD22  561   4.397   9.860   0.511
   56ASN      C  562   3.923   9.757   0.670
   56ASN      O  563   3.941   9.712   0.557
   57ASP      N  564   3.802   9.795   0.714
   57ASP      H  565   3.794   9.833   0.806
   57ASP     CA  566   3.681   9.783   0.633
   57ASP     HA  567   3.695   9.707   0.570
   57ASP     CB  568   3.561   9.750   0.721
   57ASP    HB1  569   3.477   9.760   0.667
   57ASP    HB2  570   3.559   9.813   0.799
   57ASP     CG  571   3.566   9.609   0.775
   57ASP    OD1  572   3.627   9.522   0.710
   57ASP    OD2  573   3.506   9.585   0.882
   57ASP      C  574   3.659   9.913   0.556
   57ASP      O  575   3.588  10.004   0.598
   58VAL      N  576   3.723   9.920   0.439
   58VAL      H  577   3.778   9.842   0.409
   58VAL     CA  578   3.714  10.038   0.355
   58VAL     HA  579   3.726  10.116   0.417
   58VAL     CB  580   3.825  10.036   0.248
   58VAL     HB  581   3.812   9.956   0.189
   58VAL    CG1  582   3.818  10.159   0.159
   58VAL   HG11  583   3.891  10.155   0.091
   58VAL   HG12  584   3.729  10.161   0.113
   58VAL   HG13  585   3.829  10.241   0.215
   58VAL    CG2  586   3.961  10.025   0.315
   58VAL   HG21  587   4.032  10.023   0.246
   58VAL   HG22  588   3.975  10.103   0.376
   58VAL   HG23  589   3.965   9.940   0.369
   58VAL      C  590   3.576  10.047   0.291
   58VAL      O  591   3.515  10.155   0.287
   59GLN      N  592   3.524   9.934   0.243
   59GLN      H  593   3.575   9.848   0.252
   59GLN     CA  594   3.393   9.934   0.177
   59GLN     HA  595   3.393  10.011   0.115
   59GLN     CB  596   3.374   9.804   0.099
   59GLN    HB1  597   3.449   9.795   0.034
   59GLN    HB2  598   3.287   9.809   0.050
   59GLN     CG  599   3.371   9.678   0.183
   59GLN    HG1  600   3.294   9.684   0.247
   59GLN    HG2  601   3.456   9.671   0.235
   59GLN     CD  602   3.355   9.552   0.099
   59GLN    OE1  603   3.341   9.558  -0.023
   59GLN    NE2  604   3.355   9.437   0.165
   59GLN   HE21  605   3.365   9.436   0.265
   59GLN   HE22  606   3.345   9.350   0.116
   59GLN      C  607   3.280   9.956   0.276
   59GLN      O  608   3.174  10.008   0.240
   60ALA      N  609   3.300   9.918   0.403
   60ALA      H  610   3.385   9.872   0.429
   60ALA     CA  611   3.197   9.944   0.503
   60ALA     HA  612   3.110   9.921   0.459
   60ALA     CB  613   3.219   9.855   0.626
   60ALA    HB1  614   3.148   9.873   0.694
   60ALA    HB2  615   3.214   9.758   0.599
   60ALA    HB3  616   3.308   9.874   0.666
   60ALA      C  617   3.195  10.091   0.543
   60ALA      O  618   3.088  10.149   0.562
   61LEU      N  619   3.314  10.153   0.555
   61LEU      H  620   3.398  10.100   0.548
   61LEU     CA  621   3.320  10.297   0.579
   61LEU     HA  622   3.259  10.313   0.657
   61LEU     CB  623   3.461  10.340   0.614
   61LEU    HB1  624   3.465  10.439   0.604
   61LEU    HB2  625   3.522  10.297   0.548
   61LEU     CG  626   3.513  10.306   0.753
   61LEU     HG  627   3.506  10.208   0.772
   61LEU    CD1  628   3.657  10.346   0.761
   61LEU   HD11  629   3.692  10.324   0.852
   61LEU   HD12  630   3.709  10.296   0.692
   61LEU   HD13  631   3.665  10.444   0.745
   61LEU    CD2  632   3.432  10.381   0.856
   61LEU   HD21  633   3.466  10.359   0.948
   61LEU   HD22  634   3.440  10.479   0.840
   61LEU   HD23  635   3.336  10.354   0.849
   61LEU      C  636   3.271  10.375   0.459
   61LEU      O  637   3.225  10.490   0.473
   62ASN      N  638   3.284  10.318   0.339
   62ASN      H  639   3.337  10.233   0.329
   62ASN     CA  640   3.220  10.380   0.223
   62ASN     HA  641   3.250  10.475   0.223
   62ASN     CB  642   3.265  10.311   0.094
   62ASN    HB1  643   3.203  10.337   0.020
   62ASN    HB2  644   3.261  10.211   0.107
   62ASN     CG  645   3.406  10.349   0.055
   62ASN    OD1  646   3.445  10.464   0.064
   62ASN    ND2  647   3.483  10.250   0.011
   62ASN   HD21  648   3.446  10.157   0.006
   62ASN   HD22  649   3.577  10.268  -0.016
   62ASN      C  650   3.069  10.377   0.236
   62ASN      O  651   3.004  10.480   0.219
   63LYS      N  652   3.012  10.262   0.270
   63LYS      H  653   3.069  10.183   0.293
   63LYS     CA  654   2.866  10.249   0.274
   63LYS     HA  655   2.833  10.295   0.192
   63LYS     CB  656   2.825  10.102   0.270
   63LYS    HB1  657   2.726  10.096   0.285
   63LYS    HB2  658   2.872  10.054   0.344
   63LYS     CG  659   2.857  10.030   0.140
   63LYS    HG1  660   2.956  10.025   0.129
   63LYS    HG2  661   2.817  10.080   0.064
   63LYS     CD  662   2.800   9.889   0.141
   63LYS    HD1  663   2.806   9.850   0.049
   63LYS    HD2  664   2.704   9.892   0.169
   63LYS     CE  665   2.875   9.799   0.237
   63LYS    HE1  666   2.827   9.711   0.244
   63LYS    HE2  667   2.878   9.842   0.327
   63LYS     NZ  668   3.015   9.774   0.191
   63LYS    HZ1  669   3.061   9.714   0.257
   63LYS    HZ2  670   3.013   9.729   0.102
   63LYS    HZ3  671   3.064   9.860   0.185
   63LYS      C  672   2.806  10.318   0.396
   63LYS      O  673   2.690  10.361   0.393
   64LEU      N  674   2.883  10.327   0.506
   64LEU      H  675   2.976  10.290   0.505
   64LEU     CA  676   2.830  10.390   0.627
   64LEU     HA  677   2.737  10.354   0.637
   64LEU     CB  678   2.915  10.352   0.749
   64LEU    HB1  679   2.924  10.434   0.805
   64LEU    HB2  680   3.005  10.324   0.715
   64LEU     CG  681   2.868  10.241   0.842
   64LEU     HG  682   2.943  10.217   0.904
   64LEU    CD1  683   2.748  10.290   0.921
   64LEU   HD11  684   2.716  10.217   0.983
   64LEU   HD12  685   2.774  10.370   0.975
   64LEU   HD13  686   2.674  10.314   0.858
   64LEU    CD2  687   2.832  10.115   0.767
   64LEU   HD21  688   2.802  10.045   0.832
   64LEU   HD22  689   2.758  10.134   0.703
   64LEU   HD23  690   2.912  10.081   0.717
   64LEU      C  691   2.822  10.541   0.613
   64LEU      O  692   2.738  10.604   0.677
   65LEU      N  693   2.908  10.600   0.530
   65LEU      H  694   2.966  10.544   0.472
   65LEU     CA  695   2.918  10.746   0.524
   65LEU     HA  696   2.888  10.777   0.615
   65LEU     CB  697   3.063  10.787   0.495
   65LEU    HB1  698   3.059  10.867   0.436
   65LEU    HB2  699   3.105  10.711   0.446
   65LEU     CG  700   3.156  10.822   0.611
   65LEU     HG  701   3.247  10.838   0.574
   65LEU    CD1  702   3.104  10.946   0.679
   65LEU   HD11  703   3.164  10.969   0.756
   65LEU   HD12  704   3.101  11.021   0.614
   65LEU   HD13  705   3.011  10.928   0.714
   65LEU    CD2  706   3.173  10.710   0.712
   65LEU   HD21  707   3.235  10.739   0.785
   65LEU   HD22  708   3.084  10.686   0.752
   65LEU   HD23  709   3.211  10.629   0.667
   65LEU      C  710   2.824  10.808   0.422
   65LEU      O  711   2.827  10.930   0.402
   66LYS      N  712   2.740  10.728   0.356
   66LYS      H  713   2.729  10.632   0.384
   66LYS     CA  714   2.663  10.780   0.243
   66LYS     HA  715   2.720  10.857   0.216
   66LYS     CB  716   2.646  10.672   0.135
   66LYS    HB1  717   2.580  10.704   0.067
   66LYS    HB2  718   2.610  10.589   0.179
   66LYS     CG  719   2.772  10.635   0.062
   66LYS    HG1  720   2.751  10.560  -0.001
   66LYS    HG2  721   2.840  10.604   0.129
   66LYS     CD  722   2.828  10.752  -0.016
   66LYS    HD1  723   2.920  10.728  -0.048
   66LYS    HD2  724   2.833  10.831   0.044
   66LYS     CE  725   2.741  10.785  -0.135
   66LYS    HE1  726   2.775  10.867  -0.179
   66LYS    HE2  727   2.647  10.800  -0.104
   66LYS     NZ  728   2.741  10.674  -0.234
   66LYS    HZ1  729   2.683  10.698  -0.311
   66LYS    HZ2  730   2.834  10.658  -0.266
   66LYS    HZ3  731   2.706  10.590  -0.191
   66LYS      C  732   2.524  10.834   0.276
   66LYS      O  733   2.452  10.873   0.184
   67TYR      N  734   2.483  10.838   0.403
   67TYR      H  735   2.549  10.830   0.478
   67TYR     CA  736   2.341  10.854   0.434
   67TYR     HA  737   2.297  10.868   0.346
   67TYR     CB  738   2.286  10.727   0.499
   67TYR    HB1  739   2.196  10.746   0.540
   67TYR    HB2  740   2.349  10.697   0.571
   67TYR     CG  741   2.270  10.615   0.399
   67TYR    CD1  742   2.158  10.608   0.318
   67TYR    HD1  743   2.086  10.677   0.327
   67TYR    CE1  744   2.143  10.507   0.225
   67TYR    HE1  745   2.061  10.503   0.167
   67TYR     CZ  746   2.241  10.411   0.213
   67TYR     OH  747   2.226  10.310   0.121
   67TYR     HH  748   2.305  10.249   0.125
   67TYR    CE2  749   2.354  10.415   0.292
   67TYR    HE2  750   2.425  10.345   0.283
   67TYR    CD2  751   2.368  10.517   0.385
   67TYR    HD2  752   2.449  10.520   0.443
   67TYR      C  753   2.314  10.977   0.521
   67TYR      O  754   2.198  11.010   0.547
   68GLU      N  755   2.421  11.049   0.558
   68GLU      H  756   2.511  11.017   0.529
   68GLU     CA  757   2.413  11.170   0.639
   68GLU     HA  758   2.348  11.233   0.597
   68GLU     CB  759   2.361  11.139   0.781
   68GLU    HB1  760   2.440  11.117   0.838
   68GLU    HB2  761   2.302  11.058   0.775
   68GLU     CG  762   2.281  11.249   0.853
   68GLU    HG1  763   2.209  11.205   0.908
   68GLU    HG2  764   2.239  11.308   0.785
   68GLU     CD  765   2.364  11.336   0.945
   68GLU    OE1  766   2.464  11.287   1.002
   68GLU    OE2  767   2.328  11.455   0.960
   68GLU      C  768   2.554  11.227   0.641
   68GLU      O  769   2.641  11.182   0.565
   69ASP      N  770   2.579  11.328   0.724
   69ASP      H  771   2.505  11.390   0.750
   69ASP     CA  772   2.714  11.349   0.778
   69ASP     HA  773   2.775  11.355   0.700
   69ASP     CB  774   2.719  11.479   0.857
   69ASP    HB1  775   2.805  11.483   0.908
   69ASP    HB2  776   2.642  11.481   0.922
   69ASP     CG  777   2.710  11.600   0.767
   69ASP    OD1  778   2.754  11.592   0.650
   69ASP    OD2  779   2.659  11.705   0.813
   69ASP      C  780   2.757  11.231   0.865
   69ASP      O  781   2.877  11.211   0.888
   70CYS      N  782   2.660  11.157   0.920
   70CYS      H  783   2.569  11.199   0.927
   70CYS     CA  784   2.673  11.020   0.971
   70CYS     HA  785   2.578  10.992   0.986
   70CYS     CB  786   2.739  10.926   0.870
   70CYS    HB1  787   2.754  10.840   0.920
   70CYS    HB2  788   2.827  10.968   0.849
   70CYS     SG  789   2.641  10.900   0.723
   70CYS     HG  790   2.689  10.838   0.662
   70CYS      C  791   2.746  11.013   1.104
   70CYS      O  792   2.801  10.908   1.138
   71LYS      N  793   2.744  11.124   1.179
   71LYS      H  794   2.698  11.204   1.141
   71LYS     CA  795   2.803  11.136   1.312
   71LYS     HA  796   2.795  11.233   1.334
   71LYS     CB  797   2.725  11.053   1.415
   71LYS    HB1  798   2.770  11.063   1.504
   71LYS    HB2  799   2.728  10.957   1.387
   71LYS     CG  800   2.578  11.091   1.433
   71LYS    HG1  801   2.532  11.017   1.483
   71LYS    HG2  802   2.537  11.100   1.343
   71LYS     CD  803   2.556  11.222   1.510
   71LYS    HD1  804   2.640  11.244   1.560
   71LYS    HD2  805   2.481  11.208   1.576
   71LYS     CE  806   2.520  11.340   1.420
   71LYS    HE1  807   2.439  11.317   1.367
   71LYS    HE2  808   2.596  11.359   1.359
   71LYS     NZ  809   2.491  11.463   1.498
   71LYS    HZ1  810   2.468  11.537   1.436
   71LYS    HZ2  811   2.414  11.446   1.560
   71LYS    HZ3  812   2.571  11.488   1.552
   71LYS      C  813   2.950  11.098   1.312
   71LYS      O  814   2.995  11.006   1.381
   72VAL      N  815   3.027  11.170   1.230
   72VAL      H  816   2.985  11.236   1.169
   72VAL     CA  817   3.172  11.152   1.230
   72VAL     HA  818   3.189  11.053   1.229
   72VAL     CB  819   3.232  11.217   1.104
   72VAL     HB  820   3.331  11.219   1.111
   72VAL    CG1  821   3.194  11.137   0.983
   72VAL   HG11  822   3.233  11.179   0.902
   72VAL   HG12  823   3.229  11.043   0.993
   72VAL   HG13  824   3.094  11.134   0.975
   72VAL    CG2  825   3.179  11.358   1.089
   72VAL   HG21  826   3.218  11.399   1.007
   72VAL   HG22  827   3.079  11.355   1.081
   72VAL   HG23  828   3.204  11.411   1.170
   72VAL      C  829   3.232  11.209   1.358
   72VAL      O  830   3.339  11.165   1.401
   73HID      N  831   3.163  11.304   1.421
   73HID      H  832   3.078  11.337   1.380
   73HID     CA  833   3.206  11.361   1.548
   73HID     HA  834   3.305  11.353   1.553
   73HID     CB  835   3.168  11.508   1.553
   73HID    HB1  836   3.197  11.545   1.641
   73HID    HB2  837   3.068  11.515   1.545
   73HID     CG  838   3.230  11.590   1.444
   73HID    ND1  839   3.363  11.626   1.445
   73HID    HD1  840   3.428  11.602   1.517
   73HID    CE1  841   3.390  11.696   1.336
   73HID    HE1  842   3.479  11.735   1.313
   73HID    NE2  843   3.280  11.705   1.264
   73HID    CD2  844   3.179  11.639   1.329
   73HID    HD2  845   3.085  11.629   1.297
   73HID      C  846   3.146  11.282   1.664
   73HID      O  847   3.078  11.334   1.752
   74GLN      N  848   3.172  11.152   1.661
   74GLN      H  849   3.230  11.117   1.587
   74GLN     CA  850   3.122  11.057   1.758
   74GLN     HA  851   3.046  11.102   1.806
   74GLN     CB  852   3.070  10.931   1.689
   74GLN    HB1  853   3.147  10.886   1.643
   74GLN    HB2  854   3.002  10.958   1.622
   74GLN     CG  855   3.006  10.829   1.779
   74GLN    HG1  856   2.928  10.871   1.826
   74GLN    HG2  857   3.073  10.799   1.847
   74GLN     CD  858   2.958  10.708   1.701
   74GLN    OE1  859   2.977  10.699   1.580
   74GLN    NE2  860   2.896  10.614   1.771
   74GLN   HE21  861   2.883  10.625   1.870
   74GLN   HE22  862   2.862  10.531   1.726
   74GLN      C  863   3.236  11.021   1.853
   74GLN      O  864   3.345  10.985   1.809
   75ARG      N  865   3.209  11.030   1.983
   75ARG      H  866   3.115  11.051   2.012
   75ARG     CA  867   3.312  11.010   2.084
   75ARG     HA  868   3.399  11.021   2.037
   75ARG     CB  869   3.299  11.114   2.196
   75ARG    HB1  870   3.366  11.092   2.267
   75ARG    HB2  871   3.207  11.108   2.235
   75ARG     CG  872   3.322  11.257   2.150
   75ARG    HG1  873   3.299  11.319   2.225
   75ARG    HG2  874   3.262  11.276   2.072
   75ARG     CD  875   3.466  11.279   2.109
   75ARG    HD1  876   3.488  11.221   2.031
   75ARG    HD2  877   3.526  11.256   2.185
   75ARG     NE  878   3.490  11.418   2.072
   75ARG     HE  879   3.414  11.482   2.080
   75ARG     CZ  880   3.607  11.464   2.028
   75ARG    NH1  881   3.710  11.383   2.015
   75ARG   HH11  882   3.700  11.286   2.039
   75ARG   HH12  883   3.797  11.418   1.982
   75ARG    NH2  884   3.619  11.592   1.997
   75ARG   HH21  885   3.540  11.653   2.007
   75ARG   HH22  886   3.706  11.627   1.964
   75ARG      C  887   3.302  10.870   2.142
   75ARG      O  888   3.193  10.822   2.174
   76GLY      N  889   3.417  10.805   2.155
   76GLY      H  890   3.499  10.844   2.115
   76GLY     CA  891   3.426  10.679   2.226
   76GLY    HA1  892   3.506  10.630   2.193
   76GLY    HA2  893   3.344  10.625   2.205
   76GLY      C  894   3.437  10.701   2.376
   76GLY      O  895   3.401  10.805   2.430
   77ALA      N  896   3.489  10.598   2.444
   77ALA      H  897   3.516  10.514   2.396
   77ALA     CA  898   3.505  10.608   2.589
   77ALA     HA  899   3.422  10.652   2.623
   77ALA     CB  900   3.519  10.469   2.650
   77ALA    HB1  901   3.530  10.477   2.749
   77ALA    HB2  902   3.437  10.415   2.630
   77ALA    HB3  903   3.599  10.423   2.612
   77ALA      C  904   3.625  10.694   2.625
   77ALA      O  905   3.630  10.750   2.735
   78MET      N  906   3.723  10.705   2.536
   78MET      H  907   3.714  10.655   2.450
   78MET     CA  908   3.842  10.785   2.558
   78MET     HA  909   3.847  10.792   2.658
   78MET     CB  910   3.964  10.714   2.500
   78MET    HB1  911   4.042  10.775   2.507
   78MET    HB2  912   3.946  10.693   2.404
   78MET     CG  913   4.000  10.585   2.568
   78MET    HG1  914   4.073  10.546   2.513
   78MET    HG2  915   3.918  10.527   2.560
   78MET     SD  916   4.049  10.609   2.738
   78MET     CE  917   4.082  10.441   2.786
   78MET    HE1  918   4.111  10.438   2.882
   78MET    HE2  919   3.999  10.386   2.776
   78MET    HE3  920   4.154  10.403   2.728
   78MET      C  921   3.832  10.925   2.500
   78MET      O  922   3.935  10.992   2.490
   79GLY      N  923   3.713  10.969   2.460
   79GLY      H  924   3.631  10.915   2.481
   79GLY     CA  925   3.701  11.093   2.387
   79GLY    HA1  926   3.752  11.162   2.438
   79GLY    HA2  927   3.604  11.117   2.387
   79GLY      C  928   3.752  11.086   2.245
   79GLY      O  929   3.779  11.190   2.184
   80GLU      N  930   3.766  10.966   2.191
   80GLU      H  931   3.732  10.887   2.243
   80GLU     CA  932   3.827  10.940   2.062
   80GLU     HA  933   3.896  11.011   2.048
   80GLU     CB  934   3.890  10.802   2.066
   80GLU    HB1  935   3.963  10.801   2.134
   80GLU    HB2  936   3.928  10.780   1.976
   80GLU     CG  937   3.786  10.698   2.103
   80GLU    HG1  938   3.724  10.685   2.026
   80GLU    HG2  939   3.734  10.731   2.182
   80GLU     CD  940   3.844  10.564   2.138
   80GLU    OE1  941   3.967  10.549   2.137
   80GLU    OE2  942   3.763  10.473   2.165
   80GLU      C  943   3.726  10.950   1.949
   80GLU      O  944   3.606  10.930   1.969
   81THR      N  945   3.774  10.980   1.830
   81THR      H  946   3.870  11.006   1.822
   81THR     CA  947   3.692  10.976   1.710
   81THR     HA  948   3.597  10.971   1.741
   81THR     CB  949   3.709  11.103   1.626
   81THR     HB  950   3.649  11.100   1.546
   81THR    CG2  951   3.680  11.225   1.709
   81THR   HG21  952   3.691  11.307   1.653
   81THR   HG22  953   3.586  11.220   1.743
   81THR   HG23  954   3.743  11.228   1.787
   81THR    OG1  955   3.842  11.111   1.575
   81THR    HG1  956   3.852  11.194   1.521
   81THR      C  957   3.728  10.851   1.630
   81THR      O  958   3.812  10.772   1.671
   82ALA      N  959   3.662  10.834   1.516
   82ALA      H  960   3.589  10.898   1.490
   82ALA     CA  961   3.695  10.722   1.429
   82ALA     HA  962   3.701  10.642   1.489
   82ALA     CB  963   3.585  10.701   1.326
   82ALA    HB1  964   3.609  10.623   1.267
   82ALA    HB2  965   3.499  10.681   1.373
   82ALA    HB3  966   3.575  10.783   1.271
   82ALA      C  967   3.829  10.741   1.362
   82ALA      O  968   3.895  10.643   1.323
   83LEU      N  969   3.872  10.866   1.345
   83LEU      H  970   3.814  10.942   1.375
   83LEU     CA  971   4.001  10.894   1.285
   83LEU     HA  972   4.011  10.830   1.209
   83LEU     CB  973   4.003  11.038   1.233
   83LEU    HB1  974   4.013  11.095   1.314
   83LEU    HB2  975   3.913  11.053   1.193
   83LEU     CG  976   4.104  11.091   1.131
   83LEU     HG  977   4.064  11.168   1.082
   83LEU    CD1  978   4.226  11.143   1.195
   83LEU   HD11  979   4.289  11.176   1.125
   83LEU   HD12  980   4.202  11.218   1.257
   83LEU   HD13  981   4.270  11.069   1.247
   83LEU    CD2  982   4.141  10.980   1.036
   83LEU   HD21  983   4.207  11.014   0.969
   83LEU   HD22  984   4.181  10.904   1.088
   83LEU   HD23  985   4.059  10.948   0.989
   83LEU      C  986   4.114  10.866   1.384
   83LEU      O  987   4.226  10.833   1.345
   84HIE      N  988   4.083  10.876   1.514
   84HIE      H  989   3.996  10.917   1.542
   84HIE     CA  990   4.175  10.827   1.616
   84HIE     HA  991   4.264  10.866   1.593
   84HIE     CB  992   4.128  10.873   1.754
   84HIE    HB1  993   4.183  10.828   1.824
   84HIE    HB2  994   4.032  10.847   1.766
   84HIE     CG  995   4.139  11.021   1.774
   84HIE    ND1  996   4.076  11.087   1.878
   84HIE    CE1  997   4.104  11.215   1.871
   84HIE    HE1  998   4.071  11.285   1.934
   84HIE    NE2  999   4.183  11.235   1.767
   84HIE    HE2 1000   4.219  11.323   1.738
   84HIE    CD2 1001   4.207  11.115   1.705
   84HIE    HD2 1002   4.264  11.100   1.625
   84HIE      C 1003   4.187  10.675   1.613
   84HIE      O 1004   4.297  10.621   1.625
   85ILE      N 1005   4.074  10.606   1.595
   85ILE      H 1006   3.989  10.656   1.581
   85ILE     CA 1007   4.070  10.459   1.596
   85ILE     HA 1008   4.116  10.429   1.680
   85ILE     CB 1009   3.924  10.411   1.599
   85ILE     HB 1010   3.876  10.451   1.521
   85ILE    CG2 1011   3.914  10.262   1.586
   85ILE   HG21 1012   3.818  10.234   1.589
   85ILE   HG22 1013   3.954  10.233   1.500
   85ILE   HG23 1014   3.963  10.218   1.662
   85ILE    CG1 1015   3.858  10.452   1.730
   85ILE   HG11 1016   3.762  10.423   1.729
   85ILE   HG12 1017   3.863  10.551   1.740
   85ILE     CD 1018   3.925  10.389   1.849
   85ILE    HD1 1019   3.879  10.418   1.933
   85ILE    HD2 1020   3.920  10.289   1.842
   85ILE    HD3 1021   4.021  10.417   1.852
   85ILE      C 1022   4.147  10.402   1.477
   85ILE      O 1023   4.221  10.304   1.490
   86ALA      N 1024   4.135  10.465   1.360
   86ALA      H 1025   4.071  10.541   1.351
   86ALA     CA 1026   4.214  10.422   1.246
   86ALA     HA 1027   4.205  10.322   1.244
   86ALA     CB 1028   4.159  10.486   1.118
   86ALA    HB1 1029   4.213  10.456   1.040
   86ALA    HB2 1030   4.064  10.458   1.105
   86ALA    HB3 1031   4.163  10.585   1.126
   86ALA      C 1032   4.361  10.455   1.264
   86ALA      O 1033   4.448  10.391   1.204
   87ALA      N 1034   4.392  10.554   1.348
   87ALA      H 1035   4.318  10.607   1.391
   87ALA     CA 1036   4.531  10.586   1.379
   87ALA     HA 1037   4.581  10.576   1.293
   87ALA     CB 1038   4.542  10.729   1.430
   87ALA    HB1 1039   4.637  10.749   1.451
   87ALA    HB2 1040   4.509  10.792   1.360
   87ALA    HB3 1041   4.487  10.739   1.513
   87ALA      C 1042   4.589  10.488   1.480
   87ALA      O 1043   4.709  10.458   1.475
   88LEU      N 1044   4.507  10.439   1.573
   88LEU      H 1045   4.412  10.470   1.577
   88LEU     CA 1046   4.554  10.340   1.670
   88LEU     HA 1047   4.635  10.383   1.709
   88LEU     CB 1048   4.450  10.313   1.779
   88LEU    HB1 1049   4.455  10.214   1.798
   88LEU    HB2 1050   4.361  10.334   1.738
   88LEU     CG 1051   4.450  10.382   1.916
   88LEU     HG 1052   4.545  10.393   1.944
   88LEU    CD1 1053   4.395  10.523   1.917
   88LEU   HD11 1054   4.399  10.559   2.010
   88LEU   HD12 1055   4.449  10.580   1.856
   88LEU   HD13 1056   4.300  10.522   1.886
   88LEU    CD2 1057   4.377  10.294   2.015
   88LEU   HD21 1058   4.376  10.338   2.105
   88LEU   HD22 1059   4.283  10.280   1.984
   88LEU   HD23 1060   4.423  10.205   2.022
   88LEU      C 1061   4.591  10.208   1.604
   88LEU      O 1062   4.697  10.151   1.633
   89TYR      N 1063   4.506  10.158   1.515
   89TYR      H 1064   4.430  10.214   1.483
   89TYR     CA 1065   4.521  10.023   1.463
   89TYR     HA 1066   4.578   9.975   1.530
   89TYR     CB 1067   4.384   9.957   1.453
   89TYR    HB1 1068   4.393   9.868   1.408
   89TYR    HB2 1069   4.323  10.015   1.399
   89TYR     CG 1070   4.322   9.936   1.589
   89TYR    CD1 1071   4.359   9.829   1.668
   89TYR    HD1 1072   4.427   9.764   1.634
   89TYR    CE1 1073   4.304   9.810   1.792
   89TYR    HE1 1074   4.330   9.731   1.848
   89TYR     CZ 1075   4.212   9.900   1.840
   89TYR     OH 1076   4.157   9.881   1.964
   89TYR     HH 1077   4.092   9.954   1.984
   89TYR    CE2 1078   4.174  10.008   1.765
   89TYR    HE2 1079   4.107  10.073   1.801
   89TYR    CD2 1080   4.229  10.026   1.640
   89TYR    HD2 1081   4.201  10.105   1.585
   89TYR      C 1082   4.595  10.018   1.331
   89TYR      O 1083   4.594   9.913   1.266
   90ASP      N 1084   4.663  10.128   1.293
   90ASP      H 1085   4.659  10.207   1.354
   90ASP     CA 1086   4.742  10.141   1.170
   90ASP     HA 1087   4.770  10.237   1.170
   90ASP     CB 1088   4.867  10.053   1.173
   90ASP    HB1 1089   4.901  10.042   1.080
   90ASP    HB2 1090   4.842   9.963   1.210
   90ASP     CG 1091   4.977  10.111   1.258
   90ASP    OD1 1092   4.984  10.236   1.268
   90ASP    OD2 1093   5.056  10.034   1.315
   90ASP      C 1094   4.658  10.112   1.045
   90ASP      O 1095   4.698  10.036   0.957
   91ASN      N 1096   4.541  10.175   1.039
   91ASN      H 1097   4.515  10.236   1.113
   91ASN     CA 1098   4.450  10.156   0.927
   91ASN     HA 1099   4.477  10.074   0.877
   91ASN     CB 1100   4.309  10.131   0.977
   91ASN    HB1 1101   4.247  10.126   0.899
   91ASN    HB2 1102   4.282  10.206   1.037
   91ASN     CG 1103   4.297  10.003   1.055
   91ASN    OD1 1104   4.222   9.994   1.152
   91ASN    ND2 1105   4.373   9.903   1.015
   91ASN   HD21 1106   4.434   9.914   0.937
   91ASN   HD22 1107   4.369   9.815   1.063
   91ASN      C 1108   4.460  10.281   0.839
   91ASN      O 1109   4.389  10.380   0.859
   92LEU      N 1110   4.551  10.275   0.742
   92LEU      H 1111   4.604  10.191   0.730
   92LEU     CA 1112   4.575  10.389   0.654
   92LEU     HA 1113   4.584  10.468   0.715
   92LEU     CB 1114   4.703  10.368   0.575
   92LEU    HB1 1115   4.695  10.280   0.528
   92LEU    HB2 1116   4.778  10.363   0.641
   92LEU     CG 1117   4.738  10.474   0.471
   92LEU     HG 1118   4.660  10.484   0.409
   92LEU    CD1 1119   4.760  10.609   0.534
   92LEU   HD11 1120   4.782  10.675   0.463
   92LEU   HD12 1121   4.676  10.637   0.582
   92LEU   HD13 1122   4.835  10.603   0.600
   92LEU    CD2 1123   4.859  10.430   0.391
   92LEU   HD21 1124   4.881  10.499   0.323
   92LEU   HD22 1125   4.937  10.417   0.453
   92LEU   HD23 1126   4.838  10.343   0.345
   92LEU      C 1127   4.458  10.413   0.560
   92LEU      O 1128   4.413  10.526   0.542
   93GLU      N 1129   4.408  10.305   0.498
   93GLU      H 1130   4.444  10.214   0.520
   93GLU     CA 1131   4.301  10.319   0.399
   93GLU     HA 1132   4.326  10.395   0.340
   93GLU     CB 1133   4.290  10.191   0.317
   93GLU    HB1 1134   4.208  10.197   0.260
   93GLU    HB2 1135   4.279  10.114   0.381
   93GLU     CG 1136   4.410  10.163   0.227
   93GLU    HG1 1137   4.446  10.250   0.194
   93GLU    HG2 1138   4.379  10.107   0.150
   93GLU     CD 1139   4.522  10.089   0.299
   93GLU    OE1 1140   4.501  10.049   0.415
   93GLU    OE2 1141   4.630  10.073   0.240
   93GLU      C 1142   4.169  10.353   0.466
   93GLU      O 1143   4.080  10.413   0.405
   94ALA      N 1144   4.153  10.314   0.593
   94ALA      H 1145   4.222  10.256   0.637
   94ALA     CA 1146   4.035  10.355   0.668
   94ALA     HA 1147   3.957  10.342   0.606
   94ALA     CB 1148   4.018  10.267   0.791
   94ALA    HB1 1149   3.937  10.295   0.842
   94ALA    HB2 1150   4.007  10.171   0.763
   94ALA    HB3 1151   4.098  10.275   0.850
   94ALA      C 1152   4.044  10.502   0.708
   94ALA      O 1153   3.942  10.573   0.709
   95ALA      N 1154   4.164  10.549   0.742
   95ALA      H 1155   4.244  10.489   0.736
   95ALA     CA 1156   4.181  10.686   0.788
   95ALA     HA 1157   4.105  10.700   0.852
   95ALA     CB 1158   4.315  10.702   0.859
   95ALA    HB1 1159   4.325  10.796   0.890
   95ALA    HB2 1160   4.318  10.640   0.938
   95ALA    HB3 1161   4.389  10.679   0.796
   95ALA      C 1162   4.170  10.786   0.673
   95ALA      O 1163   4.133  10.902   0.694
   96MET      N 1164   4.203  10.742   0.552
   96MET      H 1165   4.233  10.647   0.540
   96MET     CA 1166   4.196  10.831   0.436
   96MET     HA 1167   4.241  10.916   0.463
   96MET     CB 1168   4.269  10.767   0.318
   96MET    HB1 1169   4.216  10.687   0.288
   96MET    HB2 1170   4.359  10.737   0.349
   96MET     CG 1171   4.287  10.860   0.199
   96MET    HG1 1172   4.194  10.889   0.175
   96MET    HG2 1173   4.324  10.802   0.127
   96MET     SD 1174   4.395  10.999   0.239
   96MET     CE 1175   4.554  10.915   0.242
   96MET    HE1 1176   4.626  10.980   0.264
   96MET    HE2 1177   4.552  10.843   0.312
   96MET    HE3 1178   4.572  10.874   0.153
   96MET      C 1179   4.051  10.861   0.400
   96MET      O 1180   4.018  10.974   0.361
   97VAL      N 1181   3.963  10.761   0.414
   97VAL      H 1182   3.995  10.671   0.445
   97VAL     CA 1183   3.821  10.779   0.386
   97VAL     HA 1184   3.814  10.819   0.295
   97VAL     CB 1185   3.751  10.642   0.387
   97VAL     HB 1186   3.769  10.598   0.476
   97VAL    CG1 1187   3.600  10.655   0.373
   97VAL   HG11 1188   3.558  10.564   0.374
   97VAL   HG12 1189   3.564  10.709   0.449
   97VAL   HG13 1190   3.578  10.700   0.287
   97VAL    CG2 1191   3.807  10.553   0.278
   97VAL   HG21 1192   3.760  10.464   0.280
   97VAL   HG22 1193   3.792  10.596   0.189
   97VAL   HG23 1194   3.905  10.539   0.293
   97VAL      C 1195   3.759  10.876   0.487
   97VAL      O 1196   3.675  10.960   0.451
   98LEU      N 1197   3.801  10.868   0.613
   98LEU      H 1198   3.874  10.804   0.637
   98LEU     CA 1199   3.742  10.951   0.717
   98LEU     HA 1200   3.643  10.945   0.703
   98LEU     CB 1201   3.781  10.896   0.854
   98LEU    HB1 1202   3.748  10.959   0.924
   98LEU    HB2 1203   3.880  10.889   0.859
   98LEU     CG 1204   3.722  10.758   0.883
   98LEU     HG 1205   3.741  10.695   0.808
   98LEU    CD1 1206   3.784  10.701   1.007
   98LEU   HD11 1207   3.745  10.610   1.026
   98LEU   HD12 1208   3.883  10.692   0.994
   98LEU   HD13 1209   3.765  10.761   1.085
   98LEU    CD2 1210   3.572  10.769   0.899
   98LEU   HD21 1211   3.534  10.678   0.918
   98LEU   HD22 1212   3.551  10.830   0.975
   98LEU   HD23 1213   3.532  10.805   0.815
   98LEU      C 1214   3.785  11.097   0.704
   98LEU      O 1215   3.709  11.188   0.738
   99MET      N 1216   3.908  11.121   0.655
   99MET      H 1217   3.968  11.044   0.631
   99MET     CA 1218   3.954  11.258   0.637
   99MET     HA 1219   3.925  11.306   0.720
   99MET     CB 1220   4.106  11.261   0.623
   99MET    HB1 1221   4.133  11.352   0.595
   99MET    HB2 1222   4.132  11.195   0.553
   99MET     CG 1223   4.182  11.227   0.750
   99MET    HG1 1224   4.156  11.132   0.772
   99MET    HG2 1225   4.145  11.288   0.820
   99MET     SD 1226   4.359  11.247   0.729
   99MET     CE 1227   4.399  11.104   0.630
   99MET    HE1 1228   4.497  11.103   0.611
   99MET    HE2 1229   4.374  11.020   0.680
   99MET    HE3 1230   4.348  11.107   0.544
   99MET      C 1231   3.889  11.323   0.516
   99MET      O 1232   3.863  11.444   0.516
  100GLU      N 1233   3.864  11.245   0.411
  100GLU      H 1234   3.892  11.149   0.413
  100GLU     CA 1235   3.796  11.297   0.293
  100GLU     HA 1236   3.842  11.382   0.272
  100GLU     CB 1237   3.809  11.198   0.177
  100GLU    HB1 1238   3.749  11.228   0.103
  100GLU    HB2 1239   3.780  11.107   0.209
  100GLU     CG 1240   3.950  11.186   0.123
  100GLU    HG1 1241   4.012  11.166   0.199
  100GLU    HG2 1242   3.975  11.272   0.081
  100GLU     CD 1243   3.964  11.076   0.020
  100GLU    OE1 1244   3.868  10.999   0.003
  100GLU    OE2 1245   4.071  11.067  -0.044
  100GLU      C 1246   3.650  11.328   0.321
  100GLU      O 1247   3.597  11.428   0.271
  101ALA      N 1248   3.584  11.243   0.400
  101ALA      H 1249   3.629  11.160   0.434
  101ALA     CA 1250   3.446  11.270   0.438
  101ALA     HA 1251   3.399  11.296   0.354
  101ALA     CB 1252   3.382  11.144   0.495
  101ALA    HB1 1253   3.287  11.163   0.521
  101ALA    HB2 1254   3.383  11.071   0.426
  101ALA    HB3 1255   3.433  11.114   0.576
  101ALA      C 1256   3.438  11.385   0.538
  101ALA      O 1257   3.361  11.480   0.520
  102ALA      N 1258   3.517  11.377   0.644
  102ALA      H 1259   3.573  11.295   0.657
  102ALA     CA 1260   3.524  11.484   0.743
  102ALA     HA 1261   3.467  11.557   0.708
  102ALA     CB 1262   3.471  11.435   0.878
  102ALA    HB1 1263   3.476  11.509   0.945
  102ALA    HB2 1264   3.376  11.406   0.868
  102ALA    HB3 1265   3.526  11.357   0.910
  102ALA      C 1266   3.666  11.534   0.758
  102ALA      O 1267   3.749  11.466   0.820
  103PRO      N 1268   3.700  11.651   0.703
  103PRO     CD 1269   3.621  11.732   0.609
  103PRO    HD1 1270   3.531  11.752   0.648
  103PRO    HD2 1271   3.610  11.684   0.522
  103PRO     CG 1272   3.703  11.856   0.593
  103PRO    HG1 1273   3.673  11.925   0.659
  103PRO    HG2 1274   3.694  11.891   0.500
  103PRO     CB 1275   3.844  11.817   0.620
  103PRO    HB1 1276   3.896  11.896   0.653
  103PRO    HB2 1277   3.886  11.780   0.537
  103PRO     CA 1278   3.833  11.709   0.729
  103PRO     HA 1279   3.902  11.637   0.727
  103PRO      C 1280   3.847  11.771   0.867
  103PRO      O 1281   3.959  11.802   0.908
  104GLU      N 1282   3.736  11.788   0.939
  104GLU      H 1283   3.648  11.760   0.900
  104GLU     CA 1284   3.739  11.845   1.073
  104GLU     HA 1285   3.803  11.921   1.069
  104GLU     CB 1286   3.597  11.892   1.110
  104GLU    HB1 1287   3.540  11.810   1.125
  104GLU    HB2 1288   3.560  11.944   1.033
  104GLU     CG 1289   3.585  11.979   1.234
  104GLU    HG1 1290   3.642  12.060   1.223
  104GLU    HG2 1291   3.617  11.926   1.313
  104GLU     CD 1292   3.443  12.024   1.260
  104GLU    OE1 1293   3.354  11.985   1.182
  104GLU    OE2 1294   3.421  12.099   1.357
  104GLU      C 1295   3.793  11.746   1.176
  104GLU      O 1296   3.837  11.788   1.283
  105LEU      N 1297   3.795  11.617   1.143
  105LEU      H 1298   3.763  11.589   1.053
  105LEU     CA 1299   3.842  11.516   1.237
  105LEU     HA 1300   3.795  11.539   1.323
  105LEU     CB 1301   3.803  11.376   1.190
  105LEU    HB1 1302   3.852  11.310   1.247
  105LEU    HB2 1303   3.833  11.366   1.095
  105LEU     CG 1304   3.656  11.340   1.195
  105LEU     HG 1305   3.604  11.402   1.137
  105LEU    CD1 1306   3.637  11.199   1.144
  105LEU   HD11 1307   3.540  11.175   1.148
  105LEU   HD12 1308   3.669  11.193   1.050
  105LEU   HD13 1309   3.689  11.135   1.202
  105LEU    CD2 1310   3.602  11.356   1.335
  105LEU   HD21 1311   3.505  11.331   1.337
  105LEU   HD22 1312   3.652  11.295   1.398
  105LEU   HD23 1313   3.613  11.451   1.365
  105LEU      C 1314   3.993  11.522   1.259
  105LEU      O 1315   4.044  11.462   1.354
  106VAL      N 1316   4.066  11.590   1.170
  106VAL      H 1317   4.021  11.632   1.092
  106VAL     CA 1318   4.210  11.603   1.186
  106VAL     HA 1319   4.245  11.511   1.205
  106VAL     CB 1320   4.271  11.658   1.055
  106VAL     HB 1321   4.230  11.747   1.035
  106VAL    CG1 1322   4.419  11.680   1.068
  106VAL   HG11 1323   4.455  11.715   0.982
  106VAL   HG12 1324   4.436  11.745   1.141
  106VAL   HG13 1325   4.464  11.593   1.090
  106VAL    CG2 1326   4.243  11.562   0.941
  106VAL   HG21 1327   4.282  11.598   0.857
  106VAL   HG22 1328   4.283  11.473   0.962
  106VAL   HG23 1329   4.144  11.551   0.930
  106VAL      C 1330   4.242  11.692   1.306
  106VAL      O 1331   4.337  11.665   1.381
  107PHE      N 1332   4.160  11.793   1.330
  107PHE      H 1333   4.079  11.803   1.273
  107PHE     CA 1334   4.182  11.890   1.436
  107PHE     HA 1335   4.281  11.892   1.447
  107PHE     CB 1336   4.126  12.026   1.395
  107PHE    HB1 1337   4.136  12.090   1.472
  107PHE    HB2 1338   4.029  12.016   1.373
  107PHE     CG 1339   4.195  12.084   1.277
  107PHE    CD1 1340   4.315  12.151   1.291
  107PHE    HD1 1341   4.356  12.160   1.382
  107PHE    CE1 1342   4.379  12.205   1.182
  107PHE    HE1 1343   4.465  12.253   1.194
  107PHE     CZ 1344   4.323  12.192   1.056
  107PHE     HZ 1345   4.369  12.231   0.977
  107PHE    CE2 1346   4.204  12.124   1.040
  107PHE    HE2 1347   4.164  12.113   0.949
  107PHE    CD2 1348   4.141  12.071   1.150
  107PHE    HD2 1349   4.054  12.022   1.139
  107PHE      C 1350   4.119  11.848   1.568
  107PHE      O 1351   4.106  11.932   1.658
  108GLU      N 1352   4.079  11.724   1.582
  108GLU      H 1353   4.099  11.656   1.511
  108GLU     CA 1354   4.005  11.684   1.702
  108GLU     HA 1355   3.966  11.768   1.740
  108GLU     CB 1356   3.893  11.586   1.666
  108GLU    HB1 1357   3.852  11.551   1.751
  108GLU    HB2 1358   3.932  11.510   1.614
  108GLU     CG 1359   3.783  11.648   1.583
  108GLU    HG1 1360   3.718  11.576   1.557
  108GLU    HG2 1361   3.824  11.688   1.501
  108GLU     CD 1362   3.707  11.756   1.657
  108GLU    OE1 1363   3.690  11.744   1.780
  108GLU    OE2 1364   3.665  11.854   1.592
  108GLU      C 1365   4.099  11.621   1.804
  108GLU      O 1366   4.172  11.527   1.770
  109PRO      N 1367   4.101  11.670   1.927
  109PRO     CD 1368   4.060  11.806   1.967
  109PRO    HD1 1369   3.961  11.817   1.958
  109PRO    HD2 1370   4.107  11.874   1.912
  109PRO     CG 1371   4.102  11.814   2.111
  109PRO    HG1 1372   4.026  11.789   2.172
  109PRO    HG2 1373   4.134  11.906   2.133
  109PRO     CB 1374   4.212  11.717   2.128
  109PRO    HB1 1375   4.217  11.686   2.223
  109PRO    HB2 1376   4.299  11.758   2.102
  109PRO     CA 1377   4.174  11.602   2.034
  109PRO     HA 1378   4.251  11.550   1.998
  109PRO      C 1379   4.085  11.502   2.106
  109PRO      O 1380   3.962  11.507   2.097
  110MET      N 1381   4.148  11.410   2.178
  110MET      H 1382   4.247  11.401   2.172
  110MET     CA 1383   4.073  11.322   2.265
  110MET     HA 1384   3.995  11.291   2.211
  110MET     CB 1385   4.155  11.201   2.306
  110MET    HB1 1386   4.104  11.152   2.378
  110MET    HB2 1387   4.242  11.233   2.343
  110MET     CG 1388   4.186  11.103   2.197
  110MET    HG1 1389   4.239  11.154   2.130
  110MET    HG2 1390   4.097  11.078   2.158
  110MET     SD 1391   4.275  10.962   2.260
  110MET     CE 1392   4.294  10.867   2.111
  110MET    HE1 1393   4.343  10.782   2.132
  110MET    HE2 1394   4.204  10.844   2.074
  110MET    HE3 1395   4.345  10.920   2.044
  110MET      C 1396   4.027  11.399   2.388
  110MET      O 1397   4.106  11.470   2.451
  111THR      N 1398   3.900  11.384   2.423
  111THR      H 1399   3.843  11.319   2.372
  111THR     CA 1400   3.840  11.458   2.533
  111THR     HA 1401   3.904  11.528   2.564
  111THR     CB 1402   3.714  11.530   2.487
  111THR     HB 1403   3.644  11.462   2.463
  111THR    CG2 1404   3.664  11.626   2.595
  111THR   HG21 1405   3.581  11.672   2.563
  111THR   HG22 1406   3.643  11.574   2.679
  111THR   HG23 1407   3.734  11.694   2.615
  111THR    OG1 1408   3.743  11.608   2.370
  111THR    HG1 1409   3.660  11.655   2.340
  111THR      C 1410   3.812  11.358   2.645
  111THR      O 1411   3.700  11.306   2.656
  112SER      N 1412   3.913  11.332   2.726
  112SER      H 1413   4.000  11.376   2.706
  112SER     CA 1414   3.908  11.244   2.842
  112SER     HA 1415   3.825  11.267   2.893
  112SER     CB 1416   3.903  11.096   2.801
  112SER    HB1 1417   3.828  11.079   2.736
  112SER    HB2 1418   3.891  11.037   2.881
  112SER     OG 1419   4.023  11.057   2.738
  112SER     HG 1420   4.017  10.960   2.713
  112SER      C 1421   4.033  11.269   2.923
  112SER      O 1422   4.139  11.291   2.866
  113GLU      N 1423   4.019  11.263   3.056
  113GLU      H 1424   3.932  11.231   3.094
  113GLU     CA 1425   4.127  11.301   3.148
  113GLU     HA 1426   4.151  11.395   3.125
  113GLU     CB 1427   4.076  11.290   3.292
  113GLU    HB1 1428   4.053  11.194   3.310
  113GLU    HB2 1429   3.994  11.346   3.301
  113GLU     CG 1430   4.175  11.335   3.398
  113GLU    HG1 1431   4.200  11.430   3.381
  113GLU    HG2 1432   4.256  11.277   3.393
  113GLU     CD 1433   4.119  11.325   3.538
  113GLU    OE1 1434   4.002  11.284   3.552
  113GLU    OE2 1435   4.193  11.358   3.634
  113GLU      C 1436   4.251  11.215   3.129
  113GLU      O 1437   4.364  11.263   3.146
  114LEU      N 1438   4.233  11.090   3.089
  114LEU      H 1439   4.140  11.056   3.073
  114LEU     CA 1440   4.347  11.001   3.068
  114LEU     HA 1441   4.408  11.013   3.147
  114LEU     CB 1442   4.298  10.857   3.063
  114LEU    HB1 1443   4.248  10.846   2.977
  114LEU    HB2 1444   4.234  10.845   3.140
  114LEU     CG 1445   4.398  10.743   3.071
  114LEU     HG 1446   4.464  10.748   2.996
  114LEU    CD1 1447   4.472  10.752   3.202
  114LEU   HD11 1448   4.538  10.677   3.208
  114LEU   HD12 1449   4.520  10.839   3.208
  114LEU   HD13 1450   4.407  10.745   3.278
  114LEU    CD2 1451   4.324  10.611   3.062
  114LEU   HD21 1452   4.389  10.535   3.068
  114LEU   HD22 1453   4.259  10.604   3.138
  114LEU   HD23 1454   4.274  10.606   2.975
  114LEU      C 1455   4.424  11.039   2.942
  114LEU      O 1456   4.545  11.018   2.934
  115TYR      N 1457   4.356  11.095   2.842
  115TYR      H 1458   4.259  11.114   2.855
  115TYR     CA 1459   4.419  11.128   2.715
  115TYR     HA 1460   4.516  11.127   2.738
  115TYR     CB 1461   4.386  11.024   2.608
  115TYR    HB1 1462   4.424  11.055   2.521
  115TYR    HB2 1463   4.286  11.017   2.601
  115TYR     CG 1464   4.440  10.885   2.634
  115TYR    CD1 1465   4.572  10.854   2.605
  115TYR    HD1 1466   4.632  10.924   2.567
  115TYR    CE1 1467   4.622  10.727   2.629
  115TYR    HE1 1468   4.717  10.705   2.609
  115TYR     CZ 1469   4.539  10.631   2.681
  115TYR     OH 1470   4.588  10.505   2.705
  115TYR     HH 1471   4.515  10.447   2.743
  115TYR    CE2 1472   4.408  10.659   2.710
  115TYR    HE2 1473   4.348  10.588   2.748
  115TYR    CD2 1474   4.359  10.786   2.686
  115TYR    HD2 1475   4.263  10.806   2.707
  115TYR      C 1476   4.379  11.266   2.663
  115TYR      O 1477   4.351  11.280   2.545
  116GLU      N 1478   4.377  11.369   2.750
  116GLU      H 1479   4.399  11.352   2.846
  116GLU     CA 1480   4.343  11.504   2.706
  116GLU     HA 1481   4.252  11.492   2.665
  116GLU     CB 1482   4.341  11.601   2.824
  116GLU    HB1 1483   4.352  11.693   2.789
  116GLU    HB2 1484   4.418  11.579   2.884
  116GLU     CG 1485   4.217  11.600   2.909
  116GLU    HG1 1486   4.204  11.508   2.946
  116GLU    HG2 1487   4.139  11.623   2.852
  116GLU     CD 1488   4.225  11.699   3.024
  116GLU    OE1 1489   4.333  11.757   3.045
  116GLU    OE2 1490   4.123  11.717   3.094
  116GLU      C 1491   4.441  11.558   2.603
  116GLU      O 1492   4.563  11.546   2.619
  117GLY      N 1493   4.387  11.615   2.496
  117GLY      H 1494   4.288  11.607   2.482
  117GLY     CA 1495   4.466  11.687   2.399
  117GLY    HA1 1496   4.536  11.736   2.450
  117GLY    HA2 1497   4.405  11.752   2.355
  117GLY      C 1498   4.532  11.603   2.293
  117GLY      O 1499   4.592  11.659   2.201
  118GLN      N 1500   4.522  11.471   2.302
  118GLN      H 1501   4.468  11.430   2.376
  118GLN     CA 1502   4.588  11.385   2.205
  118GLN     HA 1503   4.679  11.424   2.193
  118GLN     CB 1504   4.601  11.243   2.257
  118GLN    HB1 1505   4.509  11.203   2.266
  118GLN    HB2 1506   4.645  11.245   2.347
  118GLN     CG 1507   4.682  11.155   2.166
  118GLN    HG1 1508   4.775  11.190   2.161
  118GLN    HG2 1509   4.641  11.155   2.075
  118GLN     CD 1510   4.688  11.014   2.214
  118GLN    OE1 1511   4.618  10.976   2.307
  118GLN    NE2 1512   4.776  10.936   2.155
  118GLN   HE21 1513   4.834  10.972   2.083
  118GLN   HE22 1514   4.784  10.840   2.183
  118GLN      C 1515   4.510  11.384   2.074
  118GLN      O 1516   4.392  11.350   2.071
  119THR      N 1517   4.577  11.422   1.966
  119THR      H 1518   4.670  11.457   1.977
  119THR     CA 1519   4.521  11.414   1.833
  119THR     HA 1520   4.422  11.408   1.845
  119THR     CB 1521   4.557  11.539   1.751
  119THR     HB 1522   4.516  11.536   1.660
  119THR    CG2 1523   4.512  11.663   1.824
  119THR   HG21 1524   4.535  11.743   1.770
  119THR   HG22 1525   4.413  11.659   1.838
  119THR   HG23 1526   4.557  11.667   1.913
  119THR    OG1 1527   4.698  11.544   1.732
  119THR    HG1 1528   4.721  11.625   1.679
  119THR      C 1529   4.572  11.289   1.765
  119THR      O 1530   4.650  11.212   1.821
  120ALA      N 1531   4.527  11.267   1.641
  120ALA      H 1532   4.462  11.330   1.600
  120ALA     CA 1533   4.573  11.151   1.567
  120ALA     HA 1534   4.579  11.078   1.635
  120ALA     CB 1535   4.474  11.114   1.459
  120ALA    HB1 1536   4.507  11.034   1.410
  120ALA    HB2 1537   4.385  11.092   1.501
  120ALA    HB3 1538   4.463  11.190   1.396
  120ALA      C 1539   4.709  11.174   1.506
  120ALA      O 1540   4.773  11.080   1.458
  121LEU      N 1541   4.756  11.299   1.506
  121LEU      H 1542   4.697  11.374   1.535
  121LEU     CA 1543   4.893  11.326   1.465
  121LEU     HA 1544   4.911  11.273   1.382
  121LEU     CB 1545   4.907  11.476   1.435
  121LEU    HB1 1546   4.917  11.522   1.523
  121LEU    HB2 1547   4.821  11.504   1.393
  121LEU     CG 1548   5.020  11.527   1.345
  121LEU     HG 1549   4.991  11.615   1.308
  121LEU    CD1 1550   5.147  11.553   1.419
  121LEU   HD11 1551   5.216  11.585   1.356
  121LEU   HD12 1552   5.131  11.622   1.490
  121LEU   HD13 1553   5.178  11.468   1.462
  121LEU    CD2 1554   5.047  11.428   1.234
  121LEU   HD21 1555   5.121  11.462   1.176
  121LEU   HD22 1556   5.073  11.340   1.274
  121LEU   HD23 1557   4.964  11.416   1.179
  121LEU      C 1558   4.990  11.278   1.572
  121LEU      O 1559   5.103  11.240   1.542
  122HIE      N 1560   4.945  11.275   1.698
  122HIE      H 1561   4.858  11.319   1.721
  122HIE     CA 1562   5.021  11.207   1.803
  122HIE     HA 1563   5.113  11.245   1.797
  122HIE     CB 1564   4.960  11.234   1.940
  122HIE    HB1 1565   5.003  11.173   2.007
  122HIE    HB2 1566   4.862  11.215   1.936
  122HIE     CG 1567   4.977  11.374   1.989
  122HIE    ND1 1568   4.875  11.467   1.986
  122HIE    CE1 1569   4.919  11.582   2.033
  122HIE    HE1 1570   4.865  11.666   2.042
  122HIE    NE2 1571   5.046  11.567   2.066
  122HIE    HE2 1572   5.104  11.638   2.105
  122HIE    CD2 1573   5.085  11.439   2.039
  122HIE    HD2 1574   5.176  11.400   2.054
  122HIE      C 1575   5.028  11.057   1.780
  122HIE      O 1576   5.131  10.994   1.804
  123ILE      N 1577   4.918  10.998   1.734
  123ILE      H 1578   4.842  11.053   1.701
  123ILE     CA 1579   4.907  10.852   1.732
  123ILE     HA 1580   4.949  10.819   1.817
  123ILE     CB 1581   4.759  10.810   1.727
  123ILE     HB 1582   4.722  10.834   1.638
  123ILE    CG2 1583   4.745  10.662   1.747
  123ILE   HG21 1584   4.648  10.636   1.744
  123ILE   HG22 1585   4.794  10.613   1.675
  123ILE   HG23 1586   4.782  10.636   1.836
  123ILE    CG1 1587   4.682  10.878   1.840
  123ILE   HG11 1588   4.704  10.975   1.841
  123ILE   HG12 1589   4.708  10.836   1.928
  123ILE     CD 1590   4.535  10.865   1.826
  123ILE    HD1 1591   4.490  10.911   1.903
  123ILE    HD2 1592   4.506  10.906   1.740
  123ILE    HD3 1593   4.510  10.768   1.827
  123ILE      C 1594   4.984  10.794   1.615
  123ILE      O 1595   5.049  10.689   1.627
  124ALA      N 1596   4.978  10.859   1.499
  124ALA      H 1597   4.923  10.942   1.492
  124ALA     CA 1598   5.051  10.810   1.382
  124ALA     HA 1599   5.031  10.712   1.376
  124ALA     CB 1600   5.003  10.883   1.257
  124ALA    HB1 1601   5.053  10.849   1.178
  124ALA    HB2 1602   4.905  10.866   1.245
  124ALA    HB3 1603   5.019  10.981   1.268
  124ALA      C 1604   5.201  10.828   1.399
  124ALA      O 1605   5.280  10.752   1.342
  125VAL      N 1606   5.241  10.929   1.476
  125VAL      H 1607   5.173  10.992   1.513
  125VAL     CA 1608   5.382  10.950   1.508
  125VAL     HA 1609   5.433  10.944   1.423
  125VAL     CB 1610   5.398  11.090   1.569
  125VAL     HB 1611   5.318  11.109   1.627
  125VAL    CG1 1612   5.518  11.099   1.656
  125VAL   HG11 1613   5.525  11.191   1.694
  125VAL   HG12 1614   5.510  11.033   1.731
  125VAL   HG13 1615   5.600  11.078   1.603
  125VAL    CG2 1616   5.413  11.192   1.457
  125VAL   HG21 1617   5.423  11.283   1.497
  125VAL   HG22 1618   5.493  11.169   1.403
  125VAL   HG23 1619   5.331  11.189   1.399
  125VAL      C 1620   5.435  10.839   1.599
  125VAL      O 1621   5.546  10.788   1.577
  126VAL      N 1622   5.356  10.799   1.698
  126VAL      H 1623   5.266  10.840   1.710
  126VAL     CA 1624   5.401  10.694   1.790
  126VAL     HA 1625   5.495  10.715   1.816
  126VAL     CB 1626   5.313  10.694   1.916
  126VAL     HB 1627   5.217  10.684   1.890
  126VAL    CG1 1628   5.349  10.581   2.006
  126VAL   HG11 1629   5.290  10.583   2.087
  126VAL   HG12 1630   5.336  10.494   1.958
  126VAL   HG13 1631   5.444  10.589   2.034
  126VAL    CG2 1632   5.332  10.821   1.991
  126VAL   HG21 1633   5.274  10.820   2.073
  126VAL   HG22 1634   5.428  10.829   2.018
  126VAL   HG23 1635   5.306  10.898   1.933
  126VAL      C 1636   5.403  10.559   1.721
  126VAL      O 1637   5.499  10.482   1.733
  127ASN      N 1638   5.299  10.529   1.643
  127ASN      H 1639   5.221  10.592   1.639
  127ASN     CA 1640   5.295  10.406   1.564
  127ASN     HA 1641   5.328  10.336   1.628
  127ASN     CB 1642   5.152  10.378   1.518
  127ASN    HB1 1643   5.153  10.304   1.451
  127ASN    HB2 1644   5.115  10.460   1.476
  127ASN     CG 1645   5.061  10.337   1.632
  127ASN    OD1 1646   4.967  10.407   1.667
  127ASN    ND2 1647   5.090  10.221   1.690
  127ASN   HD21 1648   5.167  10.167   1.658
  127ASN   HD22 1649   5.034  10.187   1.766
  127ASN      C 1650   5.388  10.408   1.443
  127ASN      O 1651   5.399  10.304   1.377
  128GLN      N 1652   5.451  10.522   1.414
  128GLN      H 1653   5.430  10.601   1.471
  128GLN     CA 1654   5.548  10.540   1.305
  128GLN     HA 1655   5.571  10.637   1.309
  128GLN     CB 1656   5.675  10.457   1.327
  128GLN    HB1 1657   5.732  10.464   1.246
  128GLN    HB2 1658   5.648  10.361   1.340
  128GLN     CG 1659   5.757  10.500   1.447
  128GLN    HG1 1660   5.700  10.493   1.529
  128GLN    HG2 1661   5.785  10.594   1.434
  128GLN     CD 1662   5.880  10.415   1.467
  128GLN    OE1 1663   5.903  10.320   1.393
  128GLN    NE2 1664   5.960  10.449   1.566
  128GLN   HE21 1665   5.938  10.527   1.624
  128GLN   HE22 1666   6.043  10.396   1.584
  128GLN      C 1667   5.486  10.510   1.169
  128GLN      O 1668   5.551  10.456   1.080
  129ASN      N 1669   5.359  10.546   1.154
  129ASN      H 1670   5.309  10.584   1.232
  129ASN     CA 1671   5.290  10.531   1.026
  129ASN     HA 1672   5.316  10.444   0.984
  129ASN     CB 1673   5.140  10.523   1.045
  129ASN    HB1 1674   5.106  10.614   1.069
  129ASN    HB2 1675   5.121  10.459   1.120
  129ASN     CG 1676   5.067  10.475   0.920
  129ASN    OD1 1677   5.129  10.453   0.815
  129ASN    ND2 1678   4.937  10.455   0.932
  129ASN   HD21 1679   4.892  10.471   1.020
  129ASN   HD22 1680   4.884  10.423   0.854
  129ASN      C 1681   5.332  10.651   0.941
  129ASN      O 1682   5.285  10.762   0.960
  130MET      N 1683   5.422  10.625   0.846
  130MET      H 1684   5.447  10.530   0.827
  130MET     CA 1685   5.484  10.733   0.771
  130MET     HA 1686   5.512  10.800   0.840
  130MET     CB 1687   5.605  10.680   0.695
  130MET    HB1 1688   5.572  10.616   0.625
  130MET    HB2 1689   5.663  10.630   0.760
  130MET     CG 1690   5.690  10.786   0.627
  130MET    HG1 1691   5.627  10.834   0.566
  130MET    HG2 1692   5.757  10.735   0.573
  130MET     SD 1693   5.768  10.895   0.746
  130MET     CE 1694   5.881  10.778   0.822
  130MET    HE1 1695   5.934  10.824   0.893
  130MET    HE2 1696   5.829  10.703   0.863
  130MET    HE3 1697   5.943  10.741   0.753
  130MET      C 1698   5.385  10.797   0.674
  130MET      O 1699   5.386  10.919   0.654
  131ASN      N 1700   5.299  10.715   0.613
  131ASN      H 1701   5.298  10.617   0.636
  131ASN     CA 1702   5.206  10.767   0.513
  131ASN     HA 1703   5.258  10.828   0.455
  131ASN     CB 1704   5.151  10.653   0.429
  131ASN    HB1 1705   5.084  10.690   0.365
  131ASN    HB2 1706   5.106  10.587   0.490
  131ASN     CG 1707   5.259  10.581   0.350
  131ASN    OD1 1708   5.287  10.463   0.373
  131ASN    ND2 1709   5.320  10.653   0.257
  131ASN   HD21 1710   5.294  10.748   0.243
  131ASN   HD22 1711   5.392  10.611   0.202
  131ASN      C 1712   5.094  10.846   0.579
  131ASN      O 1713   5.040  10.940   0.519
  132LEU      N 1714   5.057  10.810   0.701
  132LEU      H 1715   5.106  10.736   0.749
  132LEU     CA 1716   4.945  10.877   0.766
  132LEU     HA 1717   4.882  10.904   0.693
  132LEU     CB 1718   4.876  10.779   0.862
  132LEU    HB1 1719   4.931  10.778   0.946
  132LEU    HB2 1720   4.880  10.689   0.818
  132LEU     CG 1721   4.731  10.796   0.908
  132LEU     HG 1722   4.697  10.705   0.934
  132LEU    CD1 1723   4.715  10.880   1.030
  132LEU   HD11 1724   4.618  10.886   1.054
  132LEU   HD12 1725   4.765  10.838   1.106
  132LEU   HD13 1726   4.751  10.971   1.013
  132LEU    CD2 1727   4.650  10.858   0.795
  132LEU   HD21 1728   4.555  10.869   0.825
  132LEU   HD22 1729   4.688  10.947   0.772
  132LEU   HD23 1730   4.653  10.798   0.715
  132LEU      C 1731   4.990  11.004   0.837
  132LEU      O 1732   4.908  11.092   0.866
  133VAL      N 1733   5.120  11.017   0.864
  133VAL      H 1734   5.181  10.939   0.850
  133VAL     CA 1735   5.174  11.143   0.914
  133VAL     HA 1736   5.111  11.173   0.986
  133VAL     CB 1737   5.314  11.122   0.976
  133VAL     HB 1738   5.368  11.067   0.913
  133VAL    CG1 1739   5.386  11.253   1.000
  133VAL   HG11 1740   5.476  11.234   1.040
  133VAL   HG12 1741   5.397  11.301   0.913
  133VAL   HG13 1742   5.332  11.309   1.063
  133VAL    CG2 1743   5.300  11.052   1.109
  133VAL   HG21 1744   5.390  11.038   1.150
  133VAL   HG22 1745   5.244  11.107   1.171
  133VAL   HG23 1746   5.256  10.963   1.096
  133VAL      C 1747   5.176  11.247   0.802
  133VAL      O 1748   5.137  11.363   0.823
  134ARG      N 1749   5.219  11.207   0.682
  134ARG      H 1750   5.255  11.114   0.671
  134ARG     CA 1751   5.214  11.297   0.567
  134ARG     HA 1752   5.258  11.381   0.598
  134ARG     CB 1753   5.289  11.236   0.449
  134ARG    HB1 1754   5.263  11.285   0.366
  134ARG    HB2 1755   5.262  11.140   0.441
  134ARG     CG 1756   5.439  11.241   0.461
  134ARG    HG1 1757   5.468  11.174   0.530
  134ARG    HG2 1758   5.466  11.332   0.490
  134ARG     CD 1759   5.505  11.208   0.329
  134ARG    HD1 1760   5.603  11.227   0.335
  134ARG    HD2 1761   5.464  11.263   0.257
  134ARG     NE 1762   5.489  11.068   0.293
  134ARG     HE 1763   5.404  11.041   0.247
  134ARG     CZ 1764   5.579  10.974   0.317
  134ARG    NH1 1765   5.556  10.849   0.280
  134ARG   HH11 1766   5.470  10.825   0.234
  134ARG   HH12 1767   5.624  10.778   0.299
  134ARG    NH2 1768   5.694  11.006   0.374
  134ARG   HH21 1769   5.713  11.101   0.399
  134ARG   HH22 1770   5.762  10.935   0.393
  134ARG      C 1771   5.071  11.328   0.526
  134ARG      O 1772   5.042  11.438   0.477
  135ALA      N 1773   4.979  11.233   0.546
  135ALA      H 1774   5.006  11.145   0.586
  135ALA     CA 1775   4.839  11.256   0.511
  135ALA     HA 1776   4.839  11.295   0.419
  135ALA     CB 1777   4.763  11.124   0.512
  135ALA    HB1 1778   4.667  11.140   0.488
  135ALA    HB2 1779   4.804  11.061   0.446
  135ALA    HB3 1780   4.768  11.083   0.604
  135ALA      C 1781   4.774  11.356   0.605
  135ALA      O 1782   4.692  11.438   0.562
  136LEU      N 1783   4.808  11.352   0.734
  136LEU      H 1784   4.874  11.283   0.766
  136LEU     CA 1785   4.750  11.446   0.828
  136LEU     HA 1786   4.652  11.447   0.807
  136LEU     CB 1787   4.772  11.398   0.971
  136LEU    HB1 1788   4.754  11.475   1.032
  136LEU    HB2 1789   4.867  11.370   0.980
  136LEU     CG 1790   4.685  11.281   1.017
  136LEU     HG 1791   4.687  11.206   0.951
  136LEU    CD1 1792   4.736  11.230   1.146
  136LEU   HD11 1793   4.679  11.153   1.177
  136LEU   HD12 1794   4.830  11.199   1.135
  136LEU   HD13 1795   4.733  11.303   1.215
  136LEU    CD2 1796   4.543  11.328   1.035
  136LEU   HD21 1797   4.486  11.251   1.065
  136LEU   HD22 1798   4.540  11.400   1.104
  136LEU   HD23 1799   4.508  11.363   0.948
  136LEU      C 1800   4.807  11.586   0.809
  136LEU      O 1801   4.734  11.685   0.817
  137LEU      N 1802   4.937  11.596   0.783
  137LEU      H 1803   4.992  11.513   0.776
  137LEU     CA 1804   4.999  11.727   0.765
  137LEU     HA 1805   4.962  11.784   0.838
  137LEU     CB 1806   5.150  11.717   0.780
  137LEU    HB1 1807   5.190  11.803   0.751
  137LEU    HB2 1808   5.183  11.643   0.721
  137LEU     CG 1809   5.194  11.688   0.924
  137LEU     HG 1810   5.154  11.601   0.954
  137LEU    CD1 1811   5.344  11.674   0.933
  137LEU   HD11 1812   5.370  11.655   1.028
  137LEU   HD12 1813   5.374  11.598   0.875
  137LEU   HD13 1814   5.387  11.758   0.903
  137LEU    CD2 1815   5.146  11.798   1.016
  137LEU   HD21 1816   5.175  11.778   1.110
  137LEU   HD22 1817   5.185  11.885   0.987
  137LEU   HD23 1818   5.046  11.803   1.013
  137LEU      C 1819   4.962  11.788   0.630
  137LEU      O 1820   4.971  11.910   0.612
  138ALA      N 1821   4.919  11.705   0.534
  138ALA      H 1822   4.927  11.606   0.547
  138ALA     CA 1823   4.860  11.758   0.412
  138ALA     HA 1824   4.923  11.828   0.380
  138ALA     CB 1825   4.847  11.648   0.308
  138ALA    HB1 1826   4.806  11.685   0.225
  138ALA    HB2 1827   4.937  11.610   0.288
  138ALA    HB3 1828   4.788  11.575   0.344
  138ALA      C 1829   4.724  11.822   0.440
  138ALA      O 1830   4.682  11.913   0.368
  139ARG      N 1831   4.655  11.776   0.545
  139ARG      H 1832   4.691  11.698   0.597
  139ARG     CA 1833   4.529  11.836   0.585
  139ARG     HA 1834   4.495  11.879   0.502
  139ARG     CB 1835   4.429  11.730   0.634
  139ARG    HB1 1836   4.368  11.773   0.700
  139ARG    HB2 1837   4.481  11.657   0.680
  139ARG     CG 1838   4.342  11.664   0.526
  139ARG    HG1 1839   4.305  11.734   0.466
  139ARG    HG2 1840   4.266  11.615   0.570
  139ARG     CD 1841   4.420  11.566   0.442
  139ARG    HD1 1842   4.468  11.502   0.502
  139ARG    HD2 1843   4.486  11.616   0.387
  139ARG     NE 1844   4.338  11.487   0.352
  139ARG     HE 1845   4.238  11.497   0.358
  139ARG     CZ 1846   4.387  11.401   0.263
  139ARG    NH1 1847   4.519  11.383   0.255
  139ARG   HH11 1848   4.580  11.433   0.316
  139ARG   HH12 1849   4.556  11.318   0.189
  139ARG    NH2 1850   4.306  11.333   0.184
  139ARG   HH21 1851   4.207  11.345   0.191
  139ARG   HH22 1852   4.343  11.268   0.118
  139ARG      C 1853   4.551  11.940   0.694
  139ARG      O 1854   4.459  11.970   0.771
  140ARG      N 1855   4.675  11.991   0.703
  140ARG      H 1856   4.745  11.951   0.644
  140ARG     CA 1857   4.715  12.100   0.793
  140ARG     HA 1858   4.813  12.110   0.776
  140ARG     CB 1859   4.640  12.231   0.760
  140ARG    HB1 1860   4.642  12.289   0.841
  140ARG    HB2 1861   4.545  12.208   0.739
  140ARG     CG 1862   4.696  12.311   0.643
  140ARG    HG1 1863   4.796  12.305   0.645
  140ARG    HG2 1864   4.668  12.406   0.653
  140ARG     CD 1865   4.646  12.259   0.509
  140ARG    HD1 1866   4.671  12.162   0.499
  140ARG    HD2 1867   4.686  12.312   0.435
  140ARG     NE 1868   4.501  12.269   0.497
  140ARG     HE 1869   4.453  12.329   0.561
  140ARG     CZ 1870   4.429  12.203   0.407
  140ARG    NH1 1871   4.298  12.218   0.403
  140ARG   HH11 1872   4.252  12.279   0.468
  140ARG   HH12 1873   4.244  12.168   0.335
  140ARG    NH2 1874   4.489  12.121   0.322
  140ARG   HH21 1875   4.588  12.108   0.326
  140ARG   HH22 1876   4.435  12.071   0.254
  140ARG      C 1877   4.697  12.064   0.940
  140ARG      O 1878   4.640  12.140   1.018
  141ALA      N 1879   4.748  11.947   0.979
  141ALA      H 1880   4.791  11.887   0.912
  141ALA     CA 1881   4.741  11.905   1.118
  141ALA     HA 1882   4.645  11.919   1.145
  141ALA     CB 1883   4.777  11.758   1.132
  141ALA    HB1 1884   4.771  11.731   1.229
  141ALA    HB2 1885   4.713  11.702   1.079
  141ALA    HB3 1886   4.870  11.743   1.099
  141ALA      C 1887   4.834  11.989   1.205
  141ALA      O 1888   4.944  12.026   1.164
  142SER      N 1889   4.790  12.017   1.327
  142SER      H 1890   4.701  11.981   1.357
  142SER     CA 1891   4.868  12.098   1.418
  142SER     HA 1892   4.900  12.174   1.363
  142SER     CB 1893   4.781  12.149   1.533
  142SER    HB1 1894   4.742  12.072   1.585
  142SER    HB2 1895   4.707  12.206   1.499
  142SER     OG 1896   4.855  12.227   1.623
  142SER     HG 1897   4.795  12.258   1.697
  142SER      C 1898   4.986  12.018   1.474
  142SER      O 1899   4.968  11.909   1.527
  143VAL      N 1900   5.106  12.075   1.460
  143VAL      H 1901   5.113  12.160   1.409
  143VAL     CA 1902   5.226  12.016   1.518
  143VAL     HA 1903   5.203  11.919   1.527
  143VAL     CB 1904   5.348  12.036   1.426
  143VAL     HB 1905   5.430  12.000   1.471
  143VAL    CG1 1906   5.331  11.961   1.297
  143VAL   HG11 1907   5.411  11.975   1.240
  143VAL   HG12 1908   5.321  11.863   1.317
  143VAL   HG13 1909   5.249  11.994   1.250
  143VAL    CG2 1910   5.368  12.183   1.398
  143VAL   HG21 1911   5.447  12.195   1.339
  143VAL   HG22 1912   5.286  12.219   1.353
  143VAL   HG23 1913   5.383  12.231   1.484
  143VAL      C 1914   5.256  12.071   1.656
  143VAL      O 1915   5.354  12.030   1.719
  144SER      N 1916   5.174  12.164   1.705
  144SER      H 1917   5.098  12.196   1.648
  144SER     CA 1918   5.189  12.221   1.838
  144SER     HA 1919   5.276  12.185   1.871
  144SER     CB 1920   5.190  12.374   1.830
  144SER    HB1 1921   5.259  12.405   1.766
  144SER    HB2 1922   5.207  12.414   1.920
  144SER     OG 1923   5.065  12.423   1.785
  144SER     HG 1924   5.068  12.522   1.781
  144SER      C 1925   5.080  12.175   1.933
  144SER      O 1926   5.057  12.239   2.036
  145ALA      N 1927   5.011  12.066   1.900
  145ALA      H 1928   5.031  12.019   1.814
  145ALA     CA 1929   4.907  12.013   1.987
  145ALA     HA 1930   4.854  12.092   2.018
  145ALA     CB 1931   4.817  11.918   1.910
  145ALA    HB1 1932   4.746  11.882   1.971
  145ALA    HB2 1933   4.774  11.966   1.834
  145ALA    HB3 1934   4.871  11.842   1.875
  145ALA      C 1935   4.969  11.942   2.107
  145ALA      O 1936   5.063  11.864   2.092
  146ARG      N 1937   4.916  11.969   2.225
  146ARG      H 1938   4.832  12.023   2.229
  146ARG     CA 1939   4.975  11.923   2.350
  146ARG     HA 1940   5.065  11.887   2.326
  146ARG     CB 1941   4.989  12.039   2.449
  146ARG    HB1 1942   5.021  12.003   2.537
  146ARG    HB2 1943   4.899  12.082   2.462
  146ARG     CG 1944   5.086  12.145   2.404
  146ARG    HG1 1945   5.056  12.181   2.316
  146ARG    HG2 1946   5.177  12.104   2.395
  146ARG     CD 1947   5.091  12.257   2.505
  146ARG    HD1 1948   4.998  12.290   2.523
  146ARG    HD2 1949   5.147  12.331   2.470
  146ARG     NE 1950   5.148  12.212   2.631
  146ARG     HE 1951   5.190  12.121   2.634
  146ARG     CZ 1952   5.148  12.283   2.743
  146ARG    NH1 1953   5.093  12.404   2.745
  146ARG   HH11 1954   5.051  12.441   2.662
  146ARG   HH12 1955   5.093  12.457   2.830
  146ARG    NH2 1956   5.202  12.233   2.854
  146ARG   HH21 1957   5.242  12.141   2.853
  146ARG   HH22 1958   5.202  12.286   2.939
  146ARG      C 1959   4.889  11.813   2.411
  146ARG      O 1960   4.774  11.838   2.450
  147ALA      N 1961   4.945  11.693   2.420
  147ALA      H 1962   5.035  11.678   2.380
  147ALA     CA 1963   4.879  11.581   2.486
  147ALA     HA 1964   4.781  11.585   2.465
  147ALA     CB 1965   4.932  11.449   2.433
  147ALA    HB1 1966   4.885  11.373   2.480
  147ALA    HB2 1967   4.915  11.443   2.335
  147ALA    HB3 1968   5.030  11.443   2.450
  147ALA      C 1969   4.903  11.594   2.636
  147ALA      O 1970   5.004  11.548   2.689
  148THR      N 1971   4.808  11.656   2.706
  148THR      H 1972   4.724  11.683   2.660
  148THR     CA 1973   4.822  11.685   2.848
  148THR     HA 1974   4.920  11.677   2.865
  148THR     CB 1975   4.771  11.826   2.878
  148THR     HB 1976   4.780  11.847   2.976
  148THR    CG2 1977   4.846  11.927   2.795
  148THR   HG21 1978   4.812  12.018   2.816
  148THR   HG22 1979   4.943  11.922   2.817
  148THR   HG23 1980   4.832  11.907   2.698
  148THR    OG1 1981   4.632  11.834   2.847
  148THR    HG1 1982   4.598  11.926   2.867
  148THR      C 1983   4.748  11.584   2.936
  148THR      O 1984   4.722  11.613   3.053
  149GLY      N 1985   4.715  11.467   2.882
  149GLY      H 1986   4.738  11.447   2.787
  149GLY     CA 1987   4.645  11.368   2.961
  149GLY    HA1 1988   4.607  11.300   2.899
  149GLY    HA2 1989   4.570  11.414   3.009
  149GLY      C 1990   4.736  11.300   3.061
  149GLY      O 1991   4.858  11.304   3.053
  150THR      N 1992   4.673  11.233   3.158
  150THR      H 1993   4.573  11.225   3.156
  150THR     CA 1994   4.747  11.171   3.267
  150THR     HA 1995   4.818  11.237   3.289
  150THR     CB 1996   4.654  11.145   3.386
  150THR     HB 1997   4.703  11.100   3.461
  150THR    CG2 1998   4.592  11.275   3.432
  150THR   HG21 1999   4.531  11.257   3.510
  150THR   HG22 2000   4.664  11.338   3.460
  150THR   HG23 2001   4.539  11.315   3.357
  150THR    OG1 2002   4.550  11.055   3.347
  150THR    HG1 2003   4.489  11.038   3.425
  150THR      C 2004   4.814  11.041   3.226
  150THR      O 2005   4.889  10.984   3.307
  151ALA      N 2006   4.791  10.991   3.105
  151ALA      H 2007   4.720  11.032   3.048
  151ALA     CA 2008   4.866  10.877   3.054
  151ALA     HA 2009   4.889  10.824   3.136
  151ALA     CB 2010   4.780  10.795   2.958
  151ALA    HB1 2011   4.833  10.717   2.924
  151ALA    HB2 2012   4.699  10.761   3.006
  151ALA    HB3 2013   4.752  10.852   2.881
  151ALA      C 2014   4.994  10.918   2.984
  151ALA      O 2015   5.066  10.831   2.935
  152PHE      N 2016   5.025  11.047   2.979
  152PHE      H 2017   4.962  11.113   3.021
  152PHE     CA 2018   5.146  11.095   2.916
  152PHE     HA 2019   5.189  11.011   2.883
  152PHE     CB 2020   5.111  11.192   2.802
  152PHE    HB1 2021   5.195  11.226   2.761
  152PHE    HB2 2022   5.058  11.268   2.839
  152PHE     CG 2023   5.031  11.130   2.694
  152PHE    CD1 2024   5.089  11.043   2.605
  152PHE    HD1 2025   5.186  11.021   2.613
  152PHE    CE1 2026   5.015  10.985   2.505
  152PHE    HE1 2027   5.058  10.921   2.442
  152PHE     CZ 2028   4.882  11.015   2.493
  152PHE     HZ 2029   4.827  10.972   2.421
  152PHE    CE2 2030   4.823  11.103   2.580
  152PHE    HE2 2031   4.726  11.125   2.570
  152PHE    CD2 2032   4.896  11.160   2.680
  152PHE    HD2 2033   4.852  11.223   2.744
  152PHE      C 2034   5.241  11.163   3.013
  152PHE      O 2035   5.353  11.197   2.976
  153ARG      N 2036   5.198  11.182   3.137
  153ARG      H 2037   5.107  11.149   3.163
  153ARG     CA 2038   5.280  11.249   3.236
  153ARG     HA 2039   5.325  11.324   3.189
  153ARG     CB 2040   5.192  11.303   3.348
  153ARG    HB1 2041   5.250  11.343   3.419
  153ARG    HB2 2042   5.139  11.227   3.388
  153ARG     CG 2043   5.096  11.408   3.299
  153ARG    HG1 2044   5.041  11.369   3.225
  153ARG    HG2 2045   5.148  11.486   3.266
  153ARG     CD 2046   5.003  11.455   3.408
  153ARG    HD1 2047   5.055  11.501   3.480
  153ARG    HD2 2048   4.954  11.376   3.448
  153ARG     NE 2049   4.904  11.549   3.355
  153ARG     HE 2050   4.914  11.578   3.260
  153ARG     CZ 2051   4.803  11.597   3.424
  153ARG    NH1 2052   4.718  11.682   3.368
  153ARG   HH11 2053   4.730  11.709   3.273
  153ARG   HH12 2054   4.641  11.718   3.421
  153ARG    NH2 2055   4.786  11.560   3.550
  153ARG   HH21 2056   4.850  11.495   3.593
  153ARG   HH22 2057   4.709  11.596   3.603
  153ARG      C 2058   5.385  11.155   3.291
  153ARG      O 2059   5.373  11.033   3.283
  154ARG      N 2060   5.492  11.213   3.345
  154ARG      H 2061   5.497  11.312   3.348
  154ARG     CA 2062   5.601  11.134   3.400
  154ARG     HA 2063   5.621  11.060   3.336
  154ARG     CB 2064   5.727  11.218   3.415
  154ARG    HB1 2065   5.712  11.286   3.487
  154ARG    HB2 2066   5.746  11.264   3.329
  154ARG     CG 2067   5.846  11.136   3.452
  154ARG    HG1 2068   5.862  11.068   3.380
  154ARG    HG2 2069   5.827  11.088   3.538
  154ARG     CD 2070   5.969  11.221   3.469
  154ARG    HD1 2071   5.952  11.291   3.538
  154ARG    HD2 2072   5.993  11.264   3.382
  154ARG     NE 2073   6.081  11.139   3.512
  154ARG     HE 2074   6.067  11.040   3.516
  154ARG     CZ 2075   6.199  11.186   3.547
  154ARG    NH1 2076   6.221  11.317   3.547
  154ARG   HH11 2077   6.148  11.380   3.521
  154ARG   HH12 2078   6.310  11.352   3.574
  154ARG    NH2 2079   6.295  11.103   3.585
  154ARG   HH21 2080   6.278  11.004   3.588
  154ARG   HH22 2081   6.384  11.138   3.612
  154ARG      C 2082   5.555  11.079   3.534
  154ARG      O 2083   5.542  11.154   3.632
  155SER      N 2084   5.529  10.950   3.539
  155SER      H 2085   5.552  10.892   3.461
  155SER     CA 2086   5.468  10.888   3.655
  155SER     HA 2087   5.502  10.935   3.736
  155SER     CB 2088   5.315  10.901   3.650
  155SER    HB1 2089   5.278  10.855   3.570
  155SER    HB2 2090   5.287  10.997   3.649
  155SER     OG 2091   5.254  10.842   3.762
  155SER     HG 2092   5.155  10.852   3.756
  155SER      C 2093   5.510  10.743   3.658
  155SER      O 2094   5.541  10.685   3.554
  156PRO      N 2095   5.515  10.681   3.777
  156PRO     CD 2096   5.533  10.744   3.908
  156PRO    HD1 2097   5.445  10.767   3.949
  156PRO    HD2 2098   5.589  10.826   3.901
  156PRO     CG 2099   5.603  10.637   3.985
  156PRO    HG1 2100   5.582  10.644   4.083
  156PRO    HG2 2101   5.702  10.643   3.972
  156PRO     CB 2102   5.552  10.509   3.931
  156PRO    HB1 2103   5.466  10.484   3.977
  156PRO    HB2 2104   5.619  10.436   3.946
  156PRO     CA 2105   5.530  10.535   3.782
  156PRO     HA 2106   5.604  10.504   3.723
  156PRO      C 2107   5.409  10.461   3.729
  156PRO      O 2108   5.420  10.342   3.695
  157CYS      N 2109   5.293  10.526   3.723
  157CYS      H 2110   5.288  10.619   3.757
  157CYS     CA 2111   5.173  10.464   3.668
  157CYS     HA 2112   5.166  10.373   3.710
  157CYS     CB 2113   5.051  10.548   3.704
  157CYS    HB1 2114   4.975  10.504   3.655
  157CYS    HB2 2115   5.070  10.637   3.664
  157CYS     SG 2116   5.018  10.560   3.881
  157CYS     HG 2117   4.937  10.616   3.896
  157CYS      C 2118   5.184  10.447   3.517
  157CYS      O 2119   5.117  10.360   3.459
  158ASN      N 2120   5.266  10.528   3.452
  158ASN      H 2121   5.321  10.592   3.505
  158ASN     CA 2122   5.280  10.528   3.308
  158ASN     HA 2123   5.201  10.477   3.273
  158ASN     CB 2124   5.280  10.671   3.255
  158ASN    HB1 2125   5.292  10.668   3.156
  158ASN    HB2 2126   5.356  10.721   3.297
  158ASN     CG 2127   5.152  10.744   3.286
  158ASN    OD1 2128   5.044  10.688   3.275
  158ASN    ND2 2129   5.164  10.868   3.327
  158ASN   HD21 2130   5.254  10.909   3.337
  158ASN   HD22 2131   5.082  10.921   3.349
  158ASN      C 2132   5.410  10.459   3.269
  158ASN      O 2133   5.512  10.477   3.335
  159LEU      N 2134   5.405  10.381   3.161
  159LEU      H 2135   5.318  10.369   3.113
  159LEU     CA 2136   5.523  10.313   3.112
  159LEU     HA 2137   5.578  10.301   3.195
  159LEU     CB 2138   5.486  10.179   3.050
  159LEU    HB1 2139   5.567  10.143   3.004
  159LEU    HB2 2140   5.414  10.195   2.983
  159LEU     CG 2141   5.436  10.071   3.145
  159LEU     HG 2142   5.360  10.104   3.202
  159LEU    CD1 2143   5.388   9.955   3.064
  159LEU   HD11 2144   5.355   9.883   3.125
  159LEU   HD12 2145   5.313   9.984   3.004
  159LEU   HD13 2146   5.463   9.919   3.009
  159LEU    CD2 2147   5.548  10.029   3.236
  159LEU   HD21 2148   5.515   9.958   3.299
  159LEU   HD22 2149   5.623   9.993   3.182
  159LEU   HD23 2150   5.579  10.107   3.289
  159LEU      C 2151   5.600  10.395   3.009
  159LEU      O 2152   5.716  10.364   2.982
  160ILE      N 2153   5.538  10.497   2.951
  160ILE      H 2154   5.441  10.513   2.973
  160ILE     CA 2155   5.605  10.586   2.857
  160ILE     HA 2156   5.700  10.556   2.853
  160ILE     CB 2157   5.544  10.576   2.715
  160ILE     HB 2158   5.583  10.649   2.661
  160ILE    CG2 2159   5.580  10.444   2.651
  160ILE   HG21 2160   5.540  10.439   2.560
  160ILE   HG22 2161   5.679  10.436   2.645
  160ILE   HG23 2162   5.544  10.369   2.707
  160ILE    CG1 2163   5.391  10.594   2.714
  160ILE   HG11 2164   5.356  10.568   2.805
  160ILE   HG12 2165   5.353  10.532   2.645
  160ILE     CD 2166   5.340  10.735   2.683
  160ILE    HD1 2167   5.240  10.735   2.685
  160ILE    HD2 2168   5.375  10.798   2.752
  160ILE    HD3 2169   5.371  10.762   2.593
  160ILE      C 2170   5.598  10.727   2.911
  160ILE      O 2171   5.498  10.767   2.972
  161TYR      N 2172   5.706  10.802   2.892
  161TYR      H 2173   5.791  10.757   2.865
  161TYR     CA 2174   5.706  10.947   2.909
  161TYR     HA 2175   5.612  10.977   2.925
  161TYR     CB 2176   5.785  10.991   3.031
  161TYR    HB1 2177   5.876  10.950   3.028
  161TYR    HB2 2178   5.738  10.959   3.114
  161TYR     CG 2179   5.799  11.140   3.038
  161TYR    CD1 2180   5.688  11.221   3.057
  161TYR    HD1 2181   5.597  11.179   3.066
  161TYR    CE1 2182   5.701  11.357   3.064
  161TYR    HE1 2183   5.620  11.414   3.077
  161TYR     CZ 2184   5.825  11.414   3.054
  161TYR     OH 2185   5.839  11.550   3.061
  161TYR     HH 2186   5.935  11.574   3.052
  161TYR    CE2 2187   5.937  11.337   3.036
  161TYR    HE2 2188   6.027  11.379   3.029
  161TYR    CD2 2189   5.923  11.200   3.028
  161TYR    HD2 2190   6.004  11.143   3.015
  161TYR      C 2191   5.763  11.004   2.781
  161TYR      O 2192   5.884  11.011   2.763
  162PHE      N 2193   5.674  11.045   2.692
  162PHE      H 2194   5.576  11.040   2.715
  162PHE     CA 2195   5.714  11.096   2.562
  162PHE     HA 2196   5.811  11.072   2.557
  162PHE     CB 2197   5.633  11.029   2.450
  162PHE    HB1 2198   5.648  11.079   2.365
  162PHE    HB2 2199   5.536  11.032   2.475
  162PHE     CG 2200   5.667  10.886   2.423
  162PHE    CD1 2201   5.773  10.822   2.486
  162PHE    HD1 2202   5.828  10.872   2.553
  162PHE    CE1 2203   5.803  10.691   2.458
  162PHE    HE1 2204   5.878  10.645   2.506
  162PHE     CZ 2205   5.729  10.623   2.365
  162PHE     HZ 2206   5.751  10.527   2.344
  162PHE    CE2 2207   5.624  10.685   2.300
  162PHE    HE2 2208   5.570  10.634   2.233
  162PHE    CD2 2209   5.594  10.816   2.329
  162PHE    HD2 2210   5.518  10.861   2.282
  162PHE      C 2211   5.698  11.247   2.552
  162PHE      O 2212   5.723  11.303   2.446
  163GLY      N 2213   5.657  11.313   2.659
  163GLY      H 2214   5.639  11.263   2.745
  163GLY     CA 2215   5.638  11.457   2.653
  163GLY    HA1 2216   5.696  11.491   2.580
  163GLY    HA2 2217   5.668  11.495   2.741
  163GLY      C 2218   5.495  11.499   2.628
  163GLY      O 2219   5.402  11.438   2.681
  164GLU      N 2220   5.476  11.604   2.548
  164GLU      H 2221   5.555  11.651   2.511
  164GLU     CA 2222   5.343  11.651   2.513
  164GLU     HA 2223   5.286  11.572   2.537
  164GLU     CB 2224   5.306  11.776   2.593
  164GLU    HB1 2225   5.227  11.819   2.550
  164GLU    HB2 2226   5.383  11.839   2.591
  164GLU     CG 2227   5.271  11.751   2.737
  164GLU    HG1 2228   5.349  11.707   2.782
  164GLU    HG2 2229   5.191  11.690   2.741
  164GLU     CD 2230   5.238  11.878   2.811
  164GLU    OE1 2231   5.256  11.986   2.752
  164GLU    OE2 2232   5.193  11.869   2.927
  164GLU      C 2233   5.326  11.683   2.365
  164GLU      O 2234   5.212  11.696   2.319
  165HIE      N 2235   5.434  11.697   2.290
  165HIE      H 2236   5.523  11.672   2.329
  165HIE     CA 2237   5.428  11.747   2.154
  165HIE     HA 2238   5.334  11.778   2.139
  165HIE     CB 2239   5.526  11.864   2.137
  165HIE    HB1 2240   5.526  11.892   2.042
  165HIE    HB2 2241   5.617  11.833   2.163
  165HIE     CG 2242   5.491  11.983   2.221
  165HIE    ND1 2243   5.410  12.084   2.174
  165HIE    CE1 2244   5.397  12.176   2.268
  165HIE    HE1 2245   5.343  12.259   2.261
  165HIE    NE2 2246   5.468  12.138   2.373
  165HIE    HE2 2247   5.476  12.189   2.459
  165HIE    CD2 2248   5.528  12.018   2.346
  165HIE    HD2 2249   5.588  11.966   2.408
  165HIE      C 2250   5.461  11.634   2.057
  165HIE      O 2251   5.525  11.536   2.095
  166PRO      N 2252   5.415  11.644   1.932
  166PRO     CD 2253   5.309  11.733   1.882
  166PRO    HD1 2254   5.347  11.819   1.849
  166PRO    HD2 2255   5.241  11.752   1.954
  166PRO     CG 2256   5.249  11.654   1.771
  166PRO    HG1 2257   5.211  11.714   1.701
  166PRO    HG2 2258   5.177  11.594   1.806
  166PRO     CB 2259   5.359  11.574   1.715
  166PRO    HB1 2260   5.410  11.628   1.649
  166PRO    HB2 2261   5.322  11.492   1.670
  166PRO     CA 2262   5.446  11.537   1.836
  166PRO     HA 2263   5.427  11.448   1.878
  166PRO      C 2264   5.593  11.527   1.798
  166PRO      O 2265   5.638  11.420   1.757
  167LEU      N 2266   5.668  11.637   1.808
  167LEU      H 2267   5.625  11.725   1.828
  167LEU     CA 2268   5.812  11.628   1.790
  167LEU     HA 2269   5.826  11.575   1.707
  167LEU     CB 2270   5.872  11.768   1.775
  167LEU    HB1 2271   5.854  11.817   1.860
  167LEU    HB2 2272   5.824  11.813   1.700
  167LEU     CG 2273   6.021  11.777   1.747
  167LEU     HG 2274   6.071  11.726   1.818
  167LEU    CD1 2275   6.054  11.714   1.614
  167LEU   HD11 2276   6.152  11.720   1.598
  167LEU   HD12 2277   6.027  11.617   1.615
  167LEU   HD13 2278   6.004  11.761   1.542
  167LEU    CD2 2279   6.066  11.921   1.752
  167LEU   HD21 2280   6.164  11.925   1.734
  167LEU   HD22 2281   6.016  11.973   1.683
  167LEU   HD23 2282   6.047  11.958   1.843
  167LEU      C 2283   5.876  11.554   1.906
  167LEU      O 2284   5.975  11.481   1.888
  168SER      N 2285   5.822  11.572   2.026
  168SER      H 2286   5.748  11.638   2.037
  168SER     CA 2287   5.869  11.497   2.142
  168SER     HA 2288   5.968  11.505   2.142
  168SER     CB 2289   5.811  11.557   2.269
  168SER    HB1 2290   5.839  11.503   2.349
  168SER    HB2 2291   5.711  11.559   2.264
  168SER     OG 2292   5.855  11.690   2.289
  168SER     HG 2293   5.815  11.726   2.374
  168SER      C 2294   5.832  11.350   2.131
  168SER      O 2295   5.908  11.264   2.176
  169PHE      N 2296   5.717  11.319   2.071
  169PHE      H 2297   5.658  11.391   2.036
  169PHE     CA 2298   5.677  11.179   2.057
  169PHE     HA 2299   5.694  11.140   2.148
  169PHE     CB 2300   5.528  11.164   2.021
  169PHE    HB1 2301   5.512  11.069   1.993
  169PHE    HB2 2302   5.508  11.225   1.945
  169PHE     CG 2303   5.429  11.196   2.132
  169PHE    CD1 2304   5.466  11.259   2.249
  169PHE    HD1 2305   5.561  11.286   2.262
  169PHE    CE1 2306   5.374  11.284   2.348
  169PHE    HE1 2307   5.401  11.334   2.430
  169PHE     CZ 2308   5.245  11.241   2.335
  169PHE     HZ 2309   5.178  11.258   2.408
  169PHE    CE2 2310   5.207  11.174   2.222
  169PHE    HE2 2311   5.113  11.141   2.212
  169PHE    CD2 2312   5.299  11.151   2.122
  169PHE    HD2 2313   5.271  11.100   2.041
  169PHE      C 2314   5.762  11.109   1.951
  169PHE      O 2315   5.792  10.990   1.964
  170ALA      N 2316   5.800  11.182   1.846
  170ALA      H 2317   5.776  11.279   1.842
  170ALA     CA 2318   5.876  11.122   1.737
  170ALA     HA 2319   5.834  11.032   1.721
  170ALA     CB 2320   5.866  11.211   1.613
  170ALA    HB1 2321   5.918  11.169   1.539
  170ALA    HB2 2322   5.770  11.219   1.586
  170ALA    HB3 2323   5.903  11.301   1.634
  170ALA      C 2324   6.021  11.101   1.776
  170ALA      O 2325   6.086  11.007   1.727
  171ALA      N 2326   6.075  11.188   1.861
  171ALA      H 2327   6.020  11.265   1.894
  171ALA     CA 2328   6.212  11.172   1.907
  171ALA     HA 2329   6.266  11.158   1.825
  171ALA     CB 2330   6.257  11.297   1.981
  171ALA    HB1 2331   6.351  11.285   2.013
  171ALA    HB2 2332   6.252  11.375   1.920
  171ALA    HB3 2333   6.197  11.312   2.060
  171ALA      C 2334   6.226  11.050   1.997
  171ALA      O 2335   6.331  10.985   1.999
  172CYS      N 2336   6.121  11.015   2.069
  172CYS      H 2337   6.034  11.062   2.055
  172CYS     CA 2338   6.129  10.909   2.168
  172CYS     HA 2339   6.223  10.910   2.202
  172CYS     CB 2340   6.033  10.938   2.281
  172CYS    HB1 2341   6.033  10.854   2.337
  172CYS    HB2 2342   5.944  10.948   2.237
  172CYS     SG 2343   6.077  11.082   2.377
  172CYS     HG 2344   6.009  11.095   2.450
  172CYS      C 2345   6.101  10.772   2.107
  172CYS      O 2346   6.139  10.670   2.166
  173VAL      N 2347   6.035  10.767   1.991
  173VAL      H 2348   5.996  10.850   1.953
  173VAL     CA 2349   6.019  10.640   1.920
  173VAL     HA 2350   6.027  10.570   1.992
  173VAL     CB 2351   5.881  10.633   1.851
  173VAL     HB 2352   5.871  10.545   1.804
  173VAL    CG1 2353   5.771  10.644   1.954
  173VAL   HG11 2354   5.682  10.639   1.909
  173VAL   HG12 2355   5.779  10.568   2.020
  173VAL   HG13 2356   5.779  10.731   2.003
  173VAL    CG2 2357   5.867  10.740   1.746
  173VAL   HG21 2358   5.777  10.733   1.703
  173VAL   HG22 2359   5.877  10.830   1.789
  173VAL   HG23 2360   5.938  10.728   1.677
  173VAL      C 2361   6.129  10.617   1.818
  173VAL      O 2362   6.124  10.517   1.746
  174ASN      N 2363   6.229  10.706   1.812
  174ASN      H 2364   6.226  10.782   1.877
  174ASN     CA 2365   6.343  10.701   1.718
  174ASN     HA 2366   6.391  10.787   1.735
  174ASN     CB 2367   6.438  10.585   1.746
  174ASN    HB1 2368   6.398  10.501   1.708
  174ASN    HB2 2369   6.447  10.574   1.845
  174ASN     CG 2370   6.577  10.606   1.686
  174ASN    OD1 2371   6.661  10.518   1.694
  174ASN    ND2 2372   6.602  10.724   1.633
  174ASN   HD21 2373   6.531  10.794   1.634
  174ASN   HD22 2374   6.691  10.742   1.593
  174ASN      C 2375   6.297  10.696   1.573
  174ASN      O 2376   6.335  10.607   1.498
  175SER      N 2377   6.215  10.791   1.532
  175SER      H 2378   6.177  10.855   1.599
  175SER     CA 2379   6.179  10.803   1.392
  175SER     HA 2380   6.215  10.723   1.344
  175SER     CB 2381   6.028  10.801   1.372
  175SER    HB1 2382   5.985  10.880   1.415
  175SER    HB2 2383   5.988  10.717   1.410
  175SER     OG 2384   5.999  10.804   1.234
  175SER     HG 2385   5.900  10.802   1.221
  175SER      C 2386   6.242  10.932   1.342
  175SER      O 2387   6.185  11.040   1.355
  176GLU      N 2388   6.362  10.919   1.286
  176GLU      H 2389   6.402  10.828   1.276
  176GLU     CA 2390   6.436  11.037   1.240
  176GLU     HA 2391   6.434  11.102   1.316
  176GLU     CB 2392   6.580  10.998   1.207
  176GLU    HB1 2393   6.626  11.077   1.167
  176GLU    HB2 2394   6.578  10.923   1.141
  176GLU     CG 2395   6.660  10.953   1.327
  176GLU    HG1 2396   6.616  10.871   1.366
  176GLU    HG2 2397   6.660  11.026   1.395
  176GLU     CD 2398   6.803  10.919   1.292
  176GLU    OE1 2399   6.836  10.919   1.171
  176GLU    OE2 2400   6.883  10.893   1.384
  176GLU      C 2401   6.369  11.101   1.119
  176GLU      O 2402   6.379  11.222   1.099
  177GLU      N 2403   6.300  11.021   1.038
  177GLU      H 2404   6.291  10.923   1.060
  177GLU     CA 2405   6.238  11.074   0.918
  177GLU     HA 2406   6.306  11.135   0.879
  177GLU     CB 2407   6.207  10.961   0.821
  177GLU    HB1 2408   6.152  10.998   0.746
  177GLU    HB2 2409   6.154  10.891   0.870
  177GLU     CG 2410   6.331  10.895   0.763
  177GLU    HG1 2411   6.385  10.857   0.838
  177GLU    HG2 2412   6.384  10.964   0.715
  177GLU     CD 2413   6.298  10.783   0.667
  177GLU    OE1 2414   6.178  10.749   0.655
  177GLU    OE2 2415   6.391  10.729   0.604
  177GLU      C 2416   6.112  11.154   0.950
  177GLU      O 2417   6.075  11.245   0.876
  178ILE      N 2418   6.045  11.120   1.060
  178ILE      H 2419   6.073  11.040   1.113
  178ILE     CA 2420   5.930  11.199   1.104
  178ILE     HA 2421   5.881  11.227   1.022
  178ILE     CB 2422   5.836  11.112   1.190
  178ILE     HB 2423   5.890  11.074   1.265
  178ILE    CG2 2424   5.721  11.192   1.249
  178ILE   HG21 2425   5.663  11.131   1.304
  178ILE   HG22 2426   5.757  11.264   1.307
  178ILE   HG23 2427   5.667  11.232   1.175
  178ILE    CG1 2428   5.775  11.001   1.104
  178ILE   HG11 2429   5.849  10.949   1.061
  178ILE   HG12 2430   5.717  11.043   1.034
  178ILE     CD 2431   5.690  10.903   1.181
  178ILE    HD1 2432   5.654  10.833   1.119
  178ILE    HD2 2433   5.745  10.858   1.252
  178ILE    HD3 2434   5.614  10.951   1.225
  178ILE      C 2435   5.977  11.325   1.176
  178ILE      O 2436   5.915  11.431   1.163
  179VAL      N 2437   6.088  11.316   1.249
  179VAL      H 2438   6.134  11.227   1.258
  179VAL     CA 2439   6.145  11.433   1.318
  179VAL     HA 2440   6.072  11.471   1.374
  179VAL     CB 2441   6.262  11.390   1.409
  179VAL     HB 2442   6.323  11.331   1.356
  179VAL    CG1 2443   6.338  11.509   1.460
  179VAL   HG11 2444   6.413  11.478   1.519
  179VAL   HG12 2445   6.375  11.560   1.383
  179VAL   HG13 2446   6.276  11.567   1.513
  179VAL    CG2 2447   6.212  11.314   1.527
  179VAL   HG21 2448   6.289  11.287   1.585
  179VAL   HG22 2449   6.149  11.371   1.580
  179VAL   HG23 2450   6.163  11.232   1.496
  179VAL      C 2451   6.187  11.539   1.218
  179VAL      O 2452   6.159  11.658   1.237
  180ARG      N 2453   6.249  11.498   1.108
  180ARG      H 2454   6.274  11.401   1.099
  180ARG     CA 2455   6.280  11.592   1.001
  180ARG     HA 2456   6.328  11.667   1.046
  180ARG     CB 2457   6.369  11.525   0.896
  180ARG    HB1 2458   6.378  11.587   0.819
  180ARG    HB2 2459   6.324  11.440   0.866
  180ARG     CG 2460   6.508  11.490   0.945
  180ARG    HG1 2461   6.501  11.422   1.019
  180ARG    HG2 2462   6.552  11.572   0.980
  180ARG     CD 2463   6.591  11.432   0.832
  180ARG    HD1 2464   6.594  11.497   0.757
  180ARG    HD2 2465   6.549  11.346   0.801
  180ARG     NE 2466   6.729  11.403   0.873
  180ARG     HE 2467   6.795  11.477   0.870
  180ARG     CZ 2468   6.771  11.284   0.914
  180ARG    NH1 2469   6.897  11.267   0.949
  180ARG   HH11 2470   6.961  11.343   0.945
  180ARG   HH12 2471   6.928  11.177   0.980
  180ARG    NH2 2472   6.687  11.182   0.919
  180ARG   HH21 2473   6.591  11.194   0.892
  180ARG   HH22 2474   6.719  11.092   0.950
  180ARG      C 2475   6.153  11.645   0.935
  180ARG      O 2476   6.145  11.763   0.899
  181LEU      N 2477   6.050  11.561   0.923
  181LEU      H 2478   6.055  11.470   0.965
  181LEU     CA 2479   5.930  11.599   0.850
  181LEU     HA 2480   5.961  11.651   0.771
  181LEU     CB 2481   5.856  11.473   0.805
  181LEU    HB1 2482   5.812  11.435   0.887
  181LEU    HB2 2483   5.926  11.409   0.773
  181LEU     CG 2484   5.748  11.474   0.697
  181LEU     HG 2485   5.761  11.552   0.636
  181LEU    CD1 2486   5.758  11.344   0.622
  181LEU   HD11 2487   5.688  11.341   0.551
  181LEU   HD12 2488   5.848  11.336   0.581
  181LEU   HD13 2489   5.743  11.267   0.686
  181LEU    CD2 2490   5.610  11.487   0.756
  181LEU   HD21 2491   5.542  11.487   0.683
  181LEU   HD22 2492   5.592  11.409   0.818
  181LEU   HD23 2493   5.603  11.572   0.808
  181LEU      C 2494   5.840  11.689   0.934
  181LEU      O 2495   5.760  11.766   0.880
  182LEU      N 2496   5.851  11.682   1.067
  182LEU      H 2497   5.915  11.616   1.108
  182LEU     CA 2498   5.771  11.768   1.154
  182LEU     HA 2499   5.682  11.775   1.110
  182LEU     CB 2500   5.754  11.704   1.291
  182LEU    HB1 2501   5.721  11.775   1.353
  182LEU    HB2 2502   5.844  11.673   1.321
  182LEU     CG 2503   5.660  11.585   1.306
  182LEU     HG 2504   5.681  11.516   1.237
  182LEU    CD1 2505   5.678  11.522   1.441
  182LEU   HD11 2506   5.616  11.444   1.450
  182LEU   HD12 2507   5.772  11.490   1.451
  182LEU   HD13 2508   5.657  11.589   1.513
  182LEU    CD2 2509   5.517  11.630   1.288
  182LEU   HD21 2510   5.456  11.551   1.298
  182LEU   HD22 2511   5.494  11.698   1.358
  182LEU   HD23 2512   5.506  11.669   1.197
  182LEU      C 2513   5.834  11.907   1.167
  182LEU      O 2514   5.762  12.006   1.184
  183ILE      N 2515   5.966  11.915   1.162
  183ILE      H 2516   6.020  11.831   1.151
  183ILE     CA 2517   6.033  12.045   1.173
  183ILE     HA 2518   5.988  12.096   1.247
  183ILE     CB 2519   6.182  12.023   1.210
  183ILE     HB 2520   6.222  11.961   1.143
  183ILE    CG2 2521   6.262  12.151   1.207
  183ILE   HG21 2522   6.357  12.131   1.232
  183ILE   HG22 2523   6.258  12.190   1.115
  183ILE   HG23 2524   6.223  12.216   1.273
  183ILE    CG1 2525   6.191  11.964   1.350
  183ILE   HG11 2526   6.126  11.887   1.357
  183ILE   HG12 2527   6.166  12.034   1.417
  183ILE     CD 2528   6.326  11.913   1.387
  183ILE    HD1 2529   6.323  11.876   1.480
  183ILE    HD2 2530   6.353  11.840   1.324
  183ILE    HD3 2531   6.392  11.987   1.383
  183ILE      C 2532   6.014  12.125   1.044
  183ILE      O 2533   6.003  12.248   1.047
  184GLU      N 2534   6.003  12.055   0.930
  184GLU      H 2535   6.018  11.956   0.932
  184GLU     CA 2536   5.969  12.120   0.804
  184GLU     HA 2537   6.036  12.193   0.796
  184GLU     CB 2538   5.979  12.019   0.690
  184GLU    HB1 2539   5.938  12.059   0.608
  184GLU    HB2 2540   5.928  11.936   0.716
  184GLU     CG 2541   6.121  11.978   0.657
  184GLU    HG1 2542   6.166  11.948   0.741
  184GLU    HG2 2543   6.169  12.057   0.620
  184GLU     CD 2544   6.126  11.865   0.556
  184GLU    OE1 2545   6.019  11.811   0.522
  184GLU    OE2 2546   6.237  11.830   0.512
  184GLU      C 2547   5.829  12.180   0.804
  184GLU      O 2548   5.802  12.272   0.726
  185HID      N 2549   5.739  12.132   0.890
  185HID      H 2550   5.765  12.057   0.951
  185HID     CA 2551   5.604  12.184   0.899
  185HID     HA 2552   5.593  12.236   0.815
  185HID     CB 2553   5.504  12.069   0.906
  185HID    HB1 2554   5.413  12.106   0.928
  185HID    HB2 2555   5.532  12.006   0.979
  185HID     CG 2556   5.493  11.991   0.778
  185HID    ND1 2557   5.578  11.887   0.747
  185HID    HD1 2558   5.652  11.853   0.805
  185HID    CE1 2559   5.546  11.838   0.629
  185HID    HE1 2560   5.592  11.762   0.583
  185HID    NE2 2561   5.442  11.906   0.582
  185HID    CD2 2562   5.407  12.002   0.674
  185HID    HD2 2563   5.332  12.067   0.666
  185HID      C 2564   5.584  12.278   1.017
  185HID      O 2565   5.469  12.312   1.049
  186GLY      N 2566   5.691  12.320   1.083
  186GLY      H 2567   5.780  12.278   1.063
  186GLY     CA 2568   5.683  12.424   1.183
  186GLY    HA1 2569   5.600  12.476   1.164
  186GLY    HA2 2570   5.763  12.482   1.170
  186GLY      C 2571   5.679  12.380   1.327
  186GLY      O 2572   5.624  12.453   1.411
  187ALA      N 2573   5.733  12.263   1.360
  187ALA      H 2574   5.772  12.204   1.289
  187ALA     CA 2575   5.736  12.218   1.499
  187ALA     HA 2576   5.644  12.233   1.536
  187ALA     CB 2577   5.770  12.070   1.506
  187ALA    HB1 2578   5.771  12.040   1.602
  187ALA    HB2 2579   5.701  12.017   1.457
  187ALA    HB3 2580   5.860  12.054   1.465
  187ALA      C 2581   5.837  12.299   1.579
  187ALA      O 2582   5.954  12.308   1.541
  188ASP      N 2583   5.791  12.357   1.689
  188ASP      H 2584   5.694  12.348   1.712
  188ASP     CA 2585   5.878  12.433   1.777
  188ASP     HA 2586   5.930  12.494   1.719
  188ASP     CB 2587   5.795  12.514   1.877
  188ASP    HB1 2588   5.756  12.451   1.945
  188ASP    HB2 2589   5.721  12.559   1.828
  188ASP     CG 2590   5.876  12.620   1.950
  188ASP    OD1 2591   5.996  12.636   1.920
  188ASP    OD2 2592   5.820  12.685   2.040
  188ASP      C 2593   5.971  12.337   1.851
  188ASP      O 2594   5.926  12.258   1.934
  189ILE      N 2595   6.100  12.344   1.819
  189ILE      H 2596   6.131  12.412   1.753
  189ILE     CA 2597   6.196  12.253   1.879
  189ILE     HA 2598   6.153  12.162   1.883
  189ILE     CB 2599   6.322  12.248   1.790
  189ILE     HB 2600   6.292  12.248   1.695
  189ILE    CG2 2601   6.411  12.369   1.815
  189ILE   HG21 2602   6.492  12.363   1.757
  189ILE   HG22 2603   6.360  12.452   1.795
  189ILE   HG23 2604   6.439  12.370   1.911
  189ILE    CG1 2605   6.402  12.121   1.815
  189ILE   HG11 2606   6.339  12.043   1.820
  189ILE   HG12 2607   6.451  12.129   1.902
  189ILE     CD 2608   6.502  12.095   1.707
  189ILE    HD1 2609   6.552  12.010   1.728
  189ILE    HD2 2610   6.454  12.085   1.620
  189ILE    HD3 2611   6.566  12.171   1.702
  189ILE      C 2612   6.226  12.292   2.023
  189ILE      O 2613   6.277  12.210   2.101
  190ARG      N 2614   6.193  12.415   2.063
  190ARG      H 2615   6.151  12.476   1.997
  190ARG     CA 2616   6.214  12.464   2.198
  190ARG     HA 2617   6.285  12.405   2.236
  190ARG     CB 2618   6.257  12.610   2.194
  190ARG    HB1 2619   6.265  12.643   2.288
  190ARG    HB2 2620   6.187  12.662   2.146
  190ARG     CG 2621   6.388  12.634   2.125
  190ARG    HG1 2622   6.383  12.597   2.032
  190ARG    HG2 2623   6.461  12.587   2.176
  190ARG     CD 2624   6.417  12.781   2.120
  190ARG    HD1 2625   6.339  12.828   2.080
  190ARG    HD2 2626   6.498  12.796   2.064
  190ARG     NE 2627   6.442  12.839   2.252
  190ARG     HE 2628   6.363  12.870   2.305
  190ARG     CZ 2629   6.562  12.852   2.306
  190ARG    NH1 2630   6.576  12.906   2.426
  190ARG   HH11 2631   6.495  12.937   2.477
  190ARG   HH12 2632   6.667  12.915   2.467
  190ARG    NH2 2633   6.670  12.812   2.239
  190ARG   HH21 2634   6.660  12.772   2.148
  190ARG   HH22 2635   6.760  12.821   2.280
  190ARG      C 2636   6.090  12.451   2.284
  190ARG      O 2637   6.082  12.516   2.388
  191ALA      N 2638   5.993  12.370   2.243
  191ALA      H 2639   6.005  12.316   2.160
  191ALA     CA 2640   5.868  12.357   2.318
  191ALA     HA 2641   5.839  12.449   2.342
  191ALA     CB 2642   5.762  12.290   2.232
  191ALA    HB1 2643   5.677  12.281   2.285
  191ALA    HB2 2644   5.745  12.345   2.151
  191ALA    HB3 2645   5.793  12.199   2.205
  191ALA      C 2646   5.890  12.279   2.446
  191ALA      O 2647   5.964  12.180   2.449
  192GLN      N 2648   5.826  12.324   2.553
  192GLN      H 2649   5.767  12.404   2.543
  192GLN     CA 2650   5.837  12.263   2.684
  192GLN     HA 2651   5.903  12.189   2.674
  192GLN     CB 2652   5.885  12.365   2.787
  192GLN    HB1 2653   5.884  12.321   2.878
  192GLN    HB2 2654   5.822  12.442   2.787
  192GLN     CG 2655   6.023  12.418   2.763
  192GLN    HG1 2656   6.026  12.458   2.672
  192GLN    HG2 2657   6.088  12.342   2.768
  192GLN     CD 2658   6.061  12.522   2.865
  192GLN    OE1 2659   5.981  12.561   2.949
  192GLN    NE2 2660   6.185  12.568   2.858
  192GLN   HE21 2661   6.247  12.533   2.788
  192GLN   HE22 2662   6.216  12.637   2.923
  192GLN      C 2663   5.703  12.208   2.727
  192GLN      O 2664   5.598  12.264   2.694
  193ASP      N 2665   5.706  12.098   2.802
  193ASP      H 2666   5.794  12.055   2.823
  193ASP     CA 2667   5.584  12.039   2.854
  193ASP     HA 2668   5.511  12.063   2.791
  193ASP     CB 2669   5.593  11.887   2.855
  193ASP    HB1 2670   5.607  11.855   2.762
  193ASP    HB2 2671   5.507  11.850   2.890
  193ASP     CG 2672   5.706  11.834   2.941
  193ASP    OD1 2673   5.788  11.911   2.992
  193ASP    OD2 2674   5.711  11.711   2.958
  193ASP      C 2675   5.551  12.099   2.990
  193ASP      O 2676   5.600  12.207   3.027
  194SER      N 2677   5.464  12.032   3.066
  194SER      H 2678   5.426  11.945   3.032
  194SER     CA 2679   5.423  12.081   3.197
  194SER     HA 2680   5.395  12.175   3.183
  194SER     CB 2681   5.307  11.997   3.249
  194SER    HB1 2682   5.233  11.994   3.182
  194SER    HB2 2683   5.272  12.033   3.336
  194SER     OG 2684   5.348  11.864   3.273
  194SER     HG 2685   5.270  11.810   3.307
  194SER      C 2686   5.538  12.079   3.297
  194SER      O 2687   5.542  12.160   3.390
  195LEU      N 2688   5.633  11.987   3.279
  195LEU      H 2689   5.622  11.919   3.207
  195LEU     CA 2690   5.752  11.983   3.363
  195LEU     HA 2691   5.720  12.018   3.451
  195LEU     CB 2692   5.804  11.840   3.374
  195LEU    HB1 2693   5.892  11.843   3.420
  195LEU    HB2 2694   5.816  11.804   3.282
  195LEU     CG 2695   5.716  11.742   3.450
  195LEU     HG 2696   5.625  11.736   3.408
  195LEU    CD1 2697   5.781  11.605   3.447
  195LEU   HD11 2698   5.724  11.539   3.497
  195LEU   HD12 2699   5.791  11.574   3.353
  195LEU   HD13 2700   5.871  11.609   3.490
  195LEU    CD2 2701   5.695  11.789   3.591
  195LEU   HD21 2702   5.637  11.723   3.640
  195LEU   HD22 2703   5.783  11.796   3.638
  195LEU   HD23 2704   5.650  11.878   3.590
  195LEU      C 2705   5.863  12.072   3.312
  195LEU      O 2706   5.973  12.070   3.368
  196GLY      N 2707   5.839  12.151   3.208
  196GLY      H 2708   5.748  12.149   3.167
  196GLY     CA 2709   5.940  12.239   3.153
  196GLY    HA1 2710   5.984  12.285   3.230
  196GLY    HA2 2711   5.893  12.306   3.097
  196GLY      C 2712   6.045  12.170   3.070
  196GLY      O 2713   6.144  12.233   3.034
  197ASN      N 2714   6.025  12.043   3.039
  197ASN      H 2715   5.939  11.999   3.066
  197ASN     CA 2716   6.125  11.966   2.967
  197ASN     HA 2717   6.214  11.995   3.002
  197ASN     CB 2718   6.105  11.817   2.993
  197ASN    HB1 2719   6.157  11.765   2.926
  197ASN    HB2 2720   6.008  11.795   2.984
  197ASN     CG 2721   6.150  11.775   3.131
  197ASN    OD1 2722   6.253  11.820   3.179
  197ASN    ND2 2723   6.074  11.688   3.194
  197ASN   HD21 2724   5.991  11.653   3.151
  197ASN   HD22 2725   6.099  11.656   3.286
  197ASN      C 2726   6.116  11.995   2.818
  197ASN      O 2727   6.009  11.981   2.758
  198THR      N 2728   6.228  12.034   2.758
  198THR      H 2729   6.307  12.059   2.814
  198THR     CA 2730   6.238  12.040   2.614
  198THR     HA 2731   6.152  12.080   2.583
  198THR     CB 2732   6.353  12.130   2.571
  198THR     HB 2733   6.356  12.135   2.472
  198THR    CG2 2734   6.339  12.268   2.631
  198THR   HG21 2735   6.415  12.325   2.602
  198THR   HG22 2736   6.253  12.309   2.601
  198THR   HG23 2737   6.339  12.261   2.731
  198THR    OG1 2738   6.477  12.074   2.614
  198THR    HG1 2739   6.552  12.133   2.586
  198THR      C 2740   6.255  11.899   2.558
  198THR      O 2741   6.255  11.801   2.631
  199VAL      N 2742   6.272  11.889   2.426
  199VAL      H 2743   6.275  11.971   2.370
  199VAL     CA 2744   6.286  11.758   2.364
  199VAL     HA 2745   6.216  11.699   2.405
  199VAL     CB 2746   6.261  11.769   2.212
  199VAL     HB 2747   6.176  11.819   2.198
  199VAL    CG1 2748   6.370  11.849   2.143
  199VAL   HG11 2749   6.350  11.854   2.045
  199VAL   HG12 2750   6.373  11.941   2.182
  199VAL   HG13 2751   6.458  11.804   2.158
  199VAL    CG2 2752   6.240  11.633   2.148
  199VAL   HG21 2753   6.224  11.644   2.050
  199VAL   HG22 2754   6.321  11.576   2.163
  199VAL   HG23 2755   6.160  11.588   2.190
  199VAL      C 2756   6.421  11.697   2.398
  199VAL      O 2757   6.438  11.574   2.397
  200LEU      N 2758   6.518  11.780   2.435
  200LEU      H 2759   6.500  11.878   2.437
  200LEU     CA 2760   6.650  11.729   2.473
  200LEU     HA 2761   6.669  11.653   2.411
  200LEU     CB 2762   6.755  11.838   2.457
  200LEU    HB1 2763   6.842  11.800   2.487
  200LEU    HB2 2764   6.729  11.913   2.517
  200LEU     CG 2765   6.775  11.895   2.317
  200LEU     HG 2766   6.691  11.941   2.287
  200LEU    CD1 2767   6.888  11.994   2.321
  200LEU   HD11 2768   6.902  12.032   2.230
  200LEU   HD12 2769   6.865  12.067   2.385
  200LEU   HD13 2770   6.971  11.948   2.352
  200LEU    CD2 2771   6.799  11.788   2.215
  200LEU   HD21 2772   6.811  11.829   2.125
  200LEU   HD22 2773   6.881  11.736   2.240
  200LEU   HD23 2774   6.720  11.726   2.213
  200LEU      C 2775   6.649  11.676   2.616
  200LEU      O 2776   6.727  11.586   2.649
  201HIE      N 2777   6.564  11.731   2.702
  201HIE      H 2778   6.512  11.812   2.675
  201HIE     CA 2779   6.545  11.675   2.835
  201HIE     HA 2780   6.638  11.668   2.871
  201HIE     CB 2781   6.458  11.765   2.921
  201HIE    HB1 2782   6.432  11.715   3.004
  201HIE    HB2 2783   6.375  11.788   2.870
  201HIE     CG 2784   6.522  11.892   2.963
  201HIE    ND1 2785   6.512  12.008   2.889
  201HIE    CE1 2786   6.575  12.105   2.951
  201HIE    HE1 2787   6.584  12.199   2.919
  201HIE    NE2 2788   6.624  12.057   3.064
  201HIE    HE2 2789   6.676  12.109   3.132
  201HIE    CD2 2790   6.591  11.924   3.074
  201HIE    HD2 2791   6.614  11.862   3.150
  201HIE      C 2792   6.479  11.538   2.830
  201HIE      O 2793   6.514  11.448   2.907
  202ILE      N 2794   6.379  11.523   2.742
  202ILE      H 2795   6.361  11.595   2.676
  202ILE     CA 2796   6.296  11.403   2.741
  202ILE     HA 2797   6.272  11.380   2.836
  202ILE     CB 2798   6.167  11.432   2.663
  202ILE     HB 2799   6.192  11.458   2.570
  202ILE    CG2 2800   6.078  11.312   2.658
  202ILE   HG21 2801   5.995  11.334   2.607
  202ILE   HG22 2802   6.126  11.236   2.613
  202ILE   HG23 2803   6.053  11.284   2.751
  202ILE    CG1 2804   6.088  11.541   2.733
  202ILE   HG11 2805   6.150  11.615   2.758
  202ILE   HG12 2806   6.047  11.503   2.816
  202ILE     CD 2807   5.979  11.598   2.651
  202ILE    HD1 2808   5.931  11.668   2.704
  202ILE    HD2 2809   6.017  11.638   2.568
  202ILE    HD3 2810   5.914  11.525   2.627
  202ILE      C 2811   6.375  11.285   2.687
  202ILE      O 2812   6.356  11.172   2.731
  203LEU      N 2813   6.469  11.311   2.595
  203LEU      H 2814   6.483  11.405   2.565
  203LEU     CA 2815   6.551  11.204   2.538
  203LEU     HA 2816   6.485  11.135   2.509
  203LEU     CB 2817   6.634  11.258   2.421
  203LEU    HB1 2818   6.705  11.191   2.401
  203LEU    HB2 2819   6.676  11.343   2.451
  203LEU     CG 2820   6.560  11.286   2.292
  203LEU     HG 2821   6.480  11.343   2.310
  203LEU    CD1 2822   6.653  11.357   2.198
  203LEU   HD11 2823   6.605  11.376   2.113
  203LEU   HD12 2824   6.683  11.442   2.240
  203LEU   HD13 2825   6.732  11.299   2.180
  203LEU    CD2 2826   6.512  11.157   2.231
  203LEU   HD21 2827   6.463  11.176   2.146
  203LEU   HD22 2828   6.590  11.098   2.212
  203LEU   HD23 2829   6.450  11.110   2.295
  203LEU      C 2830   6.644  11.141   2.640
  203LEU      O 2831   6.685  11.026   2.625
  204ILE      N 2832   6.678  11.215   2.745
  204ILE      H 2833   6.644  11.308   2.753
  204ILE     CA 2834   6.764  11.161   2.850
  204ILE     HA 2835   6.836  11.106   2.808
  204ILE     CB 2836   6.826  11.279   2.926
  204ILE     HB 2837   6.754  11.336   2.965
  204ILE    CG2 2838   6.909  11.235   3.043
  204ILE   HG21 2839   6.947  11.315   3.089
  204ILE   HG22 2840   6.852  11.183   3.107
  204ILE   HG23 2841   6.983  11.176   3.011
  204ILE    CG1 2842   6.912  11.355   2.828
  204ILE   HG11 2843   6.862  11.367   2.742
  204ILE   HG12 2844   6.996  11.304   2.811
  204ILE     CD 2845   6.949  11.483   2.873
  204ILE    HD1 2846   7.005  11.527   2.804
  204ILE    HD2 2847   6.867  11.537   2.890
  204ILE    HD3 2848   7.001  11.474   2.958
  204ILE      C 2849   6.685  11.066   2.939
  204ILE      O 2850   6.739  10.969   2.993
  205LEU      N 2851   6.554  11.087   2.947
  205LEU      H 2852   6.514  11.161   2.894
  205LEU     CA 2853   6.466  11.007   3.030
  205LEU     HA 2854   6.522  10.978   3.108
  205LEU     CB 2855   6.347  11.093   3.074
  205LEU    HB1 2856   6.286  11.037   3.131
  205LEU    HB2 2857   6.297  11.123   2.993
  205LEU     CG 2858   6.388  11.216   3.154
  205LEU     HG 2859   6.456  11.267   3.103
  205LEU    CD1 2860   6.270  11.307   3.179
  205LEU   HD11 2861   6.300  11.386   3.232
  205LEU   HD12 2862   6.232  11.337   3.092
  205LEU   HD13 2863   6.200  11.257   3.231
  205LEU    CD2 2864   6.448  11.173   3.284
  205LEU   HD21 2865   6.475  11.253   3.337
  205LEU   HD22 2866   6.380  11.120   3.336
  205LEU   HD23 2867   6.528  11.116   3.267
  205LEU      C 2868   6.417  10.881   2.960
  205LEU      O 2869   6.319  10.821   3.005
  206GLN      N 2870   6.484  10.838   2.852
  206GLN      H 2871   6.569  10.883   2.828
  206GLN     CA 2872   6.437  10.728   2.769
  206GLN     HA 2873   6.343  10.712   2.799
  206GLN     CB 2874   6.442  10.766   2.620
  206GLN    HB1 2875   6.409  10.688   2.566
  206GLN    HB2 2876   6.536  10.786   2.595
  206GLN     CG 2877   6.358  10.886   2.585
  206GLN    HG1 2878   6.364  10.901   2.487
  206GLN    HG2 2879   6.394  10.965   2.634
  206GLN     CD 2880   6.213  10.869   2.622
  206GLN    OE1 2881   6.153  10.764   2.599
  206GLN    NE2 2882   6.155  10.971   2.682
  206GLN   HE21 2883   6.207  11.054   2.701
  206GLN   HE22 2884   6.059  10.965   2.709
  206GLN      C 2885   6.521  10.603   2.792
  206GLN      O 2886   6.642  10.614   2.817
  207PRO      N 2887   6.461  10.484   2.784
  207PRO     CD 2888   6.318  10.456   2.762
  207PRO    HD1 2889   6.285  10.499   2.679
  207PRO    HD2 2890   6.263  10.487   2.840
  207PRO     CG 2891   6.315  10.308   2.750
  207PRO    HG1 2892   6.329  10.280   2.655
  207PRO    HG2 2893   6.228  10.271   2.783
  207PRO     CB 2894   6.424  10.258   2.833
  207PRO    HB1 2895   6.453  10.168   2.800
  207PRO    HB2 2896   6.393  10.249   2.928
  207PRO     CA 2897   6.535  10.362   2.820
  207PRO     HA 2898   6.588  10.378   2.903
  207PRO      C 2899   6.641  10.319   2.720
  207PRO      O 2900   6.741  10.260   2.761
  208ASN      N 2901   6.622  10.344   2.591
  208ASN      H 2902   6.538  10.389   2.562
  208ASN     CA 2903   6.722  10.306   2.491
  208ASN     HA 2904   6.775  10.228   2.526
  208ASN     CB 2905   6.655  10.260   2.362
  208ASN    HB1 2906   6.622  10.340   2.313
  208ASN    HB2 2907   6.577  10.200   2.385
  208ASN     CG 2908   6.750  10.183   2.272
  208ASN    OD1 2909   6.871  10.179   2.294
  208ASN    ND2 2910   6.693  10.113   2.176
  208ASN   HD21 2911   6.593  10.113   2.167
  208ASN   HD22 2912   6.749  10.059   2.113
  208ASN      C 2913   6.813  10.425   2.471
  208ASN      O 2914   6.779  10.522   2.402
  209LYS      N 2915   6.931  10.417   2.533
  209LYS      H 2916   6.962  10.328   2.568
  209LYS     CA 2917   7.015  10.535   2.551
  209LYS     HA 2918   6.954  10.613   2.560
  209LYS     CB 2919   7.097  10.518   2.677
  209LYS    HB1 2920   7.158  10.596   2.687
  209LYS    HB2 2921   7.151  10.434   2.669
  209LYS     CG 2922   7.011  10.508   2.801
  209LYS    HG1 2923   6.945  10.433   2.789
  209LYS    HG2 2924   6.962  10.594   2.814
  209LYS     CD 2925   7.094  10.480   2.924
  209LYS    HD1 2926   7.161  10.553   2.936
  209LYS    HD2 2927   7.141  10.392   2.913
  209LYS     CE 2928   7.006  10.473   3.046
  209LYS    HE1 2929   6.940  10.398   3.035
  209LYS    HE2 2930   6.956  10.559   3.056
  209LYS     NZ 2931   7.084  10.449   3.171
  209LYS    HZ1 2932   7.021  10.445   3.249
  209LYS    HZ2 2933   7.133  10.362   3.164
  209LYS    HZ3 2934   7.149  10.523   3.185
  209LYS      C 2935   7.104  10.558   2.430
  209LYS      O 2936   7.148  10.671   2.405
  210THR      N 2937   7.135  10.452   2.356
  210THR      H 2938   7.101  10.361   2.383
  210THR     CA 2939   7.218  10.466   2.236
  210THR     HA 2940   7.297  10.522   2.261
  210THR     CB 2941   7.263  10.327   2.190
  210THR     HB 2942   7.183  10.269   2.170
  210THR    CG2 2943   7.354  10.337   2.069
  210THR   HG21 2944   7.382  10.245   2.041
  210THR   HG22 2945   7.305  10.381   1.994
  210THR   HG23 2946   7.435  10.390   2.093
  210THR    OG1 2947   7.335  10.263   2.296
  210THR    HG1 2948   7.364  10.172   2.267
  210THR      C 2949   7.142  10.538   2.126
  210THR      O 2950   7.198  10.624   2.057
  211PHE      N 2951   7.014  10.507   2.109
  211PHE      H 2952   6.973  10.435   2.165
  211PHE     CA 2953   6.932  10.576   2.010
  211PHE     HA 2954   6.986  10.574   1.926
  211PHE     CB 2955   6.798  10.503   1.992
  211PHE    HB1 2956   6.735  10.562   1.942
  211PHE    HB2 2957   6.760  10.483   2.083
  211PHE     CG 2958   6.808  10.373   1.917
  211PHE    CD1 2959   6.923  10.337   1.849
  211PHE    HD1 2960   7.002  10.398   1.850
  211PHE    CE1 2961   6.929  10.217   1.780
  211PHE    HE1 2962   7.012  10.191   1.732
  211PHE     CZ 2963   6.820  10.134   1.778
  211PHE     HZ 2964   6.824  10.047   1.729
  211PHE    CE2 2965   6.704  10.169   1.844
  211PHE    HE2 2966   6.625  10.107   1.843
  211PHE    CD2 2967   6.698  10.289   1.912
  211PHE    HD2 2968   6.613  10.315   1.958
  211PHE      C 2969   6.906  10.720   2.050
  211PHE      O 2970   6.887  10.807   1.964
  212ALA      N 2971   6.905  10.748   2.180
  212ALA      H 2972   6.923  10.675   2.247
  212ALA     CA 2973   6.878  10.884   2.227
  212ALA     HA 2974   6.802  10.918   2.172
  212ALA     CB 2975   6.838  10.881   2.374
  212ALA    HB1 2976   6.819  10.974   2.406
  212ALA    HB2 2977   6.755  10.825   2.385
  212ALA    HB3 2978   6.912  10.841   2.428
  212ALA      C 2979   6.998  10.974   2.206
  212ALA      O 2980   6.983  11.097   2.200
  213CYS      N 2981   7.118  10.917   2.198
  213CYS      H 2982   7.127  10.819   2.216
  213CYS     CA 2983   7.236  10.996   2.164
  213CYS     HA 2984   7.234  11.074   2.227
  213CYS     CB 2985   7.364  10.914   2.184
  213CYS    HB1 2986   7.435  10.971   2.143
  213CYS    HB2 2987   7.349  10.833   2.127
  213CYS     SG 2988   7.407  10.868   2.353
  213CYS     HG 2989   7.492  10.815   2.353
  213CYS      C 2990   7.229  11.046   2.021
  213CYS      O 2991   7.262  11.161   1.993
  214GLN      N 2992   7.185  10.960   1.929
  214GLN      H 2993   7.158  10.868   1.958
  214GLN     CA 2994   7.175  10.996   1.789
  214GLN     HA 2995   7.263  11.038   1.767
  214GLN     CB 2996   7.151  10.871   1.705
  214GLN    HB1 2997   7.137  10.898   1.610
  214GLN    HB2 2998   7.069  10.824   1.739
  214GLN     CG 2999   7.265  10.773   1.709
  214GLN    HG1 3000   7.284  10.750   1.805
  214GLN    HG2 3001   7.345  10.815   1.668
  214GLN     CD 3002   7.234  10.646   1.634
  214GLN    OE1 3003   7.123  10.627   1.584
  214GLN    NE2 3004   7.332  10.557   1.624
  214GLN   HE21 3005   7.421  10.575   1.666
  214GLN   HE22 3006   7.316  10.471   1.576
  214GLN      C 3007   7.064  11.097   1.765
  214GLN      O 3008   7.075  11.185   1.679
  215MET      N 3009   6.954  11.086   1.840
  215MET      H 3010   6.946  11.011   1.906
  215MET     CA 3011   6.846  11.182   1.827
  215MET     HA 3012   6.834  11.198   1.729
  215MET     CB 3013   6.718  11.123   1.887
  215MET    HB1 3014   6.729  11.117   1.987
  215MET    HB2 3015   6.704  11.031   1.850
  215MET     CG 3016   6.593  11.202   1.860
  215MET    HG1 3017   6.610  11.291   1.902
  215MET    HG2 3018   6.522  11.154   1.912
  215MET     SD 3019   6.553  11.216   1.685
  215MET     CE 3020   6.497  11.051   1.650
  215MET    HE1 3021   6.471  11.044   1.554
  215MET    HE2 3022   6.570  10.986   1.669
  215MET    HE3 3023   6.418  11.029   1.708
  215MET      C 3024   6.882  11.314   1.892
  215MET      O 3025   6.831  11.419   1.853
  216TYR      N 3026   6.971  11.311   1.992
  216TYR      H 3027   7.005  11.223   2.026
  216TYR     CA 3028   7.019  11.434   2.053
  216TYR     HA 3029   6.936  11.485   2.078
  216TYR     CB 3030   7.103  11.401   2.177
  216TYR    HB1 3031   7.186  11.354   2.148
  216TYR    HB2 3032   7.050  11.340   2.236
  216TYR     CG 3033   7.144  11.521   2.259
  216TYR    CD1 3034   7.059  11.575   2.354
  216TYR    HD1 3035   6.969  11.533   2.369
  216TYR    CE1 3036   7.095  11.684   2.428
  216TYR    HE1 3037   7.032  11.721   2.497
  216TYR     CZ 3038   7.218  11.742   2.407
  216TYR     OH 3039   7.256  11.851   2.480
  216TYR     HH 3040   7.347  11.879   2.452
  216TYR    CE2 3041   7.303  11.691   2.312
  216TYR    HE2 3042   7.391  11.734   2.296
  216TYR    CD2 3043   7.267  11.581   2.240
  216TYR    HD2 3044   7.330  11.543   2.173
  216TYR      C 3045   7.101  11.517   1.955
  216TYR      O 3046   7.087  11.639   1.949
  217ASN      N 3047   7.187  11.450   1.877
  217ASN      H 3048   7.195  11.350   1.887
  217ASN     CA 3049   7.268  11.520   1.778
  217ASN     HA 3050   7.310  11.594   1.829
  217ASN     CB 3051   7.373  11.426   1.719
  217ASN    HB1 3052   7.418  11.471   1.643
  217ASN    HB2 3053   7.328  11.343   1.687
  217ASN     CG 3054   7.478  11.386   1.818
  217ASN    OD1 3055   7.550  11.471   1.870
  217ASN    ND2 3056   7.487  11.257   1.846
  217ASN   HD21 3057   7.425  11.191   1.802
  217ASN   HD22 3058   7.555  11.224   1.912
  217ASN      C 3059   7.183  11.577   1.665
  217ASN      O 3060   7.215  11.683   1.611
  218LEU      N 3061   7.076  11.506   1.629
  218LEU      H 3062   7.052  11.422   1.679
  218LEU     CA 3063   6.993  11.549   1.517
  218LEU     HA 3064   7.056  11.573   1.444
  218LEU     CB 3065   6.902  11.434   1.473
  218LEU    HB1 3066   6.831  11.426   1.543
  218LEU    HB2 3067   6.958  11.351   1.474
  218LEU     CG 3068   6.830  11.437   1.337
  218LEU     HG 3069   6.883  11.493   1.274
  218LEU    CD1 3070   6.818  11.295   1.287
  218LEU   HD11 3071   6.771  11.294   1.199
  218LEU   HD12 3072   6.909  11.255   1.277
  218LEU   HD13 3073   6.765  11.240   1.353
  218LEU    CD2 3074   6.693  11.500   1.343
  218LEU   HD21 3075   6.652  11.498   1.252
  218LEU   HD22 3076   6.635  11.448   1.407
  218LEU   HD23 3077   6.701  11.594   1.375
  218LEU      C 3078   6.912  11.673   1.553
  218LEU      O 3079   6.882  11.756   1.467
  219LEU      N 3080   6.876  11.687   1.680
  219LEU      H 3081   6.906  11.618   1.747
  219LEU     CA 3082   6.794  11.799   1.725
  219LEU     HA 3083   6.739  11.823   1.645
  219LEU     CB 3084   6.707  11.755   1.843
  219LEU    HB1 3085   6.662  11.835   1.882
  219LEU    HB2 3086   6.766  11.713   1.913
  219LEU     CG 3087   6.599  11.654   1.806
  219LEU     HG 3088   6.639  11.581   1.750
  219LEU    CD1 3089   6.541  11.591   1.930
  219LEU   HD11 3090   6.470  11.525   1.904
  219LEU   HD12 3091   6.613  11.544   1.981
  219LEU   HD13 3092   6.500  11.662   1.988
  219LEU    CD2 3093   6.490  11.722   1.728
  219LEU   HD21 3094   6.419  11.655   1.704
  219LEU   HD22 3095   6.449  11.794   1.784
  219LEU   HD23 3096   6.528  11.761   1.645
  219LEU      C 3097   6.875  11.921   1.764
  219LEU      O 3098   6.820  12.032   1.765
  220LEU      N 3099   7.004  11.906   1.796
  220LEU      H 3100   7.042  11.814   1.813
  220LEU     CA 3101   7.089  12.024   1.807
  220LEU     HA 3102   7.032  12.089   1.857
  220LEU     CB 3103   7.218  11.992   1.882
  220LEU    HB1 3104   7.282  12.065   1.861
  220LEU    HB2 3105   7.252  11.906   1.845
  220LEU     CG 3106   7.220  11.976   2.033
  220LEU     HG 3107   7.159  11.903   2.065
  220LEU    CD1 3108   7.362  11.944   2.070
  220LEU   HD11 3109   7.369  11.932   2.169
  220LEU   HD12 3110   7.390  11.859   2.025
  220LEU   HD13 3111   7.421  12.018   2.041
  220LEU    CD2 3112   7.174  12.105   2.098
  220LEU   HD21 3113   7.175  12.094   2.198
  220LEU   HD22 3114   7.235  12.179   2.072
  220LEU   HD23 3115   7.081  12.126   2.068
  220LEU      C 3116   7.126  12.081   1.672
  220LEU      O 3117   7.164  12.198   1.664
  221SER      N 3118   7.118  12.001   1.565
  221SER      H 3119   7.086  11.907   1.577
  221SER     CA 3120   7.155  12.048   1.433
  221SER     HA 3121   7.241  12.097   1.447
  221SER     CB 3122   7.176  11.930   1.339
  221SER    HB1 3123   7.239  11.863   1.380
  221SER    HB2 3124   7.212  11.961   1.251
  221SER     OG 3125   7.054  11.863   1.314
  221SER     HG 3126   7.070  11.786   1.253
  221SER      C 3127   7.051  12.144   1.376
  221SER      O 3128   7.078  12.211   1.276
  222TYR      N 3129   6.931  12.150   1.435
  222TYR      H 3130   6.911  12.086   1.510
  222TYR     CA 3131   6.828  12.244   1.395
  222TYR     HA 3132   6.856  12.269   1.303
  222TYR     CB 3133   6.691  12.178   1.394
  222TYR    HB1 3134   6.621  12.249   1.383
  222TYR    HB2 3135   6.677  12.131   1.482
  222TYR     CG 3136   6.673  12.077   1.284
  222TYR    CD1 3137   6.646  12.118   1.155
  222TYR    HD1 3138   6.638  12.215   1.135
  222TYR    CE1 3139   6.630  12.026   1.053
  222TYR    HE1 3140   6.610  12.056   0.960
  222TYR     CZ 3141   6.641  11.892   1.081
  222TYR     OH 3142   6.625  11.800   0.980
  222TYR     HH 3143   6.636  11.707   1.017
  222TYR    CE2 3144   6.667  11.849   1.209
  222TYR    HE2 3145   6.674  11.751   1.229
  222TYR    CD2 3146   6.683  11.942   1.310
  222TYR    HD2 3147   6.702  11.910   1.403
  222TYR      C 3148   6.823  12.369   1.482
  222TYR      O 3149   6.722  12.440   1.478
  223ASP      N 3150   6.926  12.396   1.562
  223ASP      H 3151   7.004  12.334   1.564
  223ASP     CA 3152   6.927  12.514   1.648
  223ASP     HA 3153   6.832  12.543   1.660
  223ASP     CB 3154   6.982  12.478   1.786
  223ASP    HB1 3155   7.080  12.462   1.779
  223ASP    HB2 3156   6.937  12.394   1.818
  223ASP     CG 3157   6.958  12.587   1.888
  223ASP    OD1 3158   6.842  12.603   1.932
  223ASP    OD2 3159   7.055  12.656   1.926
  223ASP      C 3160   7.006  12.626   1.580
  223ASP      O 3161   7.115  12.665   1.622
  224ARG      N 3162   6.949  12.676   1.471
  224ARG      H 3163   6.858  12.642   1.445
  224ARG     CA 3164   7.013  12.778   1.387
  224ARG     HA 3165   7.111  12.767   1.400
  224ARG     CB 3166   6.981  12.756   1.240
  224ARG    HB1 3167   6.994  12.842   1.193
  224ARG    HB2 3168   6.885  12.729   1.234
  224ARG     CG 3169   7.063  12.651   1.168
  224ARG    HG1 3170   7.156  12.652   1.204
  224ARG    HG2 3171   7.064  12.672   1.071
  224ARG     CD 3172   7.004  12.512   1.188
  224ARG    HD1 3173   7.013  12.484   1.284
  224ARG    HD2 3174   7.051  12.446   1.130
  224ARG     NE 3175   6.863  12.507   1.154
  224ARG     HE 3176   6.797  12.520   1.228
  224ARG     CZ 3177   6.815  12.486   1.031
  224ARG    NH1 3178   6.899  12.468   0.929
  224ARG   HH11 3179   6.998  12.470   0.945
  224ARG   HH12 3180   6.863  12.452   0.837
  224ARG    NH2 3181   6.684  12.483   1.011
  224ARG   HH21 3182   6.621  12.496   1.088
  224ARG   HH22 3183   6.648  12.467   0.919
  224ARG      C 3184   6.970  12.917   1.432
  224ARG      O 3185   6.896  12.988   1.363
  225HID      N 3186   7.018  12.954   1.552
  225HID      H 3187   7.079  12.890   1.599
  225HID     CA 3188   6.986  13.081   1.619
  225HID     HA 3189   7.027  13.073   1.710
  225HID     CB 3190   7.049  13.201   1.546
  225HID    HB1 3191   6.994  13.221   1.465
  225HID    HB2 3192   7.142  13.177   1.519
  225HID     CG 3193   7.057  13.326   1.627
  225HID    ND1 3194   6.951  13.414   1.639
  225HID    HD1 3195   6.861  13.402   1.597
  225HID    CE1 3196   6.987  13.515   1.716
  225HID    HE1 3197   6.929  13.593   1.741
  225HID    NE2 3198   7.111  13.496   1.755
  225HID    CD2 3199   7.158  13.379   1.700
  225HID    HD2 3200   7.249  13.340   1.712
  225HID      C 3201   6.835  13.098   1.637
  225HID      O 3202   6.780  13.208   1.629
  226GLY      N 3203   6.766  12.986   1.659
  226GLY      H 3204   6.814  12.898   1.662
  226GLY     CA 3205   6.623  12.989   1.679
  226GLY    HA1 3206   6.586  12.899   1.655
  226GLY    HA2 3207   6.584  13.058   1.618
  226GLY      C 3208   6.589  13.022   1.822
  226GLY      O 3209   6.605  12.936   1.909
  227ASP      N 3210   6.543  13.145   1.846
  227ASP      H 3211   6.522  13.202   1.767
  227ASP     CA 3212   6.521  13.203   1.979
  227ASP     HA 3213   6.503  13.300   1.964
  227ASP     CB 3214   6.398  13.140   2.047
  227ASP    HB1 3215   6.422  13.048   2.079
  227ASP    HB2 3216   6.324  13.133   1.980
  227ASP     CG 3217   6.348  13.221   2.167
  227ASP    OD1 3218   6.408  13.325   2.202
  227ASP    OD2 3219   6.247  13.178   2.228
  227ASP      C 3220   6.646  13.189   2.065
  227ASP      O 3221   6.644  13.136   2.176
  228HID      N 3222   6.758  13.236   2.011
  228HID      H 3223   6.753  13.287   1.926
  228HID     CA 3224   6.887  13.214   2.075
  228HID     HA 3225   6.882  13.121   2.114
  228HID     CB 3226   7.000  13.223   1.971
  228HID    HB1 3227   7.007  13.317   1.939
  228HID    HB2 3228   6.978  13.163   1.894
  228HID     CG 3229   7.134  13.182   2.024
  228HID    ND1 3230   7.168  13.050   2.046
  228HID    HD1 3231   7.108  12.971   2.030
  228HID    CE1 3232   7.292  13.043   2.092
  228HID    HE1 3233   7.341  12.959   2.115
  228HID    NE2 3234   7.339  13.166   2.102
  228HID    CD2 3235   7.243  13.255   2.060
  228HID    HD2 3236   7.251  13.354   2.057
  228HID      C 3237   6.910  13.312   2.189
  228HID      O 3238   6.993  13.403   2.180
  229LEU      N 3239   6.831  13.297   2.296
  229LEU      H 3240   6.742  13.252   2.287
  229LEU     CA 3241   6.875  13.345   2.426
  229LEU     HA 3242   6.925  13.430   2.410
  229LEU     CB 3243   6.755  13.374   2.516
  229LEU    HB1 3244   6.790  13.397   2.607
  229LEU    HB2 3245   6.700  13.290   2.522
  229LEU     CG 3246   6.663  13.487   2.471
  229LEU     HG 3247   6.631  13.466   2.379
  229LEU    CD1 3248   6.541  13.497   2.562
  229LEU   HD11 3249   6.482  13.571   2.531
  229LEU   HD12 3250   6.490  13.410   2.559
  229LEU   HD13 3251   6.570  13.515   2.656
  229LEU    CD2 3252   6.738  13.619   2.467
  229LEU   HD21 3253   6.676  13.691   2.438
  229LEU   HD22 3254   6.773  13.640   2.559
  229LEU   HD23 3255   6.814  13.612   2.403
  229LEU      C 3256   6.967  13.241   2.489
  229LEU      O 3257   7.063  13.276   2.558
  230GLN      N 3258   6.938  13.114   2.465
  230GLN      H 3259   6.858  13.096   2.408
  230GLN     CA 3260   7.011  12.998   2.514
  230GLN     HA 3261   7.103  13.027   2.538
  230GLN     CB 3262   6.942  12.941   2.639
  230GLN    HB1 3263   6.978  12.849   2.658
  230GLN    HB2 3264   6.844  12.934   2.622
  230GLN     CG 3265   6.962  13.025   2.763
  230GLN    HG1 3266   6.942  13.120   2.741
  230GLN    HG2 3267   7.057  13.016   2.792
  230GLN     CD 3268   6.873  12.984   2.878
  230GLN    OE1 3269   6.781  12.905   2.860
  230GLN    NE2 3270   6.899  13.038   2.996
  230GLN   HE21 3271   6.974  13.102   3.006
  230GLN   HE22 3272   6.843  13.014   3.076
  230GLN      C 3273   7.017  12.895   2.403
  230GLN      O 3274   6.924  12.883   2.322
  231PRO      N 3275   7.126  12.817   2.395
  231PRO     CD 3276   7.252  12.842   2.465
  231PRO    HD1 3277   7.261  12.780   2.544
  231PRO    HD2 3278   7.257  12.937   2.496
  231PRO     CG 3279   7.354  12.813   2.361
  231PRO    HG1 3280   7.440  12.785   2.403
  231PRO    HG2 3281   7.369  12.893   2.303
  231PRO     CB 3282   7.297  12.702   2.282
  231PRO    HB1 3283   7.318  12.614   2.327
  231PRO    HB2 3284   7.335  12.702   2.190
  231PRO     CA 3285   7.146  12.728   2.279
  231PRO     HA 3286   7.110  12.773   2.198
  231PRO      C 3287   7.069  12.596   2.283
  231PRO      O 3288   7.114  12.502   2.217
  232LEU      N 3289   6.963  12.585   2.364
  232LEU      H 3290   6.946  12.663   2.425
  232LEU     CA 3291   6.867  12.474   2.377
  232LEU     HA 3292   6.794  12.512   2.434
  232LEU     CB 3293   6.810  12.432   2.240
  232LEU    HB1 3294   6.888  12.403   2.185
  232LEU    HB2 3295   6.769  12.514   2.201
  232LEU     CG 3296   6.705  12.321   2.224
  232LEU     HG 3297   6.739  12.238   2.270
  232LEU    CD1 3298   6.575  12.357   2.292
  232LEU   HD11 3299   6.509  12.282   2.280
  232LEU   HD12 3300   6.591  12.371   2.390
  232LEU   HD13 3301   6.538  12.441   2.252
  232LEU    CD2 3302   6.684  12.284   2.079
  232LEU   HD21 3303   6.615  12.211   2.073
  232LEU   HD22 3304   6.652  12.364   2.029
  232LEU   HD23 3305   6.770  12.251   2.040
  232LEU      C 3306   6.926  12.353   2.450
  232LEU      O 3307   6.851  12.270   2.504
  233ASP      N 3308   7.057  12.347   2.465
  233ASP      H 3309   7.116  12.406   2.410
  233ASP     CA 3310   7.116  12.255   2.561
  233ASP     HA 3311   7.043  12.190   2.585
  233ASP     CB 3312   7.235  12.182   2.497
  233ASP    HB1 3313   7.200  12.117   2.429
  233ASP    HB2 3314   7.284  12.132   2.568
  233ASP     CG 3315   7.332  12.275   2.429
  233ASP    OD1 3316   7.306  12.396   2.423
  233ASP    OD2 3317   7.436  12.225   2.381
  233ASP      C 3318   7.156  12.325   2.689
  233ASP      O 3319   7.219  12.264   2.776
  234LEU      N 3320   7.118  12.453   2.702
  234LEU      H 3321   7.074  12.497   2.624
  234LEU     CA 3322   7.137  12.530   2.824
  234LEU     HA 3323   7.178  12.464   2.888
  234LEU     CB 3324   7.231  12.649   2.801
  234LEU    HB1 3325   7.207  12.717   2.871
  234LEU    HB2 3326   7.209  12.684   2.711
  234LEU     CG 3327   7.383  12.633   2.806
  234LEU     HG 3328   7.407  12.577   2.886
  234LEU    CD1 3329   7.437  12.559   2.686
  234LEU   HD11 3330   7.536  12.551   2.694
  234LEU   HD12 3331   7.396  12.467   2.682
  234LEU   HD13 3332   7.414  12.609   2.603
  234LEU    CD2 3333   7.447  12.769   2.818
  234LEU   HD21 3334   7.546  12.758   2.822
  234LEU   HD22 3335   7.422  12.824   2.739
  234LEU   HD23 3336   7.415  12.813   2.902
  234LEU      C 3337   7.004  12.580   2.879
  234LEU      O 3338   7.002  12.658   2.974
  235VAL      N 3339   6.893  12.535   2.821
  235VAL      H 3340   6.900  12.472   2.743
  235VAL     CA 3341   6.760  12.574   2.868
  235VAL     HA 3342   6.764  12.669   2.896
  235VAL     CB 3343   6.656  12.561   2.756
  235VAL     HB 3344   6.658  12.467   2.720
  235VAL    CG1 3345   6.518  12.587   2.809
  235VAL   HG11 3346   6.451  12.578   2.735
  235VAL   HG12 3347   6.497  12.520   2.881
  235VAL   HG13 3348   6.513  12.679   2.847
  235VAL    CG2 3349   6.686  12.658   2.644
  235VAL   HG21 3350   6.617  12.648   2.572
  235VAL   HG22 3351   6.684  12.751   2.680
  235VAL   HG23 3352   6.776  12.638   2.607
  235VAL      C 3353   6.725  12.485   2.986
  235VAL      O 3354   6.737  12.362   2.975
  236PRO      N 3355   6.687  12.541   3.101
  236PRO     CD 3356   6.704  12.682   3.140
  236PRO    HD1 3357   6.646  12.741   3.085
  236PRO    HD2 3358   6.799  12.710   3.131
  236PRO     CG 3359   6.661  12.683   3.283
  236PRO    HG1 3360   6.564  12.708   3.291
  236PRO    HG2 3361   6.716  12.747   3.336
  236PRO     CB 3362   6.681  12.547   3.335
  236PRO    HB1 3363   6.618  12.529   3.412
  236PRO    HB2 3364   6.775  12.535   3.366
  236PRO     CA 3365   6.649  12.458   3.214
  236PRO     HA 3366   6.698  12.371   3.211
  236PRO      C 3367   6.501  12.422   3.212
  236PRO      O 3368   6.420  12.486   3.145
  237ASN      N 3369   6.468  12.318   3.286
  237ASN      H 3370   6.541  12.261   3.325
  237ASN     CA 3371   6.329  12.282   3.313
  237ASN     HA 3372   6.272  12.312   3.237
  237ASN     CB 3373   6.314  12.130   3.319
  237ASN    HB1 3374   6.332  12.092   3.229
  237ASN    HB2 3375   6.220  12.108   3.346
  237ASN     CG 3376   6.408  12.064   3.418
  237ASN    OD1 3377   6.480  12.129   3.491
  237ASN    ND2 3378   6.407  11.932   3.419
  237ASN   HD21 3379   6.346  11.882   3.357
  237ASN   HD22 3380   6.466  11.882   3.482
  237ASN      C 3381   6.283  12.356   3.438
  237ASN      O 3382   6.347  12.452   3.482
  238HID      N 3383   6.169  12.316   3.496
  238HID      H 3384   6.117  12.239   3.459
  238HID     CA 3385   6.121  12.386   3.615
  238HID     HA 3386   6.135  12.483   3.596
  238HID     CB 3387   5.972  12.360   3.638
  238HID    HB1 3388   5.945  12.398   3.727
  238HID    HB2 3389   5.956  12.261   3.639
  238HID     CG 3390   5.884  12.420   3.534
  238HID    ND1 3391   5.876  12.555   3.512
  238HID    HD1 3392   5.928  12.624   3.562
  238HID    CE1 3393   5.789  12.579   3.415
  238HID    HE1 3394   5.766  12.669   3.379
  238HID    NE2 3395   5.738  12.464   3.375
  238HID    CD2 3396   5.795  12.363   3.449
  238HID    HD2 3397   5.774  12.265   3.442
  238HID      C 3398   6.202  12.348   3.738
  238HID      O 3399   6.194  12.418   3.840
  239GLN      N 3400   6.278  12.240   3.733
  239GLN      H 3401   6.270  12.177   3.655
  239GLN     CA 3402   6.373  12.210   3.840
  239GLN     HA 3403   6.328  12.244   3.923
  239GLN     CB 3404   6.398  12.060   3.849
  239GLN    HB1 3405   6.474  12.044   3.912
  239GLN    HB2 3406   6.422  12.026   3.758
  239GLN     CG 3407   6.280  11.981   3.898
  239GLN    HG1 3408   6.203  11.995   3.836
  239GLN    HG2 3409   6.255  12.013   3.990
  239GLN     CD 3410   6.310  11.834   3.905
  239GLN    OE1 3411   6.417  11.789   3.864
  239GLN    NE2 3412   6.216  11.757   3.958
  239GLN   HE21 3413   6.130  11.797   3.991
  239GLN   HE22 3414   6.230  11.658   3.966
  239GLN      C 3415   6.505  12.282   3.823
  239GLN      O 3416   6.593  12.268   3.910
  240GLY      N 3417   6.523  12.359   3.716
  240GLY      H 3418   6.448  12.368   3.651
  240GLY     CA 3419   6.647  12.429   3.692
  240GLY    HA1 3420   6.680  12.460   3.781
  240GLY    HA2 3421   6.625  12.508   3.635
  240GLY      C 3422   6.754  12.347   3.625
  240GLY      O 3423   6.869  12.392   3.618
  241LEU      N 3424   6.721  12.228   3.576
  241LEU      H 3425   6.625  12.199   3.579
  241LEU     CA 3426   6.820  12.138   3.519
  241LEU     HA 3427   6.907  12.165   3.560
  241LEU     CB 3428   6.786  11.993   3.553
  241LEU    HB1 3429   6.852  11.934   3.506
  241LEU    HB2 3430   6.694  11.974   3.518
  241LEU     CG 3431   6.787  11.954   3.700
  241LEU     HG 3432   6.724  12.011   3.753
  241LEU    CD1 3433   6.745  11.810   3.713
  241LEU   HD11 3434   6.745  11.783   3.810
  241LEU   HD12 3435   6.653  11.798   3.676
  241LEU   HD13 3436   6.809  11.752   3.663
  241LEU    CD2 3437   6.923  11.974   3.755
  241LEU   HD21 3438   6.924  11.948   3.852
  241LEU   HD22 3439   6.988  11.916   3.705
  241LEU   HD23 3440   6.949  12.070   3.746
  241LEU      C 3441   6.828  12.154   3.369
  241LEU      O 3442   6.726  12.147   3.300
  242THR      N 3443   6.948  12.172   3.318
  242THR      H 3444   7.023  12.194   3.380
  242THR     CA 3445   6.976  12.161   3.176
  242THR     HA 3446   6.901  12.204   3.126
  242THR     CB 3447   7.107  12.233   3.145
  242THR     HB 3448   7.127  12.230   3.047
  242THR    CG2 3449   7.101  12.376   3.193
  242THR   HG21 3450   7.187  12.421   3.172
  242THR   HG22 3451   7.026  12.423   3.147
  242THR   HG23 3452   7.085  12.377   3.292
  242THR    OG1 3453   7.214  12.166   3.211
  242THR    HG1 3454   7.300  12.212   3.191
  242THR      C 3455   6.982  12.014   3.138
  242THR      O 3456   6.978  11.928   3.226
  243PRO      N 3457   6.985  11.980   3.008
  243PRO     CD 3458   6.935  12.054   2.891
  243PRO    HD1 3459   7.002  12.121   2.860
  243PRO    HD2 3460   6.849  12.100   2.913
  243PRO     CG 3461   6.914  11.949   2.789
  243PRO    HG1 3462   6.933  11.984   2.698
  243PRO    HG2 3463   6.820  11.915   2.792
  243PRO     CB 3464   7.004  11.842   2.819
  243PRO    HB1 3465   7.093  11.861   2.779
  243PRO    HB2 3466   6.968  11.756   2.781
  243PRO     CA 3467   7.009  11.839   2.972
  243PRO     HA 3468   6.940  11.781   3.017
  243PRO      C 3469   7.139  11.780   3.024
  243PRO      O 3470   7.145  11.660   3.052
  244PHE      N 3471   7.243  11.861   3.042
  244PHE      H 3472   7.235  11.958   3.020
  244PHE     CA 3473   7.368  11.808   3.095
  244PHE     HA 3474   7.384  11.723   3.044
  244PHE     CB 3475   7.482  11.906   3.071
  244PHE    HB1 3476   7.460  11.992   3.116
  244PHE    HB2 3477   7.492  11.920   2.973
  244PHE     CG 3478   7.613  11.860   3.124
  244PHE    CD1 3479   7.680  11.756   3.062
  244PHE    HD1 3480   7.640  11.711   2.982
  244PHE    CE1 3481   7.800  11.714   3.110
  244PHE    HE1 3482   7.848  11.639   3.065
  244PHE     CZ 3483   7.855  11.774   3.220
  244PHE     HZ 3484   7.943  11.743   3.255
  244PHE    CE2 3485   7.789  11.876   3.283
  244PHE    HE2 3486   7.828  11.918   3.365
  244PHE    CD2 3487   7.670  11.919   3.235
  244PHE    HD2 3488   7.623  11.994   3.281
  244PHE      C 3489   7.356  11.774   3.243
  244PHE      O 3490   7.410  11.673   3.289
  245LYS      N 3491   7.287  11.858   3.320
  245LYS      H 3492   7.248  11.941   3.282
  245LYS     CA 3493   7.268  11.827   3.461
  245LYS     HA 3494   7.357  11.793   3.493
  245LYS     CB 3495   7.226  11.953   3.538
  245LYS    HB1 3496   7.190  11.925   3.627
  245LYS    HB2 3497   7.154  11.999   3.486
  245LYS     CG 3498   7.337  12.052   3.562
  245LYS    HG1 3499   7.370  12.087   3.475
  245LYS    HG2 3500   7.412  12.007   3.611
  245LYS     CD 3501   7.284  12.165   3.645
  245LYS    HD1 3502   7.247  12.127   3.731
  245LYS    HD2 3503   7.210  12.210   3.595
  245LYS     CE 3504   7.392  12.266   3.677
  245LYS    HE1 3505   7.428  12.304   3.592
  245LYS    HE2 3506   7.465  12.221   3.728
  245LYS     NZ 3507   7.338  12.377   3.760
  245LYS    HZ1 3508   7.411  12.442   3.780
  245LYS    HZ2 3509   7.264  12.423   3.711
  245LYS    HZ3 3510   7.302  12.340   3.846
  245LYS      C 3511   7.166  11.717   3.481
  245LYS      O 3512   7.174  11.641   3.579
  246LEU      N 3513   7.068  11.706   3.391
  246LEU      H 3514   7.064  11.769   3.315
  246LEU     CA 3515   6.966  11.602   3.403
  246LEU     HA 3516   6.935  11.604   3.498
  246LEU     CB 3517   6.850  11.632   3.308
  246LEU    HB1 3518   6.887  11.631   3.216
  246LEU    HB2 3519   6.816  11.723   3.331
  246LEU     CG 3520   6.729  11.539   3.308
  246LEU     HG 3521   6.760  11.445   3.291
  246LEU    CD1 3522   6.659  11.542   3.442
  246LEU   HD11 3523   6.580  11.480   3.440
  246LEU   HD12 3524   6.722  11.512   3.514
  246LEU   HD13 3525   6.628  11.635   3.462
  246LEU    CD2 3526   6.634  11.575   3.198
  246LEU   HD21 3527   6.555  11.512   3.200
  246LEU   HD22 3528   6.602  11.669   3.211
  246LEU   HD23 3529   6.680  11.567   3.110
  246LEU      C 3530   7.024  11.464   3.375
  246LEU      O 3531   6.979  11.365   3.432
  247ALA      N 3532   7.126  11.457   3.289
  247ALA      H 3533   7.157  11.539   3.242
  247ALA     CA 3534   7.193  11.330   3.263
  247ALA     HA 3535   7.120  11.263   3.245
  247ALA     CB 3536   7.283  11.343   3.141
  247ALA    HB1 3537   7.328  11.255   3.124
  247ALA    HB2 3538   7.228  11.368   3.062
  247ALA    HB3 3539   7.351  11.413   3.158
  247ALA      C 3540   7.273  11.284   3.385
  247ALA      O 3541   7.294  11.164   3.404
  248GLY      N 3542   7.318  11.378   3.468
  248GLY      H 3543   7.302  11.474   3.448
  248GLY     CA 3544   7.389  11.340   3.588
  248GLY    HA1 3545   7.444  11.418   3.617
  248GLY    HA2 3546   7.449  11.263   3.565
  248GLY      C 3547   7.297  11.299   3.701
  248GLY      O 3548   7.326  11.205   3.775
  249VAL      N 3549   7.185  11.370   3.717
  249VAL      H 3550   7.167  11.446   3.656
  249VAL     CA 3551   7.088  11.339   3.821
  249VAL     HA 3552   7.139  11.326   3.906
  249VAL     CB 3553   6.990  11.457   3.832
  249VAL     HB 3554   6.953  11.475   3.741
  249VAL    CG1 3555   6.873  11.427   3.924
  249VAL   HG11 3556   6.812  11.506   3.928
  249VAL   HG12 3557   6.822  11.348   3.889
  249VAL   HG13 3558   6.907  11.406   4.016
  249VAL    CG2 3559   7.062  11.578   3.882
  249VAL   HG21 3560   6.998  11.654   3.889
  249VAL   HG22 3561   7.101  11.558   3.972
  249VAL   HG23 3562   7.135  11.601   3.819
  249VAL      C 3563   7.017  11.207   3.795
  249VAL      O 3564   6.991  11.131   3.889
  250GLU      N 3565   6.990  11.174   3.669
  250GLU      H 3566   7.018  11.235   3.596
  250GLU     CA 3567   6.921  11.052   3.635
  250GLU     HA 3568   6.866  11.033   3.717
  250GLU     CB 3569   6.835  11.073   3.510
  250GLU    HB1 3570   6.792  10.986   3.486
  250GLU    HB2 3571   6.894  11.103   3.435
  250GLU     CG 3572   6.726  11.176   3.528
  250GLU    HG1 3573   6.682  11.192   3.440
  250GLU    HG2 3574   6.767  11.260   3.561
  250GLU     CD 3575   6.620  11.133   3.626
  250GLU    OE1 3576   6.590  11.012   3.633
  250GLU    OE2 3577   6.565  11.220   3.697
  250GLU      C 3578   7.014  10.934   3.614
  250GLU      O 3579   6.967  10.824   3.583
  251GLY      N 3580   7.145  10.953   3.629
  251GLY      H 3581   7.179  11.044   3.651
  251GLY     CA 3582   7.238  10.844   3.614
  251GLY    HA1 3583   7.204  10.768   3.671
  251GLY    HA2 3584   7.326  10.875   3.650
  251GLY      C 3585   7.256  10.796   3.473
  251GLY      O 3586   7.286  10.679   3.451
  252ASN      N 3587   7.238  10.884   3.375
  252ASN      H 3588   7.217  10.978   3.399
  252ASN     CA 3589   7.248  10.847   3.235
  252ASN     HA 3590   7.222  10.751   3.224
  252ASN     CB 3591   7.150  10.930   3.153
  252ASN    HB1 3592   7.186  11.022   3.143
  252ASN    HB2 3593   7.062  10.934   3.202
  252ASN     CG 3594   7.125  10.874   3.016
  252ASN    OD1 3595   7.198  10.788   2.968
  252ASN    ND2 3596   7.015  10.914   2.956
  252ASN   HD21 3597   6.953  10.978   3.002
  252ASN   HD22 3598   6.993  10.880   2.865
  252ASN      C 3599   7.394  10.866   3.193
  252ASN      O 3600   7.436  10.971   3.146
  253THR      N 3601   7.472  10.759   3.214
  253THR      H 3602   7.431  10.673   3.247
  253THR     CA 3603   7.615  10.767   3.190
  253THR     HA 3604   7.642  10.854   3.230
  253THR     CB 3605   7.687  10.651   3.259
  253THR     HB 3606   7.786  10.657   3.246
  253THR    CG2 3607   7.656  10.649   3.406
  253THR   HG21 3608   7.704  10.572   3.449
  253THR   HG22 3609   7.686  10.734   3.448
  253THR   HG23 3610   7.557  10.638   3.419
  253THR    OG1 3611   7.644  10.528   3.201
  253THR    HG1 3612   7.691  10.451   3.246
  253THR      C 3613   7.647  10.766   3.041
  253THR      O 3614   7.753  10.813   2.999
  254VAL      N 3615   7.557  10.710   2.961
  254VAL      H 3616   7.475  10.667   3.001
  254VAL     CA 3617   7.576  10.710   2.816
  254VAL     HA 3618   7.670  10.681   2.799
  254VAL     CB 3619   7.478  10.611   2.750
  254VAL     HB 3620   7.384  10.639   2.770
  254VAL    CG1 3621   7.496  10.610   2.600
  254VAL   HG11 3622   7.431  10.545   2.559
  254VAL   HG12 3623   7.478  10.701   2.564
  254VAL   HG13 3624   7.589  10.582   2.578
  254VAL    CG2 3625   7.499  10.472   2.806
  254VAL   HG21 3626   7.435  10.408   2.763
  254VAL   HG22 3627   7.593  10.442   2.788
  254VAL   HG23 3628   7.483  10.473   2.905
  254VAL      C 3629   7.560  10.850   2.761
  254VAL      O 3630   7.639  10.897   2.678
  255MET      N 3631   7.456  10.921   2.806
  255MET      H 3632   7.392  10.879   2.871
  255MET     CA 3633   7.435  11.058   2.762
  255MET     HA 3634   7.452  11.055   2.664
  255MET     CB 3635   7.292  11.102   2.790
  255MET    HB1 3636   7.288  11.201   2.780
  255MET    HB2 3637   7.270  11.077   2.885
  255MET     CG 3638   7.185  11.041   2.701
  255MET    HG1 3639   7.099  11.067   2.745
  255MET    HG2 3640   7.198  10.942   2.711
  255MET     SD 3641   7.192  11.092   2.529
  255MET     CE 3642   7.131  11.259   2.538
  255MET    HE1 3643   7.130  11.299   2.447
  255MET    HE2 3644   7.038  11.258   2.576
  255MET    HE3 3645   7.190  11.313   2.598
  255MET      C 3646   7.533  11.154   2.828
  255MET      O 3647   7.559  11.262   2.775
  256PHE      N 3648   7.589  11.117   2.943
  256PHE      H 3649   7.564  11.029   2.985
  256PHE     CA 3650   7.686  11.203   3.009
  256PHE     HA 3651   7.644  11.294   3.009
  256PHE     CB 3652   7.709  11.159   3.153
  256PHE    HB1 3653   7.753  11.069   3.153
  256PHE    HB2 3654   7.620  11.152   3.200
  256PHE     CG 3655   7.796  11.253   3.231
  256PHE    CD1 3656   7.742  11.368   3.285
  256PHE    HD1 3657   7.644  11.387   3.273
  256PHE    CE1 3658   7.820  11.455   3.355
  256PHE    HE1 3659   7.779  11.537   3.395
  256PHE     CZ 3660   7.955  11.430   3.371
  256PHE     HZ 3661   8.012  11.494   3.422
  256PHE    CE2 3662   8.010  11.316   3.317
  256PHE    HE2 3663   8.107  11.297   3.328
  256PHE    CD2 3664   7.931  11.228   3.248
  256PHE    HD2 3665   7.971  11.144   3.210
  256PHE      C 3666   7.818  11.205   2.932
  256PHE      O 3667   7.881  11.310   2.918
  257GLN      N 3668   7.862  11.088   2.884
  257GLN      H 3669   7.811  11.004   2.903
  257GLN     CA 3670   7.985  11.083   2.805
  257GLN     HA 3671   8.053  11.132   2.859
  257GLN     CB 3672   8.029  10.939   2.783
  257GLN    HB1 3673   8.109  10.939   2.724
  257GLN    HB2 3674   7.954  10.889   2.739
  257GLN     CG 3675   8.065  10.865   2.908
  257GLN    HG1 3676   7.986  10.865   2.969
  257GLN    HG2 3677   8.141  10.912   2.952
  257GLN     CD 3678   8.105  10.721   2.880
  257GLN    OE1 3679   8.098  10.675   2.767
  257GLN    NE2 3680   8.149  10.651   2.984
  257GLN   HE21 3681   8.154  10.693   3.075
  257GLN   HE22 3682   8.177  10.555   2.972
  257GLN      C 3683   7.966  11.151   2.671
  257GLN      O 3684   8.060  11.210   2.616
  258HIE      N 3685   7.845  11.142   2.615
  258HIE      H 3686   7.772  11.092   2.663
  258HIE     CA 3687   7.817  11.202   2.486
  258HIE     HA 3688   7.894  11.177   2.428
  258HIE     CB 3689   7.687  11.145   2.430
  258HIE    HB1 3690   7.612  11.167   2.493
  258HIE    HB2 3691   7.695  11.045   2.423
  258HIE     CG 3692   7.651  11.197   2.295
  258HIE    ND1 3693   7.692  11.135   2.179
  258HIE    CE1 3694   7.646  11.202   2.075
  258HIE    HE1 3695   7.661  11.178   1.979
  258HIE    NE2 3696   7.576  11.305   2.119
  258HIE    HE2 3697   7.529  11.372   2.062
  258HIE    CD2 3698   7.578  11.304   2.256
  258HIE    HD2 3699   7.533  11.370   2.317
  258HIE      C 3700   7.809  11.354   2.497
  258HIE      O 3701   7.849  11.425   2.405
  259LEU      N 3702   7.756  11.405   2.608
  259LEU      H 3703   7.724  11.344   2.681
  259LEU     CA 3704   7.744  11.549   2.624
  259LEU     HA 3705   7.729  11.584   2.532
  259LEU     CB 3706   7.624  11.582   2.712
  259LEU    HB1 3707   7.648  11.664   2.764
  259LEU    HB2 3708   7.613  11.505   2.776
  259LEU     CG 3709   7.487  11.607   2.648
  259LEU     HG 3710   7.498  11.679   2.580
  259LEU    CD1 3711   7.431  11.487   2.576
  259LEU   HD11 3712   7.342  11.510   2.537
  259LEU   HD12 3713   7.493  11.459   2.503
  259LEU   HD13 3714   7.420  11.411   2.641
  259LEU    CD2 3715   7.390  11.648   2.755
  259LEU   HD21 3716   7.300  11.664   2.714
  259LEU   HD22 3717   7.382  11.575   2.823
  259LEU   HD23 3718   7.422  11.731   2.799
  259LEU      C 3719   7.872  11.612   2.677
  259LEU      O 3720   7.883  11.735   2.679
  260MET      N 3721   7.969  11.531   2.722
  260MET      H 3722   7.953  11.432   2.731
  260MET     CA 3723   8.099  11.588   2.759
  260MET     HA 3724   8.074  11.675   2.801
  260MET     CB 3725   8.174  11.501   2.860
  260MET    HB1 3726   8.271  11.520   2.852
  260MET    HB2 3727   8.157  11.405   2.837
  260MET     CG 3728   8.136  11.520   3.005
  260MET    HG1 3729   8.197  11.460   3.057
  260MET    HG2 3730   8.042  11.486   3.013
  260MET     SD 3731   8.151  11.692   3.052
  260MET     CE 3732   8.323  11.729   3.020
  260MET    HE1 3733   8.341  11.824   3.044
  260MET    HE2 3734   8.381  11.669   3.076
  260MET    HE3 3735   8.343  11.714   2.923
  260MET      C 3736   8.188  11.611   2.638
  260MET      O 3737   8.288  11.682   2.648
  261GLN      N 3738   8.154  11.551   2.523
  261GLN      H 3739   8.072  11.492   2.520
  261GLN     CA 3740   8.235  11.570   2.403
  261GLN     HA 3741   8.329  11.551   2.431
  261GLN     CB 3742   8.191  11.472   2.295
  261GLN    HB1 3743   8.247  11.487   2.214
  261GLN    HB2 3744   8.095  11.490   2.273
  261GLN     CG 3745   8.203  11.326   2.335
  261GLN    HG1 3746   8.164  11.269   2.263
  261GLN    HG2 3747   8.151  11.311   2.420
  261GLN     CD 3748   8.346  11.283   2.358
  261GLN    OE1 3749   8.436  11.321   2.283
  261GLN    NE2 3750   8.368  11.202   2.461
  261GLN   HE21 3751   8.292  11.172   2.519
  261GLN   HE22 3752   8.461  11.170   2.481
  261GLN      C 3753   8.228  11.713   2.352
  261GLN      O 3754   8.321  11.762   2.288
  262LYS      N 3755   8.118  11.783   2.381
  262LYS      H 3756   8.041  11.737   2.426
  262LYS     CA 3757   8.107  11.925   2.349
  262LYS     HA 3758   8.147  11.937   2.259
  262LYS     CB 3759   7.959  11.964   2.348
  262LYS    HB1 3760   7.925  11.958   2.442
  262LYS    HB2 3761   7.910  11.897   2.292
  262LYS     CG 3762   7.925  12.104   2.295
  262LYS    HG1 3763   7.843  12.097   2.238
  262LYS    HG2 3764   8.001  12.137   2.240
  262LYS     CD 3765   7.899  12.205   2.405
  262LYS    HD1 3766   7.897  12.296   2.366
  262LYS    HD2 3767   7.972  12.199   2.473
  262LYS     CE 3768   7.767  12.178   2.474
  262LYS    HE1 3769   7.769  12.088   2.518
  262LYS    HE2 3770   7.693  12.180   2.407
  262LYS     NZ 3771   7.741  12.281   2.578
  262LYS    HZ1 3772   7.653  12.261   2.623
  262LYS    HZ2 3773   7.814  12.279   2.646
  262LYS    HZ3 3774   7.737  12.371   2.536
  262LYS      C 3775   8.187  12.010   2.447
  262LYS      O 3776   8.225  12.123   2.414
  263ARG      N 3777   8.217  11.956   2.565
  263ARG      H 3778   8.197  11.859   2.580
  263ARG     CA 3779   8.278  12.032   2.673
  263ARG     HA 3780   8.268  12.127   2.645
  263ARG     CB 3781   8.203  12.004   2.803
  263ARG    HB1 3782   8.249  12.051   2.878
  263ARG    HB2 3783   8.203  11.905   2.821
  263ARG     CG 3784   8.060  12.051   2.798
  263ARG    HG1 3785   8.013  12.005   2.722
  263ARG    HG2 3786   8.059  12.150   2.784
  263ARG     CD 3787   7.987  12.019   2.926
  263ARG    HD1 3788   8.027  12.070   3.002
  263ARG    HD2 3789   7.993  11.921   2.945
  263ARG     NE 3790   7.846  12.056   2.914
  263ARG     HE 3791   7.781  11.986   2.882
  263ARG     CZ 3792   7.799  12.176   2.943
  263ARG    NH1 3793   7.669  12.201   2.929
  263ARG   HH11 3794   7.607  12.129   2.897
  263ARG   HH12 3795   7.633  12.291   2.951
  263ARG    NH2 3796   7.880  12.272   2.985
  263ARG   HH21 3797   7.978  12.254   2.995
  263ARG   HH22 3798   7.843  12.362   3.007
  263ARG      C 3799   8.427  12.003   2.690
  263ARG      O 3800   8.489  12.055   2.782
  264LYS      N 3801   8.485  11.923   2.602
  264LYS      H 3802   8.430  11.883   2.529
  264LYS     CA 3803   8.627  11.890   2.609
  264LYS     HA 3804   8.663  11.936   2.690
  264LYS     CB 3805   8.648  11.739   2.627
  264LYS    HB1 3806   8.605  11.710   2.713
  264LYS    HB2 3807   8.746  11.720   2.632
  264LYS     CG 3808   8.590  11.655   2.516
  264LYS    HG1 3809   8.642  11.671   2.433
  264LYS    HG2 3810   8.495  11.682   2.502
  264LYS     CD 3811   8.594  11.507   2.547
  264LYS    HD1 3812   8.531  11.459   2.486
  264LYS    HD2 3813   8.565  11.493   2.642
  264LYS     CE 3814   8.732  11.449   2.530
  264LYS    HE1 3815   8.793  11.489   2.598
  264LYS    HE2 3816   8.765  11.469   2.438
  264LYS     NZ 3817   8.732  11.302   2.549
  264LYS    HZ1 3818   8.825  11.266   2.537
  264LYS    HZ2 3819   8.699  11.280   2.641
  264LYS    HZ3 3820   8.671  11.259   2.482
  264LYS      C 3821   8.696  11.942   2.484
  264LYS      O 3822   8.636  11.946   2.376
  265HID      N 3823   8.821  11.984   2.499
  265HID      H 3824   8.863  11.976   2.590
  265HID     CA 3825   8.900  12.041   2.391
  265HID     HA 3826   8.852  12.019   2.306
  265HID     CB 3827   8.910  12.192   2.405
  265HID    HB1 3828   8.946  12.213   2.496
  265HID    HB2 3829   8.818  12.231   2.395
  265HID     CG 3830   8.999  12.256   2.304
  265HID    ND1 3831   8.964  12.267   2.171
  265HID    HD1 3832   8.878  12.235   2.131
  265HID    CE1 3833   9.062  12.326   2.105
  265HID    HE1 3834   9.062  12.346   2.008
  265HID    NE2 3835   9.159  12.353   2.190
  265HID    CD2 3836   9.122  12.310   2.315
  265HID    HD2 3837   9.176  12.317   2.399
  265HID      C 3838   9.039  11.978   2.393
  265HID      O 3839   9.113  11.995   2.491
  266THR      N 3840   9.074  11.909   2.286
  266THR      H 3841   9.008  11.896   2.212
  266THR     CA 3842   9.207  11.850   2.273
  266THR     HA 3843   9.230  11.809   2.362
  266THR     CB 3844   9.206  11.742   2.165
  266THR     HB 3845   9.173  11.777   2.078
  266THR    CG2 3846   9.344  11.685   2.149
  266THR   HG21 3847   9.343  11.614   2.079
  266THR   HG22 3848   9.407  11.757   2.123
  266THR   HG23 3849   9.374  11.644   2.236
  266THR    OG1 3850   9.116  11.638   2.202
  266THR    HG1 3851   9.115  11.567   2.131
  266THR      C 3852   9.308  11.958   2.240
  266THR      O 3853   9.296  12.026   2.138
  267GLN      N 3854   9.408  11.974   2.327
  267GLN      H 3855   9.410  11.918   2.410
  267GLN     CA 3856   9.514  12.071   2.303
  267GLN     HA 3857   9.468  12.151   2.265
  267GLN     CB 3858   9.582  12.107   2.434
  267GLN    HB1 3859   9.669  12.151   2.413
  267GLN    HB2 3860   9.599  12.022   2.485
  267GLN     CG 3861   9.504  12.199   2.523
  267GLN    HG1 3862   9.413  12.159   2.540
  267GLN    HG2 3863   9.494  12.287   2.478
  267GLN     CD 3864   9.574  12.219   2.655
  267GLN    OE1 3865   9.666  12.146   2.688
  267GLN    NE2 3866   9.533  12.320   2.729
  267GLN   HE21 3867   9.459  12.378   2.697
  267GLN   HE22 3868   9.576  12.337   2.818
  267GLN      C 3869   9.616  12.020   2.202
  267GLN      O 3870   9.646  12.088   2.104
  268TRP      N 3871   9.671  11.901   2.225
  268TRP      H 3872   9.645  11.850   2.308
  268TRP     CA 3873   9.768  11.842   2.134
  268TRP     HA 3874   9.740  11.870   2.043
  268TRP     CB 3875   9.910  11.893   2.161
  268TRP    HB1 3876   9.916  11.986   2.126
  268TRP    HB2 3877   9.973  11.834   2.112
  268TRP     CG 3878   9.956  11.897   2.305
  268TRP    CD1 3879   9.958  12.007   2.385
  268TRP    HD1 3880   9.930  12.098   2.357
  268TRP    NE1 3881  10.004  11.974   2.509
  268TRP    HE1 3882  10.015  12.037   2.586
  268TRP    CE2 3883  10.032  11.840   2.512
  268TRP    CZ2 3884  10.080  11.760   2.615
  268TRP    HZ2 3885  10.100  11.798   2.705
  268TRP    CH2 3886  10.098  11.628   2.589
  268TRP    HH2 3887  10.134  11.568   2.661
  268TRP    CZ3 3888  10.068  11.573   2.465
  268TRP    HZ3 3889  10.080  11.474   2.451
  268TRP    CE3 3890  10.022  11.651   2.362
  268TRP    HE3 3891  10.003  11.611   2.273
  268TRP    CD2 3892  10.002  11.788   2.385
  268TRP      C 3893   9.762  11.691   2.146
  268TRP      O 3894   9.701  11.635   2.237
  269THR      N 3895   9.826  11.625   2.049
  269THR      H 3896   9.861  11.677   1.972
  269THR     CA 3897   9.847  11.482   2.050
  269THR     HA 3898   9.825  11.451   2.143
  269THR     CB 3899   9.754  11.411   1.950
  269THR     HB 3900   9.769  11.445   1.858
  269THR    CG2 3901   9.775  11.261   1.954
  269THR   HG21 3902   9.713  11.217   1.889
  269THR   HG22 3903   9.870  11.240   1.931
  269THR   HG23 3904   9.755  11.227   2.046
  269THR    OG1 3905   9.618  11.440   1.982
  269THR    HG1 3906   9.558  11.393   1.917
  269THR      C 3907   9.992  11.455   2.016
  269THR      O 3908  10.036  11.483   1.904
  270TYR      N 3909  10.067  11.401   2.112
  270TYR      H 3910  10.023  11.378   2.200
  270TYR     CA 3911  10.209  11.373   2.096
  270TYR     HA 3912  10.238  11.411   2.009
  270TYR     CB 3913  10.290  11.441   2.201
  270TYR    HB1 3914  10.260  11.405   2.290
  270TYR    HB2 3915  10.270  11.539   2.196
  270TYR     CG 3916  10.438  11.423   2.191
  270TYR    CD1 3917  10.509  11.478   2.085
  270TYR    HD1 3918  10.459  11.527   2.014
  270TYR    CE1 3919  10.644  11.466   2.076
  270TYR    HE1 3920  10.693  11.504   1.998
  270TYR     CZ 3921  10.713  11.401   2.175
  270TYR     OH 3922  10.849  11.391   2.164
  270TYR     HH 3923  10.885  11.341   2.243
  270TYR    CE2 3924  10.647  11.347   2.283
  270TYR    HE2 3925  10.698  11.299   2.355
  270TYR    CD2 3926  10.510  11.359   2.291
  270TYR    HD2 3927  10.461  11.321   2.370
  270TYR      C 3928  10.227  11.222   2.102
  270TYR      O 3929  10.259  11.167   2.207
  271GLY      N 3930  10.210  11.157   1.987
  271GLY      H 3931  10.191  11.209   1.904
  271GLY     CA 3932  10.217  11.014   1.978
  271GLY    HA1 3933  10.304  10.985   2.018
  271GLY    HA2 3934  10.214  10.989   1.882
  271GLY      C 3935  10.103  10.948   2.051
  271GLY      O 3936   9.986  10.964   2.017
  272PRO      N 3937  10.136  10.870   2.155
  272PRO     CD 3938  10.270  10.826   2.196
  272PRO    HD1 3939  10.328  10.904   2.218
  272PRO    HD2 3940  10.313  10.772   2.124
  272PRO     CG 3941  10.243  10.743   2.317
  272PRO    HG1 3942  10.253  10.798   2.400
  272PRO    HG2 3943  10.306  10.665   2.321
  272PRO     CB 3944  10.103  10.694   2.306
  272PRO    HB1 3945  10.065  10.676   2.397
  272PRO    HB2 3946  10.099  10.610   2.252
  272PRO     CA 3947  10.030  10.808   2.236
  272PRO     HA 3948   9.953  10.779   2.178
  272PRO      C 3949   9.967  10.904   2.335
  272PRO      O 3950   9.862  10.874   2.391
  273LEU      N 3951  10.029  11.019   2.358
  273LEU      H 3952  10.112  11.040   2.308
  273LEU     CA 3953   9.979  11.115   2.455
  273LEU     HA 3954   9.937  11.059   2.527
  273LEU     CB 3955  10.093  11.198   2.512
  273LEU    HB1 3956  10.052  11.271   2.567
  273LEU    HB2 3957  10.143  11.237   2.435
  273LEU     CG 3958  10.194  11.127   2.599
  273LEU     HG 3959  10.239  11.053   2.548
  273LEU    CD1 3960  10.297  11.227   2.643
  273LEU   HD11 3961  10.365  11.181   2.701
  273LEU   HD12 3962  10.342  11.265   2.563
  273LEU   HD13 3963  10.252  11.300   2.695
  273LEU    CD2 3964  10.125  11.065   2.718
  273LEU   HD21 3965  10.192  11.018   2.775
  273LEU   HD22 3966  10.080  11.136   2.772
  273LEU   HD23 3967  10.056  10.999   2.687
  273LEU      C 3968   9.875  11.207   2.393
  273LEU      O 3969   9.877  11.233   2.273
  274THR      N 3970   9.785  11.255   2.477
  274THR      H 3971   9.787  11.222   2.572
  274THR     CA 3972   9.683  11.352   2.440
  274THR     HA 3973   9.718  11.402   2.362
  274THR     CB 3974   9.552  11.284   2.400
  274THR     HB 3975   9.514  11.234   2.478
  274THR    CG2 3976   9.452  11.384   2.349
  274THR   HG21 3977   9.367  11.336   2.324
  274THR   HG22 3978   9.432  11.451   2.421
  274THR   HG23 3979   9.489  11.430   2.269
  274THR    OG1 3980   9.577  11.189   2.296
  274THR    HG1 3981   9.491  11.144   2.270
  274THR      C 3982   9.659  11.442   2.560
  274THR      O 3983   9.644  11.393   2.672
  275SER      N 3984   9.656  11.573   2.538
  275SER      H 3985   9.680  11.606   2.447
  275SER     CA 3986   9.619  11.669   2.640
  275SER     HA 3987   9.619  11.618   2.726
  275SER     CB 3988   9.719  11.783   2.650
  275SER    HB1 3989   9.727  11.829   2.562
  275SER    HB2 3990   9.808  11.748   2.679
  275SER     OG 3991   9.679  11.879   2.745
  275SER     HG 3992   9.747  11.952   2.749
  275SER      C 3993   9.481  11.724   2.609
  275SER      O 3994   9.462  11.793   2.509
  276THR      N 3995   9.385  11.695   2.696
  276THR      H 3996   9.408  11.640   2.777
  276THR     CA 3997   9.247  11.739   2.680
  276THR     HA 3998   9.239  11.780   2.590
  276THR     CB 3999   9.151  11.619   2.690
  276THR     HB 4000   9.155  11.577   2.781
  276THR    CG2 4001   9.010  11.659   2.660
  276THR   HG21 4002   8.950  11.579   2.668
  276THR   HG22 4003   8.980  11.728   2.726
  276THR   HG23 4004   9.005  11.696   2.568
  276THR    OG1 4005   9.189  11.521   2.593
  276THR    HG1 4006   9.127  11.442   2.599
  276THR      C 4007   9.217  11.842   2.787
  276THR      O 4008   9.262  11.830   2.901
  277LEU      N 4009   9.143  11.946   2.750
  277LEU      H 4010   9.112  11.951   2.655
  277LEU     CA 4011   9.105  12.053   2.841
  277LEU     HA 4012   9.149  12.036   2.929
  277LEU     CB 4013   9.153  12.187   2.787
  277LEU    HB1 4014   9.093  12.210   2.711
  277LEU    HB2 4015   9.246  12.173   2.754
  277LEU     CG 4016   9.157  12.308   2.878
  277LEU     HG 4017   9.068  12.326   2.919
  277LEU    CD1 4018   9.257  12.281   2.987
  277LEU   HD11 4019   9.261  12.359   3.049
  277LEU   HD12 4020   9.229  12.200   3.039
  277LEU   HD13 4021   9.347  12.265   2.947
  277LEU    CD2 4022   9.198  12.427   2.797
  277LEU   HD21 4023   9.201  12.507   2.856
  277LEU   HD22 4024   9.288  12.410   2.758
  277LEU   HD23 4025   9.132  12.441   2.724
  277LEU      C 4026   8.954  12.050   2.858
  277LEU      O 4027   8.881  12.066   2.760
  278TYR      N 4028   8.907  12.030   2.980
  278TYR      H 4029   8.972  12.030   3.056
  278TYR     CA 4030   8.766  12.008   3.010
  278TYR     HA 4031   8.723  11.982   2.924
  278TYR     CB 4032   8.750  11.896   3.113
  278TYR    HB1 4033   8.655  11.895   3.146
  278TYR    HB2 4034   8.812  11.913   3.190
  278TYR     CG 4035   8.781  11.760   3.057
  278TYR    CD1 4036   8.684  11.686   2.993
  278TYR    HD1 4037   8.592  11.723   2.984
  278TYR    CE1 4038   8.711  11.562   2.942
  278TYR    HE1 4039   8.639  11.509   2.897
  278TYR     CZ 4040   8.837  11.511   2.953
  278TYR     OH 4041   8.864  11.387   2.901
  278TYR     HH 4042   8.960  11.364   2.917
  278TYR    CE2 4043   8.937  11.583   3.015
  278TYR    HE2 4044   9.029  11.545   3.023
  278TYR    CD2 4045   8.908  11.706   3.066
  278TYR    HD2 4046   8.980  11.758   3.111
  278TYR      C 4047   8.702  12.135   3.061
  278TYR      O 4048   8.766  12.213   3.132
  279ASP      N 4049   8.574  12.155   3.026
  279ASP      H 4050   8.522  12.079   2.986
  279ASP     CA 4051   8.508  12.284   3.045
  279ASP     HA 4052   8.572  12.350   3.007
  279ASP     CB 4053   8.375  12.289   2.970
  279ASP    HB1 4054   8.308  12.232   3.020
  279ASP    HB2 4055   8.389  12.251   2.879
  279ASP     CG 4056   8.319  12.431   2.957
  279ASP    OD1 4057   8.382  12.528   3.002
  279ASP    OD2 4058   8.209  12.444   2.900
  279ASP      C 4059   8.486  12.315   3.192
  279ASP      O 4060   8.510  12.428   3.236
  280LEU      N 4061   8.431  12.219   3.267
  280LEU      H 4062   8.390  12.140   3.220
  280LEU     CA 4063   8.426  12.220   3.414
  280LEU     HA 4064   8.379  12.135   3.439
  280LEU     CB 4065   8.568  12.221   3.472
  280LEU    HB1 4066   8.598  12.316   3.471
  280LEU    HB2 4067   8.624  12.167   3.410
  280LEU     CG 4068   8.600  12.169   3.611
  280LEU     HG 4069   8.531  12.199   3.678
  280LEU    CD1 4070   8.599  12.018   3.604
  280LEU   HD11 4071   8.620  11.980   3.695
  280LEU   HD12 4072   8.508  11.986   3.575
  280LEU   HD13 4073   8.668  11.987   3.539
  280LEU    CD2 4074   8.728  12.225   3.665
  280LEU   HD21 4075   8.744  12.187   3.757
  280LEU   HD22 4076   8.803  12.199   3.605
  280LEU   HD23 4077   8.721  12.324   3.671
  280LEU      C 4078   8.343  12.336   3.469
  280LEU      O 4079   8.355  12.375   3.585
  281THR      N 4080   8.256  12.392   3.385
  281THR      H 4081   8.245  12.353   3.294
  281THR     CA 4082   8.176  12.507   3.423
  281THR     HA 4083   8.230  12.555   3.492
  281THR     CB 4084   8.151  12.596   3.301
  281THR     HB 4085   8.111  12.542   3.227
  281THR    CG2 4086   8.059  12.713   3.335
  281THR   HG21 4087   8.044  12.769   3.254
  281THR   HG22 4088   7.971  12.678   3.368
  281THR   HG23 4089   8.101  12.768   3.407
  281THR    OG1 4090   8.276  12.646   3.253
  281THR    HG1 4091   8.260  12.704   3.174
  281THR      C 4092   8.044  12.464   3.486
  281THR      O 4093   8.004  12.517   3.590
  282GLU      N 4094   7.979  12.366   3.426
  282GLU      H 4095   8.017  12.323   3.345
  282GLU     CA 4096   7.851  12.320   3.479
  282GLU     HA 4097   7.808  12.395   3.530
  282GLU     CB 4098   7.763  12.281   3.361
  282GLU    HB1 4099   7.793  12.192   3.327
  282GLU    HB2 4100   7.773  12.349   3.290
  282GLU     CG 4101   7.618  12.270   3.391
  282GLU    HG1 4102   7.590  12.351   3.443
  282GLU    HG2 4103   7.603  12.188   3.447
  282GLU     CD 4104   7.535  12.260   3.265
  282GLU    OE1 4105   7.593  12.266   3.155
  282GLU    OE2 4106   7.413  12.245   3.278
  282GLU      C 4107   7.872  12.206   3.578
  282GLU      O 4108   7.781  12.171   3.653
  283ILE      N 4109   7.993  12.151   3.582
  283ILE      H 4110   8.063  12.183   3.519
  283ILE     CA 4111   8.026  12.044   3.677
  283ILE     HA 4112   7.944  11.986   3.687
  283ILE     CB 4113   8.142  11.961   3.621
  283ILE     HB 4114   8.220  12.022   3.608
  283ILE    CG2 4115   8.184  11.852   3.718
  283ILE   HG21 4116   8.259  11.799   3.679
  283ILE   HG22 4117   8.213  11.893   3.804
  283ILE   HG23 4118   8.106  11.791   3.735
  283ILE    CG1 4119   8.103  11.898   3.488
  283ILE   HG11 4120   8.065  11.968   3.429
  283ILE   HG12 4121   8.033  11.827   3.505
  283ILE     CD 4122   8.218  11.834   3.417
  283ILE    HD1 4123   8.186  11.794   3.331
  283ILE    HD2 4124   8.288  11.902   3.399
  283ILE    HD3 4125   8.256  11.761   3.475
  283ILE      C 4126   8.059  12.102   3.814
  283ILE      O 4127   8.015  12.050   3.917
  284ASP      N 4128   8.136  12.210   3.817
  284ASP      H 4129   8.164  12.250   3.730
  284ASP     CA 4130   8.182  12.272   3.940
  284ASP     HA 4131   8.167  12.206   4.014
  284ASP     CB 4132   8.331  12.302   3.932
  284ASP    HB1 4133   8.344  12.384   3.877
  284ASP    HB2 4134   8.377  12.224   3.889
  284ASP     CG 4135   8.395  12.325   4.067
  284ASP    OD1 4136   8.325  12.312   4.169
  284ASP    OD2 4137   8.515  12.358   4.070
  284ASP      C 4138   8.101  12.399   3.964
  284ASP      O 4139   8.065  12.469   3.869
  285SER      N 4140   8.072  12.428   4.091
  285SER      H 4141   8.114  12.374   4.164
  285SER     CA 4142   7.980  12.536   4.126
  285SER     HA 4143   7.902  12.524   4.065
  285SER     CB 4144   7.939  12.524   4.273
  285SER    HB1 4145   7.899  12.434   4.292
  285SER    HB2 4146   7.873  12.595   4.298
  285SER     OG 4147   8.051  12.539   4.358
  285SER     HG 4148   8.022  12.530   4.454
  285SER      C 4149   8.040  12.673   4.101
  285SER      O 4150   8.141  12.710   4.161
  286SER      N 4151   7.974  12.751   4.015
  286SER      H 4152   7.892  12.716   3.969
  286SER     CA 4153   8.020  12.887   3.988
  286SER     HA 4154   8.119  12.880   3.981
  286SER     CB 4155   7.961  12.938   3.857
  286SER    HB1 4156   7.989  13.032   3.840
  286SER    HB2 4157   7.861  12.933   3.860
  286SER     OG 4158   8.005  12.859   3.747
  286SER     HG 4159   7.965  12.894   3.663
  286SER      C 4160   7.984  12.981   4.103
  286SER      O 4161   8.072  13.047   4.160
  287GLY      N 4162   7.857  12.987   4.140
  287GLY      H 4163   7.789  12.930   4.093
  287GLY     CA 4164   7.814  13.073   4.248
  287GLY    HA1 4165   7.747  13.137   4.211
  287GLY    HA2 4166   7.894  13.123   4.281
  287GLY      C 4167   7.753  12.996   4.362
  287GLY      O 4168   7.812  12.898   4.411
  288ASP      N 4169   7.636  13.039   4.408
  288ASP      H 4170   7.595  13.121   4.369
  288ASP     CA 4171   7.565  12.970   4.514
  288ASP     HA 4172   7.636  12.918   4.563
  288ASP     CB 4173   7.497  13.072   4.607
  288ASP    HB1 4174   7.409  13.097   4.568
  288ASP    HB2 4175   7.555  13.152   4.614
  288ASP     CG 4176   7.472  13.020   4.748
  288ASP    OD1 4177   7.509  12.904   4.778
  288ASP    OD2 4178   7.415  13.096   4.829
  288ASP      C 4179   7.462  12.871   4.459
  288ASP      O 4180   7.387  12.810   4.536
  289GLU      N 4181   7.457  12.853   4.327
  289GLU      H 4182   7.511  12.912   4.268
  289GLU     CA 4183   7.374  12.749   4.267
  289GLU     HA 4184   7.283  12.758   4.309
  289GLU     CB 4185   7.365  12.770   4.116
  289GLU    HB1 4186   7.324  12.859   4.099
  289GLU    HB2 4187   7.306  12.698   4.078
  289GLU     CG 4188   7.499  12.764   4.046
  289GLU    HG1 4189   7.537  12.672   4.059
  289GLU    HG2 4190   7.559  12.831   4.088
  289GLU     CD 4191   7.489  12.792   3.897
  289GLU    OE1 4192   7.378  12.818   3.848
  289GLU    OE2 4193   7.595  12.790   3.830
  289GLU      C 4194   7.430  12.611   4.299
  289GLU      O 4195   7.550  12.595   4.325
  290GLN      N 4196   7.343  12.511   4.299
  290GLN      H 4197   7.246  12.529   4.283
  290GLN     CA 4198   7.387  12.375   4.322
  290GLN     HA 4199   7.453  12.380   4.397
  290GLN     CB 4200   7.268  12.287   4.361
  290GLN    HB1 4201   7.298  12.191   4.364
  290GLN    HB2 4202   7.196  12.297   4.292
  290GLN     CG 4203   7.209  12.321   4.495
  290GLN    HG1 4204   7.179  12.416   4.493
  290GLN    HG2 4205   7.280  12.309   4.565
  290GLN     CD 4206   7.091  12.233   4.531
  290GLN    OE1 4207   7.051  12.147   4.453
  290GLN    NE2 4208   7.035  12.255   4.649
  290GLN   HE21 4209   7.071  12.326   4.709
  290GLN   HE22 4210   6.956  12.200   4.679
  290GLN      C 4211   7.455  12.319   4.198
  290GLN      O 4212   7.401  12.324   4.088
  291SER      N 4213   7.575  12.266   4.218
  291SER      H 4214   7.611  12.263   4.311
  291SER     CA 4215   7.655  12.212   4.109
  291SER     HA 4216   7.638  12.272   4.031
  291SER     CB 4217   7.803  12.211   4.148
  291SER    HB1 4218   7.832  12.301   4.178
  291SER    HB2 4219   7.860  12.180   4.072
  291SER     OG 4220   7.825  12.122   4.255
  291SER     HG 4221   7.922  12.122   4.280
  291SER      C 4222   7.611  12.071   4.075
  291SER      O 4223   7.518  12.016   4.133
  292LEU      N 4224   7.682  12.012   3.979
  292LEU      H 4225   7.755  12.061   3.933
  292LEU     CA 4226   7.652  11.874   3.941
  292LEU     HA 4227   7.553  11.868   3.929
  292LEU     CB 4228   7.722  11.841   3.810
  292LEU    HB1 4229   7.820  11.845   3.827
  292LEU    HB2 4230   7.696  11.911   3.744
  292LEU     CG 4231   7.692  11.705   3.748
  292LEU     HG 4232   7.710  11.631   3.814
  292LEU    CD1 4233   7.547  11.697   3.709
  292LEU   HD11 4234   7.528  11.607   3.669
  292LEU   HD12 4235   7.490  11.709   3.791
  292LEU   HD13 4236   7.526  11.768   3.643
  292LEU    CD2 4237   7.781  11.683   3.630
  292LEU   HD21 4238   7.761  11.593   3.590
  292LEU   HD22 4239   7.765  11.754   3.563
  292LEU   HD23 4240   7.876  11.685   3.660
  292LEU      C 4241   7.694  11.777   4.051
  292LEU      O 4242   7.629  11.674   4.071
  293LEU      N 4243   7.800  11.810   4.125
  293LEU      H 4244   7.849  11.894   4.106
  293LEU     CA 4245   7.844  11.723   4.234
  293LEU     HA 4246   7.846  11.630   4.196
  293LEU     CB 4247   7.983  11.764   4.281
  293LEU    HB1 4248   8.003  11.714   4.366
  293LEU    HB2 4249   7.981  11.862   4.300
  293LEU     CG 4250   8.097  11.738   4.185
  293LEU     HG 4251   8.076  11.779   4.097
  293LEU    CD1 4252   8.224  11.799   4.239
  293LEU   HD11 4253   8.299  11.781   4.176
  293LEU   HD12 4254   8.211  11.897   4.250
  293LEU   HD13 4255   8.245  11.758   4.328
  293LEU    CD2 4256   8.115  11.590   4.165
  293LEU   HD21 4257   8.190  11.573   4.102
  293LEU   HD22 4258   8.135  11.546   4.253
  293LEU   HD23 4259   8.031  11.551   4.128
  293LEU      C 4260   7.746  11.725   4.350
  293LEU      O 4261   7.727  11.624   4.419
  294GLU      N 4262   7.681  11.839   4.374
  294GLU      H 4263   7.697  11.918   4.316
  294GLU     CA 4264   7.586  11.848   4.484
  294GLU     HA 4265   7.629  11.802   4.562
  294GLU     CB 4266   7.558  11.995   4.516
  294GLU    HB1 4267   7.496  11.999   4.595
  294GLU    HB2 4268   7.514  12.037   4.437
  294GLU     CG 4269   7.682  12.075   4.550
  294GLU    HG1 4270   7.740  12.080   4.469
  294GLU    HG2 4271   7.731  12.027   4.623
  294GLU     CD 4272   7.651  12.216   4.596
  294GLU    OE1 4273   7.532  12.255   4.596
  294GLU    OE2 4274   7.745  12.289   4.632
  294GLU      C 4275   7.456  11.776   4.449
  294GLU      O 4276   7.389  11.721   4.537
  295LEU      N 4277   7.420  11.775   4.321
  295LEU      H 4278   7.479  11.818   4.253
  295LEU     CA 4279   7.296  11.712   4.279
  295LEU     HA 4280   7.228  11.738   4.348
  295LEU     CB 4281   7.257  11.762   4.140
  295LEU    HB1 4282   7.182  11.704   4.107
  295LEU    HB2 4283   7.336  11.751   4.081
  295LEU     CG 4284   7.211  11.907   4.131
  295LEU     HG 4285   7.274  11.966   4.181
  295LEU    CD1 4286   7.207  11.946   3.986
  295LEU   HD11 4287   7.177  12.041   3.978
  295LEU   HD12 4288   7.298  11.936   3.947
  295LEU   HD13 4289   7.143  11.886   3.938
  295LEU    CD2 4290   7.075  11.925   4.194
  295LEU   HD21 4291   7.047  12.020   4.187
  295LEU   HD22 4292   7.008  11.867   4.147
  295LEU   HD23 4293   7.079  11.898   4.291
  295LEU      C 4294   7.307  11.561   4.278
  295LEU      O 4295   7.208  11.491   4.305
  296ILE      N 4296   7.424  11.508   4.246
  296ILE      H 4297   7.501  11.568   4.226
  296ILE     CA 4298   7.442  11.363   4.240
  296ILE     HA 4299   7.363  11.325   4.192
  296ILE     CB 4300   7.569  11.330   4.161
  296ILE     HB 4301   7.645  11.381   4.201
  296ILE    CG2 4302   7.606  11.186   4.172
  296ILE   HG21 4303   7.689  11.168   4.120
  296ILE   HG22 4304   7.622  11.163   4.268
  296ILE   HG23 4305   7.531  11.129   4.137
  296ILE    CG1 4306   7.551  11.368   4.015
  296ILE   HG11 4307   7.512  11.460   4.010
  296ILE   HG12 4308   7.488  11.303   3.972
  296ILE     CD 4309   7.678  11.367   3.938
  296ILE    HD1 4310   7.659  11.392   3.843
  296ILE    HD2 4311   7.742  11.432   3.979
  296ILE    HD3 4312   7.718  11.275   3.941
  296ILE      C 4313   7.444  11.303   4.381
  296ILE      O 4314   7.390  11.193   4.404
  297ILE      N 4315   7.501  11.374   4.477
  297ILE      H 4316   7.543  11.461   4.455
  297ILE     CA 4317   7.503  11.326   4.614
  297ILE     HA 4318   7.530  11.229   4.610
  297ILE     CB 4319   7.606  11.407   4.696
  297ILE     HB 4320   7.593  11.504   4.679
  297ILE    CG2 4321   7.587  11.389   4.846
  297ILE   HG21 4322   7.655  11.443   4.895
  297ILE   HG22 4323   7.495  11.419   4.872
  297ILE   HG23 4324   7.597  11.292   4.870
  297ILE    CG1 4325   7.746  11.367   4.653
  297ILE   HG11 4326   7.812  11.417   4.709
  297ILE   HG12 4327   7.758  11.391   4.557
  297ILE     CD 4328   7.772  11.219   4.669
  297ILE    HD1 4329   7.865  11.198   4.640
  297ILE    HD2 4330   7.761  11.193   4.765
  297ILE    HD3 4331   7.707  11.167   4.614
  297ILE      C 4332   7.364  11.332   4.675
  297ILE      O 4333   7.319  11.236   4.740
  298THR      N 4334   7.290  11.439   4.651
  298THR      H 4335   7.323  11.506   4.586
  298THR     CA 4336   7.162  11.462   4.717
  298THR     HA 4337   7.167  11.409   4.802
  298THR     CB 4338   7.144  11.610   4.746
  298THR     HB 4339   7.054  11.626   4.788
  298THR    CG2 4340   7.255  11.660   4.836
  298THR   HG21 4341   7.242  11.757   4.855
  298THR   HG22 4342   7.253  11.609   4.923
  298THR   HG23 4343   7.343  11.646   4.791
  298THR    OG1 4344   7.145  11.684   4.624
  298THR    HG1 4345   7.133  11.781   4.644
  298THR      C 4346   7.045  11.410   4.635
  298THR      O 4347   6.935  11.463   4.645
  299THR      N 4348   7.064  11.306   4.554
  299THR      H 4349   7.155  11.266   4.545
  299THR     CA 4350   6.954  11.248   4.478
  299THR     HA 4351   6.875  11.305   4.499
  299THR     CB 4352   6.981  11.251   4.326
  299THR     HB 4353   7.009  11.342   4.297
  299THR    CG2 4354   7.086  11.151   4.288
  299THR   HG21 4355   7.101  11.154   4.190
  299THR   HG22 4356   7.171  11.172   4.336
  299THR   HG23 4357   7.055  11.059   4.314
  299THR    OG1 4358   6.861  11.219   4.256
  299THR    HG1 4359   6.878  11.220   4.158
  299THR      C 4360   6.928  11.106   4.525
  299THR      O 4361   7.014  11.042   4.587
  300LYS      N 4362   6.807  11.058   4.498
  300LYS      H 4363   6.743  11.114   4.446
  300LYS     CA 4364   6.765  10.926   4.543
  300LYS     HA 4365   6.807  10.916   4.634
  300LYS     CB 4366   6.612  10.919   4.549
  300LYS    HB1 4367   6.585  10.824   4.569
  300LYS    HB2 4368   6.575  10.946   4.460
  300LYS     CG 4369   6.549  11.007   4.654
  300LYS    HG1 4370   6.450  11.011   4.639
  300LYS    HG2 4371   6.587  11.099   4.647
  300LYS     CD 4372   6.575  10.953   4.792
  300LYS    HD1 4373   6.674  10.949   4.808
  300LYS    HD2 4374   6.537  10.860   4.799
  300LYS     CE 4375   6.511  11.041   4.898
  300LYS    HE1 4376   6.542  11.135   4.886
  300LYS    HE2 4377   6.538  11.008   4.989
  300LYS     NZ 4378   6.362  11.039   4.891
  300LYS    HZ1 4379   6.324  11.098   4.963
  300LYS    HZ2 4380   6.332  11.072   4.802
  300LYS    HZ3 4381   6.329  10.945   4.905
  300LYS      C 4382   6.816  10.814   4.454
  300LYS      O 4383   6.829  10.701   4.501
  301LYS      N 4384   6.843  10.842   4.327
  301LYS      H 4385   6.830  10.935   4.293
  301LYS     CA 4386   6.891  10.739   4.237
  301LYS     HA 4387   6.834  10.658   4.256
  301LYS     CB 4388   6.875  10.784   4.092
  301LYS    HB1 4389   6.917  10.715   4.033
  301LYS    HB2 4390   6.921  10.871   4.081
  301LYS     CG 4391   6.732  10.801   4.049
  301LYS    HG1 4392   6.689  10.870   4.107
  301LYS    HG2 4393   6.684  10.714   4.061
  301LYS     CD 4394   6.722  10.843   3.905
  301LYS    HD1 4395   6.786  10.917   3.889
  301LYS    HD2 4396   6.629  10.874   3.887
  301LYS     CE 4397   6.755  10.727   3.813
  301LYS    HE1 4398   6.842  10.686   3.841
  301LYS    HE2 4399   6.761  10.760   3.719
  301LYS     NZ 4400   6.650  10.622   3.819
  301LYS    HZ1 4401   6.674  10.547   3.758
  301LYS    HZ2 4402   6.642  10.587   3.913
  301LYS    HZ3 4403   6.562  10.661   3.791
  301LYS      C 4404   7.036  10.706   4.266
  301LYS      O 4405   7.118  10.795   4.289
  302ARG      N 4406   7.068  10.577   4.266
  302ARG      H 4407   6.996  10.509   4.251
  302ARG     CA 4408   7.204  10.532   4.288
  302ARG     HA 4409   7.249  10.610   4.330
  302ARG     CB 4410   7.205  10.411   4.381
  302ARG    HB1 4411   7.298  10.376   4.387
  302ARG    HB2 4412   7.146  10.340   4.342
  302ARG     CG 4413   7.156  10.443   4.522
  302ARG    HG1 4414   7.148  10.358   4.575
  302ARG    HG2 4415   7.066  10.487   4.517
  302ARG     CD 4416   7.254  10.536   4.592
  302ARG    HD1 4417   7.257  10.623   4.544
  302ARG    HD2 4418   7.345  10.494   4.593
  302ARG     NE 4419   7.215  10.562   4.730
  302ARG     HE 4420   7.247  10.499   4.801
  302ARG     CZ 4421   7.139  10.664   4.768
  302ARG    NH1 4422   7.094  10.750   4.679
  302ARG   HH11 4423   7.117  10.738   4.583
  302ARG   HH12 4424   7.037  10.826   4.708
  302ARG    NH2 4425   7.109  10.680   4.896
  302ARG   HH21 4426   7.143  10.615   4.964
  302ARG   HH22 4427   7.052  10.756   4.925
  302ARG      C 4428   7.276  10.499   4.159
  302ARG      O 4429   7.392  10.456   4.165
  303GLU      N 4430   7.212  10.515   4.044
  303GLU      H 4431   7.113  10.527   4.044
  303GLU     CA 4432   7.284  10.514   3.918
  303GLU     HA 4433   7.354  10.443   3.930
  303GLU     CB 4434   7.190  10.480   3.802
  303GLU    HB1 4435   7.241  10.490   3.717
  303GLU    HB2 4436   7.114  10.544   3.804
  303GLU     CG 4437   7.132  10.339   3.805
  303GLU    HG1 4438   7.200  10.277   3.844
  303GLU    HG2 4439   7.111  10.310   3.712
  303GLU     CD 4440   7.005  10.330   3.888
  303GLU    OE1 4441   6.956  10.435   3.934
  303GLU    OE2 4442   6.955  10.217   3.908
  303GLU      C 4443   7.352  10.646   3.891
  303GLU      O 4444   7.441  10.653   3.806
  304ALA      N 4445   7.312  10.752   3.963
  304ALA      H 4446   7.237  10.741   4.028
  304ALA     CA 4447   7.375  10.882   3.949
  304ALA     HA 4448   7.374  10.900   3.851
  304ALA     CB 4449   7.295  10.987   4.027
  304ALA    HB1 4450   7.338  11.076   4.017
  304ALA    HB2 4451   7.202  10.991   3.991
  304ALA    HB3 4452   7.292  10.961   4.124
  304ALA      C 4453   7.519  10.881   3.996
  304ALA      O 4454   7.602  10.956   3.945
  305ARG      N 4455   7.552  10.793   4.091
  305ARG      H 4456   7.482  10.730   4.126
  305ARG     CA 4457   7.687  10.787   4.145
  305ARG     HA 4458   7.718  10.882   4.149
  305ARG     CB 4459   7.682  10.725   4.284
  305ARG    HB1 4460   7.775  10.710   4.318
  305ARG    HB2 4461   7.634  10.637   4.280
  305ARG     CG 4462   7.609  10.815   4.380
  305ARG    HG1 4463   7.514  10.823   4.351
  305ARG    HG2 4464   7.652  10.905   4.380
  305ARG     CD 4465   7.611  10.762   4.520
  305ARG    HD1 4466   7.705  10.747   4.550
  305ARG    HD2 4467   7.561  10.675   4.525
  305ARG     NE 4468   7.547  10.858   4.610
  305ARG     HE 4469   7.506  10.940   4.570
  305ARG     CZ 4470   7.539  10.843   4.741
  305ARG    NH1 4471   7.591  10.736   4.799
  305ARG   HH11 4472   7.636  10.666   4.744
  305ARG   HH12 4473   7.585  10.724   4.899
  305ARG    NH2 4474   7.479  10.935   4.815
  305ARG   HH21 4475   7.439  11.016   4.772
  305ARG   HH22 4476   7.473  10.923   4.914
  305ARG      C 4477   7.784  10.712   4.055
  305ARG      O 4478   7.898  10.689   4.097
  306GLN      N 4479   7.743  10.672   3.935
  306GLN      H 4480   7.645  10.674   3.913
  306GLN     CA 4481   7.838  10.625   3.836
  306GLN     HA 4482   7.911  10.582   3.889
  306GLN     CB 4483   7.771  10.524   3.744
  306GLN    HB1 4484   7.836  10.497   3.673
  306GLN    HB2 4485   7.691  10.566   3.703
  306GLN     CG 4486   7.726  10.399   3.816
  306GLN    HG1 4487   7.662  10.424   3.889
  306GLN    HG2 4488   7.806  10.354   3.857
  306GLN     CD 4489   7.658  10.301   3.723
  306GLN    OE1 4490   7.642  10.327   3.604
  306GLN    NE2 4491   7.616  10.188   3.778
  306GLN   HE21 4492   7.630  10.171   3.876
  306GLN   HE22 4493   7.570  10.119   3.722
  306GLN      C 4494   7.896  10.739   3.754
  306GLN      O 4495   7.992  10.717   3.679
  307ILE      N 4496   7.840  10.859   3.765
  307ILE      H 4497   7.755  10.868   3.818
  307ILE     CA 4498   7.897  10.978   3.703
  307ILE     HA 4499   7.921  10.954   3.609
  307ILE     CB 4500   7.791  11.091   3.705
  307ILE     HB 4501   7.775  11.114   3.801
  307ILE    CG2 4502   7.837  11.216   3.635
  307ILE   HG21 4503   7.765  11.285   3.640
  307ILE   HG22 4504   7.919  11.250   3.680
  307ILE   HG23 4505   7.857  11.195   3.540
  307ILE    CG1 4506   7.662  11.045   3.637
  307ILE   HG11 4507   7.594  11.118   3.643
  307ILE   HG12 4508   7.627  10.963   3.685
  307ILE     CD 4509   7.677  11.010   3.494
  307ILE    HD1 4510   7.588  10.981   3.458
  307ILE    HD2 4511   7.709  11.089   3.444
  307ILE    HD3 4512   7.743  10.935   3.485
  307ILE      C 4513   8.026  11.018   3.773
  307ILE      O 4514   8.114  11.080   3.712
  308LEU      N 4515   8.043  10.978   3.899
  308LEU      H 4516   7.967  10.928   3.943
  308LEU     CA 4517   8.163  11.001   3.978
  308LEU     HA 4518   8.180  11.099   3.970
  308LEU     CB 4519   8.136  10.959   4.122
  308LEU    HB1 4520   8.221  10.918   4.157
  308LEU    HB2 4521   8.065  10.888   4.119
  308LEU     CG 4522   8.091  11.062   4.225
  308LEU     HG 4523   8.160  11.132   4.237
  308LEU    CD1 4524   7.967  11.132   4.184
  308LEU   HD11 4525   7.941  11.198   4.255
  308LEU   HD12 4526   7.982  11.179   4.098
  308LEU   HD13 4527   7.893  11.065   4.173
  308LEU    CD2 4528   8.064  10.987   4.352
  308LEU   HD21 4529   8.034  11.051   4.423
  308LEU   HD22 4530   7.992  10.919   4.336
  308LEU   HD23 4531   8.147  10.940   4.382
  308LEU      C 4532   8.286  10.929   3.925
  308LEU      O 4533   8.396  10.959   3.971
  309ASP      N 4534   8.270  10.836   3.831
  309ASP      H 4535   8.178  10.816   3.797
  309ASP     CA 4536   8.382  10.762   3.777
  309ASP     HA 4537   8.459  10.784   3.836
  309ASP     CB 4538   8.351  10.612   3.783
  309ASP    HB1 4539   8.296  10.587   3.703
  309ASP    HB2 4540   8.299  10.593   3.867
  309ASP     CG 4541   8.475  10.525   3.784
  309ASP    OD1 4542   8.587  10.580   3.782
  309ASP    OD2 4543   8.461  10.401   3.788
  309ASP      C 4544   8.416  10.806   3.634
  309ASP      O 4545   8.486  10.736   3.561
  310GLN      N 4546   8.369  10.924   3.594
  310GLN      H 4547   8.318  10.979   3.660
  310GLN     CA 4548   8.387  10.976   3.460
  310GLN     HA 4549   8.405  10.894   3.405
  310GLN     CB 4550   8.260  11.047   3.413
  310GLN    HB1 4551   8.275  11.081   3.321
  310GLN    HB2 4552   8.242  11.123   3.475
  310GLN     CG 4553   8.136  10.960   3.410
  310GLN    HG1 4554   8.057  11.016   3.387
  310GLN    HG2 4555   8.122  10.919   3.501
  310GLN     CD 4556   8.145  10.849   3.310
  310GLN    OE1 4557   8.203  10.865   3.204
  310GLN    NE2 4558   8.086  10.735   3.343
  310GLN   HE21 4559   8.039  10.726   3.431
  310GLN   HE22 4560   8.088  10.657   3.280
  310GLN      C 4561   8.506  11.072   3.451
  310GLN      O 4562   8.542  11.137   3.549
  311THR      N 4563   8.562  11.081   3.331
  311THR      H 4564   8.515  11.042   3.252
  311THR     CA 4565   8.692  11.147   3.313
  311THR     HA 4566   8.740  11.105   3.391
  311THR     CB 4567   8.752  11.113   3.176
  311THR     HB 4568   8.770  11.014   3.170
  311THR    CG2 4569   8.661  11.152   3.061
  311THR   HG21 4570   8.704  11.127   2.975
  311THR   HG22 4571   8.574  11.103   3.070
  311THR   HG23 4572   8.644  11.250   3.064
  311THR    OG1 4573   8.877  11.182   3.163
  311THR    HG1 4574   8.917  11.160   3.074
  311THR      C 4575   8.703  11.298   3.337
  311THR      O 4576   8.817  11.346   3.341
  312PRO      N 4577   8.596  11.382   3.339
  312PRO     CD 4578   8.471  11.382   3.261
  312PRO    HD1 4579   8.415  11.302   3.285
  312PRO    HD2 4580   8.490  11.381   3.163
  312PRO     CG 4581   8.404  11.508   3.301
  312PRO    HG1 4582   8.342  11.491   3.379
  312PRO    HG2 4583   8.352  11.545   3.225
  312PRO     CB 4584   8.509  11.601   3.340
  312PRO    HB1 4585   8.472  11.668   3.404
  312PRO    HB2 4586   8.545  11.647   3.260
  312PRO     CA 4587   8.614  11.512   3.406
  312PRO     HA 4588   8.708  11.543   3.395
  312PRO      C 4589   8.594  11.505   3.557
  312PRO      O 4590   8.659  11.578   3.632
  313VAL      N 4591   8.506  11.416   3.602
  313VAL      H 4592   8.477  11.341   3.543
  313VAL     CA 4593   8.451  11.426   3.737
  313VAL     HA 4594   8.452  11.522   3.763
  313VAL     CB 4595   8.306  11.374   3.738
  313VAL     HB 4596   8.306  11.277   3.712
  313VAL    CG1 4597   8.245  11.382   3.875
  313VAL   HG11 4598   8.151  11.347   3.872
  313VAL   HG12 4599   8.298  11.326   3.939
  313VAL   HG13 4600   8.244  11.477   3.906
  313VAL    CG2 4601   8.222  11.453   3.640
  313VAL   HG21 4602   8.128  11.418   3.642
  313VAL   HG22 4603   8.222  11.549   3.666
  313VAL   HG23 4604   8.260  11.443   3.548
  313VAL      C 4605   8.539  11.351   3.835
  313VAL      O 4606   8.559  11.395   3.949
  314LYS      N 4607   8.595  11.238   3.792
  314LYS      H 4608   8.576  11.206   3.699
  314LYS     CA 4609   8.683  11.159   3.878
  314LYS     HA 4610   8.633  11.143   3.964
  314LYS     CB 4611   8.714  11.027   3.807
  314LYS    HB1 4612   8.756  11.048   3.719
  314LYS    HB2 4613   8.628  10.978   3.793
  314LYS     CG 4614   8.807  10.934   3.881
  314LYS    HG1 4615   8.768  10.911   3.971
  314LYS    HG2 4616   8.895  10.978   3.894
  314LYS     CD 4617   8.826  10.807   3.802
  314LYS    HD1 4618   8.736  10.770   3.777
  314LYS    HD2 4619   8.874  10.740   3.859
  314LYS     CE 4620   8.906  10.833   3.676
  314LYS    HE1 4621   8.993  10.874   3.701
  314LYS    HE2 4622   8.855  10.895   3.617
  314LYS     NZ 4623   8.933  10.708   3.601
  314LYS    HZ1 4624   8.986  10.729   3.519
  314LYS    HZ2 4625   8.985  10.645   3.659
  314LYS    HZ3 4626   8.846  10.665   3.575
  314LYS      C 4627   8.812  11.234   3.910
  314LYS      O 4628   8.862  11.228   4.022
  315GLU      N 4629   8.865  11.307   3.811
  315GLU      H 4630   8.821  11.307   3.721
  315GLU     CA 4631   8.985  11.386   3.832
  315GLU     HA 4632   9.046  11.327   3.885
  315GLU     CB 4633   9.044  11.424   3.696
  315GLU    HB1 4634   9.106  11.501   3.710
  315GLU    HB2 4635   8.968  11.451   3.637
  315GLU     CG 4636   9.122  11.314   3.625
  315GLU    HG1 4637   9.180  11.268   3.693
  315GLU    HG2 4638   9.179  11.356   3.555
  315GLU     CD 4639   9.036  11.209   3.558
  315GLU    OE1 4640   8.913  11.214   3.570
  315GLU    OE2 4641   9.094  11.120   3.494
  315GLU      C 4642   8.959  11.510   3.915
  315GLU      O 4643   9.048  11.558   3.984
  316LEU      N 4644   8.837  11.563   3.910
  316LEU      H 4645   8.767  11.519   3.854
  316LEU     CA 4646   8.804  11.683   3.986
  316LEU     HA 4647   8.882  11.744   3.976
  316LEU     CB 4648   8.678  11.748   3.930
  316LEU    HB1 4649   8.604  11.680   3.937
  316LEU    HB2 4650   8.695  11.768   3.834
  316LEU     CG 4651   8.629  11.877   3.996
  316LEU     HG 4652   8.622  11.862   4.095
  316LEU    CD1 4653   8.726  11.990   3.974
  316LEU   HD11 4654   8.691  12.072   4.019
  316LEU   HD12 4655   8.814  11.965   4.014
  316LEU   HD13 4656   8.736  12.006   3.876
  316LEU    CD2 4657   8.492  11.913   3.945
  316LEU   HD21 4658   8.461  11.997   3.989
  316LEU   HD22 4659   8.496  11.926   3.846
  316LEU   HD23 4660   8.428  11.839   3.967
  316LEU      C 4661   8.786  11.651   4.133
  316LEU      O 4662   8.824  11.730   4.220
  317VAL      N 4663   8.724  11.537   4.163
  317VAL      H 4664   8.692  11.477   4.089
  317VAL     CA 4665   8.701  11.496   4.301
  317VAL     HA 4666   8.662  11.574   4.349
  317VAL     CB 4667   8.602  11.378   4.303
  317VAL     HB 4668   8.630  11.307   4.238
  317VAL    CG1 4669   8.597  11.313   4.440
  317VAL   HG11 4670   8.532  11.236   4.439
  317VAL   HG12 4671   8.688  11.278   4.464
  317VAL   HG13 4672   8.567  11.380   4.508
  317VAL    CG2 4673   8.467  11.428   4.263
  317VAL   HG21 4674   8.402  11.352   4.264
  317VAL   HG22 4675   8.437  11.498   4.328
  317VAL   HG23 4676   8.471  11.466   4.171
  317VAL      C 4677   8.832  11.462   4.370
  317VAL      O 4678   8.855  11.501   4.485
  318SER      N 4679   8.921  11.391   4.300
  318SER      H 4680   8.897  11.359   4.208
  318SER     CA 4681   9.052  11.358   4.355
  318SER     HA 4682   9.035  11.317   4.445
  318SER     CB 4683   9.122  11.258   4.263
  318SER    HB1 4684   9.129  11.294   4.171
  318SER    HB2 4685   9.072  11.171   4.261
  318SER     OG 4686   9.253  11.230   4.308
  318SER     HG 4687   9.296  11.164   4.246
  318SER      C 4688   9.137  11.483   4.372
  318SER      O 4689   9.224  11.488   4.460
  319LEU      N 4690   9.112  11.586   4.291
  319LEU      H 4691   9.039  11.579   4.223
  319LEU     CA 4692   9.190  11.708   4.301
  319LEU     HA 4693   9.285  11.680   4.316
  319LEU     CB 4694   9.173  11.787   4.171
  319LEU    HB1 4695   9.079  11.822   4.171
  319LEU    HB2 4696   9.184  11.722   4.096
  319LEU     CG 4697   9.265  11.905   4.142
  319LEU     HG 4698   9.265  11.971   4.217
  319LEU    CD1 4699   9.404  11.849   4.123
  319LEU   HD11 4700   9.467  11.923   4.104
  319LEU   HD12 4701   9.432  11.801   4.207
  319LEU   HD13 4702   9.404  11.784   4.047
  319LEU    CD2 4703   9.218  11.979   4.019
  319LEU   HD21 4704   9.279  12.056   4.001
  319LEU   HD22 4705   9.218  11.917   3.941
  319LEU   HD23 4706   9.125  12.012   4.034
  319LEU      C 4707   9.146  11.791   4.420
  319LEU      O 4708   9.230  11.851   4.489
  320LYS      N 4709   9.015  11.798   4.445
  320LYS      H 4710   8.951  11.749   4.386
  320LYS     CA 4711   8.964  11.875   4.558
  320LYS     HA 4712   9.009  11.963   4.551
  320LYS     CB 4713   8.812  11.889   4.548
  320LYS    HB1 4714   8.777  11.922   4.636
  320LYS    HB2 4715   8.773  11.799   4.529
  320LYS     CG 4716   8.764  11.982   4.442
  320LYS    HG1 4717   8.792  11.947   4.353
  320LYS    HG2 4718   8.804  12.072   4.457
  320LYS     CD 4719   8.614  11.993   4.447
  320LYS    HD1 4720   8.586  12.022   4.539
  320LYS    HD2 4721   8.574  11.903   4.427
  320LYS     CE 4722   8.564  12.093   4.346
  320LYS    HE1 4723   8.590  12.063   4.255
  320LYS    HE2 4724   8.604  12.182   4.366
  320LYS     NZ 4725   8.417  12.106   4.350
  320LYS    HZ1 4726   8.387  12.173   4.282
  320LYS    HZ2 4727   8.375  12.017   4.330
  320LYS    HZ3 4728   8.388  12.136   4.441
  320LYS      C 4729   9.000  11.810   4.691
  320LYS      O 4730   9.025  11.878   4.790
  321TRP      N 4731   9.001  11.677   4.694
  321TRP      H 4732   8.984  11.625   4.611
  321TRP     CA 4733   9.027  11.607   4.819
  321TRP     HA 4734   8.974  11.654   4.890
  321TRP     CB 4735   8.981  11.462   4.806
  321TRP    HB1 4736   9.034  11.417   4.735
  321TRP    HB2 4737   8.884  11.460   4.782
  321TRP     CG 4738   8.997  11.383   4.930
  321TRP    CD1 4739   9.085  11.283   4.951
  321TRP    HD1 4740   9.149  11.248   4.883
  321TRP    NE1 4741   9.073  11.236   5.079
  321TRP    HE1 4742   9.126  11.161   5.119
  321TRP    CE2 4743   8.976  11.307   5.144
  321TRP    CZ2 4744   8.929  11.297   5.273
  321TRP    HZ2 4745   8.966  11.229   5.337
  321TRP    CH2 4746   8.830  11.383   5.310
  321TRP    HH2 4747   8.793  11.377   5.403
  321TRP    CZ3 4748   8.779  11.478   5.223
  321TRP    HZ3 4749   8.707  11.540   5.255
  321TRP    CE3 4750   8.825  11.488   5.095
  321TRP    HE3 4751   8.786  11.555   5.033
  321TRP    CD2 4752   8.927  11.402   5.053
  321TRP      C 4753   9.174  11.614   4.857
  321TRP      O 4754   9.208  11.642   4.972
  322LYS      N 4755   9.264  11.590   4.762
  322LYS      H 4756   9.233  11.573   4.668
  322LYS     CA 4757   9.406  11.587   4.793
  322LYS     HA 4758   9.412  11.533   4.878
  322LYS     CB 4759   9.483  11.520   4.680
  322LYS    HB1 4760   9.581  11.530   4.697
  322LYS    HB2 4761   9.459  11.564   4.594
  322LYS     CG 4762   9.454  11.374   4.667
  322LYS    HG1 4763   9.356  11.361   4.649
  322LYS    HG2 4764   9.478  11.328   4.753
  322LYS     CD 4765   9.534  11.313   4.554
  322LYS    HD1 4766   9.631  11.323   4.574
  322LYS    HD2 4767   9.512  11.360   4.469
  322LYS     CE 4768   9.501  11.166   4.539
  322LYS    HE1 4769   9.403  11.155   4.521
  322LYS    HE2 4770   9.524  11.118   4.624
  322LYS     NZ 4771   9.577  11.104   4.427
  322LYS    HZ1 4772   9.553  11.007   4.420
  322LYS    HZ2 4773   9.554  11.150   4.342
  322LYS    HZ3 4774   9.675  11.112   4.445
  322LYS      C 4775   9.462  11.725   4.820
  322LYS      O 4776   9.555  11.739   4.900
  323ARG      N 4777   9.407  11.828   4.757
  323ARG      H 4778   9.330  11.814   4.695
  323ARG     CA 4779   9.460  11.962   4.780
  323ARG     HA 4780   9.558  11.949   4.793
  323ARG     CB 4781   9.433  12.052   4.660
  323ARG    HB1 4782   9.452  12.146   4.687
  323ARG    HB2 4783   9.336  12.043   4.635
  323ARG     CG 4784   9.516  12.020   4.538
  323ARG    HG1 4785   9.492  11.928   4.505
  323ARG    HG2 4786   9.613  12.022   4.563
  323ARG     CD 4787   9.491  12.120   4.428
  323ARG    HD1 4788   9.515  12.211   4.460
  323ARG    HD2 4789   9.394  12.118   4.403
  323ARG     NE 4790   9.570  12.091   4.309
  323ARG     HE 4791   9.634  12.014   4.313
  323ARG     CZ 4792   9.562  12.160   4.196
  323ARG    NH1 4793   9.479  12.262   4.186
  323ARG   HH11 4794   9.421  12.287   4.264
  323ARG   HH12 4795   9.473  12.313   4.101
  323ARG    NH2 4796   9.639  12.127   4.093
  323ARG   HH21 4797   9.703  12.050   4.101
  323ARG   HH22 4798   9.633  12.178   4.008
  323ARG      C 4799   9.404  12.024   4.906
  323ARG      O 4800   9.478  12.069   4.993
  324TYR      N 4801   9.272  12.030   4.918
  324TYR      H 4802   9.214  11.982   4.852
  324TYR     CA 4803   9.211  12.105   5.026
  324TYR     HA 4804   9.289  12.125   5.086
  324TYR     CB 4805   9.145  12.231   4.972
  324TYR    HB1 4806   9.099  12.278   5.048
  324TYR    HB2 4807   9.077  12.205   4.903
  324TYR     CG 4808   9.243  12.326   4.909
  324TYR    CD1 4809   9.331  12.399   4.988
  324TYR    HD1 4810   9.327  12.388   5.088
  324TYR    CE1 4811   9.422  12.485   4.933
  324TYR    HE1 4812   9.484  12.536   4.992
  324TYR     CZ 4813   9.427  12.501   4.796
  324TYR     OH 4814   9.519  12.589   4.743
  324TYR     HH 4815   9.511  12.589   4.644
  324TYR    CE2 4816   9.340  12.431   4.714
  324TYR    HE2 4817   9.343  12.443   4.615
  324TYR    CD2 4818   9.249  12.344   4.771
  324TYR    HD2 4819   9.186  12.293   4.712
  324TYR      C 4820   9.110  12.026   5.107
  324TYR      O 4821   9.076  12.069   5.217
  325GLY      N 4822   9.061  11.914   5.056
  325GLY      H 4823   9.092  11.881   4.967
  325GLY     CA 4824   8.961  11.839   5.130
  325GLY    HA1 4825   8.919  11.773   5.068
  325GLY    HA2 4826   8.891  11.903   5.162
  325GLY      C 4827   9.020  11.766   5.248
  325GLY      O 4828   8.980  11.787   5.362
  326ARG      N 4829   9.118  11.680   5.222
  326ARG      H 4830   9.150  11.671   5.128
  326ARG     CA 4831   9.181  11.597   5.324
  326ARG     HA 4832   9.103  11.557   5.373
  326ARG     CB 4833   9.267  11.490   5.256
  326ARG    HB1 4834   9.345  11.534   5.214
  326ARG    HB2 4835   9.212  11.445   5.186
  326ARG     CG 4836   9.319  11.383   5.350
  326ARG    HG1 4837   9.241  11.340   5.396
  326ARG    HG2 4838   9.378  11.426   5.418
  326ARG     CD 4839   9.398  11.275   5.280
  326ARG    HD1 4840   9.342  11.232   5.209
  326ARG    HD2 4841   9.426  11.205   5.346
  326ARG     NE 4842   9.517  11.329   5.217
  326ARG     HE 4843   9.581  11.379   5.275
  326ARG     CZ 4844   9.547  11.316   5.088
  326ARG    NH1 4845   9.467  11.247   5.008
  326ARG   HH11 4846   9.384  11.204   5.045
  326ARG   HH12 4847   9.489  11.237   4.911
  326ARG    NH2 4848   9.658  11.370   5.041
  326ARG   HH21 4849   9.719  11.420   5.103
  326ARG   HH22 4850   9.681  11.360   4.945
  326ARG      C 4851   9.263  11.675   5.428
  326ARG      O 4852   9.263  11.633   5.544
  327PRO      N 4853   9.335  11.785   5.395
  327PRO     CD 4854   9.400  11.824   5.268
  327PRO    HD1 4855   9.336  11.874   5.210
  327PRO    HD2 4856   9.433  11.743   5.219
  327PRO     CG 4857   9.512  11.910   5.310
  327PRO    HG1 4858   9.531  11.979   5.241
  327PRO    HG2 4859   9.594  11.855   5.327
  327PRO     CB 4860   9.472  11.973   5.431
  327PRO    HB1 4861   9.416  12.053   5.410
  327PRO    HB2 4862   9.553  12.001   5.483
  327PRO     CA 4863   9.392  11.866   5.505
  327PRO     HA 4864   9.445  11.807   5.566
  327PRO      C 4865   9.289  11.927   5.598
  327PRO      O 4866   9.307  11.921   5.720
  328TYR      N 4867   9.181  11.985   5.546
  328TYR      H 4868   9.168  11.985   5.447
  328TYR     CA 4869   9.081  12.047   5.631
  328TYR     HA 4870   9.133  12.101   5.697
  328TYR     CB 4871   8.988  12.134   5.547
  328TYR    HB1 4872   8.910  12.161   5.604
  328TYR    HB2 4873   8.955  12.080   5.470
  328TYR     CG 4874   9.053  12.259   5.493
  328TYR    CD1 4875   9.168  12.310   5.550
  328TYR    HD1 4876   9.209  12.263   5.629
  328TYR    CE1 4877   9.227  12.424   5.500
  328TYR    HE1 4878   9.310  12.459   5.542
  328TYR     CZ 4879   9.170  12.488   5.393
  328TYR     OH 4880   9.227  12.601   5.343
  328TYR     HH 4881   9.173  12.634   5.266
  328TYR    CE2 4882   9.056  12.439   5.335
  328TYR    HE2 4883   9.015  12.485   5.257
  328TYR    CD2 4884   8.998  12.326   5.385
  328TYR    HD2 4885   8.914  12.291   5.343
  328TYR      C 4886   8.999  11.944   5.707
  328TYR      O 4887   8.945  11.974   5.813
  329PHE      N 4888   8.989  11.823   5.654
  329PHE      H 4889   9.036  11.802   5.568
  329PHE     CA 4890   8.911  11.719   5.719
  329PHE     HA 4891   8.830  11.763   5.758
  329PHE     CB 4892   8.870  11.615   5.615
  329PHE    HB1 4893   8.952  11.569   5.581
  329PHE    HB2 4894   8.824  11.661   5.540
  329PHE     CG 4895   8.778  11.510   5.665
  329PHE    CD1 4896   8.646  11.541   5.692
  329PHE    HD1 4897   8.613  11.634   5.679
  329PHE    CE1 4898   8.561  11.444   5.737
  329PHE    HE1 4899   8.466  11.467   5.759
  329PHE     CZ 4900   8.605  11.316   5.752
  329PHE     HZ 4901   8.542  11.245   5.784
  329PHE    CE2 4902   8.734  11.284   5.724
  329PHE    HE2 4903   8.766  11.189   5.736
  329PHE    CD2 4904   8.820  11.380   5.680
  329PHE    HD2 4905   8.914  11.355   5.659
  329PHE      C 4906   8.990  11.655   5.832
  329PHE      O 4907   8.932  11.613   5.933
  330CYS      N 4908   9.122  11.646   5.818
  330CYS      H 4909   9.165  11.678   5.734
  330CYS     CA 4910   9.205  11.590   5.924
  330CYS     HA 4911   9.150  11.516   5.965
  330CYS     CB 4912   9.334  11.534   5.865
  330CYS    HB1 4913   9.392  11.515   5.945
  330CYS    HB2 4914   9.373  11.609   5.813
  330CYS     SG 4915   9.309  11.387   5.763
  330CYS     HG 4916   9.397  11.355   5.728
  330CYS      C 4917   9.235  11.692   6.032
  330CYS      O 4918   9.273  11.656   6.144
  331MET      N 4919   9.221  11.821   6.001
  331MET      H 4920   9.206  11.848   5.906
  331MET     CA 4921   9.227  11.922   6.106
  331MET     HA 4922   9.307  11.898   6.161
  331MET     CB 4923   9.243  12.062   6.046
  331MET    HB1 4924   9.225  12.129   6.118
  331MET    HB2 4925   9.176  12.072   5.973
  331MET     CG 4926   9.379  12.092   5.988
  331MET    HG1 4927   9.395  12.020   5.921
  331MET    HG2 4928   9.443  12.081   6.065
  331MET     SD 4929   9.385  12.257   5.916
  331MET     CE 4930   9.547  12.256   5.841
  331MET    HE1 4931   9.563  12.343   5.797
  331MET    HE2 4932   9.616  12.240   5.912
  331MET    HE3 4933   9.552  12.182   5.773
  331MET      C 4934   9.103  11.917   6.194
  331MET      O 4935   9.113  11.930   6.316
  332LEU      N 4936   8.986  11.900   6.133
  332LEU      H 4937   8.983  11.892   6.034
  332LEU     CA 4938   8.862  11.892   6.210
  332LEU     HA 4939   8.865  11.967   6.276
  332LEU     CB 4940   8.742  11.907   6.118
  332LEU    HB1 4941   8.660  11.884   6.172
  332LEU    HB2 4942   8.753  11.840   6.044
  332LEU     CG 4943   8.717  12.042   6.054
  332LEU     HG 4944   8.798  12.073   6.006
  332LEU    CD1 4945   8.605  12.029   5.956
  332LEU   HD11 4946   8.587  12.117   5.914
  332LEU   HD12 4947   8.630  11.962   5.886
  332LEU   HD13 4948   8.522  11.998   6.004
  332LEU    CD2 4949   8.683  12.143   6.160
  332LEU   HD21 4950   8.666  12.231   6.118
  332LEU   HD22 4951   8.600  12.113   6.209
  332LEU   HD23 4952   8.759  12.150   6.225
  332LEU      C 4953   8.853  11.761   6.286
  332LEU      O 4954   8.788  11.753   6.390
  333GLY      N 4955   8.917  11.656   6.234
  333GLY      H 4956   8.966  11.664   6.148
  333GLY     CA 4957   8.915  11.529   6.304
  333GLY    HA1 4958   8.943  11.458   6.240
  333GLY    HA2 4959   8.821  11.511   6.334
  333GLY      C 4960   9.006  11.527   6.424
  333GLY      O 4961   8.983  11.454   6.520
  334ALA      N 4962   9.113  11.606   6.419
  334ALA      H 4963   9.131  11.659   6.337
  334ALA     CA 4964   9.204  11.615   6.532
  334ALA     HA 4965   9.208  11.522   6.570
  334ALA     CB 4966   9.342  11.659   6.485
  334ALA    HB1 4967   9.403  11.664   6.564
  334ALA    HB2 4968   9.377  11.592   6.420
  334ALA    HB3 4969   9.335  11.748   6.442
  334ALA      C 4970   9.151  11.709   6.639
  334ALA      O 4971   9.176  11.690   6.758
  335ILE      N 4972   9.080  11.814   6.598
  335ILE      H 4973   9.069  11.831   6.500
  335ILE     CA 4974   9.017  11.904   6.694
  335ILE     HA 4975   9.086  11.926   6.763
  335ILE     CB 4976   8.972  12.034   6.624
  335ILE     HB 4977   8.916  12.007   6.546
  335ILE    CG2 4978   8.887  12.122   6.713
  335ILE   HG21 4979   8.860  12.204   6.663
  335ILE   HG22 4980   8.805  12.072   6.741
  335ILE   HG23 4981   8.939  12.147   6.795
  335ILE    CG1 4982   9.093  12.115   6.579
  335ILE   HG11 4983   9.157  12.053   6.533
  335ILE   HG12 4984   9.137  12.154   6.660
  335ILE     CD 4985   9.059  12.227   6.485
  335ILE    HD1 4986   9.142  12.275   6.460
  335ILE    HD2 4987   9.016  12.189   6.403
  335ILE    HD3 4988   8.996  12.290   6.530
  335ILE      C 4989   8.902  11.833   6.765
  335ILE      O 4990   8.882  11.850   6.885
  336TYR      N 4991   8.828  11.750   6.692
  336TYR      H 4992   8.848  11.737   6.595
  336TYR     CA 4993   8.718  11.677   6.754
  336TYR     HA 4994   8.668  11.744   6.809
  336TYR     CB 4995   8.627  11.617   6.647
  336TYR    HB1 4996   8.678  11.549   6.595
  336TYR    HB2 4997   8.596  11.689   6.586
  336TYR     CG 4998   8.506  11.550   6.707
  336TYR    CD1 4999   8.404  11.624   6.761
  336TYR    HD1 5000   8.410  11.723   6.760
  336TYR    CE1 5001   8.295  11.565   6.817
  336TYR    HE1 5002   8.222  11.620   6.857
  336TYR     CZ 5003   8.286  11.428   6.819
  336TYR     OH 5004   8.176  11.370   6.875
  336TYR     HH 5005   8.184  11.270   6.869
  336TYR    CE2 5006   8.386  11.351   6.766
  336TYR    HE2 5007   8.379  11.251   6.768
  336TYR    CD2 5008   8.495  11.411   6.711
  336TYR    HD2 5009   8.568  11.354   6.673
  336TYR      C 5010   8.769  11.568   6.846
  336TYR      O 5011   8.706  11.537   6.948
  337LEU      N 5012   8.883  11.509   6.814
  337LEU      H 5013   8.932  11.538   6.732
  337LEU     CA 5014   8.938  11.402   6.896
  337LEU     HA 5015   8.862  11.340   6.919
  337LEU     CB 5016   9.042  11.325   6.816
  337LEU    HB1 5017   9.120  11.386   6.809
  337LEU    HB2 5018   9.001  11.312   6.726
  337LEU     CG 5019   9.101  11.189   6.854
  337LEU     HG 5020   9.134  11.144   6.771
  337LEU    CD1 5021   9.220  11.201   6.945
  337LEU   HD11 5022   9.254  11.109   6.967
  337LEU   HD12 5023   9.291  11.253   6.900
  337LEU   HD13 5024   9.193  11.247   7.030
  337LEU    CD2 5025   8.994  11.105   6.919
  337LEU   HD21 5026   9.032  11.016   6.944
  337LEU   HD22 5027   8.960  11.151   7.001
  337LEU   HD23 5028   8.918  11.092   6.855
  337LEU      C 5029   8.994  11.458   7.026
  337LEU      O 5030   8.986  11.392   7.130
  338LEU      N 5031   9.049  11.579   7.023
  338LEU      H 5032   9.061  11.625   6.936
  338LEU     CA 5033   9.092  11.644   7.146
  338LEU     HA 5034   9.141  11.573   7.196
  338LEU     CB 5035   9.183  11.762   7.115
  338LEU    HB1 5036   9.197  11.811   7.201
  338LEU    HB2 5037   9.134  11.820   7.051
  338LEU     CG 5038   9.320  11.735   7.056
  338LEU     HG 5039   9.312  11.684   6.971
  338LEU    CD1 5040   9.387  11.867   7.028
  338LEU   HD11 5041   9.477  11.850   6.989
  338LEU   HD12 5042   9.331  11.919   6.964
  338LEU   HD13 5043   9.396  11.918   7.114
  338LEU    CD2 5044   9.401  11.651   7.151
  338LEU   HD21 5045   9.491  11.633   7.112
  338LEU   HD22 5046   9.411  11.699   7.238
  338LEU   HD23 5047   9.354  11.564   7.167
  338LEU      C 5048   8.973  11.693   7.228
  338LEU      O 5049   8.982  11.705   7.350
  339TYR      N 5050   8.864  11.725   7.161
  339TYR      H 5051   8.863  11.716   7.062
  339TYR     CA 5052   8.744  11.772   7.229
  339TYR     HA 5053   8.773  11.841   7.295
  339TYR     CB 5054   8.650  11.832   7.125
  339TYR    HB1 5055   8.638  11.766   7.051
  339TYR    HB2 5056   8.691  11.915   7.090
  339TYR     CG 5057   8.514  11.867   7.176
  339TYR    CD1 5058   8.495  11.976   7.259
  339TYR    HD1 5059   8.573  12.032   7.286
  339TYR    CE1 5060   8.371  12.007   7.304
  339TYR    HE1 5061   8.357  12.086   7.363
  339TYR     CZ 5062   8.264  11.929   7.269
  339TYR     OH 5063   8.139  11.959   7.315
  339TYR     HH 5064   8.073  11.892   7.280
  339TYR    CE2 5065   8.280  11.821   7.187
  339TYR    HE2 5066   8.201  11.764   7.162
  339TYR    CD2 5067   8.404  11.791   7.141
  339TYR    HD2 5068   8.416  11.712   7.081
  339TYR      C 5069   8.676  11.660   7.307
  339TYR      O 5070   8.624  11.682   7.417
  340ILE      N 5071   8.674  11.539   7.251
  340ILE      H 5072   8.717  11.524   7.162
  340ILE     CA 5073   8.609  11.427   7.318
  340ILE     HA 5074   8.526  11.462   7.361
  340ILE     CB 5075   8.572  11.320   7.213
  340ILE     HB 5076   8.657  11.288   7.171
  340ILE    CG2 5077   8.504  11.201   7.271
  340ILE   HG21 5078   8.483  11.135   7.198
  340ILE   HG22 5079   8.564  11.157   7.338
  340ILE   HG23 5080   8.419  11.229   7.316
  340ILE    CG1 5081   8.473  11.380   7.115
  340ILE   HG11 5082   8.450  11.310   7.047
  340ILE   HG12 5083   8.516  11.458   7.071
  340ILE     CD 5084   8.344  11.427   7.179
  340ILE    HD1 5085   8.284  11.465   7.109
  340ILE    HD2 5086   8.298  11.349   7.224
  340ILE    HD3 5087   8.364  11.497   7.248
  340ILE      C 5088   8.697  11.373   7.430
  340ILE      O 5089   8.647  11.320   7.530
  341ILE      N 5090   8.829  11.390   7.419
  341ILE      H 5091   8.867  11.426   7.335
  341ILE     CA 5092   8.917  11.355   7.530
  341ILE     HA 5093   8.888  11.264   7.562
  341ILE     CB 5094   9.063  11.348   7.482
  341ILE     HB 5095   9.082  11.433   7.434
  341ILE    CG2 5096   9.162  11.338   7.596
  341ILE   HG21 5097   9.255  11.333   7.560
  341ILE   HG22 5098   9.153  11.418   7.655
  341ILE   HG23 5099   9.143  11.255   7.649
  341ILE    CG1 5100   9.082  11.228   7.390
  341ILE   HG11 5101   9.009  11.227   7.322
  341ILE   HG12 5102   9.076  11.144   7.445
  341ILE     CD 5103   9.213  11.228   7.318
  341ILE    HD1 5104   9.219  11.147   7.260
  341ILE    HD2 5105   9.220  11.310   7.262
  341ILE    HD3 5106   9.287  11.226   7.385
  341ILE      C 5107   8.898  11.452   7.646
  341ILE      O 5108   8.900  11.413   7.763
  342CYS      N 5109   8.873  11.579   7.615
  342CYS      H 5110   8.876  11.608   7.520
  342CYS     CA 5111   8.841  11.676   7.719
  342CYS     HA 5112   8.910  11.663   7.790
  342CYS     CB 5113   8.847  11.817   7.661
  342CYS    HB1 5114   8.781  11.815   7.586
  342CYS    HB2 5115   8.939  11.824   7.624
  342CYS     SG 5116   8.812  11.950   7.777
  342CYS     HG 5117   8.818  12.037   7.730
  342CYS      C 5118   8.705  11.649   7.781
  342CYS      O 5119   8.684  11.672   7.900
  343PHE      N 5120   8.609  11.602   7.701
  343PHE      H 5121   8.626  11.591   7.603
  343PHE     CA 5122   8.479  11.566   7.755
  343PHE     HA 5123   8.455  11.641   7.816
  343PHE     CB 5124   8.377  11.551   7.641
  343PHE    HB1 5125   8.415  11.491   7.571
  343PHE    HB2 5126   8.358  11.640   7.602
  343PHE     CG 5127   8.248  11.493   7.685
  343PHE    CD1 5128   8.167  11.561   7.773
  343PHE    HD1 5129   8.195  11.650   7.807
  343PHE    CE1 5130   8.049  11.508   7.815
  343PHE    HE1 5131   7.991  11.558   7.880
  343PHE     CZ 5132   8.010  11.386   7.769
  343PHE     HZ 5133   7.923  11.346   7.801
  343PHE    CE2 5134   8.088  11.316   7.680
  343PHE    HE2 5135   8.058  11.226   7.646
  343PHE    CD2 5136   8.206  11.369   7.639
  343PHE    HD2 5137   8.263  11.318   7.575
  343PHE      C 5138   8.484  11.440   7.838
  343PHE      O 5139   8.412  11.427   7.937
  344THR      N 5140   8.570  11.346   7.800
  344THR      H 5141   8.627  11.361   7.720
  344THR     CA 5142   8.582  11.221   7.873
  344THR     HA 5143   8.489  11.185   7.881
  344THR     CB 5144   8.670  11.124   7.795
  344THR     HB 5145   8.762  11.161   7.784
  344THR    CG2 5146   8.676  10.990   7.864
  344THR   HG21 5147   8.734  10.928   7.812
  344THR   HG22 5148   8.714  11.001   7.956
  344THR   HG23 5149   8.584  10.951   7.871
  344THR    OG1 5150   8.615  11.106   7.665
  344THR    HG1 5151   8.672  11.042   7.613
  344THR      C 5152   8.638  11.244   8.013
  344THR      O 5153   8.582  11.195   8.110
  345MET      N 5154   8.742  11.326   8.025
  345MET      H 5155   8.777  11.372   7.944
  345MET     CA 5156   8.806  11.349   8.154
  345MET     HA 5157   8.816  11.257   8.193
  345MET     CB 5158   8.941  11.415   8.135
  345MET    HB1 5159   8.975  11.443   8.225
  345MET    HB2 5160   8.929  11.495   8.077
  345MET     CG 5161   9.044  11.325   8.071
  345MET    HG1 5162   9.012  11.309   7.978
  345MET    HG2 5163   9.041  11.239   8.123
  345MET     SD 5164   9.205  11.402   8.076
  345MET     CE 5165   9.183  11.532   7.956
  345MET    HE1 5166   9.267  11.584   7.949
  345MET    HE2 5167   9.160  11.491   7.868
  345MET    HE3 5168   9.108  11.592   7.986
  345MET      C 5169   8.721  11.432   8.249
  345MET      O 5170   8.736  11.421   8.370
  346CYS      N 5171   8.631  11.516   8.198
  346CYS      H 5172   8.624  11.529   8.100
  346CYS     CA 5173   8.543  11.588   8.290
  346CYS     HA 5174   8.595  11.604   8.374
  346CYS     CB 5175   8.503  11.723   8.231
  346CYS    HB1 5176   8.590  11.769   8.218
  346CYS    HB2 5177   8.453  11.767   8.306
  346CYS     SG 5178   8.407  11.721   8.081
  346CYS     HG 5179   8.387  11.814   8.053
  346CYS      C 5180   8.423  11.503   8.327
  346CYS      O 5181   8.343  11.542   8.413
  347CYS      N 5182   8.407  11.387   8.263
  347CYS      H 5183   8.461  11.368   8.182
  347CYS     CA 5184   8.312  11.287   8.309
  347CYS     HA 5185   8.242  11.339   8.359
  347CYS     CB 5186   8.250  11.214   8.191
  347CYS    HB1 5187   8.203  11.135   8.232
  347CYS    HB2 5188   8.328  11.182   8.137
  347CYS     SG 5189   8.139  11.312   8.094
  347CYS     HG 5190   8.103  11.256   8.019
  347CYS      C 5191   8.377  11.187   8.404
  347CYS      O 5192   8.309  11.131   8.490
  348ILE      N 5193   8.506  11.161   8.386
  348ILE      H 5194   8.554  11.200   8.308
  348ILE     CA 5195   8.579  11.076   8.480
  348ILE     HA 5196   8.527  10.990   8.485
  348ILE     CB 5197   8.721  11.045   8.430
  348ILE     HB 5198   8.768  11.133   8.422
  348ILE    CG2 5199   8.797  10.961   8.527
  348ILE   HG21 5200   8.888  10.943   8.491
  348ILE   HG22 5201   8.804  11.009   8.615
  348ILE   HG23 5202   8.749  10.874   8.541
  348ILE    CG1 5203   8.722  10.976   8.294
  348ILE   HG11 5204   8.816  10.950   8.272
  348ILE   HG12 5205   8.687  11.039   8.225
  348ILE     CD 5206   8.640  10.854   8.287
  348ILE    HD1 5207   8.646  10.815   8.195
  348ILE    HD2 5208   8.673  10.787   8.354
  348ILE    HD3 5209   8.545  10.876   8.308
  348ILE      C 5210   8.584  11.143   8.617
  348ILE      O 5211   8.556  11.079   8.719
  349TYR      N 5212   8.614  11.272   8.620
  349TYR      H 5213   8.622  11.321   8.534
  349TYR     CA 5214   8.635  11.346   8.744
  349TYR     HA 5215   8.656  11.276   8.813
  349TYR     CB 5216   8.751  11.443   8.727
  349TYR    HB1 5217   8.753  11.505   8.806
  349TYR    HB2 5218   8.737  11.495   8.643
  349TYR     CG 5219   8.884  11.373   8.718
  349TYR    CD1 5220   8.953  11.336   8.832
  349TYR    HD1 5221   8.914  11.356   8.922
  349TYR    CE1 5222   9.073  11.272   8.824
  349TYR    HE1 5223   9.122  11.247   8.908
  349TYR     CZ 5224   9.126  11.242   8.701
  349TYR     OH 5225   9.246  11.177   8.693
  349TYR     HH 5226   9.270  11.163   8.597
  349TYR    CE2 5227   9.059  11.276   8.586
  349TYR    HE2 5228   9.097  11.253   8.497
  349TYR    CD2 5229   8.939  11.341   8.595
  349TYR    HD2 5230   8.890  11.365   8.512
  349TYR      C 5231   8.510  11.420   8.789
  349TYR      O 5232   8.521  11.523   8.856
  350ARG      N 5233   8.392  11.368   8.757
  350ARG      H 5234   8.390  11.282   8.706
  350ARG     CA 5235   8.266  11.431   8.793
  350ARG     HA 5236   8.270  11.525   8.761
  350ARG     CB 5237   8.152  11.357   8.723
  350ARG    HB1 5238   8.171  11.355   8.625
  350ARG    HB2 5239   8.067  11.407   8.740
  350ARG     CG 5240   8.128  11.215   8.766
  350ARG    HG1 5241   8.091  11.214   8.859
  350ARG    HG2 5242   8.214  11.165   8.765
  350ARG     CD 5243   8.030  11.148   8.673
  350ARG    HD1 5244   8.069  11.144   8.581
  350ARG    HD2 5245   7.945  11.201   8.671
  350ARG     NE 5246   7.996  11.012   8.712
  350ARG     HE 5247   8.063  10.940   8.695
  350ARG     CZ 5248   7.882  10.977   8.769
  350ARG    NH1 5249   7.788  11.066   8.792
  350ARG   HH11 5250   7.802  11.161   8.767
  350ARG   HH12 5251   7.702  11.038   8.836
  350ARG    NH2 5252   7.860  10.850   8.800
  350ARG   HH21 5253   7.929  10.780   8.781
  350ARG   HH22 5254   7.774  10.823   8.843
  350ARG      C 5255   8.248  11.433   8.945
  350ARG      O 5256   8.299  11.344   9.014
  351PRO      N 5257   8.179  11.533   9.000
  351PRO     CD 5258   8.124  11.651   8.931
  351PRO    HD1 5259   8.028  11.636   8.906
  351PRO    HD2 5260   8.177  11.673   8.850
  351PRO     CG 5261   8.137  11.756   9.033
  351PRO    HG1 5262   8.066  11.825   9.020
  351PRO    HG2 5263   8.227  11.798   9.028
  351PRO     CB 5264   8.120  11.694   9.162
  351PRO    HB1 5265   8.022  11.691   9.185
  351PRO    HB2 5266   8.169  11.747   9.231
  351PRO     CA 5267   8.179  11.553   9.147
  351PRO     HA 5268   8.271  11.541   9.185
  351PRO      C 5269   8.093  11.451   9.220
  351PRO      O 5270   7.971  11.448   9.205
  352LEU      N 5271   8.158  11.371   9.304
  352LEU      H 5272   8.256  11.385   9.317
  352LEU     CA 5273   8.094  11.264   9.379
  352LEU     HA 5274   7.996  11.281   9.372
  352LEU     CB 5275   8.129  11.127   9.318
  352LEU    HB1 5276   8.139  11.064   9.395
  352LEU    HB2 5277   8.217  11.138   9.273
  352LEU     CG 5278   8.039  11.055   9.217
  352LEU     HG 5279   7.952  11.029   9.261
  352LEU    CD1 5280   8.001  11.137   9.100
  352LEU   HD11 5281   7.942  11.083   9.040
  352LEU   HD12 5282   7.951  11.218   9.131
  352LEU   HD13 5283   8.083  11.165   9.051
  352LEU    CD2 5284   8.121  10.941   9.166
  352LEU   HD21 5285   8.068  10.889   9.099
  352LEU   HD22 5286   8.204  10.976   9.123
  352LEU   HD23 5287   8.146  10.881   9.243
  352LEU      C 5288   8.137  11.269   9.525
  352LEU      O 5289   8.252  11.302   9.556
  353LYS      N 5290   8.045  11.236   9.613
  353LYS      H 5291   7.955  11.208   9.579
  353LYS     CA 5292   8.064  11.236   9.757
  353LYS     HA 5293   8.162  11.239   9.774
  353LYS     CB 5294   7.999  11.359   9.822
  353LYS    HB1 5295   8.035  11.441   9.779
  353LYS    HB2 5296   8.022  11.360   9.920
  353LYS     CG 5297   7.849  11.362   9.810
  353LYS    HG1 5298   7.810  11.282   9.857
  353LYS    HG2 5299   7.823  11.359   9.714
  353LYS     CD 5300   7.793  11.486   9.872
  353LYS    HD1 5301   7.832  11.565   9.827
  353LYS    HD2 5302   7.817  11.487   9.969
  353LYS     CE 5303   7.643  11.490   9.858
  353LYS    HE1 5304   7.603  11.410   9.904
  353LYS    HE2 5305   7.619  11.488   9.761
  353LYS     NZ 5306   7.585  11.612   9.918
  353LYS    HZ1 5307   7.485  11.610   9.907
  353LYS    HZ2 5308   7.607  11.615  10.016
  353LYS    HZ3 5309   7.623  11.692   9.873
  353LYS      C 5310   8.003  11.108   9.812
  353LYS      O 5311   7.923  11.043   9.745
  354PRO      N 5312   8.042  11.066   9.933
  354PRO     CD 5313   8.165  11.100  10.007
  354PRO    HD1 5314   8.153  11.184  10.060
  354PRO    HD2 5315   8.242  11.110   9.945
  354PRO     CG 5316   8.184  10.984  10.097
  354PRO    HG1 5317   8.228  11.012  10.182
  354PRO    HG2 5318   8.239  10.913  10.053
  354PRO     CB 5319   8.052  10.932  10.126
  354PRO    HB1 5320   8.011  10.983  10.202
  354PRO    HB2 5321   8.058  10.835  10.151
  354PRO     CA 5322   7.974  10.952   9.996
  354PRO     HA 5323   7.974  10.872   9.936
  354PRO      C 5324   7.827  10.981  10.023
  354PRO      O 5325   7.788  11.095  10.046
  355ARG      N 5326   7.746  10.875  10.020
  355ARG      H 5327   7.785  10.783  10.010
  355ARG     CA 5328   7.602  10.890  10.031
  355ARG     HA 5329   7.577  10.960   9.965
  355ARG     CB 5330   7.532  10.759   9.996
  355ARG    HB1 5331   7.563  10.730   9.906
  355ARG    HB2 5332   7.433  10.775   9.994
  355ARG     CG 5333   7.557  10.645  10.091
  355ARG    HG1 5334   7.525  10.671  10.182
  355ARG    HG2 5335   7.655  10.626  10.095
  355ARG     CD 5336   7.486  10.520  10.049
  355ARG    HD1 5337   7.508  10.446  10.113
  355ARG    HD2 5338   7.515  10.494   9.957
  355ARG     NE 5339   7.342  10.538  10.048
  355ARG     HE 5340   7.304  10.617  10.096
  355ARG     CZ 5341   7.257  10.456   9.989
  355ARG    NH1 5342   7.127  10.480   9.992
  355ARG   HH11 5343   7.092  10.560  10.040
  355ARG   HH12 5344   7.063  10.417   9.947
  355ARG    NH2 5345   7.302  10.348   9.926
  355ARG   HH21 5346   7.400  10.328   9.924
  355ARG   HH22 5347   7.237  10.285   9.882
  355ARG      C 5348   7.563  10.936  10.171
  355ARG      O 5349   7.629  10.904  10.270
  356THR      N 5350   7.457  11.017  10.178
  356THR      H 5351   7.404  11.036  10.096
  356THR     CA 5352   7.417  11.078  10.304
  356THR     HA 5353   7.499  11.071  10.361
  356THR     CB 5354   7.375  11.223  10.281
  356THR     HB 5355   7.334  11.260  10.365
  356THR    CG2 5356   7.494  11.308  10.238
  356THR   HG21 5357   7.464  11.402  10.224
  356THR   HG22 5358   7.564  11.305  10.310
  356THR   HG23 5359   7.532  11.271  10.153
  356THR    OG1 5360   7.273  11.229  10.181
  356THR    HG1 5361   7.246  11.324  10.167
  356THR      C 5362   7.305  11.003  10.374
  356THR      O 5363   7.286  11.022  10.494
  357ASN      N 5364   7.231  10.919  10.303
  357ASN      H 5365   7.245  10.913  10.205
  357ASN     CA 5366   7.130  10.835  10.365
  357ASN     HA 5367   7.106  10.878  10.452
  357ASN     CB 5368   7.004  10.829  10.279
  357ASN    HB1 5369   6.961  10.919  10.279
  357ASN    HB2 5370   6.941  10.762  10.320
  357ASN     CG 5371   7.031  10.788  10.135
  357ASN    OD1 5372   6.941  10.783  10.052
  357ASN    ND2 5373   7.157  10.759  10.106
  357ASN   HD21 5374   7.227  10.764  10.177
  357ASN   HD22 5375   7.182  10.731  10.014
  357ASN      C 5376   7.188  10.697  10.393
  357ASN      O 5377   7.298  10.663  10.350
  358ASN      N 5378   7.113  10.618  10.468
  358ASN      H 5379   7.026  10.652  10.505
  358ASN     CA 5380   7.154  10.481  10.499
  358ASN     HA 5381   7.254  10.481  10.500
  358ASN     CB 5382   7.103  10.438  10.636
  358ASN    HB1 5383   7.120  10.340  10.648
  358ASN    HB2 5384   7.004  10.455  10.641
  358ASN     CG 5385   7.171  10.512  10.749
  358ASN    OD1 5386   7.108  10.588  10.823
  358ASN    ND2 5387   7.301  10.490  10.763
  358ASN   HD21 5388   7.348  10.427  10.701
  358ASN   HD22 5389   7.352  10.535  10.836
  358ASN      C 5390   7.102  10.387  10.392
  358ASN      O 5391   7.011  10.420  10.316
  359ARG      N 5392   7.163  10.269  10.388
  359ARG      H 5393   7.233  10.247  10.457
  359ARG     CA 5394   7.130  10.170  10.286
  359ARG     HA 5395   7.132  10.217  10.199
  359ARG     CB 5396   7.234  10.058  10.288
  359ARG    HB1 5397   7.227  10.008  10.375
  359ARG    HB2 5398   7.325  10.097  10.280
  359ARG     CG 5399   7.216   9.960  10.178
  359ARG    HG1 5400   7.216  10.010  10.092
  359ARG    HG2 5401   7.127   9.915  10.191
  359ARG     CD 5402   7.324   9.854  10.173
  359ARG    HD1 5403   7.414   9.897  10.179
  359ARG    HD2 5404   7.317   9.803  10.088
  359ARG     NE 5405   7.315   9.758  10.282
  359ARG     HE 5406   7.238   9.765  10.346
  359ARG     CZ 5407   7.403   9.661  10.302
  359ARG    NH1 5408   7.505   9.647  10.219
  359ARG   HH11 5409   7.515   9.709  10.142
  359ARG   HH12 5410   7.571   9.574  10.234
  359ARG    NH2 5411   7.389   9.577  10.404
  359ARG   HH21 5412   7.311   9.586  10.467
  359ARG   HH22 5413   7.456   9.504  10.419
  359ARG      C 5414   6.990  10.115  10.307
  359ARG      O 5415   6.954  10.073  10.417
  360THR      N 5416   6.911  10.116  10.200
  360THR      H 5417   6.948  10.142  10.112
  360THR     CA 5418   6.770  10.079  10.210
  360THR     HA 5419   6.736  10.125  10.292
  360THR     CB 5420   6.696  10.125  10.084
  360THR     HB 5421   6.735  10.083  10.002
  360THR    CG2 5422   6.548  10.092  10.095
  360THR   HG21 5423   6.501  10.122  10.013
  360THR   HG22 5424   6.536   9.993  10.106
  360THR   HG23 5425   6.509  10.138  10.175
  360THR    OG1 5426   6.712  10.266  10.069
  360THR    HG1 5427   6.664  10.296   9.987
  360THR      C 5428   6.752   9.929  10.228
  360THR      O 5429   6.704   9.883  10.332
  361SER      N 5430   6.792   9.851  10.128
  361SER      H 5431   6.837   9.894  10.051
  361SER     CA 5432   6.775   9.707  10.123
  361SER     HA 5433   6.731   9.677  10.208
  361SER     CB 5434   6.685   9.669  10.004
  361SER    HB1 5435   6.598   9.717  10.009
  361SER    HB2 5436   6.668   9.570  10.003
  361SER     OG 5437   6.745   9.703   9.880
  361SER     HG 5438   6.684   9.677   9.806
  361SER      C 5439   6.914   9.645  10.110
  361SER      O 5440   7.012   9.716  10.087
  362PRO      N 5441   6.926   9.513  10.128
  362PRO     CD 5442   6.842   9.424  10.209
  362PRO    HD1 5443   6.769   9.383  10.154
  362PRO    HD2 5444   6.801   9.473  10.286
  362PRO     CG 5445   6.938   9.321  10.257
  362PRO    HG1 5446   6.891   9.233  10.272
  362PRO    HG2 5447   6.981   9.350  10.343
  362PRO     CB 5448   7.039   9.307  10.152
  362PRO    HB1 5449   7.006   9.243  10.082
  362PRO    HB2 5450   7.124   9.272  10.191
  362PRO     CA 5451   7.056   9.449  10.097
  362PRO     HA 5452   7.130   9.501  10.139
  362PRO      C 5453   7.089   9.447   9.948
  362PRO      O 5454   7.205   9.422   9.914
  363ARG      N 5455   6.993   9.471   9.860
  363ARG      H 5456   6.899   9.482   9.893
  363ARG     CA 5457   7.020   9.481   9.718
  363ARG     HA 5458   7.090   9.411   9.703
  363ARG     CB 5459   6.895   9.450   9.638
  363ARG    HB1 5460   6.914   9.465   9.542
  363ARG    HB2 5461   6.822   9.511   9.668
  363ARG     CG 5462   6.846   9.308   9.654
  363ARG    HG1 5463   6.819   9.292   9.750
  363ARG    HG2 5464   6.919   9.244   9.630
  363ARG     CD 5465   6.728   9.282   9.566
  363ARG    HD1 5466   6.656   9.348   9.586
  363ARG    HD2 5467   6.693   9.189   9.583
  363ARG     NE 5468   6.764   9.293   9.426
  363ARG     HE 5469   6.752   9.381   9.382
  363ARG     CZ 5470   6.812   9.193   9.353
  363ARG    NH1 5471   6.828   9.073   9.406
  363ARG   HH11 5472   6.804   9.057   9.502
  363ARG   HH12 5473   6.864   8.998   9.351
  363ARG    NH2 5474   6.844   9.214   9.227
  363ARG   HH21 5475   6.832   9.304   9.187
  363ARG   HH22 5476   6.880   9.139   9.172
  363ARG      C 5477   7.074   9.618   9.677
  363ARG      O 5478   7.113   9.635   9.562
  364ASP      N 5479   7.076   9.713   9.769
  364ASP      H 5480   7.041   9.691   9.861
  364ASP     CA 5481   7.126   9.847   9.743
  364ASP     HA 5482   7.094   9.875   9.653
  364ASP     CB 5483   7.069   9.942   9.848
  364ASP    HB1 5484   7.109   9.918   9.937
  364ASP    HB2 5485   6.970   9.929   9.852
  364ASP     CG 5486   7.097  10.089   9.821
  364ASP    OD1 5487   7.171  10.124   9.728
  364ASP    OD2 5488   7.043  10.171   9.896
  364ASP      C 5489   7.279   9.845   9.743
  364ASP      O 5490   7.341   9.818   9.846
  365ASN      N 5491   7.339   9.877   9.628
  365ASN      H 5492   7.282   9.909   9.552
  365ASN     CA 5493   7.482   9.867   9.609
  365ASN     HA 5494   7.512   9.818   9.691
  365ASN     CB 5495   7.513   9.792   9.479
  365ASN    HB1 5496   7.521   9.857   9.405
  365ASN    HB2 5497   7.438   9.728   9.459
  365ASN     CG 5498   7.640   9.714   9.487
  365ASN    OD1 5499   7.684   9.655   9.389
  365ASN    ND2 5500   7.694   9.702   9.606
  365ASN   HD21 5501   7.650   9.744   9.686
  365ASN   HD22 5502   7.779   9.650   9.618
  365ASN      C 5503   7.551  10.002   9.603
  365ASN      O 5504   7.673  10.008   9.589
  366THR      N 5505   7.475  10.111   9.613
  366THR      H 5506   7.378  10.100   9.635
  366THR     CA 5507   7.528  10.244   9.593
  366THR     HA 5508   7.587  10.238   9.513
  366THR     CB 5509   7.412  10.341   9.569
  366THR     HB 5510   7.347  10.339   9.646
  366THR    CG2 5511   7.461  10.480   9.551
  366THR   HG21 5512   7.383  10.541   9.536
  366THR   HG22 5513   7.510  10.508   9.633
  366THR   HG23 5514   7.522  10.483   9.473
  366THR    OG1 5515   7.341  10.301   9.452
  366THR    HG1 5516   7.265  10.364   9.436
  366THR      C 5517   7.610  10.288   9.714
  366THR      O 5518   7.562  10.284   9.827
  367LEU      N 5519   7.734  10.330   9.689
  367LEU      H 5520   7.770  10.321   9.597
  367LEU     CA 5521   7.818  10.388   9.793
  367LEU     HA 5522   7.768  10.362   9.876
  367LEU     CB 5523   7.961  10.333   9.787
  367LEU    HB1 5524   8.015  10.389   9.850
  367LEU    HB2 5525   7.992  10.347   9.694
  367LEU     CG 5526   7.995  10.189   9.821
  367LEU     HG 5527   7.946  10.123   9.763
  367LEU    CD1 5528   8.142  10.175   9.802
  367LEU   HD11 5529   8.169  10.081   9.824
  367LEU   HD12 5530   8.165  10.195   9.707
  367LEU   HD13 5531   8.189  10.238   9.863
  367LEU    CD2 5532   7.955  10.157   9.962
  367LEU   HD21 5533   7.978  10.061   9.983
  367LEU   HD22 5534   8.003  10.217  10.025
  367LEU   HD23 5535   7.856  10.170   9.973
  367LEU      C 5536   7.829  10.538   9.785
  367LEU      O 5537   7.836  10.603   9.890
  368LEU      N 5538   7.833  10.595   9.666
  368LEU      H 5539   7.819  10.537   9.586
  368LEU     CA 5540   7.857  10.737   9.647
  368LEU     HA 5541   7.875  10.773   9.739
  368LEU     CB 5542   7.977  10.764   9.557
  368LEU    HB1 5543   7.985  10.863   9.550
  368LEU    HB2 5544   7.955  10.725   9.468
  368LEU     CG 5545   8.115  10.712   9.593
  368LEU     HG 5546   8.113  10.612   9.602
  368LEU    CD1 5547   8.210  10.751   9.484
  368LEU   HD11 5548   8.301  10.717   9.506
  368LEU   HD12 5549   8.180  10.710   9.398
  368LEU   HD13 5550   8.212  10.850   9.476
  368LEU    CD2 5551   8.161  10.765   9.725
  368LEU   HD21 5552   8.252  10.728   9.746
  368LEU   HD22 5553   8.165  10.864   9.722
  368LEU   HD23 5554   8.097  10.736   9.797
  368LEU      C 5555   7.735  10.799   9.584
  368LEU      O 5556   7.658  10.734   9.514
  369GLN      N 5557   7.718  10.928   9.608
  369GLN      H 5558   7.774  10.972   9.678
  369GLN     CA 5559   7.620  11.005   9.535
  369GLN     HA 5560   7.587  10.948   9.460
  369GLN     CB 5561   7.499  11.040   9.623
  369GLN    HB1 5562   7.463  10.955   9.664
  369GLN    HB2 5563   7.429  11.082   9.566
  369GLN     CG 5564   7.528  11.134   9.735
  369GLN    HG1 5565   7.565  11.218   9.698
  369GLN    HG2 5566   7.595  11.092   9.796
  369GLN     CD 5567   7.404  11.165   9.813
  369GLN    OE1 5568   7.408  11.238   9.912
  369GLN    NE2 5569   7.292  11.110   9.770
  369GLN   HE21 5570   7.293  11.051   9.690
  369GLN   HE22 5571   7.206  11.127   9.819
  369GLN      C 5572   7.690  11.129   9.483
  369GLN      O 5573   7.810  11.147   9.503
  370GLN      N 5574   7.617  11.214   9.414
  370GLN      H 5575   7.518  11.201   9.408
  370GLN     CA 5576   7.681  11.325   9.348
  370GLN     HA 5577   7.778  11.302   9.344
  370GLN     CB 5578   7.627  11.340   9.206
  370GLN    HB1 5579   7.640  11.253   9.159
  370GLN    HB2 5580   7.680  11.411   9.161
  370GLN     CG 5581   7.484  11.376   9.189
  370GLN    HG1 5582   7.471  11.471   9.218
  370GLN    HG2 5583   7.429  11.316   9.247
  370GLN     CD 5584   7.440  11.361   9.046
  370GLN    OE1 5585   7.514  11.312   8.963
  370GLN    NE2 5586   7.320  11.405   9.016
  370GLN   HE21 5587   7.262  11.446   9.087
  370GLN   HE22 5588   7.286  11.397   8.923
  370GLN      C 5589   7.664  11.453   9.430
  370GLN      O 5590   7.560  11.474   9.493
  371LYS      N 5591   7.769  11.533   9.433
  371LYS      H 5592   7.848  11.509   9.377
  371LYS     CA 5593   7.775  11.654   9.514
  371LYS     HA 5594   7.754  11.624   9.608
  371LYS     CB 5595   7.913  11.717   9.506
  371LYS    HB1 5596   7.909  11.806   9.551
  371LYS    HB2 5597   7.936  11.728   9.410
  371LYS     CG 5598   8.023  11.639   9.570
  371LYS    HG1 5599   8.028  11.548   9.528
  371LYS    HG2 5600   8.004  11.628   9.668
  371LYS     CD 5601   8.153  11.710   9.552
  371LYS    HD1 5602   8.148  11.798   9.598
  371LYS    HD2 5603   8.169  11.724   9.455
  371LYS     CE 5604   8.266  11.630   9.610
  371LYS    HE1 5605   8.267  11.539   9.568
  371LYS    HE2 5606   8.253  11.620   9.709
  371LYS     NZ 5607   8.396  11.697   9.585
  371LYS    HZ1 5608   8.470  11.642   9.625
  371LYS    HZ2 5609   8.410  11.706   9.487
  371LYS    HZ3 5610   8.395  11.787   9.628
  371LYS      C 5611   7.673  11.755   9.466
  371LYS      O 5612   7.633  11.754   9.350
  372LEU      N 5613   7.633  11.846   9.554
  372LEU      H 5614   7.660  11.838   9.650
  372LEU     CA 5615   7.550  11.957   9.510
  372LEU     HA 5616   7.480  11.916   9.451
  372LEU     CB 5617   7.482  12.025   9.629
  372LEU    HB1 5618   7.461  12.118   9.601
  372LEU    HB2 5619   7.549  12.026   9.703
  372LEU     CG 5620   7.353  11.969   9.689
  372LEU     HG 5621   7.324  12.034   9.760
  372LEU    CD1 5622   7.244  11.958   9.584
  372LEU   HD11 5623   7.161  11.921   9.626
  372LEU   HD12 5624   7.225  12.048   9.546
  372LEU   HD13 5625   7.274  11.897   9.511
  372LEU    CD2 5626   7.371  11.838   9.761
  372LEU   HD21 5627   7.283  11.807   9.798
  372LEU   HD22 5628   7.406  11.769   9.698
  372LEU   HD23 5629   7.436  11.849   9.837
  372LEU      C 5630   7.634  12.057   9.431
  372LEU      O 5631   7.757  12.048   9.428
  373LEU      N 5632   7.567  12.152   9.366
  373LEU      H 5633   7.467  12.156   9.374
  373LEU     CA 5634   7.637  12.251   9.283
  373LEU     HA 5635   7.693  12.198   9.220
  373LEU     CB 5636   7.536  12.335   9.206
  373LEU    HB1 5637   7.478  12.381   9.274
  373LEU    HB2 5638   7.480  12.272   9.152
  373LEU     CG 5639   7.589  12.442   9.111
  373LEU     HG 5640   7.652  12.500   9.162
  373LEU    CD1 5641   7.667  12.381   8.997
  373LEU   HD11 5642   7.700  12.453   8.937
  373LEU   HD12 5643   7.744  12.329   9.034
  373LEU   HD13 5644   7.607  12.319   8.946
  373LEU    CD2 5645   7.477  12.530   9.060
  373LEU   HD21 5646   7.514  12.599   8.998
  373LEU   HD22 5647   7.410  12.474   9.011
  373LEU   HD23 5648   7.432  12.575   9.138
  373LEU      C 5649   7.727  12.341   9.368
  373LEU      O 5650   7.833  12.384   9.322
  374GLN      N 5651   7.686  12.367   9.492
  374GLN      H 5652   7.598  12.330   9.524
  374GLN     CA 5653   7.767  12.448   9.582
  374GLN     HA 5654   7.796  12.527   9.530
  374GLN     CB 5655   7.682  12.490   9.703
  374GLN    HB1 5656   7.743  12.528   9.772
  374GLN    HB2 5657   7.638  12.407   9.740
  374GLN     CG 5658   7.572  12.593   9.675
  374GLN    HG1 5659   7.610  12.667   9.620
  374GLN    HG2 5660   7.539  12.629   9.763
  374GLN     CD 5661   7.453  12.535   9.600
  374GLN    OE1 5662   7.414  12.586   9.494
  374GLN    NE2 5663   7.396  12.427   9.653
  374GLN   HE21 5664   7.432  12.388   9.738
  374GLN   HE22 5665   7.317  12.384   9.608
  374GLN      C 5666   7.890  12.371   9.627
  374GLN      O 5667   7.996  12.430   9.651
  375GLU      N 5668   7.878  12.239   9.638
  375GLU      H 5669   7.791  12.196   9.614
  375GLU     CA 5670   7.987  12.155   9.684
  375GLU     HA 5671   8.038  12.210   9.750
  375GLU     CB 5672   7.929  12.030   9.748
  375GLU    HB1 5673   8.004  11.971   9.778
  375GLU    HB2 5674   7.874  11.981   9.680
  375GLU     CG 5675   7.842  12.057   9.867
  375GLU    HG1 5676   7.775  12.127   9.843
  375GLU    HG2 5677   7.899  12.090   9.942
  375GLU     CD 5678   7.768  11.934   9.914
  375GLU    OE1 5679   7.773  11.831   9.844
  375GLU    OE2 5680   7.705  11.940  10.022
  375GLU      C 5681   8.080  12.115   9.570
  375GLU      O 5682   8.193  12.074   9.595
  376ALA      N 5683   8.033  12.127   9.446
  376ALA      H 5684   7.948  12.178   9.430
  376ALA     CA 5685   8.103  12.067   9.334
  376ALA     HA 5686   8.134  11.978   9.368
  376ALA     CB 5687   8.008  12.051   9.216
  376ALA    HB1 5688   8.057  12.009   9.140
  376ALA    HB2 5689   7.931  11.992   9.243
  376ALA    HB3 5690   7.973  12.140   9.189
  376ALA      C 5691   8.224  12.149   9.293
  376ALA      O 5692   8.316  12.097   9.229
  377TYR      N 5693   8.226  12.278   9.326
  377TYR      H 5694   8.151  12.314   9.382
  377TYR     CA 5695   8.332  12.369   9.284
  377TYR     HA 5696   8.405  12.314   9.243
  377TYR     CB 5697   8.279  12.466   9.179
  377TYR    HB1 5698   8.352  12.528   9.152
  377TYR    HB2 5699   8.203  12.518   9.219
  377TYR     CG 5700   8.229  12.396   9.056
  377TYR    CD1 5701   8.317  12.351   8.959
  377TYR    HD1 5702   8.415  12.366   8.971
  377TYR    CE1 5703   8.271  12.286   8.847
  377TYR    HE1 5704   8.335  12.254   8.777
  377TYR     CZ 5705   8.136  12.264   8.832
  377TYR     OH 5706   8.091  12.199   8.721
  377TYR     HH 5707   7.991  12.191   8.725
  377TYR    CE2 5708   8.047  12.307   8.927
  377TYR    HE2 5709   7.949  12.290   8.916
  377TYR    CD2 5710   8.093  12.373   9.038
  377TYR    HD2 5711   8.028  12.405   9.107
  377TYR      C 5712   8.386  12.441   9.407
  377TYR      O 5713   8.345  12.553   9.437
  378MET      N 5714   8.479  12.377   9.477
  378MET      H 5715   8.509  12.287   9.446
  378MET     CA 5716   8.538  12.433   9.598
  378MET     HA 5717   8.517  12.530   9.591
  378MET     CB 5718   8.475  12.369   9.723
  378MET    HB1 5719   8.527  12.397   9.803
  378MET    HB2 5720   8.480  12.269   9.714
  378MET     CG 5721   8.330  12.405   9.748
  378MET    HG1 5722   8.282  12.378   9.664
  378MET    HG2 5723   8.329  12.504   9.757
  378MET     SD 5724   8.261  12.325   9.892
  378MET     CE 5725   8.346  12.413  10.023
  378MET    HE1 5726   8.316  12.377  10.112
  378MET    HE2 5727   8.444  12.400  10.014
  378MET    HE3 5728   8.324  12.510  10.017
  378MET      C 5729   8.689  12.418   9.604
  378MET      O 5730   8.753  12.487   9.684
  379THR      N 5731   8.748  12.332   9.522
  379THR      H 5732   8.693  12.284   9.453
  379THR     CA 5733   8.891  12.305   9.530
  379THR     HA 5734   8.927  12.358   9.607
  379THR     CB 5735   8.916  12.156   9.557
  379THR     HB 5736   9.014  12.138   9.566
  379THR    CG2 5737   8.843  12.111   9.682
  379THR   HG21 5738   8.860  12.013   9.698
  379THR   HG22 5739   8.875  12.163   9.761
  379THR   HG23 5740   8.745  12.125   9.671
  379THR    OG1 5741   8.871  12.078   9.446
  379THR    HG1 5742   8.887  11.981   9.465
  379THR      C 5743   8.957  12.350   9.400
  379THR      O 5744   8.887  12.375   9.302
  380PRO      N 5745   9.091  12.366   9.395
  380PRO     CD 5746   9.182  12.392   9.508
  380PRO    HD1 5747   9.216  12.306   9.547
  380PRO    HD2 5748   9.136  12.445   9.580
  380PRO     CG 5749   9.292  12.470   9.445
  380PRO    HG1 5750   9.379  12.452   9.492
  380PRO    HG2 5751   9.272  12.567   9.448
  380PRO     CB 5752   9.300  12.425   9.307
  380PRO    HB1 5753   9.355  12.341   9.302
  380PRO    HB2 5754   9.342  12.496   9.251
  380PRO     CA 5755   9.155  12.399   9.266
  380PRO     HA 5756   9.107  12.475   9.224
  380PRO      C 5757   9.145  12.291   9.160
  380PRO      O 5758   9.156  12.322   9.041
  381LYS      N 5759   9.125  12.165   9.199
  381LYS      H 5760   9.126  12.141   9.297
  381LYS     CA 5761   9.101  12.061   9.099
  381LYS     HA 5762   9.166  12.078   9.026
  381LYS     CB 5763   9.124  11.923   9.160
  381LYS    HB1 5764   9.096  11.853   9.094
  381LYS    HB2 5765   9.067  11.914   9.242
  381LYS     CG 5766   9.268  11.897   9.199
  381LYS    HG1 5767   9.294  11.959   9.273
  381LYS    HG2 5768   9.326  11.912   9.120
  381LYS     CD 5769   9.287  11.755   9.247
  381LYS    HD1 5770   9.385  11.734   9.249
  381LYS    HD2 5771   9.241  11.693   9.183
  381LYS     CE 5772   9.229  11.734   9.386
  381LYS    HE1 5773   9.130  11.747   9.384
  381LYS    HE2 5774   9.269  11.799   9.450
  381LYS     NZ 5775   9.257  11.597   9.436
  381LYS    HZ1 5776   9.218  11.586   9.528
  381LYS    HZ2 5777   9.216  11.529   9.374
  381LYS    HZ3 5778   9.356  11.582   9.441
  381LYS      C 5779   8.961  12.070   9.042
  381LYS      O 5780   8.935  12.019   8.932
  382ASP      N 5781   8.869  12.134   9.114
  382ASP      H 5782   8.892  12.168   9.205
  382ASP     CA 5783   8.734  12.155   9.062
  382ASP     HA 5784   8.709  12.071   9.013
  382ASP     CB 5785   8.637  12.178   9.177
  382ASP    HB1 5786   8.547  12.202   9.140
  382ASP    HB2 5787   8.671  12.253   9.234
  382ASP     CG 5788   8.620  12.057   9.265
  382ASP    OD1 5789   8.642  11.944   9.217
  382ASP    OD2 5790   8.583  12.074   9.383
  382ASP      C 5791   8.731  12.271   8.965
  382ASP      O 5792   8.639  12.281   8.883
  383ASP      N 5793   8.828  12.361   8.974
  383ASP      H 5794   8.898  12.351   9.045
  383ASP     CA 5795   8.834  12.474   8.881
  383ASP     HA 5796   8.739  12.497   8.860
  383ASP     CB 5797   8.904  12.592   8.947
  383ASP    HB1 5798   8.918  12.663   8.879
  383ASP    HB2 5799   8.992  12.561   8.982
  383ASP     CG 5800   8.824  12.650   9.062
  383ASP    OD1 5801   8.700  12.640   9.060
  383ASP    OD2 5802   8.886  12.707   9.155
  383ASP      C 5803   8.903  12.436   8.752
  383ASP      O 5804   8.875  12.493   8.646
  384ILE      N 5805   8.996  12.341   8.758
  384ILE      H 5806   9.025  12.307   8.848
  384ILE     CA 5807   9.056  12.285   8.637
  384ILE     HA 5808   9.085  12.362   8.581
  384ILE     CB 5809   9.179  12.199   8.674
  384ILE     HB 5810   9.150  12.128   8.740
  384ILE    CG2 5811   9.235  12.127   8.554
  384ILE   HG21 5812   9.314  12.072   8.582
  384ILE   HG22 5813   9.165  12.066   8.516
  384ILE   HG23 5814   9.263  12.193   8.485
  384ILE    CG1 5815   9.287  12.286   8.737
  384ILE   HG11 5816   9.245  12.342   8.809
  384ILE   HG12 5817   9.326  12.345   8.667
  384ILE     CD 5818   9.399  12.208   8.799
  384ILE    HD1 5819   9.466  12.271   8.839
  384ILE    HD2 5820   9.362  12.149   8.871
  384ILE    HD3 5821   9.443  12.151   8.729
  384ILE      C 5822   8.952  12.206   8.559
  384ILE      O 5823   8.947  12.212   8.436
  385ARG      N 5824   8.866  12.133   8.630
  385ARG      H 5825   8.876  12.126   8.730
  385ARG     CA 5826   8.757  12.063   8.564
  385ARG     HA 5827   8.800  12.012   8.490
  385ARG     CB 5828   8.688  11.968   8.662
  385ARG    HB1 5829   8.642  12.022   8.733
  385ARG    HB2 5830   8.757  11.910   8.705
  385ARG     CG 5831   8.585  11.878   8.596
  385ARG    HG1 5832   8.631  11.814   8.534
  385ARG    HG2 5833   8.520  11.934   8.545
  385ARG     CD 5834   8.509  11.799   8.697
  385ARG    HD1 5835   8.573  11.747   8.754
  385ARG    HD2 5836   8.447  11.736   8.651
  385ARG     NE 5837   8.430  11.885   8.784
  385ARG     HE 5838   8.354  11.935   8.744
  385ARG     CZ 5839   8.453  11.900   8.913
  385ARG    NH1 5840   8.377  11.981   8.985
  385ARG   HH11 5841   8.302  12.030   8.942
  385ARG   HH12 5842   8.394  11.992   9.083
  385ARG    NH2 5843   8.553  11.836   8.971
  385ARG   HH21 5844   8.612  11.775   8.917
  385ARG   HH22 5845   8.570  11.847   9.069
  385ARG      C 5846   8.655  12.160   8.507
  385ARG      O 5847   8.596  12.135   8.402
  386LEU      N 5848   8.633  12.273   8.575
  386LEU      H 5849   8.682  12.288   8.661
  386LEU     CA 5850   8.539  12.374   8.528
  386LEU     HA 5851   8.452  12.325   8.515
  386LEU     CB 5852   8.523  12.483   8.633
  386LEU    HB1 5853   8.613  12.521   8.650
  386LEU    HB2 5854   8.489  12.439   8.717
  386LEU     CG 5855   8.429  12.599   8.602
  386LEU     HG 5856   8.460  12.646   8.520
  386LEU    CD1 5857   8.290  12.549   8.576
  386LEU   HD11 5858   8.230  12.626   8.556
  386LEU   HD12 5859   8.291  12.486   8.498
  386LEU   HD13 5860   8.256  12.500   8.657
  386LEU    CD2 5861   8.429  12.697   8.716
  386LEU   HD21 5862   8.367  12.772   8.695
  386LEU   HD22 5863   8.398  12.651   8.800
  386LEU   HD23 5864   8.521  12.732   8.730
  386LEU      C 5865   8.582  12.434   8.395
  386LEU      O 5866   8.498  12.463   8.310
  387VAL      N 5867   8.712  12.452   8.376
  387VAL      H 5868   8.775  12.435   8.452
  387VAL     CA 5869   8.764  12.496   8.247
  387VAL     HA 5870   8.712  12.578   8.223
  387VAL     CB 5871   8.914  12.531   8.258
  387VAL     HB 5872   8.963  12.452   8.295
  387VAL    CG1 5873   8.973  12.563   8.123
  387VAL   HG11 5874   9.070  12.585   8.134
  387VAL   HG12 5875   8.963  12.483   8.063
  387VAL   HG13 5876   8.925  12.641   8.084
  387VAL    CG2 5877   8.934  12.647   8.352
  387VAL   HG21 5878   9.031  12.668   8.358
  387VAL   HG22 5879   8.884  12.726   8.318
  387VAL   HG23 5880   8.899  12.622   8.443
  387VAL      C 5881   8.738  12.390   8.141
  387VAL      O 5882   8.698  12.420   8.028
  388GLY      N 5883   8.757  12.263   8.177
  388GLY      H 5884   8.790  12.241   8.269
  388GLY     CA 5885   8.730  12.156   8.083
  388GLY    HA1 5886   8.768  12.071   8.121
  388GLY    HA2 5887   8.776  12.178   7.998
  388GLY      C 5888   8.582  12.137   8.057
  388GLY      O 5889   8.543  12.093   7.948
  389GLU      N 5890   8.497  12.169   8.154
  389GLU      H 5891   8.532  12.203   8.241
  389GLU     CA 5892   8.353  12.154   8.136
  389GLU     HA 5893   8.341  12.067   8.088
  389GLU     CB 5894   8.283  12.150   8.271
  389GLU    HB1 5895   8.185  12.165   8.257
  389GLU    HB2 5896   8.320  12.223   8.328
  389GLU     CG 5897   8.299  12.021   8.346
  389GLU    HG1 5898   8.396  12.000   8.353
  389GLU    HG2 5899   8.253  11.948   8.295
  389GLU     CD 5900   8.241  12.026   8.485
  389GLU    OE1 5901   8.201  12.135   8.529
  389GLU    OE2 5902   8.235  11.921   8.551
  389GLU      C 5903   8.296  12.266   8.051
  389GLU      O 5904   8.195  12.247   7.983
  390LEU      N 5905   8.356  12.385   8.056
  390LEU      H 5906   8.433  12.399   8.118
  390LEU     CA 5907   8.309  12.495   7.972
  390LEU     HA 5908   8.209  12.492   7.977
  390LEU     CB 5909   8.359  12.628   8.026
  390LEU    HB1 5910   8.341  12.697   7.956
  390LEU    HB2 5911   8.457  12.619   8.041
  390LEU     CG 5912   8.297  12.677   8.157
  390LEU     HG 5913   8.307  12.606   8.228
  390LEU    CD1 5914   8.367  12.801   8.206
  390LEU   HD11 5915   8.325  12.831   8.292
  390LEU   HD12 5916   8.463  12.780   8.222
  390LEU   HD13 5917   8.359  12.873   8.138
  390LEU    CD2 5918   8.150  12.702   8.139
  390LEU   HD21 5919   8.111  12.733   8.226
  390LEU   HD22 5920   8.136  12.771   8.069
  390LEU   HD23 5921   8.105  12.617   8.112
  390LEU      C 5922   8.350  12.476   7.827
  390LEU      O 5923   8.283  12.526   7.737
  391VAL      N 5924   8.461  12.405   7.803
  391VAL      H 5925   8.517  12.374   7.880
  391VAL     CA 5926   8.500  12.372   7.667
  391VAL     HA 5927   8.499  12.457   7.616
  391VAL     CB 5928   8.642  12.312   7.666
  391VAL     HB 5929   8.645  12.237   7.732
  391VAL    CG1 5930   8.679  12.256   7.531
  391VAL   HG11 5931   8.771  12.218   7.535
  391VAL   HG12 5932   8.614  12.183   7.506
  391VAL   HG13 5933   8.675  12.328   7.463
  391VAL    CG2 5934   8.743  12.417   7.704
  391VAL   HG21 5935   8.834  12.377   7.703
  391VAL   HG22 5936   8.739  12.492   7.639
  391VAL   HG23 5937   8.722  12.451   7.796
  391VAL      C 5938   8.398  12.278   7.604
  391VAL      O 5939   8.362  12.292   7.486
  392THR      N 5940   8.346  12.184   7.683
  392THR      H 5941   8.375  12.177   7.779
  392THR     CA 5942   8.247  12.090   7.631
  392THR     HA 5943   8.283  12.059   7.544
  392THR     CB 5944   8.230  11.973   7.727
  392THR     HB 5945   8.165  11.905   7.693
  392THR    CG2 5946   8.361  11.911   7.751
  392THR   HG21 5947   8.350  11.834   7.814
  392THR   HG22 5948   8.398  11.878   7.665
  392THR   HG23 5949   8.423  11.978   7.791
  392THR    OG1 5950   8.179  12.020   7.851
  392THR    HG1 5951   8.168  11.943   7.914
  392THR      C 5952   8.113  12.157   7.608
  392THR      O 5953   8.039  12.119   7.517
  393VAL      N 5954   8.080  12.257   7.690
  393VAL      H 5955   8.140  12.281   7.766
  393VAL     CA 5956   7.956  12.331   7.670
  393VAL     HA 5957   7.885  12.263   7.652
  393VAL     CB 5958   7.922  12.411   7.798
  393VAL     HB 5959   8.002  12.460   7.831
  393VAL    CG1 5960   7.813  12.512   7.771
  393VAL   HG11 5961   7.792  12.562   7.855
  393VAL   HG12 5962   7.843  12.575   7.701
  393VAL   HG13 5963   7.730  12.464   7.740
  393VAL    CG2 5964   7.878  12.317   7.905
  393VAL   HG21 5965   7.856  12.368   7.988
  393VAL   HG22 5966   7.797  12.267   7.875
  393VAL   HG23 5967   7.951  12.252   7.925
  393VAL      C 5968   7.965  12.420   7.548
  393VAL      O 5969   7.875  12.420   7.463
  394ILE      N 5970   8.074  12.496   7.536
  394ILE      H 5971   8.143  12.493   7.608
  394ILE     CA 5972   8.095  12.584   7.420
  394ILE     HA 5973   8.014  12.642   7.413
  394ILE     CB 5974   8.220  12.671   7.442
  394ILE     HB 5975   8.295  12.610   7.469
  394ILE    CG2 5976   8.264  12.741   7.316
  394ILE   HG21 5977   8.345  12.796   7.335
  394ILE   HG22 5978   8.285  12.673   7.246
  394ILE   HG23 5979   8.190  12.800   7.284
  394ILE    CG1 5980   8.193  12.775   7.551
  394ILE   HG11 5981   8.150  12.729   7.630
  394ILE   HG12 5982   8.131  12.844   7.515
  394ILE     CD 5983   8.318  12.844   7.599
  394ILE    HD1 5984   8.294  12.910   7.670
  394ILE    HD2 5985   8.381  12.776   7.637
  394ILE    HD3 5986   8.361  12.891   7.523
  394ILE      C 5987   8.104  12.503   7.292
  394ILE      O 5988   8.044  12.540   7.191
  395GLY      N 5989   8.172  12.389   7.297
  395GLY      H 5990   8.217  12.361   7.382
  395GLY     CA 5991   8.180  12.304   7.179
  395GLY    HA1 5992   8.245  12.230   7.199
  395GLY    HA2 5993   8.215  12.359   7.104
  395GLY      C 5994   8.047  12.244   7.139
  395GLY      O 5995   8.023  12.220   7.021
  396ALA      N 5996   7.959  12.219   7.236
  396ALA      H 5997   7.983  12.237   7.332
  396ALA     CA 5998   7.827  12.165   7.204
  396ALA     HA 5999   7.843  12.096   7.133
  396ALA     CB 6000   7.765  12.101   7.328
  396ALA    HB1 6001   7.675  12.064   7.305
  396ALA    HB2 6002   7.824  12.026   7.361
  396ALA    HB3 6003   7.755  12.169   7.400
  396ALA      C 6004   7.734  12.272   7.149
  396ALA      O 6005   7.642  12.242   7.073
  397ILE      N 6006   7.755  12.398   7.190
  397ILE      H 6007   7.825  12.416   7.259
  397ILE     CA 6008   7.676  12.508   7.135
  397ILE     HA 6009   7.580  12.477   7.133
  397ILE     CB 6010   7.690  12.632   7.226
  397ILE     HB 6011   7.787  12.651   7.238
  397ILE    CG2 6012   7.628  12.755   7.165
  397ILE   HG21 6013   7.639  12.832   7.228
  397ILE   HG22 6014   7.673  12.775   7.078
  397ILE   HG23 6015   7.530  12.738   7.150
  397ILE    CG1 6016   7.624  12.605   7.361
  397ILE   HG11 6017   7.656  12.517   7.396
  397ILE   HG12 6018   7.525  12.601   7.349
  397ILE     CD 6019   7.655  12.710   7.463
  397ILE    HD1 6020   7.609  12.687   7.549
  397ILE    HD2 6021   7.754  12.714   7.478
  397ILE    HD3 6022   7.622  12.798   7.431
  397ILE      C 6023   7.718  12.537   6.992
  397ILE      O 6024   7.633  12.562   6.905
  398ILE      N 6025   7.848  12.530   6.963
  398ILE      H 6026   7.912  12.509   7.037
  398ILE     CA 6027   7.899  12.552   6.828
  398ILE     HA 6028   7.860  12.638   6.798
  398ILE     CB 6029   8.053  12.562   6.831
  398ILE     HB 6030   8.086  12.478   6.875
  398ILE    CG2 6031   8.114  12.570   6.693
  398ILE   HG21 6032   8.213  12.576   6.701
  398ILE   HG22 6033   8.090  12.488   6.641
  398ILE   HG23 6034   8.079  12.650   6.646
  398ILE    CG1 6035   8.097  12.686   6.908
  398ILE   HG11 6036   8.047  12.689   6.995
  398ILE   HG12 6037   8.076  12.767   6.854
  398ILE     CD 6038   8.243  12.687   6.938
  398ILE    HD1 6039   8.266  12.770   6.989
  398ILE    HD2 6040   8.266  12.607   6.994
  398ILE    HD3 6041   8.294  12.684   6.853
  398ILE      C 6042   7.850  12.444   6.732
  398ILE      O 6043   7.821  12.472   6.615
  399ILE      N 6044   7.835  12.320   6.781
  399ILE      H 6045   7.864  12.299   6.875
  399ILE     CA 6046   7.776  12.214   6.699
  399ILE     HA 6047   7.828  12.211   6.614
  399ILE     CB 6048   7.788  12.078   6.770
  399ILE     HB 6049   7.752  12.090   6.863
  399ILE    CG2 6050   7.707  11.970   6.700
  399ILE   HG21 6051   7.717  11.883   6.749
  399ILE   HG22 6052   7.610  11.996   6.699
  399ILE   HG23 6053   7.740  11.959   6.606
  399ILE    CG1 6054   7.933  12.032   6.776
  399ILE   HG11 6055   7.989  12.108   6.806
  399ILE   HG12 6056   7.961  12.003   6.685
  399ILE     CD 6057   7.956  11.917   6.870
  399ILE    HD1 6058   8.053  11.892   6.869
  399ILE    HD2 6059   7.929  11.943   6.963
  399ILE    HD3 6060   7.901  11.838   6.841
  399ILE      C 6061   7.632  12.248   6.665
  399ILE      O 6062   7.587  12.228   6.551
  400LEU      N 6063   7.558  12.305   6.760
  400LEU      H 6064   7.597  12.323   6.850
  400LEU     CA 6065   7.420  12.341   6.733
  400LEU     HA 6066   7.384  12.265   6.678
  400LEU     CB 6067   7.341  12.352   6.863
  400LEU    HB1 6068   7.249  12.385   6.841
  400LEU    HB2 6069   7.387  12.418   6.922
  400LEU     CG 6070   7.326  12.221   6.941
  400LEU     HG 6071   7.417  12.188   6.967
  400LEU    CD1 6072   7.246  12.244   7.065
  400LEU   HD11 6073   7.237  12.158   7.116
  400LEU   HD12 6074   7.292  12.311   7.123
  400LEU   HD13 6075   7.155  12.278   7.041
  400LEU    CD2 6076   7.264  12.112   6.859
  400LEU   HD21 6077   7.256  12.029   6.915
  400LEU   HD22 6078   7.173  12.140   6.829
  400LEU   HD23 6079   7.321  12.093   6.779
  400LEU      C 6080   7.409  12.469   6.651
  400LEU      O 6081   7.311  12.491   6.581
  401LEU      N 6082   7.509  12.557   6.661
  401LEU      H 6083   7.585  12.539   6.723
  401LEU     CA 6084   7.505  12.679   6.580
  401LEU     HA 6085   7.409  12.707   6.580
  401LEU     CB 6086   7.593  12.788   6.643
  401LEU    HB1 6087   7.602  12.861   6.576
  401LEU    HB2 6088   7.682  12.747   6.662
  401LEU     CG 6089   7.544  12.851   6.773
  401LEU     HG 6090   7.533  12.780   6.843
  401LEU    CD1 6091   7.645  12.951   6.823
  401LEU   HD11 6092   7.612  12.991   6.909
  401LEU   HD12 6093   7.732  12.904   6.840
  401LEU   HD13 6094   7.657  13.022   6.755
  401LEU    CD2 6095   7.409  12.915   6.753
  401LEU   HD21 6096   7.378  12.955   6.839
  401LEU   HD22 6097   7.416  12.986   6.683
  401LEU   HD23 6098   7.343  12.845   6.724
  401LEU      C 6099   7.548  12.652   6.436
  401LEU      O 6100   7.509  12.725   6.345
  402VAL      N 6101   7.632  12.550   6.415
  402VAL      H 6102   7.668  12.498   6.493
  402VAL     CA 6103   7.671  12.513   6.280
  402VAL     HA 6104   7.679  12.599   6.230
  402VAL     CB 6105   7.807  12.441   6.282
  402VAL     HB 6106   7.805  12.371   6.354
  402VAL    CG1 6107   7.835  12.372   6.150
  402VAL   HG11 6108   7.924  12.326   6.155
  402VAL   HG12 6109   7.763  12.304   6.132
  402VAL   HG13 6110   7.836  12.439   6.077
  402VAL    CG2 6111   7.918  12.540   6.310
  402VAL   HG21 6112   8.006  12.492   6.311
  402VAL   HG22 6113   7.919  12.610   6.239
  402VAL   HG23 6114   7.902  12.583   6.399
  402VAL      C 6115   7.563  12.429   6.212
  402VAL      O 6116   7.523  12.458   6.099
  403GLU      N 6117   7.512  12.327   6.280
  403GLU      H 6118   7.524  12.323   6.379
  403GLU     CA 6119   7.438  12.220   6.214
  403GLU     HA 6120   7.466  12.228   6.119
  403GLU     CB 6121   7.478  12.085   6.276
  403GLU    HB1 6122   7.454  12.086   6.374
  403GLU    HB2 6123   7.576  12.073   6.266
  403GLU     CG 6124   7.411  11.965   6.215
  403GLU    HG1 6125   7.312  11.977   6.222
  403GLU    HG2 6126   7.438  11.883   6.267
  403GLU     CD 6127   7.447  11.944   6.071
  403GLU    OE1 6128   7.563  11.970   6.033
  403GLU    OE2 6129   7.356  11.907   5.993
  403GLU      C 6130   7.286  12.237   6.217
  403GLU      O 6131   7.220  12.203   6.118
  404VAL      N 6132   7.228  12.288   6.325
  404VAL      H 6133   7.286  12.313   6.403
  404VAL     CA 6134   7.084  12.309   6.336
  404VAL     HA 6135   7.046  12.222   6.303
  404VAL     CB 6136   7.045  12.333   6.483
  404VAL     HB 6137   7.104  12.405   6.519
  404VAL    CG1 6138   6.901  12.378   6.500
  404VAL   HG11 6139   6.881  12.391   6.597
  404VAL   HG12 6140   6.887  12.463   6.451
  404VAL   HG13 6141   6.839  12.308   6.464
  404VAL    CG2 6142   7.063  12.205   6.561
  404VAL   HG21 6143   7.037  12.220   6.657
  404VAL   HG22 6144   7.004  12.133   6.522
  404VAL   HG23 6145   7.158  12.176   6.556
  404VAL      C 6146   7.029  12.419   6.243
  404VAL      O 6147   6.923  12.396   6.182
  405PRO      N 6148   7.097  12.538   6.218
  405PRO     CD 6149   7.205  12.605   6.295
  405PRO    HD1 6150   7.295  12.570   6.268
  405PRO    HD2 6151   7.192  12.590   6.394
  405PRO     CG 6152   7.190  12.749   6.260
  405PRO    HG1 6153   7.278  12.796   6.265
  405PRO    HG2 6154   7.124  12.794   6.321
  405PRO     CB 6155   7.141  12.751   6.126
  405PRO    HB1 6156   7.217  12.740   6.063
  405PRO    HB2 6157   7.095  12.838   6.109
  405PRO     CA 6158   7.043  12.633   6.118
  405PRO     HA 6159   6.947  12.650   6.143
  405PRO      C 6160   7.030  12.585   5.974
  405PRO      O 6161   6.985  12.661   5.888
  406ASP      N 6162   7.072  12.462   5.945
  406ASP      H 6163   7.128  12.411   6.011
  406ASP     CA 6164   7.037  12.401   5.818
  406ASP     HA 6165   7.065  12.468   5.750
  406ASP     CB 6166   7.113  12.269   5.800
  406ASP    HB1 6167   7.075  12.219   5.722
  406ASP    HB2 6168   7.103  12.213   5.883
  406ASP     CG 6169   7.259  12.292   5.775
  406ASP    OD1 6170   7.294  12.400   5.723
  406ASP    OD2 6171   7.340  12.202   5.806
  406ASP      C 6172   6.886  12.377   5.806
  406ASP      O 6173   6.831  12.387   5.696
  407ILE      N 6174   6.818  12.347   5.917
  407ILE      H 6175   6.864  12.347   6.006
  407ILE     CA 6176   6.676  12.314   5.908
  407ILE     HA 6177   6.669  12.253   5.829
  407ILE     CB 6178   6.627  12.240   6.034
  407ILE     HB 6179   6.542  12.192   6.010
  407ILE    CG2 6180   6.731  12.143   6.080
  407ILE   HG21 6181   6.698  12.095   6.162
  407ILE   HG22 6182   6.749  12.076   6.008
  407ILE   HG23 6183   6.815  12.192   6.102
  407ILE    CG1 6184   6.601  12.335   6.150
  407ILE   HG11 6185   6.545  12.410   6.117
  407ILE   HG12 6186   6.689  12.370   6.183
  407ILE     CD 6187   6.529  12.270   6.267
  407ILE    HD1 6188   6.515  12.337   6.340
  407ILE    HD2 6189   6.440  12.235   6.237
  407ILE    HD3 6190   6.584  12.194   6.303
  407ILE      C 6191   6.593  12.440   5.883
  407ILE      O 6192   6.478  12.432   5.839
  408PHE      N 6193   6.649  12.557   5.912
  408PHE      H 6194   6.740  12.559   5.952
  408PHE     CA 6195   6.578  12.681   5.886
  408PHE     HA 6196   6.480  12.660   5.897
  408PHE     CB 6197   6.620  12.787   5.988
  408PHE    HB1 6198   6.582  12.875   5.960
  408PHE    HB2 6199   6.720  12.792   5.989
  408PHE     CG 6200   6.574  12.759   6.129
  408PHE    CD1 6201   6.468  12.672   6.153
  408PHE    HD1 6202   6.421  12.628   6.076
  408PHE    CE1 6203   6.426  12.645   6.283
  408PHE    HE1 6204   6.349  12.582   6.300
  408PHE     CZ 6205   6.491  12.705   6.389
  408PHE     HZ 6206   6.461  12.686   6.483
  408PHE    CE2 6207   6.597  12.791   6.366
  408PHE    HE2 6208   6.644  12.834   6.443
  408PHE    CD2 6209   6.638  12.817   6.236
  408PHE    HD2 6210   6.715  12.878   6.220
  408PHE      C 6211   6.603  12.728   5.743
  408PHE      O 6212   6.517  12.791   5.681
  409ARG      N 6213   6.722  12.699   5.690
  409ARG      H 6214   6.791  12.653   5.746
  409ARG     CA 6215   6.752  12.733   5.552
  409ARG     HA 6216   6.709  12.822   5.537
  409ARG     CB 6217   6.904  12.742   5.533
  409ARG    HB1 6218   6.941  12.649   5.536
  409ARG    HB2 6219   6.941  12.795   5.609
  409ARG     CG 6220   6.951  12.807   5.403
  409ARG    HG1 6221   7.033  12.860   5.422
  409ARG    HG2 6222   6.878  12.867   5.370
  409ARG     CD 6223   6.984  12.706   5.294
  409ARG    HD1 6224   7.016  12.753   5.213
  409ARG    HD2 6225   6.902  12.652   5.272
  409ARG     NE 6226   7.089  12.613   5.336
  409ARG     HE 6227   7.147  12.639   5.413
  409ARG     CZ 6228   7.111  12.496   5.278
  409ARG    NH1 6229   7.035  12.457   5.176
  409ARG   HH11 6230   6.961  12.516   5.143
  409ARG   HH12 6231   7.051  12.368   5.133
  409ARG    NH2 6232   7.208  12.417   5.321
  409ARG   HH21 6233   7.265  12.445   5.398
  409ARG   HH22 6234   7.224  12.328   5.277
  409ARG      C 6235   6.690  12.633   5.455
  409ARG      O 6236   6.638  12.671   5.350
  410MET      N 6237   6.694  12.504   5.489
  410MET      H 6238   6.741  12.477   5.573
  410MET     CA 6239   6.631  12.401   5.407
  410MET     HA 6240   6.643  12.429   5.312
  410MET     CB 6241   6.698  12.266   5.429
  410MET    HB1 6242   6.645  12.196   5.380
  410MET    HB2 6243   6.696  12.246   5.527
  410MET     CG 6244   6.842  12.255   5.383
  410MET    HG1 6245   6.891  12.325   5.434
  410MET    HG2 6246   6.841  12.277   5.286
  410MET     SD 6247   6.906  12.089   5.415
  410MET     CE 6248   7.078  12.108   5.369
  410MET    HE1 6249   7.126  12.021   5.383
  410MET    HE2 6250   7.084  12.135   5.273
  410MET    HE3 6251   7.120  12.178   5.426
  410MET      C 6252   6.483  12.392   5.440
  410MET      O 6253   6.424  12.481   5.503
  411GLY      N 6254   6.419  12.284   5.395
  411GLY      H 6255   6.462  12.225   5.326
  411GLY     CA 6256   6.287  12.251   5.446
  411GLY    HA1 6257   6.251  12.174   5.393
  411GLY    HA2 6258   6.227  12.330   5.434
  411GLY      C 6259   6.295  12.214   5.593
  411GLY      O 6260   6.391  12.152   5.638
  412VAL      N 6261   6.194  12.256   5.668
  412VAL      H 6262   6.115  12.300   5.625
  412VAL     CA 6263   6.195  12.239   5.813
  412VAL     HA 6264   6.285  12.270   5.844
  412VAL     CB 6265   6.085  12.326   5.878
  412VAL     HB 6266   5.995  12.295   5.846
  412VAL    CG1 6267   6.083  12.311   6.029
  412VAL   HG11 6268   6.011  12.368   6.068
  412VAL   HG12 6269   6.065  12.215   6.053
  412VAL   HG13 6270   6.171  12.339   6.067
  412VAL    CG2 6271   6.105  12.472   5.839
  412VAL   HG21 6272   6.033  12.527   5.882
  412VAL   HG22 6273   6.194  12.503   5.871
  412VAL   HG23 6274   6.100  12.480   5.740
  412VAL      C 6275   6.179  12.091   5.849
  412VAL      O 6276   6.245  12.041   5.941
  413THR      N 6277   6.096  12.019   5.774
  413THR      H 6278   6.048  12.062   5.698
  413THR     CA 6279   6.074  11.878   5.801
  413THR     HA 6280   6.129  11.859   5.882
  413THR     CB 6281   5.925  11.852   5.827
  413THR     HB 6282   5.909  11.754   5.844
  413THR    CG2 6283   5.875  11.935   5.945
  413THR   HG21 6284   5.778  11.916   5.960
  413THR   HG22 6285   5.926  11.910   6.027
  413THR   HG23 6286   5.887  12.032   5.925
  413THR    OG1 6287   5.849  11.885   5.710
  413THR    HG1 6288   5.752  11.867   5.728
  413THR      C 6289   6.122  11.790   5.687
  413THR      O 6290   6.201  11.697   5.708
  414ARG      N 6291   6.076  11.819   5.565
  414ARG      H 6292   6.031  11.906   5.549
  414ARG     CA 6293   6.091  11.723   5.456
  414ARG     HA 6294   6.074  11.633   5.497
  414ARG     CB 6295   5.988  11.752   5.347
  414ARG    HB1 6296   6.004  11.844   5.312
  414ARG    HB2 6297   5.896  11.746   5.388
  414ARG     CG 6298   5.995  11.654   5.230
  414ARG    HG1 6299   6.088  11.653   5.193
  414ARG    HG2 6300   5.931  11.682   5.159
  414ARG     CD 6301   5.959  11.514   5.274
  414ARG    HD1 6302   5.865  11.513   5.309
  414ARG    HD2 6303   6.021  11.484   5.347
  414ARG     NE 6304   5.968  11.417   5.165
  414ARG     HE 6305   5.981  11.452   5.073
  414ARG     CZ 6306   5.960  11.286   5.181
  414ARG    NH1 6307   5.942  11.235   5.302
  414ARG   HH11 6308   5.934  11.295   5.382
  414ARG   HH12 6309   5.936  11.135   5.314
  414ARG    NH2 6310   5.969  11.205   5.076
  414ARG   HH21 6311   5.982  11.243   4.985
  414ARG   HH22 6312   5.963  11.106   5.089
  414ARG      C 6313   6.232  11.725   5.398
  414ARG      O 6314   6.298  11.621   5.389
  415PHE      N 6315   6.281  11.844   5.358
  415PHE      H 6316   6.232  11.928   5.380
  415PHE     CA 6317   6.406  11.849   5.283
  415PHE     HA 6318   6.401  11.772   5.219
  415PHE     CB 6319   6.417  11.981   5.207
  415PHE    HB1 6320   6.428  12.055   5.274
  415PHE    HB2 6321   6.333  11.994   5.155
  415PHE     CG 6322   6.533  11.987   5.111
  415PHE    CD1 6323   6.530  11.914   4.993
  415PHE    HD1 6324   6.450  11.857   4.972
  415PHE    CE1 6325   6.636  11.919   4.905
  415PHE    HE1 6326   6.633  11.865   4.821
  415PHE     CZ 6327   6.746  11.998   4.933
  415PHE     HZ 6328   6.822  12.001   4.869
  415PHE    CE2 6329   6.750  12.072   5.050
  415PHE    HE2 6330   6.829  12.129   5.071
  415PHE    CD2 6331   6.643  12.066   5.138
  415PHE    HD2 6332   6.645  12.119   5.223
  415PHE      C 6333   6.527  11.827   5.373
  415PHE      O 6334   6.631  11.779   5.328
  416PHE      N 6335   6.514  11.859   5.502
  416PHE      H 6336   6.433  11.908   5.533
  416PHE     CA 6337   6.618  11.822   5.598
  416PHE     HA 6338   6.705  11.841   5.554
  416PHE     CB 6339   6.604  11.906   5.725
  416PHE    HB1 6340   6.517  11.882   5.770
  416PHE    HB2 6341   6.602  12.002   5.700
  416PHE     CG 6342   6.715  11.886   5.825
  416PHE    CD1 6343   6.841  11.939   5.803
  416PHE    HD1 6344   6.858  11.991   5.720
  416PHE    CE1 6345   6.944  11.920   5.895
  416PHE    HE1 6346   7.034  11.959   5.878
  416PHE     CZ 6347   6.921  11.847   6.009
  416PHE     HZ 6348   6.995  11.832   6.075
  416PHE    CE2 6349   6.795  11.793   6.033
  416PHE    HE2 6350   6.778  11.740   6.117
  416PHE    CD2 6351   6.693  11.812   5.941
  416PHE    HD2 6352   6.603  11.772   5.958
  416PHE      C 6353   6.612  11.673   5.630
  416PHE      O 6354   6.709  11.616   5.682
  417GLY      N 6355   6.501  11.607   5.598
  417GLY      H 6356   6.424  11.655   5.556
  417GLY     CA 6357   6.490  11.464   5.624
  417GLY    HA1 6358   6.394  11.438   5.613
  417GLY    HA2 6359   6.517  11.448   5.719
  417GLY      C 6360   6.576  11.380   5.532
  417GLY      O 6361   6.625  11.274   5.572
  418GLN      N 6362   6.596  11.425   5.408
  418GLN      H 6363   6.549  11.507   5.377
  418GLN     CA 6364   6.687  11.354   5.318
  418GLN     HA 6365   6.667  11.257   5.333
  418GLN     CB 6366   6.660  11.391   5.172
  418GLN    HB1 6367   6.735  11.355   5.117
  418GLN    HB2 6368   6.657  11.490   5.166
  418GLN     CG 6369   6.529  11.336   5.115
  418GLN    HG1 6370   6.506  11.250   5.163
  418GLN    HG2 6371   6.541  11.317   5.018
  418GLN     CD 6372   6.412  11.432   5.131
  418GLN    OE1 6373   6.431  11.552   5.144
  418GLN    NE2 6374   6.291  11.378   5.128
  418GLN   HE21 6375   6.280  11.279   5.116
  418GLN   HE22 6376   6.210  11.436   5.138
  418GLN      C 6377   6.832  11.381   5.353
  418GLN      O 6378   6.921  11.302   5.319
  419THR      N 6379   6.859  11.494   5.420
  419THR      H 6380   6.787  11.563   5.432
  419THR     CA 6381   6.992  11.517   5.476
  419THR     HA 6382   7.057  11.503   5.402
  419THR     CB 6383   7.001  11.661   5.529
  419THR     HB 6384   6.934  11.674   5.602
  419THR    CG2 6385   7.141  11.693   5.579
  419THR   HG21 6386   7.143  11.787   5.613
  419THR   HG22 6387   7.165  11.630   5.653
  419THR   HG23 6388   7.206  11.682   5.504
  419THR    OG1 6389   6.968  11.753   5.425
  419THR    HG1 6390   6.974  11.846   5.460
  419THR      C 6391   7.022  11.416   5.586
  419THR      O 6392   7.136  11.369   5.599
  420ILE      N 6393   6.920  11.379   5.663
  420ILE      H 6394   6.829  11.416   5.645
  420ILE     CA 6395   6.938  11.285   5.773
  420ILE     HA 6396   7.026  11.305   5.815
  420ILE     CB 6397   6.825  11.305   5.876
  420ILE     HB 6398   6.736  11.292   5.832
  420ILE    CG2 6399   6.830  11.201   5.987
  420ILE   HG21 6400   6.755  11.217   6.052
  420ILE   HG22 6401   6.820  11.109   5.948
  420ILE   HG23 6402   6.917  11.207   6.035
  420ILE    CG1 6403   6.832  11.447   5.931
  420ILE   HG11 6404   6.767  11.454   6.007
  420ILE   HG12 6405   6.806  11.510   5.858
  420ILE     CD 6406   6.969  11.487   5.982
  420ILE    HD1 6407   6.965  11.580   6.017
  420ILE    HD2 6408   6.996  11.425   6.056
  420ILE    HD3 6409   7.035  11.481   5.908
  420ILE      C 6410   6.945  11.142   5.722
  420ILE      O 6411   7.024  11.060   5.771
  421LEU      N 6412   6.864  11.109   5.621
  421LEU      H 6413   6.793  11.172   5.591
  421LEU     CA 6414   6.879  10.980   5.555
  421LEU     HA 6415   6.882  10.913   5.629
  421LEU     CB 6416   6.759  10.951   5.464
  421LEU    HB1 6417   6.793  10.897   5.387
  421LEU    HB2 6418   6.726  11.039   5.431
  421LEU     CG 6419   6.637  10.876   5.519
  421LEU     HG 6420   6.570  10.871   5.445
  421LEU    CD1 6421   6.674  10.734   5.560
  421LEU   HD11 6422   6.593  10.687   5.596
  421LEU   HD12 6423   6.709  10.684   5.481
  421LEU   HD13 6424   6.744  10.737   5.631
  421LEU    CD2 6425   6.569  10.949   5.635
  421LEU   HD21 6426   6.490  10.895   5.667
  421LEU   HD22 6427   6.634  10.960   5.710
  421LEU   HD23 6428   6.538  11.038   5.605
  421LEU      C 6429   7.009  10.975   5.475
  421LEU      O 6430   7.067  10.867   5.456
  422GLY      N 6431   7.056  11.090   5.428
  422GLY      H 6432   7.004  11.174   5.442
  422GLY     CA 6433   7.183  11.094   5.357
  422GLY    HA1 6434   7.188  11.181   5.309
  422GLY    HA2 6435   7.183  11.018   5.291
  422GLY      C 6436   7.302  11.081   5.450
  422GLY      O 6437   7.393  11.002   5.426
  423GLY      N 6438   7.303  11.160   5.558
  423GLY      H 6439   7.231  11.228   5.570
  423GLY     CA 6440   7.407  11.148   5.657
  423GLY    HA1 6441   7.456  11.234   5.660
  423GLY    HA2 6442   7.469  11.075   5.628
  423GLY      C 6443   7.352  11.116   5.795
  423GLY      O 6444   7.291  11.200   5.861
  424PRO      N 6445   7.375  10.993   5.841
  424PRO     CD 6446   7.389  10.874   5.757
  424PRO    HD1 6447   7.485  10.849   5.746
  424PRO    HD2 6448   7.348  10.888   5.667
  424PRO     CG 6449   7.315  10.771   5.834
  424PRO    HG1 6450   7.352  10.680   5.816
  424PRO    HG2 6451   7.218  10.772   5.811
  424PRO     CB 6452   7.333  10.805   5.975
  424PRO    HB1 6453   7.419  10.767   6.009
  424PRO    HB2 6454   7.257  10.767   6.029
  424PRO     CA 6455   7.333  10.958   5.977
  424PRO     HA 6456   7.244  11.000   5.997
  424PRO      C 6457   7.425  11.012   6.085
  424PRO      O 6458   7.388  11.008   6.202
  425PHE      N 6459   7.543  11.061   6.051
  425PHE      H 6460   7.573  11.056   5.956
  425PHE     CA 6461   7.629  11.122   6.152
  425PHE     HA 6462   7.612  11.066   6.234
  425PHE     CB 6463   7.777  11.116   6.112
  425PHE    HB1 6464   7.828  11.181   6.168
  425PHE    HB2 6465   7.785  11.141   6.016
  425PHE     CG 6466   7.840  10.981   6.130
  425PHE    CD1 6467   7.871  10.933   6.256
  425PHE    HD1 6468   7.849  10.988   6.337
  425PHE    CE1 6469   7.931  10.811   6.272
  425PHE    HE1 6470   7.950  10.776   6.364
  425PHE     CZ 6471   7.965  10.737   6.162
  425PHE     HZ 6472   8.009  10.648   6.174
  425PHE    CE2 6473   7.938  10.785   6.036
  425PHE    HE2 6474   7.963  10.731   5.956
  425PHE    CD2 6475   7.877  10.906   6.020
  425PHE    HD2 6476   7.859  10.940   5.928
  425PHE      C 6477   7.590  11.266   6.180
  425PHE      O 6478   7.651  11.330   6.267
  426HID      N 6479   7.493  11.322   6.106
  426HID      H 6480   7.457  11.274   6.026
  426HID     CA 6481   7.440  11.452   6.143
  426HID     HA 6482   7.521  11.509   6.150
  426HID     CB 6483   7.344  11.507   6.037
  426HID    HB1 6484   7.297  11.587   6.075
  426HID    HB2 6485   7.276  11.436   6.016
  426HID     CG 6486   7.410  11.548   5.909
  426HID    ND1 6487   7.405  11.472   5.795
  426HID    HD1 6488   7.359  11.383   5.787
  426HID    CE1 6489   7.470  11.534   5.698
  426HID    HE1 6490   7.480  11.501   5.604
  426HID    NE2 6491   7.520  11.647   5.747
  426HID    CD2 6492   7.484  11.657   5.879
  426HID    HD2 6493   7.508  11.731   5.942
  426HID      C 6494   7.366  11.444   6.276
  426HID      O 6495   7.391  11.524   6.366
  427VAL      N 6496   7.274  11.348   6.290
  427VAL      H 6497   7.259  11.282   6.216
  427VAL     CA 6498   7.195  11.338   6.412
  427VAL     HA 6499   7.168  11.432   6.432
  427VAL     CB 6500   7.070  11.250   6.390
  427VAL     HB 6501   7.030  11.225   6.479
  427VAL    CG1 6502   6.968  11.324   6.310
  427VAL   HG11 6503   6.887  11.266   6.297
  427VAL   HG12 6504   6.941  11.407   6.359
  427VAL   HG13 6505   7.006  11.348   6.221
  427VAL    CG2 6506   7.104  11.123   6.321
  427VAL   HG21 6507   7.021  11.068   6.309
  427VAL   HG22 6508   7.144  11.143   6.232
  427VAL   HG23 6509   7.169  11.071   6.377
  427VAL      C 6510   7.277  11.287   6.529
  427VAL      O 6511   7.246  11.319   6.643
  428LEU      N 6512   7.383  11.209   6.504
  428LEU      H 6513   7.407  11.185   6.410
  428LEU     CA 6514   7.463  11.158   6.614
  428LEU     HA 6515   7.395  11.124   6.679
  428LEU     CB 6516   7.554  11.045   6.568
  428LEU    HB1 6517   7.640  11.056   6.617
  428LEU    HB2 6518   7.569  11.058   6.470
  428LEU     CG 6519   7.513  10.900   6.586
  428LEU     HG 6520   7.482  10.883   6.680
  428LEU    CD1 6521   7.398  10.863   6.500
  428LEU   HD11 6522   7.374  10.767   6.516
  428LEU   HD12 6523   7.319  10.920   6.523
  428LEU   HD13 6524   7.422  10.876   6.404
  428LEU    CD2 6525   7.632  10.816   6.552
  428LEU   HD21 6526   7.608  10.719   6.563
  428LEU   HD22 6527   7.659  10.833   6.458
  428LEU   HD23 6528   7.707  10.839   6.614
  428LEU      C 6529   7.546  11.267   6.680
  428LEU      O 6530   7.583  11.254   6.797
  429ILE      N 6531   7.577  11.374   6.608
  429ILE      H 6532   7.550  11.379   6.512
  429ILE     CA 6533   7.651  11.483   6.671
  429ILE     HA 6534   7.697  11.445   6.751
  429ILE     CB 6535   7.758  11.538   6.575
  429ILE     HB 6536   7.802  11.461   6.529
  429ILE    CG2 6537   7.698  11.623   6.465
  429ILE   HG21 6538   7.771  11.656   6.406
  429ILE   HG22 6539   7.634  11.568   6.412
  429ILE   HG23 6540   7.649  11.700   6.506
  429ILE    CG1 6541   7.864  11.615   6.654
  429ILE   HG11 6542   7.891  11.561   6.734
  429ILE   HG12 6543   7.825  11.702   6.685
  429ILE     CD 6544   7.987  11.645   6.577
  429ILE    HD1 6545   8.051  11.695   6.635
  429ILE    HD2 6546   8.029  11.559   6.547
  429ILE    HD3 6547   7.963  11.700   6.498
  429ILE      C 6548   7.554  11.589   6.720
  429ILE      O 6549   7.586  11.669   6.809
  430ILE      N 6550   7.432  11.590   6.667
  430ILE      H 6551   7.412  11.532   6.588
  430ILE     CA 6552   7.326  11.673   6.722
  430ILE     HA 6553   7.366  11.762   6.742
  430ILE     CB 6554   7.213  11.690   6.619
  430ILE     HB 6555   7.192  11.598   6.584
  430ILE    CG2 6556   7.086  11.742   6.679
  430ILE   HG21 6557   7.016  11.750   6.608
  430ILE   HG22 6558   7.053  11.678   6.749
  430ILE   HG23 6559   7.103  11.831   6.721
  430ILE    CG1 6560   7.256  11.781   6.505
  430ILE   HG11 6561   7.342  11.747   6.468
  430ILE   HG12 6562   7.269  11.873   6.541
  430ILE     CD 6563   7.154  11.786   6.394
  430ILE    HD1 6564   7.186  11.846   6.322
  430ILE    HD2 6565   7.140  11.694   6.357
  430ILE    HD3 6566   7.067  11.820   6.430
  430ILE      C 6567   7.276  11.614   6.853
  430ILE      O 6568   7.252  11.686   6.950
  431THR      N 6569   7.262  11.480   6.859
  431THR      H 6570   7.283  11.424   6.779
  431THR     CA 6571   7.216  11.415   6.981
  431THR     HA 6572   7.136  11.466   7.012
  431THR     CB 6573   7.177  11.270   6.952
  431THR     HB 6574   7.258  11.215   6.931
  431THR    CG2 6575   7.103  11.209   7.068
  431THR   HG21 6576   7.079  11.114   7.046
  431THR   HG22 6577   7.161  11.210   7.150
  431THR   HG23 6578   7.019  11.261   7.086
  431THR    OG1 6579   7.091  11.267   6.839
  431THR    HG1 6580   7.065  11.172   6.820
  431THR      C 6581   7.322  11.422   7.089
  431THR      O 6582   7.289  11.439   7.207
  432TYR      N 6583   7.449  11.411   7.051
  432TYR      H 6584   7.469  11.385   6.957
  432TYR     CA 6585   7.559  11.436   7.144
  432TYR     HA 6586   7.545  11.370   7.219
  432TYR     CB 6587   7.694  11.413   7.074
  432TYR    HB1 6588   7.692  11.458   6.985
  432TYR    HB2 6589   7.708  11.314   7.062
  432TYR     CG 6590   7.810  11.468   7.153
  432TYR    CD1 6591   7.854  11.405   7.268
  432TYR    HD1 6592   7.809  11.320   7.298
  432TYR    CE1 6593   7.957  11.456   7.342
  432TYR    HE1 6594   7.989  11.407   7.424
  432TYR     CZ 6595   8.016  11.573   7.304
  432TYR     OH 6596   8.118  11.623   7.379
  432TYR     HH 6597   8.150  11.708   7.339
  432TYR    CE2 6598   7.974  11.639   7.191
  432TYR    HE2 6599   8.017  11.724   7.164
  432TYR    CD2 6600   7.873  11.587   7.116
  432TYR    HD2 6601   7.843  11.634   7.034
  432TYR      C 6602   7.554  11.577   7.201
  432TYR      O 6603   7.573  11.596   7.322
  433ALA      N 6604   7.530  11.677   7.116
  433ALA      H 6605   7.511  11.656   7.020
  433ALA     CA 6606   7.531  11.815   7.161
  433ALA     HA 6607   7.615  11.823   7.215
  433ALA     CB 6608   7.533  11.909   7.041
  433ALA    HB1 6609   7.533  12.003   7.073
  433ALA    HB2 6610   7.615  11.891   6.987
  433ALA    HB3 6611   7.451  11.893   6.985
  433ALA      C 6612   7.412  11.847   7.251
  433ALA      O 6613   7.421  11.934   7.337
  434PHE      N 6614   7.300  11.777   7.233
  434PHE      H 6615   7.293  11.711   7.159
  434PHE     CA 6616   7.188  11.798   7.324
  434PHE     HA 6617   7.187  11.896   7.342
  434PHE     CB 6618   7.056  11.756   7.260
  434PHE    HB1 6619   6.988  11.744   7.333
  434PHE    HB2 6620   7.069  11.668   7.213
  434PHE     CG 6621   7.002  11.855   7.160
  434PHE    CD1 6622   6.971  11.984   7.200
  434PHE    HD1 6623   6.987  12.011   7.295
  434PHE    CE1 6624   6.918  12.075   7.111
  434PHE    HE1 6625   6.898  12.168   7.141
  434PHE     CZ 6626   6.892  12.036   6.981
  434PHE     HZ 6627   6.853  12.101   6.916
  434PHE    CE2 6628   6.919  11.907   6.941
  434PHE    HE2 6629   6.900  11.879   6.847
  434PHE    CD2 6630   6.972  11.816   7.031
  434PHE    HD2 6631   6.988  11.721   7.003
  434PHE      C 6632   7.209  11.725   7.455
  434PHE      O 6633   7.165  11.773   7.560
  435MET      N 6634   7.277  11.610   7.453
  435MET      H 6635   7.310  11.573   7.366
  435MET     CA 6636   7.304  11.537   7.577
  435MET     HA 6637   7.215  11.532   7.624
  435MET     CB 6638   7.357  11.397   7.547
  435MET    HB1 6639   7.394  11.358   7.632
  435MET    HB2 6640   7.430  11.404   7.479
  435MET     CG 6641   7.257  11.300   7.494
  435MET    HG1 6642   7.310  11.218   7.472
  435MET    HG2 6643   7.223  11.341   7.410
  435MET     SD 6644   7.125  11.266   7.610
  435MET     CE 6645   7.025  11.161   7.508
  435MET    HE1 6646   6.944  11.131   7.560
  435MET    HE2 6647   6.996  11.211   7.427
  435MET    HE3 6648   7.078  11.080   7.481
  435MET      C 6649   7.403  11.611   7.665
  435MET      O 6650   7.401  11.596   7.788
  436VAL      N 6651   7.493  11.689   7.605
  436VAL      H 6652   7.497  11.690   7.505
  436VAL     CA 6653   7.585  11.772   7.682
  436VAL     HA 6654   7.621  11.715   7.756
  436VAL     CB 6655   7.701  11.818   7.592
  436VAL     HB 6656   7.661  11.862   7.512
  436VAL    CG1 6657   7.792  11.918   7.660
  436VAL   HG11 6658   7.865  11.944   7.598
  436VAL   HG12 6659   7.739  11.999   7.686
  436VAL   HG13 6660   7.831  11.876   7.742
  436VAL    CG2 6661   7.783  11.700   7.551
  436VAL   HG21 6662   7.858  11.730   7.493
  436VAL   HG22 6663   7.820  11.655   7.633
  436VAL   HG23 6664   7.725  11.635   7.501
  436VAL      C 6665   7.511  11.888   7.746
  436VAL      O 6666   7.542  11.931   7.858
  437LEU      N 6667   7.410  11.940   7.677
  437LEU      H 6668   7.384  11.901   7.589
  437LEU     CA 6669   7.337  12.053   7.732
  437LEU     HA 6670   7.404  12.104   7.786
  437LEU     CB 6671   7.281  12.139   7.619
  437LEU    HB1 6672   7.224  12.210   7.660
  437LEU    HB2 6673   7.224  12.081   7.560
  437LEU     CG 6674   7.388  12.205   7.533
  437LEU     HG 6675   7.446  12.134   7.493
  437LEU    CD1 6676   7.323  12.281   7.423
  437LEU   HD11 6677   7.393  12.324   7.367
  437LEU   HD12 6678   7.269  12.218   7.367
  437LEU   HD13 6679   7.263  12.351   7.462
  437LEU    CD2 6680   7.476  12.297   7.615
  437LEU   HD21 6681   7.545  12.338   7.556
  437LEU   HD22 6682   7.420  12.368   7.657
  437LEU   HD23 6683   7.521  12.244   7.687
  437LEU      C 6684   7.228  12.009   7.827
  437LEU      O 6685   7.180  12.089   7.909
  438VAL      N 6686   7.185  11.883   7.819
  438VAL      H 6687   7.214  11.825   7.743
  438VAL     CA 6688   7.095  11.829   7.921
  438VAL     HA 6689   7.023  11.897   7.934
  438VAL     CB 6690   7.030  11.698   7.873
  438VAL     HB 6691   7.101  11.639   7.833
  438VAL    CG1 6692   6.965  11.625   7.987
  438VAL   HG11 6693   6.923  11.540   7.954
  438VAL   HG12 6694   7.034  11.603   8.056
  438VAL   HG13 6695   6.894  11.682   8.028
  438VAL    CG2 6696   6.924  11.727   7.771
  438VAL   HG21 6697   6.882  11.641   7.741
  438VAL   HG22 6698   6.853  11.785   7.812
  438VAL   HG23 6699   6.965  11.773   7.693
  438VAL      C 6700   7.170  11.811   8.053
  438VAL      O 6701   7.121  11.850   8.159
  439THR      N 6702   7.292  11.756   8.048
  439THR      H 6703   7.330  11.728   7.960
  439THR     CA 6704   7.368  11.737   8.170
  439THR     HA 6705   7.300  11.705   8.237
  439THR     CB 6706   7.476  11.630   8.150
  439THR     HB 6707   7.434  11.545   8.119
  439THR    CG2 6708   7.578  11.671   8.052
  439THR   HG21 6709   7.646  11.598   8.043
  439THR   HG22 6710   7.534  11.687   7.964
  439THR   HG23 6711   7.623  11.754   8.084
  439THR    OG1 6712   7.543  11.605   8.274
  439THR    HG1 6713   7.613  11.535   8.261
  439THR      C 6714   7.428  11.868   8.221
  439THR      O 6715   7.475  11.875   8.335
  440MET      N 6716   7.428  11.972   8.137
  440MET      H 6717   7.405  11.958   8.041
  440MET     CA 6718   7.461  12.105   8.186
  440MET     HA 6719   7.543  12.092   8.242
  440MET     CB 6720   7.486  12.200   8.068
  440MET    HB1 6721   7.404  12.202   8.010
  440MET    HB2 6722   7.564  12.166   8.015
  440MET     CG 6723   7.516  12.341   8.112
  440MET    HG1 6724   7.605  12.335   8.157
  440MET    HG2 6725   7.446  12.361   8.181
  440MET     SD 6726   7.516  12.459   7.978
  440MET     CE 6727   7.342  12.464   7.942
  440MET    HE1 6728   7.325  12.527   7.867
  440MET    HE2 6729   7.310  12.372   7.916
  440MET    HE3 6730   7.292  12.494   8.023
  440MET      C 6731   7.348  12.161   8.272
  440MET      O 6732   7.373  12.221   8.377
  441VAL      N 6733   7.224  12.144   8.227
  441VAL      H 6734   7.209  12.095   8.141
  441VAL     CA 6735   7.109  12.194   8.301
  441VAL     HA 6736   7.129  12.289   8.324
  441VAL     CB 6737   6.982  12.187   8.213
  441VAL     HB 6738   6.972  12.093   8.178
  441VAL    CG1 6739   6.857  12.220   8.292
  441VAL   HG11 6740   6.777  12.214   8.232
  441VAL   HG12 6741   6.847  12.154   8.367
  441VAL   HG13 6742   6.864  12.312   8.329
  441VAL    CG2 6743   6.994  12.282   8.097
  441VAL   HG21 6744   6.911  12.276   8.041
  441VAL   HG22 6745   7.005  12.375   8.132
  441VAL   HG23 6746   7.073  12.257   8.042
  441VAL      C 6747   7.093  12.119   8.432
  441VAL      O 6748   7.065  12.178   8.537
  442MET      N 6749   7.115  11.987   8.429
  442MET      H 6750   7.135  11.942   8.342
  442MET     CA 6751   7.110  11.906   8.551
  442MET     HA 6752   7.022  11.927   8.593
  442MET     CB 6753   7.120  11.758   8.516
  442MET    HB1 6754   7.129  11.705   8.601
  442MET    HB2 6755   7.201  11.744   8.459
  442MET     CG 6756   7.003  11.703   8.442
  442MET    HG1 6757   6.999  11.752   8.356
  442MET    HG2 6758   6.922  11.725   8.497
  442MET     SD 6759   7.026  11.528   8.421
  442MET     CE 6760   6.881  11.491   8.327
  442MET    HE1 6761   6.879  11.393   8.307
  442MET    HE2 6762   6.800  11.515   8.380
  442MET    HE3 6763   6.882  11.543   8.242
  442MET      C 6764   7.221  11.942   8.648
  442MET      O 6765   7.206  11.926   8.769
  443ARG      N 6766   7.336  11.986   8.596
  443ARG      H 6767   7.349  11.984   8.497
  443ARG     CA 6768   7.442  12.036   8.682
  443ARG     HA 6769   7.457  11.964   8.751
  443ARG     CB 6770   7.568  12.060   8.599
  443ARG    HB1 6771   7.544  12.122   8.525
  443ARG    HB2 6772   7.597  11.972   8.561
  443ARG     CG 6773   7.686  12.119   8.672
  443ARG    HG1 6774   7.658  12.204   8.717
  443ARG    HG2 6775   7.759  12.137   8.607
  443ARG     CD 6776   7.738  12.026   8.776
  443ARG    HD1 6777   7.668  12.012   8.847
  443ARG    HD2 6778   7.820  12.065   8.818
  443ARG     NE 6779   7.773  11.896   8.722
  443ARG     HE 6780   7.701  11.827   8.717
  443ARG     CZ 6781   7.894  11.862   8.679
  443ARG    NH1 6782   7.993  11.949   8.686
  443ARG   HH11 6783   7.977  12.040   8.724
  443ARG   HH12 6784   8.084  11.923   8.654
  443ARG    NH2 6785   7.917  11.741   8.631
  443ARG   HH21 6786   7.843  11.674   8.627
  443ARG   HH22 6787   8.008  11.716   8.599
  443ARG      C 6788   7.400  12.164   8.753
  443ARG      O 6789   7.428  12.182   8.872
  444LEU      N 6790   7.329  12.252   8.683
  444LEU      H 6791   7.301  12.228   8.590
  444LEU     CA 6792   7.291  12.381   8.737
  444LEU     HA 6793   7.372  12.411   8.787
  444LEU     CB 6794   7.255  12.476   8.623
  444LEU    HB1 6795   7.210  12.556   8.663
  444LEU    HB2 6796   7.191  12.428   8.563
  444LEU     CG 6797   7.371  12.525   8.538
  444LEU     HG 6798   7.428  12.448   8.510
  444LEU    CD1 6799   7.319  12.593   8.414
  444LEU   HD11 6800   7.396  12.624   8.359
  444LEU   HD12 6801   7.264  12.528   8.361
  444LEU   HD13 6802   7.262  12.671   8.440
  444LEU    CD2 6803   7.452  12.622   8.620
  444LEU   HD21 6804   7.529  12.655   8.566
  444LEU   HD22 6805   7.394  12.699   8.647
  444LEU   HD23 6806   7.486  12.575   8.702
  444LEU      C 6807   7.176  12.372   8.836
  444LEU      O 6808   7.180  12.438   8.940
  445ILE      N 6809   7.072  12.294   8.806
  445ILE      H 6810   7.072  12.243   8.720
  445ILE     CA 6811   6.959  12.282   8.896
  445ILE     HA 6812   6.957  12.371   8.942
  445ILE     CB 6813   6.828  12.256   8.819
  445ILE     HB 6814   6.751  12.260   8.884
  445ILE    CG2 6815   6.806  12.362   8.714
  445ILE   HG21 6816   6.720  12.343   8.666
  445ILE   HG22 6817   6.800  12.451   8.758
  445ILE   HG23 6818   6.882  12.361   8.650
  445ILE    CG1 6819   6.830  12.118   8.754
  445ILE   HG11 6820   6.854  12.050   8.824
  445ILE   HG12 6821   6.899  12.117   8.682
  445ILE     CD 6822   6.700  12.077   8.693
  445ILE    HD1 6823   6.709  11.986   8.653
  445ILE    HD2 6824   6.629  12.075   8.764
  445ILE    HD3 6825   6.674  12.142   8.622
  445ILE      C 6826   6.979  12.173   9.000
  445ILE      O 6827   6.888  12.151   9.081
  446SER      N 6828   7.095  12.107   9.000
  446SER      H 6829   7.164  12.136   8.935
  446SER     CA 6830   7.129  11.995   9.088
  446SER     HA 6831   7.216  11.961   9.053
  446SER     CB 6832   7.148  12.040   9.233
  446SER    HB1 6833   7.163  11.961   9.293
  446SER    HB2 6834   7.068  12.091   9.265
  446SER     OG 6835   7.260  12.125   9.245
  446SER     HG 6836   7.270  12.153   9.341
  446SER      C 6837   7.026  11.883   9.079
  446SER      O 6838   6.961  11.847   9.178
  447ALA      N 6839   7.010  11.828   8.960
  447ALA      H 6840   7.062  11.863   8.883
  447ALA     CA 6841   6.919  11.717   8.939
  447ALA     HA 6842   6.851  11.723   9.013
  447ALA     CB 6843   6.848  11.729   8.805
  447ALA    HB1 6844   6.786  11.651   8.793
  447ALA    HB2 6845   6.795  11.814   8.803
  447ALA    HB3 6846   6.915  11.729   8.732
  447ALA      C 6847   6.995  11.585   8.947
  447ALA      O 6848   7.111  11.575   8.905
  448SER      N 6849   6.929  11.484   9.000
  448SER      H 6850   6.836  11.499   9.033
  448SER     CA 6851   6.987  11.352   9.012
  448SER     HA 6852   7.081  11.367   9.042
  448SER     CB 6853   6.914  11.269   9.116
  448SER    HB1 6854   6.950  11.175   9.119
  448SER    HB2 6855   6.816  11.265   9.097
  448SER     OG 6856   6.930  11.325   9.244
  448SER     HG 6857   6.881  11.269   9.312
  448SER      C 6858   6.983  11.281   8.878
  448SER      O 6859   6.895  11.305   8.795
  449GLY      N 6860   7.079  11.193   8.858
  449GLY      H 6861   7.149  11.180   8.929
  449GLY     CA 6862   7.085  11.115   8.737
  449GLY    HA1 6863   6.991  11.091   8.712
  449GLY    HA2 6864   7.136  11.031   8.758
  449GLY      C 6865   7.150  11.186   8.622
  449GLY      O 6866   7.092  11.192   8.514
  450GLU      N 6867   7.269  11.242   8.642
  450GLU      H 6868   7.307  11.248   8.735
  450GLU     CA 6869   7.343  11.294   8.528
  450GLU     HA 6870   7.273  11.333   8.468
  450GLU     CB 6871   7.442  11.400   8.572
  450GLU    HB1 6872   7.484  11.439   8.491
  450GLU    HB2 6873   7.512  11.356   8.629
  450GLU     CG 6874   7.382  11.511   8.651
  450GLU    HG1 6875   7.348  11.474   8.738
  450GLU    HG2 6876   7.306  11.549   8.599
  450GLU     CD 6877   7.481  11.619   8.680
  450GLU    OE1 6878   7.592  11.613   8.625
  450GLU    OE2 6879   7.451  11.705   8.765
  450GLU      C 6880   7.418  11.183   8.457
  450GLU      O 6881   7.476  11.208   8.351
  451VAL      N 6882   7.420  11.063   8.514
  451VAL      H 6883   7.373  11.049   8.602
  451VAL     CA 6884   7.489  10.951   8.452
  451VAL     HA 6885   7.579  10.983   8.425
  451VAL     CB 6886   7.504  10.837   8.555
  451VAL     HB 6887   7.550  10.875   8.635
  451VAL    CG1 6888   7.370  10.784   8.602
  451VAL   HG11 6889   7.384  10.710   8.669
  451VAL   HG12 6890   7.318  10.857   8.645
  451VAL   HG13 6891   7.319  10.748   8.524
  451VAL    CG2 6892   7.590  10.724   8.502
  451VAL   HG21 6893   7.597  10.652   8.572
  451VAL   HG22 6894   7.548  10.686   8.420
  451VAL   HG23 6895   7.681  10.758   8.481
  451VAL      C 6896   7.416  10.908   8.325
  451VAL      O 6897   7.479  10.858   8.231
  452VAL      N 6898   7.286  10.929   8.316
  452VAL      H 6899   7.237  10.972   8.392
  452VAL     CA 6900   7.213  10.890   8.196
  452VAL     HA 6901   7.256  10.805   8.167
  452VAL     CB 6902   7.068  10.854   8.229
  452VAL     HB 6903   7.069  10.757   8.257
  452VAL    CG1 6904   7.012  10.930   8.344
  452VAL   HG11 6905   6.917  10.901   8.360
  452VAL   HG12 6906   7.066  10.911   8.426
  452VAL   HG13 6907   7.014  11.027   8.324
  452VAL    CG2 6908   6.977  10.871   8.110
  452VAL   HG21 6909   6.883  10.846   8.136
  452VAL   HG22 6910   6.979  10.966   8.080
  452VAL   HG23 6911   7.008  10.811   8.036
  452VAL      C 6912   7.234  10.987   8.078
  452VAL      O 6913   7.257  10.939   7.967
  453PRO      N 6914   7.237  11.120   8.097
  453PRO     CD 6915   7.178  11.209   8.198
  453PRO    HD1 6916   7.243  11.228   8.272
  453PRO    HD2 6917   7.095  11.169   8.237
  453PRO     CG 6918   7.147  11.330   8.122
  453PRO    HG1 6919   7.146  11.410   8.182
  453PRO    HG2 6920   7.058  11.321   8.076
  453PRO     CB 6921   7.249  11.344   8.026
  453PRO    HB1 6922   7.327  11.390   8.068
  453PRO    HB2 6923   7.214  11.398   7.950
  453PRO     CA 6924   7.284  11.202   7.983
  453PRO     HA 6925   7.240  11.172   7.899
  453PRO      C 6926   7.431  11.186   7.951
  453PRO      O 6927   7.468  11.196   7.833
  454MET      N 6928   7.517  11.162   8.050
  454MET      H 6929   7.483  11.155   8.144
  454MET     CA 6930   7.659  11.145   8.023
  454MET     HA 6931   7.681  11.222   7.965
  454MET     CB 6932   7.740  11.149   8.152
  454MET    HB1 6933   7.830  11.110   8.134
  454MET    HB2 6934   7.693  11.092   8.220
  454MET     CG 6935   7.761  11.284   8.213
  454MET    HG1 6936   7.670  11.321   8.232
  454MET    HG2 6937   7.806  11.339   8.144
  454MET     SD 6938   7.860  11.262   8.360
  454MET     CE 6939   7.867  11.428   8.423
  454MET    HE1 6940   7.921  11.429   8.508
  454MET    HE2 6941   7.909  11.487   8.355
  454MET    HE3 6942   7.774  11.460   8.443
  454MET      C 6943   7.689  11.015   7.949
  454MET      O 6944   7.771  11.014   7.858
  455SER      N 6945   7.623  10.905   7.986
  455SER      H 6946   7.553  10.910   8.058
  455SER     CA 6947   7.652  10.776   7.923
  455SER     HA 6948   7.751  10.765   7.930
  455SER     CB 6949   7.582  10.664   7.997
  455SER    HB1 6950   7.603  10.575   7.956
  455SER    HB2 6951   7.483  10.677   7.997
  455SER     OG 6952   7.625  10.661   8.131
  455SER     HG 6953   7.578  10.586   8.180
  455SER      C 6954   7.611  10.774   7.777
  455SER      O 6955   7.677  10.711   7.695
  456PHE      N 6956   7.501  10.842   7.743
  456PHE      H 6957   7.441  10.879   7.814
  456PHE     CA 6958   7.468  10.861   7.603
  456PHE     HA 6959   7.471  10.769   7.564
  456PHE     CB 6960   7.328  10.921   7.588
  456PHE    HB1 6961   7.321  10.966   7.499
  456PHE    HB2 6962   7.313  10.988   7.661
  456PHE     CG 6963   7.218  10.820   7.596
  456PHE    CD1 6964   7.184  10.746   7.484
  456PHE    HD1 6965   7.233  10.760   7.399
  456PHE    CE1 6966   7.083  10.653   7.490
  456PHE    HE1 6967   7.058  10.600   7.409
  456PHE     CZ 6968   7.015  10.633   7.609
  456PHE     HZ 6969   6.942  10.564   7.614
  456PHE    CE2 6970   7.048  10.707   7.720
  456PHE    HE2 6971   6.999  10.692   7.806
  456PHE    CD2 6972   7.148  10.800   7.713
  456PHE    HD2 6973   7.170  10.854   7.794
  456PHE      C 6974   7.571  10.949   7.534
  456PHE      O 6975   7.613  10.920   7.423
  457ALA      N 6976   7.616  11.055   7.601
  457ALA      H 6977   7.587  11.070   7.696
  457ALA     CA 6978   7.707  11.148   7.537
  457ALA     HA 6979   7.670  11.162   7.445
  457ALA     CB 6980   7.709  11.279   7.614
  457ALA    HB1 6981   7.772  11.342   7.570
  457ALA    HB2 6982   7.617  11.318   7.616
  457ALA    HB3 6983   7.739  11.262   7.708
  457ALA      C 6984   7.847  11.090   7.524
  457ALA      O 6985   7.921  11.127   7.432
  458LEU      N 6986   7.886  10.998   7.613
  458LEU      H 6987   7.825  10.973   7.689
  458LEU     CA 6988   8.016  10.933   7.601
  458LEU     HA 6989   8.079  11.009   7.588
  458LEU     CB 6990   8.054  10.856   7.726
  458LEU    HB1 6991   8.099  10.773   7.694
  458LEU    HB2 6992   7.967  10.831   7.770
  458LEU     CG 6993   8.143  10.911   7.838
  458LEU     HG 6994   8.178  10.829   7.885
  458LEU    CD1 6995   8.259  10.991   7.783
  458LEU   HD11 6996   8.314  11.025   7.859
  458LEU   HD12 6997   8.315  10.932   7.725
  458LEU   HD13 6998   8.224  11.068   7.730
  458LEU    CD2 6999   8.075  10.980   7.951
  458LEU   HD21 7000   8.143  11.011   8.017
  458LEU   HD22 7001   8.024  11.058   7.917
  458LEU   HD23 7002   8.012  10.916   7.996
  458LEU      C 7003   8.020  10.838   7.483
  458LEU      O 7004   8.121  10.830   7.412
  459VAL      N 7005   7.915  10.760   7.462
  459VAL      H 7006   7.834  10.767   7.520
  459VAL     CA 7007   7.919  10.663   7.354
  459VAL     HA 7008   8.014  10.632   7.351
  459VAL     CB 7009   7.828  10.541   7.384
  459VAL     HB 7010   7.837  10.472   7.312
  459VAL    CG1 7011   7.865  10.479   7.515
  459VAL   HG11 7012   7.805  10.400   7.533
  459VAL   HG12 7013   7.960  10.448   7.512
  459VAL   HG13 7014   7.854  10.546   7.588
  459VAL    CG2 7015   7.687  10.580   7.387
  459VAL   HG21 7016   7.630  10.499   7.407
  459VAL   HG22 7017   7.673  10.648   7.459
  459VAL   HG23 7018   7.661  10.618   7.299
  459VAL      C 7019   7.885  10.729   7.221
  459VAL      O 7020   7.930  10.685   7.116
  460LEU      N 7021   7.806  10.836   7.223
  460LEU      H 7022   7.764  10.867   7.309
  460LEU     CA 7023   7.781  10.907   7.098
  460LEU     HA 7024   7.773  10.836   7.028
  460LEU     CB 7025   7.651  10.987   7.106
  460LEU    HB1 7026   7.648  11.047   7.027
  460LEU    HB2 7027   7.655  11.042   7.190
  460LEU     CG 7028   7.520  10.910   7.109
  460LEU     HG 7029   7.523  10.843   7.184
  460LEU    CD1 7030   7.408  11.006   7.133
  460LEU   HD11 7031   7.321  10.956   7.135
  460LEU   HD12 7032   7.422  11.052   7.221
  460LEU   HD13 7033   7.406  11.073   7.060
  460LEU    CD2 7034   7.497  10.833   6.981
  460LEU   HD21 7035   7.410  10.783   6.987
  460LEU   HD22 7036   7.494  10.896   6.904
  460LEU   HD23 7037   7.571  10.767   6.968
  460LEU      C 7038   7.897  10.998   7.064
  460LEU      O 7039   7.922  11.025   6.946
  461GLY      N 7040   7.969  11.047   7.165
  461GLY      H 7041   7.943  11.026   7.260
  461GLY     CA 7042   8.085  11.130   7.138
  461GLY    HA1 7043   8.115  11.169   7.225
  461GLY    HA2 7044   8.056  11.203   7.076
  461GLY      C 7045   8.199  11.053   7.076
  461GLY      O 7046   8.262  11.100   6.982
  462TRP      N 7047   8.225  10.933   7.127
  462TRP      H 7048   8.167  10.895   7.200
  462TRP     CA 7049   8.338  10.856   7.077
  462TRP     HA 7050   8.407  10.925   7.056
  462TRP     CB 7051   8.389  10.759   7.183
  462TRP    HB1 7052   8.444  10.688   7.138
  462TRP    HB2 7053   8.310  10.716   7.228
  462TRP     CG 7054   8.473  10.820   7.289
  462TRP    CD1 7055   8.435  10.853   7.414
  462TRP    HD1 7056   8.343  10.840   7.451
  462TRP    NE1 7057   8.540  10.906   7.483
  462TRP    HE1 7058   8.537  10.938   7.578
  462TRP    CE2 7059   8.649  10.908   7.401
  462TRP    CZ2 7060   8.778  10.953   7.425
  462TRP    HZ2 7061   8.804  10.991   7.514
  462TRP    CH2 7062   8.868  10.943   7.323
  462TRP    HH2 7063   8.961  10.975   7.337
  462TRP    CZ3 7064   8.832  10.889   7.200
  462TRP    HZ3 7065   8.900  10.882   7.128
  462TRP    CE3 7066   8.705  10.845   7.176
  462TRP    HE3 7067   8.680  10.807   7.087
  462TRP    CD2 7068   8.611  10.854   7.278
  462TRP      C 7069   8.304  10.780   6.950
  462TRP      O 7070   8.392  10.749   6.871
  463CYS      N 7071   8.177  10.746   6.929
  463CYS      H 7072   8.106  10.765   6.998
  463CYS     CA 7073   8.143  10.679   6.804
  463CYS     HA 7074   8.223  10.622   6.784
  463CYS     CB 7075   8.019  10.592   6.822
  463CYS    HB1 7076   7.993  10.565   6.729
  463CYS    HB2 7077   7.950  10.654   6.859
  463CYS     SG 7078   8.045  10.448   6.929
  463CYS     HG 7079   7.960  10.396   6.936
  463CYS      C 7080   8.123  10.776   6.689
  463CYS      O 7081   8.109  10.733   6.575
  464ASN      N 7082   8.122  10.907   6.716
  464ASN      H 7083   8.115  10.936   6.811
  464ASN     CA 7084   8.131  11.007   6.611
  464ASN     HA 7085   8.071  10.969   6.541
  464ASN     CB 7086   8.085  11.143   6.661
  464ASN    HB1 7087   8.119  11.214   6.600
  464ASN    HB2 7088   8.120  11.158   6.754
  464ASN     CG 7089   7.938  11.154   6.666
  464ASN    OD1 7090   7.870  11.110   6.576
  464ASN    ND2 7091   7.886  11.214   6.772
  464ASN   HD21 7092   7.946  11.249   6.844
  464ASN   HD22 7093   7.787  11.224   6.781
  464ASN      C 7094   8.271  11.024   6.556
  464ASN      O 7095   8.290  11.096   6.458
  465VAL      N 7096   8.371  10.963   6.619
  465VAL      H 7097   8.353  10.915   6.706
  465VAL     CA 7098   8.505  10.964   6.564
  465VAL     HA 7099   8.525  11.055   6.530
  465VAL     CB 7100   8.604  10.931   6.677
  465VAL     HB 7101   8.588  10.836   6.706
  465VAL    CG1 7102   8.748  10.937   6.634
  465VAL   HG11 7103   8.807  10.914   6.712
  465VAL   HG12 7104   8.763  10.871   6.561
  465VAL   HG13 7105   8.769  11.029   6.602
  465VAL    CG2 7106   8.581  11.023   6.794
  465VAL   HG21 7107   8.645  11.000   6.867
  465VAL   HG22 7108   8.594  11.117   6.765
  465VAL   HG23 7109   8.487  11.011   6.828
  465VAL      C 7110   8.512  10.870   6.444
  465VAL      O 7111   8.597  10.886   6.357
  466MET      N 7112   8.417  10.776   6.433
  466MET      H 7113   8.354  10.760   6.510
  466MET     CA 7114   8.403  10.696   6.313
  466MET     HA 7115   8.497  10.667   6.296
  466MET     CB 7116   8.310  10.577   6.337
  466MET    HB1 7117   8.288  10.534   6.249
  466MET    HB2 7118   8.225  10.610   6.380
  466MET     CG 7119   8.369  10.471   6.427
  466MET    HG1 7120   8.372  10.514   6.517
  466MET    HG2 7121   8.462  10.458   6.393
  466MET     SD 7122   8.277  10.316   6.431
  466MET     CE 7123   8.139  10.359   6.534
  466MET    HE1 7124   8.079  10.279   6.545
  466MET    HE2 7125   8.172  10.387   6.624
  466MET    HE3 7126   8.088  10.434   6.492
  466MET      C 7127   8.352  10.775   6.193
  466MET      O 7128   8.352  10.720   6.083
  467TYR      N 7129   8.309  10.899   6.212
  467TYR      H 7130   8.294  10.933   6.305
  467TYR     CA 7131   8.284  10.985   6.097
  467TYR     HA 7132   8.223  10.932   6.038
  467TYR     CB 7133   8.216  11.115   6.140
  467TYR    HB1 7134   8.271  11.159   6.211
  467TYR    HB2 7135   8.125  11.094   6.177
  467TYR     CG 7136   8.201  11.209   6.025
  467TYR    CD1 7137   8.116  11.180   5.920
  467TYR    HD1 7138   8.062  11.095   5.923
  467TYR    CE1 7139   8.103  11.263   5.814
  467TYR    HE1 7140   8.040  11.240   5.740
  467TYR     CZ 7141   8.176  11.379   5.810
  467TYR     OH 7142   8.162  11.463   5.703
  467TYR     HH 7143   8.221  11.542   5.715
  467TYR    CE2 7144   8.261  11.412   5.912
  467TYR    HE2 7145   8.313  11.496   5.909
  467TYR    CD2 7146   8.273  11.327   6.019
  467TYR    HD2 7147   8.335  11.350   6.094
  467TYR      C 7148   8.413  11.016   6.023
  467TYR      O 7149   8.415  11.019   5.900
  468PHE      N 7150   8.521  11.036   6.095
  468PHE      H 7151   8.516  11.024   6.195
  468PHE     CA 7152   8.647  11.075   6.034
  468PHE     HA 7153   8.622  11.131   5.956
  468PHE     CB 7154   8.728  11.155   6.134
  468PHE    HB1 7155   8.815  11.180   6.092
  468PHE    HB2 7156   8.745  11.098   6.215
  468PHE     CG 7157   8.658  11.280   6.179
  468PHE    CD1 7158   8.657  11.392   6.099
  468PHE    HD1 7159   8.705  11.390   6.012
  468PHE    CE1 7160   8.591  11.505   6.139
  468PHE    HE1 7161   8.590  11.585   6.080
  468PHE     CZ 7162   8.526  11.508   6.259
  468PHE     HZ 7163   8.478  11.591   6.289
  468PHE    CE2 7164   8.526  11.397   6.339
  468PHE    HE2 7165   8.478  11.398   6.427
  468PHE    CD2 7166   8.591  11.284   6.299
  468PHE    HD2 7167   8.590  11.203   6.358
  468PHE      C 7168   8.726  10.957   5.980
  468PHE      O 7169   8.840  10.975   5.939
  469ALA      N 7170   8.667  10.838   5.978
  469ALA      H 7171   8.578  10.826   6.023
  469ALA     CA 7172   8.729  10.724   5.913
  469ALA     HA 7173   8.825  10.725   5.942
  469ALA     CB 7174   8.660  10.595   5.958
  469ALA    HB1 7175   8.703  10.516   5.913
  469ALA    HB2 7176   8.668  10.585   6.058
  469ALA    HB3 7177   8.563  10.598   5.934
  469ALA      C 7178   8.723  10.737   5.762
  469ALA      O 7179   8.802  10.673   5.693
  470ARG      N 7180   8.633  10.820   5.710
  470ARG      H 7181   8.573  10.872   5.771
  470ARG     CA 7182   8.619  10.836   5.566
  470ARG     HA 7183   8.629  10.743   5.531
  470ARG     CB 7184   8.483  10.893   5.531
  470ARG    HB1 7185   8.413  10.838   5.577
  470ARG    HB2 7186   8.470  10.886   5.432
  470ARG     CG 7187   8.463  11.036   5.571
  470ARG    HG1 7188   8.522  11.095   5.518
  470ARG    HG2 7189   8.482  11.047   5.669
  470ARG     CD 7190   8.323  11.071   5.545
  470ARG    HD1 7191   8.301  11.054   5.449
  470ARG    HD2 7192   8.307  11.167   5.567
  470ARG     NE 7193   8.238  10.989   5.628
  470ARG     HE 7194   8.281  10.937   5.703
  470ARG     CZ 7195   8.107  10.977   5.612
  470ARG    NH1 7196   8.038  10.900   5.693
  470ARG   HH11 7197   8.084  10.850   5.767
  470ARG   HH12 7198   7.939  10.890   5.681
  470ARG    NH2 7199   8.047  11.042   5.515
  470ARG   HH21 7200   8.100  11.100   5.454
  470ARG   HH22 7201   7.948  11.033   5.503
  470ARG      C 7202   8.726  10.925   5.506
  470ARG      O 7203   8.726  10.945   5.384
  471GLY      N 7204   8.818  10.980   5.586
  471GLY      H 7205   8.805  10.978   5.685
  471GLY     CA 7206   8.936  11.042   5.530
  471GLY    HA1 7207   8.979  11.096   5.603
  471GLY    HA2 7208   8.906  11.102   5.457
  471GLY      C 7209   9.036  10.944   5.476
  471GLY      O 7210   9.137  10.985   5.418
  472PHE      N 7211   9.012  10.815   5.494
  472PHE      H 7212   8.923  10.790   5.533
  472PHE     CA 7213   9.103  10.707   5.462
  472PHE     HA 7214   9.182  10.744   5.413
  472PHE     CB 7215   9.149  10.643   5.592
  472PHE    HB1 7216   9.205  10.563   5.571
  472PHE    HB2 7217   9.068  10.613   5.644
  472PHE     CG 7218   9.229  10.735   5.679
  472PHE    CD1 7219   9.324  10.819   5.623
  472PHE    HD1 7220   9.341  10.815   5.525
  472PHE    CE1 7221   9.395  10.907   5.701
  472PHE    HE1 7222   9.468  10.962   5.661
  472PHE     CZ 7223   9.365  10.918   5.835
  472PHE     HZ 7224   9.415  10.982   5.893
  472PHE    CE2 7225   9.266  10.841   5.890
  472PHE    HE2 7226   9.243  10.849   5.987
  472PHE    CD2 7227   9.197  10.751   5.811
  472PHE    HD2 7228   9.123  10.697   5.851
  472PHE      C 7229   9.032  10.608   5.372
  472PHE      O 7230   8.921  10.564   5.404
  473GLN      N 7231   9.095  10.575   5.259
  473GLN      H 7232   9.183  10.617   5.241
  473GLN     CA 7233   9.043  10.481   5.161
  473GLN     HA 7234   8.955  10.518   5.131
  473GLN     CB 7235   9.144  10.471   5.046
  473GLN    HB1 7236   9.235  10.461   5.087
  473GLN    HB2 7237   9.139  10.556   4.995
  473GLN     CG 7238   9.129  10.358   4.945
  473GLN    HG1 7239   9.114  10.272   4.996
  473GLN    HG2 7240   9.214  10.351   4.893
  473GLN     CD 7241   9.016  10.373   4.847
  473GLN    OE1 7242   8.909  10.315   4.864
  473GLN    NE2 7243   9.043  10.444   4.739
  473GLN   HE21 7244   9.134  10.483   4.727
  473GLN   HE22 7245   8.972  10.458   4.670
  473GLN      C 7246   9.013  10.344   5.221
  473GLN      O 7247   8.913  10.282   5.185
  474MET      N 7248   9.097  10.298   5.313
  474MET      H 7249   9.172  10.356   5.343
  474MET     CA 7250   9.082  10.166   5.371
  474MET     HA 7251   9.051  10.108   5.296
  474MET     CB 7252   9.215  10.118   5.425
  474MET    HB1 7253   9.198  10.033   5.477
  474MET    HB2 7254   9.250  10.188   5.487
  474MET     CG 7255   9.322  10.089   5.322
  474MET    HG1 7256   9.404  10.073   5.377
  474MET    HG2 7257   9.330  10.174   5.272
  474MET     SD 7258   9.287   9.950   5.213
  474MET     CE 7259   9.253  10.034   5.060
  474MET    HE1 7260   9.231   9.966   4.989
  474MET    HE2 7261   9.175  10.095   5.073
  474MET    HE3 7262   9.333  10.086   5.033
  474MET      C 7263   8.978  10.164   5.482
  474MET      O 7264   8.897  10.071   5.491
  475LEU      N 7265   8.979  10.265   5.567
  475LEU      H 7266   9.043  10.339   5.551
  475LEU     CA 7267   8.892  10.274   5.684
  475LEU     HA 7268   8.885  10.179   5.717
  475LEU     CB 7269   8.953  10.369   5.787
  475LEU    HB1 7270   8.876  10.408   5.838
  475LEU    HB2 7271   8.999  10.440   5.735
  475LEU     CG 7272   9.052  10.323   5.892
  475LEU     HG 7273   9.016  10.243   5.941
  475LEU    CD1 7274   9.181  10.279   5.833
  475LEU   HD11 7275   9.243  10.249   5.906
  475LEU   HD12 7276   9.164  10.202   5.771
  475LEU   HD13 7277   9.222  10.355   5.783
  475LEU    CD2 7278   9.075  10.438   5.985
  475LEU   HD21 7279   9.140  10.411   6.056
  475LEU   HD22 7280   9.112  10.515   5.934
  475LEU   HD23 7281   8.988  10.464   6.028
  475LEU      C 7282   8.753  10.323   5.651
  475LEU      O 7283   8.661  10.296   5.728
  476GLY      N 7284   8.737  10.395   5.541
  476GLY      H 7285   8.813  10.398   5.476
  476GLY     CA 7286   8.617  10.469   5.509
  476GLY    HA1 7287   8.633  10.512   5.421
  476GLY    HA2 7288   8.607  10.539   5.579
  476GLY      C 7289   8.488  10.391   5.502
  476GLY      O 7290   8.396  10.413   5.582
  477PRO      N 7291   8.477  10.298   5.407
  477PRO     CD 7292   8.561  10.284   5.287
  477PRO    HD1 7293   8.656  10.267   5.312
  477PRO    HD2 7294   8.554  10.365   5.229
  477PRO     CG 7295   8.503  10.167   5.221
  477PRO    HG1 7296   8.547  10.083   5.255
  477PRO    HG2 7297   8.515  10.173   5.122
  477PRO     CB 7298   8.362  10.164   5.253
  477PRO    HB1 7299   8.328  10.070   5.248
  477PRO    HB2 7300   8.311  10.221   5.189
  477PRO     CA 7301   8.353  10.219   5.395
  477PRO     HA 7302   8.274  10.277   5.414
  477PRO      C 7303   8.336  10.108   5.497
  477PRO      O 7304   8.251  10.021   5.475
  478PHE      N 7305   8.414  10.105   5.605
  478PHE      H 7306   8.497  10.160   5.608
  478PHE     CA 7307   8.379  10.021   5.720
  478PHE     HA 7308   8.367   9.929   5.682
  478PHE     CB 7309   8.489  10.023   5.824
  478PHE    HB1 7310   8.452   9.988   5.911
  478PHE    HB2 7311   8.519  10.117   5.837
  478PHE     CG 7312   8.608   9.941   5.790
  478PHE    CD1 7313   8.599   9.838   5.699
  478PHE    HD1 7314   8.511   9.817   5.656
  478PHE    CE1 7315   8.708   9.764   5.667
  478PHE    HE1 7316   8.700   9.689   5.601
  478PHE     CZ 7317   8.829   9.792   5.727
  478PHE     HZ 7318   8.909   9.737   5.705
  478PHE    CE2 7319   8.840   9.894   5.817
  478PHE    HE2 7320   8.928   9.914   5.860
  478PHE    CD2 7321   8.730   9.968   5.848
  478PHE    HD2 7322   8.738  10.042   5.914
  478PHE      C 7323   8.251  10.067   5.786
  478PHE      O 7324   8.179   9.986   5.843
  479THR      N 7325   8.224  10.197   5.783
  479THR      H 7326   8.286  10.259   5.736
  479THR     CA 7327   8.104  10.248   5.848
  479THR     HA 7328   8.093  10.193   5.932
  479THR     CB 7329   8.122  10.395   5.883
  479THR     HB 7330   8.039  10.432   5.925
  479THR    CG2 7331   8.240  10.412   5.975
  479THR   HG21 7332   8.251  10.508   5.998
  479THR   HG22 7333   8.224  10.359   6.059
  479THR   HG23 7334   8.322  10.378   5.930
  479THR    OG1 7335   8.147  10.469   5.764
  479THR    HG1 7336   8.159  10.565   5.787
  479THR      C 7337   7.981  10.229   5.760
  479THR      O 7338   7.868  10.234   5.809
  480ILE      N 7339   8.001  10.207   5.630
  480ILE      H 7340   8.092  10.218   5.592
  480ILE     CA 7341   7.892  10.167   5.543
  480ILE     HA 7342   7.814  10.225   5.567
  480ILE     CB 7343   7.931  10.188   5.395
  480ILE     HB 7344   8.008  10.127   5.376
  480ILE    CG2 7345   7.819  10.153   5.300
  480ILE   HG21 7346   7.849  10.168   5.206
  480ILE   HG22 7347   7.794  10.056   5.312
  480ILE   HG23 7348   7.739  10.210   5.320
  480ILE    CG1 7349   7.968  10.333   5.370
  480ILE   HG11 7350   8.033  10.362   5.440
  480ILE   HG12 7351   7.885  10.389   5.376
  480ILE     CD 7352   8.029  10.354   5.237
  480ILE    HD1 7353   8.051  10.450   5.226
  480ILE    HD2 7354   8.112  10.299   5.230
  480ILE    HD3 7355   7.964  10.326   5.166
  480ILE      C 7356   7.853  10.023   5.571
  480ILE      O 7357   7.736   9.985   5.560
  481MET      N 7358   7.950   9.940   5.610
  481MET      H 7359   8.045   9.971   5.608
  481MET     CA 7360   7.920   9.805   5.656
  481MET     HA 7361   7.863   9.765   5.584
  481MET     CB 7362   8.049   9.725   5.675
  481MET    HB1 7363   8.026   9.636   5.716
  481MET    HB2 7364   8.109   9.775   5.737
  481MET     CG 7365   8.126   9.698   5.551
  481MET    HG1 7366   8.140   9.788   5.511
  481MET    HG2 7367   8.062   9.645   5.494
  481MET     SD 7368   8.280   9.611   5.578
  481MET     CE 7369   8.352   9.625   5.417
  481MET    HE1 7370   8.441   9.579   5.417
  481MET    HE2 7371   8.292   9.581   5.350
  481MET    HE3 7372   8.363   9.721   5.394
  481MET      C 7373   7.842   9.807   5.786
  481MET      O 7374   7.742   9.736   5.799
  482ILE      N 7375   7.885   9.889   5.882
  482ILE      H 7376   7.965   9.946   5.865
  482ILE     CA 7377   7.819   9.897   6.012
  482ILE     HA 7378   7.813   9.803   6.048
  482ILE     CB 7379   7.903   9.984   6.108
  482ILE     HB 7380   7.914  10.074   6.067
  482ILE    CG2 7381   7.834  10.003   6.241
  482ILE   HG21 7382   7.891  10.059   6.301
  482ILE   HG22 7383   7.746  10.048   6.227
  482ILE   HG23 7384   7.819   9.913   6.284
  482ILE    CG1 7385   8.039   9.920   6.132
  482ILE   HG11 7386   8.078   9.893   6.044
  482ILE   HG12 7387   8.027   9.838   6.190
  482ILE     CD 7388   8.137  10.010   6.200
  482ILE    HD1 7389   8.223   9.961   6.213
  482ILE    HD2 7390   8.152  10.091   6.144
  482ILE    HD3 7391   8.101  10.037   6.290
  482ILE      C 7392   7.677   9.950   5.996
  482ILE      O 7393   7.585   9.904   6.063
  483GLN      N 7394   7.658  10.044   5.903
  483GLN      H 7395   7.736  10.079   5.852
  483GLN     CA 7396   7.524  10.095   5.875
  483GLN     HA 7397   7.487  10.121   5.965
  483GLN     CB 7398   7.532  10.214   5.780
  483GLN    HB1 7399   7.566  10.182   5.692
  483GLN    HB2 7400   7.595  10.281   5.818
  483GLN     CG 7401   7.399  10.280   5.758
  483GLN    HG1 7402   7.372  10.327   5.842
  483GLN    HG2 7403   7.331  10.209   5.737
  483GLN     CD 7404   7.401  10.379   5.647
  483GLN    OE1 7405   7.498  10.388   5.573
  483GLN    NE2 7406   7.295  10.456   5.635
  483GLN   HE21 7407   7.218  10.446   5.699
  483GLN   HE22 7408   7.291  10.524   5.562
  483GLN      C 7409   7.435   9.989   5.813
  483GLN      O 7410   7.319   9.973   5.853
  484LYS      N 7411   7.486   9.917   5.714
  484LYS      H 7412   7.582   9.927   5.691
  484LYS     CA 7413   7.403   9.824   5.640
  484LYS     HA 7414   7.315   9.870   5.631
  484LYS     CB 7415   7.464   9.796   5.503
  484LYS    HB1 7416   7.417   9.717   5.463
  484LYS    HB2 7417   7.561   9.774   5.515
  484LYS     CG 7418   7.453   9.911   5.408
  484LYS    HG1 7419   7.502   9.989   5.446
  484LYS    HG2 7420   7.356   9.934   5.397
  484LYS     CD 7421   7.511   9.877   5.275
  484LYS    HD1 7422   7.463   9.797   5.239
  484LYS    HD2 7423   7.608   9.855   5.287
  484LYS     CE 7424   7.497   9.993   5.179
  484LYS    HE1 7425   7.542  10.073   5.218
  484LYS    HE2 7426   7.400  10.013   5.166
  484LYS     NZ 7427   7.558   9.963   5.047
  484LYS    HZ1 7428   7.547  10.041   4.987
  484LYS    HZ2 7429   7.655   9.943   5.059
  484LYS    HZ3 7430   7.513   9.883   5.007
  484LYS      C 7431   7.381   9.694   5.716
  484LYS      O 7432   7.292   9.616   5.682
  485MET      N 7433   7.461   9.668   5.819
  485MET      H 7434   7.540   9.726   5.838
  485MET     CA 7435   7.433   9.554   5.905
  485MET     HA 7436   7.394   9.483   5.846
  485MET     CB 7437   7.562   9.504   5.969
  485MET    HB1 7438   7.539   9.436   6.040
  485MET    HB2 7439   7.609   9.581   6.011
  485MET     CG 7440   7.657   9.439   5.873
  485MET    HG1 7441   7.666   9.503   5.797
  485MET    HG2 7442   7.610   9.356   5.842
  485MET     SD 7443   7.813   9.404   5.952
  485MET     CE 7444   7.907   9.359   5.809
  485MET    HE1 7445   8.000   9.335   5.837
  485MET    HE2 7446   7.864   9.280   5.765
  485MET    HE3 7447   7.909   9.435   5.745
  485MET      C 7448   7.331   9.589   6.011
  485MET      O 7449   7.253   9.503   6.053
  486ILE      N 7450   7.328   9.714   6.056
  486ILE      H 7451   7.396   9.780   6.025
  486ILE     CA 7452   7.225   9.755   6.151
  486ILE     HA 7453   7.218   9.679   6.217
  486ILE     CB 7454   7.265   9.883   6.226
  486ILE     HB 7455   7.293   9.952   6.160
  486ILE    CG2 7456   7.150   9.935   6.307
  486ILE   HG21 7457   7.178  10.018   6.355
  486ILE   HG22 7458   7.073   9.955   6.247
  486ILE   HG23 7459   7.122   9.865   6.374
  486ILE    CG1 7460   7.377   9.853   6.321
  486ILE   HG11 7461   7.451   9.809   6.271
  486ILE   HG12 7462   7.343   9.790   6.392
  486ILE     CD 7463   7.434   9.968   6.389
  486ILE    HD1 7464   7.507   9.937   6.450
  486ILE    HD2 7465   7.471  10.031   6.322
  486ILE    HD3 7466   7.363  10.013   6.443
  486ILE      C 7467   7.091   9.772   6.081
  486ILE      O 7468   6.995   9.701   6.110
  487PHE      N 7469   7.084   9.864   5.986
  487PHE      H 7470   7.167   9.908   5.955
  487PHE     CA 7471   6.957   9.901   5.927
  487PHE     HA 7472   6.889   9.886   5.999
  487PHE     CB 7473   6.962  10.047   5.885
  487PHE    HB1 7474   6.874  10.072   5.845
  487PHE    HB2 7475   7.034  10.058   5.817
  487PHE     CG 7476   6.990  10.140   6.000
  487PHE    CD1 7477   6.892  10.165   6.094
  487PHE    HD1 7478   6.802  10.122   6.085
  487PHE    CE1 7479   6.918  10.248   6.200
  487PHE    HE1 7480   6.847  10.265   6.268
  487PHE     CZ 7481   7.042  10.307   6.213
  487PHE     HZ 7482   7.061  10.367   6.291
  487PHE    CE2 7483   7.139  10.283   6.120
  487PHE    HE2 7484   7.228  10.326   6.129
  487PHE    CD2 7485   7.113  10.199   6.014
  487PHE    HD2 7486   7.184  10.180   5.947
  487PHE      C 7487   6.919   9.812   5.810
  487PHE      O 7488   6.818   9.837   5.745
  488GLY      N 7489   6.998   9.710   5.785
  488GLY      H 7490   7.086   9.707   5.832
  488GLY     CA 7491   6.967   9.602   5.695
  488GLY    HA1 7492   7.044   9.587   5.634
  488GLY    HA2 7493   6.886   9.626   5.642
  488GLY      C 7494   6.941   9.480   5.777
  488GLY      O 7495   6.828   9.456   5.819
  489ASP      N 7496   7.047   9.402   5.799
  489ASP      H 7497   7.136   9.437   5.773
  489ASP     CA 7498   7.042   9.269   5.859
  489ASP     HA 7499   6.984   9.215   5.798
  489ASP     CB 7500   7.183   9.213   5.868
  489ASP    HB1 7501   7.179   9.120   5.906
  489ASP    HB2 7502   7.238   9.271   5.928
  489ASP     CG 7503   7.249   9.207   5.735
  489ASP    OD1 7504   7.179   9.186   5.634
  489ASP    OD2 7505   7.371   9.227   5.730
  489ASP      C 7506   6.978   9.268   5.997
  489ASP      O 7507   6.894   9.182   6.026
  490LEU      N 7508   7.018   9.359   6.085
  490LEU      H 7509   7.084   9.428   6.058
  490LEU     CA 7510   6.965   9.358   6.221
  490LEU     HA 7511   6.971   9.262   6.249
  490LEU     CB 7512   7.048   9.445   6.314
  490LEU    HB1 7513   6.990   9.467   6.393
  490LEU    HB2 7514   7.070   9.528   6.265
  490LEU     CG 7515   7.178   9.390   6.368
  490LEU     HG 7516   7.239   9.357   6.296
  490LEU    CD1 7517   7.245   9.499   6.444
  490LEU   HD11 7518   7.331   9.465   6.481
  490LEU   HD12 7519   7.262   9.576   6.383
  490LEU   HD13 7520   7.186   9.528   6.519
  490LEU    CD2 7521   7.145   9.278   6.460
  490LEU   HD21 7522   7.229   9.239   6.498
  490LEU   HD22 7523   7.088   9.312   6.535
  490LEU   HD23 7524   7.095   9.207   6.410
  490LEU      C 7525   6.820   9.404   6.226
  490LEU      O 7526   6.740   9.342   6.295
  491MET      N 7527   6.785   9.511   6.155
  491MET      H 7528   6.850   9.552   6.092
  491MET     CA 7529   6.651   9.567   6.170
  491MET     HA 7530   6.639   9.570   6.270
  491MET     CB 7531   6.641   9.707   6.110
  491MET    HB1 7532   6.544   9.728   6.097
  491MET    HB2 7533   6.687   9.706   6.022
  491MET     CG 7534   6.703   9.818   6.194
  491MET    HG1 7535   6.690   9.900   6.139
  491MET    HG2 7536   6.800   9.794   6.198
  491MET     SD 7537   6.633   9.837   6.359
  491MET     CE 7538   6.765   9.772   6.461
  491MET    HE1 7539   6.738   9.776   6.558
  491MET    HE2 7540   6.782   9.676   6.436
  491MET    HE3 7541   6.848   9.826   6.447
  491MET      C 7542   6.543   9.478   6.110
  491MET      O 7543   6.424   9.499   6.137
  492ARG      N 7544   6.579   9.381   6.027
  492ARG      H 7545   6.674   9.368   6.001
  492ARG     CA 7546   6.475   9.294   5.975
  492ARG     HA 7547   6.388   9.334   6.005
  492ARG     CB 7548   6.481   9.292   5.822
  492ARG    HB1 7549   6.477   9.386   5.790
  492ARG    HB2 7550   6.401   9.241   5.789
  492ARG     CG 7551   6.601   9.230   5.759
  492ARG    HG1 7552   6.599   9.131   5.775
  492ARG    HG2 7553   6.683   9.268   5.801
  492ARG     CD 7554   6.601   9.258   5.611
  492ARG    HD1 7555   6.597   9.356   5.596
  492ARG    HD2 7556   6.521   9.214   5.569
  492ARG     NE 7557   6.721   9.206   5.547
  492ARG     HE 7558   6.805   9.259   5.556
  492ARG     CZ 7559   6.727   9.092   5.478
  492ARG    NH1 7560   6.618   9.020   5.457
  492ARG   HH11 7561   6.530   9.050   5.493
  492ARG   HH12 7562   6.623   8.934   5.405
  492ARG    NH2 7563   6.842   9.053   5.426
  492ARG   HH21 7564   6.924   9.108   5.439
  492ARG   HH22 7565   6.847   8.967   5.375
  492ARG      C 7566   6.481   9.155   6.036
  492ARG      O 7567   6.385   9.079   6.026
  493PHE      N 7568   6.590   9.120   6.104
  493PHE      H 7569   6.669   9.181   6.107
  493PHE     CA 7570   6.594   8.992   6.174
  493PHE     HA 7571   6.515   8.941   6.139
  493PHE     CB 7572   6.725   8.919   6.142
  493PHE    HB1 7573   6.799   8.965   6.190
  493PHE    HB2 7574   6.740   8.923   6.044
  493PHE     CG 7575   6.727   8.773   6.183
  493PHE    CD1 7576   6.639   8.684   6.125
  493PHE    HD1 7577   6.574   8.716   6.057
  493PHE    CE1 7578   6.639   8.551   6.160
  493PHE    HE1 7579   6.573   8.488   6.119
  493PHE     CZ 7580   6.731   8.505   6.252
  493PHE     HZ 7581   6.732   8.408   6.278
  493PHE    CE2 7582   6.822   8.592   6.309
  493PHE    HE2 7583   6.888   8.558   6.376
  493PHE    CD2 7584   6.820   8.726   6.273
  493PHE    HD2 7585   6.886   8.789   6.313
  493PHE      C 7586   6.575   9.006   6.325
  493PHE      O 7587   6.555   8.905   6.392
  494CYS      N 7588   6.576   9.128   6.379
  494CYS      H 7589   6.591   9.208   6.321
  494CYS     CA 7590   6.555   9.145   6.523
  494CYS     HA 7591   6.618   9.080   6.565
  494CYS     CB 7592   6.587   9.287   6.567
  494CYS    HB1 7593   6.682   9.300   6.541
  494CYS    HB2 7594   6.580   9.284   6.667
  494CYS     SG 7595   6.481   9.412   6.497
  494CYS     HG 7596   6.508   9.501   6.531
  494CYS      C 7597   6.412   9.112   6.564
  494CYS      O 7598   6.386   9.084   6.680
  495TRP      N 7599   6.319   9.117   6.469
  495TRP      H 7600   6.344   9.139   6.375
  495TRP     CA 7601   6.179   9.089   6.502
  495TRP     HA 7602   6.158   9.136   6.588
  495TRP     CB 7603   6.090   9.141   6.391
  495TRP    HB1 7604   5.994   9.122   6.413
  495TRP    HB2 7605   6.114   9.096   6.305
  495TRP     CG 7606   6.106   9.286   6.374
  495TRP    CD1 7607   6.178   9.350   6.279
  495TRP    HD1 7608   6.227   9.304   6.205
  495TRP    NE1 7609   6.174   9.485   6.298
  495TRP    HE1 7610   6.218   9.553   6.240
  495TRP    CE2 7611   6.099   9.511   6.410
  495TRP    CZ2 7612   6.066   9.632   6.470
  495TRP    HZ2 7613   6.097   9.719   6.433
  495TRP    CH2 7614   5.989   9.627   6.582
  495TRP    HH2 7615   5.964   9.712   6.628
  495TRP    CZ3 7616   5.944   9.506   6.635
  495TRP    HZ3 7617   5.887   9.506   6.717
  495TRP    CE3 7618   5.977   9.387   6.576
  495TRP    HE3 7619   5.945   9.300   6.615
  495TRP    CD2 7620   6.056   9.388   6.461
  495TRP      C 7621   6.158   8.941   6.525
  495TRP      O 7622   6.072   8.902   6.604
  496LEU      N 7623   6.237   8.857   6.459
  496LEU      H 7624   6.302   8.892   6.393
  496LEU     CA 7625   6.229   8.714   6.482
  496LEU     HA 7626   6.131   8.694   6.494
  496LEU     CB 7627   6.284   8.637   6.363
  496LEU    HB1 7628   6.309   8.546   6.397
  496LEU    HB2 7629   6.366   8.685   6.333
  496LEU     CG 7630   6.197   8.615   6.239
  496LEU     HG 7631   6.103   8.596   6.268
  496LEU    CD1 7632   6.188   8.737   6.149
  496LEU   HD11 7633   6.130   8.716   6.071
  496LEU   HD12 7634   6.148   8.813   6.201
  496LEU   HD13 7635   6.279   8.761   6.118
  496LEU    CD2 7636   6.248   8.496   6.165
  496LEU   HD21 7637   6.192   8.480   6.084
  496LEU   HD22 7638   6.343   8.512   6.138
  496LEU   HD23 7639   6.243   8.415   6.225
  496LEU      C 7640   6.304   8.676   6.608
  496LEU      O 7641   6.266   8.583   6.679
  497MET      N 7642   6.413   8.747   6.636
  497MET      H 7643   6.443   8.817   6.572
  497MET     CA 7644   6.489   8.724   6.758
  497MET     HA 7645   6.503   8.625   6.761
  497MET     CB 7646   6.621   8.799   6.753
  497MET    HB1 7647   6.661   8.801   6.845
  497MET    HB2 7648   6.604   8.892   6.722
  497MET     CG 7649   6.721   8.741   6.664
  497MET    HG1 7650   6.684   8.746   6.572
  497MET    HG2 7651   6.730   8.645   6.691
  497MET     SD 7652   6.868   8.838   6.689
  497MET     CE 7653   6.980   8.740   6.594
  497MET    HE1 7654   7.071   8.781   6.597
  497MET    HE2 7655   6.984   8.647   6.632
  497MET    HE3 7656   6.948   8.735   6.500
  497MET      C 7657   6.412   8.769   6.881
  497MET      O 7658   6.417   8.702   6.984
  498ALA      N 7659   6.344   8.883   6.872
  498ALA      H 7660   6.343   8.932   6.786
  498ALA     CA 7661   6.271   8.937   6.986
  498ALA     HA 7662   6.338   8.943   7.060
  498ALA     CB 7663   6.215   9.074   6.953
  498ALA    HB1 7664   6.165   9.109   7.032
  498ALA    HB2 7665   6.290   9.136   6.930
  498ALA    HB3 7666   6.153   9.066   6.875
  498ALA      C 7667   6.158   8.845   7.028
  498ALA      O 7668   6.120   8.843   7.145
  499VAL      N 7669   6.103   8.769   6.934
  499VAL      H 7670   6.142   8.765   6.843
  499VAL     CA 7671   5.985   8.691   6.966
  499VAL     HA 7672   5.937   8.737   7.041
  499VAL     CB 7673   5.894   8.685   6.842
  499VAL     HB 7674   5.913   8.763   6.783
  499VAL    CG1 7675   5.919   8.563   6.753
  499VAL   HG11 7676   5.857   8.565   6.675
  499VAL   HG12 7677   6.013   8.564   6.721
  499VAL   HG13 7678   5.903   8.479   6.806
  499VAL    CG2 7679   5.754   8.705   6.880
  499VAL   HG21 7680   5.696   8.700   6.799
  499VAL   HG22 7681   5.726   8.633   6.944
  499VAL   HG23 7682   5.743   8.794   6.924
  499VAL      C 7683   6.026   8.554   7.017
  499VAL      O 7684   5.948   8.486   7.085
  500VAL      N 7685   6.149   8.513   6.988
  500VAL      H 7686   6.204   8.566   6.924
  500VAL     CA 7687   6.207   8.392   7.047
  500VAL     HA 7688   6.134   8.324   7.059
  500VAL     CB 7689   6.313   8.335   6.951
  500VAL     HB 7690   6.378   8.407   6.930
  500VAL    CG1 7691   6.390   8.220   7.011
  500VAL   HG11 7692   6.457   8.186   6.945
  500VAL   HG12 7693   6.437   8.250   7.094
  500VAL   HG13 7694   6.327   8.146   7.035
  500VAL    CG2 7695   6.246   8.287   6.826
  500VAL   HG21 7696   6.314   8.249   6.764
  500VAL   HG22 7697   6.180   8.215   6.849
  500VAL   HG23 7698   6.198   8.363   6.782
  500VAL      C 7699   6.262   8.423   7.186
  500VAL      O 7700   6.256   8.339   7.276
  501ILE      N 7701   6.313   8.545   7.205
  501ILE      H 7702   6.324   8.606   7.127
  501ILE     CA 7703   6.352   8.590   7.339
  501ILE     HA 7704   6.412   8.519   7.377
  501ILE     CB 7705   6.430   8.722   7.331
  501ILE     HB 7706   6.379   8.784   7.271
  501ILE    CG2 7707   6.440   8.789   7.466
  501ILE   HG21 7708   6.491   8.874   7.457
  501ILE   HG22 7709   6.348   8.808   7.501
  501ILE   HG23 7710   6.487   8.728   7.530
  501ILE    CG1 7711   6.569   8.700   7.272
  501ILE   HG11 7712   6.561   8.644   7.189
  501ILE   HG12 7713   6.626   8.652   7.339
  501ILE     CD 7714   6.638   8.826   7.236
  501ILE    HD1 7715   6.728   8.805   7.198
  501ILE    HD2 7716   6.584   8.875   7.168
  501ILE    HD3 7717   6.648   8.882   7.318
  501ILE      C 7718   6.230   8.600   7.429
  501ILE      O 7719   6.231   8.549   7.540
  502LEU      N 7720   6.123   8.663   7.381
  502LEU      H 7721   6.126   8.700   7.289
  502LEU     CA 7722   6.001   8.679   7.461
  502LEU     HA 7723   6.030   8.721   7.547
  502LEU     CB 7724   5.902   8.768   7.387
  502LEU    HB1 7725   5.811   8.746   7.422
  502LEU    HB2 7726   5.907   8.744   7.290
  502LEU     CG 7727   5.918   8.918   7.396
  502LEU     HG 7728   6.013   8.946   7.382
  502LEU    CD1 7729   5.835   8.983   7.292
  502LEU   HD11 7730   5.845   9.082   7.298
  502LEU   HD12 7731   5.864   8.951   7.202
  502LEU   HD13 7732   5.739   8.958   7.306
  502LEU    CD2 7733   5.871   8.960   7.531
  502LEU   HD21 7734   5.880   9.059   7.541
  502LEU   HD22 7735   5.775   8.934   7.543
  502LEU   HD23 7736   5.926   8.914   7.601
  502LEU      C 7737   5.936   8.546   7.494
  502LEU      O 7738   5.873   8.532   7.600
  503GLY      N 7739   5.947   8.448   7.405
  503GLY      H 7740   5.995   8.463   7.319
  503GLY     CA 7741   5.889   8.319   7.433
  503GLY    HA1 7742   5.886   8.268   7.347
  503GLY    HA2 7743   5.795   8.334   7.466
  503GLY      C 7744   5.966   8.240   7.536
  503GLY      O 7745   5.909   8.181   7.626
  504PHE      N 7746   6.099   8.240   7.523
  504PHE      H 7747   6.142   8.293   7.451
  504PHE     CA 7748   6.180   8.162   7.615
  504PHE     HA 7749   6.126   8.079   7.633
  504PHE     CB 7750   6.312   8.124   7.550
  504PHE    HB1 7751   6.378   8.104   7.622
  504PHE    HB2 7752   6.344   8.201   7.495
  504PHE     CG 7753   6.303   8.004   7.461
  504PHE    CD1 7754   6.309   7.878   7.516
  504PHE    HD1 7755   6.320   7.867   7.615
  504PHE    CE1 7756   6.300   7.767   7.438
  504PHE    HE1 7757   6.304   7.676   7.480
  504PHE     CZ 7758   6.285   7.780   7.302
  504PHE     HZ 7759   6.279   7.698   7.244
  504PHE    CE2 7760   6.278   7.905   7.246
  504PHE    HE2 7761   6.266   7.914   7.148
  504PHE    CD2 7762   6.287   8.017   7.325
  504PHE    HD2 7763   6.282   8.107   7.284
  504PHE      C 7764   6.201   8.233   7.748
  504PHE      O 7765   6.213   8.167   7.851
  505ALA      N 7766   6.204   8.366   7.749
  505ALA      H 7767   6.194   8.417   7.664
  505ALA     CA 7768   6.221   8.437   7.875
  505ALA     HA 7769   6.297   8.389   7.920
  505ALA     CB 7770   6.256   8.583   7.853
  505ALA    HB1 7771   6.267   8.628   7.942
  505ALA    HB2 7772   6.341   8.589   7.802
  505ALA    HB3 7773   6.182   8.627   7.802
  505ALA      C 7774   6.097   8.428   7.961
  505ALA      O 7775   6.104   8.433   8.083
  506SER      N 7776   5.981   8.419   7.897
  506SER      H 7777   5.979   8.427   7.798
  506SER     CA 7778   5.857   8.397   7.970
  506SER     HA 7779   5.857   8.461   8.047
  506SER     CB 7780   5.738   8.423   7.878
  506SER    HB1 7781   5.652   8.411   7.928
  506SER    HB2 7782   5.740   8.361   7.799
  506SER     OG 7783   5.741   8.555   7.829
  506SER     HG 7784   5.662   8.570   7.769
  506SER      C 7785   5.852   8.257   8.026
  506SER      O 7786   5.800   8.235   8.136
  507ALA      N 7787   5.904   8.159   7.952
  507ALA      H 7788   5.939   8.179   7.861
  507ALA     CA 7789   5.911   8.023   8.001
  507ALA     HA 7790   5.820   8.003   8.038
  507ALA     CB 7791   5.944   7.927   7.887
  507ALA    HB1 7792   5.948   7.833   7.923
  507ALA    HB2 7793   5.873   7.932   7.817
  507ALA    HB3 7794   6.032   7.951   7.847
  507ALA      C 7795   6.013   8.010   8.113
  507ALA      O 7796   5.984   7.951   8.216
  508PHE      N 7797   6.131   8.069   8.094
  508PHE      H 7798   6.149   8.113   8.007
  508PHE     CA 7799   6.235   8.071   8.198
  508PHE     HA 7800   6.252   7.975   8.221
  508PHE     CB 7801   6.360   8.139   8.143
  508PHE    HB1 7802   6.420   8.162   8.220
  508PHE    HB2 7803   6.333   8.222   8.095
  508PHE     CG 7804   6.438   8.056   8.048
  508PHE    CD1 7805   6.439   7.919   8.057
  508PHE    HD1 7806   6.386   7.873   8.129
  508PHE    CE1 7807   6.511   7.844   7.969
  508PHE    HE1 7808   6.512   7.744   7.978
  508PHE     CZ 7809   6.582   7.906   7.867
  508PHE     HZ 7810   6.634   7.850   7.802
  508PHE    CE2 7811   6.581   8.042   7.855
  508PHE    HE2 7812   6.631   8.086   7.782
  508PHE    CD2 7813   6.510   8.116   7.945
  508PHE    HD2 7814   6.509   8.215   7.937
  508PHE      C 7815   6.189   8.143   8.324
  508PHE      O 7816   6.232   8.109   8.434
  509TYR      N 7817   6.102   8.243   8.311
  509TYR      H 7818   6.069   8.267   8.220
  509TYR     CA 7819   6.054   8.317   8.427
  509TYR     HA 7820   6.136   8.339   8.480
  509TYR     CB 7821   5.983   8.445   8.383
  509TYR    HB1 7822   5.909   8.421   8.320
  509TYR    HB2 7823   6.049   8.504   8.337
  509TYR     CG 7824   5.923   8.522   8.496
  509TYR    CD1 7825   6.002   8.595   8.582
  509TYR    HD1 7826   6.101   8.597   8.568
  509TYR    CE1 7827   5.947   8.664   8.686
  509TYR    HE1 7828   6.005   8.716   8.749
  509TYR     CZ 7829   5.812   8.662   8.705
  509TYR     OH 7830   5.758   8.732   8.809
  509TYR     HH 7831   5.658   8.720   8.809
  509TYR    CE2 7832   5.731   8.591   8.622
  509TYR    HE2 7833   5.632   8.589   8.637
  509TYR    CD2 7834   5.786   8.522   8.518
  509TYR    HD2 7835   5.726   8.470   8.457
  509TYR      C 7836   5.963   8.232   8.513
  509TYR      O 7837   5.976   8.230   8.635
  510ILE      N 7838   5.869   8.160   8.451
  510ILE      H 7839   5.866   8.156   8.351
  510ILE     CA 7840   5.770   8.087   8.530
  510ILE     HA 7841   5.751   8.144   8.610
  510ILE     CB 7842   5.641   8.066   8.449
  510ILE     HB 7843   5.573   8.018   8.506
  510ILE    CG2 7844   5.581   8.199   8.409
  510ILE   HG21 7845   5.497   8.183   8.357
  510ILE   HG22 7846   5.559   8.251   8.491
  510ILE   HG23 7847   5.646   8.249   8.353
  510ILE    CG1 7848   5.667   7.978   8.329
  510ILE   HG11 7849   5.720   7.898   8.358
  510ILE   HG12 7850   5.719   8.029   8.261
  510ILE     CD 7851   5.545   7.930   8.265
  510ILE    HD1 7852   5.569   7.872   8.187
  510ILE    HD2 7853   5.492   7.876   8.331
  510ILE    HD3 7854   5.491   8.008   8.234
  510ILE      C 7855   5.826   7.955   8.578
  510ILE      O 7856   5.772   7.895   8.672
  511ILE      N 7857   5.933   7.905   8.516
  511ILE      H 7858   5.968   7.951   8.435
  511ILE     CA 7859   6.000   7.785   8.564
  511ILE     HA 7860   5.929   7.716   8.581
  511ILE     CB 7861   6.097   7.732   8.456
  511ILE     HB 7862   6.149   7.809   8.421
  511ILE    CG2 7863   6.195   7.635   8.511
  511ILE   HG21 7864   6.255   7.603   8.438
  511ILE   HG22 7865   6.249   7.679   8.583
  511ILE   HG23 7866   6.146   7.556   8.550
  511ILE    CG1 7867   6.021   7.664   8.344
  511ILE   HG11 7868   5.942   7.720   8.320
  511ILE   HG12 7869   5.989   7.574   8.376
  511ILE     CD 7870   6.104   7.643   8.221
  511ILE    HD1 7871   6.049   7.598   8.151
  511ILE    HD2 7872   6.136   7.731   8.187
  511ILE    HD3 7873   6.183   7.585   8.244
  511ILE      C 7874   6.069   7.813   8.697
  511ILE      O 7875   6.061   7.733   8.791
  512PHE      N 7876   6.133   7.928   8.708
  512PHE      H 7877   6.134   7.990   8.630
  512PHE     CA 7878   6.202   7.967   8.829
  512PHE     HA 7879   6.215   7.880   8.878
  512PHE     CB 7880   6.335   8.033   8.794
  512PHE    HB1 7881   6.374   8.073   8.877
  512PHE    HB2 7882   6.319   8.104   8.726
  512PHE     CG 7883   6.433   7.938   8.739
  512PHE    CD1 7884   6.508   7.859   8.823
  512PHE    HD1 7885   6.497   7.867   8.922
  512PHE    CE1 7886   6.598   7.769   8.772
  512PHE    HE1 7887   6.652   7.711   8.834
  512PHE     CZ 7888   6.613   7.758   8.637
  512PHE     HZ 7889   6.678   7.692   8.600
  512PHE    CE2 7890   6.539   7.836   8.553
  512PHE    HE2 7891   6.550   7.827   8.454
  512PHE    CD2 7892   6.449   7.925   8.604
  512PHE    HD2 7893   6.394   7.981   8.542
  512PHE      C 7894   6.120   8.060   8.917
  512PHE      O 7895   6.175   8.125   9.005
  513GLN      N 7896   5.989   8.065   8.896
  513GLN      H 7897   5.947   8.004   8.828
  513GLN     CA 7898   5.905   8.157   8.970
  513GLN     HA 7899   5.955   8.242   8.979
  513GLN     CB 7900   5.776   8.180   8.892
  513GLN    HB1 7901   5.716   8.100   8.906
  513GLN    HB2 7902   5.799   8.188   8.795
  513GLN     CG 7903   5.697   8.300   8.928
  513GLN    HG1 7904   5.756   8.380   8.924
  513GLN    HG2 7905   5.663   8.288   9.022
  513GLN     CD 7906   5.581   8.320   8.835
  513GLN    OE1 7907   5.555   8.238   8.749
  513GLN    NE2 7908   5.512   8.431   8.850
  513GLN   HE21 7909   5.538   8.496   8.921
  513GLN   HE22 7910   5.433   8.449   8.791
  513GLN      C 7911   5.878   8.104   9.110
  513GLN      O 7912   5.847   8.180   9.202
  514THR      N 7913   5.892   7.973   9.127
  514THR      H 7914   5.920   7.918   9.048
  514THR     CA 7915   5.869   7.903   9.252
  514THR     HA 7916   5.818   7.969   9.308
  514THR     CB 7917   5.788   7.776   9.227
  514THR     HB 7918   5.776   7.722   9.311
  514THR    CG2 7919   5.654   7.810   9.171
  514THR   HG21 7920   5.602   7.725   9.156
  514THR   HG22 7921   5.604   7.868   9.236
  514THR   HG23 7922   5.665   7.858   9.085
  514THR    OG1 7923   5.858   7.695   9.132
  514THR    HG1 7924   5.806   7.611   9.115
  514THR      C 7925   5.998   7.866   9.324
  514THR      O 7926   5.994   7.795   9.424
  515GLU      N 7927   6.112   7.912   9.275
  515GLU      H 7928   6.108   7.979   9.201
  515GLU     CA 7929   6.243   7.870   9.323
  515GLU     HA 7930   6.228   7.789   9.381
  515GLU     CB 7931   6.333   7.832   9.206
  515GLU    HB1 7932   6.419   7.795   9.242
  515GLU    HB2 7933   6.351   7.914   9.152
  515GLU     CG 7934   6.272   7.728   9.115
  515GLU    HG1 7935   6.329   7.719   9.034
  515GLU    HG2 7936   6.180   7.758   9.089
  515GLU     CD 7937   6.260   7.592   9.178
  515GLU    OE1 7938   6.353   7.550   9.249
  515GLU    OE2 7939   6.156   7.526   9.158
  515GLU      C 7940   6.305   7.983   9.404
  515GLU      O 7941   6.254   8.095   9.407
  516ASP      N 7942   6.415   7.953   9.471
  516ASP      H 7943   6.450   7.859   9.470
  516ASP     CA 7944   6.485   8.055   9.547
  516ASP     HA 7945   6.415   8.120   9.577
  516ASP     CB 7946   6.552   7.994   9.670
  516ASP    HB1 7947   6.620   7.927   9.640
  516ASP    HB2 7948   6.482   7.948   9.726
  516ASP     CG 7949   6.621   8.097   9.756
  516ASP    OD1 7950   6.554   8.185   9.813
  516ASP    OD2 7951   6.743   8.085   9.773
  516ASP      C 7952   6.586   8.127   9.459
  516ASP      O 7953   6.668   8.061   9.394
  517PRO      N 7954   6.583   8.260   9.452
  517PRO     CD 7955   6.479   8.349   9.506
  517PRO    HD1 7956   6.506   8.387   9.594
  517PRO    HD2 7957   6.392   8.300   9.517
  517PRO     CG 7958   6.471   8.453   9.401
  517PRO    HG1 7959   6.438   8.539   9.440
  517PRO    HG2 7960   6.409   8.423   9.328
  517PRO     CB 7961   6.607   8.470   9.349
  517PRO    HB1 7962   6.656   8.536   9.405
  517PRO    HB2 7963   6.603   8.501   9.255
  517PRO     CA 7964   6.671   8.331   9.359
  517PRO     HA 7965   6.676   8.279   9.274
  517PRO      C 7966   6.815   8.343   9.407
  517PRO      O 7967   6.899   8.391   9.331
  518GLU      N 7968   6.845   8.304   9.531
  518GLU      H 7969   6.774   8.263   9.589
  518GLU     CA 7970   6.981   8.321   9.583
  518GLU     HA 7971   7.009   8.414   9.560
  518GLU     CB 7972   6.981   8.302   9.734
  518GLU    HB1 7973   7.075   8.306   9.767
  518GLU    HB2 7974   6.943   8.211   9.755
  518GLU     CG 7975   6.901   8.405   9.810
  518GLU    HG1 7976   6.888   8.372   9.904
  518GLU    HG2 7977   6.812   8.415   9.766
  518GLU     CD 7978   6.969   8.540   9.814
  518GLU    OE1 7979   7.094   8.543   9.823
  518GLU    OE2 7980   6.899   8.643   9.808
  518GLU      C 7981   7.077   8.224   9.517
  518GLU      O 7982   7.197   8.250   9.509
  519GLU      N 7983   7.026   8.110   9.470
  519GLU      H 7984   6.929   8.090   9.483
  519GLU     CA 7985   7.111   8.015   9.401
  519GLU     HA 7986   7.201   8.026   9.443
  519GLU     CB 7987   7.060   7.873   9.423
  519GLU    HB1 7988   7.103   7.812   9.356
  519GLU    HB2 7989   6.961   7.872   9.410
  519GLU     CG 7990   7.090   7.820   9.561
  519GLU    HG1 7991   7.173   7.863   9.596
  519GLU    HG2 7992   7.103   7.721   9.557
  519GLU     CD 7993   6.980   7.848   9.656
  519GLU    OE1 7994   6.873   7.890   9.609
  519GLU    OE2 7995   6.999   7.829   9.778
  519GLU      C 7996   7.121   8.046   9.252
  519GLU      O 7997   7.231   8.055   9.197
  520LEU      N 7998   7.007   8.061   9.186
  520LEU      H 7999   6.921   8.051   9.236
  520LEU     CA 8000   7.003   8.091   9.044
  520LEU     HA 8001   7.096   8.115   9.016
  520LEU     CB 8002   6.957   7.968   8.964
  520LEU    HB1 8003   6.858   7.959   8.977
  520LEU    HB2 8004   7.003   7.888   9.003
  520LEU     CG 8005   6.982   7.964   8.814
  520LEU     HG 8006   7.061   8.020   8.792
  520LEU    CD1 8007   7.005   7.822   8.778
  520LEU   HD11 8008   7.022   7.814   8.680
  520LEU   HD12 8009   7.084   7.787   8.828
  520LEU   HD13 8010   6.924   7.768   8.802
  520LEU    CD2 8011   6.866   8.019   8.733
  520LEU   HD21 8012   6.888   8.013   8.636
  520LEU   HD22 8013   6.784   7.965   8.752
  520LEU   HD23 8014   6.849   8.114   8.759
  520LEU      C 8015   6.909   8.208   9.023
  520LEU      O 8016   6.787   8.189   9.018
  521GLY      N 8017   6.964   8.328   9.009
  521GLY      H 8018   7.063   8.336   8.999
  521GLY     CA 8019   6.882   8.446   9.008
  521GLY    HA1 8020   6.918   8.507   9.078
  521GLY    HA2 8021   6.789   8.417   9.034
  521GLY      C 8022   6.878   8.517   8.875
  521GLY      O 8023   6.854   8.637   8.870
  522HID      N 8024   6.900   8.442   8.768
  522HID      H 8025   6.916   8.344   8.781
  522HID     CA 8026   6.902   8.497   8.633
  522HID     HA 8027   6.966   8.573   8.635
  522HID     CB 8028   6.947   8.389   8.537
  522HID    HB1 8029   6.940   8.424   8.444
  522HID    HB2 8030   6.886   8.310   8.547
  522HID     CG 8031   7.087   8.342   8.558
  522HID    ND1 8032   7.193   8.393   8.489
  522HID    HD1 8033   7.187   8.464   8.419
  522HID    CE1 8034   7.304   8.334   8.529
  522HID    HE1 8035   7.395   8.350   8.493
  522HID    NE2 8036   7.273   8.249   8.625
  522HID    CD2 8037   7.138   8.254   8.647
  522HID    HD2 8038   7.087   8.202   8.716
  522HID      C 8039   6.766   8.550   8.591
  522HID      O 8040   6.758   8.640   8.508
  523PHE      N 8041   6.658   8.494   8.645
  523PHE      H 8042   6.670   8.430   8.721
  523PHE     CA 8043   6.523   8.521   8.599
  523PHE     HA 8044   6.532   8.596   8.535
  523PHE     CB 8045   6.462   8.397   8.532
  523PHE    HB1 8046   6.380   8.424   8.482
  523PHE    HB2 8047   6.436   8.331   8.603
  523PHE     CG 8048   6.554   8.327   8.436
  523PHE    CD1 8049   6.582   8.378   8.311
  523PHE    HD1 8050   6.540   8.463   8.282
  523PHE    CE1 8051   6.667   8.312   8.227
  523PHE    HE1 8052   6.688   8.350   8.138
  523PHE     CZ 8053   6.723   8.192   8.266
  523PHE     HZ 8054   6.784   8.142   8.204
  523PHE    CE2 8055   6.695   8.141   8.389
  523PHE    HE2 8056   6.736   8.054   8.418
  523PHE    CD2 8057   6.611   8.207   8.473
  523PHE    HD2 8058   6.590   8.168   8.563
  523PHE      C 8059   6.435   8.561   8.715
  523PHE      O 8060   6.321   8.516   8.726
  524TYR      N 8061   6.487   8.646   8.805
  524TYR      H 8062   6.570   8.696   8.784
  524TYR     CA 8063   6.421   8.664   8.934
  524TYR     HA 8064   6.389   8.572   8.961
  524TYR     CB 8065   6.520   8.717   9.038
  524TYR    HB1 8066   6.601   8.658   9.036
  524TYR    HB2 8067   6.476   8.709   9.128
  524TYR     CG 8068   6.567   8.861   9.021
  524TYR    CD1 8069   6.680   8.890   8.945
  524TYR    HD1 8070   6.730   8.815   8.901
  524TYR    CE1 8071   6.723   9.019   8.931
  524TYR    HE1 8072   6.805   9.038   8.878
  524TYR     CZ 8073   6.654   9.120   8.990
  524TYR     OH 8074   6.697   9.250   8.976
  524TYR     HH 8075   6.635   9.311   9.026
  524TYR    CE2 8076   6.543   9.094   9.067
  524TYR    HE2 8077   6.493   9.169   9.111
  524TYR    CD2 8078   6.501   8.966   9.083
  524TYR    HD2 8079   6.421   8.947   9.141
  524TYR      C 8080   6.299   8.754   8.923
  524TYR      O 8081   6.202   8.734   8.997
  525ASP      N 8082   6.302   8.854   8.836
  525ASP      H 8083   6.390   8.883   8.799
  525ASP     CA 8084   6.181   8.922   8.793
  525ASP     HA 8085   6.105   8.867   8.831
  525ASP     CB 8086   6.166   9.063   8.851
  525ASP    HB1 8087   6.159   9.056   8.951
  525ASP    HB2 8088   6.082   9.104   8.815
  525ASP     CG 8089   6.281   9.154   8.818
  525ASP    OD1 8090   6.381   9.110   8.761
  525ASP    OD2 8091   6.271   9.274   8.849
  525ASP      C 8092   6.178   8.923   8.641
  525ASP      O 8093   6.273   8.881   8.576
  526TYR      N 8094   6.068   8.972   8.586
  526TYR      H 8095   5.999   9.017   8.643
  526TYR     CA 8096   6.047   8.960   8.442
  526TYR     HA 8097   6.076   8.866   8.423
  526TYR     CB 8098   5.899   8.980   8.410
  526TYR    HB1 8099   5.876   9.076   8.420
  526TYR    HB2 8100   5.844   8.926   8.474
  526TYR     CG 8101   5.866   8.937   8.270
  526TYR    CD1 8102   5.868   8.803   8.235
  526TYR    HD1 8103   5.890   8.734   8.305
  526TYR    CE1 8104   5.840   8.762   8.108
  526TYR    HE1 8105   5.843   8.664   8.085
  526TYR     CZ 8106   5.808   8.855   8.013
  526TYR     OH 8107   5.779   8.815   7.885
  526TYR     HH 8108   5.758   8.895   7.829
  526TYR    CE2 8109   5.805   8.989   8.044
  526TYR    HE2 8110   5.782   9.056   7.974
  526TYR    CD2 8111   5.834   9.029   8.172
  526TYR    HD2 8112   5.832   9.126   8.195
  526TYR      C 8113   6.135   9.052   8.356
  526TYR      O 8114   6.169   9.010   8.245
  527PRO      N 8115   6.172   9.175   8.396
  527PRO     CD 8116   6.104   9.272   8.483
  527PRO    HD1 8117   6.136   9.264   8.578
  527PRO    HD2 8118   6.005   9.258   8.481
  527PRO     CG 8119   6.140   9.402   8.426
  527PRO    HG1 8120   6.139   9.472   8.497
  527PRO    HG2 8121   6.076   9.427   8.353
  527PRO     CB 8122   6.272   9.387   8.373
  527PRO    HB1 8123   6.339   9.398   8.447
  527PRO    HB2 8124   6.288   9.456   8.303
  527PRO     CA 8125   6.273   9.245   8.315
  527PRO     HA 8126   6.248   9.238   8.219
  527PRO      C 8127   6.411   9.182   8.319
  527PRO      O 8128   6.487   9.198   8.222
  528MET      N 8129   6.449   9.112   8.426
  528MET      H 8130   6.388   9.104   8.505
  528MET     CA 8131   6.579   9.047   8.427
  528MET     HA 8132   6.640   9.112   8.383
  528MET     CB 8133   6.625   9.021   8.571
  528MET    HB1 8134   6.562   8.955   8.613
  528MET    HB2 8135   6.622   9.107   8.622
  528MET     CG 8136   6.765   8.965   8.584
  528MET    HG1 8137   6.759   8.873   8.545
  528MET    HG2 8138   6.780   8.958   8.683
  528MET     SD 8139   6.891   9.064   8.504
  528MET     CE 8140   6.896   9.207   8.609
  528MET    HE1 8141   6.964   9.271   8.575
  528MET    HE2 8142   6.806   9.250   8.610
  528MET    HE3 8143   6.920   9.179   8.702
  528MET      C 8144   6.578   8.918   8.346
  528MET      O 8145   6.679   8.883   8.285
  529ALA      N 8146   6.465   8.849   8.342
  529ALA      H 8147   6.386   8.879   8.396
  529ALA     CA 8148   6.453   8.729   8.260
  529ALA     HA 8149   6.532   8.672   8.284
  529ALA     CB 8150   6.323   8.656   8.293
  529ALA    HB1 8151   6.315   8.573   8.237
  529ALA    HB2 8152   6.323   8.630   8.390
  529ALA    HB3 8153   6.245   8.716   8.275
  529ALA      C 8154   6.460   8.762   8.112
  529ALA      O 8155   6.513   8.683   8.033
  530LEU      N 8156   6.408   8.878   8.073
  530LEU      H 8157   6.356   8.932   8.139
  530LEU     CA 8158   6.425   8.928   7.936
  530LEU     HA 8159   6.397   8.853   7.876
  530LEU     CB 8160   6.337   9.050   7.914
  530LEU    HB1 8161   6.393   9.117   7.866
  530LEU    HB2 8162   6.313   9.085   8.005
  530LEU     CG 8163   6.207   9.039   7.837
  530LEU     HG 8164   6.221   9.019   7.740
  530LEU    CD1 8165   6.128   8.930   7.891
  530LEU   HD11 8166   6.042   8.922   7.841
  530LEU   HD12 8167   6.179   8.844   7.883
  530LEU   HD13 8168   6.108   8.947   7.988
  530LEU    CD2 8169   6.134   9.167   7.859
  530LEU   HD21 8170   6.047   9.164   7.810
  530LEU   HD22 8171   6.117   9.179   7.957
  530LEU   HD23 8172   6.189   9.243   7.826
  530LEU      C 8173   6.569   8.963   7.907
  530LEU      O 8174   6.619   8.936   7.797
  531PHE      N 8175   6.637   9.026   8.002
  531PHE      H 8176   6.594   9.045   8.090
  531PHE     CA 8177   6.774   9.067   7.978
  531PHE     HA 8178   6.775   9.105   7.886
  531PHE     CB 8179   6.815   9.174   8.078
  531PHE    HB1 8180   6.812   9.134   8.170
  531PHE    HB2 8181   6.750   9.250   8.073
  531PHE     CG 8182   6.952   9.228   8.054
  531PHE    CD1 8183   6.979   9.301   7.940
  531PHE    HD1 8184   6.906   9.318   7.874
  531PHE    CE1 8185   7.105   9.350   7.918
  531PHE    HE1 8186   7.125   9.400   7.835
  531PHE     CZ 8187   7.203   9.329   8.011
  531PHE     HZ 8188   7.294   9.365   7.996
  531PHE    CE2 8189   7.176   9.258   8.124
  531PHE    HE2 8190   7.248   9.242   8.191
  531PHE    CD2 8191   7.052   9.209   8.146
  531PHE    HD2 8192   7.033   9.158   8.230
  531PHE      C 8193   6.868   8.947   7.982
  531PHE      O 8194   6.967   8.943   7.908
  532SER      N 8195   6.840   8.849   8.067
  532SER      H 8196   6.760   8.856   8.127
  532SER     CA 8197   6.925   8.731   8.073
  532SER     HA 8198   7.018   8.766   8.079
  532SER     CB 8199   6.892   8.648   8.196
  532SER    HB1 8200   6.949   8.566   8.201
  532SER    HB2 8201   6.795   8.621   8.196
  532SER     OG 8202   6.915   8.722   8.313
  532SER     HG 8203   6.893   8.666   8.393
  532SER      C 8204   6.910   8.646   7.948
  532SER      O 8205   7.008   8.588   7.900
  533THR      N 8206   6.789   8.638   7.893
  533THR      H 8207   6.713   8.690   7.933
  533THR     CA 8208   6.766   8.554   7.776
  533THR     HA 8209   6.814   8.467   7.791
  533THR     CB 8210   6.617   8.529   7.763
  533THR     HB 8211   6.570   8.613   7.738
  533THR    CG2 8212   6.587   8.423   7.661
  533THR   HG21 8213   6.488   8.409   7.656
  533THR   HG22 8214   6.622   8.451   7.572
  533THR   HG23 8215   6.631   8.337   7.688
  533THR    OG1 8216   6.569   8.483   7.890
  533THR    HG1 8217   6.470   8.465   7.885
  533THR      C 8218   6.823   8.618   7.651
  533THR      O 8219   6.868   8.549   7.559
  534PHE      N 8220   6.825   8.751   7.645
  534PHE      H 8221   6.775   8.803   7.714
  534PHE     CA 8222   6.898   8.822   7.541
  534PHE     HA 8223   6.866   8.785   7.454
  534PHE     CB 8224   6.867   8.971   7.553
  534PHE    HB1 8225   6.877   8.998   7.649
  534PHE    HB2 8226   6.772   8.987   7.524
  534PHE     CG 8227   6.956   9.057   7.470
  534PHE    CD1 8228   6.943   9.061   7.333
  534PHE    HD1 8229   6.873   9.005   7.289
  534PHE    CE1 8230   7.025   9.140   7.258
  534PHE    HE1 8231   7.016   9.141   7.159
  534PHE     CZ 8232   7.120   9.218   7.319
  534PHE     HZ 8233   7.179   9.276   7.264
  534PHE    CE2 8234   7.134   9.216   7.455
  534PHE    HE2 8235   7.204   9.272   7.500
  534PHE    CD2 8236   7.052   9.137   7.530
  534PHE    HD2 8237   7.061   9.136   7.630
  534PHE      C 8238   7.047   8.796   7.550
  534PHE      O 8239   7.114   8.780   7.448
  535GLU      N 8240   7.102   8.791   7.671
  535GLU      H 8241   7.045   8.807   7.752
  535GLU     CA 8242   7.243   8.762   7.689
  535GLU     HA 8243   7.290   8.815   7.619
  535GLU     CB 8244   7.286   8.804   7.828
  535GLU    HB1 8245   7.371   8.755   7.851
  535GLU    HB2 8246   7.214   8.776   7.893
  535GLU     CG 8247   7.311   8.949   7.849
  535GLU    HG1 8248   7.230   9.000   7.820
  535GLU    HG2 8249   7.390   8.976   7.795
  535GLU     CD 8250   7.338   8.978   7.993
  535GLU    OE1 8251   7.293   8.898   8.076
  535GLU    OE2 8252   7.411   9.073   8.023
  535GLU      C 8253   7.274   8.615   7.668
  535GLU      O 8254   7.386   8.580   7.629
  536LEU      N 8255   7.180   8.527   7.697
  536LEU      H 8256   7.095   8.556   7.741
  536LEU     CA 8257   7.200   8.386   7.665
  536LEU     HA 8258   7.293   8.364   7.694
  536LEU     CB 8259   7.101   8.300   7.742
  536LEU    HB1 8260   7.104   8.208   7.702
  536LEU    HB2 8261   7.010   8.339   7.728
  536LEU     CG 8262   7.119   8.283   7.892
  536LEU     HG 8263   7.128   8.372   7.936
  536LEU    CD1 8264   6.999   8.213   7.948
  536LEU   HD11 8265   7.010   8.201   8.047
  536LEU   HD12 8266   6.917   8.267   7.930
  536LEU   HD13 8267   6.989   8.123   7.905
  536LEU    CD2 8268   7.243   8.207   7.923
  536LEU   HD21 8269   7.252   8.197   8.022
  536LEU   HD22 8270   7.238   8.116   7.881
  536LEU   HD23 8271   7.322   8.256   7.887
  536LEU      C 8272   7.188   8.361   7.516
  536LEU      O 8273   7.250   8.268   7.464
  537PHE      N 8274   7.106   8.441   7.446
  537PHE      H 8275   7.050   8.507   7.496
  537PHE     CA 8276   7.096   8.434   7.300
  537PHE     HA 8277   7.066   8.341   7.279
  537PHE     CB 8278   6.996   8.539   7.250
  537PHE    HB1 8279   7.040   8.628   7.253
  537PHE    HB2 8280   6.917   8.539   7.311
  537PHE     CG 8281   6.946   8.516   7.109
  537PHE    CD1 8282   6.824   8.459   7.086
  537PHE    HD1 8283   6.766   8.433   7.164
  537PHE    CE1 8284   6.779   8.436   6.958
  537PHE    HE1 8285   6.688   8.395   6.943
  537PHE     CZ 8286   6.858   8.468   6.852
  537PHE     HZ 8287   6.826   8.451   6.759
  537PHE    CE2 8288   6.982   8.523   6.873
  537PHE    HE2 8289   7.041   8.544   6.796
  537PHE    CD2 8290   7.024   8.548   6.999
  537PHE    HD2 8291   7.113   8.590   7.014
  537PHE      C 8292   7.231   8.461   7.236
  537PHE      O 8293   7.275   8.388   7.147
  538LEU      N 8294   7.296   8.568   7.278
  538LEU      H 8295   7.257   8.619   7.355
  538LEU     CA 8296   7.420   8.616   7.221
  538LEU     HA 8297   7.414   8.593   7.124
  538LEU     CB 8298   7.431   8.767   7.243
  538LEU    HB1 8299   7.528   8.788   7.253
  538LEU    HB2 8300   7.384   8.787   7.329
  538LEU     CG 8301   7.374   8.861   7.136
  538LEU     HG 8302   7.414   8.837   7.048
  538LEU    CD1 8303   7.225   8.850   7.116
  538LEU   HD11 8304   7.196   8.914   7.045
  538LEU   HD12 8305   7.202   8.756   7.088
  538LEU   HD13 8306   7.178   8.871   7.202
  538LEU    CD2 8307   7.407   9.000   7.177
  538LEU   HD21 8308   7.371   9.064   7.110
  538LEU   HD22 8309   7.366   9.019   7.266
  538LEU   HD23 8310   7.506   9.010   7.184
  538LEU      C 8311   7.541   8.545   7.279
  538LEU      O 8312   7.652   8.573   7.234
  539THR      N 8313   7.519   8.453   7.374
  539THR      H 8314   7.425   8.442   7.407
  539THR     CA 8315   7.621   8.367   7.434
  539THR     HA 8316   7.575   8.313   7.506
  539THR     CB 8317   7.677   8.268   7.331
  539THR     HB 8318   7.742   8.315   7.273
  539THR    CG2 8319   7.738   8.145   7.399
  539THR   HG21 8320   7.773   8.082   7.330
  539THR   HG22 8321   7.812   8.173   7.460
  539THR   HG23 8322   7.668   8.098   7.453
  539THR    OG1 8323   7.570   8.217   7.252
  539THR    HG1 8324   7.606   8.152   7.185
  539THR      C 8325   7.728   8.452   7.501
  539THR      O 8326   7.848   8.429   7.487
  540ILE      N 8327   7.684   8.555   7.572
  540ILE      H 8328   7.585   8.570   7.581
  540ILE     CA 8329   7.776   8.646   7.638
  540ILE     HA 8330   7.866   8.612   7.610
  540ILE     CB 8331   7.753   8.792   7.592
  540ILE     HB 8332   7.811   8.854   7.644
  540ILE    CG2 8333   7.788   8.807   7.445
  540ILE   HG21 8334   7.772   8.901   7.417
  540ILE   HG22 8335   7.884   8.783   7.431
  540ILE   HG23 8336   7.730   8.746   7.391
  540ILE    CG1 8337   7.610   8.833   7.618
  540ILE   HG11 8338   7.586   8.814   7.714
  540ILE   HG12 8339   7.549   8.781   7.558
  540ILE     CD 8340   7.585   8.972   7.595
  540ILE    HD1 8341   7.489   8.992   7.614
  540ILE    HD2 8342   7.643   9.026   7.656
  540ILE    HD3 8343   7.605   8.994   7.500
  540ILE      C 8344   7.768   8.637   7.789
  540ILE      O 8345   7.850   8.699   7.858
  541ILE      N 8346   7.671   8.564   7.843
  541ILE      H 8347   7.590   8.543   7.788
  541ILE     CA 8348   7.677   8.512   7.979
  541ILE     HA 8349   7.766   8.539   8.016
  541ILE     CB 8350   7.570   8.572   8.073
  541ILE     HB 8351   7.584   8.536   8.166
  541ILE    CG2 8352   7.584   8.722   8.080
  541ILE   HG21 8353   7.514   8.759   8.141
  541ILE   HG22 8354   7.674   8.745   8.115
  541ILE   HG23 8355   7.572   8.760   7.989
  541ILE    CG1 8356   7.429   8.533   8.029
  541ILE   HG11 8357   7.426   8.434   8.013
  541ILE   HG12 8358   7.406   8.581   7.945
  541ILE     CD 8359   7.324   8.565   8.128
  541ILE    HD1 8360   7.235   8.536   8.093
  541ILE    HD2 8361   7.342   8.516   8.214
  541ILE    HD3 8362   7.323   8.663   8.146
  541ILE      C 8363   7.663   8.361   7.969
  541ILE      O 8364   7.608   8.309   7.872
  542ASP      N 8365   7.715   8.291   8.069
  542ASP      H 8366   7.760   8.338   8.145
  542ASP     CA 8367   7.707   8.146   8.070
  542ASP     HA 8368   7.734   8.120   7.977
  542ASP     CB 8369   7.801   8.084   8.172
  542ASP    HB1 8370   7.777   7.987   8.185
  542ASP    HB2 8371   7.791   8.132   8.259
  542ASP     CG 8372   7.943   8.091   8.131
  542ASP    OD1 8373   7.971   8.095   8.011
  542ASP    OD2 8374   8.027   8.089   8.222
  542ASP      C 8375   7.566   8.099   8.102
  542ASP      O 8376   7.487   8.172   8.163
  543GLY      N 8377   7.536   7.977   8.060
  543GLY      H 8378   7.601   7.928   8.002
  543GLY     CA 8379   7.412   7.912   8.095
  543GLY    HA1 8380   7.410   7.822   8.050
  543GLY    HA2 8381   7.337   7.968   8.061
  543GLY      C 8382   7.399   7.895   8.245
  543GLY      O 8383   7.495   7.863   8.315
  544PRO      N 8384   7.279   7.922   8.297
  544PRO     CD 8385   7.169   7.992   8.229
  544PRO    HD1 8386   7.114   7.928   8.175
  544PRO    HD2 8387   7.203   8.064   8.170
  544PRO     CG 8388   7.091   8.047   8.341
  544PRO    HG1 8389   6.994   8.051   8.317
  544PRO    HG2 8390   7.123   8.138   8.365
  544PRO     CB 8391   7.110   7.958   8.454
  544PRO    HB1 8392   7.045   7.882   8.449
  544PRO    HB2 8393   7.095   8.008   8.540
  544PRO     CA 8394   7.254   7.910   8.441
  544PRO     HA 8395   7.320   7.963   8.493
  544PRO      C 8396   7.271   7.768   8.493
  544PRO      O 8397   7.216   7.673   8.438
  545ALA      N 8398   7.349   7.755   8.599
  545ALA      H 8399   7.388   7.837   8.641
  545ALA     CA 8400   7.380   7.626   8.657
  545ALA     HA 8401   7.297   7.571   8.649
  545ALA     CB 8402   7.494   7.557   8.582
  545ALA    HB1 8403   7.513   7.468   8.625
  545ALA    HB2 8404   7.467   7.543   8.487
  545ALA    HB3 8405   7.576   7.614   8.586
  545ALA      C 8406   7.418   7.646   8.802
  545ALA      O 8407   7.482   7.746   8.837
  546ASN      N 8408   7.377   7.553   8.888
  546ASN      H 8409   7.314   7.481   8.858
  546ASN     CA 8410   7.423   7.555   9.027
  546ASN     HA 8411   7.485   7.633   9.032
  546ASN     CB 8412   7.306   7.574   9.124
  546ASN    HB1 8413   7.256   7.487   9.133
  546ASN    HB2 8414   7.245   7.644   9.089
  546ASN     CG 8415   7.352   7.616   9.261
  546ASN    OD1 8416   7.469   7.641   9.284
  546ASN    ND2 8417   7.261   7.621   9.354
  546ASN   HD21 8418   7.166   7.597   9.333
  546ASN   HD22 8419   7.286   7.648   9.447
  546ASN      C 8420   7.501   7.430   9.062
  546ASN      O 8421   7.613   7.441   9.113
  547TYR      N 8422   7.443   7.311   9.040
  547TYR      H 8423   7.352   7.315   8.999
  547TYR     CA 8424   7.491   7.175   9.066
  547TYR     HA 8425   7.424   7.119   9.016
  547TYR     CB 8426   7.632   7.147   9.012
  547TYR    HB1 8427   7.653   7.050   9.025
  547TYR    HB2 8428   7.698   7.202   9.064
  547TYR     CG 8429   7.649   7.179   8.867
  547TYR    CD1 8430   7.582   7.108   8.771
  547TYR    HD1 8431   7.521   7.033   8.799
  547TYR    CE1 8432   7.597   7.137   8.639
  547TYR    HE1 8433   7.545   7.086   8.570
  547TYR     CZ 8434   7.683   7.236   8.602
  547TYR     OH 8435   7.698   7.264   8.469
  547TYR     HH 8436   7.764   7.338   8.458
  547TYR    CE2 8437   7.752   7.307   8.695
  547TYR    HE2 8438   7.814   7.380   8.667
  547TYR    CD2 8439   7.736   7.278   8.827
  547TYR    HD2 8440   7.788   7.329   8.896
  547TYR      C 8441   7.486   7.140   9.213
  547TYR      O 8442   7.510   7.025   9.250
  548ASN      N 8443   7.453   7.236   9.299
  548ASN      H 8444   7.439   7.328   9.265
  548ASN     CA 8445   7.436   7.211   9.441
  548ASN     HA 8446   7.481   7.122   9.455
  548ASN     CB 8447   7.501   7.322   9.523
  548ASN    HB1 8448   7.479   7.308   9.620
  548ASN    HB2 8449   7.464   7.410   9.493
  548ASN     CG 8450   7.650   7.325   9.508
  548ASN    OD1 8451   7.719   7.230   9.543
  548ASN    ND2 8452   7.701   7.435   9.456
  548ASN   HD21 8453   7.641   7.510   9.430
  548ASN   HD22 8454   7.800   7.443   9.444
  548ASN      C 8455   7.291   7.199   9.482
  548ASN      O 8456   7.263   7.147   9.590
  549VAL      N 8457   7.198   7.246   9.399
  549VAL      H 8458   7.227   7.294   9.317
  549VAL     CA 8459   7.056   7.230   9.422
  549VAL     HA 8460   7.049   7.177   9.507
  549VAL     CB 8461   6.982   7.364   9.441
  549VAL     HB 8462   6.886   7.346   9.463
  549VAL    CG1 8463   7.042   7.442   9.556
  549VAL   HG11 8464   6.993   7.528   9.567
  549VAL   HG12 8465   7.034   7.388   9.640
  549VAL   HG13 8466   7.138   7.460   9.537
  549VAL    CG2 8467   6.983   7.445   9.314
  549VAL   HG21 8468   6.934   7.531   9.329
  549VAL   HG22 8469   7.077   7.464   9.288
  549VAL   HG23 8470   6.937   7.393   9.242
  549VAL      C 8471   6.998   7.156   9.302
  549VAL      O 8472   7.060   7.147   9.196
  550ASP      N 8473   6.879   7.103   9.321
  550ASP      H 8474   6.839   7.103   9.413
  550ASP     CA 8475   6.803   7.044   9.211
  550ASP     HA 8476   6.867   6.994   9.153
  550ASP     CB 8477   6.701   6.944   9.262
  550ASP    HB1 8478   6.636   6.923   9.189
  550ASP    HB2 8479   6.652   6.984   9.340
  550ASP     CG 8480   6.763   6.815   9.307
  550ASP    OD1 8481   6.867   6.775   9.250
  550ASP    OD2 8482   6.709   6.751   9.399
  550ASP      C 8483   6.735   7.158   9.136
  550ASP      O 8484   6.649   7.226   9.191
  551LEU      N 8485   6.776   7.179   9.013
  551LEU      H 8486   6.855   7.129   8.977
  551LEU     CA 8487   6.705   7.275   8.931
  551LEU     HA 8488   6.686   7.354   8.989
  551LEU     CB 8489   6.791   7.319   8.814
  551LEU    HB1 8490   6.735   7.379   8.757
  551LEU    HB2 8491   6.816   7.237   8.762
  551LEU     CG 8492   6.920   7.393   8.851
  551LEU     HG 8493   6.980   7.329   8.899
  551LEU    CD1 8494   6.993   7.439   8.728
  551LEU   HD11 8495   7.076   7.486   8.755
  551LEU   HD12 8496   7.016   7.359   8.672
  551LEU   HD13 8497   6.934   7.500   8.676
  551LEU    CD2 8498   6.893   7.508   8.945
  551LEU   HD21 8499   6.979   7.554   8.967
  551LEU   HD22 8500   6.831   7.572   8.902
  551LEU   HD23 8501   6.851   7.473   9.029
  551LEU      C 8502   6.575   7.210   8.882
  551LEU      O 8503   6.564   7.088   8.881
  552PRO      N 8504   6.473   7.290   8.849
  552PRO     CD 8505   6.458   7.434   8.874
  552PRO    HD1 8506   6.537   7.485   8.841
  552PRO    HD2 8507   6.444   7.452   8.972
  552PRO     CG 8508   6.339   7.467   8.797
  552PRO    HG1 8509   6.364   7.490   8.703
  552PRO    HG2 8510   6.291   7.544   8.839
  552PRO     CB 8511   6.253   7.351   8.797
  552PRO    HB1 8512   6.199   7.349   8.713
  552PRO    HB2 8513   6.192   7.354   8.876
  552PRO     CA 8514   6.347   7.231   8.805
  552PRO     HA 8515   6.318   7.160   8.870
  552PRO      C 8516   6.359   7.158   8.671
  552PRO      O 8517   6.448   7.185   8.591
  553PHE      N 8518   6.268   7.063   8.651
  553PHE      H 8519   6.189   7.057   8.713
  553PHE     CA 8520   6.279   6.967   8.541
  553PHE     HA 8521   6.371   6.929   8.546
  553PHE     CB 8522   6.174   6.858   8.560
  553PHE    HB1 8523   6.084   6.900   8.569
  553PHE    HB2 8524   6.195   6.806   8.644
  553PHE     CG 8525   6.167   6.761   8.448
  553PHE    CD1 8526   6.266   6.667   8.430
  553PHE    HD1 8527   6.344   6.664   8.493
  553PHE    CE1 8528   6.259   6.576   8.326
  553PHE    HE1 8529   6.331   6.507   8.314
  553PHE     CZ 8530   6.152   6.580   8.240
  553PHE     HZ 8531   6.147   6.515   8.164
  553PHE    CE2 8532   6.051   6.673   8.258
  553PHE    HE2 8533   5.972   6.674   8.196
  553PHE    CD2 8534   6.059   6.763   8.361
  553PHE    HD2 8535   5.986   6.830   8.374
  553PHE      C 8536   6.262   7.034   8.406
  553PHE      O 8537   6.329   6.995   8.310
  554MET      N 8538   6.175   7.133   8.396
  554MET      H 8539   6.125   7.163   8.478
  554MET     CA 8540   6.151   7.198   8.269
  554MET     HA 8541   6.149   7.122   8.204
  554MET     CB 8542   6.018   7.271   8.270
  554MET    HB1 8543   6.015   7.334   8.193
  554MET    HB2 8544   6.010   7.322   8.356
  554MET     CG 8545   5.900   7.181   8.259
  554MET    HG1 8546   5.820   7.240   8.271
  554MET    HG2 8547   5.907   7.119   8.338
  554MET     SD 8548   5.899   7.094   8.102
  554MET     CE 8549   5.871   7.231   7.992
  554MET    HE1 8550   5.868   7.197   7.898
  554MET    HE2 8551   5.784   7.274   8.015
  554MET    HE3 8552   5.945   7.297   8.002
  554MET      C 8553   6.262   7.294   8.230
  554MET      O 8554   6.261   7.342   8.117
  555TYR      N 8555   6.355   7.324   8.320
  555TYR      H 8556   6.349   7.285   8.413
  555TYR     CA 8557   6.465   7.412   8.285
  555TYR     HA 8558   6.421   7.491   8.244
  555TYR     CB 8559   6.543   7.455   8.409
  555TYR    HB1 8560   6.565   7.374   8.464
  555TYR    HB2 8561   6.487   7.517   8.464
  555TYR     CG 8562   6.671   7.525   8.369
  555TYR    CD1 8563   6.669   7.645   8.300
  555TYR    HD1 8564   6.581   7.687   8.279
  555TYR    CE1 8565   6.784   7.706   8.261
  555TYR    HE1 8566   6.781   7.791   8.210
  555TYR     CZ 8567   6.903   7.648   8.293
  555TYR     OH 8568   7.021   7.705   8.255
  555TYR     HH 8569   7.097   7.648   8.288
  555TYR    CE2 8570   6.909   7.529   8.360
  555TYR    HE2 8571   6.997   7.486   8.380
  555TYR    CD2 8572   6.794   7.469   8.399
  555TYR    HD2 8573   6.798   7.383   8.450
  555TYR      C 8574   6.558   7.347   8.183
  555TYR      O 8575   6.598   7.411   8.086
  556SER      N 8576   6.594   7.221   8.205
  556SER      H 8577   6.555   7.171   8.283
  556SER     CA 8578   6.689   7.154   8.118
  556SER     HA 8579   6.766   7.217   8.109
  556SER     CB 8580   6.734   7.023   8.182
  556SER    HB1 8581   6.796   6.973   8.122
  556SER    HB2 8582   6.655   6.965   8.204
  556SER     OG 8583   6.803   7.049   8.302
  556SER     HG 8584   6.832   6.962   8.343
  556SER      C 8585   6.630   7.128   7.980
  556SER      O 8586   6.703   7.127   7.881
  557ILE      N 8587   6.499   7.106   7.972
  557ILE      H 8588   6.443   7.105   8.055
  557ILE     CA 8589   6.437   7.083   7.842
  557ILE     HA 8590   6.498   7.022   7.792
  557ILE     CB 8591   6.301   7.015   7.860
  557ILE     HB 8592   6.239   7.080   7.904
  557ILE    CG2 8593   6.245   6.973   7.729
  557ILE   HG21 8594   6.156   6.928   7.744
  557ILE   HG22 8595   6.233   7.053   7.671
  557ILE   HG23 8596   6.307   6.908   7.685
  557ILE    CG1 8597   6.317   6.888   7.941
  557ILE   HG11 8598   6.364   6.909   8.027
  557ILE   HG12 8599   6.371   6.821   7.889
  557ILE     CD 8600   6.187   6.826   7.974
  557ILE    HD1 8601   6.202   6.742   8.028
  557ILE    HD2 8602   6.132   6.890   8.028
  557ILE    HD3 8603   6.138   6.803   7.890
  557ILE      C 8604   6.423   7.215   7.767
  557ILE      O 8605   6.445   7.221   7.646
  558THR      N 8606   6.387   7.321   7.838
  558THR      H 8607   6.373   7.311   7.937
  558THR     CA 8608   6.367   7.450   7.775
  558THR     HA 8609   6.315   7.431   7.692
  558THR     CB 8610   6.288   7.542   7.868
  558THR     HB 8611   6.343   7.568   7.947
  558THR    CG2 8612   6.241   7.665   7.797
  558THR   HG21 8613   6.190   7.722   7.861
  558THR   HG22 8614   6.320   7.715   7.763
  558THR   HG23 8615   6.182   7.638   7.721
  558THR    OG1 8616   6.173   7.471   7.914
  558THR    HG1 8617   6.120   7.529   7.975
  558THR      C 8618   6.500   7.514   7.737
  558THR      O 8619   6.511   7.578   7.633
  559TYR      N 8620   6.603   7.495   7.819
  559TYR      H 8621   6.592   7.440   7.902
  559TYR     CA 8622   6.732   7.555   7.786
  559TYR     HA 8623   6.710   7.645   7.749
  559TYR     CB 8624   6.818   7.572   7.911
  559TYR    HB1 8625   6.844   7.482   7.946
  559TYR    HB2 8626   6.766   7.621   7.981
  559TYR     CG 8627   6.943   7.650   7.880
  559TYR    CD1 8628   6.936   7.783   7.844
  559TYR    HD1 8629   6.847   7.828   7.841
  559TYR    CE1 8630   7.047   7.854   7.813
  559TYR    HE1 8631   7.039   7.950   7.787
  559TYR     CZ 8632   7.169   7.794   7.818
  559TYR     OH 8633   7.281   7.866   7.787
  559TYR     HH 8634   7.361   7.807   7.796
  559TYR    CE2 8635   7.180   7.662   7.853
  559TYR    HE2 8636   7.270   7.618   7.856
  559TYR    CD2 8637   7.068   7.590   7.884
  559TYR    HD2 8638   7.076   7.493   7.910
  559TYR      C 8639   6.805   7.475   7.679
  559TYR      O 8640   6.885   7.531   7.605
  560ALA      N 8641   6.778   7.346   7.669
  560ALA      H 8642   6.720   7.300   7.738
  560ALA     CA 8643   6.833   7.270   7.557
  560ALA     HA 8644   6.930   7.294   7.553
  560ALA     CB 8645   6.818   7.121   7.581
  560ALA    HB1 8646   6.856   7.070   7.504
  560ALA    HB2 8647   6.867   7.095   7.665
  560ALA    HB3 8648   6.721   7.098   7.591
  560ALA      C 8649   6.767   7.308   7.427
  560ALA      O 8650   6.832   7.314   7.322
  561ALA      N 8651   6.636   7.335   7.431
  561ALA      H 8652   6.585   7.322   7.517
  561ALA     CA 8653   6.567   7.383   7.312
  561ALA     HA 8654   6.595   7.322   7.238
  561ALA     CB 8655   6.417   7.375   7.333
  561ALA    HB1 8656   6.370   7.408   7.251
  561ALA    HB2 8657   6.391   7.280   7.351
  561ALA    HB3 8658   6.391   7.431   7.412
  561ALA      C 8659   6.609   7.524   7.276
  561ALA      O 8660   6.621   7.557   7.158
  562PHE      N 8661   6.633   7.607   7.377
  562PHE      H 8662   6.618   7.575   7.471
  562PHE     CA 8663   6.681   7.743   7.354
  562PHE     HA 8664   6.618   7.783   7.288
  562PHE     CB 8665   6.678   7.822   7.484
  562PHE    HB1 8666   6.737   7.777   7.551
  562PHE    HB2 8667   6.584   7.823   7.519
  562PHE     CG 8668   6.723   7.963   7.471
  562PHE    CD1 8669   6.641   8.057   7.412
  562PHE    HD1 8670   6.551   8.030   7.378
  562PHE    CE1 8671   6.682   8.186   7.400
  562PHE    HE1 8672   6.622   8.253   7.357
  562PHE     CZ 8673   6.804   8.223   7.447
  562PHE     HZ 8674   6.834   8.318   7.438
  562PHE    CE2 8675   6.886   8.132   7.506
  562PHE    HE2 8676   6.976   8.160   7.540
  562PHE    CD2 8677   6.846   8.003   7.519
  562PHE    HD2 8678   6.906   7.936   7.564
  562PHE      C 8679   6.821   7.743   7.295
  562PHE      O 8680   6.849   7.819   7.204
  563ALA      N 8681   6.908   7.656   7.345
  563ALA      H 8682   6.878   7.590   7.415
  563ALA     CA 8683   7.047   7.656   7.299
  563ALA     HA 8684   7.078   7.750   7.304
  563ALA     CB 8685   7.129   7.567   7.390
  563ALA    HB1 8686   7.224   7.566   7.360
  563ALA    HB2 8687   7.124   7.601   7.484
  563ALA    HB3 8688   7.092   7.473   7.388
  563ALA      C 8689   7.059   7.610   7.155
  563ALA      O 8690   7.156   7.645   7.086
  564ILE      N 8691   6.963   7.532   7.106
  564ILE      H 8692   6.886   7.506   7.164
  564ILE     CA 8693   6.969   7.484   6.969
  564ILE     HA 8694   7.066   7.473   6.947
  564ILE     CB 8695   6.899   7.348   6.958
  564ILE     HB 8696   6.806   7.356   6.995
  564ILE    CG2 8697   6.890   7.304   6.814
  564ILE   HG21 8698   6.844   7.215   6.809
  564ILE   HG22 8699   6.838   7.371   6.762
  564ILE   HG23 8700   6.982   7.296   6.776
  564ILE    CG1 8701   6.977   7.243   7.036
  564ILE   HG11 8702   7.001   7.280   7.126
  564ILE   HG12 8703   7.060   7.220   6.986
  564ILE     CD 8704   6.902   7.116   7.059
  564ILE    HD1 8705   6.959   7.052   7.111
  564ILE    HD2 8706   6.818   7.135   7.111
  564ILE    HD3 8707   6.877   7.075   6.971
  564ILE      C 8708   6.909   7.587   6.874
  564ILE      O 8709   6.969   7.619   6.770
  565ILE      N 8710   6.793   7.643   6.906
  565ILE      H 8711   6.749   7.623   6.994
  565ILE     CA 8712   6.731   7.735   6.810
  565ILE     HA 8713   6.749   7.695   6.720
  565ILE     CB 8714   6.578   7.743   6.828
  565ILE     HB 8715   6.544   7.649   6.828
  565ILE    CG2 8716   6.534   7.800   6.960
  565ILE   HG21 8717   6.434   7.801   6.964
  565ILE   HG22 8718   6.569   7.743   7.035
  565ILE   HG23 8719   6.569   7.893   6.970
  565ILE    CG1 8720   6.517   7.826   6.715
  565ILE   HG11 8721   6.550   7.790   6.628
  565ILE   HG12 8722   6.545   7.921   6.726
  565ILE     CD 8723   6.369   7.825   6.709
  565ILE    HD1 8724   6.338   7.881   6.633
  565ILE    HD2 8725   6.337   7.731   6.696
  565ILE    HD3 8726   6.332   7.861   6.795
  565ILE      C 8727   6.798   7.872   6.817
  565ILE      O 8728   6.820   7.935   6.713
  566ALA      N 8729   6.837   7.917   6.935
  566ALA      H 8730   6.835   7.856   7.015
  566ALA     CA 8731   6.883   8.054   6.950
  566ALA     HA 8732   6.840   8.103   6.875
  566ALA     CB 8733   6.837   8.109   7.084
  566ALA    HB1 8734   6.869   8.203   7.094
  566ALA    HB2 8735   6.737   8.106   7.089
  566ALA    HB3 8736   6.875   8.053   7.158
  566ALA      C 8737   7.034   8.067   6.936
  566ALA      O 8738   7.082   8.144   6.853
  567THR      N 8739   7.110   7.994   7.017
  567THR      H 8740   7.068   7.925   7.077
  567THR     CA 8741   7.255   8.014   7.018
  567THR     HA 8742   7.269   8.112   7.015
  567THR     CB 8743   7.315   7.958   7.146
  567THR     HB 8744   7.411   7.983   7.154
  567THR    CG2 8745   7.238   8.007   7.265
  567THR   HG21 8746   7.278   7.969   7.349
  567THR   HG22 8747   7.241   8.106   7.269
  567THR   HG23 8748   7.143   7.977   7.258
  567THR    OG1 8749   7.309   7.816   7.144
  567THR    HG1 8750   7.348   7.779   7.229
  567THR      C 8751   7.319   7.949   6.896
  567THR      O 8752   7.411   8.006   6.836
  568LEU      N 8753   7.274   7.829   6.858
  568LEU      H 8754   7.207   7.780   6.914
  568LEU     CA 8755   7.323   7.769   6.735
  568LEU     HA 8756   7.421   7.788   6.740
  568LEU     CB 8757   7.295   7.619   6.729
  568LEU    HB1 8758   7.277   7.596   6.633
  568LEU    HB2 8759   7.212   7.602   6.783
  568LEU     CG 8760   7.395   7.518   6.777
  568LEU     HG 8761   7.423   7.530   6.872
  568LEU    CD1 8762   7.333   7.383   6.762
  568LEU   HD11 8763   7.397   7.313   6.794
  568LEU   HD12 8764   7.249   7.378   6.817
  568LEU   HD13 8765   7.310   7.367   6.666
  568LEU    CD2 8766   7.511   7.531   6.684
  568LEU   HD21 8767   7.582   7.466   6.711
  568LEU   HD22 8768   7.481   7.511   6.591
  568LEU   HD23 8769   7.547   7.624   6.689
  568LEU      C 8770   7.261   7.832   6.612
  568LEU      O 8771   7.330   7.893   6.531
  569LEU      N 8772   7.130   7.818   6.597
  569LEU      H 8773   7.072   7.796   6.676
  569LEU     CA 8774   7.070   7.834   6.467
  569LEU     HA 8775   7.135   7.796   6.402
  569LEU     CB 8776   6.940   7.756   6.461
  569LEU    HB1 8777   6.871   7.807   6.513
  569LEU    HB2 8778   6.955   7.667   6.505
  569LEU     CG 8779   6.885   7.730   6.322
  569LEU     HG 8780   6.954   7.739   6.251
  569LEU    CD1 8781   6.834   7.596   6.333
  569LEU   HD11 8782   6.794   7.568   6.246
  569LEU   HD12 8783   6.908   7.533   6.358
  569LEU   HD13 8784   6.763   7.592   6.404
  569LEU    CD2 8785   6.773   7.824   6.283
  569LEU   HD21 8786   6.741   7.801   6.191
  569LEU   HD22 8787   6.697   7.814   6.348
  569LEU   HD23 8788   6.806   7.918   6.285
  569LEU      C 8789   7.049   7.980   6.434
  569LEU      O 8790   7.100   8.030   6.333
  570MET      N 8791   6.974   8.052   6.517
  570MET      H 8792   6.943   8.011   6.603
  570MET     CA 8793   6.937   8.188   6.484
  570MET     HA 8794   6.921   8.182   6.386
  570MET     CB 8795   6.812   8.230   6.561
  570MET    HB1 8796   6.798   8.328   6.549
  570MET    HB2 8797   6.826   8.210   6.658
  570MET     CG 8798   6.687   8.160   6.518
  570MET    HG1 8799   6.706   8.062   6.530
  570MET    HG2 8800   6.677   8.180   6.421
  570MET     SD 8801   6.546   8.213   6.613
  570MET     CE 8802   6.521   8.375   6.545
  570MET    HE1 8803   6.443   8.418   6.590
  570MET    HE2 8804   6.603   8.430   6.560
  570MET    HE3 8805   6.503   8.367   6.447
  570MET      C 8806   7.047   8.289   6.508
  570MET      O 8807   7.043   8.397   6.449
  571LEU      N 8808   7.145   8.258   6.592
  571LEU      H 8809   7.142   8.172   6.644
  571LEU     CA 8810   7.257   8.350   6.608
  571LEU     HA 8811   7.216   8.441   6.612
  571LEU     CB 8812   7.333   8.323   6.737
  571LEU    HB1 8813   7.370   8.230   6.732
  571LEU    HB2 8814   7.267   8.328   6.813
  571LEU     CG 8815   7.449   8.418   6.768
  571LEU     HG 8816   7.512   8.420   6.691
  571LEU    CD1 8817   7.399   8.557   6.790
  571LEU   HD11 8818   7.476   8.617   6.810
  571LEU   HD12 8819   7.352   8.589   6.708
  571LEU   HD13 8820   7.335   8.557   6.867
  571LEU    CD2 8821   7.526   8.370   6.886
  571LEU   HD21 8822   7.601   8.433   6.905
  571LEU   HD22 8823   7.465   8.365   6.966
  571LEU   HD23 8824   7.563   8.279   6.867
  571LEU      C 8825   7.351   8.341   6.490
  571LEU      O 8826   7.398   8.444   6.440
  572ASN      N 8827   7.379   8.220   6.444
  572ASN      H 8828   7.338   8.139   6.488
  572ASN     CA 8829   7.469   8.203   6.331
  572ASN     HA 8830   7.544   8.267   6.345
  572ASN     CB 8831   7.520   8.060   6.329
  572ASN    HB1 8832   7.574   8.045   6.246
  572ASN    HB2 8833   7.442   7.997   6.330
  572ASN     CG 8834   7.606   8.027   6.446
  572ASN    OD1 8835   7.697   8.101   6.480
  572ASN    ND2 8836   7.575   7.919   6.512
  572ASN   HD21 8837   7.497   7.863   6.483
  572ASN   HD22 8838   7.629   7.891   6.592
  572ASN      C 8839   7.401   8.237   6.201
  572ASN      O 8840   7.467   8.260   6.100
  573LEU      N 8841   7.267   8.239   6.200
  573LEU      H 8842   7.217   8.210   6.282
  573LEU     CA 8843   7.193   8.282   6.083
  573LEU     HA 8844   7.231   8.231   6.006
  573LEU     CB 8845   7.045   8.248   6.101
  573LEU    HB1 8846   7.006   8.323   6.154
  573LEU    HB2 8847   7.043   8.164   6.156
  573LEU     CG 8848   6.948   8.224   5.985
  573LEU     HG 8849   6.997   8.180   5.910
  573LEU    CD1 8850   6.834   8.140   6.034
  573LEU   HD11 8851   6.770   8.123   5.959
  573LEU   HD12 8852   6.869   8.052   6.068
  573LEU   HD13 8853   6.787   8.187   6.109
  573LEU    CD2 8854   6.894   8.346   5.928
  573LEU   HD21 8855   6.832   8.323   5.853
  573LEU   HD22 8856   6.844   8.396   5.999
  573LEU   HD23 8857   6.969   8.402   5.893
  573LEU      C 8858   7.212   8.432   6.061
  573LEU      O 8859   7.224   8.477   5.948
  574LEU      N 8860   7.215   8.509   6.170
  574LEU      H 8861   7.198   8.468   6.260
  574LEU     CA 8862   7.243   8.652   6.160
  574LEU     HA 8863   7.182   8.686   6.089
  574LEU     CB 8864   7.215   8.720   6.294
  574LEU    HB1 8865   7.278   8.682   6.362
  574LEU    HB2 8866   7.121   8.699   6.321
  574LEU     CG 8867   7.231   8.871   6.292
  574LEU     HG 8868   7.316   8.893   6.246
  574LEU    CD1 8869   7.120   8.938   6.214
  574LEU   HD11 8870   7.134   9.037   6.215
  574LEU   HD12 8871   7.121   8.905   6.120
  574LEU   HD13 8872   7.032   8.916   6.256
  574LEU    CD2 8873   7.245   8.925   6.430
  574LEU   HD21 8874   7.255   9.024   6.426
  574LEU   HD22 8875   7.163   8.902   6.484
  574LEU   HD23 8876   7.325   8.884   6.474
  574LEU      C 8877   7.386   8.678   6.118
  574LEU      O 8878   7.413   8.769   6.040
  575ILE      N 8879   7.480   8.600   6.170
  575ILE      H 8880   7.453   8.527   6.234
  575ILE     CA 8881   7.621   8.616   6.137
  575ILE     HA 8882   7.643   8.712   6.149
  575ILE     CB 8883   7.706   8.531   6.234
  575ILE     HB 8884   7.677   8.435   6.224
  575ILE    CG2 8885   7.852   8.536   6.203
  575ILE   HG21 8886   7.902   8.479   6.269
  575ILE   HG22 8887   7.867   8.501   6.111
  575ILE   HG23 8888   7.884   8.630   6.209
[truncated: 16,371,032 more chars]
