# Supplementary material for: Dynamic molecular portraits of ion-conducting pores characterize functional states of TRPV channels
Source: Commun Chem. 2024 Jun 1;7:119. doi: 10.1038/s42004-024-01198-z (PMC11144267; doi:10.1038/s42004-024-01198-z)
Supplement: Supplementary file 3 — Supplementary Data 1 [file 42004_2024_1198_MOESM3_ESM.zip › Supplementary Data 1/pi_semiopenV1_final.gro]

rv1c12021-2mf_A_rv1c12021-2mf_B_rv1c12021-2mf_C_rv1c12021-2mf_D_POPC_POPE_CHOL_SOL_CL_NA t= 200000.00000 step= 100000000
373301
  202GLN      N    1   6.891   5.181   1.561
  202GLN     H1    2   6.851   5.267   1.595
  202GLN     H2    3   6.819   5.117   1.531
  202GLN     H3    4   6.940   5.148   1.644
  202GLN     CA    5   6.985   5.206   1.444
  202GLN     HA    6   7.036   5.113   1.418
  202GLN     CB    7   6.912   5.259   1.321
  202GLN    HB1    8   6.864   5.169   1.282
  202GLN    HB2    9   6.988   5.293   1.251
  202GLN     CG   10   6.821   5.382   1.340
  202GLN    HG1   11   6.872   5.473   1.372
  202GLN    HG2   12   6.743   5.363   1.413
  202GLN     CD   13   6.755   5.415   1.207
  202GLN    OE1   14   6.777   5.524   1.158
  202GLN    NE2   15   6.667   5.335   1.164
  202GLN   HE21   16   6.658   5.255   1.226
  202GLN   HE22   17   6.637   5.347   1.069
  202GLN      C   18   7.107   5.292   1.481
  202GLN      O   19   7.115   5.361   1.588
  203THR      N   20   7.213   5.269   1.404
  203THR      H   21   7.208   5.192   1.340
  203THR     CA   22   7.350   5.323   1.424
  203THR     HA   23   7.353   5.404   1.497
  203THR     CB   24   7.436   5.206   1.478
  203THR     HB   25   7.537   5.247   1.486
  203THR    CG2   26   7.388   5.144   1.613
  203THR   HG21   27   7.299   5.086   1.587
  203THR   HG22   28   7.470   5.081   1.649
  203THR   HG23   29   7.371   5.232   1.674
  203THR    OG1   30   7.446   5.108   1.380
  203THR    HG1   31   7.493   5.030   1.409
  203THR      C   32   7.413   5.389   1.301
  203THR      O   33   7.523   5.450   1.313
  204ALA      N   34   7.349   5.382   1.182
  204ALA      H   35   7.259   5.336   1.178
  204ALA     CA   36   7.404   5.420   1.051
  204ALA     HA   37   7.484   5.351   1.022
  204ALA     CB   38   7.295   5.408   0.941
  204ALA    HB1   39   7.226   5.326   0.960
  204ALA    HB2   40   7.249   5.507   0.945
  204ALA    HB3   41   7.337   5.387   0.842
  204ALA      C   42   7.451   5.568   1.046
  204ALA      O   43   7.566   5.587   1.003
  205LEU      N   44   7.390   5.663   1.112
  205LEU      H   45   7.313   5.621   1.163
  205LEU     CA   46   7.426   5.803   1.126
  205LEU     HA   47   7.487   5.838   1.042
  205LEU     CB   48   7.301   5.896   1.129
  205LEU    HB1   49   7.343   5.995   1.150
  205LEU    HB2   50   7.237   5.881   1.216
  205LEU     CG   51   7.210   5.905   1.004
  205LEU     HG   52   7.151   5.814   0.992
  205LEU    CD1   53   7.113   6.017   1.025
  205LEU   HD11   54   7.156   6.116   1.008
  205LEU   HD12   55   7.030   6.001   0.957
  205LEU   HD13   56   7.071   6.010   1.126
  205LEU    CD2   57   7.287   5.935   0.872
  205LEU   HD21   58   7.229   5.949   0.781
  205LEU   HD22   59   7.350   6.022   0.890
  205LEU   HD23   60   7.352   5.849   0.862
  205LEU      C   61   7.525   5.823   1.244
  205LEU      O   62   7.622   5.897   1.222
  206HIE      N   63   7.511   5.752   1.361
  206HIE      H   64   7.433   5.689   1.373
  206HIE     CA   65   7.609   5.757   1.468
  206HIE     HA   66   7.626   5.859   1.504
  206HIE     CB   67   7.552   5.676   1.582
  206HIE    HB1   68   7.631   5.675   1.656
  206HIE    HB2   69   7.536   5.572   1.553
  206HIE     CG   70   7.428   5.731   1.651
  206HIE    ND1   71   7.295   5.713   1.610
  206HIE    CE1   72   7.214   5.775   1.694
  206HIE    HE1   73   7.109   5.792   1.678
  206HIE    NE2   74   7.290   5.834   1.793
  206HIE    HE2   75   7.259   5.894   1.868
  206HIE    CD2   76   7.423   5.801   1.766
  206HIE    HD2   77   7.510   5.825   1.824
  206HIE      C   78   7.746   5.702   1.427
  206HIE      O   79   7.844   5.745   1.482
  207ILE      N   80   7.759   5.607   1.338
  207ILE      H   81   7.676   5.552   1.320
  207ILE     CA   82   7.881   5.574   1.267
  207ILE     HA   83   7.955   5.555   1.345
  207ILE     CB   84   7.848   5.445   1.187
  207ILE     HB   85   7.762   5.470   1.124
  207ILE    CG2   86   7.979   5.420   1.113
  207ILE   HG21   87   8.005   5.318   1.083
  207ILE   HG22   88   7.985   5.483   1.024
  207ILE   HG23   89   8.062   5.450   1.177
  207ILE    CG1   90   7.818   5.325   1.281
  207ILE   HG11   91   7.743   5.343   1.358
  207ILE   HG12   92   7.904   5.297   1.341
  207ILE     CD   93   7.769   5.201   1.209
  207ILE    HD1   94   7.674   5.231   1.164
  207ILE    HD2   95   7.848   5.170   1.141
  207ILE    HD3   96   7.743   5.114   1.269
  207ILE      C   97   7.922   5.695   1.184
  207ILE      O   98   8.030   5.751   1.217
  208ALA      N   99   7.853   5.732   1.077
  208ALA      H  100   7.783   5.670   1.041
  208ALA     CA  101   7.906   5.823   0.972
  208ALA     HA  102   7.998   5.777   0.936
  208ALA     CB  103   7.802   5.825   0.866
  208ALA    HB1  104   7.837   5.895   0.790
  208ALA    HB2  105   7.791   5.728   0.817
  208ALA    HB3  106   7.710   5.860   0.913
  208ALA      C  107   7.943   5.958   1.028
  208ALA      O  108   8.047   6.009   0.980
  209ILE      N  109   7.872   6.015   1.127
  209ILE      H  110   7.787   5.970   1.157
  209ILE     CA  111   7.908   6.153   1.181
  209ILE     HA  112   7.933   6.215   1.094
  209ILE     CB  113   7.775   6.210   1.230
  209ILE     HB  114   7.724   6.144   1.300
  209ILE    CG2  115   7.800   6.343   1.301
  209ILE   HG21  116   7.866   6.341   1.388
  209ILE   HG22  117   7.830   6.428   1.240
  209ILE   HG23  118   7.708   6.370   1.351
  209ILE    CG1  119   7.669   6.230   1.112
  209ILE   HG11  120   7.674   6.140   1.051
  209ILE   HG12  121   7.698   6.315   1.051
  209ILE     CD  122   7.529   6.253   1.170
  209ILE    HD1  123   7.450   6.268   1.097
  209ILE    HD2  124   7.502   6.171   1.236
  209ILE    HD3  125   7.531   6.349   1.223
  209ILE      C  126   8.034   6.147   1.274
  209ILE      O  127   8.126   6.225   1.254
  210GLU      N  128   8.042   6.039   1.355
  210GLU      H  129   7.979   5.961   1.351
  210GLU     CA  130   8.163   6.016   1.425
  210GLU     HA  131   8.200   6.106   1.475
  210GLU     CB  132   8.133   5.921   1.539
  210GLU    HB1  133   8.107   5.821   1.502
  210GLU    HB2  134   8.049   5.962   1.594
  210GLU     CG  135   8.244   5.902   1.652
  210GLU    HG1  136   8.198   5.866   1.744
  210GLU    HG2  137   8.292   5.999   1.662
  210GLU     CD  138   8.350   5.806   1.600
  210GLU    OE1  139   8.326   5.727   1.509
  210GLU    OE2  140   8.467   5.818   1.648
  210GLU      C  141   8.272   5.974   1.335
  210GLU      O  142   8.390   6.005   1.366
  211ARG      N  143   8.247   5.925   1.212
  211ARG      H  144   8.153   5.897   1.186
  211ARG     CA  145   8.351   5.899   1.108
  211ARG     HA  146   8.445   5.891   1.163
  211ARG     CB  147   8.313   5.759   1.038
  211ARG    HB1  148   8.381   5.742   0.955
  211ARG    HB2  149   8.210   5.762   1.003
  211ARG     CG  150   8.320   5.625   1.119
  211ARG    HG1  151   8.294   5.547   1.048
  211ARG    HG2  152   8.247   5.622   1.199
  211ARG     CD  153   8.460   5.582   1.173
  211ARG    HD1  154   8.544   5.584   1.103
  211ARG    HD2  155   8.447   5.479   1.208
  211ARG     NE  156   8.495   5.667   1.289
  211ARG     HE  157   8.416   5.692   1.347
  211ARG     CZ  158   8.613   5.716   1.323
  211ARG    NH1  159   8.715   5.687   1.249
  211ARG   HH11  160   8.701   5.648   1.157
  211ARG   HH12  161   8.807   5.706   1.286
  211ARG    NH2  162   8.636   5.777   1.430
  211ARG   HH21  163   8.562   5.806   1.491
  211ARG   HH22  164   8.731   5.800   1.456
  211ARG      C  165   8.377   6.011   1.006
  211ARG      O  166   8.464   6.002   0.922
  212ARG      N  167   8.306   6.124   1.025
  212ARG      H  168   8.241   6.119   1.103
  212ARG     CA  169   8.306   6.245   0.943
  212ARG     HA  170   8.234   6.313   0.988
  212ARG     CB  171   8.435   6.324   0.947
  212ARG    HB1  172   8.412   6.429   0.929
  212ARG    HB2  173   8.513   6.289   0.880
  212ARG     CG  174   8.501   6.312   1.081
  212ARG    HG1  175   8.596   6.364   1.073
  212ARG    HG2  176   8.526   6.206   1.092
  212ARG     CD  177   8.443   6.360   1.220
  212ARG    HD1  178   8.336   6.338   1.217
  212ARG    HD2  179   8.448   6.469   1.220
  212ARG     NE  180   8.499   6.289   1.339
  212ARG     HE  181   8.482   6.189   1.344
  212ARG     CZ  182   8.585   6.345   1.424
  212ARG    NH1  183   8.619   6.467   1.438
  212ARG   HH11  184   8.573   6.541   1.386
  212ARG   HH12  185   8.682   6.490   1.514
  212ARG    NH2  186   8.645   6.268   1.508
  212ARG   HH21  187   8.641   6.167   1.508
  212ARG   HH22  188   8.713   6.317   1.565
  212ARG      C  189   8.248   6.227   0.795
  212ARG      O  190   8.261   6.316   0.714
  213ASN      N  191   8.208   6.109   0.749
  213ASN      H  192   8.195   6.035   0.817
  213ASN     CA  193   8.190   6.057   0.613
  213ASN     HA  194   8.270   6.106   0.557
  213ASN     CB  195   8.207   5.906   0.611
  213ASN    HB1  196   8.126   5.851   0.659
  213ASN    HB2  197   8.298   5.890   0.669
  213ASN     CG  198   8.236   5.849   0.471
  213ASN    OD1  199   8.178   5.893   0.373
  213ASN    ND2  200   8.335   5.758   0.454
  213ASN   HD21  201   8.376   5.710   0.533
  213ASN   HD22  202   8.359   5.733   0.360
  213ASN      C  203   8.059   6.115   0.556
  213ASN      O  204   7.950   6.056   0.572
  214MET      N  205   8.083   6.228   0.481
  214MET      H  206   8.176   6.248   0.448
  214MET     CA  207   7.973   6.304   0.406
  214MET     HA  208   7.889   6.324   0.472
  214MET     CB  209   8.034   6.431   0.341
  214MET    HB1  210   8.094   6.407   0.254
  214MET    HB2  211   8.098   6.482   0.414
  214MET     CG  212   7.915   6.521   0.299
  214MET    HG1  213   7.867   6.462   0.221
  214MET    HG2  214   7.965   6.604   0.249
  214MET     SD  215   7.800   6.590   0.421
  214MET     CE  216   7.718   6.707   0.319
  214MET    HE1  217   7.795   6.757   0.261
  214MET    HE2  218   7.643   6.661   0.256
  214MET    HE3  219   7.650   6.771   0.375
  214MET      C  220   7.916   6.225   0.293
  214MET      O  221   7.794   6.230   0.257
  215THR      N  222   7.995   6.135   0.233
  215THR      H  223   8.093   6.138   0.257
  215THR     CA  224   7.941   6.039   0.132
  215THR     HA  225   7.886   6.092   0.054
  215THR     CB  226   8.056   5.950   0.068
  215THR     HB  227   8.118   5.899   0.141
  215THR    CG2  228   7.992   5.851  -0.024
  215THR   HG21  229   7.932   5.778   0.029
  215THR   HG22  230   7.922   5.902  -0.090
  215THR   HG23  231   8.069   5.797  -0.080
  215THR    OG1  232   8.135   6.033  -0.006
  215THR    HG1  233   8.202   5.984  -0.054
  215THR      C  234   7.829   5.951   0.193
  215THR      O  235   7.721   5.939   0.139
  216LEU      N  236   7.859   5.892   0.304
  216LEU      H  237   7.939   5.925   0.355
  216LEU     CA  238   7.758   5.814   0.370
  216LEU     HA  239   7.707   5.754   0.295
  216LEU     CB  240   7.837   5.724   0.473
  216LEU    HB1  241   7.776   5.693   0.558
  216LEU    HB2  242   7.909   5.799   0.507
  216LEU     CG  243   7.898   5.597   0.415
  216LEU     HG  244   7.959   5.616   0.327
  216LEU    CD1  245   7.998   5.537   0.514
  216LEU   HD11  246   8.092   5.592   0.512
  216LEU   HD12  247   7.968   5.532   0.619
  216LEU   HD13  248   8.018   5.436   0.477
  216LEU    CD2  249   7.793   5.492   0.390
  216LEU   HD21  250   7.715   5.536   0.328
  216LEU   HD22  251   7.837   5.400   0.352
  216LEU   HD23  252   7.744   5.462   0.483
  216LEU      C  253   7.646   5.895   0.437
  216LEU      O  254   7.536   5.846   0.435
  217VAL      N  255   7.673   6.010   0.496
  217VAL      H  256   7.768   6.024   0.526
  217VAL     CA  257   7.557   6.105   0.525
  217VAL     HA  258   7.496   6.056   0.601
  217VAL     CB  259   7.605   6.245   0.576
  217VAL     HB  260   7.682   6.289   0.513
  217VAL    CG1  261   7.499   6.351   0.610
  217VAL   HG11  262   7.419   6.303   0.668
  217VAL   HG12  263   7.532   6.423   0.684
  217VAL   HG13  264   7.473   6.402   0.517
  217VAL    CG2  265   7.675   6.225   0.714
  217VAL   HG21  266   7.714   6.325   0.737
  217VAL   HG22  267   7.619   6.190   0.801
  217VAL   HG23  268   7.753   6.150   0.698
  217VAL      C  269   7.464   6.132   0.407
  217VAL      O  270   7.346   6.121   0.428
  218THR      N  271   7.516   6.179   0.292
  218THR      H  272   7.612   6.210   0.294
  218THR     CA  273   7.435   6.202   0.173
  218THR     HA  274   7.353   6.268   0.201
  218THR     CB  275   7.510   6.276   0.062
  218THR     HB  276   7.448   6.301  -0.025
  218THR    CG2  277   7.565   6.411   0.111
  218THR   HG21  278   7.653   6.406   0.175
  218THR   HG22  279   7.598   6.460   0.020
  218THR   HG23  280   7.488   6.469   0.163
  218THR    OG1  281   7.616   6.190   0.028
  218THR    HG1  282   7.669   6.182   0.108
  218THR      C  283   7.364   6.076   0.127
  218THR      O  284   7.250   6.092   0.096
  219LEU      N  285   7.421   5.955   0.134
  219LEU      H  286   7.521   5.947   0.151
  219LEU     CA  287   7.345   5.826   0.111
  219LEU     HA  288   7.292   5.833   0.016
  219LEU     CB  289   7.439   5.703   0.103
  219LEU    HB1  290   7.375   5.615   0.100
  219LEU    HB2  291   7.502   5.703   0.192
  219LEU     CG  292   7.526   5.674  -0.024
  219LEU     HG  293   7.609   5.745  -0.031
  219LEU    CD1  294   7.593   5.540   0.009
  219LEU   HD11  295   7.649   5.528   0.102
  219LEU   HD12  296   7.508   5.471   0.010
  219LEU   HD13  297   7.655   5.505  -0.074
  219LEU    CD2  298   7.444   5.653  -0.154
  219LEU   HD21  299   7.363   5.581  -0.136
  219LEU   HD22  300   7.404   5.747  -0.191
  219LEU   HD23  301   7.509   5.615  -0.234
  219LEU      C  302   7.234   5.798   0.218
  219LEU      O  303   7.116   5.795   0.184
  220LEU      N  304   7.276   5.796   0.344
  220LEU      H  305   7.371   5.819   0.366
  220LEU     CA  306   7.180   5.750   0.449
  220LEU     HA  307   7.133   5.659   0.411
  220LEU     CB  308   7.266   5.721   0.571
  220LEU    HB1  309   7.201   5.683   0.650
  220LEU    HB2  310   7.309   5.818   0.594
  220LEU     CG  311   7.380   5.617   0.569
  220LEU     HG  312   7.457   5.630   0.494
  220LEU    CD1  313   7.447   5.621   0.710
  220LEU   HD11  314   7.376   5.599   0.789
  220LEU   HD12  315   7.539   5.562   0.713
  220LEU   HD13  316   7.484   5.723   0.724
  220LEU    CD2  317   7.317   5.480   0.546
  220LEU   HD21  318   7.235   5.458   0.614
  220LEU   HD22  319   7.289   5.476   0.441
  220LEU   HD23  320   7.391   5.403   0.568
  220LEU      C  321   7.060   5.842   0.476
  220LEU      O  322   6.949   5.796   0.501
  221VAL      N  323   7.071   5.971   0.454
  221VAL      H  324   7.156   6.000   0.409
  221VAL     CA  325   6.954   6.060   0.444
  221VAL     HA  326   6.889   6.041   0.530
  221VAL     CB  327   6.994   6.208   0.441
  221VAL     HB  328   7.080   6.219   0.374
  221VAL    CG1  329   6.898   6.323   0.420
  221VAL   HG11  330   6.825   6.328   0.501
  221VAL   HG12  331   6.963   6.409   0.411
  221VAL   HG13  332   6.839   6.305   0.330
  221VAL    CG2  333   7.043   6.240   0.582
  221VAL   HG21  334   7.051   6.344   0.613
  221VAL   HG22  335   6.965   6.200   0.646
  221VAL   HG23  336   7.132   6.183   0.607
  221VAL      C  337   6.862   6.040   0.322
  221VAL      O  338   6.746   6.044   0.344
  222GLU      N  339   6.921   6.026   0.202
  222GLU      H  340   7.021   6.018   0.191
  222GLU     CA  341   6.846   6.001   0.080
  222GLU     HA  342   6.763   6.072   0.073
  222GLU     CB  343   6.924   6.034  -0.049
  222GLU    HB1  344   7.009   6.099  -0.030
  222GLU    HB2  345   6.851   6.087  -0.109
  222GLU     CG  346   6.986   5.922  -0.126
  222GLU    HG1  347   6.918   5.837  -0.118
  222GLU    HG2  348   7.078   5.894  -0.075
  222GLU     CD  349   6.998   5.975  -0.273
  222GLU    OE1  350   7.104   6.025  -0.317
  222GLU    OE2  351   6.898   5.962  -0.350
  222GLU      C  352   6.782   5.858   0.080
  222GLU      O  353   6.679   5.843   0.016
  223ASN      N  354   6.836   5.758   0.144
  223ASN      H  355   6.934   5.766   0.166
  223ASN     CA  356   6.773   5.623   0.148
  223ASN     HA  357   6.720   5.602   0.055
  223ASN     CB  358   6.883   5.519   0.156
  223ASN    HB1  359   6.836   5.421   0.164
  223ASN    HB2  360   6.935   5.528   0.251
  223ASN     CG  361   6.976   5.520   0.042
  223ASN    OD1  362   7.098   5.519   0.061
  223ASN    ND2  363   6.933   5.516  -0.079
  223ASN   HD21  364   6.833   5.516  -0.097
  223ASN   HD22  365   7.003   5.506  -0.151
  223ASN      C  366   6.663   5.616   0.256
  223ASN      O  367   6.579   5.532   0.264
  224GLY      N  368   6.689   5.690   0.361
  224GLY      H  369   6.777   5.738   0.363
  224GLY     CA  370   6.590   5.710   0.472
  224GLY    HA1  371   6.490   5.674   0.448
  224GLY    HA2  372   6.574   5.817   0.482
  224GLY      C  373   6.633   5.678   0.617
  224GLY      O  374   6.544   5.662   0.694
  225ALA      N  375   6.759   5.681   0.660
  225ALA      H  376   6.822   5.721   0.591
  225ALA     CA  377   6.800   5.669   0.793
  225ALA     HA  378   6.749   5.581   0.834
  225ALA     CB  379   6.948   5.655   0.796
  225ALA    HB1  380   6.994   5.749   0.765
  225ALA    HB2  381   6.980   5.641   0.899
  225ALA    HB3  382   6.984   5.577   0.728
  225ALA      C  383   6.751   5.791   0.879
  225ALA      O  384   6.776   5.907   0.848
  226ASP      N  385   6.697   5.763   0.997
  226ASP      H  386   6.685   5.665   1.018
  226ASP     CA  387   6.630   5.859   1.079
  226ASP     HA  388   6.552   5.910   1.022
  226ASP     CB  389   6.566   5.778   1.187
  226ASP    HB1  390   6.630   5.704   1.235
  226ASP    HB2  391   6.500   5.714   1.128
  226ASP     CG  392   6.478   5.863   1.278
  226ASP    OD1  393   6.427   5.811   1.383
  226ASP    OD2  394   6.465   5.987   1.252
  226ASP      C  395   6.725   5.960   1.150
  226ASP      O  396   6.802   5.939   1.242
  227VAL      N  397   6.724   6.081   1.097
  227VAL      H  398   6.658   6.095   1.022
  227VAL     CA  399   6.814   6.192   1.133
  227VAL     HA  400   6.912   6.144   1.139
  227VAL     CB  401   6.822   6.312   1.036
  227VAL     HB  402   6.873   6.393   1.088
  227VAL    CG1  403   6.891   6.273   0.907
  227VAL   HG11  404   6.929   6.364   0.860
  227VAL   HG12  405   6.981   6.216   0.929
  227VAL   HG13  406   6.835   6.204   0.843
  227VAL    CG2  407   6.677   6.362   0.987
  227VAL   HG21  408   6.641   6.290   0.913
  227VAL   HG22  409   6.603   6.382   1.065
  227VAL   HG23  410   6.694   6.451   0.926
  227VAL      C  411   6.794   6.234   1.279
  227VAL      O  412   6.889   6.305   1.334
  228GLN      N  413   6.688   6.188   1.354
  228GLN      H  414   6.632   6.122   1.303
  228GLN     CA  415   6.694   6.201   1.506
  228GLN     HA  416   6.796   6.222   1.537
  228GLN     CB  417   6.592   6.312   1.544
  228GLN    HB1  418   6.629   6.405   1.501
  228GLN    HB2  419   6.595   6.317   1.653
  228GLN     CG  420   6.449   6.297   1.502
  228GLN    HG1  421   6.404   6.359   1.579
  228GLN    HG2  422   6.425   6.191   1.511
  228GLN     CD  423   6.409   6.340   1.364
  228GLN    OE1  424   6.361   6.446   1.347
  228GLN    NE2  425   6.409   6.250   1.267
  228GLN   HE21  426   6.419   6.155   1.297
  228GLN   HE22  427   6.366   6.270   1.178
  228GLN      C  428   6.668   6.072   1.580
  228GLN      O  429   6.613   6.069   1.687
  229ALA      N  430   6.717   5.956   1.524
  229ALA      H  431   6.764   5.965   1.435
  229ALA     CA  432   6.724   5.832   1.606
  229ALA     HA  433   6.621   5.797   1.610
  229ALA     CB  434   6.794   5.722   1.523
  229ALA    HB1  435   6.901   5.742   1.517
  229ALA    HB2  436   6.774   5.629   1.576
  229ALA    HB3  437   6.756   5.720   1.421
  229ALA      C  438   6.793   5.849   1.746
  229ALA      O  439   6.886   5.937   1.749
  230ALA      N  440   6.758   5.771   1.849
  230ALA      H  441   6.696   5.693   1.833
  230ALA     CA  442   6.845   5.772   1.967
  230ALA     HA  443   6.858   5.871   2.010
  230ALA     CB  444   6.768   5.703   2.087
  230ALA    HB1  445   6.804   5.705   2.189
  230ALA    HB2  446   6.670   5.751   2.093
  230ALA    HB3  447   6.756   5.595   2.074
  230ALA      C  448   6.971   5.691   1.952
  230ALA      O  449   6.976   5.590   1.877
  231ALA      N  450   7.069   5.718   2.042
  231ALA      H  451   7.066   5.805   2.092
  231ALA     CA  452   7.179   5.626   2.072
  231ALA     HA  453   7.243   5.625   1.984
  231ALA     CB  454   7.275   5.680   2.184
  231ALA    HB1  455   7.301   5.786   2.183
  231ALA    HB2  456   7.241   5.659   2.286
  231ALA    HB3  457   7.361   5.615   2.176
  231ALA      C  458   7.139   5.480   2.100
  231ALA      O  459   7.060   5.455   2.190
  232ASN      N  460   7.213   5.376   2.056
  232ASN      H  461   7.294   5.402   2.001
  232ASN     CA  462   7.189   5.237   2.082
  232ASN     HA  463   7.083   5.211   2.077
  232ASN     CB  464   7.270   5.155   1.978
  232ASN    HB1  465   7.370   5.195   1.967
  232ASN    HB2  466   7.233   5.158   1.875
  232ASN     CG  467   7.272   5.007   2.016
  232ASN    OD1  468   7.374   4.960   2.061
  232ASN    ND2  469   7.168   4.931   2.000
  232ASN   HD21  470   7.078   4.969   1.974
  232ASN   HD22  471   7.172   4.833   2.023
  232ASN      C  472   7.233   5.210   2.228
  232ASN      O  473   7.327   5.269   2.281
  233GLY      N  474   7.183   5.105   2.289
  233GLY      H  475   7.127   5.037   2.240
  233GLY     CA  476   7.196   5.062   2.423
  233GLY    HA1  477   7.293   5.014   2.436
  233GLY    HA2  478   7.124   4.983   2.445
  233GLY      C  479   7.180   5.165   2.532
  233GLY      O  480   7.089   5.243   2.525
  234ASP      N  481   7.272   5.161   2.632
  234ASP      H  482   7.335   5.081   2.636
  234ASP     CA  483   7.264   5.240   2.762
  234ASP     HA  484   7.172   5.297   2.770
  234ASP     CB  485   7.237   5.134   2.870
  234ASP    HB1  486   7.141   5.088   2.848
  234ASP    HB2  487   7.229   5.190   2.963
  234ASP     CG  488   7.339   5.018   2.884
  234ASP    OD1  489   7.323   4.941   2.983
  234ASP    OD2  490   7.432   5.002   2.799
  234ASP      C  491   7.390   5.324   2.797
  234ASP      O  492   7.372   5.435   2.852
  235PHE      N  493   7.512   5.280   2.766
  235PHE      H  494   7.506   5.194   2.712
  235PHE     CA  495   7.639   5.328   2.814
  235PHE     HA  496   7.649   5.309   2.921
  235PHE     CB  497   7.747   5.246   2.754
  235PHE    HB1  498   7.727   5.255   2.647
  235PHE    HB2  499   7.735   5.142   2.785
  235PHE     CG  500   7.892   5.302   2.768
  235PHE    CD1  501   7.946   5.392   2.669
  235PHE    HD1  502   7.898   5.421   2.577
  235PHE    CE1  503   8.077   5.440   2.676
  235PHE    HE1  504   8.111   5.515   2.606
  235PHE     CZ  505   8.148   5.397   2.787
  235PHE     HZ  506   8.250   5.432   2.796
  235PHE    CE2  507   8.094   5.315   2.890
  235PHE    HE2  508   8.151   5.276   2.972
  235PHE    CD2  509   7.967   5.261   2.879
  235PHE    HD2  510   7.937   5.188   2.953
  235PHE      C  511   7.662   5.483   2.796
  235PHE      O  512   7.692   5.549   2.893
  236PHE      N  513   7.645   5.540   2.675
  236PHE      H  514   7.596   5.481   2.608
  236PHE     CA  515   7.646   5.687   2.646
  236PHE     HA  516   7.730   5.717   2.709
  236PHE     CB  517   7.671   5.710   2.498
  236PHE    HB1  518   7.658   5.818   2.490
  236PHE    HB2  519   7.591   5.666   2.438
  236PHE     CG  520   7.801   5.649   2.445
  236PHE    CD1  521   7.800   5.531   2.368
  236PHE    HD1  522   7.707   5.480   2.347
  236PHE    CE1  523   7.915   5.477   2.320
  236PHE    HE1  524   7.925   5.383   2.267
  236PHE     CZ  525   8.034   5.547   2.344
  236PHE     HZ  526   8.130   5.515   2.306
  236PHE    CE2  527   8.038   5.660   2.426
  236PHE    HE2  528   8.128   5.717   2.446
  236PHE    CD2  529   7.920   5.714   2.473
  236PHE    HD2  530   7.917   5.806   2.530
  236PHE      C  531   7.540   5.778   2.715
  236PHE      O  532   7.548   5.903   2.703
  237LYS      N  533   7.435   5.713   2.766
  237LYS      H  534   7.437   5.612   2.777
  237LYS     CA  535   7.317   5.783   2.823
  237LYS     HA  536   7.308   5.878   2.770
  237LYS     CB  537   7.188   5.705   2.789
  237LYS    HB1  538   7.102   5.771   2.798
  237LYS    HB2  539   7.174   5.619   2.854
  237LYS     CG  540   7.183   5.653   2.645
  237LYS    HG1  541   7.260   5.578   2.627
  237LYS    HG2  542   7.204   5.743   2.587
  237LYS     CD  543   7.049   5.592   2.606
  237LYS    HD1  544   6.964   5.659   2.618
  237LYS    HD2  545   7.011   5.515   2.673
  237LYS     CE  546   7.061   5.534   2.465
  237LYS    HE1  547   7.132   5.451   2.464
  237LYS    HE2  548   7.098   5.604   2.390
  237LYS     NZ  549   6.929   5.469   2.430
  237LYS    HZ1  550   6.889   5.417   2.507
  237LYS    HZ2  551   6.862   5.540   2.407
  237LYS    HZ3  552   6.942   5.400   2.357
  237LYS      C  553   7.324   5.815   2.974
  237LYS      O  554   7.400   5.752   3.044
  238LYS      N  555   7.228   5.899   3.024
  238LYS      H  556   7.175   5.948   2.954
  238LYS     CA  557   7.217   5.951   3.166
  238LYS     HA  558   7.312   5.947   3.221
  238LYS     CB  559   7.174   6.099   3.155
  238LYS    HB1  560   7.132   6.133   3.250
  238LYS    HB2  561   7.097   6.110   3.078
  238LYS     CG  562   7.289   6.200   3.132
  238LYS    HG1  563   7.345   6.183   3.040
  238LYS    HG2  564   7.351   6.192   3.221
  238LYS     CD  565   7.236   6.339   3.136
  238LYS    HD1  566   7.168   6.356   3.220
  238LYS    HD2  567   7.183   6.357   3.043
  238LYS     CE  568   7.338   6.456   3.142
  238LYS    HE1  569   7.403   6.449   3.055
  238LYS    HE2  570   7.409   6.442   3.224
  238LYS     NZ  571   7.273   6.588   3.157
  238LYS    HZ1  572   7.350   6.654   3.153
  238LYS    HZ2  573   7.210   6.611   3.082
  238LYS    HZ3  574   7.231   6.597   3.249
  238LYS      C  575   7.106   5.866   3.246
  238LYS      O  576   7.055   5.918   3.342
  239THR      N  577   7.080   5.737   3.216
  239THR      H  578   7.134   5.693   3.143
  239THR     CA  579   6.969   5.657   3.273
  239THR     HA  580   6.888   5.726   3.298
  239THR     CB  581   6.911   5.574   3.165
  239THR     HB  582   6.818   5.523   3.191
  239THR    CG2  583   6.855   5.652   3.041
  239THR   HG21  584   6.932   5.708   2.989
  239THR   HG22  585   6.810   5.590   2.963
  239THR   HG23  586   6.790   5.732   3.075
  239THR    OG1  587   7.011   5.486   3.112
  239THR    HG1  588   6.975   5.441   3.035
  239THR      C  589   6.994   5.569   3.391
  239THR      O  590   6.897   5.516   3.447
  240LYS      N  591   7.125   5.563   3.437
  240LYS      H  592   7.199   5.599   3.378
  240LYS     CA  593   7.167   5.512   3.568
  240LYS     HA  594   7.080   5.494   3.631
  240LYS     CB  595   7.236   5.372   3.559
  240LYS    HB1  596   7.170   5.292   3.524
  240LYS    HB2  597   7.276   5.349   3.658
  240LYS     CG  598   7.364   5.374   3.468
  240LYS    HG1  599   7.446   5.432   3.511
  240LYS    HG2  600   7.348   5.409   3.366
  240LYS     CD  601   7.405   5.233   3.454
  240LYS    HD1  602   7.339   5.166   3.400
  240LYS    HD2  603   7.418   5.192   3.554
  240LYS     CE  604   7.535   5.232   3.383
  240LYS    HE1  605   7.607   5.294   3.435
  240LYS    HE2  606   7.527   5.274   3.282
  240LYS     NZ  607   7.586   5.092   3.372
  240LYS    HZ1  608   7.584   5.057   3.467
  240LYS    HZ2  609   7.525   5.029   3.323
  240LYS    HZ3  610   7.684   5.085   3.347
  240LYS      C  611   7.264   5.615   3.643
  240LYS      O  612   7.305   5.581   3.757
  241GLY      N  613   7.295   5.728   3.584
  241GLY      H  614   7.252   5.748   3.494
  241GLY     CA  615   7.392   5.819   3.650
  241GLY    HA1  616   7.487   5.771   3.674
  241GLY    HA2  617   7.358   5.853   3.748
  241GLY      C  618   7.437   5.934   3.568
  241GLY      O  619   7.359   5.987   3.486
  242ARG      N  620   7.569   5.965   3.579
  242ARG      H  621   7.613   5.907   3.650
  242ARG     CA  622   7.641   6.057   3.505
  242ARG     HA  623   7.572   6.109   3.438
  242ARG     CB  624   7.716   6.155   3.608
  242ARG    HB1  625   7.765   6.098   3.687
  242ARG    HB2  626   7.637   6.209   3.659
  242ARG     CG  627   7.811   6.258   3.536
  242ARG    HG1  628   7.893   6.198   3.498
  242ARG    HG2  629   7.838   6.336   3.608
  242ARG     CD  630   7.745   6.321   3.419
  242ARG    HD1  631   7.644   6.358   3.439
  242ARG    HD2  632   7.737   6.256   3.333
  242ARG     NE  633   7.826   6.433   3.372
  242ARG     HE  634   7.926   6.425   3.362
  242ARG     CZ  635   7.778   6.543   3.309
  242ARG    NH1  636   7.648   6.564   3.318
  242ARG   HH11  637   7.597   6.503   3.380
  242ARG   HH12  638   7.602   6.637   3.265
  242ARG    NH2  639   7.850   6.629   3.249
  242ARG   HH21  640   7.949   6.608   3.243
  242ARG   HH22  641   7.812   6.715   3.214
  242ARG      C  642   7.748   5.983   3.417
  242ARG      O  643   7.844   5.925   3.479
  243PRO      N  644   7.729   5.985   3.281
  243PRO     CD  645   7.604   6.017   3.218
  243PRO    HD1  646   7.567   6.117   3.236
  243PRO    HD2  647   7.534   5.937   3.242
  243PRO     CG  648   7.644   6.002   3.065
  243PRO    HG1  649   7.685   6.095   3.027
  243PRO    HG2  650   7.556   5.977   3.006
  243PRO     CB  651   7.739   5.882   3.069
  243PRO    HB1  652   7.809   5.889   2.985
  243PRO    HB2  653   7.678   5.792   3.067
  243PRO     CA  654   7.813   5.899   3.198
  243PRO     HA  655   7.816   5.799   3.243
  243PRO      C  656   7.955   5.949   3.192
  243PRO      O  657   7.981   6.056   3.240
  244GLY      N  658   8.041   5.878   3.118
  244GLY      H  659   8.013   5.791   3.076
  244GLY     CA  660   8.170   5.915   3.066
  244GLY    HA1  661   8.216   5.832   3.012
  244GLY    HA2  662   8.244   5.951   3.137
  244GLY      C  663   8.149   6.033   2.968
  244GLY      O  664   8.087   6.135   2.994
  245PHE      N  665   8.206   6.019   2.850
  245PHE      H  666   8.234   5.923   2.836
  245PHE     CA  667   8.180   6.108   2.736
  245PHE     HA  668   8.205   6.213   2.756
  245PHE     CB  669   8.267   6.063   2.617
  245PHE    HB1  670   8.252   5.955   2.618
  245PHE    HB2  671   8.373   6.078   2.640
  245PHE     CG  672   8.238   6.109   2.476
  245PHE    CD1  673   8.224   6.248   2.453
  245PHE    HD1  674   8.236   6.319   2.533
  245PHE    CE1  675   8.198   6.290   2.319
  245PHE    HE1  676   8.200   6.397   2.300
  245PHE     CZ  677   8.159   6.198   2.220
  245PHE     HZ  678   8.117   6.229   2.125
  245PHE    CE2  679   8.168   6.067   2.242
  245PHE    HE2  680   8.141   5.993   2.167
  245PHE    CD2  681   8.205   6.023   2.371
  245PHE    HD2  682   8.198   5.916   2.382
  245PHE      C  683   8.034   6.108   2.694
  245PHE      O  684   7.962   6.010   2.697
  246TYR      N  685   7.981   6.227   2.668
  246TYR      H  686   8.035   6.310   2.685
  246TYR     CA  687   7.834   6.242   2.641
  246TYR     HA  688   7.786   6.147   2.618
  246TYR     CB  689   7.775   6.282   2.778
  246TYR    HB1  690   7.841   6.359   2.817
  246TYR    HB2  691   7.774   6.194   2.843
  246TYR     CG  692   7.634   6.331   2.781
  246TYR    CD1  693   7.525   6.248   2.780
  246TYR    HD1  694   7.546   6.142   2.788
  246TYR    CE1  695   7.394   6.300   2.780
  246TYR    HE1  696   7.306   6.238   2.781
  246TYR     CZ  697   7.373   6.438   2.776
  246TYR     OH  698   7.252   6.481   2.761
  246TYR     HH  699   7.184   6.413   2.765
  246TYR    CE2  700   7.483   6.524   2.783
  246TYR    HE2  701   7.455   6.629   2.782
  246TYR    CD2  702   7.612   6.470   2.780
  246TYR    HD2  703   7.701   6.531   2.771
  246TYR      C  704   7.801   6.339   2.526
  246TYR      O  705   7.852   6.449   2.531
  247PHE      N  706   7.724   6.290   2.428
  247PHE      H  707   7.699   6.192   2.424
  247PHE     CA  708   7.698   6.367   2.311
  247PHE     HA  709   7.752   6.462   2.310
  247PHE     CB  710   7.752   6.291   2.188
  247PHE    HB1  711   7.859   6.273   2.198
  247PHE    HB2  712   7.743   6.351   2.098
  247PHE     CG  713   7.697   6.149   2.161
  247PHE    CD1  714   7.784   6.041   2.194
  247PHE    HD1  715   7.882   6.060   2.235
  247PHE    CE1  716   7.742   5.912   2.157
  247PHE    HE1  717   7.811   5.831   2.177
  247PHE     CZ  718   7.621   5.885   2.093
  247PHE     HZ  719   7.600   5.781   2.069
  247PHE    CE2  720   7.533   5.989   2.063
  247PHE    HE2  721   7.440   5.961   2.017
  247PHE    CD2  722   7.574   6.124   2.100
  247PHE    HD2  723   7.503   6.205   2.090
  247PHE      C  724   7.550   6.406   2.291
  247PHE      O  725   7.503   6.429   2.181
  248GLY      N  726   7.467   6.406   2.394
  248GLY      H  727   7.510   6.377   2.480
  248GLY     CA  728   7.321   6.433   2.398
  248GLY    HA1  729   7.306   6.535   2.363
  248GLY    HA2  730   7.280   6.434   2.499
  248GLY      C  731   7.242   6.337   2.304
  248GLY      O  732   7.130   6.369   2.264
  249GLU      N  733   7.289   6.219   2.285
  249GLU      H  734   7.375   6.195   2.332
  249GLU     CA  735   7.238   6.101   2.218
  249GLU     HA  736   7.312   6.022   2.228
  249GLU     CB  737   7.118   6.045   2.299
  249GLU    HB1  738   7.060   5.984   2.230
  249GLU    HB2  739   7.040   6.117   2.328
  249GLU     CG  740   7.145   5.942   2.412
  249GLU    HG1  741   7.211   5.986   2.487
  249GLU    HG2  742   7.198   5.861   2.362
  249GLU     CD  743   7.010   5.899   2.468
  249GLU    OE1  744   6.971   5.934   2.581
  249GLU    OE2  745   6.934   5.837   2.390
  249GLU      C  746   7.201   6.104   2.066
  249GLU      O  747   7.203   6.002   2.000
  250LEU      N  748   7.158   6.219   2.014
  250LEU      H  749   7.153   6.291   2.086
  250LEU     CA  750   7.101   6.236   1.883
  250LEU     HA  751   7.062   6.139   1.852
  250LEU     CB  752   6.990   6.339   1.896
  250LEU    HB1  753   6.934   6.330   1.803
  250LEU    HB2  754   7.037   6.437   1.903
  250LEU     CG  755   6.881   6.307   2.002
  250LEU     HG  756   6.929   6.296   2.099
  250LEU    CD1  757   6.795   6.429   2.015
  250LEU   HD11  758   6.753   6.457   1.918
  250LEU   HD12  759   6.723   6.418   2.096
  250LEU   HD13  760   6.856   6.512   2.053
  250LEU    CD2  761   6.787   6.191   1.971
  250LEU   HD21  762   6.760   6.154   2.070
  250LEU   HD22  763   6.691   6.219   1.928
  250LEU   HD23  764   6.844   6.114   1.920
  250LEU      C  765   7.207   6.283   1.779
  250LEU      O  766   7.304   6.347   1.811
  251PRO      N  767   7.185   6.247   1.651
  251PRO     CD  768   7.081   6.156   1.600
  251PRO    HD1  769   6.986   6.209   1.595
  251PRO    HD2  770   7.084   6.070   1.667
  251PRO     CG  771   7.126   6.119   1.461
  251PRO    HG1  772   7.042   6.104   1.393
  251PRO    HG2  773   7.183   6.027   1.477
  251PRO     CB  774   7.214   6.228   1.411
  251PRO    HB1  775   7.153   6.300   1.357
  251PRO    HB2  776   7.288   6.179   1.348
  251PRO     CA  777   7.278   6.280   1.542
  251PRO     HA  778   7.366   6.217   1.554
  251PRO      C  779   7.318   6.432   1.529
  251PRO      O  780   7.437   6.453   1.513
  252LEU      N  781   7.222   6.522   1.519
  252LEU      H  782   7.124   6.496   1.514
  252LEU     CA  783   7.239   6.668   1.535
  252LEU     HA  784   7.285   6.706   1.444
  252LEU     CB  785   7.103   6.737   1.559
  252LEU    HB1  786   7.055   6.688   1.645
  252LEU    HB2  787   7.056   6.713   1.463
  252LEU     CG  788   7.119   6.894   1.575
  252LEU     HG  789   7.162   6.917   1.673
  252LEU    CD1  790   7.196   6.961   1.462
  252LEU   HD11  791   7.228   7.061   1.492
  252LEU   HD12  792   7.287   6.908   1.432
  252LEU   HD13  793   7.134   6.967   1.374
  252LEU    CD2  794   6.984   6.961   1.579
  252LEU   HD21  795   7.001   7.063   1.610
  252LEU   HD22  796   6.931   6.943   1.485
  252LEU   HD23  797   6.920   6.920   1.657
  252LEU      C  798   7.335   6.699   1.650
  252LEU      O  799   7.427   6.776   1.625
  253SER      N  800   7.314   6.635   1.768
  253SER      H  801   7.243   6.565   1.781
  253SER     CA  802   7.391   6.668   1.893
  253SER     HA  803   7.401   6.777   1.892
  253SER     CB  804   7.305   6.639   2.013
  253SER    HB1  805   7.347   6.683   2.104
  253SER    HB2  806   7.298   6.531   2.016
  253SER     OG  807   7.174   6.685   2.000
  253SER     HG  808   7.129   6.672   2.084
  253SER      C  809   7.535   6.614   1.889
  253SER      O  810   7.627   6.682   1.929
  254LEU      N  811   7.550   6.496   1.831
  254LEU      H  812   7.465   6.442   1.817
  254LEU     CA  813   7.684   6.434   1.790
  254LEU     HA  814   7.750   6.408   1.873
  254LEU     CB  815   7.655   6.299   1.722
  254LEU    HB1  816   7.601   6.322   1.630
  254LEU    HB2  817   7.594   6.237   1.787
  254LEU     CG  818   7.770   6.214   1.684
  254LEU     HG  819   7.830   6.273   1.615
  254LEU    CD1  820   7.855   6.172   1.801
  254LEU   HD11  821   7.796   6.104   1.863
  254LEU   HD12  822   7.939   6.112   1.765
  254LEU   HD13  823   7.904   6.257   1.847
  254LEU    CD2  824   7.719   6.084   1.624
  254LEU   HD21  825   7.799   6.021   1.586
  254LEU   HD22  826   7.668   6.022   1.698
  254LEU   HD23  827   7.656   6.100   1.537
  254LEU      C  828   7.764   6.527   1.693
  254LEU      O  829   7.875   6.561   1.723
  255ALA      N  830   7.690   6.565   1.586
  255ALA      H  831   7.598   6.526   1.576
  255ALA     CA  832   7.743   6.656   1.484
  255ALA     HA  833   7.834   6.614   1.443
  255ALA     CB  834   7.634   6.668   1.371
  255ALA    HB1  835   7.666   6.742   1.297
  255ALA    HB2  836   7.625   6.573   1.319
  255ALA    HB3  837   7.536   6.697   1.410
  255ALA      C  838   7.785   6.792   1.540
  255ALA      O  839   7.900   6.835   1.511
  256ALA      N  840   7.704   6.850   1.629
  256ALA      H  841   7.619   6.799   1.647
  256ALA     CA  842   7.728   6.972   1.707
  256ALA     HA  843   7.747   7.057   1.642
  256ALA     CB  844   7.609   7.009   1.796
  256ALA    HB1  845   7.527   7.028   1.726
  256ALA    HB2  846   7.585   6.926   1.863
  256ALA    HB3  847   7.646   7.101   1.839
  256ALA      C  848   7.858   6.949   1.790
  256ALA      O  849   7.949   7.025   1.767
  257CYS      N  850   7.867   6.848   1.876
  257CYS      H  851   7.787   6.789   1.892
  257CYS     CA  852   7.970   6.841   1.982
  257CYS     HA  853   7.987   6.937   2.030
  257CYS     CB  854   7.921   6.744   2.088
  257CYS    HB1  855   7.989   6.724   2.171
  257CYS    HB2  856   7.905   6.647   2.042
  257CYS     SG  857   7.768   6.810   2.163
  257CYS     HG  858   7.698   6.784   2.052
  257CYS      C  859   8.102   6.800   1.918
  257CYS      O  860   8.209   6.852   1.953
  258THR      N  861   8.095   6.711   1.819
  258THR      H  862   8.007   6.667   1.798
  258THR     CA  863   8.214   6.681   1.726
  258THR     HA  864   8.297   6.659   1.793
  258THR     CB  865   8.186   6.561   1.633
  258THR     HB  866   8.273   6.542   1.570
  258THR    CG2  867   8.174   6.435   1.717
  258THR   HG21  868   8.096   6.452   1.790
  258THR   HG22  869   8.168   6.347   1.653
  258THR   HG23  870   8.271   6.420   1.764
  258THR    OG1  871   8.076   6.588   1.549
  258THR    HG1  872   7.995   6.579   1.600
  258THR      C  873   8.264   6.798   1.634
  258THR      O  874   8.356   6.786   1.554
  259ASN      N  875   8.202   6.918   1.636
  259ASN      H  876   8.114   6.925   1.686
  259ASN     CA  877   8.239   7.039   1.565
  259ASN     HA  878   8.170   7.115   1.599
  259ASN     CB  879   8.372   7.085   1.617
  259ASN    HB1  880   8.447   7.025   1.566
  259ASN    HB2  881   8.387   7.063   1.723
  259ASN     CG  882   8.393   7.232   1.586
  259ASN    OD1  883   8.314   7.309   1.534
  259ASN    ND2  884   8.513   7.279   1.617
  259ASN   HD21  885   8.578   7.219   1.667
  259ASN   HD22  886   8.532   7.376   1.600
  259ASN      C  887   8.217   7.027   1.414
  259ASN      O  888   8.308   7.061   1.341
  260GLN      N  889   8.099   6.982   1.366
  260GLN      H  890   8.041   6.934   1.433
  260GLN     CA  891   8.078   6.961   1.224
  260GLN     HA  892   8.163   6.995   1.165
  260GLN     CB  893   8.058   6.809   1.193
  260GLN    HB1  894   8.019   6.807   1.091
  260GLN    HB2  895   7.975   6.767   1.249
  260GLN     CG  896   8.180   6.721   1.207
  260GLN    HG1  897   8.219   6.734   1.308
  260GLN    HG2  898   8.261   6.742   1.138
  260GLN     CD  899   8.143   6.574   1.183
  260GLN    OE1  900   8.165   6.527   1.073
  260GLN    NE2  901   8.089   6.498   1.275
  260GLN   HE21  902   8.085   6.539   1.368
  260GLN   HE22  903   8.085   6.398   1.261
  260GLN      C  904   7.961   7.049   1.180
  260GLN      O  905   7.847   7.000   1.174
  261LEU      N  906   7.993   7.179   1.151
  261LEU      H  907   8.089   7.211   1.149
  261LEU     CA  908   7.897   7.280   1.119
  261LEU     HA  909   7.822   7.291   1.198
  261LEU     CB  910   7.963   7.422   1.117
  261LEU    HB1  911   8.040   7.435   1.041
  261LEU    HB2  912   8.017   7.428   1.211
  261LEU     CG  913   7.858   7.532   1.111
  261LEU     HG  914   7.805   7.520   1.016
  261LEU    CD1  915   7.757   7.541   1.231
  261LEU   HD11  916   7.818   7.547   1.321
  261LEU   HD12  917   7.696   7.630   1.219
  261LEU   HD13  918   7.689   7.456   1.228
  261LEU    CD2  919   7.922   7.668   1.089
  261LEU   HD21  920   7.840   7.739   1.082
  261LEU   HD22  921   7.986   7.695   1.174
  261LEU   HD23  922   7.981   7.660   0.998
  261LEU      C  923   7.813   7.258   0.985
  261LEU      O  924   7.690   7.275   0.983
  262ALA      N  925   7.877   7.212   0.874
  262ALA      H  926   7.978   7.213   0.868
  262ALA     CA  927   7.810   7.177   0.742
  262ALA     HA  928   7.747   7.259   0.708
  262ALA     CB  929   7.923   7.165   0.644
  262ALA    HB1  930   7.972   7.071   0.669
  262ALA    HB2  931   7.894   7.168   0.539
  262ALA    HB3  932   7.991   7.250   0.651
  262ALA      C  933   7.713   7.054   0.748
  262ALA      O  934   7.601   7.061   0.693
  263ILE      N  935   7.752   6.949   0.824
  263ILE      H  936   7.844   6.955   0.867
  263ILE     CA  937   7.655   6.849   0.852
  263ILE     HA  938   7.605   6.810   0.764
  263ILE     CB  939   7.717   6.725   0.916
  263ILE     HB  940   7.781   6.767   0.993
  263ILE    CG2  941   7.610   6.644   0.987
  263ILE   HG21  942   7.576   6.690   1.079
  263ILE   HG22  943   7.524   6.634   0.920
  263ILE   HG23  944   7.652   6.547   1.013
  263ILE    CG1  945   7.814   6.656   0.821
  263ILE   HG11  946   7.874   6.728   0.764
  263ILE   HG12  947   7.747   6.609   0.749
  263ILE     CD  948   7.908   6.551   0.888
  263ILE    HD1  949   7.935   6.587   0.987
  263ILE    HD2  950   7.865   6.452   0.905
  263ILE    HD3  951   8.000   6.542   0.832
  263ILE      C  952   7.539   6.908   0.929
  263ILE      O  953   7.429   6.879   0.882
  264VAL      N  954   7.556   6.975   1.043
  264VAL      H  955   7.650   6.990   1.078
  264VAL     CA  956   7.451   7.042   1.125
  264VAL     HA  957   7.395   6.968   1.183
  264VAL     CB  958   7.521   7.138   1.229
  264VAL     HB  959   7.601   7.185   1.173
  264VAL    CG1  960   7.429   7.244   1.301
  264VAL   HG11  961   7.393   7.321   1.232
  264VAL   HG12  962   7.350   7.187   1.348
  264VAL   HG13  963   7.491   7.296   1.374
  264VAL    CG2  964   7.588   7.055   1.339
  264VAL   HG21  965   7.677   7.104   1.377
  264VAL   HG22  966   7.507   7.037   1.409
  264VAL   HG23  967   7.617   6.959   1.295
  264VAL      C  968   7.347   7.113   1.051
  264VAL      O  969   7.228   7.100   1.068
  265LYS      N  970   7.387   7.200   0.955
  265LYS      H  971   7.486   7.216   0.943
  265LYS     CA  972   7.291   7.278   0.874
  265LYS     HA  973   7.218   7.321   0.943
  265LYS     CB  974   7.357   7.394   0.803
  265LYS    HB1  975   7.280   7.441   0.742
  265LYS    HB2  976   7.430   7.353   0.733
  265LYS     CG  977   7.415   7.499   0.899
  265LYS    HG1  978   7.498   7.467   0.962
  265LYS    HG2  979   7.334   7.538   0.960
  265LYS     CD  980   7.468   7.619   0.823
  265LYS    HD1  981   7.393   7.664   0.757
  265LYS    HD2  982   7.543   7.574   0.759
  265LYS     CE  983   7.552   7.724   0.904
  265LYS    HE1  984   7.600   7.793   0.834
  265LYS    HE2  985   7.630   7.678   0.964
  265LYS     NZ  986   7.459   7.793   0.997
  265LYS    HZ1  987   7.508   7.861   1.053
  265LYS    HZ2  988   7.397   7.849   0.940
  265LYS    HZ3  989   7.414   7.727   1.059
  265LYS      C  990   7.206   7.190   0.773
  265LYS      O  991   7.088   7.219   0.755
  266PHE      N  992   7.264   7.095   0.705
  266PHE      H  993   7.362   7.079   0.724
  266PHE     CA  994   7.202   6.996   0.619
  266PHE     HA  995   7.150   7.063   0.550
  266PHE     CB  996   7.311   6.911   0.554
  266PHE    HB1  997   7.372   6.870   0.635
  266PHE    HB2  998   7.374   6.981   0.499
  266PHE     CG  999   7.277   6.793   0.472
  266PHE    CD1 1000   7.277   6.812   0.333
  266PHE    HD1 1001   7.296   6.907   0.283
  266PHE    CE1 1002   7.251   6.703   0.252
  266PHE    HE1 1003   7.239   6.717   0.146
  266PHE     CZ 1004   7.212   6.581   0.309
  266PHE     HZ 1005   7.195   6.494   0.247
  266PHE    CE2 1006   7.213   6.569   0.451
  266PHE    HE2 1007   7.191   6.470   0.490
  266PHE    CD2 1008   7.240   6.672   0.533
  266PHE    HD2 1009   7.206   6.662   0.635
  266PHE      C 1010   7.097   6.919   0.697
  266PHE      O 1011   6.979   6.920   0.659
  267LEU      N 1012   7.131   6.850   0.806
  267LEU      H 1013   7.230   6.849   0.828
  267LEU     CA 1014   7.041   6.755   0.887
  267LEU     HA 1015   7.022   6.672   0.818
  267LEU     CB 1016   7.113   6.701   1.010
  267LEU    HB1 1017   7.042   6.643   1.068
  267LEU    HB2 1018   7.133   6.788   1.073
  267LEU     CG 1019   7.242   6.617   1.015
  267LEU     HG 1020   7.319   6.680   0.970
  267LEU    CD1 1021   7.277   6.567   1.154
  267LEU   HD11 1022   7.317   6.654   1.205
  267LEU   HD12 1023   7.186   6.528   1.200
  267LEU   HD13 1024   7.357   6.495   1.138
  267LEU    CD2 1025   7.230   6.491   0.927
  267LEU   HD21 1026   7.321   6.431   0.928
  267LEU   HD22 1027   7.156   6.427   0.977
  267LEU   HD23 1028   7.201   6.507   0.823
  267LEU      C 1029   6.908   6.829   0.923
  267LEU      O 1030   6.804   6.764   0.915
  268LEU      N 1031   6.918   6.960   0.953
  268LEU      H 1032   7.002   7.009   0.927
  268LEU     CA 1033   6.802   7.044   0.991
  268LEU     HA 1034   6.738   6.978   1.050
  268LEU     CB 1035   6.850   7.164   1.069
  268LEU    HB1 1036   6.774   7.241   1.067
  268LEU    HB2 1037   6.944   7.199   1.024
  268LEU     CG 1038   6.894   7.137   1.212
  268LEU     HG 1039   6.971   7.059   1.214
  268LEU    CD1 1040   6.966   7.257   1.271
  268LEU   HD11 1041   6.902   7.341   1.245
  268LEU   HD12 1042   6.978   7.247   1.379
  268LEU   HD13 1043   7.064   7.261   1.224
  268LEU    CD2 1044   6.771   7.100   1.289
  268LEU   HD21 1045   6.793   7.079   1.394
  268LEU   HD22 1046   6.698   7.181   1.285
  268LEU   HD23 1047   6.730   7.007   1.250
  268LEU      C 1048   6.714   7.080   0.867
  268LEU      O 1049   6.601   7.112   0.894
  269GLN      N 1050   6.767   7.076   0.740
  269GLN      H 1051   6.864   7.050   0.728
  269GLN     CA 1052   6.703   7.147   0.630
  269GLN     HA 1053   6.598   7.170   0.644
  269GLN     CB 1054   6.775   7.288   0.620
  269GLN    HB1 1055   6.717   7.342   0.546
  269GLN    HB2 1056   6.878   7.268   0.590
  269GLN     CG 1057   6.771   7.380   0.742
  269GLN    HG1 1058   6.833   7.341   0.823
  269GLN    HG2 1059   6.666   7.402   0.764
  269GLN     CD 1060   6.845   7.506   0.720
  269GLN    OE1 1061   6.790   7.614   0.699
  269GLN    NE2 1062   6.975   7.500   0.728
  269GLN   HE21 1063   7.018   7.408   0.731
  269GLN   HE22 1064   7.029   7.578   0.695
  269GLN      C 1065   6.707   7.082   0.491
  269GLN      O 1066   6.680   7.145   0.384
  270ASN      N 1067   6.740   6.956   0.482
  270ASN      H 1068   6.750   6.907   0.570
  270ASN     CA 1069   6.777   6.885   0.360
  270ASN     HA 1070   6.837   6.961   0.310
  270ASN     CB 1071   6.863   6.757   0.379
  270ASN    HB1 1072   6.954   6.788   0.431
  270ASN    HB2 1073   6.891   6.703   0.289
  270ASN     CG 1074   6.785   6.655   0.467
  270ASN    OD1 1075   6.696   6.595   0.421
  270ASN    ND2 1076   6.823   6.641   0.592
  270ASN   HD21 1077   6.889   6.707   0.629
  270ASN   HD22 1078   6.752   6.601   0.652
  270ASN      C 1079   6.655   6.846   0.274
  270ASN      O 1080   6.541   6.859   0.311
  271SER      N 1081   6.688   6.813   0.148
  271SER      H 1082   6.783   6.817   0.114
  271SER     CA 1083   6.583   6.786   0.041
  271SER     HA 1084   6.512   6.868   0.036
  271SER     CB 1085   6.657   6.764  -0.093
  271SER    HB1 1086   6.576   6.744  -0.164
  271SER    HB2 1087   6.723   6.678  -0.105
  271SER     OG 1088   6.726   6.883  -0.125
  271SER     HG 1089   6.769   6.857  -0.207
  271SER      C 1090   6.487   6.666   0.060
  271SER      O 1091   6.395   6.637  -0.019
  272TRP      N 1092   6.493   6.588   0.171
  272TRP      H 1093   6.563   6.613   0.239
  272TRP     CA 1094   6.417   6.462   0.193
  272TRP     HA 1095   6.346   6.445   0.112
  272TRP     CB 1096   6.512   6.341   0.182
  272TRP    HB1 1097   6.444   6.257   0.186
  272TRP    HB2 1098   6.578   6.343   0.269
  272TRP     CG 1099   6.582   6.333   0.054
  272TRP    CD1 1100   6.559   6.250  -0.044
  272TRP    HD1 1101   6.477   6.180  -0.046
  272TRP    NE1 1102   6.654   6.264  -0.142
  272TRP    HE1 1103   6.641   6.210  -0.226
  272TRP    CE2 1104   6.746   6.354  -0.108
  272TRP    CZ2 1105   6.865   6.390  -0.172
  272TRP    HZ2 1106   6.882   6.352  -0.271
  272TRP    CH2 1107   6.953   6.476  -0.105
  272TRP    HH2 1108   7.046   6.495  -0.156
  272TRP    CZ3 1109   6.922   6.521   0.025
  272TRP    HZ3 1110   6.999   6.567   0.086
  272TRP    CE3 1111   6.804   6.479   0.089
  272TRP    HE3 1112   6.767   6.510   0.186
  272TRP    CD2 1113   6.705   6.402   0.020
  272TRP      C 1114   6.335   6.462   0.328
  272TRP      O 1115   6.212   6.450   0.329
  273GLN      N 1116   6.416   6.471   0.434
  273GLN      H 1117   6.516   6.485   0.433
  273GLN     CA 1118   6.375   6.457   0.574
  273GLN     HA 1119   6.269   6.480   0.576
  273GLN     CB 1120   6.395   6.305   0.617
  273GLN    HB1 1121   6.319   6.244   0.567
  273GLN    HB2 1122   6.387   6.289   0.725
  273GLN     CG 1123   6.530   6.246   0.577
  273GLN    HG1 1124   6.609   6.322   0.577
  273GLN    HG2 1125   6.529   6.217   0.472
  273GLN     CD 1126   6.585   6.138   0.666
  273GLN    OE1 1127   6.530   6.116   0.770
  273GLN    NE2 1128   6.666   6.042   0.621
  273GLN   HE21 1129   6.692   6.046   0.524
  273GLN   HE22 1130   6.710   5.980   0.687
  273GLN      C 1131   6.446   6.553   0.680
  273GLN      O 1132   6.547   6.513   0.734
  274PRO      N 1133   6.395   6.669   0.719
  274PRO     CD 1134   6.288   6.732   0.645
  274PRO    HD1 1135   6.195   6.711   0.699
  274PRO    HD2 1136   6.287   6.705   0.540
  274PRO     CG 1137   6.308   6.877   0.656
  274PRO    HG1 1138   6.220   6.935   0.631
  274PRO    HG2 1139   6.383   6.910   0.584
  274PRO     CB 1140   6.376   6.891   0.791
  274PRO    HB1 1141   6.309   6.905   0.876
  274PRO    HB2 1142   6.442   6.977   0.796
  274PRO     CA 1143   6.450   6.761   0.817
  274PRO     HA 1144   6.555   6.782   0.795
  274PRO      C 1145   6.443   6.701   0.962
  274PRO      O 1146   6.335   6.657   1.009
  275ALA      N 1147   6.551   6.695   1.040
  275ALA      H 1148   6.636   6.729   0.997
  275ALA     CA 1149   6.559   6.668   1.180
  275ALA     HA 1150   6.515   6.570   1.197
  275ALA     CB 1151   6.708   6.667   1.215
  275ALA    HB1 1152   6.730   6.643   1.319
  275ALA    HB2 1153   6.754   6.585   1.161
  275ALA    HB3 1154   6.769   6.756   1.197
  275ALA      C 1155   6.472   6.770   1.260
  275ALA      O 1156   6.457   6.884   1.227
  276ASP      N 1157   6.411   6.730   1.367
  276ASP      H 1158   6.395   6.632   1.385
  276ASP     CA 1159   6.355   6.812   1.471
  276ASP     HA 1160   6.300   6.891   1.420
  276ASP     CB 1161   6.259   6.735   1.556
  276ASP    HB1 1162   6.314   6.657   1.607
  276ASP    HB2 1163   6.185   6.681   1.498
  276ASP     CG 1164   6.183   6.820   1.661
  276ASP    OD1 1165   6.188   6.947   1.649
  276ASP    OD2 1166   6.108   6.773   1.748
  276ASP      C 1167   6.460   6.879   1.559
  276ASP      O 1168   6.546   6.819   1.620
  277ILE      N 1169   6.470   7.010   1.546
  277ILE      H 1170   6.401   7.054   1.486
  277ILE     CA 1171   6.563   7.094   1.628
  277ILE     HA 1172   6.661   7.047   1.626
  277ILE     CB 1173   6.570   7.226   1.561
  277ILE     HB 1174   6.572   7.211   1.453
  277ILE    CG2 1175   6.452   7.318   1.579
  277ILE   HG21 1176   6.438   7.355   1.680
  277ILE   HG22 1177   6.456   7.398   1.504
  277ILE   HG23 1178   6.358   7.263   1.564
  277ILE    CG1 1179   6.704   7.284   1.600
  277ILE   HG11 1180   6.784   7.216   1.568
  277ILE   HG12 1181   6.714   7.293   1.708
  277ILE     CD 1182   6.735   7.419   1.543
  277ILE    HD1 1183   6.719   7.410   1.435
  277ILE    HD2 1184   6.669   7.489   1.593
  277ILE    HD3 1185   6.837   7.452   1.566
  277ILE      C 1186   6.526   7.082   1.776
  277ILE      O 1187   6.608   7.085   1.864
  278SER      N 1188   6.395   7.079   1.804
  278SER      H 1189   6.332   7.064   1.726
  278SER     CA 1190   6.339   7.061   1.933
  278SER     HA 1191   6.408   7.120   1.994
  278SER     CB 1192   6.200   7.137   1.947
  278SER    HB1 1193   6.204   7.238   1.907
  278SER    HB2 1194   6.182   7.146   2.054
  278SER     OG 1195   6.097   7.067   1.880
  278SER     HG 1196   6.142   7.026   1.806
  278SER      C 1197   6.346   6.920   1.986
  278SER      O 1198   6.281   6.886   2.089
  279ALA      N 1199   6.422   6.829   1.927
  279ALA      H 1200   6.464   6.856   1.839
  279ALA     CA 1201   6.435   6.695   1.981
  279ALA     HA 1202   6.329   6.671   1.995
  279ALA     CB 1203   6.487   6.587   1.875
  279ALA    HB1 1204   6.437   6.598   1.779
  279ALA    HB2 1205   6.591   6.614   1.856
  279ALA    HB3 1206   6.472   6.484   1.908
  279ALA      C 1207   6.510   6.702   2.118
  279ALA      O 1208   6.576   6.804   2.152
  280ARG      N 1209   6.514   6.592   2.196
  280ARG      H 1210   6.469   6.508   2.161
  280ARG     CA 1211   6.601   6.581   2.319
  280ARG     HA 1212   6.686   6.648   2.303
  280ARG     CB 1213   6.517   6.632   2.437
  280ARG    HB1 1214   6.487   6.733   2.411
  280ARG    HB2 1215   6.576   6.631   2.529
  280ARG     CG 1216   6.394   6.542   2.462
  280ARG    HG1 1217   6.427   6.459   2.525
  280ARG    HG2 1218   6.356   6.502   2.368
  280ARG     CD 1219   6.277   6.629   2.523
  280ARG    HD1 1220   6.318   6.673   2.614
  280ARG    HD2 1221   6.206   6.549   2.545
  280ARG     NE 1222   6.234   6.734   2.424
  280ARG     HE 1223   6.243   6.709   2.327
  280ARG     CZ 1224   6.173   6.848   2.451
  280ARG    NH1 1225   6.152   6.898   2.565
  280ARG   HH11 1226   6.192   6.855   2.647
  280ARG   HH12 1227   6.087   6.973   2.586
  280ARG    NH2 1228   6.129   6.913   2.349
  280ARG   HH21 1229   6.155   6.881   2.257
  280ARG   HH22 1230   6.073   6.995   2.366
  280ARG      C 1231   6.644   6.437   2.340
  280ARG      O 1232   6.593   6.342   2.277
  281ASP      N 1233   6.729   6.413   2.435
  281ASP      H 1234   6.767   6.498   2.473
  281ASP     CA 1235   6.782   6.287   2.485
  281ASP     HA 1236   6.798   6.221   2.400
  281ASP     CB 1237   6.920   6.316   2.546
  281ASP    HB1 1238   6.965   6.402   2.495
  281ASP    HB2 1239   6.980   6.227   2.529
  281ASP     CG 1240   6.928   6.334   2.697
  281ASP    OD1 1241   6.831   6.379   2.756
  281ASP    OD2 1242   7.029   6.300   2.762
  281ASP      C 1243   6.691   6.215   2.585
  281ASP      O 1244   6.575   6.254   2.615
  282SER      N 1245   6.743   6.103   2.640
  282SER      H 1246   6.839   6.078   2.619
  282SER     CA 1247   6.670   6.023   2.745
  282SER     HA 1248   6.594   5.966   2.692
  282SER     CB 1249   6.766   5.924   2.810
  282SER    HB1 1250   6.721   5.886   2.901
  282SER    HB2 1251   6.860   5.977   2.827
  282SER     OG 1252   6.784   5.816   2.721
  282SER     HG 1253   6.838   5.856   2.653
  282SER      C 1254   6.595   6.096   2.849
  282SER      O 1255   6.476   6.070   2.867
  283VAL      N 1256   6.663   6.194   2.909
  283VAL      H 1257   6.749   6.222   2.865
  283VAL     CA 1258   6.612   6.263   3.026
  283VAL     HA 1259   6.511   6.234   3.056
  283VAL     CB 1260   6.710   6.240   3.147
  283VAL     HB 1261   6.692   6.305   3.232
  283VAL    CG1 1262   6.686   6.097   3.194
  283VAL   HG11 1263   6.727   6.026   3.122
  283VAL   HG12 1264   6.757   6.082   3.275
  283VAL   HG13 1265   6.588   6.089   3.241
  283VAL    CG2 1266   6.859   6.252   3.113
  283VAL   HG21 1267   6.911   6.254   3.209
  283VAL   HG22 1268   6.889   6.172   3.046
  283VAL   HG23 1269   6.866   6.347   3.059
  283VAL      C 1270   6.594   6.416   2.996
  283VAL      O 1271   6.600   6.500   3.090
  284GLY      N 1272   6.575   6.459   2.871
  284GLY      H 1273   6.581   6.386   2.802
  284GLY     CA 1274   6.530   6.591   2.826
  284GLY    HA1 1275   6.451   6.627   2.891
  284GLY    HA2 1276   6.479   6.566   2.733
  284GLY      C 1277   6.636   6.698   2.795
  284GLY      O 1278   6.607   6.819   2.782
  285ASN      N 1279   6.763   6.650   2.778
  285ASN      H 1280   6.774   6.550   2.780
  285ASN     CA 1281   6.868   6.733   2.728
  285ASN     HA 1282   6.850   6.829   2.776
  285ASN     CB 1283   6.998   6.679   2.775
  285ASN    HB1 1284   7.073   6.739   2.724
  285ASN    HB2 1285   7.004   6.577   2.736
  285ASN     CG 1286   7.018   6.678   2.925
  285ASN    OD1 1287   7.042   6.775   2.991
  285ASN    ND2 1288   7.011   6.560   2.983
  285ASN   HD21 1289   6.982   6.483   2.925
  285ASN   HD22 1290   7.004   6.565   3.083
  285ASN      C 1291   6.855   6.745   2.577
  285ASN      O 1292   6.870   6.649   2.503
  286THR      N 1293   6.847   6.867   2.534
  286THR      H 1294   6.851   6.944   2.598
  286THR     CA 1295   6.857   6.914   2.392
  286THR     HA 1296   6.812   6.842   2.324
  286THR     CB 1297   6.782   7.046   2.377
  286THR     HB 1298   6.775   7.066   2.270
  286THR    CG2 1299   6.639   7.035   2.426
  286THR   HG21 1300   6.619   7.006   2.529
  286THR   HG22 1301   6.593   7.131   2.401
  286THR   HG23 1302   6.590   6.956   2.368
  286THR    OG1 1303   6.858   7.152   2.435
  286THR    HG1 1304   6.827   7.167   2.525
  286THR      C 1305   7.003   6.930   2.340
  286THR      O 1306   7.103   6.906   2.403
  287VAL      N 1307   7.011   6.966   2.214
  287VAL      H 1308   6.926   6.996   2.167
  287VAL     CA 1309   7.142   7.011   2.159
  287VAL     HA 1310   7.214   6.929   2.154
  287VAL     CB 1311   7.126   7.057   2.010
  287VAL     HB 1312   7.081   6.971   1.961
  287VAL    CG1 1313   7.042   7.175   1.979
  287VAL   HG11 1314   7.034   7.177   1.870
  287VAL   HG12 1315   6.945   7.172   2.030
  287VAL   HG13 1316   7.099   7.263   2.010
  287VAL    CG2 1317   7.266   7.080   1.938
  287VAL   HG21 1318   7.325   7.148   2.000
  287VAL   HG22 1319   7.323   6.987   1.933
  287VAL   HG23 1320   7.255   7.115   1.836
  287VAL      C 1321   7.218   7.124   2.239
  287VAL      O 1322   7.339   7.123   2.253
  288LEU      N 1323   7.139   7.219   2.291
  288LEU      H 1324   7.039   7.203   2.287
  288LEU     CA 1325   7.199   7.329   2.372
  288LEU     HA 1326   7.296   7.358   2.332
  288LEU     CB 1327   7.096   7.440   2.365
  288LEU    HB1 1328   7.132   7.520   2.430
  288LEU    HB2 1329   7.006   7.406   2.417
  288LEU     CG 1330   7.063   7.500   2.226
  288LEU     HG 1331   7.009   7.415   2.184
  288LEU    CD1 1332   6.965   7.621   2.255
  288LEU   HD11 1333   6.945   7.671   2.161
  288LEU   HD12 1334   6.878   7.581   2.307
  288LEU   HD13 1335   7.014   7.697   2.316
  288LEU    CD2 1336   7.189   7.530   2.155
  288LEU   HD21 1337   7.236   7.438   2.119
  288LEU   HD22 1338   7.175   7.596   2.069
  288LEU   HD23 1339   7.266   7.580   2.214
  288LEU      C 1340   7.239   7.281   2.519
  288LEU      O 1341   7.325   7.341   2.580
  289HIE      N 1342   7.176   7.178   2.572
  289HIE      H 1343   7.096   7.144   2.520
  289HIE     CA 1344   7.218   7.110   2.696
  289HIE     HA 1345   7.240   7.184   2.773
  289HIE     CB 1346   7.100   7.032   2.754
  289HIE    HB1 1347   7.133   6.981   2.844
  289HIE    HB2 1348   7.071   6.959   2.678
  289HIE     CG 1349   6.976   7.104   2.792
  289HIE    ND1 1350   6.867   7.117   2.704
  289HIE    CE1 1351   6.763   7.165   2.776
  289HIE    HE1 1352   6.672   7.206   2.733
  289HIE    NE2 1353   6.799   7.173   2.905
  289HIE    HE2 1354   6.749   7.212   2.982
  289HIE    CD2 1355   6.931   7.127   2.923
  289HIE    HD2 1356   6.997   7.127   3.009
  289HIE      C 1357   7.352   7.031   2.677
  289HIE      O 1358   7.443   7.037   2.758
  290ALA      N 1359   7.362   6.955   2.564
  290ALA      H 1360   7.283   6.939   2.504
  290ALA     CA 1361   7.480   6.887   2.514
  290ALA     HA 1362   7.506   6.832   2.604
  290ALA     CB 1363   7.439   6.784   2.410
  290ALA    HB1 1364   7.524   6.727   2.371
  290ALA    HB2 1365   7.363   6.718   2.452
  290ALA    HB3 1366   7.384   6.824   2.325
  290ALA      C 1367   7.596   6.981   2.488
  290ALA      O 1368   7.704   6.961   2.536
  291LEU      N 1369   7.575   7.100   2.426
  291LEU      H 1370   7.484   7.114   2.383
  291LEU     CA 1371   7.678   7.203   2.404
  291LEU     HA 1372   7.772   7.155   2.375
  291LEU     CB 1373   7.626   7.302   2.295
  291LEU    HB1 1374   7.687   7.392   2.298
  291LEU    HB2 1375   7.526   7.339   2.313
  291LEU     CG 1376   7.638   7.242   2.149
  291LEU     HG 1377   7.589   7.145   2.141
  291LEU    CD1 1378   7.552   7.337   2.054
  291LEU   HD11 1379   7.451   7.345   2.095
  291LEU   HD12 1380   7.599   7.435   2.044
  291LEU   HD13 1381   7.529   7.310   1.951
  291LEU    CD2 1382   7.782   7.230   2.093
  291LEU   HD21 1383   7.820   7.333   2.101
  291LEU   HD22 1384   7.842   7.160   2.151
  291LEU   HD23 1385   7.778   7.203   1.988
  291LEU      C 1386   7.720   7.270   2.535
  291LEU      O 1387   7.826   7.332   2.536
  292VAL      N 1388   7.644   7.262   2.641
  292VAL      H 1389   7.552   7.223   2.629
  292VAL     CA 1390   7.688   7.309   2.780
  292VAL     HA 1391   7.746   7.401   2.775
  292VAL     CB 1392   7.560   7.339   2.856
  292VAL     HB 1393   7.484   7.261   2.851
  292VAL    CG1 1394   7.595   7.372   3.008
  292VAL   HG11 1395   7.499   7.395   3.054
  292VAL   HG12 1396   7.640   7.290   3.065
  292VAL   HG13 1397   7.663   7.458   3.010
  292VAL    CG2 1398   7.494   7.470   2.807
  292VAL   HG21 1399   7.535   7.561   2.850
  292VAL   HG22 1400   7.484   7.474   2.698
  292VAL   HG23 1401   7.393   7.477   2.849
  292VAL      C 1402   7.779   7.204   2.845
  292VAL      O 1403   7.871   7.225   2.919
  293GLU      N 1404   7.760   7.077   2.813
  293GLU      H 1405   7.689   7.052   2.746
  293GLU     CA 1406   7.819   6.966   2.896
  293GLU     HA 1407   7.821   6.993   3.002
  293GLU     CB 1408   7.714   6.856   2.900
  293GLU    HB1 1409   7.760   6.761   2.927
  293GLU    HB2 1410   7.671   6.844   2.800
  293GLU     CG 1411   7.590   6.891   2.990
  293GLU    HG1 1412   7.502   6.855   2.936
  293GLU    HG2 1413   7.590   6.999   3.006
  293GLU     CD 1414   7.593   6.819   3.123
  293GLU    OE1 1415   7.499   6.752   3.164
  293GLU    OE2 1416   7.689   6.845   3.197
  293GLU      C 1417   7.961   6.935   2.850
  293GLU      O 1418   8.053   6.916   2.932
  294VAL      N 1419   7.985   6.948   2.718
  294VAL      H 1420   7.905   6.974   2.662
  294VAL     CA 1421   8.116   6.940   2.654
  294VAL     HA 1422   8.175   6.866   2.708
  294VAL     CB 1423   8.104   6.897   2.505
  294VAL     HB 1424   8.201   6.873   2.463
  294VAL    CG1 1425   8.042   6.750   2.491
  294VAL   HG11 1426   8.107   6.691   2.555
  294VAL   HG12 1427   7.943   6.749   2.537
  294VAL   HG13 1428   8.042   6.717   2.387
  294VAL    CG2 1429   8.041   6.994   2.411
  294VAL   HG21 1430   8.057   6.962   2.308
  294VAL   HG22 1431   7.933   6.996   2.422
  294VAL   HG23 1432   8.079   7.092   2.439
  294VAL      C 1433   8.196   7.070   2.652
  294VAL      O 1434   8.312   7.064   2.611
  295ALA      N 1435   8.140   7.183   2.695
  295ALA      H 1436   8.045   7.175   2.731
  295ALA     CA 1437   8.222   7.301   2.730
  295ALA     HA 1438   8.277   7.335   2.642
  295ALA     CB 1439   8.136   7.424   2.788
  295ALA    HB1 1440   8.092   7.388   2.881
  295ALA    HB2 1441   8.206   7.504   2.810
  295ALA    HB3 1442   8.060   7.453   2.715
  295ALA      C 1443   8.331   7.270   2.835
  295ALA      O 1444   8.307   7.203   2.933
  296ASP      N 1445   8.444   7.337   2.830
  296ASP      H 1446   8.448   7.381   2.739
  296ASP     CA 1447   8.554   7.344   2.926
  296ASP     HA 1448   8.521   7.310   3.024
  296ASP     CB 1449   8.672   7.262   2.883
  296ASP    HB1 1450   8.697   7.301   2.784
  296ASP    HB2 1451   8.641   7.158   2.885
  296ASP     CG 1452   8.790   7.257   2.984
  296ASP    OD1 1453   8.904   7.232   2.937
  296ASP    OD2 1454   8.771   7.283   3.104
  296ASP      C 1455   8.597   7.491   2.936
  296ASP      O 1456   8.585   7.571   2.846
  297ASN      N 1457   8.625   7.541   3.057
  297ASN      H 1458   8.639   7.467   3.124
  297ASN     CA 1459   8.629   7.682   3.091
  297ASN     HA 1460   8.539   7.720   3.041
  297ASN     CB 1461   8.611   7.710   3.245
  297ASN    HB1 1462   8.612   7.818   3.256
  297ASN    HB2 1463   8.684   7.648   3.297
  297ASN     CG 1464   8.469   7.671   3.288
  297ASN    OD1 1465   8.373   7.726   3.233
  297ASN    ND2 1466   8.445   7.579   3.374
  297ASN   HD21 1467   8.518   7.556   3.440
  297ASN   HD22 1468   8.349   7.564   3.400
  297ASN      C 1469   8.743   7.769   3.021
  297ASN      O 1470   8.786   7.865   3.084
  298THR      N 1471   8.807   7.736   2.902
  298THR      H 1472   8.783   7.653   2.849
  298THR     CA 1473   8.928   7.786   2.840
  298THR     HA 1474   8.975   7.854   2.912
  298THR     CB 1475   9.024   7.678   2.802
  298THR     HB 1476   9.112   7.728   2.764
  298THR    CG2 1477   9.061   7.592   2.930
  298THR   HG21 1478   8.975   7.538   2.969
  298THR   HG22 1479   9.148   7.530   2.909
  298THR   HG23 1480   9.085   7.659   3.013
  298THR    OG1 1481   8.977   7.593   2.703
  298THR    HG1 1482   8.996   7.627   2.615
  298THR      C 1483   8.893   7.872   2.719
  298THR      O 1484   8.790   7.852   2.657
  299VAL      N 1485   8.982   7.972   2.688
  299VAL      H 1486   9.061   7.991   2.747
  299VAL     CA 1487   8.946   8.077   2.590
  299VAL     HA 1488   8.855   8.131   2.616
  299VAL     CB 1489   9.049   8.189   2.572
  299VAL     HB 1490   9.020   8.251   2.487
  299VAL    CG1 1491   9.047   8.284   2.708
  299VAL   HG11 1492   8.958   8.347   2.714
  299VAL   HG12 1493   9.050   8.217   2.794
  299VAL   HG13 1494   9.136   8.345   2.718
  299VAL    CG2 1495   9.193   8.148   2.540
  299VAL   HG21 1496   9.236   8.105   2.630
  299VAL   HG22 1497   9.200   8.090   2.448
  299VAL   HG23 1498   9.245   8.241   2.515
  299VAL      C 1499   8.913   8.023   2.447
  299VAL      O 1500   8.821   8.071   2.373
  300ASP      N 1501   8.980   7.916   2.412
  300ASP      H 1502   9.044   7.876   2.480
  300ASP     CA 1503   8.961   7.859   2.280
  300ASP     HA 1504   8.964   7.942   2.210
  300ASP     CB 1505   9.080   7.769   2.247
  300ASP    HB1 1506   9.171   7.827   2.229
  300ASP    HB2 1507   9.064   7.712   2.156
  300ASP     CG 1508   9.119   7.661   2.352
  300ASP    OD1 1509   9.178   7.561   2.310
  300ASP    OD2 1510   9.077   7.672   2.470
  300ASP      C 1511   8.833   7.768   2.274
  300ASP      O 1512   8.758   7.782   2.176
  301ASN      N 1513   8.808   7.672   2.361
  301ASN      H 1514   8.874   7.662   2.437
  301ASN     CA 1515   8.691   7.591   2.378
  301ASN     HA 1516   8.671   7.539   2.284
  301ASN     CB 1517   8.710   7.499   2.509
  301ASN    HB1 1518   8.713   7.564   2.596
  301ASN    HB2 1519   8.809   7.454   2.502
  301ASN     CG 1520   8.601   7.393   2.527
  301ASN    OD1 1521   8.493   7.427   2.565
  301ASN    ND2 1522   8.630   7.276   2.494
  301ASN   HD21 1523   8.715   7.262   2.442
  301ASN   HD22 1524   8.560   7.203   2.501
  301ASN      C 1525   8.568   7.684   2.390
  301ASN      O 1526   8.471   7.665   2.317
  302THR      N 1527   8.574   7.794   2.471
  302THR      H 1528   8.662   7.803   2.520
  302THR     CA 1529   8.459   7.887   2.482
  302THR     HA 1530   8.370   7.838   2.523
  302THR     CB 1531   8.507   7.994   2.574
  302THR     HB 1532   8.588   8.050   2.528
  302THR    CG2 1533   8.393   8.087   2.609
  302THR   HG21 1534   8.434   8.172   2.663
  302THR   HG22 1535   8.336   8.124   2.524
  302THR   HG23 1536   8.321   8.033   2.671
  302THR    OG1 1537   8.545   7.948   2.704
  302THR    HG1 1538   8.635   7.915   2.697
  302THR      C 1539   8.420   7.950   2.350
  302THR      O 1540   8.298   7.959   2.322
  303LYS      N 1541   8.520   7.988   2.267
  303LYS      H 1542   8.617   7.971   2.292
  303LYS     CA 1543   8.493   8.030   2.130
  303LYS     HA 1544   8.422   8.112   2.127
  303LYS     CB 1545   8.623   8.073   2.067
  303LYS    HB1 1546   8.687   7.985   2.057
  303LYS    HB2 1547   8.681   8.123   2.145
  303LYS     CG 1548   8.613   8.146   1.931
  303LYS    HG1 1549   8.569   8.243   1.951
  303LYS    HG2 1550   8.550   8.081   1.870
  303LYS     CD 1551   8.752   8.171   1.860
  303LYS    HD1 1552   8.727   8.251   1.791
  303LYS    HD2 1553   8.766   8.084   1.795
  303LYS     CE 1554   8.863   8.192   1.951
  303LYS    HE1 1555   8.851   8.135   2.043
  303LYS    HE2 1556   8.853   8.293   1.993
  303LYS     NZ 1557   8.993   8.156   1.905
  303LYS    HZ1 1558   9.012   8.222   1.830
  303LYS    HZ2 1559   9.073   8.171   1.965
  303LYS    HZ3 1560   8.993   8.057   1.887
  303LYS      C 1561   8.413   7.919   2.052
  303LYS      O 1562   8.309   7.949   1.994
  304PHE      N 1563   8.448   7.787   2.064
  304PHE      H 1564   8.526   7.758   2.121
  304PHE     CA 1565   8.386   7.685   1.987
  304PHE     HA 1566   8.380   7.722   1.885
  304PHE     CB 1567   8.470   7.554   1.991
  304PHE    HB1 1568   8.514   7.539   2.089
  304PHE    HB2 1569   8.546   7.551   1.912
  304PHE     CG 1570   8.378   7.435   1.980
  304PHE    CD1 1571   8.291   7.414   1.865
  304PHE    HD1 1572   8.299   7.464   1.769
  304PHE    CE1 1573   8.195   7.309   1.871
  304PHE    HE1 1574   8.132   7.304   1.783
  304PHE     CZ 1575   8.195   7.219   1.978
  304PHE     HZ 1576   8.128   7.134   1.972
  304PHE    CE2 1577   8.300   7.227   2.077
  304PHE    HE2 1578   8.307   7.156   2.158
  304PHE    CD2 1579   8.388   7.341   2.080
  304PHE    HD2 1580   8.470   7.339   2.151
  304PHE      C 1581   8.236   7.671   2.026
  304PHE      O 1582   8.152   7.671   1.944
  305VAL      N 1583   8.207   7.625   2.149
  305VAL      H 1584   8.285   7.614   2.211
  305VAL     CA 1585   8.075   7.584   2.191
  305VAL     HA 1586   8.050   7.508   2.118
  305VAL     CB 1587   8.075   7.524   2.336
  305VAL     HB 1588   7.970   7.501   2.353
  305VAL    CG1 1589   8.145   7.390   2.337
  305VAL   HG11 1590   8.119   7.345   2.433
  305VAL   HG12 1591   8.102   7.320   2.264
  305VAL   HG13 1592   8.252   7.396   2.319
  305VAL    CG2 1593   8.138   7.607   2.454
  305VAL   HG21 1594   8.076   7.696   2.463
  305VAL   HG22 1595   8.142   7.558   2.551
  305VAL   HG23 1596   8.242   7.636   2.433
  305VAL      C 1597   7.971   7.699   2.178
  305VAL      O 1598   7.851   7.681   2.151
  306THR      N 1599   8.012   7.826   2.189
  306THR      H 1600   8.112   7.841   2.187
  306THR     CA 1601   7.921   7.935   2.203
  306THR     HA 1602   7.823   7.907   2.241
  306THR     CB 1603   7.977   8.052   2.287
  306THR     HB 1604   7.899   8.128   2.286
  306THR    CG2 1605   8.008   8.003   2.434
  306THR   HG21 1606   8.094   7.937   2.434
  306THR   HG22 1607   8.021   8.093   2.494
  306THR   HG23 1608   7.929   7.940   2.477
  306THR    OG1 1609   8.101   8.099   2.234
  306THR    HG1 1610   8.173   8.049   2.274
  306THR      C 1611   7.881   7.988   2.059
  306THR      O 1612   7.762   8.008   2.034
  307SER      N 1613   7.972   7.989   1.964
  307SER      H 1614   8.063   7.951   1.989
  307SER     CA 1615   7.947   7.997   1.821
  307SER     HA 1616   7.908   8.096   1.798
  307SER     CB 1617   8.080   7.972   1.753
  307SER    HB1 1618   8.052   7.987   1.649
  307SER    HB2 1619   8.124   7.878   1.787
  307SER     OG 1620   8.163   8.077   1.798
  307SER     HG 1621   8.224   8.036   1.860
  307SER      C 1622   7.841   7.900   1.779
  307SER      O 1623   7.745   7.936   1.708
  308MET      N 1624   7.853   7.773   1.820
  308MET      H 1625   7.915   7.743   1.894
  308MET     CA 1626   7.779   7.660   1.754
  308MET     HA 1627   7.761   7.670   1.647
  308MET     CB 1628   7.864   7.532   1.772
  308MET    HB1 1629   7.906   7.524   1.873
  308MET    HB2 1630   7.948   7.533   1.703
  308MET     CG 1631   7.792   7.405   1.744
  308MET    HG1 1632   7.702   7.398   1.805
  308MET    HG2 1633   7.851   7.322   1.781
  308MET     SD 1634   7.745   7.357   1.572
  308MET     CE 1635   7.907   7.315   1.489
  308MET    HE1 1636   7.976   7.261   1.553
  308MET    HE2 1637   7.887   7.250   1.404
  308MET    HE3 1638   7.947   7.409   1.451
  308MET      C 1639   7.640   7.655   1.823
  308MET      O 1640   7.544   7.633   1.748
  309TYR      N 1641   7.632   7.686   1.959
  309TYR      H 1642   7.715   7.680   2.015
  309TYR     CA 1643   7.509   7.722   2.021
  309TYR     HA 1644   7.457   7.626   2.029
  309TYR     CB 1645   7.546   7.762   2.163
  309TYR    HB1 1646   7.602   7.855   2.155
  309TYR    HB2 1647   7.617   7.687   2.201
  309TYR     CG 1648   7.431   7.769   2.257
  309TYR    CD1 1649   7.336   7.872   2.247
  309TYR    HD1 1650   7.332   7.953   2.176
  309TYR    CE1 1651   7.240   7.884   2.349
  309TYR    HE1 1652   7.153   7.945   2.332
  309TYR     CZ 1653   7.235   7.803   2.463
  309TYR     OH 1654   7.133   7.816   2.555
  309TYR     HH 1655   7.097   7.905   2.556
  309TYR    CE2 1656   7.345   7.712   2.479
  309TYR    HE2 1657   7.346   7.654   2.570
  309TYR    CD2 1658   7.434   7.686   2.372
  309TYR    HD2 1659   7.503   7.606   2.390
  309TYR      C 1660   7.427   7.825   1.948
  309TYR      O 1661   7.307   7.805   1.942
  310ASN      N 1662   7.482   7.944   1.918
  310ASN      H 1663   7.580   7.961   1.938
  310ASN     CA 1664   7.408   8.059   1.858
  310ASN     HA 1665   7.328   8.079   1.928
  310ASN     CB 1666   7.500   8.179   1.842
  310ASN    HB1 1667   7.534   8.188   1.739
  310ASN    HB2 1668   7.588   8.169   1.906
  310ASN     CG 1669   7.446   8.310   1.885
  310ASN    OD1 1670   7.356   8.327   1.972
  310ASN    ND2 1671   7.489   8.423   1.829
  310ASN   HD21 1672   7.549   8.413   1.749
  310ASN   HD22 1673   7.450   8.513   1.853
  310ASN      C 1674   7.362   8.022   1.713
  310ASN      O 1675   7.244   8.049   1.688
  311GLU      N 1676   7.448   7.959   1.633
  311GLU      H 1677   7.546   7.956   1.659
  311GLU     CA 1678   7.423   7.908   1.499
  311GLU     HA 1679   7.409   7.993   1.432
  311GLU     CB 1680   7.542   7.823   1.453
  311GLU    HB1 1681   7.510   7.755   1.374
  311GLU    HB2 1682   7.583   7.757   1.530
  311GLU     CG 1683   7.657   7.913   1.413
  311GLU    HG1 1684   7.747   7.852   1.408
  311GLU    HG2 1685   7.671   7.997   1.480
  311GLU     CD 1686   7.650   7.954   1.268
  311GLU    OE1 1687   7.745   8.023   1.224
  311GLU    OE2 1688   7.558   7.914   1.199
  311GLU      C 1689   7.300   7.821   1.497
  311GLU      O 1690   7.213   7.841   1.413
  312ILE      N 1691   7.287   7.731   1.590
  312ILE      H 1692   7.356   7.726   1.663
  312ILE     CA 1693   7.176   7.637   1.607
  312ILE     HA 1694   7.140   7.596   1.512
  312ILE     CB 1695   7.223   7.512   1.691
  312ILE     HB 1696   7.295   7.553   1.762
  312ILE    CG2 1697   7.110   7.435   1.762
  312ILE   HG21 1698   7.154   7.356   1.823
  312ILE   HG22 1699   7.049   7.494   1.831
  312ILE   HG23 1700   7.045   7.388   1.689
  312ILE    CG1 1701   7.317   7.426   1.603
  312ILE   HG11 1702   7.374   7.492   1.537
  312ILE   HG12 1703   7.248   7.374   1.537
  312ILE     CD 1704   7.411   7.327   1.681
  312ILE    HD1 1705   7.403   7.234   1.625
  312ILE    HD2 1706   7.510   7.372   1.682
  312ILE    HD3 1707   7.393   7.316   1.788
  312ILE      C 1708   7.053   7.716   1.667
  312ILE      O 1709   6.949   7.713   1.604
  313LEU      N 1710   7.058   7.786   1.780
  313LEU      H 1711   7.153   7.800   1.813
  313LEU     CA 1712   6.954   7.872   1.841
  313LEU     HA 1713   6.872   7.813   1.883
  313LEU     CB 1714   7.010   7.955   1.957
  313LEU    HB1 1715   7.092   8.015   1.917
  313LEU    HB2 1716   7.069   7.896   2.027
  313LEU     CG 1717   6.898   8.028   2.032
  313LEU     HG 1718   6.829   8.069   1.959
  313LEU    CD1 1719   6.834   7.926   2.126
  313LEU   HD11 1720   6.761   7.978   2.189
  313LEU   HD12 1721   6.795   7.850   2.058
  313LEU   HD13 1722   6.910   7.890   2.194
  313LEU    CD2 1723   6.949   8.145   2.119
  313LEU   HD21 1724   7.027   8.109   2.186
  313LEU   HD22 1725   7.000   8.215   2.052
  313LEU   HD23 1726   6.862   8.188   2.167
  313LEU      C 1727   6.894   7.959   1.732
  313LEU      O 1728   6.773   7.960   1.717
  314ILE      N 1729   6.970   8.038   1.657
  314ILE      H 1730   7.069   8.032   1.676
  314ILE     CA 1731   6.932   8.129   1.552
  314ILE     HA 1732   6.865   8.204   1.593
  314ILE     CB 1733   7.053   8.211   1.503
  314ILE     HB 1734   7.132   8.141   1.477
  314ILE    CG2 1735   7.017   8.275   1.373
  314ILE   HG21 1736   7.022   8.204   1.291
  314ILE   HG22 1737   6.929   8.340   1.380
  314ILE   HG23 1738   7.097   8.346   1.354
  314ILE    CG1 1739   7.097   8.311   1.607
  314ILE   HG11 1740   7.097   8.262   1.705
  314ILE   HG12 1741   7.043   8.405   1.609
  314ILE     CD 1742   7.244   8.358   1.587
  314ILE    HD1 1743   7.317   8.279   1.576
  314ILE    HD2 1744   7.259   8.430   1.507
  314ILE    HD3 1745   7.286   8.411   1.674
  314ILE      C 1746   6.862   8.059   1.431
  314ILE      O 1747   6.752   8.096   1.394
  315LEU      N 1748   6.908   7.943   1.388
  315LEU      H 1749   6.983   7.898   1.440
  315LEU     CA 1750   6.842   7.869   1.288
  315LEU     HA 1751   6.817   7.935   1.205
  315LEU     CB 1752   6.926   7.750   1.248
  315LEU    HB1 1753   6.967   7.704   1.338
  315LEU    HB2 1754   7.019   7.791   1.210
  315LEU     CG 1755   6.884   7.640   1.148
  315LEU     HG 1756   6.817   7.573   1.202
  315LEU    CD1 1757   6.813   7.706   1.027
  315LEU   HD11 1758   6.732   7.775   1.052
  315LEU   HD12 1759   6.881   7.773   0.973
  315LEU   HD13 1760   6.783   7.632   0.952
  315LEU    CD2 1761   7.002   7.561   1.099
  315LEU   HD21 1762   6.964   7.476   1.042
  315LEU   HD22 1763   7.072   7.620   1.040
  315LEU   HD23 1764   7.055   7.509   1.178
  315LEU      C 1765   6.713   7.819   1.342
  315LEU      O 1766   6.613   7.825   1.270
  316GLY      N 1767   6.703   7.792   1.471
  316GLY      H 1768   6.788   7.774   1.523
  316GLY     CA 1769   6.579   7.763   1.542
  316GLY    HA1 1770   6.596   7.761   1.650
  316GLY    HA2 1771   6.542   7.663   1.518
  316GLY      C 1772   6.462   7.864   1.507
  316GLY      O 1773   6.353   7.825   1.452
  317ALA      N 1774   6.500   7.996   1.524
  317ALA      H 1775   6.588   8.014   1.570
  317ALA     CA 1776   6.413   8.107   1.489
  317ALA     HA 1777   6.320   8.078   1.538
  317ALA     CB 1778   6.468   8.239   1.562
  317ALA    HB1 1779   6.474   8.225   1.670
  317ALA    HB2 1780   6.572   8.257   1.533
  317ALA    HB3 1781   6.405   8.323   1.532
  317ALA      C 1782   6.385   8.134   1.342
  317ALA      O 1783   6.296   8.209   1.303
  318LYS      N 1784   6.461   8.070   1.253
  318LYS      H 1785   6.526   8.000   1.284
  318LYS     CA 1786   6.441   8.092   1.104
  318LYS     HA 1787   6.387   8.186   1.087
  318LYS     CB 1788   6.576   8.112   1.030
  318LYS    HB1 1789   6.557   8.147   0.928
  318LYS    HB2 1790   6.625   8.015   1.029
  318LYS     CG 1791   6.662   8.219   1.094
  318LYS    HG1 1792   6.707   8.177   1.184
  318LYS    HG2 1793   6.602   8.306   1.119
  318LYS     CD 1794   6.775   8.258   1.003
  318LYS    HD1 1795   6.843   8.325   1.055
  318LYS    HD2 1796   6.737   8.305   0.913
  318LYS     CE 1797   6.874   8.150   0.961
  318LYS    HE1 1798   6.820   8.073   0.905
  318LYS    HE2 1799   6.916   8.099   1.048
  318LYS     NZ 1800   6.978   8.215   0.875
  318LYS    HZ1 1801   6.944   8.278   0.804
  318LYS    HZ2 1802   7.053   8.251   0.933
  318LYS    HZ3 1803   7.012   8.135   0.825
  318LYS      C 1804   6.364   7.975   1.042
  318LYS      O 1805   6.279   8.004   0.960
  319LEU      N 1806   6.391   7.848   1.081
  319LEU      H 1807   6.458   7.833   1.155
  319LEU     CA 1808   6.294   7.738   1.077
  319LEU     HA 1809   6.268   7.724   0.972
  319LEU     CB 1810   6.350   7.615   1.141
  319LEU    HB1 1811   6.265   7.548   1.139
  319LEU    HB2 1812   6.377   7.642   1.243
  319LEU     CG 1813   6.476   7.548   1.081
  319LEU     HG 1814   6.548   7.623   1.050
  319LEU    CD1 1815   6.549   7.457   1.176
  319LEU   HD11 1816   6.580   7.521   1.259
  319LEU   HD12 1817   6.490   7.376   1.219
  319LEU   HD13 1818   6.635   7.407   1.131
  319LEU    CD2 1819   6.433   7.467   0.962
  319LEU   HD21 1820   6.350   7.403   0.988
  319LEU   HD22 1821   6.400   7.529   0.878
  319LEU   HD23 1822   6.516   7.404   0.930
  319LEU      C 1823   6.151   7.769   1.133
  319LEU      O 1824   6.044   7.749   1.065
  320HID      N 1825   6.145   7.817   1.255
  320HID      H 1826   6.231   7.852   1.295
  320HID     CA 1827   6.023   7.828   1.334
  320HID     HA 1828   5.940   7.804   1.268
  320HID     CB 1829   6.036   7.731   1.453
  320HID    HB1 1830   5.950   7.740   1.519
  320HID    HB2 1831   6.126   7.762   1.505
  320HID     CG 1832   6.066   7.590   1.407
  320HID    ND1 1833   5.969   7.506   1.350
  320HID    HD1 1834   5.875   7.535   1.326
  320HID    CE1 1835   6.030   7.393   1.318
  320HID    HE1 1836   5.984   7.300   1.288
  320HID    NE2 1837   6.155   7.391   1.371
  320HID    CD2 1838   6.182   7.520   1.408
  320HID    HD2 1839   6.277   7.552   1.447
  320HID      C 1840   5.997   7.968   1.397
  320HID      O 1841   6.089   8.041   1.440
  321PRO      N 1842   5.868   8.007   1.405
  321PRO     CD 1843   5.749   7.924   1.369
  321PRO    HD1 1844   5.738   7.831   1.425
  321PRO    HD2 1845   5.737   7.922   1.261
  321PRO     CG 1846   5.628   8.010   1.421
  321PRO    HG1 1847   5.615   7.977   1.524
  321PRO    HG2 1848   5.536   7.999   1.364
  321PRO     CB 1849   5.679   8.160   1.411
  321PRO    HB1 1850   5.627   8.231   1.475
  321PRO    HB2 1851   5.670   8.188   1.306
  321PRO     CA 1852   5.825   8.142   1.443
  321PRO     HA 1853   5.872   8.219   1.382
  321PRO      C 1854   5.852   8.163   1.592
  321PRO      O 1855   5.803   8.086   1.675
  322THR      N 1856   5.933   8.262   1.627
  322THR      H 1857   5.970   8.321   1.554
  322THR     CA 1858   5.962   8.299   1.764
  322THR     HA 1859   6.052   8.361   1.759
  322THR     CB 1860   5.855   8.380   1.837
  322THR     HB 1861   5.783   8.318   1.890
  322THR    CG2 1862   5.926   8.485   1.925
  322THR   HG21 1863   5.990   8.545   1.860
  322THR   HG22 1864   5.848   8.548   1.967
  322THR   HG23 1865   5.992   8.434   1.995
  322THR    OG1 1866   5.791   8.460   1.746
  322THR    HG1 1867   5.699   8.445   1.769
  322THR      C 1868   6.019   8.184   1.846
  322THR      O 1869   6.013   8.188   1.974
  323LEU      N 1870   6.066   8.071   1.780
  323LEU      H 1871   6.083   8.073   1.681
  323LEU     CA 1872   6.127   7.961   1.863
  323LEU     HA 1873   6.065   7.920   1.943
  323LEU     CB 1874   6.153   7.843   1.775
  323LEU    HB1 1875   6.216   7.883   1.696
  323LEU    HB2 1876   6.054   7.813   1.742
  323LEU     CG 1877   6.216   7.722   1.845
  323LEU     HG 1878   6.301   7.753   1.905
  323LEU    CD1 1879   6.116   7.654   1.938
  323LEU   HD11 1880   6.076   7.728   2.007
  323LEU   HD12 1881   6.040   7.613   1.871
  323LEU   HD13 1882   6.166   7.577   1.997
  323LEU    CD2 1883   6.262   7.616   1.746
  323LEU   HD21 1884   6.325   7.545   1.800
  323LEU   HD22 1885   6.172   7.578   1.698
  323LEU   HD23 1886   6.326   7.663   1.671
  323LEU      C 1887   6.252   8.005   1.927
  323LEU      O 1888   6.357   8.034   1.867
  324LYS      N 1889   6.246   8.000   2.061
  324LYS      H 1890   6.162   7.965   2.106
  324LYS     CA 1891   6.367   8.017   2.142
  324LYS     HA 1892   6.453   8.040   2.080
  324LYS     CB 1893   6.335   8.141   2.226
  324LYS    HB1 1894   6.250   8.110   2.286
  324LYS    HB2 1895   6.287   8.225   2.175
  324LYS     CG 1896   6.450   8.171   2.323
  324LYS    HG1 1897   6.548   8.177   2.276
  324LYS    HG2 1898   6.461   8.089   2.393
  324LYS     CD 1899   6.429   8.298   2.407
  324LYS    HD1 1900   6.428   8.387   2.344
  324LYS    HD2 1901   6.511   8.308   2.478
  324LYS     CE 1902   6.298   8.303   2.491
  324LYS    HE1 1903   6.298   8.225   2.567
  324LYS    HE2 1904   6.214   8.288   2.424
  324LYS     NZ 1905   6.277   8.424   2.574
  324LYS    HZ1 1906   6.212   8.405   2.648
  324LYS    HZ2 1907   6.360   8.463   2.616
  324LYS    HZ3 1908   6.252   8.498   2.510
  324LYS      C 1909   6.400   7.890   2.221
  324LYS      O 1910   6.321   7.857   2.314
  325LEU      N 1911   6.496   7.807   2.178
  325LEU      H 1912   6.539   7.830   2.089
  325LEU     CA 1913   6.518   7.666   2.225
  325LEU     HA 1914   6.423   7.614   2.210
  325LEU     CB 1915   6.620   7.588   2.147
  325LEU    HB1 1916   6.646   7.497   2.200
  325LEU    HB2 1917   6.709   7.651   2.151
  325LEU     CG 1918   6.582   7.537   2.010
  325LEU     HG 1919   6.544   7.618   1.948
  325LEU    CD1 1920   6.721   7.488   1.952
  325LEU   HD11 1921   6.761   7.408   2.014
  325LEU   HD12 1922   6.715   7.459   1.848
  325LEU   HD13 1923   6.796   7.567   1.952
  325LEU    CD2 1924   6.486   7.426   2.010
  325LEU   HD21 1925   6.391   7.464   2.048
  325LEU   HD22 1926   6.466   7.405   1.905
  325LEU   HD23 1927   6.516   7.342   2.073
  325LEU      C 1928   6.543   7.655   2.375
  325LEU      O 1929   6.523   7.552   2.430
  326GLU      N 1930   6.600   7.761   2.431
  326GLU      H 1931   6.610   7.837   2.366
  326GLU     CA 1932   6.651   7.776   2.566
  326GLU     HA 1933   6.724   7.699   2.591
  326GLU     CB 1934   6.735   7.901   2.564
  326GLU    HB1 1935   6.660   7.980   2.564
  326GLU    HB2 1936   6.788   7.894   2.469
  326GLU     CG 1937   6.831   7.936   2.673
  326GLU    HG1 1938   6.899   7.854   2.698
  326GLU    HG2 1939   6.778   7.959   2.765
  326GLU     CD 1940   6.916   8.063   2.632
  326GLU    OE1 1941   6.876   8.180   2.651
  326GLU    OE2 1942   7.019   8.038   2.561
  326GLU      C 1943   6.542   7.774   2.676
  326GLU      O 1944   6.578   7.768   2.794
  327GLU      N 1945   6.412   7.786   2.636
  327GLU      H 1946   6.401   7.814   2.540
  327GLU     CA 1947   6.293   7.761   2.721
  327GLU     HA 1948   6.292   7.830   2.805
  327GLU     CB 1949   6.167   7.793   2.639
  327GLU    HB1 1950   6.079   7.782   2.703
  327GLU    HB2 1951   6.156   7.719   2.560
  327GLU     CG 1952   6.157   7.942   2.588
  327GLU    HG1 1953   6.074   7.933   2.518
  327GLU    HG2 1954   6.247   7.977   2.537
  327GLU     CD 1955   6.127   8.039   2.699
  327GLU    OE1 1956   6.009   8.083   2.715
  327GLU    OE2 1957   6.222   8.079   2.764
  327GLU      C 1958   6.285   7.613   2.769
  327GLU      O 1959   6.220   7.579   2.870
  328ILE      N 1960   6.330   7.521   2.684
  328ILE      H 1961   6.380   7.545   2.599
  328ILE     CA 1962   6.317   7.378   2.710
  328ILE     HA 1963   6.212   7.351   2.723
  328ILE     CB 1964   6.361   7.299   2.590
  328ILE     HB 1965   6.466   7.310   2.563
  328ILE    CG2 1966   6.339   7.144   2.622
  328ILE   HG21 1967   6.356   7.082   2.534
  328ILE   HG22 1968   6.415   7.108   2.692
  328ILE   HG23 1969   6.239   7.132   2.662
  328ILE    CG1 1970   6.271   7.329   2.467
  328ILE   HG11 1971   6.272   7.437   2.448
  328ILE   HG12 1972   6.166   7.301   2.472
  328ILE     CD 1973   6.324   7.264   2.340
  328ILE    HD1 1974   6.316   7.156   2.343
  328ILE    HD2 1975   6.259   7.295   2.258
  328ILE    HD3 1976   6.423   7.308   2.326
  328ILE      C 1977   6.403   7.329   2.835
  328ILE      O 1978   6.525   7.343   2.831
  329THR      N 1979   6.337   7.272   2.934
  329THR      H 1980   6.237   7.265   2.918
  329THR     CA 1981   6.395   7.219   3.053
  329THR     HA 1982   6.492   7.264   3.072
  329THR     CB 1983   6.308   7.249   3.179
  329THR     HB 1984   6.350   7.197   3.265
  329THR    CG2 1985   6.294   7.392   3.215
  329THR   HG21 1986   6.263   7.452   3.130
  329THR   HG22 1987   6.226   7.411   3.298
  329THR   HG23 1988   6.396   7.421   3.242
  329THR    OG1 1989   6.178   7.199   3.169
  329THR    HG1 1990   6.137   7.208   3.255
  329THR      C 1991   6.420   7.068   3.042
  329THR      O 1992   6.330   6.999   2.993
  330ASN      N 1993   6.536   7.017   3.080
  330ASN      H 1994   6.612   7.072   3.117
  330ASN     CA 1995   6.543   6.876   3.113
  330ASN     HA 1996   6.503   6.819   3.029
  330ASN     CB 1997   6.693   6.833   3.117
  330ASN    HB1 1998   6.757   6.866   3.036
  330ASN    HB2 1999   6.700   6.725   3.130
  330ASN     CG 2000   6.763   6.878   3.245
  330ASN    OD1 2001   6.708   6.913   3.346
  330ASN    ND2 2002   6.895   6.879   3.243
  330ASN   HD21 2003   6.931   6.844   3.155
  330ASN   HD22 2004   6.948   6.935   3.308
  330ASN      C 2005   6.458   6.831   3.234
  330ASN      O 2006   6.405   6.909   3.311
  331ARG      N 2007   6.452   6.698   3.252
  331ARG      H 2008   6.486   6.645   3.174
  331ARG     CA 2009   6.370   6.636   3.361
  331ARG     HA 2010   6.262   6.652   3.350
  331ARG     CB 2011   6.373   6.484   3.342
  331ARG    HB1 2012   6.328   6.435   3.428
  331ARG    HB2 2013   6.477   6.451   3.344
  331ARG     CG 2014   6.294   6.424   3.221
  331ARG    HG1 2015   6.348   6.431   3.127
  331ARG    HG2 2016   6.205   6.487   3.214
  331ARG     CD 2017   6.258   6.270   3.234
  331ARG    HD1 2018   6.349   6.214   3.256
  331ARG    HD2 2019   6.211   6.234   3.143
  331ARG     NE 2020   6.148   6.253   3.330
  331ARG     HE 2021   6.126   6.331   3.391
  331ARG     CZ 2022   6.054   6.158   3.332
  331ARG    NH1 2023   6.045   6.056   3.253
  331ARG   HH11 2024   6.125   6.051   3.190
  331ARG   HH12 2025   5.981   5.984   3.282
  331ARG    NH2 2026   5.954   6.172   3.413
  331ARG   HH21 2027   5.941   6.258   3.463
  331ARG   HH22 2028   5.873   6.112   3.404
  331ARG      C 2029   6.420   6.684   3.499
  331ARG      O 2030   6.341   6.688   3.593
  332LYS      N 2031   6.552   6.710   3.523
  332LYS      H 2032   6.611   6.706   3.440
  332LYS     CA 2033   6.607   6.756   3.650
  332LYS     HA 2034   6.558   6.703   3.731
  332LYS     CB 2035   6.765   6.733   3.653
  332LYS    HB1 2036   6.809   6.795   3.575
  332LYS    HB2 2037   6.780   6.628   3.630
  332LYS     CG 2038   6.842   6.761   3.787
  332LYS    HG1 2039   6.790   6.702   3.862
  332LYS    HG2 2040   6.828   6.866   3.810
  332LYS     CD 2041   6.992   6.738   3.773
  332LYS    HD1 2042   7.026   6.808   3.697
  332LYS    HD2 2043   7.018   6.634   3.756
  332LYS     CE 2044   7.052   6.784   3.905
  332LYS    HE1 2045   6.999   6.724   3.980
  332LYS    HE2 2046   7.035   6.891   3.920
  332LYS     NZ 2047   7.196   6.752   3.908
  332LYS    HZ1 2048   7.248   6.771   3.824
  332LYS    HZ2 2049   7.242   6.801   3.984
  332LYS    HZ3 2050   7.204   6.654   3.932
  332LYS      C 2051   6.571   6.903   3.678
  332LYS      O 2052   6.608   6.962   3.774
  333GLY      N 2053   6.486   6.959   3.588
  333GLY      H 2054   6.461   6.903   3.508
  333GLY     CA 2055   6.438   7.095   3.594
  333GLY    HA1 2056   6.433   7.127   3.698
  333GLY    HA2 2057   6.334   7.108   3.563
  333GLY      C 2058   6.516   7.204   3.509
  333GLY      O 2059   6.482   7.322   3.525
  334LEU      N 2060   6.627   7.175   3.441
  334LEU      H 2061   6.657   7.079   3.439
  334LEU     CA 2062   6.727   7.276   3.392
  334LEU     HA 2063   6.711   7.371   3.444
  334LEU     CB 2064   6.872   7.230   3.425
  334LEU    HB1 2065   6.947   7.296   3.382
  334LEU    HB2 2066   6.893   7.139   3.370
  334LEU     CG 2067   6.888   7.212   3.578
  334LEU     HG 2068   6.815   7.143   3.620
  334LEU    CD1 2069   7.025   7.162   3.602
  334LEU   HD11 2070   7.105   7.229   3.569
  334LEU   HD12 2071   7.044   7.167   3.710
  334LEU   HD13 2072   7.038   7.060   3.567
  334LEU    CD2 2073   6.877   7.343   3.654
  334LEU   HD21 2074   6.877   7.320   3.761
  334LEU   HD22 2075   6.954   7.415   3.627
  334LEU   HD23 2076   6.785   7.396   3.632
  334LEU      C 2077   6.709   7.305   3.243
  334LEU      O 2078   6.716   7.211   3.164
  335THR      N 2079   6.685   7.432   3.201
  335THR      H 2080   6.701   7.502   3.273
  335THR     CA 2081   6.721   7.483   3.065
  335THR     HA 2082   6.668   7.419   2.994
  335THR     CB 2083   6.681   7.629   3.053
  335THR     HB 2084   6.715   7.669   2.958
  335THR    CG2 2085   6.530   7.649   3.049
  335THR   HG21 2086   6.485   7.598   2.963
  335THR   HG22 2087   6.486   7.612   3.141
  335THR   HG23 2088   6.489   7.750   3.039
  335THR    OG1 2089   6.736   7.707   3.157
  335THR    HG1 2090   6.665   7.690   3.219
  335THR      C 2091   6.870   7.480   3.048
  335THR      O 2092   6.943   7.450   3.140
  336PRO      N 2093   6.922   7.515   2.924
  336PRO     CD 2094   6.851   7.520   2.806
  336PRO    HD1 2095   6.791   7.610   2.789
  336PRO    HD2 2096   6.781   7.437   2.802
  336PRO     CG 2097   6.947   7.497   2.690
  336PRO    HG1 2098   6.918   7.556   2.603
  336PRO    HG2 2099   6.962   7.391   2.667
  336PRO     CB 2100   7.073   7.560   2.751
  336PRO    HB1 2101   7.065   7.667   2.732
  336PRO    HB2 2102   7.165   7.517   2.711
  336PRO     CA 2103   7.064   7.533   2.899
  336PRO     HA 2104   7.103   7.433   2.917
  336PRO      C 2105   7.140   7.628   2.990
  336PRO      O 2106   7.257   7.600   3.031
  337LEU      N 2107   7.081   7.741   3.018
  337LEU      H 2108   6.982   7.750   2.999
  337LEU     CA 2109   7.131   7.851   3.099
  337LEU     HA 2110   7.227   7.876   3.055
  337LEU     CB 2111   7.029   7.961   3.072
  337LEU    HB1 2112   6.929   7.920   3.082
  337LEU    HB2 2113   7.034   7.981   2.965
  337LEU     CG 2114   7.038   8.088   3.155
  337LEU     HG 2115   7.022   8.067   3.261
  337LEU    CD1 2116   7.184   8.147   3.145
  337LEU   HD11 2117   7.182   8.240   3.203
  337LEU   HD12 2118   7.249   8.081   3.202
  337LEU   HD13 2119   7.216   8.155   3.042
  337LEU    CD2 2120   6.940   8.196   3.107
  337LEU   HD21 2121   6.966   8.223   3.005
  337LEU   HD22 2122   6.839   8.155   3.099
  337LEU   HD23 2123   6.939   8.286   3.169
  337LEU      C 2124   7.147   7.805   3.245
  337LEU      O 2125   7.249   7.820   3.305
  338ALA      N 2126   7.037   7.748   3.298
  338ALA      H 2127   6.951   7.748   3.246
  338ALA     CA 2128   7.036   7.693   3.434
  338ALA     HA 2129   7.066   7.771   3.504
  338ALA     CB 2130   6.899   7.646   3.465
  338ALA    HB1 2131   6.874   7.667   3.569
  338ALA    HB2 2132   6.830   7.706   3.406
  338ALA    HB3 2133   6.887   7.542   3.436
  338ALA      C 2134   7.133   7.577   3.443
  338ALA      O 2135   7.205   7.562   3.542
  339LEU      N 2136   7.144   7.487   3.348
  339LEU      H 2137   7.080   7.489   3.270
  339LEU     CA 2138   7.250   7.382   3.338
  339LEU     HA 2139   7.240   7.330   3.433
  339LEU     CB 2140   7.228   7.292   3.217
  339LEU    HB1 2141   7.259   7.353   3.132
  339LEU    HB2 2142   7.125   7.255   3.211
  339LEU     CG 2143   7.320   7.174   3.210
  339LEU     HG 2144   7.420   7.211   3.185
  339LEU    CD1 2145   7.319   7.091   3.345
  339LEU   HD11 2146   7.408   7.113   3.405
  339LEU   HD12 2147   7.232   7.116   3.405
  339LEU   HD13 2148   7.327   6.985   3.322
  339LEU    CD2 2149   7.265   7.086   3.099
  339LEU   HD21 2150   7.247   7.136   3.004
  339LEU   HD22 2151   7.345   7.013   3.085
  339LEU   HD23 2152   7.187   7.014   3.126
  339LEU      C 2153   7.395   7.438   3.337
  339LEU      O 2154   7.474   7.385   3.416
  340ALA      N 2155   7.423   7.538   3.261
  340ALA      H 2156   7.352   7.558   3.193
  340ALA     CA 2157   7.552   7.608   3.247
  340ALA     HA 2158   7.632   7.537   3.228
  340ALA     CB 2159   7.540   7.708   3.127
  340ALA    HB1 2160   7.501   7.649   3.044
  340ALA    HB2 2161   7.469   7.783   3.160
  340ALA    HB3 2162   7.636   7.753   3.102
  340ALA      C 2163   7.594   7.661   3.386
  340ALA      O 2164   7.709   7.643   3.433
  341ALA      N 2165   7.499   7.731   3.448
  341ALA      H 2166   7.410   7.744   3.402
  341ALA     CA 2167   7.531   7.794   3.574
  341ALA     HA 2168   7.614   7.864   3.568
  341ALA     CB 2169   7.410   7.880   3.612
  341ALA    HB1 2170   7.420   7.938   3.704
  341ALA    HB2 2171   7.396   7.954   3.533
  341ALA    HB3 2172   7.317   7.824   3.610
  341ALA      C 2173   7.559   7.696   3.689
  341ALA      O 2174   7.669   7.709   3.743
  342SER      N 2175   7.471   7.599   3.711
  342SER      H 2176   7.385   7.612   3.660
  342SER     CA 2177   7.492   7.482   3.808
  342SER     HA 2178   7.509   7.518   3.909
  342SER     CB 2179   7.366   7.394   3.805
  342SER    HB1 2180   7.276   7.452   3.827
  342SER    HB2 2181   7.382   7.313   3.876
  342SER     OG 2182   7.345   7.343   3.667
  342SER     HG 2183   7.297   7.406   3.612
  342SER      C 2184   7.617   7.404   3.776
  342SER      O 2185   7.706   7.373   3.864
  343SER      N 2186   7.644   7.380   3.648
  343SER      H 2187   7.562   7.388   3.590
  343SER     CA 2188   7.763   7.314   3.603
  343SER     HA 2189   7.793   7.238   3.676
  343SER     CB 2190   7.734   7.221   3.484
  343SER    HB1 2191   7.644   7.160   3.495
  343SER    HB2 2192   7.810   7.143   3.485
  343SER     OG 2193   7.715   7.299   3.370
  343SER     HG 2194   7.629   7.341   3.381
  343SER      C 2195   7.887   7.398   3.586
  343SER      O 2196   7.990   7.343   3.548
  344GLY      N 2197   7.892   7.517   3.646
  344GLY      H 2198   7.807   7.558   3.680
  344GLY     CA 2199   8.010   7.610   3.652
  344GLY    HA1 2200   8.089   7.566   3.713
  344GLY    HA2 2201   7.978   7.696   3.711
  344GLY      C 2202   8.074   7.642   3.511
  344GLY      O 2203   8.190   7.643   3.506
  345LYS      N 2204   7.992   7.652   3.406
  345LYS      H 2205   7.893   7.655   3.425
  345LYS     CA 2206   8.035   7.670   3.263
  345LYS     HA 2207   8.143   7.661   3.249
  345LYS     CB 2208   7.952   7.576   3.179
  345LYS    HB1 2209   7.971   7.600   3.074
  345LYS    HB2 2210   7.846   7.596   3.193
  345LYS     CG 2211   7.979   7.427   3.203
  345LYS    HG1 2212   7.928   7.378   3.120
  345LYS    HG2 2213   7.936   7.400   3.300
  345LYS     CD 2214   8.126   7.380   3.187
  345LYS    HD1 2215   8.187   7.444   3.250
  345LYS    HD2 2216   8.160   7.404   3.086
  345LYS     CE 2217   8.162   7.228   3.205
  345LYS    HE1 2218   8.149   7.217   3.312
  345LYS    HE2 2219   8.263   7.210   3.170
  345LYS     NZ 2220   8.069   7.137   3.132
  345LYS    HZ1 2221   8.085   7.042   3.164
  345LYS    HZ2 2222   7.974   7.160   3.159
  345LYS    HZ3 2223   8.077   7.131   3.031
  345LYS      C 2224   8.003   7.819   3.240
  345LYS      O 2225   7.934   7.868   3.154
  346ILE      N 2226   8.079   7.896   3.318
  346ILE      H 2227   8.154   7.855   3.371
  346ILE     CA 2228   8.081   8.049   3.320
  346ILE     HA 2229   7.982   8.074   3.358
  346ILE     CB 2230   8.199   8.100   3.413
  346ILE     HB 2231   8.169   8.054   3.507
  346ILE    CG2 2232   8.336   8.039   3.368
  346ILE   HG21 2233   8.343   7.932   3.350
  346ILE   HG22 2234   8.378   8.104   3.291
  346ILE   HG23 2235   8.397   8.052   3.458
  346ILE    CG1 2236   8.197   8.257   3.429
  346ILE   HG11 2237   8.097   8.298   3.441
  346ILE   HG12 2238   8.241   8.301   3.339
  346ILE     CD 2239   8.282   8.306   3.550
  346ILE    HD1 2240   8.241   8.275   3.646
  346ILE    HD2 2241   8.383   8.267   3.551
  346ILE    HD3 2242   8.288   8.415   3.548
  346ILE      C 2243   8.110   8.110   3.182
  346ILE      O 2244   8.055   8.217   3.148
  347GLY      N 2245   8.192   8.044   3.098
  347GLY      H 2246   8.224   7.956   3.135
  347GLY     CA 2247   8.216   8.071   2.955
  347GLY    HA1 2248   8.285   8.001   2.909
  347GLY    HA2 2249   8.260   8.170   2.943
  347GLY      C 2250   8.086   8.077   2.878
  347GLY      O 2251   8.055   8.181   2.819
  348VAL      N 2252   8.012   7.971   2.878
  348VAL      H 2253   8.037   7.897   2.942
  348VAL     CA 2254   7.882   7.960   2.804
  348VAL     HA 2255   7.898   8.003   2.706
  348VAL     CB 2256   7.830   7.822   2.799
  348VAL     HB 2257   7.774   7.803   2.891
  348VAL    CG1 2258   7.735   7.798   2.680
  348VAL   HG11 2259   7.779   7.834   2.587
  348VAL   HG12 2260   7.706   7.693   2.668
  348VAL   HG13 2261   7.643   7.853   2.700
  348VAL    CG2 2262   7.944   7.718   2.773
  348VAL   HG21 2263   7.993   7.747   2.680
  348VAL   HG22 2264   8.024   7.722   2.847
  348VAL   HG23 2265   7.904   7.617   2.771
  348VAL      C 2266   7.776   8.050   2.863
  348VAL      O 2267   7.721   8.132   2.792
  349LEU      N 2268   7.771   8.050   2.996
  349LEU      H 2269   7.834   7.989   3.046
  349LEU     CA 2270   7.691   8.138   3.082
  349LEU     HA 2271   7.586   8.109   3.086
  349LEU     CB 2272   7.738   8.111   3.226
  349LEU    HB1 2273   7.844   8.131   3.217
  349LEU    HB2 2274   7.732   8.005   3.252
  349LEU     CG 2275   7.670   8.191   3.336
  349LEU     HG 2276   7.683   8.131   3.427
  349LEU    CD1 2277   7.720   8.329   3.368
  349LEU   HD11 2278   7.692   8.400   3.290
  349LEU   HD12 2279   7.681   8.370   3.461
  349LEU   HD13 2280   7.829   8.324   3.371
  349LEU    CD2 2281   7.512   8.209   3.326
  349LEU   HD21 2282   7.477   8.256   3.418
  349LEU   HD22 2283   7.505   8.285   3.248
  349LEU   HD23 2284   7.470   8.110   3.308
  349LEU      C 2285   7.702   8.289   3.047
  349LEU      O 2286   7.606   8.358   3.020
  350ALA      N 2287   7.830   8.337   3.044
  350ALA      H 2288   7.914   8.282   3.056
  350ALA     CA 2289   7.867   8.480   3.012
  350ALA     HA 2290   7.799   8.556   3.053
  350ALA     CB 2291   8.008   8.512   3.062
  350ALA    HB1 2292   8.036   8.615   3.039
  350ALA    HB2 2293   8.018   8.475   3.164
  350ALA    HB3 2294   8.076   8.451   3.003
  350ALA      C 2295   7.845   8.501   2.859
  350ALA      O 2296   7.836   8.621   2.822
  351TYR      N 2297   7.836   8.402   2.768
  351TYR      H 2298   7.858   8.306   2.791
  351TYR     CA 2299   7.789   8.426   2.636
  351TYR     HA 2300   7.836   8.519   2.602
  351TYR     CB 2301   7.830   8.317   2.538
  351TYR    HB1 2302   7.861   8.230   2.597
  351TYR    HB2 2303   7.915   8.358   2.484
  351TYR     CG 2304   7.724   8.265   2.438
  351TYR    CD1 2305   7.689   8.353   2.327
  351TYR    HD1 2306   7.743   8.444   2.308
  351TYR    CE1 2307   7.593   8.308   2.235
  351TYR    HE1 2308   7.586   8.373   2.149
  351TYR     CZ 2309   7.496   8.214   2.272
  351TYR     OH 2310   7.385   8.185   2.200
  351TYR     HH 2311   7.370   8.251   2.132
  351TYR    CE2 2312   7.533   8.127   2.376
  351TYR    HE2 2313   7.467   8.044   2.398
  351TYR    CD2 2314   7.651   8.149   2.459
  351TYR    HD2 2315   7.673   8.089   2.545
  351TYR      C 2316   7.635   8.449   2.649
  351TYR      O 2317   7.596   8.554   2.607
  352ILE      N 2318   7.553   8.353   2.697
  352ILE      H 2319   7.600   8.267   2.721
  352ILE     CA 2320   7.406   8.363   2.695
  352ILE     HA 2321   7.374   8.370   2.591
  352ILE     CB 2322   7.344   8.233   2.764
  352ILE     HB 2323   7.373   8.229   2.869
  352ILE    CG2 2324   7.188   8.247   2.772
  352ILE   HG21 2325   7.142   8.293   2.685
  352ILE   HG22 2326   7.127   8.160   2.798
  352ILE   HG23 2327   7.167   8.321   2.849
  352ILE    CG1 2328   7.385   8.101   2.706
  352ILE   HG11 2329   7.486   8.090   2.668
  352ILE   HG12 2330   7.327   8.078   2.616
  352ILE     CD 2331   7.361   7.982   2.792
  352ILE    HD1 2332   7.272   7.977   2.855
  352ILE    HD2 2333   7.371   7.895   2.727
  352ILE    HD3 2334   7.433   7.979   2.873
  352ILE      C 2335   7.352   8.484   2.766
  352ILE      O 2336   7.278   8.563   2.706
  353LEU      N 2337   7.392   8.514   2.891
  353LEU      H 2338   7.467   8.465   2.938
  353LEU     CA 2339   7.346   8.636   2.953
  353LEU     HA 2340   7.238   8.649   2.952
  353LEU     CB 2341   7.390   8.643   3.100
  353LEU    HB1 2342   7.356   8.737   3.143
  353LEU    HB2 2343   7.499   8.642   3.091
  353LEU     CG 2344   7.335   8.530   3.188
  353LEU     HG 2345   7.379   8.433   3.167
  353LEU    CD1 2346   7.376   8.556   3.334
  353LEU   HD11 2347   7.320   8.642   3.369
  353LEU   HD12 2348   7.365   8.468   3.397
  353LEU   HD13 2349   7.483   8.576   3.337
  353LEU    CD2 2350   7.184   8.514   3.178
  353LEU   HD21 2351   7.141   8.486   3.083
  353LEU   HD22 2352   7.147   8.440   3.249
  353LEU   HD23 2353   7.146   8.609   3.217
  353LEU      C 2354   7.384   8.771   2.884
  353LEU      O 2355   7.313   8.872   2.898
  354GLN      N 2356   7.477   8.775   2.796
  354GLN      H 2357   7.523   8.686   2.784
  354GLN     CA 2358   7.521   8.899   2.728
  354GLN     HA 2359   7.463   8.985   2.764
  354GLN     CB 2360   7.665   8.931   2.758
  354GLN    HB1 2361   7.682   9.030   2.714
  354GLN    HB2 2362   7.727   8.853   2.713
  354GLN     CG 2363   7.700   8.952   2.911
  354GLN    HG1 2364   7.669   8.868   2.973
  354GLN    HG2 2365   7.635   9.036   2.934
  354GLN     CD 2366   7.851   8.974   2.935
  354GLN    OE1 2367   7.895   9.079   2.979
  354GLN    NE2 2368   7.934   8.881   2.891
  354GLN   HE21 2369   7.900   8.795   2.850
  354GLN   HE22 2370   8.031   8.906   2.905
  354GLN      C 2371   7.499   8.901   2.577
  354GLN      O 2372   7.561   8.983   2.504
  355ARG      N 2373   7.412   8.813   2.535
  355ARG      H 2374   7.364   8.763   2.609
  355ARG     CA 2375   7.374   8.786   2.401
  355ARG     HA 2376   7.464   8.775   2.341
  355ARG     CB 2377   7.314   8.640   2.383
  355ARG    HB1 2378   7.219   8.640   2.438
  355ARG    HB2 2379   7.387   8.568   2.419
  355ARG     CG 2380   7.278   8.602   2.240
  355ARG    HG1 2381   7.371   8.596   2.183
  355ARG    HG2 2382   7.204   8.666   2.191
  355ARG     CD 2383   7.218   8.459   2.233
  355ARG    HD1 2384   7.295   8.390   2.269
  355ARG    HD2 2385   7.194   8.446   2.127
  355ARG     NE 2386   7.094   8.450   2.312
  355ARG     HE 2387   7.020   8.518   2.305
  355ARG     CZ 2388   7.055   8.344   2.386
  355ARG    NH1 2389   7.134   8.238   2.401
  355ARG   HH11 2390   7.232   8.235   2.376
  355ARG   HH12 2391   7.100   8.165   2.463
  355ARG    NH2 2392   6.933   8.344   2.443
  355ARG   HH21 2393   6.865   8.418   2.432
  355ARG   HH22 2394   6.906   8.276   2.513
  355ARG      C 2395   7.283   8.889   2.338
  355ARG      O 2396   7.183   8.931   2.391
  356GLU      N 2397   7.314   8.931   2.213
  356GLU      H 2398   7.402   8.901   2.172
  356GLU     CA 2399   7.229   9.019   2.134
  356GLU     HA 2400   7.124   9.013   2.164
  356GLU     CB 2401   7.275   9.159   2.170
  356GLU    HB1 2402   7.380   9.174   2.145
  356GLU    HB2 2403   7.269   9.181   2.276
  356GLU     CG 2404   7.180   9.259   2.093
  356GLU    HG1 2405   7.075   9.231   2.089
  356GLU    HG2 2406   7.211   9.241   1.990
  356GLU     CD 2407   7.219   9.407   2.125
  356GLU    OE1 2408   7.324   9.442   2.186
  356GLU    OE2 2409   7.142   9.496   2.090
  356GLU      C 2410   7.231   8.991   1.984
  356GLU      O 2411   7.345   8.978   1.931
  357ILE      N 2412   7.112   8.970   1.924
  357ILE      H 2413   7.023   8.974   1.971
  357ILE     CA 2414   7.095   8.936   1.786
  357ILE     HA 2415   7.195   8.928   1.744
  357ILE     CB 2416   7.021   8.807   1.755
  357ILE     HB 2417   6.914   8.822   1.764
  357ILE    CG2 2418   7.044   8.748   1.612
  357ILE   HG21 2419   6.985   8.809   1.543
  357ILE   HG22 2420   7.147   8.753   1.579
  357ILE   HG23 2421   7.004   8.647   1.608
  357ILE    CG1 2422   7.052   8.690   1.856
  357ILE   HG11 2423   6.998   8.603   1.819
  357ILE   HG12 2424   7.020   8.724   1.955
  357ILE     CD 2425   7.202   8.642   1.866
  357ILE    HD1 2426   7.241   8.633   1.765
  357ILE    HD2 2427   7.256   8.707   1.934
  357ILE    HD3 2428   7.202   8.545   1.916
  357ILE      C 2429   7.021   9.046   1.717
  357ILE      O 2430   6.913   9.082   1.766
  358HID      N 2431   7.076   9.099   1.608
  358HID      H 2432   7.167   9.069   1.578
  358HID     CA 2433   7.030   9.227   1.551
  358HID     HA 2434   6.974   9.274   1.632
  358HID     CB 2435   7.153   9.312   1.522
  358HID    HB1 2436   7.121   9.414   1.501
  358HID    HB2 2437   7.206   9.275   1.434
  358HID     CG 2438   7.244   9.325   1.642
  358HID    ND1 2439   7.249   9.433   1.727
  358HID    HD1 2440   7.197   9.518   1.715
  358HID    CE1 2441   7.350   9.418   1.814
  358HID    HE1 2442   7.374   9.494   1.887
  358HID    NE2 2443   7.419   9.304   1.790
  358HID    CD2 2444   7.347   9.242   1.687
  358HID    HD2 2445   7.372   9.148   1.640
  358HID      C 2446   6.938   9.204   1.428
  358HID      O 2447   6.857   9.294   1.392
  359GLU      N 2448   6.955   9.086   1.368
  359GLU      H 2449   7.033   9.027   1.394
  359GLU     CA 2450   6.881   9.054   1.246
  359GLU     HA 2451   6.887   9.139   1.178
  359GLU     CB 2452   6.951   8.938   1.171
  359GLU    HB1 2453   6.923   8.847   1.224
  359GLU    HB2 2454   7.059   8.957   1.168
  359GLU     CG 2455   6.897   8.933   1.036
  359GLU    HG1 2456   6.924   9.029   0.993
  359GLU    HG2 2457   6.790   8.912   1.036
  359GLU     CD 2458   6.968   8.818   0.955
  359GLU    OE1 2459   7.078   8.836   0.897
  359GLU    OE2 2460   6.917   8.706   0.953
  359GLU      C 2461   6.731   9.028   1.281
  359GLU      O 2462   6.708   8.951   1.379
  360PRO      N 2463   6.635   9.096   1.220
  360PRO     CD 2464   6.647   9.203   1.120
  360PRO    HD1 2465   6.693   9.172   1.027
  360PRO    HD2 2466   6.702   9.284   1.169
  360PRO     CG 2467   6.505   9.259   1.085
  360PRO    HG1 2468   6.503   9.275   0.977
  360PRO    HG2 2469   6.473   9.342   1.149
  360PRO     CB 2470   6.415   9.144   1.126
  360PRO    HB1 2471   6.407   9.081   1.037
  360PRO    HB2 2472   6.315   9.182   1.149
  360PRO     CA 2473   6.497   9.068   1.232
  360PRO     HA 2474   6.462   9.116   1.323
  360PRO      C 2475   6.458   8.920   1.232
  360PRO      O 2476   6.529   8.832   1.187
  361GLU      N 2477   6.352   8.884   1.303
  361GLU      H 2478   6.302   8.962   1.343
  361GLU     CA 2479   6.297   8.749   1.320
  361GLU     HA 2480   6.195   8.759   1.357
  361GLU     CB 2481   6.269   8.674   1.186
  361GLU    HB1 2482   6.207   8.590   1.220
  361GLU    HB2 2483   6.360   8.625   1.150
  361GLU     CG 2484   6.180   8.755   1.084
  361GLU    HG1 2485   6.150   8.686   1.005
  361GLU    HG2 2486   6.248   8.828   1.038
  361GLU     CD 2487   6.063   8.828   1.144
  361GLU    OE1 2488   6.037   8.939   1.098
  361GLU    OE2 2489   5.975   8.769   1.213
  361GLU      C 2490   6.379   8.652   1.409
  361GLU      O 2491   6.319   8.566   1.473
  362CYS      N 2492   6.511   8.675   1.421
  362CYS      H 2493   6.548   8.740   1.353
  362CYS     CA 2494   6.598   8.630   1.530
  362CYS     HA 2495   6.557   8.536   1.565
  362CYS     CB 2496   6.729   8.587   1.471
  362CYS    HB1 2497   6.786   8.523   1.539
  362CYS    HB2 2498   6.798   8.668   1.449
  362CYS     SG 2499   6.713   8.494   1.320
  362CYS     HG 2500   6.645   8.393   1.375
  362CYS      C 2501   6.615   8.728   1.648
  362CYS      O 2502   6.665   8.687   1.754
  363ARG      N 2503   6.571   8.858   1.639
  363ARG      H 2504   6.544   8.883   1.545
  363ARG     CA 2505   6.589   8.955   1.747
  363ARG     HA 2506   6.697   8.967   1.750
  363ARG     CB 2507   6.513   9.084   1.713
  363ARG    HB1 2508   6.511   9.157   1.794
  363ARG    HB2 2509   6.417   9.065   1.664
  363ARG     CG 2510   6.577   9.166   1.600
  363ARG    HG1 2511   6.572   9.101   1.512
  363ARG    HG2 2512   6.679   9.195   1.626
  363ARG     CD 2513   6.501   9.301   1.571
  363ARG    HD1 2514   6.484   9.352   1.665
  363ARG    HD2 2515   6.406   9.270   1.526
  363ARG     NE 2516   6.580   9.383   1.470
  363ARG     HE 2517   6.667   9.350   1.430
  363ARG     CZ 2518   6.531   9.497   1.427
  363ARG    NH1 2519   6.428   9.558   1.472
  363ARG   HH11 2520   6.381   9.525   1.555
  363ARG   HH12 2521   6.410   9.650   1.433
  363ARG    NH2 2522   6.602   9.555   1.340
  363ARG   HH21 2523   6.699   9.531   1.322
  363ARG   HH22 2524   6.582   9.652   1.322
  363ARG      C 2525   6.541   8.906   1.879
  363ARG      O 2526   6.610   8.938   1.977
  364HID      N 2527   6.429   8.834   1.885
  364HID      H 2528   6.382   8.819   1.797
  364HID     CA 2529   6.363   8.779   2.003
  364HID     HA 2530   6.336   8.860   2.070
  364HID     CB 2531   6.237   8.697   1.967
  364HID    HB1 2532   6.193   8.745   1.880
  364HID    HB2 2533   6.163   8.690   2.047
  364HID     CG 2534   6.267   8.568   1.910
  364HID    ND1 2535   6.276   8.452   1.984
  364HID    HD1 2536   6.249   8.435   2.080
  364HID    CE1 2537   6.311   8.355   1.906
  364HID    HE1 2538   6.316   8.252   1.937
  364HID    NE2 2539   6.326   8.399   1.781
  364HID    CD2 2540   6.304   8.534   1.785
  364HID    HD2 2541   6.333   8.601   1.706
  364HID      C 2542   6.455   8.684   2.080
  364HID      O 2543   6.418   8.654   2.196
  365LEU      N 2544   6.565   8.632   2.027
  365LEU      H 2545   6.583   8.633   1.928
  365LEU     CA 2546   6.665   8.554   2.104
  365LEU     HA 2547   6.627   8.491   2.185
  365LEU     CB 2548   6.743   8.464   2.011
  365LEU    HB1 2549   6.819   8.410   2.068
  365LEU    HB2 2550   6.793   8.520   1.932
  365LEU     CG 2551   6.663   8.353   1.930
  365LEU     HG 2552   6.576   8.394   1.879
  365LEU    CD1 2553   6.767   8.293   1.829
  365LEU   HD11 2554   6.867   8.279   1.869
  365LEU   HD12 2555   6.734   8.198   1.786
  365LEU   HD13 2556   6.772   8.359   1.743
  365LEU    CD2 2557   6.595   8.262   2.025
  365LEU   HD21 2558   6.671   8.198   2.071
  365LEU   HD22 2559   6.538   8.326   2.091
  365LEU   HD23 2560   6.522   8.197   1.976
  365LEU      C 2561   6.763   8.641   2.186
  365LEU      O 2562   6.865   8.590   2.225
  366SER      N 2563   6.737   8.770   2.202
  366SER      H 2564   6.649   8.798   2.160
  366SER     CA 2565   6.830   8.866   2.278
  366SER     HA 2566   6.932   8.830   2.267
  366SER     CB 2567   6.808   9.002   2.226
  366SER    HB1 2568   6.849   9.081   2.290
  366SER    HB2 2569   6.702   9.026   2.224
  366SER     OG 2570   6.844   9.012   2.087
  366SER     HG 2571   6.770   8.991   2.030
  366SER      C 2572   6.804   8.855   2.428
  366SER      O 2573   6.698   8.822   2.486
  367ARG      N 2574   6.922   8.882   2.496
  367ARG      H 2575   7.008   8.894   2.445
  367ARG     CA 2576   6.928   8.910   2.643
  367ARG     HA 2577   6.827   8.910   2.684
  367ARG     CB 2578   6.996   8.790   2.719
  367ARG    HB1 2579   6.982   8.799   2.826
  367ARG    HB2 2580   7.102   8.777   2.697
  367ARG     CG 2581   6.926   8.657   2.688
  367ARG    HG1 2582   6.974   8.618   2.599
  367ARG    HG2 2583   6.819   8.662   2.668
  367ARG     CD 2584   6.943   8.557   2.804
  367ARG    HD1 2585   6.928   8.606   2.901
  367ARG    HD2 2586   7.045   8.521   2.808
  367ARG     NE 2587   6.852   8.437   2.781
  367ARG     HE 2588   6.882   8.375   2.708
  367ARG     CZ 2589   6.760   8.387   2.864
  367ARG    NH1 2590   6.718   8.445   2.970
  367ARG   HH11 2591   6.729   8.543   2.990
  367ARG   HH12 2592   6.654   8.393   3.028
  367ARG    NH2 2593   6.710   8.273   2.842
  367ARG   HH21 2594   6.767   8.219   2.778
  367ARG   HH22 2595   6.647   8.238   2.913
  367ARG      C 2596   6.977   9.045   2.681
  367ARG      O 2597   6.939   9.098   2.777
  368LYS      N 2598   7.063   9.113   2.598
  368LYS      H 2599   7.105   9.075   2.514
  368LYS     CA 2600   7.089   9.255   2.609
  368LYS     HA 2601   7.022   9.296   2.684
  368LYS     CB 2602   7.234   9.289   2.647
  368LYS    HB1 2603   7.270   9.220   2.723
  368LYS    HB2 2604   7.230   9.389   2.690
  368LYS     CG 2605   7.329   9.270   2.527
  368LYS    HG1 2606   7.295   9.343   2.454
  368LYS    HG2 2607   7.314   9.168   2.492
  368LYS     CD 2608   7.469   9.308   2.576
  368LYS    HD1 2609   7.507   9.218   2.623
  368LYS    HD2 2610   7.467   9.391   2.646
  368LYS     CE 2611   7.563   9.339   2.457
  368LYS    HE1 2612   7.562   9.256   2.386
  368LYS    HE2 2613   7.669   9.339   2.485
  368LYS     NZ 2614   7.516   9.468   2.394
  368LYS    HZ1 2615   7.574   9.502   2.319
  368LYS    HZ2 2616   7.429   9.459   2.343
  368LYS    HZ3 2617   7.506   9.540   2.465
  368LYS      C 2618   7.049   9.330   2.482
  368LYS      O 2619   7.031   9.273   2.372
  369PHE      N 2620   7.025   9.458   2.491
  369PHE      H 2621   7.016   9.494   2.585
  369PHE     CA 2622   6.983   9.550   2.386
  369PHE     HA 2623   6.994   9.496   2.292
  369PHE     CB 2624   6.832   9.579   2.395
  369PHE    HB1 2625   6.819   9.630   2.490
  369PHE    HB2 2626   6.776   9.486   2.383
  369PHE     CG 2627   6.777   9.666   2.285
  369PHE    CD1 2628   6.661   9.733   2.321
  369PHE    HD1 2629   6.616   9.724   2.418
  369PHE    CE1 2630   6.606   9.824   2.232
  369PHE    HE1 2631   6.515   9.877   2.257
  369PHE     CZ 2632   6.653   9.830   2.107
  369PHE     HZ 2633   6.613   9.902   2.038
  369PHE    CE2 2634   6.767   9.756   2.066
  369PHE    HE2 2635   6.809   9.768   1.967
  369PHE    CD2 2636   6.829   9.676   2.159
  369PHE    HD2 2637   6.913   9.621   2.120
  369PHE      C 2638   7.070   9.678   2.389
  369PHE      O 2639   7.048   9.764   2.481
  370THR      N 2640   7.165   9.695   2.296
  370THR      H 2641   7.182   9.626   2.224
  370THR     CA 2642   7.257   9.812   2.299
  370THR     HA 2643   7.297   9.830   2.399
  370THR     CB 2644   7.376   9.796   2.204
  370THR     HB 2645   7.341   9.806   2.101
  370THR    CG2 2646   7.484   9.896   2.239
  370THR   HG21 2647   7.569   9.881   2.174
  370THR   HG22 2648   7.447   9.998   2.252
  370THR   HG23 2649   7.516   9.874   2.341
  370THR    OG1 2650   7.437   9.672   2.208
  370THR    HG1 2651   7.377   9.604   2.177
  370THR      C 2652   7.170   9.933   2.263
  370THR      O 2653   7.115   9.940   2.156
  371GLU      N 2654   7.161  10.022   2.358
  371GLU      H 2655   7.218   9.997   2.438
  371GLU     CA 2656   7.085  10.151   2.355
  371GLU     HA 2657   6.981  10.135   2.328
  371GLU     CB 2658   7.060  10.208   2.500
  371GLU    HB1 2659   7.153  10.252   2.535
  371GLU    HB2 2660   7.027  10.125   2.563
  371GLU     CG 2661   6.958  10.319   2.500
  371GLU    HG1 2662   6.860  10.273   2.486
  371GLU    HG2 2663   6.962  10.384   2.412
  371GLU     CD 2664   6.957  10.392   2.633
  371GLU    OE1 2665   7.034  10.362   2.725
  371GLU    OE2 2666   6.888  10.498   2.647
  371GLU      C 2667   7.159  10.264   2.279
  371GLU      O 2668   7.108  10.348   2.203
  372TRP      N 2669   7.292  10.261   2.306
  372TRP      H 2670   7.328  10.187   2.366
  372TRP     CA 2671   7.388  10.329   2.219
  372TRP     HA 2672   7.355  10.316   2.116
  372TRP     CB 2673   7.395  10.475   2.252
  372TRP    HB1 2674   7.299  10.526   2.245
  372TRP    HB2 2675   7.452  10.515   2.168
  372TRP     CG 2676   7.465  10.523   2.380
  372TRP    CD1 2677   7.597  10.537   2.387
  372TRP    HD1 2678   7.662  10.509   2.305
  372TRP    NE1 2679   7.635  10.584   2.508
  372TRP    HE1 2680   7.734  10.593   2.525
  372TRP    CE2 2681   7.532  10.602   2.589
  372TRP    CZ2 2682   7.527  10.641   2.725
  372TRP    HZ2 2683   7.615  10.681   2.773
  372TRP    CH2 2684   7.402  10.633   2.796
  372TRP    HH2 2685   7.397  10.670   2.898
  372TRP    CZ3 2686   7.284  10.608   2.721
  372TRP    HZ3 2687   7.187  10.613   2.768
  372TRP    CE3 2688   7.295  10.566   2.581
  372TRP    HE3 2689   7.200  10.541   2.536
  372TRP    CD2 2690   7.418  10.564   2.512
  372TRP      C 2691   7.520  10.250   2.216
  372TRP      O 2692   7.570  10.208   2.323
  373ALA      N 2693   7.591  10.253   2.101
  373ALA      H 2694   7.558  10.300   2.018
  373ALA     CA 2695   7.710  10.171   2.087
  373ALA     HA 2696   7.721  10.101   2.169
  373ALA     CB 2697   7.681  10.080   1.968
  373ALA    HB1 2698   7.760  10.005   1.957
  373ALA    HB2 2699   7.586  10.028   1.981
  373ALA    HB3 2700   7.679  10.136   1.875
  373ALA      C 2701   7.845  10.258   2.062
  373ALA      O 2702   7.952  10.235   2.123
  374TYR      N 2703   7.831  10.355   1.968
  374TYR      H 2704   7.748  10.357   1.910
  374TYR     CA 2705   7.929  10.463   1.950
  374TYR     HA 2706   8.029  10.423   1.965
  374TYR     CB 2707   7.928  10.535   1.807
  374TYR    HB1 2708   7.863  10.622   1.819
  374TYR    HB2 2709   7.893  10.470   1.726
  374TYR     CG 2710   8.061  10.605   1.781
  374TYR    CD1 2711   8.173  10.528   1.749
  374TYR    HD1 2712   8.165  10.421   1.744
  374TYR    CE1 2713   8.299  10.595   1.741
  374TYR    HE1 2714   8.385  10.533   1.720
  374TYR     CZ 2715   8.308  10.739   1.735
  374TYR     OH 2716   8.430  10.804   1.730
  374TYR     HH 2717   8.423  10.900   1.731
  374TYR    CE2 2718   8.193  10.811   1.766
  374TYR    HE2 2719   8.202  10.918   1.762
  374TYR    CD2 2720   8.070  10.744   1.793
  374TYR    HD2 2721   7.989  10.800   1.836
  374TYR      C 2722   7.920  10.566   2.069
  374TYR      O 2723   7.823  10.621   2.111
  375GLY      N 2724   8.041  10.604   2.109
  375GLY      H 2725   8.116  10.576   2.047
  375GLY     CA 2726   8.063  10.699   2.223
  375GLY    HA1 2727   7.973  10.699   2.284
  375GLY    HA2 2728   8.080  10.803   2.194
  375GLY      C 2729   8.172  10.661   2.329
  375GLY      O 2730   8.199  10.538   2.356
  376PRO      N 2731   8.230  10.755   2.408
  376PRO     CD 2732   8.190  10.893   2.424
  376PRO    HD1 2733   8.081  10.901   2.428
  376PRO    HD2 2734   8.222  10.952   2.339
  376PRO     CG 2735   8.235  10.942   2.558
  376PRO    HG1 2736   8.165  10.914   2.637
  376PRO    HG2 2737   8.255  11.048   2.571
  376PRO     CB 2738   8.353  10.858   2.577
  376PRO    HB1 2739   8.366  10.842   2.684
  376PRO    HB2 2740   8.433  10.916   2.531
  376PRO     CA 2741   8.329  10.719   2.506
  376PRO     HA 2742   8.419  10.680   2.460
  376PRO      C 2743   8.273  10.623   2.613
  376PRO      O 2744   8.352  10.543   2.669
  377VAL      N 2745   8.143  10.636   2.643
  377VAL      H 2746   8.100  10.723   2.614
  377VAL     CA 2747   8.065  10.533   2.710
  377VAL     HA 2748   8.128  10.453   2.749
  377VAL     CB 2749   7.986  10.585   2.830
  377VAL     HB 2750   7.947  10.680   2.793
  377VAL    CG1 2751   7.863  10.508   2.879
  377VAL   HG11 2752   7.779  10.522   2.811
  377VAL   HG12 2753   7.894  10.404   2.885
  377VAL   HG13 2754   7.838  10.539   2.981
  377VAL    CG2 2755   8.064  10.626   2.958
  377VAL   HG21 2756   8.011  10.713   2.996
  377VAL   HG22 2757   8.069  10.546   3.031
  377VAL   HG23 2758   8.168  10.640   2.930
  377VAL      C 2759   7.969  10.470   2.610
  377VAL      O 2760   7.911  10.543   2.531
  378HID      N 2761   7.938  10.340   2.628
  378HID      H 2762   7.981  10.293   2.706
  378HID     CA 2763   7.827  10.276   2.557
  378HID     HA 2764   7.767  10.347   2.501
  378HID     CB 2765   7.871  10.161   2.459
  378HID    HB1 2766   7.953  10.189   2.394
  378HID    HB2 2767   7.786  10.125   2.400
  378HID     CG 2768   7.924  10.036   2.531
  378HID    ND1 2769   7.988  10.025   2.647
  378HID    HD1 2770   8.021  10.102   2.703
  378HID    CE1 2771   8.033   9.902   2.664
  378HID    HE1 2772   8.096   9.875   2.747
  378HID    NE2 2773   7.997   9.822   2.562
  378HID    CD2 2774   7.920   9.908   2.483
  378HID    HD2 2775   7.861   9.887   2.395
  378HID      C 2776   7.723  10.219   2.654
  378HID      O 2777   7.750  10.202   2.775
  379SER      N 2778   7.601  10.193   2.611
  379SER      H 2779   7.595  10.185   2.510
  379SER     CA 2780   7.488  10.152   2.697
  379SER     HA 2781   7.519  10.115   2.795
  379SER     CB 2782   7.392  10.266   2.724
  379SER    HB1 2783   7.343  10.303   2.634
  379SER    HB2 2784   7.456  10.345   2.764
  379SER     OG 2785   7.291  10.232   2.818
  379SER     HG 2786   7.206  10.268   2.791
  379SER      C 2787   7.402  10.035   2.649
  379SER      O 2788   7.373  10.025   2.530
  380SER      N 2789   7.357   9.949   2.737
  380SER      H 2790   7.396   9.970   2.828
  380SER     CA 2791   7.278   9.825   2.717
  380SER     HA 2792   7.251   9.814   2.612
  380SER     CB 2793   7.356   9.701   2.755
  380SER    HB1 2794   7.287   9.617   2.768
  380SER    HB2 2795   7.411   9.717   2.848
  380SER     OG 2796   7.443   9.682   2.654
  380SER     HG 2797   7.530   9.707   2.685
  380SER      C 2798   7.154   9.838   2.802
  380SER      O 2799   7.171   9.860   2.925
  381LEU      N 2800   7.035   9.818   2.742
  381LEU      H 2801   7.035   9.798   2.643
  381LEU     CA 2802   6.923   9.777   2.814
  381LEU     HA 2803   6.925   9.829   2.909
  381LEU     CB 2804   6.801   9.819   2.742
  381LEU    HB1 2805   6.715   9.789   2.803
  381LEU    HB2 2806   6.786   9.769   2.646
  381LEU     CG 2807   6.784   9.969   2.714
  381LEU     HG 2808   6.874  10.007   2.666
  381LEU    CD1 2809   6.665   9.995   2.623
  381LEU   HD11 2810   6.661   9.938   2.530
  381LEU   HD12 2811   6.576   9.970   2.682
  381LEU   HD13 2812   6.662  10.102   2.603
  381LEU    CD2 2813   6.772  10.044   2.841
  381LEU   HD21 2814   6.708   9.985   2.907
  381LEU   HD22 2815   6.874  10.039   2.880
  381LEU   HD23 2816   6.738  10.147   2.832
  381LEU      C 2817   6.927   9.623   2.842
  381LEU      O 2818   6.956   9.551   2.751
  382TYR      N 2819   6.892   9.579   2.960
  382TYR      H 2820   6.868   9.648   3.029
  382TYR     CA 2821   6.866   9.437   2.996
  382TYR     HA 2822   6.876   9.381   2.903
  382TYR     CB 2823   6.964   9.387   3.110
  382TYR    HB1 2824   6.932   9.291   3.152
  382TYR    HB2 2825   6.970   9.461   3.189
  382TYR     CG 2826   7.109   9.372   3.062
  382TYR    CD1 2827   7.198   9.480   3.056
  382TYR    HD1 2828   7.166   9.579   3.085
  382TYR    CE1 2829   7.331   9.459   3.012
  382TYR    HE1 2830   7.394   9.541   2.983
  382TYR     CZ 2831   7.373   9.330   2.973
  382TYR     OH 2832   7.488   9.312   2.913
  382TYR     HH 2833   7.556   9.378   2.901
  382TYR    CE2 2834   7.287   9.225   2.980
  382TYR    HE2 2835   7.320   9.127   2.949
  382TYR    CD2 2836   7.151   9.245   3.021
  382TYR    HD2 2837   7.082   9.162   3.023
  382TYR      C 2838   6.722   9.423   3.049
  382TYR      O 2839   6.677   9.504   3.129
  383ASP      N 2840   6.652   9.319   3.004
  383ASP      H 2841   6.696   9.267   2.929
  383ASP     CA 2842   6.534   9.265   3.076
  383ASP     HA 2843   6.487   9.350   3.126
  383ASP     CB 2844   6.433   9.195   2.977
  383ASP    HB1 2845   6.396   9.270   2.908
  383ASP    HB2 2846   6.345   9.150   3.022
  383ASP     CG 2847   6.506   9.085   2.894
  383ASP    OD1 2848   6.489   9.078   2.772
  383ASP    OD2 2849   6.591   9.013   2.952
  383ASP      C 2850   6.571   9.184   3.205
  383ASP      O 2851   6.484   9.161   3.282
  384LEU      N 2852   6.695   9.139   3.222
  384LEU      H 2853   6.771   9.173   3.164
  384LEU     CA 2854   6.746   9.060   3.337
  384LEU     HA 2855   6.848   9.045   3.304
  384LEU     CB 2856   6.737   9.134   3.466
  384LEU    HB1 2857   6.772   9.082   3.555
  384LEU    HB2 2858   6.632   9.147   3.494
  384LEU     CG 2859   6.817   9.267   3.476
  384LEU     HG 2860   6.789   9.327   3.390
  384LEU    CD1 2861   6.779   9.331   3.608
  384LEU   HD11 2862   6.791   9.258   3.688
  384LEU   HD12 2863   6.855   9.407   3.623
  384LEU   HD13 2864   6.677   9.371   3.614
  384LEU    CD2 2865   6.963   9.248   3.469
  384LEU   HD21 2866   7.007   9.347   3.470
  384LEU   HD22 2867   7.010   9.200   3.554
  384LEU   HD23 2868   6.994   9.199   3.376
  384LEU      C 2869   6.667   8.928   3.348
  384LEU      O 2870   6.643   8.873   3.455
  385SER      N 2871   6.613   8.876   3.235
  385SER      H 2872   6.612   8.924   3.146
  385SER     CA 2873   6.552   8.747   3.223
  385SER     HA 2874   6.459   8.744   3.281
  385SER     CB 2875   6.516   8.710   3.077
  385SER    HB1 2876   6.429   8.773   3.061
  385SER    HB2 2877   6.479   8.608   3.072
  385SER     OG 2878   6.619   8.742   2.985
  385SER     HG 2879   6.581   8.808   2.926
  385SER      C 2880   6.634   8.640   3.287
  385SER      O 2881   6.751   8.624   3.250
  386CYS      N 2882   6.576   8.558   3.379
  386CYS      H 2883   6.477   8.574   3.384
  386CYS     CA 2884   6.642   8.460   3.475
  386CYS     HA 2885   6.561   8.419   3.535
  386CYS     CB 2886   6.707   8.354   3.387
  386CYS    HB1 2887   6.802   8.398   3.358
  386CYS    HB2 2888   6.640   8.327   3.305
  386CYS     SG 2889   6.736   8.205   3.489
  386CYS     HG 2890   6.728   8.123   3.384
  386CYS      C 2891   6.740   8.523   3.581
  386CYS      O 2892   6.767   8.460   3.678
  387ILE      N 2893   6.787   8.648   3.571
  387ILE      H 2894   6.760   8.693   3.485
  387ILE     CA 2895   6.857   8.729   3.671
  387ILE     HA 2896   6.916   8.650   3.717
  387ILE     CB 2897   6.957   8.832   3.606
  387ILE     HB 2898   6.915   8.924   3.565
  387ILE    CG2 2899   7.055   8.869   3.715
  387ILE   HG21 2900   6.996   8.922   3.791
  387ILE   HG22 2901   7.125   8.800   3.762
  387ILE   HG23 2902   7.116   8.949   3.674
  387ILE    CG1 2903   7.033   8.773   3.494
  387ILE   HG11 2904   6.963   8.734   3.420
  387ILE   HG12 2905   7.093   8.694   3.539
  387ILE     CD 2906   7.135   8.868   3.421
  387ILE    HD1 2907   7.084   8.959   3.388
  387ILE    HD2 2908   7.218   8.900   3.484
  387ILE    HD3 2909   7.177   8.816   3.336
  387ILE      C 2910   6.765   8.789   3.777
  387ILE      O 2911   6.783   8.781   3.899
  388ASP      N 2912   6.655   8.850   3.731
  388ASP      H 2913   6.646   8.842   3.631
  388ASP     CA 2914   6.553   8.909   3.812
  388ASP     HA 2915   6.552   8.870   3.913
  388ASP     CB 2916   6.572   9.060   3.829
  388ASP    HB1 2917   6.564   9.115   3.735
  388ASP    HB2 2918   6.672   9.079   3.868
  388ASP     CG 2919   6.470   9.131   3.925
  388ASP    OD1 2920   6.484   9.128   4.051
  388ASP    OD2 2921   6.382   9.197   3.869
  388ASP      C 2922   6.413   8.882   3.754
  388ASP      O 2923   6.322   8.819   3.812
  389THR      N 2924   6.394   8.923   3.631
  389THR      H 2925   6.469   8.971   3.583
  389THR     CA 2926   6.276   8.897   3.551
  389THR     HA 2927   6.189   8.939   3.602
  389THR     CB 2928   6.283   8.972   3.415
  389THR     HB 2929   6.379   8.953   3.367
  389THR    CG2 2930   6.171   8.940   3.313
  389THR   HG21 2931   6.175   9.002   3.223
  389THR   HG22 2932   6.178   8.834   3.289
  389THR   HG23 2933   6.071   8.944   3.354
  389THR    OG1 2934   6.282   9.109   3.440
  389THR    HG1 2935   6.331   9.152   3.370
  389THR      C 2936   6.246   8.746   3.529
  389THR      O 2937   6.338   8.671   3.498
  390CYS      N 2938   6.123   8.709   3.542
  390CYS      H 2939   6.052   8.774   3.574
  390CYS     CA 2940   6.089   8.563   3.546
  390CYS     HA 2941   6.159   8.530   3.622
  390CYS     CB 2942   5.944   8.547   3.592
  390CYS    HB1 2943   5.913   8.445   3.617
  390CYS    HB2 2944   5.877   8.579   3.513
  390CYS     SG 2945   5.907   8.641   3.735
  390CYS     HG 2946   5.874   8.753   3.670
  390CYS      C 2947   6.110   8.475   3.424
  390CYS      O 2948   6.083   8.515   3.311
  391GLU      N 2949   6.162   8.351   3.447
  391GLU      H 2950   6.182   8.327   3.543
  391GLU     CA 2951   6.192   8.248   3.349
  391GLU     HA 2952   6.123   8.251   3.265
  391GLU     CB 2953   6.335   8.248   3.290
  391GLU    HB1 2954   6.366   8.149   3.256
  391GLU    HB2 2955   6.410   8.286   3.359
  391GLU     CG 2956   6.335   8.340   3.161
  391GLU    HG1 2957   6.353   8.440   3.200
  391GLU    HG2 2958   6.236   8.334   3.116
  391GLU     CD 2959   6.441   8.319   3.052
  391GLU    OE1 2960   6.555   8.296   3.100
  391GLU    OE2 2961   6.422   8.345   2.930
  391GLU      C 2962   6.165   8.109   3.421
  391GLU      O 2963   6.121   8.094   3.536
  392LYS      N 2964   6.191   7.996   3.354
  392LYS      H 2965   6.235   8.009   3.264
  392LYS     CA 2966   6.176   7.859   3.415
  392LYS     HA 2967   6.082   7.845   3.468
  392LYS     CB 2968   6.169   7.757   3.307
  392LYS    HB1 2969   6.146   7.661   3.353
  392LYS    HB2 2970   6.258   7.753   3.245
  392LYS     CG 2971   6.065   7.777   3.201
  392LYS    HG1 2972   6.110   7.845   3.129
  392LYS    HG2 2973   5.981   7.827   3.249
  392LYS     CD 2974   6.029   7.658   3.123
  392LYS    HD1 2975   5.974   7.583   3.180
  392LYS    HD2 2976   6.122   7.614   3.084
  392LYS     CE 2977   5.937   7.699   3.005
  392LYS    HE1 2978   5.978   7.786   2.954
  392LYS    HE2 2979   5.837   7.723   3.042
  392LYS     NZ 2980   5.924   7.587   2.911
  392LYS    HZ1 2981   5.876   7.618   2.827
  392LYS    HZ2 2982   6.012   7.545   2.886
  392LYS    HZ3 2983   5.873   7.514   2.957
  392LYS      C 2984   6.279   7.819   3.518
  392LYS      O 2985   6.250   7.717   3.586
  393ASN      N 2986   6.383   7.898   3.531
  393ASN      H 2987   6.385   7.991   3.491
  393ASN     CA 2988   6.478   7.887   3.640
  393ASN     HA 2989   6.450   7.822   3.723
  393ASN     CB 2990   6.594   7.821   3.574
  393ASN    HB1 2991   6.667   7.810   3.654
  393ASN    HB2 2992   6.633   7.880   3.490
  393ASN     CG 2993   6.570   7.682   3.504
  393ASN    OD1 2994   6.576   7.666   3.381
  393ASN    ND2 2995   6.552   7.575   3.576
  393ASN   HD21 2996   6.561   7.575   3.677
  393ASN   HD22 2997   6.488   7.511   3.531
  393ASN      C 2998   6.526   8.019   3.700
  393ASN      O 2999   6.478   8.125   3.668
  394SER      N 3000   6.615   8.019   3.797
  394SER      H 3001   6.658   7.935   3.832
  394SER     CA 3002   6.685   8.141   3.839
  394SER     HA 3003   6.674   8.215   3.760
  394SER     CB 3004   6.626   8.179   3.973
  394SER    HB1 3005   6.682   8.254   4.029
  394SER    HB2 3006   6.617   8.084   4.027
  394SER     OG 3007   6.490   8.220   3.946
  394SER     HG 3008   6.494   8.308   3.908
  394SER      C 3009   6.842   8.125   3.850
  394SER      O 3010   6.892   8.038   3.922
  395VAL      N 3011   6.921   8.217   3.788
  395VAL      H 3012   6.881   8.287   3.728
  395VAL     CA 3013   7.070   8.205   3.778
  395VAL     HA 3014   7.096   8.101   3.757
  395VAL     CB 3015   7.126   8.298   3.673
  395VAL     HB 3016   7.071   8.392   3.683
  395VAL    CG1 3017   7.272   8.348   3.688
  395VAL   HG11 3018   7.338   8.263   3.704
  395VAL   HG12 3019   7.311   8.400   3.600
  395VAL   HG13 3020   7.284   8.418   3.770
  395VAL    CG2 3021   7.109   8.243   3.528
  395VAL   HG21 3022   7.009   8.209   3.500
  395VAL   HG22 3023   7.133   8.317   3.451
  395VAL   HG23 3024   7.177   8.159   3.514
  395VAL      C 3025   7.148   8.222   3.907
  395VAL      O 3026   7.226   8.138   3.952
  396LEU      N 3027   7.110   8.334   3.976
  396LEU      H 3028   7.033   8.390   3.940
  396LEU     CA 3029   7.149   8.365   4.115
  396LEU     HA 3030   7.258   8.369   4.115
  396LEU     CB 3031   7.107   8.501   4.167
  396LEU    HB1 3032   7.149   8.503   4.268
  396LEU    HB2 3033   6.999   8.498   4.181
  396LEU     CG 3034   7.144   8.628   4.087
  396LEU     HG 3035   7.126   8.613   3.980
  396LEU    CD1 3036   7.057   8.742   4.124
  396LEU   HD11 3037   7.086   8.772   4.224
  396LEU   HD12 3038   7.059   8.829   4.058
  396LEU   HD13 3039   6.951   8.715   4.130
  396LEU    CD2 3040   7.294   8.669   4.104
  396LEU   HD21 3041   7.315   8.762   4.050
  396LEU   HD22 3042   7.309   8.678   4.212
  396LEU   HD23 3043   7.353   8.588   4.063
  396LEU      C 3044   7.112   8.245   4.211
  396LEU      O 3045   7.182   8.218   4.310
  397GLU      N 3046   6.996   8.179   4.194
  397GLU      H 3047   6.937   8.193   4.113
  397GLU     CA 3048   6.947   8.078   4.285
  397GLU     HA 3049   6.958   8.125   4.383
  397GLU     CB 3050   6.796   8.047   4.256
  397GLU    HB1 3051   6.788   7.998   4.159
  397GLU    HB2 3052   6.755   8.147   4.241
  397GLU     CG 3053   6.716   7.962   4.361
  397GLU    HG1 3054   6.720   8.011   4.458
  397GLU    HG2 3055   6.768   7.868   4.373
  397GLU     CD 3056   6.573   7.938   4.325
  397GLU    OE1 3057   6.541   7.821   4.277
  397GLU    OE2 3058   6.487   8.034   4.319
  397GLU      C 3059   7.029   7.944   4.272
  397GLU      O 3060   7.051   7.884   4.375
  398VAL      N 3061   7.078   7.906   4.154
  398VAL      H 3062   7.072   7.974   4.080
  398VAL     CA 3063   7.167   7.791   4.130
  398VAL     HA 3064   7.132   7.718   4.203
  398VAL     CB 3065   7.135   7.728   3.994
  398VAL     HB 3066   7.195   7.637   3.992
  398VAL    CG1 3067   6.986   7.692   3.977
  398VAL   HG11 3068   6.914   7.763   4.016
  398VAL   HG12 3069   6.965   7.672   3.872
  398VAL   HG13 3070   6.976   7.602   4.037
  398VAL    CG2 3071   7.177   7.809   3.878
  398VAL   HG21 3072   7.162   7.748   3.789
  398VAL   HG22 3073   7.115   7.898   3.872
  398VAL   HG23 3074   7.280   7.842   3.893
  398VAL      C 3075   7.315   7.823   4.163
  398VAL      O 3076   7.398   7.735   4.142
  399ILE      N 3077   7.348   7.936   4.223
  399ILE      H 3078   7.273   8.004   4.227
  399ILE     CA 3079   7.479   7.955   4.293
  399ILE     HA 3080   7.532   7.859   4.301
  399ILE     CB 3081   7.568   8.064   4.223
  399ILE     HB 3082   7.643   8.092   4.297
  399ILE    CG2 3083   7.631   8.001   4.099
  399ILE   HG21 3084   7.554   7.985   4.023
  399ILE   HG22 3085   7.704   8.066   4.050
  399ILE   HG23 3086   7.689   7.911   4.120
  399ILE    CG1 3087   7.492   8.193   4.189
  399ILE   HG11 3088   7.450   8.228   4.284
  399ILE   HG12 3089   7.417   8.167   4.115
  399ILE     CD 3090   7.573   8.311   4.128
  399ILE    HD1 3091   7.659   8.324   4.194
  399ILE    HD2 3092   7.603   8.282   4.028
  399ILE    HD3 3093   7.511   8.400   4.117
  399ILE      C 3094   7.466   8.001   4.437
  399ILE      O 3095   7.553   7.979   4.522
  400ALA      N 3096   7.345   8.053   4.476
  400ALA      H 3097   7.278   8.069   4.401
  400ALA     CA 3098   7.309   8.092   4.613
  400ALA     HA 3099   7.385   8.161   4.648
  400ALA     CB 3100   7.176   8.159   4.615
  400ALA    HB1 3101   7.108   8.104   4.550
  400ALA    HB2 3102   7.142   8.161   4.719
  400ALA    HB3 3103   7.188   8.260   4.575
  400ALA      C 3104   7.306   7.972   4.707
  400ALA      O 3105   7.393   7.949   4.796
  401TYR      N 3106   7.204   7.889   4.681
  401TYR      H 3107   7.141   7.925   4.611
  401TYR     CA 3108   7.164   7.779   4.768
  401TYR     HA 3109   7.201   7.799   4.869
  401TYR     CB 3110   7.013   7.777   4.778
  401TYR    HB1 3111   6.987   7.698   4.848
  401TYR    HB2 3112   6.972   7.760   4.678
  401TYR     CG 3113   6.958   7.903   4.818
  401TYR    CD1 3114   6.999   7.957   4.939
  401TYR    HD1 3115   7.066   7.911   5.010
  401TYR    CE1 3116   6.955   8.085   4.977
  401TYR    HE1 3117   6.984   8.118   5.076
  401TYR     CZ 3118   6.869   8.159   4.892
  401TYR     OH 3119   6.827   8.283   4.924
  401TYR     HH 3120   6.838   8.298   5.019
  401TYR    CE2 3121   6.833   8.103   4.770
  401TYR    HE2 3122   6.764   8.167   4.716
  401TYR    CD2 3123   6.871   7.975   4.729
  401TYR    HD2 3124   6.833   7.932   4.637
  401TYR      C 3125   7.232   7.634   4.735
  401TYR      O 3126   7.189   7.531   4.790
  402SER      N 3127   7.319   7.637   4.634
  402SER      H 3128   7.328   7.727   4.590
  402SER     CA 3129   7.346   7.515   4.553
  402SER     HA 3130   7.257   7.452   4.562
  402SER     CB 3131   7.362   7.548   4.404
  402SER    HB1 3132   7.273   7.600   4.368
  402SER    HB2 3133   7.374   7.456   4.348
  402SER     OG 3134   7.473   7.643   4.396
  402SER     HG 3135   7.527   7.620   4.319
  402SER      C 3136   7.469   7.434   4.603
  402SER      O 3137   7.539   7.478   4.701
  403SER      N 3138   7.484   7.313   4.547
  403SER      H 3139   7.415   7.284   4.480
  403SER     CA 3140   7.591   7.229   4.576
  403SER     HA 3141   7.588   7.217   4.685
  403SER     CB 3142   7.571   7.093   4.506
  403SER    HB1 3143   7.659   7.076   4.445
  403SER    HB2 3144   7.480   7.093   4.445
  403SER     OG 3145   7.548   6.996   4.603
  403SER     HG 3146   7.502   6.920   4.567
  403SER      C 3147   7.731   7.280   4.549
  403SER      O 3148   7.744   7.369   4.464
  404SER      N 3149   7.836   7.235   4.617
  404SER      H 3150   7.823   7.161   4.685
  404SER     CA 3151   7.973   7.291   4.613
  404SER     HA 3152   7.975   7.392   4.573
  404SER     CB 3153   8.021   7.298   4.759
  404SER    HB1 3154   7.943   7.350   4.815
  404SER    HB2 3155   8.110   7.360   4.769
  404SER     OG 3156   8.033   7.171   4.810
  404SER     HG 3157   8.121   7.134   4.794
  404SER      C 3158   8.062   7.202   4.530
  404SER      O 3159   8.173   7.250   4.506
  405GLU      N 3160   8.019   7.081   4.484
  405GLU      H 3161   7.930   7.045   4.514
  405GLU     CA 3162   8.101   6.996   4.391
  405GLU     HA 3163   8.192   6.970   4.446
  405GLU     CB 3164   8.029   6.862   4.362
  405GLU    HB1 3165   8.001   6.832   4.463
  405GLU    HB2 3166   8.098   6.797   4.307
  405GLU     CG 3167   7.900   6.871   4.284
  405GLU    HG1 3168   7.920   6.867   4.177
  405GLU    HG2 3169   7.852   6.968   4.300
  405GLU     CD 3170   7.796   6.762   4.319
  405GLU    OE1 3171   7.727   6.778   4.424
  405GLU    OE2 3172   7.775   6.657   4.248
  405GLU      C 3173   8.144   7.059   4.252
  405GLU      O 3174   8.187   6.987   4.166
  406THR      N 3175   8.121   7.195   4.235
  406THR      H 3176   8.093   7.256   4.310
  406THR     CA 3177   8.113   7.254   4.109
  406THR     HA 3178   8.089   7.166   4.049
  406THR     CB 3179   7.997   7.355   4.107
  406THR     HB 3180   7.910   7.300   4.141
  406THR    CG2 3181   8.014   7.480   4.197
  406THR   HG21 3182   8.035   7.448   4.298
  406THR   HG22 3183   8.098   7.546   4.173
  406THR   HG23 3184   7.918   7.532   4.185
  406THR    OG1 3185   7.979   7.400   3.971
  406THR    HG1 3186   7.883   7.404   3.968
  406THR      C 3187   8.249   7.318   4.056
  406THR      O 3188   8.327   7.369   4.136
  407PRO      N 3189   8.273   7.334   3.926
  407PRO     CD 3190   8.218   7.262   3.819
  407PRO    HD1 3191   8.160   7.329   3.756
  407PRO    HD2 3192   8.158   7.175   3.849
  407PRO     CG 3193   8.339   7.212   3.728
  407PRO    HG1 3194   8.303   7.192   3.627
  407PRO    HG2 3195   8.376   7.125   3.781
  407PRO     CB 3196   8.431   7.333   3.733
  407PRO    HB1 3197   8.400   7.401   3.653
  407PRO    HB2 3198   8.536   7.307   3.716
  407PRO     CA 3199   8.399   7.386   3.877
  407PRO     HA 3200   8.475   7.341   3.942
  407PRO      C 3201   8.402   7.538   3.887
  407PRO      O 3202   8.508   7.590   3.928
  408ASN      N 3203   8.295   7.612   3.870
  408ASN      H 3204   8.206   7.565   3.869
  408ASN     CA 3205   8.292   7.753   3.903
  408ASN     HA 3206   8.373   7.773   3.973
  408ASN     CB 3207   8.322   7.837   3.781
  408ASN    HB1 3208   8.227   7.861   3.733
  408ASN    HB2 3209   8.397   7.795   3.713
  408ASN     CG 3210   8.371   7.975   3.818
  408ASN    OD1 3211   8.295   8.070   3.844
  408ASN    ND2 3212   8.503   8.003   3.828
  408ASN   HD21 3213   8.572   7.937   3.797
  408ASN   HD22 3214   8.542   8.094   3.849
  408ASN      C 3215   8.159   7.797   3.973
  408ASN      O 3216   8.057   7.732   3.950
  409ARG      N 3217   8.166   7.907   4.050
  409ARG      H 3218   8.249   7.963   4.050
  409ARG     CA 3219   8.050   7.960   4.131
  409ARG     HA 3220   7.956   7.954   4.075
  409ARG     CB 3221   8.041   7.875   4.271
  409ARG    HB1 3222   8.132   7.900   4.326
  409ARG    HB2 3223   8.041   7.773   4.234
  409ARG     CG 3224   7.919   7.915   4.355
  409ARG    HG1 3225   7.825   7.897   4.302
  409ARG    HG2 3226   7.931   8.017   4.392
  409ARG     CD 3227   7.921   7.810   4.465
  409ARG    HD1 3228   8.009   7.818   4.529
  409ARG    HD2 3229   7.921   7.715   4.413
  409ARG     NE 3230   7.798   7.811   4.549
  409ARG     HE 3231   7.756   7.903   4.556
  409ARG     CZ 3232   7.744   7.715   4.622
  409ARG    NH1 3233   7.796   7.594   4.632
  409ARG   HH11 3234   7.895   7.588   4.615
  409ARG   HH12 3235   7.730   7.530   4.675
  409ARG    NH2 3236   7.639   7.741   4.690
  409ARG   HH21 3237   7.606   7.836   4.693
  409ARG   HH22 3238   7.579   7.664   4.714
  409ARG      C 3239   8.052   8.110   4.151
  409ARG      O 3240   7.951   8.177   4.150
  410HID      N 3241   8.171   8.152   4.200
  410HID      H 3242   8.246   8.087   4.219
  410HID     CA 3243   8.187   8.284   4.253
  410HID     HA 3244   8.095   8.315   4.303
  410HID     CB 3245   8.294   8.286   4.365
  410HID    HB1 3246   8.289   8.380   4.420
  410HID    HB2 3247   8.390   8.277   4.315
  410HID     CG 3248   8.288   8.174   4.463
  410HID    ND1 3249   8.358   8.058   4.451
  410HID    HD1 3250   8.427   8.029   4.383
  410HID    CE1 3251   8.324   7.976   4.557
  410HID    HE1 3252   8.367   7.879   4.576
  410HID    NE2 3253   8.241   8.045   4.637
  410HID    CD2 3254   8.218   8.169   4.584
  410HID    HD2 3255   8.156   8.245   4.627
  410HID      C 3256   8.226   8.387   4.148
  410HID      O 3257   8.167   8.499   4.156
  411ASP      N 3258   8.319   8.358   4.054
  411ASP      H 3259   8.350   8.262   4.061
  411ASP     CA 3260   8.357   8.451   3.949
  411ASP     HA 3261   8.390   8.532   4.015
  411ASP     CB 3262   8.484   8.397   3.876
  411ASP    HB1 3263   8.520   8.481   3.816
  411ASP    HB2 3264   8.452   8.316   3.810
  411ASP     CG 3265   8.590   8.330   3.957
  411ASP    OD1 3266   8.586   8.206   3.977
  411ASP    OD2 3267   8.679   8.399   4.001
  411ASP      C 3268   8.244   8.497   3.850
  411ASP      O 3269   8.259   8.592   3.778
  412MET      N 3270   8.133   8.419   3.852
  412MET      H 3271   8.143   8.325   3.890
  412MET     CA 3272   7.998   8.445   3.798
  412MET     HA 3273   7.997   8.418   3.693
  412MET     CB 3274   7.899   8.353   3.865
  412MET    HB1 3275   7.800   8.371   3.824
  412MET    HB2 3276   7.896   8.376   3.972
  412MET     CG 3277   7.927   8.204   3.828
  412MET    HG1 3278   7.876   8.144   3.904
  412MET    HG2 3279   8.033   8.182   3.842
  412MET     SD 3280   7.883   8.145   3.663
  412MET     CE 3281   7.911   7.970   3.684
  412MET    HE1 3282   7.918   7.916   3.589
  412MET    HE2 3283   8.002   7.953   3.741
  412MET    HE3 3284   7.834   7.919   3.742
  412MET      C 3285   7.960   8.591   3.823
  412MET      O 3286   7.909   8.648   3.727
  413LEU      N 3287   7.966   8.633   3.951
  413LEU      H 3288   8.028   8.587   4.016
  413LEU     CA 3289   7.925   8.769   3.994
  413LEU     HA 3290   7.822   8.793   3.969
  413LEU     CB 3291   7.943   8.781   4.143
  413LEU    HB1 3292   7.907   8.878   4.174
  413LEU    HB2 3293   8.048   8.776   4.175
  413LEU     CG 3294   7.862   8.673   4.218
  413LEU     HG 3295   7.912   8.576   4.228
  413LEU    CD1 3296   7.840   8.724   4.357
  413LEU   HD11 3297   7.939   8.731   4.403
  413LEU   HD12 3298   7.804   8.826   4.361
  413LEU   HD13 3299   7.771   8.659   4.411
  413LEU    CD2 3300   7.721   8.651   4.164
  413LEU   HD21 3301   7.671   8.745   4.140
  413LEU   HD22 3302   7.734   8.588   4.076
  413LEU   HD23 3303   7.675   8.584   4.236
  413LEU      C 3304   8.001   8.877   3.918
  413LEU      O 3305   7.960   8.997   3.910
  414LEU      N 3306   8.124   8.845   3.870
  414LEU      H 3307   8.149   8.747   3.869
  414LEU     CA 3308   8.206   8.937   3.791
  414LEU     HA 3309   8.192   9.037   3.831
  414LEU     CB 3310   8.350   8.910   3.818
  414LEU    HB1 3311   8.410   8.999   3.799
  414LEU    HB2 3312   8.388   8.847   3.738
  414LEU     CG 3313   8.399   8.866   3.960
  414LEU     HG 3314   8.359   8.778   4.011
  414LEU    CD1 3315   8.550   8.842   3.959
  414LEU   HD11 3316   8.604   8.929   3.923
  414LEU   HD12 3317   8.587   8.820   4.059
  414LEU   HD13 3318   8.577   8.759   3.893
  414LEU    CD2 3319   8.369   8.980   4.065
  414LEU   HD21 3320   8.399   8.944   4.163
  414LEU   HD22 3321   8.421   9.072   4.040
  414LEU   HD23 3322   8.263   9.002   4.081
  414LEU      C 3323   8.164   8.955   3.647
  414LEU      O 3324   8.219   9.032   3.577
  415VAL      N 3325   8.071   8.873   3.599
  415VAL      H 3326   8.041   8.805   3.667
  415VAL     CA 3327   8.014   8.895   3.467
  415VAL     HA 3328   8.093   8.917   3.396
  415VAL     CB 3329   7.941   8.764   3.421
  415VAL     HB 3330   7.865   8.724   3.488
  415VAL    CG1 3331   7.879   8.803   3.285
  415VAL   HG11 3332   7.803   8.882   3.296
  415VAL   HG12 3333   7.953   8.836   3.213
  415VAL   HG13 3334   7.837   8.713   3.241
  415VAL    CG2 3335   8.048   8.652   3.392
  415VAL   HG21 3336   8.122   8.676   3.316
  415VAL   HG22 3337   8.104   8.633   3.484
  415VAL   HG23 3338   7.999   8.563   3.354
  415VAL      C 3339   7.915   9.009   3.476
  415VAL      O 3340   7.811   9.001   3.549
  416GLU      N 3341   7.932   9.119   3.402
  416GLU      H 3342   7.998   9.121   3.326
  416GLU     CA 3343   7.883   9.256   3.436
  416GLU     HA 3344   7.946   9.293   3.517
  416GLU     CB 3345   7.909   9.347   3.316
  416GLU    HB1 3346   7.837   9.317   3.241
  416GLU    HB2 3347   8.011   9.336   3.279
  416GLU     CG 3348   7.890   9.496   3.346
  416GLU    HG1 3349   7.790   9.513   3.385
  416GLU    HG2 3350   7.892   9.560   3.259
  416GLU     CD 3351   8.003   9.538   3.443
  416GLU    OE1 3352   8.106   9.580   3.382
  416GLU    OE2 3353   7.984   9.563   3.563
  416GLU      C 3354   7.738   9.261   3.489
  416GLU      O 3355   7.721   9.304   3.603
  417PRO      N 3356   7.639   9.213   3.414
  417PRO     CD 3357   7.636   9.146   3.278
  417PRO    HD1 3358   7.721   9.080   3.263
  417PRO    HD2 3359   7.628   9.223   3.202
  417PRO     CG 3360   7.509   9.063   3.276
  417PRO    HG1 3361   7.531   8.967   3.323
  417PRO    HG2 3362   7.480   9.045   3.172
  417PRO     CB 3363   7.420   9.146   3.353
  417PRO    HB1 3364   7.350   9.083   3.408
  417PRO    HB2 3365   7.364   9.219   3.293
  417PRO     CA 3366   7.500   9.228   3.454
  417PRO     HA 3367   7.476   9.334   3.450
  417PRO      C 3368   7.465   9.182   3.594
  417PRO      O 3369   7.381   9.246   3.654
  418LEU      N 3370   7.535   9.082   3.650
  418LEU      H 3371   7.606   9.032   3.598
  418LEU     CA 3372   7.520   9.031   3.787
  418LEU     HA 3373   7.416   9.013   3.813
  418LEU     CB 3374   7.596   8.894   3.805
  418LEU    HB1 3375   7.596   8.867   3.910
  418LEU    HB2 3376   7.700   8.904   3.776
  418LEU     CG 3377   7.530   8.770   3.741
  418LEU     HG 3378   7.422   8.782   3.756
  418LEU    CD1 3379   7.572   8.760   3.598
  418LEU   HD11 3380   7.530   8.844   3.542
  418LEU   HD12 3381   7.680   8.768   3.593
  418LEU   HD13 3382   7.547   8.667   3.547
  418LEU    CD2 3383   7.553   8.637   3.821
  418LEU   HD21 3384   7.490   8.628   3.909
  418LEU   HD22 3385   7.536   8.557   3.749
  418LEU   HD23 3386   7.660   8.627   3.838
  418LEU      C 3387   7.567   9.131   3.888
  418LEU      O 3388   7.493   9.176   3.976
  419ASN      N 3389   7.693   9.170   3.871
  419ASN      H 3390   7.747   9.137   3.793
  419ASN     CA 3391   7.754   9.275   3.951
  419ASN     HA 3392   7.765   9.242   4.055
  419ASN     CB 3393   7.892   9.313   3.894
  419ASN    HB1 3394   7.876   9.320   3.787
  419ASN    HB2 3395   7.975   9.244   3.912
  419ASN     CG 3396   7.940   9.447   3.943
  419ASN    OD1 3397   7.956   9.468   4.066
  419ASN    ND2 3398   7.963   9.537   3.850
  419ASN   HD21 3399   7.939   9.514   3.754
  419ASN   HD22 3400   8.010   9.624   3.867
  419ASN      C 3401   7.668   9.402   3.961
  419ASN      O 3402   7.627   9.441   4.072
  420ARG      N 3403   7.633   9.464   3.851
  420ARG      H 3404   7.670   9.419   3.769
  420ARG     CA 3405   7.550   9.586   3.844
  420ARG     HA 3406   7.590   9.670   3.901
  420ARG     CB 3407   7.536   9.637   3.697
  420ARG    HB1 3408   7.474   9.725   3.689
  420ARG    HB2 3409   7.482   9.567   3.634
  420ARG     CG 3410   7.665   9.669   3.626
  420ARG    HG1 3411   7.644   9.661   3.519
  420ARG    HG2 3412   7.740   9.594   3.649
  420ARG     CD 3413   7.719   9.800   3.674
  420ARG    HD1 3414   7.811   9.818   3.618
  420ARG    HD2 3415   7.739   9.795   3.781
  420ARG     NE 3416   7.639   9.918   3.631
  420ARG     HE 3417   7.569   9.953   3.694
  420ARG     CZ 3418   7.661   9.998   3.532
  420ARG    NH1 3419   7.759   9.983   3.448
  420ARG   HH11 3420   7.835   9.919   3.467
  420ARG   HH12 3421   7.773  10.063   3.388
  420ARG    NH2 3422   7.575  10.091   3.502
  420ARG   HH21 3423   7.498  10.113   3.564
  420ARG   HH22 3424   7.584  10.155   3.424
  420ARG      C 3425   7.412   9.570   3.911
  420ARG      O 3426   7.375   9.656   3.994
  421LEU      N 3427   7.341   9.464   3.880
  421LEU      H 3428   7.376   9.406   3.806
  421LEU     CA 3429   7.223   9.414   3.958
  421LEU     HA 3430   7.144   9.485   3.932
  421LEU     CB 3431   7.177   9.284   3.892
  421LEU    HB1 3432   7.246   9.200   3.902
  421LEU    HB2 3433   7.165   9.296   3.784
  421LEU     CG 3434   7.037   9.235   3.944
  421LEU     HG 3435   7.015   9.154   3.875
  421LEU    CD1 3436   7.045   9.176   4.080
  421LEU   HD11 3437   6.974   9.095   4.096
  421LEU   HD12 3438   7.146   9.137   4.093
  421LEU   HD13 3439   7.026   9.253   4.154
  421LEU    CD2 3440   6.925   9.339   3.945
  421LEU   HD21 3441   6.831   9.284   3.951
  421LEU   HD22 3442   6.931   9.403   4.033
  421LEU   HD23 3443   6.931   9.402   3.857
  421LEU      C 3444   7.246   9.404   4.111
  421LEU      O 3445   7.184   9.477   4.182
  422LEU      N 3446   7.333   9.309   4.164
  422LEU      H 3447   7.398   9.257   4.107
  422LEU     CA 3448   7.354   9.301   4.309
  422LEU     HA 3449   7.258   9.273   4.354
  422LEU     CB 3450   7.461   9.192   4.353
  422LEU    HB1 3451   7.442   9.188   4.461
  422LEU    HB2 3452   7.563   9.210   4.320
  422LEU     CG 3453   7.431   9.047   4.305
  422LEU     HG 3454   7.444   9.054   4.197
  422LEU    CD1 3455   7.549   8.961   4.353
  422LEU   HD11 3456   7.539   8.863   4.306
  422LEU   HD12 3457   7.641   9.005   4.315
  422LEU   HD13 3458   7.546   8.960   4.462
  422LEU    CD2 3459   7.294   8.993   4.342
  422LEU   HD21 3460   7.208   9.058   4.324
  422LEU   HD22 3461   7.271   8.917   4.268
  422LEU   HD23 3462   7.291   8.960   4.445
  422LEU      C 3463   7.388   9.434   4.382
  422LEU      O 3464   7.341   9.454   4.494
  423GLN      N 3465   7.479   9.520   4.325
  423GLN      H 3466   7.515   9.492   4.236
  423GLN     CA 3467   7.513   9.656   4.366
  423GLN     HA 3468   7.555   9.653   4.467
  423GLN     CB 3469   7.616   9.715   4.270
  423GLN    HB1 3470   7.563   9.734   4.177
  423GLN    HB2 3471   7.705   9.652   4.260
  423GLN     CG 3472   7.663   9.850   4.312
  423GLN    HG1 3473   7.723   9.844   4.403
  423GLN    HG2 3474   7.584   9.924   4.320
  423GLN     CD 3475   7.743   9.906   4.203
  423GLN    OE1 3476   7.866   9.928   4.213
  423GLN    NE2 3477   7.689   9.931   4.092
  423GLN   HE21 3478   7.589   9.922   4.082
  423GLN   HE22 3479   7.748   9.971   4.021
  423GLN      C 3480   7.388   9.748   4.374
  423GLN      O 3481   7.366   9.814   4.473
  424ASP      N 3482   7.303   9.747   4.267
  424ASP      H 3483   7.325   9.688   4.187
  424ASP     CA 3484   7.176   9.821   4.279
  424ASP     HA 3485   7.211   9.924   4.280
  424ASP     CB 3486   7.088   9.799   4.154
  424ASP    HB1 3487   7.053   9.696   4.150
  424ASP    HB2 3488   7.154   9.810   4.067
  424ASP     CG 3489   6.973   9.897   4.140
  424ASP    OD1 3490   6.994  10.015   4.159
  424ASP    OD2 3491   6.856   9.851   4.125
  424ASP      C 3492   7.097   9.777   4.399
  424ASP      O 3493   7.050   9.865   4.468
  425LYS      N 3494   7.080   9.650   4.432
  425LYS      H 3495   7.126   9.587   4.367
  425LYS     CA 3496   7.000   9.604   4.540
  425LYS     HA 3497   6.907   9.660   4.534
  425LYS     CB 3498   6.965   9.447   4.525
  425LYS    HB1 3499   6.916   9.401   4.610
  425LYS    HB2 3500   7.058   9.391   4.523
  425LYS     CG 3501   6.875   9.422   4.402
  425LYS    HG1 3502   6.931   9.448   4.312
  425LYS    HG2 3503   6.785   9.482   4.413
  425LYS     CD 3504   6.823   9.277   4.393
  425LYS    HD1 3505   6.752   9.249   4.470
  425LYS    HD2 3506   6.913   9.216   4.383
  425LYS     CE 3507   6.739   9.272   4.269
  425LYS    HE1 3508   6.804   9.293   4.184
  425LYS    HE2 3509   6.670   9.356   4.262
  425LYS     NZ 3510   6.663   9.149   4.256
  425LYS    HZ1 3511   6.609   9.138   4.341
  425LYS    HZ2 3512   6.594   9.148   4.183
  425LYS    HZ3 3513   6.725   9.073   4.233
  425LYS      C 3514   7.066   9.646   4.669
  425LYS      O 3515   6.992   9.694   4.760
  426TRP      N 3516   7.197   9.622   4.689
  426TRP      H 3517   7.246   9.585   4.608
  426TRP     CA 3518   7.277   9.672   4.804
  426TRP     HA 3519   7.263   9.616   4.896
  426TRP     CB 3520   7.426   9.662   4.778
  426TRP    HB1 3521   7.448   9.745   4.712
  426TRP    HB2 3522   7.442   9.565   4.730
  426TRP     CG 3523   7.516   9.665   4.893
  426TRP    CD1 3524   7.604   9.765   4.913
  426TRP    HD1 3525   7.620   9.850   4.848
  426TRP    NE1 3526   7.671   9.750   5.031
  426TRP    HE1 3527   7.736   9.814   5.073
  426TRP    CE2 3528   7.618   9.653   5.109
  426TRP    CZ2 3529   7.650   9.597   5.233
  426TRP    HZ2 3530   7.735   9.638   5.286
  426TRP    CH2 3531   7.577   9.490   5.288
  426TRP    HH2 3532   7.612   9.437   5.375
  426TRP    CZ3 3533   7.484   9.418   5.207
  426TRP    HZ3 3534   7.429   9.333   5.244
  426TRP    CE3 3535   7.446   9.483   5.087
  426TRP    HE3 3536   7.363   9.446   5.029
  426TRP    CD2 3537   7.515   9.591   5.027
  426TRP      C 3538   7.246   9.816   4.840
  426TRP      O 3539   7.203   9.843   4.950
  427ASP      N 3540   7.268   9.902   4.742
  427ASP      H 3541   7.310   9.870   4.657
  427ASP     CA 3542   7.256  10.045   4.767
  427ASP     HA 3543   7.311  10.058   4.860
  427ASP     CB 3544   7.341  10.113   4.659
  427ASP    HB1 3545   7.294  10.104   4.561
  427ASP    HB2 3546   7.437  10.062   4.665
  427ASP     CG 3547   7.366  10.259   4.714
  427ASP    OD1 3548   7.454  10.281   4.804
  427ASP    OD2 3549   7.288  10.351   4.666
  427ASP      C 3550   7.112  10.099   4.788
  427ASP      O 3551   7.095  10.181   4.878
  428ARG      N 3552   7.018  10.063   4.701
  428ARG      H 3553   7.051  10.001   4.629
  428ARG     CA 3554   6.878  10.114   4.708
  428ARG     HA 3555   6.881  10.222   4.717
  428ARG     CB 3556   6.821  10.058   4.575
  428ARG    HB1 3557   6.837   9.951   4.569
  428ARG    HB2 3558   6.874  10.109   4.495
  428ARG     CG 3559   6.668  10.077   4.545
  428ARG    HG1 3560   6.628  10.164   4.597
  428ARG    HG2 3561   6.626   9.996   4.604
  428ARG     CD 3562   6.617  10.078   4.397
  428ARG    HD1 3563   6.665  10.149   4.330
  428ARG    HD2 3564   6.509  10.070   4.384
  428ARG     NE 3565   6.670   9.953   4.340
  428ARG     HE 3566   6.740   9.956   4.267
  428ARG     CZ 3567   6.634   9.830   4.374
  428ARG    NH1 3568   6.532   9.796   4.450
  428ARG   HH11 3569   6.466   9.870   4.471
  428ARG   HH12 3570   6.495   9.702   4.454
  428ARG    NH2 3571   6.692   9.736   4.312
  428ARG   HH21 3572   6.764   9.771   4.251
  428ARG   HH22 3573   6.655   9.643   4.329
  428ARG      C 3574   6.812  10.066   4.836
  428ARG      O 3575   6.728  10.139   4.896
  429PHE      N 3576   6.830   9.943   4.886
  429PHE      H 3577   6.889   9.880   4.833
  429PHE     CA 3578   6.748   9.904   5.007
  429PHE     HA 3579   6.737   9.993   5.068
  429PHE     CB 3580   6.610   9.844   4.979
  429PHE    HB1 3581   6.552   9.926   4.935
  429PHE    HB2 3582   6.572   9.816   5.077
  429PHE     CG 3583   6.612   9.715   4.899
  429PHE    CD1 3584   6.563   9.593   4.959
  429PHE    HD1 3585   6.529   9.585   5.061
  429PHE    CE1 3586   6.561   9.472   4.883
  429PHE    HE1 3587   6.536   9.380   4.934
  429PHE     CZ 3588   6.609   9.480   4.755
  429PHE     HZ 3589   6.604   9.384   4.704
  429PHE    CE2 3590   6.665   9.597   4.692
  429PHE    HE2 3591   6.701   9.593   4.590
  429PHE    CD2 3592   6.655   9.717   4.763
  429PHE    HD2 3593   6.681   9.810   4.716
  429PHE      C 3594   6.821   9.801   5.098
  429PHE      O 3595   6.786   9.806   5.212
  430VAL      N 3596   6.923   9.721   5.053
  430VAL      H 3597   6.954   9.731   4.957
  430VAL     CA 3598   6.970   9.605   5.131
  430VAL     HA 3599   6.891   9.566   5.195
  430VAL     CB 3600   7.008   9.486   5.038
  430VAL     HB 3601   7.076   9.521   4.960
  430VAL    CG1 3602   7.082   9.379   5.122
  430VAL   HG11 3603   7.006   9.362   5.197
  430VAL   HG12 3604   7.093   9.285   5.066
  430VAL   HG13 3605   7.178   9.414   5.161
  430VAL    CG2 3606   6.888   9.424   4.957
  430VAL   HG21 3607   6.854   9.498   4.885
  430VAL   HG22 3608   6.922   9.340   4.896
  430VAL   HG23 3609   6.804   9.394   5.020
  430VAL      C 3610   7.079   9.637   5.235
  430VAL      O 3611   7.052   9.617   5.351
  431LYS      N 3612   7.179   9.708   5.191
  431LYS      H 3613   7.188   9.737   5.095
  431LYS     CA 3614   7.270   9.773   5.292
  431LYS     HA 3615   7.327   9.697   5.346
  431LYS     CB 3616   7.366   9.871   5.211
  431LYS    HB1 3617   7.309   9.959   5.186
  431LYS    HB2 3618   7.406   9.812   5.128
  431LYS     CG 3619   7.482   9.939   5.287
  431LYS    HG1 3620   7.546   9.858   5.322
  431LYS    HG2 3621   7.448   9.977   5.383
  431LYS     CD 3622   7.553  10.060   5.209
  431LYS    HD1 3623   7.615  10.014   5.132
  431LYS    HD2 3624   7.625  10.112   5.273
  431LYS     CE 3625   7.457  10.153   5.143
  431LYS    HE1 3626   7.384  10.190   5.215
  431LYS    HE2 3627   7.399  10.103   5.066
  431LYS     NZ 3628   7.530  10.258   5.079
  431LYS    HZ1 3629   7.481  10.285   4.994
  431LYS    HZ2 3630   7.533  10.340   5.138
  431LYS    HZ3 3631   7.622  10.226   5.053
  431LYS      C 3632   7.201   9.842   5.416
  431LYS      O 3633   7.225   9.799   5.534
  432ARG      N 3634   7.117   9.946   5.389
  432ARG      H 3635   7.104   9.968   5.292
  432ARG     CA 3636   7.028  10.012   5.487
  432ARG     HA 3637   7.101  10.068   5.546
  432ARG     CB 3638   6.926  10.103   5.414
  432ARG    HB1 3639   6.845  10.120   5.484
  432ARG    HB2 3640   6.889  10.044   5.330
  432ARG     CG 3641   7.012  10.228   5.364
  432ARG    HG1 3642   7.097  10.200   5.301
  432ARG    HG2 3643   7.054  10.282   5.448
  432ARG     CD 3644   6.913  10.322   5.300
  432ARG    HD1 3645   6.815  10.312   5.348
  432ARG    HD2 3646   6.900  10.297   5.195
  432ARG     NE 3647   6.967  10.460   5.316
  432ARG     HE 3648   7.066  10.456   5.335
  432ARG     CZ 3649   6.902  10.570   5.289
  432ARG    NH1 3650   6.775  10.568   5.247
  432ARG   HH11 3651   6.712  10.490   5.264
  432ARG   HH12 3652   6.744  10.653   5.202
  432ARG    NH2 3653   6.954  10.691   5.307
  432ARG   HH21 3654   7.044  10.698   5.353
  432ARG   HH22 3655   6.909  10.778   5.283
  432ARG      C 3656   6.963   9.907   5.580
  432ARG      O 3657   6.995   9.906   5.702
  433ILE      N 3658   6.871   9.830   5.531
  433ILE      H 3659   6.848   9.849   5.434
  433ILE     CA 3660   6.799   9.723   5.600
  433ILE     HA 3661   6.728   9.765   5.672
  433ILE     CB 3662   6.709   9.649   5.504
  433ILE     HB 3663   6.770   9.623   5.417
  433ILE    CG2 3664   6.653   9.517   5.561
  433ILE   HG21 3665   6.567   9.475   5.509
  433ILE   HG22 3666   6.727   9.438   5.570
  433ILE   HG23 3667   6.614   9.537   5.661
  433ILE    CG1 3668   6.592   9.745   5.467
  433ILE   HG11 3669   6.634   9.840   5.434
  433ILE   HG12 3670   6.519   9.768   5.544
  433ILE     CD 3671   6.514   9.690   5.350
  433ILE    HD1 3672   6.455   9.769   5.305
  433ILE    HD2 3673   6.579   9.635   5.282
  433ILE    HD3 3674   6.442   9.616   5.386
  433ILE      C 3675   6.896   9.641   5.688
  433ILE      O 3676   6.869   9.625   5.809
  434PHE      N 3677   7.006   9.588   5.634
  434PHE      H 3678   7.017   9.602   5.535
  434PHE     CA 3679   7.109   9.500   5.694
  434PHE     HA 3680   7.063   9.403   5.711
  434PHE     CB 3681   7.224   9.480   5.588
  434PHE    HB1 3682   7.236   9.571   5.528
  434PHE    HB2 3683   7.186   9.405   5.519
  434PHE     CG 3684   7.353   9.425   5.643
  434PHE    CD1 3685   7.464   9.514   5.660
  434PHE    HD1 3686   7.460   9.618   5.632
  434PHE    CE1 3687   7.591   9.457   5.681
  434PHE    HE1 3688   7.675   9.525   5.672
  434PHE     CZ 3689   7.600   9.322   5.713
  434PHE     HZ 3690   7.699   9.283   5.729
  434PHE    CE2 3691   7.487   9.244   5.716
  434PHE    HE2 3692   7.491   9.142   5.751
  434PHE    CD2 3693   7.361   9.290   5.676
  434PHE    HD2 3694   7.279   9.221   5.668
  434PHE      C 3695   7.172   9.564   5.819
  434PHE      O 3696   7.189   9.510   5.929
  435TYR      N 3697   7.204   9.694   5.803
  435TYR      H 3698   7.200   9.731   5.709
  435TYR     CA 3699   7.252   9.778   5.919
  435TYR     HA 3700   7.320   9.715   5.976
  435TYR     CB 3701   7.331   9.900   5.862
  435TYR    HB1 3702   7.359   9.954   5.952
  435TYR    HB2 3703   7.274   9.968   5.799
  435TYR     CG 3704   7.465   9.866   5.800
  435TYR    CD1 3705   7.561   9.795   5.876
  435TYR    HD1 3706   7.533   9.767   5.977
  435TYR    CE1 3707   7.689   9.769   5.826
  435TYR    HE1 3708   7.756   9.699   5.873
  435TYR     CZ 3709   7.727   9.825   5.698
  435TYR     OH 3710   7.852   9.798   5.647
  435TYR     HH 3711   7.868   9.831   5.559
  435TYR    CE2 3712   7.635   9.898   5.622
  435TYR    HE2 3713   7.668   9.943   5.529
  435TYR    CD2 3714   7.508   9.920   5.677
  435TYR    HD2 3715   7.436   9.982   5.626
  435TYR      C 3716   7.147   9.824   6.022
  435TYR      O 3717   7.171   9.847   6.139
  436PHE      N 3718   7.021   9.831   5.976
  436PHE      H 3719   7.011   9.807   5.879
  436PHE     CA 3720   6.908   9.850   6.062
  436PHE     HA 3721   6.926   9.936   6.127
  436PHE     CB 3722   6.773   9.890   5.985
  436PHE    HB1 3723   6.780   9.854   5.882
  436PHE    HB2 3724   6.766   9.998   5.980
  436PHE     CG 3725   6.652   9.822   6.047
  436PHE    CD1 3726   6.587   9.890   6.147
  436PHE    HD1 3727   6.614   9.983   6.196
  436PHE    CE1 3728   6.472   9.827   6.197
  436PHE    HE1 3729   6.421   9.879   6.276
  436PHE     CZ 3730   6.418   9.702   6.145
  436PHE     HZ 3731   6.332   9.651   6.186
  436PHE    CE2 3732   6.487   9.648   6.035
  436PHE    HE2 3733   6.444   9.567   5.979
  436PHE    CD2 3734   6.603   9.704   5.989
  436PHE    HD2 3735   6.649   9.662   5.900
  436PHE      C 3736   6.895   9.727   6.153
  436PHE      O 3737   6.889   9.737   6.275
  437ASN      N 3738   6.894   9.605   6.089
  437ASN      H 3739   6.893   9.606   5.988
  437ASN     CA 3740   6.895   9.472   6.162
  437ASN     HA 3741   6.801   9.462   6.216
  437ASN     CB 3742   6.909   9.355   6.061
  437ASN    HB1 3743   6.942   9.259   6.101
  437ASN    HB2 3744   6.980   9.382   5.983
  437ASN     CG 3745   6.785   9.307   5.989
  437ASN    OD1 3746   6.731   9.204   6.018
  437ASN    ND2 3747   6.739   9.386   5.898
  437ASN   HD21 3748   6.783   9.466   5.854
  437ASN   HD22 3749   6.656   9.351   5.853
  437ASN      C 3750   7.010   9.479   6.261
  437ASN      O 3751   6.987   9.435   6.374
  438PHE      N 3752   7.135   9.514   6.223
  438PHE      H 3753   7.150   9.538   6.126
  438PHE     CA 3754   7.250   9.516   6.310
  438PHE     HA 3755   7.281   9.418   6.349
  438PHE     CB 3756   7.372   9.563   6.236
  438PHE    HB1 3757   7.360   9.660   6.188
  438PHE    HB2 3758   7.386   9.497   6.151
  438PHE     CG 3759   7.503   9.562   6.308
  438PHE    CD1 3760   7.537   9.458   6.406
  438PHE    HD1 3761   7.469   9.382   6.441
  438PHE    CE1 3762   7.667   9.447   6.459
  438PHE    HE1 3763   7.702   9.379   6.535
  438PHE     CZ 3764   7.767   9.534   6.407
  438PHE     HZ 3765   7.873   9.525   6.425
  438PHE    CE2 3766   7.737   9.627   6.309
  438PHE    HE2 3767   7.814   9.694   6.271
  438PHE    CD2 3768   7.603   9.648   6.272
  438PHE    HD2 3769   7.581   9.726   6.200
  438PHE      C 3770   7.228   9.603   6.434
  438PHE      O 3771   7.254   9.557   6.545
  439PHE      N 3772   7.174   9.730   6.409
  439PHE      H 3773   7.168   9.756   6.311
  439PHE     CA 3774   7.136   9.811   6.524
  439PHE     HA 3775   7.225   9.834   6.583
  439PHE     CB 3776   7.081   9.942   6.476
  439PHE    HB1 3777   6.994   9.925   6.412
  439PHE    HB2 3778   7.164   9.989   6.425
  439PHE     CG 3779   7.057  10.039   6.600
  439PHE    CD1 3780   6.924  10.053   6.653
  439PHE    HD1 3781   6.839  10.001   6.611
  439PHE    CE1 3782   6.890  10.136   6.758
  439PHE    HE1 3783   6.784  10.140   6.780
  439PHE     CZ 3784   6.990  10.208   6.825
  439PHE     HZ 3785   6.964  10.261   6.915
  439PHE    CE2 3786   7.119  10.195   6.785
  439PHE    HE2 3787   7.195  10.249   6.840
  439PHE    CD2 3788   7.155  10.113   6.668
  439PHE    HD2 3789   7.260  10.104   6.646
  439PHE      C 3790   7.037   9.746   6.623
  439PHE      O 3791   7.064   9.742   6.744
  440VAL      N 3792   6.926   9.687   6.574
  440VAL      H 3793   6.906   9.691   6.476
  440VAL     CA 3794   6.833   9.609   6.654
  440VAL     HA 3795   6.788   9.674   6.729
  440VAL     CB 3796   6.715   9.562   6.568
  440VAL     HB 3797   6.748   9.509   6.479
  440VAL    CG1 3798   6.610   9.481   6.651
  440VAL   HG11 3799   6.582   9.547   6.733
  440VAL   HG12 3800   6.524   9.453   6.590
  440VAL   HG13 3801   6.648   9.382   6.676
  440VAL    CG2 3802   6.632   9.677   6.516
  440VAL   HG21 3803   6.555   9.644   6.447
  440VAL   HG22 3804   6.581   9.740   6.589
  440VAL   HG23 3805   6.700   9.744   6.463
  440VAL      C 3806   6.913   9.493   6.729
  440VAL      O 3807   6.901   9.477   6.853
  441TYR      N 3808   6.994   9.415   6.655
  441TYR      H 3809   7.002   9.431   6.556
  441TYR     CA 3810   7.071   9.302   6.703
  441TYR     HA 3811   6.995   9.245   6.757
  441TYR     CB 3812   7.115   9.209   6.584
  441TYR    HB1 3813   7.170   9.264   6.507
  441TYR    HB2 3814   7.018   9.179   6.546
  441TYR     CG 3815   7.184   9.078   6.620
  441TYR    CD1 3816   7.115   8.979   6.678
  441TYR    HD1 3817   7.013   8.991   6.710
  441TYR    CE1 3818   7.174   8.856   6.708
  441TYR    HE1 3819   7.118   8.772   6.746
  441TYR     CZ 3820   7.316   8.841   6.679
  441TYR     OH 3821   7.360   8.718   6.715
  441TYR     HH 3822   7.456   8.718   6.713
  441TYR    CE2 3823   7.389   8.942   6.611
  441TYR    HE2 3824   7.493   8.927   6.585
  441TYR    CD2 3825   7.319   9.062   6.581
  441TYR    HD2 3826   7.372   9.149   6.545
  441TYR      C 3827   7.181   9.341   6.805
  441TYR      O 3828   7.205   9.260   6.896
  442CYS      N 3829   7.245   9.454   6.802
  442CYS      H 3830   7.247   9.496   6.710
  442CYS     CA 3831   7.332   9.514   6.902
  442CYS     HA 3832   7.422   9.458   6.927
  442CYS     CB 3833   7.372   9.648   6.844
  442CYS    HB1 3834   7.407   9.711   6.926
  442CYS    HB2 3835   7.294   9.696   6.785
  442CYS     SG 3836   7.497   9.601   6.728
  442CYS     HG 3837   7.425   9.561   6.623
  442CYS      C 3838   7.252   9.533   7.030
  442CYS      O 3839   7.279   9.479   7.137
  443LEU      N 3840   7.136   9.602   7.013
  443LEU      H 3841   7.113   9.638   6.921
  443LEU     CA 3842   7.049   9.634   7.131
  443LEU     HA 3843   7.117   9.688   7.197
  443LEU     CB 3844   6.936   9.728   7.090
  443LEU    HB1 3845   6.860   9.720   7.168
  443LEU    HB2 3846   6.893   9.692   6.997
  443LEU     CG 3847   6.970   9.880   7.063
  443LEU     HG 3848   7.026   9.900   6.972
  443LEU    CD1 3849   6.826   9.942   7.042
  443LEU   HD11 3850   6.760   9.917   7.125
  443LEU   HD12 3851   6.833  10.049   7.021
  443LEU   HD13 3852   6.788   9.904   6.948
  443LEU    CD2 3853   7.034   9.951   7.185
  443LEU   HD21 3854   6.961   9.948   7.266
  443LEU   HD22 3855   7.135   9.911   7.196
  443LEU   HD23 3856   7.056  10.056   7.163
  443LEU      C 3857   6.994   9.510   7.201
  443LEU      O 3858   7.005   9.496   7.322
  444TYR      N 3859   6.945   9.413   7.119
  444TYR      H 3860   6.952   9.421   7.018
  444TYR     CA 3861   6.898   9.283   7.154
  444TYR     HA 3862   6.807   9.299   7.211
  444TYR     CB 3863   6.857   9.212   7.024
  444TYR    HB1 3864   6.946   9.227   6.963
  444TYR    HB2 3865   6.769   9.264   6.986
  444TYR     CG 3866   6.827   9.064   7.042
  444TYR    CD1 3867   6.709   9.024   7.102
  444TYR    HD1 3868   6.621   9.085   7.113
  444TYR    CE1 3869   6.685   8.888   7.126
  444TYR    HE1 3870   6.590   8.858   7.168
  444TYR     CZ 3871   6.780   8.791   7.094
  444TYR     OH 3872   6.762   8.659   7.140
  444TYR     HH 3873   6.675   8.649   7.179
  444TYR    CE2 3874   6.900   8.825   7.031
  444TYR    HE2 3875   6.979   8.754   7.013
  444TYR    CD2 3876   6.927   8.966   7.014
  444TYR    HD2 3877   7.020   8.997   6.969
  444TYR      C 3878   6.996   9.210   7.245
  444TYR      O 3879   6.959   9.165   7.353
  445MET      N 3880   7.125   9.200   7.197
  445MET      H 3881   7.142   9.255   7.114
  445MET     CA 3882   7.238   9.140   7.266
  445MET     HA 3883   7.206   9.044   7.305
  445MET     CB 3884   7.349   9.116   7.167
  445MET    HB1 3885   7.437   9.084   7.224
  445MET    HB2 3886   7.365   9.205   7.107
  445MET     CG 3887   7.328   9.007   7.061
  445MET    HG1 3888   7.426   8.972   7.027
  445MET    HG2 3889   7.267   9.039   6.977
  445MET     SD 3890   7.264   8.857   7.128
  445MET     CE 3891   7.406   8.807   7.226
  445MET    HE1 3892   7.500   8.827   7.175
  445MET    HE2 3893   7.409   8.870   7.316
  445MET    HE3 3894   7.405   8.701   7.253
  445MET      C 3895   7.280   9.218   7.386
  445MET      O 3896   7.325   9.165   7.487
  446ILE      N 3897   7.270   9.350   7.398
  446ILE      H 3898   7.255   9.405   7.315
  446ILE     CA 3899   7.293   9.436   7.517
  446ILE     HA 3900   7.388   9.403   7.560
  446ILE     CB 3901   7.304   9.586   7.469
  446ILE     HB 3902   7.215   9.619   7.415
  446ILE    CG2 3903   7.301   9.681   7.588
  446ILE   HG21 3904   7.338   9.778   7.557
  446ILE   HG22 3905   7.202   9.707   7.628
  446ILE   HG23 3906   7.366   9.642   7.666
  446ILE    CG1 3907   7.435   9.608   7.379
  446ILE   HG11 3908   7.445   9.524   7.310
  446ILE   HG12 3909   7.517   9.608   7.450
  446ILE     CD 3910   7.435   9.732   7.284
  446ILE    HD1 3911   7.344   9.731   7.224
  446ILE    HD2 3912   7.452   9.825   7.338
  446ILE    HD3 3913   7.523   9.712   7.222
  446ILE      C 3914   7.190   9.410   7.622
  446ILE      O 3915   7.223   9.409   7.741
  447ILE      N 3916   7.066   9.388   7.579
  447ILE      H 3917   7.062   9.406   7.480
  447ILE     CA 3918   6.947   9.365   7.668
  447ILE     HA 3919   6.952   9.422   7.761
  447ILE     CB 3920   6.817   9.386   7.585
  447ILE     HB 3921   6.831   9.350   7.483
  447ILE    CG2 3922   6.687   9.313   7.624
  447ILE   HG21 3923   6.685   9.204   7.634
  447ILE   HG22 3924   6.657   9.355   7.720
  447ILE   HG23 3925   6.610   9.325   7.548
  447ILE    CG1 3926   6.797   9.537   7.583
  447ILE   HG11 3927   6.893   9.586   7.570
  447ILE   HG12 3928   6.764   9.567   7.683
  447ILE     CD 3929   6.690   9.586   7.488
  447ILE    HD1 3930   6.595   9.547   7.523
  447ILE    HD2 3931   6.669   9.693   7.492
  447ILE    HD3 3932   6.712   9.557   7.385
  447ILE      C 3933   6.949   9.223   7.716
  447ILE      O 3934   6.916   9.195   7.829
  448PHE      N 3935   6.989   9.126   7.629
  448PHE      H 3936   7.007   9.152   7.533
  448PHE     CA 3937   7.011   8.987   7.677
  448PHE     HA 3938   6.920   8.949   7.725
  448PHE     CB 3939   7.023   8.903   7.552
  448PHE    HB1 3940   7.099   8.950   7.490
  448PHE    HB2 3941   6.922   8.911   7.513
  448PHE     CG 3942   7.062   8.758   7.579
  448PHE    CD1 3943   7.133   8.690   7.480
  448PHE    HD1 3944   7.164   8.736   7.388
  448PHE    CE1 3945   7.188   8.559   7.512
  448PHE    HE1 3946   7.242   8.508   7.433
  448PHE     CZ 3947   7.160   8.501   7.639
  448PHE     HZ 3948   7.184   8.400   7.666
  448PHE    CE2 3949   7.083   8.569   7.736
  448PHE    HE2 3950   7.069   8.524   7.833
  448PHE    CD2 3951   7.043   8.697   7.705
  448PHE    HD2 3952   6.985   8.751   7.778
  448PHE      C 3953   7.141   8.983   7.770
  448PHE      O 3954   7.125   8.922   7.872
  449THR      N 3955   7.252   9.052   7.740
  449THR      H 3956   7.243   9.118   7.664
  449THR     CA 3957   7.374   9.058   7.826
  449THR     HA 3958   7.408   8.957   7.847
  449THR     CB 3959   7.490   9.134   7.764
  449THR     HB 3960   7.465   9.240   7.755
  449THR    CG2 3961   7.629   9.126   7.838
  449THR   HG21 3962   7.614   9.174   7.935
  449THR   HG22 3963   7.660   9.023   7.857
  449THR   HG23 3964   7.706   9.176   7.779
  449THR    OG1 3965   7.516   9.081   7.638
  449THR    HG1 3966   7.446   9.119   7.585
  449THR      C 3967   7.340   9.111   7.965
  449THR      O 3968   7.387   9.054   8.067
  450ALA      N 3969   7.271   9.222   7.970
  450ALA      H 3970   7.254   9.272   7.883
  450ALA     CA 3971   7.216   9.273   8.101
  450ALA     HA 3972   7.285   9.311   8.176
  450ALA     CB 3973   7.138   9.406   8.057
  450ALA    HB1 3974   7.198   9.482   8.006
  450ALA    HB2 3975   7.061   9.377   7.986
  450ALA    HB3 3976   7.109   9.464   8.145
  450ALA      C 3977   7.122   9.177   8.172
  450ALA      O 3978   7.146   9.159   8.292
  451ALA      N 3979   7.017   9.117   8.113
  451ALA      H 3980   7.017   9.124   8.012
  451ALA     CA 3981   6.937   9.008   8.163
  451ALA     HA 3982   6.887   9.043   8.254
  451ALA     CB 3983   6.825   8.975   8.066
  451ALA    HB1 3984   6.867   8.929   7.976
  451ALA    HB2 3985   6.762   8.895   8.104
  451ALA    HB3 3986   6.773   9.068   8.044
  451ALA      C 3987   7.024   8.889   8.212
  451ALA      O 3988   7.002   8.853   8.326
  452ALA      N 3989   7.120   8.831   8.137
  452ALA      H 3990   7.126   8.852   8.038
  452ALA     CA 3991   7.206   8.726   8.194
  452ALA     HA 3992   7.149   8.642   8.233
  452ALA     CB 3993   7.297   8.678   8.076
  452ALA    HB1 3994   7.349   8.587   8.107
  452ALA    HB2 3995   7.243   8.646   7.988
  452ALA    HB3 3996   7.372   8.754   8.052
  452ALA      C 3997   7.304   8.771   8.306
  452ALA      O 3998   7.343   8.699   8.397
  453TYR      N 3999   7.356   8.901   8.296
  453TYR      H 4000   7.322   8.955   8.218
  453TYR     CA 4001   7.445   8.947   8.402
  453TYR     HA 4002   7.536   8.887   8.406
  453TYR     CB 4003   7.507   9.083   8.370
  453TYR    HB1 4004   7.420   9.147   8.360
  453TYR    HB2 4005   7.553   9.082   8.270
  453TYR     CG 4006   7.598   9.137   8.480
  453TYR    CD1 4007   7.565   9.256   8.542
  453TYR    HD1 4008   7.490   9.323   8.501
  453TYR    CE1 4009   7.646   9.303   8.655
  453TYR    HE1 4010   7.621   9.395   8.706
  453TYR     CZ 4011   7.764   9.231   8.686
  453TYR     OH 4012   7.825   9.267   8.800
  453TYR     HH 4013   7.917   9.238   8.810
  453TYR    CE2 4014   7.804   9.129   8.603
  453TYR    HE2 4015   7.891   9.071   8.630
  453TYR    CD2 4016   7.724   9.079   8.502
  453TYR    HD2 4017   7.759   8.992   8.449
  453TYR      C 4018   7.388   8.962   8.541
  453TYR      O 4019   7.444   8.916   8.644
  454TYR      N 4020   7.263   9.016   8.536
  454TYR      H 4021   7.226   9.044   8.446
  454TYR     CA 4022   7.175   9.025   8.649
  454TYR     HA 4023   7.248   9.029   8.730
  454TYR     CB 4024   7.097   9.156   8.645
  454TYR    HB1 4025   7.024   9.157   8.726
  454TYR    HB2 4026   7.045   9.166   8.549
  454TYR     CG 4027   7.180   9.280   8.664
  454TYR    CD1 4028   7.229   9.312   8.794
  454TYR    HD1 4029   7.205   9.257   8.884
  454TYR    CE1 4030   7.312   9.427   8.810
  454TYR    HE1 4031   7.348   9.455   8.908
  454TYR     CZ 4032   7.344   9.511   8.700
  454TYR     OH 4033   7.417   9.622   8.718
  454TYR     HH 4034   7.429   9.658   8.806
  454TYR    CE2 4035   7.286   9.483   8.574
  454TYR    HE2 4036   7.308   9.545   8.488
  454TYR    CD2 4037   7.214   9.366   8.555
  454TYR    HD2 4038   7.173   9.348   8.457
  454TYR      C 4039   7.085   8.903   8.666
  454TYR      O 4040   6.977   8.925   8.722
  455ARG      N 4041   7.126   8.787   8.635
  455ARG      H 4042   7.221   8.775   8.605
  455ARG     CA 4043   7.035   8.666   8.646
  455ARG     HA 4044   6.933   8.693   8.618
  455ARG     CB 4045   7.075   8.546   8.565
  455ARG    HB1 4046   7.106   8.569   8.463
  455ARG    HB2 4047   6.997   8.472   8.550
  455ARG     CG 4048   7.203   8.475   8.616
  455ARG    HG1 4049   7.276   8.551   8.640
  455ARG    HG2 4050   7.239   8.423   8.527
  455ARG     CD 4051   7.198   8.367   8.729
  455ARG    HD1 4052   7.133   8.284   8.702
  455ARG    HD2 4053   7.157   8.419   8.815
  455ARG     NE 4054   7.339   8.324   8.746
  455ARG     HE 4055   7.409   8.386   8.707
  455ARG     CZ 4056   7.381   8.213   8.804
  455ARG    NH1 4057   7.297   8.122   8.848
  455ARG   HH11 4058   7.196   8.128   8.846
  455ARG   HH12 4059   7.340   8.038   8.883
  455ARG    NH2 4060   7.507   8.189   8.818
  455ARG   HH21 4061   7.566   8.253   8.768
  455ARG   HH22 4062   7.540   8.101   8.856
  455ARG      C 4063   7.017   8.628   8.794
  455ARG      O 4064   7.112   8.638   8.875
  456PRO      N 4065   6.892   8.594   8.841
  456PRO     CD 4066   6.771   8.575   8.761
  456PRO    HD1 4067   6.797   8.538   8.662
  456PRO    HD2 4068   6.720   8.671   8.755
  456PRO     CG 4069   6.697   8.464   8.851
  456PRO    HG1 4070   6.744   8.367   8.834
  456PRO    HG2 4071   6.592   8.464   8.819
  456PRO     CB 4072   6.724   8.505   8.996
  456PRO    HB1 4073   6.707   8.429   9.072
  456PRO    HB2 4074   6.663   8.594   9.016
  456PRO     CA 4075   6.868   8.561   8.983
  456PRO     HA 4076   6.864   8.652   9.042
  456PRO      C 4077   6.967   8.455   9.036
  456PRO      O 4078   6.968   8.347   8.983
  457VAL      N 4079   7.047   8.486   9.141
  457VAL      H 4080   7.032   8.582   9.171
  457VAL     CA 4081   7.145   8.387   9.199
  457VAL     HA 4082   7.188   8.331   9.116
  457VAL     CB 4083   7.281   8.454   9.228
  457VAL     HB 4084   7.341   8.380   9.280
  457VAL    CG1 4085   7.362   8.495   9.098
  457VAL   HG11 4086   7.448   8.558   9.123
  457VAL   HG12 4087   7.383   8.402   9.045
  457VAL   HG13 4088   7.293   8.552   9.037
  457VAL    CG2 4089   7.261   8.586   9.304
  457VAL   HG21 4090   7.198   8.569   9.391
  457VAL   HG22 4091   7.356   8.620   9.345
  457VAL   HG23 4092   7.217   8.657   9.233
  457VAL      C 4093   7.092   8.293   9.310
  457VAL      O 4094   7.145   8.180   9.324
  458GLU      N 4095   6.986   8.342   9.370
  458GLU      H 4096   6.952   8.433   9.343
  458GLU     CA 4097   6.911   8.275   9.479
  458GLU     HA 4098   6.976   8.257   9.565
  458GLU     CB 4099   6.809   8.377   9.525
  458GLU    HB1 4100   6.859   8.465   9.566
  458GLU    HB2 4101   6.748   8.335   9.605
  458GLU     CG 4102   6.714   8.423   9.413
  458GLU    HG1 4103   6.648   8.341   9.386
  458GLU    HG2 4104   6.763   8.458   9.323
  458GLU     CD 4105   6.622   8.536   9.452
  458GLU    OE1 4106   6.670   8.653   9.467
  458GLU    OE2 4107   6.505   8.502   9.467
  458GLU      C 4108   6.839   8.139   9.438
  458GLU      O 4109   6.812   8.108   9.321
  459GLY      N 4110   6.801   8.059   9.538
  459GLY      H 4111   6.823   8.080   9.634
  459GLY     CA 4112   6.693   7.959   9.518
  459GLY    HA1 4113   6.595   8.007   9.511
  459GLY    HA2 4114   6.684   7.906   9.612
  459GLY      C 4115   6.700   7.868   9.396
  459GLY      O 4116   6.802   7.814   9.358
  460LEU      N 4117   6.576   7.828   9.344
  460LEU      H 4118   6.495   7.869   9.388
  460LEU     CA 4119   6.539   7.744   9.234
  460LEU     HA 4120   6.630   7.735   9.174
  460LEU     CB 4121   6.506   7.605   9.275
  460LEU    HB1 4122   6.450   7.550   9.199
  460LEU    HB2 4123   6.435   7.621   9.357
  460LEU     CG 4124   6.615   7.506   9.313
  460LEU     HG 4125   6.691   7.560   9.368
  460LEU    CD1 4126   6.567   7.402   9.411
  460LEU   HD11 4127   6.482   7.347   9.371
  460LEU   HD12 4128   6.643   7.328   9.435
  460LEU   HD13 4129   6.544   7.454   9.504
  460LEU    CD2 4130   6.678   7.452   9.185
  460LEU   HD21 4131   6.769   7.399   9.214
  460LEU   HD22 4132   6.617   7.383   9.127
  460LEU   HD23 4133   6.703   7.537   9.120
  460LEU      C 4134   6.433   7.801   9.137
  460LEU      O 4135   6.332   7.855   9.186
  461PRO      N 4136   6.435   7.794   9.003
  461PRO     CD 4137   6.546   7.743   8.922
  461PRO    HD1 4138   6.571   7.638   8.941
  461PRO    HD2 4139   6.636   7.802   8.934
  461PRO     CG 4140   6.493   7.736   8.780
  461PRO    HG1 4141   6.431   7.646   8.781
  461PRO    HG2 4142   6.570   7.741   8.703
  461PRO     CB 4143   6.394   7.845   8.774
  461PRO    HB1 4144   6.320   7.833   8.696
  461PRO    HB2 4145   6.456   7.935   8.764
  461PRO     CA 4146   6.337   7.854   8.915
  461PRO     HA 4147   6.332   7.960   8.942
  461PRO      C 4148   6.200   7.794   8.920
  461PRO      O 4149   6.188   7.680   8.962
  462PRO      N 4150   6.092   7.857   8.866
  462PRO     CD 4151   5.990   7.776   8.800
  462PRO    HD1 4152   5.905   7.745   8.861
  462PRO    HD2 4153   6.033   7.687   8.754
  462PRO     CG 4154   5.932   7.872   8.688
  462PRO    HG1 4155   5.830   7.840   8.668
  462PRO    HG2 4156   6.003   7.872   8.605
  462PRO     CB 4157   5.935   8.002   8.767
  462PRO    HB1 4158   5.869   7.989   8.853
  462PRO    HB2 4159   5.908   8.085   8.701
  462PRO     CA 4160   6.077   7.994   8.827
  462PRO     HA 4161   6.150   8.009   8.747
  462PRO      C 4162   6.093   8.095   8.941
  462PRO      O 4163   6.110   8.052   9.056
  463TYR      N 4164   6.095   8.226   8.911
  463TYR      H 4165   6.092   8.251   8.814
  463TYR     CA 4166   6.108   8.337   8.997
  463TYR     HA 4167   6.097   8.300   9.099
  463TYR     CB 4168   6.251   8.394   8.984
  463TYR    HB1 4169   6.267   8.466   9.064
  463TYR    HB2 4170   6.266   8.447   8.890
  463TYR     CG 4171   6.367   8.294   8.999
  463TYR    CD1 4172   6.421   8.270   9.129
  463TYR    HD1 4173   6.367   8.303   9.216
  463TYR    CE1 4174   6.538   8.202   9.151
  463TYR    HE1 4175   6.567   8.184   9.253
  463TYR     CZ 4176   6.612   8.154   9.043
  463TYR     OH 4177   6.739   8.100   9.063
  463TYR     HH 4178   6.772   8.115   9.152
  463TYR    CE2 4179   6.565   8.182   8.912
  463TYR    HE2 4180   6.612   8.134   8.828
  463TYR    CD2 4181   6.439   8.246   8.886
  463TYR    HD2 4182   6.399   8.270   8.789
  463TYR      C 4183   6.007   8.459   8.992
  463TYR      O 4184   5.969   8.501   8.883
  464LYS      N 4185   5.957   8.508   9.102
  464LYS      H 4186   5.989   8.476   9.193
  464LYS     CA 4187   5.844   8.608   9.110
  464LYS     HA 4188   5.799   8.616   9.011
  464LYS     CB 4189   5.734   8.567   9.217
  464LYS    HB1 4190   5.668   8.651   9.240
  464LYS    HB2 4191   5.787   8.545   9.310
  464LYS     CG 4192   5.658   8.439   9.188
  464LYS    HG1 4193   5.728   8.356   9.190
  464LYS    HG2 4194   5.610   8.455   9.092
  464LYS     CD 4195   5.554   8.399   9.290
  464LYS    HD1 4196   5.470   8.463   9.263
  464LYS    HD2 4197   5.581   8.418   9.394
  464LYS     CE 4198   5.500   8.255   9.267
  464LYS    HE1 4199   5.579   8.183   9.288
  464LYS    HE2 4200   5.468   8.248   9.163
  464LYS     NZ 4201   5.381   8.228   9.351
  464LYS    HZ1 4202   5.307   8.297   9.340
  464LYS    HZ2 4203   5.348   8.135   9.331
  464LYS    HZ3 4204   5.395   8.224   9.451
  464LYS      C 4205   5.903   8.747   9.124
  464LYS      O 4206   6.014   8.762   9.183
  465LEU      N 4207   5.829   8.848   9.075
  465LEU      H 4208   5.733   8.832   9.050
  465LEU     CA 4209   5.876   8.988   9.053
  465LEU     HA 4210   5.972   8.979   9.003
  465LEU     CB 4211   5.776   9.055   8.960
  465LEU    HB1 4212   5.779   9.162   8.982
  465LEU    HB2 4213   5.678   9.012   8.981
  465LEU     CG 4214   5.793   9.057   8.807
  465LEU     HG 4215   5.712   9.115   8.763
  465LEU    CD1 4216   5.922   9.127   8.774
  465LEU   HD11 4217   5.942   9.219   8.830
  465LEU   HD12 4218   6.009   9.066   8.800
  465LEU   HD13 4219   5.918   9.153   8.668
  465LEU    CD2 4220   5.795   8.916   8.753
  465LEU   HD21 4221   5.891   8.873   8.783
  465LEU   HD22 4222   5.701   8.868   8.779
  465LEU   HD23 4223   5.805   8.916   8.645
  465LEU      C 4224   5.907   9.063   9.181
  465LEU      O 4225   5.816   9.084   9.264
  466LYS      N 4226   6.028   9.111   9.201
  466LYS      H 4227   6.099   9.089   9.133
  466LYS     CA 4228   6.069   9.195   9.308
  466LYS     HA 4229   6.030   9.163   9.404
  466LYS     CB 4230   6.219   9.203   9.319
  466LYS    HB1 4231   6.250   9.287   9.382
  466LYS    HB2 4232   6.264   9.217   9.221
  466LYS     CG 4233   6.275   9.072   9.376
  466LYS    HG1 4234   6.236   8.984   9.325
  466LYS    HG2 4235   6.240   9.059   9.479
  466LYS     CD 4236   6.430   9.077   9.379
  466LYS    HD1 4237   6.473   9.166   9.424
  466LYS    HD2 4238   6.474   9.069   9.279
  466LYS     CE 4239   6.489   8.955   9.451
  466LYS    HE1 4240   6.456   8.948   9.555
  466LYS    HE2 4241   6.598   8.960   9.451
  466LYS     NZ 4242   6.452   8.830   9.384
  466LYS    HZ1 4243   6.467   8.830   9.284
  466LYS    HZ2 4244   6.500   8.753   9.428
  466LYS    HZ3 4245   6.353   8.817   9.399
  466LYS      C 4246   6.011   9.332   9.279
  466LYS      O 4247   6.008   9.376   9.164
  467ASN      N 4248   5.943   9.390   9.382
  467ASN      H 4249   5.929   9.351   9.474
  467ASN     CA 4250   5.888   9.528   9.366
  467ASN     HA 4251   5.821   9.526   9.279
  467ASN     CB 4252   5.800   9.562   9.494
  467ASN    HB1 4253   5.866   9.588   9.577
  467ASN    HB2 4254   5.746   9.475   9.529
  467ASN     CG 4255   5.717   9.684   9.460
  467ASN    OD1 4256   5.651   9.680   9.356
  467ASN    ND2 4257   5.718   9.791   9.537
  467ASN   HD21 4258   5.770   9.782   9.623
  467ASN   HD22 4259   5.667   9.872   9.505
  467ASN      C 4260   5.996   9.642   9.346
  467ASN      O 4261   6.021   9.716   9.439
  468THR      N 4262   6.056   9.652   9.228
  468THR      H 4263   6.033   9.576   9.166
  468THR     CA 4264   6.130   9.762   9.174
  468THR     HA 4265   6.076   9.853   9.202
  468THR     CB 4266   6.279   9.762   9.219
  468THR     HB 4267   6.284   9.773   9.327
  468THR    CG2 4268   6.346   9.631   9.170
  468THR   HG21 4269   6.454   9.638   9.177
  468THR   HG22 4270   6.312   9.549   9.232
  468THR   HG23 4271   6.317   9.602   9.068
  468THR    OG1 4272   6.354   9.880   9.176
  468THR    HG1 4273   6.444   9.868   9.206
  468THR      C 4274   6.115   9.755   9.018
  468THR      O 4275   6.090   9.651   8.959
  469VAL      N 4276   6.129   9.863   8.948
  469VAL      H 4277   6.128   9.954   8.991
  469VAL     CA 4278   6.125   9.866   8.797
  469VAL     HA 4279   6.033   9.816   8.768
  469VAL     CB 4280   6.107  10.009   8.744
  469VAL     HB 4281   6.025  10.043   8.807
  469VAL    CG1 4282   6.229  10.094   8.767
  469VAL   HG11 4283   6.315  10.046   8.721
  469VAL   HG12 4284   6.207  10.186   8.713
  469VAL   HG13 4285   6.237  10.116   8.874
  469VAL    CG2 4286   6.064  10.022   8.596
  469VAL   HG21 4287   6.147  10.005   8.528
  469VAL   HG22 4288   5.982   9.952   8.589
  469VAL   HG23 4289   6.029  10.124   8.578
  469VAL      C 4290   6.244   9.796   8.731
  469VAL      O 4291   6.235   9.748   8.619
  470GLY      N 4292   6.348   9.785   8.807
  470GLY      H 4293   6.342   9.828   8.898
  470GLY     CA 4294   6.465   9.708   8.764
  470GLY    HA1 4295   6.553   9.718   8.829
  470GLY    HA2 4296   6.508   9.748   8.672
  470GLY      C 4297   6.442   9.556   8.750
  470GLY      O 4298   6.472   9.494   8.642
  471ASP      N 4299   6.366   9.490   8.838
  471ASP      H 4300   6.320   9.538   8.915
  471ASP     CA 4301   6.339   9.347   8.827
  471ASP     HA 4302   6.433   9.303   8.793
  471ASP     CB 4303   6.314   9.285   8.967
  471ASP    HB1 4304   6.208   9.297   8.987
  471ASP    HB2 4305   6.375   9.342   9.037
  471ASP     CG 4306   6.339   9.134   8.968
  471ASP    OD1 4307   6.462   9.096   8.950
  471ASP    OD2 4308   6.253   9.048   9.003
  471ASP      C 4309   6.225   9.319   8.728
  471ASP      O 4310   6.234   9.227   8.647
  472TYR      N 4311   6.126   9.406   8.710
  472TYR      H 4312   6.124   9.483   8.775
  472TYR     CA 4313   6.038   9.407   8.590
  472TYR     HA 4314   5.982   9.315   8.577
  472TYR     CB 4315   5.931   9.516   8.606
  472TYR    HB1 4316   5.900   9.550   8.507
  472TYR    HB2 4317   5.987   9.599   8.651
  472TYR     CG 4318   5.815   9.479   8.692
  472TYR    CD1 4319   5.712   9.386   8.655
  472TYR    HD1 4320   5.708   9.351   8.553
  472TYR    CE1 4321   5.608   9.352   8.746
  472TYR    HE1 4322   5.530   9.285   8.711
  472TYR     CZ 4323   5.614   9.394   8.877
  472TYR     OH 4324   5.533   9.336   8.971
  472TYR     HH 4325   5.555   9.365   9.059
  472TYR    CE2 4326   5.718   9.482   8.915
  472TYR    HE2 4327   5.725   9.512   9.019
  472TYR    CD2 4328   5.815   9.517   8.827
  472TYR    HD2 4329   5.885   9.590   8.865
  472TYR      C 4330   6.116   9.420   8.458
  472TYR      O 4331   6.097   9.342   8.369
  473PHE      N 4332   6.204   9.516   8.441
  473PHE      H 4333   6.220   9.576   8.521
  473PHE     CA 4334   6.296   9.526   8.322
  473PHE     HA 4335   6.240   9.534   8.229
  473PHE     CB 4336   6.380   9.657   8.338
  473PHE    HB1 4337   6.460   9.665   8.265
  473PHE    HB2 4338   6.431   9.663   8.434
  473PHE     CG 4339   6.306   9.787   8.299
  473PHE    CD1 4340   6.202   9.783   8.203
  473PHE    HD1 4341   6.153   9.694   8.167
  473PHE    CE1 4342   6.146   9.904   8.166
  473PHE    HE1 4343   6.059   9.902   8.103
  473PHE     CZ 4344   6.205  10.030   8.203
  473PHE     HZ 4345   6.174  10.128   8.172
  473PHE    CE2 4346   6.307  10.030   8.295
  473PHE    HE2 4347   6.347  10.125   8.329
  473PHE    CD2 4348   6.359   9.910   8.348
  473PHE    HD2 4349   6.443   9.916   8.415
  473PHE      C 4350   6.389   9.404   8.294
  473PHE      O 4351   6.409   9.366   8.177
  474ARG      N 4352   6.450   9.342   8.400
  474ARG      H 4353   6.457   9.388   8.490
  474ARG     CA 4354   6.527   9.218   8.376
  474ARG     HA 4355   6.621   9.235   8.323
  474ARG     CB 4356   6.587   9.170   8.510
  474ARG    HB1 4357   6.505   9.171   8.582
  474ARG    HB2 4358   6.660   9.245   8.540
  474ARG     CG 4359   6.660   9.031   8.504
  474ARG    HG1 4360   6.762   9.038   8.466
  474ARG    HG2 4361   6.602   8.959   8.446
  474ARG     CD 4362   6.684   8.972   8.646
  474ARG    HD1 4363   6.748   9.042   8.700
  474ARG    HD2 4364   6.733   8.879   8.617
  474ARG     NE 4365   6.550   8.958   8.719
  474ARG     HE 4366   6.525   9.033   8.782
  474ARG     CZ 4367   6.461   8.851   8.722
  474ARG    NH1 4368   6.463   8.747   8.648
  474ARG   HH11 4369   6.526   8.751   8.569
  474ARG   HH12 4370   6.391   8.676   8.651
  474ARG    NH2 4371   6.363   8.852   8.805
  474ARG   HH21 4372   6.349   8.933   8.863
  474ARG   HH22 4373   6.284   8.792   8.791
  474ARG      C 4374   6.442   9.111   8.322
  474ARG      O 4375   6.489   9.041   8.229
  475VAL      N 4376   6.322   9.096   8.373
  475VAL      H 4377   6.314   9.143   8.462
  475VAL     CA 4378   6.214   9.015   8.320
  475VAL     HA 4379   6.255   8.914   8.324
  475VAL     CB 4380   6.095   9.004   8.423
  475VAL     HB 4381   6.068   9.104   8.455
  475VAL    CG1 4382   5.977   8.933   8.364
  475VAL   HG11 4383   5.937   8.996   8.285
  475VAL   HG12 4384   6.004   8.837   8.320
  475VAL   HG13 4385   5.901   8.922   8.441
  475VAL    CG2 4386   6.142   8.920   8.544
  475VAL   HG21 4387   6.057   8.915   8.612
  475VAL   HG22 4388   6.171   8.822   8.508
  475VAL   HG23 4389   6.223   8.959   8.605
  475VAL      C 4390   6.175   9.038   8.179
  475VAL      O 4391   6.132   8.946   8.104
  476THR      N 4392   6.147   9.165   8.145
  476THR      H 4393   6.170   9.233   8.216
  476THR     CA 4394   6.131   9.222   8.012
  476THR     HA 4395   6.041   9.183   7.965
  476THR     CB 4396   6.120   9.372   8.017
  476THR     HB 4397   6.222   9.408   8.033
  476THR    CG2 4398   6.086   9.425   7.881
  476THR   HG21 4399   5.994   9.386   7.837
  476THR   HG22 4400   6.070   9.533   7.890
  476THR   HG23 4401   6.159   9.412   7.802
  476THR    OG1 4402   6.020   9.419   8.107
  476THR    HG1 4403   6.051   9.404   8.197
  476THR      C 4404   6.246   9.186   7.917
  476THR      O 4405   6.216   9.144   7.801
  477GLY      N 4406   6.376   9.200   7.956
  477GLY      H 4407   6.390   9.240   8.047
  477GLY     CA 4408   6.493   9.146   7.890
  477GLY    HA1 4409   6.580   9.189   7.938
  477GLY    HA2 4410   6.497   9.183   7.787
  477GLY      C 4411   6.503   8.994   7.869
  477GLY      O 4412   6.526   8.947   7.756
  478GLU      N 4413   6.473   8.915   7.973
  478GLU      H 4414   6.471   8.957   8.064
  478GLU     CA 4415   6.451   8.773   7.961
  478GLU     HA 4416   6.544   8.720   7.943
  478GLU     CB 4417   6.407   8.721   8.098
  478GLU    HB1 4418   6.335   8.642   8.081
  478GLU    HB2 4419   6.358   8.803   8.150
  478GLU     CG 4420   6.520   8.668   8.186
  478GLU    HG1 4421   6.583   8.757   8.181
  478GLU    HG2 4422   6.575   8.582   8.148
  478GLU     CD 4423   6.477   8.646   8.330
  478GLU    OE1 4424   6.562   8.651   8.416
  478GLU    OE2 4425   6.352   8.638   8.358
  478GLU      C 4426   6.345   8.736   7.854
  478GLU      O 4427   6.369   8.658   7.765
  479ILE      N 4428   6.227   8.799   7.863
  479ILE      H 4429   6.214   8.848   7.950
  479ILE     CA 4430   6.120   8.785   7.765
  479ILE     HA 4431   6.101   8.679   7.753
  479ILE     CB 4432   5.985   8.851   7.806
  479ILE     HB 4433   6.015   8.948   7.844
  479ILE    CG2 4434   5.889   8.865   7.690
  479ILE   HG21 4435   5.795   8.906   7.725
  479ILE   HG22 4436   5.923   8.937   7.615
  479ILE   HG23 4437   5.871   8.772   7.634
  479ILE    CG1 4438   5.913   8.766   7.919
  479ILE   HG11 4439   5.984   8.746   7.999
  479ILE   HG12 4440   5.885   8.665   7.886
  479ILE     CD 4441   5.793   8.848   7.979
  479ILE    HD1 4442   5.838   8.938   8.022
  479ILE    HD2 4443   5.709   8.867   7.912
  479ILE    HD3 4444   5.760   8.796   8.069
  479ILE      C 4445   6.160   8.822   7.623
  479ILE      O 4446   6.131   8.746   7.538
  480LEU      N 4447   6.218   8.936   7.593
  480LEU      H 4448   6.235   9.001   7.670
  480LEU     CA 4449   6.271   8.971   7.461
  480LEU     HA 4450   6.195   8.966   7.383
  480LEU     CB 4451   6.317   9.126   7.461
  480LEU    HB1 4452   6.367   9.133   7.365
  480LEU    HB2 4453   6.394   9.137   7.537
  480LEU     CG 4454   6.198   9.219   7.469
  480LEU     HG 4455   6.120   9.177   7.534
  480LEU    CD1 4456   6.230   9.356   7.522
  480LEU   HD11 4457   6.221   9.354   7.631
  480LEU   HD12 4458   6.329   9.378   7.482
  480LEU   HD13 4459   6.159   9.430   7.485
  480LEU    CD2 4460   6.140   9.228   7.327
  480LEU   HD21 4461   6.103   9.132   7.292
  480LEU   HD22 4462   6.050   9.289   7.323
  480LEU   HD23 4463   6.217   9.254   7.254
  480LEU      C 4464   6.377   8.876   7.412
  480LEU      O 4465   6.379   8.847   7.292
  481SER      N 4466   6.455   8.808   7.497
  481SER      H 4467   6.440   8.814   7.597
  481SER     CA 4468   6.553   8.702   7.463
  481SER     HA 4469   6.611   8.738   7.378
  481SER     CB 4470   6.645   8.672   7.584
  481SER    HB1 4471   6.714   8.590   7.564
  481SER    HB2 4472   6.590   8.636   7.671
  481SER     OG 4473   6.709   8.795   7.622
  481SER     HG 4474   6.643   8.848   7.666
  481SER      C 4475   6.472   8.576   7.414
  481SER      O 4476   6.493   8.542   7.296
  482VAL      N 4477   6.365   8.529   7.484
  482VAL      H 4478   6.344   8.570   7.574
  482VAL     CA 4479   6.287   8.418   7.438
  482VAL     HA 4480   6.343   8.327   7.415
  482VAL     CB 4481   6.174   8.383   7.540
  482VAL     HB 4482   6.118   8.474   7.564
  482VAL    CG1 4483   6.085   8.274   7.489
  482VAL   HG11 4484   6.140   8.181   7.486
  482VAL   HG12 4485   6.000   8.251   7.555
  482VAL   HG13 4486   6.034   8.302   7.397
  482VAL    CG2 4487   6.235   8.320   7.667
  482VAL   HG21 4488   6.313   8.389   7.699
  482VAL   HG22 4489   6.154   8.317   7.740
  482VAL   HG23 4490   6.289   8.225   7.663
  482VAL      C 4491   6.219   8.451   7.300
  482VAL      O 4492   6.210   8.357   7.215
  483SER      N 4493   6.169   8.575   7.284
  483SER      H 4494   6.174   8.635   7.365
  483SER     CA 4495   6.115   8.633   7.162
  483SER     HA 4496   6.028   8.577   7.129
  483SER     CB 4497   6.064   8.771   7.196
  483SER    HB1 4498   6.039   8.822   7.102
  483SER    HB2 4499   6.150   8.824   7.236
  483SER     OG 4500   5.964   8.784   7.286
  483SER     HG 4501   5.997   8.764   7.374
  483SER      C 4502   6.206   8.631   7.035
  483SER      O 4503   6.162   8.578   6.931
  484GLY      N 4504   6.335   8.673   7.055
  484GLY      H 4505   6.361   8.709   7.146
  484GLY     CA 4506   6.437   8.660   6.948
  484GLY    HA1 4507   6.524   8.713   6.986
  484GLY    HA2 4508   6.406   8.706   6.854
  484GLY      C 4509   6.468   8.508   6.918
  484GLY      O 4510   6.480   8.473   6.801
  485GLY      N 4511   6.473   8.420   7.016
  485GLY      H 4512   6.485   8.451   7.111
  485GLY     CA 4513   6.478   8.268   7.006
  485GLY    HA1 4514   6.473   8.219   7.103
  485GLY    HA2 4515   6.575   8.243   6.962
  485GLY      C 4516   6.375   8.215   6.903
  485GLY      O 4517   6.406   8.152   6.806
  486VAL      N 4518   6.248   8.235   6.934
  486VAL      H 4519   6.217   8.280   7.019
  486VAL     CA 4520   6.146   8.190   6.842
  486VAL     HA 4521   6.175   8.088   6.817
  486VAL     CB 4522   6.007   8.188   6.911
  486VAL     HB 4523   5.936   8.128   6.853
  486VAL    CG1 4524   6.011   8.121   7.045
  486VAL   HG11 4525   6.081   8.171   7.111
  486VAL   HG12 4526   5.911   8.118   7.087
  486VAL   HG13 4527   6.046   8.017   7.043
  486VAL    CG2 4528   5.928   8.321   6.935
  486VAL   HG21 4529   5.828   8.299   6.971
  486VAL   HG22 4530   5.980   8.389   7.002
  486VAL   HG23 4531   5.915   8.375   6.841
  486VAL      C 4532   6.148   8.260   6.703
  486VAL      O 4533   6.138   8.191   6.605
  487TYR      N 4534   6.179   8.394   6.693
  487TYR      H 4535   6.182   8.453   6.775
  487TYR     CA 4536   6.201   8.455   6.565
  487TYR     HA 4537   6.118   8.446   6.494
  487TYR     CB 4538   6.241   8.609   6.588
  487TYR    HB1 4539   6.324   8.610   6.658
  487TYR    HB2 4540   6.155   8.662   6.628
  487TYR     CG 4541   6.275   8.685   6.461
  487TYR    CD1 4542   6.189   8.671   6.350
  487TYR    HD1 4543   6.096   8.621   6.372
  487TYR    CE1 4544   6.211   8.747   6.232
  487TYR    HE1 4545   6.135   8.768   6.157
  487TYR     CZ 4546   6.334   8.821   6.209
  487TYR     OH 4547   6.366   8.873   6.086
  487TYR     HH 4548   6.457   8.901   6.086
  487TYR    CE2 4549   6.413   8.832   6.324
  487TYR    HE2 4550   6.504   8.889   6.320
  487TYR    CD2 4551   6.383   8.770   6.446
  487TYR    HD2 4552   6.448   8.781   6.531
  487TYR      C 4553   6.317   8.396   6.486
  487TYR      O 4554   6.289   8.349   6.372
  488PHE      N 4555   6.435   8.384   6.537
  488PHE      H 4556   6.460   8.419   6.628
  488PHE     CA 4557   6.550   8.317   6.471
  488PHE     HA 4558   6.568   8.360   6.373
  488PHE     CB 4559   6.675   8.347   6.553
  488PHE    HB1 4560   6.757   8.284   6.519
  488PHE    HB2 4561   6.653   8.314   6.654
  488PHE     CG 4562   6.730   8.489   6.554
  488PHE    CD1 4563   6.735   8.558   6.435
  488PHE    HD1 4564   6.703   8.513   6.343
  488PHE    CE1 4565   6.798   8.681   6.435
  488PHE    HE1 4566   6.823   8.731   6.342
  488PHE     CZ 4567   6.858   8.737   6.551
  488PHE     HZ 4568   6.906   8.834   6.556
  488PHE    CE2 4569   6.827   8.674   6.677
  488PHE    HE2 4570   6.851   8.724   6.770
  488PHE    CD2 4571   6.774   8.545   6.673
  488PHE    HD2 4572   6.763   8.486   6.763
  488PHE      C 4573   6.530   8.167   6.446
  488PHE      O 4574   6.563   8.115   6.340
  489PHE      N 4575   6.471   8.093   6.536
  489PHE      H 4576   6.453   8.136   6.626
  489PHE     CA 4577   6.443   7.951   6.515
  489PHE     HA 4578   6.541   7.906   6.503
  489PHE     CB 4579   6.388   7.887   6.641
  489PHE    HB1 4580   6.286   7.917   6.666
  489PHE    HB2 4581   6.455   7.916   6.722
  489PHE     CG 4582   6.399   7.734   6.656
  489PHE    CD1 4583   6.307   7.652   6.597
  489PHE    HD1 4584   6.230   7.693   6.534
  489PHE    CE1 4585   6.319   7.509   6.609
  489PHE    HE1 4586   6.240   7.451   6.563
  489PHE     CZ 4587   6.421   7.443   6.688
  489PHE     HZ 4588   6.414   7.337   6.702
  489PHE    CE2 4589   6.512   7.534   6.750
  489PHE    HE2 4590   6.590   7.499   6.816
  489PHE    CD2 4591   6.505   7.671   6.730
  489PHE    HD2 4592   6.589   7.728   6.766
  489PHE      C 4593   6.343   7.928   6.402
  489PHE      O 4594   6.374   7.848   6.314
  490PHE      N 4595   6.228   8.001   6.399
  490PHE      H 4596   6.205   8.069   6.471
  490PHE     CA 4597   6.125   8.002   6.296
  490PHE     HA 4598   6.073   7.906   6.294
  490PHE     CB 4599   6.022   8.117   6.318
  490PHE    HB1 4600   6.075   8.212   6.322
  490PHE    HB2 4601   5.993   8.120   6.423
  490PHE     CG 4602   5.890   8.128   6.233
  490PHE    CD1 4603   5.893   8.158   6.095
  490PHE    HD1 4604   5.988   8.172   6.045
  490PHE    CE1 4605   5.780   8.172   6.015
  490PHE    HE1 4606   5.791   8.183   5.908
  490PHE     CZ 4607   5.655   8.163   6.082
  490PHE     HZ 4608   5.560   8.171   6.031
  490PHE    CE2 4609   5.647   8.145   6.224
  490PHE    HE2 4610   5.553   8.139   6.277
  490PHE    CD2 4611   5.765   8.125   6.299
  490PHE    HD2 4612   5.765   8.102   6.404
  490PHE      C 4613   6.185   8.031   6.158
  490PHE      O 4614   6.179   7.950   6.068
  491ARG      N 4615   6.254   8.152   6.147
  491ARG      H 4616   6.253   8.210   6.229
  491ARG     CA 4617   6.333   8.188   6.033
  491ARG     HA 4618   6.271   8.218   5.948
  491ARG     CB 4619   6.410   8.314   6.077
  491ARG    HB1 4620   6.491   8.332   6.006
  491ARG    HB2 4621   6.462   8.310   6.173
  491ARG     CG 4622   6.325   8.440   6.071
  491ARG    HG1 4623   6.359   8.508   6.148
  491ARG    HG2 4624   6.221   8.424   6.098
  491ARG     CD 4625   6.332   8.528   5.949
  491ARG    HD1 4626   6.258   8.608   5.955
  491ARG    HD2 4627   6.296   8.461   5.872
  491ARG     NE 4628   6.466   8.570   5.909
  491ARG     HE 4629   6.530   8.567   5.987
  491ARG     CZ 4630   6.520   8.602   5.794
  491ARG    NH1 4631   6.455   8.619   5.683
  491ARG   HH11 4632   6.355   8.601   5.683
  491ARG   HH12 4633   6.502   8.637   5.595
  491ARG    NH2 4634   6.647   8.626   5.784
  491ARG   HH21 4635   6.706   8.593   5.859
  491ARG   HH22 4636   6.686   8.659   5.697
  491ARG      C 4637   6.440   8.090   5.979
  491ARG      O 4638   6.443   8.065   5.858
  492GLY      N 4639   6.517   8.025   6.070
  492GLY      H 4640   6.505   8.055   6.166
  492GLY     CA 4641   6.610   7.919   6.037
  492GLY    HA1 4642   6.650   7.880   6.130
  492GLY    HA2 4643   6.691   7.953   5.972
  492GLY      C 4644   6.549   7.793   5.970
  492GLY      O 4645   6.587   7.747   5.867
  493ILE      N 4646   6.438   7.753   6.032
  493ILE      H 4647   6.406   7.796   6.118
  493ILE     CA 4648   6.363   7.639   5.979
  493ILE     HA 4649   6.442   7.576   5.939
  493ILE     CB 4650   6.294   7.561   6.087
  493ILE     HB 4651   6.357   7.544   6.175
  493ILE    CG2 4652   6.164   7.633   6.135
  493ILE   HG21 4653   6.184   7.729   6.183
  493ILE   HG22 4654   6.097   7.650   6.051
  493ILE   HG23 4655   6.107   7.580   6.210
  493ILE    CG1 4656   6.265   7.417   6.042
  493ILE   HG11 4657   6.361   7.372   6.021
  493ILE   HG12 4658   6.198   7.425   5.956
  493ILE     CD 4659   6.201   7.328   6.146
  493ILE    HD1 4660   6.230   7.223   6.139
  493ILE    HD2 4661   6.242   7.379   6.234
  493ILE    HD3 4662   6.093   7.337   6.139
  493ILE      C 4663   6.277   7.677   5.855
  493ILE      O 4664   6.270   7.597   5.763
  494GLN      N 4665   6.226   7.796   5.838
  494GLN      H 4666   6.236   7.864   5.912
  494GLN     CA 4667   6.170   7.848   5.713
  494GLN     HA 4668   6.083   7.786   5.690
  494GLN     CB 4669   6.116   7.996   5.743
  494GLN    HB1 4670   6.203   8.050   5.780
  494GLN    HB2 4671   6.040   8.003   5.821
  494GLN     CG 4672   6.063   8.066   5.613
  494GLN    HG1 4673   5.994   8.000   5.559
  494GLN    HG2 4674   6.145   8.070   5.542
  494GLN     CD 4675   6.011   8.211   5.641
  494GLN    OE1 4676   5.887   8.219   5.651
  494GLN    NE2 4677   6.089   8.309   5.671
  494GLN   HE21 4678   6.188   8.298   5.657
  494GLN   HE22 4679   6.051   8.401   5.693
  494GLN      C 4680   6.276   7.851   5.599
  494GLN      O 4681   6.239   7.817   5.489
  495TYR      N 4682   6.402   7.883   5.621
  495TYR      H 4683   6.431   7.906   5.715
  495TYR     CA 4684   6.510   7.886   5.522
  495TYR     HA 4685   6.480   7.961   5.449
  495TYR     CB 4686   6.645   7.929   5.590
  495TYR    HB1 4687   6.655   7.856   5.670
  495TYR    HB2 4688   6.624   8.028   5.629
  495TYR     CG 4689   6.769   7.931   5.508
  495TYR    CD1 4690   6.868   7.830   5.521
  495TYR    HD1 4691   6.852   7.747   5.588
  495TYR    CE1 4692   6.985   7.833   5.448
  495TYR    HE1 4693   7.060   7.757   5.465
  495TYR     CZ 4694   7.021   7.944   5.364
  495TYR     OH 4695   7.135   7.941   5.296
  495TYR     HH 4696   7.197   7.869   5.308
  495TYR    CE2 4697   6.929   8.050   5.358
  495TYR    HE2 4698   6.956   8.140   5.305
  495TYR    CD2 4699   6.804   8.047   5.428
  495TYR    HD2 4700   6.730   8.124   5.413
  495TYR      C 4701   6.526   7.753   5.444
  495TYR      O 4702   6.508   7.748   5.321
  496PHE      N 4703   6.543   7.646   5.516
  496PHE      H 4704   6.539   7.668   5.614
  496PHE     CA 4705   6.563   7.513   5.464
  496PHE     HA 4706   6.627   7.529   5.377
  496PHE     CB 4707   6.610   7.425   5.578
  496PHE    HB1 4708   6.618   7.327   5.531
  496PHE    HB2 4709   6.533   7.427   5.655
  496PHE     CG 4710   6.742   7.473   5.651
  496PHE    CD1 4711   6.754   7.471   5.792
  496PHE    HD1 4712   6.670   7.463   5.859
  496PHE    CE1 4713   6.876   7.499   5.852
  496PHE    HE1 4714   6.877   7.502   5.960
  496PHE     CZ 4715   6.995   7.516   5.777
  496PHE     HZ 4716   7.090   7.525   5.827
  496PHE    CE2 4717   6.988   7.495   5.639
  496PHE    HE2 4718   7.075   7.494   5.574
  496PHE    CD2 4719   6.863   7.477   5.577
  496PHE    HD2 4720   6.855   7.462   5.470
  496PHE      C 4721   6.435   7.466   5.391
  496PHE      O 4722   6.447   7.406   5.284
  497LEU      N 4723   6.314   7.491   5.446
  497LEU      H 4724   6.324   7.545   5.531
  497LEU     CA 4725   6.188   7.445   5.391
  497LEU     HA 4726   6.188   7.336   5.386
  497LEU     CB 4727   6.078   7.491   5.496
  497LEU    HB1 4728   6.093   7.598   5.511
  497LEU    HB2 4729   6.101   7.445   5.591
  497LEU     CG 4730   5.933   7.471   5.444
  497LEU     HG 4731   5.911   7.534   5.359
  497LEU    CD1 4732   5.908   7.319   5.407
  497LEU   HD11 4733   5.947   7.266   5.494
  497LEU   HD12 4734   5.803   7.298   5.391
  497LEU   HD13 4735   5.957   7.296   5.312
  497LEU    CD2 4736   5.842   7.504   5.559
  497LEU   HD21 4737   5.738   7.477   5.542
  497LEU   HD22 4738   5.871   7.435   5.639
  497LEU   HD23 4739   5.853   7.606   5.597
  497LEU      C 4740   6.158   7.522   5.254
  497LEU      O 4741   6.115   7.461   5.153
  498GLN      N 4742   6.190   7.652   5.252
  498GLN      H 4743   6.217   7.700   5.336
  498GLN     CA 4744   6.187   7.737   5.132
  498GLN     HA 4745   6.104   7.700   5.072
  498GLN     CB 4746   6.136   7.878   5.156
  498GLN    HB1 4747   6.123   7.926   5.059
  498GLN    HB2 4748   6.204   7.936   5.218
  498GLN     CG 4749   6.003   7.890   5.229
  498GLN    HG1 4750   6.010   7.843   5.327
  498GLN    HG2 4751   5.932   7.825   5.178
  498GLN     CD 4752   5.942   8.026   5.220
  498GLN    OE1 4753   5.946   8.110   5.312
  498GLN    NE2 4754   5.874   8.059   5.113
  498GLN   HE21 4755   5.886   7.997   5.033
  498GLN   HE22 4756   5.829   8.149   5.113
  498GLN      C 4757   6.298   7.725   5.031
  498GLN      O 4758   6.273   7.687   4.919
  499ARG      N 4759   6.421   7.751   5.067
  499ARG      H 4760   6.432   7.774   5.165
  499ARG     CA 4761   6.541   7.743   4.983
  499ARG     HA 4762   6.511   7.790   4.889
  499ARG     CB 4763   6.649   7.835   5.037
  499ARG    HB1 4764   6.730   7.841   4.965
  499ARG    HB2 4765   6.691   7.797   5.131
  499ARG     CG 4766   6.602   7.977   5.079
  499ARG    HG1 4767   6.666   8.033   5.147
  499ARG    HG2 4768   6.519   7.968   5.149
  499ARG     CD 4769   6.550   8.056   4.954
  499ARG    HD1 4770   6.448   8.032   4.923
  499ARG    HD2 4771   6.616   8.027   4.872
  499ARG     NE 4772   6.545   8.204   4.968
  499ARG     HE 4773   6.580   8.244   5.054
  499ARG     CZ 4774   6.516   8.292   4.873
  499ARG    NH1 4775   6.479   8.253   4.756
  499ARG   HH11 4776   6.441   8.160   4.742
  499ARG   HH12 4777   6.473   8.330   4.692
  499ARG    NH2 4778   6.529   8.419   4.898
  499ARG   HH21 4779   6.551   8.449   4.992
  499ARG   HH22 4780   6.516   8.491   4.829
  499ARG      C 4781   6.597   7.605   4.950
  499ARG      O 4782   6.683   7.596   4.864
  500ARG      N 4783   6.543   7.497   5.012
  500ARG      H 4784   6.483   7.528   5.087
  500ARG     CA 4785   6.586   7.358   5.003
  500ARG     HA 4786   6.557   7.317   5.099
  500ARG     CB 4787   6.503   7.305   4.882
  500ARG    HB1 4788   6.534   7.205   4.852
  500ARG    HB2 4789   6.523   7.368   4.795
  500ARG     CG 4790   6.352   7.303   4.914
  500ARG    HG1 4791   6.319   7.406   4.926
  500ARG    HG2 4792   6.334   7.244   5.003
  500ARG     CD 4793   6.285   7.227   4.801
  500ARG    HD1 4794   6.358   7.149   4.777
  500ARG    HD2 4795   6.282   7.296   4.716
  500ARG     NE 4796   6.161   7.157   4.829
  500ARG     HE 4797   6.092   7.211   4.879
  500ARG     CZ 4798   6.126   7.032   4.813
  500ARG    NH1 4799   6.206   6.932   4.773
  500ARG   HH11 4800   6.306   6.940   4.771
  500ARG   HH12 4801   6.163   6.842   4.753
  500ARG    NH2 4802   6.002   7.001   4.842
  500ARG   HH21 4803   5.934   7.073   4.865
  500ARG   HH22 4804   5.973   6.904   4.845
  500ARG      C 4805   6.739   7.333   4.993
  500ARG      O 4806   6.783   7.262   4.900
  501PRO      N 4807   6.828   7.391   5.080
  501PRO     CD 4808   6.798   7.475   5.193
  501PRO    HD1 4809   6.788   7.418   5.285
  501PRO    HD2 4810   6.708   7.535   5.179
  501PRO     CG 4811   6.911   7.575   5.204
  501PRO    HG1 4812   6.929   7.598   5.309
  501PRO    HG2 4813   6.877   7.656   5.140
  501PRO     CB 4814   7.032   7.511   5.147
  501PRO    HB1 4815   7.081   7.467   5.235
  501PRO    HB2 4816   7.093   7.584   5.094
  501PRO     CA 4817   6.970   7.412   5.047
  501PRO     HA 4818   6.987   7.454   4.948
  501PRO      C 4819   7.044   7.278   5.040
  501PRO      O 4820   7.009   7.173   5.096
  502SER      N 4821   7.160   7.276   4.965
  502SER      H 4822   7.178   7.357   4.907
  502SER     CA 4823   7.252   7.168   4.949
  502SER     HA 4824   7.192   7.080   4.928
  502SER     CB 4825   7.341   7.186   4.826
  502SER    HB1 4826   7.428   7.122   4.838
  502SER    HB2 4827   7.357   7.294   4.825
  502SER     OG 4828   7.263   7.143   4.713
  502SER     HG 4829   7.270   7.048   4.702
  502SER      C 4830   7.344   7.140   5.074
  502SER      O 4831   7.425   7.219   5.114
  503LEU      N 4832   7.342   7.013   5.110
  503LEU      H 4833   7.274   6.956   5.063
  503LEU     CA 4834   7.422   6.957   5.225
  503LEU     HA 4835   7.404   7.021   5.311
  503LEU     CB 4836   7.361   6.814   5.242
  503LEU    HB1 4837   7.365   6.767   5.144
  503LEU    HB2 4838   7.254   6.830   5.261
  503LEU     CG 4839   7.428   6.723   5.349
  503LEU     HG 4840   7.529   6.698   5.317
  503LEU    CD1 4841   7.429   6.789   5.486
  503LEU   HD11 4842   7.329   6.826   5.509
  503LEU   HD12 4843   7.458   6.719   5.564
  503LEU   HD13 4844   7.499   6.873   5.480
  503LEU    CD2 4845   7.346   6.599   5.353
  503LEU   HD21 4846   7.243   6.612   5.383
  503LEU   HD22 4847   7.351   6.559   5.251
  503LEU   HD23 4848   7.398   6.537   5.426
  503LEU      C 4849   7.577   6.969   5.205
  503LEU      O 4850   7.645   7.008   5.300
  504LYS      N 4851   7.630   6.933   5.085
  504LYS      H 4852   7.569   6.903   5.010
  504LYS     CA 4853   7.774   6.945   5.057
  504LYS     HA 4854   7.832   6.877   5.119
  504LYS     CB 4855   7.798   6.921   4.908
  504LYS    HB1 4856   7.894   6.951   4.867
  504LYS    HB2 4857   7.723   6.975   4.850
  504LYS     CG 4858   7.787   6.770   4.888
  504LYS    HG1 4859   7.686   6.736   4.912
  504LYS    HG2 4860   7.862   6.717   4.947
  504LYS     CD 4861   7.803   6.740   4.733
  504LYS    HD1 4862   7.901   6.778   4.701
  504LYS    HD2 4863   7.719   6.785   4.680
  504LYS     CE 4864   7.797   6.584   4.711
  504LYS    HE1 4865   7.701   6.552   4.750
  504LYS    HE2 4866   7.865   6.538   4.783
  504LYS     NZ 4867   7.818   6.544   4.571
  504LYS    HZ1 4868   7.751   6.591   4.512
  504LYS    HZ2 4869   7.910   6.576   4.545
  504LYS    HZ3 4870   7.821   6.445   4.552
  504LYS      C 4871   7.835   7.081   5.093
  504LYS      O 4872   7.941   7.080   5.155
  505SER      N 4873   7.764   7.188   5.059
  505SER      H 4874   7.684   7.168   5.000
  505SER     CA 4875   7.806   7.331   5.070
  505SER     HA 4876   7.907   7.344   5.032
  505SER     CB 4877   7.718   7.427   4.993
  505SER    HB1 4878   7.749   7.531   4.997
  505SER    HB2 4879   7.619   7.420   5.038
  505SER     OG 4880   7.700   7.371   4.869
  505SER     HG 4881   7.630   7.425   4.831
  505SER      C 4882   7.812   7.375   5.218
  505SER      O 4883   7.878   7.474   5.246
  506LEU      N 4884   7.725   7.317   5.302
  506LEU      H 4885   7.672   7.237   5.271
  506LEU     CA 4886   7.732   7.358   5.445
  506LEU     HA 4887   7.703   7.463   5.446
  506LEU     CB 4888   7.626   7.284   5.525
  506LEU    HB1 4889   7.625   7.337   5.620
  506LEU    HB2 4890   7.662   7.185   5.549
  506LEU     CG 4891   7.485   7.269   5.477
  506LEU     HG 4892   7.487   7.217   5.381
  506LEU    CD1 4893   7.402   7.175   5.566
  506LEU   HD11 4894   7.387   7.222   5.663
  506LEU   HD12 4895   7.312   7.145   5.513
  506LEU   HD13 4896   7.460   7.086   5.588
  506LEU    CD2 4897   7.418   7.409   5.458
  506LEU   HD21 4898   7.337   7.417   5.531
  506LEU   HD22 4899   7.492   7.489   5.463
  506LEU   HD23 4900   7.380   7.388   5.358
  506LEU      C 4901   7.872   7.343   5.507
  506LEU      O 4902   7.906   7.414   5.600
  507PHE      N 4903   7.948   7.250   5.460
  507PHE      H 4904   7.915   7.196   5.381
  507PHE     CA 4905   8.090   7.224   5.491
  507PHE     HA 4906   8.107   7.262   5.592
  507PHE     CB 4907   8.101   7.072   5.480
  507PHE    HB1 4908   8.202   7.041   5.506
  507PHE    HB2 4909   8.091   7.045   5.375
  507PHE     CG 4910   8.003   6.997   5.568
  507PHE    CD1 4911   7.900   6.920   5.513
  507PHE    HD1 4912   7.904   6.893   5.408
  507PHE    CE1 4913   7.803   6.867   5.593
  507PHE    HE1 4914   7.725   6.803   5.555
  507PHE     CZ 4915   7.815   6.895   5.733
  507PHE     HZ 4916   7.737   6.855   5.796
  507PHE    CE2 4917   7.921   6.972   5.793
  507PHE    HE2 4918   7.914   6.999   5.897
  507PHE    CD2 4919   8.014   7.024   5.705
  507PHE    HD2 4920   8.094   7.087   5.742
  507PHE      C 4921   8.195   7.302   5.412
  507PHE      O 4922   8.313   7.267   5.405
  508VAL      N 4923   8.147   7.403   5.338
  508VAL      H 4924   8.046   7.410   5.334
  508VAL     CA 4925   8.235   7.496   5.252
  508VAL     HA 4926   8.334   7.450   5.246
  508VAL     CB 4927   8.184   7.488   5.114
  508VAL     HB 4928   8.079   7.517   5.113
  508VAL    CG1 4929   8.274   7.569   5.019
  508VAL   HG11 4930   8.278   7.673   5.051
  508VAL   HG12 4931   8.374   7.527   5.010
  508VAL   HG13 4932   8.241   7.566   4.915
  508VAL    CG2 4933   8.203   7.339   5.070
  508VAL   HG21 4934   8.115   7.281   5.100
  508VAL   HG22 4935   8.200   7.337   4.961
  508VAL   HG23 4936   8.294   7.293   5.107
  508VAL      C 4937   8.243   7.636   5.307
  508VAL      O 4938   8.353   7.698   5.320
  509ASP      N 4939   8.128   7.689   5.341
  509ASP      H 4940   8.038   7.644   5.330
  509ASP     CA 4941   8.123   7.828   5.389
  509ASP     HA 4942   8.209   7.855   5.449
  509ASP     CB 4943   8.140   7.932   5.274
  509ASP    HB1 4944   8.244   7.928   5.239
  509ASP    HB2 4945   8.129   8.034   5.311
  509ASP     CG 4946   8.049   7.905   5.152
  509ASP    OD1 4947   7.922   7.910   5.174
  509ASP    OD2 4948   8.097   7.882   5.037
  509ASP      C 4949   7.994   7.858   5.460
  509ASP      O 4950   7.912   7.772   5.476
  510SER      N 4951   7.967   7.985   5.499
  510SER      H 4952   8.038   8.056   5.489
  510SER     CA 4953   7.835   8.021   5.553
  510SER     HA 4954   7.852   8.122   5.589
  510SER     CB 4955   7.734   8.032   5.442
  510SER    HB1 4956   7.653   8.090   5.486
  510SER    HB2 4957   7.704   7.930   5.414
  510SER     OG 4958   7.789   8.092   5.327
  510SER     HG 4959   7.830   8.022   5.276
  510SER      C 4960   7.785   7.952   5.682
  510SER      O 4961   7.665   7.923   5.698
  511TYR      N 4962   7.866   7.927   5.783
  511TYR      H 4963   7.960   7.964   5.778
  511TYR     CA 4964   7.820   7.877   5.915
  511TYR     HA 4965   7.766   7.787   5.887
  511TYR     CB 4966   7.940   7.829   5.999
  511TYR    HB1 4967   8.003   7.761   5.942
  511TYR    HB2 4968   7.887   7.778   6.079
  511TYR     CG 4969   8.020   7.936   6.063
  511TYR    CD1 4970   7.975   8.015   6.169
  511TYR    HD1 4971   7.876   8.005   6.210
  511TYR    CE1 4972   8.053   8.115   6.226
  511TYR    HE1 4973   8.008   8.173   6.305
  511TYR     CZ 4974   8.182   8.137   6.177
  511TYR     OH 4975   8.263   8.238   6.221
  511TYR     HH 4976   8.208   8.291   6.279
  511TYR    CE2 4977   8.237   8.054   6.077
  511TYR    HE2 4978   8.340   8.062   6.046
  511TYR    CD2 4979   8.152   7.959   6.015
  511TYR    HD2 4980   8.198   7.891   5.944
  511TYR      C 4981   7.723   7.969   5.993
  511TYR      O 4982   7.641   7.931   6.076
  512SER      N 4983   7.731   8.100   5.957
  512SER      H 4984   7.807   8.128   5.897
  512SER     CA 4985   7.651   8.206   6.018
  512SER     HA 4986   7.687   8.222   6.119
  512SER     CB 4987   7.679   8.341   5.950
  512SER    HB1 4988   7.627   8.421   6.003
  512SER    HB2 4989   7.633   8.346   5.851
  512SER     OG 4990   7.818   8.361   5.939
  512SER     HG 4991   7.851   8.335   5.853
  512SER      C 4992   7.498   8.178   6.032
  512SER      O 4993   7.435   8.218   6.133
  513GLU      N 4994   7.443   8.114   5.928
  513GLU      H 4995   7.508   8.092   5.854
  513GLU     CA 4996   7.306   8.065   5.910
  513GLU     HA 4997   7.247   8.154   5.931
  513GLU     CB 4998   7.274   8.019   5.767
  513GLU    HB1 4999   7.169   7.991   5.761
  513GLU    HB2 5000   7.324   7.924   5.753
  513GLU     CG 5001   7.316   8.115   5.660
  513GLU    HG1 5002   7.294   8.067   5.565
  513GLU    HG2 5003   7.419   8.150   5.666
  513GLU     CD 5004   7.236   8.248   5.652
  513GLU    OE1 5005   7.109   8.257   5.673
  513GLU    OE2 5006   7.312   8.348   5.633
  513GLU      C 5007   7.265   7.960   6.014
  513GLU      O 5008   7.162   7.965   6.083
  514ILE      N 5009   7.341   7.854   6.009
  514ILE      H 5010   7.414   7.850   5.940
  514ILE     CA 5011   7.339   7.746   6.110
  514ILE     HA 5012   7.238   7.705   6.104
  514ILE     CB 5013   7.457   7.648   6.086
  514ILE     HB 5014   7.540   7.696   6.137
  514ILE    CG2 5015   7.423   7.522   6.156
  514ILE   HG21 5016   7.512   7.459   6.151
  514ILE   HG22 5017   7.391   7.550   6.256
  514ILE   HG23 5018   7.337   7.471   6.112
  514ILE    CG1 5019   7.495   7.627   5.936
  514ILE   HG11 5020   7.568   7.546   5.929
  514ILE   HG12 5021   7.536   7.716   5.888
  514ILE     CD 5022   7.375   7.582   5.846
  514ILE    HD1 5023   7.412   7.566   5.744
  514ILE    HD2 5024   7.346   7.482   5.879
  514ILE    HD3 5025   7.299   7.658   5.857
  514ILE      C 5026   7.351   7.805   6.249
  514ILE      O 5027   7.274   7.780   6.339
  515LEU      N 5028   7.434   7.909   6.268
  515LEU      H 5029   7.493   7.933   6.190
  515LEU     CA 5030   7.454   7.968   6.397
  515LEU     HA 5031   7.468   7.898   6.479
  515LEU     CB 5032   7.588   8.051   6.390
  515LEU    HB1 5033   7.585   8.135   6.322
  515LEU    HB2 5034   7.666   7.982   6.358
  515LEU     CG 5035   7.635   8.119   6.524
  515LEU     HG 5036   7.557   8.190   6.550
  515LEU    CD1 5037   7.645   8.003   6.628
  515LEU   HD11 5038   7.706   8.039   6.711
  515LEU   HD12 5039   7.546   7.991   6.672
  515LEU   HD13 5040   7.699   7.915   6.591
  515LEU    CD2 5041   7.766   8.188   6.506
  515LEU   HD21 5042   7.842   8.109   6.501
  515LEU   HD22 5043   7.764   8.243   6.412
  515LEU   HD23 5044   7.787   8.257   6.587
  515LEU      C 5045   7.333   8.039   6.451
  515LEU      O 5046   7.298   8.012   6.570
  516PHE      N 5047   7.268   8.125   6.371
  516PHE      H 5048   7.306   8.147   6.280
  516PHE     CA 5049   7.134   8.180   6.402
  516PHE     HA 5050   7.145   8.252   6.484
  516PHE     CB 5051   7.084   8.255   6.277
  516PHE    HB1 5052   6.975   8.263   6.277
  516PHE    HB2 5053   7.119   8.206   6.186
  516PHE     CG 5054   7.125   8.397   6.276
  516PHE    CD1 5055   7.194   8.446   6.158
  516PHE    HD1 5056   7.203   8.389   6.067
  516PHE    CE1 5057   7.249   8.573   6.150
  516PHE    HE1 5058   7.303   8.599   6.059
  516PHE     CZ 5059   7.232   8.655   6.262
  516PHE     HZ 5060   7.266   8.757   6.250
  516PHE    CE2 5061   7.162   8.613   6.376
  516PHE    HE2 5062   7.153   8.679   6.461
  516PHE    CD2 5063   7.115   8.480   6.382
  516PHE    HD2 5064   7.065   8.449   6.473
  516PHE      C 5065   7.029   8.070   6.447
  516PHE      O 5066   6.950   8.100   6.534
  517PHE      N 5067   7.021   7.946   6.402
  517PHE      H 5068   7.081   7.926   6.323
  517PHE     CA 5069   6.932   7.839   6.457
  517PHE     HA 5070   6.834   7.883   6.479
  517PHE     CB 5071   6.897   7.736   6.344
  517PHE    HB1 5072   6.986   7.685   6.309
  517PHE    HB2 5073   6.863   7.794   6.259
  517PHE     CG 5074   6.798   7.630   6.375
  517PHE    CD1 5075   6.832   7.510   6.430
  517PHE    HD1 5076   6.933   7.493   6.464
  517PHE    CE1 5077   6.734   7.413   6.456
  517PHE    HE1 5078   6.767   7.321   6.501
  517PHE     CZ 5079   6.601   7.435   6.420
  517PHE     HZ 5080   6.535   7.350   6.423
  517PHE    CE2 5081   6.564   7.562   6.382
  517PHE    HE2 5082   6.461   7.592   6.386
  517PHE    CD2 5083   6.659   7.659   6.364
  517PHE    HD2 5084   6.629   7.762   6.349
  517PHE      C 5085   6.978   7.787   6.592
  517PHE      O 5086   6.898   7.763   6.677
  518VAL      N 5087   7.112   7.776   6.598
  518VAL      H 5088   7.171   7.807   6.523
  518VAL     CA 5089   7.184   7.713   6.709
  518VAL     HA 5090   7.134   7.618   6.728
  518VAL     CB 5091   7.330   7.669   6.682
  518VAL     HB 5092   7.400   7.748   6.657
  518VAL    CG1 5093   7.379   7.602   6.814
  518VAL   HG11 5094   7.313   7.521   6.845
  518VAL   HG12 5095   7.481   7.566   6.798
  518VAL   HG13 5096   7.383   7.669   6.900
  518VAL    CG2 5097   7.334   7.562   6.578
  518VAL   HG21 5098   7.284   7.583   6.484
  518VAL   HG22 5099   7.436   7.528   6.557
  518VAL   HG23 5100   7.278   7.476   6.614
  518VAL      C 5101   7.171   7.799   6.833
  518VAL      O 5102   7.135   7.750   6.943
  519GLN      N 5103   7.206   7.928   6.824
  519GLN      H 5104   7.239   7.955   6.732
  519GLN     CA 5105   7.200   8.021   6.940
  519GLN     HA 5106   7.257   7.990   7.028
  519GLN     CB 5107   7.235   8.166   6.891
  519GLN    HB1 5108   7.337   8.161   6.853
  519GLN    HB2 5109   7.228   8.230   6.979
  519GLN     CG 5110   7.147   8.223   6.774
  519GLN    HG1 5111   7.044   8.238   6.807
  519GLN    HG2 5112   7.140   8.159   6.687
  519GLN     CD 5113   7.212   8.354   6.736
  519GLN    OE1 5114   7.295   8.366   6.645
  519GLN    NE2 5115   7.183   8.463   6.807
  519GLN   HE21 5116   7.122   8.462   6.888
  519GLN   HE22 5117   7.234   8.545   6.779
  519GLN      C 5118   7.055   8.018   7.003
  519GLN      O 5119   7.041   8.019   7.124
  520SER      N 5120   6.953   8.007   6.919
  520SER      H 5121   6.978   8.000   6.822
  520SER     CA 5122   6.812   8.015   6.946
  520SER     HA 5123   6.795   8.102   7.008
  520SER     CB 5124   6.743   8.043   6.811
  520SER    HB1 5125   6.642   8.072   6.839
  520SER    HB2 5126   6.741   7.956   6.746
  520SER     OG 5127   6.814   8.147   6.762
  520SER     HG 5128   6.854   8.120   6.679
  520SER      C 5129   6.762   7.893   7.010
  520SER      O 5130   6.676   7.886   7.099
  521LEU      N 5131   6.816   7.778   6.964
  521LEU      H 5132   6.869   7.775   6.877
  521LEU     CA 5133   6.793   7.647   7.023
  521LEU     HA 5134   6.685   7.632   7.018
  521LEU     CB 5135   6.858   7.549   6.916
  521LEU    HB1 5136   6.961   7.582   6.904
  521LEU    HB2 5137   6.812   7.566   6.818
  521LEU     CG 5138   6.869   7.399   6.963
  521LEU     HG 5139   6.933   7.397   7.051
  521LEU    CD1 5140   6.735   7.333   6.996
  521LEU   HD11 5141   6.676   7.409   7.046
  521LEU   HD12 5142   6.683   7.324   6.900
  521LEU   HD13 5143   6.749   7.245   7.058
  521LEU    CD2 5144   6.944   7.312   6.861
  521LEU   HD21 5145   6.880   7.288   6.776
  521LEU   HD22 5146   7.038   7.361   6.832
  521LEU   HD23 5147   6.976   7.219   6.908
  521LEU      C 5148   6.853   7.643   7.168
  521LEU      O 5149   6.790   7.583   7.253
  522PHE      N 5150   6.974   7.695   7.199
  522PHE      H 5151   7.009   7.747   7.120
  522PHE     CA 5152   7.032   7.699   7.334
  522PHE     HA 5153   7.031   7.598   7.374
  522PHE     CB 5154   7.174   7.753   7.328
  522PHE    HB1 5155   7.193   7.803   7.423
  522PHE    HB2 5156   7.194   7.827   7.250
  522PHE     CG 5157   7.280   7.646   7.319
  522PHE    CD1 5158   7.350   7.625   7.205
  522PHE    HD1 5159   7.315   7.679   7.118
  522PHE    CE1 5160   7.450   7.531   7.192
  522PHE    HE1 5161   7.505   7.509   7.101
  522PHE     CZ 5162   7.484   7.462   7.310
  522PHE     HZ 5163   7.567   7.393   7.306
  522PHE    CE2 5164   7.405   7.477   7.431
  522PHE    HE2 5165   7.446   7.425   7.517
  522PHE    CD2 5166   7.297   7.569   7.434
  522PHE    HD2 5167   7.252   7.598   7.528
  522PHE      C 5168   6.939   7.778   7.433
  522PHE      O 5169   6.932   7.753   7.550
  523MET      N 5170   6.878   7.882   7.375
  523MET      H 5171   6.907   7.904   7.281
  523MET     CA 5172   6.765   7.954   7.434
  523MET     HA 5173   6.803   8.003   7.523
  523MET     CB 5174   6.722   8.081   7.359
  523MET    HB1 5175   6.633   8.116   7.412
  523MET    HB2 5176   6.693   8.061   7.256
  523MET     CG 5177   6.822   8.190   7.375
  523MET    HG1 5178   6.917   8.150   7.339
  523MET    HG2 5179   6.833   8.225   7.478
  523MET     SD 5180   6.787   8.340   7.290
  523MET     CE 5181   6.924   8.435   7.356
  523MET    HE1 5182   6.934   8.523   7.293
  523MET    HE2 5183   6.907   8.457   7.462
  523MET    HE3 5184   7.021   8.386   7.351
  523MET      C 5185   6.643   7.873   7.468
  523MET      O 5186   6.602   7.866   7.584
  524LEU      N 5187   6.594   7.790   7.369
  524LEU      H 5188   6.619   7.814   7.275
  524LEU     CA 5189   6.481   7.703   7.386
  524LEU     HA 5190   6.399   7.761   7.428
  524LEU     CB 5191   6.433   7.656   7.250
  524LEU    HB1 5192   6.380   7.564   7.275
  524LEU    HB2 5193   6.529   7.631   7.206
  524LEU     CG 5194   6.353   7.749   7.167
  524LEU     HG 5195   6.404   7.846   7.165
  524LEU    CD1 5196   6.333   7.693   7.028
  524LEU   HD11 5197   6.287   7.595   7.043
  524LEU   HD12 5198   6.271   7.765   6.975
  524LEU   HD13 5199   6.431   7.697   6.980
  524LEU    CD2 5200   6.228   7.794   7.228
  524LEU   HD21 5201   6.245   7.867   7.307
  524LEU   HD22 5202   6.184   7.854   7.148
  524LEU   HD23 5203   6.170   7.710   7.264
  524LEU      C 5204   6.516   7.595   7.485
  524LEU      O 5205   6.431   7.561   7.566
  525VAL      N 5206   6.630   7.528   7.481
  525VAL      H 5207   6.697   7.554   7.410
  525VAL     CA 5208   6.668   7.427   7.585
  525VAL     HA 5209   6.607   7.337   7.581
  525VAL     CB 5210   6.813   7.383   7.548
  525VAL     HB 5211   6.861   7.481   7.536
  525VAL    CG1 5212   6.886   7.299   7.659
  525VAL   HG11 5213   6.921   7.353   7.747
  525VAL   HG12 5214   6.829   7.208   7.682
  525VAL   HG13 5215   6.976   7.266   7.608
  525VAL    CG2 5216   6.812   7.294   7.421
  525VAL   HG21 5217   6.751   7.342   7.344
  525VAL   HG22 5218   6.916   7.282   7.389
  525VAL   HG23 5219   6.766   7.197   7.442
  525VAL      C 5220   6.662   7.493   7.727
  525VAL      O 5221   6.615   7.427   7.818
  526SER      N 5222   6.707   7.616   7.747
  526SER      H 5223   6.750   7.654   7.663
  526SER     CA 5224   6.707   7.696   7.868
  526SER     HA 5225   6.762   7.636   7.940
  526SER     CB 5226   6.786   7.824   7.859
  526SER    HB1 5227   6.791   7.888   7.948
  526SER    HB2 5228   6.748   7.888   7.780
  526SER     OG 5229   6.916   7.802   7.811
  526SER     HG 5230   6.906   7.777   7.718
  526SER      C 5231   6.570   7.732   7.918
  526SER      O 5232   6.545   7.721   8.037
  527VAL      N 5233   6.479   7.767   7.828
  527VAL      H 5234   6.515   7.785   7.735
  527VAL     CA 5235   6.331   7.775   7.858
  527VAL     HA 5236   6.308   7.855   7.929
  527VAL     CB 5237   6.257   7.809   7.734
  527VAL     HB 5238   6.280   7.732   7.660
  527VAL    CG1 5239   6.110   7.813   7.742
  527VAL   HG11 5240   6.078   7.885   7.817
  527VAL   HG12 5241   6.065   7.832   7.644
  527VAL   HG13 5242   6.067   7.721   7.783
  527VAL    CG2 5243   6.297   7.949   7.671
  527VAL   HG21 5244   6.403   7.972   7.667
  527VAL   HG22 5245   6.249   7.948   7.573
  527VAL   HG23 5246   6.245   8.024   7.730
  527VAL      C 5247   6.276   7.646   7.910
  527VAL      O 5248   6.210   7.648   8.013
  528VAL      N 5249   6.299   7.531   7.850
  528VAL      H 5250   6.364   7.527   7.773
  528VAL     CA 5251   6.250   7.402   7.903
  528VAL     HA 5252   6.142   7.410   7.914
  528VAL     CB 5253   6.291   7.279   7.814
  528VAL     HB 5254   6.398   7.276   7.793
  528VAL    CG1 5255   6.229   7.142   7.866
  528VAL   HG11 5256   6.120   7.147   7.870
  528VAL   HG12 5257   6.262   7.067   7.794
  528VAL   HG13 5258   6.276   7.115   7.961
  528VAL    CG2 5259   6.218   7.298   7.684
  528VAL   HG21 5260   6.249   7.394   7.643
  528VAL   HG22 5261   6.243   7.215   7.617
  528VAL   HG23 5262   6.112   7.306   7.704
  528VAL      C 5263   6.311   7.369   8.042
  528VAL      O 5264   6.235   7.322   8.128
  529LEU      N 5265   6.440   7.382   8.068
  529LEU      H 5266   6.501   7.423   7.997
  529LEU     CA 5267   6.503   7.371   8.197
  529LEU     HA 5268   6.480   7.269   8.231
  529LEU     CB 5269   6.659   7.384   8.187
  529LEU    HB1 5270   6.702   7.378   8.287
  529LEU    HB2 5271   6.681   7.486   8.154
  529LEU     CG 5272   6.722   7.283   8.088
  529LEU     HG 5273   6.667   7.283   7.994
  529LEU    CD1 5274   6.870   7.318   8.050
  529LEU   HD11 5275   6.869   7.423   8.023
  529LEU   HD12 5276   6.943   7.311   8.130
  529LEU   HD13 5277   6.904   7.252   7.970
  529LEU    CD2 5278   6.713   7.141   8.139
  529LEU   HD21 5279   6.764   7.122   8.234
  529LEU   HD22 5280   6.611   7.112   8.164
  529LEU   HD23 5281   6.761   7.075   8.067
  529LEU      C 5282   6.449   7.469   8.306
  529LEU      O 5283   6.392   7.425   8.404
  530TYR      N 5284   6.441   7.602   8.277
  530TYR      H 5285   6.465   7.632   8.183
  530TYR     CA 5286   6.374   7.705   8.358
  530TYR     HA 5287   6.436   7.724   8.447
  530TYR     CB 5288   6.367   7.839   8.281
  530TYR    HB1 5289   6.313   7.817   8.189
  530TYR    HB2 5290   6.464   7.877   8.247
  530TYR     CG 5291   6.307   7.948   8.360
  530TYR    CD1 5292   6.391   8.005   8.462
  530TYR    HD1 5293   6.496   7.982   8.468
  530TYR    CE1 5294   6.332   8.095   8.552
  530TYR    HE1 5295   6.398   8.145   8.621
  530TYR     CZ 5296   6.200   8.138   8.535
  530TYR     OH 5297   6.146   8.224   8.624
  530TYR     HH 5298   6.060   8.250   8.589
  530TYR    CE2 5299   6.122   8.079   8.430
  530TYR    HE2 5300   6.023   8.119   8.414
  530TYR    CD2 5301   6.174   7.979   8.344
  530TYR    HD2 5302   6.109   7.932   8.272
  530TYR      C 5303   6.234   7.658   8.405
  530TYR      O 5304   6.212   7.641   8.522
  531PHE      N 5305   6.146   7.625   8.314
  531PHE      H 5306   6.160   7.639   8.215
  531PHE     CA 5307   6.016   7.579   8.356
  531PHE     HA 5308   5.995   7.638   8.445
  531PHE     CB 5309   5.904   7.613   8.255
  531PHE    HB1 5310   5.809   7.571   8.287
  531PHE    HB2 5311   5.929   7.564   8.161
  531PHE     CG 5312   5.874   7.756   8.233
  531PHE    CD1 5313   5.882   7.818   8.104
  531PHE    HD1 5314   5.908   7.757   8.019
  531PHE    CE1 5315   5.852   7.953   8.087
  531PHE    HE1 5316   5.871   8.001   7.992
  531PHE     CZ 5317   5.824   8.036   8.201
  531PHE     HZ 5318   5.802   8.142   8.194
  531PHE    CE2 5319   5.822   7.975   8.328
  531PHE    HE2 5320   5.801   8.033   8.416
  531PHE    CD2 5321   5.827   7.834   8.340
  531PHE    HD2 5322   5.804   7.787   8.435
  531PHE      C 5323   6.006   7.428   8.405
  531PHE      O 5324   5.910   7.388   8.471
  532SER      N 5325   6.110   7.348   8.402
  532SER      H 5326   6.201   7.387   8.381
  532SER     CA 5327   6.118   7.211   8.459
  532SER     HA 5328   6.016   7.173   8.465
  532SER     CB 5329   6.216   7.118   8.378
  532SER    HB1 5330   6.249   7.030   8.434
  532SER    HB2 5331   6.313   7.167   8.364
  532SER     OG 5332   6.175   7.084   8.249
  532SER     HG 5333   6.186   7.165   8.198
  532SER      C 5334   6.185   7.227   8.600
  532SER      O 5335   6.218   7.123   8.661
  533GLN      N 5336   6.186   7.347   8.658
  533GLN      H 5337   6.146   7.419   8.600
  533GLN     CA 5338   6.242   7.391   8.780
  533GLN     HA 5339   6.233   7.500   8.779
  533GLN     CB 5340   6.161   7.344   8.899
  533GLN    HB1 5341   6.185   7.397   8.991
  533GLN    HB2 5342   6.187   7.239   8.913
  533GLN     CG 5343   6.000   7.352   8.882
  533GLN    HG1 5344   5.980   7.301   8.788
  533GLN    HG2 5345   5.964   7.454   8.872
  533GLN     CD 5346   5.925   7.282   8.991
  533GLN    OE1 5347   5.876   7.353   9.078
  533GLN    NE2 5348   5.925   7.149   9.003
  533GLN   HE21 5349   5.978   7.091   8.940
  533GLN   HE22 5350   5.881   7.108   9.085
  533GLN      C 5351   6.397   7.372   8.795
  533GLN      O 5352   6.450   7.358   8.904
  534ARG      N 5353   6.469   7.365   8.681
  534ARG      H 5354   6.419   7.394   8.598
  534ARG     CA 5355   6.616   7.326   8.669
  534ARG     HA 5356   6.642   7.284   8.766
  534ARG     CB 5357   6.637   7.206   8.574
  534ARG    HB1 5358   6.740   7.205   8.540
  534ARG    HB2 5359   6.584   7.233   8.483
  534ARG     CG 5360   6.581   7.076   8.633
  534ARG    HG1 5361   6.578   6.999   8.556
  534ARG    HG2 5362   6.479   7.099   8.663
  534ARG     CD 5363   6.663   7.015   8.750
  534ARG    HD1 5364   6.611   6.926   8.785
  534ARG    HD2 5365   6.657   7.092   8.827
  534ARG     NE 5366   6.800   6.987   8.728
  534ARG     HE 5367   6.859   7.059   8.689
  534ARG     CZ 5368   6.869   6.877   8.756
  534ARG    NH1 5369   6.804   6.765   8.786
  534ARG   HH11 5370   6.704   6.765   8.803
  534ARG   HH12 5371   6.853   6.687   8.826
  534ARG    NH2 5372   6.999   6.872   8.755
  534ARG   HH21 5373   7.057   6.950   8.727
  534ARG   HH22 5374   7.043   6.782   8.766
  534ARG      C 5375   6.709   7.441   8.647
  534ARG      O 5376   6.700   7.502   8.540
  535LYS      N 5377   6.794   7.460   8.748
  535LYS      H 5378   6.798   7.400   8.829
  535LYS     CA 5379   6.875   7.580   8.750
  535LYS     HA 5380   6.813   7.664   8.719
  535LYS     CB 5381   6.923   7.594   8.892
  535LYS    HB1 5382   7.013   7.535   8.913
  535LYS    HB2 5383   6.837   7.581   8.958
  535LYS     CG 5384   6.960   7.741   8.923
  535LYS    HG1 5385   6.884   7.817   8.904
  535LYS    HG2 5386   7.049   7.770   8.867
  535LYS     CD 5387   6.998   7.752   9.072
  535LYS    HD1 5388   7.091   7.697   9.083
  535LYS    HD2 5389   6.921   7.706   9.133
  535LYS     CE 5390   7.026   7.903   9.101
  535LYS    HE1 5391   6.932   7.955   9.120
  535LYS    HE2 5392   7.067   7.941   9.008
  535LYS     NZ 5393   7.123   7.926   9.215
  535LYS    HZ1 5394   7.106   7.885   9.305
  535LYS    HZ2 5395   7.209   7.895   9.171
  535LYS    HZ3 5396   7.118   8.027   9.223
  535LYS      C 5397   6.981   7.586   8.636
  535LYS      O 5398   7.029   7.693   8.605
  536GLU      N 5399   7.001   7.467   8.584
  536GLU      H 5400   6.954   7.385   8.621
  536GLU     CA 5401   7.085   7.437   8.463
  536GLU     HA 5402   7.191   7.445   8.487
  536GLU     CB 5403   7.053   7.291   8.411
  536GLU    HB1 5404   7.088   7.282   8.308
  536GLU    HB2 5405   6.946   7.271   8.415
  536GLU     CG 5406   7.129   7.182   8.491
  536GLU    HG1 5407   7.236   7.207   8.486
  536GLU    HG2 5408   7.115   7.088   8.438
  536GLU     CD 5409   7.087   7.163   8.639
  536GLU    OE1 5410   6.972   7.201   8.665
  536GLU    OE2 5411   7.161   7.091   8.705
  536GLU      C 5412   7.055   7.530   8.345
  536GLU      O 5413   7.152   7.561   8.276
  537TYR      N 5414   6.931   7.581   8.328
  537TYR      H 5415   6.860   7.564   8.398
  537TYR     CA 5416   6.903   7.686   8.228
  537TYR     HA 5417   6.893   7.635   8.132
  537TYR     CB 5418   6.771   7.753   8.270
  537TYR    HB1 5419   6.703   7.680   8.313
  537TYR    HB2 5420   6.721   7.792   8.181
  537TYR     CG 5421   6.784   7.873   8.367
  537TYR    CD1 5422   6.775   7.851   8.509
  537TYR    HD1 5423   6.766   7.749   8.544
  537TYR    CE1 5424   6.793   7.957   8.597
  537TYR    HE1 5425   6.779   7.945   8.703
  537TYR     CZ 5426   6.796   8.093   8.548
  537TYR     OH 5427   6.786   8.186   8.646
  537TYR     HH 5428   6.747   8.264   8.605
  537TYR    CE2 5429   6.795   8.120   8.407
  537TYR    HE2 5430   6.799   8.223   8.373
  537TYR    CD2 5431   6.783   8.011   8.322
  537TYR    HD2 5432   6.786   8.025   8.215
  537TYR      C 5433   7.008   7.796   8.221
  537TYR      O 5434   7.036   7.843   8.106
  538VAL      N 5435   7.075   7.834   8.326
  538VAL      H 5436   7.041   7.795   8.413
  538VAL     CA 5437   7.180   7.938   8.321
  538VAL     HA 5438   7.135   8.022   8.268
  538VAL     CB 5439   7.234   7.978   8.458
  538VAL     HB 5440   7.255   7.886   8.513
  538VAL    CG1 5441   7.356   8.070   8.468
  538VAL   HG11 5442   7.377   8.097   8.571
  538VAL   HG12 5443   7.449   8.027   8.433
  538VAL   HG13 5444   7.336   8.164   8.417
  538VAL    CG2 5445   7.124   8.044   8.542
  538VAL   HG21 5446   7.037   7.980   8.549
  538VAL   HG22 5447   7.161   8.044   8.645
  538VAL   HG23 5448   7.103   8.143   8.503
  538VAL      C 5449   7.301   7.895   8.233
  538VAL      O 5450   7.360   7.979   8.157
  539ALA      N 5451   7.343   7.768   8.249
  539ALA      H 5452   7.281   7.704   8.298
  539ALA     CA 5453   7.454   7.701   8.171
  539ALA     HA 5454   7.548   7.751   8.194
  539ALA     CB 5455   7.466   7.563   8.232
  539ALA    HB1 5456   7.380   7.502   8.203
  539ALA    HB2 5457   7.549   7.513   8.183
  539ALA    HB3 5458   7.476   7.575   8.340
  539ALA      C 5459   7.425   7.696   8.019
  539ALA      O 5460   7.512   7.710   7.938
  540SER      N 5461   7.303   7.665   7.979
  540SER      H 5462   7.231   7.652   8.049
  540SER     CA 5463   7.259   7.669   7.837
  540SER     HA 5464   7.330   7.628   7.765
  540SER     CB 5465   7.138   7.578   7.807
  540SER    HB1 5466   7.169   7.476   7.789
  540SER    HB2 5467   7.083   7.614   7.720
  540SER     OG 5468   7.049   7.573   7.916
  540SER     HG 5469   7.003   7.658   7.918
  540SER      C 5470   7.239   7.815   7.785
  540SER      O 5471   7.269   7.844   7.666
  541MET      N 5472   7.196   7.905   7.872
  541MET      H 5473   7.173   7.871   7.965
  541MET     CA 5474   7.180   8.047   7.845
  541MET     HA 5475   7.120   8.056   7.754
  541MET     CB 5476   7.108   8.110   7.965
  541MET    HB1 5477   7.157   8.081   8.058
  541MET    HB2 5478   7.010   8.063   7.973
  541MET     CG 5479   7.076   8.259   7.958
  541MET    HG1 5480   7.010   8.280   7.874
  541MET    HG2 5481   7.168   8.313   7.936
  541MET     SD 5482   7.008   8.316   8.122
  541MET     CE 5483   7.167   8.316   8.209
  541MET    HE1 5484   7.198   8.217   8.243
  541MET    HE2 5485   7.244   8.350   8.140
  541MET    HE3 5486   7.169   8.375   8.300
  541MET      C 5487   7.314   8.108   7.810
  541MET      O 5488   7.330   8.183   7.712
  542VAL      N 5489   7.415   8.084   7.895
  542VAL      H 5490   7.406   8.032   7.981
  542VAL     CA 5491   7.549   8.132   7.864
  542VAL     HA 5492   7.548   8.241   7.863
  542VAL     CB 5493   7.646   8.107   7.980
  542VAL     HB 5494   7.734   8.142   7.928
  542VAL    CG1 5495   7.628   8.201   8.100
  542VAL   HG11 5496   7.632   8.307   8.072
  542VAL   HG12 5497   7.532   8.181   8.147
  542VAL   HG13 5498   7.709   8.185   8.172
  542VAL    CG2 5499   7.674   7.961   8.014
  542VAL   HG21 5500   7.598   7.924   8.082
  542VAL   HG22 5501   7.690   7.895   7.928
  542VAL   HG23 5502   7.772   7.947   8.060
  542VAL      C 5503   7.613   8.082   7.732
  542VAL      O 5504   7.672   8.162   7.653
  543PHE      N 5505   7.592   7.956   7.693
  543PHE      H 5506   7.538   7.888   7.745
  543PHE     CA 5507   7.618   7.915   7.547
  543PHE     HA 5508   7.719   7.955   7.538
  543PHE     CB 5509   7.611   7.771   7.515
  543PHE    HB1 5510   7.532   7.756   7.442
  543PHE    HB2 5511   7.559   7.719   7.596
  543PHE     CG 5512   7.744   7.706   7.467
  543PHE    CD1 5513   7.787   7.723   7.331
  543PHE    HD1 5514   7.723   7.779   7.265
  543PHE    CE1 5515   7.901   7.657   7.287
  543PHE    HE1 5516   7.919   7.647   7.181
  543PHE     CZ 5517   7.992   7.596   7.384
  543PHE     HZ 5518   8.076   7.540   7.344
  543PHE    CE2 5519   7.957   7.591   7.519
  543PHE    HE2 5520   8.019   7.550   7.597
  543PHE    CD2 5521   7.832   7.645   7.558
  543PHE    HD2 5522   7.795   7.637   7.659
  543PHE      C 5523   7.544   7.995   7.445
  543PHE      O 5524   7.604   8.032   7.343
  544SER      N 5525   7.415   8.036   7.464
  544SER      H 5526   7.362   8.003   7.544
  544SER     CA 5527   7.342   8.128   7.369
  544SER     HA 5528   7.373   8.094   7.271
  544SER     CB 5529   7.194   8.115   7.384
  544SER    HB1 5530   7.168   8.009   7.382
  544SER    HB2 5531   7.137   8.159   7.302
  544SER     OG 5532   7.147   8.181   7.500
  544SER     HG 5533   7.203   8.171   7.577
  544SER      C 5534   7.386   8.272   7.374
  544SER      O 5535   7.391   8.335   7.271
  545LEU      N 5536   7.445   8.316   7.489
  545LEU      H 5537   7.428   8.265   7.574
  545LEU     CA 5538   7.511   8.445   7.497
  545LEU     HA 5539   7.440   8.516   7.455
  545LEU     CB 5540   7.539   8.481   7.644
  545LEU    HB1 5541   7.603   8.401   7.679
  545LEU    HB2 5542   7.445   8.465   7.695
  545LEU     CG 5543   7.598   8.618   7.676
  545LEU     HG 5544   7.697   8.628   7.633
  545LEU    CD1 5545   7.507   8.731   7.631
  545LEU   HD11 5546   7.568   8.821   7.640
  545LEU   HD12 5547   7.492   8.716   7.524
  545LEU   HD13 5548   7.413   8.721   7.686
  545LEU    CD2 5549   7.615   8.616   7.831
  545LEU   HD21 5550   7.680   8.698   7.862
  545LEU   HD22 5551   7.518   8.633   7.876
  545LEU   HD23 5552   7.667   8.524   7.859
  545LEU      C 5553   7.643   8.446   7.418
  545LEU      O 5554   7.674   8.544   7.341
  546ALA      N 5555   7.728   8.349   7.438
  546ALA      H 5556   7.711   8.280   7.509
  546ALA     CA 5557   7.853   8.330   7.365
  546ALA     HA 5558   7.914   8.420   7.371
  546ALA     CB 5559   7.921   8.206   7.423
  546ALA    HB1 5560   7.999   8.178   7.353
  546ALA    HB2 5561   7.965   8.235   7.519
  546ALA    HB3 5562   7.854   8.122   7.443
  546ALA      C 5563   7.830   8.320   7.213
  546ALA      O 5564   7.898   8.390   7.137
  547MET      N 5565   7.744   8.225   7.164
  547MET      H 5566   7.694   8.167   7.229
  547MET     CA 5567   7.717   8.203   7.026
  547MET     HA 5568   7.812   8.184   6.976
  547MET     CB 5569   7.623   8.080   7.001
  547MET    HB1 5570   7.568   8.087   6.908
  547MET    HB2 5571   7.539   8.077   7.071
  547MET     CG 5572   7.705   7.951   7.001
  547MET    HG1 5573   7.736   7.936   7.104
  547MET    HG2 5574   7.777   7.960   6.920
  547MET     SD 5575   7.605   7.810   6.969
  547MET     CE 5576   7.730   7.697   6.901
  547MET    HE1 5577   7.685   7.608   6.858
  547MET    HE2 5578   7.792   7.749   6.828
  547MET    HE3 5579   7.794   7.663   6.983
  547MET      C 5580   7.640   8.319   6.959
  547MET      O 5581   7.681   8.359   6.852
  548GLY      N 5582   7.554   8.395   7.030
  548GLY      H 5583   7.528   8.360   7.121
  548GLY     CA 5584   7.506   8.532   7.005
  548GLY    HA1 5585   7.466   8.578   7.095
  548GLY    HA2 5586   7.426   8.533   6.931
  548GLY      C 5587   7.617   8.623   6.962
  548GLY      O 5588   7.626   8.657   6.842
  549TRP      N 5589   7.708   8.669   7.055
  549TRP      H 5590   7.708   8.637   7.151
  549TRP     CA 5591   7.816   8.765   7.019
  549TRP     HA 5592   7.772   8.858   6.986
  549TRP     CB 5593   7.900   8.797   7.144
  549TRP    HB1 5594   7.995   8.845   7.122
  549TRP    HB2 5595   7.927   8.706   7.199
  549TRP     CG 5596   7.832   8.893   7.229
  549TRP    CD1 5597   7.780   8.865   7.349
  549TRP    HD1 5598   7.781   8.775   7.408
  549TRP    NE1 5599   7.716   8.983   7.387
  549TRP    HE1 5600   7.668   9.001   7.474
  549TRP    CE2 5601   7.740   9.089   7.301
  549TRP    CZ2 5602   7.690   9.219   7.294
  549TRP    HZ2 5603   7.621   9.260   7.366
  549TRP    CH2 5604   7.723   9.298   7.183
  549TRP    HH2 5605   7.685   9.399   7.176
  549TRP    CZ3 5606   7.819   9.250   7.091
  549TRP    HZ3 5607   7.859   9.320   7.020
  549TRP    CE3 5608   7.866   9.115   7.095
  549TRP    HE3 5609   7.934   9.073   7.023
  549TRP    CD2 5610   7.827   9.037   7.208
  549TRP      C 5611   7.914   8.726   6.904
  549TRP      O 5612   7.961   8.810   6.830
  550THR      N 5613   7.959   8.598   6.901
  550THR      H 5614   7.922   8.528   6.964
  550THR     CA 5615   8.018   8.527   6.787
  550THR     HA 5616   8.119   8.566   6.768
  550THR     CB 5617   8.032   8.372   6.817
  550THR     HB 5618   7.934   8.325   6.819
  550THR    CG2 5619   8.103   8.293   6.716
  550THR   HG21 5620   8.039   8.286   6.627
  550THR   HG22 5621   8.198   8.343   6.697
  550THR   HG23 5622   8.122   8.194   6.756
  550THR    OG1 5623   8.103   8.360   6.939
  550THR    HG1 5624   8.038   8.384   7.005
  550THR      C 5625   7.939   8.554   6.657
  550THR      O 5626   7.999   8.573   6.555
  551ASN      N 5627   7.800   8.552   6.653
  551ASN      H 5628   7.737   8.534   6.730
  551ASN     CA 5629   7.719   8.576   6.529
  551ASN     HA 5630   7.780   8.527   6.453
  551ASN     CB 5631   7.586   8.504   6.525
  551ASN    HB1 5632   7.507   8.571   6.560
  551ASN    HB2 5633   7.587   8.425   6.600
  551ASN     CG 5634   7.547   8.437   6.392
  551ASN    OD1 5635   7.615   8.453   6.290
  551ASN    ND2 5636   7.436   8.374   6.385
  551ASN   HD21 5637   7.377   8.360   6.465
  551ASN   HD22 5638   7.405   8.338   6.296
  551ASN      C 5639   7.704   8.725   6.494
  551ASN      O 5640   7.663   8.753   6.384
  552MET      N 5641   7.764   8.826   6.568
  552MET      H 5642   7.795   8.799   6.660
  552MET     CA 5643   7.790   8.962   6.520
  552MET     HA 5644   7.700   9.019   6.497
  552MET     CB 5645   7.869   9.045   6.623
  552MET    HB1 5646   7.909   9.137   6.581
  552MET    HB2 5647   7.963   9.001   6.657
  552MET     CG 5648   7.780   9.071   6.743
  552MET    HG1 5649   7.842   9.125   6.814
  552MET    HG2 5650   7.744   8.986   6.801
  552MET     SD 5651   7.635   9.174   6.705
  552MET     CE 5652   7.552   9.157   6.864
  552MET    HE1 5653   7.564   9.062   6.917
  552MET    HE2 5654   7.578   9.244   6.925
  552MET    HE3 5655   7.443   9.164   6.857
  552MET      C 5656   7.862   8.968   6.386
  552MET      O 5657   7.847   9.065   6.311
  553LEU      N 5658   7.951   8.869   6.360
  553LEU      H 5659   7.964   8.796   6.428
  553LEU     CA 5660   8.033   8.861   6.237
  553LEU     HA 5661   8.094   8.951   6.239
  553LEU     CB 5662   8.127   8.734   6.245
  553LEU    HB1 5663   8.064   8.649   6.222
  553LEU    HB2 5664   8.165   8.725   6.347
  553LEU     CG 5665   8.251   8.750   6.161
  553LEU     HG 5666   8.214   8.741   6.058
  553LEU    CD1 5667   8.336   8.878   6.166
  553LEU   HD11 5668   8.276   8.954   6.117
  553LEU   HD12 5669   8.355   8.909   6.268
  553LEU   HD13 5670   8.428   8.869   6.108
  553LEU    CD2 5671   8.345   8.631   6.171
  553LEU   HD21 5672   8.431   8.636   6.239
  553LEU   HD22 5673   8.299   8.534   6.184
  553LEU   HD23 5674   8.391   8.625   6.073
  553LEU      C 5675   7.956   8.864   6.100
  553LEU      O 5676   8.001   8.906   5.997
  554TYR      N 5677   7.830   8.823   6.105
  554TYR      H 5678   7.794   8.781   6.189
  554TYR     CA 5679   7.730   8.839   6.003
  554TYR     HA 5680   7.769   8.788   5.915
  554TYR     CB 5681   7.596   8.775   6.054
  554TYR    HB1 5682   7.550   8.832   6.135
  554TYR    HB2 5683   7.608   8.672   6.089
  554TYR     CG 5684   7.499   8.772   5.937
  554TYR    CD1 5685   7.478   8.655   5.855
  554TYR    HD1 5686   7.533   8.564   5.876
  554TYR    CE1 5687   7.367   8.660   5.767
  554TYR    HE1 5688   7.341   8.574   5.707
  554TYR     CZ 5689   7.281   8.772   5.758
  554TYR     OH 5690   7.176   8.769   5.676
  554TYR     HH 5691   7.171   8.687   5.627
  554TYR    CE2 5692   7.311   8.894   5.821
  554TYR    HE2 5693   7.262   8.984   5.788
  554TYR    CD2 5694   7.415   8.886   5.919
  554TYR    HD2 5695   7.436   8.975   5.977
  554TYR      C 5696   7.719   8.986   5.957
  554TYR      O 5697   7.714   9.006   5.837
  555TYR      N 5698   7.724   9.084   6.050
  555TYR      H 5699   7.729   9.057   6.148
  555TYR     CA 5700   7.697   9.224   6.033
  555TYR     HA 5701   7.641   9.236   5.940
  555TYR     CB 5702   7.614   9.281   6.146
  555TYR    HB1 5703   7.608   9.389   6.135
  555TYR    HB2 5704   7.658   9.263   6.245
  555TYR     CG 5705   7.475   9.226   6.148
  555TYR    CD1 5706   7.385   9.272   6.049
  555TYR    HD1 5707   7.412   9.350   5.979
  555TYR    CE1 5708   7.264   9.198   6.036
  555TYR    HE1 5709   7.200   9.240   5.960
  555TYR     CZ 5710   7.231   9.086   6.122
  555TYR     OH 5711   7.115   9.016   6.110
  555TYR     HH 5712   7.073   9.042   6.027
  555TYR    CE2 5713   7.321   9.042   6.217
  555TYR    HE2 5714   7.301   8.959   6.283
  555TYR    CD2 5715   7.448   9.107   6.224
  555TYR    HD2 5716   7.520   9.079   6.299
  555TYR      C 5717   7.827   9.305   6.015
  555TYR      O 5718   7.842   9.395   5.929
  556THR      N 5719   7.935   9.268   6.089
  556THR      H 5720   7.913   9.199   6.160
  556THR     CA 5721   8.069   9.336   6.081
  556THR     HA 5722   8.053   9.443   6.070
  556THR     CB 5723   8.160   9.306   6.198
  556THR     HB 5724   8.248   9.370   6.182
  556THR    CG2 5725   8.101   9.354   6.327
  556THR   HG21 5726   8.149   9.313   6.416
  556THR   HG22 5727   8.118   9.461   6.338
  556THR   HG23 5728   7.996   9.335   6.345
  556THR    OG1 5729   8.205   9.177   6.217
  556THR    HG1 5730   8.277   9.178   6.281
  556THR      C 5731   8.146   9.300   5.953
  556THR      O 5732   8.243   9.363   5.913
  557ARG      N 5733   8.106   9.191   5.891
  557ARG      H 5734   8.040   9.131   5.938
  557ARG     CA 5735   8.151   9.160   5.748
  557ARG     HA 5736   8.260   9.167   5.746
  557ARG     CB 5737   8.129   9.004   5.717
  557ARG    HB1 5738   8.137   8.946   5.808
  557ARG    HB2 5739   8.210   8.979   5.648
  557ARG     CG 5740   7.990   8.970   5.665
  557ARG    HG1 5741   7.983   8.993   5.558
  557ARG    HG2 5742   7.922   9.031   5.724
  557ARG     CD 5743   7.963   8.817   5.680
  557ARG    HD1 5744   7.963   8.786   5.785
  557ARG    HD2 5745   8.041   8.768   5.623
  557ARG     NE 5746   7.825   8.796   5.632
  557ARG     HE 5747   7.768   8.877   5.611
  557ARG     CZ 5748   7.762   8.684   5.627
  557ARG    NH1 5749   7.823   8.579   5.662
  557ARG   HH11 5750   7.920   8.579   5.690
  557ARG   HH12 5751   7.762   8.498   5.668
  557ARG    NH2 5752   7.644   8.670   5.581
  557ARG   HH21 5753   7.589   8.753   5.561
  557ARG   HH22 5754   7.608   8.576   5.570
  557ARG      C 5755   8.102   9.252   5.638
  557ARG      O 5756   8.158   9.253   5.530
  558GLY      N 5757   8.013   9.351   5.678
  558GLY      H 5758   7.976   9.353   5.772
  558GLY     CA 5759   7.941   9.444   5.584
  558GLY    HA1 5760   7.893   9.517   5.649
  558GLY    HA2 5761   7.856   9.396   5.536
  558GLY      C 5762   8.025   9.528   5.485
  558GLY      O 5763   7.969   9.560   5.379
  559PHE      N 5764   8.150   9.558   5.516
  559PHE      H 5765   8.192   9.519   5.599
  559PHE     CA 5766   8.243   9.627   5.417
  559PHE     HA 5767   8.185   9.643   5.326
  559PHE     CB 5768   8.296   9.759   5.471
  559PHE    HB1 5769   8.209   9.821   5.487
  559PHE    HB2 5770   8.365   9.808   5.401
  559PHE     CG 5771   8.365   9.753   5.606
  559PHE    CD1 5772   8.508   9.759   5.599
  559PHE    HD1 5773   8.563   9.776   5.507
  559PHE    CE1 5774   8.580   9.758   5.714
  559PHE    HE1 5775   8.688   9.765   5.706
  559PHE     CZ 5776   8.514   9.748   5.833
  559PHE     HZ 5777   8.564   9.733   5.927
  559PHE    CE2 5778   8.372   9.746   5.840
  559PHE    HE2 5779   8.327   9.746   5.938
  559PHE    CD2 5780   8.294   9.759   5.726
  559PHE    HD2 5781   8.187   9.770   5.739
  559PHE      C 5782   8.359   9.534   5.387
  559PHE      O 5783   8.411   9.471   5.476
  560GLN      N 5784   8.394   9.519   5.257
  560GLN      H 5785   8.347   9.575   5.188
  560GLN     CA 5786   8.486   9.414   5.202
  560GLN     HA 5787   8.431   9.323   5.229
  560GLN     CB 5788   8.485   9.433   5.051
  560GLN    HB1 5789   8.562   9.509   5.038
  560GLN    HB2 5790   8.400   9.485   5.009
  560GLN     CG 5791   8.529   9.307   4.971
  560GLN    HG1 5792   8.451   9.230   4.971
  560GLN    HG2 5793   8.613   9.260   5.022
  560GLN     CD 5794   8.562   9.347   4.825
  560GLN    OE1 5795   8.496   9.306   4.735
  560GLN    NE2 5796   8.662   9.430   4.801
  560GLN   HE21 5797   8.725   9.455   4.876
  560GLN   HE22 5798   8.676   9.457   4.705
  560GLN      C 5799   8.622   9.394   5.264
  560GLN      O 5800   8.669   9.280   5.265
  561GLN      N 5801   8.692   9.496   5.314
  561GLN      H 5802   8.658   9.589   5.294
  561GLN     CA 5803   8.823   9.490   5.370
  561GLN     HA 5804   8.890   9.434   5.304
  561GLN     CB 5805   8.882   9.624   5.411
  561GLN    HB1 5806   8.967   9.603   5.477
  561GLN    HB2 5807   8.813   9.690   5.462
  561GLN     CG 5808   8.933   9.690   5.283
  561GLN    HG1 5809   8.933   9.799   5.285
  561GLN    HG2 5810   8.878   9.657   5.195
  561GLN     CD 5811   9.078   9.650   5.245
  561GLN    OE1 5812   9.105   9.543   5.190
  561GLN    NE2 5813   9.174   9.732   5.272
  561GLN   HE21 5814   9.157   9.815   5.327
  561GLN   HE22 5815   9.267   9.703   5.243
  561GLN      C 5816   8.820   9.405   5.500
  561GLN      O 5817   8.905   9.317   5.518
  562MET      N 5818   8.720   9.426   5.584
  562MET      H 5819   8.645   9.491   5.564
  562MET     CA 5820   8.693   9.322   5.690
  562MET     HA 5821   8.791   9.284   5.717
  562MET     CB 5822   8.619   9.385   5.804
  562MET    HB1 5823   8.525   9.422   5.763
  562MET    HB2 5824   8.673   9.474   5.837
  562MET     CG 5825   8.605   9.291   5.920
  562MET    HG1 5826   8.546   9.203   5.894
  562MET    HG2 5827   8.542   9.330   6.000
  562MET     SD 5828   8.762   9.264   6.001
  562MET     CE 5829   8.712   9.152   6.135
  562MET    HE1 5830   8.664   9.212   6.212
  562MET    HE2 5831   8.654   9.069   6.095
  562MET    HE3 5832   8.803   9.108   6.176
  562MET      C 5833   8.614   9.190   5.639
  562MET      O 5834   8.646   9.085   5.699
  563GLY      N 5835   8.537   9.199   5.534
  563GLY      H 5836   8.503   9.289   5.503
  563GLY     CA 5837   8.487   9.074   5.466
  563GLY    HA1 5838   8.435   9.112   5.378
  563GLY    HA2 5839   8.420   9.018   5.530
  563GLY      C 5840   8.597   8.986   5.425
  563GLY      O 5841   8.577   8.862   5.435
  564ILE      N 5842   8.716   9.034   5.384
  564ILE      H 5843   8.724   9.129   5.349
  564ILE     CA 5844   8.831   8.951   5.355
  564ILE     HA 5845   8.798   8.874   5.285
  564ILE     CB 5846   8.947   9.041   5.297
  564ILE     HB 5847   8.966   9.134   5.350
  564ILE    CG2 5848   9.084   8.967   5.286
  564ILE   HG21 5849   9.155   9.024   5.227
  564ILE   HG22 5850   9.121   8.958   5.389
  564ILE   HG23 5851   9.076   8.871   5.235
  564ILE    CG1 5852   8.919   9.078   5.147
  564ILE   HG11 5853   8.813   9.087   5.123
  564ILE   HG12 5854   8.957   9.003   5.077
  564ILE     CD 5855   8.990   9.205   5.095
  564ILE    HD1 5856   8.956   9.214   4.991
  564ILE    HD2 5857   8.959   9.290   5.156
  564ILE    HD3 5858   9.098   9.204   5.104
  564ILE      C 5859   8.867   8.867   5.478
  564ILE      O 5860   8.874   8.747   5.469
  565TYR      N 5861   8.889   8.930   5.596
  565TYR      H 5862   8.875   9.030   5.598
  565TYR     CA 5863   8.909   8.867   5.721
  565TYR     HA 5864   9.003   8.813   5.711
  565TYR     CB 5865   8.927   8.973   5.835
  565TYR    HB1 5866   8.884   8.937   5.928
  565TYR    HB2 5867   8.878   9.066   5.808
  565TYR     CG 5868   9.075   9.004   5.869
  565TYR    CD1 5869   9.124   8.969   5.998
  565TYR    HD1 5870   9.056   8.928   6.071
  565TYR    CE1 5871   9.259   8.984   6.027
  565TYR    HE1 5872   9.299   8.941   6.117
  565TYR     CZ 5873   9.344   9.051   5.932
  565TYR     OH 5874   9.472   9.082   5.969
  565TYR     HH 5875   9.508   9.146   5.908
  565TYR    CE2 5876   9.293   9.083   5.804
  565TYR    HE2 5877   9.356   9.131   5.732
  565TYR    CD2 5878   9.160   9.058   5.769
  565TYR    HD2 5879   9.129   9.093   5.672
  565TYR      C 5880   8.801   8.773   5.758
  565TYR      O 5881   8.836   8.660   5.791
  566ALA      N 5882   8.671   8.809   5.753
  566ALA      H 5883   8.654   8.906   5.729
  566ALA     CA 5884   8.554   8.719   5.783
  566ALA     HA 5885   8.549   8.684   5.887
  566ALA     CB 5886   8.430   8.805   5.759
  566ALA    HB1 5887   8.337   8.755   5.785
  566ALA    HB2 5888   8.435   8.894   5.821
  566ALA    HB3 5889   8.425   8.837   5.655
  566ALA      C 5890   8.557   8.597   5.693
  566ALA      O 5891   8.526   8.493   5.745
  567VAL      N 5892   8.599   8.597   5.564
  567VAL      H 5893   8.612   8.689   5.524
  567VAL     CA 5894   8.603   8.473   5.484
  567VAL     HA 5895   8.512   8.414   5.500
  567VAL     CB 5896   8.614   8.510   5.335
  567VAL     HB 5897   8.682   8.595   5.330
  567VAL    CG1 5898   8.670   8.390   5.254
  567VAL   HG11 5899   8.777   8.396   5.275
  567VAL   HG12 5900   8.615   8.302   5.289
  567VAL   HG13 5901   8.656   8.407   5.147
  567VAL    CG2 5902   8.484   8.550   5.275
  567VAL   HG21 5903   8.416   8.465   5.260
  567VAL   HG22 5904   8.440   8.622   5.345
  567VAL   HG23 5905   8.508   8.608   5.186
  567VAL      C 5906   8.724   8.391   5.531
  567VAL      O 5907   8.711   8.269   5.562
  568MET      N 5908   8.839   8.447   5.545
  568MET      H 5909   8.842   8.548   5.539
  568MET     CA 5910   8.963   8.389   5.604
  568MET     HA 5911   9.003   8.314   5.536
  568MET     CB 5912   9.074   8.495   5.610
  568MET    HB1 5913   9.160   8.462   5.668
  568MET    HB2 5914   9.036   8.585   5.659
  568MET     CG 5915   9.121   8.542   5.470
  568MET    HG1 5916   9.191   8.624   5.484
  568MET    HG2 5917   9.037   8.577   5.409
  568MET     SD 5918   9.207   8.415   5.373
  568MET     CE 5919   9.277   8.536   5.253
  568MET    HE1 5920   9.197   8.604   5.223
  568MET    HE2 5921   9.360   8.581   5.308
  568MET    HE3 5922   9.303   8.484   5.161
  568MET      C 5923   8.942   8.310   5.731
  568MET      O 5924   8.985   8.193   5.735
  569ILE      N 5925   8.870   8.369   5.831
  569ILE      H 5926   8.853   8.468   5.826
  569ILE     CA 5927   8.825   8.301   5.955
  569ILE     HA 5928   8.914   8.277   6.013
  569ILE     CB 5929   8.735   8.397   6.038
  569ILE     HB 5930   8.666   8.449   5.971
  569ILE    CG2 5931   8.654   8.330   6.152
  569ILE   HG21 5932   8.722   8.279   6.220
  569ILE   HG22 5933   8.594   8.398   6.212
  569ILE   HG23 5934   8.582   8.259   6.110
  569ILE    CG1 5935   8.818   8.513   6.103
  569ILE   HG11 5936   8.747   8.591   6.130
  569ILE   HG12 5937   8.886   8.557   6.030
  569ILE     CD 5938   8.903   8.467   6.221
  569ILE    HD1 5939   8.835   8.455   6.306
  569ILE    HD2 5940   8.944   8.370   6.197
  569ILE    HD3 5941   8.982   8.536   6.252
  569ILE      C 5942   8.748   8.167   5.922
  569ILE      O 5943   8.781   8.053   5.967
  570GLU      N 5944   8.644   8.186   5.838
  570GLU      H 5945   8.623   8.280   5.808
  570GLU     CA 5946   8.565   8.078   5.796
  570GLU     HA 5947   8.513   8.028   5.878
  570GLU     CB 5948   8.449   8.138   5.714
  570GLU    HB1 5949   8.482   8.179   5.619
  570GLU    HB2 5950   8.400   8.209   5.780
  570GLU     CG 5951   8.345   8.029   5.676
  570GLU    HG1 5952   8.326   7.960   5.758
  570GLU    HG2 5953   8.366   7.957   5.597
  570GLU     CD 5954   8.211   8.107   5.660
  570GLU    OE1 5955   8.185   8.173   5.558
  570GLU    OE2 5956   8.123   8.091   5.750
  570GLU      C 5957   8.644   7.963   5.724
  570GLU      O 5958   8.621   7.845   5.753
  571LYS      N 5959   8.739   7.994   5.632
  571LYS      H 5960   8.743   8.090   5.599
  571LYS     CA 5961   8.817   7.897   5.545
  571LYS     HA 5962   8.751   7.815   5.517
  571LYS     CB 5963   8.867   7.961   5.417
  571LYS    HB1 5964   8.932   7.887   5.370
  571LYS    HB2 5965   8.928   8.047   5.444
  571LYS     CG 5966   8.753   8.004   5.331
  571LYS    HG1 5967   8.801   8.045   5.242
  571LYS    HG2 5968   8.695   8.083   5.379
  571LYS     CD 5969   8.652   7.893   5.287
  571LYS    HD1 5970   8.590   7.873   5.374
  571LYS    HD2 5971   8.704   7.807   5.246
  571LYS     CE 5972   8.563   7.946   5.178
  571LYS    HE1 5973   8.623   7.992   5.099
  571LYS    HE2 5974   8.501   8.028   5.213
  571LYS     NZ 5975   8.489   7.841   5.110
  571LYS    HZ1 5976   8.429   7.787   5.171
  571LYS    HZ2 5977   8.441   7.877   5.029
  571LYS    HZ3 5978   8.553   7.766   5.088
  571LYS      C 5979   8.935   7.839   5.622
  571LYS      O 5980   8.982   7.730   5.593
  572MET      N 5981   8.965   7.891   5.741
  572MET      H 5982   8.917   7.974   5.774
  572MET     CA 5983   9.043   7.820   5.847
  572MET     HA 5984   9.107   7.757   5.785
  572MET     CB 5985   9.137   7.929   5.914
  572MET    HB1 5986   9.207   7.887   5.986
  572MET    HB2 5987   9.078   8.006   5.963
  572MET     CG 5988   9.233   7.989   5.812
  572MET    HG1 5989   9.179   8.013   5.721
  572MET    HG2 5990   9.300   7.909   5.781
  572MET     SD 5991   9.333   8.132   5.874
  572MET     CE 5992   9.411   8.178   5.720
  572MET    HE1 5993   9.471   8.269   5.733
  572MET    HE2 5994   9.474   8.091   5.701
  572MET    HE3 5995   9.337   8.182   5.640
  572MET      C 5996   8.956   7.735   5.936
  572MET      O 5997   9.007   7.629   5.970
  573ILE      N 5998   8.828   7.767   5.977
  573ILE      H 5999   8.793   7.858   5.950
  573ILE     CA 6000   8.738   7.685   6.062
  573ILE     HA 6001   8.800   7.649   6.144
  573ILE     CB 6002   8.611   7.764   6.119
  573ILE     HB 6003   8.563   7.812   6.033
  573ILE    CG2 6004   8.519   7.670   6.201
  573ILE   HG21 6005   8.432   7.729   6.230
  573ILE   HG22 6006   8.480   7.598   6.130
  573ILE   HG23 6007   8.571   7.623   6.284
  573ILE    CG1 6008   8.663   7.871   6.216
  573ILE   HG11 6009   8.755   7.917   6.178
  573ILE   HG12 6010   8.701   7.821   6.305
  573ILE     CD 6011   8.557   7.986   6.251
  573ILE    HD1 6012   8.510   7.956   6.345
  573ILE    HD2 6013   8.614   8.074   6.280
  573ILE    HD3 6014   8.498   8.012   6.163
  573ILE      C 6015   8.696   7.558   5.982
  573ILE      O 6016   8.736   7.444   6.012
  574LEU      N 6017   8.635   7.571   5.857
  574LEU      H 6018   8.625   7.667   5.827
  574LEU     CA 6019   8.590   7.461   5.770
  574LEU     HA 6020   8.545   7.391   5.840
  574LEU     CB 6021   8.475   7.505   5.678
  574LEU    HB1 6022   8.433   7.424   5.617
  574LEU    HB2 6023   8.523   7.571   5.606
  574LEU     CG 6024   8.368   7.587   5.750
  574LEU     HG 6025   8.414   7.677   5.789
  574LEU    CD1 6026   8.252   7.625   5.652
  574LEU   HD11 6027   8.292   7.687   5.571
  574LEU   HD12 6028   8.195   7.541   5.615
  574LEU   HD13 6029   8.185   7.692   5.706
  574LEU    CD2 6030   8.302   7.503   5.867
  574LEU   HD21 6031   8.231   7.570   5.917
  574LEU   HD22 6032   8.253   7.413   5.830
  574LEU   HD23 6033   8.376   7.475   5.941
  574LEU      C 6034   8.701   7.386   5.688
  574LEU      O 6035   8.662   7.318   5.594
  575ARG      N 6036   8.828   7.398   5.734
  575ARG      H 6037   8.834   7.462   5.812
  575ARG     CA 6038   8.940   7.314   5.704
  575ARG     HA 6039   8.906   7.211   5.700
  575ARG     CB 6040   8.999   7.337   5.569
  575ARG    HB1 6041   9.058   7.429   5.567
  575ARG    HB2 6042   8.919   7.373   5.504
  575ARG     CG 6043   9.088   7.220   5.515
  575ARG    HG1 6044   9.010   7.147   5.493
  575ARG    HG2 6045   9.155   7.188   5.594
  575ARG     CD 6046   9.170   7.247   5.390
  575ARG    HD1 6047   9.106   7.278   5.307
  575ARG    HD2 6048   9.212   7.150   5.363
  575ARG     NE 6049   9.286   7.339   5.401
  575ARG     HE 6050   9.295   7.395   5.485
  575ARG     CZ 6051   9.401   7.354   5.330
  575ARG    NH1 6052   9.435   7.280   5.226
  575ARG   HH11 6053   9.375   7.201   5.205
  575ARG   HH12 6054   9.532   7.272   5.199
  575ARG    NH2 6055   9.502   7.429   5.365
  575ARG   HH21 6056   9.489   7.490   5.444
  575ARG   HH22 6057   9.576   7.446   5.298
  575ARG      C 6058   9.047   7.312   5.812
  575ARG      O 6059   9.064   7.205   5.872
  576ASP      N 6060   9.125   7.418   5.826
  576ASP      H 6061   9.109   7.513   5.796
  576ASP     CA 6062   9.256   7.400   5.888
  576ASP     HA 6063   9.306   7.316   5.839
  576ASP     CB 6064   9.341   7.527   5.869
  576ASP    HB1 6065   9.442   7.499   5.900
  576ASP    HB2 6066   9.292   7.604   5.929
  576ASP     CG 6067   9.342   7.578   5.723
  576ASP    OD1 6068   9.359   7.497   5.631
  576ASP    OD2 6069   9.326   7.697   5.703
  576ASP      C 6070   9.245   7.364   6.031
  576ASP      O 6071   9.313   7.273   6.078
  577LEU      N 6072   9.142   7.406   6.106
  577LEU      H 6073   9.075   7.467   6.062
  577LEU     CA 6074   9.118   7.368   6.248
  577LEU     HA 6075   9.215   7.373   6.298
  577LEU     CB 6076   9.040   7.485   6.313
  577LEU    HB1 6077   8.948   7.503   6.259
  577LEU    HB2 6078   9.106   7.572   6.309
  577LEU     CG 6079   8.997   7.473   6.463
  577LEU     HG 6080   8.921   7.397   6.481
  577LEU    CD1 6081   9.113   7.445   6.558
  577LEU   HD11 6082   9.077   7.441   6.661
  577LEU   HD12 6083   9.176   7.361   6.529
  577LEU   HD13 6084   9.180   7.531   6.566
  577LEU    CD2 6085   8.931   7.610   6.500
  577LEU   HD21 6086   9.015   7.677   6.518
  577LEU   HD22 6087   8.880   7.656   6.415
  577LEU   HD23 6088   8.867   7.600   6.588
  577LEU      C 6089   9.056   7.232   6.266
  577LEU      O 6090   9.092   7.174   6.371
  578CYS      N 6091   8.977   7.186   6.166
  578CYS      H 6092   8.968   7.240   6.081
  578CYS     CA 6093   8.937   7.050   6.157
  578CYS     HA 6094   8.879   7.014   6.242
  578CYS     CB 6095   8.833   7.035   6.045
  578CYS    HB1 6096   8.802   6.931   6.049
  578CYS    HB2 6097   8.882   7.048   5.949
  578CYS     SG 6098   8.686   7.144   6.057
  578CYS     HG 6099   8.745   7.254   6.011
  578CYS      C 6100   9.057   6.961   6.132
  578CYS      O 6101   9.067   6.863   6.207
  579ARG      N 6102   9.146   6.987   6.037
  579ARG      H 6103   9.132   7.071   5.983
  579ARG     CA 6104   9.271   6.907   6.021
  579ARG     HA 6105   9.256   6.805   5.984
  579ARG     CB 6106   9.347   6.973   5.902
  579ARG    HB1 6107   9.442   6.921   5.907
  579ARG    HB2 6108   9.359   7.080   5.918
  579ARG     CG 6109   9.291   6.960   5.759
  579ARG    HG1 6110   9.348   7.027   5.695
  579ARG    HG2 6111   9.187   6.993   5.762
  579ARG     CD 6112   9.313   6.819   5.694
  579ARG    HD1 6113   9.247   6.735   5.715
  579ARG    HD2 6114   9.398   6.777   5.748
  579ARG     NE 6115   9.338   6.839   5.551
  579ARG     HE 6116   9.432   6.849   5.517
  579ARG     CZ 6117   9.247   6.848   5.457
  579ARG    NH1 6118   9.122   6.822   5.475
  579ARG   HH11 6119   9.085   6.847   5.566
  579ARG   HH12 6120   9.053   6.830   5.400
  579ARG    NH2 6121   9.281   6.872   5.340
  579ARG   HH21 6122   9.378   6.882   5.312
  579ARG   HH22 6123   9.213   6.886   5.267
  579ARG      C 6124   9.371   6.899   6.139
  579ARG      O 6125   9.430   6.794   6.165
  580PHE      N 6126   9.383   7.008   6.212
  580PHE      H 6127   9.336   7.091   6.180
  580PHE     CA 6128   9.441   7.008   6.351
  580PHE     HA 6129   9.547   6.985   6.348
  580PHE     CB 6130   9.434   7.146   6.412
  580PHE    HB1 6131   9.328   7.174   6.418
  580PHE    HB2 6132   9.494   7.213   6.351
  580PHE     CG 6133   9.488   7.146   6.556
  580PHE    CD1 6134   9.626   7.171   6.577
  580PHE    HD1 6135   9.695   7.166   6.495
  580PHE    CE1 6136   9.672   7.200   6.707
  580PHE    HE1 6137   9.777   7.211   6.731
  580PHE     CZ 6138   9.583   7.211   6.818
  580PHE     HZ 6139   9.620   7.238   6.916
  580PHE    CE2 6140   9.448   7.190   6.791
  580PHE    HE2 6141   9.369   7.201   6.864
  580PHE    CD2 6142   9.400   7.157   6.661
  580PHE    HD2 6143   9.296   7.168   6.634
  580PHE      C 6144   9.369   6.904   6.444
  580PHE      O 6145   9.426   6.801   6.476
  581MET      N 6146   9.241   6.932   6.476
  581MET      H 6147   9.207   7.020   6.439
  581MET     CA 6148   9.149   6.870   6.574
  581MET     HA 6149   9.195   6.873   6.673
  581MET     CB 6150   9.018   6.944   6.583
  581MET    HB1 6151   8.961   6.880   6.652
  581MET    HB2 6152   8.975   6.949   6.483
  581MET     CG 6153   9.008   7.078   6.647
  581MET    HG1 6154   8.906   7.118   6.648
  581MET    HG2 6155   9.068   7.155   6.599
  581MET     SD 6156   9.078   7.060   6.813
  581MET     CE 6157   9.069   7.223   6.880
  581MET    HE1 6158   9.129   7.283   6.811
  581MET    HE2 6159   8.968   7.258   6.896
  581MET    HE3 6160   9.120   7.229   6.976
  581MET      C 6161   9.130   6.721   6.551
  581MET      O 6162   9.148   6.646   6.641
  582PHE      N 6163   9.113   6.688   6.424
  582PHE      H 6164   9.099   6.761   6.356
  582PHE     CA 6165   9.119   6.552   6.375
  582PHE     HA 6166   9.031   6.502   6.417
  582PHE     CB 6167   9.109   6.540   6.222
  582PHE    HB1 6168   9.208   6.572   6.190
  582PHE    HB2 6169   9.041   6.615   6.182
  582PHE     CG 6170   9.066   6.407   6.161
  582PHE    CD1 6171   8.933   6.366   6.182
  582PHE    HD1 6172   8.873   6.431   6.245
  582PHE    CE1 6173   8.894   6.241   6.138
  582PHE    HE1 6174   8.801   6.194   6.165
  582PHE     CZ 6175   8.979   6.159   6.067
  582PHE     HZ 6176   8.941   6.058   6.057
  582PHE    CE2 6177   9.108   6.208   6.038
  582PHE    HE2 6178   9.173   6.145   5.978
  582PHE    CD2 6179   9.153   6.330   6.093
  582PHE    HD2 6180   9.253   6.370   6.085
  582PHE      C 6181   9.234   6.462   6.429
  582PHE      O 6182   9.212   6.358   6.482
  583VAL      N 6183   9.361   6.501   6.431
  583VAL      H 6184   9.377   6.594   6.397
  583VAL     CA 6185   9.474   6.428   6.494
  583VAL     HA 6186   9.449   6.322   6.497
  583VAL     CB 6187   9.605   6.438   6.416
  583VAL     HB 6188   9.673   6.372   6.470
  583VAL    CG1 6189   9.586   6.382   6.274
  583VAL   HG11 6190   9.540   6.283   6.279
  583VAL   HG12 6191   9.527   6.456   6.220
  583VAL   HG13 6192   9.681   6.363   6.224
  583VAL    CG2 6193   9.672   6.578   6.409
  583VAL   HG21 6194   9.607   6.652   6.362
  583VAL   HG22 6195   9.701   6.603   6.511
  583VAL   HG23 6196   9.765   6.571   6.353
  583VAL      C 6197   9.498   6.471   6.640
  583VAL      O 6198   9.528   6.385   6.723
  584TYR      N 6199   9.489   6.596   6.664
  584TYR      H 6200   9.462   6.663   6.593
  584TYR     CA 6201   9.515   6.654   6.795
  584TYR     HA 6202   9.614   6.627   6.832
  584TYR     CB 6203   9.491   6.808   6.782
  584TYR    HB1 6204   9.393   6.815   6.736
  584TYR    HB2 6205   9.563   6.852   6.713
  584TYR     CG 6206   9.506   6.880   6.921
  584TYR    CD1 6207   9.626   6.880   6.991
  584TYR    HD1 6208   9.713   6.841   6.941
  584TYR    CE1 6209   9.641   6.940   7.116
  584TYR    HE1 6210   9.735   6.944   7.168
  584TYR     CZ 6211   9.526   7.003   7.173
  584TYR     OH 6212   9.543   7.078   7.284
  584TYR     HH 6213   9.638   7.088   7.297
  584TYR    CE2 6214   9.400   6.993   7.111
  584TYR    HE2 6215   9.318   7.055   7.143
  584TYR    CD2 6216   9.396   6.937   6.981
  584TYR    HD2 6217   9.298   6.938   6.935
  584TYR      C 6218   9.427   6.580   6.905
  584TYR      O 6219   9.479   6.550   7.012
  585LEU      N 6220   9.302   6.549   6.881
  585LEU      H 6221   9.263   6.574   6.792
  585LEU     CA 6222   9.223   6.505   6.995
  585LEU     HA 6223   9.253   6.560   7.084
  585LEU     CB 6224   9.077   6.526   6.966
  585LEU    HB1 6225   9.008   6.483   7.038
  585LEU    HB2 6226   9.062   6.474   6.871
  585LEU     CG 6227   9.028   6.676   6.950
  585LEU     HG 6228   9.072   6.724   6.863
  585LEU    CD1 6229   8.875   6.680   6.927
  585LEU   HD11 6230   8.845   6.782   6.903
  585LEU   HD12 6231   8.854   6.611   6.845
  585LEU   HD13 6232   8.836   6.648   7.024
  585LEU    CD2 6233   9.053   6.769   7.074
  585LEU   HD21 6234   9.008   6.866   7.049
  585LEU   HD22 6235   9.007   6.719   7.159
  585LEU   HD23 6236   9.160   6.777   7.090
  585LEU      C 6237   9.258   6.355   7.034
  585LEU      O 6238   9.250   6.324   7.152
  586VAL      N 6239   9.309   6.278   6.938
  586VAL      H 6240   9.318   6.313   6.844
  586VAL     CA 6241   9.362   6.150   6.966
  586VAL     HA 6242   9.296   6.101   7.037
  586VAL     CB 6243   9.368   6.053   6.850
  586VAL     HB 6244   9.420   5.963   6.880
  586VAL    CG1 6245   9.224   6.019   6.812
  586VAL   HG11 6246   9.231   5.939   6.738
  586VAL   HG12 6247   9.169   5.978   6.897
  586VAL   HG13 6248   9.177   6.107   6.768
  586VAL    CG2 6249   9.444   6.100   6.726
  586VAL   HG21 6250   9.441   6.016   6.656
  586VAL   HG22 6251   9.390   6.185   6.686
  586VAL   HG23 6252   9.550   6.121   6.740
  586VAL      C 6253   9.494   6.164   7.044
  586VAL      O 6254   9.515   6.092   7.143
  587PHE      N 6255   9.584   6.251   7.001
  587PHE      H 6256   9.554   6.305   6.922
  587PHE     CA 6257   9.712   6.283   7.065
  587PHE     HA 6258   9.769   6.192   7.080
  587PHE     CB 6259   9.796   6.375   6.979
  587PHE    HB1 6260   9.893   6.399   7.022
  587PHE    HB2 6261   9.741   6.470   6.971
  587PHE     CG 6262   9.824   6.319   6.838
  587PHE    CD1 6263   9.812   6.186   6.807
  587PHE    HD1 6264   9.775   6.115   6.880
  587PHE    CE1 6265   9.841   6.147   6.672
  587PHE    HE1 6266   9.812   6.048   6.642
  587PHE     CZ 6267   9.878   6.244   6.580
  587PHE     HZ 6268   9.901   6.216   6.478
  587PHE    CE2 6269   9.901   6.379   6.613
  587PHE    HE2 6270   9.930   6.450   6.537
  587PHE    CD2 6271   9.867   6.416   6.742
  587PHE    HD2 6272   9.883   6.517   6.775
  587PHE      C 6273   9.694   6.352   7.205
  587PHE      O 6274   9.762   6.310   7.301
  588LEU      N 6275   9.589   6.440   7.226
  588LEU      H 6276   9.536   6.481   7.150
  588LEU     CA 6277   9.550   6.488   7.361
  588LEU     HA 6278   9.634   6.537   7.411
  588LEU     CB 6279   9.444   6.593   7.332
  588LEU    HB1 6280   9.359   6.532   7.302
  588LEU    HB2 6281   9.477   6.652   7.246
  588LEU     CG 6282   9.385   6.681   7.449
  588LEU     HG 6283   9.328   6.613   7.513
  588LEU    CD1 6284   9.486   6.758   7.535
  588LEU   HD11 6285   9.431   6.802   7.618
  588LEU   HD12 6286   9.570   6.695   7.563
  588LEU   HD13 6287   9.538   6.837   7.480
  588LEU    CD2 6288   9.281   6.780   7.404
  588LEU   HD21 6289   9.201   6.713   7.372
  588LEU   HD22 6290   9.240   6.843   7.483
  588LEU   HD23 6291   9.313   6.845   7.322
  588LEU      C 6292   9.502   6.371   7.454
  588LEU      O 6293   9.551   6.371   7.566
  589PHE      N 6294   9.416   6.282   7.410
  589PHE      H 6295   9.369   6.283   7.321
  589PHE     CA 6296   9.382   6.164   7.499
  589PHE     HA 6297   9.351   6.197   7.597
  589PHE     CB 6298   9.256   6.108   7.427
  589PHE    HB1 6299   9.272   6.099   7.320
  589PHE    HB2 6300   9.178   6.182   7.443
  589PHE     CG 6301   9.193   5.972   7.477
  589PHE    CD1 6302   9.181   5.938   7.616
  589PHE    HD1 6303   9.193   6.009   7.696
  589PHE    CE1 6304   9.130   5.810   7.647
  589PHE    HE1 6305   9.133   5.786   7.753
  589PHE     CZ 6306   9.072   5.731   7.553
  589PHE     HZ 6307   9.022   5.645   7.594
  589PHE    CE2 6308   9.098   5.750   7.413
  589PHE    HE2 6309   9.073   5.674   7.341
  589PHE    CD2 6310   9.155   5.875   7.381
  589PHE    HD2 6311   9.174   5.897   7.277
  589PHE      C 6312   9.493   6.057   7.509
  589PHE      O 6313   9.507   5.994   7.614
  590GLY      N 6314   9.575   6.046   7.400
  590GLY      H 6315   9.553   6.098   7.317
  590GLY     CA 6316   9.686   5.950   7.393
  590GLY    HA1 6317   9.737   5.968   7.298
  590GLY    HA2 6318   9.646   5.849   7.401
  590GLY      C 6319   9.799   5.967   7.497
  590GLY      O 6320   9.857   5.871   7.542
  591PHE      N 6321   9.828   6.089   7.525
  591PHE      H 6322   9.783   6.164   7.474
  591PHE     CA 6323   9.942   6.127   7.613
  591PHE     HA 6324  10.014   6.049   7.638
  591PHE     CB 6325  10.017   6.236   7.548
  591PHE    HB1 6326  10.066   6.299   7.622
  591PHE    HB2 6327   9.947   6.302   7.496
  591PHE     CG 6328  10.118   6.199   7.446
  591PHE    CD1 6329  10.254   6.213   7.468
  591PHE    HD1 6330  10.294   6.231   7.567
  591PHE    CE1 6331  10.338   6.203   7.358
  591PHE    HE1 6332  10.445   6.210   7.373
  591PHE     CZ 6333  10.291   6.177   7.231
  591PHE     HZ 6334  10.368   6.168   7.156
  591PHE    CE2 6335  10.154   6.141   7.209
  591PHE    HE2 6336  10.109   6.123   7.113
  591PHE    CD2 6337  10.067   6.160   7.316
  591PHE    HD2 6338   9.960   6.153   7.301
  591PHE      C 6339   9.890   6.170   7.754
  591PHE      O 6340   9.955   6.144   7.854
  592SER      N 6341   9.768   6.228   7.760
  592SER      H 6342   9.709   6.247   7.680
  592SER     CA 6343   9.704   6.243   7.895
  592SER     HA 6344   9.772   6.294   7.963
  592SER     CB 6345   9.573   6.323   7.889
  592SER    HB1 6346   9.588   6.424   7.851
  592SER    HB2 6347   9.524   6.317   7.987
  592SER     OG 6348   9.490   6.263   7.791
  592SER     HG 6349   9.492   6.303   7.704
  592SER      C 6350   9.689   6.115   7.965
  592SER      O 6351   9.726   6.106   8.085
  593THR      N 6352   9.634   6.011   7.906
  593THR      H 6353   9.603   6.015   7.810
  593THR     CA 6354   9.624   5.875   7.965
  593THR     HA 6355   9.568   5.879   8.059
  593THR     CB 6356   9.554   5.770   7.873
  593THR     HB 6357   9.573   5.675   7.923
  593THR    CG2 6358   9.408   5.800   7.863
  593THR   HG21 6359   9.378   5.905   7.854
  593THR   HG22 6360   9.370   5.743   7.778
  593THR   HG23 6361   9.365   5.769   7.958
  593THR    OG1 6362   9.610   5.765   7.748
  593THR    HG1 6363   9.560   5.823   7.691
  593THR      C 6364   9.759   5.817   8.003
  593THR      O 6365   9.763   5.751   8.108
  594ALA      N 6366   9.859   5.833   7.916
  594ALA      H 6367   9.831   5.880   7.831
  594ALA     CA 6368  10.001   5.806   7.946
  594ALA     HA 6369  10.003   5.697   7.957
  594ALA     CB 6370  10.092   5.850   7.833
  594ALA    HB1 6371  10.052   5.812   7.738
  594ALA    HB2 6372  10.092   5.958   7.820
  594ALA    HB3 6373  10.197   5.825   7.845
  594ALA      C 6374  10.039   5.867   8.085
  594ALA      O 6375  10.075   5.788   8.177
  595VAL      N 6376  10.010   5.998   8.109
  595VAL      H 6377   9.966   6.054   8.037
  595VAL     CA 6378  10.030   6.069   8.238
  595VAL     HA 6379  10.138   6.064   8.257
  595VAL     CB 6380   9.994   6.220   8.235
  595VAL     HB 6381   9.887   6.230   8.216
  595VAL    CG1 6382  10.029   6.288   8.368
  595VAL   HG11 6383  10.128   6.245   8.384
  595VAL   HG12 6384  10.035   6.396   8.364
  595VAL   HG13 6385   9.973   6.253   8.454
  595VAL    CG2 6386  10.067   6.297   8.127
  595VAL   HG21 6387  10.175   6.302   8.142
  595VAL   HG22 6388  10.060   6.253   8.028
  595VAL   HG23 6389  10.029   6.399   8.129
  595VAL      C 6390   9.958   6.008   8.360
  595VAL      O 6391  10.029   5.957   8.443
  596VAL      N 6392   9.826   5.988   8.358
  596VAL      H 6393   9.771   6.024   8.281
  596VAL     CA 6394   9.753   5.930   8.468
  596VAL     HA 6395   9.770   5.996   8.553
  596VAL     CB 6396   9.601   5.951   8.446
  596VAL     HB 6397   9.543   5.916   8.532
  596VAL    CG1 6398   9.575   6.101   8.442
  596VAL   HG11 6399   9.592   6.133   8.544
  596VAL   HG12 6400   9.636   6.147   8.364
  596VAL   HG13 6401   9.475   6.129   8.409
  596VAL    CG2 6402   9.548   5.903   8.316
  596VAL   HG21 6403   9.573   5.798   8.302
  596VAL   HG22 6404   9.440   5.909   8.309
  596VAL   HG23 6405   9.582   5.968   8.235
  596VAL      C 6406   9.776   5.780   8.499
  596VAL      O 6407   9.759   5.731   8.613
  597THR      N 6408   9.825   5.712   8.397
  597THR      H 6409   9.834   5.759   8.309
  597THR     CA 6410   9.889   5.578   8.407
  597THR     HA 6411   9.823   5.511   8.463
  597THR     CB 6412   9.909   5.515   8.269
  597THR     HB 6413   9.978   5.573   8.209
  597THR    CG2 6414   9.962   5.367   8.280
  597THR   HG21 6415  10.065   5.368   8.314
  597THR   HG22 6416   9.891   5.312   8.342
  597THR   HG23 6417   9.960   5.335   8.176
  597THR    OG1 6418   9.792   5.501   8.203
  597THR    HG1 6419   9.768   5.590   8.179
  597THR      C 6420  10.027   5.578   8.478
  597THR      O 6421  10.047   5.495   8.567
  598LEU      N 6422  10.112   5.675   8.447
  598LEU      H 6423  10.081   5.731   8.368
  598LEU     CA 6424  10.244   5.690   8.507
  598LEU     HA 6425  10.295   5.594   8.508
  598LEU     CB 6426  10.325   5.788   8.418
  598LEU    HB1 6427  10.281   5.887   8.415
  598LEU    HB2 6428  10.334   5.742   8.320
  598LEU     CG 6429  10.472   5.809   8.468
  598LEU     HG 6430  10.478   5.842   8.571
  598LEU    CD1 6431  10.550   5.678   8.464
  598LEU   HD11 6432  10.523   5.613   8.548
  598LEU   HD12 6433  10.528   5.630   8.369
  598LEU   HD13 6434  10.653   5.710   8.476
  598LEU    CD2 6435  10.551   5.908   8.379
  598LEU   HD21 6436  10.632   5.924   8.450
  598LEU   HD22 6437  10.579   5.852   8.290
  598LEU   HD23 6438  10.499   6.001   8.356
  598LEU      C 6439  10.225   5.738   8.649
  598LEU      O 6440  10.262   5.668   8.744
  599ILE      N 6441  10.163   5.853   8.675
  599ILE      H 6442  10.121   5.892   8.592
  599ILE     CA 6443  10.155   5.911   8.807
  599ILE     HA 6444  10.256   5.927   8.846
  599ILE     CB 6445  10.093   6.057   8.803
  599ILE     HB 6446   9.995   6.048   8.756
  599ILE    CG2 6447  10.073   6.114   8.946
  599ILE   HG21 6448   9.992   6.064   8.999
  599ILE   HG22 6449  10.165   6.102   9.003
  599ILE   HG23 6450  10.061   6.222   8.935
  599ILE    CG1 6451  10.169   6.155   8.720
  599ILE   HG11 6452  10.113   6.247   8.706
  599ILE   HG12 6453  10.193   6.107   8.625
  599ILE     CD 6454  10.312   6.187   8.770
  599ILE    HD1 6455  10.351   6.274   8.716
  599ILE    HD2 6456  10.330   6.215   8.874
  599ILE    HD3 6457  10.377   6.103   8.748
  599ILE      C 6458  10.072   5.830   8.909
  599ILE      O 6459   9.968   5.779   8.881
  600GLU      N 6460  10.119   5.812   9.032
  600GLU      H 6461  10.208   5.854   9.055
  600GLU     CA 6462  10.072   5.697   9.112
  600GLU     HA 6463  10.004   5.630   9.059
  600GLU     CB 6464  10.192   5.622   9.164
  600GLU    HB1 6465  10.239   5.670   9.249
  600GLU    HB2 6466  10.267   5.615   9.086
  600GLU     CG 6467  10.137   5.488   9.208
  600GLU    HG1 6468  10.058   5.454   9.140
  600GLU    HG2 6469  10.105   5.506   9.310
  600GLU     CD 6470  10.258   5.390   9.208
  600GLU    OE1 6471  10.260   5.297   9.120
  600GLU    OE2 6472  10.362   5.411   9.282
  600GLU      C 6473   9.988   5.753   9.232
  600GLU      O 6474   9.921   5.666   9.292
  601ASP      N 6475   9.973   5.881   9.259
  601ASP      H 6476  10.003   5.947   9.189
  601ASP     CA 6477   9.887   5.940   9.365
  601ASP     HA 6478   9.805   5.869   9.377
  601ASP     CB 6479   9.960   5.956   9.500
  601ASP    HB1 6480  10.031   6.039   9.504
  601ASP    HB2 6481  10.023   5.867   9.515
  601ASP     CG 6482   9.872   5.958   9.625
  601ASP    OD1 6483   9.770   5.893   9.632
  601ASP    OD2 6484   9.911   6.025   9.725
  601ASP      C 6485   9.811   6.073   9.323
  601ASP      O 6486   9.870   6.159   9.257
  602GLY      N 6487   9.684   6.093   9.362
  602GLY      H 6488   9.627   6.019   9.400
  602GLY     CA 6489   9.618   6.226   9.370
  602GLY    HA1 6490   9.686   6.297   9.418
  602GLY    HA2 6491   9.528   6.225   9.431
  602GLY      C 6492   9.564   6.287   9.237
  602GLY      O 6493   9.541   6.216   9.137
  603LYS      N 6494   9.554   6.420   9.241
  603LYS      H 6495   9.597   6.455   9.326
  603LYS     CA 6496   9.499   6.505   9.134
  603LYS     HA 6497   9.391   6.506   9.149
  603LYS     CB 6498   9.543   6.646   9.163
  603LYS    HB1 6499   9.650   6.653   9.143
  603LYS    HB2 6500   9.521   6.675   9.266
  603LYS     CG 6501   9.468   6.744   9.069
  603LYS    HG1 6502   9.363   6.717   9.085
  603LYS    HG2 6503   9.496   6.725   8.966
  603LYS     CD 6504   9.491   6.891   9.109
  603LYS    HD1 6505   9.599   6.906   9.106
  603LYS    HD2 6506   9.448   6.915   9.206
  603LYS     CE 6507   9.423   6.967   8.997
  603LYS    HE1 6508   9.320   6.932   8.988
  603LYS    HE2 6509   9.480   6.953   8.906
  603LYS     NZ 6510   9.399   7.114   9.024
  603LYS    HZ1 6511   9.488   7.160   9.039
  603LYS    HZ2 6512   9.359   7.162   8.945
  603LYS    HZ3 6513   9.347   7.131   9.109
  603LYS      C 6514   9.538   6.459   8.995
  603LYS      O 6515   9.447   6.444   8.915
  627TYR      N 6516   9.666   6.429   8.980
  627TYR      H 6517   9.732   6.440   9.056
  627TYR     CA 6518   9.723   6.397   8.851
  627TYR     HA 6519   9.653   6.425   8.773
  627TYR     CB 6520   9.851   6.472   8.826
  627TYR    HB1 6521   9.883   6.457   8.723
  627TYR    HB2 6522   9.932   6.429   8.885
  627TYR     CG 6523   9.839   6.621   8.839
  627TYR    CD1 6524   9.768   6.689   8.736
  627TYR    HD1 6525   9.754   6.643   8.640
  627TYR    CE1 6526   9.730   6.823   8.745
  627TYR    HE1 6527   9.664   6.867   8.671
  627TYR     CZ 6528   9.777   6.901   8.852
  627TYR     OH 6529   9.750   7.032   8.860
  627TYR     HH 6530   9.703   7.060   8.781
  627TYR    CE2 6531   9.843   6.838   8.959
  627TYR    HE2 6532   9.877   6.893   9.046
  627TYR    CD2 6533   9.871   6.698   8.959
  627TYR    HD2 6534   9.919   6.653   9.044
  627TYR      C 6535   9.740   6.248   8.818
  627TYR      O 6536   9.791   6.218   8.711
  628ASN      N 6537   9.689   6.164   8.908
  628ASN      H 6538   9.669   6.197   9.002
  628ASN     CA 6539   9.658   6.019   8.885
  628ASN     HA 6540   9.733   6.012   8.806
  628ASN     CB 6541   9.684   5.934   9.009
  628ASN    HB1 6542   9.640   5.983   9.096
  628ASN    HB2 6543   9.793   5.933   9.020
  628ASN     CG 6544   9.640   5.794   9.015
  628ASN    OD1 6545   9.540   5.759   9.083
  628ASN    ND2 6546   9.713   5.711   8.942
  628ASN   HD21 6547   9.789   5.751   8.890
  628ASN   HD22 6548   9.682   5.614   8.940
  628ASN      C 6549   9.511   6.005   8.819
  628ASN      O 6550   9.460   5.892   8.800
  629SER      N 6551   9.451   6.118   8.779
  629SER      H 6552   9.503   6.205   8.779
  629SER     CA 6553   9.320   6.122   8.717
  629SER     HA 6554   9.296   6.023   8.678
  629SER     CB 6555   9.218   6.167   8.810
  629SER    HB1 6556   9.122   6.169   8.759
  629SER    HB2 6557   9.242   6.265   8.852
  629SER     OG 6558   9.194   6.074   8.913
  629SER     HG 6559   9.204   6.120   8.997
  629SER      C 6560   9.306   6.217   8.598
  629SER      O 6561   9.383   6.313   8.589
  630LEU      N 6562   9.219   6.182   8.499
  630LEU      H 6563   9.159   6.102   8.511
  630LEU     CA 6564   9.208   6.244   8.366
  630LEU     HA 6565   9.314   6.249   8.340
  630LEU     CB 6566   9.126   6.154   8.264
  630LEU    HB1 6567   9.019   6.167   8.283
  630LEU    HB2 6568   9.158   6.052   8.285
  630LEU     CG 6569   9.168   6.168   8.110
  630LEU     HG 6570   9.129   6.259   8.065
  630LEU    CD1 6571   9.313   6.175   8.072
  630LEU   HD11 6572   9.346   6.265   8.125
  630LEU   HD12 6573   9.370   6.087   8.102
  630LEU   HD13 6574   9.314   6.182   7.963
  630LEU    CD2 6575   9.106   6.051   8.026
  630LEU   HD21 6576   9.139   6.063   7.923
  630LEU   HD22 6577   9.136   5.952   8.061
  630LEU   HD23 6578   8.997   6.053   8.033
  630LEU      C 6579   9.169   6.393   8.373
  630LEU      O 6580   9.232   6.479   8.314
  631TYR      N 6581   9.065   6.431   8.456
  631TYR      H 6582   9.030   6.353   8.511
  631TYR     CA 6583   9.005   6.563   8.458
  631TYR     HA 6584   8.949   6.578   8.366
  631TYR     CB 6585   8.898   6.555   8.578
  631TYR    HB1 6586   8.834   6.468   8.562
  631TYR    HB2 6587   8.832   6.642   8.566
  631TYR     CG 6588   8.946   6.558   8.722
  631TYR    CD1 6589   8.952   6.440   8.800
  631TYR    HD1 6590   8.909   6.351   8.756
  631TYR    CE1 6591   9.029   6.441   8.920
  631TYR    HE1 6592   9.042   6.353   8.982
  631TYR     CZ 6593   9.076   6.565   8.974
  631TYR     OH 6594   9.141   6.576   9.090
  631TYR     HH 6595   9.134   6.496   9.143
  631TYR    CE2 6596   9.058   6.686   8.896
  631TYR    HE2 6597   9.099   6.780   8.929
  631TYR    CD2 6598   8.997   6.682   8.769
  631TYR    HD2 6599   8.968   6.768   8.711
  631TYR      C 6600   9.110   6.686   8.470
  631TYR      O 6601   9.090   6.796   8.415
  632SER      N 6602   9.224   6.662   8.535
  632SER      H 6603   9.249   6.571   8.573
  632SER     CA 6604   9.325   6.764   8.560
  632SER     HA 6605   9.272   6.859   8.569
  632SER     CB 6606   9.394   6.726   8.683
  632SER    HB1 6607   9.335   6.738   8.774
  632SER    HB2 6608   9.470   6.795   8.719
  632SER     OG 6609   9.442   6.586   8.670
  632SER     HG 6610   9.423   6.540   8.752
  632SER      C 6611   9.425   6.770   8.445
  632SER      O 6612   9.439   6.868   8.377
  633THR      N 6613   9.484   6.652   8.412
  633THR      H 6614   9.456   6.574   8.469
  633THR     CA 6615   9.573   6.632   8.294
  633THR     HA 6616   9.670   6.683   8.301
  633THR     CB 6617   9.625   6.488   8.292
  633THR     HB 6618   9.705   6.472   8.220
  633THR    CG2 6619   9.692   6.435   8.416
  633THR   HG21 6620   9.627   6.420   8.502
  633THR   HG22 6621   9.738   6.340   8.390
  633THR   HG23 6622   9.771   6.506   8.441
  633THR    OG1 6623   9.507   6.397   8.281
  633THR    HG1 6624   9.478   6.387   8.372
  633THR      C 6625   9.516   6.667   8.159
  633THR      O 6626   9.594   6.727   8.079
  634CYS      N 6627   9.386   6.678   8.139
  634CYS      H 6628   9.331   6.635   8.212
  634CYS     CA 6629   9.327   6.753   8.025
  634CYS     HA 6630   9.367   6.697   7.941
  634CYS     CB 6631   9.175   6.732   8.036
  634CYS    HB1 6632   9.138   6.781   7.946
  634CYS    HB2 6633   9.138   6.781   8.126
  634CYS     SG 6634   9.129   6.560   8.044
  634CYS     HG 6635   9.225   6.510   8.122
  634CYS      C 6636   9.367   6.907   8.013
  634CYS      O 6637   9.394   6.948   7.895
  635LEU      N 6638   9.381   6.982   8.124
  635LEU      H 6639   9.371   6.940   8.215
  635LEU     CA 6640   9.394   7.129   8.120
  635LEU     HA 6641   9.365   7.169   8.023
  635LEU     CB 6642   9.328   7.197   8.237
  635LEU    HB1 6643   9.368   7.299   8.241
  635LEU    HB2 6644   9.374   7.160   8.328
  635LEU     CG 6645   9.174   7.190   8.246
  635LEU     HG 6646   9.151   7.084   8.258
  635LEU    CD1 6647   9.134   7.275   8.365
  635LEU   HD11 6648   9.168   7.378   8.356
  635LEU   HD12 6649   9.026   7.284   8.358
  635LEU   HD13 6650   9.168   7.231   8.459
  635LEU    CD2 6651   9.100   7.235   8.120
  635LEU   HD21 6652   9.116   7.342   8.118
  635LEU   HD22 6653   9.157   7.197   8.035
  635LEU   HD23 6654   8.996   7.204   8.123
  635LEU      C 6655   9.545   7.158   8.122
  635LEU      O 6656   9.588   7.255   8.052
  636GLU      N 6657   9.632   7.087   8.192
  636GLU      H 6658   9.593   7.007   8.239
  636GLU     CA 6659   9.777   7.100   8.178
  636GLU     HA 6660   9.811   7.196   8.217
  636GLU     CB 6661   9.853   6.991   8.258
  636GLU    HB1 6662   9.955   7.029   8.254
  636GLU    HB2 6663   9.842   6.897   8.205
  636GLU     CG 6664   9.813   6.974   8.405
  636GLU    HG1 6665   9.885   6.904   8.447
  636GLU    HG2 6666   9.717   6.922   8.409
  636GLU     CD 6667   9.806   7.102   8.487
  636GLU    OE1 6668   9.875   7.200   8.457
  636GLU    OE2 6669   9.727   7.110   8.582
  636GLU      C 6670   9.823   7.086   8.032
  636GLU      O 6671   9.904   7.165   7.980
  637LEU      N 6672   9.767   6.986   7.960
  637LEU      H 6673   9.713   6.916   8.010
  637LEU     CA 6674   9.810   6.958   7.825
  637LEU     HA 6675   9.917   6.977   7.811
  637LEU     CB 6676   9.778   6.809   7.792
  637LEU    HB1 6677   9.753   6.802   7.686
  637LEU    HB2 6678   9.690   6.767   7.840
  637LEU     CG 6679   9.900   6.712   7.829
  637LEU     HG 6680   9.983   6.756   7.773
  637LEU    CD1 6681   9.925   6.716   7.982
  637LEU   HD11 6682   9.958   6.818   7.999
  637LEU   HD12 6683   9.834   6.689   8.036
  637LEU   HD13 6684  10.000   6.643   8.013
  637LEU    CD2 6685   9.879   6.568   7.777
  637LEU   HD21 6686   9.970   6.510   7.769
  637LEU   HD22 6687   9.815   6.514   7.847
  637LEU   HD23 6688   9.820   6.577   7.686
  637LEU      C 6689   9.736   7.052   7.723
  637LEU      O 6690   9.799   7.093   7.629
  638PHE      N 6691   9.612   7.098   7.744
  638PHE      H 6692   9.551   7.054   7.812
  638PHE     CA 6693   9.560   7.212   7.665
  638PHE     HA 6694   9.555   7.178   7.561
  638PHE     CB 6695   9.414   7.248   7.716
  638PHE    HB1 6696   9.415   7.321   7.797
  638PHE    HB2 6697   9.367   7.168   7.773
  638PHE     CG 6698   9.317   7.271   7.608
  638PHE    CD1 6699   9.267   7.154   7.550
  638PHE    HD1 6700   9.299   7.059   7.590
  638PHE    CE1 6701   9.207   7.166   7.425
  638PHE    HE1 6702   9.177   7.085   7.360
  638PHE     CZ 6703   9.171   7.293   7.374
  638PHE     HZ 6704   9.123   7.302   7.277
  638PHE    CE2 6705   9.214   7.411   7.433
  638PHE    HE2 6706   9.206   7.510   7.389
  638PHE    CD2 6707   9.288   7.398   7.555
  638PHE    HD2 6708   9.336   7.484   7.598
  638PHE      C 6709   9.653   7.335   7.666
  638PHE      O 6710   9.691   7.391   7.561
  639LYS      N 6711   9.679   7.390   7.787
  639LYS      H 6712   9.639   7.336   7.862
  639LYS     CA 6713   9.766   7.507   7.808
  639LYS     HA 6714   9.713   7.598   7.781
  639LYS     CB 6715   9.798   7.512   7.960
  639LYS    HB1 6716   9.889   7.571   7.972
  639LYS    HB2 6717   9.820   7.410   7.991
  639LYS     CG 6718   9.686   7.574   8.046
  639LYS    HG1 6719   9.591   7.521   8.040
  639LYS    HG2 6720   9.654   7.674   8.018
  639LYS     CD 6721   9.715   7.578   8.198
  639LYS    HD1 6722   9.627   7.608   8.255
  639LYS    HD2 6723   9.788   7.657   8.218
  639LYS     CE 6724   9.763   7.450   8.256
  639LYS    HE1 6725   9.856   7.440   8.200
  639LYS    HE2 6726   9.699   7.367   8.226
  639LYS     NZ 6727   9.793   7.460   8.399
  639LYS    HZ1 6728   9.835   7.548   8.424
  639LYS    HZ2 6729   9.711   7.440   8.455
  639LYS    HZ3 6730   9.852   7.382   8.424
  639LYS      C 6731   9.902   7.492   7.736
  639LYS      O 6732   9.950   7.584   7.682
  640PHE      N 6733   9.975   7.382   7.754
  640PHE      H 6734   9.933   7.321   7.823
  640PHE     CA 6735  10.098   7.341   7.683
  640PHE     HA 6736  10.187   7.392   7.720
  640PHE     CB 6737  10.127   7.195   7.721
  640PHE    HB1 6738  10.182   7.143   7.643
  640PHE    HB2 6739  10.028   7.148   7.724
  640PHE     CG 6740  10.176   7.171   7.863
  640PHE    CD1 6741  10.177   7.268   7.967
  640PHE    HD1 6742  10.164   7.373   7.945
  640PHE    CE1 6743  10.221   7.231   8.100
  640PHE    HE1 6744  10.244   7.307   8.174
  640PHE     CZ 6745  10.240   7.090   8.129
  640PHE     HZ 6746  10.259   7.074   8.233
  640PHE    CE2 6747  10.234   6.996   8.024
  640PHE    HE2 6748  10.260   6.893   8.044
  640PHE    CD2 6749  10.203   7.037   7.891
  640PHE    HD2 6750  10.205   6.966   7.810
  640PHE      C 6751  10.090   7.358   7.529
  640PHE      O 6752  10.185   7.408   7.462
  641THR      N 6753   9.976   7.326   7.472
  641THR      H 6754   9.895   7.310   7.529
  641THR     CA 6755   9.954   7.335   7.324
  641THR     HA 6756  10.036   7.279   7.279
  641THR     CB 6757   9.821   7.262   7.288
  641THR     HB 6758   9.733   7.319   7.320
  641THR    CG2 6759   9.816   7.248   7.132
  641THR   HG21 6760   9.750   7.165   7.108
  641THR   HG22 6761   9.776   7.337   7.083
  641THR   HG23 6762   9.916   7.222   7.095
  641THR    OG1 6763   9.823   7.125   7.347
  641THR    HG1 6764   9.834   7.142   7.441
  641THR      C 6765   9.946   7.481   7.273
  641THR      O 6766   9.930   7.505   7.156
  642ILE      N 6767   9.950   7.578   7.364
  642ILE      H 6768   9.954   7.550   7.461
  642ILE     CA 6769   9.957   7.727   7.346
  642ILE     HA 6770   9.979   7.737   7.239
  642ILE     CB 6771   9.813   7.792   7.359
  642ILE     HB 6772   9.822   7.900   7.349
  642ILE    CG2 6773   9.727   7.748   7.238
  642ILE   HG21 6774   9.776   7.769   7.143
  642ILE   HG22 6775   9.695   7.644   7.247
  642ILE   HG23 6776   9.638   7.810   7.229
  642ILE    CG1 6777   9.744   7.746   7.494
  642ILE   HG11 6778   9.805   7.782   7.576
  642ILE   HG12 6779   9.740   7.637   7.497
  642ILE     CD 6780   9.599   7.790   7.526
  642ILE    HD1 6781   9.521   7.733   7.476
  642ILE    HD2 6782   9.577   7.761   7.628
  642ILE    HD3 6783   9.596   7.896   7.499
  642ILE      C 6784  10.065   7.797   7.426
  642ILE      O 6785  10.068   7.917   7.451
  643GLY      N 6786  10.155   7.712   7.483
  643GLY      H 6787  10.145   7.612   7.479
  643GLY     CA 6788  10.275   7.748   7.559
  643GLY    HA1 6789  10.331   7.822   7.501
  643GLY    HA2 6790  10.339   7.662   7.574
  643GLY      C 6791  10.249   7.818   7.689
  643GLY      O 6792  10.300   7.927   7.714
  644MET      N 6793  10.171   7.759   7.778
  644MET      H 6794  10.133   7.670   7.751
  644MET     CA 6795  10.122   7.821   7.897
  644MET     HA 6796  10.180   7.910   7.921
  644MET     CB 6797   9.977   7.854   7.878
  644MET    HB1 6798   9.954   7.898   7.975
  644MET    HB2 6799   9.913   7.770   7.852
  644MET     CG 6800   9.966   7.967   7.778
  644MET    HG1 6801   9.984   7.922   7.680
  644MET    HG2 6802  10.042   8.040   7.804
  644MET     SD 6803   9.794   8.024   7.760
  644MET     CE 6804   9.795   8.088   7.588
  644MET    HE1 6805   9.845   8.185   7.596
  644MET    HE2 6806   9.846   8.014   7.526
  644MET    HE3 6807   9.693   8.110   7.556
  644MET      C 6808  10.138   7.727   8.014
  644MET      O 6809  10.150   7.604   7.992
  645GLY      N 6810  10.141   7.773   8.139
  645GLY      H 6811  10.134   7.873   8.148
  645GLY     CA 6812  10.164   7.684   8.264
  645GLY    HA1 6813  10.104   7.595   8.248
  645GLY    HA2 6814  10.127   7.745   8.346
  645GLY      C 6815  10.302   7.648   8.308
  645GLY      O 6816  10.386   7.735   8.300
  646ASP      N 6817  10.326   7.520   8.348
  646ASP      H 6818  10.248   7.456   8.352
  646ASP     CA 6819  10.459   7.467   8.383
  646ASP     HA 6820  10.529   7.497   8.305
  646ASP     CB 6821  10.509   7.523   8.521
  646ASP    HB1 6822  10.440   7.482   8.595
  646ASP    HB2 6823  10.499   7.631   8.522
  646ASP     CG 6824  10.650   7.467   8.535
  646ASP    OD1 6825  10.665   7.419   8.651
  646ASP    OD2 6826  10.731   7.473   8.445
  646ASP      C 6827  10.456   7.311   8.385
  646ASP      O 6828  10.356   7.251   8.416
  647LEU      N 6829  10.568   7.257   8.341
  647LEU      H 6830  10.638   7.314   8.297
  647LEU     CA 6831  10.588   7.109   8.335
  647LEU     HA 6832  10.521   7.069   8.259
  647LEU     CB 6833  10.734   7.086   8.286
  647LEU    HB1 6834  10.755   6.979   8.286
  647LEU    HB2 6835  10.805   7.134   8.353
  647LEU     CG 6836  10.758   7.139   8.142
  647LEU     HG 6837  10.764   7.248   8.143
  647LEU    CD1 6838  10.905   7.107   8.115
  647LEU   HD11 6839  10.919   7.001   8.094
  647LEU   HD12 6840  10.927   7.171   8.030
  647LEU   HD13 6841  10.969   7.132   8.200
  647LEU    CD2 6842  10.662   7.085   8.035
  647LEU   HD21 6843  10.713   7.091   7.939
  647LEU   HD22 6844  10.634   6.981   8.050
  647LEU   HD23 6845  10.580   7.156   8.027
  647LEU      C 6846  10.563   7.044   8.478
  647LEU      O 6847  10.517   6.933   8.489
  648GLU      N 6848  10.634   7.095   8.573
  648GLU      H 6849  10.682   7.183   8.557
  648GLU     CA 6850  10.651   7.021   8.702
  648GLU     HA 6851  10.663   6.917   8.673
  648GLU     CB 6852  10.782   7.072   8.768
  648GLU    HB1 6853  10.792   7.032   8.869
  648GLU    HB2 6854  10.767   7.180   8.776
  648GLU     CG 6855  10.912   7.054   8.687
  648GLU    HG1 6856  10.895   7.086   8.584
  648GLU    HG2 6857  10.925   6.946   8.682
  648GLU     CD 6858  11.033   7.132   8.747
  648GLU    OE1 6859  11.034   7.257   8.724
  648GLU    OE2 6860  11.125   7.073   8.804
  648GLU      C 6861  10.537   7.030   8.798
  648GLU      O 6862  10.555   7.065   8.909
  649PHE      N 6863  10.417   7.000   8.753
  649PHE      H 6864  10.411   6.987   8.653
  649PHE     CA 6865  10.292   7.015   8.827
  649PHE     HA 6866  10.295   7.103   8.892
  649PHE     CB 6867  10.181   7.029   8.727
  649PHE    HB1 6868  10.192   7.117   8.663
  649PHE    HB2 6869  10.090   7.050   8.784
  649PHE     CG 6870  10.152   6.916   8.628
  649PHE    CD1 6871  10.104   6.793   8.673
  649PHE    HD1 6872  10.071   6.781   8.776
  649PHE    CE1 6873  10.087   6.687   8.583
  649PHE    HE1 6874  10.051   6.589   8.611
  649PHE     CZ 6875  10.120   6.709   8.448
  649PHE     HZ 6876  10.103   6.627   8.379
  649PHE    CE2 6877  10.156   6.838   8.398
  649PHE    HE2 6878  10.172   6.859   8.293
  649PHE    CD2 6879  10.175   6.943   8.487
  649PHE    HD2 6880  10.199   7.041   8.449
  649PHE      C 6881  10.253   6.896   8.915
  649PHE      O 6882  10.160   6.909   8.994
  650THR      N 6883  10.336   6.792   8.931
  650THR      H 6884  10.408   6.779   8.861
  650THR     CA 6885  10.318   6.686   9.031
  650THR     HA 6886  10.280   6.719   9.128
  650THR     CB 6887  10.230   6.570   8.976
  650THR     HB 6888  10.127   6.606   8.978
  650THR    CG2 6889  10.248   6.513   8.839
  650THR   HG21 6890  10.278   6.589   8.767
  650THR   HG22 6891  10.331   6.442   8.846
  650THR   HG23 6892  10.159   6.463   8.802
  650THR    OG1 6893  10.226   6.457   9.070
  650THR    HG1 6894  10.164   6.489   9.135
  650THR      C 6895  10.449   6.627   9.071
  650THR      O 6896  10.544   6.634   8.994
  651GLU      N 6897  10.458   6.561   9.189
  651GLU      H 6898  10.373   6.557   9.244
  651GLU     CA 6899  10.574   6.492   9.240
  651GLU     HA 6900  10.651   6.507   9.164
  651GLU     CB 6901  10.612   6.551   9.377
  651GLU    HB1 6902  10.530   6.554   9.450
  651GLU    HB2 6903  10.636   6.655   9.355
  651GLU     CG 6904  10.740   6.491   9.442
  651GLU    HG1 6905  10.813   6.460   9.368
  651GLU    HG2 6906  10.712   6.404   9.502
  651GLU     CD 6907  10.804   6.596   9.532
  651GLU    OE1 6908  10.858   6.690   9.480
  651GLU    OE2 6909  10.791   6.591   9.656
  651GLU      C 6910  10.565   6.337   9.255
  651GLU      O 6911  10.665   6.267   9.264
  652ASN      N 6912  10.445   6.286   9.245
  652ASN      H 6913  10.370   6.351   9.226
  652ASN     CA 6914  10.394   6.145   9.271
  652ASN     HA 6915  10.446   6.117   9.363
  652ASN     CB 6916  10.244   6.153   9.308
  652ASN    HB1 6917  10.220   6.054   9.349
  652ASN    HB2 6918  10.187   6.167   9.216
  652ASN     CG 6919  10.215   6.256   9.411
  652ASN    OD1 6920  10.122   6.325   9.392
  652ASN    ND2 6921  10.286   6.272   9.521
  652ASN   HD21 6922  10.373   6.221   9.534
  652ASN   HD22 6923  10.255   6.337   9.591
  652ASN      C 6924  10.434   6.037   9.162
  652ASN      O 6925  10.357   5.945   9.128
  653TYR      N 6926  10.554   6.056   9.113
  653TYR      H 6927  10.612   6.131   9.149
  653TYR     CA 6928  10.627   5.965   9.018
  653TYR     HA 6929  10.549   5.899   8.980
  653TYR     CB 6930  10.691   6.046   8.903
  653TYR    HB1 6931  10.608   6.065   8.835
  653TYR    HB2 6932  10.766   5.987   8.851
  653TYR     CG 6933  10.761   6.175   8.942
  653TYR    CD1 6934  10.888   6.168   9.003
  653TYR    HD1 6935  10.937   6.072   9.014
  653TYR    CE1 6936  10.962   6.281   9.039
  653TYR    HE1 6937  11.062   6.279   9.080
  653TYR     CZ 6938  10.903   6.407   9.021
  653TYR     OH 6939  10.976   6.517   9.055
  653TYR     HH 6940  10.929   6.598   9.035
  653TYR    CE2 6941  10.780   6.418   8.953
  653TYR    HE2 6942  10.755   6.515   8.915
  653TYR    CD2 6943  10.716   6.301   8.907
  653TYR    HD2 6944  10.630   6.306   8.842
  653TYR      C 6945  10.728   5.874   9.088
  653TYR      O 6946  10.752   5.897   9.205
  654ASP      N 6947  10.789   5.776   9.020
  654ASP      H 6948  10.753   5.744   8.931
  654ASP     CA 6949  10.917   5.715   9.072
  654ASP     HA 6950  10.922   5.718   9.181
  654ASP     CB 6951  10.919   5.566   9.036
  654ASP    HB1 6952  11.003   5.520   9.089
  654ASP    HB2 6953  10.943   5.557   8.930
  654ASP     CG 6954  10.786   5.482   9.054
  654ASP    OD1 6955  10.758   5.439   9.173
  654ASP    OD2 6956  10.720   5.448   8.953
  654ASP      C 6957  11.039   5.785   9.003
  654ASP      O 6958  11.143   5.798   9.065
  655PHE      N 6959  11.034   5.827   8.881
  655PHE      H 6960  10.947   5.816   8.830
  655PHE     CA 6961  11.149   5.888   8.810
  655PHE     HA 6962  11.224   5.923   8.882
  655PHE     CB 6963  11.219   5.781   8.722
  655PHE    HB1 6964  11.286   5.834   8.655
  655PHE    HB2 6965  11.145   5.726   8.664
  655PHE     CG 6966  11.291   5.680   8.808
  655PHE    CD1 6967  11.409   5.717   8.878
  655PHE    HD1 6968  11.448   5.814   8.851
  655PHE    CE1 6969  11.487   5.626   8.950
  655PHE    HE1 6970  11.582   5.656   8.993
  655PHE     CZ 6971  11.448   5.494   8.962
  655PHE     HZ 6972  11.511   5.426   9.017
  655PHE    CE2 6973  11.322   5.454   8.899
  655PHE    HE2 6974  11.289   5.352   8.901
  655PHE    CD2 6975  11.249   5.552   8.827
  655PHE    HD2 6976  11.155   5.523   8.782
  655PHE      C 6977  11.101   6.011   8.727
  655PHE      O 6978  11.033   6.001   8.627
  656LYS      N 6979  11.172   6.120   8.767
  656LYS      H 6980  11.230   6.118   8.850
  656LYS     CA 6981  11.130   6.255   8.723
  656LYS     HA 6982  11.023   6.270   8.728
  656LYS     CB 6983  11.212   6.365   8.794
  656LYS    HB1 6984  11.319   6.362   8.776
  656LYS    HB2 6985  11.200   6.348   8.901
  656LYS     CG 6986  11.168   6.511   8.773
  656LYS    HG1 6987  11.064   6.521   8.804
  656LYS    HG2 6988  11.178   6.538   8.668
  656LYS     CD 6989  11.243   6.610   8.857
  656LYS    HD1 6990  11.348   6.604   8.827
  656LYS    HD2 6991  11.232   6.568   8.956
  656LYS     CE 6992  11.186   6.756   8.851
  656LYS    HE1 6993  11.077   6.755   8.847
  656LYS    HE2 6994  11.235   6.808   8.768
  656LYS     NZ 6995  11.227   6.838   8.973
  656LYS    HZ1 6996  11.182   6.801   9.055
  656LYS    HZ2 6997  11.324   6.846   9.001
  656LYS    HZ3 6998  11.198   6.935   8.967
  656LYS      C 6999  11.169   6.270   8.575
  656LYS      O 7000  11.091   6.336   8.501
  657ALA      N 7001  11.288   6.205   8.537
  657ALA      H 7002  11.342   6.153   8.606
  657ALA     CA 7003  11.329   6.189   8.393
  657ALA     HA 7004  11.377   6.283   8.365
  657ALA     CB 7005  11.435   6.071   8.387
  657ALA    HB1 7006  11.506   6.094   8.467
  657ALA    HB2 7007  11.378   5.982   8.413
  657ALA    HB3 7008  11.484   6.055   8.291
  657ALA      C 7009  11.206   6.153   8.303
  657ALA      O 7010  11.155   6.239   8.224
  658VAL      N 7011  11.144   6.039   8.323
  658VAL      H 7012  11.191   5.977   8.387
  658VAL     CA 7013  11.047   5.986   8.237
  658VAL     HA 7014  11.074   5.976   8.131
  658VAL     CB 7015  11.005   5.846   8.288
  658VAL     HB 7016  10.976   5.857   8.393
  658VAL    CG1 7017  10.878   5.788   8.218
  658VAL   HG11 7018  10.894   5.775   8.111
  658VAL   HG12 7019  10.843   5.692   8.254
  658VAL   HG13 7020  10.802   5.864   8.233
  658VAL    CG2 7021  11.119   5.752   8.271
  658VAL   HG21 7022  11.212   5.776   8.321
  658VAL   HG22 7023  11.101   5.653   8.313
  658VAL   HG23 7024  11.143   5.731   8.167
  658VAL      C 7025  10.923   6.079   8.232
  658VAL      O 7026  10.877   6.115   8.127
  659PHE      N 7027  10.875   6.117   8.350
  659PHE      H 7028  10.914   6.076   8.434
  659PHE     CA 7029  10.772   6.216   8.379
  659PHE     HA 7030  10.671   6.180   8.359
  659PHE     CB 7031  10.778   6.250   8.530
  659PHE    HB1 7032  10.882   6.260   8.559
  659PHE    HB2 7033  10.744   6.165   8.588
  659PHE     CG 7034  10.697   6.373   8.567
  659PHE    CD1 7035  10.759   6.496   8.600
  659PHE    HD1 7036  10.864   6.480   8.616
  659PHE    CE1 7037  10.683   6.614   8.625
  659PHE    HE1 7038  10.734   6.704   8.656
  659PHE     CZ 7039  10.543   6.608   8.604
  659PHE     HZ 7040  10.479   6.695   8.616
  659PHE    CE2 7041  10.484   6.487   8.568
  659PHE    HE2 7042  10.379   6.479   8.546
  659PHE    CD2 7043  10.563   6.369   8.556
  659PHE    HD2 7044  10.517   6.273   8.534
  659PHE      C 7045  10.792   6.343   8.289
  659PHE      O 7046  10.703   6.376   8.211
  660ILE      N 7047  10.911   6.410   8.296
  660ILE      H 7048  10.985   6.374   8.355
  660ILE     CA 7049  10.937   6.527   8.219
  660ILE     HA 7050  10.856   6.601   8.225
  660ILE     CB 7051  11.063   6.604   8.262
  660ILE     HB 7052  11.141   6.530   8.277
  660ILE    CG2 7053  11.101   6.709   8.155
  660ILE   HG21 7054  11.174   6.781   8.193
  660ILE   HG22 7055  11.135   6.656   8.066
  660ILE   HG23 7056  11.019   6.772   8.118
  660ILE    CG1 7057  11.053   6.670   8.398
  660ILE   HG11 7058  11.146   6.717   8.430
  660ILE   HG12 7059  11.014   6.600   8.472
  660ILE     CD 7060  10.950   6.785   8.413
  660ILE    HD1 7061  10.851   6.748   8.383
  660ILE    HD2 7062  10.930   6.821   8.514
  660ILE    HD3 7063  10.966   6.881   8.364
  660ILE      C 7064  10.947   6.492   8.073
  660ILE      O 7065  10.894   6.569   7.994
  661ILE      N 7066  11.008   6.376   8.033
  661ILE      H 7067  11.052   6.320   8.105
  661ILE     CA 7068  11.029   6.324   7.896
  661ILE     HA 7069  11.079   6.405   7.844
  661ILE     CB 7070  11.125   6.205   7.903
  661ILE     HB 7071  11.084   6.137   7.978
  661ILE    CG2 7072  11.131   6.111   7.781
  661ILE   HG21 7073  11.198   6.026   7.796
  661ILE   HG22 7074  11.029   6.081   7.758
  661ILE   HG23 7075  11.169   6.163   7.694
  661ILE    CG1 7076  11.266   6.259   7.931
  661ILE   HG11 7077  11.260   6.355   7.982
  661ILE   HG12 7078  11.313   6.281   7.836
  661ILE     CD 7079  11.358   6.170   8.009
  661ILE    HD1 7080  11.411   6.232   8.082
  661ILE    HD2 7081  11.308   6.083   8.051
  661ILE    HD3 7082  11.424   6.131   7.932
  661ILE      C 7083  10.898   6.298   7.825
  661ILE      O 7084  10.883   6.327   7.704
  662LEU      N 7085  10.799   6.236   7.894
  662LEU      H 7086  10.810   6.231   7.994
  662LEU     CA 7087  10.662   6.232   7.850
  662LEU     HA 7088  10.652   6.173   7.759
  662LEU     CB 7089  10.585   6.160   7.962
  662LEU    HB1 7090  10.576   6.219   8.053
  662LEU    HB2 7091  10.648   6.080   8.000
  662LEU     CG 7092  10.456   6.099   7.905
  662LEU     HG 7093  10.396   6.166   7.844
  662LEU    CD1 7094  10.487   5.977   7.816
  662LEU   HD11 7095  10.548   5.995   7.728
  662LEU   HD12 7096  10.520   5.891   7.874
  662LEU   HD13 7097  10.393   5.946   7.770
  662LEU    CD2 7098  10.369   6.060   8.023
  662LEU   HD21 7099  10.346   6.151   8.078
  662LEU   HD22 7100  10.277   6.009   7.993
  662LEU   HD23 7101  10.427   5.987   8.079
  662LEU      C 7102  10.601   6.367   7.818
  662LEU      O 7103  10.531   6.384   7.721
  663LEU      N 7104  10.616   6.470   7.905
  663LEU      H 7105  10.654   6.453   7.997
  663LEU     CA 7106  10.554   6.599   7.881
  663LEU     HA 7107  10.451   6.591   7.845
  663LEU     CB 7108  10.561   6.685   8.008
  663LEU    HB1 7109  10.515   6.779   7.978
  663LEU    HB2 7110  10.668   6.702   8.025
  663LEU     CG 7111  10.494   6.625   8.135
  663LEU     HG 7112  10.530   6.523   8.144
  663LEU    CD1 7113  10.531   6.702   8.260
  663LEU   HD11 7114  10.510   6.807   8.239
  663LEU   HD12 7115  10.483   6.665   8.350
  663LEU   HD13 7116  10.640   6.706   8.267
  663LEU    CD2 7117  10.346   6.610   8.108
  663LEU   HD21 7118  10.338   6.557   8.012
  663LEU   HD22 7119  10.304   6.548   8.187
  663LEU   HD23 7120  10.309   6.711   8.122
  663LEU      C 7121  10.614   6.675   7.767
  663LEU      O 7122  10.546   6.738   7.686
  664LEU      N 7123  10.747   6.669   7.756
  664LEU      H 7124  10.801   6.614   7.821
  664LEU     CA 7125  10.821   6.722   7.641
  664LEU     HA 7126  10.793   6.826   7.625
  664LEU     CB 7127  10.978   6.710   7.659
  664LEU    HB1 7128  11.018   6.719   7.558
  664LEU    HB2 7129  11.016   6.615   7.696
  664LEU     CG 7130  11.032   6.814   7.756
  664LEU     HG 7131  10.992   6.799   7.856
  664LEU    CD1 7132  11.184   6.782   7.754
  664LEU   HD11 7133  11.249   6.843   7.818
  664LEU   HD12 7134  11.196   6.676   7.775
  664LEU   HD13 7135  11.220   6.801   7.653
  664LEU    CD2 7136  11.024   6.960   7.701
  664LEU   HD21 7137  11.025   6.957   7.592
  664LEU   HD22 7138  10.929   7.001   7.736
  664LEU   HD23 7139  11.094   7.027   7.751
  664LEU      C 7140  10.777   6.646   7.514
  664LEU      O 7141  10.746   6.710   7.409
  665ALA      N 7142  10.775   6.510   7.514
  665ALA      H 7143  10.809   6.458   7.593
  665ALA     CA 7144  10.732   6.432   7.388
  665ALA     HA 7145  10.805   6.444   7.307
  665ALA     CB 7146  10.721   6.290   7.423
  665ALA    HB1 7147  10.822   6.251   7.434
  665ALA    HB2 7148  10.650   6.271   7.503
  665ALA    HB3 7149  10.688   6.235   7.334
  665ALA      C 7150  10.594   6.484   7.343
  665ALA      O 7151  10.572   6.495   7.226
  666TYR      N 7152  10.506   6.532   7.437
  666TYR      H 7153  10.523   6.513   7.535
  666TYR     CA 7154  10.384   6.598   7.400
  666TYR     HA 7155  10.331   6.533   7.330
  666TYR     CB 7156  10.296   6.606   7.524
  666TYR    HB1 7157  10.340   6.679   7.592
  666TYR    HB2 7158  10.300   6.511   7.578
  666TYR     CG 7159  10.161   6.660   7.496
  666TYR    CD1 7160  10.059   6.580   7.438
  666TYR    HD1 7161  10.063   6.474   7.423
  666TYR    CE1 7162   9.936   6.643   7.419
  666TYR    HE1 7163   9.859   6.584   7.371
  666TYR     CZ 7164   9.917   6.779   7.435
  666TYR     OH 7165   9.797   6.840   7.410
  666TYR     HH 7166   9.788   6.934   7.425
  666TYR    CE2 7167  10.015   6.861   7.489
  666TYR    HE2 7168  10.001   6.965   7.517
  666TYR    CD2 7169  10.134   6.797   7.526
  666TYR    HD2 7170  10.222   6.852   7.559
  666TYR      C 7171  10.416   6.736   7.341
  666TYR      O 7172  10.361   6.755   7.235
  667VAL      N 7173  10.479   6.829   7.409
  667VAL      H 7174  10.491   6.815   7.509
  667VAL     CA 7175  10.499   6.967   7.356
  667VAL     HA 7176  10.404   7.019   7.343
  667VAL     CB 7177  10.578   7.040   7.466
  667VAL     HB 7178  10.660   6.973   7.490
  667VAL    CG1 7179  10.613   7.181   7.413
  667VAL   HG11 7180  10.520   7.236   7.397
  667VAL   HG12 7181  10.674   7.230   7.488
  667VAL   HG13 7182  10.672   7.172   7.322
  667VAL    CG2 7183  10.496   7.058   7.598
  667VAL   HG21 7184  10.407   7.118   7.582
  667VAL   HG22 7185  10.457   6.960   7.625
  667VAL   HG23 7186  10.556   7.091   7.682
  667VAL      C 7187  10.572   6.966   7.219
  667VAL      O 7188  10.533   7.043   7.129
  668ILE      N 7189  10.671   6.878   7.191
  668ILE      H 7190  10.685   6.814   7.267
  668ILE     CA 7191  10.732   6.870   7.060
  668ILE     HA 7192  10.781   6.965   7.038
  668ILE     CB 7193  10.849   6.767   7.054
  668ILE     HB 7194  10.811   6.666   7.068
  668ILE    CG2 7195  10.922   6.774   6.922
  668ILE   HG21 7196  10.953   6.873   6.889
  668ILE   HG22 7197  11.009   6.708   6.918
  668ILE   HG23 7198  10.849   6.735   6.850
  668ILE    CG1 7199  10.954   6.792   7.166
  668ILE   HG11 7200  11.036   6.721   7.153
  668ILE   HG12 7201  10.903   6.769   7.259
  668ILE     CD 7202  11.013   6.937   7.173
  668ILE    HD1 7203  11.040   6.976   7.075
  668ILE    HD2 7204  10.933   7.005   7.204
  668ILE    HD3 7205  11.082   6.945   7.257
  668ILE      C 7206  10.625   6.844   6.952
  668ILE      O 7207  10.614   6.915   6.856
  669LEU      N 7208  10.547   6.731   6.964
  669LEU      H 7209  10.563   6.667   7.040
  669LEU     CA 7210  10.443   6.684   6.866
  669LEU     HA 7211  10.487   6.671   6.768
  669LEU     CB 7212  10.377   6.558   6.927
  669LEU    HB1 7213  10.349   6.583   7.029
  669LEU    HB2 7214  10.453   6.480   6.933
  669LEU     CG 7215  10.252   6.507   6.857
  669LEU     HG 7216  10.171   6.580   6.857
  669LEU    CD1 7217  10.292   6.464   6.712
  669LEU   HD11 7218  10.366   6.384   6.702
  669LEU   HD12 7219  10.201   6.424   6.667
  669LEU   HD13 7220  10.322   6.552   6.656
  669LEU    CD2 7221  10.216   6.376   6.927
  669LEU   HD21 7222  10.155   6.308   6.868
  669LEU   HD22 7223  10.306   6.315   6.939
  669LEU   HD23 7224  10.180   6.399   7.028
  669LEU      C 7225  10.339   6.788   6.850
  669LEU      O 7226  10.304   6.811   6.734
  670THR      N 7227  10.279   6.844   6.955
  670THR      H 7228  10.319   6.825   7.046
  670THR     CA 7229  10.152   6.927   6.957
  670THR     HA 7230  10.102   6.887   6.869
  670THR     CB 7231  10.066   6.892   7.080
  670THR     HB 7232   9.980   6.957   7.095
  670THR    CG2 7233  10.033   6.747   7.083
  670THR   HG21 7234   9.989   6.718   6.987
  670THR   HG22 7235  10.107   6.679   7.123
  670THR   HG23 7236   9.960   6.742   7.163
  670THR    OG1 7237  10.141   6.908   7.195
  670THR    HG1 7238  10.189   6.827   7.213
  670THR      C 7239  10.169   7.082   6.951
  670THR      O 7240  10.078   7.148   6.912
  671TYR      N 7241  10.288   7.131   6.978
  671TYR      H 7242  10.358   7.070   7.018
  671TYR     CA 7243  10.321   7.270   6.978
  671TYR     HA 7244  10.235   7.323   6.937
  671TYR     CB 7245  10.354   7.316   7.122
  671TYR    HB1 7246  10.454   7.281   7.148
  671TYR    HB2 7247  10.271   7.287   7.186
  671TYR     CG 7248  10.353   7.475   7.134
  671TYR    CD1 7249  10.452   7.543   7.211
  671TYR    HD1 7250  10.535   7.486   7.251
  671TYR    CE1 7251  10.449   7.678   7.237
  671TYR    HE1 7252  10.524   7.727   7.298
  671TYR     CZ 7253  10.349   7.756   7.183
  671TYR     OH 7254  10.326   7.890   7.213
  671TYR     HH 7255  10.239   7.921   7.186
  671TYR    CE2 7256  10.244   7.691   7.108
  671TYR    HE2 7257  10.157   7.741   7.069
  671TYR    CD2 7258  10.244   7.551   7.088
  671TYR    HD2 7259  10.153   7.504   7.054
  671TYR      C 7260  10.425   7.306   6.867
  671TYR      O 7261  10.388   7.356   6.762
  672ILE      N 7262  10.549   7.273   6.894
  672ILE      H 7263  10.570   7.218   6.977
  672ILE     CA 7264  10.667   7.302   6.802
  672ILE     HA 7265  10.659   7.410   6.792
  672ILE     CB 7266  10.794   7.254   6.873
  672ILE     HB 7267  10.771   7.152   6.903
  672ILE    CG2 7268  10.916   7.249   6.783
  672ILE   HG21 7269  10.950   7.349   6.756
  672ILE   HG22 7270  10.999   7.208   6.840
  672ILE   HG23 7271  10.894   7.183   6.699
  672ILE    CG1 7272  10.821   7.327   7.004
  672ILE   HG11 7273  10.905   7.274   7.049
  672ILE   HG12 7274  10.734   7.308   7.068
  672ILE     CD 7275  10.857   7.472   6.998
  672ILE    HD1 7276  10.785   7.527   6.938
  672ILE    HD2 7277  10.861   7.514   7.098
  672ILE    HD3 7278  10.958   7.481   6.958
  672ILE      C 7279  10.646   7.246   6.658
  672ILE      O 7280  10.686   7.311   6.561
  673LEU      N 7281  10.577   7.126   6.648
  673LEU      H 7282  10.554   7.078   6.734
  673LEU     CA 7283  10.535   7.073   6.524
  673LEU     HA 7284  10.595   7.122   6.447
  673LEU     CB 7285  10.560   6.920   6.521
  673LEU    HB1 7286  10.507   6.880   6.608
  673LEU    HB2 7287  10.665   6.894   6.531
  673LEU     CG 7288  10.495   6.843   6.403
  673LEU     HG 7289  10.386   6.852   6.402
  673LEU    CD1 7290  10.535   6.880   6.257
  673LEU   HD11 7291  10.644   6.882   6.259
  673LEU   HD12 7292  10.500   6.804   6.187
  673LEU   HD13 7293  10.501   6.977   6.222
  673LEU    CD2 7294  10.527   6.698   6.430
  673LEU   HD21 7295  10.505   6.667   6.533
  673LEU   HD22 7296  10.465   6.636   6.365
  673LEU   HD23 7297  10.631   6.671   6.412
  673LEU      C 7298  10.383   7.109   6.481
  673LEU      O 7299  10.357   7.172   6.377
  674LEU      N 7300  10.281   7.062   6.553
  674LEU      H 7301  10.304   7.005   6.633
  674LEU     CA 7302  10.144   7.053   6.503
  674LEU     HA 7303  10.149   7.017   6.400
  674LEU     CB 7304  10.065   6.954   6.591
  674LEU    HB1 7305  10.058   6.981   6.696
  674LEU    HB2 7306  10.114   6.856   6.588
  674LEU     CG 7307   9.934   6.906   6.534
  674LEU     HG 7308   9.871   6.994   6.520
  674LEU    CD1 7309   9.955   6.825   6.403
  674LEU   HD11 7310  10.025   6.741   6.409
  674LEU   HD12 7311   9.860   6.777   6.378
  674LEU   HD13 7312   9.988   6.897   6.328
  674LEU    CD2 7313   9.864   6.816   6.640
  674LEU   HD21 7314   9.917   6.728   6.677
  674LEU   HD22 7315   9.842   6.876   6.729
  674LEU   HD23 7316   9.767   6.774   6.614
  674LEU      C 7317  10.069   7.187   6.498
  674LEU      O 7318  10.004   7.213   6.396
  675LEU      N 7319  10.077   7.267   6.600
  675LEU      H 7320  10.120   7.228   6.683
  675LEU     CA 7321  10.024   7.407   6.613
  675LEU     HA 7322   9.918   7.404   6.588
  675LEU     CB 7323  10.047   7.461   6.758
  675LEU    HB1 7324  10.154   7.481   6.765
  675LEU    HB2 7325  10.024   7.381   6.829
  675LEU     CG 7326   9.967   7.585   6.804
  675LEU     HG 7327   9.983   7.578   6.911
  675LEU    CD1 7328  10.029   7.706   6.751
  675LEU   HD11 7329  10.025   7.710   6.642
  675LEU   HD12 7330   9.985   7.794   6.798
  675LEU   HD13 7331  10.132   7.715   6.786
  675LEU    CD2 7332   9.814   7.593   6.782
  675LEU   HD21 7333   9.779   7.500   6.827
  675LEU   HD22 7334   9.775   7.687   6.820
  675LEU   HD23 7335   9.802   7.592   6.674
  675LEU      C 7336  10.097   7.490   6.511
  675LEU      O 7337  10.037   7.571   6.437
  676ASN      N 7338  10.229   7.471   6.500
  676ASN      H 7339  10.266   7.423   6.580
  676ASN     CA 7340  10.313   7.539   6.401
  676ASN     HA 7341  10.303   7.647   6.411
  676ASN     CB 7342  10.454   7.485   6.418
  676ASN    HB1 7343  10.469   7.384   6.380
  676ASN    HB2 7344  10.477   7.476   6.524
  676ASN     CG 7345  10.554   7.581   6.353
  676ASN    OD1 7346  10.537   7.654   6.260
  676ASN    ND2 7347  10.673   7.574   6.407
  676ASN   HD21 7348  10.690   7.517   6.489
  676ASN   HD22 7349  10.744   7.627   6.359
  676ASN      C 7350  10.251   7.503   6.268
  676ASN      O 7351  10.244   7.583   6.173
  677MET      N 7352  10.219   7.375   6.240
  677MET      H 7353  10.222   7.311   6.318
  677MET     CA 7354  10.178   7.327   6.108
  677MET     HA 7355  10.242   7.376   6.034
  677MET     CB 7356  10.201   7.173   6.100
  677MET    HB1 7357  10.130   7.119   6.162
  677MET    HB2 7358  10.303   7.148   6.130
  677MET     CG 7359  10.167   7.127   5.953
  677MET    HG1 7360  10.061   7.138   5.931
  677MET    HG2 7361  10.190   7.021   5.943
  677MET     SD 7362  10.264   7.205   5.822
  677MET     CE 7363  10.150   7.162   5.678
  677MET    HE1 7364  10.199   7.195   5.586
  677MET    HE2 7365  10.142   7.054   5.666
  677MET    HE3 7366  10.052   7.204   5.700
  677MET      C 7367  10.029   7.368   6.076
  677MET      O 7368   9.992   7.376   5.960
  678LEU      N 7369   9.950   7.407   6.179
  678LEU      H 7370  10.002   7.398   6.265
  678LEU     CA 7371   9.828   7.475   6.163
  678LEU     HA 7372   9.768   7.415   6.094
  678LEU     CB 7373   9.743   7.456   6.293
  678LEU    HB1 7374   9.804   7.487   6.379
  678LEU    HB2 7375   9.716   7.351   6.299
  678LEU     CG 7376   9.620   7.545   6.304
  678LEU     HG 7377   9.654   7.643   6.272
  678LEU    CD1 7378   9.495   7.506   6.224
  678LEU   HD11 7379   9.474   7.401   6.245
  678LEU   HD12 7380   9.418   7.566   6.273
  678LEU   HD13 7381   9.511   7.525   6.117
  678LEU    CD2 7382   9.571   7.532   6.451
  678LEU   HD21 7383   9.548   7.427   6.468
  678LEU   HD22 7384   9.654   7.558   6.516
  678LEU   HD23 7385   9.482   7.593   6.469
  678LEU      C 7386   9.853   7.622   6.106
  678LEU      O 7387   9.776   7.656   6.015
  679ILE      N 7388   9.965   7.696   6.143
  679ILE      H 7389  10.024   7.653   6.213
  679ILE     CA 7390   9.996   7.821   6.085
  679ILE     HA 7391   9.901   7.873   6.093
  679ILE     CB 7392  10.104   7.903   6.172
  679ILE     HB 7393  10.199   7.852   6.154
  679ILE    CG2 7394  10.116   8.051   6.122
  679ILE   HG21 7395  10.158   8.057   6.022
  679ILE   HG22 7396  10.015   8.091   6.112
  679ILE   HG23 7397  10.180   8.105   6.193
  679ILE    CG1 7398  10.074   7.910   6.327
  679ILE   HG11 7399  10.028   7.817   6.360
  679ILE   HG12 7400   9.998   7.987   6.340
  679ILE     CD 7401  10.198   7.945   6.417
  679ILE    HD1 7402  10.282   7.884   6.385
  679ILE    HD2 7403  10.226   8.048   6.399
  679ILE    HD3 7404  10.190   7.936   6.526
  679ILE      C 7405  10.047   7.814   5.939
  679ILE      O 7406  10.016   7.899   5.860
  680ALA      N 7407  10.129   7.720   5.906
  680ALA      H 7408  10.144   7.650   5.977
  680ALA     CA 7409  10.172   7.685   5.774
  680ALA     HA 7410  10.204   7.778   5.727
  680ALA     CB 7411  10.299   7.589   5.774
  680ALA    HB1 7412  10.274   7.486   5.800
  680ALA    HB2 7413  10.366   7.594   5.688
  680ALA    HB3 7414  10.373   7.629   5.843
  680ALA      C 7415  10.058   7.631   5.676
  680ALA      O 7416  10.045   7.674   5.567
  681LEU      N 7417   9.961   7.552   5.730
  681LEU      H 7418   9.983   7.512   5.821
  681LEU     CA 7419   9.838   7.513   5.667
  681LEU     HA 7420   9.862   7.478   5.567
  681LEU     CB 7421   9.775   7.400   5.746
  681LEU    HB1 7422   9.742   7.441   5.841
  681LEU    HB2 7423   9.849   7.321   5.763
  681LEU     CG 7424   9.654   7.330   5.673
  681LEU     HG 7425   9.597   7.414   5.634
  681LEU    CD1 7426   9.681   7.236   5.554
  681LEU   HD11 7427   9.725   7.139   5.581
  681LEU   HD12 7428   9.589   7.212   5.500
  681LEU   HD13 7429   9.744   7.286   5.480
  681LEU    CD2 7430   9.581   7.240   5.770
  681LEU   HD21 7431   9.561   7.297   5.861
  681LEU   HD22 7432   9.481   7.218   5.732
  681LEU   HD23 7433   9.636   7.151   5.801
  681LEU      C 7434   9.752   7.634   5.657
  681LEU      O 7435   9.699   7.650   5.546
  682MET      N 7436   9.733   7.716   5.756
  682MET      H 7437   9.784   7.699   5.842
  682MET     CA 7438   9.662   7.844   5.740
  682MET     HA 7439   9.558   7.822   5.717
  682MET     CB 7440   9.657   7.920   5.870
  682MET    HB1 7441   9.616   8.020   5.853
  682MET    HB2 7442   9.758   7.916   5.909
  682MET     CG 7443   9.554   7.871   5.969
  682MET    HG1 7444   9.580   7.768   5.992
  682MET    HG2 7445   9.458   7.869   5.918
  682MET     SD 7446   9.555   7.976   6.119
  682MET     CE 7447   9.433   7.881   6.206
  682MET    HE1 7448   9.445   7.775   6.183
  682MET    HE2 7449   9.451   7.905   6.311
  682MET    HE3 7450   9.338   7.916   6.165
  682MET      C 7451   9.714   7.934   5.628
  682MET      O 7452   9.639   7.989   5.542
  683GLY      N 7453   9.843   7.940   5.606
  683GLY      H 7454   9.903   7.894   5.674
  683GLY     CA 7455   9.912   7.989   5.491
  683GLY    HA1 7456  10.018   7.973   5.513
  683GLY    HA2 7457   9.884   8.093   5.473
  683GLY      C 7458   9.878   7.919   5.357
  683GLY      O 7459   9.841   7.979   5.259
  684GLU      N 7460   9.887   7.783   5.350
  684GLU      H 7461   9.916   7.734   5.434
  684GLU     CA 7462   9.837   7.703   5.240
  684GLU     HA 7463   9.901   7.715   5.153
  684GLU     CB 7464   9.853   7.554   5.280
  684GLU    HB1 7465   9.761   7.525   5.332
  684GLU    HB2 7466   9.923   7.547   5.363
  684GLU     CG 7467   9.905   7.452   5.172
  684GLU    HG1 7468   9.966   7.374   5.218
  684GLU    HG2 7469   9.963   7.503   5.095
  684GLU     CD 7470   9.783   7.390   5.102
  684GLU    OE1 7471   9.707   7.328   5.177
  684GLU    OE2 7472   9.766   7.396   4.979
  684GLU      C 7473   9.701   7.743   5.197
  684GLU      O 7474   9.660   7.735   5.079
  685THR      N 7475   9.614   7.764   5.296
  685THR      H 7476   9.651   7.743   5.387
  685THR     CA 7477   9.485   7.822   5.283
  685THR     HA 7478   9.428   7.765   5.210
  685THR     CB 7479   9.398   7.827   5.409
  685THR     HB 7480   9.467   7.853   5.489
  685THR    CG2 7481   9.276   7.920   5.420
  685THR   HG21 7482   9.257   7.918   5.528
  685THR   HG22 7483   9.286   8.024   5.392
  685THR   HG23 7484   9.190   7.886   5.362
  685THR    OG1 7485   9.362   7.697   5.437
  685THR    HG1 7486   9.340   7.693   5.531
  685THR      C 7487   9.487   7.964   5.227
  685THR      O 7488   9.442   7.971   5.112
  686VAL      N 7489   9.544   8.064   5.291
  686VAL      H 7490   9.581   8.045   5.383
  686VAL     CA 7491   9.552   8.196   5.229
  686VAL     HA 7492   9.453   8.241   5.237
  686VAL     CB 7493   9.640   8.287   5.313
  686VAL     HB 7494   9.729   8.231   5.341
  686VAL    CG1 7495   9.677   8.421   5.240
  686VAL   HG11 7496   9.742   8.410   5.153
  686VAL   HG12 7497   9.584   8.470   5.212
  686VAL   HG13 7498   9.719   8.483   5.319
  686VAL    CG2 7499   9.580   8.322   5.445
  686VAL   HG21 7500   9.569   8.234   5.508
  686VAL   HG22 7501   9.649   8.393   5.491
  686VAL   HG23 7502   9.488   8.380   5.435
  686VAL      C 7503   9.600   8.199   5.089
  686VAL      O 7504   9.560   8.287   5.011
  687ASN      N 7505   9.706   8.123   5.059
  687ASN      H 7506   9.735   8.053   5.126
  687ASN     CA 7507   9.768   8.115   4.925
  687ASN     HA 7508   9.824   8.206   4.903
  687ASN     CB 7509   9.863   7.990   4.927
  687ASN    HB1 7510   9.816   7.891   4.926
  687ASN    HB2 7511   9.913   7.996   5.024
  687ASN     CG 7512   9.964   8.008   4.819
  687ASN    OD1 7513   9.948   7.962   4.707
  687ASN    ND2 7514  10.082   8.063   4.850
  687ASN   HD21 7515  10.094   8.107   4.941
  687ASN   HD22 7516  10.150   8.079   4.777
  687ASN      C 7517   9.660   8.103   4.814
  687ASN      O 7518   9.661   8.180   4.715
  688LYS      N 7519   9.566   8.010   4.839
  688LYS      H 7520   9.564   7.961   4.927
  688LYS     CA 7521   9.443   8.001   4.754
  688LYS     HA 7522   9.476   7.997   4.650
  688LYS     CB 7523   9.375   7.862   4.782
  688LYS    HB1 7524   9.320   7.861   4.877
  688LYS    HB2 7525   9.457   7.790   4.786
  688LYS     CG 7526   9.275   7.836   4.674
  688LYS    HG1 7527   9.313   7.864   4.576
  688LYS    HG2 7528   9.183   7.889   4.699
  688LYS     CD 7529   9.237   7.683   4.669
  688LYS    HD1 7530   9.163   7.669   4.590
  688LYS    HD2 7531   9.196   7.641   4.761
  688LYS     CE 7532   9.364   7.597   4.639
  688LYS    HE1 7533   9.324   7.497   4.657
  688LYS    HE2 7534   9.442   7.617   4.712
  688LYS     NZ 7535   9.404   7.605   4.498
  688LYS    HZ1 7536   9.460   7.528   4.465
  688LYS    HZ2 7537   9.322   7.604   4.439
  688LYS    HZ3 7538   9.465   7.685   4.484
  688LYS      C 7539   9.349   8.127   4.778
  688LYS      O 7540   9.322   8.199   4.684
  689ILE      N 7541   9.304   8.147   4.900
  689ILE      H 7542   9.351   8.092   4.971
  689ILE     CA 7543   9.187   8.226   4.934
  689ILE     HA 7544   9.102   8.202   4.871
  689ILE     CB 7545   9.144   8.196   5.079
  689ILE     HB 7546   9.223   8.232   5.144
  689ILE    CG2 7547   9.022   8.272   5.112
  689ILE   HG21 7548   9.050   8.377   5.125
  689ILE   HG22 7549   8.937   8.263   5.044
  689ILE   HG23 7550   8.996   8.237   5.213
  689ILE    CG1 7551   9.109   8.048   5.097
  689ILE   HG11 7552   9.085   8.036   5.202
  689ILE   HG12 7553   9.196   7.991   5.064
  689ILE     CD 7554   8.988   7.989   5.020
  689ILE    HD1 7555   8.902   8.056   5.029
  689ILE    HD2 7556   9.004   7.970   4.914
  689ILE    HD3 7557   8.960   7.892   5.061
  689ILE      C 7558   9.216   8.375   4.906
  689ILE      O 7559   9.122   8.441   4.862
  690ALA      N 7560   9.335   8.432   4.906
  690ALA      H 7561   9.416   8.371   4.915
  690ALA     CA 7562   9.367   8.575   4.868
  690ALA     HA 7563   9.337   8.642   4.948
  690ALA     CB 7564   9.514   8.587   4.840
  690ALA    HB1 7565   9.546   8.517   4.763
  690ALA    HB2 7566   9.547   8.678   4.790
  690ALA    HB3 7567   9.575   8.560   4.926
  690ALA      C 7568   9.304   8.621   4.733
  690ALA      O 7569   9.259   8.736   4.712
  691GLN      N 7570   9.308   8.535   4.631
  691GLN      H 7571   9.346   8.446   4.659
  691GLN     CA 7572   9.259   8.567   4.496
  691GLN     HA 7573   9.284   8.671   4.473
  691GLN     CB 7574   9.331   8.490   4.381
  691GLN    HB1 7575   9.276   8.516   4.290
  691GLN    HB2 7576   9.317   8.382   4.389
  691GLN     CG 7577   9.475   8.525   4.370
  691GLN    HG1 7578   9.493   8.632   4.379
  691GLN    HG2 7579   9.513   8.506   4.269
  691GLN     CD 7580   9.561   8.454   4.478
  691GLN    OE1 7581   9.639   8.506   4.551
  691GLN    NE2 7582   9.554   8.323   4.483
  691GLN   HE21 7583   9.488   8.263   4.437
  691GLN   HE22 7584   9.591   8.287   4.570
  691GLN      C 7585   9.107   8.539   4.486
  691GLN      O 7586   9.036   8.572   4.393
  692GLU      N 7587   9.045   8.471   4.589
  692GLU      H 7588   9.096   8.467   4.676
  692GLU     CA 7589   8.902   8.433   4.598
  692GLU     HA 7590   8.856   8.436   4.499
  692GLU     CB 7591   8.891   8.292   4.655
  692GLU    HB1 7592   8.785   8.269   4.667
  692GLU    HB2 7593   8.948   8.289   4.748
  692GLU     CG 7594   8.947   8.181   4.557
  692GLU    HG1 7595   8.961   8.087   4.611
  692GLU    HG2 7596   9.047   8.210   4.527
  692GLU     CD 7597   8.867   8.164   4.430
  692GLU    OE1 7598   8.782   8.069   4.418
  692GLU    OE2 7599   8.895   8.230   4.328
  692GLU      C 7600   8.814   8.527   4.691
  692GLU      O 7601   8.693   8.544   4.672
  693SER      N 7602   8.872   8.565   4.807
  693SER      H 7603   8.970   8.543   4.816
  693SER     CA 7604   8.800   8.626   4.919
  693SER     HA 7605   8.742   8.542   4.957
  693SER     CB 7606   8.886   8.669   5.038
  693SER    HB1 7607   8.941   8.583   5.077
  693SER    HB2 7608   8.829   8.706   5.123
  693SER     OG 7609   8.977   8.770   4.988
  693SER     HG 7610   8.970   8.794   4.895
  693SER      C 7611   8.693   8.730   4.882
  693SER      O 7612   8.579   8.713   4.929
  694LYS      N 7613   8.725   8.836   4.805
  694LYS      H 7614   8.821   8.844   4.775
  694LYS     CA 7615   8.632   8.939   4.760
  694LYS     HA 7616   8.584   8.984   4.848
  694LYS     CB 7617   8.697   9.042   4.676
  694LYS    HB1 7618   8.617   9.112   4.653
  694LYS    HB2 7619   8.733   9.004   4.580
  694LYS     CG 7620   8.811   9.109   4.742
  694LYS    HG1 7621   8.870   9.032   4.793
  694LYS    HG2 7622   8.780   9.177   4.821
  694LYS     CD 7623   8.904   9.179   4.638
  694LYS    HD1 7624   8.860   9.232   4.554
  694LYS    HD2 7625   8.974   9.108   4.594
  694LYS     CE 7626   8.981   9.290   4.707
  694LYS    HE1 7627   9.026   9.236   4.790
  694LYS    HE2 7628   8.906   9.360   4.746
  694LYS     NZ 7629   9.083   9.358   4.617
  694LYS    HZ1 7630   9.125   9.301   4.545
  694LYS    HZ2 7631   9.039   9.438   4.574
  694LYS    HZ3 7632   9.155   9.411   4.663
  694LYS      C 7633   8.520   8.880   4.674
  694LYS      O 7634   8.411   8.927   4.697
  695ASN      N 7635   8.528   8.763   4.612
  695ASN      H 7636   8.616   8.713   4.610
  695ASN     CA 7637   8.416   8.700   4.533
  695ASN     HA 7638   8.352   8.780   4.494
  695ASN     CB 7639   8.460   8.636   4.399
  695ASN    HB1 7640   8.372   8.632   4.334
  695ASN    HB2 7641   8.493   8.535   4.423
  695ASN     CG 7642   8.580   8.699   4.337
  695ASN    OD1 7643   8.594   8.819   4.328
  695ASN    ND2 7644   8.678   8.620   4.312
  695ASN   HD21 7645   8.659   8.521   4.320
  695ASN   HD22 7646   8.761   8.652   4.265
  695ASN      C 7647   8.334   8.604   4.615
  695ASN      O 7648   8.213   8.624   4.605
  696ILE      N 7649   8.398   8.527   4.703
  696ILE      H 7650   8.499   8.531   4.701
  696ILE     CA 7651   8.316   8.447   4.804
  696ILE     HA 7652   8.241   8.381   4.760
  696ILE     CB 7653   8.399   8.348   4.892
  696ILE     HB 7654   8.457   8.402   4.966
  696ILE    CG2 7655   8.307   8.263   4.979
  696ILE   HG21 7656   8.266   8.320   5.063
  696ILE   HG22 7657   8.223   8.222   4.923
  696ILE   HG23 7658   8.362   8.180   5.023
  696ILE    CG1 7659   8.492   8.265   4.799
  696ILE   HG11 7660   8.567   8.333   4.758
  696ILE   HG12 7661   8.441   8.209   4.721
  696ILE     CD 7662   8.577   8.171   4.884
  696ILE    HD1 7663   8.669   8.147   4.830
  696ILE    HD2 7664   8.596   8.226   4.977
  696ILE    HD3 7665   8.515   8.088   4.917
  696ILE      C 7666   8.231   8.547   4.896
  696ILE      O 7667   8.114   8.529   4.912
  697TRP      N 7668   8.297   8.647   4.948
  697TRP      H 7669   8.398   8.649   4.944
  697TRP     CA 7670   8.229   8.756   5.020
  697TRP     HA 7671   8.180   8.719   5.110
  697TRP     CB 7672   8.325   8.872   5.062
  697TRP    HB1 7673   8.377   8.904   4.972
  697TRP    HB2 7674   8.397   8.829   5.132
  697TRP     CG 7675   8.259   8.984   5.119
  697TRP    CD1 7676   8.219   8.986   5.247
  697TRP    HD1 7677   8.248   8.909   5.318
  697TRP    NE1 7678   8.188   9.110   5.282
  697TRP    HE1 7679   8.177   9.147   5.375
  697TRP    CE2 7680   8.172   9.189   5.172
  697TRP    CZ2 7681   8.125   9.316   5.158
  697TRP    HZ2 7682   8.091   9.364   5.248
  697TRP    CH2 7683   8.129   9.378   5.028
  697TRP    HH2 7684   8.104   9.482   5.017
  697TRP    CZ3 7685   8.186   9.303   4.922
  697TRP    HZ3 7686   8.199   9.356   4.829
  697TRP    CE3 7687   8.215   9.171   4.939
  697TRP    HE3 7688   8.252   9.110   4.858
  697TRP    CD2 7689   8.220   9.111   5.065
  697TRP      C 7690   8.110   8.815   4.945
  697TRP      O 7691   8.000   8.806   4.994
  698LYS      N 7692   8.129   8.864   4.819
  698LYS      H 7693   8.219   8.853   4.775
  698LYS     CA 7694   8.025   8.923   4.729
  698LYS     HA 7695   7.980   9.013   4.770
  698LYS     CB 7696   8.088   8.944   4.586
  698LYS    HB1 7697   8.007   8.943   4.514
  698LYS    HB2 7698   8.162   8.866   4.567
  698LYS     CG 7699   8.155   9.080   4.564
  698LYS    HG1 7700   8.223   9.111   4.644
  698LYS    HG2 7701   8.084   9.162   4.570
  698LYS     CD 7702   8.230   9.103   4.426
  698LYS    HD1 7703   8.151   9.081   4.354
  698LYS    HD2 7704   8.323   9.047   4.428
  698LYS     CE 7705   8.271   9.256   4.408
  698LYS    HE1 7706   8.190   9.315   4.450
  698LYS    HE2 7707   8.276   9.279   4.301
  698LYS     NZ 7708   8.406   9.272   4.471
  698LYS    HZ1 7709   8.481   9.220   4.428
  698LYS    HZ2 7710   8.447   9.362   4.448
  698LYS    HZ3 7711   8.404   9.276   4.572
  698LYS      C 7712   7.918   8.815   4.712
  698LYS      O 7713   7.803   8.847   4.707
  699LEU      N 7714   7.946   8.685   4.683
  699LEU      H 7715   8.044   8.663   4.666
  699LEU     CA 7716   7.847   8.576   4.681
  699LEU     HA 7717   7.768   8.598   4.609
  699LEU     CB 7718   7.925   8.453   4.632
  699LEU    HB1 7719   7.997   8.427   4.710
  699LEU    HB2 7720   7.978   8.493   4.545
  699LEU     CG 7721   7.856   8.323   4.597
  699LEU     HG 7722   7.939   8.253   4.592
  699LEU    CD1 7723   7.758   8.269   4.700
  699LEU   HD11 7724   7.740   8.166   4.672
  699LEU   HD12 7725   7.798   8.283   4.800
  699LEU   HD13 7726   7.664   8.322   4.684
  699LEU    CD2 7727   7.791   8.322   4.452
  699LEU   HD21 7728   7.872   8.321   4.378
  699LEU   HD22 7729   7.726   8.235   4.448
  699LEU   HD23 7730   7.721   8.403   4.435
  699LEU      C 7731   7.768   8.545   4.808
  699LEU      O 7732   7.645   8.548   4.798
  700GLN      N 7733   7.830   8.521   4.924
  700GLN      H 7734   7.930   8.535   4.918
  700GLN     CA 7735   7.758   8.519   5.053
  700GLN     HA 7736   7.698   8.429   5.043
  700GLN     CB 7737   7.868   8.511   5.158
  700GLN    HB1 7738   7.821   8.542   5.252
  700GLN    HB2 7739   7.948   8.582   5.134
  700GLN     CG 7740   7.921   8.364   5.163
  700GLN    HG1 7741   7.969   8.339   5.068
  700GLN    HG2 7742   7.844   8.288   5.176
  700GLN     CD 7743   8.041   8.335   5.255
  700GLN    OE1 7744   8.151   8.381   5.244
  700GLN    NE2 7745   8.011   8.257   5.358
  700GLN   HE21 7746   7.921   8.213   5.350
  700GLN   HE22 7747   8.073   8.235   5.435
  700GLN      C 7748   7.671   8.646   5.074
  700GLN      O 7749   7.556   8.630   5.107
  701ARG      N 7750   7.715   8.766   5.022
  701ARG      H 7751   7.808   8.763   4.983
  701ARG     CA 7752   7.641   8.894   5.028
  701ARG     HA 7753   7.596   8.898   5.127
  701ARG     CB 7754   7.733   9.017   5.000
  701ARG    HB1 7755   7.740   9.014   4.891
  701ARG    HB2 7756   7.824   9.000   5.056
  701ARG     CG 7757   7.678   9.153   5.043
  701ARG    HG1 7758   7.682   9.152   5.152
  701ARG    HG2 7759   7.575   9.164   5.009
  701ARG     CD 7760   7.745   9.277   4.989
  701ARG    HD1 7761   7.849   9.258   5.015
  701ARG    HD2 7762   7.704   9.365   5.038
  701ARG     NE 7763   7.739   9.285   4.841
  701ARG     HE 7764   7.725   9.202   4.786
  701ARG     CZ 7765   7.778   9.390   4.773
  701ARG    NH1 7766   7.785   9.512   4.812
  701ARG   HH11 7767   7.769   9.536   4.908
  701ARG   HH12 7768   7.812   9.584   4.747
  701ARG    NH2 7769   7.805   9.372   4.643
  701ARG   HH21 7770   7.798   9.280   4.602
  701ARG   HH22 7771   7.821   9.445   4.575
  701ARG      C 7772   7.516   8.885   4.933
  701ARG      O 7773   7.404   8.931   4.969
  702ALA      N 7774   7.535   8.830   4.814
  702ALA      H 7775   7.628   8.801   4.786
  702ALA     CA 7776   7.423   8.785   4.721
  702ALA     HA 7777   7.385   8.877   4.677
  702ALA     CB 7778   7.479   8.708   4.599
  702ALA    HB1 7779   7.580   8.742   4.575
  702ALA    HB2 7780   7.493   8.604   4.627
  702ALA    HB3 7781   7.406   8.716   4.518
  702ALA      C 7782   7.316   8.706   4.796
  702ALA      O 7783   7.205   8.748   4.781
  703ILE      N 7784   7.343   8.600   4.881
  703ILE      H 7785   7.436   8.559   4.882
  703ILE     CA 7786   7.242   8.526   4.961
  703ILE     HA 7787   7.160   8.508   4.892
  703ILE     CB 7788   7.303   8.397   5.020
  703ILE     HB 7789   7.396   8.432   5.066
  703ILE    CG2 7790   7.205   8.333   5.125
  703ILE   HG21 7791   7.103   8.319   5.089
  703ILE   HG22 7792   7.244   8.239   5.163
  703ILE   HG23 7793   7.208   8.390   5.218
  703ILE    CG1 7794   7.346   8.294   4.905
  703ILE   HG11 7795   7.323   8.333   4.806
  703ILE   HG12 7796   7.301   8.197   4.923
  703ILE     CD 7797   7.493   8.263   4.906
  703ILE    HD1 7798   7.530   8.259   5.009
  703ILE    HD2 7799   7.515   8.170   4.853
  703ILE    HD3 7800   7.548   8.346   4.862
  703ILE      C 7801   7.173   8.623   5.063
  703ILE      O 7802   7.056   8.605   5.098
  704THR      N 7803   7.243   8.719   5.117
  704THR      H 7804   7.337   8.728   5.081
  704THR     CA 7805   7.179   8.813   5.214
  704THR     HA 7806   7.111   8.772   5.289
  704THR     CB 7807   7.297   8.899   5.275
  704THR     HB 7808   7.342   8.953   5.192
  704THR    CG2 7809   7.264   8.992   5.385
  704THR   HG21 7810   7.350   9.055   5.408
  704THR   HG22 7811   7.196   9.071   5.354
  704THR   HG23 7812   7.220   8.931   5.464
  704THR    OG1 7813   7.388   8.810   5.339
  704THR    HG1 7814   7.369   8.720   5.311
  704THR      C 7815   7.085   8.911   5.146
  704THR      O 7816   6.986   8.963   5.199
  705ILE      N 7817   7.118   8.948   5.024
  705ILE      H 7818   7.209   8.927   4.984
  705ILE     CA 7819   7.034   9.024   4.931
  705ILE     HA 7820   7.009   9.115   4.985
  705ILE     CB 7821   7.108   9.063   4.801
  705ILE     HB 7822   7.153   8.974   4.756
  705ILE    CG2 7823   7.017   9.118   4.692
  705ILE   HG21 7824   7.083   9.142   4.608
  705ILE   HG22 7825   6.959   9.037   4.648
  705ILE   HG23 7826   6.959   9.208   4.714
  705ILE    CG1 7827   7.220   9.170   4.827
  705ILE   HG11 7828   7.277   9.135   4.912
  705ILE   HG12 7829   7.173   9.266   4.849
  705ILE     CD 7830   7.330   9.187   4.713
  705ILE    HD1 7831   7.354   9.093   4.663
  705ILE    HD2 7832   7.296   9.254   4.634
  705ILE    HD3 7833   7.417   9.233   4.759
  705ILE      C 7834   6.901   8.944   4.900
  705ILE      O 7835   6.793   9.000   4.917
  706LEU      N 7836   6.913   8.818   4.856
  706LEU      H 7837   6.998   8.768   4.833
  706LEU     CA 7838   6.802   8.728   4.840
  706LEU     HA 7839   6.742   8.763   4.756
  706LEU     CB 7840   6.849   8.590   4.796
  706LEU    HB1 7841   6.765   8.521   4.797
  706LEU    HB2 7842   6.920   8.549   4.868
  706LEU     CG 7843   6.912   8.578   4.660
  706LEU     HG 7844   7.006   8.631   4.668
  706LEU    CD1 7845   6.954   8.435   4.633
  706LEU   HD11 7846   6.867   8.372   4.615
  706LEU   HD12 7847   7.025   8.436   4.551
  706LEU   HD13 7848   7.014   8.405   4.719
  706LEU    CD2 7849   6.842   8.631   4.531
  706LEU   HD21 7850   6.819   8.736   4.548
  706LEU   HD22 7851   6.902   8.622   4.441
  706LEU   HD23 7852   6.749   8.573   4.526
  706LEU      C 7853   6.711   8.721   4.964
  706LEU      O 7854   6.592   8.744   4.960
  707ASP      N 7855   6.767   8.700   5.084
  707ASP      H 7856   6.866   8.681   5.077
  707ASP     CA 7857   6.699   8.712   5.212
  707ASP     HA 7858   6.630   8.628   5.215
  707ASP     CB 7859   6.802   8.695   5.329
  707ASP    HB1 7860   6.865   8.784   5.338
  707ASP    HB2 7861   6.863   8.604   5.328
  707ASP     CG 7862   6.730   8.693   5.458
  707ASP    OD1 7863   6.632   8.618   5.465
  707ASP    OD2 7864   6.765   8.762   5.558
  707ASP      C 7865   6.614   8.840   5.233
  707ASP      O 7866   6.499   8.831   5.270
  708THR      N 7867   6.674   8.953   5.192
  708THR      H 7868   6.768   8.942   5.158
  708THR     CA 7869   6.627   9.093   5.223
  708THR     HA 7870   6.586   9.098   5.325
  708THR     CB 7871   6.745   9.189   5.220
  708THR     HB 7872   6.797   9.188   5.124
  708THR    CG2 7873   6.696   9.330   5.256
  708THR   HG21 7874   6.774   9.403   5.278
  708THR   HG22 7875   6.647   9.369   5.166
  708THR   HG23 7876   6.619   9.332   5.333
  708THR    OG1 7877   6.831   9.149   5.322
  708THR    HG1 7878   6.899   9.088   5.292
  708THR      C 7879   6.518   9.123   5.125
  708THR      O 7880   6.412   9.179   5.164
  709GLU      N 7881   6.535   9.090   4.999
  709GLU      H 7882   6.626   9.056   4.973
  709GLU     CA 7883   6.434   9.105   4.893
  709GLU     HA 7884   6.394   9.206   4.908
  709GLU     CB 7885   6.490   9.102   4.751
  709GLU    HB1 7886   6.516   8.997   4.741
  709GLU    HB2 7887   6.576   9.169   4.748
  709GLU     CG 7888   6.404   9.148   4.637
  709GLU    HG1 7889   6.384   9.254   4.654
  709GLU    HG2 7890   6.319   9.086   4.609
  709GLU     CD 7891   6.470   9.140   4.501
  709GLU    OE1 7892   6.481   9.243   4.440
  709GLU    OE2 7893   6.526   9.026   4.463
  709GLU      C 7894   6.316   9.004   4.906
  709GLU      O 7895   6.199   9.031   4.874
  710LYS      N 7896   6.339   8.884   4.966
  710LYS      H 7897   6.435   8.857   4.984
  710LYS     CA 7898   6.226   8.794   5.006
  710LYS     HA 7899   6.148   8.782   4.931
  710LYS     CB 7900   6.295   8.661   5.030
  710LYS    HB1 7901   6.372   8.662   5.107
  710LYS    HB2 7902   6.343   8.641   4.934
  710LYS     CG 7903   6.189   8.556   5.070
  710LYS    HG1 7904   6.101   8.572   5.008
  710LYS    HG2 7905   6.162   8.582   5.173
  710LYS     CD 7906   6.229   8.408   5.072
  710LYS    HD1 7907   6.315   8.386   5.136
  710LYS    HD2 7908   6.267   8.389   4.971
  710LYS     CE 7909   6.113   8.313   5.108
  710LYS    HE1 7910   6.161   8.215   5.101
  710LYS    HE2 7911   6.029   8.329   5.040
  710LYS     NZ 7912   6.072   8.335   5.247
  710LYS    HZ1 7913   6.155   8.356   5.301
  710LYS    HZ2 7914   6.004   8.409   5.242
  710LYS    HZ3 7915   6.032   8.254   5.292
  710LYS      C 7916   6.149   8.848   5.128
  710LYS      O 7917   6.028   8.856   5.121
  711SER      N 7918   6.211   8.902   5.236
  711SER      H 7919   6.312   8.901   5.233
  711SER     CA 7920   6.138   8.957   5.350
  711SER     HA 7921   6.049   8.897   5.370
  711SER     CB 7922   6.232   8.961   5.473
  711SER    HB1 7923   6.235   8.866   5.525
  711SER    HB2 7924   6.184   9.032   5.540
  711SER     OG 7925   6.367   8.999   5.438
  711SER     HG 7926   6.407   8.926   5.390
  711SER      C 7927   6.080   9.093   5.317
  711SER      O 7928   5.969   9.122   5.363
  712PHE      N 7929   6.148   9.175   5.239
  712PHE      H 7930   6.237   9.140   5.207
  712PHE     CA 7931   6.105   9.312   5.193
  712PHE     HA 7932   6.200   9.358   5.164
  712PHE     CB 7933   6.012   9.295   5.075
  712PHE    HB1 7934   5.912   9.315   5.113
  712PHE    HB2 7935   6.020   9.192   5.040
  712PHE     CG 7936   6.037   9.395   4.970
  712PHE    CD1 7937   5.931   9.476   4.913
  712PHE    HD1 7938   5.830   9.472   4.952
  712PHE    CE1 7939   5.972   9.562   4.808
  712PHE    HE1 7940   5.895   9.623   4.764
  712PHE     CZ 7941   6.102   9.568   4.761
  712PHE     HZ 7942   6.125   9.627   4.673
  712PHE    CE2 7943   6.205   9.489   4.821
  712PHE    HE2 7944   6.305   9.490   4.780
  712PHE    CD2 7945   6.172   9.405   4.923
  712PHE    HD2 7946   6.252   9.348   4.969
  712PHE      C 7947   6.046   9.407   5.302
  712PHE      O 7948   5.973   9.502   5.262
  713LEU      N 7949   6.060   9.375   5.431
  713LEU      H 7950   6.134   9.310   5.454
  713LEU     CA 7951   5.984   9.422   5.549
  713LEU     HA 7952   6.023   9.365   5.633
  713LEU     CB 7953   6.005   9.574   5.584
  713LEU    HB1 7954   5.947   9.576   5.675
  713LEU    HB2 7955   5.961   9.637   5.507
  713LEU     CG 7956   6.156   9.599   5.615
  713LEU     HG 7957   6.222   9.546   5.546
  713LEU    CD1 7958   6.207   9.743   5.610
  713LEU   HD11 7959   6.172   9.795   5.700
  713LEU   HD12 7960   6.316   9.752   5.600
  713LEU   HD13 7961   6.171   9.792   5.520
  713LEU    CD2 7962   6.206   9.539   5.752
  713LEU   HD21 7963   6.312   9.549   5.773
  713LEU   HD22 7964   6.158   9.569   5.845
  713LEU   HD23 7965   6.190   9.431   5.744
  713LEU      C 7966   5.838   9.373   5.552
  713LEU      O 7967   5.779   9.338   5.658
  714LYS      N 7968   5.768   9.373   5.436
  714LYS      H 7969   5.809   9.412   5.352
  714LYS     CA 7970   5.628   9.325   5.424
  714LYS     HA 7971   5.605   9.268   5.514
  714LYS     CB 7972   5.531   9.447   5.412
  714LYS    HB1 7973   5.425   9.421   5.411
  714LYS    HB2 7974   5.551   9.506   5.322
  714LYS     CG 7975   5.534   9.547   5.533
  714LYS    HG1 7976   5.633   9.592   5.540
  714LYS    HG2 7977   5.518   9.493   5.626
  714LYS     CD 7978   5.420   9.659   5.517
  714LYS    HD1 7979   5.420   9.708   5.614
  714LYS    HD2 7980   5.324   9.609   5.508
  714LYS     CE 7981   5.447   9.761   5.409
  714LYS    HE1 7982   5.439   9.724   5.307
  714LYS    HE2 7983   5.549   9.789   5.436
  714LYS     NZ 7984   5.341   9.874   5.430
  714LYS    HZ1 7985   5.356   9.914   5.522
  714LYS    HZ2 7986   5.346   9.942   5.356
  714LYS    HZ3 7987   5.250   9.829   5.422
  714LYS      C 7988   5.603   9.235   5.297
  714LYS      O 7989   5.498   9.251   5.231
  715CYS      N 7990   5.699   9.146   5.266
  715CYS      H 7991   5.781   9.157   5.324
  715CYS     CA 7992   5.702   9.043   5.161
  715CYS     HA 7993   5.804   9.006   5.164
  715CYS     CB 7994   5.593   8.928   5.189
  715CYS    HB1 7995   5.587   8.859   5.105
  715CYS    HB2 7996   5.489   8.956   5.205
  715CYS     SG 7997   5.644   8.836   5.343
  715CYS     HG 7998   5.655   8.942   5.424
  715CYS      C 7999   5.688   9.112   5.019
  715CYS      O 8000   5.652   9.226   5.002
  716MET      N 8001   5.726   9.035   4.917
  716MET      H 8002   5.755   8.940   4.934
  716MET     CA 8003   5.717   9.089   4.776
  716MET     HA 8004   5.753   9.192   4.769
  716MET     CB 8005   5.819   9.019   4.691
  716MET    HB1 8006   5.783   8.918   4.675
  716MET    HB2 8007   5.923   9.013   4.725
  716MET     CG 8008   5.808   9.081   4.545
  716MET    HG1 8009   5.707   9.064   4.508
  716MET    HG2 8010   5.882   9.035   4.480
  716MET     SD 8011   5.833   9.260   4.542
  716MET     CE 8012   5.997   9.267   4.616
  716MET    HE1 8013   5.989   9.265   4.725
  716MET    HE2 8014   6.063   9.192   4.574
  716MET    HE3 8015   6.044   9.362   4.590
  716MET      C 8016   5.574   9.087   4.724
  716MET      O 8017   5.513   8.979   4.714
  717ARG      N 8018   5.525   9.201   4.686
  717ARG      H 8019   5.588   9.279   4.674
  717ARG     CA 8020   5.387   9.227   4.645
  717ARG     HA 8021   5.332   9.133   4.637
  717ARG     CB 8022   5.302   9.313   4.736
  717ARG    HB1 8023   5.199   9.315   4.700
  717ARG    HB2 8024   5.346   9.413   4.744
  717ARG     CG 8025   5.302   9.245   4.875
  717ARG    HG1 8026   5.400   9.229   4.920
  717ARG    HG2 8027   5.249   9.151   4.861
  717ARG     CD 8028   5.230   9.321   4.986
  717ARG    HD1 8029   5.131   9.344   4.946
  717ARG    HD2 8030   5.287   9.414   4.996
  717ARG     NE 8031   5.229   9.252   5.111
  717ARG     HE 8032   5.280   9.165   5.115
  717ARG     CZ 8033   5.157   9.287   5.211
  717ARG    NH1 8034   5.086   9.395   5.205
  717ARG   HH11 8035   5.085   9.457   5.125
  717ARG   HH12 8036   5.028   9.406   5.287
  717ARG    NH2 8037   5.159   9.223   5.330
  717ARG   HH21 8038   5.196   9.130   5.339
  717ARG   HH22 8039   5.093   9.252   5.400
  717ARG      C 8040   5.377   9.288   4.505
  717ARG      O 8041   5.278   9.260   4.438
  718LYS      N 8042   5.467   9.373   4.465
  718LYS      H 8043   5.544   9.392   4.527
  718LYS     CA 8044   5.468   9.435   4.336
  718LYS     HA 8045   5.364   9.445   4.305
  718LYS     CB 8046   5.522   9.574   4.354
  718LYS    HB1 8047   5.623   9.569   4.395
  718LYS    HB2 8048   5.473   9.633   4.432
  718LYS     CG 8049   5.517   9.643   4.215
  718LYS    HG1 8050   5.418   9.652   4.168
  718LYS    HG2 8051   5.590   9.593   4.152
  718LYS     CD 8052   5.561   9.786   4.242
  718LYS    HD1 8053   5.662   9.794   4.284
  718LYS    HD2 8054   5.485   9.827   4.308
  718LYS     CE 8055   5.555   9.861   4.110
  718LYS    HE1 8056   5.564   9.968   4.129
  718LYS    HE2 8057   5.455   9.844   4.072
  718LYS     NZ 8058   5.665   9.820   4.016
  718LYS    HZ1 8059   5.674   9.877   3.933
  718LYS    HZ2 8060   5.753   9.813   4.066
  718LYS    HZ3 8061   5.646   9.729   3.977
  718LYS      C 8062   5.533   9.350   4.228
  718LYS      O 8063   5.650   9.321   4.233
  719ALA      N 8064   5.460   9.319   4.121
  719ALA      H 8065   5.369   9.360   4.106
  719ALA     CA 8066   5.498   9.215   4.022
  719ALA     HA 8067   5.501   9.118   4.072
  719ALA     CB 8068   5.391   9.200   3.904
  719ALA    HB1 8069   5.398   9.107   3.848
  719ALA    HB2 8070   5.292   9.208   3.949
  719ALA    HB3 8071   5.397   9.288   3.841
  719ALA      C 8072   5.634   9.239   3.961
  719ALA      O 8073   5.709   9.139   3.960
  720PHE      N 8074   5.669   9.359   3.920
  720PHE      H 8075   5.602   9.433   3.934
  720PHE     CA 8076   5.804   9.388   3.866
  720PHE     HA 8077   5.875   9.314   3.903
  720PHE     CB 8078   5.796   9.395   3.713
  720PHE    HB1 8079   5.753   9.298   3.684
  720PHE    HB2 8080   5.895   9.417   3.674
  720PHE     CG 8081   5.705   9.500   3.670
  720PHE    CD1 8082   5.574   9.488   3.633
  720PHE    HD1 8083   5.540   9.386   3.642
  720PHE    CE1 8084   5.503   9.590   3.566
  720PHE    HE1 8085   5.408   9.566   3.523
  720PHE     CZ 8086   5.561   9.721   3.558
  720PHE     HZ 8087   5.512   9.796   3.499
  720PHE    CE2 8088   5.689   9.740   3.619
  720PHE    HE2 8089   5.747   9.830   3.607
  720PHE    CD2 8090   5.760   9.630   3.667
  720PHE    HD2 8091   5.860   9.647   3.704
  720PHE      C 8092   5.871   9.516   3.928
  720PHE      O 8093   5.801   9.586   3.999
  721ARG      N 8094   6.009   9.517   3.917
  721ARG      H 8095   6.048   9.460   3.844
  721ARG     CA 8096   6.089   9.585   4.020
  721ARG     HA 8097   6.027   9.634   4.095
  721ARG     CB 8098   6.167   9.476   4.097
  721ARG    HB1 8099   6.247   9.515   4.161
  721ARG    HB2 8100   6.225   9.424   4.021
  721ARG     CG 8101   6.085   9.376   4.187
  721ARG    HG1 8102   6.040   9.305   4.117
  721ARG    HG2 8103   5.995   9.423   4.227
  721ARG     CD 8104   6.179   9.305   4.289
  721ARG    HD1 8105   6.127   9.265   4.375
  721ARG    HD2 8106   6.258   9.368   4.330
  721ARG     NE 8107   6.241   9.190   4.227
  721ARG     HE 8108   6.330   9.192   4.179
  721ARG     CZ 8109   6.216   9.061   4.250
  721ARG    NH1 8110   6.132   9.008   4.331
  721ARG   HH11 8111   6.080   9.064   4.397
  721ARG   HH12 8112   6.132   8.908   4.341
  721ARG    NH2 8113   6.291   8.980   4.190
  721ARG   HH21 8114   6.365   9.015   4.130
  721ARG   HH22 8115   6.282   8.880   4.199
  721ARG      C 8116   6.172   9.693   3.958
  721ARG      O 8117   6.190   9.791   4.029
  722SER      N 8118   6.207   9.686   3.825
  722SER      H 8119   6.189   9.600   3.776
  722SER     CA 8120   6.293   9.791   3.770
  722SER     HA 8121   6.386   9.799   3.827
  722SER     CB 8122   6.331   9.748   3.625
  722SER    HB1 8123   6.313   9.828   3.554
  722SER    HB2 8124   6.265   9.669   3.590
  722SER     OG 8125   6.459   9.693   3.628
  722SER     HG 8126   6.463   9.637   3.550
  722SER      C 8127   6.220   9.924   3.751
  722SER      O 8128   6.111   9.924   3.693
  723GLY      N 8129   6.277  10.034   3.800
  723GLY      H 8130   6.355  10.006   3.858
  723GLY     CA 8131   6.226  10.169   3.800
  723GLY    HA1 8132   6.284  10.224   3.874
  723GLY    HA2 8133   6.123  10.162   3.833
  723GLY      C 8134   6.223  10.235   3.655
  723GLY      O 8135   6.296  10.205   3.570
  724LYS      N 8136   6.121  10.317   3.634
  724LYS      H 8137   6.054  10.337   3.707
  724LYS     CA 8138   6.081  10.393   3.515
  724LYS     HA 8139   6.048  10.325   3.436
  724LYS     CB 8140   5.961  10.490   3.552
  724LYS    HB1 8141   6.011  10.562   3.616
  724LYS    HB2 8142   5.891  10.439   3.617
  724LYS     CG 8143   5.889  10.535   3.422
  724LYS    HG1 8144   5.826  10.454   3.386
  724LYS    HG2 8145   5.957  10.573   3.346
  724LYS     CD 8146   5.791  10.649   3.465
  724LYS    HD1 8147   5.851  10.730   3.506
  724LYS    HD2 8148   5.716  10.613   3.535
  724LYS     CE 8149   5.726  10.700   3.341
  724LYS    HE1 8150   5.662  10.629   3.290
  724LYS    HE2 8151   5.797  10.742   3.270
  724LYS     NZ 8152   5.632  10.809   3.372
  724LYS    HZ1 8153   5.580  10.819   3.286
  724LYS    HZ2 8154   5.577  10.777   3.451
  724LYS    HZ3 8155   5.689  10.887   3.402
  724LYS      C 8156   6.204  10.475   3.464
  724LYS      O 8157   6.248  10.572   3.522
  725LEU      N 8158   6.267  10.423   3.358
  725LEU      H 8159   6.211  10.346   3.321
  725LEU     CA 8160   6.387  10.460   3.282
  725LEU     HA 8161   6.459  10.513   3.343
  725LEU     CB 8162   6.451  10.327   3.242
  725LEU    HB1 8163   6.373  10.254   3.218
  725LEU    HB2 8164   6.503  10.290   3.330
  725LEU     CG 8165   6.565  10.342   3.131
  725LEU     HG 8166   6.606  10.442   3.140
  725LEU    CD1 8167   6.683  10.251   3.158
  725LEU   HD11 8168   6.764  10.264   3.085
  725LEU   HD12 8169   6.726  10.273   3.256
  725LEU   HD13 8170   6.652  10.147   3.156
  725LEU    CD2 8171   6.513  10.311   2.986
  725LEU   HD21 8172   6.515  10.203   2.971
  725LEU   HD22 8173   6.414  10.355   2.974
  725LEU   HD23 8174   6.582  10.353   2.913
  725LEU      C 8175   6.348  10.549   3.161
  725LEU      O 8176   6.261  10.529   3.079
  726LEU      N 8177   6.427  10.647   3.145
  726LEU      H 8178   6.487  10.670   3.223
  726LEU     CA 8179   6.433  10.739   3.028
  726LEU     HA 8180   6.331  10.751   2.993
  726LEU     CB 8181   6.478  10.888   3.070
  726LEU    HB1 8182   6.585  10.879   3.090
  726LEU    HB2 8183   6.416  10.902   3.159
  726LEU     CG 8184   6.455  10.993   2.958
  726LEU     HG 8185   6.467  10.949   2.859
  726LEU    CD1 8186   6.311  11.044   2.958
  726LEU   HD11 8187   6.247  10.956   2.960
  726LEU   HD12 8188   6.299  11.107   3.046
  726LEU   HD13 8189   6.288  11.088   2.861
  726LEU    CD2 8190   6.537  11.120   2.991
  726LEU   HD21 8191   6.518  11.147   3.094
  726LEU   HD22 8192   6.643  11.094   2.984
  726LEU   HD23 8193   6.527  11.202   2.920
  726LEU      C 8194   6.530  10.692   2.910
  726LEU      O 8195   6.651  10.714   2.902
  727GLN      N 8196   6.477  10.628   2.808
  727GLN      H 8197   6.378  10.624   2.792
  727GLN     CA 8198   6.563  10.573   2.693
  727GLN     HA 8199   6.645  10.520   2.741
  727GLN     CB 8200   6.486  10.460   2.617
  727GLN    HB1 8201   6.392  10.501   2.579
  727GLN    HB2 8202   6.454  10.385   2.688
  727GLN     CG 8203   6.571  10.390   2.511
  727GLN    HG1 8204   6.522  10.305   2.463
  727GLN    HG2 8205   6.667  10.357   2.552
  727GLN     CD 8206   6.603  10.480   2.397
  727GLN    OE1 8207   6.713  10.533   2.375
  727GLN    NE2 8208   6.492  10.514   2.328
  727GLN   HE21 8209   6.410  10.458   2.345
  727GLN   HE22 8210   6.512  10.571   2.247
  727GLN      C 8211   6.600  10.698   2.609
  727GLN      O 8212   6.513  10.774   2.562
  728VAL      N 8213   6.730  10.723   2.602
  728VAL      H 8214   6.786  10.647   2.636
  728VAL     CA 8215   6.793  10.845   2.535
  728VAL     HA 8216   6.717  10.903   2.483
  728VAL     CB 8217   6.854  10.934   2.646
  728VAL     HB 8218   6.900  11.019   2.595
  728VAL    CG1 8219   6.754  11.002   2.740
  728VAL   HG11 8220   6.679  11.066   2.693
  728VAL   HG12 8221   6.704  10.927   2.800
  728VAL   HG13 8222   6.812  11.056   2.814
  728VAL    CG2 8223   6.963  10.859   2.727
  728VAL   HG21 8224   6.914  10.809   2.811
  728VAL   HG22 8225   7.023  10.794   2.664
  728VAL   HG23 8226   7.025  10.937   2.771
  728VAL      C 8227   6.891  10.815   2.423
  728VAL      O 8228   6.915  10.891   2.335
  729GLY      N 8229   6.959  10.699   2.414
  729GLY      H 8230   6.926  10.622   2.471
  729GLY     CA 8231   7.052  10.654   2.306
  729GLY    HA1 8232   7.085  10.552   2.322
  729GLY    HA2 8233   7.142  10.716   2.309
  729GLY      C 8234   6.986  10.672   2.167
  729GLY      O 8235   7.055  10.725   2.079
  730PHE      N 8236   6.859  10.631   2.159
  730PHE      H 8237   6.804  10.600   2.237
  730PHE     CA 8238   6.787  10.627   2.030
  730PHE     HA 8239   6.850  10.691   1.969
  730PHE     CB 8240   6.794  10.488   1.963
  730PHE    HB1 8241   6.896  10.451   1.971
  730PHE    HB2 8242   6.759  10.492   1.860
  730PHE     CG 8243   6.720  10.381   2.038
  730PHE    CD1 8244   6.584  10.366   2.019
  730PHE    HD1 8245   6.531  10.428   1.948
  730PHE    CE1 8246   6.513  10.266   2.086
  730PHE    HE1 8247   6.406  10.256   2.073
  730PHE     CZ 8248   6.576  10.177   2.173
  730PHE     HZ 8249   6.530  10.086   2.207
  730PHE    CE2 8250   6.717  10.190   2.196
  730PHE    HE2 8251   6.776  10.128   2.262
  730PHE    CD2 8252   6.787  10.294   2.128
  730PHE    HD2 8253   6.894  10.307   2.139
  730PHE      C 8254   6.651  10.686   2.033
  730PHE      O 8255   6.584  10.701   2.133
  731THR      N 8256   6.611  10.711   1.905
  731THR      H 8257   6.663  10.675   1.826
  731THR     CA 8258   6.495  10.797   1.875
  731THR     HA 8259   6.512  10.895   1.918
  731THR     CB 8260   6.483  10.816   1.714
  731THR     HB 8261   6.451  10.726   1.661
  731THR    CG2 8262   6.383  10.926   1.676
  731THR   HG21 8263   6.403  11.015   1.736
  731THR   HG22 8264   6.400  10.945   1.571
  731THR   HG23 8265   6.281  10.889   1.687
  731THR    OG1 8266   6.604  10.858   1.665
  731THR    HG1 8267   6.645  10.776   1.639
  731THR      C 8268   6.362  10.735   1.922
  731THR      O 8269   6.335  10.614   1.901
  732PRO      N 8270   6.279  10.817   1.992
  732PRO     CD 8271   6.307  10.949   2.044
  732PRO    HD1 8272   6.352  11.026   1.981
  732PRO    HD2 8273   6.373  10.932   2.129
  732PRO     CG 8274   6.172  11.003   2.096
  732PRO    HG1 8275   6.110  11.038   2.014
  732PRO    HG2 8276   6.188  11.082   2.169
  732PRO     CB 8277   6.115  10.876   2.157
  732PRO    HB1 8278   6.010  10.880   2.183
  732PRO    HB2 8279   6.172  10.844   2.245
  732PRO     CA 8280   6.152  10.769   2.050
  732PRO     HA 8281   6.170  10.671   2.093
  732PRO      C 8282   6.046  10.755   1.943
  732PRO      O 8283   6.073  10.789   1.831
  733ASP      N 8284   5.928  10.697   1.979
  733ASP      H 8285   5.918  10.664   2.074
  733ASP     CA 8286   5.801  10.710   1.895
  733ASP     HA 8287   5.820  10.750   1.795
  733ASP     CB 8288   5.735  10.575   1.879
  733ASP    HB1 8289   5.707  10.537   1.978
  733ASP    HB2 8290   5.809  10.507   1.837
  733ASP     CG 8291   5.617  10.574   1.777
  733ASP    OD1 8292   5.534  10.481   1.790
  733ASP    OD2 8293   5.606  10.661   1.688
  733ASP      C 8294   5.704  10.802   1.978
  733ASP      O 8295   5.676  10.771   2.093
  734GLY      N 8296   5.677  10.922   1.917
  734GLY      H 8297   5.702  10.939   1.821
  734GLY     CA 8298   5.621  11.035   1.985
  734GLY    HA1 8299   5.557  10.991   2.061
  734GLY    HA2 8300   5.564  11.106   1.924
  734GLY      C 8301   5.730  11.119   2.053
  734GLY      O 8302   5.848  11.096   2.013
  735LYS      N 8303   5.702  11.198   2.160
  735LYS      H 8304   5.605  11.203   2.186
  735LYS     CA 8305   5.796  11.296   2.220
  735LYS     HA 8306   5.828  11.364   2.141
  735LYS     CB 8307   5.715  11.392   2.303
  735LYS    HB1 8308   5.781  11.444   2.373
  735LYS    HB2 8309   5.642  11.334   2.360
  735LYS     CG 8310   5.648  11.501   2.208
  735LYS    HG1 8311   5.624  11.457   2.111
  735LYS    HG2 8312   5.727  11.576   2.197
  735LYS     CD 8313   5.525  11.579   2.260
  735LYS    HD1 8314   5.552  11.651   2.337
  735LYS    HD2 8315   5.436  11.531   2.300
  735LYS     CE 8316   5.479  11.664   2.145
  735LYS    HE1 8317   5.458  11.598   2.060
  735LYS    HE2 8318   5.556  11.730   2.104
  735LYS     NZ 8319   5.363  11.749   2.188
  735LYS    HZ1 8320   5.280  11.700   2.220
  735LYS    HZ2 8321   5.390  11.814   2.260
  735LYS    HZ3 8322   5.348  11.814   2.113
  735LYS      C 8323   5.919  11.245   2.293
  735LYS      O 8324   6.029  11.307   2.296
  736ASP      N 8325   5.899  11.130   2.356
  736ASP      H 8326   5.806  11.091   2.346
  736ASP     CA 8327   5.992  11.069   2.451
  736ASP     HA 8328   6.091  11.091   2.412
  736ASP     CB 8329   5.979  11.132   2.584
  736ASP    HB1 8330   6.024  11.232   2.582
  736ASP    HB2 8331   6.044  11.086   2.659
  736ASP     CG 8332   5.833  11.149   2.641
  736ASP    OD1 8333   5.812  11.229   2.738
  736ASP    OD2 8334   5.751  11.063   2.606
  736ASP      C 8335   5.972  10.915   2.464
  736ASP      O 8336   5.877  10.853   2.406
  737ASP      N 8337   6.065  10.840   2.533
  737ASP      H 8338   6.143  10.880   2.583
  737ASP     CA 8339   6.061  10.694   2.548
  737ASP     HA 8340   5.963  10.660   2.514
  737ASP     CB 8341   6.154  10.622   2.453
  737ASP    HB1 8342   6.254  10.655   2.480
  737ASP    HB2 8343   6.139  10.662   2.353
  737ASP     CG 8344   6.139  10.470   2.450
  737ASP    OD1 8345   6.041  10.400   2.491
  737ASP    OD2 8346   6.237  10.408   2.392
  737ASP      C 8347   6.073  10.664   2.697
  737ASP      O 8348   6.187  10.672   2.742
  738TYR      N 8349   5.965  10.624   2.763
  738TYR      H 8350   5.880  10.603   2.712
  738TYR     CA 8351   5.978  10.574   2.899
  738TYR     HA 8352   6.067  10.604   2.954
  738TYR     CB 8353   5.861  10.631   2.983
  738TYR    HB1 8354   5.849  10.577   3.077
  738TYR    HB2 8355   5.772  10.613   2.924
  738TYR     CG 8356   5.874  10.772   3.023
  738TYR    CD1 8357   5.789  10.881   2.979
  738TYR    HD1 8358   5.709  10.867   2.909
  738TYR    CE1 8359   5.813  11.018   3.015
  738TYR    HE1 8360   5.748  11.096   2.979
  738TYR     CZ 8361   5.911  11.051   3.109
  738TYR     OH 8362   5.940  11.180   3.138
  738TYR     HH 8363   5.985  11.190   3.222
  738TYR    CE2 8364   5.992  10.945   3.154
  738TYR    HE2 8365   6.069  10.960   3.228
  738TYR    CD2 8366   5.976  10.807   3.116
  738TYR    HD2 8367   6.038  10.730   3.158
  738TYR      C 8368   5.977  10.420   2.903
  738TYR      O 8369   5.887  10.358   2.841
  739ARG      N 8370   6.061  10.347   2.974
  739ARG      H 8371   6.122  10.394   3.039
  739ARG     CA 8372   6.063  10.201   2.990
  739ARG     HA 8373   5.971  10.154   2.955
  739ARG     CB 8374   6.183  10.146   2.905
  739ARG    HB1 8375   6.184  10.039   2.926
  739ARG    HB2 8376   6.275  10.193   2.939
  739ARG     CG 8377   6.169  10.171   2.757
  739ARG    HG1 8378   6.157  10.279   2.745
  739ARG    HG2 8379   6.088  10.110   2.718
  739ARG     CD 8380   6.294  10.125   2.675
  739ARG    HD1 8381   6.301  10.016   2.671
  739ARG    HD2 8382   6.382  10.170   2.721
  739ARG     NE 8383   6.282  10.164   2.532
  739ARG     HE 8384   6.293  10.262   2.508
  739ARG     CZ 8385   6.261  10.085   2.434
  739ARG    NH1 8386   6.242   9.954   2.439
  739ARG   HH11 8387   6.264   9.909   2.527
  739ARG   HH12 8388   6.257   9.908   2.350
  739ARG    NH2 8389   6.269  10.133   2.312
  739ARG   HH21 8390   6.270  10.232   2.295
  739ARG   HH22 8391   6.234  10.078   2.235
  739ARG      C 8392   6.076  10.160   3.139
  739ARG      O 8393   6.117  10.244   3.216
  740TRP      N 8394   6.061  10.032   3.166
  740TRP      H 8395   6.023   9.970   3.095
  740TRP     CA 8396   6.081   9.972   3.297
  740TRP     HA 8397   6.133  10.042   3.361
  740TRP     CB 8398   5.949   9.934   3.355
  740TRP    HB1 8399   5.966   9.885   3.451
  740TRP    HB2 8400   5.897   9.859   3.295
  740TRP     CG 8401   5.860  10.049   3.378
  740TRP    CD1 8402   5.835  10.109   3.498
  740TRP    HD1 8403   5.878  10.080   3.593
  740TRP    NE1 8404   5.747  10.217   3.481
  740TRP    HE1 8405   5.729  10.286   3.553
  740TRP    CE2 8406   5.702  10.224   3.353
  740TRP    CZ2 8407   5.623  10.313   3.288
  740TRP    HZ2 8408   5.579  10.391   3.349
  740TRP    CH2 8409   5.601  10.302   3.154
  740TRP    HH2 8410   5.536  10.372   3.103
  740TRP    CZ3 8411   5.669  10.197   3.085
  740TRP    HZ3 8412   5.656  10.192   2.978
  740TRP    CE3 8413   5.741  10.102   3.151
  740TRP    HE3 8414   5.776  10.015   3.099
  740TRP    CD2 8415   5.763  10.110   3.289
  740TRP      C 8416   6.176   9.861   3.283
  740TRP      O 8417   6.154   9.754   3.337
  741CYS      N 8418   6.280   9.878   3.202
  741CYS      H 8419   6.291   9.956   3.140
  741CYS     CA 8420   6.396   9.791   3.207
  741CYS     HA 8421   6.379   9.701   3.266
  741CYS     CB 8422   6.422   9.742   3.060
  741CYS    HB1 8423   6.329   9.691   3.035
  741CYS    HB2 8424   6.493   9.659   3.055
  741CYS     SG 8425   6.465   9.881   2.950
  741CYS     HG 8426   6.451   9.809   2.838
  741CYS      C 8427   6.517   9.857   3.279
  741CYS      O 8428   6.533   9.971   3.316
  742PHE      N 8429   6.617   9.765   3.293
  742PHE      H 8430   6.608   9.671   3.257
  742PHE     CA 8431   6.747   9.790   3.362
  742PHE     HA 8432   6.737   9.872   3.433
  742PHE     CB 8433   6.786   9.657   3.443
  742PHE    HB1 8434   6.816   9.582   3.370
  742PHE    HB2 8435   6.700   9.611   3.492
  742PHE     CG 8436   6.891   9.664   3.546
  742PHE    CD1 8437   7.030   9.670   3.514
  742PHE    HD1 8438   7.058   9.672   3.409
  742PHE    CE1 8439   7.133   9.682   3.608
  742PHE    HE1 8440   7.238   9.688   3.583
  742PHE     CZ 8441   7.088   9.699   3.743
  742PHE     HZ 8442   7.158   9.709   3.825
  742PHE    CE2 8443   6.953   9.712   3.773
  742PHE    HE2 8444   6.937   9.739   3.876
  742PHE    CD2 8445   6.850   9.683   3.683
  742PHE    HD2 8446   6.749   9.685   3.722
  742PHE      C 8447   6.871   9.822   3.276
  742PHE      O 8448   6.899   9.741   3.186
  743ARG      N 8449   6.931   9.932   3.288
  743ARG      H 8450   6.914   9.992   3.368
  743ARG     CA 8451   7.045   9.985   3.206
  743ARG     HA 8452   7.052   9.950   3.103
  743ARG     CB 8453   7.021  10.137   3.178
  743ARG    HB1 8454   7.029  10.187   3.274
  743ARG    HB2 8455   6.925  10.141   3.128
  743ARG     CG 8456   7.122  10.198   3.084
  743ARG    HG1 8457   7.112  10.155   2.985
  743ARG    HG2 8458   7.218  10.165   3.125
  743ARG     CD 8459   7.120  10.350   3.085
  743ARG    HD1 8460   7.216  10.372   3.039
  743ARG    HD2 8461   7.117  10.382   3.189
  743ARG     NE 8462   7.013  10.403   2.993
  743ARG     HE 8463   7.027  10.370   2.899
  743ARG     CZ 8464   6.948  10.514   3.012
  743ARG    NH1 8465   6.916  10.557   3.131
  743ARG   HH11 8466   6.921  10.500   3.214
  743ARG   HH12 8467   6.863  10.642   3.127
  743ARG    NH2 8468   6.906  10.577   2.909
  743ARG   HH21 8469   6.912  10.536   2.817
  743ARG   HH22 8470   6.851  10.661   2.910
  743ARG      C 8471   7.187   9.960   3.268
  743ARG      O 8472   7.214   9.989   3.386
  744VAL      N 8473   7.283   9.917   3.193
  744VAL      H 8474   7.256   9.908   3.096
  744VAL     CA 8475   7.426   9.898   3.219
  744VAL     HA 8476   7.459   9.909   3.322
  744VAL     CB 8477   7.455   9.750   3.199
  744VAL     HB 8478   7.433   9.716   3.098
  744VAL    CG1 8479   7.612   9.728   3.232
  744VAL   HG11 8480   7.670   9.771   3.151
  744VAL   HG12 8481   7.637   9.770   3.329
  744VAL   HG13 8482   7.636   9.622   3.245
  744VAL    CG2 8483   7.384   9.656   3.304
  744VAL   HG21 8484   7.415   9.551   3.305
  744VAL   HG22 8485   7.399   9.695   3.405
  744VAL   HG23 8486   7.279   9.656   3.278
  744VAL      C 8487   7.498   9.979   3.117
  744VAL      O 8488   7.499   9.937   3.001
  745ASP      N 8489   7.554  10.092   3.156
  745ASP      H 8490   7.528  10.129   3.246
  745ASP     CA 8491   7.632  10.181   3.080
  745ASP     HA 8492   7.633  10.153   2.975
  745ASP     CB 8493   7.574  10.325   3.085
  745ASP    HB1 8494   7.484  10.339   3.026
  745ASP    HB2 8495   7.653  10.377   3.030
  745ASP     CG 8496   7.540  10.387   3.217
  745ASP    OD1 8497   7.523  10.513   3.227
  745ASP    OD2 8498   7.533  10.309   3.317
  745ASP      C 8499   7.779  10.180   3.130
  745ASP      O 8500   7.812  10.209   3.245
  746GLU      N 8501   7.869  10.156   3.037
  746GLU      H 8502   7.824  10.149   2.947
  746GLU     CA 8503   8.010  10.104   3.053
  746GLU     HA 8504   8.033  10.130   3.156
  746GLU     CB 8505   8.017   9.953   3.033
  746GLU    HB1 8506   8.117   9.924   3.000
  746GLU    HB2 8507   7.948   9.927   2.953
  746GLU     CG 8508   7.974   9.873   3.154
  746GLU    HG1 8509   7.986   9.770   3.122
  746GLU    HG2 8510   7.868   9.890   3.174
  746GLU     CD 8511   8.062   9.891   3.277
  746GLU    OE1 8512   8.177   9.939   3.268
  746GLU    OE2 8513   8.017   9.884   3.393
  746GLU      C 8514   8.106  10.183   2.964
  746GLU      O 8515   8.076  10.203   2.849
  747VAL      N 8516   8.229  10.218   3.009
  747VAL      H 8517   8.259  10.183   3.098
  747VAL     CA 8518   8.326  10.267   2.919
  747VAL     HA 8519   8.283  10.352   2.867
  747VAL     CB 8520   8.457  10.291   2.993
  747VAL     HB 8521   8.483  10.199   3.046
  747VAL    CG1 8522   8.565  10.357   2.898
  747VAL   HG11 8523   8.599  10.280   2.829
  747VAL   HG12 8524   8.517  10.438   2.843
  747VAL   HG13 8525   8.647  10.383   2.965
  747VAL    CG2 8526   8.445  10.393   3.104
  747VAL   HG21 8527   8.542  10.413   3.149
  747VAL   HG22 8528   8.422  10.489   3.058
  747VAL   HG23 8529   8.372  10.353   3.174
  747VAL      C 8530   8.338  10.165   2.802
  747VAL      O 8531   8.336  10.041   2.814
  748ASN      N 8532   8.352  10.225   2.684
  748ASN      H 8533   8.384  10.321   2.675
  748ASN     CA 8534   8.365  10.156   2.553
  748ASN     HA 8535   8.340  10.051   2.565
  748ASN     CB 8536   8.257  10.222   2.463
  748ASN    HB1 8537   8.268  10.331   2.464
  748ASN    HB2 8538   8.161  10.206   2.513
  748ASN     CG 8539   8.253  10.184   2.316
  748ASN    OD1 8540   8.259  10.066   2.282
  748ASN    ND2 8541   8.250  10.279   2.227
  748ASN   HD21 8542   8.210  10.365   2.261
  748ASN   HD22 8543   8.246  10.243   2.133
  748ASN      C 8544   8.499  10.167   2.496
  748ASN      O 8545   8.579  10.252   2.544
  749TRP      N 8546   8.532  10.091   2.389
  749TRP      H 8547   8.469  10.021   2.350
  749TRP     CA 8548   8.657  10.109   2.318
  749TRP     HA 8549   8.726  10.170   2.376
  749TRP     CB 8550   8.725   9.972   2.314
  749TRP    HB1 8551   8.739   9.940   2.418
  749TRP    HB2 8552   8.824   9.980   2.270
  749TRP     CG 8553   8.653   9.863   2.245
  749TRP    CD1 8554   8.553   9.796   2.302
  749TRP    HD1 8555   8.514   9.817   2.401
  749TRP    NE1 8556   8.499   9.712   2.212
  749TRP    HE1 8557   8.421   9.655   2.241
  749TRP    CE2 8558   8.552   9.722   2.084
  749TRP    CZ2 8559   8.527   9.667   1.956
  749TRP    HZ2 8560   8.446   9.598   1.938
  749TRP    CH2 8561   8.623   9.692   1.855
  749TRP    HH2 8562   8.608   9.652   1.756
  749TRP    CZ3 8563   8.726   9.781   1.877
  749TRP    HZ3 8564   8.800   9.793   1.799
  749TRP    CE3 8565   8.755   9.833   2.006
  749TRP    HE3 8566   8.835   9.905   2.023
  749TRP    CD2 8567   8.663   9.807   2.112
  749TRP      C 8568   8.640  10.169   2.173
  749TRP      O 8569   8.736  10.203   2.106
  750THR      N 8570   8.516  10.164   2.114
  750THR      H 8571   8.436  10.130   2.164
  750THR     CA 8572   8.496  10.193   1.972
  750THR     HA 8573   8.575  10.131   1.930
  750THR     CB 8574   8.365  10.143   1.922
  750THR     HB 8575   8.370  10.158   1.815
  750THR    CG2 8576   8.350   9.992   1.940
  750THR   HG21 8577   8.438   9.939   1.902
  750THR   HG22 8578   8.337   9.958   2.043
  750THR   HG23 8579   8.259   9.971   1.884
  750THR    OG1 8580   8.247  10.206   1.953
  750THR    HG1 8581   8.194  10.202   1.873
  750THR      C 8582   8.528  10.333   1.934
  750THR      O 8583   8.568  10.353   1.828
  751THR      N 8584   8.521  10.429   2.027
  751THR      H 8585   8.498  10.403   2.122
  751THR     CA 8586   8.566  10.571   1.999
  751THR     HA 8587   8.519  10.602   1.906
  751THR     CB 8588   8.506  10.666   2.102
  751THR     HB 8589   8.560  10.651   2.196
  751THR    CG2 8590   8.504  10.813   2.073
  751THR   HG21 8591   8.447  10.866   2.149
  751THR   HG22 8592   8.606  10.852   2.068
  751THR   HG23 8593   8.453  10.826   1.977
  751THR    OG1 8594   8.369  10.639   2.111
  751THR    HG1 8595   8.357  10.555   2.156
  751THR      C 8596   8.721  10.589   1.978
  751THR      O 8597   8.765  10.683   1.902
  752TRP      N 8598   8.800  10.497   2.028
  752TRP      H 8599   8.756  10.416   2.070
  752TRP     CA 8600   8.949  10.511   2.016
  752TRP     HA 8601   8.967  10.618   2.025
  752TRP     CB 8602   9.015  10.430   2.129
  752TRP    HB1 8603   9.112  10.479   2.136
  752TRP    HB2 8604   9.023  10.325   2.101
  752TRP     CG 8605   8.954  10.443   2.266
  752TRP    CD1 8606   8.968  10.344   2.360
  752TRP    HD1 8607   9.031  10.256   2.353
  752TRP    NE1 8608   8.898  10.387   2.471
  752TRP    HE1 8609   8.876  10.324   2.547
  752TRP    CE2 8610   8.834  10.504   2.455
  752TRP    CZ2 8611   8.743  10.575   2.537
  752TRP    HZ2 8612   8.725  10.527   2.632
  752TRP    CH2 8613   8.715  10.712   2.503
  752TRP    HH2 8614   8.662  10.781   2.567
  752TRP    CZ3 8615   8.770  10.761   2.379
  752TRP    HZ3 8616   8.744  10.863   2.356
  752TRP    CE3 8617   8.858  10.685   2.303
  752TRP    HE3 8618   8.893  10.724   2.209
  752TRP    CD2 8619   8.887  10.551   2.332
  752TRP      C 8620   9.013  10.480   1.877
  752TRP    OC1 8621   8.947  10.407   1.801
  752TRP    OC2 8622   9.133  10.504   1.855
  202GLN      N 8623  14.251   5.172   1.522
  202GLN     H1 8624  14.285   5.213   1.608
  202GLN     H2 8625  14.278   5.075   1.528
  202GLN     H3 8626  14.289   5.210   1.437
  202GLN     CA 8627  14.103   5.173   1.514
  202GLN     HA 8628  14.060   5.132   1.606
  202GLN     CB 8629  14.039   5.308   1.485
  202GLN    HB1 8630  13.930   5.306   1.484
  202GLN    HB2 8631  14.078   5.343   1.389
  202GLN     CG 8632  14.087   5.411   1.583
  202GLN    HG1 8633  14.195   5.412   1.602
  202GLN    HG2 8634  14.046   5.375   1.677
  202GLN     CD 8635  14.030   5.544   1.551
  202GLN    OE1 8636  14.012   5.578   1.433
  202GLN    NE2 8637  14.003   5.629   1.648
  202GLN   HE21 8638  14.024   5.600   1.742
  202GLN   HE22 8639  13.952   5.713   1.627
  202GLN      C 8640  14.057   5.082   1.399
  202GLN      O 8641  14.110   5.095   1.289
  203THR      N 8642  13.954   5.002   1.420
  203THR      H 8643  13.927   4.986   1.517
  203THR     CA 8644  13.890   4.926   1.308
  203THR     HA 8645  13.977   4.892   1.251
  203THR     CB 8646  13.810   4.805   1.359
  203THR     HB 8647  13.760   4.756   1.275
  203THR    CG2 8648  13.890   4.695   1.431
  203THR   HG21 8649  13.957   4.659   1.353
  203THR   HG22 8650  13.944   4.743   1.513
  203THR   HG23 8651  13.828   4.610   1.459
  203THR    OG1 8652  13.707   4.858   1.438
  203THR    HG1 8653  13.645   4.788   1.454
  203THR      C 8654  13.807   5.021   1.215
  203THR      O 8655  13.733   5.109   1.265
  204ALA      N 8656  13.827   5.001   1.083
  204ALA      H 8657  13.887   4.925   1.054
  204ALA     CA 8658  13.751   5.077   0.978
  204ALA     HA 8659  13.786   5.180   0.981
  204ALA     CB 8660  13.781   5.010   0.841
  204ALA    HB1 8661  13.736   5.057   0.754
  204ALA    HB2 8662  13.889   5.005   0.823
  204ALA    HB3 8663  13.751   4.906   0.846
  204ALA      C 8664  13.601   5.081   0.993
  204ALA      O 8665  13.532   5.180   0.953
  205LEU      N 8666  13.540   4.980   1.050
  205LEU      H 8667  13.605   4.908   1.079
  205LEU     CA 8668  13.397   4.978   1.074
  205LEU     HA 8669  13.343   5.006   0.983
  205LEU     CB 8670  13.357   4.842   1.125
  205LEU    HB1 8671  13.389   4.841   1.229
  205LEU    HB2 8672  13.406   4.759   1.074
  205LEU     CG 8673  13.208   4.818   1.126
  205LEU     HG 8674  13.148   4.877   1.194
  205LEU    CD1 8675  13.137   4.825   0.988
  205LEU   HD11 8676  13.183   4.762   0.912
  205LEU   HD12 8677  13.037   4.781   0.996
  205LEU   HD13 8678  13.135   4.930   0.961
  205LEU    CD2 8679  13.193   4.668   1.172
  205LEU   HD21 8680  13.224   4.594   1.099
  205LEU   HD22 8681  13.247   4.649   1.264
  205LEU   HD23 8682  13.088   4.654   1.199
  205LEU      C 8683  13.362   5.080   1.183
  205LEU      O 8684  13.269   5.160   1.177
  206HID      N 8685  13.448   5.086   1.291
  206HID      H 8686  13.523   5.019   1.296
  206HID     CA 8687  13.433   5.190   1.396
  206HID     HA 8688  13.328   5.189   1.426
  206HID     CB 8689  13.523   5.162   1.516
  206HID    HB1 8690  13.575   5.248   1.559
  206HID    HB2 8691  13.604   5.096   1.486
  206HID     CG 8692  13.448   5.093   1.627
  206HID    ND1 8693  13.413   4.961   1.633
  206HID    HD1 8694  13.456   4.893   1.573
  206HID    CE1 8695  13.347   4.940   1.749
  206HID    HE1 8696  13.327   4.840   1.784
  206HID    NE2 8697  13.327   5.054   1.820
  206HID    CD2 8698  13.390   5.153   1.737
  206HID    HD2 8699  13.395   5.260   1.751
  206HID      C 8700  13.457   5.338   1.338
  206HID      O 8701  13.380   5.427   1.381
  207ILE      N 8702  13.557   5.353   1.246
  207ILE      H 8703  13.611   5.272   1.222
  207ILE     CA 8704  13.581   5.483   1.181
  207ILE     HA 8705  13.577   5.553   1.264
  207ILE     CB 8706  13.727   5.484   1.113
  207ILE     HB 8707  13.719   5.415   1.030
  207ILE    CG2 8708  13.754   5.627   1.060
  207ILE   HG21 8709  13.742   5.696   1.144
  207ILE   HG22 8710  13.855   5.635   1.018
  207ILE   HG23 8711  13.686   5.652   0.979
  207ILE    CG1 8712  13.840   5.437   1.208
  207ILE   HG11 8713  13.795   5.355   1.264
  207ILE   HG12 8714  13.862   5.524   1.270
  207ILE     CD 8715  13.968   5.378   1.144
  207ILE    HD1 8716  14.053   5.445   1.141
  207ILE    HD2 8717  14.006   5.285   1.187
  207ILE    HD3 8718  13.943   5.356   1.040
  207ILE      C 8719  13.470   5.530   1.085
  207ILE      O 8720  13.428   5.645   1.087
  208ALA      N 8721  13.408   5.436   1.011
  208ALA      H 8722  13.448   5.344   1.001
  208ALA     CA 8723  13.307   5.468   0.914
  208ALA     HA 8724  13.338   5.559   0.864
  208ALA     CB 8725  13.300   5.359   0.807
  208ALA    HB1 8726  13.253   5.278   0.863
  208ALA    HB2 8727  13.245   5.389   0.718
  208ALA    HB3 8728  13.396   5.313   0.783
  208ALA      C 8729  13.173   5.509   0.979
  208ALA      O 8730  13.122   5.619   0.947
  209ILE      N 8731  13.127   5.439   1.084
  209ILE      H 8732  13.172   5.354   1.116
  209ILE     CA 8733  13.026   5.481   1.180
  209ILE     HA 8734  12.936   5.505   1.124
  209ILE     CB 8735  12.994   5.356   1.271
  209ILE     HB 8736  13.082   5.344   1.334
  209ILE    CG2 8737  12.865   5.391   1.354
  209ILE   HG21 8738  12.785   5.431   1.292
  209ILE   HG22 8739  12.823   5.306   1.408
  209ILE   HG23 8740  12.896   5.474   1.417
  209ILE    CG1 8741  12.968   5.222   1.205
  209ILE   HG11 8742  13.036   5.192   1.126
  209ILE   HG12 8743  12.867   5.217   1.164
  209ILE     CD 8744  12.979   5.111   1.305
  209ILE    HD1 8745  13.074   5.102   1.357
  209ILE    HD2 8746  12.894   5.111   1.374
  209ILE    HD3 8747  12.980   5.017   1.249
  209ILE      C 8748  13.065   5.611   1.252
  209ILE      O 8749  12.984   5.705   1.252
  210GLU      N 8750  13.185   5.626   1.308
  210GLU      H 8751  13.252   5.551   1.306
  210GLU     CA 8752  13.225   5.763   1.352
  210GLU     HA 8753  13.162   5.785   1.438
  210GLU     CB 8754  13.374   5.758   1.387
  210GLU    HB1 8755  13.431   5.741   1.296
  210GLU    HB2 8756  13.393   5.671   1.450
  210GLU     CG 8757  13.416   5.889   1.463
  210GLU    HG1 8758  13.394   5.888   1.569
  210GLU    HG2 8759  13.363   5.976   1.425
  210GLU     CD 8760  13.566   5.906   1.454
  210GLU    OE1 8761  13.615   6.009   1.390
  210GLU    OE2 8762  13.640   5.844   1.539
  210GLU      C 8763  13.193   5.878   1.247
  210GLU      O 8764  13.118   5.977   1.277
  211ARG      N 8765  13.244   5.855   1.125
  211ARG      H 8766  13.288   5.767   1.103
  211ARG     CA 8767  13.229   5.958   1.015
  211ARG     HA 8768  13.252   6.058   1.051
  211ARG     CB 8769  13.333   5.925   0.908
  211ARG    HB1 8770  13.325   5.988   0.819
  211ARG    HB2 8771  13.318   5.822   0.877
  211ARG     CG 8772  13.479   5.931   0.953
  211ARG    HG1 8773  13.540   5.904   0.868
  211ARG    HG2 8774  13.501   5.858   1.031
  211ARG     CD 8775  13.529   6.067   1.004
  211ARG    HD1 8776  13.505   6.150   0.938
  211ARG    HD2 8777  13.637   6.073   0.994
  211ARG     NE 8778  13.504   6.094   1.148
  211ARG     HE 8779  13.562   6.056   1.222
  211ARG     CZ 8780  13.427   6.195   1.192
  211ARG    NH1 8781  13.362   6.281   1.123
  211ARG   HH11 8782  13.361   6.266   1.024
  211ARG   HH12 8783  13.325   6.364   1.168
  211ARG    NH2 8784  13.417   6.210   1.320
  211ARG   HH21 8785  13.478   6.154   1.379
  211ARG   HH22 8786  13.357   6.284   1.353
  211ARG      C 8787  13.095   5.975   0.947
  211ARG      O 8788  13.060   6.058   0.859
  212ARG      N 8789  12.993   5.900   0.998
  212ARG      H 8790  13.016   5.825   1.061
  212ARG     CA 8791  12.855   5.897   0.944
  212ARG     HA 8792  12.813   5.814   1.001
  212ARG     CB 8793  12.771   6.021   0.986
  212ARG    HB1 8794  12.666   6.005   0.962
  212ARG    HB2 8795  12.802   6.109   0.930
  212ARG     CG 8796  12.788   6.056   1.131
  212ARG    HG1 8797  12.894   6.084   1.132
  212ARG    HG2 8798  12.787   5.970   1.198
  212ARG     CD 8799  12.697   6.178   1.178
  212ARG    HD1 8800  12.675   6.240   1.092
  212ARG    HD2 8801  12.747   6.245   1.249
  212ARG     NE 8802  12.565   6.129   1.221
  212ARG     HE 8803  12.490   6.133   1.154
  212ARG     CZ 8804  12.533   6.097   1.346
  212ARG    NH1 8805  12.628   6.087   1.441
  212ARG   HH11 8806  12.724   6.079   1.412
  212ARG   HH12 8807  12.616   6.068   1.539
  212ARG    NH2 8808  12.408   6.091   1.382
  212ARG   HH21 8809  12.342   6.098   1.307
  212ARG   HH22 8810  12.392   6.037   1.466
  212ARG      C 8811  12.836   5.856   0.795
  212ARG      O 8812  12.762   5.919   0.721
  213ASN      N 8813  12.908   5.749   0.756
  213ASN      H 8814  12.957   5.694   0.826
  213ASN     CA 8815  12.943   5.734   0.617
  213ASN     HA 8816  12.900   5.813   0.556
  213ASN     CB 8817  13.097   5.756   0.611
  213ASN    HB1 8818  13.165   5.688   0.661
  213ASN    HB2 8819  13.120   5.854   0.654
  213ASN     CG 8820  13.146   5.757   0.471
  213ASN    OD1 8821  13.075   5.719   0.381
  213ASN    ND2 8822  13.258   5.815   0.450
  213ASN   HD21 8823  13.322   5.841   0.524
  213ASN   HD22 8824  13.275   5.848   0.356
  213ASN      C 8825  12.894   5.597   0.575
  213ASN      O 8826  12.965   5.491   0.567
  214MET      N 8827  12.766   5.592   0.529
  214MET      H 8828  12.715   5.679   0.525
  214MET     CA 8829  12.699   5.470   0.476
  214MET     HA 8830  12.696   5.401   0.560
  214MET     CB 8831  12.555   5.508   0.431
  214MET    HB1 8832  12.574   5.552   0.333
  214MET    HB2 8833  12.509   5.572   0.507
  214MET     CG 8834  12.464   5.385   0.425
  214MET    HG1 8835  12.516   5.305   0.372
  214MET    HG2 8836  12.384   5.424   0.362
  214MET     SD 8837  12.404   5.301   0.570
  214MET     CE 8838  12.290   5.198   0.479
  214MET    HE1 8839  12.220   5.254   0.417
  214MET    HE2 8840  12.345   5.133   0.410
  214MET    HE3 8841  12.227   5.153   0.556
  214MET      C 8842  12.778   5.392   0.362
  214MET      O 8843  12.792   5.272   0.372
  215THR      N 8844  12.830   5.453   0.260
  215THR      H 8845  12.839   5.554   0.259
  215THR     CA 8846  12.890   5.377   0.148
  215THR     HA 8847  12.825   5.295   0.115
  215THR     CB 8848  12.947   5.460   0.033
  215THR     HB 8849  13.038   5.507   0.070
  215THR    CG2 8850  12.982   5.379  -0.093
  215THR   HG21 8851  13.064   5.310  -0.073
  215THR   HG22 8852  12.900   5.318  -0.129
  215THR   HG23 8853  13.011   5.451  -0.170
  215THR    OG1 8854  12.851   5.557   0.008
  215THR    HG1 8855  12.876   5.636   0.058
  215THR      C 8856  13.011   5.305   0.201
  215THR      O 8857  13.033   5.190   0.170
  216LEU      N 8858  13.087   5.370   0.289
  216LEU      H 8859  13.058   5.461   0.321
  216LEU     CA 8860  13.206   5.309   0.351
  216LEU     HA 8861  13.272   5.280   0.269
  216LEU     CB 8862  13.282   5.424   0.426
  216LEU    HB1 8863  13.217   5.461   0.506
  216LEU    HB2 8864  13.289   5.507   0.355
  216LEU     CG 8865  13.423   5.393   0.465
  216LEU     HG 8866  13.421   5.314   0.540
  216LEU    CD1 8867  13.516   5.338   0.352
  216LEU   HD11 8868  13.603   5.290   0.396
  216LEU   HD12 8869  13.468   5.260   0.292
  216LEU   HD13 8870  13.540   5.421   0.285
  216LEU    CD2 8871  13.494   5.515   0.522
  216LEU   HD21 8872  13.485   5.602   0.457
  216LEU   HD22 8873  13.445   5.555   0.611
  216LEU   HD23 8874  13.600   5.496   0.539
  216LEU      C 8875  13.180   5.200   0.458
  216LEU      O 8876  13.232   5.089   0.448
  217VAL      N 8877  13.075   5.221   0.542
  217VAL      H 8878  13.021   5.306   0.545
  217VAL     CA 8879  13.036   5.110   0.628
  217VAL     HA 8880  13.122   5.078   0.686
  217VAL     CB 8881  12.920   5.157   0.719
  217VAL     HB 8882  12.838   5.191   0.656
  217VAL    CG1 8883  12.851   5.048   0.811
  217VAL   HG11 8884  12.911   5.032   0.900
  217VAL   HG12 8885  12.757   5.098   0.836
  217VAL   HG13 8886  12.842   4.955   0.754
[truncated: 16,398,707 more chars]
