# Supplementary material for: Dynamic molecular portraits of ion-conducting pores characterize functional states of TRPV channels
Source: Commun Chem. 2024 Jun 1;7:119. doi: 10.1038/s42004-024-01198-z (PMC11144267; doi:10.1038/s42004-024-01198-z)
Supplement: Supplementary file 3 — Supplementary Data 1 [file 42004_2024_1198_MOESM3_ESM.zip › Supplementary Data 1/pi_semiopenV1_init.gro]

 frame t=0
373301
  202GLN      N    1   5.039   4.650   2.059
  202GLN     H1    2   4.943   4.662   2.032
  202GLN     H2    3   5.059   4.553   2.070
  202GLN     H3    4   5.055   4.697   2.146
  202GLN     CA    5   5.126   4.707   1.957
  202GLN     HA    6   5.102   4.805   1.953
  202GLN     CB    7   5.272   4.691   1.996
  202GLN    HB1    8   5.297   4.595   1.986
  202GLN    HB2    9   5.283   4.719   2.092
  202GLN     CG   10   5.366   4.775   1.911
  202GLN    HG1   11   5.338   4.871   1.918
  202GLN    HG2   12   5.359   4.745   1.816
  202GLN     CD   13   5.511   4.764   1.954
  202GLN    OE1   14   5.546   4.685   2.042
  202GLN    NE2   15   5.596   4.842   1.892
  202GLN   HE21   16   5.564   4.905   1.821
  202GLN   HE22   17   5.693   4.840   1.916
  202GLN      C   18   5.101   4.640   1.822
  202GLN      O   19   5.076   4.520   1.815
  203THR      N   20   5.106   4.719   1.715
  203THR      H   21   5.123   4.817   1.729
  203THR     CA   22   5.088   4.669   1.579
  203THR     HA   23   5.102   4.571   1.584
  203THR     CB   24   4.946   4.695   1.529
  203THR     HB   25   4.880   4.653   1.592
  203THR    CG2   26   4.918   4.845   1.516
  203THR   HG21   27   4.824   4.859   1.483
  203THR   HG22   28   4.929   4.889   1.606
  203THR   HG23   29   4.982   4.886   1.451
  203THR    OG1   30   4.927   4.632   1.402
  203THR    HG1   31   4.834   4.650   1.370
  203THR      C   32   5.192   4.732   1.487
  203THR      O   33   5.271   4.817   1.527
  204ALA      N   34   5.189   4.689   1.360
  204ALA      H   35   5.119   4.624   1.332
  204ALA     CA   36   5.286   4.736   1.262
  204ALA     HA   37   5.375   4.717   1.303
  204ALA     CB   38   5.267   4.661   1.131
  204ALA    HB1   39   5.334   4.694   1.064
  204ALA    HB2   40   5.280   4.564   1.147
  204ALA    HB3   41   5.174   4.678   1.097
  204ALA      C   42   5.276   4.885   1.238
  204ALA      O   43   5.373   4.948   1.196
  205LEU      N   44   5.158   4.943   1.259
  205LEU      H   45   5.080   4.888   1.289
  205LEU     CA   46   5.140   5.087   1.240
  205LEU     HA   47   5.169   5.108   1.147
  205LEU     CB   48   4.993   5.123   1.259
  205LEU    HB1   49   4.971   5.106   1.355
  205LEU    HB2   50   4.940   5.062   1.201
  205LEU     CG   51   4.947   5.265   1.227
  205LEU     HG   52   4.993   5.328   1.290
  205LEU    CD1   53   4.983   5.305   1.085
  205LEU   HD11   54   4.951   5.399   1.068
  205LEU   HD12   55   5.082   5.301   1.074
  205LEU   HD13   56   4.939   5.243   1.021
  205LEU    CD2   57   4.797   5.275   1.246
  205LEU   HD21   58   4.767   5.368   1.225
  205LEU   HD22   59   4.751   5.211   1.185
  205LEU   HD23   60   4.774   5.253   1.341
  205LEU      C   61   5.228   5.166   1.336
  205LEU      O   62   5.290   5.266   1.298
  206HIE      N   63   5.238   5.120   1.462
  206HIE      H   64   5.184   5.041   1.491
  206HIE     CA   65   5.327   5.185   1.557
  206HIE     HA   66   5.297   5.281   1.561
  206HIE     CB   67   5.315   5.120   1.695
  206HIE    HB1   68   5.386   5.158   1.755
  206HIE    HB2   69   5.328   5.022   1.686
  206HIE     CG   70   5.183   5.142   1.762
  206HIE    ND1   71   5.080   5.051   1.754
  206HIE    CE1   72   4.977   5.096   1.823
  206HIE    HE1   73   4.889   5.050   1.834
  206HIE    NE2   74   5.010   5.213   1.876
  206HIE    HE2   75   4.951   5.270   1.933
  206HIE    CD2   76   5.139   5.243   1.840
  206HIE    HD2   77   5.191   5.325   1.867
  206HIE      C   78   5.471   5.177   1.508
  206HIE      O   79   5.546   5.276   1.517
  207ILE      N   80   5.512   5.062   1.456
  207ILE      H   81   5.448   4.986   1.450
  207ILE     CA   82   5.648   5.046   1.408
  207ILE     HA   83   5.707   5.073   1.484
  207ILE     CB   84   5.674   4.899   1.370
  207ILE     HB   85   5.607   4.872   1.301
  207ILE    CG2   86   5.811   4.883   1.307
  207ILE   HG21   87   5.826   4.787   1.283
  207ILE   HG22   88   5.816   4.940   1.225
  207ILE   HG23   89   5.881   4.913   1.372
  207ILE    CG1   90   5.657   4.807   1.492
  207ILE   HG11   91   5.665   4.713   1.461
  207ILE   HG12   92   5.566   4.822   1.530
  207ILE     CD   93   5.760   4.830   1.604
  207ILE    HD1   94   5.742   4.767   1.679
  207ILE    HD2   95   5.852   4.815   1.569
  207ILE    HD3   96   5.753   4.924   1.637
  207ILE      C   97   5.675   5.139   1.291
  207ILE      O   98   5.778   5.207   1.286
  208ALA      N   99   5.582   5.144   1.196
  208ALA      H  100   5.499   5.089   1.205
  208ALA     CA  101   5.600   5.229   1.079
  208ALA     HA  102   5.686   5.201   1.038
  208ALA     CB  103   5.484   5.208   0.982
  208ALA    HB1  104   5.497   5.267   0.902
  208ALA    HB2  105   5.481   5.113   0.954
  208ALA    HB3  106   5.398   5.232   1.028
  208ALA      C  107   5.611   5.375   1.118
  208ALA      O  108   5.696   5.448   1.065
  209ILE      N  109   5.528   5.420   1.213
  209ILE      H  110   5.463   5.358   1.256
  209ILE     CA  111   5.533   5.560   1.254
  209ILE     HA  112   5.531   5.614   1.170
  209ILE     CB  113   5.411   5.597   1.339
  209ILE     HB  114   5.402   5.534   1.416
  209ILE    CG2  115   5.429   5.739   1.394
  209ILE   HG21  116   5.350   5.764   1.450
  209ILE   HG22  117   5.511   5.743   1.451
  209ILE   HG23  118   5.438   5.804   1.318
  209ILE    CG1  119   5.284   5.586   1.254
  209ILE   HG11  120   5.285   5.498   1.207
  209ILE   HG12  121   5.284   5.661   1.187
  209ILE     CD  122   5.156   5.595   1.333
  209ILE    HD1  123   5.078   5.588   1.271
  209ILE    HD2  124   5.153   5.521   1.400
  209ILE    HD3  125   5.152   5.683   1.381
  209ILE      C  126   5.663   5.588   1.328
  209ILE      O  127   5.735   5.684   1.297
  210GLU      N  128   5.696   5.505   1.427
  210GLU      H  129   5.639   5.426   1.447
  210GLU     CA  130   5.816   5.530   1.507
  210GLU     HA  131   5.814   5.627   1.532
  210GLU     CB  132   5.812   5.444   1.636
  210GLU    HB1  133   5.734   5.382   1.627
  210GLU    HB2  134   5.796   5.507   1.712
  210GLU     CG  135   5.932   5.357   1.677
  210GLU    HG1  136   5.947   5.366   1.776
  210GLU    HG2  137   6.013   5.388   1.628
  210GLU     CD  138   5.909   5.211   1.645
  210GLU    OE1  139   5.939   5.168   1.532
  210GLU    OE2  140   5.858   5.139   1.733
  210GLU      C  141   5.942   5.508   1.424
  210GLU      O  142   6.045   5.568   1.456
  211ARG      N  143   5.935   5.426   1.320
  211ARG      H  144   5.853   5.371   1.307
  211ARG     CA  145   6.045   5.415   1.225
  211ARG     HA  146   6.127   5.421   1.282
  211ARG     CB  147   6.037   5.282   1.150
  211ARG    HB1  148   6.097   5.288   1.070
  211ARG    HB2  149   5.942   5.269   1.121
  211ARG     CG  150   6.079   5.161   1.232
  211ARG    HG1  151   6.013   5.148   1.306
  211ARG    HG2  152   6.170   5.178   1.271
  211ARG     CD  153   6.084   5.035   1.148
  211ARG    HD1  154   6.153   5.046   1.076
  211ARG    HD2  155   5.994   5.019   1.107
  211ARG     NE  156   6.119   4.918   1.228
  211ARG     HE  157   6.138   4.933   1.325
  211ARG     CZ  158   6.128   4.793   1.182
  211ARG    NH1  159   6.104   4.766   1.054
  211ARG   HH11  160   6.079   4.840   0.991
  211ARG   HH12  161   6.111   4.672   1.021
  211ARG    NH2  162   6.161   4.695   1.264
  211ARG   HH21  163   6.179   4.715   1.361
  211ARG   HH22  164   6.168   4.602   1.230
  211ARG      C  165   6.047   5.529   1.124
  211ARG      O  166   6.139   5.535   1.042
  212ARG      N  167   5.949   5.618   1.129
  212ARG      H  168   5.875   5.604   1.195
  212ARG     CA  169   5.945   5.736   1.043
  212ARG     HA  170   5.860   5.784   1.066
  212ARG     CB  171   6.065   5.827   1.072
  212ARG    HB1  172   6.053   5.913   1.021
  212ARG    HB2  173   6.148   5.781   1.041
  212ARG     CG  174   6.083   5.862   1.219
  212ARG    HG1  175   6.101   5.779   1.271
  212ARG    HG2  176   5.999   5.905   1.253
  212ARG     CD  177   6.198   5.958   1.241
  212ARG    HD1  178   6.276   5.929   1.186
  212ARG    HD2  179   6.223   5.958   1.338
  212ARG     NE  180   6.165   6.096   1.203
  212ARG     HE  181   6.192   6.127   1.112
  212ARG     CZ  182   6.102   6.184   1.280
  212ARG    NH1  183   6.063   6.154   1.403
  212ARG   HH11  184   6.081   6.063   1.441
  212ARG   HH12  185   6.016   6.223   1.459
  212ARG    NH2  186   6.079   6.306   1.233
  212ARG   HH21  187   6.109   6.331   1.141
  212ARG   HH22  188   6.032   6.374   1.290
  212ARG      C  189   5.940   5.697   0.896
  212ARG      O  190   6.005   5.758   0.811
  213ASN      N  191   5.861   5.594   0.866
  213ASN      H  192   5.814   5.547   0.941
  213ASN     CA  193   5.839   5.547   0.729
  213ASN     HA  194   5.908   5.589   0.670
  213ASN     CB  195   5.856   5.396   0.720
  213ASN    HB1  196   5.778   5.353   0.765
  213ASN    HB2  197   5.940   5.371   0.768
  213ASN     CG  198   5.864   5.347   0.576
  213ASN    OD1  199   5.778   5.377   0.494
  213ASN    ND2  200   5.969   5.272   0.545
  213ASN   HD21  201   6.037   5.251   0.615
  213ASN   HD22  202   5.980   5.237   0.452
  213ASN      C  203   5.699   5.590   0.687
  213ASN      O  204   5.599   5.524   0.720
  214MET      N  205   5.691   5.701   0.612
  214MET      H  206   5.774   5.752   0.590
  214MET     CA  207   5.563   5.749   0.562
  214MET     HA  208   5.505   5.761   0.643
  214MET     CB  209   5.583   5.882   0.490
  214MET    HB1  210   5.640   5.866   0.410
  214MET    HB2  211   5.631   5.944   0.553
  214MET     CG  212   5.456   5.952   0.443
  214MET    HG1  213   5.408   5.884   0.389
  214MET    HG2  214   5.488   6.026   0.384
  214MET     SD  215   5.355   6.014   0.578
  214MET     CE  216   5.215   5.904   0.569
  214MET    HE1  217   5.149   5.928   0.641
  214MET    HE2  218   5.171   5.913   0.480
  214MET    HE3  219   5.246   5.810   0.582
  214MET      C  220   5.498   5.647   0.470
  214MET      O  221   5.376   5.627   0.474
  215THR      N  222   5.578   5.581   0.386
  215THR      H  223   5.677   5.595   0.391
  215THR     CA  224   5.523   5.489   0.287
  215THR     HA  225   5.456   5.542   0.235
  215THR     CB  226   5.633   5.440   0.194
  215THR     HB  227   5.706   5.397   0.247
  215THR    CG2  228   5.577   5.342   0.091
  215THR   HG21  229   5.651   5.311   0.031
  215THR   HG22  230   5.537   5.264   0.138
  215THR   HG23  231   5.506   5.388   0.037
  215THR    OG1  232   5.692   5.552   0.127
  215THR    HG1  233   5.764   5.520   0.066
  215THR      C  234   5.454   5.371   0.355
  215THR      O  235   5.344   5.330   0.316
  216LEU      N  236   5.519   5.313   0.456
  216LEU      H  237   5.609   5.347   0.484
  216LEU     CA  238   5.459   5.200   0.526
  216LEU     HA  239   5.437   5.134   0.455
  216LEU     CB  240   5.558   5.140   0.625
  216LEU    HB1  241   5.508   5.075   0.682
  216LEU    HB2  242   5.592   5.215   0.682
  216LEU     CG  243   5.679   5.067   0.565
  216LEU     HG  244   5.722   5.127   0.497
  216LEU    CD1  245   5.780   5.035   0.675
  216LEU   HD11  246   5.858   4.988   0.636
  216LEU   HD12  247   5.811   5.120   0.718
  216LEU   HD13  248   5.737   4.977   0.744
  216LEU    CD2  249   5.636   4.940   0.494
  216LEU   HD21  250   5.716   4.895   0.456
  216LEU   HD22  251   5.591   4.880   0.559
  216LEU   HD23  252   5.572   4.963   0.420
  216LEU      C  253   5.331   5.241   0.598
  216LEU      O  254   5.234   5.165   0.602
  217VAL      N  255   5.330   5.361   0.656
  217VAL      H  256   5.412   5.418   0.655
  217VAL     CA  257   5.208   5.410   0.721
  217VAL     HA  258   5.181   5.342   0.789
  217VAL     CB  259   5.236   5.544   0.792
  217VAL     HB  260   5.279   5.607   0.728
  217VAL    CG1  261   5.107   5.608   0.839
  217VAL   HG11  262   5.127   5.695   0.885
  217VAL   HG12  263   5.048   5.625   0.761
  217VAL   HG13  264   5.061   5.547   0.903
  217VAL    CG2  265   5.330   5.523   0.910
  217VAL   HG21  266   5.347   5.611   0.955
  217VAL   HG22  267   5.288   5.460   0.975
  217VAL   HG23  268   5.416   5.485   0.878
  217VAL      C  269   5.097   5.423   0.619
  217VAL      O  270   4.981   5.386   0.645
  218THR      N  271   5.129   5.477   0.501
  218THR      H  272   5.223   5.509   0.485
  218THR     CA  273   5.029   5.491   0.396
  218THR     HA  274   4.956   5.547   0.436
  218THR     CB  275   5.090   5.562   0.275
  218THR     HB  276   5.167   5.511   0.239
  218THR    CG2  277   4.985   5.582   0.167
  218THR   HG21  278   5.026   5.629   0.089
  218THR   HG22  279   4.949   5.494   0.138
  218THR   HG23  280   4.910   5.638   0.203
  218THR    OG1  281   5.141   5.690   0.316
  218THR    HG1  282   5.181   5.737   0.237
  218THR      C  283   4.974   5.354   0.355
  218THR      O  284   4.853   5.336   0.342
  219LEU      N  285   5.063   5.257   0.337
  219LEU      H  286   5.160   5.276   0.352
  219LEU     CA  287   5.020   5.124   0.296
  219LEU     HA  288   4.964   5.137   0.214
  219LEU     CB  289   5.142   5.038   0.264
  219LEU    HB1  290   5.110   4.945   0.248
  219LEU    HB2  291   5.202   5.040   0.344
  219LEU     CG  292   5.224   5.082   0.142
  219LEU     HG  293   5.243   5.180   0.151
  219LEU    CD1  294   5.357   5.008   0.137
  219LEU   HD11  295   5.409   5.038   0.057
  219LEU   HD12  296   5.409   5.028   0.220
  219LEU   HD13  297   5.340   4.910   0.131
  219LEU    CD2  298   5.146   5.062   0.013
  219LEU   HD21  299   5.202   5.092  -0.064
  219LEU   HD22  300   5.123   4.966   0.003
  219LEU   HD23  301   5.062   5.117   0.016
  219LEU      C  302   4.933   5.059   0.402
  219LEU      O  303   4.830   4.999   0.371
  220LEU      N  304   4.973   5.069   0.529
  220LEU      H  305   5.056   5.121   0.551
  220LEU     CA  306   4.897   5.006   0.636
  220LEU     HA  307   4.884   4.911   0.608
  220LEU     CB  308   4.976   5.014   0.767
  220LEU    HB1  309   4.915   4.986   0.841
  220LEU    HB2  310   5.003   5.110   0.781
  220LEU     CG  311   5.103   4.928   0.775
  220LEU     HG  312   5.159   4.949   0.695
  220LEU    CD1  313   5.182   4.961   0.901
  220LEU   HD11  314   5.264   4.905   0.905
  220LEU   HD12  315   5.208   5.058   0.900
  220LEU   HD13  316   5.125   4.943   0.982
  220LEU    CD2  317   5.070   4.780   0.772
  220LEU   HD21  318   5.155   4.727   0.778
  220LEU   HD22  319   5.011   4.758   0.850
  220LEU   HD23  320   5.022   4.759   0.687
  220LEU      C  321   4.760   5.070   0.652
  220LEU      O  322   4.661   5.000   0.674
  221VAL      N  323   4.752   5.203   0.641
  221VAL      H  324   4.835   5.258   0.628
  221VAL     CA  325   4.622   5.269   0.648
  221VAL     HA  326   4.578   5.238   0.733
  221VAL     CB  327   4.640   5.422   0.653
  221VAL     HB  328   4.701   5.451   0.579
  221VAL    CG1  329   4.507   5.492   0.634
  221VAL   HG11  330   4.521   5.591   0.638
  221VAL   HG12  331   4.468   5.467   0.545
  221VAL   HG13  332   4.444   5.465   0.707
  221VAL    CG2  333   4.702   5.463   0.786
  221VAL   HG21  334   4.713   5.563   0.789
  221VAL   HG22  335   4.642   5.435   0.861
  221VAL   HG23  336   4.791   5.420   0.796
  221VAL      C  337   4.536   5.226   0.530
  221VAL      O  338   4.416   5.200   0.545
  222GLU      N  339   4.595   5.217   0.411
  222GLU      H  340   4.692   5.242   0.402
  222GLU     CA  341   4.520   5.172   0.293
  222GLU     HA  342   4.441   5.234   0.285
  222GLU     CB  343   4.609   5.181   0.169
  222GLU    HB1  344   4.567   5.127   0.096
  222GLU    HB2  345   4.699   5.144   0.192
  222GLU     CG  346   4.629   5.321   0.117
  222GLU    HG1  347   4.663   5.379   0.192
  222GLU    HG2  348   4.541   5.357   0.086
  222GLU     CD  349   4.727   5.327   0.002
  222GLU    OE1  350   4.766   5.220  -0.048
  222GLU    OE2  351   4.765   5.440  -0.038
  222GLU      C  352   4.467   5.031   0.310
  222GLU      O  353   4.358   4.999   0.260
  223ASN      N  354   4.541   4.944   0.378
  223ASN      H  355   4.625   4.977   0.422
  223ASN     CA  356   4.505   4.804   0.392
  223ASN     HA  357   4.457   4.784   0.307
  223ASN     CB  358   4.631   4.719   0.409
  223ASN    HB1  359   4.604   4.623   0.418
  223ASN    HB2  360   4.679   4.749   0.492
  223ASN     CG  361   4.725   4.732   0.291
  223ASN    OD1  362   4.683   4.757   0.179
  223ASN    ND2  363   4.854   4.715   0.317
  223ASN   HD21  364   4.884   4.695   0.411
  223ASN   HD22  365   4.921   4.723   0.244
  223ASN      C  366   4.410   4.778   0.508
  223ASN      O  367   4.385   4.661   0.542
  224GLY      N  368   4.356   4.882   0.571
  224GLY      H  369   4.381   4.975   0.543
  224GLY     CA  370   4.261   4.864   0.679
  224GLY    HA1  371   4.209   4.781   0.659
  224GLY    HA2  372   4.199   4.943   0.678
  224GLY      C  373   4.322   4.852   0.817
  224GLY      O  374   4.260   4.791   0.905
  225ALA      N  375   4.442   4.906   0.838
  225ALA      H  376   4.494   4.944   0.762
  225ALA     CA  377   4.498   4.910   0.973
  225ALA     HA  378   4.499   4.816   1.007
  225ALA     CB  379   4.640   4.966   0.969
  225ALA    HB1  380   4.677   4.969   1.062
  225ALA    HB2  381   4.697   4.908   0.912
  225ALA    HB3  382   4.638   5.059   0.932
  225ALA      C  383   4.410   4.994   1.064
  225ALA      O  384   4.351   5.093   1.021
  226ASP      N  385   4.401   4.954   1.190
  226ASP      H  386   4.451   4.872   1.219
  226ASP     CA  387   4.321   5.026   1.288
  226ASP     HA  388   4.241   5.062   1.240
  226ASP     CB  389   4.275   4.932   1.400
  226ASP    HB1  390   4.355   4.905   1.454
  226ASP    HB2  391   4.232   4.852   1.359
  226ASP     CG  392   4.175   4.997   1.493
  226ASP    OD1  393   4.126   5.108   1.461
  226ASP    OD2  394   4.145   4.937   1.598
  226ASP      C  395   4.402   5.141   1.344
  226ASP      O  396   4.501   5.120   1.416
  227VAL      N  397   4.363   5.264   1.310
  227VAL      H  398   4.284   5.275   1.250
  227VAL     CA  399   4.431   5.384   1.358
  227VAL     HA  400   4.528   5.363   1.352
  227VAL     CB  401   4.396   5.505   1.269
  227VAL     HB  402   4.453   5.583   1.297
  227VAL    CG1  403   4.428   5.476   1.123
  227VAL   HG11  404   4.405   5.556   1.068
  227VAL   HG12  405   4.526   5.457   1.114
  227VAL   HG13  406   4.375   5.397   1.093
  227VAL    CG2  407   4.250   5.547   1.287
  227VAL   HG21  408   4.230   5.626   1.228
  227VAL   HG22  409   4.190   5.471   1.262
  227VAL   HG23  410   4.234   5.573   1.383
  227VAL      C  411   4.398   5.413   1.504
  227VAL      O  412   4.457   5.503   1.564
  228GLN      N  413   4.303   5.339   1.562
  228GLN      H  414   4.255   5.271   1.507
  228GLN     CA  415   4.266   5.354   1.702
  228GLN     HA  416   4.308   5.441   1.729
  228GLN     CB  417   4.113   5.357   1.715
  228GLN    HB1  418   4.090   5.373   1.811
  228GLN    HB2  419   4.077   5.268   1.687
  228GLN     CG  420   4.043   5.464   1.632
  228GLN    HG1  421   3.945   5.460   1.651
  228GLN    HG2  422   4.059   5.445   1.535
  228GLN     CD  423   4.091   5.605   1.662
  228GLN    OE1  424   4.111   5.685   1.570
  228GLN    NE2  425   4.108   5.637   1.789
  228GLN   HE21  426   4.089   5.570   1.861
  228GLN   HE22  427   4.139   5.729   1.814
  228GLN      C  428   4.323   5.244   1.791
  228GLN      O  429   4.285   5.235   1.908
  229ALA      N  430   4.413   5.161   1.739
  229ALA      H  431   4.443   5.174   1.645
  229ALA     CA  432   4.468   5.052   1.819
  229ALA     HA  433   4.390   5.004   1.858
  229ALA     CB  434   4.550   4.958   1.730
  229ALA    HB1  435   4.587   4.884   1.786
  229ALA    HB2  436   4.491   4.920   1.659
  229ALA    HB3  437   4.625   5.009   1.688
  229ALA      C  438   4.555   5.107   1.931
  229ALA      O  439   4.642   5.191   1.908
  230ALA      N  440   4.532   5.057   2.053
  230ALA      H  441   4.464   4.985   2.063
  230ALA     CA  442   4.603   5.104   2.172
  230ALA     HA  443   4.642   5.194   2.150
  230ALA     CB  444   4.507   5.120   2.289
  230ALA    HB1  445   4.557   5.153   2.369
  230ALA    HB2  446   4.436   5.187   2.265
  230ALA    HB3  447   4.464   5.032   2.310
  230ALA      C  448   4.713   5.005   2.207
  230ALA      O  449   4.686   4.887   2.233
  231ALA      N  450   4.837   5.053   2.211
  231ALA      H  451   4.852   5.149   2.184
  231ALA     CA  452   4.952   4.973   2.253
  231ALA     HA  453   4.935   4.878   2.229
  231ALA     CB  454   5.078   5.016   2.179
  231ALA    HB1  455   5.155   4.961   2.210
  231ALA    HB2  456   5.065   5.004   2.081
  231ALA    HB3  457   5.097   5.113   2.199
  231ALA      C  458   4.966   4.990   2.404
  231ALA      O  459   5.042   5.073   2.452
  232ASN      N  460   4.894   4.906   2.478
  232ASN      H  461   4.854   4.826   2.434
  232ASN     CA  462   4.871   4.926   2.621
  232ASN     HA  463   4.908   5.017   2.641
  232ASN     CB  464   4.721   4.921   2.652
  232ASN    HB1  465   4.676   5.000   2.610
  232ASN    HB2  466   4.708   4.925   2.751
  232ASN     CG  467   4.655   4.795   2.600
  232ASN    OD1  468   4.705   4.730   2.509
  232ASN    ND2  469   4.540   4.761   2.657
  232ASN   HD21  470   4.502   4.818   2.730
  232ASN   HD22  471   4.492   4.679   2.627
  232ASN      C  472   4.947   4.825   2.706
  232ASN      O  473   4.901   4.786   2.813
  233GLY      N  474   5.064   4.781   2.659
  233GLY      H  475   5.091   4.802   2.565
  233GLY     CA  476   5.152   4.704   2.743
  233GLY    HA1  477   5.221   4.661   2.684
  233GLY    HA2  478   5.097   4.634   2.788
  233GLY      C  479   5.220   4.790   2.847
  233GLY      O  480   5.224   4.913   2.835
  234ASP      N  481   5.274   4.724   2.950
  234ASP      H  482   5.270   4.625   2.953
  234ASP     CA  483   5.339   4.797   3.059
  234ASP     HA  484   5.268   4.858   3.095
  234ASP     CB  485   5.388   4.699   3.166
  234ASP    HB1  486   5.456   4.745   3.223
  234ASP    HB2  487   5.430   4.621   3.121
  234ASP     CG  488   5.276   4.649   3.256
  234ASP    OD1  489   5.161   4.696   3.242
  234ASP    OD2  490   5.305   4.563   3.343
  234ASP      C  491   5.455   4.882   3.010
  234ASP      O  492   5.486   4.986   3.069
  235PHE      N  493   5.521   4.839   2.902
  235PHE      H  494   5.495   4.753   2.859
  235PHE     CA  495   5.631   4.917   2.846
  235PHE     HA  496   5.694   4.930   2.922
  235PHE     CB  497   5.695   4.840   2.731
  235PHE    HB1  498   5.627   4.826   2.659
  235PHE    HB2  499   5.727   4.752   2.765
  235PHE     CG  500   5.811   4.909   2.670
  235PHE    CD1  501   5.931   4.917   2.738
  235PHE    HD1  502   5.939   4.877   2.829
  235PHE    CE1  503   6.039   4.980   2.682
  235PHE    HE1  504   6.126   4.985   2.732
  235PHE     CZ  505   6.028   5.037   2.557
  235PHE     HZ  506   6.106   5.084   2.516
  235PHE    CE2  507   5.909   5.030   2.489
  235PHE    HE2  508   5.901   5.072   2.398
  235PHE    CD2  509   5.801   4.967   2.545
  235PHE    HD2  510   5.714   4.963   2.495
  235PHE      C  511   5.588   5.054   2.798
  235PHE      O  512   5.670   5.146   2.795
  236PHE      N  513   5.460   5.071   2.762
  236PHE      H  514   5.396   4.996   2.776
  236PHE     CA  515   5.410   5.195   2.703
  236PHE     HA  516   5.492   5.243   2.671
  236PHE     CB  517   5.315   5.163   2.588
  236PHE    HB1  518   5.291   5.248   2.541
  236PHE    HB2  519   5.232   5.122   2.625
  236PHE     CG  520   5.373   5.069   2.487
  236PHE    CD1  521   5.480   5.108   2.408
  236PHE    HD1  522   5.519   5.200   2.419
  236PHE    CE1  523   5.533   5.022   2.314
  236PHE    HE1  524   5.610   5.051   2.258
  236PHE     CZ  525   5.479   4.896   2.298
  236PHE     HZ  526   5.517   4.834   2.230
  236PHE    CE2  527   5.373   4.857   2.376
  236PHE    HE2  528   5.334   4.766   2.365
  236PHE    CD2  529   5.320   4.943   2.469
  236PHE    HD2  530   5.242   4.914   2.525
  236PHE      C  531   5.339   5.283   2.805
  236PHE      O  532   5.269   5.377   2.766
  237LYS      N  533   5.357   5.256   2.934
  237LYS      H  534   5.415   5.179   2.958
  237LYS     CA  535   5.297   5.333   3.043
  237LYS     HA  536   5.234   5.398   3.001
  237LYS     CB  537   5.220   5.242   3.139
  237LYS    HB1  538   5.181   5.299   3.212
  237LYS    HB2  539   5.284   5.176   3.179
  237LYS     CG  540   5.107   5.165   3.073
  237LYS    HG1  541   5.143   5.117   2.994
  237LYS    HG2  542   5.036   5.230   3.044
  237LYS     CD  543   5.045   5.065   3.168
  237LYS    HD1  544   5.002   5.115   3.244
  237LYS    HD2  545   5.117   5.006   3.204
  237LYS     CE  546   4.940   4.979   3.099
  237LYS    HE1  547   4.981   4.933   3.021
  237LYS    HE2  548   4.865   5.038   3.068
  237LYS     NZ  549   4.884   4.876   3.191
  237LYS    HZ1  550   4.816   4.822   3.143
  237LYS    HZ2  551   4.958   4.817   3.223
  237LYS    HZ3  552   4.841   4.921   3.270
  237LYS      C  553   5.407   5.406   3.118
  237LYS      O  554   5.526   5.380   3.098
  238LYS      N  555   5.366   5.499   3.204
  238LYS      H  556   5.268   5.516   3.217
  238LYS     CA  557   5.463   5.578   3.281
  238LYS     HA  558   5.520   5.627   3.215
  238LYS     CB  559   5.390   5.679   3.368
  238LYS    HB1  560   5.454   5.716   3.435
  238LYS    HB2  561   5.315   5.633   3.416
  238LYS     CG  562   5.332   5.794   3.288
  238LYS    HG1  563   5.265   5.758   3.223
  238LYS    HG2  564   5.406   5.840   3.238
  238LYS     CD  565   5.264   5.895   3.377
  238LYS    HD1  566   5.330   5.929   3.445
  238LYS    HD2  567   5.187   5.851   3.424
  238LYS     CE  568   5.212   6.012   3.296
  238LYS    HE1  569   5.144   5.980   3.230
  238LYS    HE2  570   5.288   6.056   3.248
  238LYS     NZ  571   5.148   6.114   3.381
  238LYS    HZ1  572   5.115   6.190   3.324
  238LYS    HZ2  573   5.071   6.074   3.430
  238LYS    HZ3  574   5.214   6.149   3.447
  238LYS      C  575   5.552   5.487   3.365
  238LYS      O  576   5.673   5.480   3.342
  239THR      N  577   5.491   5.414   3.459
  239THR      H  578   5.395   5.435   3.480
  239THR     CA  579   5.556   5.305   3.534
  239THR     HA  580   5.500   5.292   3.616
  239THR     CB  581   5.559   5.179   3.447
  239THR     HB  582   5.628   5.188   3.375
  239THR    CG2  583   5.587   5.056   3.531
  239THR   HG21  584   5.588   4.976   3.472
  239THR   HG22  585   5.676   5.066   3.576
  239THR   HG23  586   5.515   5.046   3.600
  239THR    OG1  587   5.432   5.163   3.382
  239THR    HG1  588   5.434   5.081   3.325
  239THR      C  589   5.696   5.340   3.583
  239THR      O  590   5.794   5.278   3.542
  240LYS      N  591   5.706   5.441   3.671
  240LYS      H  592   5.623   5.475   3.716
  240LYS     CA  593   5.834   5.504   3.704
  240LYS     HA  594   5.867   5.541   3.617
  240LYS     CB  595   5.812   5.614   3.808
  240LYS    HB1  596   5.744   5.678   3.772
  240LYS    HB2  597   5.899   5.662   3.822
  240LYS     CG  598   5.763   5.565   3.944
  240LYS    HG1  599   5.834   5.509   3.985
  240LYS    HG2  600   5.680   5.511   3.931
  240LYS     CD  601   5.731   5.680   4.039
  240LYS    HD1  602   5.656   5.734   4.001
  240LYS    HD2  603   5.812   5.738   4.049
  240LYS     CE  604   5.690   5.629   4.176
  240LYS    HE1  605   5.764   5.574   4.214
  240LYS    HE2  606   5.608   5.573   4.167
  240LYS     NZ  607   5.660   5.739   4.272
  240LYS    HZ1  608   5.634   5.700   4.360
  240LYS    HZ2  609   5.741   5.797   4.284
  240LYS    HZ3  610   5.585   5.795   4.237
  240LYS      C  611   5.937   5.405   3.756
  240LYS      O  612   6.057   5.433   3.746
  241GLY      N  613   5.895   5.292   3.813
  241GLY      H  614   5.797   5.276   3.821
  241GLY     CA  615   5.987   5.193   3.864
  241GLY    HA1  616   5.938   5.141   3.934
  241GLY    HA2  617   6.062   5.243   3.907
  241GLY      C  618   6.043   5.097   3.761
  241GLY      O  619   6.121   5.009   3.797
  242ARG      N  620   6.004   5.111   3.634
  242ARG      H  621   5.939   5.184   3.612
  242ARG     CA  622   6.051   5.026   3.526
  242ARG     HA  623   6.134   4.983   3.561
  242ARG     CB  624   5.948   4.918   3.490
  242ARG    HB1  625   5.984   4.865   3.413
  242ARG    HB2  626   5.863   4.964   3.463
  242ARG     CG  627   5.915   4.821   3.603
  242ARG    HG1  628   5.888   4.874   3.684
  242ARG    HG2  629   5.996   4.767   3.624
  242ARG     CD  630   5.802   4.727   3.565
  242ARG    HD1  631   5.723   4.781   3.536
  242ARG    HD2  632   5.777   4.671   3.644
  242ARG     NE  633   5.839   4.637   3.456
  242ARG     HE  634   5.934   4.640   3.424
  242ARG     CZ  635   5.756   4.551   3.396
  242ARG    NH1  636   5.628   4.542   3.432
  242ARG   HH11  637   5.592   4.601   3.505
  242ARG   HH12  638   5.567   4.477   3.386
  242ARG    NH2  639   5.801   4.475   3.298
  242ARG   HH21  640   5.896   4.482   3.269
  242ARG   HH22  641   5.740   4.411   3.253
  242ARG      C  642   6.080   5.112   3.404
  242ARG      O  643   6.025   5.223   3.393
  243PRO      N  644   6.165   5.066   3.312
  243PRO     CD  645   6.250   4.946   3.316
  243PRO    HD1  646   6.197   4.867   3.346
  243PRO    HD2  647   6.328   4.960   3.378
  243PRO     CG  648   6.295   4.931   3.175
  243PRO    HG1  649   6.230   4.876   3.123
  243PRO    HG2  650   6.385   4.889   3.172
  243PRO     CB  651   6.301   5.069   3.120
  243PRO    HB1  652   6.290   5.068   3.021
  243PRO    HB2  653   6.388   5.112   3.143
  243PRO     CA  654   6.184   5.141   3.188
  243PRO     HA  655   6.201   5.238   3.208
  243PRO      C  656   6.060   5.138   3.101
  243PRO      O  657   5.977   5.048   3.111
  244GLY      N  658   6.047   5.240   3.017
  244GLY      H  659   6.115   5.313   3.017
  244GLY     CA  660   5.934   5.246   2.926
  244GLY    HA1  661   5.850   5.236   2.980
  244GLY    HA2  662   5.942   5.171   2.861
  244GLY      C  663   5.932   5.377   2.852
  244GLY      O  664   6.018   5.464   2.871
  245PHE      N  665   5.832   5.390   2.765
  245PHE      H  666   5.767   5.315   2.754
  245PHE     CA  667   5.814   5.512   2.686
  245PHE     HA  668   5.854   5.589   2.737
  245PHE     CB  669   5.886   5.501   2.552
  245PHE    HB1  670   5.851   5.422   2.503
  245PHE    HB2  671   5.984   5.489   2.569
  245PHE     CG  672   5.868   5.622   2.465
  245PHE    CD1  673   5.915   5.745   2.505
  245PHE    HD1  674   5.961   5.755   2.594
  245PHE    CE1  675   5.899   5.856   2.424
  245PHE    HE1  676   5.933   5.945   2.455
  245PHE     CZ  677   5.837   5.845   2.303
  245PHE     HZ  678   5.826   5.926   2.245
  245PHE    CE2  679   5.790   5.722   2.261
  245PHE    HE2  680   5.745   5.714   2.172
  245PHE    CD2  681   5.805   5.611   2.342
  245PHE    HD2  682   5.770   5.523   2.312
  245PHE      C  683   5.665   5.532   2.666
  245PHE      O  684   5.604   5.465   2.582
  246TYR      N  685   5.608   5.625   2.742
  246TYR      H  686   5.663   5.673   2.811
  246TYR     CA  687   5.468   5.659   2.728
  246TYR     HA  688   5.421   5.575   2.704
  246TYR     CB  689   5.412   5.714   2.860
  246TYR    HB1  690   5.472   5.788   2.893
  246TYR    HB2  691   5.409   5.641   2.928
  246TYR     CG  692   5.273   5.770   2.846
  246TYR    CD1  693   5.163   5.686   2.845
  246TYR    HD1  694   5.176   5.588   2.854
  246TYR    CE1  695   5.036   5.737   2.832
  246TYR    HE1  696   4.957   5.676   2.833
  246TYR     CZ  697   5.019   5.873   2.818
  246TYR     OH  698   4.893   5.925   2.805
  246TYR     HH  699   4.899   6.025   2.796
  246TYR    CE2  700   5.127   5.958   2.818
  246TYR    HE2  701   5.114   6.057   2.808
  246TYR    CD2  702   5.253   5.906   2.832
  246TYR    HD2  703   5.332   5.968   2.832
  246TYR      C  704   5.452   5.761   2.617
  246TYR      O  705   5.527   5.858   2.610
  247PHE      N  706   5.353   5.739   2.531
  247PHE      H  707   5.296   5.658   2.543
  247PHE     CA  708   5.325   5.829   2.420
  247PHE     HA  709   5.366   5.916   2.450
  247PHE     CB  710   5.387   5.774   2.290
  247PHE    HB1  711   5.486   5.765   2.303
  247PHE    HB2  712   5.369   5.839   2.216
  247PHE     CG  713   5.333   5.640   2.249
  247PHE    CD1  714   5.388   5.524   2.298
  247PHE    HD1  715   5.465   5.529   2.362
  247PHE    CE1  716   5.338   5.401   2.260
  247PHE    HE1  717   5.379   5.318   2.296
  247PHE     CZ  718   5.232   5.394   2.173
  247PHE     HZ  719   5.195   5.306   2.146
  247PHE    CE2  720   5.177   5.509   2.124
  247PHE    HE2  721   5.100   5.504   2.060
  247PHE    CD2  722   5.226   5.631   2.162
  247PHE    HD2  723   5.184   5.715   2.127
  247PHE      C  724   5.176   5.851   2.397
  247PHE      O  725   5.141   5.915   2.298
  248GLY      N  726   5.089   5.800   2.484
  248GLY      H  727   5.124   5.756   2.567
  248GLY     CA  728   4.946   5.807   2.463
  248GLY    HA1  729   4.929   5.887   2.405
  248GLY    HA2  730   4.904   5.822   2.553
  248GLY      C  731   4.885   5.684   2.399
  248GLY      O  732   4.764   5.684   2.373
  249GLU      N  733   4.966   5.583   2.367
  249GLU      H  734   5.065   5.600   2.370
  249GLU     CA  735   4.920   5.450   2.328
  249GLU     HA  736   5.005   5.397   2.330
  249GLU     CB  737   4.817   5.396   2.427
  249GLU    HB1  738   4.791   5.304   2.398
  249GLU    HB2  739   4.737   5.456   2.425
  249GLU     CG  740   4.866   5.388   2.570
  249GLU    HG1  741   4.902   5.478   2.597
  249GLU    HG2  742   4.939   5.320   2.576
  249GLU     CD  743   4.755   5.349   2.666
  249GLU    OE1  744   4.647   5.309   2.618
  249GLU    OE2  745   4.776   5.361   2.788
  249GLU      C  746   4.861   5.444   2.188
  249GLU      O  747   4.838   5.333   2.137
  250LEU      N  748   4.841   5.558   2.121
  250LEU      H  749   4.875   5.644   2.159
  250LEU     CA  750   4.770   5.559   1.994
  250LEU     HA  751   4.739   5.465   1.982
  250LEU     CB  752   4.650   5.653   1.999
  250LEU    HB1  753   4.604   5.650   1.910
  250LEU    HB2  754   4.684   5.746   2.015
  250LEU     CG  755   4.546   5.621   2.107
  250LEU     HG  756   4.592   5.622   2.196
  250LEU    CD1  757   4.436   5.726   2.106
  250LEU   HD11  758   4.369   5.705   2.177
  250LEU   HD12  759   4.476   5.816   2.124
  250LEU   HD13  760   4.391   5.727   2.017
  250LEU    CD2  761   4.486   5.483   2.090
  250LEU   HD21  762   4.419   5.467   2.163
  250LEU   HD22  763   4.441   5.477   2.001
  250LEU   HD23  764   4.558   5.415   2.096
  250LEU      C  765   4.863   5.600   1.880
  250LEU      O  766   4.961   5.672   1.904
  251PRO      N  767   4.840   5.555   1.756
  251PRO     CD  768   4.744   5.451   1.712
  251PRO    HD1  769   4.651   5.488   1.709
  251PRO    HD2  770   4.746   5.372   1.773
  251PRO     CG  771   4.793   5.415   1.576
  251PRO    HG1  772   4.716   5.392   1.517
  251PRO    HG2  773   4.856   5.338   1.581
  251PRO     CB  774   4.862   5.532   1.523
  251PRO    HB1  775   4.796   5.592   1.477
  251PRO    HB2  776   4.932   5.503   1.458
  251PRO     CA  777   4.924   5.601   1.645
  251PRO     HA  778   5.019   5.578   1.664
  251PRO      C  779   4.924   5.752   1.628
  251PRO      O  780   5.029   5.809   1.597
  252LEU      N  781   4.810   5.818   1.648
  252LEU      H  782   4.727   5.769   1.675
  252LEU     CA  783   4.806   5.963   1.630
  252LEU     HA  784   4.842   5.982   1.539
  252LEU     CB  785   4.662   6.012   1.640
  252LEU    HB1  786   4.629   5.989   1.731
  252LEU    HB2  787   4.609   5.963   1.571
  252LEU     CG  788   4.638   6.162   1.619
  252LEU     HG  789   4.695   6.215   1.683
  252LEU    CD1  790   4.677   6.204   1.479
  252LEU   HD11  791   4.660   6.302   1.468
  252LEU   HD12  792   4.774   6.185   1.464
  252LEU   HD13  793   4.622   6.154   1.413
  252LEU    CD2  794   4.493   6.195   1.647
  252LEU   HD21  795   4.478   6.293   1.633
  252LEU   HD22  796   4.434   6.144   1.585
  252LEU   HD23  797   4.471   6.171   1.742
  252LEU      C  798   4.894   6.033   1.733
  252LEU      O  799   4.975   6.120   1.697
  253SER      N  800   4.882   5.996   1.860
  253SER      H  801   4.813   5.928   1.886
  253SER     CA  802   4.968   6.054   1.962
  253SER     HA  803   4.964   6.153   1.948
  253SER     CB  804   4.916   6.017   2.100
  253SER    HB1  805   4.826   6.058   2.115
  253SER    HB2  806   4.979   6.049   2.171
  253SER     OG  807   4.903   5.877   2.115
  253SER     HG  808   4.869   5.857   2.207
  253SER      C  809   5.112   6.010   1.946
  253SER      O  810   5.203   6.086   1.981
  254LEU      N  811   5.136   5.891   1.891
  254LEU      H  812   5.060   5.830   1.870
  254LEU     CA  813   5.273   5.850   1.862
  254LEU     HA  814   5.323   5.859   1.949
  254LEU     CB  815   5.275   5.705   1.813
  254LEU    HB1  816   5.216   5.700   1.733
  254LEU    HB2  817   5.238   5.648   1.886
  254LEU     CG  818   5.412   5.648   1.774
  254LEU     HG  819   5.449   5.702   1.698
  254LEU    CD1  820   5.513   5.659   1.887
  254LEU   HD11  821   5.600   5.621   1.858
  254LEU   HD12  822   5.525   5.756   1.912
  254LEU   HD13  823   5.480   5.609   1.967
  254LEU    CD2  824   5.395   5.504   1.730
  254LEU   HD21  825   5.484   5.467   1.705
  254LEU   HD22  826   5.356   5.451   1.805
  254LEU   HD23  827   5.333   5.501   1.652
  254LEU      C  828   5.336   5.941   1.757
  254LEU      O  829   5.451   5.985   1.772
  255ALA      N  830   5.262   5.970   1.650
  255ALA      H  831   5.171   5.930   1.640
  255ALA     CA  832   5.313   6.060   1.548
  255ALA     HA  833   5.401   6.023   1.521
  255ALA     CB  834   5.216   6.064   1.429
  255ALA    HB1  835   5.251   6.127   1.359
  255ALA    HB2  836   5.207   5.973   1.391
  255ALA    HB3  837   5.127   6.097   1.460
  255ALA      C  838   5.333   6.200   1.605
  255ALA      O  839   5.434   6.265   1.577
  256ALA      N  840   5.238   6.247   1.686
  256ALA      H  841   5.160   6.190   1.710
  256ALA     CA  842   5.247   6.382   1.740
  256ALA     HA  843   5.259   6.443   1.661
  256ALA     CB  844   5.119   6.418   1.813
  256ALA    HB1  845   5.126   6.511   1.850
  256ALA    HB2  846   5.042   6.414   1.750
  256ALA    HB3  847   5.104   6.354   1.888
  256ALA      C  848   5.367   6.396   1.832
  256ALA      O  849   5.442   6.494   1.823
  257CYS      N  850   5.389   6.298   1.920
  257CYS      H  851   5.329   6.219   1.921
  257CYS     CA  852   5.499   6.305   2.015
  257CYS     HA  853   5.491   6.397   2.056
  257CYS     CB  854   5.484   6.193   2.118
  257CYS    HB1  855   5.571   6.192   2.167
  257CYS    HB2  856   5.475   6.110   2.063
  257CYS     SG  857   5.345   6.214   2.231
  257CYS     HG  858   5.342   6.138   2.295
  257CYS      C  859   5.635   6.295   1.950
  257CYS      O  860   5.734   6.337   2.011
  258THR      N  861   5.644   6.244   1.827
  258THR      H  862   5.560   6.220   1.780
  258THR     CA  863   5.771   6.223   1.759
  258THR     HA  864   5.839   6.229   1.832
  258THR     CB  865   5.771   6.086   1.691
  258THR     HB  866   5.850   6.077   1.631
  258THR    CG2  867   5.772   5.976   1.794
  258THR   HG21  868   5.772   5.888   1.748
  258THR   HG22  869   5.854   5.985   1.851
  258THR   HG23  870   5.691   5.984   1.852
  258THR    OG1  871   5.654   6.073   1.609
  258THR    HG1  872   5.654   5.984   1.565
  258THR      C  873   5.802   6.331   1.656
  258THR      O  874   5.898   6.317   1.580
  259ASN      N  875   5.724   6.440   1.652
  259ASN      H  876   5.645   6.445   1.713
  259ASN     CA  877   5.750   6.552   1.562
  259ASN     HA  878   5.677   6.619   1.581
  259ASN     CB  879   5.887   6.614   1.592
  259ASN    HB1  880   5.958   6.559   1.549
  259ASN    HB2  881   5.901   6.615   1.691
  259ASN     CG  882   5.900   6.756   1.541
  259ASN    OD1  883   5.800   6.826   1.524
  259ASN    ND2  884   6.023   6.799   1.517
  259ASN   HD21  885   6.101   6.739   1.533
  259ASN   HD22  886   6.038   6.892   1.483
  259ASN      C  887   5.740   6.510   1.416
  259ASN      O  888   5.825   6.543   1.333
  260GLN      N  889   5.635   6.435   1.385
  260GLN      H  890   5.573   6.408   1.459
  260GLN     CA  891   5.605   6.391   1.249
  260GLN     HA  892   5.677   6.424   1.188
  260GLN     CB  893   5.606   6.241   1.240
  260GLN    HB1  894   5.598   6.216   1.144
  260GLN    HB2  895   5.527   6.206   1.291
  260GLN     CG  896   5.732   6.179   1.296
  260GLN    HG1  897   5.731   6.189   1.396
  260GLN    HG2  898   5.811   6.228   1.259
  260GLN     CD  899   5.744   6.032   1.262
  260GLN    OE1  900   5.769   5.996   1.147
  260GLN    NE2  901   5.724   5.946   1.361
  260GLN   HE21  902   5.702   5.980   1.453
  260GLN   HE22  903   5.731   5.848   1.344
  260GLN      C  904   5.469   6.450   1.210
  260GLN      O  905   5.365   6.385   1.225
  261LEU      N  906   5.471   6.573   1.159
  261LEU      H  907   5.558   6.618   1.140
  261LEU     CA  908   5.347   6.643   1.131
  261LEU     HA  909   5.290   6.631   1.213
  261LEU     CB  910   5.376   6.791   1.108
  261LEU    HB1  911   5.438   6.798   1.030
  261LEU    HB2  912   5.421   6.826   1.190
  261LEU     CG  913   5.257   6.883   1.079
  261LEU     HG  914   5.213   6.852   0.995
  261LEU    CD1  915   5.154   6.876   1.190
  261LEU   HD11  916   5.078   6.937   1.169
  261LEU   HD12  917   5.120   6.783   1.199
  261LEU   HD13  918   5.196   6.905   1.276
  261LEU    CD2  919   5.303   7.026   1.059
  261LEU   HD21  920   5.224   7.085   1.040
  261LEU   HD22  921   5.349   7.059   1.142
  261LEU   HD23  922   5.366   7.031   0.982
  261LEU      C  923   5.275   6.583   1.010
  261LEU      O  924   5.151   6.577   1.008
  262ALA      N  925   5.350   6.539   0.910
  262ALA      H  926   5.450   6.544   0.918
  262ALA     CA  927   5.289   6.484   0.789
  262ALA     HA  928   5.228   6.555   0.754
  262ALA     CB  929   5.397   6.452   0.686
  262ALA    HB1  930   5.354   6.415   0.604
  262ALA    HB2  931   5.447   6.536   0.663
  262ALA    HB3  932   5.461   6.385   0.724
  262ALA      C  933   5.207   6.360   0.821
  262ALA      O  934   5.096   6.343   0.769
  263ILE      N  935   5.259   6.274   0.908
  263ILE      H  936   5.349   6.292   0.948
  263ILE     CA  937   5.185   6.154   0.945
  263ILE     HA  938   5.158   6.111   0.859
  263ILE     CB  939   5.273   6.056   1.024
  263ILE     HB  940   5.314   6.103   1.103
  263ILE    CG2  941   5.187   5.941   1.076
  263ILE   HG21  942   5.244   5.878   1.128
  263ILE   HG22  943   5.115   5.978   1.136
  263ILE   HG23  944   5.145   5.894   0.999
  263ILE    CG1  945   5.387   6.004   0.936
  263ILE   HG11  946   5.427   6.082   0.886
  263ILE   HG12  947   5.349   5.938   0.871
  263ILE     CD  948   5.498   5.936   1.014
  263ILE    HD1  949   5.569   5.905   0.951
  263ILE    HD2  950   5.538   6.001   1.079
  263ILE    HD3  951   5.461   5.858   1.064
  263ILE      C  952   5.060   6.192   1.023
  263ILE      O  953   4.956   6.129   1.010
  264VAL      N  954   5.071   6.295   1.108
  264VAL      H  955   5.159   6.340   1.121
  264VAL     CA  956   4.954   6.342   1.182
  264VAL     HA  957   4.921   6.264   1.235
  264VAL     CB  958   4.993   6.456   1.277
  264VAL     HB  959   5.044   6.525   1.225
  264VAL    CG1  960   4.870   6.523   1.334
  264VAL   HG11  961   4.898   6.597   1.396
  264VAL   HG12  962   4.815   6.561   1.260
  264VAL   HG13  963   4.816   6.456   1.385
  264VAL    CG2  964   5.081   6.404   1.390
  264VAL   HG21  965   5.105   6.480   1.451
  264VAL   HG22  966   5.031   6.335   1.442
  264VAL   HG23  967   5.164   6.364   1.352
  264VAL      C  968   4.844   6.385   1.086
  264VAL      O  969   4.728   6.345   1.099
  265LYS      N  970   4.880   6.466   0.987
  265LYS      H  971   4.975   6.495   0.979
  265LYS     CA  972   4.781   6.513   0.890
  265LYS     HA  973   4.708   6.558   0.943
  265LYS     CB  974   4.844   6.614   0.795
  265LYS    HB1  975   4.778   6.636   0.723
  265LYS    HB2  976   4.925   6.573   0.755
  265LYS     CG  977   4.885   6.744   0.862
  265LYS    HG1  978   4.949   6.725   0.936
  265LYS    HG2  979   4.804   6.790   0.900
  265LYS     CD  980   4.951   6.836   0.763
  265LYS    HD1  981   4.891   6.846   0.683
  265LYS    HD2  982   5.038   6.796   0.735
  265LYS     CE  983   4.976   6.973   0.823
  265LYS    HE1  984   5.036   6.964   0.902
  265LYS    HE2  985   4.889   7.013   0.852
  265LYS     NZ  986   5.040   7.066   0.726
  265LYS    HZ1  987   5.055   7.155   0.770
  265LYS    HZ2  988   5.128   7.029   0.697
  265LYS    HZ3  989   4.980   7.078   0.647
  265LYS      C  990   4.722   6.396   0.813
  265LYS      O  991   4.600   6.389   0.794
  266PHE      N  992   4.807   6.304   0.767
  266PHE      H  993   4.905   6.313   0.786
  266PHE     CA  994   4.758   6.191   0.690
  266PHE     HA  995   4.708   6.231   0.613
  266PHE     CB  996   4.876   6.107   0.640
  266PHE    HB1  997   4.933   6.082   0.718
  266PHE    HB2  998   4.930   6.162   0.576
  266PHE     CG  999   4.834   5.981   0.570
  266PHE    CD1 1000   4.785   5.985   0.441
  266PHE    HD1 1001   4.777   6.073   0.394
  266PHE    CE1 1002   4.747   5.870   0.377
  266PHE    HE1 1003   4.712   5.874   0.284
  266PHE     CZ 1004   4.757   5.749   0.442
  266PHE     HZ 1005   4.729   5.665   0.396
  266PHE    CE2 1006   4.805   5.744   0.570
  266PHE    HE2 1007   4.812   5.657   0.617
  266PHE    CD2 1008   4.844   5.859   0.634
  266PHE    HD2 1009   4.880   5.855   0.728
  266PHE      C 1010   4.663   6.106   0.773
  266PHE      O 1011   4.555   6.068   0.726
  267LEU      N 1012   4.699   6.078   0.899
  267LEU      H 1013   4.786   6.113   0.935
  267LEU     CA 1014   4.613   5.998   0.984
  267LEU     HA 1015   4.596   5.915   0.932
  267LEU     CB 1016   4.684   5.967   1.116
  267LEU    HB1 1017   4.616   5.930   1.179
  267LEU    HB2 1018   4.718   6.054   1.153
  267LEU     CG 1019   4.802   5.868   1.110
  267LEU     HG 1020   4.866   5.897   1.040
  267LEU    CD1 1021   4.874   5.866   1.243
  267LEU   HD11 1022   4.950   5.802   1.239
  267LEU   HD12 1023   4.909   5.958   1.264
  267LEU   HD13 1024   4.810   5.838   1.315
  267LEU    CD2 1025   4.754   5.729   1.074
  267LEU   HD21 1026   4.832   5.667   1.071
  267LEU   HD22 1027   4.689   5.698   1.143
  267LEU   HD23 1028   4.709   5.732   0.985
  267LEU      C 1029   4.481   6.069   1.012
  267LEU      O 1030   4.376   6.004   1.021
  268LEU      N 1031   4.484   6.201   1.026
  268LEU      H 1032   4.570   6.251   1.016
  268LEU     CA 1033   4.361   6.273   1.057
  268LEU     HA 1034   4.317   6.220   1.129
  268LEU     CB 1035   4.393   6.413   1.108
  268LEU    HB1 1036   4.309   6.468   1.103
  268LEU    HB2 1037   4.462   6.453   1.048
  268LEU     CG 1038   4.445   6.421   1.251
  268LEU     HG 1039   4.519   6.355   1.262
  268LEU    CD1 1040   4.500   6.559   1.279
  268LEU   HD11 1041   4.534   6.563   1.373
  268LEU   HD12 1042   4.575   6.579   1.216
  268LEU   HD13 1043   4.428   6.627   1.267
  268LEU    CD2 1044   4.336   6.387   1.351
  268LEU   HD21 1045   4.373   6.393   1.444
  268LEU   HD22 1046   4.260   6.452   1.341
  268LEU   HD23 1047   4.303   6.295   1.334
  268LEU      C 1048   4.268   6.280   0.937
  268LEU      O 1049   4.147   6.260   0.950
  269GLN      N 1050   4.322   6.308   0.818
  269GLN      H 1051   4.422   6.309   0.810
  269GLN     CA 1052   4.242   6.338   0.699
  269GLN     HA 1053   4.149   6.311   0.722
  269GLN     CB 1054   4.246   6.488   0.668
  269GLN    HB1 1055   4.194   6.537   0.739
  269GLN    HB2 1056   4.203   6.503   0.579
  269GLN     CG 1057   4.385   6.548   0.663
  269GLN    HG1 1058   4.443   6.491   0.606
  269GLN    HG2 1059   4.422   6.551   0.756
  269GLN     CD 1060   4.386   6.688   0.607
  269GLN    OE1 1061   4.308   6.720   0.517
  269GLN    NE2 1062   4.474   6.773   0.659
  269GLN   HE21 1063   4.536   6.743   0.732
  269GLN   HE22 1064   4.479   6.867   0.626
  269GLN      C 1065   4.287   6.256   0.579
  269GLN      O 1066   4.321   6.311   0.474
  270ASN      N 1067   4.289   6.124   0.593
  270ASN      H 1068   4.285   6.086   0.685
  270ASN     CA 1069   4.297   6.034   0.479
  270ASN     HA 1070   4.339   6.088   0.406
  270ASN     CB 1071   4.385   5.913   0.511
  270ASN    HB1 1072   4.475   5.945   0.539
  270ASN    HB2 1073   4.394   5.857   0.429
  270ASN     CG 1074   4.328   5.828   0.622
  270ASN    OD1 1075   4.243   5.744   0.598
  270ASN    ND2 1076   4.375   5.850   0.744
  270ASN   HD21 1077   4.445   5.921   0.759
  270ASN   HD22 1078   4.341   5.797   0.821
  270ASN      C 1079   4.157   5.988   0.439
  270ASN      O 1080   4.058   6.013   0.507
  271SER      N 1081   4.151   5.918   0.325
  271SER      H 1082   4.235   5.897   0.275
  271SER     CA 1083   4.022   5.872   0.273
  271SER     HA 1084   3.957   5.943   0.301
  271SER     CB 1085   4.029   5.858   0.121
  271SER    HB1 1086   4.057   5.945   0.079
  271SER    HB2 1087   3.940   5.831   0.084
  271SER     OG 1088   4.123   5.760   0.083
  271SER     HG 1089   4.125   5.753  -0.016
  271SER      C 1090   3.980   5.739   0.333
  271SER      O 1091   3.860   5.710   0.339
  272TRP      N 1092   4.075   5.657   0.379
  272TRP      H 1093   4.168   5.692   0.390
  272TRP     CA 1094   4.045   5.518   0.414
  272TRP     HA 1095   3.968   5.493   0.356
  272TRP     CB 1096   4.167   5.431   0.387
  272TRP    HB1 1097   4.146   5.337   0.413
  272TRP    HB2 1098   4.244   5.465   0.442
  272TRP     CG 1099   4.207   5.433   0.243
  272TRP    CD1 1100   4.163   5.350   0.145
  272TRP    HD1 1101   4.098   5.276   0.159
  272TRP    NE1 1102   4.221   5.383   0.025
  272TRP    HE1 1103   4.205   5.337  -0.062
  272TRP    CE2 1104   4.304   5.491   0.044
  272TRP    CZ2 1105   4.384   5.560  -0.046
  272TRP    HZ2 1106   4.387   5.535  -0.142
  272TRP    CH2 1107   4.458   5.664   0.002
  272TRP    HH2 1108   4.517   5.715  -0.060
  272TRP    CZ3 1109   4.453   5.701   0.137
  272TRP    HZ3 1110   4.507   5.779   0.169
  272TRP    CE3 1111   4.374   5.632   0.227
  272TRP    HE3 1112   4.371   5.659   0.324
  272TRP    CD2 1113   4.298   5.525   0.181
  272TRP      C 1114   4.002   5.502   0.559
  272TRP      O 1115   3.905   5.431   0.587
  273GLN      N 1116   4.071   5.568   0.651
  273GLN      H 1117   4.143   5.632   0.623
  273GLN     CA 1118   4.044   5.550   0.793
  273GLN     HA 1119   3.945   5.540   0.804
  273GLN     CB 1120   4.115   5.424   0.843
  273GLN    HB1 1121   4.213   5.439   0.834
  273GLN    HB2 1122   4.087   5.348   0.785
  273GLN     CG 1123   4.086   5.386   0.989
  273GLN    HG1 1124   4.122   5.458   1.049
  273GLN    HG2 1125   4.131   5.300   1.010
  273GLN     CD 1126   3.939   5.370   1.018
  273GLN    OE1 1127   3.877   5.270   0.982
  273GLN    NE2 1128   3.880   5.471   1.081
  273GLN   HE21 1129   3.933   5.552   1.107
  273GLN   HE22 1130   3.783   5.467   1.103
  273GLN      C 1131   4.090   5.673   0.870
  273GLN      O 1132   4.203   5.674   0.922
  274PRO      N 1133   4.009   5.779   0.881
  274PRO     CD 1134   3.871   5.795   0.832
  274PRO    HD1 1135   3.816   5.716   0.856
  274PRO    HD2 1136   3.870   5.808   0.733
  274PRO     CG 1137   3.823   5.918   0.903
  274PRO    HG1 1138   3.781   5.895   0.991
  274PRO    HG2 1139   3.757   5.968   0.847
  274PRO     CB 1140   3.944   6.000   0.925
  274PRO    HB1 1141   3.930   6.063   1.002
  274PRO    HB2 1142   3.965   6.053   0.843
  274PRO     CA 1143   4.053   5.897   0.955
  274PRO     HA 1144   4.145   5.925   0.927
  274PRO      C 1145   4.064   5.869   1.103
  274PRO      O 1146   3.987   5.791   1.160
  275ALA      N 1147   4.161   5.934   1.167
  275ALA      H 1148   4.219   5.998   1.116
  275ALA     CA 1149   4.185   5.914   1.309
  275ALA     HA 1150   4.164   5.818   1.328
  275ALA     CB 1151   4.331   5.945   1.342
  275ALA    HB1 1152   4.347   5.931   1.440
  275ALA    HB2 1153   4.391   5.885   1.290
  275ALA    HB3 1154   4.351   6.040   1.318
  275ALA      C 1155   4.093   6.003   1.391
  275ALA      O 1156   4.059   6.115   1.352
  276ASP      N 1157   4.053   5.952   1.508
  276ASP      H 1158   4.084   5.861   1.534
  276ASP     CA 1159   3.966   6.025   1.599
  276ASP     HA 1160   3.903   6.080   1.545
  276ASP     CB 1161   3.885   5.928   1.684
  276ASP    HB1 1162   3.948   5.877   1.742
  276ASP    HB2 1163   3.836   5.866   1.623
  276ASP     CG 1164   3.783   5.999   1.773
  276ASP    OD1 1165   3.778   6.123   1.772
  276ASP    OD2 1166   3.709   5.928   1.845
  276ASP      C 1167   4.054   6.114   1.686
  276ASP      O 1168   4.121   6.067   1.778
  277ILE      N 1169   4.053   6.245   1.656
  277ILE      H 1170   3.992   6.279   1.585
  277ILE     CA 1171   4.139   6.339   1.725
  277ILE     HA 1172   4.231   6.301   1.716
  277ILE     CB 1173   4.127   6.478   1.659
  277ILE     HB 1174   4.135   6.469   1.560
  277ILE    CG2 1175   3.991   6.539   1.687
  277ILE   HG21 1176   3.985   6.629   1.644
  277ILE   HG22 1177   3.920   6.480   1.650
  277ILE   HG23 1178   3.979   6.549   1.786
  277ILE    CG1 1179   4.239   6.570   1.707
  277ILE   HG11 1180   4.326   6.522   1.700
  277ILE   HG12 1181   4.222   6.595   1.803
  277ILE     CD 1182   4.251   6.697   1.628
  277ILE    HD1 1183   4.326   6.753   1.665
  277ILE    HD2 1184   4.270   6.675   1.532
  277ILE    HD3 1185   4.165   6.749   1.635
  277ILE      C 1186   4.106   6.348   1.873
  277ILE      O 1187   4.193   6.382   1.954
  278SER      N 1188   3.983   6.316   1.912
  278SER      H 1189   3.918   6.285   1.843
  278SER     CA 1190   3.938   6.325   2.051
  278SER     HA 1191   4.000   6.392   2.093
  278SER     CB 1192   3.793   6.372   2.055
  278SER    HB1 1193   3.781   6.455   2.000
  278SER    HB2 1194   3.764   6.391   2.149
  278SER     OG 1195   3.707   6.273   2.003
  278SER     HG 1196   3.613   6.306   2.007
  278SER      C 1197   3.951   6.194   2.127
  278SER      O 1198   3.912   6.189   2.244
  279ALA      N 1199   4.003   6.089   2.065
  279ALA      H 1200   4.037   6.099   1.972
  279ALA     CA 1201   4.012   5.960   2.131
  279ALA     HA 1202   3.919   5.940   2.161
  279ALA     CB 1203   4.060   5.853   2.034
  279ALA    HB1 1204   4.065   5.766   2.082
  279ALA    HB2 1205   3.996   5.846   1.958
  279ALA    HB3 1206   4.150   5.878   1.999
  279ALA      C 1207   4.106   5.967   2.251
  279ALA      O 1208   4.202   6.045   2.253
  280ARG      N 1209   4.078   5.885   2.351
  280ARG      H 1210   4.003   5.820   2.339
  280ARG     CA 1211   4.150   5.885   2.477
  280ARG     HA 1212   4.224   5.952   2.466
  280ARG     CB 1213   4.058   5.927   2.592
  280ARG    HB1 1214   4.109   5.920   2.678
  280ARG    HB2 1215   3.980   5.865   2.594
  280ARG     CG 1216   4.005   6.069   2.581
  280ARG    HG1 1217   3.978   6.087   2.486
  280ARG    HG2 1218   4.077   6.133   2.608
  280ARG     CD 1219   3.885   6.091   2.670
  280ARG    HD1 1220   3.817   6.020   2.653
  280ARG    HD2 1221   3.844   6.181   2.650
  280ARG     NE 1222   3.920   6.088   2.812
  280ARG     HE 1223   4.017   6.089   2.836
  280ARG     CZ 1224   3.832   6.085   2.912
  280ARG    NH1 1225   3.702   6.083   2.888
  280ARG   HH11 1226   3.668   6.084   2.794
  280ARG   HH12 1227   3.637   6.081   2.964
  280ARG    NH2 1228   3.875   6.082   3.037
  280ARG   HH21 1229   3.973   6.082   3.056
  280ARG   HH22 1230   3.809   6.080   3.113
  280ARG      C 1231   4.207   5.747   2.504
  280ARG      O 1232   4.147   5.646   2.470
  281ASP      N 1233   4.324   5.745   2.567
  281ASP      H 1234   4.366   5.832   2.594
  281ASP     CA 1235   4.392   5.620   2.598
  281ASP     HA 1236   4.370   5.555   2.525
  281ASP     CB 1237   4.543   5.642   2.600
  281ASP    HB1 1238   4.570   5.689   2.516
  281ASP    HB2 1239   4.589   5.554   2.605
  281ASP     CG 1240   4.587   5.726   2.718
  281ASP    OD1 1241   4.512   5.818   2.757
  281ASP    OD2 1242   4.697   5.700   2.771
  281ASP      C 1243   4.340   5.566   2.731
  281ASP      O 1244   4.240   5.613   2.786
  282SER      N 1245   4.409   5.465   2.785
  282SER      H 1246   4.489   5.429   2.738
  282SER     CA 1247   4.369   5.407   2.912
  282SER     HA 1248   4.273   5.382   2.898
  282SER     CB 1249   4.457   5.286   2.944
  282SER    HB1 1250   4.453   5.219   2.870
  282SER    HB2 1251   4.428   5.244   3.030
  282SER     OG 1252   4.592   5.324   2.959
  282SER     HG 1253   4.647   5.244   2.980
  282SER      C 1254   4.379   5.507   3.027
  282SER      O 1255   4.298   5.501   3.120
  283VAL      N 1256   4.475   5.598   3.021
  283VAL      H 1257   4.541   5.595   2.947
  283VAL     CA 1258   4.486   5.704   3.121
  283VAL     HA 1259   4.465   5.661   3.209
  283VAL     CB 1260   4.629   5.761   3.121
  283VAL     HB 1261   4.644   5.806   3.033
  283VAL    CG1 1262   4.648   5.867   3.229
  283VAL   HG11 1263   4.742   5.902   3.226
  283VAL   HG12 1264   4.584   5.943   3.214
  283VAL   HG13 1265   4.630   5.827   3.319
  283VAL    CG2 1266   4.731   5.648   3.139
  283VAL   HG21 1267   4.823   5.687   3.139
  283VAL   HG22 1268   4.714   5.602   3.226
  283VAL   HG23 1269   4.722   5.583   3.064
  283VAL      C 1270   4.383   5.814   3.097
  283VAL      O 1271   4.365   5.901   3.183
  284GLY      N 1272   4.311   5.810   2.985
  284GLY      H 1273   4.318   5.729   2.927
  284GLY     CA 1274   4.224   5.917   2.944
  284GLY    HA1 1275   4.186   5.958   3.027
  284GLY    HA2 1276   4.150   5.877   2.890
  284GLY      C 1277   4.291   6.024   2.863
  284GLY      O 1278   4.222   6.114   2.813
  285ASN      N 1279   4.422   6.016   2.844
  285ASN      H 1280   4.471   5.935   2.876
  285ASN     CA 1281   4.496   6.122   2.778
  285ASN     HA 1282   4.462   6.207   2.819
  285ASN     CB 1283   4.646   6.104   2.803
  285ASN    HB1 1284   4.697   6.163   2.740
  285ASN    HB2 1285   4.670   6.009   2.787
  285ASN     CG 1286   4.686   6.140   2.944
  285ASN    OD1 1287   4.615   6.212   3.014
  285ASN    ND2 1288   4.801   6.090   2.986
  285ASN   HD21 1289   4.856   6.033   2.926
  285ASN   HD22 1290   4.833   6.110   3.079
  285ASN      C 1291   4.469   6.124   2.629
  285ASN      O 1292   4.472   6.020   2.562
  286THR      N 1293   4.444   6.243   2.577
  286THR      H 1294   4.431   6.321   2.639
  286THR     CA 1295   4.434   6.267   2.434
  286THR     HA 1296   4.398   6.184   2.393
  286THR     CB 1297   4.338   6.382   2.406
  286THR     HB 1298   4.329   6.397   2.308
  286THR    CG2 1299   4.202   6.355   2.468
  286THR   HG21 1300   4.141   6.432   2.449
  286THR   HG22 1301   4.164   6.271   2.430
  286THR   HG23 1302   4.212   6.345   2.567
  286THR    OG1 1303   4.391   6.503   2.462
  286THR    HG1 1304   4.328   6.579   2.444
  286THR      C 1305   4.573   6.298   2.379
  286THR      O 1306   4.674   6.283   2.448
  287VAL      N 1307   4.579   6.340   2.253
  287VAL      H 1308   4.495   6.348   2.200
  287VAL     CA 1309   4.707   6.375   2.192
  287VAL     HA 1310   4.765   6.294   2.200
  287VAL     CB 1311   4.688   6.412   2.044
  287VAL     HB 1312   4.620   6.485   2.037
  287VAL    CG1 1313   4.819   6.461   1.986
  287VAL   HG11 1314   4.806   6.485   1.890
  287VAL   HG12 1315   4.850   6.542   2.037
  287VAL   HG13 1316   4.888   6.389   1.994
  287VAL    CG2 1317   4.637   6.294   1.965
  287VAL   HG21 1318   4.625   6.321   1.870
  287VAL   HG22 1319   4.703   6.219   1.971
  287VAL   HG23 1320   4.549   6.265   2.003
  287VAL      C 1321   4.772   6.489   2.268
  287VAL      O 1322   4.894   6.489   2.291
  288LEU      N 1323   4.693   6.588   2.308
  288LEU      H 1324   4.594   6.582   2.294
  288LEU     CA 1325   4.750   6.706   2.373
  288LEU     HA 1326   4.826   6.735   2.315
  288LEU     CB 1327   4.645   6.816   2.382
  288LEU    HB1 1328   4.690   6.898   2.419
  288LEU    HB2 1329   4.574   6.785   2.446
  288LEU     CG 1330   4.576   6.856   2.251
  288LEU     HG 1331   4.541   6.774   2.206
  288LEU    CD1 1332   4.461   6.950   2.280
  288LEU   HD11 1333   4.416   6.976   2.194
  288LEU   HD12 1334   4.395   6.905   2.340
  288LEU   HD13 1335   4.496   7.033   2.326
  288LEU    CD2 1336   4.672   6.921   2.156
  288LEU   HD21 1337   4.624   6.946   2.072
  288LEU   HD22 1338   4.710   7.004   2.198
  288LEU   HD23 1339   4.746   6.858   2.135
  288LEU      C 1340   4.804   6.673   2.511
  288LEU      O 1341   4.907   6.727   2.553
  289HIE      N 1342   4.736   6.584   2.583
  289HIE      H 1343   4.649   6.549   2.550
  289HIE     CA 1344   4.789   6.539   2.711
  289HIE     HA 1345   4.800   6.622   2.767
  289HIE     CB 1346   4.691   6.443   2.778
  289HIE    HB1 1347   4.737   6.399   2.855
  289HIE    HB2 1348   4.663   6.374   2.712
  289HIE     CG 1349   4.568   6.510   2.830
  289HIE    ND1 1350   4.455   6.526   2.754
  289HIE    CE1 1351   4.362   6.587   2.825
  289HIE    HE1 1352   4.270   6.611   2.794
  289HIE    NE2 1353   4.412   6.612   2.945
  289HIE    HE2 1354   4.364   6.659   3.020
  289HIE    CD2 1355   4.540   6.564   2.951
  289HIE    HD2 1356   4.601   6.568   3.030
  289HIE      C 1357   4.924   6.472   2.692
  289HIE      O 1358   5.019   6.498   2.767
  290ALA      N 1359   4.937   6.388   2.589
  290ALA      H 1360   4.858   6.370   2.530
  290ALA     CA 1361   5.064   6.323   2.562
  290ALA     HA 1362   5.089   6.278   2.648
  290ALA     CB 1363   5.048   6.220   2.451
  290ALA    HB1 1364   5.136   6.176   2.434
  290ALA    HB2 1365   4.981   6.151   2.479
  290ALA    HB3 1366   5.016   6.266   2.368
  290ALA      C 1367   5.171   6.426   2.524
  290ALA      O 1368   5.287   6.414   2.566
  291LEU      N 1369   5.134   6.526   2.445
  291LEU      H 1370   5.040   6.531   2.410
  291LEU     CA 1371   5.230   6.630   2.409
  291LEU     HA 1372   5.308   6.584   2.367
  291LEU     CB 1373   5.167   6.727   2.310
  291LEU    HB1 1374   5.225   6.808   2.306
  291LEU    HB2 1375   5.077   6.753   2.346
  291LEU     CG 1376   5.147   6.678   2.167
  291LEU     HG 1377   5.094   6.594   2.168
  291LEU    CD1 1378   5.071   6.781   2.088
  291LEU   HD11 1379   5.058   6.749   1.995
  291LEU   HD12 1380   4.982   6.797   2.131
  291LEU   HD13 1381   5.122   6.867   2.087
  291LEU    CD2 1382   5.280   6.649   2.102
  291LEU   HD21 1383   5.265   6.617   2.009
  291LEU   HD22 1384   5.335   6.733   2.101
  291LEU   HD23 1385   5.328   6.579   2.154
  291LEU      C 1386   5.277   6.704   2.533
  291LEU      O 1387   5.394   6.745   2.541
  292VAL      N 1388   5.188   6.726   2.628
  292VAL      H 1389   5.092   6.704   2.613
  292VAL     CA 1390   5.230   6.783   2.756
  292VAL     HA 1391   5.280   6.867   2.735
  292VAL     CB 1392   5.107   6.818   2.842
  292VAL     HB 1393   5.047   6.739   2.848
  292VAL    CG1 1394   5.149   6.855   2.982
  292VAL   HG11 1395   5.068   6.878   3.037
  292VAL   HG12 1396   5.197   6.778   3.024
  292VAL   HG13 1397   5.210   6.935   2.979
  292VAL    CG2 1398   5.030   6.932   2.780
  292VAL   HG21 1399   4.951   6.954   2.837
  292VAL   HG22 1400   5.089   7.013   2.774
  292VAL   HG23 1401   4.999   6.906   2.689
  292VAL      C 1402   5.325   6.688   2.827
  292VAL      O 1403   5.423   6.730   2.888
  293GLU      N 1404   5.296   6.558   2.821
  293GLU      H 1405   5.218   6.528   2.766
  293GLU     CA 1406   5.376   6.460   2.893
  293GLU     HA 1407   5.376   6.492   2.988
  293GLU     CB 1408   5.313   6.321   2.882
  293GLU    HB1 1409   5.380   6.254   2.911
  293GLU    HB2 1410   5.288   6.305   2.787
  293GLU     CG 1411   5.188   6.304   2.967
  293GLU    HG1 1412   5.141   6.221   2.939
  293GLU    HG2 1413   5.128   6.383   2.953
  293GLU     CD 1414   5.219   6.294   3.114
  293GLU    OE1 1415   5.338   6.296   3.151
  293GLU    OE2 1416   5.123   6.284   3.194
  293GLU      C 1417   5.519   6.456   2.842
  293GLU      O 1418   5.614   6.449   2.922
  294VAL      N 1419   5.539   6.462   2.711
  294VAL      H 1420   5.462   6.477   2.649
  294VAL     CA 1421   5.674   6.447   2.657
  294VAL     HA 1422   5.710   6.371   2.711
  294VAL     CB 1423   5.672   6.415   2.506
  294VAL     HB 1424   5.766   6.404   2.474
  294VAL    CG1 1425   5.597   6.285   2.481
  294VAL   HG11 1426   5.596   6.266   2.383
  294VAL   HG12 1427   5.642   6.211   2.530
  294VAL   HG13 1428   5.503   6.294   2.514
  294VAL    CG2 1429   5.612   6.529   2.425
  294VAL   HG21 1430   5.612   6.505   2.328
  294VAL   HG22 1431   5.518   6.546   2.455
  294VAL   HG23 1432   5.666   6.612   2.439
  294VAL      C 1433   5.761   6.570   2.680
  294VAL      O 1434   5.882   6.563   2.660
  295ALA      N 1435   5.703   6.683   2.721
  295ALA      H 1436   5.605   6.685   2.739
  295ALA     CA 1437   5.782   6.804   2.740
  295ALA     HA 1438   5.830   6.818   2.654
  295ALA     CB 1439   5.690   6.922   2.771
  295ALA    HB1 1440   5.745   7.005   2.784
  295ALA    HB2 1441   5.627   6.936   2.695
  295ALA    HB3 1442   5.638   6.903   2.855
  295ALA      C 1443   5.884   6.787   2.852
  295ALA      O 1444   5.864   6.708   2.944
  296ASP      N 1445   5.995   6.861   2.841
  296ASP      H 1446   6.006   6.921   2.761
  296ASP     CA 1447   6.100   6.858   2.942
  296ASP     HA 1448   6.052   6.831   3.025
  296ASP     CB 1449   6.209   6.757   2.904
  296ASP    HB1 1450   6.166   6.672   2.876
  296ASP    HB2 1451   6.267   6.741   2.984
  296ASP     CG 1452   6.296   6.806   2.790
  296ASP    OD1 1453   6.246   6.883   2.706
  296ASP    OD2 1454   6.415   6.768   2.785
  296ASP      C 1455   6.164   6.995   2.964
  296ASP      O 1456   6.275   7.001   3.018
  297ASN      N 1457   6.100   7.103   2.921
  297ASN      H 1458   6.019   7.090   2.865
  297ASN     CA 1459   6.141   7.240   2.951
  297ASN     HA 1460   6.067   7.294   2.910
  297ASN     CB 1461   6.150   7.264   3.102
  297ASN    HB1 1462   6.174   7.360   3.119
  297ASN    HB2 1463   6.221   7.205   3.140
  297ASN     CG 1464   6.021   7.235   3.174
  297ASN    OD1 1465   5.916   7.289   3.139
  297ASN    ND2 1466   6.027   7.149   3.275
  297ASN   HD21 1467   6.114   7.107   3.300
  297ASN   HD22 1468   5.944   7.127   3.326
  297ASN      C 1469   6.273   7.280   2.886
  297ASN      O 1470   6.330   7.383   2.923
  298THR      N 1471   6.322   7.203   2.790
  298THR      H 1472   6.278   7.116   2.771
  298THR     CA 1473   6.438   7.243   2.712
  298THR     HA 1474   6.494   7.299   2.773
  298THR     CB 1475   6.519   7.122   2.667
  298THR     HB 1476   6.596   7.152   2.611
  298THR    CG2 1477   6.569   7.043   2.786
  298THR   HG21 1478   6.622   6.965   2.754
  298THR   HG22 1479   6.627   7.102   2.843
  298THR   HG23 1480   6.491   7.012   2.840
  298THR    OG1 1481   6.437   7.037   2.586
  298THR    HG1 1482   6.490   6.958   2.557
  298THR      C 1483   6.392   7.324   2.591
  298THR      O 1484   6.277   7.316   2.548
  299VAL      N 1485   6.485   7.402   2.536
  299VAL      H 1486   6.580   7.396   2.567
  299VAL     CA 1487   6.449   7.497   2.431
  299VAL     HA 1488   6.373   7.551   2.467
  299VAL     CB 1489   6.568   7.589   2.400
  299VAL     HB 1490   6.647   7.533   2.375
  299VAL    CG1 1491   6.536   7.679   2.282
  299VAL   HG11 1492   6.614   7.739   2.263
  299VAL   HG12 1493   6.516   7.623   2.202
  299VAL   HG13 1494   6.456   7.736   2.304
  299VAL    CG2 1495   6.605   7.672   2.523
  299VAL   HG21 1496   6.682   7.732   2.501
  299VAL   HG22 1497   6.527   7.729   2.550
  299VAL   HG23 1498   6.630   7.611   2.598
  299VAL      C 1499   6.401   7.424   2.306
  299VAL      O 1500   6.293   7.452   2.254
  300ASP      N 1501   6.480   7.328   2.258
  300ASP      H 1502   6.563   7.303   2.307
  300ASP     CA 1503   6.445   7.260   2.134
  300ASP     HA 1504   6.426   7.333   2.068
  300ASP     CB 1505   6.562   7.173   2.087
  300ASP    HB1 1506   6.532   7.118   2.010
  300ASP    HB2 1507   6.590   7.114   2.162
  300ASP     CG 1508   6.681   7.255   2.044
  300ASP    OD1 1509   6.661   7.367   1.991
  300ASP    OD2 1510   6.795   7.208   2.062
  300ASP      C 1511   6.320   7.175   2.152
  300ASP      O 1512   6.232   7.174   2.065
  301ASN      N 1513   6.311   7.103   2.264
  301ASN      H 1514   6.385   7.108   2.332
  301ASN     CA 1515   6.195   7.018   2.289
  301ASN     HA 1516   6.187   6.956   2.212
  301ASN     CB 1517   6.217   6.939   2.417
  301ASN    HB1 1518   6.206   7.001   2.495
  301ASN    HB2 1519   6.310   6.903   2.417
  301ASN     CG 1520   6.120   6.824   2.433
  301ASN    OD1 1521   6.087   6.754   2.338
  301ASN    ND2 1522   6.074   6.803   2.554
  301ASN   HD21 1523   6.103   6.862   2.630
  301ASN   HD22 1524   6.009   6.729   2.571
  301ASN      C 1525   6.069   7.103   2.299
  301ASN      O 1526   5.966   7.072   2.237
  302THR      N 1527   6.077   7.212   2.375
  302THR      H 1528   6.162   7.233   2.423
  302THR     CA 1529   5.963   7.302   2.390
  302THR     HA 1530   5.888   7.247   2.427
  302THR     CB 1531   5.998   7.414   2.487
  302THR     HB 1532   6.079   7.463   2.456
  302THR    CG2 1533   5.882   7.511   2.502
  302THR   HG21 1534   5.907   7.584   2.566
  302THR   HG22 1535   5.860   7.552   2.413
  302THR   HG23 1536   5.802   7.463   2.537
  302THR    OG1 1537   6.030   7.358   2.615
  302THR    HG1 1538   6.053   7.432   2.679
  302THR      C 1539   5.921   7.360   2.256
  302THR      O 1540   5.801   7.374   2.229
  303LYS      N 1541   6.018   7.395   2.171
  303LYS      H 1542   6.113   7.379   2.196
  303LYS     CA 1543   5.986   7.457   2.042
  303LYS     HA 1544   5.937   7.542   2.062
  303LYS     CB 1545   6.116   7.485   1.967
  303LYS    HB1 1546   6.162   7.398   1.950
  303LYS    HB2 1547   6.174   7.543   2.025
  303LYS     CG 1548   6.097   7.556   1.834
  303LYS    HG1 1549   6.046   7.641   1.849
  303LYS    HG2 1550   6.046   7.497   1.772
  303LYS     CD 1551   6.232   7.588   1.773
  303LYS    HD1 1552   6.283   7.503   1.761
  303LYS    HD2 1553   6.282   7.649   1.835
  303LYS     CE 1554   6.217   7.657   1.638
  303LYS    HE1 1555   6.163   7.741   1.649
  303LYS    HE2 1556   6.170   7.596   1.575
  303LYS     NZ 1557   6.349   7.693   1.580
  303LYS    HZ1 1558   6.335   7.738   1.492
  303LYS    HZ2 1559   6.397   7.756   1.642
  303LYS    HZ3 1560   6.403   7.611   1.567
  303LYS      C 1561   5.895   7.368   1.959
  303LYS      O 1562   5.784   7.408   1.921
  304PHE      N 1563   5.937   7.244   1.934
  304PHE      H 1564   6.023   7.211   1.973
  304PHE     CA 1565   5.855   7.159   1.850
  304PHE     HA 1566   5.826   7.218   1.774
  304PHE     CB 1567   5.936   7.040   1.797
  304PHE    HB1 1568   6.032   7.068   1.790
  304PHE    HB2 1569   5.901   7.016   1.707
  304PHE     CG 1570   5.931   6.916   1.883
  304PHE    CD1 1571   5.831   6.820   1.867
  304PHE    HD1 1572   5.760   6.834   1.798
  304PHE    CE1 1573   5.828   6.707   1.945
  304PHE    HE1 1574   5.753   6.642   1.936
  304PHE     CZ 1575   5.928   6.685   2.035
  304PHE     HZ 1576   5.927   6.603   2.091
  304PHE    CE2 1577   6.030   6.777   2.049
  304PHE    HE2 1578   6.103   6.761   2.115
  304PHE    CD2 1579   6.032   6.891   1.973
  304PHE    HD2 1580   6.107   6.957   1.983
  304PHE      C 1581   5.731   7.113   1.923
  304PHE      O 1582   5.629   7.089   1.858
  305VAL      N 1583   5.736   7.098   2.055
  305VAL      H 1584   5.820   7.118   2.105
  305VAL     CA 1585   5.617   7.052   2.126
  305VAL     HA 1586   5.585   6.970   2.080
  305VAL     CB 1587   5.652   7.016   2.271
  305VAL     HB 1588   5.703   7.093   2.311
  305VAL    CG1 1589   5.526   6.992   2.352
  305VAL   HG11 1590   5.551   6.969   2.446
  305VAL   HG12 1591   5.470   7.075   2.352
  305VAL   HG13 1592   5.474   6.917   2.312
  305VAL    CG2 1593   5.738   6.891   2.276
  305VAL   HG21 1594   5.760   6.870   2.371
  305VAL   HG22 1595   5.688   6.815   2.235
  305VAL   HG23 1596   5.823   6.907   2.226
  305VAL      C 1597   5.507   7.157   2.117
  305VAL      O 1598   5.391   7.125   2.090
  306THR      N 1599   5.542   7.284   2.137
  306THR      H 1600   5.636   7.307   2.163
  306THR     CA 1601   5.443   7.390   2.121
  306THR     HA 1602   5.366   7.363   2.179
  306THR     CB 1603   5.501   7.524   2.166
  306THR     HB 1604   5.438   7.599   2.144
  306THR    CG2 1605   5.529   7.523   2.315
  306THR   HG21 1606   5.567   7.612   2.343
  306THR   HG22 1607   5.444   7.507   2.365
  306THR   HG23 1608   5.595   7.451   2.336
  306THR    OG1 1609   5.622   7.551   2.094
  306THR    HG1 1610   5.660   7.639   2.124
  306THR      C 1611   5.396   7.401   1.977
  306THR      O 1612   5.277   7.422   1.953
  307SER      N 1613   5.487   7.386   1.880
  307SER      H 1614   5.583   7.372   1.903
  307SER     CA 1615   5.445   7.391   1.741
  307SER     HA 1616   5.399   7.480   1.730
  307SER     CB 1617   5.567   7.382   1.650
  307SER    HB1 1618   5.540   7.388   1.554
  307SER    HB2 1619   5.617   7.297   1.666
  307SER     OG 1620   5.656   7.489   1.675
  307SER     HG 1621   5.735   7.482   1.615
  307SER      C 1622   5.346   7.280   1.709
  307SER      O 1623   5.242   7.305   1.647
  308MET      N 1624   5.374   7.158   1.755
  308MET      H 1625   5.458   7.143   1.808
  308MET     CA 1626   5.284   7.047   1.730
  308MET     HA 1627   5.268   7.047   1.632
  308MET     CB 1628   5.350   6.916   1.774
  308MET    HB1 1629   5.363   6.920   1.873
  308MET    HB2 1630   5.439   6.909   1.729
  308MET     CG 1631   5.270   6.791   1.741
  308MET    HG1 1632   5.183   6.804   1.789
  308MET    HG2 1633   5.321   6.717   1.784
  308MET     SD 1634   5.247   6.764   1.565
  308MET     CE 1635   5.412   6.718   1.515
  308MET    HE1 1636   5.413   6.700   1.417
  308MET    HE2 1637   5.475   6.793   1.536
  308MET    HE3 1638   5.440   6.636   1.565
  308MET      C 1639   5.151   7.067   1.802
  308MET      O 1640   5.046   7.031   1.749
  309TYR      N 1641   5.155   7.120   1.924
  309TYR      H 1642   5.243   7.140   1.967
  309TYR     CA 1643   5.031   7.150   1.996
  309TYR     HA 1644   4.981   7.065   2.009
  309TYR     CB 1645   5.066   7.209   2.132
  309TYR    HB1 1646   5.110   7.298   2.118
  309TYR    HB2 1647   5.130   7.147   2.178
  309TYR     CG 1648   4.950   7.231   2.225
  309TYR    CD1 1649   4.874   7.347   2.218
  309TYR    HD1 1650   4.897   7.417   2.150
  309TYR    CE1 1651   4.768   7.368   2.302
  309TYR    HE1 1652   4.714   7.452   2.294
  309TYR     CZ 1653   4.736   7.274   2.397
  309TYR     OH 1654   4.630   7.296   2.481
  309TYR     HH 1655   4.620   7.219   2.544
  309TYR    CE2 1656   4.811   7.159   2.408
  309TYR    HE2 1657   4.788   7.091   2.478
  309TYR    CD2 1658   4.917   7.138   2.323
  309TYR    HD2 1659   4.971   7.055   2.332
  309TYR      C 1660   4.944   7.245   1.914
  309TYR      O 1661   4.824   7.223   1.897
  310ASN      N 1662   5.007   7.350   1.861
  310ASN      H 1663   5.105   7.363   1.879
  310ASN     CA 1664   4.936   7.446   1.778
  310ASN     HA 1665   4.861   7.483   1.834
  310ASN     CB 1666   5.032   7.556   1.737
  310ASN    HB1 1667   5.094   7.521   1.667
  310ASN    HB2 1668   5.085   7.585   1.817
  310ASN     CG 1669   4.961   7.676   1.682
  310ASN    OD1 1670   4.905   7.755   1.756
  310ASN    ND2 1671   4.963   7.690   1.550
  310ASN   HD21 1672   5.010   7.623   1.494
  310ASN   HD22 1673   4.917   7.769   1.508
  310ASN      C 1674   4.877   7.379   1.655
  310ASN      O 1675   4.762   7.404   1.618
  311GLU      N 1676   4.957   7.295   1.588
  311GLU      H 1677   5.049   7.276   1.623
  311GLU     CA 1678   4.911   7.231   1.465
  311GLU     HA 1679   4.881   7.306   1.405
  311GLU     CB 1680   5.025   7.155   1.399
  311GLU    HB1 1681   4.987   7.102   1.324
  311GLU    HB2 1682   5.065   7.094   1.467
  311GLU     CG 1683   5.135   7.245   1.344
  311GLU    HG1 1684   5.210   7.188   1.312
  311GLU    HG2 1685   5.168   7.305   1.418
  311GLU     CD 1686   5.088   7.332   1.229
  311GLU    OE1 1687   4.983   7.301   1.169
  311GLU    OE2 1688   5.156   7.432   1.200
  311GLU      C 1689   4.793   7.138   1.493
  311GLU      O 1690   4.697   7.134   1.415
  312ILE      N 1691   4.799   7.065   1.604
  312ILE      H 1692   4.880   7.069   1.662
  312ILE     CA 1693   4.687   6.979   1.641
  312ILE     HA 1694   4.672   6.918   1.564
  312ILE     CB 1695   4.720   6.896   1.766
  312ILE     HB 1696   4.754   6.959   1.836
  312ILE    CG2 1697   4.593   6.826   1.818
  312ILE   HG21 1698   4.615   6.773   1.900
  312ILE   HG22 1699   4.524   6.895   1.842
  312ILE   HG23 1700   4.557   6.766   1.747
  312ILE    CG1 1701   4.831   6.794   1.739
  312ILE   HG11 1702   4.859   6.755   1.827
  312ILE   HG12 1703   4.908   6.843   1.698
  312ILE     CD 1704   4.794   6.679   1.646
  312ILE    HD1 1705   4.873   6.619   1.635
  312ILE    HD2 1706   4.718   6.628   1.685
  312ILE    HD3 1707   4.767   6.716   1.557
  312ILE      C 1708   4.563   7.063   1.663
  312ILE      O 1709   4.453   7.025   1.621
  313LEU      N 1710   4.576   7.177   1.732
  313LEU      H 1711   4.666   7.207   1.765
  313LEU     CA 1712   4.458   7.258   1.758
  313LEU     HA 1713   4.393   7.196   1.801
  313LEU     CB 1714   4.492   7.373   1.852
  313LEU    HB1 1715   4.425   7.446   1.836
  313LEU    HB2 1716   4.583   7.407   1.827
  313LEU     CG 1717   4.494   7.345   2.002
  313LEU     HG 1718   4.561   7.274   2.021
  313LEU    CD1 1719   4.532   7.472   2.075
  313LEU   HD11 1720   4.534   7.455   2.174
  313LEU   HD12 1721   4.623   7.502   2.045
  313LEU   HD13 1722   4.465   7.544   2.055
  313LEU    CD2 1723   4.360   7.294   2.052
  313LEU   HD21 1724   4.365   7.277   2.151
  313LEU   HD22 1725   4.289   7.363   2.034
  313LEU   HD23 1726   4.337   7.209   2.005
  313LEU      C 1727   4.398   7.312   1.629
  313LEU      O 1728   4.276   7.311   1.611
  314ILE      N 1729   4.483   7.359   1.538
  314ILE      H 1730   4.581   7.357   1.556
  314ILE     CA 1731   4.433   7.414   1.412
  314ILE     HA 1732   4.368   7.487   1.436
  314ILE     CB 1733   4.548   7.475   1.330
  314ILE     HB 1734   4.620   7.407   1.319
  314ILE    CG2 1735   4.499   7.512   1.192
  314ILE   HG21 1736   4.574   7.552   1.140
  314ILE   HG22 1737   4.465   7.431   1.146
  314ILE   HG23 1738   4.425   7.579   1.200
  314ILE    CG1 1739   4.609   7.596   1.402
  314ILE   HG11 1740   4.695   7.620   1.357
  314ILE   HG12 1741   4.627   7.571   1.497
  314ILE     CD 1742   4.523   7.721   1.404
  314ILE    HD1 1743   4.571   7.794   1.453
  314ILE    HD2 1744   4.505   7.751   1.310
  314ILE    HD3 1745   4.437   7.702   1.451
  314ILE      C 1746   4.360   7.306   1.334
  314ILE      O 1747   4.249   7.327   1.282
  315LEU      N 1748   4.420   7.187   1.324
  315LEU      H 1749   4.509   7.173   1.368
  315LEU     CA 1750   4.357   7.079   1.250
  315LEU     HA 1751   4.335   7.118   1.160
  315LEU     CB 1752   4.454   6.962   1.235
  315LEU    HB1 1753   4.405   6.887   1.192
  315LEU    HB2 1754   4.484   6.935   1.327
  315LEU     CG 1755   4.578   6.992   1.151
  315LEU     HG 1756   4.619   7.078   1.184
  315LEU    CD1 1757   4.680   6.882   1.166
  315LEU   HD11 1758   4.760   6.904   1.111
  315LEU   HD12 1759   4.707   6.875   1.262
  315LEU   HD13 1760   4.640   6.796   1.136
  315LEU    CD2 1761   4.541   7.010   1.005
  315LEU   HD21 1762   4.623   7.030   0.952
  315LEU   HD22 1763   4.498   6.927   0.971
  315LEU   HD23 1764   4.477   7.087   0.996
  315LEU      C 1765   4.228   7.035   1.316
  315LEU      O 1766   4.130   7.002   1.248
  316GLY      N 1767   4.224   7.032   1.449
  316GLY      H 1768   4.306   7.055   1.502
  316GLY     CA 1769   4.101   6.996   1.518
  316GLY    HA1 1770   4.120   6.993   1.616
  316GLY    HA2 1771   4.073   6.906   1.487
  316GLY      C 1772   3.990   7.095   1.491
  316GLY      O 1773   3.874   7.057   1.473
  317ALA      N 1774   4.024   7.224   1.489
  317ALA      H 1775   4.118   7.252   1.510
  317ALA     CA 1776   3.923   7.325   1.456
  317ALA     HA 1777   3.847   7.311   1.520
  317ALA     CB 1778   3.981   7.464   1.474
  317ALA    HB1 1779   3.912   7.533   1.452
  317ALA    HB2 1780   4.010   7.476   1.569
  317ALA    HB3 1781   4.060   7.476   1.414
  317ALA      C 1782   3.872   7.307   1.314
  317ALA      O 1783   3.751   7.313   1.289
  318LYS      N 1784   3.963   7.284   1.219
  318LYS      H 1785   4.059   7.273   1.244
  318LYS     CA 1786   3.921   7.276   1.079
  318LYS     HA 1787   3.861   7.355   1.064
  318LYS     CB 1788   4.042   7.286   0.987
  318LYS    HB1 1789   4.014   7.263   0.894
  318LYS    HB2 1790   4.112   7.222   1.018
  318LYS     CG 1791   4.103   7.424   0.985
  318LYS    HG1 1792   4.133   7.448   1.078
  318LYS    HG2 1793   4.033   7.490   0.955
  318LYS     CD 1794   4.222   7.432   0.891
  318LYS    HD1 1795   4.191   7.413   0.798
  318LYS    HD2 1796   4.290   7.364   0.919
  318LYS     CE 1797   4.286   7.569   0.894
  318LYS    HE1 1798   4.370   7.567   0.840
  318LYS    HE2 1799   4.307   7.594   0.989
  318LYS     NZ 1800   4.197   7.674   0.838
  318LYS    HZ1 1801   4.243   7.763   0.842
  318LYS    HZ2 1802   4.175   7.652   0.743
  318LYS    HZ3 1803   4.113   7.679   0.892
  318LYS      C 1804   3.841   7.149   1.052
  318LYS      O 1805   3.748   7.151   0.970
  319LEU      N 1806   3.876   7.039   1.117
  319LEU      H 1807   3.952   7.042   1.182
  319LEU     CA 1808   3.805   6.914   1.096
  319LEU     HA 1809   3.779   6.915   1.000
  319LEU     CB 1810   3.897   6.796   1.127
  319LEU    HB1 1811   3.845   6.712   1.113
  319LEU    HB2 1812   3.924   6.803   1.223
  319LEU     CG 1813   4.025   6.787   1.043
  319LEU     HG 1814   4.070   6.877   1.043
  319LEU    CD1 1815   4.120   6.686   1.104
  319LEU   HD11 1816   4.203   6.681   1.049
  319LEU   HD12 1817   4.144   6.715   1.197
  319LEU   HD13 1818   4.076   6.597   1.107
  319LEU    CD2 1819   3.993   6.750   0.899
  319LEU   HD21 1820   4.078   6.745   0.847
  319LEU   HD22 1821   3.947   6.662   0.897
  319LEU   HD23 1822   3.933   6.820   0.859
  319LEU      C 1823   3.679   6.906   1.181
  319LEU      O 1824   3.578   6.850   1.137
  320HID      N 1825   3.684   6.960   1.302
  320HID      H 1826   3.767   7.008   1.330
  320HID     CA 1827   3.573   6.953   1.397
  320HID     HA 1828   3.490   6.932   1.345
  320HID     CB 1829   3.596   6.842   1.499
  320HID    HB1 1830   3.515   6.835   1.557
  320HID    HB2 1831   3.675   6.866   1.556
  320HID     CG 1832   3.622   6.708   1.437
  320HID    ND1 1833   3.521   6.629   1.386
  320HID    HD1 1834   3.424   6.653   1.386
  320HID    CE1 1835   3.573   6.518   1.337
  320HID    HE1 1836   3.522   6.444   1.295
  320HID    NE2 1837   3.704   6.523   1.354
  320HID    CD2 1838   3.737   6.641   1.416
  320HID    HD2 1839   3.829   6.672   1.441
  320HID      C 1840   3.559   7.088   1.466
  320HID      O 1841   3.601   7.106   1.580
  321PRO      N 1842   3.502   7.187   1.396
  321PRO     CD 1843   3.455   7.184   1.256
  321PRO    HD1 1844   3.367   7.138   1.249
  321PRO    HD2 1845   3.521   7.138   1.197
  321PRO     CG 1846   3.443   7.328   1.221
  321PRO    HG1 1847   3.368   7.342   1.157
  321PRO    HG2 1848   3.528   7.361   1.180
  321PRO     CB 1849   3.416   7.400   1.347
  321PRO    HB1 1850   3.318   7.402   1.365
  321PRO    HB2 1851   3.450   7.494   1.341
  321PRO     CA 1852   3.490   7.321   1.455
  321PRO     HA 1853   3.581   7.356   1.478
  321PRO      C 1854   3.415   7.324   1.587
  321PRO      O 1855   3.445   7.409   1.673
  322THR      N 1856   3.319   7.234   1.607
  322THR      H 1857   3.299   7.168   1.535
  322THR     CA 1858   3.242   7.230   1.730
  322THR     HA 1859   3.227   7.327   1.750
  322THR     CB 1860   3.112   7.152   1.708
  322THR     HB 1861   3.065   7.135   1.795
  322THR    CG2 1862   3.020   7.227   1.614
  322THR   HG21 1863   2.936   7.175   1.601
  322THR   HG22 1864   2.998   7.317   1.653
  322THR   HG23 1865   3.065   7.240   1.526
  322THR    OG1 1866   3.143   7.024   1.653
  322THR    HG1 1867   3.058   6.973   1.639
  322THR      C 1868   3.317   7.165   1.846
  322THR      O 1869   3.271   7.175   1.960
  323LEU      N 1870   3.429   7.099   1.820
  323LEU      H 1871   3.466   7.103   1.727
  323LEU     CA 1872   3.500   7.022   1.920
  323LEU     HA 1873   3.430   6.988   1.983
  323LEU     CB 1874   3.574   6.906   1.854
  323LEU    HB1 1875   3.635   6.946   1.786
  323LEU    HB2 1876   3.505   6.850   1.809
  323LEU     CG 1877   3.658   6.814   1.943
  323LEU     HG 1878   3.723   6.870   1.995
  323LEU    CD1 1879   3.570   6.740   2.043
  323LEU   HD11 1880   3.627   6.681   2.100
  323LEU   HD12 1881   3.522   6.807   2.101
  323LEU   HD13 1882   3.503   6.685   1.994
  323LEU    CD2 1883   3.736   6.716   1.857
  323LEU   HD21 1884   3.791   6.657   1.916
  323LEU   HD22 1885   3.672   6.661   1.804
  323LEU   HD23 1886   3.796   6.767   1.796
  323LEU      C 1887   3.598   7.111   1.996
  323LEU      O 1888   3.674   7.186   1.934
  324LYS      N 1889   3.596   7.101   2.128
  324LYS      H 1890   3.530   7.039   2.170
  324LYS     CA 1891   3.685   7.177   2.217
  324LYS     HA 1892   3.734   7.246   2.164
  324LYS     CB 1893   3.605   7.252   2.321
  324LYS    HB1 1894   3.669   7.300   2.381
  324LYS    HB2 1895   3.553   7.186   2.374
  324LYS     CG 1896   3.508   7.354   2.263
  324LYS    HG1 1897   3.441   7.307   2.206
  324LYS    HG2 1898   3.559   7.420   2.207
  324LYS     CD 1899   3.435   7.430   2.372
  324LYS    HD1 1900   3.502   7.477   2.430
  324LYS    HD2 1901   3.383   7.366   2.428
  324LYS     CE 1902   3.340   7.533   2.313
  324LYS    HE1 1903   3.276   7.488   2.251
  324LYS    HE2 1904   3.393   7.601   2.262
  324LYS     NZ 1905   3.261   7.604   2.418
  324LYS    HZ1 1906   3.200   7.671   2.375
  324LYS    HZ2 1907   3.207   7.538   2.470
  324LYS    HZ3 1908   3.323   7.652   2.480
  324LYS      C 1909   3.782   7.078   2.280
  324LYS      O 1910   3.753   7.017   2.383
  325LEU      N 1911   3.899   7.062   2.217
  325LEU      H 1912   3.919   7.116   2.135
  325LEU     CA 1913   3.998   6.967   2.268
  325LEU     HA 1914   3.950   6.880   2.277
  325LEU     CB 1915   4.114   6.956   2.170
  325LEU    HB1 1916   4.186   6.902   2.214
  325LEU    HB2 1917   4.148   7.049   2.153
  325LEU     CG 1918   4.083   6.892   2.035
  325LEU     HG 1919   4.003   6.936   1.994
  325LEU    CD1 1920   4.201   6.911   1.943
  325LEU   HD11 1921   4.181   6.870   1.855
  325LEU   HD12 1922   4.218   7.009   1.931
  325LEU   HD13 1923   4.282   6.868   1.983
  325LEU    CD2 1924   4.052   6.745   2.052
  325LEU   HD21 1925   4.032   6.705   1.963
  325LEU   HD22 1926   4.131   6.699   2.093
  325LEU   HD23 1927   3.973   6.735   2.112
  325LEU      C 1928   4.050   7.008   2.404
  325LEU      O 1929   4.065   6.924   2.494
  326GLU      N 1930   4.076   7.137   2.424
  326GLU      H 1931   4.050   7.204   2.354
  326GLU     CA 1932   4.141   7.182   2.546
  326GLU     HA 1933   4.221   7.123   2.553
  326GLU     CB 1934   4.181   7.328   2.534
  326GLU    HB1 1935   4.212   7.360   2.624
  326GLU    HB2 1936   4.101   7.381   2.506
  326GLU     CG 1937   4.291   7.352   2.434
  326GLU    HG1 1938   4.263   7.314   2.346
  326GLU    HG2 1939   4.374   7.306   2.466
  326GLU     CD 1940   4.322   7.498   2.415
  326GLU    OE1 1941   4.227   7.579   2.414
  326GLU    OE2 1942   4.441   7.533   2.402
  326GLU      C 1943   4.055   7.164   2.670
  326GLU      O 1944   4.107   7.177   2.781
  327GLU      N 1945   3.926   7.135   2.654
  327GLU      H 1946   3.888   7.130   2.562
  327GLU     CA 1947   3.838   7.111   2.768
  327GLU     HA 1948   3.881   7.162   2.843
  327GLU     CB 1949   3.697   7.162   2.737
  327GLU    HB1 1950   3.635   7.131   2.810
  327GLU    HB2 1951   3.668   7.124   2.650
  327GLU     CG 1952   3.686   7.313   2.728
  327GLU    HG1 1953   3.738   7.345   2.649
  327GLU    HG2 1954   3.725   7.354   2.811
  327GLU     CD 1955   3.543   7.359   2.714
  327GLU    OE1 1956   3.452   7.274   2.707
  327GLU    OE2 1957   3.521   7.482   2.709
  327GLU      C 1958   3.830   6.964   2.807
  327GLU      O 1959   3.765   6.932   2.907
  328ILE      N 1960   3.893   6.874   2.732
  328ILE      H 1961   3.949   6.905   2.656
  328ILE     CA 1962   3.881   6.732   2.760
  328ILE     HA 1963   3.786   6.717   2.786
  328ILE     CB 1964   3.915   6.648   2.635
  328ILE     HB 1965   4.006   6.674   2.602
  328ILE    CG2 1966   3.916   6.500   2.671
  328ILE   HG21 1967   3.938   6.447   2.590
  328ILE   HG22 1968   3.985   6.484   2.742
  328ILE   HG23 1969   3.826   6.474   2.705
  328ILE    CG1 1970   3.815   6.675   2.523
  328ILE   HG11 1971   3.798   6.774   2.519
  328ILE   HG12 1972   3.730   6.628   2.544
  328ILE     CD 1973   3.862   6.629   2.387
  328ILE    HD1 1974   3.792   6.650   2.319
  328ILE    HD2 1975   3.947   6.677   2.363
  328ILE    HD3 1976   3.878   6.531   2.389
  328ILE      C 1977   3.972   6.696   2.876
  328ILE      O 1978   4.091   6.730   2.875
  329THR      N 1979   3.918   6.627   2.975
  329THR      H 1980   3.822   6.601   2.968
  329THR     CA 1981   3.991   6.588   3.094
  329THR     HA 1982   4.072   6.647   3.094
  329THR     CB 1983   3.908   6.612   3.220
  329THR     HB 1984   3.953   6.573   3.300
  329THR    CG2 1985   3.885   6.760   3.241
  329THR   HG21 1986   3.831   6.774   3.324
  329THR   HG22 1987   3.973   6.807   3.251
  329THR   HG23 1988   3.836   6.798   3.163
  329THR    OG1 1989   3.782   6.546   3.207
  329THR    HG1 1990   3.727   6.562   3.290
  329THR      C 1991   4.031   6.441   3.087
  329THR      O 1992   3.960   6.358   3.030
  330ASN      N 1993   4.147   6.410   3.144
  330ASN      H 1994   4.203   6.484   3.183
  330ASN     CA 1995   4.195   6.273   3.152
  330ASN     HA 1996   4.163   6.226   3.070
  330ASN     CB 1997   4.347   6.268   3.151
  330ASN    HB1 1998   4.380   6.311   3.067
  330ASN    HB2 1999   4.376   6.173   3.154
  330ASN     CG 2000   4.408   6.341   3.269
  330ASN    OD1 2001   4.338   6.401   3.350
  330ASN    ND2 2002   4.541   6.336   3.278
  330ASN   HD21 2003   4.594   6.287   3.210
  330ASN   HD22 2004   4.588   6.382   3.354
  330ASN      C 2005   4.135   6.206   3.275
  330ASN      O 2006   4.048   6.262   3.343
  331ARG      N 2007   4.181   6.084   3.306
  331ARG      H 2008   4.256   6.045   3.253
  331ARG     CA 2009   4.123   6.008   3.416
  331ARG     HA 2010   4.025   6.004   3.395
  331ARG     CB 2011   4.186   5.869   3.421
  331ARG    HB1 2012   4.282   5.880   3.446
  331ARG    HB2 2013   4.179   5.829   3.330
  331ARG     CG 2014   4.121   5.774   3.521
  331ARG    HG1 2015   4.024   5.766   3.499
  331ARG    HG2 2016   4.131   5.812   3.613
  331ARG     CD 2017   4.186   5.636   3.516
  331ARG    HD1 2018   4.147   5.578   3.587
  331ARG    HD2 2019   4.285   5.645   3.530
  331ARG     NE 2020   4.164   5.571   3.387
  331ARG     HE 2021   4.240   5.569   3.323
  331ARG     CZ 2022   4.049   5.515   3.349
  331ARG    NH1 2023   3.943   5.516   3.428
  331ARG   HH11 2024   3.948   5.560   3.518
  331ARG   HH12 2025   3.858   5.474   3.398
  331ARG    NH2 2026   4.040   5.459   3.229
  331ARG   HH21 2027   4.119   5.459   3.168
  331ARG   HH22 2028   3.954   5.417   3.200
  331ARG      C 2029   4.141   6.077   3.551
  331ARG      O 2030   4.060   6.053   3.642
  332LYS      N 2031   4.243   6.160   3.566
  332LYS      H 2032   4.308   6.171   3.492
  332LYS     CA 2033   4.262   6.236   3.689
  332LYS     HA 2034   4.227   6.177   3.761
  332LYS     CB 2035   4.411   6.268   3.708
  332LYS    HB1 2036   4.422   6.317   3.795
  332LYS    HB2 2037   4.440   6.327   3.633
  332LYS     CG 2038   4.503   6.148   3.711
  332LYS    HG1 2039   4.598   6.180   3.716
  332LYS    HG2 2040   4.489   6.095   3.628
  332LYS     CD 2041   4.475   6.060   3.831
  332LYS    HD1 2042   4.382   6.023   3.823
  332LYS    HD2 2043   4.482   6.116   3.914
  332LYS     CE 2044   4.573   5.945   3.841
  332LYS    HE1 2045   4.666   5.981   3.853
  332LYS    HE2 2046   4.569   5.890   3.758
  332LYS     NZ 2047   4.539   5.859   3.957
  332LYS    HZ1 2048   4.604   5.784   3.963
  332LYS    HZ2 2049   4.543   5.914   4.041
  332LYS    HZ3 2050   4.447   5.823   3.946
  332LYS      C 2051   4.181   6.364   3.692
  332LYS      O 2052   4.188   6.438   3.791
  333GLY      N 2053   4.106   6.394   3.586
  333GLY      H 2054   4.101   6.330   3.510
  333GLY     CA 2055   4.031   6.518   3.580
  333GLY    HA1 2056   3.996   6.536   3.672
  333GLY    HA2 2057   3.954   6.504   3.517
  333GLY      C 2058   4.110   6.637   3.534
  333GLY      O 2059   4.065   6.751   3.554
  334LEU      N 2060   4.225   6.616   3.471
  334LEU      H 2061   4.252   6.522   3.452
  334LEU     CA 2062   4.313   6.725   3.429
  334LEU     HA 2063   4.286   6.805   3.484
  334LEU     CB 2064   4.459   6.690   3.456
  334LEU    HB1 2065   4.515   6.765   3.421
  334LEU    HB2 2066   4.480   6.607   3.406
  334LEU     CG 2067   4.500   6.667   3.601
  334LEU     HG 2068   4.443   6.595   3.640
  334LEU    CD1 2069   4.645   6.625   3.607
  334LEU   HD11 2070   4.671   6.610   3.703
  334LEU   HD12 2071   4.657   6.541   3.556
  334LEU   HD13 2072   4.702   6.697   3.568
  334LEU    CD2 2073   4.479   6.792   3.683
  334LEU   HD21 2074   4.506   6.775   3.778
  334LEU   HD22 2075   4.534   6.867   3.645
  334LEU   HD23 2076   4.382   6.818   3.681
  334LEU      C 2077   4.295   6.752   3.280
  334LEU      O 2078   4.297   6.660   3.199
  335THR      N 2079   4.278   6.879   3.246
  335THR      H 2080   4.256   6.946   3.317
  335THR     CA 2081   4.291   6.923   3.109
  335THR     HA 2082   4.248   6.853   3.052
  335THR     CB 2083   4.219   7.056   3.090
  335THR     HB 2084   4.233   7.091   2.997
  335THR    CG2 2085   4.071   7.041   3.120
  335THR   HG21 2086   4.025   7.129   3.107
  335THR   HG22 2087   4.031   6.974   3.058
  335THR   HG23 2088   4.059   7.011   3.215
  335THR    OG1 2089   4.274   7.153   3.179
  335THR    HG1 2090   4.227   7.241   3.167
  335THR      C 2091   4.439   6.938   3.076
  335THR      O 2092   4.523   6.937   3.166
  336PRO      N 2093   4.474   6.949   2.948
  336PRO     CD 2094   4.391   6.944   2.827
  336PRO    HD1 2095   4.344   7.032   2.813
  336PRO    HD2 2096   4.323   6.871   2.834
  336PRO     CG 2097   4.490   6.917   2.719
  336PRO    HG1 2098   4.459   6.956   2.632
  336PRO    HG2 2099   4.505   6.819   2.709
  336PRO     CB 2100   4.613   6.982   2.761
  336PRO    HB1 2101   4.611   7.079   2.734
  336PRO    HB2 2102   4.691   6.937   2.718
  336PRO     CA 2103   4.616   6.967   2.914
  336PRO     HA 2104   4.669   6.890   2.949
  336PRO      C 2105   4.679   7.088   2.980
  336PRO      O 2106   4.797   7.083   3.016
  337LEU      N 2107   4.603   7.196   2.999
  337LEU      H 2108   4.510   7.199   2.963
  337LEU     CA 2109   4.656   7.310   3.072
  337LEU     HA 2110   4.744   7.332   3.030
  337LEU     CB 2111   4.561   7.429   3.059
  337LEU    HB1 2112   4.471   7.400   3.091
  337LEU    HB2 2113   4.556   7.454   2.962
  337LEU     CG 2114   4.598   7.555   3.136
  337LEU     HG 2115   4.597   7.534   3.234
  337LEU    CD1 2116   4.737   7.603   3.100
  337LEU   HD11 2117   4.758   7.686   3.152
  337LEU   HD12 2118   4.804   7.532   3.122
  337LEU   HD13 2119   4.741   7.624   3.002
  337LEU    CD2 2120   4.497   7.663   3.109
  337LEU   HD21 2121   4.522   7.746   3.160
  337LEU   HD22 2122   4.495   7.684   3.011
  337LEU   HD23 2123   4.406   7.632   3.138
  337LEU      C 2124   4.680   7.274   3.218
  337LEU      O 2125   4.785   7.305   3.274
  338ALA      N 2126   4.581   7.210   3.281
  338ALA      H 2127   4.495   7.191   3.234
  338ALA     CA 2128   4.599   7.169   3.419
  338ALA     HA 2129   4.626   7.253   3.468
  338ALA     CB 2130   4.468   7.112   3.474
  338ALA    HB1 2131   4.481   7.084   3.569
  338ALA    HB2 2132   4.397   7.182   3.470
  338ALA    HB3 2133   4.441   7.033   3.420
  338ALA      C 2134   4.710   7.066   3.433
  338ALA      O 2135   4.786   7.070   3.530
  339LEU      N 2136   4.722   6.974   3.337
  339LEU      H 2137   4.656   6.972   3.262
  339LEU     CA 2138   4.830   6.877   3.342
  339LEU     HA 2139   4.822   6.832   3.431
  339LEU     CB 2140   4.814   6.776   3.229
  339LEU    HB1 2141   4.809   6.828   3.144
  339LEU    HB2 2142   4.728   6.728   3.244
  339LEU     CG 2143   4.923   6.671   3.213
  339LEU     HG 2144   5.011   6.717   3.198
  339LEU    CD1 2145   4.936   6.587   3.338
  339LEU   HD11 2146   5.008   6.519   3.325
  339LEU   HD12 2147   4.959   6.646   3.416
  339LEU   HD13 2148   4.849   6.541   3.356
  339LEU    CD2 2149   4.892   6.584   3.094
  339LEU   HD21 2150   4.964   6.515   3.084
  339LEU   HD22 2151   4.804   6.539   3.108
  339LEU   HD23 2152   4.888   6.641   3.012
  339LEU      C 2153   4.965   6.946   3.332
  339LEU      O 2154   5.058   6.914   3.407
  340ALA      N 2155   4.978   7.042   3.240
  340ALA      H 2156   4.901   7.064   3.180
  340ALA     CA 2157   5.103   7.115   3.228
  340ALA     HA 2158   5.173   7.045   3.214
  340ALA     CB 2159   5.097   7.211   3.109
  340ALA    HB1 2160   5.183   7.261   3.102
  340ALA    HB2 2161   5.081   7.159   3.025
  340ALA    HB3 2162   5.022   7.277   3.123
  340ALA      C 2163   5.134   7.192   3.355
  340ALA      O 2164   5.250   7.197   3.399
  341ALA      N 2165   5.033   7.251   3.417
  341ALA      H 2166   4.941   7.246   3.379
  341ALA     CA 2167   5.056   7.324   3.541
  341ALA     HA 2168   5.131   7.388   3.522
  341ALA     CB 2169   4.929   7.399   3.582
  341ALA    HB1 2170   4.946   7.449   3.667
  341ALA    HB2 2171   4.904   7.464   3.510
  341ALA    HB3 2172   4.855   7.334   3.596
  341ALA      C 2173   5.100   7.232   3.652
  341ALA      O 2174   5.195   7.263   3.726
  342SER      N 2175   5.035   7.116   3.666
  342SER      H 2176   4.962   7.092   3.602
  342SER     CA 2177   5.070   7.026   3.775
  342SER     HA 2178   5.069   7.084   3.857
  342SER     CB 2179   4.968   6.913   3.785
  342SER    HB1 2180   4.875   6.950   3.784
  342SER    HB2 2181   4.982   6.860   3.869
  342SER     OG 2182   4.980   6.824   3.676
  342SER     HG 2183   4.912   6.751   3.685
  342SER      C 2184   5.209   6.967   3.756
  342SER      O 2185   5.284   6.954   3.853
  343SER      N 2186   5.245   6.933   3.633
  343SER      H 2187   5.185   6.956   3.557
  343SER     CA 2188   5.370   6.864   3.607
  343SER     HA 2189   5.382   6.807   3.688
  343SER     CB 2190   5.358   6.781   3.480
  343SER    HB1 2191   5.440   6.725   3.467
  343SER    HB2 2192   5.345   6.841   3.401
  343SER     OG 2193   5.247   6.694   3.487
  343SER     HG 2194   5.241   6.641   3.403
  343SER      C 2195   5.490   6.957   3.596
  343SER      O 2196   5.602   6.908   3.584
  344GLY      N 2197   5.469   7.088   3.600
  344GLY      H 2198   5.375   7.123   3.605
  344GLY     CA 2199   5.580   7.181   3.598
  344GLY    HA1 2200   5.652   7.143   3.657
  344GLY    HA2 2201   5.547   7.267   3.638
  344GLY      C 2202   5.637   7.208   3.461
  344GLY      O 2203   5.750   7.258   3.452
  345LYS      N 2204   5.563   7.180   3.355
  345LYS      H 2205   5.472   7.142   3.369
  345LYS     CA 2206   5.610   7.204   3.219
  345LYS     HA 2207   5.706   7.179   3.213
  345LYS     CB 2208   5.534   7.117   3.120
  345LYS    HB1 2209   5.581   7.123   3.032
  345LYS    HB2 2210   5.442   7.155   3.111
  345LYS     CG 2211   5.522   6.970   3.159
  345LYS    HG1 2212   5.474   6.922   3.087
  345LYS    HG2 2213   5.470   6.964   3.244
  345LYS     CD 2214   5.657   6.904   3.180
  345LYS    HD1 2215   5.703   6.948   3.257
  345LYS    HD2 2216   5.712   6.915   3.098
  345LYS     CE 2217   5.641   6.757   3.209
  345LYS    HE1 2218   5.574   6.746   3.283
  345LYS    HE2 2219   5.729   6.720   3.238
  345LYS     NZ 2220   5.594   6.680   3.092
  345LYS    HZ1 2221   5.585   6.584   3.117
  345LYS    HZ2 2222   5.505   6.715   3.063
  345LYS    HZ3 2223   5.660   6.690   3.018
  345LYS      C 2224   5.593   7.352   3.191
  345LYS      O 2225   5.498   7.397   3.128
  346ILE      N 2226   5.689   7.430   3.240
  346ILE      H 2227   5.771   7.389   3.280
  346ILE     CA 2228   5.677   7.576   3.236
  346ILE     HA 2229   5.589   7.597   3.279
  346ILE     CB 2230   5.790   7.643   3.316
  346ILE     HB 2231   5.795   7.602   3.407
  346ILE    CG2 2232   5.924   7.622   3.249
  346ILE   HG21 2233   5.995   7.667   3.303
  346ILE   HG22 2234   5.943   7.524   3.243
  346ILE   HG23 2235   5.922   7.662   3.157
  346ILE    CG1 2236   5.762   7.792   3.330
  346ILE   HG11 2237   5.667   7.805   3.359
  346ILE   HG12 2238   5.775   7.836   3.241
  346ILE     CD 2239   5.851   7.861   3.430
  346ILE    HD1 2240   5.827   7.959   3.434
  346ILE    HD2 2241   5.838   7.820   3.520
  346ILE    HD3 2242   5.946   7.852   3.402
  346ILE      C 2243   5.674   7.626   3.092
  346ILE      O 2244   5.605   7.724   3.062
  347GLY      N 2245   5.748   7.562   3.002
  347GLY      H 2246   5.804   7.484   3.030
  347GLY     CA 2247   5.748   7.606   2.864
  347GLY    HA1 2248   5.816   7.552   2.815
  347GLY    HA2 2249   5.776   7.703   2.863
  347GLY      C 2250   5.612   7.591   2.798
  347GLY      O 2251   5.560   7.684   2.736
  348VAL      N 2252   5.551   7.473   2.815
  348VAL      H 2253   5.595   7.402   2.869
  348VAL     CA 2254   5.420   7.449   2.755
  348VAL     HA 2255   5.429   7.471   2.658
  348VAL     CB 2256   5.380   7.302   2.771
  348VAL     HB 2257   5.386   7.278   2.868
  348VAL    CG1 2258   5.236   7.279   2.727
  348VAL   HG11 2259   5.213   7.183   2.739
  348VAL   HG12 2260   5.175   7.335   2.783
  348VAL   HG13 2261   5.226   7.305   2.631
  348VAL    CG2 2262   5.475   7.213   2.692
  348VAL   HG21 2263   5.448   7.118   2.703
  348VAL   HG22 2264   5.471   7.238   2.595
  348VAL   HG23 2265   5.568   7.226   2.726
  348VAL      C 2266   5.316   7.541   2.818
  348VAL      O 2267   5.228   7.594   2.749
  349LEU      N 2268   5.324   7.560   2.949
  349LEU      H 2269   5.395   7.514   3.002
  349LEU     CA 2270   5.230   7.649   3.017
  349LEU     HA 2271   5.138   7.616   2.996
  349LEU     CB 2272   5.256   7.644   3.167
  349LEU    HB1 2273   5.351   7.671   3.181
  349LEU    HB2 2274   5.244   7.549   3.196
  349LEU     CG 2275   5.170   7.731   3.259
  349LEU     HG 2276   5.176   7.828   3.233
  349LEU    CD1 2277   5.026   7.691   3.248
  349LEU   HD11 2278   4.971   7.749   3.309
  349LEU   HD12 2279   4.995   7.703   3.154
  349LEU   HD13 2280   5.016   7.596   3.275
  349LEU    CD2 2281   5.219   7.717   3.401
  349LEU   HD21 2282   5.163   7.774   3.462
  349LEU   HD22 2283   5.212   7.622   3.430
  349LEU   HD23 2284   5.314   7.747   3.407
  349LEU      C 2285   5.242   7.791   2.965
  349LEU      O 2286   5.142   7.858   2.939
  350ALA      N 2287   5.366   7.840   2.953
  350ALA      H 2288   5.445   7.784   2.978
  350ALA     CA 2289   5.387   7.976   2.904
  350ALA     HA 2290   5.333   8.037   2.963
  350ALA     CB 2291   5.535   8.012   2.913
  350ALA    HB1 2292   5.549   8.106   2.880
  350ALA    HB2 2293   5.565   8.007   3.008
  350ALA    HB3 2294   5.588   7.949   2.858
  350ALA      C 2295   5.337   7.990   2.762
  350ALA      O 2296   5.281   8.094   2.725
  351TYR      N 2297   5.354   7.886   2.681
  351TYR      H 2298   5.404   7.806   2.713
  351TYR     CA 2299   5.299   7.890   2.546
  351TYR     HA 2300   5.338   7.973   2.505
  351TYR     CB 2301   5.339   7.765   2.468
  351TYR    HB1 2302   5.309   7.684   2.518
  351TYR    HB2 2303   5.438   7.763   2.457
  351TYR     CG 2304   5.275   7.765   2.332
  351TYR    CD1 2305   5.318   7.853   2.235
  351TYR    HD1 2306   5.393   7.916   2.256
  351TYR    CE1 2307   5.260   7.856   2.111
  351TYR    HE1 2308   5.294   7.919   2.041
  351TYR     CZ 2309   5.155   7.772   2.084
  351TYR     OH 2310   5.098   7.777   1.959
  351TYR     HH 2311   5.023   7.711   1.954
  351TYR    CE2 2312   5.109   7.684   2.179
  351TYR    HE2 2313   5.033   7.623   2.159
  351TYR    CD2 2314   5.169   7.681   2.303
  351TYR    HD2 2315   5.136   7.618   2.373
  351TYR      C 2316   5.148   7.900   2.549
  351TYR      O 2317   5.089   7.988   2.484
  352ILE      N 2318   5.082   7.811   2.623
  352ILE      H 2319   5.133   7.748   2.682
  352ILE     CA 2320   4.937   7.804   2.620
  352ILE     HA 2321   4.913   7.794   2.524
  352ILE     CB 2322   4.887   7.682   2.700
  352ILE     HB 2323   4.929   7.682   2.791
  352ILE    CG2 2324   4.736   7.689   2.718
  352ILE   HG21 2325   4.705   7.610   2.770
  352ILE   HG22 2326   4.712   7.773   2.768
  352ILE   HG23 2327   4.692   7.690   2.629
  352ILE    CG1 2328   4.926   7.554   2.627
  352ILE   HG11 2329   5.022   7.562   2.599
  352ILE   HG12 2330   4.868   7.545   2.547
  352ILE     CD 2331   4.912   7.429   2.709
  352ILE    HD1 2332   4.939   7.350   2.654
  352ILE    HD2 2333   4.970   7.436   2.790
  352ILE    HD3 2334   4.817   7.419   2.738
  352ILE      C 2335   4.876   7.934   2.672
  352ILE      O 2336   4.787   7.992   2.609
  353LEU      N 2337   4.926   7.983   2.785
  353LEU      H 2338   5.006   7.941   2.828
  353LEU     CA 2339   4.863   8.100   2.846
  353LEU     HA 2340   4.766   8.078   2.851
  353LEU     CB 2341   4.920   8.123   2.985
  353LEU    HB1 2342   4.880   8.208   3.021
  353LEU    HB2 2343   5.019   8.135   2.976
  353LEU     CG 2344   4.895   8.013   3.088
  353LEU     HG 2345   4.930   7.926   3.053
  353LEU    CD1 2346   4.967   8.048   3.216
  353LEU   HD11 2347   4.951   7.977   3.284
  353LEU   HD12 2348   5.065   8.056   3.198
  353LEU   HD13 2349   4.933   8.136   3.251
  353LEU    CD2 2350   4.747   7.995   3.114
  353LEU   HD21 2351   4.734   7.923   3.182
  353LEU   HD22 2352   4.709   8.081   3.149
  353LEU   HD23 2353   4.701   7.970   3.029
  353LEU      C 2354   4.879   8.226   2.762
  353LEU      O 2355   4.801   8.320   2.781
  354GLN      N 2356   4.975   8.230   2.670
  354GLN      H 2357   5.029   8.148   2.654
  354GLN     CA 2358   5.005   8.349   2.591
  354GLN     HA 2359   4.939   8.419   2.620
  354GLN     CB 2360   5.146   8.398   2.620
  354GLN    HB1 2361   5.163   8.481   2.566
  354GLN    HB2 2362   5.210   8.327   2.593
  354GLN     CG 2363   5.172   8.432   2.765
  354GLN    HG1 2364   5.148   8.354   2.822
  354GLN    HG2 2365   5.115   8.511   2.791
  354GLN     CD 2366   5.316   8.467   2.790
  354GLN    OE1 2367   5.347   8.577   2.833
  354GLN    NE2 2368   5.405   8.372   2.764
  354GLN   HE21 2369   5.375   8.284   2.730
  354GLN   HE22 2370   5.502   8.390   2.779
  354GLN      C 2371   4.988   8.321   2.443
  354GLN      O 2372   5.054   8.384   2.360
  355ARG      N 2373   4.901   8.227   2.407
  355ARG      H 2374   4.843   8.184   2.477
  355ARG     CA 2375   4.889   8.186   2.268
  355ARG     HA 2376   4.982   8.186   2.231
  355ARG     CB 2377   4.829   8.046   2.259
  355ARG    HB1 2378   4.733   8.050   2.288
  355ARG    HB2 2379   4.879   7.985   2.320
  355ARG     CG 2380   4.835   7.989   2.120
  355ARG    HG1 2381   4.930   7.991   2.090
  355ARG    HG2 2382   4.780   8.047   2.060
  355ARG     CD 2383   4.783   7.847   2.113
  355ARG    HD1 2384   4.837   7.789   2.174
  355ARG    HD2 2385   4.790   7.814   2.019
  355ARG     NE 2386   4.644   7.837   2.154
  355ARG     HE 2387   4.576   7.875   2.092
  355ARG     CZ 2388   4.599   7.783   2.267
  355ARG    NH1 2389   4.680   7.729   2.356
  355ARG   HH11 2390   4.779   7.728   2.340
  355ARG   HH12 2391   4.643   7.690   2.440
  355ARG    NH2 2392   4.469   7.781   2.291
  355ARG   HH21 2393   4.405   7.820   2.225
  355ARG   HH22 2394   4.434   7.741   2.376
  355ARG      C 2395   4.802   8.286   2.192
  355ARG      O 2396   4.690   8.316   2.234
  356GLU      N 2397   4.854   8.335   2.080
  356GLU      H 2398   4.946   8.307   2.054
  356GLU     CA 2399   4.783   8.429   1.993
  356GLU     HA 2400   4.687   8.431   2.020
  356GLU     CB 2401   4.839   8.570   2.009
  356GLU    HB1 2402   4.931   8.572   1.971
  356GLU    HB2 2403   4.843   8.592   2.107
  356GLU     CG 2404   4.757   8.677   1.940
  356GLU    HG1 2405   4.662   8.670   1.971
  356GLU    HG2 2406   4.762   8.663   1.841
  356GLU     CD 2407   4.807   8.817   1.971
  356GLU    OE1 2408   4.930   8.839   1.965
  356GLU    OE2 2409   4.724   8.905   2.002
  356GLU      C 2410   4.799   8.380   1.850
  356GLU      O 2411   4.911   8.364   1.802
  357ILE      N 2412   4.686   8.358   1.782
  357ILE      H 2413   4.599   8.385   1.824
  357ILE     CA 2414   4.683   8.297   1.650
  357ILE     HA 2415   4.777   8.277   1.625
  357ILE     CB 2416   4.605   8.165   1.651
  357ILE     HB 2417   4.515   8.181   1.693
  357ILE    CG2 2418   4.583   8.115   1.509
  357ILE   HG21 2419   4.532   8.029   1.512
  357ILE   HG22 2420   4.531   8.184   1.458
  357ILE   HG23 2421   4.671   8.101   1.465
  357ILE    CG1 2422   4.679   8.060   1.734
  357ILE   HG11 2423   4.715   8.104   1.817
  357ILE   HG12 2424   4.755   8.025   1.680
  357ILE     CD 2425   4.594   7.943   1.777
  357ILE    HD1 2426   4.649   7.880   1.831
  357ILE    HD2 2427   4.518   7.976   1.833
  357ILE    HD3 2428   4.558   7.897   1.696
  357ILE      C 2429   4.620   8.398   1.554
  357ILE      O 2430   4.501   8.428   1.564
  358HID      N 2431   4.700   8.447   1.459
  358HID      H 2432   4.793   8.411   1.452
  358HID     CA 2433   4.660   8.551   1.365
  358HID     HA 2434   4.582   8.600   1.406
  358HID     CB 2435   4.772   8.650   1.345
  358HID    HB1 2436   4.746   8.713   1.272
  358HID    HB2 2437   4.854   8.600   1.319
  358HID     CG 2438   4.804   8.731   1.466
  358HID    ND1 2439   4.725   8.836   1.507
  358HID    HD1 2440   4.641   8.867   1.462
  358HID    CE1 2441   4.777   8.890   1.616
  358HID    HE1 2442   4.740   8.968   1.667
  358HID    NE2 2443   4.887   8.823   1.647
  358HID    CD2 2444   4.906   8.724   1.554
  358HID    HD2 2445   4.982   8.659   1.552
  358HID      C 2446   4.621   8.486   1.232
  358HID      O 2447   4.698   8.486   1.136
  359GLU      N 2448   4.501   8.430   1.227
  359GLU      H 2449   4.448   8.419   1.311
  359GLU     CA 2450   4.446   8.385   1.100
  359GLU     HA 2451   4.468   8.457   1.033
  359GLU     CB 2452   4.510   8.252   1.056
  359GLU    HB1 2453   4.609   8.266   1.046
  359GLU    HB2 2454   4.471   8.226   0.968
  359GLU     CG 2455   4.489   8.138   1.152
  359GLU    HG1 2456   4.392   8.115   1.153
  359GLU    HG2 2457   4.517   8.168   1.244
  359GLU     CD 2458   4.568   8.015   1.114
  359GLU    OE1 2459   4.566   7.978   0.995
  359GLU    OE2 2460   4.633   7.956   1.203
  359GLU      C 2461   4.296   8.371   1.113
  359GLU      O 2462   4.246   8.352   1.225
  360PRO      N 2463   4.221   8.379   1.003
  360PRO     CD 2464   4.262   8.411   0.865
  360PRO    HD1 2465   4.298   8.330   0.819
  360PRO    HD2 2466   4.331   8.484   0.864
  360PRO     CG 2467   4.135   8.457   0.802
  360PRO    HG1 2468   4.135   8.437   0.704
  360PRO    HG2 2469   4.123   8.556   0.816
  360PRO     CB 2470   4.027   8.383   0.869
  360PRO    HB1 2471   4.011   8.297   0.822
  360PRO    HB2 2472   3.943   8.438   0.868
  360PRO     CA 2473   4.076   8.359   1.012
  360PRO     HA 2474   4.037   8.422   1.080
  360PRO      C 2475   4.041   8.218   1.059
  360PRO      O 2476   4.117   8.123   1.039
  361GLU      N 2477   3.926   8.208   1.125
  361GLU      H 2478   3.876   8.293   1.145
  361GLU     CA 2479   3.868   8.082   1.170
  361GLU     HA 2480   3.782   8.112   1.213
  361GLU     CB 2481   3.842   7.987   1.052
  361GLU    HB1 2482   3.804   7.902   1.087
  361GLU    HB2 2483   3.929   7.969   1.006
  361GLU     CG 2484   3.745   8.044   0.950
  361GLU    HG1 2485   3.791   8.118   0.900
  361GLU    HG2 2486   3.666   8.081   0.999
  361GLU     CD 2487   3.697   7.941   0.850
  361GLU    OE1 2488   3.754   7.830   0.848
  361GLU    OE2 2489   3.603   7.971   0.774
  361GLU      C 2490   3.953   8.010   1.275
  361GLU      O 2491   3.926   7.894   1.307
  362CYS      N 2492   4.054   8.077   1.331
  362CYS      H 2493   4.076   8.168   1.296
  362CYS     CA 2494   4.133   8.024   1.441
  362CYS     HA 2495   4.076   7.953   1.481
  362CYS     CB 2496   4.264   7.965   1.389
  362CYS    HB1 2497   4.306   7.924   1.470
  362CYS    HB2 2498   4.317   8.045   1.361
  362CYS     SG 2499   4.244   7.846   1.255
  362CYS     HG 2500   4.334   7.813   1.227
  362CYS      C 2501   4.161   8.130   1.547
  362CYS      O 2502   4.234   8.102   1.643
  363ARG      N 2503   4.105   8.250   1.533
  363ARG      H 2504   4.049   8.270   1.453
  363ARG     CA 2505   4.124   8.353   1.634
  363ARG     HA 2506   4.223   8.361   1.648
  363ARG     CB 2507   4.065   8.485   1.584
  363ARG    HB1 2508   3.967   8.472   1.572
  363ARG    HB2 2509   4.107   8.507   1.496
  363ARG     CG 2510   4.084   8.606   1.674
  363ARG    HG1 2511   4.048   8.585   1.765
  363ARG    HG2 2512   4.033   8.683   1.636
  363ARG     CD 2513   4.230   8.646   1.687
  363ARG    HD1 2514   4.272   8.649   1.597
  363ARG    HD2 2515   4.278   8.580   1.745
  363ARG     NE 2516   4.244   8.778   1.748
  363ARG     HE 2517   4.160   8.831   1.763
  363ARG     CZ 2518   4.359   8.834   1.785
  363ARG    NH1 2519   4.474   8.770   1.767
  363ARG   HH11 2520   4.475   8.680   1.726
  363ARG   HH12 2521   4.560   8.813   1.795
  363ARG    NH2 2522   4.359   8.954   1.840
  363ARG   HH21 2523   4.273   9.003   1.854
  363ARG   HH22 2524   4.445   8.997   1.868
  363ARG      C 2525   4.061   8.313   1.766
  363ARG      O 2526   4.114   8.345   1.873
  364HID      N 2527   3.951   8.238   1.760
  364HID      H 2528   3.914   8.213   1.671
  364HID     CA 2529   3.884   8.193   1.882
  364HID     HA 2530   3.869   8.276   1.937
  364HID     CB 2531   3.752   8.126   1.846
  364HID    HB1 2532   3.699   8.188   1.788
  364HID    HB2 2533   3.701   8.108   1.930
  364HID     CG 2534   3.769   7.997   1.773
  364HID    ND1 2535   3.811   7.990   1.642
  364HID    HD1 2536   3.833   8.069   1.584
  364HID    CE1 2537   3.817   7.864   1.605
  364HID    HE1 2538   3.845   7.832   1.515
  364HID    NE2 2539   3.780   7.788   1.706
  364HID    CD2 2540   3.749   7.869   1.813
  364HID    HD2 2541   3.718   7.840   1.903
  364HID      C 2542   3.970   8.096   1.961
  364HID      O 2543   3.946   8.078   2.081
  365LEU      N 2544   4.069   8.033   1.899
  365LEU      H 2545   4.081   8.047   1.801
  365LEU     CA 2546   4.160   7.945   1.970
  365LEU     HA 2547   4.099   7.896   2.032
  365LEU     CB 2548   4.232   7.852   1.873
  365LEU    HB1 2549   4.295   7.796   1.927
  365LEU    HB2 2550   4.284   7.909   1.810
  365LEU     CG 2551   4.144   7.759   1.790
  365LEU     HG 2552   4.073   7.813   1.745
  365LEU    CD1 2553   4.228   7.690   1.684
  365LEU   HD11 2554   4.170   7.630   1.630
  365LEU   HD12 2555   4.269   7.759   1.624
  365LEU   HD13 2556   4.300   7.637   1.728
  365LEU    CD2 2557   4.074   7.658   1.878
  365LEU   HD21 2558   4.017   7.599   1.822
  365LEU   HD22 2559   4.142   7.603   1.927
  365LEU   HD23 2560   4.016   7.706   1.945
  365LEU      C 2561   4.264   8.020   2.051
  365LEU      O 2562   4.326   7.960   2.139
  366SER      N 2563   4.285   8.149   2.025
  366SER      H 2564   4.232   8.195   1.953
  366SER     CA 2565   4.383   8.224   2.100
  366SER     HA 2566   4.465   8.167   2.099
  366SER     CB 2567   4.409   8.360   2.034
  366SER    HB1 2568   4.467   8.418   2.092
  366SER    HB2 2569   4.323   8.408   2.015
  366SER     OG 2570   4.476   8.344   1.911
  366SER     HG 2571   4.492   8.434   1.870
  366SER      C 2572   4.337   8.245   2.243
  366SER      O 2573   4.217   8.238   2.272
  367ARG      N 2574   4.433   8.268   2.332
  367ARG      H 2575   4.528   8.256   2.304
  367ARG     CA 2576   4.405   8.310   2.468
  367ARG     HA 2577   4.305   8.314   2.472
  367ARG     CB 2578   4.463   8.209   2.567
  367ARG    HB1 2579   4.454   8.246   2.660
  367ARG    HB2 2580   4.560   8.196   2.546
  367ARG     CG 2581   4.395   8.074   2.563
  367ARG    HG1 2582   4.404   8.036   2.471
  367ARG    HG2 2583   4.298   8.086   2.585
  367ARG     CD 2584   4.456   7.978   2.662
  367ARG    HD1 2585   4.555   7.978   2.652
  367ARG    HD2 2586   4.420   7.886   2.646
  367ARG     NE 2587   4.425   8.016   2.799
  367ARG     HE 2588   4.489   8.078   2.845
  367ARG     CZ 2589   4.319   7.976   2.868
  367ARG    NH1 2590   4.229   7.893   2.816
  367ARG   HH11 2591   4.240   7.860   2.723
  367ARG   HH12 2592   4.150   7.865   2.871
  367ARG    NH2 2593   4.302   8.019   2.992
  367ARG   HH21 2594   4.369   8.082   3.033
  367ARG   HH22 2595   4.222   7.990   3.045
  367ARG      C 2596   4.460   8.448   2.500
  367ARG      O 2597   4.421   8.505   2.601
  368LYS      N 2598   4.548   8.502   2.416
  368LYS      H 2599   4.580   8.446   2.340
  368LYS     CA 2600   4.600   8.637   2.428
  368LYS     HA 2601   4.562   8.676   2.512
  368LYS     CB 2602   4.752   8.637   2.439
  368LYS    HB1 2603   4.789   8.590   2.359
  368LYS    HB2 2604   4.777   8.587   2.522
  368LYS     CG 2605   4.816   8.774   2.446
  368LYS    HG1 2606   4.782   8.823   2.527
  368LYS    HG2 2607   4.793   8.826   2.364
  368LYS     CD 2608   4.966   8.762   2.456
  368LYS    HD1 2609   5.000   8.715   2.375
  368LYS    HD2 2610   4.989   8.709   2.538
  368LYS     CE 2611   5.033   8.897   2.466
  368LYS    HE1 2612   4.999   8.945   2.547
  368LYS    HE2 2613   5.012   8.951   2.385
  368LYS     NZ 2614   5.181   8.884   2.477
  368LYS    HZ1 2615   5.222   8.975   2.484
  368LYS    HZ2 2616   5.204   8.832   2.559
  368LYS    HZ3 2617   5.216   8.838   2.396
  368LYS      C 2618   4.556   8.716   2.306
  368LYS      O 2619   4.567   8.666   2.193
  369PHE      N 2620   4.505   8.836   2.328
  369PHE      H 2621   4.501   8.871   2.422
  369PHE     CA 2622   4.454   8.920   2.221
  369PHE     HA 2623   4.485   8.878   2.136
  369PHE     CB 2624   4.302   8.927   2.223
  369PHE    HB1 2625   4.272   8.987   2.148
  369PHE    HB2 2626   4.273   8.967   2.311
  369PHE     CG 2627   4.235   8.793   2.207
  369PHE    CD1 2628   4.228   8.704   2.313
  369PHE    HD1 2629   4.269   8.729   2.401
  369PHE    CE1 2630   4.166   8.583   2.298
  369PHE    HE1 2631   4.162   8.520   2.375
  369PHE     CZ 2632   4.110   8.549   2.178
  369PHE     HZ 2633   4.065   8.461   2.167
  369PHE    CE2 2634   4.116   8.637   2.073
  369PHE    HE2 2635   4.075   8.613   1.986
  369PHE    CD2 2636   4.178   8.758   2.087
  369PHE    HD2 2637   4.182   8.822   2.010
  369PHE      C 2638   4.510   9.060   2.237
  369PHE      O 2639   4.498   9.119   2.344
  370THR      N 2640   4.565   9.116   2.131
  370THR      H 2641   4.562   9.068   2.044
  370THR     CA 2642   4.630   9.247   2.137
  370THR     HA 2643   4.654   9.264   2.233
  370THR     CB 2644   4.758   9.250   2.053
  370THR     HB 2645   4.740   9.228   1.957
  370THR    CG2 2646   4.823   9.386   2.064
  370THR   HG21 2647   4.906   9.388   2.009
  370THR   HG22 2648   4.760   9.456   2.031
  370THR   HG23 2649   4.846   9.405   2.160
  370THR    OG1 2650   4.848   9.150   2.101
  370THR    HG1 2651   4.932   9.152   2.047
  370THR      C 2652   4.532   9.351   2.087
  370THR      O 2653   4.486   9.344   1.973
  371GLU      N 2654   4.499   9.447   2.174
  371GLU      H 2655   4.539   9.447   2.266
  371GLU     CA 2656   4.406   9.552   2.137
  371GLU     HA 2657   4.339   9.511   2.076
  371GLU     CB 2658   4.337   9.606   2.262
  371GLU    HB1 2659   4.407   9.645   2.322
  371GLU    HB2 2660   4.292   9.530   2.308
  371GLU     CG 2661   4.233   9.714   2.236
  371GLU    HG1 2662   4.167   9.680   2.169
  371GLU    HG2 2663   4.279   9.795   2.200
  371GLU     CD 2664   4.159   9.753   2.362
  371GLU    OE1 2665   4.154   9.672   2.456
  371GLU    OE2 2666   4.105   9.866   2.366
  371GLU      C 2667   4.478   9.663   2.063
  371GLU      O 2668   4.450   9.688   1.945
  372TRP      N 2669   4.571   9.730   2.131
  372TRP      H 2670   4.581   9.712   2.229
  372TRP     CA 2671   4.659   9.828   2.070
  372TRP     HA 2672   4.653   9.811   1.972
  372TRP     CB 2673   4.612   9.970   2.101
  372TRP    HB1 2674   4.528   9.989   2.050
  372TRP    HB2 2675   4.683  10.035   2.073
  372TRP     CG 2676   4.584   9.994   2.244
  372TRP    CD1 2677   4.463   9.992   2.305
  372TRP    HD1 2678   4.376   9.973   2.260
  372TRP    NE1 2679   4.477  10.020   2.439
  372TRP    HE1 2680   4.403  10.025   2.506
  372TRP    CE2 2681   4.610  10.041   2.466
  372TRP    CZ2 2682   4.673  10.072   2.585
  372TRP    HZ2 2683   4.621  10.083   2.670
  372TRP    CH2 2684   4.809  10.087   2.582
  372TRP    HH2 2685   4.858  10.110   2.667
  372TRP    CZ3 2686   4.881  10.072   2.464
  372TRP    HZ3 2687   4.980  10.084   2.465
  372TRP    CE3 2688   4.818  10.042   2.346
  372TRP    HE3 2689   4.871  10.033   2.262
  372TRP    CD2 2690   4.680  10.025   2.345
  372TRP      C 2691   4.802   9.809   2.117
  372TRP      O 2692   4.829   9.747   2.220
  373ALA      N 2693   4.895   9.864   2.039
  373ALA      H 2694   4.866   9.909   1.954
  373ALA     CA 2695   5.037   9.863   2.071
  373ALA     HA 2696   5.044   9.865   2.171
  373ALA     CB 2697   5.104   9.737   2.016
  373ALA    HB1 2698   5.201   9.739   2.039
  373ALA    HB2 2699   5.061   9.657   2.057
  373ALA    HB3 2700   5.093   9.735   1.917
  373ALA      C 2701   5.101   9.986   2.008
  373ALA      O 2702   5.112   9.993   1.886
  374TYR      N 2703   5.146  10.080   2.091
  374TYR      H 2704   5.145  10.065   2.190
  374TYR     CA 2705   5.197  10.206   2.037
  374TYR     HA 2706   5.156  10.216   1.947
  374TYR     CB 2707   5.155  10.319   2.131
  374TYR    HB1 2708   5.208  10.311   2.215
  374TYR    HB2 2709   5.058  10.308   2.152
  374TYR     CG 2710   5.174  10.460   2.079
  374TYR    CD1 2711   5.299  10.520   2.077
  374TYR    HD1 2712   5.378  10.469   2.110
  374TYR    CE1 2713   5.316  10.649   2.031
  374TYR    HE1 2714   5.407  10.691   2.030
  374TYR     CZ 2715   5.206  10.719   1.987
  374TYR     OH 2716   5.221  10.848   1.941
  374TYR     HH 2717   5.132  10.884   1.913
  374TYR    CE2 2718   5.081  10.662   1.990
  374TYR    HE2 2719   5.001  10.715   1.960
  374TYR    CD2 2720   5.066  10.534   2.035
  374TYR    HD2 2721   4.975  10.493   2.036
  374TYR      C 2722   5.349  10.205   2.019
  374TYR      O 2723   5.397  10.198   1.905
  375GLY      N 2724   5.425  10.210   2.128
  375GLY      H 2725   5.380  10.219   2.217
  375GLY     CA 2726   5.569  10.204   2.124
  375GLY    HA1 2727   5.604  10.277   2.184
  375GLY    HA2 2728   5.597  10.223   2.030
  375GLY      C 2729   5.624  10.069   2.169
  375GLY      O 2730   5.594   9.966   2.108
  376PRO      N 2731   5.703  10.067   2.277
  376PRO     CD 2732   5.782  10.173   2.340
  376PRO    HD1 2733   5.724  10.253   2.360
  376PRO    HD2 2734   5.857  10.201   2.281
  376PRO     CG 2735   5.833  10.110   2.466
  376PRO    HG1 2736   5.768  10.123   2.541
  376PRO    HG2 2737   5.922  10.149   2.492
  376PRO     CB 2738   5.847   9.969   2.435
  376PRO    HB1 2739   5.844   9.916   2.520
  376PRO    HB2 2740   5.934   9.953   2.388
  376PRO     CA 2741   5.727   9.939   2.345
  376PRO     HA 2742   5.741   9.868   2.277
  376PRO      C 2743   5.609   9.892   2.428
  376PRO      O 2744   5.614   9.780   2.481
  377VAL      N 2745   5.505   9.973   2.440
  377VAL      H 2746   5.503  10.056   2.384
  377VAL     CA 2747   5.394   9.949   2.531
  377VAL     HA 2748   5.427   9.882   2.598
  377VAL     CB 2749   5.353  10.076   2.608
  377VAL     HB 2750   5.431  10.105   2.664
  377VAL    CG1 2751   5.320  10.192   2.515
  377VAL   HG11 2752   5.294  10.272   2.570
  377VAL   HG12 2753   5.400  10.214   2.460
  377VAL   HG13 2754   5.244  10.167   2.455
  377VAL    CG2 2755   5.235  10.047   2.699
  377VAL   HG21 2756   5.210  10.131   2.748
  377VAL   HG22 2757   5.157  10.016   2.644
  377VAL   HG23 2758   5.260   9.976   2.765
  377VAL      C 2759   5.277   9.895   2.449
  377VAL      O 2760   5.245   9.948   2.343
  378HID      N 2761   5.215   9.788   2.499
  378HID      H 2762   5.249   9.746   2.583
  378HID     CA 2763   5.099   9.733   2.432
  378HID     HA 2764   5.052   9.810   2.389
  378HID     CB 2765   5.140   9.634   2.324
  378HID    HB1 2766   5.201   9.681   2.260
  378HID    HB2 2767   5.058   9.604   2.276
  378HID     CG 2768   5.211   9.513   2.376
  378HID    ND1 2769   5.349   9.505   2.381
  378HID    HD1 2770   5.413   9.577   2.353
  378HID    CE1 2771   5.383   9.387   2.430
  378HID    HE1 2772   5.476   9.355   2.445
  378HID    NE2 2773   5.273   9.319   2.457
  378HID    CD2 2774   5.164   9.396   2.424
  378HID    HD2 2775   5.068   9.371   2.434
  378HID      C 2776   5.008   9.668   2.535
  378HID      O 2777   5.053   9.615   2.637
  379SER      N 2778   4.879   9.670   2.504
  379SER      H 2779   4.852   9.705   2.414
  379SER     CA 2780   4.775   9.624   2.596
  379SER     HA 2781   4.820   9.605   2.683
  379SER     CB 2782   4.669   9.732   2.617
  379SER    HB1 2783   4.636   9.768   2.529
  379SER    HB2 2784   4.706   9.808   2.672
  379SER     OG 2785   4.557   9.680   2.686
  379SER     HG 2786   4.489   9.753   2.699
  379SER      C 2787   4.711   9.499   2.539
  379SER      O 2788   4.659   9.500   2.427
  380SER      N 2789   4.716   9.391   2.617
  380SER      H 2790   4.759   9.401   2.707
  380SER     CA 2791   4.663   9.262   2.581
  380SER     HA 2792   4.634   9.273   2.486
  380SER     CB 2793   4.771   9.154   2.594
  380SER    HB1 2794   4.739   9.067   2.557
  380SER    HB2 2795   4.798   9.142   2.690
  380SER     OG 2796   4.887   9.190   2.522
  380SER     HG 2797   4.956   9.119   2.532
  380SER      C 2798   4.544   9.226   2.669
  380SER      O 2799   4.521   9.287   2.774
  381LEU      N 2800   4.469   9.127   2.624
  381LEU      H 2801   4.488   9.093   2.532
  381LEU     CA 2802   4.361   9.065   2.698
  381LEU     HA 2803   4.359   9.108   2.789
  381LEU     CB 2804   4.227   9.089   2.631
  381LEU    HB1 2805   4.157   9.042   2.685
  381LEU    HB2 2806   4.231   9.050   2.540
  381LEU     CG 2807   4.185   9.235   2.617
  381LEU     HG 2808   4.263   9.289   2.586
  381LEU    CD1 2809   4.074   9.246   2.515
  381LEU   HD11 2810   4.046   9.342   2.506
  381LEU   HD12 2811   4.106   9.212   2.427
  381LEU   HD13 2812   3.996   9.192   2.545
  381LEU    CD2 2813   4.141   9.292   2.750
  381LEU   HD21 2814   4.114   9.388   2.738
  381LEU   HD22 2815   4.063   9.240   2.785
  381LEU   HD23 2816   4.217   9.287   2.815
  381LEU      C 2817   4.390   8.916   2.705
  381LEU      O 2818   4.408   8.852   2.601
  382TYR      N 2819   4.396   8.862   2.827
  382TYR      H 2820   4.384   8.922   2.907
  382TYR     CA 2821   4.419   8.720   2.849
  382TYR     HA 2822   4.454   8.683   2.763
  382TYR     CB 2823   4.522   8.700   2.960
  382TYR    HB1 2824   4.525   8.603   2.985
  382TYR    HB2 2825   4.494   8.754   3.040
  382TYR     CG 2826   4.661   8.743   2.920
  382TYR    CD1 2827   4.700   8.874   2.929
  382TYR    HD1 2828   4.635   8.943   2.962
  382TYR    CE1 2829   4.827   8.913   2.894
  382TYR    HE1 2830   4.854   9.009   2.902
  382TYR     CZ 2831   4.916   8.819   2.848
  382TYR     OH 2832   5.043   8.857   2.812
  382TYR     HH 2833   5.094   8.777   2.781
  382TYR    CE2 2834   4.879   8.688   2.838
  382TYR    HE2 2835   4.944   8.620   2.805
  382TYR    CD2 2836   4.752   8.651   2.874
  382TYR    HD2 2837   4.725   8.555   2.867
  382TYR      C 2838   4.288   8.653   2.887
  382TYR      O 2839   4.204   8.714   2.954
  383ASP      N 2840   4.270   8.528   2.845
  383ASP      H 2841   4.346   8.479   2.803
  383ASP     CA 2842   4.141   8.463   2.860
  383ASP     HA 2843   4.076   8.526   2.816
  383ASP     CB 2844   4.142   8.327   2.790
  383ASP    HB1 2845   4.202   8.266   2.841
  383ASP    HB2 2846   4.178   8.340   2.698
  383ASP     CG 2847   4.004   8.263   2.780
  383ASP    OD1 2848   3.929   8.262   2.879
  383ASP    OD2 2849   3.970   8.213   2.671
  383ASP      C 2850   4.103   8.446   3.007
  383ASP      O 2851   3.993   8.485   3.048
  384LEU      N 2852   4.191   8.388   3.087
  384LEU      H 2853   4.279   8.363   3.047
  384LEU     CA 2854   4.171   8.358   3.228
  384LEU     HA 2855   4.259   8.317   3.253
  384LEU     CB 2856   4.145   8.485   3.311
  384LEU    HB1 2857   4.088   8.462   3.390
  384LEU    HB2 2858   4.097   8.552   3.255
  384LEU     CG 2859   4.274   8.548   3.361
  384LEU     HG 2860   4.333   8.479   3.403
  384LEU    CD1 2861   4.350   8.608   3.244
  384LEU   HD11 2862   4.435   8.650   3.277
  384LEU   HD12 2863   4.371   8.537   3.178
  384LEU   HD13 2864   4.294   8.678   3.200
  384LEU    CD2 2865   4.244   8.648   3.469
  384LEU   HD21 2866   4.329   8.689   3.501
  384LEU   HD22 2867   4.184   8.720   3.433
  384LEU   HD23 2868   4.198   8.603   3.545
  384LEU      C 2869   4.060   8.256   3.253
  384LEU      O 2870   4.015   8.241   3.367
  385SER      N 2871   4.016   8.183   3.151
  385SER      H 2872   4.039   8.209   3.057
  385SER     CA 2873   3.934   8.066   3.177
  385SER     HA 2874   3.865   8.095   3.244
  385SER     CB 2875   3.866   8.018   3.048
  385SER    HB1 2876   3.934   7.995   2.978
  385SER    HB2 2877   3.804   8.088   3.013
  385SER     OG 2878   3.790   7.902   3.073
  385SER     HG 2879   3.746   7.872   2.988
  385SER      C 2880   4.022   7.955   3.234
  385SER      O 2881   4.126   7.922   3.176
  386CYS      N 2882   3.980   7.899   3.347
  386CYS      H 2883   3.894   7.932   3.386
  386CYS     CA 2884   4.051   7.794   3.418
  386CYS     HA 2885   3.988   7.774   3.493
  386CYS     CB 2886   4.074   7.671   3.330
  386CYS    HB1 2887   4.108   7.601   3.393
  386CYS    HB2 2888   4.147   7.699   3.268
  386CYS     SG 2889   3.927   7.616   3.241
  386CYS     HG 2890   3.949   7.536   3.186
  386CYS      C 2891   4.184   7.839   3.476
  386CYS      O 2892   4.268   7.754   3.508
  387ILE      N 2893   4.207   7.969   3.489
  387ILE      H 2894   4.143   8.034   3.447
  387ILE     CA 2895   4.322   8.022   3.562
  387ILE     HA 2896   4.388   7.949   3.573
  387ILE     CB 2897   4.392   8.135   3.485
  387ILE     HB 2898   4.320   8.189   3.441
  387ILE    CG2 2899   4.473   8.224   3.579
  387ILE   HG21 2900   4.517   8.297   3.527
  387ILE   HG22 2901   4.412   8.265   3.647
  387ILE   HG23 2902   4.543   8.169   3.625
  387ILE    CG1 2903   4.488   8.079   3.380
  387ILE   HG11 2904   4.556   8.022   3.425
  387ILE   HG12 2905   4.534   8.155   3.334
  387ILE     CD 2906   4.422   7.997   3.277
  387ILE    HD1 2907   4.490   7.964   3.212
  387ILE    HD2 2908   4.377   7.920   3.321
  387ILE    HD3 2909   4.354   8.053   3.229
  387ILE      C 2910   4.270   8.070   3.696
  387ILE      O 2911   4.315   8.026   3.802
  388ASP      N 2912   4.173   8.161   3.691
  388ASP      H 2913   4.137   8.190   3.603
  388ASP     CA 2914   4.119   8.219   3.812
  388ASP     HA 2915   4.198   8.238   3.870
  388ASP     CB 2916   4.043   8.347   3.777
  388ASP    HB1 2917   3.968   8.325   3.714
  388ASP    HB2 2918   4.106   8.411   3.733
  388ASP     CG 2919   3.984   8.415   3.897
  388ASP    OD1 2920   4.058   8.487   3.967
  388ASP    OD2 2921   3.863   8.396   3.923
  388ASP      C 2922   4.028   8.122   3.886
  388ASP      O 2923   4.045   8.098   4.006
  389THR      N 2924   3.931   8.064   3.815
  389THR      H 2925   3.923   8.084   3.718
  389THR     CA 2926   3.837   7.972   3.878
  389THR     HA 2927   3.890   7.920   3.944
  389THR     CB 2928   3.726   8.046   3.953
  389THR     HB 2929   3.766   8.107   4.022
  389THR    CG2 2930   3.638   8.126   3.858
  389THR   HG21 2931   3.567   8.173   3.910
  389THR   HG22 2932   3.694   8.194   3.810
  389THR   HG23 2933   3.596   8.065   3.792
  389THR    OG1 2934   3.645   7.951   4.023
  389THR    HG1 2935   3.572   7.999   4.072
  389THR      C 2936   3.776   7.883   3.770
  389THR      O 2937   3.765   7.922   3.654
  390CYS      N 2938   3.738   7.763   3.812
  390CYS      H 2939   3.755   7.739   3.908
  390CYS     CA 2940   3.673   7.665   3.725
  390CYS     HA 2941   3.601   7.711   3.672
  390CYS     CB 2942   3.770   7.608   3.622
  390CYS    HB1 2943   3.796   7.686   3.565
  390CYS    HB2 2944   3.715   7.544   3.568
  390CYS     SG 2945   3.913   7.529   3.695
  390CYS     HG 2946   3.972   7.494   3.623
  390CYS      C 2947   3.614   7.558   3.817
  390CYS      O 2948   3.608   7.576   3.939
  391GLU      N 2949   3.570   7.447   3.758
  391GLU      H 2950   3.581   7.436   3.660
  391GLU     CA 2951   3.506   7.343   3.837
  391GLU     HA 2952   3.429   7.389   3.883
  391GLU     CB 2953   3.454   7.231   3.748
  391GLU    HB1 2954   3.428   7.155   3.807
  391GLU    HB2 2955   3.528   7.203   3.688
  391GLU     CG 2956   3.333   7.270   3.662
  391GLU    HG1 2957   3.271   7.326   3.717
  391GLU    HG2 2958   3.286   7.187   3.633
  391GLU     CD 2959   3.370   7.349   3.539
  391GLU    OE1 2960   3.491   7.363   3.510
  391GLU    OE2 2961   3.278   7.398   3.470
  391GLU      C 2962   3.602   7.287   3.941
  391GLU      O 2963   3.579   7.300   4.062
  392LYS      N 2964   3.713   7.227   3.896
  392LYS      H 2965   3.732   7.227   3.798
  392LYS     CA 2966   3.806   7.163   3.988
  392LYS     HA 2967   3.767   7.182   4.078
  392LYS     CB 2968   3.815   7.013   3.955
  392LYS    HB1 2969   3.880   6.971   4.018
  392LYS    HB2 2970   3.848   7.004   3.861
  392LYS     CG 2971   3.683   6.937   3.966
  392LYS    HG1 2972   3.614   6.986   3.913
  392LYS    HG2 2973   3.655   6.935   4.062
  392LYS     CD 2974   3.695   6.793   3.914
  392LYS    HD1 2975   3.769   6.747   3.963
  392LYS    HD2 2976   3.715   6.796   3.816
  392LYS     CE 2977   3.566   6.715   3.936
  392LYS    HE1 2978   3.493   6.759   3.885
  392LYS    HE2 2979   3.544   6.717   4.034
  392LYS     NZ 2980   3.573   6.572   3.893
  392LYS    HZ1 2981   3.485   6.528   3.911
  392LYS    HZ2 2982   3.594   6.568   3.796
  392LYS    HZ3 2983   3.645   6.526   3.945
  392LYS      C 2984   3.946   7.222   3.984
  392LYS      O 2985   3.994   7.278   4.084
  393ASN      N 2986   4.011   7.214   3.869
  393ASN      H 2987   3.959   7.195   3.786
  393ASN     CA 2988   4.155   7.233   3.859
  393ASN     HA 2989   4.192   7.233   3.952
  393ASN     CB 2990   4.213   7.118   3.780
  393ASN    HB1 2991   4.312   7.131   3.773
  393ASN    HB2 2992   4.173   7.119   3.689
  393ASN     CG 2993   4.185   6.984   3.845
  393ASN    OD1 2994   4.198   6.970   3.966
  393ASN    ND2 2995   4.142   6.887   3.766
  393ASN   HD21 2996   4.129   6.904   3.669
  393ASN   HD22 2997   4.122   6.797   3.804
  393ASN      C 2998   4.189   7.368   3.797
  393ASN      O 2999   4.227   7.378   3.680
  394SER      N 3000   4.176   7.473   3.876
  394SER      H 3001   4.128   7.465   3.963
  394SER     CA 3002   4.232   7.601   3.836
  394SER     HA 3003   4.195   7.621   3.745
  394SER     CB 3004   4.191   7.711   3.934
  394SER    HB1 3005   4.225   7.800   3.904
  394SER    HB2 3006   4.226   7.692   4.026
  394SER     OG 3007   4.050   7.721   3.943
  394SER     HG 3008   4.026   7.794   4.008
  394SER      C 3009   4.383   7.591   3.830
  394SER      O 3010   4.444   7.513   3.904
  395VAL      N 3011   4.444   7.667   3.740
  395VAL      H 3012   4.390   7.727   3.681
  395VAL     CA 3013   4.589   7.663   3.728
  395VAL     HA 3014   4.613   7.567   3.716
  395VAL     CB 3015   4.635   7.743   3.605
  395VAL     HB 3016   4.589   7.832   3.604
  395VAL    CG1 3017   4.785   7.766   3.609
  395VAL   HG11 3018   4.813   7.819   3.529
  395VAL   HG12 3019   4.809   7.818   3.692
  395VAL   HG13 3020   4.832   7.678   3.610
  395VAL    CG2 3021   4.599   7.668   3.480
  395VAL   HG21 3022   4.629   7.721   3.400
  395VAL   HG22 3023   4.644   7.579   3.481
  395VAL   HG23 3024   4.500   7.656   3.476
  395VAL      C 3025   4.655   7.713   3.856
  395VAL      O 3026   4.755   7.657   3.901
  396LEU      N 3027   4.600   7.818   3.915
  396LEU      H 3028   4.521   7.864   3.874
  396LEU     CA 3029   4.656   7.867   4.040
  396LEU     HA 3030   4.753   7.884   4.021
  396LEU     CB 3031   4.587   7.996   4.083
  396LEU    HB1 3032   4.625   8.023   4.172
  396LEU    HB2 3033   4.489   7.977   4.093
  396LEU     CG 3034   4.603   8.114   3.987
  396LEU     HG 3035   4.577   8.086   3.895
  396LEU    CD1 3036   4.512   8.227   4.029
  396LEU   HD11 3037   4.523   8.304   3.966
  396LEU   HD12 3038   4.417   8.196   4.028
  396LEU   HD13 3039   4.536   8.257   4.122
  396LEU    CD2 3040   4.747   8.160   3.982
  396LEU   HD21 3041   4.755   8.238   3.919
  396LEU   HD22 3042   4.776   8.189   4.074
  396LEU   HD23 3043   4.805   8.085   3.951
  396LEU      C 3044   4.644   7.763   4.150
  396LEU      O 3045   4.738   7.741   4.227
  397GLU      N 3046   4.530   7.695   4.158
  397GLU      H 3047   4.456   7.714   4.094
  397GLU     CA 3048   4.514   7.593   4.261
  397GLU     HA 3049   4.539   7.636   4.348
  397GLU     CB 3050   4.369   7.547   4.265
  397GLU    HB1 3051   4.362   7.470   4.328
  397GLU    HB2 3052   4.342   7.519   4.173
  397GLU     CG 3053   4.274   7.656   4.312
  397GLU    HG1 3054   4.268   7.726   4.241
  397GLU    HG2 3055   4.311   7.697   4.396
  397GLU     CD 3056   4.134   7.606   4.341
  397GLU    OE1 3057   4.118   7.487   4.373
  397GLU    OE2 3058   4.039   7.687   4.331
  397GLU      C 3059   4.607   7.476   4.236
  397GLU      O 3060   4.659   7.416   4.330
  398VAL      N 3061   4.628   7.441   4.109
  398VAL      H 3062   4.584   7.493   4.036
  398VAL     CA 3063   4.715   7.328   4.077
  398VAL     HA 3064   4.687   7.252   4.135
  398VAL     CB 3065   4.697   7.290   3.930
  398VAL     HB 3066   4.700   7.374   3.875
  398VAL    CG1 3067   4.808   7.199   3.884
  398VAL   HG11 3068   4.794   7.176   3.788
  398VAL   HG12 3069   4.896   7.246   3.895
  398VAL   HG13 3070   4.808   7.116   3.939
  398VAL    CG2 3071   4.564   7.221   3.910
  398VAL   HG21 3072   4.553   7.197   3.814
  398VAL   HG22 3073   4.561   7.139   3.966
  398VAL   HG23 3074   4.490   7.283   3.937
  398VAL      C 3075   4.860   7.361   4.111
  398VAL      O 3076   4.932   7.278   4.167
  399ILE      N 3077   4.905   7.482   4.077
  399ILE      H 3078   4.844   7.547   4.031
  399ILE     CA 3079   5.043   7.520   4.108
  399ILE     HA 3080   5.101   7.445   4.076
  399ILE     CB 3081   5.081   7.650   4.034
  399ILE     HB 3082   5.011   7.720   4.051
  399ILE    CG2 3083   5.214   7.703   4.086
  399ILE   HG21 3084   5.238   7.788   4.038
  399ILE   HG22 3085   5.206   7.722   4.184
  399ILE   HG23 3086   5.285   7.635   4.071
  399ILE    CG1 3087   5.087   7.626   3.884
  399ILE   HG11 3088   5.006   7.574   3.857
  399ILE   HG12 3089   5.170   7.574   3.864
  399ILE     CD 3090   5.090   7.753   3.802
  399ILE    HD1 3091   5.094   7.730   3.705
  399ILE    HD2 3092   5.007   7.807   3.820
  399ILE    HD3 3093   5.171   7.807   3.827
  399ILE      C 3094   5.062   7.533   4.258
  399ILE      O 3095   5.159   7.482   4.314
  400ALA      N 3096   4.971   7.604   4.324
  400ALA      H 3097   4.890   7.638   4.276
  400ALA     CA 3098   4.988   7.634   4.466
  400ALA     HA 3099   5.077   7.680   4.475
  400ALA     CB 3100   4.876   7.726   4.513
  400ALA    HB1 3101   4.888   7.747   4.610
  400ALA    HB2 3102   4.879   7.812   4.461
  400ALA    HB3 3103   4.788   7.681   4.499
  400ALA      C 3104   4.991   7.507   4.549
  400ALA      O 3105   5.073   7.494   4.641
  401TYR      N 3106   4.905   7.411   4.518
  401TYR      H 3107   4.842   7.426   4.442
  401TYR     CA 3108   4.898   7.285   4.590
  401TYR     HA 3109   4.937   7.305   4.680
  401TYR     CB 3110   4.753   7.240   4.604
  401TYR    HB1 3111   4.750   7.155   4.657
  401TYR    HB2 3112   4.715   7.224   4.513
  401TYR     CG 3113   4.667   7.342   4.674
  401TYR    CD1 3114   4.701   7.390   4.800
  401TYR    HD1 3115   4.784   7.357   4.845
  401TYR    CE1 3116   4.623   7.483   4.864
  401TYR    HE1 3117   4.649   7.518   4.954
  401TYR     CZ 3118   4.508   7.529   4.803
  401TYR     OH 3119   4.430   7.622   4.868
  401TYR     HH 3120   4.351   7.645   4.811
  401TYR    CE2 3121   4.472   7.483   4.679
  401TYR    HE2 3122   4.389   7.517   4.635
  401TYR    CD2 3123   4.551   7.390   4.615
  401TYR    HD2 3124   4.524   7.357   4.525
  401TYR      C 3125   4.981   7.177   4.522
  401TYR      O 3126   4.947   7.059   4.530
  402SER      N 3127   5.090   7.216   4.456
  402SER      H 3128   5.110   7.314   4.448
  402SER     CA 3129   5.180   7.119   4.396
  402SER     HA 3130   5.123   7.059   4.340
  402SER     CB 3131   5.282   7.189   4.308
  402SER    HB1 3132   5.236   7.252   4.245
  402SER    HB2 3133   5.335   7.123   4.256
  402SER     OG 3134   5.373   7.265   4.386
  402SER     HG 3135   5.439   7.310   4.326
  402SER      C 3136   5.251   7.041   4.506
  402SER      O 3137   5.264   7.086   4.620
  403SER      N 3138   5.301   6.923   4.470
  403SER      H 3139   5.298   6.897   4.374
  403SER     CA 3140   5.359   6.831   4.566
  403SER     HA 3141   5.307   6.848   4.650
  403SER     CB 3142   5.344   6.687   4.515
  403SER    HB1 3143   5.250   6.670   4.485
  403SER    HB2 3144   5.368   6.622   4.587
  403SER     OG 3145   5.429   6.662   4.405
  403SER     HG 3146   5.417   6.568   4.375
  403SER      C 3147   5.505   6.860   4.596
  403SER      O 3148   5.572   6.775   4.655
  404SER      N 3149   5.558   6.974   4.551
  404SER      H 3150   5.502   7.032   4.491
  404SER     CA 3151   5.692   7.020   4.584
  404SER     HA 3152   5.692   7.115   4.552
  404SER     CB 3153   5.716   7.012   4.735
  404SER    HB1 3154   5.631   7.030   4.785
  404SER    HB2 3155   5.786   7.078   4.764
  404SER     OG 3156   5.762   6.883   4.772
  404SER     HG 3157   5.777   6.880   4.871
  404SER      C 3158   5.802   6.944   4.511
  404SER      O 3159   5.920   6.979   4.524
  405GLU      N 3160   5.767   6.840   4.436
  405GLU      H 3161   5.675   6.804   4.446
  405GLU     CA 3162   5.857   6.777   4.340
  405GLU     HA 3163   5.948   6.795   4.376
  405GLU     CB 3164   5.828   6.627   4.331
  405GLU    HB1 3165   5.888   6.588   4.262
  405GLU    HB2 3166   5.733   6.615   4.304
  405GLU     CG 3167   5.850   6.552   4.461
  405GLU    HG1 3168   5.787   6.588   4.531
  405GLU    HG2 3169   5.944   6.566   4.491
  405GLU     CD 3170   5.825   6.404   4.445
  405GLU    OE1 3171   5.762   6.365   4.345
  405GLU    OE2 3172   5.869   6.326   4.532
  405GLU      C 3173   5.844   6.838   4.201
  405GLU      O 3174   5.926   6.807   4.114
  406THR      N 3175   5.745   6.923   4.179
  406THR      H 3176   5.684   6.947   4.255
  406THR     CA 3177   5.722   6.983   4.050
  406THR     HA 3178   5.714   6.909   3.984
  406THR     CB 3179   5.592   7.062   4.054
  406THR     HB 3180   5.597   7.137   4.120
  406THR    CG2 3181   5.559   7.117   3.918
  406THR   HG21 3182   5.473   7.169   3.923
  406THR   HG22 3183   5.633   7.178   3.888
  406THR   HG23 3184   5.549   7.042   3.853
  406THR    OG1 3185   5.487   6.974   4.095
  406THR    HG1 3186   5.401   7.025   4.098
  406THR      C 3187   5.840   7.073   4.015
  406THR      O 3188   5.876   7.159   4.097
  407PRO      N 3189   5.905   7.056   3.899
  407PRO     CD 3190   5.878   6.962   3.789
  407PRO    HD1 3191   5.805   6.997   3.730
  407PRO    HD2 3192   5.852   6.873   3.825
  407PRO     CG 3193   6.007   6.955   3.716
  407PRO    HG1 3194   5.992   6.937   3.619
  407PRO    HG2 3195   6.066   6.884   3.755
  407PRO     CB 3196   6.069   7.085   3.733
  407PRO    HB1 3197   6.033   7.149   3.665
  407PRO    HB2 3198   6.168   7.077   3.722
  407PRO     CA 3199   6.032   7.129   3.875
  407PRO     HA 3200   6.098   7.107   3.947
  407PRO      C 3201   6.024   7.280   3.886
  407PRO      O 3202   6.102   7.341   3.960
  408ASN      N 3203   5.930   7.343   3.815
  408ASN      H 3204   5.859   7.289   3.770
  408ASN     CA 3205   5.927   7.488   3.801
  408ASN     HA 3206   6.013   7.521   3.840
  408ASN     CB 3207   5.916   7.524   3.653
  408ASN    HB1 3208   5.911   7.624   3.644
  408ASN    HB2 3209   5.833   7.483   3.616
  408ASN     CG 3210   6.034   7.475   3.572
  408ASN    OD1 3211   6.137   7.541   3.565
  408ASN    ND2 3212   6.019   7.358   3.512
  408ASN   HD21 3213   5.933   7.308   3.522
  408ASN   HD22 3214   6.093   7.321   3.457
  408ASN      C 3215   5.815   7.552   3.881
  408ASN      O 3216   5.765   7.658   3.842
  409ARG      N 3217   5.774   7.489   3.991
  409ARG      H 3218   5.817   7.403   4.018
  409ARG     CA 3219   5.666   7.544   4.074
  409ARG     HA 3220   5.586   7.549   4.015
  409ARG     CB 3221   5.641   7.453   4.194
  409ARG    HB1 3222   5.616   7.363   4.160
  409ARG    HB2 3223   5.565   7.491   4.247
  409ARG     CG 3224   5.760   7.438   4.287
  409ARG    HG1 3225   5.779   7.526   4.331
  409ARG    HG2 3226   5.840   7.410   4.234
  409ARG     CD 3227   5.732   7.335   4.394
  409ARG    HD1 3228   5.725   7.245   4.352
  409ARG    HD2 3229   5.646   7.358   4.440
  409ARG     NE 3230   5.838   7.330   4.495
  409ARG     HE 3231   5.821   7.376   4.582
  409ARG     CZ 3232   5.956   7.269   4.480
  409ARG    NH1 3233   5.987   7.207   4.367
  409ARG   HH11 3234   5.922   7.206   4.292
  409ARG   HH12 3235   6.076   7.162   4.358
  409ARG    NH2 3236   6.044   7.271   4.579
  409ARG   HH21 3237   6.022   7.318   4.665
  409ARG   HH22 3238   6.132   7.226   4.568
  409ARG      C 3239   5.697   7.684   4.121
  409ARG      O 3240   5.606   7.765   4.140
  410HID      N 3241   5.825   7.716   4.142
  410HID      H 3242   5.896   7.647   4.130
  410HID     CA 3243   5.861   7.850   4.182
  410HID     HA 3244   5.794   7.874   4.253
  410HID     CB 3245   6.005   7.851   4.234
  410HID    HB1 3246   6.031   7.945   4.257
  410HID    HB2 3247   6.065   7.816   4.163
  410HID     CG 3248   6.026   7.768   4.356
  410HID    ND1 3249   6.150   7.720   4.392
  410HID    HD1 3250   6.235   7.736   4.341
  410HID    CE1 3251   6.140   7.651   4.504
  410HID    HE1 3252   6.215   7.606   4.552
  410HID    NE2 3253   6.013   7.652   4.542
  410HID    CD2 3254   5.940   7.725   4.451
  410HID    HD2 3255   5.842   7.743   4.455
  410HID      C 3256   5.850   7.949   4.068
  410HID      O 3257   5.805   8.063   4.089
  411ASP      N 3258   5.888   7.908   3.948
  411ASP      H 3259   5.911   7.812   3.935
  411ASP     CA 3260   5.898   7.999   3.834
  411ASP     HA 3261   5.916   8.089   3.875
  411ASP     CB 3262   6.010   7.952   3.742
  411ASP    HB1 3263   6.021   8.019   3.668
  411ASP    HB2 3264   5.985   7.863   3.704
  411ASP     CG 3265   6.142   7.938   3.813
  411ASP    OD1 3266   6.176   8.027   3.893
  411ASP    OD2 3267   6.211   7.836   3.790
  411ASP      C 3268   5.770   8.010   3.754
  411ASP      O 3269   5.753   8.108   3.681
  412MET      N 3270   5.681   7.912   3.765
  412MET      H 3271   5.697   7.838   3.830
  412MET     CA 3272   5.560   7.913   3.684
  412MET     HA 3273   5.592   7.920   3.590
  412MET     CB 3274   5.481   7.784   3.706
  412MET    HB1 3275   5.384   7.803   3.687
  412MET    HB2 3276   5.491   7.757   3.802
  412MET     CG 3277   5.526   7.669   3.618
  412MET    HG1 3278   5.618   7.648   3.651
  412MET    HG2 3279   5.531   7.709   3.527
  412MET     SD 3280   5.418   7.526   3.623
  412MET     CE 3281   5.442   7.473   3.792
  412MET    HE1 3282   5.386   7.392   3.810
  412MET    HE2 3283   5.538   7.452   3.807
  412MET    HE3 3284   5.415   7.547   3.854
  412MET      C 3285   5.473   8.034   3.713
  412MET      O 3286   5.395   8.076   3.627
  413LEU      N 3287   5.484   8.092   3.832
  413LEU      H 3288   5.546   8.055   3.901
  413LEU     CA 3289   5.405   8.211   3.862
  413LEU     HA 3290   5.317   8.194   3.818
  413LEU     CB 3291   5.391   8.226   4.013
  413LEU    HB1 3292   5.340   8.310   4.032
  413LEU    HB2 3293   5.483   8.234   4.053
  413LEU     CG 3294   5.319   8.109   4.080
  413LEU     HG 3295   5.364   8.024   4.053
  413LEU    CD1 3296   5.328   8.121   4.230
  413LEU   HD11 3297   5.280   8.044   4.273
  413LEU   HD12 3298   5.424   8.121   4.258
  413LEU   HD13 3299   5.285   8.207   4.259
  413LEU    CD2 3300   5.175   8.099   4.035
  413LEU   HD21 3301   5.131   8.022   4.081
  413LEU   HD22 3302   5.127   8.184   4.059
  413LEU   HD23 3303   5.172   8.086   3.936
  413LEU      C 3304   5.464   8.339   3.803
  413LEU      O 3305   5.400   8.444   3.814
  414LEU      N 3306   5.582   8.333   3.741
  414LEU      H 3307   5.635   8.248   3.744
  414LEU     CA 3308   5.635   8.448   3.670
  414LEU     HA 3309   5.609   8.526   3.728
  414LEU     CB 3310   5.786   8.436   3.655
  414LEU    HB1 3311   5.817   8.515   3.601
  414LEU    HB2 3312   5.805   8.352   3.605
  414LEU     CG 3313   5.868   8.433   3.784
  414LEU     HG 3314   5.831   8.362   3.843
  414LEU    CD1 3315   6.013   8.400   3.755
  414LEU   HD11 3316   6.065   8.399   3.841
  414LEU   HD12 3317   6.019   8.311   3.711
  414LEU   HD13 3318   6.051   8.470   3.694
  414LEU    CD2 3319   5.858   8.566   3.857
  414LEU   HD21 3320   5.912   8.563   3.941
  414LEU   HD22 3321   5.893   8.639   3.798
  414LEU   HD23 3322   5.762   8.585   3.880
  414LEU      C 3323   5.573   8.466   3.532
  414LEU      O 3324   5.592   8.572   3.471
  415VAL      N 3325   5.500   8.367   3.482
  415VAL      H 3326   5.489   8.283   3.535
  415VAL     CA 3327   5.435   8.378   3.352
  415VAL     HA 3328   5.506   8.399   3.285
  415VAL     CB 3329   5.369   8.246   3.312
  415VAL     HB 3330   5.306   8.218   3.385
  415VAL    CG1 3331   5.288   8.263   3.186
  415VAL   HG11 3332   5.246   8.176   3.162
  415VAL   HG12 3333   5.217   8.332   3.201
  415VAL   HG13 3334   5.348   8.293   3.112
  415VAL    CG2 3335   5.474   8.137   3.295
  415VAL   HG21 3336   5.429   8.052   3.269
  415VAL   HG22 3337   5.539   8.164   3.224
  415VAL   HG23 3338   5.523   8.125   3.382
  415VAL      C 3339   5.334   8.491   3.359
  415VAL      O 3340   5.249   8.494   3.449
  416GLU      N 3341   5.343   8.585   3.264
  416GLU      H 3342   5.396   8.562   3.183
  416GLU     CA 3343   5.283   8.718   3.267
  416GLU     HA 3344   5.339   8.768   3.333
  416GLU     CB 3345   5.288   8.778   3.125
  416GLU    HB1 3346   5.240   8.716   3.063
  416GLU    HB2 3347   5.384   8.786   3.098
  416GLU     CG 3348   5.224   8.916   3.112
  416GLU    HG1 3349   5.258   8.974   3.187
  416GLU    HG2 3350   5.125   8.906   3.120
  416GLU     CD 3351   5.256   8.984   2.978
  416GLU    OE1 3352   5.339   8.931   2.901
  416GLU    OE2 3353   5.197   9.091   2.950
  416GLU      C 3354   5.141   8.723   3.322
  416GLU      O 3355   5.117   8.796   3.420
  417PRO      N 3356   5.044   8.650   3.266
  417PRO     CD 3357   5.050   8.551   3.157
  417PRO    HD1 3358   5.132   8.495   3.164
  417PRO    HD2 3359   5.048   8.596   3.068
  417PRO     CG 3360   4.927   8.470   3.180
  417PRO    HG1 3361   4.943   8.399   3.248
  417PRO    HG2 3362   4.895   8.429   3.095
  417PRO     CB 3363   4.828   8.564   3.230
  417PRO    HB1 3364   4.757   8.515   3.281
  417PRO    HB2 3365   4.786   8.614   3.154
  417PRO     CA 3366   4.908   8.658   3.321
  417PRO     HA 3367   4.877   8.754   3.322
  417PRO      C 3368   4.898   8.618   3.466
  417PRO      O 3369   4.827   8.684   3.542
  418LEU      N 3370   4.972   8.516   3.510
  418LEU      H 3371   5.035   8.469   3.449
  418LEU     CA 3372   4.960   8.475   3.649
  418LEU     HA 3373   4.861   8.473   3.666
  418LEU     CB 3374   5.022   8.337   3.670
  418LEU    HB1 3375   5.009   8.312   3.766
  418LEU    HB2 3376   5.120   8.345   3.651
  418LEU     CG 3377   4.966   8.224   3.585
  418LEU     HG 3378   4.973   8.250   3.489
  418LEU    CD1 3379   5.046   8.098   3.608
  418LEU   HD11 3380   5.009   8.025   3.552
  418LEU   HD12 3381   5.141   8.115   3.583
  418LEU   HD13 3382   5.041   8.073   3.705
  418LEU    CD2 3383   4.820   8.200   3.617
  418LEU   HD21 3384   4.785   8.126   3.560
  418LEU   HD22 3385   4.811   8.176   3.714
  418LEU   HD23 3386   4.768   8.284   3.599
  418LEU      C 3387   5.024   8.575   3.743
  418LEU      O 3388   4.967   8.608   3.847
  419ASN      N 3389   5.142   8.626   3.708
  419ASN      H 3390   5.186   8.596   3.624
  419ASN     CA 3391   5.207   8.725   3.792
  419ASN     HA 3392   5.217   8.682   3.882
  419ASN     CB 3393   5.344   8.760   3.735
  419ASN    HB1 3394   5.331   8.814   3.651
  419ASN    HB2 3395   5.393   8.676   3.714
  419ASN     CG 3396   5.428   8.841   3.831
  419ASN    OD1 3397   5.455   8.958   3.805
  419ASN    ND2 3398   5.468   8.781   3.941
  419ASN   HD21 3399   5.443   8.686   3.958
  419ASN   HD22 3400   5.524   8.831   4.008
  419ASN      C 3401   5.121   8.850   3.806
  419ASN      O 3402   5.099   8.899   3.918
  420ARG      N 3403   5.068   8.900   3.695
  420ARG      H 3404   5.085   8.857   3.607
  420ARG     CA 3405   4.985   9.019   3.703
  420ARG     HA 3406   5.038   9.087   3.754
  420ARG     CB 3407   4.956   9.072   3.563
  420ARG    HB1 3408   4.902   9.004   3.515
  420ARG    HB2 3409   5.043   9.085   3.517
  420ARG     CG 3410   4.879   9.205   3.559
  420ARG    HG1 3411   4.793   9.194   3.610
  420ARG    HG2 3412   4.859   9.228   3.464
  420ARG     CD 3413   4.958   9.321   3.621
  420ARG    HD1 3414   4.979   9.301   3.717
  420ARG    HD2 3415   4.904   9.405   3.617
  420ARG     NE 3416   5.084   9.346   3.552
  420ARG     HE 3417   5.165   9.298   3.586
  420ARG     CZ 3418   5.101   9.428   3.448
  420ARG    NH1 3419   4.999   9.496   3.396
  420ARG   HH11 3420   4.907   9.487   3.435
  420ARG   HH12 3421   5.014   9.557   3.318
  420ARG    NH2 3422   5.221   9.442   3.395
  420ARG   HH21 3423   5.298   9.392   3.433
  420ARG   HH22 3424   5.234   9.504   3.317
  420ARG      C 3425   4.856   8.990   3.779
  420ARG      O 3426   4.811   9.073   3.859
  421LEU      N 3427   4.795   8.873   3.756
  421LEU      H 3428   4.835   8.808   3.692
  421LEU     CA 3429   4.671   8.840   3.823
  421LEU     HA 3430   4.609   8.917   3.804
  421LEU     CB 3431   4.616   8.709   3.768
  421LEU    HB1 3432   4.686   8.639   3.782
  421LEU    HB2 3433   4.601   8.722   3.670
  421LEU     CG 3434   4.486   8.657   3.828
  421LEU     HG 3435   4.498   8.641   3.926
  421LEU    CD1 3436   4.374   8.758   3.814
  421LEU   HD11 3437   4.290   8.721   3.855
  421LEU   HD12 3438   4.399   8.843   3.862
  421LEU   HD13 3439   4.359   8.778   3.717
  421LEU    CD2 3440   4.451   8.528   3.759
  421LEU   HD21 3441   4.366   8.492   3.797
  421LEU   HD22 3442   4.439   8.545   3.661
  421LEU   HD23 3443   4.524   8.462   3.773
  421LEU      C 3444   4.690   8.829   3.973
  421LEU      O 3445   4.607   8.878   4.051
  422LEU      N 3446   4.798   8.765   4.016
  422LEU      H 3447   4.862   8.727   3.950
  422LEU     CA 3448   4.823   8.751   4.158
  422LEU     HA 3449   4.738   8.715   4.196
  422LEU     CB 3450   4.938   8.654   4.182
  422LEU    HB1 3451   4.962   8.659   4.279
  422LEU    HB2 3452   5.016   8.685   4.127
  422LEU     CG 3453   4.911   8.508   4.148
  422LEU     HG 3454   4.885   8.502   4.052
  422LEU    CD1 3455   5.037   8.429   4.172
  422LEU   HD11 3456   5.021   8.333   4.150
  422LEU   HD12 3457   5.110   8.465   4.114
  422LEU   HD13 3458   5.064   8.438   4.268
  422LEU    CD2 3459   4.795   8.450   4.228
  422LEU   HD21 3460   4.781   8.355   4.202
  422LEU   HD22 3461   4.816   8.456   4.326
  422LEU   HD23 3462   4.712   8.502   4.209
  422LEU      C 3463   4.853   8.886   4.223
  422LEU      O 3464   4.807   8.912   4.334
  423GLN      N 3465   4.930   8.972   4.155
  423GLN      H 3466   4.968   8.948   4.066
  423GLN     CA 3467   4.956   9.102   4.214
  423GLN     HA 3468   4.989   9.084   4.307
  423GLN     CB 3469   5.062   9.176   4.132
  423GLN    HB1 3470   5.025   9.194   4.041
  423GLN    HB2 3471   5.143   9.118   4.125
  423GLN     CG 3472   5.106   9.309   4.190
  423GLN    HG1 3473   5.028   9.372   4.190
  423GLN    HG2 3474   5.179   9.347   4.133
  423GLN     CD 3475   5.158   9.297   4.332
  423GLN    OE1 3476   5.221   9.198   4.368
  423GLN    NE2 3477   5.131   9.398   4.413
  423GLN   HE21 3478   5.079   9.477   4.380
  423GLN   HE22 3479   5.163   9.396   4.508
  423GLN      C 3480   4.829   9.184   4.224
  423GLN      O 3481   4.806   9.254   4.324
  424ASP      N 3482   4.743   9.175   4.123
  424ASP      H 3483   4.766   9.120   4.043
  424ASP     CA 3484   4.616   9.246   4.128
  424ASP     HA 3485   4.639   9.342   4.146
  424ASP     CB 3486   4.544   9.232   3.994
  424ASP    HB1 3487   4.529   9.135   3.975
  424ASP    HB2 3488   4.601   9.272   3.922
  424ASP     CG 3489   4.410   9.302   3.993
  424ASP    OD1 3490   4.408   9.426   3.987
  424ASP    OD2 3491   4.306   9.233   3.998
  424ASP      C 3492   4.528   9.193   4.241
  424ASP      O 3493   4.468   9.271   4.315
  425LYS      N 3494   4.520   9.061   4.255
  425LYS      H 3495   4.568   9.002   4.191
  425LYS     CA 3496   4.441   9.003   4.363
  425LYS     HA 3497   4.348   9.037   4.350
  425LYS     CB 3498   4.443   8.851   4.355
  425LYS    HB1 3499   4.418   8.814   4.445
  425LYS    HB2 3500   4.536   8.822   4.332
  425LYS     CG 3501   4.350   8.793   4.254
  425LYS    HG1 3502   4.378   8.824   4.163
  425LYS    HG2 3503   4.257   8.825   4.273
  425LYS     CD 3504   4.354   8.642   4.260
  425LYS    HD1 3505   4.324   8.612   4.351
  425LYS    HD2 3506   4.448   8.611   4.244
  425LYS     CE 3507   4.264   8.581   4.156
  425LYS    HE1 3508   4.275   8.482   4.157
  425LYS    HE2 3509   4.289   8.617   4.066
  425LYS     NZ 3510   4.121   8.613   4.181
  425LYS    HZ1 3511   4.064   8.571   4.110
  425LYS    HZ2 3512   4.094   8.578   4.271
  425LYS    HZ3 3513   4.108   8.713   4.180
  425LYS      C 3514   4.494   9.048   4.498
  425LYS      O 3515   4.416   9.090   4.585
  426TRP      N 3516   4.626   9.043   4.515
  426TRP      H 3517   4.683   9.008   4.441
  426TRP     CA 3518   4.690   9.088   4.638
  426TRP     HA 3519   4.660   9.026   4.711
  426TRP     CB 3520   4.841   9.080   4.623
  426TRP    HB1 3521   4.869   9.144   4.551
  426TRP    HB2 3522   4.865   8.987   4.597
  426TRP     CG 3523   4.918   9.114   4.746
  426TRP    CD1 3524   4.990   9.226   4.768
  426TRP    HD1 3525   5.000   9.302   4.703
  426TRP    NE1 3526   5.048   9.221   4.893
  426TRP    HE1 3527   5.106   9.292   4.933
  426TRP    CE2 3528   5.013   9.104   4.953
  426TRP    CZ2 3529   5.046   9.054   5.078
  426TRP    HZ2 3530   5.105   9.106   5.141
  426TRP    CH2 3531   4.995   8.932   5.112
  426TRP    HH2 3532   5.016   8.894   5.202
  426TRP    CZ3 3533   4.914   8.860   5.025
  426TRP    HZ3 3534   4.879   8.771   5.054
  426TRP    CE3 3535   4.881   8.909   4.901
  426TRP    HE3 3536   4.822   8.857   4.839
  426TRP    CD2 3537   4.931   9.034   4.863
  426TRP      C 3538   4.645   9.229   4.673
  426TRP      O 3539   4.569   9.249   4.768
  427ASP      N 3540   4.680   9.325   4.587
  427ASP      H 3541   4.723   9.300   4.501
  427ASP     CA 3542   4.656   9.465   4.617
  427ASP     HA 3543   4.702   9.480   4.705
  427ASP     CB 3544   4.715   9.553   4.507
  427ASP    HB1 3545   4.692   9.649   4.526
  427ASP    HB2 3546   4.676   9.527   4.419
  427ASP     CG 3547   4.864   9.541   4.498
  427ASP    OD1 3548   4.928   9.519   4.603
  427ASP    OD2 3549   4.919   9.554   4.387
  427ASP      C 3550   4.508   9.496   4.633
  427ASP      O 3551   4.469   9.573   4.720
  428ARG      N 3552   4.422   9.437   4.549
  428ARG      H 3553   4.453   9.368   4.485
  428ARG     CA 3554   4.283   9.476   4.554
  428ARG     HA 3555   4.286   9.576   4.564
  428ARG     CB 3556   4.211   9.434   4.425
  428ARG    HB1 3557   4.112   9.439   4.440
  428ARG    HB2 3558   4.237   9.340   4.403
  428ARG     CG 3559   4.244   9.520   4.306
  428ARG    HG1 3560   4.342   9.512   4.286
  428ARG    HG2 3561   4.223   9.616   4.328
  428ARG     CD 3562   4.165   9.479   4.184
  428ARG    HD1 3563   4.067   9.495   4.200
  428ARG    HD2 3564   4.181   9.383   4.165
  428ARG     NE 3565   4.205   9.557   4.067
  428ARG     HE 3566   4.270   9.515   4.004
  428ARG     CZ 3567   4.163   9.679   4.038
  428ARG    NH1 3568   4.077   9.743   4.118
  428ARG   HH11 3569   4.043   9.699   4.201
  428ARG   HH12 3570   4.046   9.836   4.095
  428ARG    NH2 3571   4.206   9.740   3.929
  428ARG   HH21 3572   4.270   9.694   3.868
  428ARG   HH22 3573   4.174   9.833   3.908
  428ARG      C 3574   4.212   9.418   4.674
  428ARG      O 3575   4.135   9.488   4.740
  429PHE      N 3576   4.238   9.291   4.706
  429PHE      H 3577   4.319   9.247   4.667
  429PHE     CA 3578   4.153   9.215   4.796
  429PHE     HA 3579   4.084   9.280   4.829
  429PHE     CB 3580   4.093   9.098   4.717
  429PHE    HB1 3581   4.167   9.040   4.685
  429PHE    HB2 3582   4.043   9.135   4.639
  429PHE     CG 3583   3.999   9.012   4.795
  429PHE    CD1 3584   3.892   9.068   4.862
  429PHE    HD1 3585   3.877   9.167   4.858
  429PHE    CE1 3586   3.806   8.989   4.934
  429PHE    HE1 3587   3.730   9.031   4.984
  429PHE     CZ 3588   3.825   8.853   4.938
  429PHE     HZ 3589   3.762   8.796   4.990
  429PHE    CE2 3590   3.931   8.796   4.871
  429PHE    HE2 3591   3.945   8.698   4.875
  429PHE    CD2 3592   4.017   8.876   4.799
  429PHE    HD2 3593   4.093   8.835   4.749
  429PHE      C 3594   4.226   9.165   4.919
  429PHE      O 3595   4.174   9.177   5.030
  430VAL      N 3596   4.346   9.109   4.902
  430VAL      H 3597   4.401   9.135   4.823
  430VAL     CA 3598   4.398   9.011   4.997
  430VAL     HA 3599   4.319   8.981   5.051
  430VAL     CB 3600   4.462   8.894   4.921
  430VAL     HB 3601   4.534   8.929   4.861
  430VAL    CG1 3602   4.528   8.798   5.017
  430VAL   HG11 3603   4.569   8.723   4.966
  430VAL   HG12 3604   4.599   8.846   5.069
  430VAL   HG13 3605   4.460   8.762   5.081
  430VAL    CG2 3606   4.358   8.824   4.835
  430VAL   HG21 3607   4.401   8.749   4.786
  430VAL   HG22 3608   4.285   8.789   4.894
  430VAL   HG23 3609   4.320   8.889   4.769
  430VAL      C 3610   4.497   9.073   5.093
  430VAL      O 3611   4.516   9.022   5.204
  431LYS      N 3612   4.565   9.179   5.051
  431LYS      H 3613   4.549   9.215   4.959
  431LYS     CA 3614   4.663   9.245   5.137
  431LYS     HA 3615   4.735   9.179   5.156
  431LYS     CB 3616   4.717   9.367   5.062
  431LYS    HB1 3617   4.641   9.430   5.045
  431LYS    HB2 3618   4.755   9.337   4.975
  431LYS     CG 3619   4.823   9.445   5.132
  431LYS    HG1 3620   4.898   9.384   5.158
  431LYS    HG2 3621   4.784   9.487   5.215
  431LYS     CD 3622   4.875   9.553   5.040
  431LYS    HD1 3623   4.799   9.614   5.015
  431LYS    HD2 3624   4.912   9.511   4.958
  431LYS     CE 3625   4.983   9.635   5.104
  431LYS    HE1 3626   5.060   9.576   5.128
  431LYS    HE2 3627   4.947   9.679   5.187
  431LYS     NZ 3628   5.031   9.740   5.012
  431LYS    HZ1 3629   5.103   9.794   5.057
  431LYS    HZ2 3630   5.068   9.698   4.929
  431LYS    HZ3 3631   4.955   9.801   4.988
  431LYS      C 3632   4.602   9.286   5.270
  431LYS      O 3633   4.658   9.259   5.377
  432ARG      N 3634   4.485   9.350   5.266
  432ARG      H 3635   4.440   9.368   5.178
  432ARG     CA 3636   4.422   9.395   5.389
  432ARG     HA 3637   4.492   9.447   5.438
  432ARG     CB 3638   4.301   9.483   5.356
  432ARG    HB1 3639   4.256   9.509   5.442
  432ARG    HB2 3640   4.238   9.430   5.300
  432ARG     CG 3641   4.336   9.611   5.281
  432ARG    HG1 3642   4.374   9.588   5.192
  432ARG    HG2 3643   4.404   9.663   5.334
  432ARG     CD 3644   4.213   9.698   5.261
  432ARG    HD1 3645   4.172   9.720   5.350
  432ARG    HD2 3646   4.146   9.650   5.204
  432ARG     NE 3647   4.248   9.824   5.195
  432ARG     HE 3648   4.262   9.904   5.254
  432ARG     CZ 3649   4.263   9.841   5.064
  432ARG    NH1 3650   4.247   9.739   4.979
  432ARG   HH11 3651   4.223   9.649   5.014
  432ARG   HH12 3652   4.259   9.754   4.881
  432ARG    NH2 3653   4.294   9.960   5.015
  432ARG   HH21 3654   4.306  10.038   5.077
  432ARG   HH22 3655   4.305   9.973   4.917
  432ARG      C 3656   4.379   9.278   5.475
  432ARG      O 3657   4.396   9.281   5.597
  433ILE      N 3658   4.324   9.173   5.414
  433ILE      H 3659   4.312   9.173   5.315
  433ILE     CA 3660   4.281   9.058   5.493
  433ILE     HA 3661   4.222   9.095   5.566
  433ILE     CB 3662   4.201   8.959   5.406
  433ILE     HB 3663   4.255   8.934   5.327
  433ILE    CG2 3664   4.170   8.834   5.486
  433ILE   HG21 3665   4.118   8.771   5.429
  433ILE   HG22 3666   4.255   8.791   5.515
  433ILE   HG23 3667   4.116   8.859   5.567
  433ILE    CG1 3668   4.072   9.023   5.356
  433ILE   HG11 3669   4.092   9.116   5.326
  433ILE   HG12 3670   4.007   9.027   5.432
  433ILE     CD 3671   4.007   8.950   5.242
  433ILE    HD1 3672   3.923   8.998   5.215
  433ILE    HD2 3673   4.070   8.947   5.165
  433ILE    HD3 3674   3.984   8.857   5.271
  433ILE      C 3675   4.400   8.991   5.558
  433ILE      O 3676   4.392   8.945   5.672
  434PHE      N 3677   4.511   8.982   5.486
  434PHE      H 3678   4.512   9.018   5.393
  434PHE     CA 3679   4.631   8.921   5.542
  434PHE     HA 3680   4.603   8.830   5.573
  434PHE     CB 3681   4.739   8.910   5.436
  434PHE    HB1 3682   4.752   9.000   5.394
  434PHE    HB2 3683   4.710   8.845   5.367
  434PHE     CG 3684   4.871   8.865   5.490
  434PHE    CD1 3685   4.894   8.732   5.518
  434PHE    HD1 3686   4.822   8.665   5.503
  434PHE    CE1 3687   5.015   8.691   5.567
  434PHE    HE1 3688   5.030   8.595   5.587
  434PHE     CZ 3689   5.115   8.782   5.589
  434PHE     HZ 3690   5.203   8.752   5.625
  434PHE    CE2 3691   5.094   8.915   5.562
  434PHE    HE2 3692   5.167   8.982   5.578
  434PHE    CD2 3693   4.973   8.956   5.513
  434PHE    HD2 3694   4.958   9.053   5.494
  434PHE      C 3695   4.682   9.000   5.661
  434PHE      O 3696   4.715   8.942   5.765
  435TYR      N 3697   4.690   9.132   5.647
  435TYR      H 3698   4.665   9.176   5.561
  435TYR     CA 3699   4.736   9.212   5.760
  435TYR     HA 3700   4.824   9.173   5.786
  435TYR     CB 3701   4.756   9.358   5.720
  435TYR    HB1 3702   4.766   9.413   5.803
  435TYR    HB2 3703   4.675   9.389   5.669
  435TYR     CG 3704   4.877   9.383   5.634
  435TYR    CD1 3705   5.004   9.353   5.679
  435TYR    HD1 3706   5.016   9.314   5.771
  435TYR    CE1 3707   5.114   9.376   5.600
  435TYR    HE1 3708   5.205   9.352   5.633
  435TYR     CZ 3709   5.098   9.432   5.476
  435TYR     OH 3710   5.208   9.456   5.397
  435TYR     HH 3711   5.179   9.497   5.311
  435TYR    CE2 3712   4.973   9.463   5.430
  435TYR    HE2 3713   4.961   9.503   5.339
  435TYR    CD2 3714   4.864   9.440   5.509
  435TYR    HD2 3715   4.773   9.465   5.476
  435TYR      C 3716   4.640   9.201   5.877
  435TYR      O 3717   4.683   9.199   5.993
  436PHE      N 3718   4.510   9.195   5.849
  436PHE      H 3719   4.478   9.203   5.755
  436PHE     CA 3720   4.414   9.177   5.957
  436PHE     HA 3721   4.431   9.251   6.023
  436PHE     CB 3722   4.272   9.187   5.902
  436PHE    HB1 3723   4.262   9.124   5.826
  436PHE    HB2 3724   4.256   9.281   5.870
  436PHE     CG 3725   4.167   9.155   6.002
  436PHE    CD1 3726   4.129   9.248   6.096
  436PHE    HD1 3727   4.173   9.338   6.097
  436PHE    CE1 3728   4.032   9.219   6.189
  436PHE    HE1 3729   4.006   9.287   6.258
  436PHE     CZ 3730   3.971   9.095   6.187
  436PHE     HZ 3731   3.900   9.074   6.254
  436PHE    CE2 3732   4.008   9.002   6.094
  436PHE    HE2 3733   3.964   8.913   6.093
  436PHE    CD2 3734   4.105   9.032   6.002
  436PHE    HD2 3735   4.131   8.964   5.934
  436PHE      C 3736   4.436   9.045   6.028
  436PHE      O 3737   4.430   9.037   6.151
  437ASN      N 3738   4.459   8.938   5.952
  437ASN      H 3739   4.461   8.947   5.853
  437ASN     CA 3740   4.482   8.807   6.014
  437ASN     HA 3741   4.402   8.789   6.071
  437ASN     CB 3742   4.496   8.700   5.907
  437ASN    HB1 3743   4.537   8.619   5.948
  437ASN    HB2 3744   4.555   8.735   5.835
  437ASN     CG 3745   4.364   8.661   5.846
  437ASN    OD1 3746   4.258   8.681   5.906
  437ASN    ND2 3747   4.368   8.605   5.727
  437ASN   HD21 3748   4.456   8.591   5.682
  437ASN   HD22 3749   4.283   8.578   5.682
  437ASN      C 3750   4.608   8.810   6.100
  437ASN      O 3751   4.609   8.755   6.210
  438PHE      N 3752   4.713   8.873   6.050
  438PHE      H 3753   4.708   8.914   5.959
  438PHE     CA 3754   4.836   8.883   6.127
  438PHE     HA 3755   4.862   8.790   6.152
  438PHE     CB 3756   4.944   8.947   6.041
  438PHE    HB1 3757   4.910   9.035   6.006
  438PHE    HB2 3758   4.965   8.886   5.965
  438PHE     CG 3759   5.071   8.974   6.114
  438PHE    CD1 3760   5.141   8.872   6.176
  438PHE    HD1 3761   5.105   8.779   6.173
  438PHE    CE1 3762   5.258   8.897   6.241
  438PHE    HE1 3763   5.307   8.823   6.286
  438PHE     CZ 3764   5.309   9.023   6.245
  438PHE     HZ 3765   5.395   9.041   6.292
  438PHE    CE2 3766   5.241   9.125   6.184
  438PHE    HE2 3767   5.277   9.218   6.188
  438PHE    CD2 3768   5.124   9.101   6.118
  438PHE    HD2 3769   5.076   9.177   6.072
  438PHE      C 3770   4.814   8.962   6.255
  438PHE      O 3771   4.864   8.924   6.362
  439PHE      N 3772   4.740   9.072   6.246
  439PHE      H 3773   4.704   9.101   6.157
  439PHE     CA 3774   4.711   9.152   6.364
  439PHE     HA 3775   4.800   9.177   6.403
  439PHE     CB 3776   4.634   9.277   6.324
  439PHE    HB1 3777   4.555   9.250   6.269
  439PHE    HB2 3778   4.694   9.336   6.270
  439PHE     CG 3779   4.584   9.357   6.439
  439PHE    CD1 3780   4.670   9.437   6.512
  439PHE    HD1 3781   4.767   9.442   6.487
  439PHE    CE1 3782   4.624   9.510   6.619
  439PHE    HE1 3783   4.687   9.568   6.671
  439PHE     CZ 3784   4.492   9.504   6.654
  439PHE     HZ 3785   4.458   9.557   6.732
  439PHE    CE2 3786   4.405   9.425   6.582
  439PHE    HE2 3787   4.308   9.422   6.608
  439PHE    CD2 3788   4.451   9.352   6.476
  439PHE    HD2 3789   4.388   9.295   6.425
  439PHE      C 3790   4.632   9.072   6.467
  439PHE      O 3791   4.660   9.077   6.587
  440VAL      N 3792   4.531   8.998   6.421
  440VAL      H 3793   4.511   8.997   6.323
  440VAL     CA 3794   4.450   8.920   6.513
  440VAL     HA 3795   4.418   8.984   6.584
  440VAL     CB 3796   4.329   8.860   6.440
  440VAL     HB 3797   4.359   8.813   6.357
  440VAL    CG1 3798   4.258   8.761   6.529
  440VAL   HG11 3799   4.179   8.723   6.481
  440VAL   HG12 3800   4.321   8.688   6.554
  440VAL   HG13 3801   4.226   8.808   6.612
  440VAL    CG2 3802   4.234   8.969   6.401
  440VAL   HG21 3803   4.155   8.930   6.354
  440VAL   HG22 3804   4.203   9.017   6.483
  440VAL   HG23 3805   4.280   9.034   6.341
  440VAL      C 3806   4.535   8.812   6.578
  440VAL      O 3807   4.519   8.782   6.697
  441TYR      N 3808   4.624   8.749   6.502
  441TYR      H 3809   4.631   8.771   6.405
  441TYR     CA 3810   4.711   8.649   6.561
  441TYR     HA 3811   4.650   8.585   6.607
  441TYR     CB 3812   4.792   8.579   6.452
  441TYR    HB1 3813   4.853   8.646   6.409
  441TYR    HB2 3814   4.729   8.543   6.384
  441TYR     CG 3815   4.875   8.466   6.506
  441TYR    CD1 3816   4.816   8.351   6.552
  441TYR    HD1 3817   4.716   8.343   6.550
  441TYR    CE1 3818   4.891   8.248   6.600
  441TYR    HE1 3819   4.847   8.165   6.633
  441TYR     CZ 3820   5.027   8.259   6.603
  441TYR     OH 3821   5.103   8.157   6.652
  441TYR     HH 3822   5.200   8.182   6.647
  441TYR    CE2 3823   5.088   8.372   6.557
  441TYR    HE2 3824   5.188   8.380   6.559
  441TYR    CD2 3825   5.013   8.474   6.509
  441TYR    HD2 3826   5.058   8.557   6.475
  441TYR      C 3827   4.803   8.710   6.665
  441TYR      O 3828   4.828   8.649   6.769
  442CYS      N 3829   4.857   8.829   6.637
  442CYS      H 3830   4.841   8.872   6.548
  442CYS     CA 3831   4.939   8.897   6.736
  442CYS     HA 3832   5.014   8.834   6.756
  442CYS     CB 3833   4.992   9.029   6.679
  442CYS    HB1 3834   5.016   9.084   6.760
  442CYS    HB2 3835   4.913   9.071   6.633
  442CYS     SG 3836   5.131   9.011   6.568
  442CYS     HG 3837   5.159   9.102   6.536
  442CYS      C 3838   4.861   8.924   6.864
  442CYS      O 3839   4.912   8.903   6.974
  443LEU      N 3840   4.737   8.970   6.851
  443LEU      H 3841   4.701   8.991   6.760
  443LEU     CA 3842   4.654   8.991   6.969
  443LEU     HA 3843   4.706   9.055   7.027
  443LEU     CB 3844   4.520   9.052   6.931
  443LEU    HB1 3845   4.458   9.037   7.008
  443LEU    HB2 3846   4.487   9.002   6.851
  443LEU     CG 3847   4.511   9.200   6.897
  443LEU     HG 3848   4.571   9.220   6.820
  443LEU    CD1 3849   4.367   9.232   6.861
  443LEU   HD11 3850   4.359   9.330   6.839
  443LEU   HD12 3851   4.339   9.177   6.782
  443LEU   HD13 3852   4.308   9.211   6.939
  443LEU    CD2 3853   4.558   9.287   7.011
  443LEU   HD21 3854   4.550   9.384   6.985
  443LEU   HD22 3855   4.501   9.270   7.092
  443LEU   HD23 3856   4.653   9.266   7.032
  443LEU      C 3857   4.631   8.861   7.043
  443LEU      O 3858   4.633   8.857   7.166
  444TYR      N 3859   4.606   8.754   6.968
  444TYR      H 3860   4.604   8.763   6.869
  444TYR     CA 3861   4.582   8.624   7.030
  444TYR     HA 3862   4.504   8.636   7.092
  444TYR     CB 3863   4.549   8.521   6.923
  444TYR    HB1 3864   4.611   8.535   6.846
  444TYR    HB2 3865   4.454   8.535   6.893
  444TYR     CG 3866   4.563   8.380   6.970
  444TYR    CD1 3867   4.469   8.323   7.053
  444TYR    HD1 3868   4.390   8.377   7.082
  444TYR    CE1 3869   4.483   8.195   7.096
  444TYR    HE1 3870   4.414   8.155   7.157
  444TYR     CZ 3871   4.591   8.121   7.056
  444TYR     OH 3872   4.605   7.992   7.099
  444TYR     HH 3873   4.689   7.953   7.061
  444TYR    CE2 3874   4.686   8.175   6.974
  444TYR    HE2 3875   4.765   8.121   6.945
  444TYR    CD2 3876   4.672   8.304   6.932
  444TYR    HD2 3877   4.742   8.345   6.873
  444TYR      C 3878   4.702   8.580   7.111
  444TYR      O 3879   4.689   8.532   7.223
  445MET      N 3880   4.821   8.597   7.054
  445MET      H 3881   4.828   8.639   6.963
  445MET     CA 3882   4.941   8.555   7.125
  445MET     HA 3883   4.921   8.463   7.159
  445MET     CB 3884   5.060   8.552   7.030
  445MET    HB1 3885   5.143   8.549   7.085
  445MET    HB2 3886   5.059   8.637   6.977
  445MET     CG 3887   5.063   8.436   6.933
  445MET    HG1 3888   5.151   8.447   6.887
  445MET    HG2 3889   4.989   8.458   6.870
  445MET     SD 3890   5.045   8.271   7.003
  445MET     CE 3891   5.152   8.280   7.145
  445MET    HE1 3892   5.151   8.193   7.194
  445MET    HE2 3893   5.245   8.301   7.115
  445MET    HE3 3894   5.120   8.353   7.206
  445MET      C 3895   4.970   8.644   7.244
  445MET      O 3896   5.020   8.595   7.346
  446ILE      N 3897   4.939   8.773   7.236
  446ILE      H 3898   4.904   8.812   7.151
  446ILE     CA 3899   4.956   8.859   7.353
  446ILE     HA 3900   5.050   8.847   7.384
  446ILE     CB 3901   4.934   9.006   7.315
  446ILE     HB 3902   4.849   9.015   7.263
  446ILE    CG2 3903   4.921   9.091   7.439
  446ILE   HG21 3904   4.907   9.187   7.413
  446ILE   HG22 3905   4.843   9.060   7.493
  446ILE   HG23 3906   5.005   9.084   7.494
  446ILE    CG1 3907   5.052   9.055   7.231
  446ILE   HG11 3908   5.076   8.984   7.165
  446ILE   HG12 3909   5.130   9.072   7.292
  446ILE     CD 3910   5.025   9.182   7.155
  446ILE    HD1 3911   5.106   9.208   7.103
  446ILE    HD2 3912   4.948   9.168   7.093
  446ILE    HD3 3913   5.002   9.256   7.220
  446ILE      C 3914   4.861   8.815   7.464
  446ILE      O 3915   4.900   8.809   7.582
  447ILE      N 3916   4.736   8.785   7.430
  447ILE      H 3917   4.707   8.793   7.335
  447ILE     CA 3918   4.641   8.741   7.531
  447ILE     HA 3919   4.642   8.812   7.602
  447ILE     CB 3920   4.500   8.730   7.471
  447ILE     HB 3921   4.503   8.674   7.389
  447ILE    CG2 3922   4.407   8.665   7.571
  447ILE   HG21 3923   4.315   8.658   7.532
  447ILE   HG22 3924   4.441   8.574   7.594
  447ILE   HG23 3925   4.403   8.721   7.654
  447ILE    CG1 3926   4.448   8.869   7.434
  447ILE   HG11 3927   4.522   8.921   7.391
  447ILE   HG12 3928   4.419   8.916   7.518
  447ILE     CD 3929   4.332   8.867   7.339
  447ILE    HD1 3930   4.303   8.961   7.320
  447ILE    HD2 3931   4.359   8.822   7.254
  447ILE    HD3 3932   4.256   8.817   7.381
  447ILE      C 3933   4.686   8.608   7.591
  447ILE      O 3934   4.677   8.588   7.712
  448PHE      N 3935   4.732   8.516   7.507
  448PHE      H 3936   4.734   8.536   7.409
  448PHE     CA 3937   4.780   8.388   7.556
  448PHE     HA 3938   4.705   8.347   7.608
  448PHE     CB 3939   4.818   8.300   7.437
  448PHE    HB1 3940   4.895   8.344   7.390
  448PHE    HB2 3941   4.739   8.296   7.376
  448PHE     CG 3942   4.859   8.158   7.471
  448PHE    CD1 3943   4.833   8.101   7.594
  448PHE    HD1 3944   4.785   8.154   7.664
  448PHE    CE1 3945   4.872   7.973   7.621
  448PHE    HE1 3946   4.853   7.934   7.711
  448PHE     CZ 3947   4.936   7.900   7.527
  448PHE     HZ 3948   4.965   7.807   7.548
  448PHE    CE2 3949   4.961   7.954   7.404
  448PHE    HE2 3950   5.007   7.900   7.334
  448PHE    CD2 3951   4.923   8.082   7.377
  448PHE    HD2 3952   4.942   8.121   7.287
  448PHE      C 3953   4.898   8.407   7.650
  448PHE      O 3954   4.905   8.346   7.757
  449THR      N 3955   4.993   8.493   7.612
  449THR      H 3956   4.983   8.542   7.525
  449THR     CA 3957   5.110   8.517   7.694
  449THR     HA 3958   5.153   8.428   7.707
  449THR     CB 3959   5.205   8.611   7.622
  449THR     HB 3960   5.158   8.697   7.600
  449THR    CG2 3961   5.327   8.638   7.707
  449THR   HG21 3962   5.388   8.700   7.659
  449THR   HG22 3963   5.299   8.680   7.794
  449THR   HG23 3964   5.374   8.552   7.726
  449THR    OG1 3965   5.246   8.553   7.498
  449THR    HG1 3966   5.308   8.616   7.451
  449THR      C 3967   5.070   8.575   7.829
  449THR      O 3968   5.121   8.533   7.933
  450ALA      N 3969   4.979   8.672   7.828
  450ALA      H 3970   4.940   8.703   7.742
  450ALA     CA 3971   4.937   8.733   7.953
  450ALA     HA 3972   5.021   8.761   7.999
  450ALA     CB 3973   4.849   8.854   7.925
  450ALA    HB1 3974   4.821   8.896   8.012
  450ALA    HB2 3975   4.900   8.921   7.872
  450ALA    HB3 3976   4.768   8.826   7.874
  450ALA      C 3977   4.863   8.634   8.041
  450ALA      O 3978   4.885   8.630   8.163
  451ALA      N 3979   4.774   8.555   7.983
  451ALA      H 3980   4.759   8.562   7.885
  451ALA     CA 3981   4.698   8.459   8.062
  451ALA     HA 3982   4.656   8.512   8.136
  451ALA     CB 3983   4.591   8.395   7.976
  451ALA    HB1 3984   4.539   8.330   8.031
  451ALA    HB2 3985   4.529   8.466   7.942
  451ALA    HB3 3986   4.634   8.348   7.899
  451ALA      C 3987   4.789   8.353   8.122
  451ALA      O 3988   4.770   8.312   8.237
  452ALA      N 3989   4.887   8.306   8.045
  452ALA      H 3990   4.897   8.339   7.951
  452ALA     CA 3991   4.980   8.207   8.098
  452ALA     HA 3992   4.924   8.137   8.141
  452ALA     CB 3993   5.062   8.148   7.984
  452ALA    HB1 3994   5.126   8.081   8.021
  452ALA    HB2 3995   5.001   8.105   7.918
  452ALA    HB3 3996   5.113   8.221   7.939
  452ALA      C 3997   5.071   8.267   8.204
  452ALA      O 3998   5.102   8.201   8.303
  453TYR      N 3999   5.114   8.391   8.183
  453TYR      H 4000   5.081   8.443   8.104
  453TYR     CA 4001   5.209   8.453   8.274
  453TYR     HA 4002   5.288   8.392   8.279
  453TYR     CB 4003   5.248   8.590   8.219
  453TYR    HB1 4004   5.166   8.647   8.215
  453TYR    HB2 4005   5.285   8.578   8.127
  453TYR     CG 4006   5.350   8.664   8.300
  453TYR    CD1 4007   5.485   8.641   8.283
  453TYR    HD1 4008   5.515   8.573   8.217
  453TYR    CE1 4009   5.578   8.710   8.356
  453TYR    HE1 4010   5.675   8.692   8.343
  453TYR     CZ 4011   5.537   8.803   8.446
  453TYR     OH 4012   5.630   8.873   8.520
  453TYR     HH 4013   5.583   8.937   8.581
  453TYR    CE2 4014   5.404   8.829   8.465
  453TYR    HE2 4015   5.375   8.898   8.532
  453TYR    CD2 4016   5.312   8.760   8.392
  453TYR    HD2 4017   5.215   8.780   8.405
  453TYR      C 4018   5.154   8.465   8.414
  453TYR      O 4019   5.224   8.439   8.512
  454TYR      N 4020   5.027   8.505   8.427
  454TYR      H 4021   4.974   8.522   8.344
  454TYR     CA 4022   4.963   8.525   8.556
  454TYR     HA 4023   5.039   8.539   8.620
  454TYR     CB 4024   4.872   8.647   8.550
  454TYR    HB1 4025   4.823   8.656   8.637
  454TYR    HB2 4026   4.806   8.635   8.476
  454TYR     CG 4027   4.946   8.775   8.526
  454TYR    CD1 4028   5.024   8.831   8.626
  454TYR    HD1 4029   5.030   8.786   8.715
  454TYR    CE1 4030   5.092   8.947   8.605
  454TYR    HE1 4031   5.148   8.986   8.678
  454TYR     CZ 4032   5.083   9.010   8.484
  454TYR     OH 4033   5.152   9.127   8.463
  454TYR     HH 4034   5.135   9.160   8.370
  454TYR    CE2 4035   5.007   8.957   8.384
  454TYR    HE2 4036   5.001   9.004   8.296
  454TYR    CD2 4037   4.939   8.841   8.405
  454TYR    HD2 4038   4.883   8.803   8.332
  454TYR      C 4039   4.885   8.404   8.602
  454TYR      O 4040   4.783   8.418   8.671
  455ARG      N 4041   4.928   8.283   8.565
  455ARG      H 4042   5.007   8.275   8.504
  455ARG     CA 4043   4.861   8.164   8.613
  455ARG     HA 4044   4.765   8.173   8.586
  455ARG     CB 4045   4.920   8.040   8.549
  455ARG    HB1 4046   4.914   8.051   8.450
  455ARG    HB2 4047   4.865   7.962   8.578
  455ARG     CG 4048   5.065   8.013   8.585
  455ARG    HG1 4049   5.072   7.996   8.683
  455ARG    HG2 4050   5.120   8.093   8.562
  455ARG     CD 4051   5.117   7.894   8.510
  455ARG    HD1 4052   5.117   7.915   8.412
  455ARG    HD2 4053   5.058   7.816   8.528
  455ARG     NE 4054   5.253   7.859   8.550
  455ARG     HE 4055   5.328   7.890   8.492
  455ARG     CZ 4056   5.284   7.789   8.659
  455ARG    NH1 4057   5.191   7.745   8.742
  455ARG   HH11 4058   5.095   7.765   8.724
  455ARG   HH12 4059   5.217   7.693   8.823
  455ARG    NH2 4060   5.411   7.763   8.685
  455ARG   HH21 4061   5.482   7.796   8.623
  455ARG   HH22 4062   5.436   7.711   8.767
  455ARG      C 4063   4.875   8.157   8.765
  455ARG      O 4064   4.976   8.201   8.820
  456PRO      N 4065   4.776   8.103   8.836
  456PRO     CD 4066   4.648   8.046   8.791
  456PRO    HD1 4067   4.663   7.978   8.719
  456PRO    HD2 4068   4.587   8.118   8.757
  456PRO     CG 4069   4.594   7.983   8.915
  456PRO    HG1 4070   4.622   7.888   8.921
  456PRO    HG2 4071   4.494   7.989   8.917
  456PRO     CB 4072   4.649   8.057   9.027
  456PRO    HB1 4073   4.648   8.001   9.110
  456PRO    HB2 4074   4.595   8.140   9.043
  456PRO     CA 4075   4.791   8.089   8.981
  456PRO     HA 4076   4.829   8.172   9.023
  456PRO      C 4077   4.888   7.977   9.015
  456PRO      O 4078   4.907   7.883   8.939
  457VAL      N 4079   4.948   7.989   9.134
  457VAL      H 4080   4.918   8.063   9.196
  457VAL     CA 4081   5.055   7.900   9.178
  457VAL     HA 4082   5.076   7.846   9.097
  457VAL     CB 4083   5.179   7.979   9.223
  457VAL     HB 4084   5.248   7.915   9.256
  457VAL    CG1 4085   5.238   8.054   9.106
  457VAL   HG11 4086   5.318   8.105   9.137
  457VAL   HG12 4087   5.264   7.990   9.035
  457VAL   HG13 4088   5.170   8.118   9.070
  457VAL    CG2 4089   5.146   8.075   9.338
  457VAL   HG21 4090   5.229   8.125   9.365
  457VAL   HG22 4091   5.076   8.141   9.308
  457VAL   HG23 4092   5.112   8.023   9.416
  457VAL      C 4093   5.010   7.805   9.287
  457VAL      O 4094   5.094   7.728   9.337
  458GLU      N 4095   4.884   7.806   9.326
  458GLU      H 4096   4.822   7.878   9.293
  458GLU     CA 4097   4.834   7.704   9.417
  458GLU     HA 4098   4.899   7.700   9.493
  458GLU     CB 4099   4.696   7.742   9.471
  458GLU    HB1 4100   4.658   7.663   9.519
  458GLU    HB2 4101   4.637   7.766   9.394
  458GLU     CG 4102   4.696   7.859   9.568
  458GLU    HG1 4103   4.769   7.846   9.635
  458GLU    HG2 4104   4.608   7.862   9.615
  458GLU     CD 4105   4.718   7.992   9.500
  458GLU    OE1 4106   4.739   7.994   9.377
  458GLU    OE2 4107   4.715   8.096   9.570
  458GLU      C 4108   4.827   7.571   9.344
  458GLU      O 4109   4.826   7.565   9.221
  459GLY      N 4110   4.824   7.463   9.420
  459GLY      H 4111   4.818   7.472   9.520
  459GLY     CA 4112   4.829   7.332   9.359
  459GLY    HA1 4113   4.861   7.268   9.429
  459GLY    HA2 4114   4.895   7.337   9.285
  459GLY      C 4115   4.695   7.286   9.305
  459GLY      O 4116   4.591   7.347   9.328
  460LEU      N 4117   4.699   7.176   9.229
  460LEU      H 4118   4.787   7.146   9.193
  460LEU     CA 4119   4.581   7.098   9.196
  460LEU     HA 4120   4.616   7.027   9.135
  460LEU     CB 4121   4.520   7.039   9.323
  460LEU    HB1 4122   4.439   6.987   9.297
  460LEU    HB2 4123   4.493   7.116   9.382
  460LEU     CG 4124   4.608   6.947   9.406
  460LEU     HG 4125   4.691   6.998   9.430
  460LEU    CD1 4126   4.536   6.906   9.533
  460LEU   HD11 4127   4.595   6.846   9.587
  460LEU   HD12 4128   4.514   6.988   9.587
  460LEU   HD13 4129   4.451   6.858   9.510
  460LEU    CD2 4130   4.650   6.825   9.328
  460LEU   HD21 4131   4.708   6.767   9.386
  460LEU   HD22 4132   4.569   6.774   9.300
  460LEU   HD23 4133   4.701   6.854   9.247
  460LEU      C 4134   4.475   7.177   9.120
  460LEU      O 4135   4.375   7.217   9.180
  461PRO      N 4136   4.493   7.204   8.991
  461PRO     CD 4137   4.606   7.166   8.904
  461PRO    HD1 4138   4.636   7.073   8.923
  461PRO    HD2 4139   4.683   7.229   8.916
  461PRO     CG 4140   4.549   7.177   8.767
  461PRO    HG1 4141   4.507   7.091   8.739
  461PRO    HG2 4142   4.620   7.203   8.701
  461PRO     CB 4143   4.448   7.282   8.774
  461PRO    HB1 4144   4.381   7.269   8.702
  461PRO    HB2 4145   4.491   7.372   8.764
  461PRO     CA 4146   4.385   7.266   8.913
  461PRO     HA 4147   4.354   7.352   8.955
  461PRO      C 4148   4.263   7.176   8.907
  461PRO      O 4149   4.269   7.060   8.951
  462PRO      N 4150   4.149   7.225   8.858
  462PRO     CD 4151   4.033   7.137   8.843
  462PRO    HD1 4152   4.015   7.087   8.928
  462PRO    HD2 4153   4.047   7.073   8.768
  462PRO     CG 4154   3.923   7.232   8.813
  462PRO    HG1 4155   3.879   7.263   8.898
  462PRO    HG2 4156   3.855   7.190   8.754
  462PRO     CB 4157   3.984   7.345   8.745
  462PRO    HB1 4158   3.927   7.427   8.757
  462PRO    HB2 4159   3.994   7.325   8.648
  462PRO     CA 4160   4.119   7.361   8.813
  462PRO     HA 4161   4.191   7.398   8.754
  462PRO      C 4162   4.110   7.455   8.930
  462PRO      O 4163   4.084   7.410   9.041
  463TYR      N 4164   4.129   7.583   8.906
  463TYR      H 4165   4.138   7.614   8.811
  463TYR     CA 4166   4.138   7.682   9.012
  463TYR     HA 4167   4.159   7.632   9.096
  463TYR     CB 4168   4.250   7.780   8.985
  463TYR    HB1 4169   4.257   7.844   9.062
  463TYR    HB2 4170   4.229   7.832   8.902
  463TYR     CG 4171   4.382   7.711   8.967
  463TYR    CD1 4172   4.449   7.660   9.076
  463TYR    HD1 4173   4.409   7.670   9.167
  463TYR    CE1 4174   4.569   7.597   9.062
  463TYR    HE1 4175   4.617   7.562   9.143
  463TYR     CZ 4176   4.624   7.583   8.937
  463TYR     OH 4177   4.745   7.520   8.923
  463TYR     HH 4178   4.771   7.519   8.827
  463TYR    CE2 4179   4.560   7.633   8.827
  463TYR    HE2 4180   4.600   7.624   8.736
  463TYR    CD2 4181   4.439   7.697   8.843
  463TYR    HD2 4182   4.392   7.734   8.763
  463TYR      C 4183   4.005   7.755   9.025
  463TYR      O 4184   3.947   7.798   8.925
  464LYS      N 4185   3.958   7.767   9.149
  464LYS      H 4186   4.009   7.729   9.226
  464LYS     CA 4187   3.832   7.836   9.173
  464LYS     HA 4188   3.763   7.789   9.119
  464LYS     CB 4189   3.794   7.828   9.320
  464LYS    HB1 4190   3.866   7.873   9.373
  464LYS    HB2 4191   3.789   7.732   9.346
  464LYS     CG 4192   3.660   7.894   9.354
  464LYS    HG1 4193   3.588   7.851   9.300
  464LYS    HG2 4194   3.665   7.992   9.331
  464LYS     CD 4195   3.625   7.881   9.501
  464LYS    HD1 4196   3.697   7.923   9.556
  464LYS    HD2 4197   3.618   7.784   9.525
  464LYS     CE 4198   3.493   7.950   9.532
  464LYS    HE1 4199   3.421   7.911   9.475
  464LYS    HE2 4200   3.502   8.048   9.513
  464LYS     NZ 4201   3.451   7.935   9.673
  464LYS    HZ1 4202   3.364   7.983   9.687
  464LYS    HZ2 4203   3.440   7.838   9.695
  464LYS    HZ3 4204   3.521   7.975   9.733
  464LYS      C 4205   3.844   7.981   9.129
  464LYS      O 4206   3.941   8.049   9.162
  465LEU      N 4207   3.745   8.027   9.055
  465LEU      H 4208   3.670   7.967   9.029
  465LEU     CA 4209   3.745   8.166   9.011
  465LEU     HA 4210   3.836   8.186   8.975
  465LEU     CB 4211   3.640   8.186   8.902
  465LEU    HB1 4212   3.551   8.163   8.942
  465LEU    HB2 4213   3.661   8.123   8.828
  465LEU     CG 4214   3.628   8.326   8.841
  465LEU     HG 4215   3.612   8.393   8.914
  465LEU    CD1 4216   3.756   8.367   8.771
  465LEU   HD11 4217   3.745   8.459   8.733
  465LEU   HD12 4218   3.831   8.368   8.837
  465LEU   HD13 4219   3.776   8.303   8.698
  465LEU    CD2 4220   3.511   8.329   8.745
  465LEU   HD21 4221   3.503   8.421   8.705
  465LEU   HD22 4222   3.526   8.262   8.673
  465LEU   HD23 4223   3.427   8.307   8.795
  465LEU      C 4224   3.717   8.256   9.129
  465LEU      O 4225   3.619   8.236   9.202
  466LYS      N 4226   3.803   8.355   9.149
  466LYS      H 4227   3.883   8.364   9.089
  466LYS     CA 4228   3.784   8.452   9.256
  466LYS     HA 4229   3.737   8.404   9.330
  466LYS     CB 4230   3.918   8.503   9.307
  466LYS    HB1 4231   3.901   8.574   9.376
  466LYS    HB2 4232   3.968   8.543   9.231
  466LYS     CG 4233   4.003   8.395   9.369
  466LYS    HG1 4234   4.024   8.327   9.300
  466LYS    HG2 4235   3.952   8.353   9.444
  466LYS     CD 4236   4.132   8.450   9.424
  466LYS    HD1 4237   4.111   8.523   9.490
  466LYS    HD2 4238   4.186   8.489   9.349
  466LYS     CE 4239   4.213   8.342   9.493
  466LYS    HE1 4240   4.232   8.269   9.428
  466LYS    HE2 4241   4.160   8.306   9.570
  466LYS     NZ 4242   4.342   8.393   9.545
  466LYS    HZ1 4243   4.392   8.319   9.590
  466LYS    HZ2 4244   4.397   8.429   9.470
  466LYS    HZ3 4245   4.325   8.466   9.612
  466LYS      C 4246   3.700   8.569   9.205
  466LYS      O 4247   3.706   8.605   9.087
  467ASN      N 4248   3.623   8.628   9.296
  467ASN      H 4249   3.626   8.595   9.391
  467ASN     CA 4250   3.535   8.739   9.263
  467ASN     HA 4251   3.499   8.723   9.171
  467ASN     CB 4252   3.417   8.744   9.359
  467ASN    HB1 4253   3.451   8.758   9.452
  467ASN    HB2 4254   3.368   8.657   9.355
  467ASN     CG 4255   3.320   8.855   9.327
  467ASN    OD1 4256   3.310   8.899   9.212
  467ASN    ND2 4257   3.247   8.901   9.428
  467ASN   HD21 4258   3.258   8.863   9.520
  467ASN   HD22 4259   3.181   8.975   9.413
  467ASN      C 4260   3.616   8.869   9.266
  467ASN      O 4261   3.599   8.955   9.353
  468THR      N 4262   3.706   8.881   9.170
  468THR      H 4263   3.716   8.807   9.104
  468THR     CA 4264   3.791   8.999   9.158
  468THR     HA 4265   3.737   9.075   9.196
  468THR     CB 4266   3.922   8.983   9.238
  468THR     HB 4267   3.903   8.964   9.335
  468THR    CG2 4268   4.008   8.872   9.181
  468THR   HG21 4269   4.092   8.864   9.235
  468THR   HG22 4270   3.958   8.786   9.185
  468THR   HG23 4271   4.031   8.894   9.086
  468THR    OG1 4272   3.995   9.106   9.233
  468THR    HG1 4273   4.080   9.097   9.285
  468THR      C 4274   3.822   9.024   9.012
  468THR      O 4275   3.816   8.933   8.929
  469VAL      N 4276   3.856   9.149   8.981
  469VAL      H 4277   3.874   9.215   9.055
  469VAL     CA 4278   3.867   9.193   8.842
  469VAL     HA 4279   3.780   9.171   8.798
  469VAL     CB 4280   3.892   9.345   8.838
  469VAL     HB 4281   3.970   9.368   8.897
  469VAL    CG1 4282   3.926   9.390   8.697
  469VAL   HG11 4283   3.942   9.489   8.697
  469VAL   HG12 4284   4.008   9.343   8.666
  469VAL   HG13 4285   3.850   9.369   8.636
  469VAL    CG2 4286   3.772   9.420   8.892
  469VAL   HG21 4287   3.790   9.519   8.889
  469VAL   HG22 4288   3.692   9.399   8.837
  469VAL   HG23 4289   3.755   9.393   8.987
  469VAL      C 4290   3.977   9.117   8.770
  469VAL      O 4291   3.957   9.067   8.658
  470GLY      N 4292   4.094   9.108   8.832
  470GLY      H 4293   4.104   9.145   8.925
  470GLY     CA 4294   4.208   9.046   8.766
  470GLY    HA1 4295   4.286   9.052   8.828
  470GLY    HA2 4296   4.227   9.099   8.683
  470GLY      C 4297   4.182   8.901   8.730
  470GLY      O 4298   4.222   8.855   8.623
  471ASP      N 4299   4.111   8.829   8.816
  471ASP      H 4300   4.078   8.871   8.901
  471ASP     CA 4301   4.082   8.690   8.786
  471ASP     HA 4302   4.169   8.653   8.753
  471ASP     CB 4303   4.036   8.617   8.912
  471ASP    HB1 4304   3.986   8.535   8.886
  471ASP    HB2 4305   3.976   8.678   8.965
  471ASP     CG 4306   4.152   8.577   8.999
  471ASP    OD1 4307   4.233   8.493   8.955
  471ASP    OD2 4308   4.163   8.630   9.112
  471ASP      C 4309   3.978   8.676   8.676
  471ASP      O 4310   3.984   8.579   8.599
  472TYR      N 4311   3.883   8.769   8.666
  472TYR      H 4312   3.874   8.840   8.736
  472TYR     CA 4313   3.792   8.766   8.552
  472TYR     HA 4314   3.753   8.674   8.551
  472TYR     CB 4315   3.681   8.869   8.570
  472TYR    HB1 4316   3.633   8.881   8.483
  472TYR    HB2 4317   3.722   8.956   8.597
  472TYR     CG 4318   3.579   8.831   8.674
  472TYR    CD1 4319   3.503   8.715   8.662
  472TYR    HD1 4320   3.515   8.657   8.582
  472TYR    CE1 4321   3.411   8.680   8.758
  472TYR    HE1 4322   3.358   8.596   8.749
  472TYR     CZ 4323   3.392   8.762   8.867
  472TYR     OH 4324   3.300   8.729   8.964
  472TYR     HH 4325   3.300   8.800   9.035
  472TYR    CE2 4326   3.466   8.877   8.881
  472TYR    HE2 4327   3.453   8.936   8.961
  472TYR    CD2 4328   3.558   8.911   8.785
  472TYR    HD2 4329   3.611   8.996   8.796
  472TYR      C 4330   3.867   8.790   8.422
  472TYR      O 4331   3.841   8.723   8.321
  473PHE      N 4332   3.961   8.885   8.421
  473PHE      H 4333   3.976   8.943   8.502
  473PHE     CA 4334   4.041   8.904   8.301
  473PHE     HA 4335   3.974   8.919   8.228
  473PHE     CB 4336   4.131   9.026   8.314
  473PHE    HB1 4337   4.205   9.019   8.247
  473PHE    HB2 4338   4.170   9.028   8.406
  473PHE     CG 4339   4.061   9.156   8.291
  473PHE    CD1 4340   4.000   9.184   8.170
  473PHE    HD1 4341   4.003   9.117   8.097
  473PHE    CE1 4342   3.936   9.303   8.149
  473PHE    HE1 4343   3.891   9.322   8.062
  473PHE     CZ 4344   3.933   9.398   8.249
  473PHE     HZ 4345   3.886   9.486   8.235
  473PHE    CE2 4346   3.995   9.372   8.369
  473PHE    HE2 4347   3.994   9.441   8.442
  473PHE    CD2 4348   4.058   9.252   8.390
  473PHE    HD2 4349   4.102   9.234   8.478
  473PHE      C 4350   4.124   8.780   8.270
  473PHE      O 4351   4.137   8.741   8.154
  474ARG      N 4352   4.182   8.718   8.373
  474ARG      H 4353   4.170   8.754   8.466
  474ARG     CA 4354   4.263   8.599   8.352
  474ARG     HA 4355   4.334   8.627   8.287
  474ARG     CB 4356   4.325   8.554   8.484
  474ARG    HB1 4357   4.251   8.532   8.548
  474ARG    HB2 4358   4.379   8.630   8.521
  474ARG     CG 4359   4.416   8.433   8.474
  474ARG    HG1 4360   4.487   8.452   8.406
  474ARG    HG2 4361   4.362   8.354   8.446
  474ARG     CD 4362   4.483   8.401   8.605
  474ARG    HD1 4363   4.539   8.479   8.634
  474ARG    HD2 4364   4.541   8.321   8.594
  474ARG     NE 4365   4.387   8.373   8.711
  474ARG     HE 4366   4.373   8.444   8.781
  474ARG     CZ 4367   4.317   8.261   8.722
  474ARG    NH1 4368   4.329   8.163   8.634
  474ARG   HH11 4369   4.392   8.173   8.557
  474ARG   HH12 4370   4.275   8.080   8.645
  474ARG    NH2 4371   4.233   8.246   8.824
  474ARG   HH21 4372   4.223   8.319   8.892
  474ARG   HH22 4373   4.180   8.162   8.833
  474ARG      C 4374   4.181   8.486   8.291
  474ARG      O 4375   4.223   8.422   8.195
  475VAL      N 4376   4.063   8.459   8.348
  475VAL      H 4377   4.030   8.515   8.425
  475VAL     CA 4378   3.984   8.348   8.297
  475VAL     HA 4379   4.047   8.271   8.289
  475VAL     CB 4380   3.872   8.310   8.396
  475VAL     HB 4381   3.909   8.309   8.489
  475VAL    CG1 4382   3.761   8.411   8.395
  475VAL   HG11 4383   3.690   8.384   8.460
  475VAL   HG12 4384   3.797   8.501   8.421
  475VAL   HG13 4385   3.722   8.417   8.303
  475VAL    CG2 4386   3.818   8.173   8.364
  475VAL   HG21 4387   3.746   8.150   8.429
  475VAL   HG22 4388   3.781   8.173   8.271
  475VAL   HG23 4389   3.892   8.106   8.371
  475VAL      C 4390   3.931   8.380   8.158
  475VAL      O 4391   3.919   8.290   8.073
  476THR      N 4392   3.900   8.507   8.130
  476THR      H 4393   3.902   8.576   8.203
  476THR     CA 4394   3.863   8.545   7.994
  476THR     HA 4395   3.784   8.489   7.969
  476THR     CB 4396   3.826   8.692   7.991
  476THR     HB 4397   3.902   8.748   8.024
  476THR    CG2 4398   3.787   8.735   7.851
  476THR   HG21 4399   3.763   8.833   7.852
  476THR   HG22 4400   3.864   8.720   7.789
  476THR   HG23 4401   3.708   8.682   7.821
  476THR    OG1 4402   3.716   8.715   8.080
  476THR    HG1 4403   3.691   8.812   8.078
  476THR      C 4404   3.977   8.517   7.897
  476THR      O 4405   3.954   8.465   7.787
  477GLY      N 4406   4.099   8.553   7.935
  477GLY      H 4407   4.112   8.599   8.023
  477GLY     CA 4408   4.213   8.526   7.849
  477GLY    HA1 4409   4.294   8.567   7.892
  477GLY    HA2 4410   4.196   8.571   7.761
  477GLY      C 4411   4.235   8.377   7.828
  477GLY      O 4412   4.269   8.334   7.718
  478GLU      N 4413   4.216   8.298   7.933
  478GLU      H 4414   4.193   8.338   8.022
  478GLU     CA 4415   4.228   8.153   7.919
  478GLU     HA 4416   4.319   8.137   7.881
  478GLU     CB 4417   4.213   8.086   8.055
  478GLU    HB1 4418   4.205   7.988   8.041
  478GLU    HB2 4419   4.130   8.121   8.099
  478GLU     CG 4420   4.329   8.111   8.149
  478GLU    HG1 4421   4.340   8.210   8.162
  478GLU    HG2 4422   4.412   8.074   8.109
  478GLU     CD 4423   4.307   8.047   8.284
  478GLU    OE1 4424   4.199   7.989   8.306
  478GLU    OE2 4425   4.398   8.055   8.369
  478GLU      C 4426   4.125   8.099   7.823
  478GLU      O 4427   4.155   8.012   7.740
  479ILE      N 4428   4.002   8.150   7.831
  479ILE      H 4429   3.982   8.221   7.899
  479ILE     CA 4430   3.897   8.104   7.742
  479ILE     HA 4431   3.895   8.005   7.751
  479ILE     CB 4432   3.761   8.162   7.785
  479ILE     HB 4433   3.769   8.262   7.795
  479ILE    CG2 4434   3.656   8.136   7.680
  479ILE   HG21 4435   3.569   8.175   7.710
  479ILE   HG22 4436   3.683   8.179   7.594
  479ILE   HG23 4437   3.646   8.038   7.667
  479ILE    CG1 4438   3.718   8.100   7.918
  479ILE   HG11 4439   3.799   8.091   7.977
  479ILE   HG12 4440   3.679   8.010   7.900
  479ILE     CD 4441   3.616   8.181   7.993
  479ILE    HD1 4442   3.593   8.135   8.079
  479ILE    HD2 4443   3.654   8.272   8.014
  479ILE    HD3 4444   3.534   8.191   7.937
  479ILE      C 4445   3.931   8.139   7.598
  479ILE      O 4446   3.915   8.057   7.507
  480LEU      N 4447   3.979   8.261   7.575
  480LEU      H 4448   3.990   8.326   7.650
  480LEU     CA 4449   4.016   8.299   7.439
  480LEU     HA 4450   3.935   8.280   7.383
  480LEU     CB 4451   4.051   8.448   7.433
  480LEU    HB1 4452   4.092   8.467   7.344
  480LEU    HB2 4453   4.118   8.467   7.505
  480LEU     CG 4454   3.937   8.547   7.452
  480LEU     HG 4455   3.891   8.526   7.538
  480LEU    CD1 4456   3.991   8.688   7.458
  480LEU   HD11 4457   3.915   8.753   7.471
  480LEU   HD12 4458   4.055   8.697   7.535
  480LEU   HD13 4459   4.039   8.709   7.373
  480LEU    CD2 4460   3.835   8.536   7.341
  480LEU   HD21 4461   3.762   8.603   7.357
  480LEU   HD22 4462   3.879   8.555   7.253
  480LEU   HD23 4463   3.797   8.444   7.340
  480LEU      C 4464   4.132   8.215   7.388
  480LEU      O 4465   4.136   8.178   7.270
  481SER      N 4466   4.229   8.185   7.474
  481SER      H 4467   4.223   8.218   7.568
  481SER     CA 4468   4.343   8.105   7.433
  481SER     HA 4469   4.382   8.153   7.354
  481SER     CB 4470   4.444   8.097   7.547
  481SER    HB1 4471   4.529   8.054   7.517
  481SER    HB2 4472   4.406   8.047   7.625
  481SER     OG 4473   4.477   8.226   7.593
  481SER     HG 4474   4.543   8.219   7.668
  481SER      C 4475   4.300   7.965   7.391
  481SER      O 4476   4.342   7.914   7.287
  482VAL      N 4477   4.214   7.902   7.471
  482VAL      H 4478   4.183   7.947   7.555
  482VAL     CA 4479   4.165   7.770   7.437
  482VAL     HA 4480   4.246   7.715   7.420
  482VAL     CB 4481   4.086   7.710   7.554
  482VAL     HB 4482   4.012   7.772   7.581
  482VAL    CG1 4483   4.023   7.580   7.514
  482VAL   HG11 4484   3.972   7.543   7.592
  482VAL   HG12 4485   3.961   7.596   7.438
  482VAL   HG13 4486   4.094   7.516   7.487
  482VAL    CG2 4487   4.177   7.691   7.673
  482VAL   HG21 4488   4.125   7.652   7.749
  482VAL   HG22 4489   4.252   7.630   7.649
  482VAL   HG23 4490   4.215   7.780   7.701
  482VAL      C 4491   4.081   7.776   7.310
  482VAL      O 4492   4.084   7.684   7.228
  483SER      N 4493   4.003   7.882   7.294
  483SER      H 4494   3.998   7.951   7.367
  483SER     CA 4495   3.925   7.899   7.172
  483SER     HA 4496   3.866   7.819   7.166
  483SER     CB 4497   3.843   8.027   7.181
  483SER    HB1 4498   3.901   8.105   7.205
  483SER    HB2 4499   3.770   8.018   7.249
  483SER     OG 4500   3.783   8.055   7.057
  483SER     HG 4501   3.729   8.140   7.064
  483SER      C 4502   4.014   7.903   7.050
  483SER      O 4503   3.986   7.838   6.949
  484GLY      N 4504   4.122   7.980   7.056
  484GLY      H 4505   4.139   8.036   7.138
  484GLY     CA 4506   4.215   7.984   6.944
  484GLY    HA1 4507   4.285   8.052   6.965
  484GLY    HA2 4508   4.164   8.013   6.863
  484GLY      C 4509   4.280   7.850   6.918
  484GLY      O 4510   4.304   7.813   6.804
  485GLY      N 4511   4.310   7.776   7.025
  485GLY      H 4512   4.295   7.812   7.117
  485GLY     CA 4513   4.364   7.643   7.006
  485GLY    HA1 4514   4.384   7.606   7.097
  485GLY    HA2 4515   4.449   7.652   6.954
  485GLY      C 4516   4.269   7.551   6.933
  485GLY      O 4517   4.308   7.478   6.843
  486VAL      N 4518   4.141   7.556   6.971
  486VAL      H 4519   4.114   7.616   7.047
  486VAL     CA 4520   4.040   7.475   6.902
  486VAL     HA 4521   4.071   7.381   6.904
  486VAL     CB 4522   3.905   7.487   6.975
  486VAL     HB 4523   3.884   7.584   6.991
  486VAL    CG1 4524   3.794   7.428   6.892
  486VAL   HG11 4525   3.707   7.437   6.941
  486VAL   HG12 4526   3.788   7.477   6.805
  486VAL   HG13 4527   3.813   7.332   6.875
  486VAL    CG2 4528   3.912   7.415   7.108
  486VAL   HG21 4529   3.824   7.424   7.155
  486VAL   HG22 4530   3.933   7.319   7.093
  486VAL   HG23 4531   3.984   7.456   7.165
  486VAL      C 4532   4.029   7.518   6.757
  486VAL      O 4533   4.016   7.433   6.666
  487TYR      N 4534   4.031   7.649   6.732
  487TYR      H 4535   4.037   7.714   6.808
  487TYR     CA 4536   4.024   7.698   6.595
  487TYR     HA 4537   3.938   7.664   6.558
  487TYR     CB 4538   4.027   7.851   6.595
  487TYR    HB1 4539   4.104   7.883   6.651
  487TYR    HB2 4540   3.941   7.886   6.634
  487TYR     CG 4541   4.043   7.908   6.457
  487TYR    CD1 4542   3.936   7.914   6.370
  487TYR    HD1 4543   3.847   7.880   6.400
  487TYR    CE1 4544   3.950   7.966   6.243
  487TYR    HE1 4545   3.872   7.970   6.181
  487TYR     CZ 4546   4.071   8.013   6.203
  487TYR     OH 4547   4.086   8.065   6.077
  487TYR     HH 4548   4.181   8.095   6.064
  487TYR    CE2 4549   4.179   8.009   6.288
  487TYR    HE2 4550   4.268   8.044   6.258
  487TYR    CD2 4551   4.164   7.957   6.414
  487TYR    HD2 4552   4.243   7.955   6.476
  487TYR      C 4553   4.138   7.643   6.511
  487TYR      O 4554   4.115   7.592   6.401
  488PHE      N 4555   4.261   7.654   6.560
  488PHE      H 4556   4.276   7.696   6.650
  488PHE     CA 4557   4.374   7.605   6.482
  488PHE     HA 4558   4.363   7.647   6.392
  488PHE     CB 4559   4.505   7.649   6.545
  488PHE    HB1 4560   4.579   7.595   6.506
  488PHE    HB2 4561   4.500   7.633   6.644
  488PHE     CG 4562   4.537   7.794   6.524
  488PHE    CD1 4563   4.560   7.843   6.397
  488PHE    HD1 4564   4.555   7.782   6.319
  488PHE    CE1 4565   4.589   7.975   6.378
  488PHE    HE1 4566   4.606   8.010   6.286
  488PHE     CZ 4567   4.595   8.060   6.485
  488PHE     HZ 4568   4.616   8.157   6.471
  488PHE    CE2 4569   4.573   8.013   6.611
  488PHE    HE2 4570   4.578   8.075   6.690
  488PHE    CD2 4571   4.544   7.880   6.630
  488PHE    HD2 4572   4.528   7.846   6.723
  488PHE      C 4573   4.371   7.454   6.468
  488PHE      O 4574   4.414   7.402   6.365
  489PHE      N 4575   4.321   7.383   6.568
  489PHE      H 4576   4.292   7.430   6.652
  489PHE     CA 4577   4.307   7.239   6.558
  489PHE     HA 4578   4.399   7.203   6.542
  489PHE     CB 4579   4.251   7.185   6.689
  489PHE    HB1 4580   4.161   7.226   6.705
  489PHE    HB2 4581   4.313   7.211   6.764
  489PHE     CG 4582   4.235   7.037   6.693
  489PHE    CD1 4583   4.343   6.955   6.713
  489PHE    HD1 4584   4.434   6.995   6.724
  489PHE    CE1 4585   4.328   6.819   6.719
  489PHE    HE1 4586   4.408   6.761   6.733
  489PHE     CZ 4587   4.203   6.764   6.706
  489PHE     HZ 4588   4.191   6.665   6.711
  489PHE    CE2 4589   4.094   6.845   6.687
  489PHE    HE2 4590   4.003   6.805   6.678
  489PHE    CD2 4591   4.110   6.980   6.681
  489PHE    HD2 4592   4.030   7.039   6.668
  489PHE      C 4593   4.217   7.201   6.441
  489PHE      O 4594   4.254   7.120   6.355
  490PHE      N 4595   4.098   7.261   6.435
  490PHE      H 4596   4.071   7.329   6.504
  490PHE     CA 4597   4.007   7.226   6.326
  490PHE     HA 4598   4.006   7.126   6.325
  490PHE     CB 4599   3.867   7.280   6.353
  490PHE    HB1 4600   3.815   7.278   6.268
  490PHE    HB2 4601   3.875   7.375   6.385
  490PHE     CG 4602   3.791   7.202   6.457
  490PHE    CD1 4603   3.766   7.067   6.440
  490PHE    HD1 4604   3.798   7.021   6.358
  490PHE    CE1 4605   3.697   6.995   6.535
  490PHE    HE1 4606   3.680   6.898   6.522
  490PHE     CZ 4607   3.651   7.058   6.648
  490PHE     HZ 4608   3.601   7.007   6.717
  490PHE    CE2 4609   3.674   7.192   6.666
  490PHE    HE2 4610   3.640   7.238   6.748
  490PHE    CD2 4611   3.744   7.264   6.570
  490PHE    HD2 4612   3.760   7.362   6.584
  490PHE      C 4613   4.058   7.277   6.192
  490PHE      O 4614   4.038   7.211   6.090
  491ARG      N 4615   4.125   7.392   6.190
  491ARG      H 4616   4.135   7.446   6.274
  491ARG     CA 4617   4.184   7.439   6.065
  491ARG     HA 4618   4.110   7.444   5.998
  491ARG     CB 4619   4.244   7.578   6.087
  491ARG    HB1 4620   4.315   7.571   6.157
  491ARG    HB2 4621   4.171   7.639   6.120
  491ARG     CG 4622   4.306   7.643   5.964
  491ARG    HG1 4623   4.374   7.581   5.926
  491ARG    HG2 4624   4.350   7.729   5.992
  491ARG     CD 4625   4.205   7.675   5.856
  491ARG    HD1 4626   4.156   7.592   5.830
  491ARG    HD2 4627   4.252   7.713   5.776
  491ARG     NE 4628   4.106   7.773   5.900
  491ARG     HE 4629   4.122   7.820   5.987
  491ARG     CZ 4630   3.996   7.805   5.832
  491ARG    NH1 4631   3.968   7.749   5.715
  491ARG   HH11 4632   4.030   7.682   5.676
  491ARG   HH12 4633   3.885   7.775   5.666
  491ARG    NH2 4634   3.913   7.896   5.881
  491ARG   HH21 4635   3.933   7.941   5.969
  491ARG   HH22 4636   3.830   7.921   5.831
  491ARG      C 4637   4.288   7.341   6.013
  491ARG      O 4638   4.294   7.313   5.893
  492GLY      N 4639   4.370   7.287   6.103
  492GLY      H 4640   4.363   7.314   6.199
  492GLY     CA 4641   4.469   7.189   6.061
  492GLY    HA1 4642   4.527   7.169   6.140
  492GLY    HA2 4643   4.524   7.231   5.989
  492GLY      C 4644   4.406   7.061   6.010
  492GLY      O 4645   4.452   7.005   5.910
  493ILE      N 4646   4.302   7.013   6.077
  493ILE      H 4647   4.271   7.059   6.160
  493ILE     CA 4648   4.233   6.893   6.029
  493ILE     HA 4649   4.302   6.822   6.021
  493ILE     CB 4650   4.127   6.847   6.130
  493ILE     HB 4651   4.078   6.927   6.165
  493ILE    CG2 4652   4.026   6.753   6.064
  493ILE   HG21 4653   3.958   6.725   6.132
  493ILE   HG22 4654   3.980   6.801   5.989
  493ILE   HG23 4655   4.074   6.673   6.029
  493ILE    CG1 4656   4.196   6.775   6.245
  493ILE   HG11 4657   4.279   6.825   6.269
  493ILE   HG12 4658   4.220   6.683   6.215
  493ILE     CD 4659   4.113   6.763   6.369
  493ILE    HD1 4660   4.165   6.715   6.440
  493ILE    HD2 4661   4.089   6.855   6.402
  493ILE    HD3 4662   4.029   6.712   6.349
  493ILE      C 4663   4.173   6.919   5.892
  493ILE      O 4664   4.178   6.833   5.803
  494GLN      N 4665   4.113   7.036   5.872
  494GLN      H 4666   4.105   7.102   5.948
  494GLN     CA 4667   4.059   7.070   5.742
  494GLN     HA 4668   3.992   6.999   5.722
  494GLN     CB 4669   3.993   7.208   5.747
  494GLN    HB1 4670   4.064   7.277   5.765
  494GLN    HB2 4671   3.927   7.209   5.822
  494GLN     CG 4672   3.921   7.246   5.620
  494GLN    HG1 4673   3.852   7.177   5.600
  494GLN    HG2 4674   3.987   7.250   5.545
  494GLN     CD 4675   3.853   7.380   5.630
  494GLN    OE1 4676   3.918   7.481   5.657
  494GLN    NE2 4677   3.722   7.382   5.609
  494GLN   HE21 4678   3.673   7.298   5.588
  494GLN   HE22 4679   3.672   7.469   5.615
  494GLN      C 4680   4.167   7.068   5.636
  494GLN      O 4681   4.146   7.017   5.525
  495TYR      N 4682   4.284   7.123   5.667
  495TYR      H 4683   4.297   7.166   5.757
  495TYR     CA 4684   4.394   7.121   5.571
  495TYR     HA 4685   4.360   7.168   5.490
  495TYR     CB 4686   4.515   7.194   5.628
  495TYR    HB1 4687   4.543   7.149   5.713
  495TYR    HB2 4688   4.489   7.289   5.648
  495TYR     CG 4689   4.634   7.196   5.534
  495TYR    CD1 4690   4.645   7.293   5.437
  495TYR    HD1 4691   4.573   7.363   5.429
  495TYR    CE1 4692   4.752   7.296   5.352
  495TYR    HE1 4693   4.759   7.368   5.283
  495TYR     CZ 4694   4.850   7.200   5.362
  495TYR     OH 4695   4.956   7.203   5.275
  495TYR     HH 4696   5.018   7.128   5.296
  495TYR    CE2 4697   4.841   7.102   5.457
  495TYR    HE2 4698   4.912   7.033   5.464
  495TYR    CD2 4699   4.733   7.100   5.543
  495TYR    HD2 4700   4.726   7.029   5.613
  495TYR      C 4701   4.432   6.979   5.534
  495TYR      O 4702   4.444   6.945   5.416
  496PHE      N 4703   4.452   6.894   5.635
  496PHE      H 4704   4.437   6.924   5.730
  496PHE     CA 4705   4.496   6.758   5.606
  496PHE     HA 4706   4.578   6.769   5.550
  496PHE     CB 4707   4.529   6.684   5.736
  496PHE    HB1 4708   4.551   6.589   5.715
  496PHE    HB2 4709   4.449   6.687   5.796
  496PHE     CG 4710   4.645   6.742   5.811
  496PHE    CD1 4711   4.763   6.776   5.748
  496PHE    HD1 4712   4.772   6.762   5.650
  496PHE    CE1 4713   4.868   6.829   5.818
  496PHE    HE1 4714   4.953   6.853   5.771
  496PHE     CZ 4715   4.856   6.849   5.952
  496PHE     HZ 4716   4.932   6.889   6.004
  496PHE    CE2 4717   4.741   6.816   6.017
  496PHE    HE2 4718   4.733   6.831   6.116
  496PHE    CD2 4719   4.636   6.763   5.947
  496PHE    HD2 4720   4.552   6.740   5.995
  496PHE      C 4721   4.392   6.681   5.526
  496PHE      O 4722   4.427   6.606   5.435
  497LEU      N 4723   4.264   6.698   5.559
  497LEU      H 4724   4.239   6.758   5.636
  497LEU     CA 4725   4.161   6.629   5.482
  497LEU     HA 4726   4.187   6.533   5.484
  497LEU     CB 4727   4.025   6.647   5.547
  497LEU    HB1 4728   3.957   6.610   5.484
  497LEU    HB2 4729   4.010   6.746   5.559
  497LEU     CG 4730   4.003   6.581   5.683
  497LEU     HG 4731   4.071   6.615   5.748
  497LEU    CD1 4732   3.864   6.615   5.732
  497LEU   HD11 4733   3.849   6.573   5.821
  497LEU   HD12 4734   3.855   6.715   5.741
  497LEU   HD13 4735   3.796   6.582   5.667
  497LEU    CD2 4736   4.020   6.431   5.674
  497LEU   HD21 4737   4.005   6.391   5.764
  497LEU   HD22 4738   3.954   6.394   5.609
  497LEU   HD23 4739   4.113   6.410   5.643
  497LEU      C 4740   4.158   6.678   5.338
  497LEU      O 4741   4.142   6.599   5.245
  498GLN      N 4742   4.173   6.809   5.317
  498GLN      H 4743   4.189   6.872   5.394
  498GLN     CA 4744   4.166   6.860   5.181
  498GLN     HA 4745   4.083   6.819   5.143
  498GLN     CB 4746   4.155   7.012   5.181
  498GLN    HB1 4747   4.179   7.046   5.090
  498GLN    HB2 4748   4.219   7.049   5.249
  498GLN     CG 4749   4.017   7.062   5.215
  498GLN    HG1 4750   3.995   7.036   5.309
  498GLN    HG2 4751   3.951   7.020   5.153
  498GLN     CD 4752   4.006   7.212   5.203
  498GLN    OE1 4753   4.100   7.279   5.161
  498GLN    NE2 4754   3.891   7.266   5.241
  498GLN   HE21 4755   3.817   7.208   5.276
  498GLN   HE22 4756   3.878   7.365   5.236
  498GLN      C 4757   4.286   6.817   5.098
  498GLN      O 4758   4.272   6.786   4.980
  499ARG      N 4759   4.405   6.814   5.158
  499ARG      H 4760   4.411   6.829   5.257
  499ARG     CA 4761   4.527   6.789   5.081
  499ARG     HA 4762   4.503   6.816   4.988
  499ARG     CB 4763   4.642   6.872   5.137
  499ARG    HB1 4764   4.725   6.847   5.088
  499ARG    HB2 4765   4.652   6.850   5.234
  499ARG     CG 4766   4.623   7.023   5.124
  499ARG    HG1 4767   4.684   7.069   5.189
  499ARG    HG2 4768   4.528   7.046   5.147
  499ARG     CD 4769   4.652   7.076   4.985
  499ARG    HD1 4770   4.731   7.028   4.947
  499ARG    HD2 4771   4.672   7.174   4.990
  499ARG     NE 4772   4.539   7.057   4.895
  499ARG     HE 4773   4.545   6.984   4.828
  499ARG     CZ 4774   4.428   7.131   4.896
  499ARG    NH1 4775   4.413   7.231   4.983
  499ARG   HH11 4776   4.486   7.252   5.049
  499ARG   HH12 4777   4.329   7.286   4.983
  499ARG    NH2 4778   4.331   7.105   4.809
  499ARG   HH21 4779   4.341   7.031   4.744
  499ARG   HH22 4780   4.247   7.161   4.809
  499ARG      C 4781   4.568   6.643   5.079
  499ARG      O 4782   4.613   6.595   4.975
  500ARG      N 4783   4.553   6.571   5.189
  500ARG      H 4784   4.505   6.613   5.267
  500ARG     CA 4785   4.603   6.435   5.203
  500ARG     HA 4786   4.586   6.413   5.299
  500ARG     CB 4787   4.526   6.340   5.112
  500ARG    HB1 4788   4.552   6.247   5.136
  500ARG    HB2 4789   4.553   6.359   5.018
  500ARG     CG 4790   4.375   6.350   5.120
  500ARG    HG1 4791   4.335   6.289   5.053
  500ARG    HG2 4792   4.348   6.444   5.100
  500ARG     CD 4793   4.323   6.313   5.257
  500ARG    HD1 4794   4.356   6.379   5.325
  500ARG    HD2 4795   4.354   6.222   5.282
  500ARG     NE 4796   4.177   6.314   5.258
  500ARG     HE 4797   4.132   6.396   5.293
  500ARG     CZ 4798   4.099   6.215   5.216
  500ARG    NH1 4799   4.151   6.102   5.168
  500ARG   HH11 4800   4.250   6.091   5.163
  500ARG   HH12 4801   4.091   6.029   5.137
  500ARG    NH2 4802   3.968   6.227   5.221
  500ARG   HH21 4803   3.927   6.311   5.257
  500ARG   HH22 4804   3.910   6.153   5.190
  500ARG      C 4805   4.754   6.426   5.173
  500ARG      O 4806   4.794   6.364   5.075
  501PRO      N 4807   4.838   6.489   5.255
  501PRO     CD 4808   4.810   6.583   5.364
  501PRO    HD1 4809   4.787   6.535   5.448
  501PRO    HD2 4810   4.735   6.645   5.340
  501PRO     CG 4811   4.937   6.657   5.378
  501PRO    HG1 4812   4.949   6.689   5.473
  501PRO    HG2 4813   4.938   6.736   5.317
  501PRO     CB 4814   5.044   6.563   5.342
  501PRO    HB1 4815   5.073   6.512   5.423
  501PRO    HB2 4816   5.122   6.614   5.305
  501PRO     CA 4817   4.983   6.471   5.237
  501PRO     HA 4818   5.011   6.494   5.144
  501PRO      C 4819   5.024   6.326   5.259
  501PRO      O 4820   4.963   6.253   5.336
  502SER      N 4821   5.131   6.286   5.189
  502SER      H 4822   5.187   6.355   5.144
  502SER     CA 4823   5.168   6.145   5.177
  502SER     HA 4824   5.087   6.095   5.207
  502SER     CB 4825   5.206   6.117   5.032
  502SER    HB1 4826   5.134   6.148   4.970
  502SER    HB2 4827   5.222   6.020   5.018
  502SER     OG 4828   5.325   6.186   4.998
  502SER     HG 4829   5.349   6.167   4.903
  502SER      C 4830   5.282   6.104   5.268
  502SER      O 4831   5.363   6.019   5.230
  503LEU      N 4832   5.296   6.164   5.387
  503LEU      H 4833   5.239   6.244   5.407
  503LEU     CA 4834   5.391   6.118   5.489
  503LEU     HA 4835   5.373   6.179   5.566
  503LEU     CB 4836   5.363   5.972   5.524
  503LEU    HB1 4837   5.424   5.947   5.599
  503LEU    HB2 4838   5.384   5.917   5.444
  503LEU     CG 4839   5.220   5.938   5.567
  503LEU     HG 4840   5.158   5.969   5.495
  503LEU    CD1 4841   5.202   5.787   5.585
  503LEU   HD11 4842   5.108   5.768   5.613
  503LEU   HD12 4843   5.221   5.741   5.499
  503LEU   HD13 4844   5.265   5.754   5.655
  503LEU    CD2 4845   5.184   6.011   5.695
  503LEU   HD21 4846   5.090   5.988   5.722
  503LEU   HD22 4847   5.247   5.984   5.768
  503LEU   HD23 4848   5.191   6.110   5.680
  503LEU      C 4849   5.538   6.135   5.451
  503LEU      O 4850   5.626   6.098   5.529
  504LYS      N 4851   5.566   6.189   5.332
  504LYS      H 4852   5.492   6.195   5.265
  504LYS     CA 4853   5.697   6.240   5.295
  504LYS     HA 4854   5.753   6.231   5.377
  504LYS     CB 4855   5.755   6.159   5.179
  504LYS    HB1 4856   5.839   6.204   5.149
  504LYS    HB2 4857   5.689   6.160   5.104
  504LYS     CG 4858   5.787   6.015   5.213
  504LYS    HG1 4859   5.702   5.967   5.233
  504LYS    HG2 4860   5.847   6.013   5.294
  504LYS     CD 4861   5.857   5.947   5.097
  504LYS    HD1 4862   5.936   6.002   5.071
  504LYS    HD2 4863   5.793   5.941   5.020
  504LYS     CE 4864   5.904   5.807   5.133
  504LYS    HE1 4865   5.825   5.753   5.162
  504LYS    HE2 4866   5.970   5.813   5.208
  504LYS     NZ 4867   5.969   5.739   5.018
  504LYS    HZ1 4868   5.998   5.648   5.046
  504LYS    HZ2 4869   5.904   5.732   4.943
  504LYS    HZ3 4870   6.048   5.792   4.989
  504LYS      C 4871   5.688   6.386   5.255
  504LYS      O 4872   5.774   6.467   5.292
  505SER      N 4873   5.584   6.422   5.180
  505SER      H 4874   5.530   6.351   5.135
  505SER     CA 4875   5.546   6.561   5.161
  505SER     HA 4876   5.629   6.606   5.128
  505SER     CB 4877   5.431   6.569   5.060
  505SER    HB1 4878   5.459   6.533   4.972
  505SER    HB2 4879   5.400   6.664   5.049
  505SER     OG 4880   5.320   6.494   5.103
  505SER     HG 4881   5.247   6.502   5.036
  505SER      C 4882   5.504   6.628   5.290
  505SER      O 4883   5.495   6.751   5.294
  506LEU      N 4884   5.477   6.551   5.396
  506LEU      H 4885   5.497   6.454   5.392
  506LEU     CA 4886   5.419   6.607   5.518
  506LEU     HA 4887   5.336   6.656   5.490
  506LEU     CB 4888   5.388   6.493   5.615
  506LEU    HB1 4889   5.475   6.458   5.649
  506LEU    HB2 4890   5.341   6.422   5.564
  506LEU     CG 4891   5.302   6.526   5.737
  506LEU     HG 4892   5.336   6.610   5.780
  506LEU    CD1 4893   5.158   6.550   5.696
  506LEU   HD11 4894   5.103   6.572   5.777
  506LEU   HD12 4895   5.154   6.627   5.632
  506LEU   HD13 4896   5.122   6.468   5.652
  506LEU    CD2 4897   5.310   6.414   5.838
  506LEU   HD21 4898   5.253   6.437   5.918
  506LEU   HD22 4899   5.277   6.330   5.797
  506LEU   HD23 4900   5.405   6.402   5.867
  506LEU      C 4901   5.511   6.708   5.584
  506LEU      O 4902   5.462   6.799   5.652
  507PHE      N 4903   5.642   6.696   5.567
  507PHE      H 4904   5.676   6.623   5.509
  507PHE     CA 4905   5.739   6.786   5.630
  507PHE     HA 4906   5.682   6.847   5.686
  507PHE     CB 4907   5.837   6.707   5.715
  507PHE    HB1 4908   5.909   6.769   5.747
  507PHE    HB2 4909   5.877   6.635   5.659
  507PHE     CG 4910   5.774   6.644   5.835
  507PHE    CD1 4911   5.761   6.714   5.954
  507PHE    HD1 4912   5.794   6.809   5.960
  507PHE    CE1 4913   5.703   6.656   6.064
  507PHE    HE1 4914   5.694   6.708   6.149
  507PHE     CZ 4915   5.657   6.527   6.057
  507PHE     HZ 4916   5.615   6.485   6.137
  507PHE    CE2 4917   5.669   6.456   5.940
  507PHE    HE2 4918   5.636   6.362   5.935
  507PHE    CD2 4919   5.727   6.515   5.830
  507PHE    HD2 4920   5.735   6.463   5.745
  507PHE      C 4921   5.817   6.870   5.530
  507PHE      O 4922   5.840   6.987   5.556
  508VAL      N 4923   5.858   6.813   5.417
  508VAL      H 4924   5.844   6.715   5.403
  508VAL     CA 4925   5.923   6.893   5.314
  508VAL     HA 4926   5.992   6.946   5.364
  508VAL     CB 4927   5.990   6.805   5.207
  508VAL     HB 4928   6.043   6.864   5.145
  508VAL    CG1 4929   6.085   6.705   5.272
  508VAL   HG11 4930   6.128   6.649   5.201
  508VAL   HG12 4931   6.156   6.755   5.323
  508VAL   HG13 4932   6.034   6.647   5.335
  508VAL    CG2 4933   5.887   6.734   5.123
  508VAL   HG21 4934   5.933   6.678   5.055
  508VAL   HG22 4935   5.831   6.676   5.182
  508VAL   HG23 4936   5.829   6.802   5.078
  508VAL      C 4937   5.825   6.988   5.248
  508VAL      O 4938   5.868   7.080   5.177
  509ASP      N 4939   5.696   6.967   5.267
  509ASP      H 4940   5.667   6.880   5.307
  509ASP     CA 4941   5.594   7.065   5.233
  509ASP     HA 4942   5.639   7.154   5.223
  509ASP     CB 4943   5.528   7.031   5.100
  509ASP    HB1 4944   5.461   6.959   5.115
  509ASP    HB2 4945   5.598   7.000   5.036
  509ASP     CG 4946   5.458   7.149   5.040
  509ASP    OD1 4947   5.382   7.216   5.112
  509ASP    OD2 4948   5.481   7.177   4.920
  509ASP      C 4949   5.493   7.068   5.347
  509ASP      O 4950   5.493   6.980   5.433
  510SER      N 4951   5.407   7.170   5.348
  510SER      H 4952   5.411   7.238   5.275
  510SER     CA 4953   5.307   7.185   5.453
  510SER     HA 4954   5.261   7.271   5.430
  510SER     CB 4955   5.207   7.069   5.453
  510SER    HB1 4956   5.132   7.087   5.517
  510SER    HB2 4957   5.252   6.984   5.478
  510SER     OG 4958   5.150   7.051   5.325
  510SER     HG 4959   5.085   6.975   5.328
  510SER      C 4960   5.371   7.197   5.591
  510SER      O 4961   5.310   7.164   5.692
  511TYR      N 4962   5.494   7.248   5.596
  511TYR      H 4963   5.536   7.285   5.513
  511TYR     CA 4964   5.569   7.252   5.721
  511TYR     HA 4965   5.570   7.160   5.758
  511TYR     CB 4966   5.711   7.301   5.690
  511TYR    HB1 4967   5.705   7.387   5.639
  511TYR    HB2 4968   5.758   7.232   5.635
  511TYR     CG 4969   5.796   7.327   5.809
  511TYR    CD1 4970   5.859   7.225   5.876
  511TYR    HD1 4971   5.846   7.131   5.845
  511TYR    CE1 4972   5.939   7.250   5.985
  511TYR    HE1 4973   5.984   7.175   6.033
  511TYR     CZ 4974   5.957   7.379   6.027
  511TYR     OH 4975   6.036   7.405   6.135
  511TYR     HH 4976   6.038   7.504   6.152
  511TYR    CE2 4977   5.896   7.482   5.962
  511TYR    HE2 4978   5.909   7.577   5.994
  511TYR    CD2 4979   5.817   7.456   5.854
  511TYR    HD2 4980   5.773   7.533   5.806
  511TYR      C 4981   5.500   7.342   5.823
  511TYR      O 4982   5.481   7.305   5.939
  512SER      N 4983   5.460   7.461   5.779
  512SER      H 4984   5.475   7.486   5.683
  512SER     CA 4985   5.395   7.556   5.869
  512SER     HA 4986   5.455   7.567   5.948
  512SER     CB 4987   5.379   7.689   5.799
  512SER    HB1 4988   5.468   7.735   5.789
  512SER    HB2 4989   5.317   7.749   5.850
  512SER     OG 4990   5.325   7.671   5.670
  512SER     HG 4991   5.315   7.760   5.626
  512SER      C 4992   5.262   7.504   5.919
  512SER      O 4993   5.223   7.530   6.033
  513GLU      N 4994   5.190   7.429   5.836
  513GLU      H 4995   5.222   7.413   5.743
  513GLU     CA 4996   5.064   7.371   5.881
  513GLU     HA 4997   5.011   7.447   5.919
  513GLU     CB 4998   4.990   7.309   5.764
  513GLU    HB1 4999   4.908   7.264   5.799
  513GLU    HB2 5000   5.050   7.242   5.721
  513GLU     CG 5001   4.948   7.409   5.659
  513GLU    HG1 5002   4.912   7.360   5.580
  513GLU    HG2 5003   5.028   7.463   5.632
  513GLU     CD 5004   4.841   7.504   5.709
  513GLU    OE1 5005   4.772   7.469   5.807
  513GLU    OE2 5006   4.828   7.613   5.652
  513GLU      C 5007   5.088   7.267   5.989
  513GLU      O 5008   5.010   7.260   6.085
  514ILE      N 5009   5.195   7.189   5.977
  514ILE      H 5010   5.252   7.195   5.895
  514ILE     CA 5011   5.230   7.095   6.083
  514ILE     HA 5012   5.150   7.036   6.095
  514ILE     CB 5013   5.352   7.010   6.043
  514ILE     HB 5014   5.428   7.072   6.023
  514ILE    CG2 5015   5.394   6.922   6.157
  514ILE   HG21 5016   5.473   6.868   6.130
  514ILE   HG22 5017   5.418   6.979   6.236
  514ILE   HG23 5018   5.319   6.862   6.182
  514ILE    CG1 5019   5.324   6.926   5.918
  514ILE   HG11 5020   5.408   6.880   5.892
  514ILE   HG12 5021   5.295   6.988   5.845
  514ILE     CD 5022   5.218   6.821   5.933
  514ILE    HD1 5023   5.207   6.772   5.847
  514ILE    HD2 5024   5.245   6.757   6.005
  514ILE    HD3 5025   5.131   6.865   5.958
  514ILE      C 5026   5.258   7.171   6.212
  514ILE      O 5027   5.216   7.130   6.320
  515LEU      N 5028   5.334   7.280   6.204
  515LEU      H 5029   5.367   7.313   6.116
  515LEU     CA 5030   5.369   7.351   6.326
  515LEU     HA 5031   5.407   7.281   6.387
  515LEU     CB 5032   5.474   7.457   6.297
  515LEU    HB1 5033   5.481   7.516   6.378
  515LEU    HB2 5034   5.441   7.512   6.220
  515LEU     CG 5035   5.615   7.408   6.263
  515LEU     HG 5036   5.612   7.347   6.184
  515LEU    CD1 5037   5.701   7.527   6.232
  515LEU   HD11 5038   5.793   7.497   6.210
  515LEU   HD12 5039   5.662   7.577   6.154
  515LEU   HD13 5040   5.704   7.588   6.312
  515LEU    CD2 5041   5.674   7.328   6.374
  515LEU   HD21 5042   5.766   7.298   6.348
  515LEU   HD22 5043   5.679   7.385   6.457
  515LEU   HD23 5044   5.616   7.249   6.392
  515LEU      C 5045   5.247   7.413   6.393
  515LEU      O 5046   5.232   7.407   6.515
  516PHE      N 5047   5.157   7.473   6.314
  516PHE      H 5048   5.172   7.480   6.216
  516PHE     CA 5049   5.036   7.528   6.374
  516PHE     HA 5050   5.067   7.590   6.446
  516PHE     CB 5051   4.956   7.605   6.270
  516PHE    HB1 5052   4.859   7.603   6.296
  516PHE    HB2 5053   4.968   7.562   6.181
  516PHE     CG 5054   4.997   7.748   6.257
  516PHE    CD1 5055   4.960   7.840   6.352
  516PHE    HD1 5056   4.905   7.811   6.431
  516PHE    CE1 5057   4.997   7.970   6.340
  516PHE    HE1 5058   4.970   8.037   6.410
  516PHE     CZ 5059   5.071   8.011   6.233
  516PHE     HZ 5060   5.097   8.107   6.224
  516PHE    CE2 5061   5.109   7.920   6.138
  516PHE    HE2 5062   5.164   7.950   6.060
  516PHE    CD2 5063   5.071   7.789   6.150
  516PHE    HD2 5064   5.098   7.723   6.080
  516PHE      C 5065   4.950   7.418   6.435
  516PHE      O 5066   4.894   7.434   6.544
  517PHE      N 5067   4.941   7.303   6.367
  517PHE      H 5068   4.988   7.293   6.280
  517PHE     CA 5069   4.862   7.194   6.422
  517PHE     HA 5070   4.772   7.233   6.443
  517PHE     CB 5071   4.849   7.083   6.319
  517PHE    HB1 5072   4.939   7.043   6.303
  517PHE    HB2 5073   4.814   7.122   6.234
  517PHE     CG 5074   4.757   6.974   6.362
  517PHE    CD1 5075   4.623   6.998   6.375
  517PHE    HD1 5076   4.587   7.090   6.355
  517PHE    CE1 5077   4.538   6.900   6.415
  517PHE    HE1 5078   4.440   6.920   6.426
  517PHE     CZ 5079   4.586   6.775   6.441
  517PHE     HZ 5080   4.523   6.703   6.470
  517PHE    CE2 5081   4.719   6.749   6.428
  517PHE    HE2 5082   4.754   6.658   6.448
  517PHE    CD2 5083   4.805   6.848   6.388
  517PHE    HD2 5084   4.902   6.829   6.378
  517PHE      C 5085   4.922   7.142   6.551
  517PHE      O 5086   4.850   7.112   6.646
  518VAL      N 5087   5.055   7.130   6.558
  518VAL      H 5088   5.111   7.156   6.480
  518VAL     CA 5089   5.119   7.080   6.679
  518VAL     HA 5090   5.072   6.995   6.702
  518VAL     CB 5091   5.267   7.050   6.654
  518VAL     HB 5092   5.309   7.131   6.613
  518VAL    CG1 5093   5.337   7.019   6.783
  518VAL   HG11 5094   5.433   7.000   6.765
  518VAL   HG12 5095   5.330   7.098   6.845
  518VAL   HG13 5096   5.294   6.940   6.826
  518VAL    CG2 5097   5.283   6.933   6.560
  518VAL   HG21 5098   5.380   6.916   6.545
  518VAL   HG22 5099   5.240   6.852   6.600
  518VAL   HG23 5100   5.239   6.955   6.473
  518VAL      C 5101   5.100   7.178   6.793
  518VAL      O 5102   5.083   7.138   6.909
  519GLN      N 5103   5.105   7.308   6.764
  519GLN      H 5104   5.131   7.338   6.672
  519GLN     CA 5105   5.072   7.407   6.866
  519GLN     HA 5106   5.139   7.395   6.939
  519GLN     CB 5107   5.083   7.548   6.808
  519GLN    HB1 5108   5.019   7.556   6.731
  519GLN    HB2 5109   5.176   7.561   6.775
  519GLN     CG 5110   5.052   7.661   6.904
  519GLN    HG1 5111   5.131   7.677   6.963
  519GLN    HG2 5112   4.973   7.636   6.961
  519GLN     CD 5113   5.020   7.788   6.832
  519GLN    OE1 5114   5.056   7.807   6.716
  519GLN    NE2 5115   4.949   7.877   6.899
  519GLN   HE21 5116   4.920   7.858   6.993
  519GLN   HE22 5117   4.924   7.964   6.856
  519GLN      C 5118   4.933   7.383   6.923
  519GLN      O 5119   4.913   7.380   7.045
  520SER      N 5120   4.835   7.364   6.835
  520SER      H 5121   4.854   7.365   6.737
  520SER     CA 5122   4.700   7.342   6.883
  520SER     HA 5123   4.682   7.421   6.942
  520SER     CB 5124   4.602   7.338   6.767
  520SER    HB1 5125   4.608   7.422   6.712
  520SER    HB2 5126   4.508   7.327   6.800
  520SER     OG 5127   4.632   7.229   6.684
  520SER     HG 5128   4.567   7.227   6.608
  520SER      C 5129   4.689   7.212   6.963
  520SER      O 5130   4.614   7.205   7.060
  521LEU      N 5131   4.763   7.109   6.922
  521LEU      H 5132   4.819   7.118   6.840
  521LEU     CA 5133   4.762   6.984   6.997
  521LEU     HA 5134   4.666   6.956   7.000
  521LEU     CB 5135   4.845   6.878   6.927
  521LEU    HB1 5136   4.860   6.805   6.993
  521LEU    HB2 5137   4.932   6.921   6.904
  521LEU     CG 5138   4.790   6.814   6.800
  521LEU     HG 5139   4.773   6.885   6.732
  521LEU    CD1 5140   4.892   6.717   6.747
  521LEU   HD11 5141   4.857   6.675   6.664
  521LEU   HD12 5142   4.977   6.766   6.727
  521LEU   HD13 5143   4.910   6.647   6.816
  521LEU    CD2 5144   4.658   6.744   6.825
  521LEU   HD21 5145   4.625   6.704   6.740
  521LEU   HD22 5146   4.671   6.673   6.894
  521LEU   HD23 5147   4.591   6.811   6.859
  521LEU      C 5148   4.814   7.005   7.138
  521LEU      O 5149   4.759   6.951   7.234
  522PHE      N 5150   4.923   7.081   7.152
  522PHE      H 5151   4.969   7.119   7.072
  522PHE     CA 5152   4.974   7.109   7.285
  522PHE     HA 5153   4.990   7.020   7.326
  522PHE     CB 5154   5.105   7.188   7.277
  522PHE    HB1 5155   5.116   7.241   7.362
  522PHE    HB2 5156   5.101   7.251   7.199
  522PHE     CG 5157   5.226   7.103   7.260
  522PHE    CD1 5158   5.270   7.021   7.361
  522PHE    HD1 5159   5.219   7.018   7.447
  522PHE    CE1 5160   5.382   6.944   7.346
  522PHE    HE1 5161   5.412   6.885   7.421
  522PHE     CZ 5162   5.452   6.948   7.229
  522PHE     HZ 5163   5.533   6.891   7.218
  522PHE    CE2 5164   5.411   7.030   7.128
  522PHE    HE2 5165   5.463   7.034   7.043
  522PHE    CD2 5166   5.299   7.107   7.143
  522PHE    HD2 5167   5.270   7.167   7.069
  522PHE      C 5168   4.872   7.185   7.368
  522PHE      O 5169   4.855   7.159   7.487
  523MET      N 5170   4.802   7.280   7.305
  523MET      H 5171   4.820   7.301   7.209
  523MET     CA 5172   4.698   7.353   7.378
  523MET     HA 5173   4.743   7.396   7.457
  523MET     CB 5174   4.637   7.459   7.287
  523MET    HB1 5175   4.596   7.413   7.208
  523MET    HB2 5176   4.710   7.520   7.256
  523MET     CG 5177   4.530   7.544   7.353
  523MET    HG1 5178   4.460   7.479   7.382
  523MET    HG2 5179   4.494   7.602   7.280
  523MET     SD 5180   4.591   7.642   7.490
  523MET     CE 5181   4.655   7.782   7.401
  523MET    HE1 5182   4.694   7.848   7.466
  523MET    HE2 5183   4.726   7.752   7.338
  523MET    HE3 5184   4.581   7.826   7.350
  523MET      C 5185   4.590   7.258   7.429
  523MET      O 5186   4.547   7.267   7.545
  524LEU      N 5187   4.542   7.168   7.343
  524LEU      H 5188   4.581   7.160   7.252
  524LEU     CA 5189   4.432   7.082   7.384
  524LEU     HA 5190   4.365   7.144   7.426
  524LEU     CB 5191   4.373   7.011   7.262
  524LEU    HB1 5192   4.301   6.950   7.294
  524LEU    HB2 5193   4.446   6.958   7.219
  524LEU     CG 5194   4.313   7.104   7.157
  524LEU     HG 5195   4.381   7.174   7.132
  524LEU    CD1 5196   4.277   7.024   7.035
  524LEU   HD11 5197   4.238   7.085   6.966
  524LEU   HD12 5198   4.359   6.981   6.999
  524LEU   HD13 5199   4.210   6.954   7.060
  524LEU    CD2 5200   4.193   7.179   7.210
  524LEU   HD21 5201   4.157   7.239   7.139
  524LEU   HD22 5202   4.123   7.114   7.238
  524LEU   HD23 5203   4.220   7.235   7.289
  524LEU      C 5204   4.475   6.981   7.489
  524LEU      O 5205   4.399   6.951   7.582
  525VAL      N 5206   4.597   6.928   7.476
  525VAL      H 5207   4.653   6.949   7.396
  525VAL     CA 5208   4.648   6.840   7.580
  525VAL     HA 5209   4.580   6.767   7.589
  525VAL     CB 5210   4.784   6.780   7.539
  525VAL     HB 5211   4.847   6.854   7.514
  525VAL    CG1 5212   4.844   6.703   7.654
  525VAL   HG11 5213   4.932   6.665   7.626
  525VAL   HG12 5214   4.857   6.765   7.732
  525VAL   HG13 5215   4.782   6.629   7.681
  525VAL    CG2 5216   4.768   6.690   7.420
  525VAL   HG21 5217   4.857   6.652   7.395
  525VAL   HG22 5218   4.705   6.616   7.443
  525VAL   HG23 5219   4.731   6.743   7.343
  525VAL      C 5220   4.658   6.915   7.712
  525VAL      O 5221   4.630   6.859   7.819
  526SER      N 5222   4.696   7.042   7.706
  526SER      H 5223   4.722   7.083   7.619
  526SER     CA 5224   4.700   7.122   7.827
  526SER     HA 5225   4.759   7.073   7.891
  526SER     CB 5226   4.758   7.260   7.796
  526SER    HB1 5227   4.698   7.312   7.735
  526SER    HB2 5228   4.849   7.252   7.755
  526SER     OG 5229   4.772   7.335   7.915
  526SER     HG 5230   4.810   7.425   7.894
  526SER      C 5231   4.562   7.135   7.888
  526SER      O 5232   4.547   7.128   8.010
  527VAL      N 5233   4.459   7.155   7.806
  527VAL      H 5234   4.474   7.162   7.708
  527VAL     CA 5235   4.324   7.167   7.860
  527VAL     HA 5236   4.328   7.240   7.929
  527VAL     CB 5237   4.225   7.207   7.749
  527VAL     HB 5238   4.235   7.145   7.672
  527VAL    CG1 5239   4.083   7.197   7.799
  527VAL   HG11 5240   4.020   7.224   7.726
  527VAL   HG12 5241   4.064   7.103   7.827
  527VAL   HG13 5242   4.071   7.259   7.877
  527VAL    CG2 5243   4.253   7.348   7.702
  527VAL   HG21 5244   4.188   7.373   7.630
  527VAL   HG22 5245   4.243   7.412   7.779
  527VAL   HG23 5246   4.346   7.354   7.666
  527VAL      C 5247   4.282   7.038   7.928
  527VAL      O 5248   4.225   7.038   8.038
  528VAL      N 5249   4.310   6.925   7.863
  528VAL      H 5250   4.357   6.929   7.775
  528VAL     CA 5251   4.272   6.795   7.919
  528VAL     HA 5252   4.173   6.798   7.934
  528VAL     CB 5253   4.307   6.682   7.820
  528VAL     HB 5254   4.402   6.691   7.790
  528VAL    CG1 5255   4.292   6.548   7.887
  528VAL   HG11 5256   4.315   6.476   7.822
  528VAL   HG12 5257   4.354   6.543   7.966
  528VAL   HG13 5258   4.198   6.537   7.918
  528VAL    CG2 5259   4.219   6.691   7.698
  528VAL   HG21 5260   4.242   6.618   7.635
  528VAL   HG22 5261   4.123   6.683   7.726
  528VAL   HG23 5262   4.233   6.780   7.654
  528VAL      C 5263   4.340   6.774   8.053
  528VAL      O 5264   4.277   6.734   8.151
  529LEU      N 5265   4.470   6.802   8.061
  529LEU      H 5266   4.520   6.833   7.980
  529LEU     CA 5267   4.540   6.788   8.188
  529LEU     HA 5268   4.520   6.696   8.220
  529LEU     CB 5269   4.690   6.806   8.167
  529LEU    HB1 5270   4.734   6.812   8.257
  529LEU    HB2 5271   4.704   6.892   8.118
  529LEU     CG 5272   4.758   6.695   8.089
  529LEU     HG 5273   4.703   6.675   8.008
  529LEU    CD1 5274   4.895   6.739   8.046
  529LEU   HD11 5275   4.939   6.666   7.995
  529LEU   HD12 5276   4.887   6.821   7.988
  529LEU   HD13 5277   4.950   6.761   8.127
  529LEU    CD2 5278   4.769   6.570   8.173
  529LEU   HD21 5279   4.814   6.499   8.120
  529LEU   HD22 5280   4.823   6.590   8.255
  529LEU   HD23 5281   4.677   6.540   8.200
  529LEU      C 5282   4.488   6.886   8.291
  529LEU      O 5283   4.485   6.855   8.410
  530TYR      N 5284   4.449   7.005   8.248
  530TYR      H 5285   4.454   7.027   8.151
  530TYR     CA 5286   4.399   7.105   8.341
  530TYR     HA 5287   4.472   7.119   8.408
  530TYR     CB 5288   4.369   7.235   8.267
  530TYR    HB1 5289   4.302   7.216   8.195
  530TYR    HB2 5290   4.454   7.269   8.226
  530TYR     CG 5291   4.313   7.345   8.355
  530TYR    CD1 5292   4.397   7.429   8.424
  530TYR    HD1 5293   4.496   7.417   8.417
  530TYR    CE1 5294   4.347   7.530   8.503
  530TYR    HE1 5295   4.409   7.591   8.554
  530TYR     CZ 5296   4.212   7.547   8.512
  530TYR     OH 5297   4.162   7.647   8.591
  530TYR     HH 5298   4.062   7.646   8.587
  530TYR    CE2 5299   4.127   7.466   8.444
  530TYR    HE2 5300   4.028   7.480   8.452
  530TYR    CD2 5301   4.177   7.366   8.365
  530TYR    HD2 5302   4.114   7.308   8.314
  530TYR      C 5303   4.274   7.055   8.412
  530TYR      O 5304   4.264   7.064   8.535
  531PHE      N 5305   4.179   7.002   8.337
  531PHE      H 5306   4.190   6.996   8.238
  531PHE     CA 5307   4.058   6.953   8.402
  531PHE     HA 5308   4.043   7.018   8.477
  531PHE     CB 5309   3.941   6.954   8.304
  531PHE    HB1 5310   3.864   6.907   8.346
  531PHE    HB2 5311   3.968   6.907   8.220
  531PHE     CG 5312   3.896   7.092   8.267
  531PHE    CD1 5313   3.838   7.174   8.361
  531PHE    HD1 5314   3.826   7.141   8.455
  531PHE    CE1 5315   3.797   7.300   8.329
  531PHE    HE1 5316   3.755   7.359   8.399
  531PHE     CZ 5317   3.814   7.346   8.201
  531PHE     HZ 5318   3.784   7.439   8.177
  531PHE    CE2 5319   3.872   7.266   8.106
  531PHE    HE2 5320   3.884   7.300   8.013
  531PHE    CD2 5321   3.913   7.139   8.139
  531PHE    HD2 5322   3.955   7.081   8.070
  531PHE      C 5323   4.075   6.815   8.463
  531PHE      O 5324   3.992   6.775   8.545
  532SER      N 5325   4.181   6.743   8.428
  532SER      H 5326   4.240   6.776   8.355
  532SER     CA 5327   4.213   6.617   8.494
  532SER     HA 5328   4.124   6.576   8.513
  532SER     CB 5329   4.298   6.530   8.402
  532SER    HB1 5330   4.316   6.442   8.444
  532SER    HB2 5331   4.385   6.576   8.381
  532SER     OG 5332   4.232   6.506   8.280
  532SER     HG 5333   4.290   6.449   8.222
  532SER      C 5334   4.287   6.637   8.625
  532SER      O 5335   4.331   6.538   8.684
  533GLN      N 5336   4.303   6.761   8.671
  533GLN      H 5337   4.273   6.838   8.615
  533GLN     CA 5338   4.363   6.789   8.801
  533GLN     HA 5339   4.358   6.889   8.809
  533GLN     CB 5340   4.284   6.725   8.914
  533GLN    HB1 5341   4.321   6.757   9.001
  533GLN    HB2 5342   4.294   6.626   8.908
  533GLN     CG 5343   4.138   6.756   8.913
  533GLN    HG1 5344   4.099   6.725   8.827
  533GLN    HG2 5345   4.126   6.855   8.921
  533GLN     CD 5346   4.066   6.689   9.026
  533GLN    OE1 5347   4.102   6.706   9.142
  533GLN    NE2 5348   3.964   6.611   8.993
  533GLN   HE21 5349   3.939   6.600   8.897
  533GLN   HE22 5350   3.912   6.564   9.064
  533GLN      C 5351   4.509   6.746   8.807
  533GLN      O 5352   4.555   6.693   8.908
  534ARG      N 5353   4.582   6.768   8.698
  534ARG      H 5354   4.537   6.805   8.617
  534ARG     CA 5355   4.724   6.741   8.691
  534ARG     HA 5356   4.750   6.706   8.781
  534ARG     CB 5357   4.756   6.636   8.585
  534ARG    HB1 5358   4.855   6.626   8.580
  534ARG    HB2 5359   4.721   6.669   8.497
  534ARG     CG 5360   4.696   6.499   8.612
  534ARG    HG1 5361   4.714   6.441   8.533
  534ARG    HG2 5362   4.597   6.510   8.624
  534ARG     CD 5363   4.754   6.432   8.737
  534ARG    HD1 5364   4.711   6.344   8.752
  534ARG    HD2 5365   4.739   6.490   8.817
  534ARG     NE 5366   4.897   6.410   8.725
  534ARG     HE 5367   4.958   6.474   8.772
  534ARG     CZ 5368   4.953   6.311   8.656
  534ARG    NH1 5369   4.879   6.222   8.591
  534ARG   HH11 5370   4.779   6.229   8.594
  534ARG   HH12 5371   4.923   6.149   8.540
  534ARG    NH2 5372   5.084   6.300   8.652
  534ARG   HH21 5373   5.141   6.366   8.701
  534ARG   HH22 5374   5.126   6.226   8.600
  534ARG      C 5375   4.797   6.871   8.660
  534ARG      O 5376   4.764   6.939   8.564
  535LYS      N 5377   4.899   6.902   8.741
  535LYS      H 5378   4.923   6.841   8.816
  535LYS     CA 5379   4.977   7.027   8.720
  535LYS     HA 5380   4.911   7.102   8.707
  535LYS     CB 5381   5.062   7.058   8.844
  535LYS    HB1 5382   5.158   7.063   8.816
  535LYS    HB2 5383   5.050   6.983   8.909
  535LYS     CG 5384   5.028   7.188   8.916
  535LYS    HG1 5385   5.018   7.169   9.014
  535LYS    HG2 5386   4.941   7.223   8.880
  535LYS     CD 5387   5.133   7.295   8.899
  535LYS    HD1 5388   5.186   7.275   8.817
  535LYS    HD2 5389   5.193   7.294   8.979
  535LYS     CE 5390   5.076   7.434   8.885
  535LYS    HE1 5391   4.992   7.430   8.832
  535LYS    HE2 5392   5.142   7.493   8.838
  535LYS     NZ 5393   5.045   7.495   9.016
  535LYS    HZ1 5394   5.008   7.587   9.002
  535LYS    HZ2 5395   4.978   7.439   9.064
  535LYS    HZ3 5396   5.129   7.501   9.071
  535LYS      C 5397   5.063   7.016   8.594
  535LYS      O 5398   5.117   7.120   8.552
  536GLU      N 5399   5.078   6.895   8.538
  536GLU      H 5400   5.037   6.815   8.582
  536GLU     CA 5401   5.153   6.879   8.415
  536GLU     HA 5402   5.242   6.918   8.438
  536GLU     CB 5403   5.162   6.732   8.376
  536GLU    HB1 5404   5.190   6.727   8.281
  536GLU    HB2 5405   5.071   6.692   8.386
  536GLU     CG 5406   5.259   6.650   8.458
  536GLU    HG1 5407   5.343   6.703   8.470
  536GLU    HG2 5408   5.279   6.566   8.409
  536GLU     CD 5409   5.205   6.614   8.595
  536GLU    OE1 5410   5.113   6.684   8.643
  536GLU    OE2 5411   5.254   6.516   8.653
  536GLU      C 5412   5.093   6.956   8.299
  536GLU      O 5413   5.157   6.963   8.193
  537TYR      N 5414   4.972   7.010   8.313
  537TYR      H 5415   4.917   6.991   8.395
  537TYR     CA 5416   4.920   7.098   8.209
  537TYR     HA 5417   4.914   7.043   8.126
  537TYR     CB 5418   4.782   7.150   8.249
  537TYR    HB1 5419   4.736   7.079   8.303
  537TYR    HB2 5420   4.730   7.168   8.166
  537TYR     CG 5421   4.781   7.276   8.331
  537TYR    CD1 5422   4.797   7.272   8.467
  537TYR    HD1 5423   4.810   7.184   8.512
  537TYR    CE1 5424   4.796   7.386   8.542
  537TYR    HE1 5425   4.808   7.382   8.641
  537TYR     CZ 5426   4.778   7.507   8.480
  537TYR     OH 5427   4.776   7.622   8.554
  537TYR     HH 5428   4.762   7.701   8.494
  537TYR    CE2 5429   4.760   7.514   8.345
  537TYR    HE2 5430   4.746   7.603   8.301
  537TYR    CD2 5431   4.761   7.399   8.271
  537TYR    HD2 5432   4.747   7.404   8.172
  537TYR      C 5433   5.015   7.212   8.183
  537TYR      O 5434   5.030   7.254   8.067
  538VAL      N 5435   5.086   7.259   8.286
  538VAL      H 5436   5.072   7.221   8.378
  538VAL     CA 5437   5.183   7.365   8.266
  538VAL     HA 5438   5.132   7.443   8.230
  538VAL     CB 5439   5.248   7.405   8.399
  538VAL     HB 5440   5.290   7.325   8.442
  538VAL    CG1 5441   5.355   7.509   8.374
  538VAL   HG11 5442   5.397   7.535   8.461
  538VAL   HG12 5443   5.425   7.472   8.313
  538VAL   HG13 5444   5.314   7.590   8.332
  538VAL    CG2 5445   5.144   7.459   8.494
  538VAL   HG21 5446   5.188   7.485   8.580
  538VAL   HG22 5447   5.100   7.540   8.454
  538VAL   HG23 5448   5.075   7.389   8.512
  538VAL      C 5449   5.288   7.320   8.165
  538VAL      O 5450   5.321   7.394   8.072
  539ALA      N 5451   5.334   7.196   8.178
  539ALA      H 5452   5.300   7.139   8.253
  539ALA     CA 5453   5.433   7.142   8.086
  539ALA     HA 5454   5.514   7.200   8.098
  539ALA     CB 5455   5.466   6.998   8.121
  539ALA    HB1 5456   5.534   6.963   8.057
  539ALA    HB2 5457   5.503   6.994   8.214
  539ALA    HB3 5458   5.383   6.943   8.116
  539ALA      C 5459   5.385   7.152   7.943
  539ALA      O 5460   5.461   7.187   7.853
  540SER      N 5461   5.257   7.123   7.919
  540SER      H 5462   5.197   7.094   7.993
  540SER     CA 5463   5.207   7.135   7.783
  540SER     HA 5464   5.274   7.090   7.725
  540SER     CB 5465   5.073   7.066   7.770
  540SER    HB1 5466   5.028   7.093   7.685
  540SER    HB2 5467   5.014   7.089   7.848
  540SER     OG 5468   5.091   6.926   7.768
  540SER     HG 5469   5.002   6.882   7.760
  540SER      C 5470   5.196   7.281   7.743
  540SER      O 5471   5.242   7.320   7.635
  541MET      N 5472   5.142   7.364   7.832
  541MET      H 5473   5.128   7.334   7.926
  541MET     CA 5474   5.103   7.499   7.794
  541MET     HA 5475   5.038   7.490   7.719
  541MET     CB 5476   5.037   7.568   7.912
  541MET    HB1 5477   5.102   7.570   7.988
  541MET    HB2 5478   4.957   7.515   7.939
  541MET     CG 5479   4.992   7.710   7.886
  541MET    HG1 5480   4.937   7.706   7.803
  541MET    HG2 5481   5.076   7.762   7.868
  541MET     SD 5482   4.900   7.778   8.023
  541MET     CE 5483   5.025   7.781   8.150
  541MET    HE1 5484   4.986   7.818   8.235
  541MET    HE2 5485   5.058   7.689   8.167
  541MET    HE3 5486   5.101   7.839   8.121
  541MET      C 5487   5.223   7.578   7.745
  541MET      O 5488   5.218   7.639   7.638
  542VAL      N 5489   5.334   7.569   7.818
  542VAL      H 5490   5.336   7.509   7.898
  542VAL     CA 5491   5.452   7.647   7.782
  542VAL     HA 5492   5.422   7.743   7.777
  542VAL     CB 5493   5.561   7.633   7.890
  542VAL     HB 5494   5.640   7.690   7.865
  542VAL    CG1 5495   5.509   7.681   8.022
  542VAL   HG11 5496   5.580   7.672   8.092
  542VAL   HG12 5497   5.482   7.778   8.015
  542VAL   HG13 5498   5.429   7.627   8.049
  542VAL    CG2 5499   5.611   7.491   7.901
  542VAL   HG21 5500   5.681   7.486   7.972
  542VAL   HG22 5501   5.535   7.431   7.925
  542VAL   HG23 5502   5.650   7.463   7.814
  542VAL      C 5503   5.502   7.607   7.645
  542VAL      O 5504   5.539   7.694   7.566
  543PHE      N 5505   5.496   7.478   7.610
  543PHE      H 5506   5.462   7.410   7.674
  543PHE     CA 5507   5.540   7.440   7.477
  543PHE     HA 5508   5.634   7.473   7.471
  543PHE     CB 5509   5.537   7.289   7.458
  543PHE    HB1 5510   5.532   7.269   7.360
  543PHE    HB2 5511   5.456   7.253   7.504
  543PHE     CG 5512   5.657   7.220   7.513
  543PHE    CD1 5513   5.780   7.237   7.455
  543PHE    HD1 5514   5.789   7.297   7.375
  543PHE    CE1 5515   5.890   7.174   7.505
  543PHE    HE1 5516   5.979   7.189   7.463
  543PHE     CZ 5517   5.878   7.091   7.612
  543PHE     HZ 5518   5.958   7.044   7.648
  543PHE    CE2 5519   5.756   7.072   7.670
  543PHE    HE2 5520   5.747   7.012   7.750
  543PHE    CD2 5521   5.646   7.135   7.620
  543PHE    HD2 5522   5.556   7.120   7.662
  543PHE      C 5523   5.453   7.507   7.372
  543PHE      O 5524   5.505   7.574   7.282
  544SER      N 5525   5.321   7.502   7.392
  544SER      H 5526   5.284   7.451   7.469
  544SER     CA 5527   5.232   7.572   7.301
  544SER     HA 5528   5.245   7.531   7.211
  544SER     CB 5529   5.088   7.554   7.344
  544SER    HB1 5530   5.074   7.589   7.437
  544SER    HB2 5531   5.062   7.458   7.340
  544SER     OG 5532   5.002   7.625   7.259
  544SER     HG 5533   4.907   7.612   7.289
  544SER      C 5534   5.268   7.719   7.296
  544SER      O 5535   5.285   7.775   7.187
  545LEU      N 5536   5.294   7.778   7.413
  545LEU      H 5537   5.291   7.725   7.498
  545LEU     CA 5538   5.327   7.919   7.418
  545LEU     HA 5539   5.250   7.969   7.378
  545LEU     CB 5540   5.345   7.961   7.563
  545LEU    HB1 5541   5.425   7.912   7.598
  545LEU    HB2 5542   5.263   7.932   7.612
  545LEU     CG 5543   5.366   8.107   7.598
  545LEU     HG 5544   5.454   8.138   7.562
  545LEU    CD1 5545   5.261   8.195   7.537
  545LEU   HD11 5546   5.278   8.291   7.563
  545LEU   HD12 5547   5.264   8.186   7.438
  545LEU   HD13 5548   5.171   8.168   7.571
  545LEU    CD2 5549   5.363   8.121   7.747
  545LEU   HD21 5550   5.377   8.217   7.772
  545LEU   HD22 5551   5.274   8.090   7.782
  545LEU   HD23 5552   5.436   8.066   7.787
  545LEU      C 5553   5.451   7.947   7.335
  545LEU      O 5554   5.449   8.034   7.247
  546ALA      N 5555   5.555   7.865   7.352
  546ALA      H 5556   5.550   7.790   7.418
  546ALA     CA 5557   5.676   7.887   7.273
  546ALA     HA 5558   5.706   7.981   7.292
  546ALA     CB 5559   5.784   7.789   7.315
  546ALA    HB1 5560   5.866   7.805   7.261
  546ALA    HB2 5561   5.805   7.803   7.412
  546ALA    HB3 5562   5.752   7.696   7.301
  546ALA      C 5563   5.646   7.872   7.125
  546ALA      O 5564   5.679   7.961   7.046
  547MET      N 5565   5.573   7.767   7.088
  547MET      H 5566   5.539   7.703   7.157
  547MET     CA 5567   5.543   7.748   6.948
  547MET     HA 5568   5.631   7.749   6.900
  547MET     CB 5569   5.473   7.615   6.927
  547MET    HB1 5570   5.445   7.608   6.832
  547MET    HB2 5571   5.392   7.611   6.986
  547MET     CG 5572   5.561   7.498   6.959
  547MET    HG1 5573   5.573   7.503   7.058
  547MET    HG2 5574   5.648   7.519   6.914
  547MET     SD 5575   5.492   7.342   6.906
  547MET     CE 5576   5.506   7.359   6.729
  547MET    HE1 5577   5.470   7.277   6.685
  547MET    HE2 5578   5.453   7.439   6.699
  547MET    HE3 5579   5.602   7.372   6.704
  547MET      C 5580   5.457   7.861   6.898
  547MET      O 5581   5.480   7.913   6.788
  548GLY      N 5582   5.366   7.909   6.982
  548GLY      H 5583   5.359   7.872   7.075
  548GLY     CA 5584   5.277   8.015   6.940
  548GLY    HA1 5585   5.217   8.038   7.017
  548GLY    HA2 5586   5.222   7.981   6.864
  548GLY      C 5587   5.354   8.138   6.897
  548GLY      O 5588   5.314   8.207   6.803
  549TRP      N 5589   5.466   8.166   6.962
  549TRP      H 5590   5.497   8.108   7.037
  549TRP     CA 5591   5.542   8.283   6.923
  549TRP     HA 5592   5.474   8.353   6.901
  549TRP     CB 5593   5.630   8.330   7.039
  549TRP    HB1 5594   5.704   8.388   7.005
  549TRP    HB2 5595   5.669   8.252   7.087
  549TRP     CG 5596   5.552   8.408   7.135
  549TRP    CD1 5597   5.510   8.369   7.257
  549TRP    HD1 5598   5.529   8.280   7.298
  549TRP    NE1 5599   5.438   8.468   7.317
  549TRP    HE1 5600   5.396   8.464   7.408
  549TRP    CE2 5601   5.433   8.575   7.232
  549TRP    CZ2 5602   5.372   8.698   7.247
  549TRP    HZ2 5603   5.322   8.722   7.331
  549TRP    CH2 5604   5.382   8.787   7.144
  549TRP    HH2 5605   5.338   8.877   7.152
  549TRP    CZ3 5606   5.452   8.755   7.028
  549TRP    HZ3 5607   5.458   8.823   6.955
  549TRP    CE3 5608   5.512   8.633   7.013
  549TRP    HE3 5609   5.562   8.611   6.929
  549TRP    CD2 5610   5.503   8.540   7.116
  549TRP      C 5611   5.625   8.256   6.799
  549TRP      O 5612   5.630   8.340   6.709
  550THR      N 5613   5.687   8.139   6.789
  550THR      H 5614   5.673   8.068   6.858
  550THR     CA 5615   5.775   8.118   6.676
  550THR     HA 5616   5.829   8.202   6.669
  550THR     CB 5617   5.866   7.999   6.701
  550THR     HB 5618   5.920   7.979   6.619
  550THR    CG2 5619   5.956   8.027   6.820
  550THR   HG21 5620   6.016   7.949   6.836
  550THR   HG22 5621   6.012   8.108   6.802
  550THR   HG23 5622   5.900   8.044   6.901
  550THR    OG1 5623   5.787   7.883   6.729
  550THR    HG1 5624   5.847   7.805   6.746
  550THR      C 5625   5.696   8.099   6.548
  550THR      O 5626   5.744   8.134   6.439
  551ASN      N 5627   5.573   8.052   6.558
  551ASN      H 5628   5.539   8.021   6.647
  551ASN     CA 5629   5.487   8.045   6.441
  551ASN     HA 5630   5.541   7.996   6.373
  551ASN     CB 5631   5.360   7.969   6.474
  551ASN    HB1 5632   5.294   7.985   6.401
  551ASN    HB2 5633   5.323   8.004   6.560
  551ASN     CG 5634   5.383   7.820   6.488
  551ASN    OD1 5635   5.477   7.765   6.433
  551ASN    ND2 5636   5.296   7.755   6.562
  551ASN   HD21 5637   5.220   7.805   6.605
  551ASN   HD22 5638   5.305   7.657   6.576
  551ASN      C 5639   5.452   8.183   6.387
  551ASN      O 5640   5.399   8.191   6.276
  552MET      N 5641   5.480   8.290   6.461
  552MET      H 5642   5.509   8.279   6.556
  552MET     CA 5643   5.469   8.424   6.405
  552MET     HA 5644   5.372   8.437   6.383
  552MET     CB 5645   5.515   8.527   6.508
  552MET    HB1 5646   5.615   8.531   6.507
  552MET    HB2 5647   5.483   8.498   6.599
  552MET     CG 5648   5.464   8.667   6.484
  552MET    HG1 5649   5.482   8.685   6.387
  552MET    HG2 5650   5.523   8.726   6.540
  552MET     SD 5651   5.290   8.685   6.526
  552MET     CE 5652   5.295   8.674   6.704
  552MET    HE1 5653   5.202   8.683   6.741
  552MET    HE2 5654   5.333   8.586   6.731
  552MET    HE3 5655   5.352   8.748   6.741
  552MET      C 5656   5.553   8.437   6.279
  552MET      O 5657   5.515   8.512   6.188
  553LEU      N 5658   5.663   8.363   6.268
  553LEU      H 5659   5.689   8.302   6.343
  553LEU     CA 5660   5.745   8.371   6.148
  553LEU     HA 5661   5.765   8.469   6.140
  553LEU     CB 5662   5.872   8.287   6.164
  553LEU    HB1 5663   5.914   8.279   6.074
  553LEU    HB2 5664   5.844   8.197   6.196
  553LEU     CG 5665   5.980   8.337   6.259
  553LEU     HG 5666   5.945   8.339   6.353
  553LEU    CD1 5667   6.096   8.244   6.251
  553LEU   HD11 5668   6.168   8.276   6.313
  553LEU   HD12 5669   6.067   8.153   6.278
  553LEU   HD13 5670   6.131   8.243   6.158
  553LEU    CD2 5671   6.023   8.478   6.227
  553LEU   HD21 5672   6.094   8.507   6.292
  553LEU   HD22 5673   6.059   8.482   6.134
  553LEU   HD23 5674   5.944   8.540   6.235
  553LEU      C 5675   5.671   8.324   6.024
  553LEU      O 5676   5.712   8.361   5.914
  554TYR      N 5677   5.564   8.246   6.040
  554TYR      H 5678   5.541   8.212   6.131
  554TYR     CA 5679   5.481   8.211   5.925
  554TYR     HA 5680   5.540   8.156   5.866
  554TYR     CB 5681   5.359   8.131   5.970
  554TYR    HB1 5682   5.319   8.176   6.051
  554TYR    HB2 5683   5.388   8.039   5.994
  554TYR     CG 5684   5.252   8.120   5.865
  554TYR    CD1 5685   5.266   8.033   5.760
  554TYR    HD1 5686   5.348   7.977   5.754
  554TYR    CE1 5687   5.169   8.023   5.664
  554TYR    HE1 5688   5.180   7.960   5.588
  554TYR     CZ 5689   5.056   8.101   5.673
  554TYR     OH 5690   4.958   8.092   5.579
  554TYR     HH 5691   4.884   8.156   5.602
  554TYR    CE2 5692   5.041   8.188   5.777
  554TYR    HE2 5693   4.959   8.245   5.784
  554TYR    CD2 5694   5.138   8.197   5.872
  554TYR    HD2 5695   5.126   8.261   5.948
  554TYR      C 5696   5.436   8.335   5.850
  554TYR      O 5697   5.429   8.334   5.727
  555TYR      N 5698   5.408   8.443   5.921
  555TYR      H 5699   5.420   8.442   6.021
  555TYR     CA 5700   5.360   8.564   5.857
  555TYR     HA 5701   5.300   8.531   5.784
  555TYR     CB 5702   5.284   8.649   5.958
  555TYR    HB1 5703   5.258   8.736   5.916
  555TYR    HB2 5704   5.343   8.667   6.037
  555TYR     CG 5705   5.160   8.581   6.006
  555TYR    CD1 5706   5.046   8.580   5.929
  555TYR    HD1 5707   5.046   8.627   5.841
  555TYR    CE1 5708   4.932   8.517   5.971
  555TYR    HE1 5709   4.850   8.518   5.914
  555TYR     CZ 5710   4.932   8.454   6.092
  555TYR     OH 5711   4.818   8.392   6.135
  555TYR     HH 5712   4.834   8.351   6.225
  555TYR    CE2 5713   5.044   8.453   6.171
  555TYR    HE2 5714   5.043   8.407   6.260
  555TYR    CD2 5715   5.157   8.516   6.127
  555TYR    HD2 5716   5.239   8.515   6.184
  555TYR      C 5717   5.471   8.646   5.793
  555TYR      O 5718   5.440   8.740   5.720
  556THR      N 5719   5.597   8.613   5.817
  556THR      H 5720   5.618   8.541   5.883
  556THR     CA 5721   5.704   8.683   5.748
  556THR     HA 5722   5.673   8.779   5.747
  556THR     CB 5723   5.836   8.670   5.823
  556THR     HB 5724   5.909   8.719   5.775
  556THR    CG2 5725   5.823   8.723   5.964
  556THR   HG21 5726   5.911   8.714   6.012
  556THR   HG22 5727   5.797   8.820   5.961
  556THR   HG23 5728   5.753   8.671   6.013
  556THR    OG1 5729   5.875   8.533   5.828
  556THR    HG1 5730   5.962   8.525   5.878
  556THR      C 5731   5.723   8.631   5.606
  556THR      O 5732   5.780   8.702   5.523
  557ARG      N 5733   5.678   8.510   5.578
  557ARG      H 5734   5.644   8.451   5.651
  557ARG     CA 5735   5.678   8.463   5.440
  557ARG     HA 5736   5.768   8.483   5.403
  557ARG     CB 5737   5.653   8.312   5.433
  557ARG    HB1 5738   5.692   8.279   5.347
  557ARG    HB2 5739   5.554   8.298   5.433
  557ARG     CG 5740   5.711   8.228   5.545
  557ARG    HG1 5741   5.645   8.224   5.621
  557ARG    HG2 5742   5.796   8.270   5.577
  557ARG     CD 5743   5.740   8.088   5.496
  557ARG    HD1 5744   5.761   8.029   5.574
  557ARG    HD2 5745   5.818   8.090   5.434
  557ARG     NE 5746   5.627   8.030   5.424
  557ARG     HE 5747   5.536   8.066   5.445
  557ARG     CZ 5748   5.636   7.934   5.333
  557ARG    NH1 5749   5.752   7.880   5.299
  557ARG   HH11 5750   5.836   7.912   5.343
  557ARG   HH12 5751   5.755   7.808   5.230
  557ARG    NH2 5752   5.526   7.890   5.273
  557ARG   HH21 5753   5.437   7.930   5.297
  557ARG   HH22 5754   5.532   7.818   5.205
  557ARG      C 5755   5.571   8.538   5.364
  557ARG      O 5756   5.467   8.574   5.418
  558GLY      N 5757   5.597   8.562   5.236
  558GLY      H 5758   5.674   8.516   5.192
  558GLY     CA 5759   5.516   8.653   5.160
  558GLY    HA1 5760   5.424   8.650   5.199
  558GLY    HA2 5761   5.513   8.619   5.066
  558GLY      C 5762   5.566   8.796   5.160
  558GLY      O 5763   5.502   8.882   5.099
  559PHE      N 5764   5.677   8.823   5.228
  559PHE      H 5765   5.711   8.755   5.292
  559PHE     CA 5766   5.751   8.948   5.214
  559PHE     HA 5767   5.700   9.009   5.153
  559PHE     CB 5768   5.764   9.019   5.348
  559PHE    HB1 5769   5.823   9.099   5.337
  559PHE    HB2 5770   5.804   8.957   5.415
  559PHE     CG 5771   5.635   9.066   5.403
  559PHE    CD1 5772   5.553   8.980   5.472
  559PHE    HD1 5773   5.581   8.885   5.486
  559PHE    CE1 5774   5.434   9.023   5.522
  559PHE    HE1 5775   5.375   8.960   5.572
  559PHE     CZ 5776   5.394   9.153   5.505
  559PHE     HZ 5777   5.307   9.185   5.543
  559PHE    CE2 5778   5.475   9.240   5.436
  559PHE    HE2 5779   5.447   9.336   5.423
  559PHE    CD2 5780   5.594   9.196   5.385
  559PHE    HD2 5781   5.652   9.260   5.334
  559PHE      C 5782   5.886   8.914   5.155
  559PHE      O 5783   5.953   8.823   5.202
  560GLN      N 5784   5.924   8.987   5.049
  560GLN      H 5785   5.870   9.068   5.024
  560GLN     CA 5786   6.041   8.953   4.970
  560GLN     HA 5787   6.020   8.864   4.930
  560GLN     CB 5788   6.063   9.059   4.862
  560GLN    HB1 5789   6.076   9.147   4.909
  560GLN    HB2 5790   5.980   9.063   4.807
  560GLN     CG 5791   6.183   9.037   4.767
  560GLN    HG1 5792   6.266   9.025   4.822
  560GLN    HG2 5793   6.193   9.118   4.709
  560GLN     CD 5794   6.168   8.916   4.677
  560GLN    OE1 5795   6.125   8.928   4.562
  560GLN    NE2 5796   6.206   8.800   4.727
  560GLN   HE21 5797   6.242   8.796   4.820
  560GLN   HE22 5798   6.198   8.717   4.672
  560GLN      C 5799   6.166   8.939   5.056
  560GLN      O 5800   6.245   8.845   5.037
  561GLN      N 5801   6.185   9.029   5.152
  561GLN      H 5802   6.113   9.096   5.171
  561GLN     CA 5803   6.308   9.033   5.230
  561GLN     HA 5804   6.377   8.991   5.172
  561GLN     CB 5805   6.344   9.178   5.261
  561GLN    HB1 5806   6.353   9.188   5.360
  561GLN    HB2 5807   6.269   9.236   5.229
  561GLN     CG 5808   6.473   9.228   5.197
  561GLN    HG1 5809   6.541   9.156   5.202
  561GLN    HG2 5810   6.505   9.308   5.248
  561GLN     CD 5811   6.456   9.268   5.051
  561GLN    OE1 5812   6.421   9.184   4.969
  561GLN    NE2 5813   6.475   9.395   5.020
  561GLN   HE21 5814   6.500   9.461   5.092
  561GLN   HE22 5815   6.465   9.426   4.926
  561GLN      C 5816   6.298   8.952   5.359
  561GLN      O 5817   6.390   8.877   5.393
  562MET      N 5818   6.188   8.967   5.433
  562MET      H 5819   6.115   9.029   5.403
  562MET     CA 5820   6.176   8.893   5.558
  562MET     HA 5821   6.263   8.907   5.605
  562MET     CB 5822   6.060   8.948   5.640
  562MET    HB1 5823   6.045   8.887   5.718
  562MET    HB2 5824   5.978   8.949   5.582
  562MET     CG 5825   6.080   9.088   5.694
  562MET    HG1 5826   5.992   9.112   5.735
  562MET    HG2 5827   6.094   9.144   5.613
  562MET     SD 5828   6.215   9.105   5.811
  562MET     CE 5829   6.173   8.985   5.935
  562MET    HE1 5830   6.243   8.986   6.007
  562MET    HE2 5831   6.084   9.008   5.975
  562MET    HE3 5832   6.169   8.895   5.894
  562MET      C 5833   6.154   8.744   5.534
  562MET      O 5834   6.210   8.660   5.604
  563GLY      N 5835   6.072   8.710   5.435
  563GLY      H 5836   6.039   8.780   5.372
  563GLY     CA 5837   6.030   8.572   5.419
  563GLY    HA1 5838   5.963   8.570   5.345
  563GLY    HA2 5839   5.986   8.544   5.505
  563GLY      C 5840   6.145   8.478   5.387
  563GLY      O 5841   6.138   8.358   5.417
  564ILE      N 5842   6.249   8.529   5.322
  564ILE      H 5843   6.247   8.626   5.295
  564ILE     CA 5844   6.365   8.448   5.290
  564ILE     HA 5845   6.332   8.373   5.234
  564ILE     CB 5846   6.467   8.531   5.211
  564ILE     HB 5847   6.481   8.619   5.258
  564ILE    CG2 5848   6.602   8.459   5.205
  564ILE   HG21 5849   6.667   8.515   5.153
  564ILE   HG22 5850   6.636   8.446   5.298
  564ILE   HG23 5851   6.591   8.371   5.160
  564ILE    CG1 5852   6.413   8.559   5.070
  564ILE   HG11 5853   6.317   8.587   5.078
  564ILE   HG12 5854   6.419   8.475   5.017
  564ILE     CD 5855   6.486   8.668   4.994
  564ILE    HD1 5856   6.444   8.680   4.904
  564ILE    HD2 5857   6.480   8.754   5.045
  564ILE    HD3 5858   6.582   8.643   4.984
  564ILE      C 5859   6.426   8.391   5.417
  564ILE      O 5860   6.473   8.276   5.419
  565TYR      N 5861   6.426   8.469   5.524
  565TYR      H 5862   6.387   8.561   5.519
  565TYR     CA 5863   6.483   8.421   5.649
  565TYR     HA 5864   6.576   8.391   5.628
  565TYR     CB 5865   6.486   8.536   5.750
  565TYR    HB1 5866   6.403   8.535   5.805
  565TYR    HB2 5867   6.492   8.624   5.702
  565TYR     CG 5868   6.603   8.524   5.841
  565TYR    CD1 5869   6.600   8.434   5.944
  565TYR    HD1 5870   6.518   8.379   5.959
  565TYR    CE1 5871   6.706   8.419   6.026
  565TYR    HE1 5872   6.702   8.353   6.101
  565TYR     CZ 5873   6.819   8.494   6.007
  565TYR     OH 5874   6.925   8.477   6.091
  565TYR     HH 5875   6.999   8.539   6.064
  565TYR    CE2 5876   6.825   8.585   5.904
  565TYR    HE2 5877   6.907   8.641   5.890
  565TYR    CD2 5878   6.717   8.599   5.821
  565TYR    HD2 5879   6.721   8.665   5.745
  565TYR      C 5880   6.408   8.300   5.703
  565TYR      O 5881   6.468   8.200   5.742
  566ALA      N 5882   6.275   8.307   5.703
  566ALA      H 5883   6.229   8.390   5.669
  566ALA     CA 5884   6.196   8.194   5.753
  566ALA     HA 5885   6.236   8.170   5.841
  566ALA     CB 5886   6.051   8.236   5.772
  566ALA    HB1 5887   5.998   8.159   5.806
  566ALA    HB2 5888   6.046   8.311   5.838
  566ALA    HB3 5889   6.013   8.267   5.685
  566ALA      C 5890   6.205   8.074   5.660
  566ALA      O 5891   6.204   7.959   5.706
  567VAL      N 5892   6.212   8.098   5.530
  567VAL      H 5893   6.206   8.192   5.496
  567VAL     CA 5894   6.229   7.987   5.436
  567VAL     HA 5895   6.155   7.923   5.454
  567VAL     CB 5896   6.220   8.039   5.291
  567VAL     HB 5897   6.280   8.119   5.280
  567VAL    CG1 5898   6.265   7.934   5.194
  567VAL   HG11 5899   6.258   7.970   5.101
  567VAL   HG12 5900   6.360   7.910   5.214
  567VAL   HG13 5901   6.207   7.854   5.203
  567VAL    CG2 5902   6.078   8.079   5.259
  567VAL   HG21 5903   6.073   8.113   5.165
  567VAL   HG22 5904   6.018   8.000   5.269
  567VAL   HG23 5905   6.049   8.152   5.322
  567VAL      C 5906   6.360   7.915   5.462
  567VAL      O 5907   6.366   7.791   5.462
  568MET      N 5908   6.467   7.991   5.484
  568MET      H 5909   6.460   8.091   5.479
  568MET     CA 5910   6.595   7.929   5.516
  568MET     HA 5911   6.614   7.864   5.443
  568MET     CB 5912   6.704   8.035   5.522
  568MET    HB1 5913   6.785   7.996   5.566
  568MET    HB2 5914   6.671   8.113   5.576
  568MET     CG 5915   6.743   8.085   5.386
  568MET    HG1 5916   6.660   8.128   5.351
  568MET    HG2 5917   6.763   8.003   5.334
  568MET     SD 5918   6.881   8.199   5.388
  568MET     CE 5919   6.892   8.232   5.213
  568MET    HE1 5920   6.967   8.297   5.196
  568MET    HE2 5921   6.909   8.147   5.164
  568MET    HE3 5922   6.806   8.272   5.181
  568MET      C 5923   6.587   7.853   5.646
  568MET      O 5924   6.646   7.745   5.658
  569ILE      N 5925   6.517   7.906   5.746
  569ILE      H 5926   6.473   7.996   5.735
  569ILE     CA 5927   6.504   7.833   5.872
  569ILE     HA 5928   6.597   7.817   5.904
  569ILE     CB 5929   6.429   7.917   5.977
  569ILE     HB 5930   6.346   7.955   5.936
  569ILE    CG2 5931   6.388   7.831   6.096
  569ILE   HG21 5932   6.339   7.888   6.163
  569ILE   HG22 5933   6.328   7.758   6.065
  569ILE   HG23 5934   6.470   7.792   6.139
  569ILE    CG1 5935   6.517   8.032   6.023
  569ILE   HG11 5936   6.559   8.074   5.943
  569ILE   HG12 5937   6.588   7.996   6.083
  569ILE     CD 5938   6.444   8.139   6.098
  569ILE    HD1 5939   6.508   8.211   6.125
  569ILE    HD2 5940   6.373   8.179   6.040
  569ILE    HD3 5941   6.402   8.100   6.180
  569ILE      C 5942   6.435   7.699   5.849
  569ILE      O 5943   6.478   7.596   5.902
  570GLU      N 5944   6.327   7.699   5.772
  570GLU      H 5945   6.294   7.785   5.733
  570GLU     CA 5946   6.255   7.575   5.744
  570GLU     HA 5947   6.224   7.538   5.832
  570GLU     CB 5948   6.136   7.607   5.654
  570GLU    HB1 5949   6.168   7.669   5.582
  570GLU    HB2 5950   6.067   7.654   5.710
  570GLU     CG 5951   6.068   7.489   5.587
  570GLU    HG1 5952   6.028   7.430   5.657
  570GLU    HG2 5953   6.136   7.438   5.535
  570GLU     CD 5954   5.959   7.535   5.494
  570GLU    OE1 5955   5.921   7.653   5.501
  570GLU    OE2 5956   5.912   7.452   5.413
  570GLU      C 5957   6.347   7.473   5.678
  570GLU      O 5958   6.359   7.358   5.726
  571LYS      N 5959   6.413   7.512   5.570
  571LYS      H 5960   6.407   7.607   5.539
  571LYS     CA 5961   6.494   7.416   5.497
  571LYS     HA 5962   6.433   7.339   5.479
  571LYS     CB 5963   6.542   7.477   5.366
  571LYS    HB1 5964   6.607   7.415   5.324
  571LYS    HB2 5965   6.587   7.564   5.386
  571LYS     CG 5966   6.431   7.503   5.268
  571LYS    HG1 5967   6.364   7.565   5.310
  571LYS    HG2 5968   6.386   7.417   5.246
  571LYS     CD 5969   6.483   7.565   5.142
  571LYS    HD1 5970   6.553   7.506   5.104
  571LYS    HD2 5971   6.523   7.654   5.164
  571LYS     CE 5972   6.373   7.584   5.040
  571LYS    HE1 5973   6.410   7.634   4.962
  571LYS    HE2 5974   6.299   7.637   5.082
  571LYS     NZ 5975   6.317   7.455   4.992
  571LYS    HZ1 5976   6.245   7.473   4.925
  571LYS    HZ2 5977   6.389   7.401   4.950
  571LYS    HZ3 5978   6.279   7.405   5.070
  571LYS      C 5979   6.612   7.367   5.580
  571LYS      O 5980   6.644   7.248   5.581
  572MET      N 5981   6.677   7.458   5.653
  572MET      H 5982   6.647   7.554   5.652
  572MET     CA 5983   6.791   7.419   5.734
  572MET     HA 5984   6.854   7.374   5.671
  572MET     CB 5985   6.858   7.542   5.795
  572MET    HB1 5986   6.928   7.512   5.860
  572MET    HB2 5987   6.789   7.596   5.844
  572MET     CG 5988   6.924   7.631   5.692
  572MET    HG1 5989   6.938   7.718   5.740
  572MET    HG2 5990   6.855   7.643   5.621
  572MET     SD 5991   7.077   7.566   5.626
  572MET     CE 5992   7.135   7.715   5.547
  572MET    HE1 5993   7.223   7.698   5.503
  572MET    HE2 5994   7.069   7.745   5.478
  572MET    HE3 5995   7.146   7.787   5.616
  572MET      C 5996   6.749   7.322   5.843
  572MET      O 5997   6.813   7.218   5.860
  573ILE      N 5998   6.642   7.352   5.916
  573ILE      H 5999   6.592   7.437   5.898
  573ILE     CA 6000   6.597   7.263   6.023
  573ILE     HA 6001   6.674   7.258   6.087
  573ILE     CB 6002   6.473   7.320   6.095
  573ILE     HB 6003   6.407   7.353   6.028
  573ILE    CG2 6004   6.405   7.212   6.178
  573ILE   HG21 6005   6.325   7.251   6.224
  573ILE   HG22 6006   6.376   7.138   6.118
  573ILE   HG23 6007   6.469   7.178   6.247
  573ILE    CG1 6008   6.515   7.436   6.184
  573ILE   HG11 6009   6.576   7.496   6.132
  573ILE   HG12 6010   6.564   7.399   6.263
  573ILE     CD 6011   6.400   7.520   6.235
  573ILE    HD1 6012   6.435   7.594   6.293
  573ILE    HD2 6013   6.350   7.559   6.158
  573ILE    HD3 6014   6.338   7.463   6.289
  573ILE      C 6015   6.566   7.125   5.966
  573ILE      O 6016   6.599   7.023   6.027
  574LEU      N 6017   6.501   7.120   5.850
  574LEU      H 6018   6.479   7.204   5.800
  574LEU     CA 6019   6.462   6.989   5.799
  574LEU     HA 6020   6.417   6.941   5.875
  574LEU     CB 6021   6.363   7.006   5.685
  574LEU    HB1 6022   6.357   6.919   5.636
  574LEU    HB2 6023   6.398   7.077   5.624
  574LEU     CG 6024   6.222   7.047   5.731
  574LEU     HG 6025   6.231   7.130   5.787
  574LEU    CD1 6026   6.134   7.080   5.612
  574LEU   HD11 6027   6.043   7.107   5.644
  574LEU   HD12 6028   6.174   7.156   5.561
  574LEU   HD13 6029   6.126   7.000   5.553
  574LEU    CD2 6030   6.156   6.938   5.816
  574LEU   HD21 6031   6.065   6.969   5.844
  574LEU   HD22 6032   6.148   6.854   5.763
  574LEU   HD23 6033   6.212   6.921   5.897
  574LEU      C 6034   6.584   6.908   5.757
  574LEU      O 6035   6.591   6.788   5.787
  575ARG      N 6036   6.681   6.970   5.690
  575ARG      H 6037   6.676   7.069   5.677
  575ARG     CA 6038   6.795   6.894   5.636
  575ARG     HA 6039   6.765   6.799   5.641
  575ARG     CB 6040   6.821   6.941   5.494
  575ARG    HB1 6041   6.896   6.887   5.457
  575ARG    HB2 6042   6.849   7.037   5.499
  575ARG     CG 6043   6.705   6.931   5.397
  575ARG    HG1 6044   6.732   6.974   5.311
  575ARG    HG2 6045   6.627   6.981   5.436
  575ARG     CD 6046   6.662   6.789   5.369
  575ARG    HD1 6047   6.625   6.748   5.452
  575ARG    HD2 6048   6.740   6.736   5.337
  575ARG     NE 6049   6.559   6.787   5.266
  575ARG     HE 6050   6.524   6.876   5.235
  575ARG     CZ 6051   6.508   6.678   5.210
  575ARG    NH1 6052   6.548   6.557   5.248
  575ARG   HH11 6053   6.617   6.548   5.320
  575ARG   HH12 6054   6.509   6.476   5.205
  575ARG    NH2 6055   6.415   6.690   5.117
  575ARG   HH21 6056   6.383   6.781   5.089
  575ARG   HH22 6057   6.376   6.609   5.075
  575ARG      C 6058   6.925   6.907   5.717
  575ARG      O 6059   6.972   6.810   5.780
  576ASP      N 6060   6.979   7.028   5.721
  576ASP      H 6061   6.924   7.109   5.698
  576ASP     CA 6062   7.119   7.044   5.760
  576ASP     HA 6063   7.168   6.969   5.716
  576ASP     CB 6064   7.172   7.179   5.713
  576ASP    HB1 6065   7.270   7.184   5.730
  576ASP    HB2 6066   7.126   7.252   5.764
  576ASP     CG 6067   7.148   7.201   5.566
  576ASP    OD1 6068   7.061   7.132   5.510
  576ASP    OD2 6069   7.217   7.287   5.507
  576ASP      C 6070   7.135   7.034   5.910
  576ASP      O 6071   7.230   6.971   5.958
  577LEU      N 6072   7.045   7.095   5.985
  577LEU      H 6073   6.970   7.147   5.943
  577LEU     CA 6074   7.055   7.087   6.130
  577LEU     HA 6075   7.147   7.118   6.154
  577LEU     CB 6076   6.953   7.179   6.196
  577LEU    HB1 6077   6.862   7.143   6.177
  577LEU    HB2 6078   6.962   7.270   6.155
  577LEU     CG 6079   6.965   7.196   6.347
  577LEU     HG 6080   6.959   7.106   6.390
  577LEU    CD1 6081   7.099   7.257   6.386
  577LEU   HD11 6082   7.103   7.267   6.486
  577LEU   HD12 6083   7.173   7.198   6.355
  577LEU   HD13 6084   7.108   7.347   6.343
  577LEU    CD2 6085   6.852   7.281   6.398
  577LEU   HD21 6086   6.860   7.292   6.497
  577LEU   HD22 6087   6.855   7.371   6.355
  577LEU   HD23 6088   6.765   7.237   6.377
  577LEU      C 6089   7.036   6.944   6.176
  577LEU      O 6090   7.103   6.900   6.270
  578CYS      N 6091   6.948   6.868   6.112
  578CYS      H 6092   6.894   6.906   6.037
  578CYS     CA 6093   6.930   6.729   6.152
  578CYS     HA 6094   6.913   6.732   6.251
  578CYS     CB 6095   6.811   6.668   6.080
  578CYS    HB1 6096   6.826   6.570   6.085
  578CYS    HB2 6097   6.821   6.699   5.985
  578CYS     SG 6098   6.652   6.715   6.150
  578CYS     HG 6099   6.578   6.672   6.098
  578CYS      C 6100   7.055   6.647   6.128
  578CYS      O 6101   7.098   6.570   6.215
  579ARG      N 6102   7.117   6.662   6.010
  579ARG      H 6103   7.081   6.725   5.941
  579ARG     CA 6104   7.239   6.585   5.986
  579ARG     HA 6105   7.214   6.490   6.005
  579ARG     CB 6106   7.284   6.602   5.841
  579ARG    HB1 6107   7.371   6.555   5.829
  579ARG    HB2 6108   7.296   6.700   5.823
  579ARG     CG 6109   7.185   6.547   5.741
  579ARG    HG1 6110   7.108   6.611   5.733
  579ARG    HG2 6111   7.152   6.459   5.773
  579ARG     CD 6112   7.248   6.529   5.606
  579ARG    HD1 6113   7.185   6.479   5.547
  579ARG    HD2 6114   7.333   6.478   5.616
  579ARG     NE 6115   7.279   6.656   5.542
  579ARG     HE 6116   7.370   6.694   5.558
  579ARG     CZ 6117   7.197   6.726   5.465
  579ARG    NH1 6118   7.074   6.683   5.438
  579ARG   HH11 6119   7.042   6.597   5.476
  579ARG   HH12 6120   7.014   6.738   5.380
  579ARG    NH2 6121   7.238   6.840   5.413
  579ARG   HH21 6122   7.330   6.874   5.432
  579ARG   HH22 6123   7.177   6.894   5.355
  579ARG      C 6124   7.351   6.626   6.081
  579ARG      O 6125   7.420   6.540   6.140
  580PHE      N 6126   7.369   6.757   6.100
  580PHE      H 6127   7.311   6.823   6.052
  580PHE     CA 6128   7.472   6.804   6.191
  580PHE     HA 6129   7.558   6.768   6.155
  580PHE     CB 6130   7.475   6.956   6.195
  580PHE    HB1 6131   7.382   6.990   6.210
  580PHE    HB2 6132   7.509   6.990   6.108
  580PHE     CG 6133   7.562   7.011   6.303
  580PHE    CD1 6134   7.698   7.015   6.288
  580PHE    HD1 6135   7.739   6.982   6.203
  580PHE    CE1 6136   7.779   7.064   6.387
  580PHE    HE1 6137   7.878   7.066   6.375
  580PHE     CZ 6138   7.724   7.111   6.503
  580PHE     HZ 6139   7.783   7.148   6.575
  580PHE    CE2 6140   7.588   7.108   6.520
  580PHE    HE2 6141   7.548   7.143   6.605
  580PHE    CD2 6142   7.507   7.058   6.421
  580PHE    HD2 6143   7.408   7.056   6.434
  580PHE      C 6144   7.448   6.751   6.331
  580PHE      O 6145   7.542   6.711   6.400
  581MET      N 6146   7.323   6.755   6.377
  581MET      H 6147   7.249   6.787   6.318
  581MET     CA 6148   7.296   6.713   6.513
  581MET     HA 6149   7.364   6.760   6.570
  581MET     CB 6150   7.155   6.755   6.554
  581MET    HB1 6151   7.130   6.705   6.637
  581MET    HB2 6152   7.092   6.731   6.480
  581MET     CG 6153   7.140   6.904   6.582
  581MET    HG1 6154   7.044   6.914   6.607
  581MET    HG2 6155   7.156   6.947   6.493
  581MET     SD 6156   7.248   6.972   6.709
  581MET     CE 6157   7.198   6.876   6.851
  581MET    HE1 6158   7.251   6.905   6.931
  581MET    HE2 6159   7.101   6.892   6.869
  581MET    HE3 6160   7.214   6.779   6.833
  581MET      C 6161   7.314   6.564   6.529
  581MET      O 6162   7.354   6.520   6.637
  582PHE      N 6163   7.289   6.484   6.426
  582PHE      H 6164   7.248   6.521   6.342
  582PHE     CA 6165   7.322   6.342   6.438
  582PHE     HA 6166   7.270   6.311   6.518
  582PHE     CB 6167   7.279   6.264   6.314
  582PHE    HB1 6168   7.321   6.305   6.233
  582PHE    HB2 6169   7.179   6.269   6.306
  582PHE     CG 6170   7.319   6.120   6.320
  582PHE    CD1 6171   7.246   6.030   6.394
  582PHE    HD1 6172   7.165   6.062   6.444
  582PHE    CE1 6173   7.283   5.898   6.401
  582PHE    HE1 6174   7.229   5.834   6.455
  582PHE     CZ 6175   7.395   5.855   6.334
  582PHE     HZ 6176   7.422   5.759   6.340
  582PHE    CE2 6177   7.469   5.943   6.260
  582PHE    HE2 6178   7.550   5.912   6.211
  582PHE    CD2 6179   7.431   6.075   6.253
  582PHE    HD2 6180   7.485   6.140   6.199
  582PHE      C 6181   7.471   6.323   6.461
  582PHE      O 6182   7.512   6.252   6.554
  583VAL      N 6183   7.554   6.386   6.377
  583VAL      H 6184   7.518   6.446   6.305
  583VAL     CA 6185   7.698   6.367   6.392
  583VAL     HA 6186   7.714   6.269   6.390
  583VAL     CB 6187   7.772   6.435   6.276
  583VAL     HB 6188   7.746   6.532   6.271
  583VAL    CG1 6189   7.921   6.429   6.298
  583VAL   HG11 6190   7.968   6.474   6.222
  583VAL   HG12 6191   7.944   6.476   6.384
  583VAL   HG13 6192   7.950   6.334   6.304
  583VAL    CG2 6193   7.734   6.369   6.145
  583VAL   HG21 6194   7.782   6.414   6.070
  583VAL   HG22 6195   7.759   6.273   6.148
  583VAL   HG23 6196   7.635   6.378   6.131
  583VAL      C 6197   7.745   6.420   6.526
  583VAL      O 6198   7.825   6.356   6.597
  584TYR      N 6199   7.696   6.538   6.564
  584TYR      H 6200   7.630   6.586   6.505
  584TYR     CA 6201   7.736   6.599   6.689
  584TYR     HA 6202   7.836   6.606   6.685
  584TYR     CB 6203   7.674   6.737   6.702
  584TYR    HB1 6204   7.575   6.731   6.689
  584TYR    HB2 6205   7.713   6.798   6.633
  584TYR     CG 6206   7.700   6.796   6.836
  584TYR    CD1 6207   7.824   6.847   6.867
  584TYR    HD1 6208   7.897   6.846   6.798
  584TYR    CE1 6209   7.849   6.899   6.989
  584TYR    HE1 6210   7.939   6.937   7.010
  584TYR     CZ 6211   7.751   6.900   7.084
  584TYR     OH 6212   7.778   6.953   7.207
  584TYR     HH 6213   7.697   6.947   7.265
  584TYR    CE2 6214   7.627   6.849   7.056
  584TYR    HE2 6215   7.555   6.850   7.126
  584TYR    CD2 6216   7.602   6.798   6.933
  584TYR    HD2 6217   7.511   6.762   6.913
  584TYR      C 6218   7.696   6.512   6.807
  584TYR      O 6219   7.772   6.498   6.903
  585LEU      N 6220   7.575   6.457   6.804
  585LEU      H 6221   7.515   6.472   6.726
  585LEU     CA 6222   7.531   6.375   6.916
  585LEU     HA 6223   7.550   6.429   6.999
  585LEU     CB 6224   7.382   6.346   6.904
  585LEU    HB1 6225   7.360   6.272   6.968
  585LEU    HB2 6226   7.364   6.316   6.810
  585LEU     CG 6227   7.287   6.461   6.934
  585LEU     HG 6228   7.311   6.539   6.876
  585LEU    CD1 6229   7.146   6.419   6.904
  585LEU   HD11 6230   7.084   6.495   6.924
  585LEU   HD12 6231   7.138   6.394   6.808
  585LEU   HD13 6232   7.122   6.341   6.961
  585LEU    CD2 6233   7.298   6.507   7.077
  585LEU   HD21 6234   7.234   6.583   7.093
  585LEU   HD22 6235   7.276   6.432   7.138
  585LEU   HD23 6236   7.391   6.538   7.095
  585LEU      C 6237   7.609   6.246   6.923
  585LEU      O 6238   7.630   6.193   7.032
  586VAL      N 6239   7.653   6.192   6.810
  586VAL      H 6240   7.626   6.232   6.722
  586VAL     CA 6241   7.740   6.076   6.814
  586VAL     HA 6242   7.690   6.007   6.866
  586VAL     CB 6243   7.769   6.025   6.671
  586VAL     HB 6244   7.789   6.103   6.611
  586VAL    CG1 6245   7.889   5.935   6.668
  586VAL   HG11 6246   7.905   5.904   6.575
  586VAL   HG12 6247   7.969   5.986   6.701
  586VAL   HG13 6248   7.873   5.856   6.727
  586VAL    CG2 6249   7.649   5.952   6.619
  586VAL   HG21 6250   7.668   5.919   6.527
  586VAL   HG22 6251   7.629   5.875   6.679
  586VAL   HG23 6252   7.570   6.014   6.617
  586VAL      C 6253   7.869   6.110   6.888
  586VAL      O 6254   7.911   6.037   6.979
  587PHE      N 6255   7.931   6.223   6.853
  587PHE      H 6256   7.894   6.281   6.780
  587PHE     CA 6257   8.054   6.262   6.922
  587PHE     HA 6258   8.116   6.185   6.912
  587PHE     CB 6259   8.113   6.387   6.858
  587PHE    HB1 6260   8.168   6.436   6.926
  587PHE    HB2 6261   8.038   6.447   6.828
  587PHE     CG 6262   8.200   6.357   6.740
  587PHE    CD1 6263   8.332   6.328   6.757
  587PHE    HD1 6264   8.371   6.328   6.849
  587PHE    CE1 6265   8.411   6.300   6.650
  587PHE    HE1 6266   8.507   6.278   6.664
  587PHE     CZ 6267   8.359   6.303   6.524
  587PHE     HZ 6268   8.417   6.284   6.445
  587PHE    CE2 6269   8.227   6.332   6.506
  587PHE    HE2 6270   8.188   6.334   6.414
  587PHE    CD2 6271   8.148   6.359   6.614
  587PHE    HD2 6272   8.051   6.381   6.601
  587PHE      C 6273   8.028   6.288   7.070
  587PHE      O 6274   8.104   6.243   7.157
  588LEU      N 6275   7.921   6.361   7.100
  588LEU      H 6276   7.861   6.393   7.027
  588LEU     CA 6277   7.890   6.396   7.238
  588LEU     HA 6278   7.971   6.443   7.274
  588LEU     CB 6279   7.768   6.488   7.241
  588LEU    HB1 6280   7.697   6.445   7.187
  588LEU    HB2 6281   7.795   6.575   7.198
  588LEU     CG 6282   7.707   6.522   7.378
  588LEU     HG 6283   7.674   6.440   7.424
  588LEU    CD1 6284   7.808   6.583   7.468
  588LEU   HD11 6285   7.766   6.604   7.556
  588LEU   HD12 6286   7.883   6.519   7.482
  588LEU   HD13 6287   7.843   6.668   7.427
  588LEU    CD2 6288   7.592   6.615   7.359
  588LEU   HD21 6289   7.552   6.638   7.448
  588LEU   HD22 6290   7.624   6.699   7.315
  588LEU   HD23 6291   7.523   6.572   7.302
  588LEU      C 6292   7.865   6.273   7.322
  588LEU      O 6293   7.917   6.261   7.433
  589PHE      N 6294   7.786   6.179   7.271
  589PHE      H 6295   7.747   6.191   7.180
  589PHE     CA 6296   7.757   6.060   7.348
  589PHE     HA 6297   7.730   6.095   7.438
  589PHE     CB 6298   7.643   5.982   7.285
  589PHE    HB1 6299   7.675   5.941   7.200
  589PHE    HB2 6300   7.568   6.045   7.265
  589PHE     CG 6301   7.591   5.874   7.372
  589PHE    CD1 6302   7.513   5.904   7.481
  589PHE    HD1 6303   7.491   6.000   7.501
  589PHE    CE1 6304   7.465   5.805   7.563
  589PHE    HE1 6305   7.408   5.829   7.642
  589PHE     CZ 6306   7.495   5.674   7.536
  589PHE     HZ 6307   7.460   5.602   7.596
  589PHE    CE2 6308   7.572   5.643   7.428
  589PHE    HE2 6309   7.594   5.548   7.409
  589PHE    CD2 6310   7.620   5.742   7.346
  589PHE    HD2 6311   7.676   5.719   7.267
  589PHE      C 6312   7.879   5.972   7.364
  589PHE      O 6313   7.903   5.918   7.472
  590GLY      N 6314   7.959   5.956   7.258
  590GLY      H 6315   7.936   5.999   7.171
  590GLY     CA 6316   8.080   5.876   7.271
  590GLY    HA1 6317   8.127   5.877   7.183
  590GLY    HA2 6318   8.053   5.783   7.294
  590GLY      C 6319   8.173   5.929   7.377
  590GLY      O 6320   8.215   5.856   7.468
  591PHE      N 6321   8.202   6.058   7.372
  591PHE      H 6322   8.161   6.117   7.303
  591PHE     CA 6323   8.295   6.113   7.470
  591PHE     HA 6324   8.370   6.047   7.475
  591PHE     CB 6325   8.349   6.246   7.423
  591PHE    HB1 6326   8.386   6.295   7.502
  591PHE    HB2 6327   8.274   6.299   7.384
  591PHE     CG 6328   8.457   6.233   7.320
  591PHE    CD1 6329   8.587   6.219   7.359
  591PHE    HD1 6330   8.610   6.218   7.457
  591PHE    CE1 6331   8.686   6.207   7.265
  591PHE    HE1 6332   8.781   6.199   7.294
  591PHE     CZ 6333   8.655   6.207   7.132
  591PHE     HZ 6334   8.727   6.197   7.064
  591PHE    CE2 6335   8.525   6.221   7.093
  591PHE    HE2 6336   8.502   6.223   6.996
  591PHE    CD2 6337   8.427   6.233   7.187
  591PHE    HD2 6338   8.332   6.242   7.158
  591PHE      C 6339   8.232   6.125   7.608
  591PHE      O 6340   8.302   6.113   7.708
  592SER      N 6341   8.102   6.149   7.616
  592SER      H 6342   8.049   6.165   7.533
  592SER     CA 6343   8.035   6.153   7.745
  592SER     HA 6344   8.085   6.220   7.800
  592SER     CB 6345   7.891   6.197   7.726
  592SER    HB1 6346   7.840   6.129   7.674
  592SER    HB2 6347   7.887   6.285   7.679
  592SER     OG 6348   7.827   6.213   7.851
  592SER     HG 6349   7.732   6.242   7.837
  592SER      C 6350   8.040   6.018   7.814
  592SER      O 6351   8.065   6.010   7.935
  593THR      N 6352   8.017   5.911   7.739
  593THR      H 6353   7.993   5.923   7.643
  593THR     CA 6354   8.027   5.777   7.796
  593THR     HA 6355   7.966   5.777   7.876
  593THR     CB 6356   7.982   5.673   7.695
  593THR     HB 6357   8.008   5.582   7.725
  593THR    CG2 6358   7.834   5.679   7.675
  593THR   HG21 6359   7.807   5.610   7.608
  593THR   HG22 6360   7.788   5.662   7.762
  593THR   HG23 6361   7.809   5.770   7.642
  593THR    OG1 6362   8.046   5.698   7.570
  593THR    HG1 6363   8.017   5.630   7.503
  593THR      C 6364   8.169   5.748   7.840
  593THR      O 6365   8.191   5.689   7.947
  594ALA      N 6366   8.268   5.788   7.760
  594ALA      H 6367   8.247   5.832   7.673
  594ALA     CA 6368   8.406   5.768   7.800
  594ALA     HA 6369   8.415   5.670   7.815
  594ALA     CB 6370   8.499   5.814   7.689
  594ALA    HB1 6371   8.594   5.800   7.717
  594ALA    HB2 6372   8.481   5.762   7.606
  594ALA    HB3 6373   8.484   5.912   7.671
  594ALA      C 6374   8.438   5.841   7.930
  594ALA      O 6375   8.497   5.783   8.022
  595VAL      N 6376   8.396   5.967   7.941
  595VAL      H 6377   8.341   6.009   7.869
  595VAL     CA 6378   8.431   6.044   8.059
  595VAL     HA 6379   8.529   6.029   8.074
  595VAL     CB 6380   8.404   6.194   8.035
  595VAL     HB 6381   8.311   6.207   8.000
  595VAL    CG1 6382   8.418   6.271   8.163
  595VAL   HG11 6383   8.400   6.368   8.146
  595VAL   HG12 6384   8.352   6.237   8.230
  595VAL   HG13 6385   8.511   6.260   8.199
  595VAL    CG2 6386   8.499   6.249   7.934
  595VAL   HG21 6387   8.480   6.347   7.920
  595VAL   HG22 6388   8.593   6.238   7.967
  595VAL   HG23 6389   8.488   6.200   7.848
  595VAL      C 6390   8.358   5.992   8.181
  595VAL      O 6391   8.417   5.982   8.289
  596VAL      N 6392   8.231   5.957   8.168
  596VAL      H 6393   8.186   5.963   8.079
  596VAL     CA 6394   8.158   5.911   8.285
  596VAL     HA 6395   8.179   5.978   8.357
  596VAL     CB 6396   8.007   5.912   8.261
  596VAL     HB 6397   7.982   5.997   8.215
  596VAL    CG1 6398   7.965   5.798   8.174
  596VAL   HG11 6399   7.866   5.802   8.160
  596VAL   HG12 6400   8.011   5.805   8.086
  596VAL   HG13 6401   7.990   5.712   8.218
  596VAL    CG2 6402   7.934   5.905   8.391
  596VAL   HG21 6403   7.835   5.906   8.374
  596VAL   HG22 6404   7.959   5.821   8.439
  596VAL   HG23 6405   7.959   5.984   8.448
  596VAL      C 6406   8.207   5.774   8.328
  596VAL      O 6407   8.200   5.739   8.446
  597THR      N 6408   8.256   5.692   8.234
  597THR      H 6409   8.247   5.716   8.137
  597THR     CA 6410   8.322   5.569   8.274
  597THR     HA 6411   8.257   5.522   8.333
  597THR     CB 6412   8.354   5.485   8.152
  597THR     HB 6413   8.406   5.539   8.085
  597THR    CG2 6414   8.432   5.363   8.192
  597THR   HG21 6415   8.452   5.309   8.111
  597THR   HG22 6416   8.517   5.391   8.236
  597THR   HG23 6417   8.378   5.309   8.256
  597THR    OG1 6418   8.233   5.446   8.087
  597THR    HG1 6419   8.255   5.391   8.007
  597THR      C 6420   8.448   5.598   8.352
  597THR      O 6421   8.477   5.531   8.451
  598LEU      N 6422   8.526   5.697   8.308
  598LEU      H 6423   8.499   5.750   8.227
  598LEU     CA 6424   8.650   5.729   8.378
  598LEU     HA 6425   8.701   5.644   8.385
  598LEU     CB 6426   8.729   5.832   8.298
  598LEU    HB1 6427   8.675   5.916   8.295
  598LEU    HB2 6428   8.740   5.797   8.206
  598LEU     CG 6429   8.867   5.869   8.349
  598LEU     HG 6430   8.861   5.900   8.444
  598LEU    CD1 6431   8.959   5.750   8.345
  598LEU   HD11 6432   9.049   5.777   8.379
  598LEU   HD12 6433   8.922   5.678   8.403
  598LEU   HD13 6434   8.967   5.718   8.251
  598LEU    CD2 6435   8.921   5.981   8.265
  598LEU   HD21 6436   9.012   6.007   8.298
  598LEU   HD22 6437   8.927   5.952   8.170
  598LEU   HD23 6438   8.860   6.060   8.272
  598LEU      C 6439   8.622   5.781   8.518
  598LEU      O 6440   8.693   5.746   8.612
  599ILE      N 6441   8.521   5.866   8.534
  599ILE      H 6442   8.468   5.895   8.454
  599ILE     CA 6443   8.485   5.918   8.665
  599ILE     HA 6444   8.568   5.957   8.705
  599ILE     CB 6445   8.379   6.028   8.652
  599ILE     HB 6446   8.302   5.993   8.599
  599ILE    CG2 6447   8.329   6.068   8.789
  599ILE   HG21 6448   8.260   6.140   8.780
  599ILE   HG22 6449   8.289   5.989   8.835
  599ILE   HG23 6450   8.405   6.103   8.844
  599ILE    CG1 6451   8.436   6.150   8.581
  599ILE   HG11 6452   8.495   6.120   8.507
  599ILE   HG12 6453   8.490   6.204   8.647
  599ILE     CD 6454   8.331   6.240   8.523
  599ILE    HD1 6455   8.375   6.318   8.478
  599ILE    HD2 6456   8.277   6.190   8.456
  599ILE    HD3 6457   8.271   6.274   8.596
  599ILE      C 6458   8.434   5.804   8.751
  599ILE      O 6459   8.358   5.719   8.705
  600GLU      N 6460   8.476   5.802   8.878
  600GLU      H 6461   8.539   5.874   8.909
  600GLU     CA 6462   8.434   5.700   8.973
  600GLU     HA 6463   8.362   5.648   8.928
  600GLU     CB 6464   8.550   5.607   9.008
  600GLU    HB1 6465   8.557   5.538   8.937
  600GLU    HB2 6466   8.529   5.563   9.096
  600GLU     CG 6467   8.685   5.673   9.021
  600GLU    HG1 6468   8.681   5.742   9.094
  600GLU    HG2 6469   8.708   5.718   8.935
  600GLU     CD 6470   8.792   5.572   9.055
  600GLU    OE1 6471   8.813   5.478   8.975
  600GLU    OE2 6472   8.855   5.586   9.161
  600GLU      C 6473   8.380   5.767   9.098
  600GLU      O 6474   8.454   5.836   9.168
  601ASP      N 6475   8.253   5.742   9.127
  601ASP      H 6476   8.198   5.694   9.060
  601ASP     CA 6477   8.189   5.782   9.253
  601ASP     HA 6478   8.092   5.762   9.242
  601ASP     CB 6479   8.244   5.701   9.370
  601ASP    HB1 6480   8.204   5.736   9.455
  601ASP    HB2 6481   8.343   5.713   9.373
  601ASP     CG 6482   8.213   5.553   9.359
  601ASP    OD1 6483   8.106   5.518   9.304
  601ASP    OD2 6484   8.296   5.471   9.405
  601ASP      C 6485   8.206   5.932   9.278
  601ASP      O 6486   8.256   5.974   9.382
  602GLY      N 6487   8.162   6.012   9.182
  602GLY      H 6488   8.126   5.971   9.099
  602GLY     CA 6489   8.164   6.156   9.192
  602GLY    HA1 6490   8.213   6.192   9.113
  602GLY    HA2 6491   8.214   6.180   9.275
  602GLY      C 6492   8.024   6.215   9.197
  602GLY      O 6493   7.922   6.147   9.193
  603LYS      N 6494   8.021   6.348   9.204
  603LYS      H 6495   8.106   6.399   9.218
  603LYS     CA 6496   7.895   6.420   9.192
  603LYS     HA 6497   7.834   6.379   9.260
  603LYS     CB 6498   7.915   6.568   9.223
  603LYS    HB1 6499   7.988   6.603   9.164
  603LYS    HB2 6500   7.943   6.577   9.319
  603LYS     CG 6501   7.790   6.654   9.201
  603LYS    HG1 6502   7.713   6.615   9.252
  603LYS    HG2 6503   7.768   6.657   9.104
  603LYS     CD 6504   7.812   6.795   9.249
  603LYS    HD1 6505   7.888   6.836   9.199
  603LYS    HD2 6506   7.834   6.794   9.347
  603LYS     CE 6507   7.687   6.879   9.227
  603LYS    HE1 6508   7.613   6.843   9.283
  603LYS    HE2 6509   7.661   6.875   9.131
  603LYS     NZ 6510   7.706   7.022   9.264
  603LYS    HZ1 6511   7.621   7.073   9.248
  603LYS    HZ2 6512   7.730   7.029   9.361
  603LYS    HZ3 6513   7.779   7.062   9.209
  603LYS      C 6514   7.836   6.403   9.053
  603LYS      O 6515   7.714   6.402   9.037
  627TYR      N 6516   7.921   6.394   8.951
  627TYR      H 6517   8.020   6.393   8.967
  627TYR     CA 6518   7.868   6.386   8.816
  627TYR     HA 6519   7.786   6.443   8.813
  627TYR     CB 6520   7.972   6.441   8.718
  627TYR    HB1 6521   7.941   6.425   8.624
  627TYR    HB2 6522   8.060   6.396   8.733
  627TYR     CG 6523   7.990   6.589   8.739
  627TYR    CD1 6524   7.911   6.680   8.672
  627TYR    HD1 6525   7.843   6.647   8.607
  627TYR    CE1 6526   7.924   6.814   8.693
  627TYR    HE1 6527   7.867   6.879   8.643
  627TYR     CZ 6528   8.015   6.860   8.783
  627TYR     OH 6529   8.029   6.994   8.805
  627TYR     HH 6530   8.100   7.010   8.874
  627TYR    CE2 6531   8.094   6.772   8.852
  627TYR    HE2 6532   8.161   6.806   8.918
  627TYR    CD2 6533   8.081   6.638   8.830
  627TYR    HD2 6534   8.139   6.575   8.881
  627TYR      C 6535   7.829   6.242   8.784
  627TYR      O 6536   7.710   6.210   8.783
  628ASN      N 6537   7.928   6.155   8.760
  628ASN      H 6538   8.019   6.194   8.743
  628ASN     CA 6539   7.916   6.009   8.757
  628ASN     HA 6540   7.988   5.982   8.693
  628ASN     CB 6541   7.938   5.952   8.896
  628ASN    HB1 6542   7.854   5.964   8.949
  628ASN    HB2 6543   8.012   6.003   8.940
  628ASN     CG 6544   7.974   5.805   8.894
  628ASN    OD1 6545   8.024   5.754   8.794
  628ASN    ND2 6546   7.946   5.736   9.003
  628ASN   HD21 6547   7.903   5.782   9.081
  628ASN   HD22 6548   7.968   5.639   9.008
  628ASN      C 6549   7.784   5.957   8.702
  628ASN      O 6550   7.727   5.862   8.755
  629SER      N 6551   7.734   6.020   8.597
  629SER      H 6552   7.785   6.096   8.557
  629SER     CA 6553   7.607   5.982   8.539
  629SER     HA 6554   7.604   5.883   8.540
  629SER     CB 6555   7.489   6.035   8.620
  629SER    HB1 6556   7.495   6.005   8.715
  629SER    HB2 6557   7.402   6.005   8.581
  629SER     OG 6558   7.488   6.176   8.621
  629SER     HG 6559   7.410   6.209   8.675
  629SER      C 6560   7.603   6.039   8.399
  629SER      O 6561   7.668   6.141   8.371
  630LEU      N 6562   7.531   5.973   8.310
  630LEU      H 6563   7.477   5.894   8.338
  630LEU     CA 6564   7.530   6.017   8.172
  630LEU     HA 6565   7.626   6.019   8.145
  630LEU     CB 6566   7.453   5.920   8.085
  630LEU    HB1 6567   7.429   5.968   8.000
  630LEU    HB2 6568   7.369   5.895   8.134
  630LEU     CG 6569   7.525   5.792   8.048
  630LEU     HG 6570   7.568   5.755   8.130
  630LEU    CD1 6571   7.427   5.692   7.993
  630LEU   HD11 6572   7.475   5.608   7.969
  630LEU   HD12 6573   7.357   5.672   8.062
  630LEU   HD13 6574   7.383   5.730   7.912
  630LEU    CD2 6575   7.632   5.819   7.946
  630LEU   HD21 6576   7.678   5.734   7.923
  630LEU   HD22 6577   7.590   5.858   7.864
  630LEU   HD23 6578   7.698   5.884   7.984
  630LEU      C 6579   7.471   6.156   8.159
  630LEU      O 6580   7.518   6.236   8.078
  631TYR      N 6581   7.368   6.187   8.237
  631TYR      H 6582   7.335   6.122   8.305
  631TYR     CA 6583   7.304   6.317   8.222
  631TYR     HA 6584   7.281   6.325   8.125
  631TYR     CB 6585   7.178   6.324   8.307
  631TYR    HB1 6586   7.201   6.306   8.403
  631TYR    HB2 6587   7.113   6.256   8.275
  631TYR     CG 6588   7.114   6.460   8.298
  631TYR    CD1 6589   7.050   6.500   8.183
  631TYR    HD1 6590   7.045   6.438   8.105
  631TYR    CE1 6591   6.993   6.624   8.174
  631TYR    HE1 6592   6.946   6.652   8.091
  631TYR     CZ 6593   7.001   6.709   8.280
  631TYR     OH 6594   6.944   6.833   8.273
  631TYR     HH 6595   6.959   6.882   8.359
  631TYR    CE2 6596   7.064   6.672   8.396
  631TYR    HE2 6597   7.069   6.735   8.474
  631TYR    CD2 6598   7.120   6.548   8.404
  631TYR    HD2 6599   7.166   6.521   8.488
  631TYR      C 6600   7.399   6.429   8.259
  631TYR      O 6601   7.417   6.525   8.182
  632SER      N 6602   7.461   6.421   8.377
  632SER      H 6603   7.449   6.340   8.435
  632SER     CA 6604   7.546   6.530   8.422
  632SER     HA 6605   7.488   6.612   8.417
  632SER     CB 6606   7.592   6.505   8.565
  632SER    HB1 6607   7.630   6.589   8.605
  632SER    HB2 6608   7.660   6.433   8.568
  632SER     OG 6609   7.484   6.465   8.647
  632SER     HG 6610   7.517   6.450   8.740
  632SER      C 6611   7.666   6.550   8.331
  632SER      O 6612   7.698   6.663   8.293
  633THR      N 6613   7.732   6.441   8.293
  633THR      H 6614   7.702   6.351   8.323
  633THR     CA 6615   7.849   6.454   8.207
  633THR     HA 6616   7.906   6.525   8.249
  633THR     CB 6617   7.925   6.323   8.202
  633THR     HB 6618   7.868   6.251   8.164
  633THR    CG2 6619   8.050   6.338   8.121
  633THR   HG21 6620   8.099   6.251   8.119
  633THR   HG22 6621   8.026   6.366   8.028
  633THR   HG23 6622   8.108   6.408   8.163
  633THR    OG1 6623   7.961   6.284   8.335
  633THR    HG1 6624   8.011   6.198   8.332
  633THR      C 6625   7.810   6.499   8.067
  633THR      O 6626   7.884   6.574   8.004
  634CYS      N 6627   7.696   6.453   8.016
  634CYS      H 6628   7.642   6.385   8.066
  634CYS     CA 6629   7.650   6.503   7.887
  634CYS     HA 6630   7.724   6.483   7.824
  634CYS     CB 6631   7.522   6.433   7.843
  634CYS    HB1 6632   7.476   6.500   7.784
  634CYS    HB2 6633   7.469   6.422   7.928
  634CYS     SG 6634   7.547   6.277   7.760
  634CYS     HG 6635   7.458   6.239   7.735
  634CYS      C 6636   7.625   6.653   7.893
  634CYS      O 6637   7.659   6.725   7.799
  635LEU      N 6638   7.565   6.702   8.001
  635LEU      H 6639   7.534   6.641   8.074
  635LEU     CA 6640   7.545   6.845   8.013
  635LEU     HA 6641   7.494   6.870   7.931
  635LEU     CB 6642   7.466   6.878   8.139
  635LEU    HB1 6643   7.500   6.966   8.173
  635LEU    HB2 6644   7.487   6.807   8.206
  635LEU     CG 6645   7.314   6.889   8.132
  635LEU     HG 6646   7.276   6.801   8.105
  635LEU    CD1 6647   7.265   6.929   8.269
  635LEU   HD11 6648   7.165   6.938   8.268
  635LEU   HD12 6649   7.292   6.860   8.336
  635LEU   HD13 6650   7.305   7.017   8.295
  635LEU    CD2 6651   7.267   6.989   8.028
  635LEU   HD21 6652   7.167   6.993   8.028
  635LEU   HD22 6653   7.303   7.080   8.050
  635LEU   HD23 6654   7.300   6.962   7.938
  635LEU      C 6655   7.677   6.919   8.018
  635LEU      O 6656   7.693   7.024   7.955
  636GLU      N 6657   7.772   6.867   8.095
  636GLU      H 6658   7.756   6.782   8.144
  636GLU     CA 6659   7.900   6.935   8.108
  636GLU     HA 6660   7.879   7.029   8.137
  636GLU     CB 6661   7.985   6.867   8.213
  636GLU    HB1 6662   8.077   6.906   8.210
  636GLU    HB2 6663   7.989   6.770   8.192
  636GLU     CG 6664   7.933   6.883   8.353
  636GLU    HG1 6665   7.987   6.825   8.414
  636GLU    HG2 6666   7.837   6.855   8.355
  636GLU     CD 6667   7.942   7.026   8.402
  636GLU    OE1 6668   8.014   7.107   8.341
  636GLU    OE2 6669   7.875   7.058   8.503
  636GLU      C 6670   7.973   6.940   7.975
  636GLU      O 6671   8.035   7.041   7.942
  637LEU      N 6672   7.966   6.833   7.896
  637LEU      H 6673   7.916   6.752   7.926
  637LEU     CA 6674   8.032   6.835   7.767
  637LEU     HA 6675   8.123   6.874   7.785
  637LEU     CB 6676   8.047   6.695   7.711
  637LEU    HB1 6677   8.074   6.705   7.616
  637LEU    HB2 6678   7.957   6.652   7.716
  637LEU     CG 6679   8.147   6.602   7.779
  637LEU     HG 6680   8.125   6.592   7.876
  637LEU    CD1 6681   8.141   6.471   7.709
  637LEU   HD11 6682   8.206   6.408   7.752
  637LEU   HD12 6683   8.048   6.434   7.716
  637LEU   HD13 6684   8.165   6.484   7.613
  637LEU    CD2 6685   8.286   6.655   7.774
  637LEU   HD21 6686   8.348   6.591   7.820
  637LEU   HD22 6687   8.314   6.667   7.679
  637LEU   HD23 6688   8.290   6.744   7.821
  637LEU      C 6689   7.956   6.923   7.669
  637LEU      O 6690   8.017   6.985   7.582
  638PHE      N 6691   7.824   6.926   7.679
  638PHE      H 6692   7.777   6.869   7.746
  638PHE     CA 6693   7.747   7.014   7.592
  638PHE     HA 6694   7.774   6.990   7.499
  638PHE     CB 6695   7.598   6.992   7.612
  638PHE    HB1 6696   7.575   7.008   7.708
  638PHE    HB2 6697   7.575   6.898   7.588
  638PHE     CG 6698   7.514   7.082   7.530
  638PHE    CD1 6699   7.508   7.066   7.394
  638PHE    HD1 6700   7.560   6.993   7.351
  638PHE    CE1 6701   7.431   7.149   7.317
  638PHE    HE1 6702   7.426   7.136   7.218
  638PHE     CZ 6703   7.361   7.249   7.376
  638PHE     HZ 6704   7.305   7.311   7.320
  638PHE    CE2 6705   7.366   7.267   7.512
  638PHE    HE2 6706   7.313   7.341   7.555
  638PHE    CD2 6707   7.443   7.184   7.588
  638PHE    HD2 6708   7.448   7.198   7.687
  638PHE      C 6709   7.781   7.159   7.616
  638PHE      O 6710   7.782   7.240   7.523
  639LYS      N 6711   7.808   7.195   7.742
  639LYS      H 6712   7.803   7.127   7.815
  639LYS     CA 6713   7.845   7.332   7.774
  639LYS     HA 6714   7.764   7.386   7.749
  639LYS     CB 6715   7.876   7.344   7.922
  639LYS    HB1 6716   7.931   7.426   7.937
  639LYS    HB2 6717   7.928   7.264   7.951
  639LYS     CG 6718   7.755   7.354   8.009
  639LYS    HG1 6719   7.695   7.276   7.992
  639LYS    HG2 6720   7.706   7.439   7.988
  639LYS     CD 6721   7.796   7.355   8.152
  639LYS    HD1 6722   7.846   7.440   8.171
  639LYS    HD2 6723   7.856   7.277   8.169
  639LYS     CE 6724   7.677   7.347   8.243
  639LYS    HE1 6725   7.625   7.264   8.223
  639LYS    HE2 6726   7.619   7.427   8.229
  639LYS     NZ 6727   7.719   7.344   8.385
  639LYS    HZ1 6728   7.638   7.339   8.444
  639LYS    HZ2 6729   7.777   7.265   8.401
  639LYS    HZ3 6730   7.770   7.428   8.407
  639LYS      C 6731   7.964   7.382   7.694
  639LYS      O 6732   7.976   7.502   7.673
  640PHE      N 6733   8.053   7.293   7.651
  640PHE      H 6734   8.044   7.197   7.675
  640PHE     CA 6735   8.165   7.338   7.568
  640PHE     HA 6736   8.211   7.411   7.620
  640PHE     CB 6737   8.260   7.222   7.542
  640PHE    HB1 6738   8.317   7.244   7.463
  640PHE    HB2 6739   8.206   7.140   7.523
  640PHE     CG 6740   8.350   7.191   7.655
  640PHE    CD1 6741   8.471   7.254   7.667
  640PHE    HD1 6742   8.498   7.322   7.599
  640PHE    CE1 6743   8.554   7.226   7.770
  640PHE    HE1 6744   8.642   7.273   7.777
  640PHE     CZ 6745   8.517   7.135   7.864
  640PHE     HZ 6746   8.578   7.115   7.941
  640PHE    CE2 6747   8.398   7.072   7.855
  640PHE    HE2 6748   8.371   7.006   7.925
  640PHE    CD2 6749   8.315   7.100   7.751
  640PHE    HD2 6750   8.227   7.054   7.745
  640PHE      C 6751   8.117   7.396   7.437
  640PHE      O 6752   8.179   7.487   7.383
  641THR      N 6753   8.007   7.343   7.383
  641THR      H 6754   7.959   7.269   7.430
  641THR     CA 6755   7.956   7.393   7.256
  641THR     HA 6756   8.032   7.387   7.192
  641THR     CB 6757   7.839   7.307   7.210
  641THR     HB 6758   7.769   7.301   7.282
  641THR    CG2 6759   7.777   7.363   7.085
  641THR   HG21 6760   7.701   7.305   7.057
  641THR   HG22 6761   7.744   7.456   7.103
  641THR   HG23 6762   7.845   7.366   7.012
  641THR    OG1 6763   7.886   7.174   7.185
  641THR    HG1 6764   7.810   7.117   7.155
  641THR      C 6765   7.912   7.538   7.268
  641THR      O 6766   7.930   7.616   7.174
  642ILE      N 6767   7.857   7.576   7.383
  642ILE      H 6768   7.851   7.510   7.458
  642ILE     CA 6769   7.805   7.710   7.405
  642ILE     HA 6770   7.787   7.744   7.313
  642ILE     CB 6771   7.675   7.707   7.486
  642ILE     HB 6772   7.648   7.802   7.504
  642ILE    CG2 6773   7.567   7.638   7.408
  642ILE   HG21 6774   7.483   7.637   7.462
  642ILE   HG22 6775   7.551   7.688   7.323
  642ILE   HG23 6776   7.595   7.545   7.388
  642ILE    CG1 6777   7.692   7.636   7.619
  642ILE   HG11 6778   7.774   7.672   7.664
  642ILE   HG12 6779   7.703   7.539   7.602
  642ILE     CD 6780   7.577   7.653   7.713
  642ILE    HD1 6781   7.596   7.604   7.798
  642ILE    HD2 6782   7.564   7.751   7.733
  642ILE    HD3 6783   7.494   7.617   7.671
  642ILE      C 6784   7.908   7.801   7.471
  642ILE      O 6785   7.872   7.906   7.522
  643GLY      N 6786   8.035   7.762   7.471
  643GLY      H 6787   8.060   7.675   7.430
  643GLY     CA 6788   8.137   7.846   7.530
  643GLY    HA1 6789   8.128   7.937   7.489
  643GLY    HA2 6790   8.226   7.807   7.505
  643GLY      C 6791   8.130   7.859   7.679
  643GLY      O 6792   8.156   7.967   7.732
  644MET      N 6793   8.096   7.751   7.750
  644MET      H 6794   8.077   7.666   7.701
  644MET     CA 6795   8.085   7.752   7.895
  644MET     HA 6796   8.138   7.832   7.923
  644MET     CB 6797   7.939   7.766   7.937
  644MET    HB1 6798   7.932   7.744   8.034
  644MET    HB2 6799   7.884   7.702   7.884
  644MET     CG 6800   7.881   7.903   7.917
  644MET    HG1 6801   7.783   7.891   7.930
  644MET    HG2 6802   7.899   7.925   7.821
  644MET     SD 6803   7.950   8.026   8.029
  644MET     CE 6804   7.869   7.985   8.182
  644MET    HE1 6805   7.900   8.048   8.254
  644MET    HE2 6806   7.770   7.994   8.171
  644MET    HE3 6807   7.892   7.892   8.208
  644MET      C 6808   8.146   7.628   7.959
  644MET      O 6809   8.115   7.597   8.074
  645GLY      N 6810   8.235   7.557   7.889
  645GLY      H 6811   8.265   7.590   7.799
  645GLY     CA 6812   8.289   7.433   7.942
  645GLY    HA1 6813   8.331   7.383   7.867
  645GLY    HA2 6814   8.213   7.380   7.980
  645GLY      C 6815   8.392   7.459   8.050
  645GLY      O 6816   8.489   7.533   8.029
  646ASP      N 6817   8.374   7.396   8.166
  646ASP      H 6818   8.298   7.333   8.177
  646ASP     CA 6819   8.465   7.420   8.277
  646ASP     HA 6820   8.466   7.520   8.286
  646ASP     CB 6821   8.415   7.353   8.404
  646ASP    HB1 6822   8.494   7.333   8.462
  646ASP    HB2 6823   8.369   7.268   8.379
  646ASP     CG 6824   8.318   7.439   8.483
  646ASP    OD1 6825   8.333   7.563   8.483
  646ASP    OD2 6826   8.228   7.381   8.546
  646ASP      C 6827   8.604   7.368   8.249
  646ASP      O 6828   8.703   7.432   8.287
  647LEU      N 6829   8.616   7.251   8.186
  647LEU      H 6830   8.531   7.206   8.159
  647LEU     CA 6831   8.741   7.184   8.154
  647LEU     HA 6832   8.709   7.109   8.097
  647LEU     CB 6833   8.837   7.276   8.078
  647LEU    HB1 6834   8.877   7.338   8.146
  647LEU    HB2 6835   8.781   7.329   8.014
  647LEU     CG 6836   8.953   7.220   7.997
  647LEU     HG 6837   9.016   7.173   8.059
  647LEU    CD1 6838   8.908   7.119   7.895
  647LEU   HD11 6839   8.987   7.086   7.845
  647LEU   HD12 6840   8.863   7.043   7.942
  647LEU   HD13 6841   8.844   7.163   7.832
  647LEU    CD2 6842   9.022   7.334   7.927
  647LEU   HD21 6843   9.099   7.299   7.874
  647LEU   HD22 6844   8.957   7.380   7.867
  647LEU   HD23 6845   9.056   7.400   7.995
  647LEU      C 6846   8.814   7.129   8.276
  647LEU      O 6847   8.916   7.062   8.260
  648GLU      N 6848   8.767   7.156   8.398
  648GLU      H 6849   8.697   7.227   8.408
  648GLU     CA 6850   8.813   7.087   8.517
  648GLU     HA 6851   8.848   6.998   8.490
  648GLU     CB 6852   8.930   7.162   8.582
  648GLU    HB1 6853   9.015   7.119   8.553
  648GLU    HB2 6854   8.921   7.154   8.682
  648GLU     CG 6855   8.940   7.309   8.549
  648GLU    HG1 6856   8.855   7.355   8.577
  648GLU    HG2 6857   8.952   7.320   8.451
  648GLU     CD 6858   9.056   7.374   8.620
  648GLU    OE1 6859   9.067   7.359   8.743
  648GLU    OE2 6860   9.139   7.439   8.552
  648GLU      C 6861   8.693   7.070   8.610
  648GLU      O 6862   8.700   7.096   8.730
  649PHE      N 6863   8.581   7.026   8.554
  649PHE      H 6864   8.581   6.994   8.460
  649PHE     CA 6865   8.457   7.025   8.632
  649PHE     HA 6866   8.455   7.116   8.675
  649PHE     CB 6867   8.335   7.006   8.542
  649PHE    HB1 6868   8.330   7.084   8.479
  649PHE    HB2 6869   8.253   7.005   8.600
  649PHE     CG 6870   8.336   6.880   8.460
  649PHE    CD1 6871   8.284   6.763   8.511
  649PHE    HD1 6872   8.247   6.762   8.604
  649PHE    CE1 6873   8.282   6.649   8.435
  649PHE    HE1 6874   8.245   6.565   8.473
  649PHE     CZ 6875   8.330   6.651   8.307
  649PHE     HZ 6876   8.328   6.568   8.252
  649PHE    CE2 6877   8.380   6.767   8.255
  649PHE    HE2 6878   8.415   6.769   8.162
  649PHE    CD2 6879   8.382   6.881   8.331
  649PHE    HD2 6880   8.417   6.966   8.292
  649PHE      C 6881   8.457   6.919   8.741
  649PHE      O 6882   8.367   6.922   8.826
  650THR      N 6883   8.551   6.826   8.741
  650THR      H 6884   8.616   6.822   8.666
  650THR     CA 6885   8.561   6.730   8.849
  650THR     HA 6886   8.533   6.779   8.932
  650THR     CB 6887   8.468   6.611   8.827
  650THR     HB 6888   8.375   6.643   8.810
  650THR    CG2 6889   8.516   6.526   8.712
  650THR   HG21 6890   8.454   6.449   8.700
  650THR   HG22 6891   8.518   6.581   8.629
  650THR   HG23 6892   8.608   6.492   8.732
  650THR    OG1 6893   8.464   6.531   8.946
  650THR    HG1 6894   8.403   6.453   8.932
  650THR      C 6895   8.704   6.683   8.861
  650THR      O 6896   8.782   6.691   8.765
  651GLU      N 6897   8.739   6.634   8.980
  651GLU      H 6898   8.675   6.645   9.057
  651GLU     CA 6899   8.865   6.566   9.004
  651GLU     HA 6900   8.909   6.565   8.915
  651GLU     CB 6901   8.948   6.643   9.107
  651GLU    HB1 6902   9.030   6.590   9.128
  651GLU    HB2 6903   8.893   6.655   9.190
  651GLU     CG 6904   8.992   6.779   9.062
  651GLU    HG1 6905   8.911   6.834   9.041
  651GLU    HG2 6906   9.048   6.769   8.980
  651GLU     CD 6907   9.073   6.851   9.167
  651GLU    OE1 6908   9.057   6.819   9.287
  651GLU    OE2 6909   9.153   6.940   9.131
  651GLU      C 6910   8.845   6.423   9.052
  651GLU      O 6911   8.942   6.358   9.091
  652ASN      N 6912   8.722   6.372   9.049
  652ASN      H 6913   8.648   6.427   9.010
  652ASN     CA 6914   8.692   6.239   9.102
  652ASN     HA 6915   8.749   6.225   9.183
  652ASN     CB 6916   8.548   6.230   9.147
  652ASN    HB1 6917   8.529   6.136   9.175
  652ASN    HB2 6918   8.489   6.256   9.071
  652ASN     CG 6919   8.518   6.321   9.263
  652ASN    OD1 6920   8.596   6.330   9.357
  652ASN    ND2 6921   8.405   6.390   9.256
  652ASN   HD21 6922   8.345   6.380   9.177
  652ASN   HD22 6923   8.380   6.453   9.330
  652ASN      C 6924   8.725   6.135   8.996
  652ASN      O 6925   8.639   6.073   8.934
  653TYR      N 6926   8.855   6.116   8.977
  653TYR      H 6927   8.921   6.173   9.027
  653TYR     CA 6928   8.903   6.014   8.885
  653TYR     HA 6929   8.841   5.936   8.893
  653TYR     CB 6930   8.901   6.063   8.740
  653TYR    HB1 6931   8.807   6.060   8.707
  653TYR    HB2 6932   8.958   6.002   8.685
  653TYR     CG 6933   8.952   6.204   8.721
  653TYR    CD1 6934   9.085   6.237   8.744
  653TYR    HD1 6935   9.149   6.166   8.773
  653TYR    CE1 6936   9.131   6.364   8.728
  653TYR    HE1 6937   9.227   6.386   8.747
  653TYR     CZ 6938   9.046   6.462   8.686
  653TYR     OH 6939   9.093   6.589   8.670
  653TYR     HH 6940   9.019   6.649   8.639
  653TYR    CE2 6941   8.914   6.433   8.661
  653TYR    HE2 6942   8.852   6.505   8.630
  653TYR    CD2 6943   8.868   6.305   8.679
  653TYR    HD2 6944   8.772   6.285   8.662
  653TYR      C 6945   9.044   5.978   8.927
  653TYR      O 6946   9.105   6.044   9.012
  654ASP      N 6947   9.095   5.873   8.867
  654ASP      H 6948   9.033   5.805   8.828
  654ASP     CA 6949   9.237   5.852   8.855
  654ASP     HA 6950   9.284   5.914   8.919
  654ASP     CB 6951   9.273   5.709   8.893
  654ASP    HB1 6952   9.370   5.705   8.917
  654ASP    HB2 6953   9.255   5.649   8.816
  654ASP     CG 6954   9.194   5.660   9.010
  654ASP    OD1 6955   9.159   5.743   9.097
  654ASP    OD2 6956   9.166   5.539   9.017
  654ASP      C 6957   9.274   5.884   8.711
  654ASP      O 6958   9.188   5.895   8.624
  655PHE      N 6959   9.403   5.898   8.685
  655PHE      H 6960   9.469   5.889   8.760
  655PHE     CA 6961   9.453   5.927   8.551
  655PHE     HA 6962   9.552   5.933   8.562
  655PHE     CB 6963   9.419   5.814   8.453
  655PHE    HB1 6964   9.485   5.815   8.379
  655PHE    HB2 6965   9.327   5.830   8.416
  655PHE     CG 6966   9.421   5.678   8.515
  655PHE    CD1 6967   9.535   5.628   8.573
  655PHE    HD1 6968   9.619   5.683   8.573
  655PHE    CE1 6969   9.534   5.505   8.630
  655PHE    HE1 6970   9.617   5.470   8.673
  655PHE     CZ 6971   9.419   5.429   8.630
  655PHE     HZ 6972   9.419   5.339   8.672
  655PHE    CE2 6973   9.305   5.478   8.573
  655PHE    HE2 6974   9.221   5.424   8.573
  655PHE    CD2 6975   9.306   5.602   8.516
  655PHE    HD2 6976   9.222   5.639   8.475
  655PHE      C 6977   9.398   6.061   8.500
  655PHE      O 6978   9.313   6.068   8.412
  656LYS      N 6979   9.448   6.169   8.560
  656LYS      H 6980   9.511   6.159   8.637
  656LYS     CA 6981   9.412   6.302   8.515
  656LYS     HA 6982   9.313   6.307   8.525
  656LYS     CB 6983   9.480   6.407   8.602
  656LYS    HB1 6984   9.579   6.395   8.595
  656LYS    HB2 6985   9.451   6.393   8.697
  656LYS     CG 6986   9.449   6.550   8.566
  656LYS    HG1 6987   9.350   6.562   8.559
  656LYS    HG2 6988   9.491   6.572   8.478
  656LYS     CD 6989   9.504   6.642   8.674
  656LYS    HD1 6990   9.604   6.635   8.676
  656LYS    HD2 6991   9.467   6.614   8.763
  656LYS     CE 6992   9.468   6.786   8.652
  656LYS    HE1 6993   9.368   6.796   8.650
  656LYS    HE2 6994   9.507   6.818   8.566
  656LYS     NZ 6995   9.523   6.868   8.764
  656LYS    HZ1 6996   9.499   6.965   8.750
  656LYS    HZ2 6997   9.484   6.837   8.851
  656LYS    HZ3 6998   9.622   6.859   8.767
  656LYS      C 6999   9.450   6.324   8.369
  656LYS      O 7000   9.381   6.396   8.296
  657ALA      N 7001   9.561   6.264   8.326
  657ALA      H 7002   9.615   6.209   8.389
  657ALA     CA 7003   9.603   6.280   8.188
  657ALA     HA 7004   9.611   6.379   8.174
  657ALA     CB 7005   9.737   6.211   8.166
  657ALA    HB1 7006   9.765   6.223   8.071
  657ALA    HB2 7007   9.806   6.252   8.226
  657ALA    HB3 7008   9.728   6.114   8.187
  657ALA      C 7009   9.499   6.225   8.092
  657ALA      O 7010   9.472   6.284   7.988
  658VAL      N 7011   9.438   6.112   8.127
  658VAL      H 7012   9.462   6.067   8.213
  658VAL     CA 7013   9.336   6.054   8.041
  658VAL     HA 7014   9.377   6.047   7.950
  658VAL     CB 7015   9.296   5.915   8.093
  658VAL     HB 7016   9.263   5.923   8.187
  658VAL    CG1 7017   9.186   5.858   8.008
  658VAL   HG11 7018   9.161   5.768   8.043
  658VAL   HG12 7019   9.106   5.919   8.012
  658VAL   HG13 7020   9.218   5.850   7.914
  658VAL    CG2 7021   9.414   5.822   8.095
  658VAL   HG21 7022   9.385   5.733   8.129
  658VAL   HG22 7023   9.450   5.813   8.003
  658VAL   HG23 7024   9.485   5.860   8.155
  658VAL      C 7025   9.216   6.146   8.033
  658VAL      O 7026   9.161   6.170   7.925
  659PHE      N 7027   9.173   6.198   8.148
  659PHE      H 7028   9.221   6.177   8.233
  659PHE     CA 7029   9.057   6.286   8.152
  659PHE     HA 7030   8.981   6.235   8.114
  659PHE     CB 7031   9.030   6.325   8.297
  659PHE    HB1 7032   9.110   6.373   8.334
  659PHE    HB2 7033   9.013   6.243   8.351
  659PHE     CG 7034   8.913   6.415   8.314
  659PHE    CD1 7035   8.786   6.364   8.319
  659PHE    HD1 7036   8.772   6.266   8.310
  659PHE    CE1 7037   8.679   6.446   8.337
  659PHE    HE1 7038   8.587   6.408   8.341
  659PHE     CZ 7039   8.697   6.581   8.350
  659PHE     HZ 7040   8.618   6.642   8.362
  659PHE    CE2 7041   8.823   6.633   8.347
  659PHE    HE2 7042   8.836   6.732   8.358
  659PHE    CD2 7043   8.931   6.551   8.329
  659PHE    HD2 7044   9.023   6.590   8.327
  659PHE      C 7045   9.079   6.410   8.067
  659PHE      O 7046   8.995   6.446   7.983
  660ILE      N 7047   9.193   6.476   8.085
  660ILE      H 7048   9.262   6.441   8.149
  660ILE     CA 7049   9.217   6.599   8.012
  660ILE     HA 7050   9.133   6.653   8.020
  660ILE     CB 7051   9.334   6.677   8.075
  660ILE     HB 7052   9.317   6.683   8.174
  660ILE    CG2 7053   9.465   6.606   8.053
  660ILE   HG21 7054   9.539   6.659   8.095
  660ILE   HG22 7055   9.461   6.516   8.095
  660ILE   HG23 7056   9.482   6.597   7.955
  660ILE    CG1 7057   9.345   6.818   8.017
  660ILE   HG11 7058   9.349   6.812   7.918
  660ILE   HG12 7059   9.429   6.861   8.051
  660ILE     CD 7060   9.230   6.907   8.053
  660ILE    HD1 7061   9.244   6.998   8.012
  660ILE    HD2 7062   9.145   6.868   8.019
  660ILE    HD3 7063   9.225   6.916   8.153
  660ILE      C 7064   9.238   6.571   7.865
  660ILE      O 7065   9.199   6.651   7.780
  661ILE      N 7066   9.301   6.458   7.830
  661ILE      H 7067   9.336   6.397   7.901
  661ILE     CA 7068   9.318   6.426   7.689
  661ILE     HA 7069   9.361   6.507   7.647
  661ILE     CB 7070   9.410   6.304   7.673
  661ILE     HB 7071   9.381   6.233   7.737
  661ILE    CG2 7072   9.401   6.247   7.533
  661ILE   HG21 7073   9.462   6.168   7.526
  661ILE   HG22 7074   9.307   6.219   7.515
  661ILE   HG23 7075   9.428   6.317   7.467
  661ILE    CG1 7076   9.554   6.345   7.702
  661ILE   HG11 7077   9.555   6.406   7.782
  661ILE   HG12 7078   9.590   6.395   7.623
  661ILE     CD 7079   9.646   6.231   7.730
  661ILE    HD1 7080   9.738   6.266   7.748
  661ILE    HD2 7081   9.613   6.181   7.810
  661ILE    HD3 7082   9.648   6.170   7.651
  661ILE      C 7083   9.183   6.403   7.623
  661ILE      O 7084   9.159   6.447   7.511
  662LEU      N 7085   9.092   6.332   7.692
  662LEU      H 7086   9.116   6.293   7.781
  662LEU     CA 7087   8.958   6.313   7.638
  662LEU     HA 7088   8.971   6.268   7.550
  662LEU     CB 7089   8.875   6.226   7.731
  662LEU    HB1 7090   8.779   6.238   7.705
  662LEU    HB2 7091   8.889   6.261   7.824
  662LEU     CG 7092   8.902   6.077   7.735
  662LEU     HG 7093   9.000   6.060   7.746
  662LEU    CD1 7094   8.826   6.019   7.851
  662LEU   HD11 7095   8.842   5.921   7.856
  662LEU   HD12 7096   8.857   6.062   7.936
  662LEU   HD13 7097   8.728   6.036   7.839
  662LEU    CD2 7098   8.862   6.011   7.607
  662LEU   HD21 7099   8.881   5.913   7.613
  662LEU   HD22 7100   8.764   6.026   7.592
  662LEU   HD23 7101   8.914   6.051   7.532
  662LEU      C 7102   8.888   6.446   7.617
  662LEU      O 7103   8.828   6.469   7.512
  663LEU      N 7104   8.894   6.535   7.716
  663LEU      H 7105   8.946   6.515   7.799
  663LEU     CA 7106   8.824   6.662   7.702
  663LEU     HA 7107   8.730   6.638   7.678
  663LEU     CB 7108   8.826   6.739   7.833
  663LEU    HB1 7109   8.808   6.835   7.811
  663LEU    HB2 7110   8.918   6.731   7.871
  663LEU     CG 7111   8.728   6.698   7.943
  663LEU     HG 7112   8.747   6.604   7.971
  663LEU    CD1 7113   8.745   6.790   8.060
  663LEU   HD11 7114   8.681   6.764   8.133
  663LEU   HD12 7115   8.839   6.784   8.094
  663LEU   HD13 7116   8.726   6.884   8.032
  663LEU    CD2 7117   8.586   6.701   7.896
  663LEU   HD21 7118   8.525   6.674   7.971
  663LEU   HD22 7119   8.563   6.794   7.867
  663LEU   HD23 7120   8.575   6.638   7.820
  663LEU      C 7121   8.884   6.747   7.591
  663LEU      O 7122   8.811   6.810   7.515
  664LEU      N 7123   9.017   6.752   7.582
  664LEU      H 7124   9.074   6.702   7.648
  664LEU     CA 7125   9.079   6.831   7.476
  664LEU     HA 7126   9.039   6.923   7.483
  664LEU     CB 7127   9.229   6.839   7.498
  664LEU    HB1 7128   9.270   6.881   7.417
  664LEU    HB2 7129   9.263   6.746   7.509
  664LEU     CG 7130   9.274   6.919   7.619
  664LEU     HG 7131   9.222   6.889   7.699
  664LEU    CD1 7132   9.420   6.896   7.646
  664LEU   HD11 7133   9.448   6.950   7.726
  664LEU   HD12 7134   9.436   6.799   7.664
  664LEU   HD13 7135   9.473   6.925   7.567
  664LEU    CD2 7136   9.248   7.066   7.599
  664LEU   HD21 7137   9.278   7.117   7.680
  664LEU   HD22 7138   9.298   7.099   7.519
  664LEU   HD23 7139   9.150   7.081   7.585
  664LEU      C 7140   9.047   6.774   7.339
  664LEU      O 7141   9.024   6.850   7.244
  665ALA      N 7142   9.046   6.642   7.326
  665ALA      H 7143   9.069   6.584   7.404
  665ALA     CA 7144   9.011   6.582   7.199
  665ALA     HA 7145   9.072   6.625   7.132
  665ALA     CB 7146   9.034   6.431   7.204
  665ALA    HB1 7147   9.009   6.391   7.116
  665ALA    HB2 7148   9.130   6.413   7.224
  665ALA    HB3 7149   8.977   6.391   7.276
  665ALA      C 7150   8.867   6.613   7.162
  665ALA      O 7151   8.837   6.644   7.047
  666TYR      N 7152   8.777   6.605   7.260
  666TYR      H 7153   8.805   6.578   7.352
  666TYR     CA 7154   8.637   6.637   7.233
  666TYR     HA 7155   8.608   6.578   7.158
  666TYR     CB 7156   8.553   6.609   7.357
  666TYR    HB1 7157   8.598   6.650   7.437
  666TYR    HB2 7158   8.545   6.511   7.370
  666TYR     CG 7159   8.415   6.666   7.346
  666TYR    CD1 7160   8.321   6.609   7.263
  666TYR    HD1 7161   8.345   6.528   7.210
  666TYR    CE1 7162   8.196   6.661   7.252
  666TYR    HE1 7163   8.129   6.619   7.191
  666TYR     CZ 7164   8.163   6.771   7.325
  666TYR     OH 7165   8.037   6.824   7.315
  666TYR     HH 7166   8.030   6.904   7.375
  666TYR    CE2 7167   8.254   6.829   7.408
  666TYR    HE2 7168   8.229   6.910   7.462
  666TYR    CD2 7169   8.379   6.777   7.418
  666TYR    HD2 7170   8.446   6.821   7.479
  666TYR      C 7171   8.622   6.782   7.190
  666TYR      O 7172   8.549   6.813   7.096
  667VAL      N 7173   8.691   6.872   7.260
  667VAL      H 7174   8.750   6.842   7.335
  667VAL     CA 7175   8.682   7.014   7.228
  667VAL     HA 7176   8.585   7.038   7.232
  667VAL     CB 7177   8.760   7.096   7.332
  667VAL     HB 7178   8.847   7.051   7.353
  667VAL    CG1 7179   8.793   7.234   7.281
  667VAL   HG11 7180   8.844   7.285   7.351
  667VAL   HG12 7181   8.849   7.227   7.199
  667VAL   HG13 7182   8.708   7.283   7.260
  667VAL    CG2 7183   8.682   7.104   7.457
  667VAL   HG21 7184   8.733   7.158   7.525
  667VAL   HG22 7185   8.594   7.149   7.439
  667VAL   HG23 7186   8.666   7.012   7.493
  667VAL      C 7187   8.733   7.040   7.087
  667VAL      O 7188   8.669   7.111   7.009
  668ILE      N 7189   8.848   6.984   7.053
  668ILE      H 7190   8.896   6.925   7.118
  668ILE     CA 7191   8.905   7.008   6.922
  668ILE     HA 7192   8.909   7.108   6.912
  668ILE     CB 7193   9.047   6.951   6.914
  668ILE     HB 7194   9.045   6.855   6.942
  668ILE    CG2 7195   9.099   6.958   6.772
  668ILE   HG21 7196   9.192   6.921   6.769
  668ILE   HG22 7197   9.039   6.905   6.712
  668ILE   HG23 7198   9.100   7.054   6.742
  668ILE    CG1 7199   9.140   7.028   7.007
  668ILE   HG11 7200   9.091   7.049   7.092
  668ILE   HG12 7201   9.167   7.114   6.963
  668ILE     CD 7202   9.265   6.954   7.043
  668ILE    HD1 7203   9.321   7.011   7.104
  668ILE    HD2 7204   9.241   6.869   7.090
  668ILE    HD3 7205   9.317   6.934   6.960
  668ILE      C 7206   8.815   6.950   6.814
  668ILE      O 7207   8.794   7.011   6.709
  669LEU      N 7208   8.760   6.831   6.838
  669LEU      H 7209   8.774   6.786   6.926
  669LEU     CA 7210   8.679   6.767   6.735
  669LEU     HA 7211   8.730   6.777   6.650
  669LEU     CB 7212   8.659   6.620   6.771
  669LEU    HB1 7213   8.588   6.583   6.711
  669LEU    HB2 7214   8.628   6.616   6.866
  669LEU     CG 7215   8.783   6.532   6.757
  669LEU     HG 7216   8.860   6.577   6.802
  669LEU    CD1 7217   8.762   6.399   6.824
  669LEU   HD11 7218   8.844   6.344   6.814
  669LEU   HD12 7219   8.743   6.414   6.921
  669LEU   HD13 7220   8.684   6.353   6.782
  669LEU    CD2 7221   8.818   6.513   6.612
  669LEU   HD21 7222   8.899   6.456   6.605
  669LEU   HD22 7223   8.742   6.470   6.565
  669LEU   HD23 7224   8.836   6.602   6.570
  669LEU      C 7225   8.546   6.836   6.716
  669LEU      O 7226   8.498   6.847   6.603
  670THR      N 7227   8.481   6.881   6.823
  670THR      H 7228   8.523   6.872   6.914
  670THR     CA 7229   8.349   6.944   6.810
  670THR     HA 7230   8.309   6.907   6.726
  670THR     CB 7231   8.260   6.908   6.928
  670THR     HB 7232   8.171   6.953   6.921
  670THR    CG2 7233   8.242   6.759   6.936
  670THR   HG21 7234   8.183   6.737   7.014
  670THR   HG22 7235   8.199   6.726   6.852
  670THR   HG23 7236   8.331   6.716   6.948
  670THR    OG1 7237   8.320   6.956   7.049
  670THR    HG1 7238   8.262   6.933   7.127
  670THR      C 7239   8.362   7.095   6.797
  670THR      O 7240   8.316   7.154   6.699
  671TYR      N 7241   8.422   7.159   6.897
  671TYR      H 7242   8.469   7.108   6.968
  671TYR     CA 7243   8.419   7.305   6.903
  671TYR     HA 7244   8.323   7.332   6.895
  671TYR     CB 7245   8.477   7.352   7.036
  671TYR    HB1 7246   8.574   7.330   7.039
  671TYR    HB2 7247   8.430   7.305   7.110
  671TYR     CG 7248   8.463   7.500   7.059
  671TYR    CD1 7249   8.347   7.552   7.111
  671TYR    HD1 7250   8.271   7.491   7.133
  671TYR    CE1 7251   8.333   7.686   7.133
  671TYR    HE1 7252   8.248   7.723   7.172
  671TYR     CZ 7253   8.437   7.770   7.101
  671TYR     OH 7254   8.423   7.905   7.123
  671TYR     HH 7255   8.506   7.953   7.095
  671TYR    CE2 7256   8.553   7.720   7.049
  671TYR    HE2 7257   8.628   7.782   7.027
  671TYR    CD2 7258   8.566   7.586   7.028
  671TYR    HD2 7259   8.651   7.550   6.990
  671TYR      C 7260   8.494   7.367   6.787
  671TYR      O 7261   8.446   7.464   6.727
  672ILE      N 7262   8.610   7.313   6.753
  672ILE      H 7263   8.640   7.230   6.799
  672ILE     CA 7264   8.694   7.373   6.651
  672ILE     HA 7265   8.671   7.471   6.651
  672ILE     CB 7266   8.843   7.353   6.687
  672ILE     HB 7267   8.860   7.257   6.708
  672ILE    CG2 7268   8.932   7.390   6.569
  672ILE   HG21 7269   9.028   7.377   6.594
  672ILE   HG22 7270   8.909   7.332   6.491
  672ILE   HG23 7271   8.917   7.486   6.545
  672ILE    CG1 7272   8.878   7.437   6.810
  672ILE   HG11 7273   8.806   7.426   6.879
  672ILE   HG12 7274   8.883   7.534   6.783
  672ILE     CD 7275   9.009   7.400   6.874
  672ILE    HD1 7276   9.025   7.459   6.954
  672ILE    HD2 7277   9.006   7.305   6.904
  672ILE    HD3 7278   9.083   7.413   6.808
  672ILE      C 7279   8.661   7.318   6.514
  672ILE      O 7280   8.645   7.394   6.418
  673LEU      N 7281   8.652   7.186   6.500
  673LEU      H 7282   8.658   7.128   6.581
  673LEU     CA 7283   8.634   7.127   6.369
  673LEU     HA 7284   8.686   7.185   6.306
  673LEU     CB 7285   8.690   6.985   6.369
  673LEU    HB1 7286   8.646   6.936   6.444
  673LEU    HB2 7287   8.788   6.993   6.387
  673LEU     CG 7288   8.674   6.899   6.244
  673LEU     HG 7289   8.577   6.893   6.220
  673LEU    CD1 7290   8.747   6.960   6.128
  673LEU   HD11 7291   8.735   6.903   6.047
  673LEU   HD12 7292   8.710   7.052   6.110
  673LEU   HD13 7293   8.844   6.968   6.150
  673LEU    CD2 7294   8.726   6.761   6.271
  673LEU   HD21 7295   8.715   6.705   6.189
  673LEU   HD22 7296   8.823   6.767   6.296
  673LEU   HD23 7297   8.674   6.721   6.347
  673LEU      C 7298   8.488   7.129   6.326
  673LEU      O 7299   8.453   7.187   6.223
  674LEU      N 7300   8.399   7.066   6.404
  674LEU      H 7301   8.426   7.033   6.494
  674LEU     CA 7302   8.262   7.047   6.357
  674LEU     HA 7303   8.273   7.007   6.267
  674LEU     CB 7304   8.186   6.954   6.450
  674LEU    HB1 7305   8.089   6.970   6.434
  674LEU    HB2 7306   8.209   6.981   6.544
  674LEU     CG 7307   8.209   6.804   6.439
  674LEU     HG 7308   8.306   6.786   6.455
  674LEU    CD1 7309   8.126   6.731   6.541
  674LEU   HD11 7310   8.142   6.633   6.533
  674LEU   HD12 7311   8.152   6.762   6.633
  674LEU   HD13 7312   8.029   6.751   6.526
  674LEU    CD2 7313   8.175   6.754   6.303
  674LEU   HD21 7314   8.191   6.656   6.299
  674LEU   HD22 7315   8.079   6.773   6.284
  674LEU   HD23 7316   8.232   6.801   6.236
  674LEU      C 7317   8.186   7.178   6.344
  674LEU      O 7318   8.110   7.196   6.250
  675LEU      N 7319   8.202   7.270   6.440
  675LEU      H 7320   8.267   7.255   6.515
  675LEU     CA 7321   8.124   7.393   6.434
  675LEU     HA 7322   8.029   7.365   6.424
  675LEU     CB 7323   8.140   7.472   6.563
  675LEU    HB1 7324   8.143   7.570   6.540
  675LEU    HB2 7325   8.227   7.446   6.605
  675LEU     CG 7326   8.029   7.451   6.666
  675LEU     HG 7327   7.942   7.478   6.624
  675LEU    CD1 7328   8.014   7.307   6.709
  675LEU   HD11 7329   7.940   7.300   6.776
  675LEU   HD12 7330   7.992   7.251   6.630
  675LEU   HD13 7331   8.099   7.276   6.750
  675LEU    CD2 7332   8.056   7.537   6.786
  675LEU   HD21 7333   7.984   7.524   6.854
  675LEU   HD22 7334   8.144   7.512   6.826
  675LEU   HD23 7335   8.058   7.634   6.759
  675LEU      C 7336   8.163   7.477   6.313
  675LEU      O 7337   8.077   7.533   6.244
  676ASN      N 7338   8.292   7.485   6.285
  676ASN      H 7339   8.359   7.440   6.344
  676ASN     CA 7340   8.335   7.561   6.168
  676ASN     HA 7341   8.286   7.649   6.171
  676ASN     CB 7342   8.485   7.585   6.176
  676ASN    HB1 7343   8.512   7.646   6.101
  676ASN    HB2 7344   8.532   7.498   6.168
  676ASN     CG 7345   8.526   7.649   6.306
  676ASN    OD1 7346   8.446   7.712   6.374
  676ASN    ND2 7347   8.651   7.631   6.343
  676ASN   HD21 7348   8.713   7.578   6.286
  676ASN   HD22 7349   8.684   7.672   6.429
  676ASN      C 7350   8.297   7.490   6.039
  676ASN      O 7351   8.264   7.555   5.939
  677MET      N 7352   8.298   7.357   6.040
  677MET      H 7353   8.333   7.308   6.120
  677MET     CA 7354   8.248   7.283   5.925
  677MET     HA 7355   8.299   7.315   5.845
  677MET     CB 7356   8.272   7.135   5.947
  677MET    HB1 7357   8.220   7.107   6.028
  677MET    HB2 7358   8.370   7.122   5.964
  677MET     CG 7359   8.232   7.046   5.832
  677MET    HG1 7360   8.289   7.075   5.755
  677MET    HG2 7361   8.136   7.068   5.813
  677MET     SD 7362   8.256   6.874   5.874
  677MET     CE 7363   8.433   6.871   5.888
  677MET    HE1 7364   8.463   6.779   5.912
  677MET    HE2 7365   8.474   6.898   5.801
  677MET    HE3 7366   8.462   6.935   5.960
  677MET      C 7367   8.100   7.312   5.903
  677MET      O 7368   8.054   7.324   5.789
  678LEU      N 7369   8.023   7.322   6.012
  678LEU      H 7370   8.062   7.304   6.103
  678LEU     CA 7371   7.883   7.359   6.000
  678LEU     HA 7372   7.843   7.292   5.938
  678LEU     CB 7373   7.815   7.354   6.137
  678LEU    HB1 7374   7.867   7.414   6.199
  678LEU    HB2 7375   7.819   7.260   6.170
  678LEU     CG 7376   7.669   7.398   6.143
  678LEU     HG 7377   7.659   7.491   6.107
  678LEU    CD1 7378   7.583   7.304   6.061
  678LEU   HD11 7379   7.488   7.334   6.066
  678LEU   HD12 7380   7.614   7.306   5.966
  678LEU   HD13 7381   7.591   7.212   6.098
  678LEU    CD2 7382   7.623   7.400   6.285
  678LEU   HD21 7383   7.527   7.429   6.289
  678LEU   HD22 7384   7.632   7.309   6.324
  678LEU   HD23 7385   7.679   7.465   6.338
  678LEU      C 7386   7.868   7.498   5.941
  678LEU      O 7387   7.779   7.521   5.858
  679ILE      N 7388   7.951   7.592   5.984
  679ILE      H 7389   8.018   7.571   6.055
  679ILE     CA 7390   7.945   7.727   5.929
  679ILE     HA 7391   7.853   7.762   5.947
  679ILE     CB 7392   8.047   7.818   5.999
  679ILE     HB 7393   8.135   7.772   6.002
  679ILE    CG2 7394   8.063   7.949   5.922
  679ILE   HG21 7395   8.130   8.008   5.969
  679ILE   HG22 7396   8.095   7.930   5.830
  679ILE   HG23 7397   7.975   7.997   5.918
  679ILE    CG1 7398   8.004   7.846   6.142
  679ILE   HG11 7399   7.974   7.761   6.183
  679ILE   HG12 7400   7.928   7.911   6.140
  679ILE     CD 7401   8.111   7.904   6.230
  679ILE    HD1 7402   8.074   7.920   6.322
  679ILE    HD2 7403   8.188   7.841   6.235
  679ILE    HD3 7404   8.142   7.991   6.192
  679ILE      C 7405   7.968   7.722   5.779
  679ILE      O 7406   7.895   7.785   5.701
  680ALA      N 7407   8.067   7.645   5.736
  680ALA      H 7408   8.121   7.592   5.802
  680ALA     CA 7409   8.098   7.637   5.594
  680ALA     HA 7410   8.108   7.732   5.563
  680ALA     CB 7411   8.228   7.560   5.575
  680ALA    HB1 7412   8.249   7.555   5.478
  680ALA    HB2 7413   8.302   7.608   5.623
  680ALA    HB3 7414   8.218   7.468   5.613
  680ALA      C 7415   7.985   7.572   5.515
  680ALA      O 7416   7.948   7.619   5.407
  681LEU      N 7417   7.928   7.464   5.568
  681LEU      H 7418   7.958   7.431   5.657
  681LEU     CA 7419   7.822   7.395   5.497
  681LEU     HA 7420   7.858   7.378   5.406
  681LEU     CB 7421   7.789   7.263   5.565
  681LEU    HB1 7422   7.702   7.231   5.529
  681LEU    HB2 7423   7.780   7.281   5.663
  681LEU     CG 7424   7.893   7.152   5.546
  681LEU     HG 7425   7.983   7.188   5.571
  681LEU    CD1 7426   7.862   7.035   5.636
  681LEU   HD11 7427   7.931   6.964   5.623
  681LEU   HD12 7428   7.863   7.065   5.732
  681LEU   HD13 7429   7.771   6.999   5.614
  681LEU    CD2 7430   7.901   7.108   5.402
  681LEU   HD21 7431   7.969   7.036   5.393
  681LEU   HD22 7432   7.812   7.074   5.373
  681LEU   HD23 7433   7.927   7.186   5.345
  681LEU      C 7434   7.698   7.482   5.487
  681LEU      O 7435   7.632   7.486   5.383
  682MET      N 7436   7.664   7.553   5.595
  682MET      H 7437   7.715   7.543   5.680
  682MET     CA 7438   7.552   7.646   5.588
  682MET     HA 7439   7.474   7.593   5.556
  682MET     CB 7440   7.524   7.703   5.726
  682MET    HB1 7441   7.459   7.779   5.718
  682MET    HB2 7442   7.610   7.737   5.765
  682MET     CG 7443   7.466   7.601   5.820
  682MET    HG1 7444   7.535   7.529   5.825
  682MET    HG2 7445   7.385   7.567   5.773
  682MET     SD 7446   7.427   7.667   5.982
  682MET     CE 7447   7.291   7.775   5.941
  682MET    HE1 7448   7.258   7.820   6.024
  682MET    HE2 7449   7.322   7.845   5.876
  682MET    HE3 7450   7.217   7.722   5.901
  682MET      C 7451   7.579   7.758   5.489
  682MET      O 7452   7.486   7.804   5.421
  683GLY      N 7453   7.704   7.803   5.478
  683GLY      H 7454   7.775   7.769   5.539
  683GLY     CA 7455   7.736   7.902   5.377
  683GLY    HA1 7456   7.833   7.924   5.385
  683GLY    HA2 7457   7.682   7.984   5.396
  683GLY      C 7458   7.705   7.851   5.237
  683GLY      O 7459   7.637   7.918   5.159
  684GLU      N 7460   7.748   7.729   5.208
  684GLU      H 7461   7.801   7.678   5.276
  684GLU     CA 7462   7.720   7.668   5.079
  684GLU     HA 7463   7.759   7.729   5.010
  684GLU     CB 7464   7.787   7.532   5.071
  684GLU    HB1 7465   7.744   7.473   5.140
  684GLU    HB2 7466   7.884   7.545   5.094
  684GLU     CG 7467   7.779   7.461   4.937
  684GLU    HG1 7468   7.683   7.457   4.909
  684GLU    HG2 7469   7.815   7.369   4.948
  684GLU     CD 7470   7.858   7.531   4.828
  684GLU    OE1 7471   7.931   7.627   4.858
  684GLU    OE2 7472   7.847   7.487   4.712
  684GLU      C 7473   7.569   7.657   5.056
  684GLU      O 7474   7.518   7.692   4.949
  685THR      N 7475   7.497   7.613   5.159
  685THR      H 7476   7.541   7.598   5.248
  685THR     CA 7477   7.354   7.588   5.143
  685THR     HA 7478   7.345   7.528   5.064
  685THR     CB 7479   7.299   7.519   5.267
  685THR     HB 7480   7.326   7.569   5.350
  685THR    CG2 7481   7.149   7.508   5.261
  685THR   HG21 7482   7.116   7.463   5.344
  685THR   HG22 7483   7.109   7.600   5.255
  685THR   HG23 7484   7.123   7.455   5.181
  685THR    OG1 7485   7.353   7.387   5.274
  685THR    HG1 7486   7.317   7.341   5.355
  685THR      C 7487   7.278   7.717   5.115
  685THR      O 7488   7.194   7.721   5.024
  686VAL      N 7489   7.305   7.824   5.191
  686VAL      H 7490   7.374   7.820   5.264
  686VAL     CA 7491   7.231   7.948   5.165
  686VAL     HA 7492   7.135   7.922   5.165
  686VAL     CB 7493   7.251   8.054   5.275
  686VAL     HB 7494   7.189   8.130   5.255
  686VAL    CG1 7495   7.216   7.999   5.411
  686VAL   HG11 7496   7.230   8.070   5.480
  686VAL   HG12 7497   7.120   7.971   5.412
  686VAL   HG13 7498   7.275   7.921   5.432
  686VAL    CG2 7499   7.390   8.112   5.276
  686VAL   HG21 7500   7.397   8.180   5.349
  686VAL   HG22 7501   7.456   8.039   5.292
  686VAL   HG23 7502   7.408   8.156   5.188
  686VAL      C 7503   7.270   8.003   5.029
  686VAL      O 7504   7.183   8.055   4.956
  687ASN      N 7505   7.397   7.991   4.990
  687ASN      H 7506   7.465   7.953   5.052
  687ASN     CA 7507   7.436   8.034   4.857
  687ASN     HA 7508   7.410   8.131   4.855
  687ASN     CB 7509   7.586   8.016   4.835
  687ASN    HB1 7510   7.607   8.033   4.739
  687ASN    HB2 7511   7.612   7.923   4.860
  687ASN     CG 7512   7.668   8.110   4.917
  687ASN    OD1 7513   7.616   8.200   4.983
  687ASN    ND2 7514   7.799   8.091   4.913
  687ASN   HD21 7515   7.837   8.018   4.858
  687ASN   HD22 7516   7.860   8.151   4.966
  687ASN      C 7517   7.362   7.958   4.749
  687ASN      O 7518   7.345   8.012   4.639
  688LYS      N 7519   7.318   7.836   4.777
  688LYS      H 7520   7.335   7.797   4.868
  688LYS     CA 7521   7.245   7.759   4.676
  688LYS     HA 7522   7.278   7.799   4.590
  688LYS     CB 7523   7.278   7.610   4.688
  688LYS    HB1 7524   7.219   7.560   4.625
  688LYS    HB2 7525   7.258   7.582   4.782
  688LYS     CG 7526   7.424   7.574   4.657
  688LYS    HG1 7527   7.437   7.477   4.675
  688LYS    HG2 7528   7.483   7.628   4.718
  688LYS     CD 7529   7.465   7.602   4.512
  688LYS    HD1 7530   7.452   7.700   4.493
  688LYS    HD2 7531   7.408   7.548   4.451
  688LYS     CE 7532   7.612   7.565   4.490
  688LYS    HE1 7533   7.624   7.467   4.504
  688LYS    HE2 7534   7.669   7.615   4.556
  688LYS     NZ 7535   7.660   7.599   4.353
  688LYS    HZ1 7536   7.756   7.573   4.344
  688LYS    HZ2 7537   7.605   7.550   4.286
  688LYS    HZ3 7538   7.651   7.698   4.338
  688LYS      C 7539   7.094   7.777   4.682
  688LYS      O 7540   7.029   7.754   4.580
  689ILE      N 7541   7.036   7.818   4.795
  689ILE      H 7542   7.093   7.843   4.873
  689ILE     CA 7543   6.890   7.828   4.807
  689ILE     HA 7544   6.858   7.784   4.724
  689ILE     CB 7545   6.836   7.753   4.930
  689ILE     HB 7546   6.736   7.758   4.930
  689ILE    CG2 7547   6.879   7.608   4.922
  689ILE   HG21 7548   6.844   7.559   5.002
  689ILE   HG22 7549   6.842   7.567   4.839
  689ILE   HG23 7550   6.979   7.603   4.921
  689ILE    CG1 7551   6.880   7.816   5.062
  689ILE   HG11 7552   6.862   7.915   5.058
  689ILE   HG12 7553   6.978   7.801   5.074
  689ILE     CD 7554   6.809   7.761   5.183
  689ILE    HD1 7555   6.843   7.807   5.265
  689ILE    HD2 7556   6.711   7.777   5.174
  689ILE    HD3 7557   6.826   7.663   5.190
  689ILE      C 7558   6.840   7.972   4.806
  689ILE      O 7559   6.719   7.995   4.816
  690ALA      N 7560   6.929   8.071   4.796
  690ALA      H 7561   7.027   8.052   4.797
  690ALA     CA 7562   6.880   8.208   4.784
  690ALA     HA 7563   6.823   8.225   4.865
  690ALA     CB 7564   6.997   8.306   4.783
  690ALA    HB1 7565   6.962   8.400   4.775
  690ALA    HB2 7566   7.049   8.298   4.868
  690ALA    HB3 7567   7.057   8.286   4.706
  690ALA      C 7568   6.795   8.224   4.658
  690ALA      O 7569   6.688   8.288   4.661
  691GLN      N 7570   6.839   8.164   4.547
  691GLN      H 7571   6.923   8.110   4.550
  691GLN     CA 7572   6.766   8.177   4.421
  691GLN     HA 7573   6.760   8.276   4.404
  691GLN     CB 7574   6.842   8.109   4.308
  691GLN    HB1 7575   6.782   8.105   4.229
  691GLN    HB2 7576   6.865   8.017   4.338
  691GLN     CG 7577   6.971   8.179   4.266
  691GLN    HG1 7578   6.955   8.278   4.265
  691GLN    HG2 7579   6.996   8.149   4.174
  691GLN     CD 7580   7.087   8.151   4.358
  691GLN    OE1 7581   7.198   8.200   4.337
  691GLN    NE2 7582   7.063   8.071   4.462
  691GLN   HE21 7583   6.972   8.033   4.476
  691GLN   HE22 7584   7.136   8.050   4.526
  691GLN      C 7585   6.626   8.118   4.433
  691GLN      O 7586   6.529   8.177   4.385
  692GLU      N 7587   6.615   8.002   4.497
  692GLU      H 7588   6.697   7.958   4.534
  692GLU     CA 7589   6.485   7.939   4.514
  692GLU     HA 7590   6.443   7.937   4.424
  692GLU     CB 7591   6.505   7.798   4.569
  692GLU    HB1 7592   6.415   7.756   4.582
  692GLU    HB2 7593   6.551   7.805   4.658
  692GLU     CG 7594   6.588   7.708   4.478
  692GLU    HG1 7595   6.670   7.758   4.450
  692GLU    HG2 7596   6.534   7.686   4.397
  692GLU     CD 7597   6.631   7.579   4.543
  692GLU    OE1 7598   6.609   7.563   4.665
  692GLU    OE2 7599   6.687   7.493   4.472
  692GLU      C 7600   6.395   8.021   4.604
  692GLU      O 7601   6.276   8.041   4.574
  693SER      N 7602   6.449   8.073   4.715
  693SER      H 7603   6.546   8.059   4.735
  693SER     CA 7604   6.367   8.151   4.807
  693SER     HA 7605   6.291   8.092   4.834
  693SER     CB 7606   6.450   8.190   4.929
  693SER    HB1 7607   6.392   8.233   4.999
  693SER    HB2 7608   6.523   8.253   4.903
  693SER     OG 7609   6.510   8.075   4.987
  693SER     HG 7610   6.564   8.103   5.067
  693SER      C 7611   6.311   8.275   4.739
  693SER      O 7612   6.198   8.318   4.772
  694LYS      N 7613   6.387   8.332   4.645
  694LYS      H 7614   6.474   8.290   4.621
  694LYS     CA 7615   6.345   8.455   4.577
  694LYS     HA 7616   6.344   8.526   4.648
  694LYS     CB 7617   6.445   8.491   4.467
  694LYS    HB1 7618   6.442   8.420   4.397
  694LYS    HB2 7619   6.537   8.496   4.507
  694LYS     CG 7620   6.416   8.624   4.401
  694LYS    HG1 7621   6.404   8.694   4.472
  694LYS    HG2 7622   6.331   8.616   4.348
  694LYS     CD 7623   6.529   8.667   4.308
  694LYS    HD1 7624   6.616   8.661   4.358
  694LYS    HD2 7625   6.514   8.762   4.280
  694LYS     CE 7626   6.537   8.580   4.184
  694LYS    HE1 7627   6.447   8.576   4.141
  694LYS    HE2 7628   6.567   8.488   4.210
  694LYS     NZ 7629   6.633   8.634   4.086
  694LYS    HZ1 7630   6.636   8.575   4.006
  694LYS    HZ2 7631   6.604   8.726   4.059
  694LYS    HZ3 7632   6.724   8.639   4.128
  694LYS      C 7633   6.205   8.442   4.519
  694LYS      O 7634   6.126   8.537   4.522
  695ASN      N 7635   6.173   8.325   4.464
  695ASN      H 7636   6.241   8.252   4.461
  695ASN     CA 7637   6.041   8.301   4.408
  695ASN     HA 7638   6.004   8.392   4.388
  695ASN     CB 7639   6.054   8.219   4.281
  695ASN    HB1 7640   5.963   8.197   4.248
  695ASN    HB2 7641   6.104   8.135   4.302
  695ASN     CG 7642   6.128   8.293   4.173
  695ASN    OD1 7643   6.121   8.416   4.164
  695ASN    ND2 7644   6.202   8.219   4.090
  695ASN   HD21 7645   6.206   8.120   4.102
  695ASN   HD22 7646   6.253   8.263   4.017
  695ASN      C 7647   5.947   8.232   4.507
  695ASN      O 7648   5.824   8.244   4.492
  696ILE      N 7649   6.001   8.159   4.606
  696ILE      H 7650   6.100   8.145   4.610
  696ILE     CA 7651   5.913   8.101   4.708
  696ILE     HA 7652   5.850   8.041   4.660
  696ILE     CB 7653   5.995   8.020   4.811
  696ILE     HB 7654   6.073   8.075   4.841
  696ILE    CG2 7655   5.911   7.988   4.934
  696ILE   HG21 7656   5.966   7.936   4.999
  696ILE   HG22 7657   5.881   8.074   4.977
  696ILE   HG23 7658   5.831   7.935   4.907
  696ILE    CG1 7659   6.044   7.890   4.746
  696ILE   HG11 7660   6.079   7.912   4.655
  696ILE   HG12 7661   5.966   7.828   4.738
  696ILE     CD 7662   6.154   7.818   4.823
  696ILE    HD1 7663   6.180   7.735   4.774
  696ILE    HD2 7664   6.234   7.878   4.832
  696ILE    HD3 7665   6.121   7.794   4.914
  696ILE      C 7666   5.833   8.211   4.776
  696ILE      O 7667   5.722   8.187   4.824
  697TRP      N 7668   5.889   8.332   4.783
  697TRP      H 7669   5.986   8.343   4.763
  697TRP     CA 7670   5.810   8.449   4.820
  697TRP     HA 7671   5.792   8.439   4.918
  697TRP     CB 7672   5.891   8.575   4.791
  697TRP    HB1 7673   5.935   8.567   4.702
  697TRP    HB2 7674   5.960   8.588   4.862
  697TRP     CG 7675   5.809   8.696   4.788
  697TRP    CD1 7676   5.729   8.741   4.887
  697TRP    HD1 7677   5.717   8.697   4.976
  697TRP    NE1 7678   5.666   8.856   4.848
  697TRP    HE1 7679   5.601   8.909   4.904
  697TRP    CE2 7680   5.706   8.888   4.721
  697TRP    CZ2 7681   5.670   8.994   4.640
  697TRP    HZ2 7682   5.605   9.064   4.671
  697TRP    CH2 7683   5.726   9.000   4.516
  697TRP    HH2 7684   5.702   9.076   4.455
  697TRP    CZ3 7685   5.816   8.903   4.472
  697TRP    HZ3 7686   5.855   8.911   4.381
  697TRP    CE3 7687   5.852   8.797   4.552
  697TRP    HE3 7688   5.917   8.728   4.520
  697TRP    CD2 7689   5.796   8.788   4.680
  697TRP      C 7690   5.676   8.455   4.744
  697TRP      O 7691   5.568   8.456   4.806
  698LYS      N 7692   5.682   8.459   4.611
  698LYS      H 7693   5.771   8.456   4.566
  698LYS     CA 7694   5.560   8.469   4.531
  698LYS     HA 7695   5.513   8.552   4.563
  698LYS     CB 7696   5.594   8.481   4.383
  698LYS    HB1 7697   5.508   8.476   4.332
  698LYS    HB2 7698   5.652   8.404   4.359
  698LYS     CG 7699   5.666   8.608   4.341
  698LYS    HG1 7700   5.760   8.606   4.376
  698LYS    HG2 7701   5.618   8.687   4.380
  698LYS     CD 7702   5.669   8.620   4.189
  698LYS    HD1 7703   5.576   8.607   4.154
  698LYS    HD2 7704   5.729   8.550   4.152
  698LYS     CE 7705   5.719   8.754   4.142
  698LYS    HE1 7706   5.739   8.749   4.044
  698LYS    HE2 7707   5.803   8.777   4.192
  698LYS     NZ 7708   5.620   8.863   4.164
  698LYS    HZ1 7709   5.658   8.950   4.131
  698LYS    HZ2 7710   5.536   8.843   4.114
  698LYS    HZ3 7711   5.600   8.871   4.262
  698LYS      C 7712   5.471   8.348   4.553
  698LYS      O 7713   5.348   8.360   4.557
  699LEU      N 7714   5.531   8.230   4.563
  699LEU      H 7715   5.631   8.225   4.560
  699LEU     CA 7716   5.451   8.108   4.579
  699LEU     HA 7717   5.389   8.105   4.501
  699LEU     CB 7718   5.542   7.986   4.581
  699LEU    HB1 7719   5.609   8.001   4.654
  699LEU    HB2 7720   5.588   7.982   4.493
  699LEU     CG 7721   5.477   7.850   4.605
  699LEU     HG 7722   5.442   7.847   4.699
  699LEU    CD1 7723   5.359   7.826   4.513
  699LEU   HD11 7724   5.320   7.737   4.532
  699LEU   HD12 7725   5.290   7.897   4.529
  699LEU   HD13 7726   5.390   7.830   4.418
  699LEU    CD2 7727   5.581   7.743   4.584
  699LEU   HD21 7728   5.540   7.654   4.600
  699LEU   HD22 7729   5.616   7.749   4.491
  699LEU   HD23 7730   5.656   7.757   4.649
  699LEU      C 7731   5.368   8.113   4.705
  699LEU      O 7732   5.249   8.079   4.705
  700GLN      N 7733   5.428   8.156   4.815
  700GLN      H 7734   5.524   8.184   4.812
  700GLN     CA 7735   5.354   8.163   4.941
  700GLN     HA 7736   5.307   8.076   4.952
  700GLN     CB 7737   5.451   8.182   5.058
  700GLN    HB1 7738   5.543   8.182   5.020
  700GLN    HB2 7739   5.440   8.104   5.119
  700GLN     CG 7740   5.439   8.307   5.145
  700GLN    HG1 7741   5.425   8.386   5.084
  700GLN    HG2 7742   5.525   8.319   5.195
  700GLN     CD 7743   5.325   8.306   5.248
  700GLN    OE1 7744   5.274   8.411   5.282
  700GLN    NE2 7745   5.288   8.190   5.301
  700GLN   HE21 7746   5.334   8.106   5.274
  700GLN   HE22 7747   5.214   8.188   5.368
  700GLN      C 7748   5.248   8.272   4.935
  700GLN      O 7749   5.140   8.258   4.993
  701ARG      N 7750   5.277   8.382   4.865
  701ARG      H 7751   5.368   8.395   4.826
  701ARG     CA 7752   5.174   8.483   4.847
  701ARG     HA 7753   5.145   8.510   4.939
  701ARG     CB 7754   5.232   8.603   4.773
  701ARG    HB1 7755   5.246   8.579   4.677
  701ARG    HB2 7756   5.320   8.628   4.815
  701ARG     CG 7757   5.144   8.724   4.777
  701ARG    HG1 7758   5.117   8.742   4.872
  701ARG    HG2 7759   5.062   8.707   4.722
  701ARG     CD 7760   5.213   8.846   4.723
  701ARG    HD1 7761   5.144   8.913   4.693
  701ARG    HD2 7762   5.270   8.820   4.646
  701ARG     NE 7763   5.298   8.911   4.822
  701ARG     HE 7764   5.331   8.856   4.898
  701ARG     CZ 7765   5.335   9.039   4.819
  701ARG    NH1 7766   5.296   9.120   4.721
  701ARG   HH11 7767   5.238   9.086   4.648
  701ARG   HH12 7768   5.325   9.216   4.721
  701ARG    NH2 7769   5.413   9.087   4.915
  701ARG   HH21 7770   5.444   9.028   4.989
  701ARG   HH22 7771   5.441   9.183   4.914
  701ARG      C 7772   5.055   8.426   4.771
  701ARG      O 7773   4.939   8.454   4.805
  702ALA      N 7774   5.081   8.343   4.670
  702ALA      H 7775   5.176   8.324   4.646
  702ALA     CA 7776   4.973   8.280   4.595
  702ALA     HA 7777   4.915   8.355   4.563
  702ALA     CB 7778   5.029   8.204   4.476
  702ALA    HB1 7779   4.954   8.162   4.426
  702ALA    HB2 7780   5.078   8.268   4.416
  702ALA    HB3 7781   5.092   8.134   4.508
  702ALA      C 7782   4.891   8.187   4.684
  702ALA      O 7783   4.767   8.184   4.675
  703ILE      N 7784   4.958   8.110   4.769
  703ILE      H 7785   5.058   8.114   4.772
  703ILE     CA 7786   4.887   8.020   4.859
  703ILE     HA 7787   4.830   7.962   4.801
  703ILE     CB 7788   4.987   7.933   4.938
  703ILE     HB 7789   5.058   7.992   4.978
  703ILE    CG2 7790   4.915   7.860   5.051
  703ILE   HG21 7791   4.981   7.804   5.102
  703ILE   HG22 7792   4.874   7.927   5.113
  703ILE   HG23 7793   4.844   7.802   5.013
  703ILE    CG1 7794   5.055   7.833   4.845
  703ILE   HG11 7795   5.080   7.880   4.761
  703ILE   HG12 7796   4.990   7.760   4.825
  703ILE     CD 7797   5.180   7.771   4.903
  703ILE    HD1 7798   5.219   7.707   4.837
  703ILE    HD2 7799   5.247   7.843   4.923
  703ILE    HD3 7800   5.157   7.723   4.988
  703ILE      C 7801   4.797   8.099   4.952
  703ILE      O 7802   4.681   8.062   4.977
  704THR      N 7803   4.849   8.209   5.006
  704THR      H 7804   4.944   8.234   4.987
  704THR     CA 7805   4.769   8.294   5.092
  704THR     HA 7806   4.740   8.236   5.168
  704THR     CB 7807   4.853   8.411   5.143
  704THR     HB 7808   4.895   8.461   5.067
  704THR    CG2 7809   4.768   8.504   5.226
  704THR   HG21 7810   4.824   8.581   5.259
  704THR   HG22 7811   4.693   8.540   5.170
  704THR   HG23 7812   4.731   8.455   5.304
  704THR    OG1 7813   4.961   8.362   5.222
  704THR    HG1 7814   5.016   8.439   5.255
  704THR      C 7815   4.646   8.346   5.019
  704THR      O 7816   4.536   8.349   5.075
  705ILE      N 7817   4.664   8.386   4.893
  705ILE      H 7818   4.754   8.379   4.851
  705ILE     CA 7819   4.552   8.440   4.816
  705ILE     HA 7820   4.515   8.516   4.870
  705ILE     CB 7821   4.601   8.492   4.680
  705ILE     HB 7822   4.657   8.422   4.637
  705ILE    CG2 7823   4.485   8.522   4.589
  705ILE   HG21 7824   4.519   8.556   4.502
  705ILE   HG22 7825   4.432   8.439   4.574
  705ILE   HG23 7826   4.427   8.592   4.631
  705ILE    CG1 7827   4.684   8.618   4.699
  705ILE   HG11 7828   4.740   8.607   4.782
  705ILE   HG12 7829   4.622   8.696   4.711
  705ILE     CD 7830   4.776   8.651   4.586
  705ILE    HD1 7831   4.826   8.735   4.607
  705ILE    HD2 7832   4.841   8.576   4.573
  705ILE    HD3 7833   4.723   8.665   4.503
  705ILE      C 7834   4.444   8.334   4.799
  705ILE      O 7835   4.325   8.361   4.820
  706LEU      N 7836   4.483   8.213   4.761
  706LEU      H 7837   4.580   8.194   4.748
  706LEU     CA 7838   4.383   8.109   4.738
  706LEU     HA 7839   4.318   8.149   4.674
  706LEU     CB 7840   4.447   7.986   4.677
  706LEU    HB1 7841   4.379   7.913   4.677
  706LEU    HB2 7842   4.525   7.960   4.735
  706LEU     CG 7843   4.497   8.005   4.534
  706LEU     HG 7844   4.553   8.088   4.529
  706LEU    CD1 7845   4.581   7.887   4.496
  706LEU   HD11 7846   4.614   7.899   4.403
  706LEU   HD12 7847   4.659   7.880   4.559
  706LEU   HD13 7848   4.526   7.804   4.502
  706LEU    CD2 7849   4.382   8.022   4.437
  706LEU   HD21 7850   4.418   8.035   4.345
  706LEU   HD22 7851   4.324   7.941   4.440
  706LEU   HD23 7852   4.328   8.103   4.463
  706LEU      C 7853   4.310   8.073   4.866
  706LEU      O 7854   4.187   8.056   4.865
  707ASP      N 7855   4.382   8.061   4.977
  707ASP      H 7856   4.481   8.074   4.975
  707ASP     CA 7857   4.315   8.030   5.103
  707ASP     HA 7858   4.263   7.947   5.086
  707ASP     CB 7859   4.417   8.007   5.213
  707ASP    HB1 7860   4.369   7.999   5.301
  707ASP    HB2 7861   4.479   8.086   5.217
  707ASP     CG 7862   4.499   7.882   5.191
  707ASP    OD1 7863   4.465   7.803   5.100
  707ASP    OD2 7864   4.598   7.863   5.265
  707ASP      C 7865   4.219   8.141   5.144
  707ASP      O 7866   4.108   8.112   5.190
  708THR      N 7867   4.260   8.266   5.128
  708THR      H 7868   4.352   8.285   5.093
  708THR     CA 7869   4.172   8.377   5.162
  708THR     HA 7870   4.147   8.363   5.258
  708THR     CB 7871   4.245   8.510   5.145
  708THR     HB 7872   4.284   8.518   5.054
  708THR    CG2 7873   4.151   8.626   5.169
  708THR   HG21 7874   4.201   8.713   5.158
  708THR   HG22 7875   4.076   8.622   5.104
  708THR   HG23 7876   4.115   8.621   5.262
  708THR    OG1 7877   4.355   8.516   5.237
  708THR    HG1 7878   4.403   8.604   5.226
  708THR      C 7879   4.046   8.375   5.077
  708THR      O 7880   3.936   8.398   5.127
  709GLU      N 7881   4.061   8.348   4.947
  709GLU      H 7882   4.152   8.332   4.909
  709GLU     CA 7883   3.943   8.343   4.862
  709GLU     HA 7884   3.895   8.429   4.882
  709GLU     CB 7885   3.983   8.335   4.715
  709GLU    HB1 7886   3.906   8.297   4.664
  709GLU    HB2 7887   4.062   8.275   4.707
  709GLU     CG 7888   4.019   8.469   4.654
  709GLU    HG1 7889   4.107   8.499   4.691
  709GLU    HG2 7890   3.949   8.536   4.679
  709GLU     CD 7891   4.029   8.464   4.503
  709GLU    OE1 7892   4.003   8.358   4.443
  709GLU    OE2 7893   4.064   8.568   4.443
  709GLU      C 7894   3.853   8.226   4.896
  709GLU      O 7895   3.730   8.237   4.885
  710LYS      N 7896   3.910   8.113   4.939
  710LYS      H 7897   4.009   8.107   4.948
  710LYS     CA 7898   3.826   7.999   4.973
  710LYS     HA 7899   3.759   7.994   4.899
  710LYS     CB 7900   3.909   7.872   4.980
  710LYS    HB1 7901   3.856   7.803   5.029
  710LYS    HB2 7902   3.993   7.892   5.031
  710LYS     CG 7903   3.947   7.817   4.844
  710LYS    HG1 7904   3.998   7.887   4.794
  710LYS    HG2 7905   3.864   7.794   4.794
  710LYS     CD 7906   4.033   7.694   4.858
  710LYS    HD1 7907   3.980   7.622   4.903
  710LYS    HD2 7908   4.112   7.717   4.915
  710LYS     CE 7909   4.080   7.645   4.722
  710LYS    HE1 7910   4.143   7.569   4.735
  710LYS    HE2 7911   4.127   7.720   4.675
  710LYS     NZ 7912   3.967   7.599   4.637
  710LYS    HZ1 7913   4.002   7.568   4.549
  710LYS    HZ2 7914   3.919   7.524   4.683
  710LYS    HZ3 7915   3.903   7.675   4.623
  710LYS      C 7916   3.752   8.020   5.103
  710LYS      O 7917   3.639   7.972   5.118
  711SER      N 7918   3.812   8.090   5.199
  711SER      H 7919   3.903   8.129   5.184
  711SER     CA 7920   3.745   8.110   5.327
  711SER     HA 7921   3.701   8.023   5.349
  711SER     CB 7922   3.848   8.146   5.435
  711SER    HB1 7923   3.902   8.226   5.408
  711SER    HB2 7924   3.909   8.069   5.454
  711SER     OG 7925   3.783   8.179   5.556
  711SER     HG 7926   3.851   8.203   5.626
  711SER      C 7927   3.637   8.217   5.316
  711SER      O 7928   3.518   8.189   5.332
  712PHE      N 7929   3.680   8.343   5.300
  712PHE      H 7930   3.776   8.359   5.322
  712PHE     CA 7931   3.607   8.462   5.255
  712PHE     HA 7932   3.681   8.530   5.260
  712PHE     CB 7933   3.549   8.445   5.111
  712PHE    HB1 7934   3.623   8.416   5.051
  712PHE    HB2 7935   3.514   8.534   5.081
  712PHE     CG 7936   3.435   8.344   5.097
  712PHE    CD1 7937   3.305   8.377   5.130
  712PHE    HD1 7938   3.284   8.469   5.165
  712PHE    CE1 7939   3.203   8.285   5.116
  712PHE    HE1 7940   3.110   8.310   5.143
  712PHE     CZ 7941   3.229   8.160   5.065
  712PHE     HZ 7942   3.155   8.094   5.054
  712PHE    CE2 7943   3.358   8.127   5.029
  712PHE    HE2 7944   3.378   8.036   4.993
  712PHE    CD2 7945   3.459   8.219   5.043
  712PHE    HD2 7946   3.552   8.196   5.014
  712PHE      C 7947   3.496   8.511   5.348
  712PHE      O 7948   3.459   8.629   5.340
  713LEU      N 7949   3.441   8.426   5.434
  713LEU      H 7950   3.449   8.329   5.414
  713LEU     CA 7951   3.370   8.464   5.556
  713LEU     HA 7952   3.326   8.378   5.582
  713LEU     CB 7953   3.471   8.515   5.660
  713LEU    HB1 7954   3.419   8.548   5.739
  713LEU    HB2 7955   3.520   8.592   5.619
  713LEU     CG 7956   3.576   8.414   5.711
  713LEU     HG 7957   3.637   8.394   5.635
  713LEU    CD1 7958   3.657   8.474   5.824
  713LEU   HD11 7959   3.724   8.408   5.856
  713LEU   HD12 7960   3.704   8.556   5.792
  713LEU   HD13 7961   3.596   8.499   5.900
  713LEU    CD2 7962   3.514   8.282   5.756
  713LEU   HD21 7963   3.586   8.221   5.788
  713LEU   HD22 7964   3.449   8.300   5.831
  713LEU   HD23 7965   3.466   8.240   5.679
  713LEU      C 7966   3.257   8.567   5.539
  713LEU      O 7967   3.203   8.614   5.640
  714LYS      N 7968   3.220   8.604   5.415
  714LYS      H 7969   3.258   8.557   5.336
  714LYS     CA 7970   3.124   8.713   5.394
  714LYS     HA 7971   3.062   8.704   5.472
  714LYS     CB 7972   3.197   8.849   5.391
  714LYS    HB1 7973   3.133   8.919   5.358
  714LYS    HB2 7974   3.274   8.842   5.328
  714LYS     CG 7975   3.251   8.896   5.525
  714LYS    HG1 7976   3.325   8.835   5.554
  714LYS    HG2 7977   3.177   8.894   5.593
  714LYS     CD 7978   3.305   9.037   5.516
  714LYS    HD1 7979   3.231   9.099   5.490
  714LYS    HD2 7980   3.377   9.040   5.447
  714LYS     CE 7981   3.363   9.082   5.649
  714LYS    HE1 7982   3.437   9.021   5.676
  714LYS    HE2 7983   3.291   9.080   5.719
  714LYS     NZ 7984   3.417   9.220   5.642
  714LYS    HZ1 7985   3.454   9.246   5.731
  714LYS    HZ2 7986   3.489   9.224   5.574
  714LYS    HZ3 7987   3.344   9.284   5.617
  714LYS      C 7988   3.041   8.699   5.267
  714LYS      O 7989   2.968   8.792   5.233
  715CYS      N 7990   3.047   8.585   5.198
  715CYS      H 7991   3.105   8.511   5.233
  715CYS     CA 7992   2.972   8.564   5.074
  715CYS     HA 7993   3.003   8.476   5.040
  715CYS     CB 7994   2.822   8.558   5.101
  715CYS    HB1 7995   2.782   8.537   5.012
  715CYS    HB2 7996   2.798   8.652   5.127
  715CYS     SG 7997   2.773   8.438   5.227
  715CYS     HG 7998   2.674   8.441   5.239
  715CYS      C 7999   3.004   8.673   4.971
  715CYS      O 8000   2.915   8.725   4.903
  716MET      N 8001   3.132   8.707   4.958
  716MET      H 8002   3.200   8.661   5.014
  716MET     CA 8003   3.176   8.810   4.865
  716MET     HA 8004   3.101   8.876   4.860
  716MET     CB 8005   3.303   8.878   4.917
  716MET    HB1 8006   3.340   8.937   4.845
  716MET    HB2 8007   3.370   8.808   4.941
  716MET     CG 8008   3.280   8.964   5.040
  716MET    HG1 8009   3.244   8.901   5.109
  716MET    HG2 8010   3.208   9.029   5.014
  716MET     SD 8011   3.430   9.048   5.095
  716MET     CE 8012   3.528   8.911   5.155
  716MET    HE1 8013   3.616   8.946   5.189
  716MET    HE2 8014   3.479   8.865   5.229
  716MET    HE3 8015   3.544   8.847   5.081
  716MET      C 8016   3.203   8.749   4.728
  716MET      O 8017   3.270   8.646   4.716
  717ARG      N 8018   3.150   8.814   4.624
  717ARG      H 8019   3.089   8.891   4.643
  717ARG     CA 8020   3.177   8.779   4.485
  717ARG     HA 8021   3.215   8.687   4.493
  717ARG     CB 8022   3.048   8.783   4.402
  717ARG    HB1 8023   3.072   8.773   4.306
  717ARG    HB2 8024   3.005   8.873   4.416
  717ARG     CG 8025   2.946   8.675   4.437
  717ARG    HG1 8026   2.921   8.684   4.534
  717ARG    HG2 8027   2.986   8.585   4.421
  717ARG     CD 8028   2.821   8.691   4.351
  717ARG    HD1 8029   2.846   8.687   4.255
  717ARG    HD2 8030   2.778   8.779   4.371
  717ARG     NE 8031   2.722   8.586   4.376
  717ARG     HE 8032   2.717   8.511   4.311
  717ARG     CZ 8033   2.638   8.583   4.479
  717ARG    NH1 8034   2.638   8.678   4.571
  717ARG   HH11 8035   2.702   8.755   4.564
  717ARG   HH12 8036   2.574   8.674   4.648
  717ARG    NH2 8037   2.553   8.482   4.490
  717ARG   HH21 8038   2.553   8.410   4.422
  717ARG   HH22 8039   2.489   8.479   4.567
  717ARG      C 8040   3.279   8.871   4.418
  717ARG      O 8041   3.322   8.840   4.306
  718LYS      N 8042   3.318   8.981   4.482
  718LYS      H 8043   3.285   9.000   4.575
  718LYS     CA 8044   3.410   9.075   4.417
  718LYS     HA 8045   3.370   9.092   4.327
  718LYS     CB 8046   3.420   9.204   4.500
  718LYS    HB1 8047   3.327   9.235   4.520
  718LYS    HB2 8048   3.467   9.273   4.445
  718LYS     CG 8049   3.495   9.193   4.633
  718LYS    HG1 8050   3.591   9.172   4.615
  718LYS    HG2 8051   3.454   9.120   4.688
  718LYS     CD 8052   3.487   9.324   4.711
  718LYS    HD1 8053   3.391   9.347   4.728
  718LYS    HD2 8054   3.529   9.397   4.657
  718LYS     CE 8055   3.559   9.314   4.845
  718LYS    HE1 8056   3.656   9.295   4.829
  718LYS    HE2 8057   3.519   9.240   4.899
  718LYS     NZ 8058   3.549   9.440   4.924
  718LYS    HZ1 8059   3.597   9.429   5.011
  718LYS    HZ2 8060   3.590   9.516   4.873
  718LYS    HZ3 8061   3.453   9.461   4.942
  718LYS      C 8062   3.548   9.016   4.396
  718LYS      O 8063   3.626   9.070   4.317
  719ALA      N 8064   3.581   8.905   4.463
  719ALA      H 8065   3.515   8.865   4.527
  719ALA     CA 8066   3.712   8.843   4.444
  719ALA     HA 8067   3.778   8.915   4.465
  719ALA     CB 8068   3.726   8.725   4.540
  719ALA    HB1 8069   3.815   8.683   4.528
  719ALA    HB2 8070   3.718   8.758   4.634
  719ALA    HB3 8071   3.654   8.659   4.521
  719ALA      C 8072   3.734   8.796   4.300
  719ALA      O 8073   3.850   8.785   4.258
  720PHE      N 8074   3.628   8.771   4.225
  720PHE      H 8075   3.537   8.779   4.266
  720PHE     CA 8076   3.639   8.732   4.084
  720PHE     HA 8077   3.720   8.674   4.073
  720PHE     CB 8078   3.516   8.652   4.043
  720PHE    HB1 8079   3.437   8.714   4.046
  720PHE    HB2 8080   3.503   8.579   4.110
  720PHE     CG 8081   3.522   8.589   3.904
  720PHE    CD1 8082   3.640   8.582   3.831
  720PHE    HD1 8083   3.724   8.620   3.870
  720PHE    CE1 8084   3.642   8.524   3.706
  720PHE    HE1 8085   3.728   8.520   3.655
  720PHE     CZ 8086   3.527   8.473   3.652
  720PHE     HZ 8087   3.529   8.432   3.561
  720PHE    CE2 8088   3.409   8.479   3.723
  720PHE    HE2 8089   3.325   8.442   3.684
  720PHE    CD2 8090   3.407   8.537   3.848
  720PHE    HD2 8091   3.321   8.542   3.899
  720PHE      C 8092   3.654   8.859   4.000
  720PHE      O 8093   3.555   8.927   3.973
  721ARG      N 8094   3.777   8.888   3.958
  721ARG      H 8095   3.850   8.822   3.974
  721ARG     CA 8096   3.808   9.013   3.890
  721ARG     HA 8097   3.737   9.077   3.921
  721ARG     CB 8098   3.947   9.061   3.931
  721ARG    HB1 8099   3.965   9.148   3.884
  721ARG    HB2 8100   4.013   8.993   3.902
  721ARG     CG 8101   3.965   9.084   4.081
  721ARG    HG1 8102   4.061   9.106   4.100
  721ARG    HG2 8103   3.939   9.001   4.130
  721ARG     CD 8104   3.880   9.198   4.132
  721ARG    HD1 8105   3.783   9.176   4.122
  721ARG    HD2 8106   3.901   9.282   4.081
  721ARG     NE 8107   3.905   9.225   4.273
  721ARG     HE 8108   3.970   9.167   4.321
  721ARG     CZ 8109   3.847   9.322   4.343
  721ARG    NH1 8110   3.759   9.404   4.287
  721ARG   HH11 8111   3.735   9.394   4.191
  721ARG   HH12 8112   3.716   9.477   4.342
  721ARG    NH2 8113   3.877   9.338   4.471
  721ARG   HH21 8114   3.943   9.278   4.515
  721ARG   HH22 8115   3.833   9.411   4.524
  721ARG      C 8116   3.799   9.002   3.738
  721ARG      O 8117   3.757   8.899   3.684
  722SER      N 8118   3.842   9.109   3.670
  722SER      H 8119   3.857   9.193   3.723
  722SER     CA 8120   3.869   9.117   3.527
  722SER     HA 8121   3.922   9.202   3.522
  722SER     CB 8122   3.942   8.991   3.483
  722SER    HB1 8123   3.989   9.006   3.396
  722SER    HB2 8124   3.878   8.915   3.474
  722SER     OG 8125   4.040   8.955   3.579
  722SER     HG 8126   4.087   8.873   3.549
  722SER      C 8127   3.749   9.133   3.435
  722SER      O 8128   3.766   9.166   3.317
  723GLY      N 8129   3.627   9.116   3.485
  723GLY      H 8130   3.614   9.077   3.576
  723GLY     CA 8131   3.514   9.156   3.405
  723GLY    HA1 8132   3.533   9.249   3.373
  723GLY    HA2 8133   3.435   9.158   3.466
  723GLY      C 8134   3.484   9.066   3.286
  723GLY      O 8135   3.575   9.010   3.225
  724LYS      N 8136   3.356   9.055   3.252
  724LYS      H 8137   3.290   9.111   3.302
  724LYS     CA 8138   3.305   8.967   3.147
  724LYS     HA 8139   3.369   8.891   3.139
  724LYS     CB 8140   3.168   8.913   3.185
  724LYS    HB1 8141   3.104   8.990   3.190
  724LYS    HB2 8142   3.175   8.870   3.275
  724LYS     CG 8143   3.112   8.812   3.088
  724LYS    HG1 8144   3.177   8.737   3.079
  724LYS    HG2 8145   3.100   8.857   2.999
  724LYS     CD 8146   2.977   8.757   3.136
  724LYS    HD1 8147   2.913   8.834   3.147
  724LYS    HD2 8148   2.990   8.712   3.224
  724LYS     CE 8149   2.916   8.657   3.039
  724LYS    HE1 8150   2.974   8.576   3.033
  724LYS    HE2 8151   2.907   8.699   2.949
  724LYS     NZ 8152   2.781   8.616   3.087
  724LYS    HZ1 8153   2.741   8.551   3.023
  724LYS    HZ2 8154   2.789   8.574   3.178
  724LYS    HZ3 8155   2.722   8.697   3.093
  724LYS      C 8156   3.298   9.044   3.016
  724LYS      O 8157   3.202   9.115   2.988
  725LEU      N 8158   3.399   9.026   2.932
  725LEU      H 8159   3.470   8.960   2.956
  725LEU     CA 8160   3.412   9.099   2.806
  725LEU     HA 8161   3.343   9.172   2.810
  725LEU     CB 8162   3.552   9.158   2.793
  725LEU    HB1 8163   3.554   9.215   2.711
  725LEU    HB2 8164   3.617   9.083   2.783
  725LEU     CG 8165   3.597   9.243   2.910
  725LEU     HG 8166   3.593   9.188   2.993
  725LEU    CD1 8167   3.739   9.289   2.886
  725LEU   HD11 8168   3.769   9.346   2.963
  725LEU   HD12 8169   3.799   9.210   2.878
  725LEU   HD13 8170   3.743   9.343   2.802
  725LEU    CD2 8171   3.505   9.362   2.931
  725LEU   HD21 8172   3.537   9.416   3.009
  725LEU   HD22 8173   3.505   9.419   2.849
  725LEU   HD23 8174   3.412   9.330   2.950
  725LEU      C 8175   3.385   9.007   2.688
  725LEU      O 8176   3.409   8.886   2.695
  726LEU      N 8177   3.334   9.065   2.580
  726LEU      H 8178   3.304   9.161   2.586
  726LEU     CA 8179   3.320   8.995   2.453
  726LEU     HA 8180   3.296   8.901   2.474
  726LEU     CB 8181   3.208   9.055   2.369
  726LEU    HB1 8182   3.234   9.150   2.349
  726LEU    HB2 8183   3.125   9.055   2.426
  726LEU     CG 8184   3.174   8.986   2.236
  726LEU     HG 8185   3.189   8.888   2.248
  726LEU    CD1 8186   3.028   9.009   2.202
  726LEU   HD11 8187   3.006   8.964   2.116
  726LEU   HD12 8188   2.970   8.972   2.275
  726LEU   HD13 8189   3.011   9.108   2.194
  726LEU    CD2 8190   3.264   9.034   2.120
  726LEU   HD21 8191   3.238   8.987   2.036
  726LEU   HD22 8192   3.252   9.133   2.108
  726LEU   HD23 8193   3.360   9.015   2.142
  726LEU      C 8194   3.453   9.004   2.380
  726LEU      O 8195   3.499   9.114   2.348
  727GLN      N 8196   3.514   8.889   2.352
  727GLN      H 8197   3.466   8.803   2.366
  727GLN     CA 8198   3.651   8.888   2.301
  727GLN     HA 8199   3.695   8.969   2.340
  727GLN     CB 8200   3.721   8.759   2.346
  727GLN    HB1 8201   3.672   8.681   2.307
  727GLN    HB2 8202   3.717   8.754   2.446
  727GLN     CG 8203   3.866   8.749   2.304
  727GLN    HG1 8204   3.870   8.745   2.204
  727GLN    HG2 8205   3.905   8.666   2.343
  727GLN     CD 8206   3.948   8.867   2.350
  727GLN    OE1 8207   4.004   8.866   2.460
  727GLN    NE2 8208   3.957   8.970   2.266
  727GLN   HE21 8209   3.911   8.967   2.178
  727GLN   HE22 8210   4.010   9.051   2.292
  727GLN      C 8211   3.654   8.899   2.149
  727GLN      O 8212   3.712   8.994   2.095
  728VAL      N 8213   3.592   8.803   2.081
  728VAL      H 8214   3.553   8.727   2.132
  728VAL     CA 8215   3.578   8.804   1.936
  728VAL     HA 8216   3.632   8.883   1.906
  728VAL     CB 8217   3.633   8.674   1.874
  728VAL     HB 8218   3.576   8.598   1.904
  728VAL    CG1 8219   3.627   8.681   1.721
  728VAL   HG11 8220   3.663   8.597   1.683
  728VAL   HG12 8221   3.532   8.694   1.692
  728VAL   HG13 8222   3.682   8.759   1.689
  728VAL    CG2 8223   3.775   8.646   1.923
  728VAL   HG21 8224   3.808   8.562   1.882
  728VAL   HG22 8225   3.835   8.722   1.897
  728VAL   HG23 8226   3.775   8.637   2.023
  728VAL      C 8227   3.433   8.825   1.896
  728VAL      O 8228   3.403   8.903   1.805
  729GLY      N 8229   3.342   8.755   1.962
  729GLY      H 8230   3.370   8.701   2.041
  729GLY     CA 8231   3.203   8.755   1.923
  729GLY    HA1 8232   3.179   8.849   1.898
  729GLY    HA2 8233   3.150   8.728   2.003
  729GLY      C 8234   3.171   8.663   1.808
  729GLY      O 8235   3.056   8.659   1.764
  730PHE      N 8236   3.270   8.590   1.757
  730PHE      H 8237   3.359   8.594   1.802
  730PHE     CA 8238   3.254   8.505   1.639
  730PHE     HA 8239   3.156   8.490   1.626
  730PHE     CB 8240   3.305   8.574   1.513
  730PHE    HB1 8241   3.287   8.516   1.434
  730PHE    HB2 8242   3.403   8.590   1.522
  730PHE     CG 8243   3.240   8.706   1.488
  730PHE    CD1 8244   3.119   8.713   1.422
  730PHE    HD1 8245   3.075   8.629   1.391
  730PHE    CE1 8246   3.058   8.835   1.399
  730PHE    HE1 8247   2.971   8.839   1.351
  730PHE     CZ 8248   3.118   8.951   1.443
  730PHE     HZ 8249   3.074   9.040   1.427
  730PHE    CE2 8250   3.239   8.945   1.510
  730PHE    HE2 8251   3.283   9.029   1.543
  730PHE    CD2 8252   3.299   8.823   1.532
  730PHE    HD2 8253   3.386   8.819   1.581
  730PHE      C 8254   3.326   8.373   1.666
  730PHE      O 8255   3.446   8.360   1.640
  731THR      N 8256   3.252   8.277   1.718
  731THR      H 8257   3.161   8.300   1.752
  731THR     CA 8258   3.297   8.140   1.729
  731THR     HA 8259   3.392   8.139   1.760
  731THR     CB 8260   3.212   8.066   1.833
  731THR     HB 8261   3.252   7.977   1.854
  731THR    CG2 8262   3.198   8.149   1.960
  731THR   HG21 8263   3.142   8.100   2.027
  731THR   HG22 8264   3.289   8.167   1.999
  731THR   HG23 8265   3.154   8.237   1.938
  731THR    OG1 8266   3.082   8.041   1.779
  731THR    HG1 8267   3.026   7.993   1.847
  731THR      C 8268   3.287   8.079   1.590
  731THR      O 8269   3.254   8.147   1.492
  732PRO      N 8270   3.318   7.950   1.574
  732PRO     CD 8271   3.405   7.866   1.659
  732PRO    HD1 8272   3.355   7.832   1.738
  732PRO    HD2 8273   3.485   7.918   1.690
  732PRO     CG 8274   3.445   7.754   1.567
  732PRO    HG1 8275   3.457   7.669   1.618
  732PRO    HG2 8276   3.529   7.777   1.519
  732PRO     CB 8277   3.333   7.740   1.471
  732PRO    HB1 8278   3.258   7.688   1.512
  732PRO    HB2 8279   3.364   7.695   1.388
  732PRO     CA 8280   3.292   7.885   1.445
  732PRO     HA 8281   3.344   7.931   1.373
  732PRO      C 8282   3.147   7.896   1.399
  732PRO      O 8283   3.121   7.904   1.279
  733ASP      N 8284   3.052   7.898   1.493
  733ASP      H 8285   3.078   7.880   1.588
  733ASP     CA 8286   2.913   7.925   1.464
  733ASP     HA 8287   2.900   7.910   1.366
  733ASP     CB 8288   2.822   7.828   1.541
  733ASP    HB1 8289   2.837   7.736   1.507
  733ASP    HB2 8290   2.727   7.854   1.527
  733ASP     CG 8291   2.848   7.828   1.689
  733ASP    OD1 8292   2.946   7.893   1.732
  733ASP    OD2 8293   2.772   7.763   1.763
  733ASP      C 8294   2.883   8.071   1.498
  733ASP      O 8295   2.972   8.147   1.539
  734GLY      N 8296   2.758   8.112   1.483
  734GLY      H 8297   2.686   8.045   1.467
  734GLY     CA 8298   2.723   8.252   1.490
  734GLY    HA1 8299   2.634   8.263   1.446
  734GLY    HA2 8300   2.792   8.302   1.438
  734GLY      C 8301   2.715   8.310   1.629
  734GLY      O 8302   2.686   8.429   1.644
  735LYS      N 8303   2.741   8.230   1.732
  735LYS      H 8304   2.767   8.135   1.716
  735LYS     CA 8305   2.732   8.280   1.868
  735LYS     HA 8306   2.647   8.333   1.871
  735LYS     CB 8307   2.727   8.164   1.967
  735LYS    HB1 8308   2.733   8.202   2.060
  735LYS    HB2 8309   2.805   8.105   1.950
  735LYS     CG 8310   2.601   8.080   1.958
  735LYS    HG1 8311   2.594   8.041   1.866
  735LYS    HG2 8312   2.521   8.138   1.976
  735LYS     CD 8313   2.604   7.968   2.059
  735LYS    HD1 8314   2.613   8.008   2.151
  735LYS    HD2 8315   2.683   7.910   2.040
  735LYS     CE 8316   2.478   7.884   2.053
  735LYS    HE1 8317   2.472   7.841   1.964
  735LYS    HE2 8318   2.398   7.943   2.067
  735LYS     NZ 8319   2.477   7.778   2.158
  735LYS    HZ1 8320   2.393   7.725   2.151
  735LYS    HZ2 8321   2.556   7.718   2.145
  735LYS    HZ3 8322   2.482   7.821   2.249
  735LYS      C 8323   2.850   8.370   1.901
  735LYS      O 8324   2.954   8.367   1.834
  736ASP      N 8325   2.831   8.452   2.003
  736ASP      H 8326   2.741   8.454   2.047
  736ASP     CA 8327   2.935   8.540   2.055
  736ASP     HA 8328   3.007   8.541   1.986
  736ASP     CB 8329   2.880   8.682   2.077
  736ASP    HB1 8330   2.853   8.721   1.989
  736ASP    HB2 8331   2.952   8.739   2.118
  736ASP     CG 8332   2.760   8.684   2.169
  736ASP    OD1 8333   2.693   8.579   2.179
  736ASP    OD2 8334   2.732   8.789   2.229
  736ASP      C 8335   2.990   8.485   2.186
  736ASP      O 8336   2.918   8.421   2.263
  737ASP      N 8337   3.119   8.510   2.210
  737ASP      H 8338   3.168   8.572   2.148
  737ASP     CA 8339   3.192   8.452   2.322
  737ASP     HA 8340   3.133   8.382   2.362
  737ASP     CB 8341   3.322   8.388   2.273
  737ASP    HB1 8342   3.300   8.318   2.206
  737ASP    HB2 8343   3.369   8.347   2.351
  737ASP     CG 8344   3.416   8.486   2.209
  737ASP    OD1 8345   3.368   8.589   2.156
  737ASP    OD2 8346   3.539   8.462   2.211
  737ASP      C 8347   3.221   8.560   2.425
  737ASP      O 8348   3.280   8.664   2.394
  738TYR      N 8349   3.176   8.537   2.548
  738TYR      H 8350   3.109   8.464   2.561
  738TYR     CA 8351   3.219   8.613   2.665
  738TYR     HA 8352   3.269   8.694   2.633
  738TYR     CB 8353   3.099   8.662   2.746
  738TYR    HB1 8354   3.132   8.710   2.828
  738TYR    HB2 8355   3.044   8.583   2.773
  738TYR     CG 8356   3.010   8.757   2.670
  738TYR    CD1 8357   2.910   8.710   2.587
  738TYR    HD1 8358   2.897   8.612   2.577
  738TYR    CE1 8359   2.828   8.796   2.518
  738TYR    HE1 8360   2.756   8.761   2.458
  738TYR     CZ 8361   2.845   8.932   2.532
  738TYR     OH 8362   2.763   9.018   2.463
  738TYR     HH 8363   2.788   9.113   2.484
  738TYR    CE2 8364   2.943   8.982   2.615
  738TYR    HE2 8365   2.954   9.081   2.626
  738TYR    CD2 8366   3.025   8.895   2.683
  738TYR    HD2 8367   3.096   8.932   2.743
  738TYR      C 8368   3.308   8.522   2.749
  738TYR      O 8369   3.265   8.412   2.787
  739ARG      N 8370   3.431   8.566   2.776
  739ARG      H 8371   3.452   8.663   2.761
  739ARG     CA 8372   3.536   8.477   2.827
  739ARG     HA 8373   3.488   8.395   2.855
  739ARG     CB 8374   3.636   8.450   2.715
  739ARG    HB1 8375   3.717   8.406   2.754
  739ARG    HB2 8376   3.663   8.538   2.674
  739ARG     CG 8377   3.580   8.361   2.606
  739ARG    HG1 8378   3.486   8.390   2.586
  739ARG    HG2 8379   3.580   8.267   2.639
  739ARG     CD 8380   3.660   8.368   2.479
  739ARG    HD1 8381   3.668   8.464   2.451
  739ARG    HD2 8382   3.613   8.316   2.408
  739ARG     NE 8383   3.795   8.313   2.494
  739ARG     HE 8384   3.830   8.301   2.587
  739ARG     CZ 8385   3.874   8.279   2.393
  739ARG    NH1 8386   3.834   8.292   2.266
  739ARG   HH11 8387   3.743   8.328   2.246
  739ARG   HH12 8388   3.895   8.266   2.192
  739ARG    NH2 8389   3.995   8.231   2.417
  739ARG   HH21 8390   4.027   8.221   2.511
  739ARG   HH22 8391   4.055   8.206   2.341
  739ARG      C 8392   3.608   8.530   2.951
  739ARG      O 8393   3.710   8.473   2.989
  740TRP      N 8394   3.554   8.632   3.018
  740TRP      H 8395   3.469   8.672   2.984
  740TRP     CA 8396   3.614   8.688   3.139
  740TRP     HA 8397   3.562   8.772   3.155
  740TRP     CB 8398   3.598   8.593   3.258
  740TRP    HB1 8399   3.666   8.615   3.328
  740TRP    HB2 8400   3.610   8.499   3.228
  740TRP     CG 8401   3.467   8.603   3.320
  740TRP    CD1 8402   3.358   8.527   3.293
  740TRP    HD1 8403   3.355   8.454   3.226
  740TRP    NE1 8404   3.252   8.566   3.372
  740TRP    HE1 8405   3.160   8.526   3.371
  740TRP    CE2 8406   3.293   8.669   3.452
  740TRP    CZ2 8407   3.223   8.742   3.547
  740TRP    HZ2 8408   3.127   8.724   3.567
  740TRP    CH2 8409   3.291   8.841   3.613
  740TRP    HH2 8410   3.244   8.895   3.684
  740TRP    CZ3 8411   3.425   8.869   3.584
  740TRP    HZ3 8412   3.471   8.943   3.633
  740TRP    CE3 8413   3.494   8.797   3.490
  740TRP    HE3 8414   3.590   8.818   3.471
  740TRP    CD2 8415   3.428   8.695   3.421
  740TRP      C 8416   3.762   8.723   3.119
  740TRP      O 8417   3.850   8.672   3.187
  741CYS      N 8418   3.788   8.811   3.023
  741CYS      H 8419   3.713   8.856   2.974
  741CYS     CA 8420   3.925   8.843   2.989
  741CYS     HA 8421   3.975   8.757   2.996
  741CYS     CB 8422   3.933   8.898   2.847
  741CYS    HB1 8423   4.031   8.912   2.831
  741CYS    HB2 8424   3.888   8.987   2.852
  741CYS     SG 8425   3.858   8.791   2.723
  741CYS     HG 8426   3.867   8.834   2.633
  741CYS      C 8427   3.982   8.944   3.088
  741CYS      O 8428   3.910   9.022   3.150
  742PHE      N 8429   4.115   8.941   3.103
  742PHE      H 8430   4.167   8.877   3.047
  742PHE     CA 8431   4.188   9.026   3.196
  742PHE     HA 8432   4.121   9.085   3.243
  742PHE     CB 8433   4.260   8.941   3.299
  742PHE    HB1 8434   4.322   8.880   3.251
  742PHE    HB2 8435   4.192   8.888   3.349
  742PHE     CG 8436   4.340   9.018   3.400
  742PHE    CD1 8437   4.280   9.111   3.483
  742PHE    HD1 8438   4.182   9.129   3.475
  742PHE    CE1 8439   4.354   9.180   3.576
  742PHE    HE1 8440   4.310   9.248   3.635
  742PHE     CZ 8441   4.489   9.156   3.588
  742PHE     HZ 8442   4.543   9.207   3.656
  742PHE    CE2 8443   4.549   9.063   3.507
  742PHE    HE2 8444   4.647   9.045   3.516
  742PHE    CD2 8445   4.475   8.995   3.414
  742PHE    HD2 8446   4.520   8.928   3.356
  742PHE      C 8447   4.286   9.111   3.118
  742PHE      O 8448   4.367   9.059   3.041
  743ARG      N 8449   4.278   9.243   3.138
  743ARG      H 8450   4.214   9.279   3.207
  743ARG     CA 8451   4.360   9.337   3.063
  743ARG     HA 8452   4.371   9.299   2.972
  743ARG     CB 8453   4.290   9.473   3.057
  743ARG    HB1 8454   4.280   9.508   3.150
  743ARG    HB2 8455   4.200   9.461   3.016
  743ARG     CG 8456   4.364   9.577   2.976
  743ARG    HG1 8457   4.377   9.543   2.883
  743ARG    HG2 8458   4.453   9.594   3.018
  743ARG     CD 8459   4.287   9.707   2.970
  743ARG    HD1 8460   4.343   9.777   2.925
  743ARG    HD2 8461   4.265   9.738   3.063
  743ARG     NE 8462   4.161   9.694   2.896
  743ARG     HE 8463   4.076   9.692   2.949
  743ARG     CZ 8464   4.151   9.685   2.764
  743ARG    NH1 8465   4.259   9.687   2.687
  743ARG   HH11 8466   4.350   9.696   2.729
  743ARG   HH12 8467   4.250   9.681   2.588
  743ARG    NH2 8468   4.032   9.674   2.708
  743ARG   HH21 8469   3.950   9.673   2.765
  743ARG   HH22 8470   4.024   9.668   2.609
  743ARG      C 8471   4.496   9.351   3.128
  743ARG      O 8472   4.507   9.370   3.249
  744VAL      N 8473   4.601   9.341   3.047
  744VAL      H 8474   4.585   9.326   2.950
  744VAL     CA 8475   4.738   9.351   3.094
  744VAL     HA 8476   4.735   9.393   3.185
  744VAL     CB 8477   4.805   9.214   3.108
  744VAL     HB 8478   4.809   9.171   3.018
  744VAL    CG1 8479   4.948   9.229   3.157
  744VAL   HG11 8480   4.990   9.139   3.166
  744VAL   HG12 8481   5.000   9.284   3.092
  744VAL   HG13 8482   4.948   9.275   3.246
  744VAL    CG2 8483   4.723   9.124   3.201
  744VAL   HG21 8484   4.768   9.035   3.210
  744VAL   HG22 8485   4.716   9.167   3.292
  744VAL   HG23 8486   4.631   9.112   3.163
  744VAL      C 8487   4.813   9.438   2.995
  744VAL      O 8488   4.832   9.399   2.879
  745ASP      N 8489   4.855   9.556   3.039
  745ASP      H 8490   4.825   9.588   3.129
  745ASP     CA 8491   4.943   9.641   2.961
  745ASP     HA 8492   4.928   9.617   2.865
  745ASP     CB 8493   4.909   9.788   2.981
  745ASP    HB1 8494   4.966   9.843   2.920
  745ASP    HB2 8495   4.929   9.813   3.076
  745ASP     CG 8496   4.763   9.819   2.953
  745ASP    OD1 8497   4.689   9.725   2.917
  745ASP    OD2 8498   4.723   9.937   2.965
  745ASP      C 8499   5.086   9.614   3.002
  745ASP      O 8500   5.117   9.610   3.121
  746GLU      N 8501   5.172   9.594   2.903
  746GLU      H 8502   5.140   9.604   2.809
  746GLU     CA 8503   5.311   9.558   2.927
  746GLU     HA 8504   5.330   9.577   3.024
  746GLU     CB 8505   5.334   9.409   2.900
  746GLU    HB1 8506   5.315   9.393   2.803
  746GLU    HB2 8507   5.269   9.358   2.956
  746GLU     CG 8508   5.475   9.357   2.931
  746GLU    HG1 8509   5.541   9.407   2.875
  746GLU    HG2 8510   5.479   9.260   2.909
  746GLU     CD 8511   5.515   9.374   3.076
  746GLU    OE1 8512   5.557   9.486   3.114
  746GLU    OE2 8513   5.505   9.276   3.152
  746GLU      C 8514   5.400   9.644   2.840
  746GLU      O 8515   5.363   9.681   2.728
  747VAL      N 8516   5.519   9.672   2.891
  747VAL      H 8517   5.542   9.634   2.981
  747VAL     CA 8518   5.618   9.755   2.824
  747VAL     HA 8519   5.579   9.781   2.736
  747VAL     CB 8520   5.648   9.884   2.903
  747VAL     HB 8521   5.692   9.860   2.990
  747VAL    CG1 8522   5.744   9.975   2.824
  747VAL   HG11 8523   5.762  10.058   2.877
  747VAL   HG12 8524   5.830   9.927   2.808
  747VAL   HG13 8525   5.702  10.000   2.737
  747VAL    CG2 8526   5.519   9.957   2.938
  747VAL   HG21 8527   5.541  10.041   2.989
  747VAL   HG22 8528   5.470   9.982   2.854
  747VAL   HG23 8529   5.461   9.898   2.994
  747VAL      C 8530   5.744   9.672   2.808
  747VAL      O 8531   5.799   9.622   2.908
  748ASN      N 8532   5.791   9.656   2.684
  748ASN      H 8533   5.740   9.697   2.608
  748ASN     CA 8534   5.913   9.582   2.656
  748ASN     HA 8535   5.956   9.565   2.745
  748ASN     CB 8536   5.883   9.448   2.587
  748ASN    HB1 8537   5.856   9.466   2.493
  748ASN    HB2 8538   5.808   9.403   2.636
  748ASN     CG 8539   6.002   9.356   2.586
  748ASN    OD1 8540   6.117   9.400   2.578
  748ASN    ND2 8541   5.977   9.226   2.596
  748ASN   HD21 8542   5.883   9.194   2.604
  748ASN   HD22 8543   6.052   9.161   2.596
  748ASN      C 8544   6.002   9.667   2.568
  748ASN      O 8545   5.963   9.704   2.456
  749TRP      N 8546   6.123   9.694   2.616
  749TRP      H 8547   6.150   9.654   2.703
  749TRP     CA 8548   6.217   9.780   2.547
  749TRP     HA 8549   6.159   9.840   2.491
  749TRP     CB 8550   6.298   9.860   2.649
  749TRP    HB1 8551   6.368   9.913   2.602
  749TRP    HB2 8552   6.341   9.798   2.714
  749TRP     CG 8553   6.213   9.954   2.725
  749TRP    CD1 8554   6.151   9.930   2.843
  749TRP    HD1 8555   6.156   9.845   2.894
  749TRP    NE1 8556   6.080  10.041   2.882
  749TRP    HE1 8557   6.025  10.049   2.966
  749TRP    CE2 8558   6.096  10.139   2.788
  749TRP    CZ2 8559   6.044  10.268   2.783
  749TRP    HZ2 8560   5.984  10.303   2.855
  749TRP    CH2 8561   6.078  10.345   2.675
  749TRP    HH2 8562   6.043  10.439   2.669
  749TRP    CZ3 8563   6.160  10.297   2.573
  749TRP    HZ3 8564   6.182  10.356   2.496
  749TRP    CE3 8565   6.211  10.169   2.578
  749TRP    HE3 8566   6.270  10.136   2.505
  749TRP    CD2 8567   6.179  10.087   2.687
  749TRP      C 8568   6.311   9.703   2.455
  749TRP      O 8569   6.415   9.755   2.416
  750THR      N 8570   6.274   9.580   2.419
  750THR      H 8571   6.187   9.545   2.454
  750THR     CA 8572   6.354   9.495   2.332
  750THR     HA 8573   6.426   9.553   2.294
  750THR     CB 8574   6.418   9.380   2.411
  750THR     HB 8575   6.478   9.326   2.353
  750THR    CG2 8576   6.495   9.435   2.531
  750THR   HG21 8577   6.536   9.360   2.582
  750THR   HG22 8578   6.567   9.497   2.499
  750THR   HG23 8579   6.432   9.485   2.591
  750THR    OG1 8580   6.315   9.292   2.458
  750THR    HG1 8581   6.356   9.217   2.510
  750THR      C 8582   6.266   9.442   2.221
  750THR      O 8583   6.143   9.456   2.223
  751THR      N 8584   6.330   9.379   2.122
  751THR      H 8585   6.429   9.367   2.129
  751THR     CA 8586   6.261   9.327   2.004
  751THR     HA 8587   6.332   9.290   1.945
  751THR     CB 8588   6.165   9.214   2.042
  751THR     HB 8589   6.084   9.251   2.089
  751THR    CG2 8590   6.125   9.135   1.918
  751THR   HG21 8591   6.062   9.062   1.944
  751THR   HG22 8592   6.080   9.196   1.853
  751THR   HG23 8593   6.207   9.096   1.876
  751THR    OG1 8594   6.229   9.126   2.135
  751THR    HG1 8595   6.166   9.053   2.160
  751THR      C 8596   6.188   9.440   1.931
  751THR      O 8597   6.066   9.445   1.923
  752TRP      N 8598   6.268   9.532   1.878
  752TRP      H 8599   6.367   9.521   1.886
  752TRP     CA 8600   6.217   9.649   1.809
  752TRP     HA 8601   6.131   9.672   1.856
  752TRP     CB 8602   6.316   9.764   1.821
  752TRP    HB1 8603   6.286   9.840   1.763
  752TRP    HB2 8604   6.406   9.733   1.792
  752TRP     CG 8605   6.328   9.815   1.960
  752TRP    CD1 8606   6.425   9.787   2.051
  752TRP    HD1 8607   6.503   9.728   2.034
  752TRP    NE1 8608   6.401   9.852   2.169
  752TRP    HE1 8609   6.458   9.848   2.251
  752TRP    CE2 8610   6.285   9.924   2.156
  752TRP    CZ2 8611   6.220  10.006   2.248
  752TRP    HZ2 8612   6.256  10.020   2.341
  752TRP    CH2 8613   6.105  10.067   2.207
  752TRP    HH2 8614   6.057  10.128   2.271
  752TRP    CZ3 8615   6.053  10.048   2.079
  752TRP    HZ3 8616   5.968  10.094   2.053
  752TRP    CE3 8617   6.117   9.967   1.988
  752TRP    HE3 8618   6.079   9.954   1.897
  752TRP    CD2 8619   6.236   9.903   2.026
  752TRP      C 8620   6.187   9.620   1.663
  752TRP    OC1 8621   6.116   9.672   1.616
  752TRP    OC2 8622   6.249   9.534   1.602
  954GLN      N 8623  11.760   5.063   2.068
  954GLN     H1 8624  11.755   4.965   2.054
  954GLN     H2 8625  11.856   5.092   2.071
  954GLN     H3 8626  11.716   5.087   2.155
  954GLN     CA 8627  11.692   5.131   1.959
  954GLN     HA 8628  11.597   5.099   1.963
  954GLN     CB 8629  11.697   5.283   1.978
  954GLN    HB1 8630  11.791   5.315   1.962
  954GLN    HB2 8631  11.671   5.305   2.072
  954GLN     CG 8632  11.604   5.359   1.884
  954GLN    HG1 8633  11.511   5.324   1.896
  954GLN    HG2 8634  11.634   5.344   1.790
  954GLN     CD 8635  11.603   5.508   1.911
  954GLN    OE1 8636  11.658   5.558   2.009
  954GLN    NE2 8637  11.540   5.582   1.822
  954GLN   HE21 8638  11.497   5.539   1.743
  954GLN   HE22 8639  11.535   5.682   1.834
  954GLN      C 8640  11.754   5.093   1.825
  954GLN      O 8641  11.874   5.065   1.818
  955THR      N 8642  11.673   5.090   1.720
  955THR      H 8643  11.576   5.111   1.734
  955THR     CA 8644  11.718   5.058   1.585
  955THR     HA 8645  11.818   5.063   1.587
  955THR     CB 8646  11.677   4.916   1.545
  955THR     HB 8647  11.715   4.851   1.610
  955THR    CG2 8648  11.524   4.902   1.538
  955THR   HG21 8649  11.500   4.809   1.512
  955THR   HG22 8650  11.484   4.923   1.628
  955THR   HG23 8651  11.488   4.966   1.470
  955THR    OG1 8652  11.733   4.884   1.417
  955THR    HG1 8653  11.706   4.792   1.391
  955THR      C 8654  11.664   5.162   1.487
  955THR      O 8655  11.585   5.250   1.524
  956ALA      N 8656  11.707   5.150   1.362
  956ALA      H 8657  11.768   5.075   1.338
  956ALA     CA 8658  11.666   5.245   1.259
  956ALA     HA 8659  11.691   5.335   1.296
  956ALA     CB 8660  11.740   5.216   1.128
  956ALA    HB1 8661  11.711   5.282   1.058
  956ALA    HB2 8662  11.838   5.225   1.143
  956ALA    HB3 8663  11.719   5.124   1.098
  956ALA      C 8664  11.516   5.242   1.235
  956ALA      O 8665  11.457   5.343   1.195
  957LEU      N 8666  11.453   5.126   1.255
  957LEU      H 8667  11.505   5.046   1.286
  957LEU     CA 8668  11.309   5.115   1.233
  957LEU     HA 8669  11.290   5.149   1.141
  957LEU     CB 8670  11.268   4.968   1.246
  957LEU    HB1 8671  11.286   4.941   1.341
  957LEU    HB2 8672  11.326   4.916   1.185
  957LEU     CG 8673  11.123   4.931   1.214
  957LEU     HG 8674  11.062   4.981   1.276
  957LEU    CD1 8675  11.086   4.970   1.072
  957LEU   HD11 8676  10.991   4.945   1.054
  957LEU   HD12 8677  11.097   5.069   1.061
  957LEU   HD13 8678  11.146   4.923   1.008
  957LEU    CD2 8679  11.104   4.783   1.234
  957LEU   HD21 8680  11.009   4.759   1.213
  957LEU   HD22 8681  11.166   4.733   1.173
  957LEU   HD23 8682  11.124   4.760   1.329
  957LEU      C 8683  11.233   5.202   1.331
  957LEU      O 8684  11.134   5.268   1.294
  958HID      N 8685  11.277   5.206   1.457
  958HID      H 8686  11.354   5.149   1.485
  958HID     CA 8687  11.213   5.294   1.554
  958HID     HA 8688  11.116   5.268   1.555
  958HID     CB 8689  11.274   5.274   1.693
  958HID    HB1 8690  11.232   5.340   1.756
  958HID    HB2 8691  11.372   5.291   1.688
  958HID     CG 8692  11.254   5.137   1.750
  958HID    ND1 8693  11.355   5.066   1.812
  958HID    HD1 8694  11.449   5.098   1.824
  958HID    CE1 8695  11.308   4.950   1.853
  958HID    HE1 8696  11.360   4.880   1.901
  958HID    NE2 8697  11.180   4.943   1.821
  958HID    CD2 8698  11.144   5.059   1.757
  958HID    HD2 8699  11.053   5.082   1.722
  958HID      C 8700  11.225   5.439   1.511
  958HID      O 8701  11.129   5.516   1.521
  959ILE      N 8702  11.343   5.478   1.462
  959ILE      H 8703  11.418   5.412   1.454
  959ILE     CA 8704  11.364   5.616   1.420
  959ILE     HA 8705  11.337   5.673   1.498
  959ILE     CB 8706  11.512   5.641   1.388
  959ILE     HB 8707  11.543   5.576   1.319
  959ILE    CG2 8708  11.531   5.780   1.330
  959ILE   HG21 8709  11.628   5.795   1.310
  959ILE   HG22 8710  11.478   5.789   1.246
  959ILE   HG23 8711  11.500   5.849   1.396
  959ILE    CG1 8712  11.596   5.622   1.515
  959ILE   HG11 8713  11.565   5.539   1.562
  959ILE   HG12 8714  11.581   5.701   1.575
  959ILE     CD 8715  11.744   5.609   1.493
  959ILE    HD1 8716  11.790   5.598   1.581
  959ILE    HD2 8717  11.762   5.530   1.435
  959ILE    HD3 8718  11.778   5.692   1.449
  959ILE      C 8719  11.275   5.649   1.300
  959ILE      O 8720  11.213   5.756   1.295
  960ALA      N 8721  11.268   5.558   1.203
  960ALA      H 8722  11.319   5.473   1.211
  960ALA     CA 8723  11.186   5.582   1.085
  960ALA     HA 8724  11.219   5.669   1.048
  960ALA     CB 8725  11.204   5.468   0.984
  960ALA    HB1 8726  11.147   5.486   0.904
  960ALA    HB2 8727  11.300   5.463   0.957
  960ALA    HB3 8728  11.176   5.382   1.026
  960ALA      C 8729  11.039   5.596   1.122
  960ALA      O 8730  10.969   5.683   1.069
  961ILE      N 8731  10.990   5.512   1.213
  961ILE      H 8732  11.049   5.444   1.255
  961ILE     CA 8733  10.850   5.520   1.252
  961ILE     HA 8734  10.798   5.522   1.167
  961ILE     CB 8735  10.808   5.397   1.334
  961ILE     HB 8736  10.870   5.387   1.412
  961ILE    CG2 8737  10.665   5.416   1.385
  961ILE   HG21 8738  10.638   5.336   1.439
  961ILE   HG22 8739  10.661   5.498   1.443
  961ILE   HG23 8740  10.603   5.427   1.308
  961ILE    CG1 8741  10.818   5.270   1.250
  961ILE   HG11 8742  10.905   5.271   1.202
  961ILE   HG12 8743  10.743   5.270   1.184
  961ILE     CD 8744  10.810   5.142   1.329
  961ILE    HD1 8745  10.817   5.064   1.267
  961ILE    HD2 8746  10.885   5.139   1.395
  961ILE    HD3 8747  10.722   5.139   1.378
  961ILE      C 8748  10.825   5.649   1.329
  961ILE      O 8749  10.729   5.722   1.302
  962GLU      N 8750  10.910   5.679   1.428
  962GLU      H 8751  10.989   5.621   1.446
  962GLU     CA 8752  10.887   5.797   1.510
  962GLU     HA 8753  10.790   5.797   1.535
  962GLU     CB 8754  10.973   5.789   1.638
  962GLU    HB1 8755  11.032   5.709   1.628
  962GLU    HB2 8756  10.910   5.775   1.714
  962GLU     CG 8757  11.065   5.906   1.679
  962GLU    HG1 8758  11.061   5.918   1.778
  962GLU    HG2 8759  11.034   5.990   1.634
  962GLU     CD 8760  11.209   5.880   1.639
  962GLU    OE1 8761  11.256   5.939   1.541
  962GLU    OE2 8762  11.276   5.798   1.706
  962GLU      C 8763  10.909   5.924   1.430
  962GLU      O 8764  10.847   6.027   1.459
  963ARG      N 8765  10.995   5.920   1.327
  963ARG      H 8766  11.052   5.839   1.314
  963ARG     CA 8767  11.007   6.031   1.234
  963ARG     HA 8768  11.003   6.112   1.294
  963ARG     CB 8769  11.139   6.023   1.157
  963ARG    HB1 8770  11.134   6.086   1.079
  963ARG    HB2 8771  11.151   5.930   1.124
  963ARG     CG 8772  11.260   6.060   1.240
  963ARG    HG1 8773  11.269   5.994   1.315
  963ARG    HG2 8774  11.245   6.152   1.278
  963ARG     CD 8775  11.389   6.061   1.161
  963ARG    HD1 8776  11.385   6.132   1.091
  963ARG    HD2 8777  11.403   5.972   1.118
  963ARG     NE 8778  11.503   6.089   1.248
  963ARG     HE 8779  11.484   6.109   1.344
  963ARG     CZ 8780  11.631   6.090   1.209
  963ARG    NH1 8781  11.665   6.064   1.083
  963ARG   HH11 8782  11.594   6.044   1.016
  963ARG   HH12 8783  11.761   6.066   1.056
  963ARG    NH2 8784  11.726   6.116   1.298
  963ARG   HH21 8785  11.702   6.135   1.393
  963ARG   HH22 8786  11.822   6.117   1.270
  963ARG      C 8787  10.892   6.037   1.134
  963ARG      O 8788  10.886   6.130   1.054
  964ARG      N 8789  10.800   5.939   1.137
  964ARG      H 8790  10.811   5.865   1.203
  964ARG     CA 8791  10.685   5.937   1.048
  964ARG     HA 8792  10.636   5.854   1.072
  964ARG     CB 8793  10.594   6.058   1.072
  964ARG    HB1 8794  10.510   6.046   1.020
  964ARG    HB2 8795  10.641   6.140   1.040
  964ARG     CG 8796  10.556   6.079   1.219
  964ARG    HG1 8797  10.639   6.096   1.272
  964ARG    HG2 8798  10.510   5.997   1.253
  964ARG     CD 8799  10.463   6.197   1.238
  964ARG    HD1 8800  10.494   6.274   1.182
  964ARG    HD2 8801  10.463   6.225   1.334
  964ARG     NE 8802  10.325   6.166   1.200
  964ARG     HE 8803  10.296   6.193   1.108
  964ARG     CZ 8804  10.235   6.105   1.278
  964ARG    NH1 8805  10.265   6.066   1.401
  964ARG   HH11 8806  10.357   6.082   1.438
  964ARG   HH12 8807  10.196   6.021   1.458
  964ARG    NH2 8808  10.113   6.083   1.231
  964ARG   HH21 8809  10.089   6.112   1.139
  964ARG   HH22 8810  10.045   6.038   1.289
  964ARG      C 8811  10.729   5.929   0.902
  964ARG      O 8812  10.675   5.997   0.815
  965ASN      N 8813  10.829   5.845   0.876
  965ASN      H 8814  10.871   5.797   0.953
  965ASN     CA 8815  10.881   5.820   0.742
  965ASN     HA 8816  10.849   5.894   0.682
  965ASN     CB 8817  11.034   5.822   0.743
  965ASN    HB1 8818  11.067   5.740   0.789
  965ASN    HB2 8819  11.065   5.903   0.793
  965ASN     CG 8820  11.093   5.826   0.603
  965ASN    OD1 8821  11.037   5.771   0.508
  965ASN    ND2 8822  11.208   5.891   0.590
  965ASN   HD21 8823  11.251   5.934   0.670
  965ASN   HD22 8824  11.252   5.898   0.501
  965ASN      C 8825  10.826   5.686   0.695
  965ASN      O 8826  10.885   5.581   0.720
  966MET      N 8827  10.713   5.691   0.625
  966MET      H 8828  10.668   5.779   0.609
  966MET     CA 8829  10.654   5.568   0.572
  966MET     HA 8830  10.641   5.508   0.650
  966MET     CB 8831  10.520   5.601   0.505
  966MET    HB1 8832  10.538   5.662   0.428
  966MET    HB2 8833  10.463   5.649   0.572
  966MET     CG 8834  10.441   5.481   0.453
  966MET    HG1 8835  10.506   5.431   0.396
  966MET    HG2 8836  10.370   5.521   0.395
  966MET     SD 8837  10.372   5.378   0.584
  966MET     CE 8838  10.477   5.233   0.573
  966MET    HE1 8839  10.449   5.167   0.642
  966MET    HE2 8840  10.468   5.193   0.482
  966MET    HE3 8841  10.572   5.260   0.589
  966MET      C 8842  10.748   5.500   0.473
  966MET      O 8843  10.764   5.378   0.476
  967THR      N 8844  10.811   5.579   0.386
  967THR      H 8845  10.799   5.679   0.391
  967THR     CA 8846  10.897   5.521   0.283
  967THR     HA 8847  10.841   5.454   0.235
  967THR     CB 8848  10.942   5.629   0.186
  967THR     HB 8849  10.988   5.703   0.236
  967THR    CG2 8850  11.034   5.571   0.079
  967THR   HG21 8851  11.062   5.644   0.017
  967THR   HG22 8852  11.115   5.532   0.123
  967THR   HG23 8853  10.985   5.501   0.028
  967THR    OG1 8854  10.828   5.689   0.124
  967THR    HG1 8855  10.858   5.760   0.061
  967THR      C 8856  11.018   5.451   0.345
  967THR      O 8857  11.053   5.339   0.305
  968LEU      N 8858  11.082   5.515   0.443
  968LEU      H 8859  11.050   5.606   0.473
  968LEU     CA 8860  11.197   5.454   0.506
  968LEU     HA 8861  11.257   5.430   0.430
  968LEU     CB 8862  11.267   5.553   0.600
  968LEU    HB1 8863  11.201   5.581   0.670
  968LEU    HB2 8864  11.294   5.633   0.546
  968LEU     CG 8865  11.392   5.503   0.673
  968LEU     HG 8866  11.367   5.423   0.727
  968LEU    CD1 8867  11.500   5.459   0.577
  968LEU   HD11 8868  11.579   5.428   0.629
  968LEU   HD12 8869  11.465   5.385   0.520
  968LEU   HD13 8870  11.526   5.537   0.519
  968LEU    CD2 8871  11.444   5.611   0.766
  968LEU   HD21 8872  11.526   5.578   0.814
  968LEU   HD22 8873  11.467   5.693   0.713
  968LEU   HD23 8874  11.373   5.634   0.833
  968LEU      C 8875  11.157   5.328   0.582
  968LEU      O 8876  11.232   5.230   0.585
  969VAL      N 8877  11.039   5.330   0.645
  969VAL      H 8878  10.984   5.414   0.646
  969VAL     CA 8879  10.991   5.210   0.713
  969VAL     HA 8880  11.062   5.185   0.778
  969VAL     CB 8881  10.860   5.240   0.789
  969VAL     HB 8882  10.797   5.290   0.729
  969VAL    CG1 8883  10.792   5.111   0.833
  969VAL   HG11 8884  10.708   5.133   0.882
  969VAL   HG12 8885  10.771   5.056   0.753
  969VAL   HG13 8886  10.853   5.060   0.894
  969VAL    CG2 8887  10.889   5.326   0.909
  969VAL   HG21 8888  10.804   5.345   0.958
[truncated: 16,398,617 more chars]
