# Supplementary material for: Dynamic molecular portraits of ion-conducting pores characterize functional states of TRPV channels
Source: Commun Chem. 2024 Jun 1;7:119. doi: 10.1038/s42004-024-01198-z (PMC11144267; doi:10.1038/s42004-024-01198-z)
Supplement: Supplementary file 3 — Supplementary Data 1 [file 42004_2024_1198_MOESM3_ESM.zip › Supplementary Data 1/pi_semiopenV3_final.gro]

dso42w2_A_dso42w2_B_dso42w2_C_dso42w2_D_nterman_A_nterman_B_nterman_C_nterman_D_POPC_POPE_CHOL_SOL_CL_NA t= 200000.00000 step= 100000000
472949
  113ARG      N    1   6.030   2.827   1.051
  113ARG     H1    2   6.073   2.756   1.110
  113ARG     H2    3   5.997   2.784   0.965
  113ARG     H3    4   6.088   2.908   1.035
  113ARG     CA    5   5.905   2.865   1.125
  113ARG     HA    6   5.868   2.963   1.093
  113ARG     CB    7   5.798   2.749   1.105
  113ARG    HB1    8   5.826   2.661   1.163
  113ARG    HB2    9   5.797   2.726   0.998
  113ARG     CG   10   5.655   2.787   1.143
  113ARG    HG1   11   5.638   2.882   1.093
  113ARG    HG2   12   5.645   2.790   1.252
  113ARG     CD   13   5.554   2.680   1.087
  113ARG    HD1   14   5.557   2.596   1.157
  113ARG    HD2   15   5.578   2.647   0.986
  113ARG     NE   16   5.414   2.737   1.084
  113ARG     HE   17   5.404   2.818   1.024
  113ARG     CZ   18   5.314   2.713   1.162
  113ARG    NH1   19   5.219   2.800   1.165
  113ARG   HH11   20   5.240   2.886   1.116
  113ARG   HH12   21   5.159   2.802   1.246
  113ARG    NH2   22   5.301   2.593   1.217
  113ARG   HH21   23   5.360   2.514   1.195
  113ARG   HH22   24   5.217   2.570   1.268
  113ARG      C   25   5.938   2.886   1.277
  113ARG      O   26   6.058   2.890   1.305
  114GLN      N   27   5.844   2.902   1.370
  114GLN      H   28   5.751   2.895   1.331
  114GLN     CA   29   5.870   2.930   1.508
  114GLN     HA   30   5.973   2.967   1.512
  114GLN     CB   31   5.769   3.042   1.548
  114GLN    HB1   32   5.673   3.004   1.582
  114GLN    HB2   33   5.740   3.090   1.455
  114GLN     CG   34   5.817   3.140   1.651
  114GLN    HG1   35   5.745   3.221   1.660
  114GLN    HG2   36   5.917   3.174   1.626
  114GLN     CD   37   5.833   3.068   1.783
  114GLN    OE1   38   5.937   3.072   1.846
  114GLN    NE2   39   5.730   3.006   1.837
  114GLN   HE21   40   5.633   3.024   1.812
  114GLN   HE22   41   5.755   2.943   1.911
  114GLN      C   42   5.867   2.799   1.588
  114GLN      O   43   5.806   2.703   1.540
  115LYS      N   44   5.934   2.801   1.703
  115LYS      H   45   5.957   2.896   1.731
  115LYS     CA   46   6.011   2.694   1.773
  115LYS     HA   47   5.972   2.599   1.737
  115LYS     CB   48   6.162   2.704   1.731
  115LYS    HB1   49   6.215   2.640   1.801
  115LYS    HB2   50   6.197   2.807   1.740
  115LYS     CG   51   6.190   2.646   1.593
  115LYS    HG1   52   6.120   2.703   1.531
  115LYS    HG2   53   6.170   2.539   1.588
  115LYS     CD   54   6.331   2.673   1.544
  115LYS    HD1   55   6.400   2.619   1.608
  115LYS    HD2   56   6.359   2.779   1.538
  115LYS     CE   57   6.344   2.616   1.405
  115LYS    HE1   58   6.263   2.652   1.342
  115LYS    HE2   59   6.334   2.510   1.424
  115LYS     NZ   60   6.479   2.644   1.338
  115LYS    HZ1   61   6.552   2.609   1.400
  115LYS    HZ2   62   6.472   2.593   1.251
  115LYS    HZ3   63   6.511   2.739   1.326
  115LYS      C   64   5.996   2.705   1.926
  115LYS      O   65   5.967   2.600   1.987
  116LYS      N   66   6.015   2.819   1.999
  116LYS      H   67   6.033   2.903   1.947
  116LYS     CA   68   5.989   2.816   2.146
  116LYS     HA   69   5.999   2.716   2.189
  116LYS     CB   70   6.095   2.901   2.211
  116LYS    HB1   71   6.059   2.916   2.313
  116LYS    HB2   72   6.111   3.000   2.168
  116LYS     CG   73   6.235   2.832   2.211
  116LYS    HG1   74   6.227   2.723   2.204
  116LYS    HG2   75   6.286   2.838   2.307
  116LYS     CD   76   6.321   2.890   2.093
  116LYS    HD1   77   6.339   2.996   2.113
  116LYS    HD2   78   6.271   2.863   2.000
  116LYS     CE   79   6.453   2.818   2.076
  116LYS    HE1   80   6.441   2.714   2.045
  116LYS    HE2   81   6.503   2.826   2.172
  116LYS     NZ   82   6.544   2.874   1.977
  116LYS    HZ1   83   6.616   2.805   1.964
  116LYS    HZ2   84   6.491   2.896   1.893
  116LYS    HZ3   85   6.590   2.956   2.013
  116LYS      C   86   5.847   2.862   2.170
  116LYS      O   87   5.802   2.966   2.110
  117LYS      N   88   5.780   2.810   2.271
  117LYS      H   89   5.831   2.744   2.328
  117LYS     CA   90   5.635   2.807   2.291
  117LYS     HA   91   5.578   2.797   2.199
  117LYS     CB   92   5.611   2.668   2.362
  117LYS    HB1   93   5.503   2.655   2.363
  117LYS    HB2   94   5.644   2.668   2.466
  117LYS     CG   95   5.662   2.547   2.282
  117LYS    HG1   96   5.771   2.546   2.279
  117LYS    HG2   97   5.618   2.547   2.183
  117LYS     CD   98   5.623   2.410   2.351
  117LYS    HD1   99   5.636   2.424   2.458
  117LYS    HD2  100   5.685   2.329   2.313
  117LYS     CE  101   5.478   2.377   2.314
  117LYS    HE1  102   5.424   2.471   2.323
  117LYS    HE2  103   5.433   2.312   2.389
  117LYS     NZ  104   5.462   2.316   2.184
  117LYS    HZ1  105   5.493   2.220   2.184
  117LYS    HZ2  106   5.365   2.311   2.155
  117LYS    HZ3  107   5.516   2.366   2.115
  117LYS      C  108   5.579   2.925   2.375
  117LYS      O  109   5.465   2.918   2.427
  118ARG      N  110   5.663   3.027   2.394
  118ARG      H  111   5.760   3.013   2.368
  118ARG     CA  112   5.635   3.157   2.452
  118ARG     HA  113   5.527   3.173   2.458
  118ARG     CB  114   5.694   3.165   2.593
  118ARG    HB1  115   5.711   3.270   2.617
  118ARG    HB2  116   5.781   3.101   2.606
  118ARG     CG  117   5.578   3.126   2.684
  118ARG    HG1  118   5.528   3.037   2.647
  118ARG    HG2  119   5.498   3.201   2.681
  118ARG     CD  120   5.609   3.119   2.835
  118ARG    HD1  121   5.512   3.131   2.884
  118ARG    HD2  122   5.665   3.207   2.866
  118ARG     NE  123   5.677   2.995   2.880
  118ARG     HE  124   5.707   2.934   2.805
  118ARG     CZ  125   5.702   2.946   2.997
  118ARG    NH1  126   5.787   2.846   3.012
  118ARG   HH11  127   5.829   2.815   2.925
  118ARG   HH12  128   5.807   2.802   3.100
  118ARG    NH2  129   5.647   2.997   3.110
  118ARG   HH21  130   5.594   3.082   3.114
  118ARG   HH22  131   5.675   2.959   3.200
  118ARG      C  132   5.682   3.260   2.357
  118ARG      O  133   5.790   3.249   2.292
  119LEU      N  134   5.613   3.378   2.345
  119LEU      H  135   5.533   3.395   2.403
  119LEU     CA  136   5.633   3.485   2.245
  119LEU     HA  137   5.719   3.467   2.180
  119LEU     CB  138   5.505   3.496   2.163
  119LEU    HB1  139   5.503   3.582   2.095
  119LEU    HB2  140   5.423   3.507   2.234
  119LEU     CG  141   5.478   3.378   2.077
  119LEU     HG  142   5.453   3.297   2.145
  119LEU    CD1  143   5.351   3.398   2.005
  119LEU   HD11  144   5.316   3.306   1.956
  119LEU   HD12  145   5.272   3.422   2.076
  119LEU   HD13  146   5.365   3.472   1.926
  119LEU    CD2  147   5.599   3.342   1.978
  119LEU   HD21  148   5.693   3.321   2.029
  119LEU   HD22  149   5.562   3.268   1.907
  119LEU   HD23  150   5.617   3.431   1.918
  119LEU      C  151   5.657   3.619   2.311
  119LEU      O  152   5.747   3.694   2.271
  120LYS      N  153   5.575   3.649   2.415
  120LYS      H  154   5.497   3.590   2.440
  120LYS     CA  155   5.557   3.785   2.470
  120LYS     HA  156   5.526   3.853   2.391
  120LYS     CB  157   5.455   3.774   2.585
  120LYS    HB1  158   5.488   3.713   2.668
  120LYS    HB2  159   5.357   3.731   2.560
  120LYS     CG  160   5.411   3.916   2.639
  120LYS    HG1  161   5.393   3.976   2.550
  120LYS    HG2  162   5.497   3.963   2.687
  120LYS     CD  163   5.292   3.916   2.738
  120LYS    HD1  164   5.318   3.845   2.817
  120LYS    HD2  165   5.208   3.878   2.681
  120LYS     CE  166   5.271   4.057   2.798
  120LYS    HE1  167   5.247   4.123   2.715
  120LYS    HE2  168   5.361   4.109   2.830
  120LYS     NZ  169   5.161   4.047   2.899
  120LYS    HZ1  170   5.154   4.131   2.955
  120LYS    HZ2  171   5.071   4.033   2.856
  120LYS    HZ3  172   5.177   3.967   2.958
  120LYS      C  173   5.687   3.850   2.523
  120LYS      O  174   5.726   3.960   2.476
  121LYS      N  175   5.763   3.786   2.614
  121LYS      H  176   5.741   3.690   2.637
  121LYS     CA  177   5.894   3.830   2.659
  121LYS     HA  178   5.894   3.931   2.700
  121LYS     CB  179   5.942   3.731   2.772
  121LYS    HB1  180   5.972   3.636   2.726
  121LYS    HB2  181   5.858   3.712   2.838
  121LYS     CG  182   6.057   3.787   2.854
  121LYS    HG1  183   6.033   3.891   2.878
  121LYS    HG2  184   6.157   3.776   2.813
  121LYS     CD  185   6.064   3.715   2.991
  121LYS    HD1  186   6.078   3.610   2.963
  121LYS    HD2  187   5.964   3.722   3.034
  121LYS     CE  188   6.165   3.780   3.082
  121LYS    HE1  189   6.128   3.877   3.113
  121LYS    HE2  190   6.262   3.793   3.035
  121LYS     NZ  191   6.196   3.693   3.195
  121LYS    HZ1  192   6.138   3.707   3.276
  121LYS    HZ2  193   6.191   3.595   3.170
  121LYS    HZ3  194   6.289   3.721   3.223
  121LYS      C  195   6.005   3.839   2.549
  121LYS      O  196   6.076   3.936   2.542
  122ARG      N  197   6.001   3.752   2.451
  122ARG      H  198   5.924   3.687   2.462
  122ARG     CA  199   6.076   3.752   2.323
  122ARG     HA  200   6.178   3.777   2.353
  122ARG     CB  201   6.073   3.617   2.250
  122ARG    HB1  202   6.109   3.627   2.147
  122ARG    HB2  203   5.974   3.573   2.248
  122ARG     CG  204   6.154   3.515   2.330
  122ARG    HG1  205   6.150   3.530   2.438
  122ARG    HG2  206   6.255   3.548   2.307
  122ARG     CD  207   6.115   3.364   2.297
  122ARG    HD1  208   6.011   3.340   2.319
  122ARG    HD2  209   6.171   3.300   2.365
  122ARG     NE  210   6.152   3.330   2.165
  122ARG     HE  211   6.247   3.356   2.143
  122ARG     CZ  212   6.087   3.254   2.080
  122ARG    NH1  213   5.956   3.214   2.084
  122ARG   HH11  214   5.914   3.237   2.172
  122ARG   HH12  215   5.917   3.141   2.025
  122ARG    NH2  216   6.148   3.210   1.975
  122ARG   HH21  217   6.248   3.226   1.969
  122ARG   HH22  218   6.101   3.152   1.907
  122ARG      C  219   6.046   3.857   2.230
  122ARG      O  220   6.138   3.920   2.172
  123ILE      N  221   5.924   3.903   2.218
  123ILE      H  222   5.857   3.855   2.277
  123ILE     CA  223   5.874   4.026   2.147
  123ILE     HA  224   5.916   4.026   2.046
  123ILE     CB  225   5.718   4.019   2.135
  123ILE     HB  226   5.669   3.995   2.230
  123ILE    CG2  227   5.659   4.149   2.079
  123ILE   HG21  228   5.693   4.234   2.138
  123ILE   HG22  229   5.679   4.172   1.974
  123ILE   HG23  230   5.550   4.150   2.092
  123ILE    CG1  231   5.676   3.913   2.027
  123ILE   HG11  232   5.716   3.815   2.054
  123ILE   HG12  233   5.725   3.939   1.934
  123ILE     CD  234   5.528   3.885   1.993
  123ILE    HD1  235   5.471   3.888   2.085
  123ILE    HD2  236   5.500   3.952   1.912
  123ILE    HD3  237   5.525   3.783   1.953
  123ILE      C  238   5.927   4.160   2.199
  123ILE      O  239   6.005   4.235   2.134
  124PHE      N  240   5.891   4.182   2.330
  124PHE      H  241   5.839   4.118   2.388
  124PHE     CA  242   5.941   4.299   2.404
  124PHE     HA  243   5.893   4.387   2.361
  124PHE     CB  244   5.900   4.283   2.553
  124PHE    HB1  245   5.968   4.334   2.621
  124PHE    HB2  246   5.907   4.178   2.581
  124PHE     CG  247   5.756   4.336   2.576
  124PHE    CD1  248   5.730   4.438   2.669
  124PHE    HD1  249   5.816   4.476   2.722
  124PHE    CE1  250   5.607   4.489   2.698
  124PHE    HE1  251   5.602   4.561   2.779
  124PHE     CZ  252   5.497   4.443   2.622
  124PHE     HZ  253   5.402   4.494   2.629
  124PHE    CE2  254   5.513   4.336   2.534
  124PHE    HE2  255   5.427   4.301   2.480
  124PHE    CD2  256   5.642   4.275   2.514
  124PHE    HD2  257   5.650   4.214   2.425
  124PHE      C  258   6.093   4.326   2.394
  124PHE      O  259   6.136   4.445   2.372
  125ALA      N  260   6.171   4.216   2.406
  125ALA      H  261   6.127   4.127   2.423
  125ALA     CA  262   6.319   4.208   2.370
  125ALA     HA  263   6.367   4.287   2.428
  125ALA     CB  264   6.371   4.072   2.407
  125ALA    HB1  265   6.343   3.994   2.336
  125ALA    HB2  266   6.479   4.071   2.391
  125ALA    HB3  267   6.349   4.040   2.508
  125ALA      C  268   6.349   4.232   2.222
  125ALA      O  269   6.428   4.318   2.184
  126ALA      N  270   6.283   4.160   2.129
  126ALA      H  271   6.204   4.101   2.151
  126ALA     CA  272   6.305   4.182   1.987
  126ALA     HA  273   6.404   4.141   1.970
  126ALA     CB  274   6.206   4.093   1.904
  126ALA    HB1  275   6.109   4.079   1.952
  126ALA    HB2  276   6.191   4.137   1.805
  126ALA    HB3  277   6.247   3.993   1.888
  126ALA      C  278   6.286   4.332   1.953
  126ALA      O  279   6.369   4.380   1.875
  127VAL      N  280   6.180   4.404   1.992
  127VAL      H  281   6.112   4.353   2.047
  127VAL     CA  282   6.154   4.547   1.962
  127VAL     HA  283   6.175   4.562   1.857
  127VAL     CB  284   6.003   4.585   1.983
  127VAL     HB  285   5.997   4.685   1.938
  127VAL    CG1  286   5.912   4.479   1.911
  127VAL   HG11  287   5.806   4.503   1.904
  127VAL   HG12  288   5.937   4.461   1.806
  127VAL   HG13  289   5.923   4.384   1.964
  127VAL    CG2  290   5.956   4.594   2.129
  127VAL   HG21  291   6.011   4.667   2.187
  127VAL   HG22  292   5.849   4.617   2.130
  127VAL   HG23  293   5.982   4.494   2.164
  127VAL      C  294   6.241   4.644   2.046
  127VAL      O  295   6.242   4.762   2.022
  128SER      N  296   6.343   4.595   2.117
  128SER      H  297   6.347   4.494   2.121
  128SER     CA  298   6.440   4.675   2.191
  128SER     HA  299   6.421   4.782   2.177
  128SER     CB  300   6.429   4.639   2.343
  128SER    HB1  301   6.493   4.709   2.396
  128SER    HB2  302   6.454   4.534   2.358
  128SER     OG  303   6.292   4.661   2.380
  128SER     HG  304   6.251   4.575   2.389
  128SER      C  305   6.582   4.643   2.142
  128SER      O  306   6.664   4.734   2.125
  129GLU      N  307   6.605   4.521   2.095
  129GLU      H  308   6.535   4.450   2.110
  129GLU     CA  309   6.723   4.477   2.017
  129GLU     HA  310   6.808   4.535   2.050
  129GLU     CB  311   6.745   4.329   2.051
  129GLU    HB1  312   6.834   4.295   1.998
  129GLU    HB2  313   6.664   4.269   2.011
  129GLU     CG  314   6.775   4.290   2.202
  129GLU    HG1  315   6.817   4.189   2.201
  129GLU    HG2  316   6.680   4.285   2.255
  129GLU     CD  317   6.879   4.381   2.272
  129GLU    OE1  318   6.846   4.473   2.351
  129GLU    OE2  319   7.000   4.360   2.255
  129GLU      C  320   6.706   4.506   1.866
  129GLU      O  321   6.809   4.517   1.798
  130GLY      N  322   6.591   4.548   1.819
  130GLY      H  323   6.513   4.542   1.884
  130GLY     CA  324   6.553   4.601   1.686
  130GLY    HA1  325   6.627   4.678   1.664
  130GLY    HA2  326   6.458   4.654   1.696
  130GLY      C  327   6.552   4.504   1.568
  130GLY      O  328   6.588   4.540   1.456
  131CYS      N  329   6.512   4.387   1.602
  131CYS      H  330   6.480   4.371   1.697
  131CYS     CA  331   6.526   4.260   1.523
  131CYS     HA  332   6.619   4.272   1.466
  131CYS     CB  333   6.563   4.144   1.620
  131CYS    HB1  334   6.544   4.053   1.563
  131CYS    HB2  335   6.497   4.140   1.706
  131CYS     SG  336   6.743   4.164   1.673
  131CYS     HG  337   6.731   4.291   1.710
  131CYS      C  338   6.398   4.235   1.433
  131CYS      O  339   6.306   4.168   1.477
  132VAL      N  340   6.397   4.300   1.314
  132VAL      H  341   6.469   4.366   1.286
  132VAL     CA  342   6.279   4.309   1.232
  132VAL     HA  343   6.204   4.337   1.306
  132VAL     CB  344   6.286   4.419   1.118
  132VAL     HB  345   6.199   4.411   1.053
  132VAL    CG1  346   6.274   4.555   1.187
  132VAL   HG11  347   6.263   4.640   1.119
  132VAL   HG12  348   6.181   4.550   1.244
  132VAL   HG13  349   6.358   4.565   1.256
  132VAL    CG2  350   6.411   4.390   1.032
  132VAL   HG21  351   6.426   4.469   0.958
  132VAL   HG22  352   6.496   4.380   1.099
  132VAL   HG23  353   6.394   4.293   0.985
  132VAL      C  354   6.231   4.168   1.183
  132VAL      O  355   6.107   4.140   1.185
  133GLU      N  356   6.313   4.086   1.134
  133GLU      H  357   6.411   4.112   1.136
  133GLU     CA  358   6.279   3.950   1.063
  133GLU     HA  359   6.203   3.960   0.986
  133GLU     CB  360   6.404   3.897   0.994
  133GLU    HB1  361   6.386   3.791   0.976
  133GLU    HB2  362   6.492   3.906   1.058
  133GLU     CG  363   6.438   3.949   0.853
  133GLU    HG1  364   6.525   3.902   0.810
  133GLU    HG2  365   6.463   4.055   0.859
  133GLU     CD  366   6.314   3.931   0.756
  133GLU    OE1  367   6.253   4.030   0.716
  133GLU    OE2  368   6.291   3.820   0.720
  133GLU      C  369   6.236   3.852   1.170
  133GLU      O  370   6.134   3.783   1.144
  134GLU      N  371   6.302   3.861   1.290
  134GLU      H  372   6.384   3.920   1.285
  134GLU     CA  373   6.255   3.798   1.415
  134GLU     HA  374   6.252   3.690   1.395
  134GLU     CB  375   6.359   3.832   1.529
  134GLU    HB1  376   6.336   3.931   1.568
  134GLU    HB2  377   6.455   3.828   1.478
  134GLU     CG  378   6.359   3.742   1.647
  134GLU    HG1  379   6.384   3.642   1.611
  134GLU    HG2  380   6.269   3.744   1.709
  134GLU     CD  381   6.478   3.784   1.725
  134GLU    OE1  382   6.471   3.875   1.810
  134GLU    OE2  383   6.589   3.729   1.700
  134GLU      C  384   6.109   3.834   1.463
  134GLU      O  385   6.034   3.750   1.498
  135LEU      N  386   6.079   3.962   1.464
  135LEU      H  387   6.144   4.025   1.418
  135LEU     CA  388   5.950   4.017   1.500
  135LEU     HA  389   5.929   3.970   1.596
  135LEU     CB  390   5.964   4.169   1.511
  135LEU    HB1  391   5.994   4.198   1.411
  135LEU    HB2  392   6.042   4.187   1.585
  135LEU     CG  393   5.836   4.243   1.545
  135LEU     HG  394   5.756   4.221   1.473
  135LEU    CD1  395   5.789   4.226   1.686
  135LEU   HD11  396   5.694   4.276   1.702
  135LEU   HD12  397   5.767   4.120   1.704
  135LEU   HD13  398   5.874   4.262   1.744
  135LEU    CD2  399   5.869   4.392   1.523
  135LEU   HD21  400   5.931   4.438   1.599
  135LEU   HD22  401   5.909   4.410   1.423
  135LEU   HD23  402   5.773   4.443   1.514
  135LEU      C  403   5.844   3.968   1.402
  135LEU      O  404   5.734   3.940   1.448
  136ARG      N  405   5.865   3.972   1.268
  136ARG      H  406   5.953   4.015   1.241
  136ARG     CA  407   5.769   3.922   1.163
  136ARG     HA  408   5.677   3.979   1.174
  136ARG     CB  409   5.822   3.941   1.019
  136ARG    HB1  410   5.752   3.894   0.950
  136ARG    HB2  411   5.921   3.895   1.007
  136ARG     CG  412   5.826   4.090   0.993
  136ARG    HG1  413   5.882   4.150   1.065
  136ARG    HG2  414   5.724   4.130   0.993
  136ARG     CD  415   5.882   4.120   0.851
  136ARG    HD1  416   5.818   4.069   0.779
  136ARG    HD2  417   5.979   4.071   0.849
  136ARG     NE  418   5.886   4.264   0.827
  136ARG     HE  419   5.797   4.310   0.834
  136ARG     CZ  420   5.981   4.333   0.764
  136ARG    NH1  421   5.959   4.456   0.751
  136ARG   HH11  422   5.878   4.505   0.786
  136ARG   HH12  423   6.027   4.517   0.708
  136ARG    NH2  424   6.098   4.274   0.734
  136ARG   HH21  425   6.109   4.174   0.726
  136ARG   HH22  426   6.178   4.332   0.714
  136ARG      C  427   5.726   3.780   1.188
  136ARG      O  428   5.609   3.753   1.202
  137GLU      N  429   5.817   3.690   1.213
  137GLU      H  430   5.911   3.727   1.214
  137GLU     CA  431   5.801   3.548   1.252
  137GLU     HA  432   5.757   3.478   1.180
  137GLU     CB  433   5.943   3.487   1.270
  137GLU    HB1  434   5.998   3.529   1.355
  137GLU    HB2  435   5.994   3.504   1.175
  137GLU     CG  436   5.926   3.343   1.310
  137GLU    HG1  437   5.856   3.326   1.391
  137GLU    HG2  438   6.026   3.317   1.347
  137GLU     CD  439   5.922   3.241   1.187
  137GLU    OE1  440   5.840   3.151   1.181
  137GLU    OE2  441   6.008   3.261   1.099
  137GLU      C  442   5.716   3.537   1.382
  137GLU      O  443   5.623   3.453   1.386
  138LEU      N  444   5.756   3.615   1.483
  138LEU      H  445   5.834   3.678   1.476
  138LEU     CA  446   5.683   3.595   1.613
  138LEU     HA  447   5.675   3.490   1.638
  138LEU     CB  448   5.764   3.669   1.723
  138LEU    HB1  449   5.704   3.668   1.814
  138LEU    HB2  450   5.768   3.777   1.706
  138LEU     CG  451   5.899   3.609   1.753
  138LEU     HG  452   5.946   3.585   1.658
  138LEU    CD1  453   5.995   3.715   1.818
  138LEU   HD11  454   5.958   3.743   1.916
  138LEU   HD12  455   6.097   3.680   1.835
  138LEU   HD13  456   5.996   3.798   1.748
  138LEU    CD2  457   5.891   3.485   1.843
  138LEU   HD21  458   5.822   3.412   1.801
  138LEU   HD22  459   5.991   3.445   1.857
  138LEU   HD23  460   5.851   3.511   1.940
  138LEU      C  461   5.537   3.644   1.613
  138LEU      O  462   5.459   3.597   1.695
  139LEU      N  463   5.505   3.741   1.532
  139LEU      H  464   5.583   3.773   1.476
  139LEU     CA  465   5.369   3.796   1.515
  139LEU     HA  466   5.320   3.809   1.611
  139LEU     CB  467   5.375   3.931   1.437
  139LEU    HB1  468   5.273   3.961   1.413
  139LEU    HB2  469   5.437   3.917   1.349
  139LEU     CG  470   5.437   4.041   1.516
  139LEU     HG  471   5.537   4.015   1.551
  139LEU    CD1  472   5.447   4.161   1.420
  139LEU   HD11  473   5.347   4.195   1.392
  139LEU   HD12  474   5.488   4.245   1.475
  139LEU   HD13  475   5.511   4.150   1.332
  139LEU    CD2  476   5.353   4.085   1.639
  139LEU   HD21  477   5.326   3.996   1.697
  139LEU   HD22  478   5.421   4.148   1.696
  139LEU   HD23  479   5.275   4.158   1.619
  139LEU      C  480   5.291   3.690   1.440
  139LEU      O  481   5.172   3.673   1.461
  140GLN      N  482   5.356   3.639   1.332
  140GLN      H  483   5.445   3.676   1.303
  140GLN     CA  484   5.302   3.527   1.245
  140GLN     HA  485   5.203   3.563   1.217
  140GLN     CB  486   5.391   3.490   1.125
  140GLN    HB1  487   5.489   3.456   1.158
  140GLN    HB2  488   5.410   3.587   1.079
  140GLN     CG  489   5.338   3.387   1.034
  140GLN    HG1  490   5.233   3.410   1.014
  140GLN    HG2  491   5.330   3.294   1.090
  140GLN     CD  492   5.419   3.355   0.905
  140GLN    OE1  493   5.486   3.252   0.902
  140GLN    NE2  494   5.426   3.444   0.800
  140GLN   HE21  495   5.393   3.539   0.800
  140GLN   HE22  496   5.494   3.415   0.732
  140GLN      C  497   5.270   3.405   1.332
  140GLN      O  498   5.176   3.329   1.302
  141ASP      N  499   5.351   3.371   1.437
  141ASP      H  500   5.433   3.423   1.463
  141ASP     CA  501   5.322   3.267   1.536
  141ASP     HA  502   5.288   3.181   1.479
  141ASP     CB  503   5.442   3.232   1.614
  141ASP    HB1  504   5.465   3.301   1.696
  141ASP    HB2  505   5.524   3.220   1.543
  141ASP     CG  506   5.418   3.098   1.685
  141ASP    OD1  507   5.361   3.005   1.631
  141ASP    OD2  508   5.466   3.079   1.800
  141ASP      C  509   5.197   3.297   1.621
  141ASP      O  510   5.120   3.206   1.658
  142LEU      N  511   5.189   3.420   1.681
  142LEU      H  512   5.271   3.478   1.664
  142LEU     CA  513   5.078   3.472   1.765
  142LEU     HA  514   5.087   3.405   1.850
  142LEU     CB  515   5.103   3.610   1.818
  142LEU    HB1  516   5.106   3.677   1.732
  142LEU    HB2  517   5.203   3.611   1.862
  142LEU     CG  518   5.008   3.676   1.923
  142LEU     HG  519   4.914   3.700   1.874
  142LEU    CD1  520   4.962   3.581   2.035
  142LEU   HD11  521   4.902   3.644   2.100
  142LEU   HD12  522   4.910   3.500   1.984
  142LEU   HD13  523   5.047   3.543   2.092
  142LEU    CD2  524   5.074   3.808   1.973
  142LEU   HD21  525   5.158   3.791   2.041
  142LEU   HD22  526   5.114   3.870   1.892
  142LEU   HD23  527   5.000   3.866   2.027
  142LEU      C  528   4.949   3.465   1.683
  142LEU      O  529   4.847   3.415   1.730
  143GLN      N  530   4.944   3.526   1.559
  143GLN      H  531   5.030   3.568   1.526
  143GLN     CA  532   4.814   3.522   1.478
  143GLN     HA  533   4.737   3.558   1.546
  143GLN     CB  534   4.840   3.617   1.364
  143GLN    HB1  535   4.919   3.567   1.308
  143GLN    HB2  536   4.888   3.709   1.399
  143GLN     CG  537   4.717   3.657   1.275
  143GLN    HG1  538   4.647   3.577   1.256
  143GLN    HG2  539   4.750   3.693   1.177
  143GLN     CD  540   4.653   3.774   1.339
  143GLN    OE1  541   4.699   3.890   1.333
  143GLN    NE2  542   4.538   3.757   1.402
  143GLN   HE21  543   4.490   3.668   1.411
  143GLN   HE22  544   4.487   3.838   1.434
  143GLN      C  545   4.782   3.379   1.441
  143GLN      O  546   4.662   3.347   1.429
  144ASP      N  547   4.871   3.282   1.424
  144ASP      H  548   4.966   3.317   1.419
  144ASP     CA  549   4.841   3.135   1.407
  144ASP     HA  550   4.788   3.123   1.313
  144ASP     CB  551   4.979   3.057   1.403
  144ASP    HB1  552   5.028   3.069   1.500
  144ASP    HB2  553   5.056   3.102   1.340
  144ASP     CG  554   4.974   2.909   1.377
  144ASP    OD1  555   5.069   2.831   1.402
  144ASP    OD2  556   4.881   2.857   1.317
  144ASP      C  557   4.762   3.083   1.531
  144ASP      O  558   4.653   3.023   1.508
  145LEU      N  559   4.815   3.103   1.651
  145LEU      H  560   4.911   3.135   1.644
  145LEU     CA  561   4.741   3.076   1.776
  145LEU     HA  562   4.714   2.971   1.776
  145LEU     CB  563   4.836   3.101   1.898
  145LEU    HB1  564   4.876   3.198   1.870
  145LEU    HB2  565   4.914   3.025   1.897
  145LEU     CG  566   4.784   3.109   2.045
  145LEU     HG  567   4.700   3.178   2.042
  145LEU    CD1  568   4.736   2.975   2.085
  145LEU   HD11  569   4.665   2.932   2.015
  145LEU   HD12  570   4.829   2.920   2.095
  145LEU   HD13  571   4.686   2.994   2.180
  145LEU    CD2  572   4.907   3.148   2.119
  145LEU   HD21  573   4.981   3.069   2.105
  145LEU   HD22  574   4.948   3.243   2.086
  145LEU   HD23  575   4.886   3.149   2.226
  145LEU      C  576   4.606   3.156   1.792
  145LEU      O  577   4.506   3.104   1.837
  146CYS      N  578   4.602   3.282   1.746
  146CYS      H  579   4.685   3.321   1.705
  146CYS     CA  580   4.470   3.359   1.737
  146CYS     HA  581   4.429   3.386   1.835
  146CYS     CB  582   4.508   3.491   1.675
  146CYS    HB1  583   4.418   3.553   1.667
  146CYS    HB2  584   4.564   3.476   1.583
  146CYS     SG  585   4.598   3.577   1.811
  146CYS     HG  586   4.704   3.502   1.844
  146CYS      C  587   4.366   3.290   1.637
  146CYS      O  588   4.249   3.286   1.662
  147ARG      N  589   4.412   3.231   1.526
  147ARG      H  590   4.510   3.248   1.504
  147ARG     CA  591   4.337   3.152   1.427
  147ARG     HA  592   4.244   3.202   1.401
  147ARG     CB  593   4.425   3.150   1.295
  147ARG    HB1  594   4.522   3.127   1.338
  147ARG    HB2  595   4.456   3.244   1.249
  147ARG     CG  596   4.376   3.057   1.186
  147ARG    HG1  597   4.272   3.083   1.166
  147ARG    HG2  598   4.384   2.955   1.224
  147ARG     CD  599   4.459   3.081   1.056
  147ARG    HD1  600   4.464   3.189   1.048
  147ARG    HD2  601   4.411   3.034   0.971
  147ARG     NE  602   4.591   3.022   1.077
  147ARG     HE  603   4.603   2.931   1.035
  147ARG     CZ  604   4.698   3.097   1.080
  147ARG    NH1  605   4.817   3.053   1.068
  147ARG   HH11  606   4.834   2.953   1.062
  147ARG   HH12  607   4.898   3.112   1.085
  147ARG    NH2  608   4.693   3.223   1.086
  147ARG   HH21  609   4.606   3.272   1.097
  147ARG   HH22  610   4.775   3.282   1.097
  147ARG      C  611   4.298   3.010   1.481
  147ARG      O  612   4.215   2.941   1.431
  148ARG      N  613   4.368   2.961   1.586
  148ARG      H  614   4.445   3.020   1.615
  148ARG     CA  615   4.338   2.842   1.672
  148ARG     HA  616   4.283   2.768   1.613
  148ARG     CB  617   4.468   2.786   1.725
  148ARG    HB1  618   4.489   2.818   1.827
  148ARG    HB2  619   4.553   2.817   1.664
  148ARG     CG  620   4.459   2.634   1.719
  148ARG    HG1  621   4.449   2.602   1.615
  148ARG    HG2  622   4.382   2.593   1.783
  148ARG     CD  623   4.583   2.568   1.767
  148ARG    HD1  624   4.572   2.459   1.761
  148ARG    HD2  625   4.602   2.590   1.872
  148ARG     NE  626   4.693   2.611   1.682
  148ARG     HE  627   4.672   2.595   1.584
  148ARG     CZ  628   4.811   2.664   1.712
  148ARG    NH1  629   4.897   2.686   1.610
  148ARG   HH11  630   4.859   2.684   1.516
  148ARG   HH12  631   4.980   2.738   1.634
  148ARG    NH2  632   4.855   2.696   1.833
  148ARG   HH21  633   4.821   2.646   1.913
  148ARG   HH22  634   4.954   2.712   1.843
  148ARG      C  635   4.232   2.865   1.781
  148ARG      O  636   4.133   2.795   1.784
  149ARG      N  637   4.264   2.962   1.866
  149ARG      H  638   4.357   3.002   1.869
  149ARG     CA  639   4.180   3.012   1.974
  149ARG     HA  640   4.155   2.935   2.046
  149ARG     CB  641   4.249   3.126   2.041
  149ARG    HB1  642   4.171   3.180   2.094
  149ARG    HB2  643   4.299   3.184   1.963
  149ARG     CG  644   4.360   3.085   2.139
  149ARG    HG1  645   4.438   3.045   2.074
  149ARG    HG2  646   4.330   3.012   2.214
  149ARG     CD  647   4.415   3.202   2.215
  149ARG    HD1  648   4.442   3.277   2.141
  149ARG    HD2  649   4.510   3.172   2.259
  149ARG     NE  650   4.321   3.263   2.308
  149ARG     HE  651   4.243   3.321   2.280
  149ARG     CZ  652   4.324   3.245   2.440
  149ARG    NH1  653   4.243   3.322   2.508
  149ARG   HH11  654   4.171   3.377   2.465
  149ARG   HH12  655   4.226   3.311   2.607
  149ARG    NH2  656   4.408   3.167   2.505
  149ARG   HH21  657   4.458   3.102   2.445
  149ARG   HH22  658   4.427   3.165   2.604
  149ARG      C  659   4.036   3.055   1.922
  149ARG      O  660   3.938   3.004   1.976
  150ARG      N  661   4.021   3.129   1.814
  150ARG      H  662   4.105   3.154   1.764
  150ARG     CA  663   3.894   3.165   1.750
  150ARG     HA  664   3.923   3.240   1.676
  150ARG     CB  665   3.827   3.042   1.688
  150ARG    HB1  666   3.732   3.076   1.646
  150ARG    HB2  667   3.799   2.975   1.771
  150ARG     CG  668   3.895   2.960   1.584
  150ARG    HG1  669   4.003   2.957   1.601
  150ARG    HG2  670   3.880   3.003   1.486
  150ARG     CD  671   3.840   2.816   1.582
  150ARG    HD1  672   3.733   2.820   1.563
  150ARG    HD2  673   3.852   2.766   1.678
  150ARG     NE  674   3.916   2.734   1.475
  150ARG     HE  675   3.959   2.787   1.400
  150ARG     CZ  676   3.922   2.598   1.470
  150ARG    NH1  677   3.861   2.522   1.553
  150ARG   HH11  678   3.793   2.552   1.622
  150ARG   HH12  679   3.883   2.424   1.545
  150ARG    NH2  680   3.997   2.537   1.388
  150ARG   HH21  681   4.060   2.587   1.327
  150ARG   HH22  682   3.969   2.441   1.374
  150ARG      C  683   3.795   3.250   1.824
  150ARG      O  684   3.811   3.281   1.944
  151GLY      N  685   3.689   3.297   1.758
  151GLY      H  686   3.701   3.302   1.658
  151GLY     CA  687   3.578   3.377   1.821
  151GLY    HA1  688   3.546   3.319   1.907
  151GLY    HA2  689   3.491   3.370   1.755
  151GLY      C  690   3.610   3.517   1.867
  151GLY      O  691   3.712   3.569   1.834
  152LEU      N  692   3.522   3.573   1.953
  152LEU      H  693   3.438   3.526   1.984
  152LEU     CA  694   3.541   3.708   2.013
  152LEU     HA  695   3.595   3.769   1.941
  152LEU     CB  696   3.399   3.760   2.043
  152LEU    HB1  697   3.395   3.863   2.078
  152LEU    HB2  698   3.358   3.698   2.123
  152LEU     CG  699   3.295   3.769   1.923
  152LEU     HG  700   3.292   3.667   1.883
  152LEU    CD1  701   3.159   3.812   1.956
  152LEU   HD11  702   3.160   3.897   2.024
  152LEU   HD12  703   3.103   3.841   1.867
  152LEU   HD13  704   3.101   3.751   2.024
  152LEU    CD2  705   3.352   3.855   1.811
  152LEU   HD21  706   3.439   3.808   1.765
  152LEU   HD22  707   3.270   3.865   1.741
  152LEU   HD23  708   3.376   3.953   1.853
  152LEU      C  709   3.637   3.708   2.129
  152LEU      O  710   3.661   3.816   2.188
  153ASP      N  711   3.706   3.595   2.165
  153ASP      H  712   3.674   3.510   2.121
  153ASP     CA  713   3.815   3.597   2.264
  153ASP     HA  714   3.786   3.645   2.358
  153ASP     CB  715   3.838   3.447   2.288
  153ASP    HB1  716   3.832   3.393   2.193
  153ASP    HB2  717   3.750   3.405   2.337
  153ASP     CG  718   3.961   3.422   2.372
  153ASP    OD1  719   3.979   3.468   2.488
  153ASP    OD2  720   4.044   3.352   2.323
  153ASP      C  721   3.947   3.662   2.214
  153ASP      O  722   4.024   3.701   2.304
  154VAL      N  723   3.965   3.665   2.082
  154VAL      H  724   3.900   3.610   2.028
  154VAL     CA  725   4.089   3.705   2.018
  154VAL     HA  726   4.172   3.647   2.057
  154VAL     CB  727   4.086   3.684   1.868
  154VAL     HB  728   3.996   3.725   1.823
  154VAL    CG1  729   4.214   3.738   1.807
  154VAL   HG11  730   4.305   3.699   1.853
  154VAL   HG12  731   4.221   3.709   1.702
  154VAL   HG13  732   4.232   3.845   1.808
  154VAL    CG2  733   4.087   3.533   1.840
  154VAL   HG21  734   3.990   3.485   1.858
  154VAL   HG22  735   4.115   3.510   1.737
  154VAL   HG23  736   4.165   3.476   1.890
  154VAL      C  737   4.128   3.853   2.050
  154VAL      O  738   4.242   3.877   2.093
  155PRO      N  739   4.037   3.957   2.043
  155PRO     CD  740   3.899   3.956   2.002
  155PRO    HD1  741   3.834   3.953   2.089
  155PRO    HD2  742   3.878   3.873   1.934
  155PRO     CG  743   3.877   4.089   1.946
  155PRO    HG1  744   3.771   4.114   1.946
  155PRO    HG2  745   3.921   4.093   1.847
  155PRO     CB  746   3.954   4.176   2.042
  155PRO    HB1  747   3.896   4.188   2.134
  155PRO    HB2  748   3.973   4.273   1.997
  155PRO     CA  749   4.071   4.093   2.081
  155PRO     HA  750   4.157   4.113   2.019
  155PRO      C  751   4.124   4.116   2.230
  155PRO      O  752   4.219   4.195   2.245
  156ASP      N  753   4.068   4.050   2.332
  156ASP      H  754   3.977   4.009   2.316
  156ASP     CA  755   4.122   4.053   2.464
  156ASP     HA  756   4.138   4.160   2.484
  156ASP     CB  757   4.016   4.005   2.565
  156ASP    HB1  758   4.049   4.013   2.668
  156ASP    HB2  759   3.988   3.902   2.541
  156ASP     CG  760   3.885   4.083   2.563
  156ASP    OD1  761   3.883   4.197   2.511
  156ASP    OD2  762   3.788   4.037   2.621
  156ASP      C  763   4.253   3.967   2.486
  156ASP      O  764   4.344   4.016   2.553
  157PHE      N  765   4.258   3.847   2.426
  157PHE      H  766   4.181   3.818   2.369
  157PHE     CA  767   4.382   3.768   2.428
  157PHE     HA  768   4.398   3.731   2.530
  157PHE     CB  769   4.352   3.644   2.350
  157PHE    HB1  770   4.299   3.653   2.256
  157PHE    HB2  771   4.294   3.580   2.416
  157PHE     CG  772   4.476   3.565   2.316
  157PHE    CD1  773   4.530   3.561   2.182
  157PHE    HD1  774   4.474   3.612   2.104
  157PHE    CE1  775   4.651   3.490   2.159
  157PHE    HE1  776   4.692   3.485   2.059
  157PHE     CZ  777   4.727   3.434   2.263
  157PHE     HZ  778   4.821   3.389   2.238
  157PHE    CE2  779   4.670   3.436   2.392
  157PHE    HE2  780   4.721   3.382   2.471
  157PHE    CD2  781   4.547   3.494   2.414
  157PHE    HD2  782   4.504   3.483   2.512
  157PHE      C  783   4.507   3.843   2.372
  157PHE      O  784   4.614   3.852   2.434
  158LEU      N  785   4.489   3.909   2.258
  158LEU      H  786   4.397   3.919   2.217
  158LEU     CA  787   4.598   4.001   2.192
  158LEU     HA  788   4.680   3.931   2.176
  158LEU     CB  789   4.548   4.058   2.054
  158LEU    HB1  790   4.624   4.135   2.042
  158LEU    HB2  791   4.451   4.108   2.061
  158LEU     CG  792   4.559   3.964   1.933
  158LEU     HG  793   4.475   3.895   1.941
  158LEU    CD1  794   4.531   4.053   1.804
  158LEU   HD11  795   4.617   4.117   1.784
  158LEU   HD12  796   4.503   3.988   1.721
  158LEU   HD13  797   4.440   4.106   1.833
  158LEU    CD2  798   4.697   3.893   1.910
  158LEU   HD21  799   4.715   3.875   1.804
  158LEU   HD22  800   4.769   3.962   1.954
  158LEU   HD23  801   4.693   3.801   1.967
  158LEU      C  802   4.643   4.115   2.290
  158LEU      O  803   4.762   4.129   2.317
  159MET      N  804   4.546   4.184   2.349
  159MET      H  805   4.451   4.163   2.322
  159MET     CA  806   4.574   4.300   2.433
  159MET     HA  807   4.634   4.365   2.371
  159MET     CB  808   4.435   4.370   2.466
  159MET    HB1  809   4.436   4.415   2.566
  159MET    HB2  810   4.349   4.304   2.465
  159MET     CG  811   4.397   4.477   2.354
  159MET    HG1  812   4.305   4.533   2.373
  159MET    HG2  813   4.383   4.418   2.264
  159MET     SD  814   4.525   4.602   2.311
  159MET     CE  815   4.546   4.689   2.467
  159MET    HE1  816   4.620   4.767   2.450
  159MET    HE2  817   4.450   4.730   2.496
  159MET    HE3  818   4.588   4.615   2.535
  159MET      C  819   4.646   4.257   2.566
  159MET      O  820   4.745   4.322   2.599
  160HIS      N  821   4.615   4.142   2.628
  160HIS      H  822   4.527   4.098   2.607
  160HIS     CA  823   4.699   4.082   2.724
  160HIS     HA  824   4.720   4.155   2.802
  160HIS     CB  825   4.620   3.968   2.787
  160HIS    HB1  826   4.634   3.874   2.733
  160HIS    HB2  827   4.511   3.978   2.785
  160HIS     CG  828   4.659   3.946   2.933
  160HIS    ND1  829   4.693   3.822   2.998
  160HIS    CE1  830   4.699   3.854   3.132
  160HIS    HE1  831   4.726   3.784   3.210
  160HIS    NE2  832   4.672   3.988   3.151
  160HIS    HE2  833   4.678   4.033   3.242
  160HIS    CD2  834   4.642   4.045   3.030
  160HIS    HD2  835   4.609   4.147   3.013
  160HIS      C  836   4.839   4.050   2.667
  160HIS      O  837   4.936   4.065   2.742
  161LYS      N  838   4.850   4.001   2.545
  161LYS      H  839   4.769   3.990   2.485
  161LYS     CA  840   4.986   3.953   2.500
  161LYS     HA  841   5.042   3.905   2.580
  161LYS     CB  842   4.982   3.862   2.374
  161LYS    HB1  843   5.085   3.845   2.340
  161LYS    HB2  844   4.916   3.898   2.296
  161LYS     CG  845   4.928   3.722   2.409
  161LYS    HG1  846   4.909   3.682   2.310
  161LYS    HG2  847   4.830   3.722   2.457
  161LYS     CD  848   5.028   3.638   2.489
  161LYS    HD1  849   5.051   3.686   2.584
  161LYS    HD2  850   5.119   3.615   2.435
  161LYS     CE  851   4.978   3.501   2.526
  161LYS    HE1  852   5.063   3.433   2.535
  161LYS    HE2  853   4.911   3.475   2.445
  161LYS     NZ  854   4.906   3.490   2.660
  161LYS    HZ1  855   4.847   3.409   2.674
  161LYS    HZ2  856   4.971   3.475   2.736
  161LYS    HZ3  857   4.846   3.567   2.685
  161LYS      C  858   5.070   4.070   2.456
  161LYS      O  859   5.189   4.078   2.486
  162LEU      N  860   5.015   4.174   2.390
  162LEU      H  861   4.917   4.165   2.368
  162LEU     CA  862   5.085   4.298   2.346
  162LEU     HA  863   5.187   4.276   2.313
  162LEU     CB  864   5.003   4.364   2.231
  162LEU    HB1  865   5.059   4.453   2.202
  162LEU    HB2  866   4.904   4.390   2.269
  162LEU     CG  867   4.978   4.291   2.102
  162LEU     HG  868   4.901   4.216   2.119
  162LEU    CD1  869   5.091   4.207   2.049
  162LEU   HD11  870   5.180   4.269   2.058
  162LEU   HD12  871   5.103   4.121   2.115
  162LEU   HD13  872   5.083   4.177   1.944
  162LEU    CD2  873   4.928   4.390   1.994
  162LEU   HD21  874   4.830   4.425   2.026
  162LEU   HD22  875   4.985   4.483   1.995
  162LEU   HD23  876   4.914   4.349   1.894
  162LEU      C  877   5.127   4.396   2.462
  162LEU      O  878   5.213   4.488   2.445
  163THR      N  879   5.084   4.373   2.583
  163THR      H  880   5.022   4.295   2.599
  163THR     CA  881   5.091   4.480   2.692
  163THR     HA  882   5.156   4.560   2.659
  163THR     CB  883   4.952   4.546   2.708
  163THR     HB  884   4.879   4.469   2.734
  163THR    CG2  885   4.944   4.653   2.817
  163THR   HG21  886   4.841   4.686   2.829
  163THR   HG22  887   4.986   4.612   2.909
  163THR   HG23  888   5.008   4.738   2.794
  163THR    OG1  889   4.903   4.600   2.590
  163THR    HG1  890   4.875   4.522   2.542
  163THR      C  891   5.140   4.418   2.821
  163THR      O  892   5.074   4.335   2.880
  164ALA      N  893   5.253   4.469   2.880
  164ALA      H  894   5.299   4.547   2.836
  164ALA     CA  895   5.313   4.425   3.006
  164ALA     HA  896   5.351   4.324   2.993
  164ALA     CB  897   5.423   4.519   3.045
  164ALA    HB1  898   5.473   4.483   3.135
  164ALA    HB2  899   5.492   4.532   2.962
  164ALA    HB3  900   5.385   4.620   3.065
  164ALA      C  901   5.215   4.418   3.125
  164ALA      O  902   5.148   4.514   3.159
  165SER      N  903   5.196   4.306   3.191
  165SER      H  904   5.253   4.226   3.167
  165SER     CA  905   5.081   4.287   3.288
  165SER     HA  906   4.986   4.322   3.249
  165SER     CB  907   5.056   4.139   3.311
  165SER    HB1  908   4.977   4.137   3.386
  165SER    HB2  909   5.145   4.085   3.342
  165SER     OG  910   5.025   4.074   3.194
  165SER     HG  911   5.047   3.984   3.221
  165SER      C  912   5.105   4.345   3.425
  165SER      O  913   5.014   4.371   3.502
  166ASP      N  914   5.228   4.371   3.467
  166ASP      H  915   5.303   4.361   3.400
  166ASP     CA  916   5.258   4.444   3.594
  166ASP     HA  917   5.198   4.416   3.680
  166ASP     CB  918   5.398   4.413   3.633
  166ASP    HB1  919   5.401   4.318   3.686
  166ASP    HB2  920   5.430   4.495   3.697
  166ASP     CG  921   5.511   4.412   3.535
  166ASP    OD1  922   5.622   4.375   3.571
  166ASP    OD2  923   5.489   4.443   3.415
  166ASP      C  924   5.250   4.592   3.581
  166ASP      O  925   5.228   4.653   3.683
  167THR      N  926   5.248   4.647   3.459
  167THR      H  927   5.247   4.595   3.372
  167THR     CA  928   5.275   4.789   3.438
  167THR     HA  929   5.265   4.845   3.531
  167THR     CB  930   5.422   4.806   3.405
  167THR     HB  931   5.444   4.905   3.364
  167THR    CG2  932   5.516   4.800   3.517
  167THR   HG21  933   5.507   4.882   3.589
  167THR   HG22  934   5.507   4.710   3.577
  167THR   HG23  935   5.615   4.798   3.469
  167THR    OG1  936   5.469   4.716   3.299
  167THR    HG1  937   5.476   4.628   3.336
  167THR      C  938   5.193   4.857   3.324
  167THR      O  939   5.177   4.979   3.335
  168GLY      N  940   5.129   4.786   3.236
  168GLY      H  941   5.151   4.687   3.240
  168GLY     CA  942   5.062   4.842   3.123
  168GLY    HA1  943   5.019   4.938   3.151
  168GLY    HA2  944   4.978   4.778   3.094
  168GLY      C  945   5.145   4.877   2.997
  168GLY      O  946   5.092   4.931   2.904
  169LYS      N  947   5.279   4.857   3.009
  169LYS      H  948   5.309   4.811   3.094
  169LYS     CA  949   5.378   4.905   2.915
  169LYS     HA  950   5.354   5.010   2.900
  169LYS     CB  951   5.518   4.882   2.975
  169LYS    HB1  952   5.528   4.775   2.992
  169LYS    HB2  953   5.522   4.937   3.069
  169LYS     CG  954   5.647   4.928   2.898
  169LYS    HG1  955   5.631   5.036   2.891
  169LYS    HG2  956   5.646   4.886   2.798
  169LYS     CD  957   5.781   4.870   2.953
  169LYS    HD1  958   5.871   4.914   2.909
  169LYS    HD2  959   5.790   4.769   2.913
  169LYS     CE  960   5.783   4.849   3.105
  169LYS    HE1  961   5.694   4.798   3.142
  169LYS    HE2  962   5.796   4.938   3.166
  169LYS     NZ  963   5.892   4.751   3.145
  169LYS    HZ1  964   5.983   4.773   3.107
  169LYS    HZ2  965   5.887   4.755   3.246
  169LYS    HZ3  966   5.873   4.657   3.113
  169LYS      C  967   5.347   4.831   2.782
  169LYS      O  968   5.372   4.707   2.775
  170THR      N  969   5.285   4.887   2.677
  170THR      H  970   5.265   4.985   2.690
  170THR     CA  971   5.277   4.820   2.549
  170THR     HA  972   5.233   4.721   2.560
  170THR     CB  973   5.191   4.886   2.441
  170THR     HB  974   5.161   4.816   2.363
  170THR    CG2  975   5.064   4.931   2.500
  170THR   HG21  976   5.071   5.023   2.558
  170THR   HG22  977   4.996   4.963   2.421
  170THR   HG23  978   5.017   4.851   2.557
  170THR    OG1  979   5.256   4.997   2.385
  170THR    HG1  980   5.181   5.051   2.359
  170THR      C  981   5.413   4.789   2.486
  170THR      O  982   5.517   4.845   2.527
  171CYS      N  983   5.420   4.695   2.396
  171CYS      H  984   5.339   4.651   2.356
  171CYS     CA  985   5.532   4.670   2.299
  171CYS     HA  986   5.625   4.655   2.355
  171CYS     CB  987   5.513   4.542   2.222
  171CYS    HB1  988   5.513   4.460   2.294
  171CYS    HB2  989   5.596   4.521   2.155
  171CYS     SG  990   5.342   4.546   2.147
  171CYS     HG  991   5.266   4.533   2.256
  171CYS      C  992   5.573   4.788   2.213
  171CYS      O  993   5.682   4.801   2.170
  172LEU      N  994   5.480   4.887   2.206
  172LEU      H  995   5.393   4.867   2.254
  172LEU     CA  996   5.495   5.018   2.138
  172LEU     HA  997   5.569   5.005   2.059
  172LEU     CB  998   5.356   5.064   2.078
  172LEU    HB1  999   5.302   5.123   2.152
  172LEU    HB2 1000   5.298   4.973   2.062
  172LEU     CG 1001   5.360   5.152   1.956
  172LEU     HG 1002   5.393   5.081   1.880
  172LEU    CD1 1003   5.214   5.181   1.915
  172LEU   HD11 1004   5.222   5.239   1.823
  172LEU   HD12 1005   5.161   5.087   1.898
  172LEU   HD13 1006   5.171   5.242   1.994
  172LEU    CD2 1007   5.439   5.280   1.955
  172LEU   HD21 1008   5.545   5.253   1.965
  172LEU   HD22 1009   5.421   5.341   1.867
  172LEU   HD23 1010   5.412   5.345   2.038
  172LEU      C 1011   5.570   5.118   2.229
  172LEU      O 1012   5.678   5.163   2.193
  173MET      N 1013   5.509   5.140   2.349
  173MET      H 1014   5.415   5.106   2.365
  173MET     CA 1015   5.573   5.200   2.463
  173MET     HA 1016   5.572   5.308   2.450
  173MET     CB 1017   5.495   5.171   2.596
  173MET    HB1 1018   5.560   5.198   2.679
  173MET    HB2 1019   5.461   5.068   2.601
  173MET     CG 1020   5.373   5.253   2.606
  173MET    HG1 1021   5.319   5.229   2.514
  173MET    HG2 1022   5.399   5.358   2.599
  173MET     SD 1023   5.278   5.209   2.754
  173MET     CE 1024   5.135   5.314   2.729
  173MET    HE1 1025   5.059   5.280   2.799
  173MET    HE2 1026   5.154   5.421   2.720
  173MET    HE3 1027   5.099   5.276   2.634
  173MET      C 1028   5.723   5.161   2.479
  173MET      O 1029   5.814   5.247   2.477
  174LYS      N 1030   5.742   5.029   2.490
  174LYS      H 1031   5.659   4.972   2.495
  174LYS     CA 1032   5.862   4.958   2.512
  174LYS     HA 1033   5.915   4.999   2.599
  174LYS     CB 1034   5.832   4.807   2.533
  174LYS    HB1 1035   5.780   4.767   2.445
  174LYS    HB2 1036   5.765   4.799   2.618
  174LYS     CG 1037   5.953   4.710   2.543
  174LYS    HG1 1038   6.024   4.739   2.466
  174LYS    HG2 1039   5.919   4.607   2.534
  174LYS     CD 1040   6.042   4.724   2.672
  174LYS    HD1 1041   5.997   4.665   2.753
  174LYS    HD2 1042   6.045   4.825   2.713
  174LYS     CE 1043   6.185   4.668   2.660
  174LYS    HE1 1044   6.248   4.721   2.589
  174LYS    HE2 1045   6.178   4.571   2.610
  174LYS     NZ 1046   6.263   4.667   2.789
  174LYS    HZ1 1047   6.206   4.624   2.861
  174LYS    HZ2 1048   6.356   4.629   2.779
  174LYS    HZ3 1049   6.277   4.760   2.826
  174LYS      C 1050   5.959   4.983   2.400
  174LYS      O 1051   6.069   5.031   2.425
  175ALA      N 1052   5.919   4.964   2.272
  175ALA      H 1053   5.829   4.922   2.252
  175ALA     CA 1054   6.006   4.984   2.161
  175ALA     HA 1055   6.090   4.914   2.165
  175ALA     CB 1056   5.935   4.947   2.031
  175ALA    HB1 1057   5.873   4.857   2.038
  175ALA    HB2 1058   5.857   5.019   2.005
  175ALA    HB3 1059   6.004   4.940   1.947
  175ALA      C 1060   6.057   5.131   2.154
  175ALA      O 1061   6.174   5.159   2.127
  176LEU      N 1062   5.975   5.236   2.185
  176LEU      H 1063   5.877   5.218   2.202
  176LEU     CA 1064   6.013   5.376   2.198
  176LEU     HA 1065   6.075   5.396   2.110
  176LEU     CB 1066   5.886   5.464   2.205
  176LEU    HB1 1067   5.899   5.569   2.232
  176LEU    HB2 1068   5.821   5.415   2.278
  176LEU     CG 1069   5.807   5.472   2.071
  176LEU     HG 1070   5.791   5.377   2.021
  176LEU    CD1 1071   5.665   5.524   2.101
  176LEU   HD11 1072   5.604   5.518   2.011
  176LEU   HD12 1073   5.618   5.467   2.181
  176LEU   HD13 1074   5.659   5.625   2.141
  176LEU    CD2 1075   5.872   5.566   1.967
  176LEU   HD21 1076   5.833   5.553   1.866
  176LEU   HD22 1077   5.873   5.670   2.000
  176LEU   HD23 1078   5.976   5.535   1.972
  176LEU      C 1079   6.112   5.403   2.317
  176LEU      O 1080   6.205   5.488   2.301
  177LEU      N 1081   6.089   5.340   2.436
  177LEU      H 1082   6.021   5.265   2.440
  177LEU     CA 1083   6.182   5.350   2.553
  177LEU     HA 1084   6.211   5.452   2.576
  177LEU     CB 1085   6.118   5.269   2.674
  177LEU    HB1 1086   6.198   5.252   2.746
  177LEU    HB2 1087   6.071   5.179   2.635
  177LEU     CG 1088   6.014   5.363   2.745
  177LEU     HG 1089   5.963   5.426   2.673
  177LEU    CD1 1090   5.899   5.282   2.807
  177LEU   HD11 1091   5.945   5.204   2.868
  177LEU   HD12 1092   5.839   5.340   2.877
  177LEU   HD13 1093   5.836   5.237   2.730
  177LEU    CD2 1094   6.094   5.449   2.839
  177LEU   HD21 1095   6.026   5.514   2.894
  177LEU   HD22 1096   6.156   5.381   2.897
  177LEU   HD23 1097   6.144   5.519   2.773
  177LEU      C 1098   6.319   5.292   2.518
  177LEU      O 1099   6.413   5.323   2.586
  178ASN      N 1100   6.337   5.215   2.407
  178ASN      H 1101   6.261   5.201   2.341
  178ASN     CA 1102   6.453   5.141   2.366
  178ASN     HA 1103   6.534   5.173   2.431
  178ASN     CB 1104   6.443   4.988   2.384
  178ASN    HB1 1105   6.531   4.937   2.345
  178ASN    HB2 1106   6.371   4.950   2.311
  178ASN     CG 1107   6.413   4.941   2.522
  178ASN    OD1 1108   6.494   4.882   2.589
  178ASN    ND2 1109   6.298   4.977   2.580
  178ASN   HD21 1110   6.240   5.037   2.523
  178ASN   HD22 1111   6.301   4.973   2.681
  178ASN      C 1112   6.494   5.177   2.223
  178ASN      O 1113   6.510   5.094   2.135
  179ILE      N 1114   6.517   5.309   2.203
  179ILE      H 1115   6.488   5.373   2.275
  179ILE     CA 1116   6.554   5.359   2.072
  179ILE     HA 1117   6.464   5.349   2.010
  179ILE     CB 1118   6.566   5.511   2.070
  179ILE     HB 1119   6.651   5.532   2.135
  179ILE    CG2 1120   6.606   5.555   1.928
  179ILE   HG21 1121   6.532   5.518   1.857
  179ILE   HG22 1122   6.614   5.663   1.917
  179ILE   HG23 1123   6.701   5.508   1.905
  179ILE    CG1 1124   6.439   5.586   2.114
  179ILE   HG11 1125   6.470   5.691   2.118
  179ILE   HG12 1126   6.414   5.552   2.215
  179ILE     CD 1127   6.306   5.582   2.030
  179ILE    HD1 1128   6.275   5.479   2.019
  179ILE    HD2 1129   6.223   5.636   2.076
  179ILE    HD3 1130   6.326   5.628   1.933
  179ILE      C 1131   6.666   5.282   1.997
  179ILE      O 1132   6.770   5.252   2.057
  180ASN      N 1133   6.650   5.253   1.871
  180ASN      H 1134   6.568   5.296   1.830
  180ASN     CA 1135   6.737   5.191   1.772
  180ASN     HA 1136   6.833   5.165   1.816
  180ASN     CB 1137   6.677   5.054   1.730
  180ASN    HB1 1138   6.728   5.019   1.640
  180ASN    HB2 1139   6.573   5.080   1.712
  180ASN     CG 1140   6.686   4.947   1.834
  180ASN    OD1 1141   6.793   4.898   1.859
  180ASN    ND2 1142   6.579   4.902   1.901
  180ASN   HD21 1143   6.492   4.952   1.888
  180ASN   HD22 1144   6.597   4.832   1.970
  180ASN      C 1145   6.740   5.291   1.647
  180ASN      O 1146   6.646   5.373   1.640
  181PRO      N 1147   6.824   5.276   1.542
  181PRO     CD 1148   6.949   5.209   1.545
  181PRO    HD1 1149   6.934   5.101   1.532
  181PRO    HD2 1150   6.999   5.227   1.640
  181PRO     CG 1151   7.029   5.281   1.435
  181PRO    HG1 1152   7.101   5.214   1.388
  181PRO    HG2 1153   7.074   5.372   1.474
  181PRO     CB 1154   6.925   5.312   1.336
  181PRO    HB1 1155   6.905   5.220   1.280
  181PRO    HB2 1156   6.958   5.389   1.266
  181PRO     CA 1157   6.809   5.352   1.419
  181PRO     HA 1158   6.820   5.459   1.437
  181PRO      C 1159   6.674   5.320   1.347
  181PRO      O 1160   6.612   5.405   1.276
  182ASN      N 1161   6.625   5.194   1.355
  182ASN      H 1162   6.679   5.126   1.406
  182ASN     CA 1163   6.503   5.131   1.299
  182ASN     HA 1164   6.478   5.198   1.218
  182ASN     CB 1165   6.538   4.997   1.223
  182ASN    HB1 1166   6.624   5.010   1.156
  182ASN    HB2 1167   6.453   4.972   1.159
  182ASN     CG 1168   6.571   4.880   1.318
  182ASN    OD1 1169   6.628   4.899   1.425
  182ASN    ND2 1170   6.522   4.760   1.291
  182ASN   HD21 1171   6.496   4.736   1.197
  182ASN   HD22 1172   6.538   4.695   1.367
  182ASN      C 1173   6.382   5.126   1.393
  182ASN      O 1174   6.288   5.053   1.362
  183THR      N 1175   6.380   5.192   1.508
  183THR      H 1176   6.446   5.267   1.526
  183THR     CA 1177   6.262   5.182   1.594
  183THR     HA 1178   6.254   5.082   1.636
  183THR     CB 1179   6.267   5.275   1.709
  183THR     HB 1180   6.266   5.381   1.682
  183THR    CG2 1181   6.160   5.262   1.811
  183THR   HG21 1182   6.123   5.160   1.814
  183THR   HG22 1183   6.188   5.300   1.909
  183THR   HG23 1184   6.070   5.321   1.795
  183THR    OG1 1185   6.391   5.247   1.773
  183THR    HG1 1186   6.386   5.167   1.827
  183THR      C 1187   6.128   5.224   1.521
  183THR      O 1188   6.021   5.177   1.563
  184LYS      N 1189   6.134   5.321   1.426
  184LYS      H 1190   6.228   5.348   1.401
  184LYS     CA 1191   6.027   5.364   1.344
  184LYS     HA 1192   5.951   5.408   1.409
  184LYS     CB 1193   6.078   5.469   1.234
  184LYS    HB1 1194   5.999   5.490   1.162
  184LYS    HB2 1195   6.170   5.422   1.198
  184LYS     CG 1196   6.112   5.596   1.305
  184LYS    HG1 1197   6.187   5.597   1.384
  184LYS    HG2 1198   6.015   5.627   1.343
  184LYS     CD 1199   6.164   5.697   1.197
  184LYS    HD1 1200   6.081   5.738   1.141
  184LYS    HD2 1201   6.222   5.642   1.122
  184LYS     CE 1202   6.250   5.810   1.250
  184LYS    HE1 1203   6.299   5.854   1.162
  184LYS    HE2 1204   6.337   5.774   1.304
  184LYS     NZ 1205   6.171   5.911   1.323
  184LYS    HZ1 1206   6.227   5.993   1.341
  184LYS    HZ2 1207   6.088   5.934   1.269
  184LYS    HZ3 1208   6.146   5.875   1.414
  184LYS      C 1209   5.967   5.238   1.278
  184LYS      O 1210   5.851   5.217   1.303
  185GLU      N 1211   6.044   5.164   1.196
  185GLU      H 1212   6.140   5.194   1.187
  185GLU     CA 1213   5.994   5.048   1.130
  185GLU     HA 1214   5.918   5.088   1.061
  185GLU     CB 1215   6.105   4.977   1.053
  185GLU    HB1 1216   6.162   4.917   1.124
  185GLU    HB2 1217   6.178   5.048   1.016
  185GLU     CG 1218   6.052   4.870   0.951
  185GLU    HG1 1219   6.019   4.785   1.011
  185GLU    HG2 1220   6.138   4.823   0.902
  185GLU     CD 1221   5.935   4.911   0.862
  185GLU    OE1 1222   5.860   4.824   0.821
  185GLU    OE2 1223   5.933   5.029   0.823
  185GLU      C 1224   5.930   4.947   1.222
  185GLU      O 1225   5.824   4.903   1.198
  186ILE      N 1226   6.005   4.921   1.330
  186ILE      H 1227   6.087   4.975   1.351
  186ILE     CA 1228   5.963   4.828   1.432
  186ILE     HA 1229   5.967   4.726   1.396
  186ILE     CB 1230   6.071   4.833   1.548
  186ILE     HB 1231   6.108   4.935   1.559
  186ILE    CG2 1232   6.026   4.787   1.684
  186ILE   HG21 1233   6.106   4.785   1.758
  186ILE   HG22 1234   5.942   4.842   1.727
  186ILE   HG23 1235   5.993   4.684   1.687
  186ILE    CG1 1236   6.195   4.748   1.511
  186ILE   HG11 1237   6.279   4.794   1.562
  186ILE   HG12 1238   6.223   4.754   1.405
  186ILE     CD 1239   6.213   4.603   1.554
  186ILE    HD1 1240   6.128   4.539   1.533
  186ILE    HD2 1241   6.302   4.564   1.505
  186ILE    HD3 1242   6.243   4.608   1.659
  186ILE      C 1243   5.822   4.862   1.487
  186ILE      O 1244   5.748   4.767   1.513
  187VAL      N 1245   5.782   4.989   1.515
  187VAL      H 1246   5.851   5.062   1.521
  187VAL     CA 1247   5.638   5.010   1.550
  187VAL     HA 1248   5.598   4.924   1.604
  187VAL     CB 1249   5.622   5.128   1.643
  187VAL     HB 1250   5.519   5.120   1.676
  187VAL    CG1 1251   5.718   5.104   1.760
  187VAL   HG11 1252   5.730   5.001   1.792
  187VAL   HG12 1253   5.810   5.161   1.749
  187VAL   HG13 1254   5.656   5.158   1.832
  187VAL    CG2 1255   5.646   5.262   1.574
  187VAL   HG21 1256   5.664   5.343   1.645
  187VAL   HG22 1257   5.731   5.267   1.506
  187VAL   HG23 1258   5.563   5.294   1.512
  187VAL      C 1259   5.538   5.020   1.440
  187VAL      O 1260   5.420   4.994   1.465
  188ARG      N 1261   5.578   5.044   1.313
  188ARG      H 1262   5.672   5.071   1.289
  188ARG     CA 1263   5.489   5.026   1.199
  188ARG     HA 1264   5.405   5.094   1.214
  188ARG     CB 1265   5.564   5.072   1.073
  188ARG    HB1 1266   5.644   5.005   1.042
  188ARG    HB2 1267   5.618   5.165   1.089
  188ARG     CG 1268   5.463   5.092   0.951
  188ARG    HG1 1269   5.379   5.153   0.986
  188ARG    HG2 1270   5.423   4.995   0.925
  188ARG     CD 1271   5.529   5.155   0.831
  188ARG    HD1 1272   5.585   5.241   0.868
  188ARG    HD2 1273   5.455   5.188   0.758
  188ARG     NE 1274   5.639   5.073   0.767
  188ARG     HE 1275   5.721   5.056   0.824
  188ARG     CZ 1276   5.633   5.031   0.638
  188ARG    NH1 1277   5.711   4.935   0.600
  188ARG   HH11 1278   5.779   4.903   0.667
  188ARG   HH12 1279   5.700   4.877   0.518
  188ARG    NH2 1280   5.524   5.054   0.567
  188ARG   HH21 1281   5.449   5.113   0.601
  188ARG   HH22 1282   5.502   4.990   0.493
  188ARG      C 1283   5.428   4.890   1.183
  188ARG      O 1284   5.304   4.887   1.168
  189ILE      N 1285   5.515   4.788   1.182
  189ILE      H 1286   5.610   4.820   1.195
  189ILE     CA 1287   5.485   4.644   1.192
  189ILE     HA 1288   5.451   4.615   1.092
  189ILE     CB 1289   5.614   4.564   1.217
  189ILE     HB 1290   5.655   4.600   1.311
  189ILE    CG2 1291   5.574   4.414   1.229
  189ILE   HG21 1292   5.554   4.370   1.132
  189ILE   HG22 1293   5.661   4.371   1.279
  189ILE   HG23 1294   5.486   4.404   1.293
  189ILE    CG1 1295   5.723   4.575   1.114
  189ILE   HG11 1296   5.772   4.673   1.113
  189ILE   HG12 1297   5.676   4.561   1.017
  189ILE     CD 1298   5.842   4.472   1.118
  189ILE    HD1 1299   5.800   4.376   1.086
  189ILE    HD2 1300   5.918   4.514   1.053
  189ILE    HD3 1301   5.894   4.461   1.213
  189ILE      C 1302   5.363   4.615   1.282
  189ILE      O 1303   5.264   4.563   1.239
  190LEU      N 1304   5.375   4.651   1.410
  190LEU      H 1305   5.462   4.698   1.432
  190LEU     CA 1306   5.276   4.647   1.519
  190LEU     HA 1307   5.237   4.545   1.527
  190LEU     CB 1308   5.336   4.684   1.656
  190LEU    HB1 1309   5.258   4.693   1.732
  190LEU    HB2 1310   5.378   4.784   1.646
  190LEU     CG 1311   5.441   4.581   1.714
  190LEU     HG 1312   5.486   4.558   1.618
  190LEU    CD1 1313   5.531   4.645   1.818
  190LEU   HD11 1314   5.483   4.702   1.897
  190LEU   HD12 1315   5.583   4.560   1.860
  190LEU   HD13 1316   5.604   4.714   1.776
  190LEU    CD2 1317   5.388   4.452   1.767
  190LEU   HD21 1318   5.466   4.390   1.814
  190LEU   HD22 1319   5.320   4.479   1.848
  190LEU   HD23 1320   5.338   4.392   1.691
  190LEU      C 1321   5.151   4.745   1.503
  190LEU      O 1322   5.045   4.693   1.528
  191LEU      N 1323   5.160   4.866   1.447
  191LEU      H 1324   5.256   4.899   1.442
  191LEU     CA 1325   5.049   4.951   1.415
  191LEU     HA 1326   4.984   4.955   1.503
  191LEU     CB 1327   5.100   5.096   1.392
  191LEU    HB1 1328   5.033   5.155   1.329
  191LEU    HB2 1329   5.196   5.095   1.340
  191LEU     CG 1330   5.123   5.182   1.519
  191LEU     HG 1331   5.174   5.128   1.599
  191LEU    CD1 1332   5.232   5.289   1.514
  191LEU   HD11 1333   5.215   5.351   1.427
  191LEU   HD12 1334   5.224   5.346   1.607
  191LEU   HD13 1335   5.328   5.240   1.503
  191LEU    CD2 1336   4.990   5.222   1.583
  191LEU   HD21 1337   4.938   5.279   1.506
  191LEU   HD22 1338   4.940   5.128   1.606
  191LEU   HD23 1339   4.997   5.283   1.673
  191LEU      C 1340   4.961   4.888   1.303
  191LEU      O 1341   4.842   4.894   1.310
  192ALA      N 1342   5.020   4.809   1.211
  192ALA      H 1343   5.117   4.833   1.201
  192ALA     CA 1344   4.960   4.734   1.099
  192ALA     HA 1345   4.876   4.786   1.053
  192ALA     CB 1346   5.076   4.728   0.998
  192ALA    HB1 1347   5.094   4.831   0.967
  192ALA    HB2 1348   5.162   4.671   1.032
  192ALA    HB3 1349   5.048   4.674   0.907
  192ALA      C 1350   4.897   4.598   1.145
  192ALA      O 1351   4.780   4.569   1.122
  193PHE      N 1352   4.973   4.524   1.228
  193PHE      H 1353   5.069   4.552   1.240
  193PHE     CA 1354   4.915   4.413   1.307
  193PHE     HA 1355   4.895   4.340   1.229
  193PHE     CB 1356   5.023   4.356   1.406
  193PHE    HB1 1357   5.035   4.433   1.482
  193PHE    HB2 1358   5.120   4.358   1.356
  193PHE     CG 1359   4.995   4.221   1.464
  193PHE    CD1 1360   5.029   4.101   1.400
  193PHE    HD1 1361   5.094   4.103   1.314
  193PHE    CE1 1362   5.005   3.978   1.463
  193PHE    HE1 1363   5.016   3.886   1.407
  193PHE     CZ 1364   4.931   3.972   1.579
  193PHE     HZ 1365   4.902   3.875   1.617
  193PHE    CE2 1366   4.913   4.090   1.648
  193PHE    HE2 1367   4.847   4.087   1.733
  193PHE    CD2 1368   4.938   4.216   1.593
  193PHE    HD2 1369   4.925   4.309   1.647
  193PHE      C 1370   4.784   4.452   1.382
  193PHE      O 1371   4.682   4.382   1.364
  194ALA      N 1372   4.783   4.571   1.442
  194ALA      H 1373   4.868   4.624   1.448
  194ALA     CA 1374   4.670   4.610   1.521
  194ALA     HA 1375   4.633   4.521   1.572
  194ALA     CB 1376   4.713   4.717   1.618
  194ALA    HB1 1377   4.734   4.813   1.569
  194ALA    HB2 1378   4.635   4.733   1.692
  194ALA    HB3 1379   4.805   4.681   1.664
  194ALA      C 1380   4.556   4.659   1.428
  194ALA      O 1381   4.440   4.617   1.455
  195GLU      N 1382   4.582   4.740   1.327
  195GLU      H 1383   4.678   4.773   1.325
  195GLU     CA 1384   4.484   4.765   1.213
  195GLU     HA 1385   4.399   4.825   1.246
  195GLU     CB 1386   4.551   4.857   1.107
  195GLU    HB1 1387   4.648   4.814   1.082
  195GLU    HB2 1388   4.574   4.950   1.160
  195GLU     CG 1389   4.462   4.877   0.982
  195GLU    HG1 1390   4.357   4.883   1.011
  195GLU    HG2 1391   4.463   4.789   0.918
  195GLU     CD 1392   4.504   5.002   0.905
  195GLU    OE1 1393   4.454   5.110   0.947
  195GLU    OE2 1394   4.585   4.990   0.809
  195GLU      C 1395   4.424   4.636   1.146
  195GLU      O 1396   4.308   4.637   1.110
  196GLU      N 1397   4.499   4.528   1.126
  196GLU      H 1398   4.596   4.532   1.153
  196GLU     CA 1399   4.452   4.414   1.050
  196GLU     HA 1400   4.417   4.449   0.952
  196GLU     CB 1401   4.566   4.311   1.043
  196GLU    HB1 1402   4.595   4.273   1.141
  196GLU    HB2 1403   4.658   4.358   1.005
  196GLU     CG 1404   4.535   4.187   0.949
  196GLU    HG1 1405   4.522   4.219   0.846
  196GLU    HG2 1406   4.436   4.150   0.975
  196GLU     CD 1407   4.643   4.076   0.948
  196GLU    OE1 1408   4.603   3.954   0.953
  196GLU    OE2 1409   4.761   4.110   0.923
  196GLU      C 1410   4.340   4.351   1.138
  196GLU      O 1411   4.239   4.303   1.085
  197ASN      N 1412   4.367   4.339   1.272
  197ASN      H 1413   4.456   4.376   1.300
  197ASN     CA 1414   4.286   4.283   1.376
  197ASN     HA 1415   4.228   4.200   1.335
  197ASN     CB 1416   4.373   4.231   1.489
  197ASN    HB1 1417   4.317   4.200   1.576
  197ASN    HB2 1418   4.439   4.314   1.518
  197ASN     CG 1419   4.458   4.116   1.444
  197ASN    OD1 1420   4.408   4.010   1.405
  197ASN    ND2 1421   4.589   4.123   1.439
  197ASN   HD21 1422   4.636   4.211   1.425
  197ASN   HD22 1423   4.634   4.043   1.397
  197ASN      C 1424   4.174   4.385   1.414
  197ASN      O 1425   4.120   4.446   1.320
  198ASP      N 1426   4.115   4.386   1.531
  198ASP      H 1427   4.147   4.330   1.608
  198ASP     CA 1428   4.006   4.480   1.573
  198ASP     HA 1429   3.999   4.566   1.506
  198ASP     CB 1430   3.863   4.418   1.574
  198ASP    HB1 1431   3.870   4.331   1.640
  198ASP    HB2 1432   3.843   4.381   1.473
  198ASP     CG 1433   3.744   4.506   1.618
  198ASP    OD1 1434   3.759   4.627   1.630
  198ASP    OD2 1435   3.632   4.451   1.625
  198ASP      C 1436   4.043   4.532   1.717
  198ASP      O 1437   3.967   4.523   1.816
  199ILE      N 1438   4.175   4.581   1.727
  199ILE      H 1439   4.218   4.604   1.639
  199ILE     CA 1440   4.225   4.636   1.852
  199ILE     HA 1441   4.142   4.675   1.911
  199ILE     CB 1442   4.305   4.527   1.928
  199ILE     HB 1443   4.342   4.586   2.012
  199ILE    CG2 1444   4.216   4.417   1.984
  199ILE   HG21 1445   4.136   4.459   2.046
  199ILE   HG22 1446   4.168   4.354   1.909
  199ILE   HG23 1447   4.273   4.357   2.054
  199ILE    CG1 1448   4.427   4.478   1.843
  199ILE   HG11 1449   4.463   4.571   1.798
  199ILE   HG12 1450   4.391   4.408   1.768
  199ILE     CD 1451   4.537   4.408   1.922
  199ILE    HD1 1452   4.508   4.312   1.965
  199ILE    HD2 1453   4.617   4.380   1.854
  199ILE    HD3 1454   4.571   4.474   2.002
  199ILE      C 1455   4.309   4.762   1.839
  199ILE      O 1456   4.358   4.805   1.943
  200LEU      N 1457   4.338   4.824   1.722
  200LEU      H 1458   4.274   4.808   1.646
  200LEU     CA 1459   4.411   4.951   1.700
  200LEU     HA 1460   4.516   4.923   1.702
  200LEU     CB 1461   4.394   5.015   1.560
  200LEU    HB1 1462   4.289   5.033   1.542
  200LEU    HB2 1463   4.418   4.928   1.498
  200LEU     CG 1464   4.498   5.127   1.530
  200LEU     HG 1465   4.484   5.224   1.577
  200LEU    CD1 1466   4.646   5.083   1.557
  200LEU   HD11 1467   4.676   4.997   1.497
  200LEU   HD12 1468   4.705   5.170   1.529
  200LEU   HD13 1469   4.668   5.052   1.660
  200LEU    CD2 1470   4.494   5.162   1.379
  200LEU   HD21 1471   4.533   5.082   1.315
  200LEU   HD22 1472   4.391   5.175   1.347
  200LEU   HD23 1473   4.537   5.260   1.362
  200LEU      C 1474   4.375   5.056   1.805
  200LEU      O 1475   4.462   5.111   1.876
  201ASP      N 1476   4.246   5.082   1.824
  201ASP      H 1477   4.188   5.012   1.778
  201ASP     CA 1478   4.195   5.182   1.919
  201ASP     HA 1479   4.237   5.280   1.897
  201ASP     CB 1480   4.047   5.208   1.898
  201ASP    HB1 1481   4.001   5.110   1.908
  201ASP    HB2 1482   4.039   5.240   1.795
  201ASP     CG 1483   3.979   5.322   1.989
  201ASP    OD1 1484   3.857   5.318   2.016
  201ASP    OD2 1485   4.057   5.415   2.028
  201ASP      C 1486   4.226   5.156   2.062
  201ASP      O 1487   4.263   5.248   2.143
  202ARG      N 1488   4.218   5.032   2.107
  202ARG      H 1489   4.194   4.965   2.036
  202ARG     CA 1490   4.264   4.985   2.234
  202ARG     HA 1491   4.212   5.047   2.308
  202ARG     CB 1492   4.219   4.838   2.266
  202ARG    HB1 1493   4.254   4.800   2.362
  202ARG    HB2 1494   4.252   4.766   2.191
  202ARG     CG 1495   4.061   4.819   2.258
  202ARG    HG1 1496   4.025   4.850   2.160
  202ARG    HG2 1497   4.010   4.869   2.341
  202ARG     CD 1498   4.006   4.683   2.274
  202ARG    HD1 1499   4.041   4.621   2.191
  202ARG    HD2 1500   3.897   4.688   2.269
  202ARG     NE 1501   4.038   4.615   2.401
  202ARG     HE 1502   4.078   4.666   2.479
  202ARG     CZ 1503   4.004   4.491   2.433
  202ARG    NH1 1504   3.939   4.412   2.353
  202ARG   HH11 1505   3.913   4.455   2.265
  202ARG   HH12 1506   3.900   4.325   2.384
  202ARG    NH2 1507   4.025   4.447   2.555
  202ARG   HH21 1508   4.080   4.495   2.625
  202ARG   HH22 1509   4.002   4.353   2.585
  202ARG      C 1510   4.420   5.003   2.251
  202ARG      O 1511   4.462   5.070   2.343
  203PHE      N 1512   4.495   4.932   2.164
  203PHE      H 1513   4.445   4.873   2.098
  203PHE     CA 1514   4.643   4.922   2.153
  203PHE     HA 1515   4.674   4.858   2.236
  203PHE     CB 1516   4.677   4.862   2.016
  203PHE    HB1 1517   4.637   4.921   1.934
  203PHE    HB2 1518   4.632   4.762   2.021
  203PHE     CG 1519   4.827   4.843   1.988
  203PHE    CD1 1520   4.882   4.882   1.864
  203PHE    HD1 1521   4.813   4.924   1.793
  203PHE    CE1 1522   5.017   4.860   1.834
  203PHE    HE1 1523   5.049   4.900   1.739
  203PHE     CZ 1524   5.105   4.807   1.930
  203PHE     HZ 1525   5.210   4.787   1.917
  203PHE    CE2 1526   5.055   4.786   2.062
  203PHE    HE2 1527   5.127   4.751   2.134
  203PHE    CD2 1528   4.916   4.789   2.088
  203PHE    HD2 1529   4.875   4.775   2.187
  203PHE      C 1530   4.716   5.054   2.172
  203PHE      O 1531   4.796   5.075   2.264
  204ILE      N 1532   4.688   5.158   2.087
  204ILE      H 1533   4.618   5.141   2.017
  204ILE     CA 1534   4.748   5.293   2.096
  204ILE     HA 1535   4.855   5.274   2.102
  204ILE     CB 1536   4.731   5.388   1.977
  204ILE     HB 1537   4.794   5.477   1.987
  204ILE    CG2 1538   4.801   5.317   1.859
  204ILE   HG21 1539   4.906   5.308   1.884
  204ILE   HG22 1540   4.759   5.219   1.838
  204ILE   HG23 1541   4.788   5.381   1.772
  204ILE    CG1 1542   4.584   5.424   1.948
  204ILE   HG11 1543   4.559   5.503   2.018
  204ILE   HG12 1544   4.513   5.341   1.958
  204ILE     CD 1545   4.563   5.475   1.806
  204ILE    HD1 1546   4.580   5.387   1.744
  204ILE    HD2 1547   4.463   5.517   1.808
  204ILE    HD3 1548   4.636   5.553   1.784
  204ILE      C 1549   4.696   5.357   2.230
  204ILE      O 1550   4.772   5.443   2.271
  205ASN      N 1551   4.578   5.346   2.280
  205ASN      H 1552   4.511   5.282   2.240
  205ASN     CA 1553   4.522   5.418   2.394
  205ASN     HA 1554   4.580   5.507   2.420
  205ASN     CB 1555   4.383   5.457   2.361
  205ASN    HB1 1556   4.344   5.487   2.458
  205ASN    HB2 1557   4.322   5.376   2.320
  205ASN     CG 1558   4.363   5.570   2.256
  205ASN    OD1 1559   4.436   5.670   2.258
  205ASN    ND2 1560   4.285   5.566   2.157
  205ASN   HD21 1561   4.241   5.480   2.128
  205ASN   HD22 1562   4.291   5.640   2.089
  205ASN      C 1563   4.544   5.343   2.532
  205ASN      O 1564   4.517   5.392   2.644
  206ALA      N 1565   4.610   5.228   2.523
  206ALA      H 1566   4.599   5.177   2.437
  206ALA     CA 1567   4.666   5.154   2.629
  206ALA     HA 1568   4.587   5.105   2.686
  206ALA     CB 1569   4.765   5.057   2.575
  206ALA    HB1 1570   4.824   5.111   2.500
  206ALA    HB2 1571   4.833   5.026   2.654
  206ALA    HB3 1572   4.716   4.977   2.520
  206ALA      C 1573   4.757   5.255   2.719
  206ALA      O 1574   4.857   5.307   2.666
  207GLU      N 1575   4.723   5.284   2.838
  207GLU      H 1576   4.638   5.237   2.868
  207GLU     CA 1577   4.804   5.367   2.933
  207GLU     HA 1578   4.893   5.407   2.885
  207GLU     CB 1579   4.721   5.500   2.968
  207GLU    HB1 1580   4.708   5.560   2.877
  207GLU    HB2 1581   4.783   5.574   3.018
  207GLU     CG 1582   4.590   5.492   3.044
  207GLU    HG1 1583   4.566   5.593   3.076
  207GLU    HG2 1584   4.592   5.427   3.132
  207GLU     CD 1585   4.474   5.433   2.970
  207GLU    OE1 1586   4.449   5.308   2.989
  207GLU    OE2 1587   4.405   5.499   2.888
  207GLU      C 1588   4.865   5.279   3.047
  207GLU      O 1589   4.810   5.168   3.067
  208TYR      N 1590   4.978   5.318   3.109
  208TYR      H 1591   5.023   5.400   3.069
  208TYR     CA 1592   5.040   5.254   3.224
  208TYR     HA 1593   5.052   5.146   3.210
  208TYR     CB 1594   5.176   5.326   3.267
  208TYR    HB1 1595   5.189   5.313   3.374
  208TYR    HB2 1596   5.169   5.434   3.252
  208TYR     CG 1597   5.302   5.273   3.203
  208TYR    CD1 1598   5.395   5.203   3.289
  208TYR    HD1 1599   5.366   5.183   3.391
  208TYR    CE1 1600   5.528   5.179   3.250
  208TYR    HE1 1601   5.611   5.143   3.310
  208TYR     CZ 1602   5.566   5.217   3.118
  208TYR     OH 1603   5.694   5.196   3.077
  208TYR     HH 1604   5.748   5.159   3.147
  208TYR    CE2 1605   5.466   5.275   3.035
  208TYR    HE2 1606   5.497   5.307   2.937
  208TYR    CD2 1607   5.339   5.318   3.077
  208TYR    HD2 1608   5.270   5.374   3.015
  208TYR      C 1609   4.938   5.256   3.343
  208TYR      O 1610   4.849   5.341   3.359
  209THR      N 1611   4.954   5.155   3.431
  209THR      H 1612   5.025   5.090   3.400
  209THR     CA 1613   4.867   5.125   3.550
  209THR     HA 1614   4.789   5.200   3.563
  209THR     CB 1615   4.787   5.001   3.526
  209THR     HB 1616   4.736   4.981   3.620
  209THR    CG2 1617   4.679   5.025   3.416
  209THR   HG21 1618   4.738   5.033   3.325
  209THR   HG22 1619   4.617   4.936   3.399
  209THR   HG23 1620   4.622   5.113   3.443
  209THR    OG1 1621   4.875   4.900   3.492
  209THR    HG1 1622   4.813   4.831   3.465
  209THR      C 1623   4.947   5.115   3.683
  209THR      O 1624   4.889   5.101   3.792
  210GLU      N 1625   5.081   5.120   3.681
  210GLU      H 1626   5.130   5.120   3.592
  210GLU     CA 1627   5.160   5.117   3.802
  210GLU     HA 1628   5.106   5.065   3.881
  210GLU     CB 1629   5.294   5.055   3.775
  210GLU    HB1 1630   5.339   5.099   3.686
  210GLU    HB2 1631   5.288   4.953   3.738
  210GLU     CG 1632   5.390   5.060   3.891
  210GLU    HG1 1633   5.426   5.163   3.898
  210GLU    HG2 1634   5.478   5.002   3.862
  210GLU     CD 1635   5.347   5.000   4.030
  210GLU    OE1 1636   5.251   4.920   4.044
  210GLU    OE2 1637   5.418   5.036   4.126
  210GLU      C 1638   5.179   5.258   3.854
  210GLU      O 1639   5.186   5.355   3.777
  211GLU      N 1640   5.187   5.275   3.990
  211GLU      H 1641   5.191   5.194   4.050
  211GLU     CA 1642   5.149   5.405   4.055
  211GLU     HA 1643   5.052   5.436   4.014
  211GLU     CB 1644   5.134   5.370   4.205
  211GLU    HB1 1645   5.217   5.304   4.229
  211GLU    HB2 1646   5.050   5.302   4.221
  211GLU     CG 1647   5.128   5.497   4.290
  211GLU    HG1 1648   5.045   5.564   4.270
  211GLU    HG2 1649   5.223   5.550   4.274
  211GLU     CD 1650   5.116   5.462   4.437
  211GLU    OE1 1651   5.020   5.388   4.478
  211GLU    OE2 1652   5.201   5.506   4.517
  211GLU      C 1653   5.251   5.513   4.023
  211GLU      O 1654   5.224   5.636   4.015
  212ALA      N 1655   5.377   5.476   4.001
  212ALA      H 1656   5.397   5.379   4.022
  212ALA     CA 1657   5.489   5.563   3.955
  212ALA     HA 1658   5.496   5.647   4.024
  212ALA     CB 1659   5.612   5.475   3.975
  212ALA    HB1 1660   5.632   5.464   4.082
  212ALA    HB2 1661   5.596   5.376   3.932
  212ALA    HB3 1662   5.695   5.520   3.921
  212ALA      C 1663   5.465   5.624   3.823
  212ALA      O 1664   5.503   5.737   3.811
  213TYR      N 1665   5.402   5.550   3.731
  213TYR      H 1666   5.375   5.460   3.767
  213TYR     CA 1667   5.400   5.589   3.591
  213TYR     HA 1668   5.437   5.691   3.578
  213TYR     CB 1669   5.480   5.486   3.515
  213TYR    HB1 1670   5.489   5.508   3.409
  213TYR    HB2 1671   5.417   5.397   3.518
  213TYR     CG 1672   5.615   5.456   3.585
  213TYR    CD1 1673   5.697   5.568   3.609
  213TYR    HD1 1674   5.661   5.662   3.570
  213TYR    CE1 1675   5.821   5.555   3.675
  213TYR    HE1 1676   5.883   5.643   3.689
  213TYR     CZ 1677   5.862   5.434   3.733
  213TYR     OH 1678   5.974   5.429   3.808
  213TYR     HH 1679   5.985   5.342   3.848
  213TYR    CE2 1680   5.773   5.321   3.709
  213TYR    HE2 1681   5.804   5.228   3.753
  213TYR    CD2 1682   5.650   5.334   3.639
  213TYR    HD2 1683   5.580   5.252   3.634
  213TYR      C 1684   5.260   5.594   3.537
  213TYR      O 1685   5.243   5.639   3.426
  214GLU      N 1686   5.154   5.579   3.615
  214GLU      H 1687   5.162   5.536   3.706
  214GLU     CA 1688   5.011   5.561   3.576
  214GLU     HA 1689   5.005   5.466   3.522
  214GLU     CB 1690   4.919   5.546   3.702
  214GLU    HB1 1691   4.925   5.631   3.769
  214GLU    HB2 1692   4.958   5.469   3.769
  214GLU     CG 1693   4.769   5.507   3.671
  214GLU    HG1 1694   4.761   5.416   3.611
  214GLU    HG2 1695   4.726   5.588   3.613
  214GLU     CD 1696   4.676   5.485   3.790
  214GLU    OE1 1697   4.719   5.483   3.904
  214GLU    OE2 1698   4.553   5.477   3.774
  214GLU      C 1699   4.976   5.659   3.469
  214GLU      O 1700   5.003   5.784   3.470
  215GLY      N 1701   4.898   5.610   3.367
  215GLY      H 1702   4.860   5.517   3.377
  215GLY     CA 1703   4.852   5.699   3.264
  215GLY    HA1 1704   4.813   5.781   3.324
  215GLY    HA2 1705   4.768   5.651   3.215
  215GLY      C 1706   4.954   5.748   3.164
  215GLY      O 1707   4.914   5.835   3.091
  216GLN      N 1708   5.081   5.713   3.166
  216GLN      H 1709   5.114   5.650   3.237
  216GLN     CA 1710   5.175   5.737   3.060
  216GLN     HA 1711   5.170   5.843   3.034
  216GLN     CB 1712   5.322   5.705   3.103
  216GLN    HB1 1713   5.335   5.605   3.145
  216GLN    HB2 1714   5.339   5.767   3.191
  216GLN     CG 1715   5.432   5.731   2.990
  216GLN    HG1 1716   5.430   5.833   2.953
  216GLN    HG2 1717   5.433   5.662   2.906
  216GLN     CD 1718   5.570   5.714   3.048
  216GLN    OE1 1719   5.612   5.622   3.118
  216GLN    NE2 1720   5.657   5.811   3.036
  216GLN   HE21 1721   5.633   5.893   2.982
  216GLN   HE22 1722   5.746   5.774   3.066
  216GLN      C 1723   5.143   5.659   2.931
  216GLN      O 1724   5.092   5.546   2.938
  217THR      N 1725   5.148   5.726   2.817
  217THR      H 1726   5.168   5.825   2.820
  217THR     CA 1727   5.109   5.680   2.679
  217THR     HA 1728   5.058   5.585   2.690
  217THR     CB 1729   5.009   5.779   2.609
  217THR     HB 1730   4.969   5.735   2.518
  217THR    CG2 1731   4.888   5.797   2.712
  217THR   HG21 1732   4.841   5.700   2.726
  217THR   HG22 1733   4.923   5.835   2.808
  217THR   HG23 1734   4.817   5.859   2.658
  217THR    OG1 1735   5.050   5.913   2.587
  217THR    HG1 1736   4.972   5.967   2.602
  217THR      C 1737   5.230   5.672   2.589
  217THR      O 1738   5.336   5.725   2.621
  218ALA      N 1739   5.215   5.595   2.486
  218ALA      H 1740   5.130   5.542   2.479
  218ALA     CA 1741   5.300   5.590   2.368
  218ALA     HA 1742   5.398   5.560   2.404
  218ALA     CB 1743   5.257   5.481   2.272
  218ALA    HB1 1744   5.295   5.386   2.307
  218ALA    HB2 1745   5.151   5.489   2.247
  218ALA    HB3 1746   5.303   5.507   2.177
  218ALA      C 1747   5.315   5.735   2.310
  218ALA      O 1748   5.426   5.779   2.285
  219LEU      N 1749   5.205   5.804   2.290
  219LEU      H 1750   5.118   5.753   2.298
  219LEU     CA 1751   5.211   5.943   2.248
  219LEU     HA 1752   5.254   5.955   2.149
  219LEU     CB 1753   5.068   6.010   2.241
  219LEU    HB1 1754   5.029   6.008   2.342
  219LEU    HB2 1755   5.001   5.942   2.189
  219LEU     CG 1756   5.052   6.150   2.180
  219LEU     HG 1757   5.106   6.220   2.244
  219LEU    CD1 1758   5.103   6.157   2.038
  219LEU   HD11 1759   5.211   6.146   2.038
  219LEU   HD12 1760   5.059   6.084   1.971
  219LEU   HD13 1761   5.087   6.258   2.000
  219LEU    CD2 1762   4.905   6.198   2.182
  219LEU   HD21 1763   4.835   6.139   2.123
  219LEU   HD22 1764   4.876   6.207   2.287
  219LEU   HD23 1765   4.902   6.301   2.145
  219LEU      C 1766   5.302   6.036   2.332
  219LEU      O 1767   5.374   6.120   2.286
  220ASN      N 1768   5.304   6.020   2.461
  220ASN      H 1769   5.242   5.947   2.493
  220ASN     CA 1770   5.392   6.088   2.557
  220ASN     HA 1771   5.388   6.196   2.538
  220ASN     CB 1772   5.340   6.055   2.699
  220ASN    HB1 1773   5.316   5.949   2.699
  220ASN    HB2 1774   5.248   6.112   2.709
  220ASN     CG 1775   5.434   6.088   2.816
  220ASN    OD1 1776   5.540   6.037   2.841
  220ASN    ND2 1777   5.386   6.154   2.919
  220ASN   HD21 1778   5.301   6.209   2.910
  220ASN   HD22 1779   5.439   6.157   3.004
  220ASN      C 1780   5.543   6.051   2.542
  220ASN      O 1781   5.628   6.144   2.526
  221ILE      N 1782   5.580   5.922   2.531
  221ILE      H 1783   5.512   5.850   2.549
  221ILE     CA 1784   5.721   5.874   2.508
  221ILE     HA 1785   5.775   5.930   2.584
  221ILE     CB 1786   5.734   5.719   2.531
  221ILE     HB 1787   5.660   5.680   2.462
  221ILE    CG2 1788   5.875   5.671   2.490
  221ILE   HG21 1789   5.954   5.699   2.559
  221ILE   HG22 1790   5.873   5.562   2.484
  221ILE   HG23 1791   5.909   5.704   2.392
  221ILE    CG1 1792   5.704   5.689   2.676
  221ILE   HG11 1793   5.619   5.746   2.714
  221ILE   HG12 1794   5.792   5.706   2.739
  221ILE     CD 1795   5.653   5.546   2.691
  221ILE    HD1 1796   5.556   5.535   2.642
  221ILE    HD2 1797   5.721   5.471   2.651
  221ILE    HD3 1798   5.646   5.514   2.795
  221ILE      C 1799   5.775   5.899   2.362
  221ILE      O 1800   5.882   5.956   2.345
  222ALA      N 1801   5.689   5.886   2.258
  222ALA      H 1802   5.601   5.840   2.272
  222ALA     CA 1803   5.715   5.938   2.118
  222ALA     HA 1804   5.794   5.881   2.068
  222ALA     CB 1805   5.590   5.923   2.041
  222ALA    HB1 1806   5.575   5.816   2.033
  222ALA    HB2 1807   5.506   5.965   2.097
  222ALA    HB3 1808   5.606   5.973   1.945
  222ALA      C 1809   5.752   6.086   2.114
  222ALA      O 1810   5.846   6.119   2.040
  223ILE      N 1811   5.681   6.168   2.196
  223ILE      H 1812   5.607   6.125   2.250
  223ILE     CA 1813   5.712   6.313   2.211
  223ILE     HA 1814   5.729   6.341   2.107
  223ILE     CB 1815   5.594   6.387   2.264
  223ILE     HB 1816   5.545   6.327   2.340
  223ILE    CG2 1817   5.635   6.524   2.316
  223ILE   HG21 1818   5.716   6.503   2.385
  223ILE   HG22 1819   5.671   6.603   2.250
  223ILE   HG23 1820   5.552   6.565   2.374
  223ILE    CG1 1821   5.480   6.403   2.157
  223ILE   HG11 1822   5.470   6.306   2.108
  223ILE   HG12 1823   5.514   6.469   2.078
  223ILE     CD 1824   5.342   6.454   2.213
  223ILE    HD1 1825   5.312   6.393   2.299
  223ILE    HD2 1826   5.350   6.559   2.239
  223ILE    HD3 1827   5.269   6.440   2.134
  223ILE      C 1828   5.846   6.334   2.290
  223ILE      O 1829   5.938   6.393   2.238
  224GLU      N 1830   5.866   6.285   2.412
  224GLU      H 1831   5.792   6.237   2.462
  224GLU     CA 1832   5.996   6.298   2.482
  224GLU     HA 1833   5.995   6.404   2.509
  224GLU     CB 1834   5.978   6.218   2.608
  224GLU    HB1 1835   5.984   6.112   2.586
  224GLU    HB2 1836   5.879   6.239   2.650
  224GLU     CG 1837   6.074   6.264   2.723
  224GLU    HG1 1838   6.036   6.223   2.816
  224GLU    HG2 1839   6.077   6.373   2.730
  224GLU     CD 1840   6.219   6.203   2.695
  224GLU    OE1 1841   6.224   6.086   2.662
  224GLU    OE2 1842   6.322   6.272   2.703
  224GLU      C 1843   6.116   6.247   2.400
  224GLU      O 1844   6.221   6.311   2.397
  225ARG      N 1845   6.106   6.133   2.331
  225ARG      H 1846   6.014   6.091   2.333
  225ARG     CA 1847   6.211   6.080   2.245
  225ARG     HA 1848   6.309   6.085   2.292
  225ARG     CB 1849   6.167   5.931   2.214
  225ARG    HB1 1850   6.223   5.897   2.126
  225ARG    HB2 1851   6.064   5.933   2.177
  225ARG     CG 1852   6.172   5.828   2.325
  225ARG    HG1 1853   6.135   5.731   2.292
  225ARG    HG2 1854   6.114   5.863   2.410
  225ARG     CD 1855   6.321   5.807   2.370
  225ARG    HD1 1856   6.380   5.804   2.278
  225ARG    HD2 1857   6.324   5.707   2.414
  225ARG     NE 1858   6.362   5.908   2.461
  225ARG     HE 1859   6.282   5.954   2.503
  225ARG     CZ 1860   6.477   5.932   2.520
  225ARG    NH1 1861   6.489   6.003   2.623
  225ARG   HH11 1862   6.409   6.059   2.649
  225ARG   HH12 1863   6.572   5.992   2.678
  225ARG    NH2 1864   6.591   5.878   2.487
  225ARG   HH21 1865   6.582   5.801   2.423
  225ARG   HH22 1866   6.682   5.894   2.529
  225ARG      C 1867   6.226   6.158   2.111
  225ARG      O 1868   6.313   6.126   2.034
  226ARG      N 1869   6.146   6.259   2.077
  226ARG      H 1870   6.082   6.279   2.152
  226ARG     CA 1871   6.150   6.337   1.954
  226ARG     HA 1872   6.067   6.407   1.948
  226ARG     CB 1873   6.273   6.427   1.944
  226ARG    HB1 1874   6.284   6.483   1.851
  226ARG    HB2 1875   6.357   6.358   1.952
  226ARG     CG 1876   6.272   6.533   2.058
  226ARG    HG1 1877   6.254   6.482   2.152
  226ARG    HG2 1878   6.190   6.605   2.053
  226ARG     CD 1879   6.407   6.597   2.067
  226ARG    HD1 1880   6.449   6.602   1.967
  226ARG    HD2 1881   6.472   6.525   2.116
  226ARG     NE 1882   6.394   6.726   2.131
  226ARG     HE 1883   6.354   6.730   2.223
  226ARG     CZ 1884   6.423   6.845   2.080
  226ARG    NH1 1885   6.494   6.849   1.974
  226ARG   HH11 1886   6.516   6.767   1.921
  226ARG   HH12 1887   6.509   6.945   1.946
  226ARG    NH2 1888   6.376   6.957   2.132
  226ARG   HH21 1889   6.309   6.960   2.207
  226ARG   HH22 1890   6.407   7.043   2.089
  226ARG      C 1891   6.134   6.251   1.832
  226ARG      O 1892   6.204   6.261   1.729
  227GLN      N 1893   6.037   6.164   1.834
  227GLN      H 1894   5.967   6.179   1.906
  227GLN     CA 1895   5.996   6.090   1.717
  227GLN     HA 1896   6.079   6.099   1.646
  227GLN     CB 1897   5.972   5.949   1.773
  227GLN    HB1 1898   5.927   5.887   1.695
  227GLN    HB2 1899   5.899   5.947   1.853
  227GLN     CG 1900   6.105   5.885   1.815
  227GLN    HG1 1901   6.078   5.788   1.858
  227GLN    HG2 1902   6.163   5.938   1.889
  227GLN     CD 1903   6.196   5.839   1.697
  227GLN    OE1 1904   6.151   5.818   1.582
  227GLN    NE2 1905   6.328   5.833   1.713
  227GLN   HE21 1906   6.372   5.845   1.803
  227GLN   HE22 1907   6.391   5.831   1.634
  227GLN      C 1908   5.866   6.154   1.656
  227GLN      O 1909   5.763   6.091   1.642
  228GLY      N 1910   5.883   6.281   1.618
  228GLY      H 1911   5.971   6.328   1.634
  228GLY     CA 1912   5.766   6.360   1.579
  228GLY    HA1 1913   5.811   6.453   1.543
  228GLY    HA2 1914   5.708   6.383   1.668
  228GLY      C 1915   5.680   6.311   1.459
  228GLY      O 1916   5.560   6.353   1.454
  229ASP      N 1917   5.740   6.231   1.374
  229ASP      H 1918   5.840   6.224   1.381
  229ASP     CA 1919   5.668   6.160   1.269
  229ASP     HA 1920   5.602   6.231   1.218
  229ASP     CB 1921   5.768   6.108   1.163
  229ASP    HB1 1922   5.806   6.194   1.108
  229ASP    HB2 1923   5.721   6.042   1.090
  229ASP     CG 1924   5.904   6.047   1.217
  229ASP    OD1 1925   5.909   5.922   1.218
  229ASP    OD2 1926   6.000   6.120   1.241
  229ASP      C 1927   5.589   6.045   1.330
  229ASP      O 1928   5.471   6.038   1.295
  230ILE      N 1929   5.632   5.970   1.432
  230ILE      H 1930   5.723   5.991   1.470
  230ILE     CA 1931   5.561   5.858   1.492
  230ILE     HA 1932   5.515   5.809   1.407
  230ILE     CB 1933   5.658   5.758   1.547
  230ILE     HB 1934   5.737   5.813   1.597
  230ILE    CG2 1935   5.590   5.671   1.656
  230ILE   HG21 1936   5.658   5.598   1.698
  230ILE   HG22 1937   5.539   5.719   1.739
  230ILE   HG23 1938   5.509   5.618   1.607
  230ILE    CG1 1939   5.727   5.676   1.440
  230ILE   HG11 1940   5.806   5.623   1.493
  230ILE   HG12 1941   5.781   5.748   1.379
  230ILE     CD 1942   5.638   5.577   1.356
  230ILE    HD1 1943   5.564   5.521   1.413
  230ILE    HD2 1944   5.590   5.638   1.280
  230ILE    HD3 1945   5.708   5.507   1.309
  230ILE      C 1946   5.460   5.917   1.597
  230ILE      O 1947   5.354   5.859   1.612
  231THR      N 1948   5.490   6.030   1.661
  231THR      H 1949   5.588   6.054   1.657
  231THR     CA 1950   5.395   6.118   1.729
  231THR     HA 1951   5.349   6.067   1.813
  231THR     CB 1952   5.470   6.247   1.774
  231THR     HB 1953   5.520   6.286   1.686
  231THR    CG2 1954   5.378   6.357   1.821
  231THR   HG21 1955   5.320   6.402   1.740
  231THR   HG22 1956   5.303   6.325   1.893
  231THR   HG23 1957   5.442   6.440   1.851
  231THR    OG1 1958   5.559   6.219   1.875
  231THR    HG1 1959   5.604   6.303   1.884
  231THR      C 1960   5.275   6.153   1.642
  231THR      O 1961   5.155   6.140   1.676
  232ALA      N 1962   5.290   6.198   1.518
  232ALA      H 1963   5.381   6.233   1.489
  232ALA     CA 1964   5.186   6.222   1.422
  232ALA     HA 1965   5.111   6.284   1.472
  232ALA     CB 1966   5.248   6.305   1.304
  232ALA    HB1 1967   5.313   6.381   1.347
  232ALA    HB2 1968   5.304   6.240   1.236
  232ALA    HB3 1969   5.169   6.356   1.250
  232ALA      C 1970   5.116   6.100   1.362
  232ALA      O 1971   4.993   6.108   1.353
  233VAL      N 1972   5.185   5.993   1.326
  233VAL      H 1973   5.286   5.996   1.320
  233VAL     CA 1974   5.119   5.862   1.307
  233VAL     HA 1975   5.053   5.866   1.221
  233VAL     CB 1976   5.222   5.751   1.284
  233VAL     HB 1977   5.312   5.776   1.340
  233VAL    CG1 1978   5.186   5.606   1.331
  233VAL   HG11 1979   5.154   5.614   1.436
  233VAL   HG12 1980   5.101   5.555   1.285
  233VAL   HG13 1981   5.266   5.533   1.334
  233VAL    CG2 1982   5.243   5.723   1.132
  233VAL   HG21 1983   5.292   5.807   1.082
  233VAL   HG22 1984   5.320   5.647   1.128
  233VAL   HG23 1985   5.145   5.699   1.091
  233VAL      C 1986   5.027   5.822   1.415
  233VAL      O 1987   4.914   5.775   1.389
  234LEU      N 1988   5.059   5.852   1.543
  234LEU      H 1989   5.144   5.904   1.560
  234LEU     CA 1990   4.979   5.817   1.660
  234LEU     HA 1991   4.932   5.721   1.642
  234LEU     CB 1992   5.070   5.816   1.788
  234LEU    HB1 1993   5.009   5.839   1.876
  234LEU    HB2 1994   5.137   5.903   1.784
  234LEU     CG 1995   5.148   5.693   1.809
  234LEU     HG 1996   5.204   5.662   1.721
  234LEU    CD1 1997   5.253   5.724   1.914
  234LEU   HD11 1998   5.309   5.632   1.932
  234LEU   HD12 1999   5.324   5.797   1.874
  234LEU   HD13 2000   5.205   5.742   2.010
  234LEU    CD2 2001   5.050   5.575   1.859
  234LEU   HD21 2002   4.976   5.558   1.781
  234LEU   HD22 2003   5.117   5.496   1.893
  234LEU   HD23 2004   4.995   5.616   1.944
  234LEU      C 2005   4.863   5.908   1.674
  234LEU      O 2006   4.752   5.859   1.693
  235ILE      N 2007   4.867   6.039   1.632
  235ILE      H 2008   4.956   6.085   1.620
  235ILE     CA 2009   4.747   6.129   1.615
  235ILE     HA 2010   4.681   6.114   1.700
  235ILE     CB 2011   4.780   6.278   1.615
  235ILE     HB 2012   4.830   6.307   1.522
  235ILE    CG2 2013   4.647   6.357   1.611
  235ILE   HG21 2014   4.571   6.326   1.684
  235ILE   HG22 2015   4.660   6.462   1.635
  235ILE   HG23 2016   4.600   6.334   1.516
  235ILE    CG1 2017   4.870   6.318   1.737
  235ILE   HG11 2018   4.964   6.264   1.742
  235ILE   HG12 2019   4.822   6.292   1.832
  235ILE     CD 2020   4.916   6.462   1.739
  235ILE    HD1 2021   4.974   6.475   1.830
  235ILE    HD2 2022   4.985   6.462   1.654
  235ILE    HD3 2023   4.838   6.536   1.725
  235ILE      C 2024   4.654   6.075   1.504
  235ILE      O 2025   4.530   6.077   1.524
  236ALA      N 2026   4.708   6.017   1.400
  236ALA      H 2027   4.808   6.024   1.396
  236ALA     CA 2028   4.635   5.982   1.278
  236ALA     HA 2029   4.565   6.058   1.242
  236ALA     CB 2030   4.731   5.982   1.150
  236ALA    HB1 2031   4.676   5.960   1.058
  236ALA    HB2 2032   4.778   6.080   1.138
  236ALA    HB3 2033   4.818   5.917   1.163
  236ALA      C 2034   4.567   5.849   1.309
  236ALA      O 2035   4.446   5.834   1.281
  237ALA      N 2036   4.634   5.748   1.364
  237ALA      H 2037   4.735   5.759   1.361
  237ALA     CA 2038   4.582   5.616   1.415
  237ALA     HA 2039   4.546   5.560   1.329
  237ALA     CB 2040   4.705   5.540   1.472
  237ALA    HB1 2041   4.671   5.448   1.520
  237ALA    HB2 2042   4.774   5.513   1.391
  237ALA    HB3 2043   4.747   5.594   1.556
  237ALA      C 2044   4.479   5.647   1.525
  237ALA      O 2045   4.374   5.580   1.529
  238GLY      N 2046   4.506   5.735   1.621
  238GLY      H 2047   4.593   5.787   1.613
  238GLY     CA 2048   4.397   5.777   1.711
  238GLY    HA1 2049   4.303   5.723   1.698
  238GLY    HA2 2050   4.371   5.879   1.685
  238GLY      C 2051   4.426   5.782   1.868
  238GLY      O 2052   4.335   5.779   1.954
  239ALA      N 2053   4.556   5.810   1.902
  239ALA      H 2054   4.617   5.821   1.822
  239ALA     CA 2055   4.607   5.845   2.031
  239ALA     HA 2056   4.608   5.748   2.081
  239ALA     CB 2057   4.758   5.878   2.006
  239ALA    HB1 2058   4.799   5.885   2.107
  239ALA    HB2 2059   4.808   5.798   1.952
  239ALA    HB3 2060   4.763   5.977   1.960
  239ALA      C 2061   4.519   5.965   2.082
  239ALA      O 2062   4.509   6.068   2.014
  240ASP      N 2063   4.465   5.954   2.204
  240ASP      H 2064   4.455   5.859   2.236
  240ASP     CA 2065   4.387   6.056   2.274
  240ASP     HA 2066   4.322   6.098   2.196
  240ASP     CB 2067   4.313   5.990   2.393
  240ASP    HB1 2068   4.391   5.937   2.448
  240ASP    HB2 2069   4.246   5.912   2.357
  240ASP     CG 2070   4.244   6.082   2.494
  240ASP    OD1 2071   4.235   6.205   2.468
  240ASP    OD2 2072   4.185   6.039   2.596
  240ASP      C 2073   4.478   6.173   2.312
  240ASP      O 2074   4.569   6.161   2.391
  241VAL      N 2075   4.468   6.284   2.237
  241VAL      H 2076   4.404   6.283   2.159
  241VAL     CA 2077   4.556   6.402   2.249
  241VAL     HA 2078   4.658   6.365   2.252
  241VAL     CB 2079   4.552   6.507   2.130
  241VAL     HB 2080   4.602   6.598   2.163
  241VAL    CG1 2081   4.633   6.457   2.015
  241VAL   HG11 2082   4.586   6.362   1.990
  241VAL   HG12 2083   4.628   6.523   1.928
  241VAL   HG13 2084   4.735   6.449   2.052
  241VAL    CG2 2085   4.403   6.532   2.088
  241VAL   HG21 2086   4.347   6.555   2.178
  241VAL   HG22 2087   4.399   6.623   2.028
  241VAL   HG23 2088   4.360   6.443   2.041
  241VAL      C 2089   4.529   6.482   2.378
  241VAL      O 2090   4.617   6.559   2.417
  242ASN      N 2091   4.426   6.452   2.459
  242ASN      H 2092   4.357   6.387   2.426
  242ASN     CA 2093   4.404   6.526   2.586
  242ASN     HA 2094   4.467   6.614   2.600
  242ASN     CB 2095   4.259   6.574   2.586
  242ASN    HB1 2096   4.238   6.611   2.687
  242ASN    HB2 2097   4.189   6.492   2.568
  242ASN     CG 2098   4.220   6.685   2.489
  242ASN    OD1 2099   4.278   6.792   2.478
  242ASN    ND2 2100   4.130   6.653   2.401
  242ASN   HD21 2101   4.091   6.559   2.402
  242ASN   HD22 2102   4.095   6.721   2.335
  242ASN      C 2103   4.440   6.432   2.709
  242ASN      O 2104   4.415   6.472   2.825
  243ALA      N 2105   4.496   6.314   2.694
  243ALA      H 2106   4.539   6.300   2.604
  243ALA     CA 2107   4.507   6.210   2.794
  243ALA     HA 2108   4.404   6.202   2.830
  243ALA     CB 2109   4.530   6.072   2.735
  243ALA    HB1 2110   4.440   6.046   2.680
  243ALA    HB2 2111   4.622   6.073   2.677
  243ALA    HB3 2112   4.540   6.000   2.817
  243ALA      C 2113   4.601   6.261   2.901
  243ALA      O 2114   4.713   6.306   2.869
  244HIS      N 2115   4.562   6.249   3.027
  244HIS      H 2116   4.479   6.198   3.054
  244HIS     CA 2117   4.644   6.286   3.141
  244HIS     HA 2118   4.719   6.357   3.107
  244HIS     CB 2119   4.559   6.364   3.245
  244HIS    HB1 2120   4.465   6.313   3.270
  244HIS    HB2 2121   4.529   6.459   3.199
  244HIS     CG 2122   4.613   6.398   3.383
  244HIS    ND1 2123   4.553   6.365   3.508
  244HIS    CE1 2124   4.633   6.411   3.601
  244HIS    HE1 2125   4.619   6.404   3.708
  244HIS    NE2 2126   4.739   6.477   3.548
  244HIS    HE2 2127   4.807   6.527   3.603
  244HIS    CD2 2128   4.723   6.474   3.410
  244HIS    HD2 2129   4.789   6.529   3.345
  244HIS      C 2130   4.721   6.170   3.204
  244HIS      O 2131   4.671   6.058   3.227
  245ALA      N 2132   4.848   6.194   3.237
  245ALA      H 2133   4.884   6.287   3.219
  245ALA     CA 2134   4.931   6.099   3.321
  245ALA     HA 2135   4.885   6.002   3.303
  245ALA     CB 2136   5.076   6.111   3.275
  245ALA    HB1 2137   5.132   6.047   3.343
  245ALA    HB2 2138   5.095   6.082   3.172
  245ALA    HB3 2139   5.102   6.215   3.293
  245ALA      C 2140   4.908   6.126   3.468
  245ALA      O 2141   4.910   6.241   3.517
  246LYS      N 2142   4.884   6.022   3.547
  246LYS      H 2143   4.875   5.933   3.500
  246LYS     CA 2144   4.864   6.019   3.693
  246LYS     HA 2145   4.833   6.119   3.726
  246LYS     CB 2146   4.755   5.923   3.720
  246LYS    HB1 2147   4.748   5.914   3.828
  246LYS    HB2 2148   4.772   5.826   3.673
  246LYS     CG 2149   4.613   5.962   3.663
  246LYS    HG1 2150   4.606   5.909   3.568
  246LYS    HG2 2151   4.602   6.069   3.647
  246LYS     CD 2152   4.501   5.912   3.762
  246LYS    HD1 2153   4.505   5.946   3.866
  246LYS    HD2 2154   4.511   5.803   3.765
  246LYS     CE 2155   4.357   5.934   3.712
  246LYS    HE1 2156   4.349   6.042   3.702
  246LYS    HE2 2157   4.279   5.899   3.779
  246LYS     NZ 2158   4.325   5.881   3.581
  246LYS    HZ1 2159   4.230   5.897   3.551
  246LYS    HZ2 2160   4.386   5.929   3.516
  246LYS    HZ3 2161   4.347   5.783   3.574
  246LYS      C 2162   4.996   5.991   3.774
  246LYS      O 2163   5.011   6.042   3.886
  247GLY      N 2164   5.089   5.918   3.710
  247GLY      H 2165   5.071   5.904   3.612
  247GLY     CA 2166   5.215   5.870   3.763
  247GLY    HA1 2167   5.278   5.843   3.678
  247GLY    HA2 2168   5.203   5.771   3.807
  247GLY      C 2169   5.290   5.963   3.853
  247GLY      O 2170   5.333   6.073   3.812
  248VAL      N 2171   5.308   5.920   3.980
  248VAL      H 2172   5.279   5.825   3.999
  248VAL     CA 2173   5.368   6.016   4.081
  248VAL     HA 2174   5.311   6.108   4.092
  248VAL     CB 2175   5.366   5.965   4.222
  248VAL     HB 2176   5.412   6.041   4.286
  248VAL    CG1 2177   5.229   5.934   4.278
  248VAL   HG11 2178   5.182   5.858   4.216
  248VAL   HG12 2179   5.244   5.899   4.380
  248VAL   HG13 2180   5.177   6.029   4.271
  248VAL    CG2 2181   5.457   5.841   4.254
  248VAL   HG21 2182   5.448   5.763   4.178
  248VAL   HG22 2183   5.560   5.877   4.246
  248VAL   HG23 2184   5.442   5.812   4.358
  248VAL      C 2185   5.506   6.065   4.046
  248VAL      O 2186   5.548   6.162   4.107
  249PHE      N 2187   5.573   6.004   3.947
  249PHE      H 2188   5.543   5.916   3.909
  249PHE     CA 2189   5.699   6.047   3.899
  249PHE     HA 2190   5.770   6.056   3.981
  249PHE     CB 2191   5.754   5.932   3.817
  249PHE    HB1 2192   5.684   5.914   3.735
  249PHE    HB2 2193   5.763   5.840   3.875
  249PHE     CG 2194   5.892   5.969   3.759
  249PHE    CD1 2195   6.000   5.950   3.851
  249PHE    HD1 2196   5.979   5.920   3.953
  249PHE    CE1 2197   6.128   5.983   3.815
  249PHE    HE1 2198   6.208   5.957   3.883
  249PHE     CZ 2199   6.153   6.024   3.683
  249PHE     HZ 2200   6.255   6.029   3.648
  249PHE    CE2 2201   6.044   6.049   3.590
  249PHE    HE2 2202   6.064   6.087   3.491
  249PHE    CD2 2203   5.910   6.020   3.628
  249PHE    HD2 2204   5.823   6.025   3.563
  249PHE      C 2205   5.686   6.182   3.820
  249PHE      O 2206   5.782   6.261   3.826
  250PHE      N 2207   5.582   6.214   3.742
  250PHE      H 2208   5.507   6.147   3.747
  250PHE     CA 2209   5.563   6.338   3.669
  250PHE     HA 2210   5.662   6.359   3.629
  250PHE     CB 2211   5.459   6.306   3.558
  250PHE    HB1 2212   5.461   6.394   3.493
  250PHE    HB2 2213   5.360   6.304   3.604
  250PHE     CG 2214   5.496   6.176   3.483
  250PHE    CD1 2215   5.621   6.162   3.424
  250PHE    HD1 2216   5.698   6.238   3.432
  250PHE    CE1 2217   5.661   6.043   3.353
  250PHE    HE1 2218   5.764   6.031   3.325
  250PHE     CZ 2219   5.565   5.940   3.342
  250PHE     HZ 2220   5.600   5.849   3.296
  250PHE    CE2 2221   5.434   5.956   3.396
  250PHE    HE2 2222   5.368   5.871   3.391
  250PHE    CD2 2223   5.403   6.069   3.479
  250PHE    HD2 2224   5.303   6.076   3.520
  250PHE      C 2225   5.518   6.457   3.759
  250PHE      O 2226   5.478   6.567   3.712
  251ASN      N 2227   5.507   6.431   3.885
  251ASN      H 2228   5.530   6.338   3.917
  251ASN     CA 2229   5.465   6.534   3.981
  251ASN     HA 2230   5.368   6.567   3.943
  251ASN     CB 2231   5.432   6.467   4.118
  251ASN    HB1 2232   5.523   6.423   4.160
  251ASN    HB2 2233   5.356   6.390   4.117
  251ASN     CG 2234   5.397   6.574   4.228
  251ASN    OD1 2235   5.465   6.591   4.324
  251ASN    ND2 2236   5.291   6.647   4.204
  251ASN   HD21 2237   5.229   6.627   4.127
  251ASN   HD22 2238   5.263   6.723   4.266
  251ASN      C 2239   5.556   6.661   3.995
  251ASN      O 2240   5.502   6.768   3.971
  252PRO      N 2241   5.679   6.651   4.042
  252PRO     CD 2242   5.773   6.543   4.032
  252PRO    HD1 2243   5.798   6.517   3.929
  252PRO    HD2 2244   5.744   6.448   4.075
  252PRO     CG 2245   5.900   6.588   4.102
  252PRO    HG1 2246   5.968   6.624   4.025
  252PRO    HG2 2247   5.960   6.507   4.143
  252PRO     CB 2248   5.849   6.692   4.201
  252PRO    HB1 2249   5.923   6.757   4.247
  252PRO    HB2 2250   5.794   6.636   4.276
  252PRO     CA 2251   5.743   6.759   4.117
  252PRO     HA 2252   5.674   6.792   4.194
  252PRO      C 2253   5.785   6.888   4.034
  252PRO      O 2254   5.852   6.878   3.934
  253LYS      N 2255   5.736   7.000   4.091
  253LYS      H 2256   5.683   6.994   4.177
  253LYS     CA 2257   5.771   7.140   4.048
  253LYS     HA 2258   5.779   7.137   3.939
  253LYS     CB 2259   5.649   7.227   4.080
  253LYS    HB1 2260   5.663   7.328   4.042
  253LYS    HB2 2261   5.635   7.243   4.187
  253LYS     CG 2262   5.517   7.171   4.024
  253LYS    HG1 2263   5.478   7.094   4.091
  253LYS    HG2 2264   5.543   7.140   3.923
  253LYS     CD 2265   5.397   7.265   4.019
  253LYS    HD1 2266   5.422   7.362   3.975
  253LYS    HD2 2267   5.354   7.296   4.114
  253LYS     CE 2268   5.292   7.189   3.929
  253LYS    HE1 2269   5.279   7.090   3.974
  253LYS    HE2 2270   5.332   7.176   3.829
  253LYS     NZ 2271   5.163   7.263   3.929
  253LYS    HZ1 2272   5.165   7.364   3.920
  253LYS    HZ2 2273   5.099   7.232   3.857
  253LYS    HZ3 2274   5.121   7.259   4.021
  253LYS      C 2275   5.903   7.198   4.095
  253LYS      O 2276   5.921   7.319   4.122
  254TYR      N 2277   6.006   7.113   4.123
  254TYR      H 2278   5.986   7.019   4.091
  254TYR     CA 2279   6.151   7.138   4.154
  254TYR     HA 2280   6.172   7.242   4.132
  254TYR     CB 2281   6.173   7.125   4.303
  254TYR    HB1 2282   6.124   7.213   4.345
  254TYR    HB2 2283   6.281   7.125   4.319
  254TYR     CG 2284   6.120   7.005   4.381
  254TYR    CD1 2285   5.984   7.004   4.426
  254TYR    HD1 2286   5.913   7.080   4.396
  254TYR    CE1 2287   5.939   6.900   4.513
  254TYR    HE1 2288   5.837   6.904   4.549
  254TYR     CZ 2289   6.023   6.789   4.545
  254TYR     OH 2290   5.968   6.680   4.599
  254TYR     HH 2291   6.021   6.600   4.595
  254TYR    CE2 2292   6.157   6.799   4.506
  254TYR    HE2 2293   6.231   6.727   4.538
  254TYR    CD2 2294   6.206   6.903   4.423
  254TYR    HD2 2295   6.312   6.916   4.405
  254TYR      C 2296   6.250   7.052   4.070
  254TYR      O 2297   6.208   6.956   4.009
  255GLN      N 2298   6.376   7.096   4.057
  255GLN      H 2299   6.401   7.169   4.122
  255GLN     CA 2300   6.475   7.039   3.961
  255GLN     HA 2301   6.413   7.024   3.872
  255GLN     CB 2302   6.578   7.140   3.917
  255GLN    HB1 2303   6.652   7.094   3.851
  255GLN    HB2 2304   6.628   7.173   4.008
  255GLN     CG 2305   6.514   7.249   3.838
  255GLN    HG1 2306   6.445   7.304   3.902
  255GLN    HG2 2307   6.460   7.211   3.751
  255GLN     CD 2308   6.613   7.348   3.786
  255GLN    OE1 2309   6.728   7.364   3.834
  255GLN    NE2 2310   6.591   7.418   3.679
  255GLN   HE21 2311   6.505   7.404   3.628
  255GLN   HE22 2312   6.663   7.482   3.649
  255GLN      C 2313   6.529   6.900   4.006
  255GLN      O 2314   6.641   6.866   3.975
  256HIS      N 2315   6.447   6.827   4.091
  256HIS      H 2316   6.364   6.869   4.130
  256HIS     CA 2317   6.489   6.702   4.146
  256HIS     HA 2318   6.559   6.658   4.075
  256HIS     CB 2319   6.541   6.713   4.295
  256HIS    HB1 2320   6.458   6.732   4.363
  256HIS    HB2 2321   6.612   6.795   4.289
  256HIS     CG 2322   6.606   6.599   4.358
  256HIS    ND1 2323   6.693   6.507   4.296
  256HIS    CE1 2324   6.718   6.417   4.390
  256HIS    HE1 2325   6.784   6.332   4.377
  256HIS    NE2 2326   6.664   6.445   4.503
  256HIS    HE2 2327   6.663   6.386   4.585
  256HIS    CD2 2328   6.595   6.560   4.488
  256HIS    HD2 2329   6.540   6.611   4.565
  256HIS      C 2330   6.377   6.591   4.140
  256HIS      O 2331   6.257   6.618   4.119
  257GLU      N 2332   6.422   6.466   4.163
  257GLU      H 2333   6.521   6.471   4.183
  257GLU     CA 2334   6.344   6.343   4.203
  257GLU     HA 2335   6.424   6.269   4.203
  257GLU     CB 2336   6.290   6.340   4.354
  257GLU    HB1 2337   6.371   6.372   4.419
  257GLU    HB2 2338   6.266   6.234   4.370
  257GLU     CG 2339   6.174   6.438   4.397
  257GLU    HG1 2340   6.095   6.437   4.323
  257GLU    HG2 2341   6.211   6.541   4.392
  257GLU     CD 2342   6.122   6.403   4.538
  257GLU    OE1 2343   6.050   6.303   4.553
  257GLU    OE2 2344   6.146   6.478   4.632
  257GLU      C 2345   6.232   6.288   4.110
  257GLU      O 2346   6.188   6.171   4.139
  258GLY      N 2347   6.196   6.365   4.011
  258GLY      H 2348   6.227   6.461   4.011
  258GLY     CA 2349   6.098   6.335   3.907
  258GLY    HA1 2350   5.997   6.301   3.929
  258GLY    HA2 2351   6.142   6.256   3.846
  258GLY      C 2352   6.099   6.449   3.802
  258GLY      O 2353   6.186   6.535   3.807
  259PHE      N 2354   5.997   6.451   3.711
  259PHE      H 2355   5.917   6.391   3.723
  259PHE     CA 2356   5.991   6.556   3.607
  259PHE     HA 2357   6.057   6.638   3.636
  259PHE     CB 2358   6.060   6.506   3.485
  259PHE    HB1 2359   6.013   6.410   3.464
  259PHE    HB2 2360   6.163   6.485   3.513
  259PHE     CG 2361   6.056   6.595   3.359
  259PHE    CD1 2362   6.079   6.733   3.363
  259PHE    HD1 2363   6.115   6.789   3.448
  259PHE    CE1 2364   6.053   6.811   3.253
  259PHE    HE1 2365   6.061   6.918   3.253
  259PHE     CZ 2366   6.026   6.752   3.126
  259PHE     HZ 2367   6.007   6.813   3.039
  259PHE    CE2 2368   6.017   6.613   3.114
  259PHE    HE2 2369   5.991   6.570   3.019
  259PHE    CD2 2370   6.028   6.541   3.235
  259PHE    HD2 2371   6.021   6.435   3.217
  259PHE      C 2372   5.845   6.608   3.584
  259PHE      O 2373   5.769   6.545   3.513
  260TYR      N 2374   5.819   6.727   3.634
  260TYR      H 2375   5.894   6.774   3.683
  260TYR     CA 2376   5.700   6.806   3.598
  260TYR     HA 2377   5.615   6.738   3.593
  260TYR     CB 2378   5.662   6.903   3.705
  260TYR    HB1 2379   5.739   6.978   3.720
  260TYR    HB2 2380   5.649   6.853   3.800
  260TYR     CG 2381   5.534   6.985   3.670
  260TYR    CD1 2382   5.407   6.929   3.671
  260TYR    HD1 2383   5.391   6.826   3.702
  260TYR    CE1 2384   5.297   7.002   3.643
  260TYR    HE1 2385   5.200   6.955   3.649
  260TYR     CZ 2386   5.312   7.140   3.594
  260TYR     OH 2387   5.200   7.217   3.571
  260TYR     HH 2388   5.124   7.179   3.616
  260TYR    CE2 2389   5.439   7.193   3.579
  260TYR    HE2 2390   5.447   7.298   3.555
  260TYR    CD2 2391   5.549   7.120   3.625
  260TYR    HD2 2392   5.651   7.155   3.629
  260TYR      C 2393   5.719   6.877   3.468
  260TYR      O 2394   5.810   6.960   3.457
  261PHE      N 2395   5.620   6.856   3.377
  261PHE      H 2396   5.558   6.777   3.385
  261PHE     CA 2397   5.619   6.932   3.255
  261PHE     HA 2398   5.694   7.011   3.258
  261PHE     CB 2399   5.648   6.837   3.135
  261PHE    HB1 2400   5.756   6.835   3.120
  261PHE    HB2 2401   5.616   6.886   3.043
  261PHE     CG 2402   5.593   6.693   3.152
  261PHE    CD1 2403   5.673   6.599   3.222
  261PHE    HD1 2404   5.764   6.632   3.270
  261PHE    CE1 2405   5.632   6.469   3.236
  261PHE    HE1 2406   5.702   6.406   3.290
  261PHE     CZ 2407   5.506   6.426   3.185
  261PHE     HZ 2408   5.469   6.326   3.200
  261PHE    CE2 2409   5.429   6.522   3.109
  261PHE    HE2 2410   5.345   6.484   3.054
  261PHE    CD2 2411   5.468   6.652   3.099
  261PHE    HD2 2412   5.405   6.725   3.052
  261PHE      C 2413   5.481   6.998   3.241
  261PHE      O 2414   5.469   7.086   3.156
  262GLY      N 2415   5.379   6.953   3.312
  262GLY      H 2416   5.392   6.908   3.401
  262GLY     CA 2417   5.234   6.993   3.285
  262GLY    HA1 2418   5.224   7.071   3.210
  262GLY    HA2 2419   5.198   7.045   3.374
  262GLY      C 2420   5.140   6.873   3.271
  262GLY      O 2421   5.024   6.882   3.243
  263GLU      N 2422   5.200   6.750   3.280
  263GLU      H 2423   5.300   6.751   3.289
  263GLU     CA 2424   5.135   6.621   3.288
  263GLU     HA 2425   5.213   6.546   3.275
  263GLU     CB 2426   5.069   6.614   3.425
  263GLU    HB1 2427   5.043   6.509   3.438
  263GLU    HB2 2428   4.984   6.682   3.420
  263GLU     CG 2429   5.151   6.652   3.548
  263GLU    HG1 2430   5.207   6.744   3.534
  263GLU    HG2 2431   5.216   6.565   3.560
  263GLU     CD 2432   5.066   6.661   3.673
  263GLU    OE1 2433   5.122   6.725   3.767
  263GLU    OE2 2434   4.955   6.606   3.678
  263GLU      C 2435   5.052   6.577   3.163
  263GLU      O 2436   4.998   6.461   3.172
  264THR      N 2437   5.051   6.643   3.053
  264THR      H 2438   5.094   6.735   3.055
  264THR     CA 2439   4.982   6.600   2.928
  264THR     HA 2440   4.956   6.495   2.920
  264THR     CB 2441   4.856   6.675   2.896
  264THR     HB 2442   4.795   6.627   2.819
  264THR    CG2 2443   4.773   6.698   3.024
  264THR   HG21 2444   4.677   6.737   2.988
  264THR   HG22 2445   4.753   6.602   3.073
  264THR   HG23 2446   4.820   6.764   3.096
  264THR    OG1 2447   4.884   6.804   2.843
  264THR    HG1 2448   4.803   6.822   2.794
  264THR      C 2449   5.074   6.616   2.802
  264THR      O 2450   5.177   6.684   2.820
  265PRO      N 2451   5.044   6.572   2.684
  265PRO     CD 2452   4.932   6.495   2.655
  265PRO    HD1 2453   4.846   6.557   2.628
  265PRO    HD2 2454   4.908   6.424   2.734
  265PRO     CG 2455   4.968   6.417   2.534
  265PRO    HG1 2456   4.877   6.397   2.476
  265PRO    HG2 2457   5.030   6.329   2.552
  265PRO     CB 2458   5.048   6.524   2.451
  265PRO    HB1 2459   4.987   6.596   2.397
  265PRO    HB2 2460   5.123   6.477   2.387
  265PRO     CA 2461   5.116   6.592   2.560
  265PRO     HA 2462   5.215   6.547   2.567
  265PRO      C 2463   5.140   6.743   2.528
  265PRO      O 2464   5.260   6.780   2.505
  266LEU      N 2465   5.038   6.833   2.533
  266LEU      H 2466   4.940   6.809   2.543
  266LEU     CA 2467   5.055   6.971   2.492
  266LEU     HA 2468   5.092   6.963   2.390
  266LEU     CB 2469   4.924   7.053   2.483
  266LEU    HB1 2470   4.891   7.045   2.587
  266LEU    HB2 2471   4.852   6.996   2.425
  266LEU     CG 2472   4.934   7.196   2.424
  266LEU     HG 2473   4.999   7.257   2.486
  266LEU    CD1 2474   4.978   7.201   2.273
  266LEU   HD11 2475   4.976   7.305   2.241
  266LEU   HD12 2476   5.081   7.171   2.253
  266LEU   HD13 2477   4.903   7.154   2.210
  266LEU    CD2 2478   4.791   7.253   2.443
  266LEU   HD21 2479   4.722   7.187   2.390
  266LEU   HD22 2480   4.761   7.258   2.548
  266LEU   HD23 2481   4.798   7.356   2.410
  266LEU      C 2482   5.169   7.048   2.570
  266LEU      O 2483   5.266   7.099   2.515
  267ALA      N 2484   5.151   7.040   2.704
  267ALA      H 2485   5.092   6.969   2.746
  267ALA     CA 2486   5.255   7.102   2.791
  267ALA     HA 2487   5.284   7.203   2.762
  267ALA     CB 2488   5.191   7.108   2.932
  267ALA    HB1 2489   5.100   7.168   2.934
  267ALA    HB2 2490   5.175   7.007   2.969
  267ALA    HB3 2491   5.255   7.163   3.001
  267ALA      C 2492   5.387   7.015   2.781
  267ALA      O 2493   5.502   7.068   2.793
  268LEU      N 2494   5.387   6.881   2.759
  268LEU      H 2495   5.303   6.824   2.758
  268LEU     CA 2496   5.522   6.805   2.748
  268LEU     HA 2497   5.585   6.823   2.836
  268LEU     CB 2498   5.488   6.661   2.731
  268LEU    HB1 2499   5.420   6.649   2.646
  268LEU    HB2 2500   5.430   6.635   2.819
  268LEU     CG 2501   5.609   6.563   2.716
  268LEU     HG 2502   5.654   6.595   2.622
  268LEU    CD1 2503   5.720   6.561   2.821
  268LEU   HD11 2504   5.750   6.661   2.853
  268LEU   HD12 2505   5.678   6.513   2.910
  268LEU   HD13 2506   5.803   6.495   2.794
  268LEU    CD2 2507   5.551   6.419   2.704
  268LEU   HD21 2508   5.496   6.396   2.613
  268LEU   HD22 2509   5.624   6.339   2.718
  268LEU   HD23 2510   5.486   6.391   2.787
  268LEU      C 2511   5.604   6.849   2.624
  268LEU      O 2512   5.716   6.893   2.639
  269ALA      N 2513   5.540   6.863   2.506
  269ALA      H 2514   5.442   6.840   2.509
  269ALA     CA 2515   5.599   6.914   2.377
  269ALA     HA 2516   5.684   6.851   2.354
  269ALA     CB 2517   5.500   6.916   2.258
  269ALA    HB1 2518   5.516   6.997   2.187
  269ALA    HB2 2519   5.510   6.827   2.196
  269ALA    HB3 2520   5.396   6.922   2.290
  269ALA      C 2521   5.654   7.056   2.383
  269ALA      O 2522   5.760   7.080   2.325
  270ALA      N 2523   5.577   7.143   2.451
  270ALA      H 2524   5.488   7.108   2.484
  270ALA     CA 2525   5.616   7.281   2.480
  270ALA     HA 2526   5.635   7.342   2.392
  270ALA     CB 2527   5.496   7.337   2.552
  270ALA    HB1 2528   5.501   7.446   2.555
  270ALA    HB2 2529   5.406   7.308   2.498
  270ALA    HB3 2530   5.497   7.300   2.655
  270ALA      C 2531   5.742   7.288   2.566
  270ALA      O 2532   5.838   7.359   2.540
  271CYS      N 2533   5.752   7.213   2.675
  271CYS      H 2534   5.680   7.144   2.690
  271CYS     CA 2535   5.867   7.208   2.763
  271CYS     HA 2536   5.888   7.311   2.795
  271CYS     CB 2537   5.823   7.127   2.882
  271CYS    HB1 2538   5.777   7.037   2.841
  271CYS    HB2 2539   5.742   7.182   2.929
  271CYS     SG 2540   5.947   7.078   3.003
  271CYS     HG 2541   6.010   7.194   3.023
  271CYS      C 2542   5.991   7.140   2.703
  271CYS      O 2543   6.102   7.194   2.717
  272THR      N 2544   5.975   7.024   2.636
  272THR      H 2545   5.883   6.983   2.642
  272THR     CA 2546   6.071   6.953   2.554
  272THR     HA 2547   6.154   6.954   2.625
  272THR     CB 2548   6.033   6.798   2.534
  272THR     HB 2549   6.091   6.746   2.458
  272THR    CG2 2550   6.017   6.716   2.657
  272THR   HG21 2551   5.986   6.782   2.738
  272THR   HG22 2552   5.952   6.630   2.641
  272THR   HG23 2553   6.113   6.673   2.685
  272THR    OG1 2554   5.911   6.795   2.463
  272THR    HG1 2555   5.847   6.819   2.531
  272THR      C 2556   6.112   7.016   2.420
  272THR      O 2557   6.189   6.963   2.341
  273ASN      N 2558   6.058   7.142   2.408
  273ASN      H 2559   5.997   7.182   2.477
  273ASN     CA 2560   6.075   7.238   2.295
  273ASN     HA 2561   5.991   7.303   2.315
  273ASN     CB 2562   6.206   7.326   2.304
  273ASN    HB1 2563   6.289   7.260   2.327
  273ASN    HB2 2564   6.189   7.394   2.387
  273ASN     CG 2565   6.235   7.405   2.181
  273ASN    OD1 2566   6.153   7.480   2.138
  273ASN    ND2 2567   6.355   7.396   2.132
  273ASN   HD21 2568   6.427   7.333   2.164
  273ASN   HD22 2569   6.372   7.456   2.053
  273ASN      C 2570   6.048   7.172   2.156
  273ASN      O 2571   6.142   7.149   2.075
  274GLN      N 2572   5.920   7.155   2.115
  274GLN      H 2573   5.848   7.176   2.183
  274GLN     CA 2574   5.877   7.096   1.989
  274GLN     HA 2575   5.968   7.099   1.929
  274GLN     CB 2576   5.845   6.946   2.015
  274GLN    HB1 2577   5.812   6.895   1.924
  274GLN    HB2 2578   5.769   6.936   2.092
  274GLN     CG 2579   5.963   6.865   2.064
  274GLN    HG1 2580   6.006   6.902   2.158
  274GLN    HG2 2581   6.037   6.879   1.985
  274GLN     CD 2582   5.940   6.716   2.077
  274GLN    OE1 2583   5.930   6.634   1.986
  274GLN    NE2 2584   5.912   6.676   2.198
  274GLN   HE21 2585   5.926   6.736   2.278
  274GLN   HE22 2586   5.915   6.577   2.219
  274GLN      C 2587   5.763   7.174   1.918
  274GLN      O 2588   5.650   7.125   1.914
  275PRO      N 2589   5.796   7.302   1.875
  275PRO     CD 2590   5.930   7.362   1.866
  275PRO    HD1 2591   5.980   7.324   1.777
  275PRO    HD2 2592   5.985   7.338   1.958
  275PRO     CG 2593   5.913   7.510   1.867
  275PRO    HG1 2594   5.996   7.559   1.816
  275PRO    HG2 2595   5.914   7.534   1.973
  275PRO     CB 2596   5.778   7.525   1.801
  275PRO    HB1 2597   5.793   7.532   1.693
  275PRO    HB2 2598   5.733   7.614   1.843
  275PRO     CA 2599   5.700   7.401   1.853
  275PRO     HA 2600   5.645   7.427   1.943
  275PRO      C 2601   5.602   7.356   1.743
  275PRO      O 2602   5.483   7.375   1.765
  276GLU      N 2603   5.647   7.277   1.647
  276GLU      H 2604   5.746   7.257   1.641
  276GLU     CA 2605   5.564   7.219   1.538
  276GLU     HA 2606   5.511   7.291   1.475
  276GLU     CB 2607   5.660   7.130   1.453
  276GLU    HB1 2608   5.598   7.069   1.387
  276GLU    HB2 2609   5.707   7.051   1.512
  276GLU     CG 2610   5.766   7.198   1.369
  276GLU    HG1 2611   5.716   7.273   1.307
  276GLU    HG2 2612   5.800   7.129   1.291
  276GLU     CD 2613   5.888   7.258   1.443
  276GLU    OE1 2614   5.938   7.364   1.391
  276GLU    OE2 2615   5.928   7.211   1.550
  276GLU      C 2616   5.467   7.110   1.590
  276GLU      O 2617   5.372   7.076   1.526
  277ILE      N 2618   5.496   7.049   1.705
  277ILE      H 2619   5.589   7.069   1.738
  277ILE     CA 2620   5.416   6.945   1.770
  277ILE     HA 2621   5.355   6.900   1.691
  277ILE     CB 2622   5.510   6.833   1.828
  277ILE     HB 2623   5.566   6.880   1.909
  277ILE    CG2 2624   5.428   6.725   1.896
  277ILE   HG21 2625   5.353   6.767   1.964
  277ILE   HG22 2626   5.382   6.663   1.820
  277ILE   HG23 2627   5.504   6.666   1.948
  277ILE    CG1 2628   5.609   6.766   1.730
  277ILE   HG11 2629   5.657   6.686   1.786
  277ILE   HG12 2630   5.681   6.838   1.691
  277ILE     CD 2631   5.542   6.690   1.609
  277ILE    HD1 2632   5.482   6.766   1.561
  277ILE    HD2 2633   5.629   6.646   1.560
  277ILE    HD3 2634   5.474   6.608   1.630
  277ILE      C 2635   5.314   7.010   1.868
  277ILE      O 2636   5.200   6.969   1.883
  278VAL      N 2637   5.353   7.125   1.924
  278VAL      H 2638   5.446   7.156   1.900
  278VAL     CA 2639   5.261   7.220   1.986
  278VAL     HA 2640   5.201   7.165   2.059
  278VAL     CB 2641   5.334   7.322   2.067
  278VAL     HB 2642   5.395   7.389   2.007
  278VAL    CG1 2643   5.239   7.425   2.137
  278VAL   HG11 2644   5.298   7.500   2.190
  278VAL   HG12 2645   5.180   7.491   2.073
  278VAL   HG13 2646   5.177   7.367   2.205
  278VAL    CG2 2647   5.416   7.251   2.174
  278VAL   HG21 2648   5.353   7.177   2.224
  278VAL   HG22 2649   5.512   7.219   2.134
  278VAL   HG23 2650   5.436   7.325   2.251
  278VAL      C 2651   5.162   7.281   1.892
  278VAL      O 2652   5.044   7.269   1.913
  279GLN      N 2653   5.208   7.325   1.774
  279GLN      H 2654   5.307   7.344   1.773
  279GLN     CA 2655   5.131   7.360   1.653
  279GLN     HA 2656   5.073   7.451   1.670
  279GLN     CB 2657   5.224   7.404   1.535
  279GLN    HB1 2658   5.285   7.325   1.492
  279GLN    HB2 2659   5.298   7.478   1.566
  279GLN     CG 2660   5.129   7.460   1.433
  279GLN    HG1 2661   5.045   7.518   1.471
  279GLN    HG2 2662   5.089   7.380   1.370
  279GLN     CD 2663   5.191   7.569   1.347
  279GLN    OE1 2664   5.183   7.563   1.225
  279GLN    NE2 2665   5.227   7.682   1.402
  279GLN   HE21 2666   5.216   7.701   1.500
  279GLN   HE22 2667   5.265   7.754   1.342
  279GLN      C 2668   5.037   7.246   1.609
  279GLN      O 2669   4.920   7.271   1.575
  280LEU      N 2670   5.088   7.122   1.608
  280LEU      H 2671   5.185   7.116   1.639
  280LEU     CA 2672   5.019   7.000   1.560
  280LEU     HA 2673   4.979   7.019   1.460
  280LEU     CB 2674   5.117   6.876   1.542
  280LEU    HB1 2675   5.172   6.857   1.635
  280LEU    HB2 2676   5.194   6.916   1.476
  280LEU     CG 2677   5.055   6.753   1.485
  280LEU     HG 2678   4.977   6.732   1.559
  280LEU    CD1 2679   5.165   6.642   1.481
  280LEU   HD11 2680   5.268   6.674   1.466
  280LEU   HD12 2681   5.151   6.571   1.563
  280LEU   HD13 2682   5.139   6.583   1.393
  280LEU    CD2 2683   4.992   6.776   1.345
  280LEU   HD21 2684   4.920   6.857   1.345
  280LEU   HD22 2685   5.066   6.810   1.273
  280LEU   HD23 2686   4.947   6.679   1.321
  280LEU      C 2687   4.897   6.960   1.650
  280LEU      O 2688   4.786   6.922   1.604
  281LEU      N 2689   4.911   6.974   1.778
  281LEU      H 2690   4.994   7.024   1.809
  281LEU     CA 2691   4.804   6.969   1.877
  281LEU     HA 2692   4.746   6.879   1.856
  281LEU     CB 2693   4.866   6.949   2.015
  281LEU    HB1 2694   4.816   7.014   2.087
  281LEU    HB2 2695   4.969   6.984   2.017
  281LEU     CG 2696   4.845   6.807   2.064
  281LEU     HG 2697   4.743   6.774   2.046
  281LEU    CD1 2698   4.947   6.706   1.996
  281LEU   HD11 2699   4.942   6.608   2.044
  281LEU   HD12 2700   4.924   6.700   1.890
  281LEU   HD13 2701   5.046   6.745   2.018
  281LEU    CD2 2702   4.870   6.799   2.208
  281LEU   HD21 2703   4.857   6.697   2.244
  281LEU   HD22 2704   4.972   6.835   2.227
  281LEU   HD23 2705   4.789   6.860   2.248
  281LEU      C 2706   4.711   7.090   1.862
  281LEU      O 2707   4.591   7.063   1.858
  282MET      N 2708   4.758   7.213   1.832
  282MET      H 2709   4.853   7.235   1.804
  282MET     CA 2710   4.665   7.325   1.817
  282MET     HA 2711   4.589   7.317   1.894
  282MET     CB 2712   4.722   7.457   1.857
  282MET    HB1 2713   4.658   7.545   1.855
  282MET    HB2 2714   4.812   7.479   1.800
  282MET     CG 2715   4.769   7.442   2.005
  282MET    HG1 2716   4.863   7.387   2.012
  282MET    HG2 2717   4.695   7.397   2.070
  282MET     SD 2718   4.819   7.601   2.087
  282MET     CE 2719   4.923   7.677   1.958
  282MET    HE1 2720   4.872   7.713   1.868
  282MET    HE2 2721   4.968   7.765   2.004
  282MET    HE3 2722   5.003   7.605   1.943
  282MET      C 2723   4.588   7.338   1.685
  282MET      O 2724   4.484   7.407   1.679
  283GLU      N 2725   4.639   7.262   1.588
  283GLU      H 2726   4.731   7.220   1.591
  283GLU     CA 2727   4.568   7.243   1.461
  283GLU     HA 2728   4.515   7.333   1.430
  283GLU     CB 2729   4.669   7.203   1.351
  283GLU    HB1 2730   4.614   7.171   1.263
  283GLU    HB2 2731   4.728   7.121   1.392
  283GLU     CG 2732   4.761   7.322   1.303
  283GLU    HG1 2733   4.859   7.292   1.266
  283GLU    HG2 2734   4.779   7.387   1.388
  283GLU     CD 2735   4.670   7.398   1.208
  283GLU    OE1 2736   4.689   7.382   1.081
  283GLU    OE2 2737   4.588   7.478   1.252
  283GLU      C 2738   4.465   7.135   1.477
  283GLU      O 2739   4.376   7.130   1.398
  284ASN      N 2740   4.477   7.043   1.574
  284ASN      H 2741   4.545   7.063   1.646
  284ASN     CA 2742   4.390   6.925   1.586
  284ASN     HA 2743   4.360   6.902   1.484
  284ASN     CB 2744   4.464   6.806   1.648
  284ASN    HB1 2745   4.401   6.747   1.714
  284ASN    HB2 2746   4.539   6.843   1.718
  284ASN     CG 2747   4.512   6.704   1.542
  284ASN    OD1 2748   4.448   6.602   1.521
  284ASN    ND2 2749   4.610   6.740   1.468
  284ASN   HD21 2750   4.666   6.818   1.501
  284ASN   HD22 2751   4.648   6.671   1.405
  284ASN      C 2752   4.269   6.972   1.664
  284ASN      O 2753   4.284   7.007   1.781
  285GLU      N 2754   4.147   6.961   1.606
  285GLU      H 2755   4.147   6.946   1.506
  285GLU     CA 2756   4.022   7.002   1.669
  285GLU     HA 2757   4.029   7.110   1.686
  285GLU     CB 2758   3.910   6.974   1.571
  285GLU    HB1 2759   3.875   6.871   1.569
  285GLU    HB2 2760   3.948   6.997   1.472
  285GLU     CG 2761   3.793   7.068   1.610
  285GLU    HG1 2762   3.825   7.172   1.600
  285GLU    HG2 2763   3.762   7.048   1.712
  285GLU     CD 2764   3.671   7.044   1.515
  285GLU    OE1 2765   3.687   7.079   1.395
  285GLU    OE2 2766   3.573   6.979   1.557
  285GLU      C 2767   4.006   6.918   1.802
  285GLU      O 2768   3.956   6.973   1.896
  286GLN      N 2769   4.049   6.790   1.810
  286GLN      H 2770   4.086   6.742   1.729
  286GLN     CA 2771   4.047   6.712   1.933
  286GLN     HA 2772   3.942   6.693   1.955
  286GLN     CB 2773   4.131   6.588   1.913
  286GLN    HB1 2774   4.152   6.551   2.014
  286GLN    HB2 2775   4.224   6.622   1.868
  286GLN     CG 2776   4.079   6.477   1.827
  286GLN    HG1 2777   4.166   6.425   1.785
  286GLN    HG2 2778   4.038   6.524   1.738
  286GLN     CD 2779   3.976   6.376   1.879
  286GLN    OE1 2780   3.954   6.362   1.994
  286GLN    NE2 2781   3.932   6.294   1.795
  286GLN   HE21 2782   3.940   6.315   1.696
  286GLN   HE22 2783   3.863   6.226   1.824
  286GLN      C 2784   4.102   6.784   2.056
  286GLN      O 2785   4.049   6.773   2.163
  287THR      N 2786   4.208   6.857   2.043
  287THR      H 2787   4.241   6.863   1.948
  287THR     CA 2788   4.282   6.919   2.159
  287THR     HA 2789   4.306   6.846   2.236
  287THR     CB 2790   4.408   6.979   2.094
  287THR     HB 2791   4.387   7.057   2.021
  287THR    CG2 2792   4.498   7.028   2.201
  287THR   HG21 2793   4.603   7.037   2.174
  287THR   HG22 2794   4.455   7.120   2.240
  287THR   HG23 2795   4.490   6.957   2.283
  287THR    OG1 2796   4.481   6.889   2.017
  287THR    HG1 2797   4.529   6.939   1.950
  287THR      C 2798   4.212   7.040   2.221
  287THR      O 2799   4.177   7.136   2.152
  288ASP      N 2800   4.200   7.043   2.350
  288ASP      H 2801   4.216   6.961   2.406
  288ASP     CA 2802   4.154   7.157   2.428
  288ASP     HA 2803   4.108   7.229   2.361
  288ASP     CB 2804   4.057   7.112   2.539
  288ASP    HB1 2805   4.118   7.051   2.606
  288ASP    HB2 2806   3.980   7.061   2.481
  288ASP     CG 2807   3.985   7.218   2.620
  288ASP    OD1 2808   3.897   7.182   2.695
  288ASP    OD2 2809   4.019   7.341   2.621
  288ASP      C 2810   4.282   7.219   2.485
  288ASP      O 2811   4.345   7.171   2.576
  289ILE      N 2812   4.305   7.341   2.431
  289ILE      H 2813   4.243   7.378   2.361
  289ILE     CA 2814   4.417   7.435   2.465
  289ILE     HA 2815   4.512   7.381   2.469
  289ILE     CB 2816   4.429   7.559   2.361
  289ILE     HB 2817   4.335   7.610   2.340
  289ILE    CG2 2818   4.526   7.667   2.408
  289ILE   HG21 2819   4.558   7.744   2.337
  289ILE   HG22 2820   4.479   7.708   2.497
  289ILE   HG23 2821   4.622   7.618   2.425
  289ILE    CG1 2822   4.474   7.498   2.230
  289ILE   HG11 2823   4.417   7.408   2.207
  289ILE   HG12 2824   4.577   7.463   2.237
  289ILE     CD 2825   4.451   7.600   2.115
  289ILE    HD1 2826   4.519   7.686   2.114
  289ILE    HD2 2827   4.461   7.554   2.017
  289ILE    HD3 2828   4.345   7.625   2.114
  289ILE      C 2829   4.406   7.487   2.616
  289ILE      O 2830   4.513   7.511   2.667
  290THR      N 2831   4.293   7.486   2.684
  290THR      H 2832   4.214   7.443   2.639
  290THR     CA 2833   4.275   7.530   2.824
  290THR     HA 2834   4.345   7.613   2.836
  290THR     CB 2835   4.138   7.589   2.855
  290THR     HB 2836   4.136   7.633   2.955
  290THR    CG2 2837   4.085   7.701   2.769
  290THR   HG21 2838   4.168   7.770   2.752
  290THR   HG22 2839   4.051   7.652   2.678
  290THR   HG23 2840   4.000   7.751   2.816
  290THR    OG1 2841   4.045   7.482   2.857
  290THR    HG1 2842   4.038   7.450   2.766
  290THR      C 2843   4.316   7.432   2.928
  290THR      O 2844   4.300   7.458   3.048
  291SER      N 2845   4.359   7.310   2.885
  291SER      H 2846   4.355   7.291   2.786
  291SER     CA 2847   4.380   7.188   2.969
  291SER     HA 2848   4.282   7.170   3.012
  291SER     CB 2849   4.425   7.064   2.882
  291SER    HB1 2850   4.449   6.973   2.937
  291SER    HB2 2851   4.509   7.081   2.815
  291SER     OG 2852   4.313   7.026   2.805
  291SER     HG 2853   4.317   7.062   2.716
  291SER      C 2854   4.493   7.205   3.077
  291SER      O 2855   4.575   7.298   3.071
  292GLN      N 2856   4.484   7.122   3.185
  292GLN      H 2857   4.408   7.056   3.188
  292GLN     CA 2858   4.551   7.146   3.313
  292GLN     HA 2859   4.627   7.223   3.300
  292GLN     CB 2860   4.449   7.195   3.417
  292GLN    HB1 2861   4.497   7.206   3.515
  292GLN    HB2 2862   4.365   7.126   3.422
  292GLN     CG 2863   4.395   7.334   3.381
  292GLN    HG1 2864   4.362   7.341   3.277
  292GLN    HG2 2865   4.477   7.404   3.394
  292GLN     CD 2866   4.291   7.393   3.477
  292GLN    OE1 2867   4.292   7.508   3.515
  292GLN    NE2 2868   4.182   7.326   3.498
  292GLN   HE21 2869   4.176   7.230   3.466
  292GLN   HE22 2870   4.106   7.364   3.553
  292GLN      C 2871   4.623   7.019   3.362
  292GLN      O 2872   4.589   6.905   3.326
  293ASP      N 2873   4.706   7.046   3.467
  293ASP      H 2874   4.724   7.143   3.490
  293ASP     CA 2875   4.776   6.940   3.542
  293ASP     HA 2876   4.802   6.864   3.469
  293ASP     CB 2877   4.905   6.984   3.615
  293ASP    HB1 2878   4.974   7.019   3.538
  293ASP    HB2 2879   4.952   6.898   3.662
  293ASP     CG 2880   4.892   7.095   3.713
  293ASP    OD1 2881   4.782   7.142   3.749
  293ASP    OD2 2882   4.997   7.150   3.753
  293ASP      C 2883   4.679   6.867   3.640
  293ASP      O 2884   4.560   6.896   3.646
  294SER      N 2885   4.721   6.773   3.725
  294SER      H 2886   4.818   6.746   3.714
  294SER     CA 2887   4.656   6.715   3.847
  294SER     HA 2888   4.595   6.628   3.824
  294SER     CB 2889   4.765   6.657   3.933
  294SER    HB1 2890   4.813   6.572   3.883
  294SER    HB2 2891   4.729   6.625   4.031
  294SER     OG 2892   4.868   6.755   3.963
  294SER     HG 2893   4.955   6.714   3.953
  294SER      C 2894   4.564   6.809   3.927
  294SER      O 2895   4.472   6.760   3.987
  295ARG      N 2896   4.599   6.942   3.933
  295ARG      H 2897   4.685   6.963   3.884
  295ARG     CA 2898   4.522   7.037   4.019
  295ARG     HA 2899   4.433   6.986   4.055
  295ARG     CB 2900   4.610   7.090   4.135
  295ARG    HB1 2901   4.564   7.180   4.175
  295ARG    HB2 2902   4.716   7.108   4.115
  295ARG     CG 2903   4.615   6.988   4.243
  295ARG    HG1 2904   4.670   6.899   4.211
  295ARG    HG2 2905   4.514   6.953   4.269
  295ARG     CD 2906   4.689   7.037   4.365
  295ARG    HD1 2907   4.642   7.125   4.408
  295ARG    HD2 2908   4.787   7.075   4.335
  295ARG     NE 2909   4.690   6.927   4.461
  295ARG     HE 2910   4.766   6.860   4.459
  295ARG     CZ 2911   4.602   6.894   4.556
  295ARG    NH1 2912   4.492   6.956   4.570
  295ARG   HH11 2913   4.469   7.034   4.510
  295ARG   HH12 2914   4.427   6.946   4.647
  295ARG    NH2 2915   4.632   6.791   4.630
  295ARG   HH21 2916   4.717   6.737   4.619
  295ARG   HH22 2917   4.554   6.746   4.674
  295ARG      C 2918   4.460   7.158   3.944
  295ARG      O 2919   4.362   7.216   3.994
  296GLY      N 2920   4.509   7.209   3.831
  296GLY      H 2921   4.600   7.183   3.796
  296GLY     CA 2922   4.452   7.324   3.763
  296GLY    HA1 2923   4.398   7.385   3.835
  296GLY    HA2 2924   4.383   7.289   3.686
  296GLY      C 2925   4.553   7.427   3.696
  296GLY      O 2926   4.525   7.547   3.689
  297ASN      N 2927   4.676   7.388   3.663
  297ASN      H 2928   4.720   7.300   3.684
  297ASN     CA 2929   4.766   7.486   3.603
  297ASN     HA 2930   4.739   7.591   3.618
  297ASN     CB 2931   4.903   7.464   3.664
  297ASN    HB1 2932   4.981   7.531   3.629
  297ASN    HB2 2933   4.954   7.370   3.644
  297ASN     CG 2934   4.896   7.478   3.818
  297ASN    OD1 2935   4.909   7.587   3.867
  297ASN    ND2 2936   4.882   7.366   3.890
  297ASN   HD21 2937   4.868   7.281   3.838
  297ASN   HD22 2938   4.865   7.374   3.989
  297ASN      C 2939   4.768   7.457   3.449
  297ASN      O 2940   4.820   7.355   3.410
  298ASN      N 2941   4.716   7.559   3.378
  298ASN      H 2942   4.677   7.637   3.429
  298ASN     CA 2943   4.726   7.574   3.231
  298ASN     HA 2944   4.677   7.493   3.177
  298ASN     CB 2945   4.643   7.692   3.178
  298ASN    HB1 2946   4.545   7.695   3.226
  298ASN    HB2 2947   4.635   7.682   3.070
  298ASN     CG 2948   4.705   7.835   3.194
  298ASN    OD1 2949   4.824   7.863   3.221
  298ASN    ND2 2950   4.627   7.939   3.173
  298ASN   HD21 2951   4.529   7.933   3.151
  298ASN   HD22 2952   4.669   8.031   3.173
  298ASN      C 2953   4.873   7.568   3.185
  298ASN      O 2954   4.968   7.570   3.255
  299ILE      N 2955   4.893   7.570   3.053
  299ILE      H 2956   4.817   7.575   2.987
  299ILE     CA 2957   5.031   7.566   2.987
  299ILE     HA 2958   5.082   7.472   3.010
  299ILE     CB 2959   5.014   7.550   2.834
  299ILE     HB 2960   4.947   7.468   2.807
  299ILE    CG2 2961   4.945   7.674   2.773
  299ILE   HG21 2962   5.007   7.762   2.787
  299ILE   HG22 2963   4.935   7.665   2.665
  299ILE   HG23 2964   4.849   7.693   2.820
  299ILE    CG1 2965   5.153   7.529   2.774
  299ILE   HG11 2966   5.212   7.464   2.839
  299ILE   HG12 2967   5.208   7.623   2.767
  299ILE     CD 2968   5.153   7.466   2.633
  299ILE    HD1 2969   5.260   7.469   2.612
  299ILE    HD2 2970   5.129   7.360   2.643
  299ILE    HD3 2971   5.081   7.513   2.566
  299ILE      C 2972   5.132   7.682   3.021
  299ILE      O 2973   5.250   7.661   3.043
  300LEU      N 2974   5.090   7.810   3.032
  300LEU      H 2975   4.990   7.825   3.025
  300LEU     CA 2976   5.175   7.920   3.078
  300LEU     HA 2977   5.265   7.929   3.017
  300LEU     CB 2978   5.101   8.052   3.053
  300LEU    HB1 2979   5.156   8.139   3.089
  300LEU    HB2 2980   5.010   8.047   3.114
  300LEU     CG 2981   5.070   8.087   2.907
  300LEU     HG 2982   4.989   8.019   2.878
  300LEU    CD1 2983   5.026   8.234   2.888
  300LEU   HD11 2984   4.941   8.256   2.952
  300LEU   HD12 2985   5.105   8.305   2.913
  300LEU   HD13 2986   4.998   8.266   2.788
  300LEU    CD2 2987   5.186   8.052   2.810
  300LEU   HD21 2988   5.164   8.093   2.711
  300LEU   HD22 2989   5.283   8.088   2.845
  300LEU   HD23 2990   5.191   7.943   2.805
  300LEU      C 2991   5.218   7.911   3.227
  300LEU      O 2992   5.333   7.937   3.271
  301HIS      N 2993   5.133   7.849   3.314
  301HIS      H 2994   5.053   7.801   3.275
  301HIS     CA 2995   5.172   7.811   3.448
  301HIS     HA 2996   5.208   7.900   3.499
  301HIS     CB 2997   5.052   7.769   3.528
  301HIS    HB1 2998   5.094   7.727   3.620
  301HIS    HB2 2999   4.993   7.693   3.476
  301HIS     CG 3000   4.969   7.882   3.568
  301HIS    ND1 3001   4.867   7.947   3.496
  301HIS    HD1 3002   4.847   7.929   3.399
  301HIS    CE1 3003   4.800   8.025   3.575
  301HIS    HE1 3004   4.706   8.071   3.550
  301HIS    NE2 3005   4.853   8.019   3.699
  301HIS    CD2 3006   4.963   7.935   3.691
  301HIS    HD2 3007   5.021   7.899   3.775
  301HIS      C 3008   5.272   7.691   3.456
  301HIS      O 3009   5.368   7.695   3.532
  302ALA      N 3010   5.264   7.599   3.360
  302ALA      H 3011   5.185   7.613   3.299
  302ALA     CA 3012   5.359   7.495   3.333
  302ALA     HA 3013   5.384   7.432   3.419
  302ALA     CB 3014   5.295   7.397   3.234
  302ALA    HB1 3015   5.356   7.307   3.234
  302ALA    HB2 3016   5.196   7.374   3.274
  302ALA    HB3 3017   5.292   7.435   3.132
  302ALA      C 3018   5.499   7.549   3.288
  302ALA      O 3019   5.595   7.542   3.366
  303LEU      N 3020   5.506   7.616   3.175
  303LEU      H 3021   5.435   7.623   3.103
  303LEU     CA 3022   5.616   7.704   3.136
  303LEU     HA 3023   5.698   7.638   3.110
  303LEU     CB 3024   5.579   7.778   3.005
  303LEU    HB1 3025   5.667   7.835   2.975
  303LEU    HB2 3026   5.512   7.862   3.028
  303LEU     CG 3027   5.545   7.696   2.876
  303LEU     HG 3028   5.450   7.643   2.887
  303LEU    CD1 3029   5.521   7.789   2.754
  303LEU   HD11 3030   5.484   7.723   2.675
  303LEU   HD12 3031   5.436   7.853   2.778
  303LEU   HD13 3032   5.606   7.847   2.719
  303LEU    CD2 3033   5.665   7.621   2.825
  303LEU   HD21 3034   5.754   7.681   2.805
  303LEU   HD22 3035   5.702   7.546   2.894
  303LEU   HD23 3036   5.633   7.565   2.736
  303LEU      C 3037   5.680   7.796   3.247
  303LEU      O 3038   5.799   7.792   3.265
  304VAL      N 3039   5.602   7.869   3.327
  304VAL      H 3040   5.503   7.856   3.311
  304VAL     CA 3041   5.646   7.949   3.442
  304VAL     HA 3042   5.714   8.030   3.416
  304VAL     CB 3043   5.536   8.030   3.510
  304VAL     HB 3044   5.449   7.965   3.520
  304VAL    CG1 3045   5.572   8.087   3.646
  304VAL   HG11 3046   5.490   8.153   3.674
  304VAL   HG12 3047   5.583   8.012   3.724
  304VAL   HG13 3048   5.658   8.153   3.633
  304VAL    CG2 3049   5.495   8.152   3.419
  304VAL   HG21 3050   5.481   8.117   3.316
  304VAL   HG22 3051   5.402   8.198   3.450
  304VAL   HG23 3052   5.573   8.228   3.429
  304VAL      C 3053   5.722   7.868   3.541
  304VAL      O 3054   5.829   7.918   3.580
  305THR      N 3055   5.669   7.755   3.583
  305THR      H 3056   5.579   7.728   3.545
  305THR     CA 3057   5.738   7.654   3.668
  305THR     HA 3058   5.763   7.695   3.766
  305THR     CB 3059   5.649   7.529   3.689
  305THR     HB 3060   5.636   7.464   3.603
  305THR    CG2 3061   5.703   7.432   3.800
  305THR   HG21 3062   5.791   7.382   3.759
  305THR   HG22 3063   5.728   7.485   3.892
  305THR   HG23 3064   5.622   7.362   3.821
  305THR    OG1 3065   5.525   7.579   3.721
  305THR    HG1 3066   5.505   7.640   3.649
  305THR      C 3067   5.865   7.603   3.600
  305THR      O 3068   5.970   7.607   3.670
  306VAL      N 3069   5.859   7.564   3.471
  306VAL      H 3070   5.772   7.575   3.421
  306VAL     CA 3071   5.969   7.498   3.391
  306VAL     HA 3072   6.003   7.412   3.448
  306VAL     CB 3073   5.908   7.449   3.260
  306VAL     HB 3074   5.824   7.512   3.232
  306VAL    CG1 3075   6.004   7.424   3.146
  306VAL   HG11 3076   5.945   7.404   3.057
  306VAL   HG12 3077   6.053   7.519   3.123
  306VAL   HG13 3078   6.069   7.341   3.174
  306VAL    CG2 3079   5.844   7.311   3.287
  306VAL   HG21 3080   5.795   7.274   3.198
  306VAL   HG22 3081   5.926   7.246   3.319
  306VAL   HG23 3082   5.766   7.307   3.363
  306VAL      C 3083   6.093   7.591   3.373
  306VAL      O 3084   6.205   7.543   3.366
  307ALA      N 3085   6.060   7.718   3.356
  307ALA      H 3086   5.964   7.748   3.355
  307ALA     CA 3087   6.155   7.828   3.357
  307ALA     HA 3088   6.212   7.809   3.266
  307ALA     CB 3089   6.080   7.961   3.345
  307ALA    HB1 3090   6.013   7.966   3.259
  307ALA    HB2 3091   6.024   7.973   3.438
  307ALA    HB3 3092   6.152   8.041   3.329
  307ALA      C 3093   6.241   7.822   3.484
  307ALA      O 3094   6.200   7.773   3.589
  308GLU      N 3095   6.363   7.877   3.483
  308GLU      H 3096   6.400   7.920   3.399
  308GLU     CA 3097   6.462   7.875   3.595
  308GLU     HA 3098   6.440   7.787   3.655
  308GLU     CB 3099   6.600   7.849   3.541
  308GLU    HB1 3100   6.663   7.825   3.626
  308GLU    HB2 3101   6.632   7.931   3.477
  308GLU     CG 3102   6.609   7.724   3.448
  308GLU    HG1 3103   6.594   7.749   3.343
  308GLU    HG2 3104   6.529   7.656   3.477
  308GLU     CD 3105   6.752   7.663   3.464
  308GLU    OE1 3106   6.778   7.583   3.564
  308GLU    OE2 3107   6.843   7.689   3.382
  308GLU      C 3108   6.457   7.995   3.689
  308GLU      O 3109   6.428   8.104   3.644
  309ASP      N 3110   6.481   7.972   3.821
  309ASP      H 3111   6.522   7.883   3.844
  309ASP     CA 3112   6.481   8.082   3.918
  309ASP     HA 3113   6.391   8.139   3.896
  309ASP     CB 3114   6.478   8.033   4.068
  309ASP    HB1 3115   6.428   8.111   4.125
  309ASP    HB2 3116   6.582   8.031   4.101
  309ASP     CG 3117   6.423   7.894   4.100
  309ASP    OD1 3118   6.336   7.834   4.043
  309ASP    OD2 3119   6.471   7.844   4.205
  309ASP      C 3120   6.604   8.179   3.900
  309ASP      O 3121   6.598   8.297   3.933
  310PHE      N 3122   6.717   8.124   3.858
  310PHE      H 3123   6.713   8.026   3.833
  310PHE     CA 3124   6.843   8.189   3.825
  310PHE     HA 3125   6.840   8.296   3.842
  310PHE     CB 3126   6.953   8.124   3.911
  310PHE    HB1 3127   6.960   8.018   3.886
  310PHE    HB2 3128   6.926   8.144   4.015
  310PHE     CG 3129   7.090   8.186   3.886
  310PHE    CD1 3130   7.181   8.116   3.809
  310PHE    HD1 3131   7.153   8.025   3.757
  310PHE    CE1 3132   7.308   8.164   3.783
  310PHE    HE1 3133   7.376   8.111   3.718
  310PHE     CZ 3134   7.350   8.278   3.849
  310PHE     HZ 3135   7.451   8.313   3.831
  310PHE    CE2 3136   7.263   8.351   3.931
  310PHE    HE2 3137   7.303   8.438   3.980
  310PHE    CD2 3138   7.134   8.301   3.955
  310PHE    HD2 3139   7.068   8.349   4.027
  310PHE      C 3140   6.872   8.163   3.679
  310PHE      O 3141   6.816   8.078   3.612
  311LYS      N 3142   6.960   8.244   3.623
  311LYS      H 3143   6.997   8.316   3.683
  311LYS     CA 3144   6.984   8.266   3.475
  311LYS     HA 3145   6.894   8.295   3.421
  311LYS     CB 3146   7.073   8.390   3.458
  311LYS    HB1 3147   7.040   8.474   3.519
  311LYS    HB2 3148   7.068   8.422   3.354
  311LYS     CG 3149   7.224   8.363   3.494
  311LYS    HG1 3150   7.264   8.271   3.452
  311LYS    HG2 3151   7.232   8.360   3.603
  311LYS     CD 3152   7.316   8.481   3.452
  311LYS    HD1 3153   7.413   8.470   3.501
  311LYS    HD2 3154   7.279   8.575   3.492
  311LYS     CE 3155   7.326   8.476   3.295
  311LYS    HE1 3156   7.228   8.464   3.249
  311LYS    HE2 3157   7.375   8.388   3.252
  311LYS     NZ 3158   7.387   8.597   3.235
  311LYS    HZ1 3159   7.384   8.590   3.134
  311LYS    HZ2 3160   7.342   8.679   3.275
  311LYS    HZ3 3161   7.485   8.597   3.258
  311LYS      C 3162   7.034   8.139   3.394
  311LYS      O 3163   7.088   8.046   3.451
  312THR      N 3164   7.005   8.145   3.263
  312THR      H 3165   6.984   8.240   3.237
  312THR     CA 3166   7.013   8.040   3.164
  312THR     HA 3167   7.073   7.959   3.205
  312THR     CB 3168   6.874   7.983   3.141
  312THR     HB 3169   6.828   8.044   3.063
  312THR    CG2 3170   6.868   7.842   3.072
  312THR   HG21 3171   6.936   7.779   3.130
  312THR   HG22 3172   6.765   7.807   3.075
  312THR   HG23 3173   6.892   7.861   2.968
  312THR    OG1 3174   6.798   7.980   3.257
  312THR    HG1 3175   6.818   7.896   3.298
  312THR      C 3176   7.063   8.078   3.027
  312THR      O 3177   7.030   8.182   2.969
  313GLN      N 3178   7.157   8.001   2.969
  313GLN      H 3179   7.187   7.921   3.024
  313GLN     CA 3180   7.227   8.036   2.846
  313GLN     HA 3181   7.266   8.138   2.850
  313GLN     CB 3182   7.350   7.947   2.829
  313GLN    HB1 3183   7.315   7.844   2.822
  313GLN    HB2 3184   7.413   7.954   2.917
  313GLN     CG 3185   7.438   7.961   2.707
  313GLN    HG1 3186   7.481   8.061   2.702
  313GLN    HG2 3187   7.384   7.942   2.614
  313GLN     CD 3188   7.556   7.859   2.707
  313GLN    OE1 3189   7.665   7.885   2.765
  313GLN    NE2 3190   7.530   7.736   2.670
  313GLN   HE21 3191   7.455   7.708   2.608
  313GLN   HE22 3192   7.600   7.666   2.691
  313GLN      C 3193   7.140   8.025   2.719
  313GLN      O 3194   7.160   8.098   2.625
  314ASN      N 3195   7.032   7.949   2.713
  314ASN      H 3196   7.013   7.885   2.789
  314ASN     CA 3197   6.940   7.941   2.592
  314ASN     HA 3198   6.972   8.002   2.508
  314ASN     CB 3199   6.940   7.789   2.555
  314ASN    HB1 3200   6.882   7.730   2.625
  314ASN    HB2 3201   7.045   7.760   2.552
  314ASN     CG 3202   6.887   7.767   2.412
  314ASN    OD1 3203   6.772   7.735   2.388
  314ASN    ND2 3204   6.975   7.801   2.319
  314ASN   HD21 3205   7.070   7.824   2.341
  314ASN   HD22 3206   6.943   7.808   2.223
  314ASN      C 3207   6.798   7.971   2.633
  314ASN      O 3208   6.760   7.933   2.744
  315ASP      N 3209   6.716   8.036   2.548
  315ASP      H 3210   6.751   8.064   2.458
  315ASP     CA 3211   6.583   8.086   2.591
  315ASP     HA 3212   6.576   8.096   2.700
  315ASP     CB 3213   6.564   8.233   2.546
  315ASP    HB1 3214   6.481   8.267   2.609
  315ASP    HB2 3215   6.555   8.236   2.438
  315ASP     CG 3216   6.684   8.319   2.576
  315ASP    OD1 3217   6.669   8.402   2.665
  315ASP    OD2 3218   6.785   8.315   2.506
  315ASP      C 3219   6.466   8.002   2.544
  315ASP      O 3220   6.355   8.052   2.540
  316PHE      N 3221   6.480   7.873   2.513
  316PHE      H 3222   6.574   7.836   2.522
  316PHE     CA 3223   6.371   7.793   2.460
  316PHE     HA 3224   6.361   7.827   2.357
  316PHE     CB 3225   6.422   7.656   2.459
  316PHE    HB1 3226   6.516   7.657   2.404
  316PHE    HB2 3227   6.359   7.596   2.394
  316PHE     CG 3228   6.453   7.584   2.589
  316PHE    CD1 3229   6.555   7.637   2.676
  316PHE    HD1 3230   6.630   7.709   2.649
  316PHE    CE1 3231   6.585   7.574   2.796
  316PHE    HE1 3232   6.666   7.610   2.858
  316PHE     CZ 3233   6.515   7.451   2.828
  316PHE     HZ 3234   6.535   7.396   2.919
  316PHE    CE2 3235   6.416   7.397   2.748
  316PHE    HE2 3236   6.360   7.307   2.767
  316PHE    CD2 3237   6.384   7.474   2.638
  316PHE    HD2 3238   6.298   7.443   2.580
  316PHE      C 3239   6.228   7.802   2.531
  316PHE      O 3240   6.129   7.800   2.466
  317VAL      N 3241   6.227   7.816   2.660
  317VAL      H 3242   6.314   7.802   2.708
  317VAL     CA 3243   6.100   7.842   2.734
  317VAL     HA 3244   6.036   7.757   2.708
  317VAL     CB 3245   6.125   7.822   2.887
  317VAL     HB 3246   6.188   7.904   2.921
  317VAL    CG1 3247   5.994   7.822   2.965
  317VAL   HG11 3248   6.001   7.817   3.073
  317VAL   HG12 3249   5.948   7.918   2.942
  317VAL   HG13 3250   5.930   7.736   2.946
  317VAL    CG2 3251   6.194   7.686   2.904
  317VAL   HG21 3252   6.134   7.616   2.844
  317VAL   HG22 3253   6.300   7.690   2.880
  317VAL   HG23 3254   6.185   7.667   3.011
  317VAL      C 3255   6.034   7.978   2.699
  317VAL      O 3256   5.912   7.979   2.672
  318LYS      N 3257   6.108   8.093   2.694
  318LYS      H 3258   6.206   8.076   2.708
  318LYS     CA 3259   6.063   8.224   2.645
  318LYS     HA 3260   5.969   8.251   2.692
  318LYS     CB 3261   6.172   8.329   2.670
  318LYS    HB1 3262   6.144   8.420   2.617
  318LYS    HB2 3263   6.264   8.282   2.635
  318LYS     CG 3264   6.207   8.362   2.821
  318LYS    HG1 3265   6.216   8.268   2.875
  318LYS    HG2 3266   6.121   8.419   2.855
  318LYS     CD 3267   6.342   8.429   2.837
  318LYS    HD1 3268   6.423   8.371   2.793
  318LYS    HD2 3269   6.377   8.443   2.939
  318LYS     CE 3270   6.361   8.568   2.765
  318LYS    HE1 3271   6.301   8.640   2.821
  318LYS    HE2 3272   6.324   8.567   2.662
  318LYS     NZ 3273   6.501   8.613   2.764
  318LYS    HZ1 3274   6.563   8.546   2.721
  318LYS    HZ2 3275   6.527   8.699   2.717
  318LYS    HZ3 3276   6.535   8.628   2.858
  318LYS      C 3277   6.019   8.207   2.494
  318LYS      O 3278   5.906   8.247   2.462
  319ARG      N 3279   6.090   8.140   2.404
  319ARG      H 3280   6.179   8.109   2.440
  319ARG     CA 3281   6.059   8.127   2.258
  319ARG     HA 3282   6.055   8.228   2.217
  319ARG     CB 3283   6.183   8.063   2.192
  319ARG    HB1 3284   6.156   8.020   2.096
  319ARG    HB2 3285   6.207   7.976   2.253
  319ARG     CG 3286   6.306   8.158   2.180
  319ARG    HG1 3287   6.341   8.169   2.282
  319ARG    HG2 3288   6.269   8.251   2.138
  319ARG     CD 3289   6.415   8.096   2.091
  319ARG    HD1 3290   6.377   8.090   1.990
  319ARG    HD2 3291   6.446   8.000   2.134
  319ARG     NE 3292   6.529   8.185   2.090
  319ARG     HE 3293   6.572   8.200   2.180
  319ARG     CZ 3294   6.592   8.243   1.992
  319ARG    NH1 3295   6.547   8.230   1.865
  319ARG   HH11 3296   6.449   8.204   1.857
  319ARG   HH12 3297   6.585   8.276   1.784
  319ARG    NH2 3298   6.698   8.317   2.020
  319ARG   HH21 3299   6.735   8.329   2.113
  319ARG   HH22 3300   6.738   8.358   1.937
  319ARG      C 3301   5.935   8.047   2.235
  319ARG      O 3302   5.866   8.073   2.144
  320MET      N 3303   5.904   7.955   2.326
  320MET      H 3304   5.973   7.933   2.398
  320MET     CA 3305   5.774   7.882   2.335
  320MET     HA 3306   5.752   7.873   2.228
  320MET     CB 3307   5.788   7.740   2.403
  320MET    HB1 3308   5.791   7.769   2.508
  320MET    HB2 3309   5.879   7.692   2.367
  320MET     CG 3310   5.669   7.661   2.352
  320MET    HG1 3311   5.578   7.720   2.348
  320MET    HG2 3312   5.658   7.575   2.418
  320MET     SD 3313   5.676   7.588   2.186
  320MET     CE 3314   5.812   7.473   2.207
  320MET    HE1 3315   5.801   7.437   2.309
  320MET    HE2 3316   5.802   7.393   2.135
  320MET    HE3 3317   5.904   7.532   2.206
  320MET      C 3318   5.665   7.969   2.398
  320MET      O 3319   5.552   7.962   2.341
  321TYR      N 3320   5.684   8.043   2.508
  321TYR      H 3321   5.773   8.043   2.555
  321TYR     CA 3322   5.580   8.138   2.558
  321TYR     HA 3323   5.487   8.086   2.581
  321TYR     CB 3324   5.621   8.198   2.691
  321TYR    HB1 3325   5.717   8.250   2.682
  321TYR    HB2 3326   5.656   8.120   2.758
  321TYR     CG 3327   5.515   8.268   2.776
  321TYR    CD1 3328   5.484   8.218   2.905
  321TYR    HD1 3329   5.538   8.135   2.947
  321TYR    CE1 3330   5.403   8.291   2.998
  321TYR    HE1 3331   5.385   8.257   3.098
  321TYR     CZ 3332   5.355   8.412   2.956
  321TYR     OH 3333   5.269   8.482   3.036
  321TYR     HH 3334   5.249   8.568   2.997
  321TYR    CE2 3335   5.391   8.462   2.834
  321TYR    HE2 3336   5.372   8.566   2.811
  321TYR    CD2 3337   5.473   8.397   2.742
  321TYR    HD2 3338   5.506   8.445   2.651
  321TYR      C 3339   5.540   8.238   2.452
  321TYR      O 3340   5.422   8.257   2.439
  322ASP      N 3341   5.635   8.312   2.388
  322ASP      H 3342   5.731   8.312   2.419
  322ASP     CA 3343   5.609   8.380   2.264
  322ASP     HA 3344   5.561   8.473   2.294
  322ASP     CB 3345   5.750   8.414   2.194
  322ASP    HB1 3346   5.802   8.318   2.183
  322ASP    HB2 3347   5.802   8.459   2.279
  322ASP     CG 3348   5.738   8.500   2.068
  322ASP    OD1 3349   5.737   8.627   2.077
  322ASP    OD2 3350   5.737   8.444   1.954
  322ASP      C 3351   5.522   8.308   2.153
  322ASP      O 3352   5.418   8.354   2.105
  323MET      N 3353   5.564   8.189   2.109
  323MET      H 3354   5.651   8.155   2.147
  323MET     CA 3355   5.498   8.094   2.019
  323MET     HA 3356   5.483   8.141   1.922
  323MET     CB 3357   5.585   7.963   2.002
  323MET    HB1 3358   5.574   7.908   2.095
  323MET    HB2 3359   5.691   7.979   1.984
  323MET     CG 3360   5.526   7.874   1.890
  323MET    HG1 3361   5.601   7.801   1.860
  323MET    HG2 3362   5.502   7.931   1.800
  323MET     SD 3363   5.386   7.780   1.939
  323MET     CE 3364   5.363   7.683   1.791
  323MET    HE1 3365   5.452   7.638   1.748
  323MET    HE2 3366   5.294   7.602   1.816
  323MET    HE3 3367   5.322   7.750   1.716
  323MET      C 3368   5.349   8.067   2.064
  323MET      O 3369   5.257   8.102   1.988
  324ILE      N 3370   5.322   8.029   2.187
  324ILE      H 3371   5.400   8.004   2.246
  324ILE     CA 3372   5.186   8.019   2.242
  324ILE     HA 3373   5.130   7.959   2.170
  324ILE     CB 3374   5.179   7.939   2.382
  324ILE     HB 3375   5.251   7.984   2.450
  324ILE    CG2 3376   5.041   7.951   2.450
  324ILE   HG21 3377   5.007   8.055   2.453
  324ILE   HG22 3378   4.969   7.899   2.387
  324ILE   HG23 3379   5.050   7.918   2.553
  324ILE    CG1 3380   5.214   7.796   2.347
  324ILE   HG11 3381   5.273   7.788   2.256
  324ILE   HG12 3382   5.119   7.743   2.335
  324ILE     CD 3383   5.288   7.725   2.463
  324ILE    HD1 3384   5.318   7.622   2.445
  324ILE    HD2 3385   5.378   7.781   2.489
  324ILE    HD3 3386   5.234   7.731   2.558
  324ILE      C 3387   5.110   8.152   2.251
  324ILE      O 3388   5.001   8.165   2.198
  325LEU      N 3389   5.154   8.253   2.329
  325LEU      H 3390   5.247   8.246   2.369
  325LEU     CA 3391   5.082   8.372   2.365
  325LEU     HA 3392   4.979   8.339   2.382
  325LEU     CB 3393   5.128   8.433   2.495
  325LEU    HB1 3394   5.229   8.468   2.476
  325LEU    HB2 3395   5.143   8.359   2.573
  325LEU     CG 3396   5.039   8.546   2.555
  325LEU     HG 3397   4.950   8.494   2.589
  325LEU    CD1 3398   5.103   8.591   2.687
  325LEU   HD11 3399   5.197   8.640   2.663
  325LEU   HD12 3400   5.036   8.651   2.748
  325LEU   HD13 3401   5.130   8.504   2.746
  325LEU    CD2 3402   4.995   8.658   2.467
  325LEU   HD21 3403   4.910   8.630   2.404
  325LEU   HD22 3404   4.959   8.741   2.529
  325LEU   HD23 3405   5.078   8.704   2.413
  325LEU      C 3406   5.081   8.467   2.245
  325LEU      O 3407   4.978   8.482   2.175
  326LEU      N 3408   5.196   8.518   2.200
  326LEU      H 3409   5.281   8.491   2.248
  326LEU     CA 3410   5.212   8.618   2.094
  326LEU     HA 3411   5.143   8.701   2.113
  326LEU     CB 3412   5.357   8.685   2.093
  326LEU    HB1 3413   5.370   8.739   1.999
  326LEU    HB2 3414   5.429   8.606   2.114
  326LEU     CG 3415   5.366   8.797   2.202
  326LEU     HG 3416   5.279   8.863   2.200
  326LEU    CD1 3417   5.375   8.744   2.345
  326LEU   HD11 3418   5.297   8.670   2.359
  326LEU   HD12 3419   5.473   8.696   2.352
  326LEU   HD13 3420   5.368   8.829   2.414
  326LEU    CD2 3421   5.492   8.887   2.181
  326LEU   HD21 3422   5.584   8.841   2.218
  326LEU   HD22 3423   5.508   8.906   2.074
  326LEU   HD23 3424   5.485   8.984   2.229
  326LEU      C 3425   5.180   8.559   1.954
  326LEU      O 3426   5.091   8.603   1.885
  327ARG      N 3427   5.258   8.462   1.909
  327ARG      H 3428   5.336   8.434   1.966
  327ARG     CA 3429   5.251   8.414   1.772
  327ARG     HA 3430   5.241   8.500   1.705
  327ARG     CB 3431   5.369   8.332   1.734
  327ARG    HB1 3432   5.354   8.297   1.632
  327ARG    HB2 3433   5.361   8.240   1.792
  327ARG     CG 3434   5.499   8.410   1.753
  327ARG    HG1 3435   5.575   8.351   1.701
  327ARG    HG2 3436   5.512   8.419   1.860
  327ARG     CD 3437   5.516   8.549   1.691
  327ARG    HD1 3438   5.418   8.595   1.673
  327ARG    HD2 3439   5.558   8.543   1.591
  327ARG     NE 3440   5.594   8.629   1.786
  327ARG     HE 3441   5.650   8.579   1.854
  327ARG     CZ 3442   5.596   8.764   1.790
  327ARG    NH1 3443   5.655   8.814   1.900
  327ARG   HH11 3444   5.684   8.747   1.970
  327ARG   HH12 3445   5.682   8.908   1.923
  327ARG    NH2 3446   5.533   8.841   1.713
  327ARG   HH21 3447   5.463   8.806   1.649
  327ARG   HH22 3448   5.533   8.939   1.734
  327ARG      C 3449   5.118   8.348   1.746
  327ARG      O 3450   5.060   8.372   1.644
  328SER      N 3451   5.069   8.267   1.840
  328SER      H 3452   5.134   8.257   1.916
  328SER     CA 3453   4.947   8.185   1.816
  328SER     HA 3454   4.934   8.182   1.708
  328SER     CB 3455   4.953   8.028   1.860
  328SER    HB1 3456   4.882   7.977   1.796
  328SER    HB2 3457   4.929   8.017   1.966
  328SER     OG 3458   5.088   7.982   1.835
  328SER     HG 3459   5.149   8.031   1.890
  328SER      C 3460   4.825   8.248   1.881
  328SER      O 3461   4.710   8.207   1.860
  329GLY      N 3462   4.842   8.361   1.948
  329GLY      H 3463   4.934   8.397   1.974
  329GLY     CA 3464   4.731   8.449   1.990
  329GLY    HA1 3465   4.658   8.471   1.912
  329GLY    HA2 3466   4.768   8.545   2.024
  329GLY      C 3467   4.645   8.408   2.110
  329GLY      O 3468   4.528   8.448   2.130
  330ASN      N 3469   4.706   8.329   2.195
  330ASN      H 3470   4.803   8.310   2.175
  330ASN     CA 3471   4.651   8.276   2.320
  330ASN     HA 3472   4.543   8.269   2.309
  330ASN     CB 3473   4.696   8.133   2.334
  330ASN    HB1 3474   4.651   8.099   2.427
  330ASN    HB2 3475   4.803   8.118   2.346
  330ASN     CG 3476   4.646   8.047   2.221
  330ASN    OD1 3477   4.529   8.020   2.204
  330ASN    ND2 3478   4.743   8.001   2.149
  330ASN   HD21 3479   4.841   8.009   2.174
  330ASN   HD22 3480   4.720   7.942   2.070
  330ASN      C 3481   4.672   8.367   2.446
  330ASN      O 3482   4.703   8.319   2.558
  331TRP      N 3483   4.665   8.501   2.427
  331TRP      H 3484   4.649   8.537   2.334
  331TRP     CA 3485   4.662   8.599   2.536
  331TRP     HA 3486   4.756   8.602   2.590
  331TRP     CB 3487   4.659   8.746   2.481
  331TRP    HB1 3488   4.753   8.767   2.429
  331TRP    HB2 3489   4.663   8.802   2.575
  331TRP     CG 3490   4.536   8.792   2.409
  331TRP    CD1 3491   4.430   8.853   2.463
  331TRP    HD1 3492   4.427   8.886   2.566
  331TRP    NE1 3493   4.333   8.882   2.366
  331TRP    HE1 3494   4.242   8.920   2.387
  331TRP    CE2 3495   4.370   8.854   2.242
  331TRP    CZ2 3496   4.313   8.871   2.113
  331TRP    HZ2 3497   4.217   8.920   2.110
  331TRP    CH2 3498   4.390   8.834   2.002
  331TRP    HH2 3499   4.348   8.840   1.903
  331TRP    CZ3 3500   4.520   8.781   2.016
  331TRP    HZ3 3501   4.574   8.752   1.928
  331TRP    CE3 3502   4.577   8.763   2.148
  331TRP    HE3 3503   4.683   8.745   2.158
  331TRP    CD2 3504   4.501   8.790   2.265
  331TRP      C 3505   4.564   8.573   2.647
  331TRP      O 3506   4.602   8.608   2.758
  332GLU      N 3507   4.445   8.511   2.626
  332GLU      H 3508   4.410   8.519   2.532
  332GLU     CA 3509   4.347   8.466   2.729
  332GLU     HA 3510   4.294   8.553   2.766
  332GLU     CB 3511   4.236   8.379   2.657
  332GLU    HB1 3512   4.192   8.453   2.590
  332GLU    HB2 3513   4.152   8.356   2.723
  332GLU     CG 3514   4.296   8.261   2.579
  332GLU    HG1 3515   4.320   8.183   2.651
  332GLU    HG2 3516   4.388   8.291   2.529
  332GLU     CD 3517   4.196   8.211   2.478
  332GLU    OE1 3518   4.227   8.206   2.356
  332GLU    OE2 3519   4.079   8.177   2.506
  332GLU      C 3520   4.404   8.387   2.845
  332GLU      O 3521   4.361   8.405   2.956
  333LEU      N 3522   4.513   8.317   2.813
  333LEU      H 3523   4.532   8.308   2.714
  333LEU     CA 3524   4.573   8.228   2.913
  333LEU     HA 3525   4.488   8.172   2.953
  333LEU     CB 3526   4.661   8.121   2.837
  333LEU    HB1 3527   4.698   8.057   2.917
  333LEU    HB2 3528   4.749   8.166   2.792
  333LEU     CG 3529   4.584   8.044   2.731
  333LEU     HG 3530   4.536   8.110   2.659
  333LEU    CD1 3531   4.662   7.937   2.654
  333LEU   HD11 3532   4.602   7.902   2.570
  333LEU   HD12 3533   4.748   7.984   2.606
  333LEU   HD13 3534   4.692   7.852   2.714
  333LEU    CD2 3535   4.475   7.960   2.799
  333LEU   HD21 3536   4.404   8.033   2.839
  333LEU   HD22 3537   4.426   7.901   2.722
  333LEU   HD23 3538   4.524   7.915   2.885
  333LEU      C 3539   4.660   8.292   3.022
  333LEU      O 3540   4.691   8.229   3.123
  334GLU      N 3541   4.694   8.419   3.001
  334GLU      H 3542   4.671   8.458   2.910
  334GLU     CA 3543   4.769   8.506   3.100
  334GLU     HA 3544   4.834   8.435   3.151
  334GLU     CB 3545   4.863   8.598   3.013
  334GLU    HB1 3546   4.803   8.684   2.983
  334GLU    HB2 3547   4.902   8.547   2.925
  334GLU     CG 3548   4.986   8.637   3.099
  334GLU    HG1 3549   5.043   8.549   3.128
  334GLU    HG2 3550   4.948   8.675   3.194
  334GLU     CD 3551   5.074   8.742   3.032
  334GLU    OE1 3552   5.177   8.714   2.968
  334GLU    OE2 3553   5.024   8.857   3.028
  334GLU      C 3554   4.689   8.590   3.209
  334GLU      O 3555   4.740   8.638   3.310
  335THR      N 3556   4.562   8.606   3.185
  335THR      H 3557   4.527   8.581   3.094
  335THR     CA 3558   4.460   8.652   3.292
  335THR     HA 3559   4.497   8.712   3.375
  335THR     CB 3560   4.360   8.744   3.231
  335THR     HB 3561   4.268   8.736   3.290
  335THR    CG2 3562   4.396   8.889   3.211
  335THR   HG21 3563   4.469   8.888   3.130
  335THR   HG22 3564   4.309   8.949   3.182
  335THR   HG23 3565   4.439   8.919   3.306
  335THR    OG1 3566   4.320   8.687   3.107
  335THR    HG1 3567   4.240   8.728   3.072
  335THR      C 3568   4.400   8.529   3.362
  335THR      O 3569   4.347   8.551   3.476
  336MET      N 3570   4.404   8.411   3.303
  336MET      H 3571   4.438   8.407   3.207
  336MET     CA 3572   4.348   8.284   3.360
  336MET     HA 3573   4.242   8.299   3.379
  336MET     CB 3574   4.355   8.174   3.251
  336MET    HB1 3575   4.452   8.174   3.202
  336MET    HB2 3576   4.275   8.194   3.180
  336MET     CG 3577   4.325   8.027   3.295
  336MET    HG1 3578   4.227   8.034   3.342
  336MET    HG2 3579   4.397   7.986   3.366
  336MET     SD 3580   4.304   7.906   3.163
  336MET     CE 3581   4.161   7.963   3.080
  336MET    HE1 3582   4.074   7.983   3.143
  336MET    HE2 3583   4.188   8.059   3.036
  336MET    HE3 3584   4.136   7.904   2.992
  336MET      C 3585   4.427   8.246   3.493
  336MET      O 3586   4.559   8.249   3.494
  337ARG      N 3587   4.355   8.231   3.603
  337ARG      H 3588   4.255   8.227   3.589
  337ARG     CA 3589   4.420   8.197   3.732
  337ARG     HA 3590   4.516   8.248   3.741
  337ARG     CB 3591   4.328   8.260   3.842
  337ARG    HB1 3592   4.360   8.224   3.941
  337ARG    HB2 3593   4.230   8.212   3.836
  337ARG     CG 3594   4.329   8.411   3.840
  337ARG    HG1 3595   4.310   8.452   3.740
  337ARG    HG2 3596   4.430   8.436   3.872
  337ARG     CD 3597   4.218   8.465   3.930
  337ARG    HD1 3598   4.233   8.442   4.036
  337ARG    HD2 3599   4.126   8.409   3.915
  337ARG     NE 3600   4.205   8.607   3.921
  337ARG     HE 3601   4.252   8.652   3.844
  337ARG     CZ 3602   4.142   8.675   4.013
  337ARG    NH1 3603   4.066   8.624   4.102
  337ARG   HH11 3604   4.047   8.524   4.099
  337ARG   HH12 3605   4.006   8.688   4.152
  337ARG    NH2 3606   4.156   8.802   4.010
  337ARG   HH21 3607   4.203   8.842   3.929
  337ARG   HH22 3608   4.113   8.861   4.079
  337ARG      C 3609   4.432   8.041   3.753
  337ARG      O 3610   4.334   7.975   3.731
  338ASN      N 3611   4.541   7.984   3.804
  338ASN      H 3612   4.616   8.047   3.828
  338ASN     CA 3613   4.537   7.848   3.863
  338ASN     HA 3614   4.478   7.790   3.793
  338ASN     CB 3615   4.672   7.775   3.876
  338ASN    HB1 3616   4.728   7.786   3.783
  338ASN    HB2 3617   4.647   7.669   3.889
  338ASN     CG 3618   4.747   7.836   4.001
  338ASN    OD1 3619   4.726   7.799   4.113
  338ASN    ND2 3620   4.827   7.936   3.977
  338ASN   HD21 3621   4.817   7.996   3.897
  338ASN   HD22 3622   4.868   7.974   4.061
  338ASN      C 3623   4.461   7.840   3.997
  338ASN      O 3624   4.395   7.929   4.042
  339ASN      N 3625   4.450   7.709   4.038
  339ASN      H 3626   4.506   7.635   3.997
  339ASN     CA 3627   4.360   7.665   4.145
  339ASN     HA 3628   4.262   7.709   4.125
  339ASN     CB 3629   4.363   7.512   4.147
  339ASN    HB1 3630   4.313   7.478   4.057
  339ASN    HB2 3631   4.308   7.471   4.232
  339ASN     CG 3632   4.508   7.460   4.147
  339ASN    OD1 3633   4.567   7.458   4.044
  339ASN    ND2 3634   4.557   7.430   4.264
  339ASN   HD21 3635   4.499   7.454   4.344
  339ASN   HD22 3636   4.652   7.399   4.279
  339ASN      C 3637   4.396   7.728   4.286
  339ASN      O 3638   4.315   7.721   4.383
  340ASP      N 3639   4.506   7.802   4.296
  340ASP      H 3640   4.578   7.792   4.226
  340ASP     CA 3641   4.538   7.887   4.407
  340ASP     HA 3642   4.459   7.870   4.480
  340ASP     CB 3643   4.669   7.837   4.471
  340ASP    HB1 3644   4.673   7.891   4.566
  340ASP    HB2 3645   4.751   7.869   4.406
  340ASP     CG 3646   4.676   7.684   4.495
  340ASP    OD1 3647   4.594   7.636   4.574
  340ASP    OD2 3648   4.759   7.611   4.440
  340ASP      C 3649   4.531   8.036   4.370
  340ASP      O 3650   4.606   8.114   4.428
  341GLY      N 3651   4.438   8.073   4.282
  341GLY      H 3652   4.381   8.002   4.238
  341GLY     CA 3653   4.405   8.210   4.252
  341GLY    HA1 3654   4.377   8.267   4.340
  341GLY    HA2 3655   4.315   8.215   4.190
  341GLY      C 3656   4.510   8.287   4.177
  341GLY      O 3657   4.481   8.398   4.133
  342LEU      N 3658   4.634   8.244   4.162
  342LEU      H 3659   4.669   8.170   4.222
  342LEU     CA 3660   4.735   8.318   4.092
  342LEU     HA 3661   4.731   8.426   4.111
  342LEU     CB 3662   4.870   8.275   4.141
  342LEU    HB1 3663   4.940   8.334   4.082
  342LEU    HB2 3664   4.875   8.178   4.090
  342LEU     CG 3665   4.912   8.261   4.288
  342LEU     HG 3666   4.856   8.180   4.333
  342LEU    CD1 3667   5.057   8.224   4.294
  342LEU   HD11 3668   5.076   8.117   4.279
  342LEU   HD12 3669   5.120   8.273   4.220
  342LEU   HD13 3670   5.091   8.247   4.395
  342LEU    CD2 3671   4.878   8.387   4.370
  342LEU   HD21 3672   4.941   8.474   4.351
  342LEU   HD22 3673   4.771   8.407   4.360
  342LEU   HD23 3674   4.882   8.357   4.475
  342LEU      C 3675   4.726   8.306   3.941
  342LEU      O 3676   4.695   8.195   3.886
  343THR      N 3677   4.755   8.412   3.870
  343THR      H 3678   4.754   8.497   3.923
  343THR     CA 3679   4.786   8.416   3.725
  343THR     HA 3680   4.719   8.345   3.676
  343THR     CB 3681   4.755   8.556   3.664
  343THR     HB 3682   4.765   8.541   3.557
  343THR    CG2 3683   4.610   8.603   3.667
  343THR   HG21 3684   4.551   8.520   3.629
  343THR   HG22 3685   4.584   8.629   3.770
  343THR   HG23 3686   4.600   8.685   3.597
  343THR    OG1 3687   4.848   8.654   3.709
  343THR    HG1 3688   4.803   8.730   3.744
  343THR      C 3689   4.936   8.386   3.702
  343THR      O 3690   5.013   8.397   3.792
  344PRO      N 3691   4.986   8.361   3.575
  344PRO     CD 3692   4.905   8.345   3.455
  344PRO    HD1 3693   4.876   8.440   3.412
  344PRO    HD2 3694   4.805   8.301   3.461
  344PRO     CG 3695   4.994   8.269   3.348
  344PRO    HG1 3696   4.969   8.281   3.243
  344PRO    HG2 3697   4.991   8.161   3.367
  344PRO     CB 3698   5.131   8.316   3.391
  344PRO    HB1 3699   5.155   8.414   3.350
  344PRO    HB2 3700   5.206   8.243   3.362
  344PRO     CA 3701   5.122   8.324   3.543
  344PRO     HA 3702   5.139   8.221   3.576
  344PRO      C 3703   5.230   8.420   3.598
  344PRO      O 3704   5.318   8.379   3.674
  345LEU      N 3705   5.212   8.555   3.581
  345LEU      H 3706   5.140   8.587   3.518
  345LEU     CA 3707   5.284   8.672   3.652
  345LEU     HA 3708   5.382   8.690   3.608
  345LEU     CB 3709   5.202   8.807   3.623
  345LEU    HB1 3710   5.109   8.811   3.678
  345LEU    HB2 3711   5.186   8.789   3.517
  345LEU     CG 3712   5.269   8.948   3.620
  345LEU     HG 3713   5.366   8.927   3.576
  345LEU    CD1 3714   5.186   9.054   3.546
  345LEU   HD11 3715   5.090   9.053   3.599
  345LEU   HD12 3716   5.238   9.149   3.547
  345LEU   HD13 3717   5.180   9.031   3.440
  345LEU    CD2 3718   5.294   9.012   3.755
  345LEU   HD21 3719   5.347   8.940   3.818
  345LEU   HD22 3720   5.357   9.100   3.738
  345LEU   HD23 3721   5.202   9.042   3.806
  345LEU      C 3722   5.302   8.650   3.801
  345LEU      O 3723   5.404   8.678   3.862
  346GLN      N 3724   5.197   8.598   3.869
  346GLN      H 3725   5.118   8.564   3.816
  346GLN     CA 3726   5.192   8.580   4.010
  346GLN     HA 3727   5.247   8.665   4.052
  346GLN     CB 3728   5.046   8.590   4.057
  346GLN    HB1 3729   5.046   8.546   4.157
  346GLN    HB2 3730   4.985   8.530   3.990
  346GLN     CG 3731   4.986   8.726   4.085
  346GLN    HG1 3732   5.007   8.804   4.012
  346GLN    HG2 3733   5.035   8.765   4.174
  346GLN     CD 3734   4.833   8.721   4.101
  346GLN    OE1 3735   4.758   8.660   4.022
  346GLN    NE2 3736   4.777   8.787   4.204
  346GLN   HE21 3737   4.827   8.825   4.283
  346GLN   HE22 3738   4.680   8.766   4.221
  346GLN      C 3739   5.258   8.452   4.050
  346GLN      O 3740   5.295   8.440   4.162
  347LEU      N 3741   5.265   8.348   3.961
  347LEU      H 3742   5.210   8.352   3.876
  347LEU     CA 3743   5.329   8.220   3.990
  347LEU     HA 3744   5.313   8.182   4.091
  347LEU     CB 3745   5.274   8.107   3.900
  347LEU    HB1 3746   5.308   8.121   3.797
  347LEU    HB2 3747   5.167   8.098   3.916
  347LEU     CG 3748   5.332   7.975   3.940
  347LEU     HG 3749   5.434   7.983   3.976
  347LEU    CD1 3750   5.252   7.913   4.057
  347LEU   HD11 3751   5.296   7.816   4.082
  347LEU   HD12 3752   5.257   7.981   4.142
  347LEU   HD13 3753   5.150   7.886   4.031
  347LEU    CD2 3754   5.328   7.868   3.820
  347LEU   HD21 3755   5.223   7.843   3.807
  347LEU   HD22 3756   5.384   7.907   3.735
  347LEU   HD23 3757   5.383   7.775   3.838
  347LEU      C 3758   5.484   8.245   3.971
  347LEU      O 3759   5.567   8.205   4.055
  348ALA      N 3760   5.530   8.315   3.872
  348ALA      H 3761   5.463   8.337   3.800
  348ALA     CA 3762   5.668   8.366   3.862
  348ALA     HA 3763   5.739   8.285   3.847
  348ALA     CB 3764   5.669   8.472   3.757
  348ALA    HB1 3765   5.629   8.433   3.663
  348ALA    HB2 3766   5.620   8.568   3.771
  348ALA    HB3 3767   5.770   8.508   3.740
  348ALA      C 3768   5.712   8.438   3.987
  348ALA      O 3769   5.818   8.404   4.035
  349ALA      N 3770   5.627   8.530   4.045
  349ALA      H 3771   5.547   8.562   3.993
  349ALA     CA 3772   5.664   8.585   4.178
  349ALA     HA 3773   5.765   8.625   4.181
  349ALA     CB 3774   5.570   8.700   4.218
  349ALA    HB1 3775   5.468   8.668   4.239
  349ALA    HB2 3776   5.611   8.769   4.291
  349ALA    HB3 3777   5.560   8.769   4.135
  349ALA      C 3778   5.665   8.484   4.297
  349ALA      O 3779   5.763   8.465   4.367
  350LYS      N 3780   5.568   8.392   4.308
  350LYS      H 3781   5.492   8.391   4.241
  350LYS     CA 3782   5.568   8.286   4.413
  350LYS     HA 3783   5.564   8.342   4.507
  350LYS     CB 3784   5.437   8.204   4.404
  350LYS    HB1 3785   5.432   8.147   4.311
  350LYS    HB2 3786   5.356   8.277   4.407
  350LYS     CG 3787   5.413   8.108   4.521
  350LYS    HG1 3788   5.384   8.176   4.602
  350LYS    HG2 3789   5.507   8.061   4.551
  350LYS     CD 3790   5.308   8.004   4.492
  350LYS    HD1 3791   5.338   7.948   4.404
  350LYS    HD2 3792   5.217   8.056   4.463
  350LYS     CE 3793   5.301   7.927   4.623
  350LYS    HE1 3794   5.315   7.996   4.706
  350LYS    HE2 3795   5.370   7.843   4.614
  350LYS     NZ 3796   5.166   7.864   4.639
  350LYS    HZ1 3797   5.085   7.925   4.635
  350LYS    HZ2 3798   5.157   7.778   4.587
  350LYS    HZ3 3799   5.163   7.823   4.732
  350LYS      C 3800   5.689   8.194   4.405
  350LYS      O 3801   5.746   8.163   4.511
  351MET      N 3802   5.726   8.146   4.282
  351MET      H 3803   5.660   8.167   4.209
  351MET     CA 3804   5.843   8.060   4.250
  351MET     HA 3805   5.860   7.995   4.335
  351MET     CB 3806   5.807   7.973   4.130
  351MET    HB1 3807   5.892   7.907   4.113
  351MET    HB2 3808   5.786   8.032   4.041
  351MET     CG 3809   5.680   7.887   4.160
  351MET    HG1 3810   5.588   7.943   4.173
  351MET    HG2 3811   5.694   7.826   4.249
  351MET     SD 3812   5.677   7.771   4.010
  351MET     CE 3813   5.555   7.644   4.056
  351MET    HE1 3814   5.481   7.690   4.121
  351MET    HE2 3815   5.499   7.613   3.967
  351MET    HE3 3816   5.595   7.556   4.106
  351MET      C 3817   5.977   8.131   4.226
  351MET      O 3818   6.074   8.063   4.199
  352GLY      N 3819   5.972   8.264   4.254
  352GLY      H 3820   5.878   8.297   4.274
  352GLY     CA 3821   6.084   8.353   4.258
  352GLY    HA1 3822   6.154   8.319   4.335
  352GLY    HA2 3823   6.049   8.452   4.288
  352GLY      C 3824   6.156   8.377   4.127
  352GLY      O 3825   6.280   8.404   4.118
  353LYS      N 3826   6.098   8.341   4.012
  353LYS      H 3827   6.002   8.310   4.021
  353LYS     CA 3828   6.147   8.353   3.870
  353LYS     HA 3829   6.249   8.315   3.883
  353LYS     CB 3830   6.060   8.271   3.768
  353LYS    HB1 3831   6.122   8.256   3.680
  353LYS    HB2 3832   5.978   8.335   3.736
  353LYS     CG 3833   6.001   8.138   3.818
  353LYS    HG1 3834   5.926   8.106   3.746
  353LYS    HG2 3835   5.952   8.149   3.915
  353LYS     CD 3836   6.099   8.029   3.832
  353LYS    HD1 3837   6.160   8.054   3.919
  353LYS    HD2 3838   6.176   8.040   3.755
  353LYS     CE 3839   6.025   7.895   3.850
  353LYS    HE1 3840   5.967   7.882   3.759
  353LYS    HE2 3841   5.960   7.883   3.936
  353LYS     NZ 3842   6.134   7.789   3.863
  353LYS    HZ1 3843   6.185   7.788   3.776
  353LYS    HZ2 3844   6.205   7.806   3.933
  353LYS    HZ3 3845   6.102   7.694   3.876
  353LYS      C 3846   6.162   8.496   3.825
  353LYS      O 3847   6.082   8.547   3.750
  354ALA      N 3848   6.260   8.572   3.874
  354ALA      H 3849   6.327   8.524   3.932
  354ALA     CA 3850   6.282   8.714   3.854
  354ALA     HA 3851   6.220   8.772   3.923
  354ALA     CB 3852   6.434   8.743   3.899
  354ALA    HB1 3853   6.505   8.707   3.825
  354ALA    HB2 3854   6.441   8.850   3.881
  354ALA    HB3 3855   6.444   8.708   4.002
  354ALA      C 3856   6.269   8.759   3.705
  354ALA      O 3857   6.207   8.864   3.683
  355GLU      N 3858   6.330   8.692   3.603
  355GLU      H 3859   6.371   8.606   3.635
  355GLU     CA 3860   6.327   8.726   3.452
  355GLU     HA 3861   6.349   8.833   3.450
  355GLU     CB 3862   6.438   8.652   3.363
  355GLU    HB1 3863   6.406   8.547   3.364
  355GLU    HB2 3864   6.539   8.666   3.400
  355GLU     CG 3865   6.440   8.699   3.219
  355GLU    HG1 3866   6.449   8.807   3.226
  355GLU    HG2 3867   6.345   8.667   3.177
  355GLU     CD 3868   6.547   8.630   3.136
  355GLU    OE1 3869   6.621   8.538   3.176
  355GLU    OE2 3870   6.564   8.678   3.022
  355GLU      C 3871   6.194   8.700   3.397
  355GLU      O 3872   6.141   8.790   3.338
  356ILE      N 3873   6.131   8.590   3.432
  356ILE      H 3874   6.184   8.523   3.486
  356ILE     CA 3875   5.994   8.564   3.375
  356ILE     HA 3876   6.001   8.568   3.266
  356ILE     CB 3877   5.960   8.414   3.412
  356ILE     HB 3878   5.946   8.407   3.519
  356ILE    CG2 3879   5.826   8.368   3.352
  356ILE   HG21 3880   5.811   8.371   3.245
  356ILE   HG22 3881   5.809   8.263   3.378
  356ILE   HG23 3882   5.755   8.425   3.411
  356ILE    CG1 3883   6.073   8.310   3.381
  356ILE   HG11 3884   6.048   8.207   3.409
  356ILE   HG12 3885   6.155   8.317   3.453
  356ILE     CD 3886   6.125   8.313   3.235
  356ILE    HD1 3887   6.174   8.220   3.209
  356ILE    HD2 3888   6.044   8.336   3.165
  356ILE    HD3 3889   6.202   8.390   3.226
  356ILE      C 3890   5.896   8.664   3.427
  356ILE      O 3891   5.809   8.699   3.352
  357LEU      N 3892   5.915   8.717   3.551
  357LEU      H 3893   5.991   8.674   3.602
  357LEU     CA 3894   5.844   8.827   3.605
  357LEU     HA 3895   5.737   8.805   3.597
  357LEU     CB 3896   5.858   8.829   3.761
  357LEU    HB1 3897   5.961   8.813   3.792
  357LEU    HB2 3898   5.801   8.749   3.808
  357LEU     CG 3899   5.813   8.961   3.824
  357LEU     HG 3900   5.849   9.043   3.761
  357LEU    CD1 3901   5.658   8.978   3.817
  357LEU   HD11 3902   5.622   8.995   3.716
  357LEU   HD12 3903   5.610   8.891   3.864
  357LEU   HD13 3904   5.622   9.063   3.875
  357LEU    CD2 3905   5.861   8.952   3.964
  357LEU   HD21 3906   5.970   8.944   3.957
  357LEU   HD22 3907   5.844   9.046   4.016
  357LEU   HD23 3908   5.818   8.868   4.019
  357LEU      C 3909   5.877   8.956   3.525
  357LEU      O 3910   5.789   9.028   3.490
  358LYS      N 3911   5.999   8.990   3.499
  358LYS      H 3912   6.069   8.926   3.531
  358LYS     CA 3913   6.039   9.113   3.430
  358LYS     HA 3914   5.998   9.202   3.478
  358LYS     CB 3915   6.193   9.123   3.430
  358LYS    HB1 3916   6.225   9.186   3.347
  358LYS    HB2 3917   6.237   9.024   3.424
  358LYS     CG 3918   6.243   9.178   3.563
  358LYS    HG1 3919   6.185   9.133   3.644
  358LYS    HG2 3920   6.221   9.285   3.565
  358LYS     CD 3921   6.393   9.155   3.606
  358LYS    HD1 3922   6.455   9.215   3.539
  358LYS    HD2 3923   6.432   9.053   3.598
  358LYS     CE 3924   6.409   9.205   3.748
  358LYS    HE1 3925   6.403   9.125   3.822
  358LYS    HE2 3926   6.331   9.276   3.773
  358LYS     NZ 3927   6.543   9.267   3.779
  358LYS    HZ1 3928   6.521   9.331   3.854
  358LYS    HZ2 3929   6.608   9.194   3.806
  358LYS    HZ3 3930   6.586   9.319   3.705
  358LYS      C 3931   5.993   9.116   3.278
  358LYS      O 3932   5.949   9.214   3.216
  359TYR      N 3933   6.017   8.997   3.213
  359TYR      H 3934   6.054   8.920   3.266
  359TYR     CA 3935   5.989   8.955   3.074
  359TYR     HA 3936   6.051   9.004   2.999
  359TYR     CB 3937   6.024   8.809   3.064
  359TYR    HB1 3938   5.968   8.746   3.133
  359TYR    HB2 3939   6.131   8.790   3.076
  359TYR     CG 3940   5.991   8.730   2.933
  359TYR    CD1 3941   6.061   8.763   2.811
  359TYR    HD1 3942   6.130   8.846   2.805
  359TYR    CE1 3943   6.027   8.704   2.684
  359TYR    HE1 3944   6.081   8.735   2.597
  359TYR     CZ 3945   5.925   8.605   2.682
  359TYR     OH 3946   5.897   8.541   2.566
  359TYR     HH 3947   5.930   8.593   2.493
  359TYR    CE2 3948   5.853   8.580   2.798
  359TYR    HE2 3949   5.771   8.511   2.792
  359TYR    CD2 3950   5.879   8.643   2.919
  359TYR    HD2 3951   5.815   8.626   3.004
  359TYR      C 3952   5.840   8.979   3.045
  359TYR      O 3953   5.808   9.046   2.945
  360ILE      N 3954   5.754   8.941   3.141
  360ILE      H 3955   5.787   8.882   3.216
  360ILE     CA 3956   5.609   8.976   3.147
  360ILE     HA 3957   5.572   8.976   3.044
  360ILE     CB 3958   5.529   8.865   3.229
  360ILE     HB 3959   5.577   8.859   3.326
  360ILE    CG2 3960   5.379   8.911   3.252
  360ILE   HG21 3961   5.322   8.833   3.303
  360ILE   HG22 3962   5.380   9.002   3.312
  360ILE   HG23 3963   5.331   8.934   3.157
  360ILE    CG1 3964   5.537   8.723   3.167
  360ILE   HG11 3965   5.639   8.696   3.138
  360ILE   HG12 3966   5.473   8.727   3.079
  360ILE     CD 3967   5.483   8.609   3.248
  360ILE    HD1 3968   5.536   8.596   3.342
  360ILE    HD2 3969   5.377   8.625   3.264
  360ILE    HD3 3970   5.475   8.527   3.177
  360ILE      C 3971   5.580   9.114   3.191
  360ILE      O 3972   5.510   9.185   3.120
  361LEU      N 3973   5.619   9.170   3.306
  361LEU      H 3974   5.687   9.122   3.363
  361LEU     CA 3975   5.578   9.304   3.360
  361LEU     HA 3976   5.470   9.294   3.352
  361LEU     CB 3977   5.624   9.328   3.506
  361LEU    HB1 3978   5.732   9.329   3.519
  361LEU    HB2 3979   5.593   9.250   3.576
  361LEU     CG 3980   5.573   9.463   3.558
  361LEU     HG 3981   5.620   9.534   3.491
  361LEU    CD1 3982   5.415   9.485   3.569
  361LEU   HD11 3983   5.367   9.423   3.645
  361LEU   HD12 3984   5.394   9.586   3.605
  361LEU   HD13 3985   5.365   9.464   3.475
  361LEU    CD2 3986   5.632   9.487   3.698
  361LEU   HD21 3987   5.740   9.502   3.692
  361LEU   HD22 3988   5.590   9.577   3.743
  361LEU   HD23 3989   5.610   9.399   3.758
  361LEU      C 3990   5.619   9.415   3.267
  361LEU      O 3991   5.532   9.490   3.231
  362SER      N 3992   5.745   9.431   3.229
  362SER      H 3993   5.811   9.363   3.264
  362SER     CA 3994   5.794   9.533   3.131
  362SER     HA 3995   5.756   9.632   3.154
  362SER     CB 3996   5.944   9.533   3.133
  362SER    HB1 3997   5.971   9.625   3.081
  362SER    HB2 3998   5.981   9.444   3.082
  362SER     OG 3999   5.989   9.535   3.266
  362SER     HG 4000   6.080   9.506   3.276
  362SER      C 4001   5.757   9.508   2.988
  362SER      O 4002   5.813   9.578   2.902
  363ARG      N 4003   5.673   9.401   2.956
  363ARG      H 4004   5.646   9.340   3.032
  363ARG     CA 4005   5.631   9.367   2.821
  363ARG     HA 4006   5.722   9.350   2.763
  363ARG     CB 4007   5.545   9.238   2.827
  363ARG    HB1 4008   5.447   9.261   2.869
  363ARG    HB2 4009   5.602   9.166   2.887
  363ARG     CG 4010   5.529   9.178   2.683
  363ARG    HG1 4011   5.631   9.154   2.652
  363ARG    HG2 4012   5.501   9.255   2.612
  363ARG     CD 4013   5.458   9.049   2.655
  363ARG    HD1 4014   5.500   8.964   2.708
  363ARG    HD2 4015   5.458   9.039   2.546
  363ARG     NE 4016   5.317   9.056   2.699
  363ARG     HE 4017   5.247   9.106   2.646
  363ARG     CZ 4018   5.259   8.984   2.789
  363ARG    NH1 4019   5.326   8.898   2.857
  363ARG   HH11 4020   5.420   8.884   2.824
  363ARG   HH12 4021   5.282   8.817   2.898
  363ARG    NH2 4022   5.135   8.988   2.816
  363ARG   HH21 4023   5.076   9.054   2.767
  363ARG   HH22 4024   5.103   8.934   2.895
  363ARG      C 4025   5.556   9.493   2.757
  363ARG      O 4026   5.457   9.543   2.806
  364GLU      N 4027   5.623   9.538   2.655
  364GLU      H 4028   5.705   9.488   2.625
  364GLU     CA 4029   5.586   9.654   2.575
  364GLU     HA 4030   5.483   9.680   2.599
  364GLU     CB 4031   5.663   9.785   2.611
  364GLU    HB1 4032   5.765   9.767   2.575
  364GLU    HB2 4033   5.652   9.806   2.718
  364GLU     CG 4034   5.615   9.899   2.527
  364GLU    HG1 4035   5.509   9.895   2.503
  364GLU    HG2 4036   5.666   9.884   2.432
  364GLU     CD 4037   5.636  10.049   2.574
  364GLU    OE1 4038   5.574  10.137   2.514
  364GLU    OE2 4039   5.726  10.074   2.656
  364GLU      C 4040   5.607   9.622   2.426
  364GLU      O 4041   5.717   9.575   2.396
  365ILE      N 4042   5.505   9.642   2.344
  365ILE      H 4043   5.423   9.682   2.386
  365ILE     CA 4044   5.502   9.611   2.203
  365ILE     HA 4045   5.597   9.577   2.163
  365ILE     CB 4046   5.391   9.499   2.185
  365ILE     HB 4047   5.299   9.548   2.216
  365ILE    CG2 4048   5.375   9.467   2.031
  365ILE   HG21 4049   5.474   9.463   1.986
  365ILE   HG22 4050   5.326   9.372   2.011
  365ILE   HG23 4051   5.317   9.548   1.986
  365ILE    CG1 4052   5.418   9.374   2.273
  365ILE   HG11 4053   5.443   9.407   2.374
  365ILE   HG12 4054   5.508   9.323   2.238
  365ILE     CD 4055   5.300   9.281   2.276
  365ILE    HD1 4056   5.216   9.348   2.297
  365ILE    HD2 4057   5.282   9.230   2.181
  365ILE    HD3 4058   5.306   9.197   2.346
  365ILE      C 4059   5.461   9.735   2.122
  365ILE      O 4060   5.364   9.798   2.152
  366LYS      N 4061   5.541   9.768   2.018
  366LYS      H 4062   5.623   9.712   2.004
  366LYS     CA 4063   5.529   9.890   1.934
  366LYS     HA 4064   5.465   9.961   1.986
  366LYS     CB 4065   5.666   9.952   1.906
  366LYS    HB1 4066   5.718   9.885   1.838
  366LYS    HB2 4067   5.724   9.948   1.998
  366LYS     CG 4068   5.663  10.096   1.854
  366LYS    HG1 4069   5.569  10.141   1.886
  366LYS    HG2 4070   5.663  10.091   1.745
  366LYS     CD 4071   5.790  10.174   1.902
  366LYS    HD1 4072   5.880  10.126   1.863
  366LYS    HD2 4073   5.781  10.165   2.010
  366LYS     CE 4074   5.783  10.320   1.848
  366LYS    HE1 4075   5.853  10.385   1.901
  366LYS    HE2 4076   5.679  10.342   1.870
  366LYS     NZ 4077   5.799  10.326   1.704
  366LYS    HZ1 4078   5.885  10.285   1.671
  366LYS    HZ2 4079   5.724  10.274   1.663
  366LYS    HZ3 4080   5.787  10.422   1.675
  366LYS      C 4081   5.457   9.866   1.799
  366LYS      O 4082   5.405   9.958   1.733
  367GLU      N 4083   5.441   9.737   1.759
  367GLU      H 4084   5.491   9.669   1.815
  367GLU     CA 4085   5.365   9.684   1.644
  367GLU     HA 4086   5.386   9.745   1.556
  367GLU     CB 4087   5.406   9.538   1.622
  367GLU    HB1 4088   5.354   9.505   1.532
  367GLU    HB2 4089   5.371   9.479   1.707
  367GLU     CG 4090   5.556   9.505   1.600
  367GLU    HG1 4091   5.599   9.591   1.549
  367GLU    HG2 4092   5.565   9.423   1.530
  367GLU     CD 4093   5.631   9.473   1.729
  367GLU    OE1 4094   5.665   9.361   1.754
  367GLU    OE2 4095   5.664   9.567   1.805
  367GLU      C 4096   5.211   9.711   1.661
  367GLU      O 4097   5.161   9.657   1.762
  368LYS      N 4098   5.146   9.786   1.573
  368LYS      H 4099   5.190   9.798   1.483
  368LYS     CA 4100   5.013   9.833   1.590
  368LYS     HA 4101   5.033   9.898   1.676
  368LYS     CB 4102   4.983   9.936   1.480
  368LYS    HB1 4103   4.966   9.880   1.387
  368LYS    HB2 4104   5.071   9.998   1.467
  368LYS     CG 4105   4.848  10.009   1.515
  368LYS    HG1 4106   4.861  10.026   1.622
  368LYS    HG2 4107   4.757   9.950   1.505
  368LYS     CD 4108   4.834  10.147   1.455
  368LYS    HD1 4109   4.922  10.201   1.489
  368LYS    HD2 4110   4.746  10.199   1.493
  368LYS     CE 4111   4.822  10.143   1.302
  368LYS    HE1 4112   4.918  10.108   1.265
  368LYS    HE2 4113   4.817  10.243   1.260
  368LYS     NZ 4114   4.703  10.067   1.252
  368LYS    HZ1 4115   4.625  10.123   1.284
  368LYS    HZ2 4116   4.700  10.080   1.152
  368LYS    HZ3 4117   4.691   9.971   1.282
  368LYS      C 4118   4.902   9.741   1.628
  368LYS      O 4119   4.844   9.760   1.729
  369PRO      N 4120   4.884   9.628   1.555
  369PRO     CD 4121   4.934   9.606   1.422
  369PRO    HD1 4122   5.043   9.607   1.423
  369PRO    HD2 4123   4.895   9.672   1.345
  369PRO     CG 4124   4.878   9.471   1.376
  369PRO    HG1 4125   4.953   9.393   1.371
  369PRO    HG2 4126   4.827   9.479   1.280
  369PRO     CB 4127   4.766   9.435   1.477
  369PRO    HB1 4128   4.785   9.333   1.510
  369PRO    HB2 4129   4.675   9.450   1.419
  369PRO     CA 4130   4.777   9.530   1.594
  369PRO     HA 4131   4.679   9.576   1.607
  369PRO      C 4132   4.801   9.458   1.729
  369PRO      O 4133   4.710   9.433   1.803
  370LEU      N 4134   4.927   9.426   1.758
  370LEU      H 4135   4.993   9.430   1.681
  370LEU     CA 4136   4.981   9.341   1.868
  370LEU     HA 4137   4.909   9.261   1.885
  370LEU     CB 4138   5.122   9.280   1.831
  370LEU    HB1 4139   5.154   9.225   1.920
  370LEU    HB2 4140   5.198   9.354   1.809
  370LEU     CG 4141   5.110   9.178   1.719
  370LEU     HG 4142   5.011   9.145   1.689
  370LEU    CD1 4143   5.161   9.243   1.594
  370LEU   HD11 4144   5.104   9.330   1.561
  370LEU   HD12 4145   5.266   9.271   1.590
  370LEU   HD13 4146   5.158   9.173   1.510
  370LEU    CD2 4147   5.188   9.049   1.758
  370LEU   HD21 4148   5.180   8.987   1.669
  370LEU   HD22 4149   5.289   9.076   1.787
  370LEU   HD23 4150   5.130   9.002   1.837
  370LEU      C 4151   4.991   9.416   2.003
  370LEU      O 4152   4.983   9.360   2.105
  371ARG      N 4153   5.005   9.551   2.002
  371ARG      H 4154   5.024   9.592   1.912
  371ARG     CA 4155   4.990   9.647   2.117
  371ARG     HA 4156   5.090   9.663   2.158
  371ARG     CB 4157   4.942   9.790   2.085
  371ARG    HB1 4158   4.916   9.836   2.180
  371ARG    HB2 4159   4.855   9.780   2.020
  371ARG     CG 4160   5.048   9.862   2.007
  371ARG    HG1 4161   5.057   9.804   1.915
  371ARG    HG2 4162   5.141   9.867   2.064
  371ARG     CD 4163   4.997   9.999   1.960
  371ARG    HD1 4164   4.968  10.042   2.056
  371ARG    HD2 4165   4.931  10.002   1.873
  371ARG     NE 4166   5.116  10.079   1.920
  371ARG     HE 4167   5.115  10.111   1.825
  371ARG     CZ 4168   5.222  10.120   1.984
  371ARG    NH1 4169   5.312  10.197   1.932
  371ARG   HH11 4170   5.296  10.223   1.836
  371ARG   HH12 4171   5.389  10.232   1.989
  371ARG    NH2 4172   5.233  10.106   2.112
  371ARG   HH21 4173   5.148  10.087   2.164
  371ARG   HH22 4174   5.311  10.139   2.167
  371ARG      C 4175   4.901   9.590   2.232
  371ARG      O 4176   4.941   9.586   2.348
  372SER      N 4177   4.774   9.555   2.210
  372SER      H 4178   4.732   9.582   2.122
  372SER     CA 4179   4.685   9.495   2.314
  372SER     HA 4180   4.647   9.570   2.383
  372SER     CB 4181   4.563   9.430   2.240
  372SER    HB1 4182   4.494   9.501   2.194
  372SER    HB2 4183   4.500   9.379   2.313
  372SER     OG 4184   4.601   9.330   2.148
  372SER     HG 4185   4.566   9.248   2.184
  372SER      C 4186   4.753   9.393   2.401
  372SER      O 4187   4.710   9.384   2.518
  373LEU      N 4188   4.841   9.305   2.348
  373LEU      H 4189   4.862   9.307   2.249
  373LEU     CA 4190   4.911   9.207   2.426
  373LEU     HA 4191   4.836   9.152   2.485
  373LEU     CB 4192   4.978   9.089   2.339
  373LEU    HB1 4193   5.051   9.031   2.395
  373LEU    HB2 4194   5.046   9.144   2.275
  373LEU     CG 4195   4.896   8.988   2.265
  373LEU     HG 4196   4.842   8.941   2.347
  373LEU    CD1 4197   4.787   9.054   2.171
  373LEU   HD11 4198   4.746   8.980   2.102
  373LEU   HD12 4199   4.707   9.093   2.235
  373LEU   HD13 4200   4.832   9.142   2.125
  373LEU    CD2 4201   4.975   8.885   2.180
  373LEU   HD21 4202   5.024   8.932   2.095
  373LEU   HD22 4203   5.055   8.835   2.234
  373LEU   HD23 4204   4.914   8.803   2.140
  373LEU      C 4205   5.011   9.258   2.532
  373LEU      O 4206   5.064   9.170   2.604
  374SER      N 4207   5.045   9.386   2.539
  374SER      H 4208   4.998   9.448   2.475
  374SER     CA 4209   5.139   9.447   2.632
  374SER     HA 4210   5.235   9.396   2.628
  374SER     CB 4211   5.162   9.589   2.591
  374SER    HB1 4212   5.218   9.636   2.672
  374SER    HB2 4213   5.063   9.634   2.592
  374SER     OG 4214   5.220   9.602   2.466
  374SER     HG 4215   5.182   9.678   2.421
  374SER      C 4216   5.100   9.445   2.780
  374SER      O 4217   4.988   9.400   2.818
  375ARG      N 4218   5.187   9.490   2.872
  375ARG      H 4219   5.278   9.512   2.835
  375ARG     CA 4220   5.158   9.515   3.011
  375ARG     HA 4221   5.050   9.513   3.018
  375ARG     CB 4222   5.221   9.410   3.107
  375ARG    HB1 4223   5.185   9.433   3.208
  375ARG    HB2 4224   5.329   9.414   3.112
  375ARG     CG 4225   5.185   9.260   3.081
  375ARG    HG1 4226   5.241   9.198   3.151
  375ARG    HG2 4227   5.223   9.237   2.981
  375ARG     CD 4228   5.039   9.220   3.080
  375ARG    HD1 4229   5.029   9.122   3.032
  375ARG    HD2 4230   4.986   9.285   3.010
  375ARG     NE 4231   4.974   9.223   3.216
  375ARG     HE 4232   4.944   9.310   3.258
  375ARG     CZ 4233   4.939   9.123   3.299
  375ARG    NH1 4234   4.881   9.144   3.411
  375ARG   HH11 4235   4.878   9.238   3.448
  375ARG   HH12 4236   4.856   9.072   3.477
  375ARG    NH2 4237   4.952   8.998   3.270
  375ARG   HH21 4238   4.997   8.965   3.185
  375ARG   HH22 4239   4.904   8.928   3.324
  375ARG      C 4240   5.207   9.648   3.053
  375ARG      O 4241   5.144   9.724   3.133
  376LYS      N 4242   5.324   9.697   2.998
  376LYS      H 4243   5.382   9.639   2.938
  376LYS     CA 4244   5.384   9.828   3.029
  376LYS     HA 4245   5.319   9.881   3.099
  376LYS     CB 4246   5.524   9.813   3.082
  376LYS    HB1 4247   5.571   9.739   3.018
  376LYS    HB2 4248   5.524   9.763   3.178
  376LYS     CG 4249   5.612   9.945   3.089
  376LYS    HG1 4250   5.700   9.928   3.150
  376LYS    HG2 4251   5.559  10.034   3.122
  376LYS     CD 4252   5.687   9.976   2.962
  376LYS    HD1 4253   5.616  10.000   2.882
  376LYS    HD2 4254   5.739   9.886   2.931
  376LYS     CE 4255   5.785  10.093   2.985
  376LYS    HE1 4256   5.859  10.072   3.062
  376LYS    HE2 4257   5.726  10.184   2.995
  376LYS     NZ 4258   5.876  10.130   2.876
  376LYS    HZ1 4259   5.838  10.119   2.783
  376LYS    HZ2 4260   5.906  10.226   2.883
  376LYS    HZ3 4261   5.966  10.085   2.886
  376LYS      C 4262   5.380   9.914   2.899
  376LYS      O 4263   5.407   9.868   2.784
  377PHE      N 4264   5.337  10.040   2.917
  377PHE      H 4265   5.306  10.069   3.009
  377PHE     CA 4266   5.308  10.136   2.803
  377PHE     HA 4267   5.313  10.080   2.709
  377PHE     CB 4268   5.158  10.162   2.820
  377PHE    HB1 4269   5.136  10.240   2.747
  377PHE    HB2 4270   5.137  10.203   2.919
  377PHE     CG 4271   5.074  10.036   2.795
  377PHE    CD1 4272   5.033  10.013   2.660
  377PHE    HD1 4273   5.070  10.082   2.586
  377PHE    CE1 4274   4.956   9.896   2.634
  377PHE    HE1 4275   4.931   9.875   2.532
  377PHE     CZ 4276   4.914   9.812   2.737
  377PHE     HZ 4277   4.845   9.730   2.722
  377PHE    CE2 4278   4.942   9.849   2.865
  377PHE    HE2 4279   4.895   9.800   2.948
  377PHE    CD2 4280   5.028   9.954   2.903
  377PHE    HD2 4281   5.046   9.962   3.009
  377PHE      C 4282   5.386  10.264   2.811
  377PHE      O 4283   5.358  10.346   2.901
  378THR      N 4284   5.476  10.294   2.722
  378THR      H 4285   5.509  10.222   2.661
  378THR     CA 4286   5.519  10.432   2.706
  378THR     HA 4287   5.554  10.466   2.803
  378THR     CB 4288   5.639  10.439   2.611
  378THR     HB 4289   5.619  10.393   2.514
  378THR    CG2 4290   5.695  10.579   2.589
  378THR   HG21 4291   5.787  10.580   2.531
  378THR   HG22 4292   5.628  10.651   2.542
  378THR   HG23 4293   5.717  10.627   2.684
  378THR    OG1 4294   5.743  10.360   2.668
  378THR    HG1 4295   5.713  10.271   2.649
  378THR      C 4296   5.405  10.536   2.672
  378THR      O 4297   5.328  10.517   2.578
  379ASP      N 4298   5.400  10.647   2.749
  379ASP      H 4299   5.468  10.652   2.823
  379ASP     CA 4300   5.315  10.762   2.717
  379ASP     HA 4301   5.229  10.741   2.653
  379ASP     CB 4302   5.252  10.811   2.843
  379ASP    HB1 4303   5.311  10.884   2.897
  379ASP    HB2 4304   5.222  10.724   2.900
  379ASP     CG 4305   5.124  10.891   2.830
  379ASP    OD1 4306   5.091  10.947   2.935
  379ASP    OD2 4307   5.068  10.891   2.723
  379ASP      C 4308   5.401  10.877   2.660
  379ASP      O 4309   5.354  10.928   2.559
  380TRP      N 4310   5.528  10.896   2.698
  380TRP      H 4311   5.565  10.837   2.771
  380TRP     CA 4312   5.628  10.983   2.625
  380TRP     HA 4313   5.619  10.951   2.521
  380TRP     CB 4314   5.597  11.137   2.646
  380TRP    HB1 4315   5.498  11.150   2.603
  380TRP    HB2 4316   5.664  11.191   2.580
  380TRP     CG 4317   5.606  11.192   2.784
  380TRP    CD1 4318   5.503  11.220   2.858
  380TRP    HD1 4319   5.400  11.200   2.835
  380TRP    NE1 4320   5.552  11.268   2.977
  380TRP    HE1 4321   5.496  11.264   3.061
  380TRP    CE2 4322   5.690  11.287   2.977
  380TRP    CZ2 4323   5.776  11.355   3.061
  380TRP    HZ2 4324   5.739  11.401   3.151
  380TRP    CH2 4325   5.908  11.373   3.028
  380TRP    HH2 4326   5.975  11.416   3.101
  380TRP    CZ3 4327   5.954  11.325   2.905
  380TRP    HZ3 4328   6.054  11.343   2.869
  380TRP    CE3 4329   5.866  11.255   2.816
  380TRP    HE3 4330   5.906  11.229   2.719
  380TRP    CD2 4331   5.729  11.240   2.854
  380TRP      C 4332   5.772  10.950   2.669
  380TRP      O 4333   5.799  10.904   2.782
  381ALA      N 4334   5.866  10.963   2.577
  381ALA      H 4335   5.836  10.998   2.487
  381ALA     CA 4336   6.010  10.955   2.595
  381ALA     HA 4337   6.039  10.968   2.699
  381ALA     CB 4338   6.062  10.815   2.559
  381ALA    HB1 4339   6.022  10.790   2.461
  381ALA    HB2 4340   6.171  10.824   2.563
  381ALA    HB3 4341   6.016  10.738   2.621
  381ALA      C 4342   6.084  11.072   2.523
  381ALA      O 4343   6.067  11.092   2.400
  382TYR      N 4344   6.170  11.155   2.585
  382TYR      H 4345   6.182  11.147   2.685
  382TYR     CA 4346   6.254  11.255   2.528
  382TYR     HA 4347   6.277  11.224   2.426
  382TYR     CB 4348   6.181  11.386   2.515
  382TYR    HB1 4349   6.138  11.415   2.611
  382TYR    HB2 4350   6.094  11.355   2.457
  382TYR     CG 4351   6.254  11.504   2.449
  382TYR    CD1 4352   6.284  11.499   2.310
  382TYR    HD1 4353   6.278  11.408   2.253
  382TYR    CE1 4354   6.324  11.621   2.243
  382TYR    HE1 4355   6.354  11.626   2.140
  382TYR     CZ 4356   6.337  11.738   2.317
  382TYR     OH 4357   6.377  11.853   2.250
  382TYR     HH 4358   6.374  11.929   2.307
  382TYR    CE2 4359   6.311  11.741   2.455
  382TYR    HE2 4360   6.326  11.831   2.512
  382TYR    CD2 4361   6.268  11.625   2.522
  382TYR    HD2 4362   6.238  11.628   2.625
  382TYR      C 4363   6.391  11.276   2.595
  382TYR      O 4364   6.400  11.296   2.719
  383GLY      N 4365   6.501  11.263   2.516
  383GLY      H 4366   6.499  11.249   2.416
  383GLY     CA 4367   6.638  11.262   2.581
  383GLY    HA1 4368   6.638  11.357   2.633
  383GLY    HA2 4369   6.712  11.267   2.500
  383GLY      C 4370   6.647  11.146   2.692
  383GLY      O 4371   6.618  11.034   2.664
  384PRO      N 4372   6.707  11.184   2.813
  384PRO     CD 4373   6.761  11.306   2.866
  384PRO    HD1 4374   6.682  11.380   2.877
  384PRO    HD2 4375   6.851  11.342   2.817
  384PRO     CG 4376   6.820  11.277   3.009
  384PRO    HG1 4377   6.746  11.303   3.085
  384PRO    HG2 4378   6.917  11.325   3.022
  384PRO     CB 4379   6.830  11.128   3.009
  384PRO    HB1 4380   6.822  11.099   3.114
  384PRO    HB2 4381   6.929  11.108   2.968
  384PRO     CA 4382   6.720  11.076   2.917
  384PRO     HA 4383   6.761  10.989   2.866
  384PRO      C 4384   6.587  11.044   2.991
  384PRO      O 4385   6.587  10.965   3.078
  385VAL      N 4386   6.477  11.117   2.966
  385VAL      H 4387   6.486  11.178   2.885
  385VAL     CA 4388   6.353  11.118   3.048
  385VAL     HA 4389   6.373  11.056   3.135
  385VAL     CB 4390   6.321  11.263   3.095
  385VAL     HB 4391   6.307  11.327   3.007
  385VAL    CG1 4392   6.207  11.262   3.196
  385VAL   HG11 4393   6.209  11.355   3.252
  385VAL   HG12 4394   6.106  11.244   3.160
  385VAL   HG13 4395   6.234  11.201   3.282
  385VAL    CG2 4396   6.440  11.322   3.180
  385VAL   HG21 4397   6.421  11.427   3.204
  385VAL   HG22 4398   6.462  11.278   3.277
  385VAL   HG23 4399   6.529  11.315   3.117
  385VAL      C 4400   6.237  11.045   2.978
  385VAL      O 4401   6.217  11.068   2.858
  386SER      N 4402   6.155  10.972   3.054
  386SER      H 4403   6.192  10.940   3.143
  386SER     CA 4404   6.033  10.909   3.003
  386SER     HA 4405   5.993  10.979   2.929
  386SER     CB 4406   6.066  10.779   2.937
  386SER    HB1 4407   6.127  10.788   2.846
  386SER    HB2 4408   5.975  10.723   2.919
  386SER     OG 4409   6.152  10.699   3.018
  386SER     HG 4410   6.241  10.732   3.019
  386SER      C 4411   5.921  10.893   3.108
  386SER      O 4412   5.941  10.874   3.228
  387SER      N 4413   5.795  10.878   3.065
  387SER      H 4414   5.776  10.884   2.966
  387SER     CA 4415   5.676  10.843   3.141
  387SER     HA 4416   5.718  10.809   3.235
  387SER     CB 4417   5.579  10.964   3.158
  387SER    HB1 4418   5.535  11.003   3.067
  387SER    HB2 4419   5.633  11.043   3.211
  387SER     OG 4420   5.475  10.915   3.246
  387SER     HG 4421   5.501  10.944   3.334
  387SER      C 4422   5.601  10.722   3.080
  387SER      O 4423   5.569  10.724   2.955
  388SER      N 4424   5.583  10.616   3.159
  388SER      H 4425   5.623  10.618   3.252
  388SER     CA 4426   5.512  10.494   3.123
  388SER     HA 4427   5.453  10.518   3.035
  388SER     CB 4428   5.607  10.375   3.079
  388SER    HB1 4429   5.658  10.397   2.985
  388SER    HB2 4430   5.549  10.284   3.063
  388SER     OG 4431   5.694  10.347   3.183
  388SER     HG 4432   5.754  10.421   3.197
  388SER      C 4433   5.402  10.454   3.224
  388SER      O 4434   5.419  10.482   3.346
  389LEU      N 4435   5.296  10.387   3.174
  389LEU      H 4436   5.297  10.367   3.075
  389LEU     CA 4437   5.195  10.325   3.263
  389LEU     HA 4438   5.212  10.349   3.368
  389LEU     CB 4439   5.055  10.373   3.224
  389LEU    HB1 4440   4.983  10.316   3.283
  389LEU    HB2 4441   5.046  10.346   3.118
  389LEU     CG 4442   5.012  10.523   3.235
  389LEU     HG 4443   5.019  10.544   3.342
  389LEU    CD1 4444   5.096  10.629   3.150
  389LEU   HD11 4445   5.122  10.586   3.053
  389LEU   HD12 4446   5.038  10.721   3.144
  389LEU   HD13 4447   5.187  10.641   3.209
  389LEU    CD2 4448   4.863  10.533   3.206
  389LEU   HD21 4449   4.842  10.537   3.099
  389LEU   HD22 4450   4.813  10.450   3.255
  389LEU   HD23 4451   4.826  10.624   3.253
  389LEU      C 4452   5.206  10.169   3.262
  389LEU      O 4453   5.180  10.105   3.162
  390TYR      N 4454   5.245  10.107   3.378
  390TYR      H 4455   5.262  10.166   3.458
  390TYR     CA 4456   5.257   9.960   3.405
  390TYR     HA 4457   5.271   9.900   3.315
  390TYR     CB 4458   5.371   9.929   3.494
  390TYR    HB1 4459   5.356   9.824   3.521
  390TYR    HB2 4460   5.353   9.986   3.585
  390TYR     CG 4461   5.513   9.962   3.461
  390TYR    CD1 4462   5.594   9.847   3.436
  390TYR    HD1 4463   5.555   9.749   3.461
  390TYR    CE1 4464   5.727   9.868   3.390
  390TYR    HE1 4465   5.799   9.788   3.382
  390TYR     CZ 4466   5.774   9.996   3.374
  390TYR     OH 4467   5.907  10.018   3.358
  390TYR     HH 4468   5.938  10.108   3.373
  390TYR    CE2 4469   5.691  10.113   3.392
  390TYR    HE2 4470   5.739  10.209   3.376
  390TYR    CD2 4471   5.555  10.092   3.430
  390TYR    HD2 4472   5.486  10.175   3.440
  390TYR      C 4473   5.124   9.907   3.464
  390TYR      O 4474   5.082   9.959   3.568
  391ASP      N 4475   5.063   9.810   3.406
  391ASP      H 4476   5.075   9.782   3.310
  391ASP     CA 4477   4.941   9.743   3.457
  391ASP     HA 4478   4.854   9.804   3.434
  391ASP     CB 4479   4.918   9.615   3.373
  391ASP    HB1 4480   5.014   9.564   3.377
  391ASP    HB2 4481   4.886   9.648   3.275
  391ASP     CG 4482   4.816   9.517   3.415
  391ASP    OD1 4483   4.812   9.407   3.348
  391ASP    OD2 4484   4.741   9.543   3.508
  391ASP      C 4485   4.937   9.710   3.606
  391ASP      O 4486   5.027   9.634   3.651
  392LEU      N 4487   4.841   9.768   3.691
  392LEU      H 4488   4.764   9.817   3.647
  392LEU     CA 4489   4.849   9.765   3.837
  392LEU     HA 4490   4.953   9.744   3.863
  392LEU     CB 4491   4.800   9.899   3.890
  392LEU    HB1 4492   4.695   9.915   3.868
  392LEU    HB2 4493   4.847   9.981   3.835
  392LEU     CG 4494   4.832   9.922   4.040
  392LEU     HG 4495   4.782   9.855   4.109
  392LEU    CD1 4496   4.985   9.915   4.061
  392LEU   HD11 4497   5.012   9.813   4.088
  392LEU   HD12 4498   5.036   9.952   3.972
  392LEU   HD13 4499   5.025   9.990   4.130
  392LEU    CD2 4500   4.784  10.064   4.077
  392LEU   HD21 4501   4.841  10.131   4.013
  392LEU   HD22 4502   4.677  10.080   4.058
  392LEU   HD23 4503   4.811  10.084   4.180
  392LEU      C 4504   4.771   9.648   3.900
  392LEU      O 4505   4.777   9.629   4.021
  393THR      N 4506   4.704   9.571   3.819
  393THR      H 4507   4.737   9.573   3.724
  393THR     CA 4508   4.597   9.472   3.859
  393THR     HA 4509   4.531   9.532   3.921
  393THR     CB 4510   4.517   9.412   3.743
  393THR     HB 4511   4.443   9.343   3.782
  393THR    CG2 4512   4.437   9.512   3.665
  393THR   HG21 4513   4.363   9.551   3.735
  393THR   HG22 4514   4.503   9.583   3.614
  393THR   HG23 4515   4.376   9.471   3.585
  393THR    OG1 4516   4.601   9.358   3.641
  393THR    HG1 4517   4.635   9.431   3.588
  393THR      C 4518   4.650   9.362   3.953
  393THR      O 4519   4.617   9.354   4.073
  394ASN      N 4520   4.748   9.289   3.899
  394ASN      H 4521   4.756   9.287   3.799
  394ASN     CA 4522   4.820   9.188   3.976
  394ASN     HA 4523   4.750   9.131   4.038
  394ASN     CB 4524   4.874   9.084   3.879
  394ASN    HB1 4525   4.927   9.014   3.943
  394ASN    HB2 4526   4.949   9.120   3.808
  394ASN     CG 4527   4.766   9.013   3.798
  394ASN    OD1 4528   4.696   8.922   3.841
  394ASN    ND2 4529   4.739   9.057   3.676
  394ASN   HD21 4530   4.786   9.142   3.648
  394ASN   HD22 4531   4.661   9.017   3.626
  394ASN      C 4532   4.928   9.242   4.073
  394ASN      O 4533   5.000   9.156   4.124
  395VAL      N 4534   4.950   9.375   4.094
  395VAL      H 4535   4.879   9.440   4.065
  395VAL     CA 4536   5.077   9.427   4.134
  395VAL     HA 4537   5.138   9.341   4.161
  395VAL     CB 4538   5.153   9.504   4.023
  395VAL     HB 4539   5.108   9.602   4.012
  395VAL    CG1 4540   5.301   9.539   4.063
  395VAL   HG11 4541   5.358   9.447   4.077
  395VAL   HG12 4542   5.344   9.590   3.976
  395VAL   HG13 4543   5.315   9.598   4.153
  395VAL    CG2 4544   5.157   9.430   3.893
  395VAL   HG21 4545   5.170   9.324   3.915
  395VAL   HG22 4546   5.058   9.441   3.849
  395VAL   HG23 4547   5.225   9.466   3.816
  395VAL      C 4548   5.063   9.517   4.258
  395VAL      O 4549   5.152   9.523   4.340
  396ASP      N 4550   4.949   9.587   4.273
  396ASP      H 4551   4.880   9.591   4.200
  396ASP     CA 4552   4.915   9.651   4.395
  396ASP     HA 4553   5.007   9.670   4.450
  396ASP     CB 4554   4.856   9.791   4.379
  396ASP    HB1 4555   4.761   9.791   4.326
  396ASP    HB2 4556   4.921   9.848   4.312
  396ASP     CG 4557   4.843   9.876   4.503
  396ASP    OD1 4558   4.916   9.861   4.602
  396ASP    OD2 4559   4.755   9.966   4.510
  396ASP      C 4560   4.819   9.562   4.469
  396ASP      O 4561   4.750   9.483   4.404
  397THR      N 4562   4.809   9.580   4.600
  397THR      H 4563   4.869   9.655   4.630
  397THR     CA 4564   4.759   9.497   4.711
  397THR     HA 4565   4.788   9.394   4.692
  397THR     CB 4566   4.816   9.541   4.846
  397THR     HB 4567   4.772   9.480   4.926
  397THR    CG2 4568   4.974   9.526   4.842
  397THR   HG21 4569   5.005   9.483   4.937
  397THR   HG22 4570   5.009   9.459   4.763
  397THR   HG23 4571   5.025   9.622   4.830
  397THR    OG1 4572   4.783   9.675   4.861
  397THR    HG1 4573   4.802   9.689   4.954
  397THR      C 4574   4.608   9.475   4.715
  397THR      O 4575   4.564   9.387   4.784
  398THR      N 4576   4.538   9.551   4.627
  398THR      H 4577   4.595   9.611   4.568
  398THR     CA 4578   4.394   9.536   4.609
  398THR     HA 4579   4.344   9.558   4.702
  398THR     CB 4580   4.341   9.632   4.502
  398THR     HB 4581   4.242   9.601   4.471
  398THR    CG2 4582   4.334   9.774   4.549
  398THR   HG21 4583   4.431   9.811   4.581
  398THR   HG22 4584   4.314   9.840   4.464
  398THR   HG23 4585   4.266   9.793   4.632
  398THR    OG1 4586   4.423   9.632   4.385
  398THR    HG1 4587   4.376   9.592   4.312
  398THR      C 4588   4.353   9.396   4.571
  398THR      O 4589   4.255   9.349   4.617
  399THR      N 4590   4.429   9.333   4.481
  399THR      H 4591   4.498   9.394   4.439
  399THR     CA 4592   4.417   9.195   4.439
  399THR     HA 4593   4.310   9.174   4.443
  399THR     CB 4594   4.466   9.178   4.296
  399THR     HB 4595   4.573   9.200   4.301
  399THR    CG2 4596   4.453   9.033   4.242
  399THR   HG21 4597   4.468   9.041   4.135
  399THR   HG22 4598   4.535   8.980   4.291
  399THR   HG23 4599   4.359   8.994   4.281
  399THR    OG1 4600   4.412   9.264   4.199
  399THR    HG1 4601   4.499   9.277   4.161
  399THR      C 4602   4.482   9.115   4.546
  399THR      O 4603   4.583   9.150   4.607
  400ASP      N 4604   4.436   8.990   4.558
  400ASP      H 4605   4.358   8.972   4.497
  400ASP     CA 4606   4.487   8.888   4.650
  400ASP     HA 4607   4.511   8.942   4.741
  400ASP     CB 4608   4.382   8.782   4.689
  400ASP    HB1 4609   4.423   8.702   4.751
  400ASP    HB2 4610   4.358   8.718   4.605
  400ASP     CG 4611   4.256   8.850   4.753
  400ASP    OD1 4612   4.138   8.803   4.733
  400ASP    OD2 4613   4.266   8.953   4.824
  400ASP      C 4614   4.610   8.827   4.591
  400ASP      O 4615   4.621   8.790   4.469
  401ASN      N 4616   4.711   8.811   4.679
  401ASN      H 4617   4.690   8.860   4.765
  401ASN     CA 4618   4.843   8.775   4.644
  401ASN     HA 4619   4.910   8.793   4.727
  401ASN     CB 4620   4.844   8.620   4.618
  401ASN    HB1 4621   4.947   8.601   4.588
  401ASN    HB2 4622   4.783   8.605   4.529
  401ASN     CG 4623   4.801   8.529   4.741
  401ASN    OD1 4624   4.863   8.513   4.844
  401ASN    ND2 4625   4.688   8.459   4.735
  401ASN   HD21 4626   4.626   8.469   4.656
  401ASN   HD22 4627   4.655   8.413   4.819
  401ASN      C 4628   4.899   8.858   4.522
  401ASN      O 4629   4.950   8.795   4.429
  402SER      N 4630   4.884   8.994   4.530
  402SER      H 4631   4.842   9.037   4.611
  402SER     CA 4632   4.959   9.071   4.437
  402SER     HA 4633   4.930   9.049   4.334
  402SER     CB 4634   4.940   9.220   4.459
  402SER    HB1 4635   4.835   9.246   4.471
  402SER    HB2 4636   4.989   9.269   4.375
  402SER     OG 4637   5.013   9.258   4.581
  402SER     HG 4638   4.969   9.206   4.649
  402SER      C 4639   5.106   9.046   4.458
  402SER      O 4640   5.149   8.996   4.566
  403VAL      N 4641   5.183   9.073   4.352
  403VAL      H 4642   5.147   9.114   4.267
  403VAL     CA 4643   5.329   9.038   4.352
  403VAL     HA 4644   5.342   8.932   4.375
  403VAL     CB 4645   5.396   9.032   4.211
  403VAL     HB 4646   5.500   9.000   4.221
  403VAL    CG1 4647   5.335   8.923   4.120
  403VAL   HG11 4648   5.401   8.910   4.034
  403VAL   HG12 4649   5.324   8.822   4.160
  403VAL   HG13 4650   5.244   8.959   4.072
  403VAL    CG2 4651   5.387   9.167   4.140
  403VAL   HG21 4652   5.445   9.160   4.048
  403VAL   HG22 4653   5.281   9.185   4.120
  403VAL   HG23 4654   5.418   9.250   4.204
  403VAL      C 4655   5.410   9.133   4.442
  403VAL      O 4656   5.526   9.116   4.463
  404LEU      N 4657   5.349   9.239   4.496
  404LEU      H 4658   5.251   9.254   4.477
  404LEU     CA 4659   5.411   9.322   4.604
  404LEU     HA 4660   5.517   9.335   4.583
  404LEU     CB 4661   5.339   9.461   4.599
  404LEU    HB1 4662   5.232   9.455   4.619
  404LEU    HB2 4663   5.349   9.507   4.500
  404LEU     CG 4664   5.401   9.561   4.704
  404LEU     HG 4665   5.418   9.515   4.802
  404LEU    CD1 4666   5.538   9.605   4.656
  404LEU   HD11 4667   5.570   9.693   4.711
  404LEU   HD12 4668   5.612   9.525   4.658
  404LEU   HD13 4669   5.531   9.643   4.554
  404LEU    CD2 4670   5.321   9.686   4.718
  404LEU   HD21 4671   5.316   9.744   4.626
  404LEU   HD22 4672   5.218   9.663   4.745
  404LEU   HD23 4673   5.370   9.736   4.802
  404LEU      C 4674   5.402   9.245   4.740
  404LEU      O 4675   5.496   9.242   4.816
  405GLU      N 4676   5.284   9.193   4.769
  405GLU      H 4677   5.212   9.199   4.699
  405GLU     CA 4678   5.258   9.110   4.882
  405GLU     HA 4679   5.286   9.154   4.978
  405GLU     CB 4680   5.104   9.076   4.886
  405GLU    HB1 4681   5.072   9.001   4.815
  405GLU    HB2 4682   5.041   9.164   4.874
  405GLU     CG 4683   5.085   9.020   5.027
  405GLU    HG1 4684   5.141   9.083   5.096
  405GLU    HG2 4685   5.121   8.917   5.026
  405GLU     CD 4686   4.942   9.013   5.075
  405GLU    OE1 4687   4.892   9.107   5.138
  405GLU    OE2 4688   4.889   8.901   5.088
  405GLU      C 4689   5.346   8.987   4.882
  405GLU      O 4690   5.428   8.977   4.971
  406ILE      N 4691   5.331   8.906   4.774
  406ILE      H 4692   5.283   8.940   4.692
  406ILE     CA 4693   5.415   8.784   4.745
  406ILE     HA 4694   5.417   8.744   4.846
  406ILE     CB 4695   5.343   8.673   4.666
  406ILE     HB 4696   5.402   8.582   4.675
  406ILE    CG2 4697   5.211   8.651   4.740
  406ILE   HG21 4698   5.219   8.644   4.848
  406ILE   HG22 4699   5.138   8.729   4.718
  406ILE   HG23 4700   5.166   8.554   4.717
  406ILE    CG1 4701   5.303   8.700   4.521
  406ILE   HG11 4702   5.396   8.741   4.480
  406ILE   HG12 4703   5.226   8.777   4.517
  406ILE     CD 4704   5.253   8.587   4.436
  406ILE    HD1 4705   5.327   8.508   4.444
  406ILE    HD2 4706   5.156   8.553   4.474
  406ILE    HD3 4707   5.234   8.612   4.332
  406ILE      C 4708   5.562   8.803   4.699
  406ILE      O 4709   5.626   8.711   4.643
  407ILE      N 4710   5.614   8.920   4.720
  407ILE      H 4711   5.558   9.002   4.737
  407ILE     CA 4712   5.758   8.933   4.762
  407ILE     HA 4713   5.811   8.838   4.755
  407ILE     CB 4714   5.828   9.037   4.667
  407ILE     HB 4715   5.783   9.135   4.680
  407ILE    CG2 4716   5.976   9.056   4.710
  407ILE   HG21 4717   6.025   8.960   4.692
  407ILE   HG22 4718   6.033   9.127   4.650
  407ILE   HG23 4719   5.993   9.084   4.814
  407ILE    CG1 4720   5.831   8.998   4.516
  407ILE   HG11 4721   5.884   9.075   4.460
  407ILE   HG12 4722   5.724   8.994   4.497
  407ILE     CD 4723   5.885   8.856   4.475
  407ILE    HD1 4724   5.992   8.857   4.457
  407ILE    HD2 4725   5.845   8.775   4.535
  407ILE    HD3 4726   5.852   8.851   4.371
  407ILE      C 4727   5.784   8.980   4.903
  407ILE      O 4728   5.857   8.908   4.976
  408VAL      N 4729   5.719   9.085   4.953
  408VAL      H 4730   5.641   9.126   4.903
  408VAL     CA 4731   5.732   9.138   5.094
  408VAL     HA 4732   5.829   9.187   5.101
  408VAL     CB 4733   5.643   9.262   5.123
  408VAL     HB 4734   5.537   9.246   5.102
  408VAL    CG1 4735   5.652   9.303   5.270
  408VAL   HG11 4736   5.606   9.218   5.321
  408VAL   HG12 4737   5.755   9.319   5.302
  408VAL   HG13 4738   5.601   9.398   5.286
  408VAL    CG2 4739   5.685   9.382   5.039
  408VAL   HG21 4740   5.606   9.457   5.026
  408VAL   HG22 4741   5.766   9.433   5.089
  408VAL   HG23 4742   5.717   9.349   4.940
  408VAL      C 4743   5.723   9.026   5.204
  408VAL      O 4744   5.817   9.015   5.277
  409TYR      N 4745   5.623   8.946   5.193
  409TYR      H 4746   5.549   8.974   5.129
  409TYR     CA 4747   5.604   8.831   5.286
  409TYR     HA 4748   5.652   8.864   5.378
  409TYR     CB 4749   5.451   8.812   5.313
  409TYR    HB1 4750   5.424   8.727   5.376
  409TYR    HB2 4751   5.401   8.778   5.222
  409TYR     CG 4752   5.375   8.928   5.375
  409TYR    CD1 4753   5.359   8.928   5.517
  409TYR    HD1 4754   5.383   8.843   5.580
  409TYR    CE1 4755   5.310   9.041   5.579
  409TYR    HE1 4756   5.300   9.033   5.686
  409TYR     CZ 4757   5.261   9.152   5.502
  409TYR     OH 4758   5.207   9.263   5.562
  409TYR     HH 4759   5.198   9.248   5.656
  409TYR    CE2 4760   5.271   9.147   5.362
  409TYR    HE2 4761   5.232   9.233   5.310
  409TYR    CD2 4762   5.327   9.034   5.298
  409TYR    HD2 4763   5.342   9.043   5.192
  409TYR      C 4764   5.672   8.693   5.241
  409TYR      O 4765   5.660   8.593   5.316
  410ASN      N 4766   5.747   8.679   5.133
  410ASN      H 4767   5.747   8.764   5.077
  410ASN     CA 4768   5.790   8.554   5.062
  410ASN     HA 4769   5.721   8.475   5.094
  410ASN     CB 4770   5.783   8.577   4.907
  410ASN    HB1 4771   5.861   8.648   4.882
  410ASN    HB2 4772   5.684   8.621   4.890
  410ASN     CG 4773   5.788   8.441   4.829
  410ASN    OD1 4774   5.795   8.335   4.890
  410ASN    ND2 4775   5.772   8.453   4.703
  410ASN   HD21 4776   5.769   8.543   4.659
  410ASN   HD22 4777   5.766   8.375   4.639
  410ASN      C 4778   5.927   8.497   5.108
  410ASN      O 4779   6.023   8.504   5.040
  411THR      N 4780   5.922   8.436   5.227
  411THR      H 4781   5.830   8.428   5.268
  411THR     CA 4782   6.034   8.382   5.292
  411THR     HA 4783   6.118   8.452   5.291
  411THR     CB 4784   6.000   8.354   5.443
  411THR     HB 4785   5.960   8.253   5.457
  411THR    CG2 4786   6.125   8.386   5.532
  411THR   HG21 4787   6.140   8.493   5.521
  411THR   HG22 4788   6.111   8.351   5.635
  411THR   HG23 4789   6.208   8.333   5.486
  411THR    OG1 4790   5.897   8.434   5.491
  411THR    HG1 4791   5.822   8.389   5.451
  411THR      C 4792   6.096   8.262   5.221
  411THR      O 4793   6.197   8.210   5.271
  412ASN      N 4794   6.040   8.217   5.105
  412ASN      H 4795   5.944   8.247   5.091
  412ASN     CA 4796   6.076   8.096   5.028
  412ASN     HA 4797   6.130   8.030   5.096
  412ASN     CB 4798   5.948   8.028   5.004
  412ASN    HB1 4799   5.970   7.935   4.952
  412ASN    HB2 4800   5.896   8.098   4.939
  412ASN     CG 4801   5.853   7.995   5.119
  412ASN    OD1 4802   5.806   8.078   5.201
  412ASN    ND2 4803   5.827   7.866   5.142
  412ASN   HD21 4804   5.863   7.793   5.082
  412ASN   HD22 4805   5.768   7.834   5.218
  412ASN      C 4806   6.157   8.117   4.907
  412ASN      O 4807   6.161   8.027   4.818
  413ILE      N 4808   6.213   8.234   4.888
  413ILE      H 4809   6.187   8.308   4.951
  413ILE     CA 4810   6.282   8.270   4.759
  413ILE     HA 4811   6.315   8.180   4.708
  413ILE     CB 4812   6.190   8.343   4.646
  413ILE     HB 4813   6.234   8.366   4.550
  413ILE    CG2 4814   6.059   8.266   4.621
  413ILE   HG21 4815   5.994   8.323   4.555
  413ILE   HG22 4816   6.073   8.168   4.575
  413ILE   HG23 4817   5.999   8.258   4.711
  413ILE    CG1 4818   6.168   8.485   4.704
  413ILE   HG11 4819   6.270   8.524   4.711
  413ILE   HG12 4820   6.120   8.479   4.802
  413ILE     CD 4821   6.083   8.591   4.633
  413ILE    HD1 4822   6.135   8.610   4.538
  413ILE    HD2 4823   5.979   8.559   4.628
  413ILE    HD3 4824   6.098   8.683   4.690
  413ILE      C 4825   6.416   8.336   4.788
  413ILE      O 4826   6.425   8.413   4.882
  414ASP      N 4827   6.509   8.303   4.701
  414ASP      H 4828   6.503   8.224   4.637
  414ASP     CA 4829   6.638   8.363   4.712
  414ASP     HA 4830   6.664   8.368   4.817
  414ASP     CB 4831   6.743   8.282   4.638
  414ASP    HB1 4832   6.717   8.280   4.533
  414ASP    HB2 4833   6.740   8.180   4.675
  414ASP     CG 4834   6.888   8.336   4.646
  414ASP    OD1 4835   6.925   8.407   4.548
  414ASP    OD2 4836   6.962   8.320   4.746
  414ASP      C 4837   6.643   8.512   4.655
  414ASP      O 4838   6.709   8.595   4.715
  415ASN      N 4839   6.582   8.541   4.541
  415ASN      H 4840   6.525   8.470   4.496
  415ASN     CA 4841   6.592   8.666   4.466
  415ASN     HA 4842   6.695   8.701   4.451
  415ASN     CB 4843   6.534   8.645   4.329
  415ASN    HB1 4844   6.522   8.738   4.273
  415ASN    HB2 4845   6.443   8.590   4.350
  415ASN     CG 4846   6.611   8.557   4.229
  415ASN    OD1 4847   6.732   8.566   4.216
  415ASN    ND2 4848   6.541   8.479   4.143
  415ASN   HD21 4849   6.444   8.460   4.163
  415ASN   HD22 4850   6.581   8.402   4.094
  415ASN      C 4851   6.515   8.782   4.526
  415ASN      O 4852   6.510   8.893   4.472
  416ARG      N 4853   6.447   8.759   4.639
  416ARG      H 4854   6.464   8.677   4.696
  416ARG     CA 4855   6.371   8.850   4.722
  416ARG     HA 4856   6.276   8.875   4.675
  416ARG     CB 4857   6.349   8.784   4.860
  416ARG    HB1 4858   6.444   8.804   4.909
  416ARG    HB2 4859   6.343   8.675   4.856
  416ARG     CG 4860   6.229   8.848   4.937
  416ARG    HG1 4861   6.133   8.831   4.889
  416ARG    HG2 4862   6.253   8.953   4.952
  416ARG     CD 4863   6.225   8.774   5.072
  416ARG    HD1 4864   6.311   8.803   5.132
  416ARG    HD2 4865   6.236   8.666   5.062
  416ARG     NE 4866   6.101   8.807   5.146
  416ARG     HE 4867   6.027   8.861   5.104
  416ARG     CZ 4868   6.084   8.771   5.272
  416ARG    NH1 4869   5.979   8.815   5.335
  416ARG   HH11 4870   5.928   8.893   5.295
  416ARG   HH12 4871   5.969   8.796   5.434
  416ARG    NH2 4872   6.163   8.696   5.339
  416ARG   HH21 4873   6.232   8.642   5.290
  416ARG   HH22 4874   6.137   8.677   5.435
  416ARG      C 4875   6.439   8.993   4.744
  416ARG      O 4876   6.370   9.091   4.736
  417HIS      N 4877   6.568   9.004   4.761
  417HIS      H 4878   6.616   8.917   4.776
  417HIS     CA 4879   6.649   9.130   4.771
  417HIS     HA 4880   6.609   9.180   4.859
  417HIS     CB 4881   6.791   9.090   4.820
  417HIS    HB1 4882   6.785   9.024   4.906
  417HIS    HB2 4883   6.844   9.179   4.854
  417HIS     CG 4884   6.873   9.026   4.709
  417HIS    ND1 4885   6.954   9.093   4.621
  417HIS    CE1 4886   7.004   9.000   4.538
  417HIS    HE1 4887   7.068   9.019   4.454
  417HIS    NE2 4888   6.956   8.880   4.572
  417HIS    HE2 4889   6.961   8.787   4.531
  417HIS    CD2 4890   6.883   8.891   4.687
  417HIS    HD2 4891   6.832   8.804   4.725
  417HIS      C 4892   6.654   9.214   4.644
  417HIS      O 4893   6.640   9.336   4.660
  418GLU      N 4894   6.659   9.159   4.517
  418GLU      H 4895   6.669   9.059   4.510
  418GLU     CA 4896   6.666   9.246   4.394
  418GLU     HA 4897   6.710   9.340   4.425
  418GLU     CB 4898   6.759   9.181   4.287
  418GLU    HB1 4899   6.710   9.096   4.239
  418GLU    HB2 4900   6.846   9.157   4.349
  418GLU     CG 4901   6.802   9.265   4.166
  418GLU    HG1 4902   6.814   9.362   4.215
  418GLU    HG2 4903   6.729   9.270   4.086
  418GLU     CD 4904   6.935   9.229   4.103
  418GLU    OE1 4905   6.934   9.175   3.988
  418GLU    OE2 4906   7.043   9.249   4.168
  418GLU      C 4907   6.529   9.264   4.336
  418GLU      O 4908   6.504   9.369   4.275
  419MET      N 4909   6.443   9.162   4.354
  419MET      H 4910   6.461   9.083   4.415
  419MET     CA 4911   6.310   9.166   4.301
  419MET     HA 4912   6.318   9.178   4.193
  419MET     CB 4913   6.247   9.032   4.335
  419MET    HB1 4914   6.139   9.043   4.343
  419MET    HB2 4915   6.281   8.997   4.432
  419MET     CG 4916   6.274   8.925   4.231
  419MET    HG1 4917   6.382   8.921   4.244
  419MET    HG2 4918   6.257   8.959   4.129
  419MET     SD 4919   6.205   8.762   4.262
  419MET     CE 4920   6.060   8.774   4.159
  419MET    HE1 4921   6.088   8.778   4.054
  419MET    HE2 4922   5.984   8.699   4.179
  419MET    HE3 4923   6.016   8.871   4.182
  419MET      C 4924   6.216   9.269   4.358
  419MET      O 4925   6.127   9.314   4.286
  420LEU      N 4926   6.238   9.306   4.486
  420LEU      H 4927   6.309   9.262   4.542
  420LEU     CA 4928   6.163   9.403   4.559
  420LEU     HA 4929   6.058   9.381   4.543
  420LEU     CB 4930   6.188   9.388   4.710
  420LEU    HB1 4931   6.297   9.394   4.719
  420LEU    HB2 4932   6.139   9.297   4.743
  420LEU     CG 4933   6.120   9.496   4.797
  420LEU     HG 4934   6.147   9.598   4.770
  420LEU    CD1 4935   5.972   9.487   4.792
  420LEU   HD11 4936   5.943   9.386   4.823
  420LEU   HD12 4937   5.938   9.569   4.855
  420LEU   HD13 4938   5.935   9.504   4.690
  420LEU    CD2 4939   6.157   9.475   4.944
  420LEU   HD21 4940   6.130   9.373   4.971
  420LEU   HD22 4941   6.264   9.470   4.965
  420LEU   HD23 4942   6.105   9.545   5.010
  420LEU      C 4943   6.193   9.547   4.508
  420LEU      O 4944   6.118   9.640   4.525
  421THR      N 4945   6.315   9.564   4.446
  421THR      H 4946   6.368   9.478   4.440
  421THR     CA 4947   6.367   9.694   4.404
  421THR     HA 4948   6.358   9.763   4.487
  421THR     CB 4949   6.523   9.701   4.371
  421THR     HB 4950   6.556   9.805   4.365
  421THR    CG2 4951   6.598   9.631   4.477
  421THR   HG21 4952   6.561   9.664   4.574
  421THR   HG22 4953   6.593   9.522   4.466
  421THR   HG23 4954   6.705   9.653   4.478
  421THR    OG1 4955   6.550   9.641   4.253
  421THR    HG1 4956   6.536   9.547   4.270
  421THR      C 4957   6.300   9.752   4.279
  421THR      O 4958   6.318   9.871   4.254
  422LEU      N 4959   6.217   9.670   4.207
  422LEU      H 4960   6.229   9.570   4.218
  422LEU     CA 4961   6.133   9.703   4.092
  422LEU     HA 4962   6.198   9.722   4.007
  422LEU     CB 4963   6.033   9.588   4.072
  422LEU    HB1 4964   5.946   9.623   4.017
  422LEU    HB2 4965   5.981   9.561   4.164
  422LEU     CG 4966   6.079   9.459   3.998
  422LEU     HG 4967   6.168   9.421   4.047
  422LEU    CD1 4968   5.969   9.352   3.996
  422LEU   HD11 4969   5.960   9.329   4.102
  422LEU   HD12 4970   5.877   9.392   3.954
  422LEU   HD13 4971   6.011   9.274   3.932
  422LEU    CD2 4972   6.117   9.496   3.851
  422LEU   HD21 4973   6.031   9.537   3.797
  422LEU   HD22 4974   6.202   9.563   3.853
  422LEU   HD23 4975   6.153   9.408   3.798
  422LEU      C 4976   6.053   9.836   4.112
  422LEU      O 4977   5.994   9.863   4.212
  423GLU      N 4978   6.051   9.920   4.009
  423GLU      H 4979   6.092   9.890   3.921
  423GLU     CA 4980   5.999  10.055   4.014
  423GLU     HA 4981   6.053  10.100   4.097
  423GLU     CB 4982   6.015  10.116   3.873
  423GLU    HB1 4983   5.928  10.180   3.862
  423GLU    HB2 4984   5.993  10.047   3.791
  423GLU     CG 4985   6.144  10.197   3.847
  423GLU    HG1 4986   6.165  10.269   3.926
  423GLU    HG2 4987   6.123  10.260   3.760
  423GLU     CD 4988   6.268  10.117   3.836
  423GLU    OE1 4989   6.299  10.069   3.724
  423GLU    OE2 4990   6.332  10.086   3.942
  423GLU      C 4991   5.850  10.070   4.055
  423GLU      O 4992   5.816  10.169   4.128
  424PRO      N 4993   5.749   9.995   4.003
  424PRO     CD 4994   5.758   9.906   3.892
  424PRO    HD1 4995   5.840   9.835   3.897
  424PRO    HD2 4996   5.760   9.972   3.806
  424PRO     CG 4997   5.635   9.820   3.895
  424PRO    HG1 4998   5.652   9.726   3.948
  424PRO    HG2 4999   5.606   9.801   3.792
  424PRO     CB 5000   5.535   9.901   3.972
  424PRO    HB1 5001   5.471   9.834   4.029
  424PRO    HB2 5002   5.477   9.958   3.899
  424PRO     CA 5003   5.616   9.994   4.059
  424PRO     HA 5004   5.577  10.095   4.053
  424PRO      C 5005   5.611   9.947   4.207
  424PRO      O 5006   5.546  10.016   4.281
  425LEU      N 5007   5.694   9.855   4.251
  425LEU      H 5008   5.749   9.811   4.180
  425LEU     CA 5009   5.698   9.810   4.385
  425LEU     HA 5010   5.595   9.804   4.421
  425LEU     CB 5011   5.774   9.676   4.385
  425LEU    HB1 5012   5.812   9.668   4.486
  425LEU    HB2 5013   5.868   9.679   4.329
  425LEU     CG 5014   5.703   9.539   4.348
  425LEU     HG 5015   5.614   9.521   4.408
  425LEU    CD1 5016   5.671   9.522   4.196
  425LEU   HD11 5017   5.583   9.582   4.171
  425LEU   HD12 5018   5.759   9.566   4.148
  425LEU   HD13 5019   5.665   9.419   4.161
  425LEU    CD2 5020   5.791   9.416   4.388
  425LEU   HD21 5021   5.732   9.331   4.351
  425LEU   HD22 5022   5.884   9.411   4.332
  425LEU   HD23 5023   5.797   9.399   4.496
  425LEU      C 5024   5.752   9.920   4.475
  425LEU      O 5025   5.692   9.951   4.580
  426HIS      N 5026   5.865   9.980   4.437
  426HIS      H 5027   5.916   9.946   4.357
  426HIS     CA 5028   5.923  10.098   4.510
  426HIS     HA 5029   5.956  10.071   4.610
  426HIS     CB 5030   6.043  10.153   4.428
  426HIS    HB1 5031   6.014  10.181   4.327
  426HIS    HB2 5032   6.111  10.067   4.434
  426HIS     CG 5033   6.099  10.290   4.476
  426HIS    ND1 5034   6.172  10.316   4.595
  426HIS    CE1 5035   6.197  10.448   4.592
  426HIS    HE1 5036   6.250  10.503   4.668
  426HIS    NE2 5037   6.141  10.504   4.476
  426HIS    HE2 5038   6.153  10.604   4.467
  426HIS    CD2 5039   6.084  10.404   4.402
  426HIS    HD2 5040   6.025  10.421   4.313
  426HIS      C 5041   5.821  10.213   4.523
  426HIS      O 5042   5.793  10.262   4.631
  427THR      N 5043   5.765  10.258   4.414
  427THR      H 5044   5.783  10.213   4.326
  427THR     CA 5045   5.664  10.368   4.404
  427THR     HA 5046   5.705  10.463   4.438
  427THR     CB 5047   5.632  10.383   4.257
  427THR     HB 5048   5.586  10.294   4.214
  427THR    CG2 5049   5.525  10.491   4.228
  427THR   HG21 5050   5.530  10.505   4.120
  427THR   HG22 5051   5.425  10.457   4.253
  427THR   HG23 5052   5.554  10.583   4.277
  427THR    OG1 5053   5.747  10.422   4.187
  427THR    HG1 5054   5.774  10.335   4.157
  427THR      C 5055   5.546  10.329   4.496
  427THR      O 5056   5.502  10.413   4.572
  428LEU      N 5057   5.493  10.207   4.484
  428LEU      H 5058   5.526  10.142   4.414
  428LEU     CA 5059   5.394  10.162   4.578
  428LEU     HA 5060   5.306  10.225   4.563
  428LEU     CB 5061   5.345  10.022   4.541
  428LEU    HB1 5062   5.284   9.983   4.623
  428LEU    HB2 5063   5.430   9.954   4.528
  428LEU     CG 5064   5.262  10.011   4.416
  428LEU     HG 5065   5.320  10.054   4.335
  428LEU    CD1 5066   5.243   9.865   4.371
  428LEU   HD11 5067   5.210   9.862   4.267
  428LEU   HD12 5068   5.338   9.813   4.373
  428LEU   HD13 5069   5.188   9.810   4.447
  428LEU    CD2 5070   5.128  10.087   4.418
  428LEU   HD21 5071   5.079  10.093   4.321
  428LEU   HD22 5072   5.067  10.046   4.497
  428LEU   HD23 5073   5.142  10.189   4.454
  428LEU      C 5074   5.433  10.179   4.723
  428LEU      O 5075   5.361  10.242   4.800
  429LEU      N 5076   5.548  10.117   4.764
  429LEU      H 5077   5.614  10.103   4.689
  429LEU     CA 5078   5.597  10.128   4.900
  429LEU     HA 5079   5.515  10.091   4.961
  429LEU     CB 5080   5.706  10.029   4.918
  429LEU    HB1 5081   5.743  10.055   5.017
  429LEU    HB2 5082   5.771  10.051   4.833
  429LEU     CG 5083   5.659   9.885   4.914
  429LEU     HG 5084   5.588   9.865   4.834
  429LEU    CD1 5085   5.777   9.791   4.884
  429LEU   HD11 5086   5.815   9.807   4.784
  429LEU   HD12 5087   5.857   9.822   4.951
  429LEU   HD13 5088   5.754   9.684   4.886
  429LEU    CD2 5089   5.581   9.838   5.036
  429LEU   HD21 5090   5.489   9.896   5.049
  429LEU   HD22 5091   5.559   9.732   5.026
  429LEU   HD23 5092   5.645   9.855   5.123
  429LEU      C 5093   5.618  10.278   4.940
  429LEU      O 5094   5.549  10.329   5.028
  430HIS      N 5095   5.705  10.355   4.871
  430HIS      H 5096   5.748  10.310   4.792
  430HIS     CA 5097   5.733  10.495   4.889
  430HIS     HA 5098   5.804  10.516   4.970
  430HIS     CB 5099   5.805  10.539   4.765
  430HIS    HB1 5100   5.743  10.538   4.676
  430HIS    HB2 5101   5.878  10.464   4.736
  430HIS     CG 5102   5.874  10.671   4.775
  430HIS    ND1 5103   5.807  10.791   4.778
  430HIS    CE1 5104   5.907  10.882   4.785
  430HIS    HE1 5105   5.888  10.988   4.795
  430HIS    NE2 5106   6.025  10.821   4.776
  430HIS    HE2 5107   6.111  10.874   4.781
  430HIS    CD2 5108   6.004  10.691   4.760
  430HIS    HD2 5109   6.082  10.618   4.744
  430HIS      C 5110   5.607  10.582   4.914
  430HIS      O 5111   5.591  10.654   5.009
  431THR      N 5112   5.513  10.581   4.821
  431THR      H 5113   5.537  10.533   4.735
  431THR     CA 5114   5.387  10.659   4.836
  431THR     HA 5115   5.410  10.765   4.846
  431THR     CB 5116   5.300  10.655   4.711
  431THR     HB 5117   5.207  10.712   4.718
  431THR    CG2 5118   5.374  10.713   4.595
  431THR   HG21 5119   5.454  10.646   4.562
  431THR   HG22 5120   5.308  10.721   4.509
  431THR   HG23 5121   5.409  10.813   4.620
  431THR    OG1 5122   5.275  10.522   4.684
  431THR    HG1 5123   5.354  10.479   4.651
  431THR      C 5124   5.303  10.617   4.953
  431THR      O 5125   5.255  10.704   5.026
  432LYS      N 5126   5.293  10.488   4.984
  432LYS      H 5127   5.348  10.427   4.926
  432LYS     CA 5128   5.221  10.442   5.107
  432LYS     HA 5129   5.120  10.482   5.099
  432LYS     CB 5130   5.214  10.286   5.116
  432LYS    HB1 5131   5.191  10.258   5.219
  432LYS    HB2 5132   5.316  10.251   5.101
  432LYS     CG 5133   5.135  10.210   5.006
  432LYS    HG1 5134   5.139  10.260   4.909
  432LYS    HG2 5135   5.031  10.216   5.037
  432LYS     CD 5136   5.180  10.062   4.999
  432LYS    HD1 5137   5.140  10.010   5.086
  432LYS    HD2 5138   5.289  10.057   5.001
  432LYS     CE 5139   5.126   9.980   4.881
  432LYS    HE1 5140   5.161   9.878   4.898
  432LYS    HE2 5141   5.169  10.014   4.787
  432LYS     NZ 5142   4.987   9.971   4.856
  432LYS    HZ1 5143   4.959   9.912   4.779
  432LYS    HZ2 5144   4.945   9.945   4.944
  432LYS    HZ3 5145   4.947  10.063   4.846
  432LYS      C 5146   5.281  10.501   5.237
  432LYS      O 5147   5.210  10.546   5.327
  433TRP      N 5148   5.417  10.490   5.244
  433TRP      H 5149   5.460  10.464   5.157
  433TRP     CA 5150   5.500  10.546   5.350
  433TRP     HA 5151   5.469  10.507   5.447
  433TRP     CB 5152   5.651  10.504   5.328
  433TRP    HB1 5153   5.686  10.546   5.233
  433TRP    HB2 5154   5.655  10.396   5.327
  433TRP     CG 5155   5.750  10.545   5.438
  433TRP    CD1 5156   5.853  10.633   5.414
  433TRP    HD1 5157   5.867  10.695   5.326
  433TRP    NE1 5158   5.939  10.632   5.519
  433TRP    HE1 5159   6.024  10.686   5.517
  433TRP    CE2 5160   5.902  10.539   5.615
  433TRP    CZ2 5161   5.963  10.485   5.730
  433TRP    HZ2 5162   6.063  10.512   5.761
  433TRP    CH2 5163   5.902  10.377   5.802
  433TRP    HH2 5164   5.957  10.333   5.884
  433TRP    CZ3 5165   5.769  10.340   5.767
  433TRP    HZ3 5166   5.719  10.266   5.828
  433TRP    CE3 5167   5.703  10.394   5.653
  433TRP    HE3 5168   5.601  10.365   5.638
  433TRP    CD2 5169   5.771  10.490   5.572
  433TRP      C 5170   5.483  10.694   5.364
  433TRP      O 5171   5.439  10.738   5.474
  434LYS      N 5172   5.511  10.778   5.257
  434LYS      H 5173   5.542  10.727   5.176
  434LYS     CA 5174   5.490  10.930   5.243
  434LYS     HA 5175   5.558  10.987   5.306
  434LYS     CB 5176   5.518  10.970   5.097
  434LYS    HB1 5177   5.460  10.915   5.023
  434LYS    HB2 5178   5.618  10.938   5.070
  434LYS     CG 5179   5.509  11.121   5.066
  434LYS    HG1 5180   5.575  11.172   5.136
  434LYS    HG2 5181   5.408  11.163   5.078
  434LYS     CD 5182   5.554  11.161   4.923
  434LYS    HD1 5183   5.489  11.098   4.862
  434LYS    HD2 5184   5.650  11.124   4.888
  434LYS     CE 5185   5.519  11.312   4.903
  434LYS    HE1 5186   5.592  11.371   4.959
  434LYS    HE2 5187   5.415  11.327   4.933
  434LYS     NZ 5188   5.523  11.352   4.758
  434LYS    HZ1 5189   5.610  11.332   4.710
  434LYS    HZ2 5190   5.454  11.302   4.703
  434LYS    HZ3 5191   5.514  11.452   4.748
  434LYS      C 5192   5.346  10.970   5.277
  434LYS      O 5193   5.328  11.083   5.328
  435LYS      N 5194   5.245  10.894   5.243
  435LYS      H 5195   5.259  10.819   5.176
  435LYS     CA 5196   5.098  10.926   5.264
  435LYS     HA 5197   5.095  11.034   5.245
  435LYS     CB 5198   5.004  10.855   5.165
  435LYS    HB1 5199   4.901  10.855   5.199
  435LYS    HB2 5200   5.037  10.751   5.156
  435LYS     CG 5201   5.000  10.920   5.021
  435LYS    HG1 5202   4.946  10.858   4.950
  435LYS    HG2 5203   5.099  10.930   4.978
  435LYS     CD 5204   4.929  11.055   5.040
  435LYS    HD1 5205   4.970  11.105   5.129
  435LYS    HD2 5206   4.826  11.027   5.061
  435LYS     CE 5207   4.940  11.147   4.922
  435LYS    HE1 5208   4.885  11.109   4.836
  435LYS    HE2 5209   5.047  11.140   4.899
  435LYS     NZ 5210   4.891  11.281   4.954
  435LYS    HZ1 5211   4.792  11.273   4.974
  435LYS    HZ2 5212   4.934  11.313   5.040
  435LYS    HZ3 5213   4.898  11.356   4.887
  435LYS      C 5214   5.052  10.901   5.405
  435LYS      O 5215   4.986  10.986   5.460
  436PHE      N 5216   5.093  10.790   5.456
  436PHE      H 5217   5.152  10.733   5.397
  436PHE     CA 5218   5.033  10.734   5.580
  436PHE     HA 5219   4.991  10.816   5.638
  436PHE     CB 5220   4.912  10.646   5.546
  436PHE    HB1 5221   4.828  10.707   5.510
  436PHE    HB2 5222   4.874  10.613   5.642
  436PHE     CG 5223   4.922  10.525   5.450
  436PHE    CD1 5224   4.900  10.537   5.314
  436PHE    HD1 5225   4.875  10.634   5.274
  436PHE    CE1 5226   4.882  10.424   5.235
  436PHE    HE1 5227   4.854  10.421   5.131
  436PHE     CZ 5228   4.895  10.292   5.295
  436PHE     HZ 5229   4.882  10.204   5.234
  436PHE    CE2 5230   4.930  10.284   5.430
  436PHE    HE2 5231   4.934  10.190   5.484
  436PHE    CD2 5232   4.938  10.401   5.510
  436PHE    HD2 5233   4.944  10.384   5.616
  436PHE      C 5234   5.136  10.664   5.661
  436PHE      O 5235   5.169  10.709   5.771
  437ALA      N 5236   5.191  10.555   5.611
  437ALA      H 5237   5.175  10.531   5.515
  437ALA     CA 5238   5.264  10.455   5.696
  437ALA     HA 5239   5.193  10.434   5.776
  437ALA     CB 5240   5.288  10.331   5.613
  437ALA    HB1 5241   5.189  10.311   5.572
  437ALA    HB2 5242   5.364  10.341   5.535
  437ALA    HB3 5243   5.309  10.249   5.682
  437ALA      C 5244   5.385  10.511   5.775
  437ALA      O 5245   5.406  10.454   5.884
  438LYS      N 5246   5.447  10.623   5.743
  438LYS      H 5247   5.412  10.669   5.660
  438LYS     CA 5248   5.545  10.695   5.823
  438LYS     HA 5249   5.623  10.623   5.849
  438LYS     CB 5250   5.633  10.781   5.724
  438LYS    HB1 5251   5.646  10.724   5.632
  438LYS    HB2 5252   5.729  10.780   5.776
  438LYS     CG 5253   5.579  10.925   5.696
  438LYS    HG1 5254   5.564  10.995   5.779
  438LYS    HG2 5255   5.487  10.914   5.639
  438LYS     CD 5256   5.681  10.992   5.607
  438LYS    HD1 5257   5.700  10.925   5.524
  438LYS    HD2 5258   5.776  11.015   5.655
  438LYS     CE 5259   5.613  11.115   5.545
  438LYS    HE1 5260   5.572  11.176   5.626
  438LYS    HE2 5261   5.530  11.083   5.482
  438LYS     NZ 5262   5.702  11.202   5.468
  438LYS    HZ1 5263   5.756  11.167   5.390
  438LYS    HZ2 5264   5.649  11.273   5.420
  438LYS    HZ3 5265   5.771  11.241   5.530
  438LYS      C 5266   5.496  10.758   5.957
  438LYS      O 5267   5.569  10.759   6.057
  439TYR      N 5268   5.377  10.822   5.951
  439TYR      H 5269   5.321  10.786   5.875
  439TYR     CA 5270   5.305  10.871   6.071
  439TYR     HA 5271   5.368  10.938   6.130
  439TYR     CB 5272   5.175  10.948   6.029
  439TYR    HB1 5273   5.122  10.993   6.113
  439TYR    HB2 5274   5.105  10.877   5.985
  439TYR     CG 5275   5.201  11.069   5.938
  439TYR    CD1 5276   5.205  11.049   5.804
  439TYR    HD1 5277   5.180  10.954   5.761
  439TYR    CE1 5278   5.226  11.156   5.711
  439TYR    HE1 5279   5.230  11.137   5.605
  439TYR     CZ 5280   5.257  11.279   5.767
  439TYR     OH 5281   5.284  11.386   5.689
  439TYR     HH 5282   5.265  11.350   5.602
  439TYR    CE2 5283   5.268  11.300   5.907
  439TYR    HE2 5284   5.284  11.398   5.950
  439TYR    CD2 5285   5.235  11.193   5.989
  439TYR    HD2 5286   5.226  11.211   6.095
  439TYR      C 5287   5.271  10.751   6.163
  439TYR      O 5288   5.293  10.752   6.285
  440MET      N 5289   5.224  10.641   6.099
  440MET      H 5290   5.202  10.652   6.001
  440MET     CA 5291   5.182  10.519   6.171
  440MET     HA 5292   5.111  10.552   6.247
  440MET     CB 5293   5.093  10.428   6.084
  440MET    HB1 5294   5.092  10.328   6.127
  440MET    HB2 5295   5.150  10.419   5.991
  440MET     CG 5296   4.957  10.491   6.056
  440MET    HG1 5297   4.978  10.586   6.008
  440MET    HG2 5298   4.894  10.507   6.143
  440MET     SD 5299   4.851  10.401   5.936
  440MET     CE 5300   4.785  10.267   6.036
  440MET    HE1 5301   4.804  10.282   6.143
  440MET    HE2 5302   4.676  10.272   6.030
  440MET    HE3 5303   4.817  10.168   6.004
  440MET      C 5304   5.302  10.458   6.241
  440MET      O 5305   5.296  10.422   6.363
  441PHE      N 5306   5.412  10.447   6.170
  441PHE      H 5307   5.412  10.476   6.073
  441PHE     CA 5308   5.538  10.404   6.230
  441PHE     HA 5309   5.531  10.305   6.275
  441PHE     CB 5310   5.646  10.409   6.118
  441PHE    HB1 5311   5.669  10.508   6.078
  441PHE    HB2 5312   5.610  10.350   6.034
  441PHE     CG 5313   5.775  10.356   6.172
  441PHE    CD1 5314   5.789  10.218   6.187
  441PHE    HD1 5315   5.703  10.154   6.169
  441PHE    CE1 5316   5.912  10.164   6.220
  441PHE    HE1 5317   5.928  10.057   6.220
  441PHE     CZ 5318   6.024  10.250   6.236
  441PHE     HZ 5319   6.123  10.208   6.249
  441PHE    CE2 5320   6.003  10.388   6.239
  441PHE    HE2 5321   6.084  10.453   6.269
  441PHE    CD2 5322   5.886  10.443   6.198
  441PHE    HD2 5323   5.873  10.548   6.176
  441PHE      C 5324   5.585  10.488   6.349
  441PHE      O 5325   5.605  10.431   6.455
  442PHE      N 5326   5.608  10.622   6.324
  442PHE      H 5327   5.601  10.659   6.231
  442PHE     CA 5328   5.668  10.706   6.430
  442PHE     HA 5329   5.748  10.647   6.477
  442PHE     CB 5330   5.728  10.837   6.376
  442PHE    HB1 5331   5.737  10.898   6.466
  442PHE    HB2 5332   5.661  10.886   6.306
  442PHE     CG 5333   5.864  10.818   6.303
  442PHE    CD1 5334   5.877  10.836   6.166
  442PHE    HD1 5335   5.787  10.864   6.112
  442PHE    CE1 5336   6.001  10.817   6.106
  442PHE    HE1 5337   6.008  10.838   6.000
  442PHE     CZ 5338   6.119  10.781   6.176
  442PHE     HZ 5339   6.215  10.790   6.129
  442PHE    CE2 5340   6.107  10.760   6.320
  442PHE    HE2 5341   6.187  10.729   6.386
  442PHE    CD2 5342   5.986  10.780   6.382
  442PHE    HD2 5343   5.980  10.779   6.490
  442PHE      C 5344   5.569  10.722   6.553
  442PHE      O 5345   5.616  10.709   6.669
  443LEU      N 5346   5.440  10.729   6.537
  443LEU      H 5347   5.400  10.726   6.445
  443LEU     CA 5348   5.340  10.717   6.640
  443LEU     HA 5349   5.348  10.804   6.706
  443LEU     CB 5350   5.197  10.737   6.581
  443LEU    HB1 5351   5.130  10.698   6.658
  443LEU    HB2 5352   5.189  10.663   6.502
  443LEU     CG 5353   5.149  10.875   6.540
  443LEU     HG 5354   5.213  10.910   6.459
  443LEU    CD1 5355   5.006  10.871   6.473
  443LEU   HD11 5356   4.944  10.815   6.543
  443LEU   HD12 5357   4.968  10.972   6.457
  443LEU   HD13 5358   5.016  10.831   6.372
  443LEU    CD2 5359   5.145  10.973   6.653
  443LEU   HD21 5360   5.106  11.068   6.618
  443LEU   HD22 5361   5.094  10.938   6.744
  443LEU   HD23 5362   5.248  10.989   6.684
  443LEU      C 5363   5.360  10.590   6.724
  443LEU      O 5364   5.378  10.592   6.849
  444SER      N 5365   5.353  10.474   6.658
  444SER      H 5366   5.336  10.481   6.559
  444SER     CA 5367   5.360  10.346   6.727
  444SER     HA 5368   5.292  10.350   6.813
  444SER     CB 5369   5.308  10.239   6.633
  444SER    HB1 5370   5.209  10.269   6.597
  444SER    HB2 5371   5.291  10.151   6.694
  444SER     OG 5372   5.396  10.206   6.531
  444SER     HG 5373   5.379  10.273   6.465
  444SER      C 5374   5.498  10.319   6.784
  444SER      O 5375   5.509  10.232   6.874
  445PHE      N 5376   5.595  10.401   6.750
  445PHE      H 5377   5.586  10.469   6.676
  445PHE     CA 5378   5.722  10.393   6.822
  445PHE     HA 5379   5.744  10.293   6.859
  445PHE     CB 5380   5.826  10.444   6.728
  445PHE    HB1 5381   5.792  10.542   6.695
  445PHE    HB2 5382   5.800  10.383   6.641
  445PHE     CG 5383   5.968  10.445   6.779
  445PHE    CD1 5384   6.013  10.365   6.887
  445PHE    HD1 5385   5.939  10.306   6.939
  445PHE    CE1 5386   6.145  10.363   6.924
  445PHE    HE1 5387   6.183  10.292   6.996
  445PHE     CZ 5388   6.243  10.429   6.849
  445PHE     HZ 5389   6.346  10.410   6.875
  445PHE    CE2 5390   6.205  10.500   6.731
  445PHE    HE2 5391   6.285  10.540   6.670
  445PHE    CD2 5392   6.068  10.514   6.702
  445PHE    HD2 5393   6.054  10.565   6.608
  445PHE      C 5394   5.712  10.472   6.946
  445PHE      O 5395   5.752  10.431   7.051
  446CYS      N 5396   5.658  10.594   6.941
  446CYS      H 5397   5.637  10.624   6.847
  446CYS     CA 5398   5.633  10.691   7.051
  446CYS     HA 5399   5.731  10.732   7.076
  446CYS     CB 5400   5.546  10.804   6.997
  446CYS    HB1 5401   5.469  10.830   7.070
  446CYS    HB2 5402   5.505  10.781   6.899
  446CYS     SG 5403   5.657  10.946   6.965
  446CYS     HG 5404   5.627  10.960   6.836
  446CYS      C 5405   5.562  10.611   7.165
  446CYS      O 5406   5.615  10.610   7.272
  447PHE      N 5407   5.454  10.535   7.137
  447PHE      H 5408   5.434  10.531   7.038
  447PHE     CA 5409   5.355  10.480   7.234
  447PHE     HA 5410   5.350  10.539   7.326
  447PHE     CB 5411   5.221  10.451   7.170
  447PHE    HB1 5412   5.165  10.412   7.255
  447PHE    HB2 5413   5.225  10.363   7.106
  447PHE     CG 5414   5.137  10.564   7.105
  447PHE    CD1 5415   5.129  10.702   7.162
  447PHE    HD1 5416   5.183  10.726   7.253
  447PHE    CE1 5417   5.061  10.797   7.095
  447PHE    HE1 5418   5.046  10.891   7.147
  447PHE     CZ 5419   4.998  10.768   6.968
  447PHE     HZ 5420   4.960  10.848   6.906
  447PHE    CE2 5421   5.007  10.636   6.913
  447PHE    HE2 5422   4.963  10.616   6.817
  447PHE    CD2 5423   5.064  10.531   6.989
  447PHE    HD2 5424   5.062  10.428   6.958
  447PHE      C 5425   5.428  10.354   7.291
  447PHE      O 5426   5.430  10.350   7.412
  448TYR      N 5427   5.485  10.265   7.206
  448TYR      H 5428   5.472  10.278   7.106
  448TYR     CA 5429   5.572  10.159   7.256
  448TYR     HA 5430   5.510  10.081   7.300
  448TYR     CB 5431   5.648  10.091   7.140
  448TYR    HB1 5432   5.722  10.157   7.094
  448TYR    HB2 5433   5.575  10.059   7.065
  448TYR     CG 5434   5.711   9.965   7.193
  448TYR    CD1 5435   5.636   9.860   7.251
  448TYR    HD1 5436   5.528   9.855   7.256
  448TYR    CE1 5437   5.699   9.747   7.304
  448TYR    HE1 5438   5.640   9.662   7.335
  448TYR     CZ 5439   5.838   9.744   7.310
  448TYR     OH 5440   5.893   9.637   7.372
  448TYR     HH 5441   5.821   9.578   7.396
  448TYR    CE2 5442   5.909   9.851   7.251
  448TYR    HE2 5443   6.016   9.837   7.253
  448TYR    CD2 5444   5.848   9.958   7.182
  448TYR    HD2 5445   5.898  10.036   7.128
  448TYR      C 5446   5.667  10.219   7.357
  448TYR      O 5447   5.659  10.170   7.474
  449PHE      N 5448   5.750  10.319   7.328
  449PHE      H 5449   5.741  10.360   7.236
  449PHE     CA 5450   5.861  10.366   7.416
  449PHE     HA 5451   5.917  10.277   7.449
  449PHE     CB 5452   5.961  10.447   7.334
  449PHE    HB1 5453   5.911  10.532   7.287
  449PHE    HB2 5454   5.992  10.379   7.255
  449PHE     CG 5455   6.077  10.492   7.407
  449PHE    CD1 5456   6.076  10.600   7.495
  449PHE    HD1 5457   5.982  10.648   7.521
  449PHE    CE1 5458   6.193  10.645   7.554
  449PHE    HE1 5459   6.190  10.717   7.634
  449PHE     CZ 5460   6.316  10.577   7.540
  449PHE     HZ 5461   6.401  10.618   7.591
  449PHE    CE2 5462   6.322  10.472   7.446
  449PHE    HE2 5463   6.418  10.430   7.417
  449PHE    CD2 5464   6.204  10.440   7.369
  449PHE    HD2 5465   6.210  10.365   7.291
  449PHE      C 5466   5.804  10.431   7.539
  449PHE      O 5467   5.832  10.388   7.649
  450PHE      N 5468   5.703  10.512   7.530
  450PHE      H 5469   5.666  10.525   7.437
  450PHE     CA 5470   5.623  10.556   7.643
  450PHE     HA 5471   5.695  10.610   7.705
  450PHE     CB 5472   5.513  10.645   7.579
  450PHE    HB1 5473   5.463  10.588   7.501
  450PHE    HB2 5474   5.568  10.727   7.532
  450PHE     CG 5475   5.408  10.709   7.676
  450PHE    CD1 5476   5.432  10.758   7.804
  450PHE    HD1 5477   5.534  10.766   7.837
  450PHE    CE1 5478   5.324  10.812   7.879
  450PHE    HE1 5479   5.347  10.824   7.984
  450PHE     CZ 5480   5.199  10.811   7.831
  450PHE     HZ 5481   5.116  10.857   7.884
  450PHE    CE2 5482   5.165  10.754   7.707
  450PHE    HE2 5483   5.064  10.755   7.669
  450PHE    CD2 5484   5.274  10.696   7.627
  450PHE    HD2 5485   5.254  10.658   7.528
  450PHE      C 5486   5.559  10.452   7.734
  450PHE      O 5487   5.577  10.459   7.856
  451TYR      N 5488   5.504  10.343   7.678
  451TYR      H 5489   5.500  10.345   7.577
  451TYR     CA 5490   5.460  10.220   7.744
  451TYR     HA 5491   5.386  10.250   7.819
  451TYR     CB 5492   5.395  10.127   7.637
  451TYR    HB1 5493   5.441  10.139   7.539
  451TYR    HB2 5494   5.289  10.151   7.634
  451TYR     CG 5495   5.410   9.981   7.674
  451TYR    CD1 5496   5.322   9.916   7.762
  451TYR    HD1 5497   5.258   9.982   7.819
  451TYR    CE1 5498   5.314   9.778   7.773
  451TYR    HE1 5499   5.243   9.744   7.846
  451TYR     CZ 5500   5.408   9.695   7.702
  451TYR     OH 5501   5.405   9.562   7.726
  451TYR     HH 5502   5.471   9.518   7.672
  451TYR    CE2 5503   5.499   9.760   7.619
  451TYR    HE2 5504   5.567   9.702   7.558
  451TYR    CD2 5505   5.495   9.902   7.596
  451TYR    HD2 5506   5.553   9.948   7.518
  451TYR      C 5507   5.576  10.159   7.820
  451TYR      O 5508   5.553  10.148   7.941
  452ASN      N 5509   5.693  10.115   7.766
  452ASN      H 5510   5.696  10.123   7.666
  452ASN     CA 5511   5.809  10.065   7.836
  452ASN     HA 5512   5.782   9.979   7.898
  452ASN     CB 5513   5.904  10.007   7.720
  452ASN    HB1 5514   5.951  10.091   7.669
  452ASN    HB2 5515   5.843   9.947   7.653
  452ASN     CG 5516   6.013   9.923   7.786
  452ASN    OD1 5517   5.988   9.808   7.827
  452ASN    ND2 5518   6.131   9.976   7.799
  452ASN   HD21 5519   6.163  10.064   7.762
  452ASN   HD22 5520   6.200   9.920   7.847
  452ASN      C 5521   5.869  10.172   7.935
  452ASN      O 5522   5.917  10.132   8.038
  453ILE      N 5523   5.862  10.304   7.906
  453ILE      H 5524   5.824  10.337   7.818
  453ILE     CA 5525   5.901  10.405   8.000
  453ILE     HA 5526   6.005  10.384   8.025
  453ILE     CB 5527   5.911  10.543   7.938
  453ILE     HB 5528   5.826  10.556   7.871
  453ILE    CG2 5529   5.899  10.659   8.040
  453ILE   HG21 5530   5.988  10.664   8.102
  453ILE   HG22 5531   5.875  10.746   7.979
  453ILE   HG23 5532   5.812  10.648   8.106
  453ILE    CG1 5533   6.041  10.555   7.852
  453ILE   HG11 5534   6.021  10.641   7.788
  453ILE   HG12 5535   6.046  10.468   7.787
  453ILE     CD 5536   6.175  10.576   7.918
  453ILE    HD1 5537   6.184  10.672   7.968
  453ILE    HD2 5538   6.209  10.504   7.993
  453ILE    HD3 5539   6.246  10.557   7.838
  453ILE      C 5540   5.818  10.398   8.125
  453ILE      O 5541   5.862  10.368   8.240
  454THR      N 5542   5.682  10.395   8.105
  454THR      H 5543   5.652  10.400   8.009
  454THR     CA 5544   5.573  10.389   8.208
  454THR     HA 5545   5.580  10.473   8.277
  454THR     CB 5546   5.431  10.383   8.151
  454THR     HB 5547   5.405  10.296   8.091
  454THR    CG2 5548   5.332  10.390   8.261
  454THR   HG21 5549   5.326  10.485   8.314
  454THR   HG22 5550   5.229  10.376   8.227
  454THR   HG23 5551   5.352  10.313   8.335
  454THR    OG1 5552   5.409  10.499   8.066
  454THR    HG1 5553   5.467  10.489   7.990
  454THR      C 5554   5.597  10.261   8.291
  454THR      O 5555   5.613  10.270   8.412
  455LEU      N 5556   5.587  10.148   8.225
  455LEU      H 5557   5.585  10.160   8.124
  455LEU     CA 5558   5.629  10.017   8.272
  455LEU     HA 5559   5.550   9.977   8.335
  455LEU     CB 5560   5.652   9.911   8.168
  455LEU    HB1 5561   5.727   9.952   8.101
  455LEU    HB2 5562   5.557   9.894   8.117
  455LEU     CG 5563   5.693   9.769   8.215
  455LEU     HG 5564   5.794   9.772   8.257
  455LEU    CD1 5565   5.594   9.704   8.313
  455LEU   HD11 5566   5.608   9.597   8.323
  455LEU   HD12 5567   5.601   9.759   8.407
  455LEU   HD13 5568   5.493   9.719   8.273
  455LEU    CD2 5569   5.716   9.686   8.087
  455LEU   HD21 5570   5.767   9.595   8.117
  455LEU   HD22 5571   5.625   9.662   8.032
  455LEU   HD23 5572   5.777   9.731   8.009
  455LEU      C 5573   5.754  10.022   8.360
  455LEU      O 5574   5.757   9.981   8.479
  456THR      N 5575   5.867  10.078   8.310
  456THR      H 5576   5.857  10.108   8.214
  456THR     CA 5577   5.996  10.103   8.389
  456THR     HA 5578   6.033  10.009   8.429
  456THR     CB 5579   6.108  10.160   8.295
  456THR     HB 5580   6.079  10.258   8.258
  456THR    CG2 5581   6.234  10.192   8.372
  456THR   HG21 5582   6.257  10.107   8.436
  456THR   HG22 5583   6.304  10.225   8.295
  456THR   HG23 5584   6.222  10.282   8.433
  456THR    OG1 5585   6.147  10.076   8.181
  456THR    HG1 5586   6.068  10.084   8.125
  456THR      C 5587   5.975  10.192   8.511
  456THR      O 5588   6.037  10.166   8.615
  457LEU      N 5589   5.899  10.298   8.506
  457LEU      H 5590   5.837  10.313   8.427
  457LEU     CA 5591   5.900  10.404   8.603
  457LEU     HA 5592   6.000  10.417   8.646
  457LEU     CB 5593   5.862  10.539   8.535
  457LEU    HB1 5594   5.840  10.617   8.608
  457LEU    HB2 5595   5.770  10.530   8.478
  457LEU     CG 5596   5.972  10.610   8.452
  457LEU     HG 5597   6.012  10.544   8.374
  457LEU    CD1 5598   5.920  10.737   8.394
  457LEU   HD11 5599   5.920  10.816   8.469
  457LEU   HD12 5600   5.997  10.771   8.325
  457LEU   HD13 5601   5.816  10.720   8.365
  457LEU    CD2 5602   6.090  10.645   8.529
  457LEU   HD21 5603   6.064  10.687   8.626
  457LEU   HD22 5604   6.148  10.555   8.546
  457LEU   HD23 5605   6.154  10.711   8.471
  457LEU      C 5606   5.812  10.369   8.726
  457LEU      O 5607   5.855  10.392   8.839
  458VAL      N 5608   5.689  10.326   8.703
  458VAL      H 5609   5.655  10.325   8.608
  458VAL     CA 5610   5.602  10.263   8.809
  458VAL     HA 5611   5.569  10.345   8.872
  458VAL     CB 5612   5.475  10.204   8.747
  458VAL     HB 5613   5.419  10.161   8.831
  458VAL    CG1 5614   5.385  10.312   8.692
  458VAL   HG11 5615   5.339  10.362   8.777
  458VAL   HG12 5616   5.441  10.385   8.635
  458VAL   HG13 5617   5.325  10.269   8.611
  458VAL    CG2 5618   5.484  10.084   8.656
  458VAL   HG21 5619   5.539  10.004   8.706
  458VAL   HG22 5620   5.384  10.047   8.635
  458VAL   HG23 5621   5.549  10.107   8.572
  458VAL      C 5622   5.678  10.154   8.887
  458VAL      O 5623   5.656  10.139   9.010
  459SER      N 5624   5.747  10.063   8.823
  459SER      H 5625   5.735  10.062   8.723
  459SER     CA 5626   5.837   9.954   8.881
  459SER     HA 5627   5.779   9.893   8.950
  459SER     CB 5628   5.887   9.871   8.764
  459SER    HB1 5629   5.965   9.800   8.791
  459SER    HB2 5630   5.929   9.938   8.689
  459SER     OG 5631   5.783   9.795   8.704
  459SER     HG 5632   5.751   9.836   8.624
  459SER      C 5633   5.955  10.013   8.961
  459SER      O 5634   5.984   9.960   9.072
  460TYR      N 5635   6.011  10.121   8.929
  460TYR      H 5636   5.994  10.158   8.836
  460TYR     CA 5637   6.113  10.198   9.014
  460TYR     HA 5638   6.193  10.134   9.052
  460TYR     CB 5639   6.187  10.293   8.920
  460TYR    HB1 5640   6.116  10.366   8.882
  460TYR    HB2 5641   6.230  10.240   8.835
  460TYR     CG 5642   6.309  10.352   8.984
  460TYR    CD1 5643   6.436  10.283   8.970
  460TYR    HD1 5644   6.447  10.193   8.912
  460TYR    CE1 5645   6.549  10.336   9.033
  460TYR    HE1 5646   6.643  10.283   9.033
  460TYR     CZ 5647   6.535  10.454   9.111
  460TYR     OH 5648   6.640  10.499   9.184
  460TYR     HH 5649   6.617  10.580   9.230
  460TYR    CE2 5650   6.416  10.522   9.114
  460TYR    HE2 5651   6.409  10.610   9.175
  460TYR    CD2 5652   6.301  10.467   9.056
  460TYR    HD2 5653   6.204  10.514   9.059
  460TYR      C 5654   6.036  10.261   9.128
  460TYR      O 5655   6.066  10.241   9.249
  461TYR      N 5656   5.935  10.341   9.095
  461TYR      H 5657   5.904  10.349   8.999
  461TYR     CA 5658   5.849  10.406   9.195
  461TYR     HA 5659   5.909  10.437   9.280
  461TYR     CB 5660   5.796  10.538   9.140
  461TYR    HB1 5661   5.726  10.585   9.209
  461TYR    HB2 5662   5.741  10.509   9.050
  461TYR     CG 5663   5.908  10.637   9.109
  461TYR    CD1 5664   5.994  10.694   9.212
  461TYR    HD1 5665   5.970  10.679   9.316
  461TYR    CE1 5666   6.092  10.785   9.174
  461TYR    HE1 5667   6.151  10.832   9.251
  461TYR     CZ 5668   6.114  10.819   9.038
  461TYR     OH 5669   6.197  10.917   9.007
  461TYR     HH 5670   6.233  10.964   9.083
  461TYR    CE2 5671   6.036  10.758   8.941
  461TYR    HE2 5672   6.065  10.775   8.838
  461TYR    CD2 5673   5.933  10.670   8.975
  461TYR    HD2 5674   5.874  10.628   8.895
  461TYR      C 5675   5.734  10.324   9.260
  461TYR      O 5676   5.621  10.363   9.270
  462ARG      N 5677   5.769  10.198   9.292
  462ARG      H 5678   5.857  10.164   9.256
  462ARG     CA 5679   5.701  10.115   9.398
  462ARG     HA 5680   5.597  10.148   9.404
  462ARG     CB 5681   5.702   9.966   9.364
  462ARG    HB1 5682   5.665   9.961   9.261
  462ARG    HB2 5683   5.634   9.909   9.426
  462ARG     CG 5684   5.846   9.906   9.371
  462ARG    HG1 5685   5.852   9.882   9.478
  462ARG    HG2 5686   5.920   9.980   9.342
  462ARG     CD 5687   5.855   9.775   9.298
  462ARG    HD1 5688   5.844   9.805   9.194
  462ARG    HD2 5689   5.776   9.705   9.327
  462ARG     NE 5690   5.984   9.705   9.324
  462ARG     HE 5691   6.041   9.704   9.240
  462ARG     CZ 5692   6.021   9.637   9.435
  462ARG    NH1 5693   5.955   9.648   9.548
  462ARG   HH11 5694   5.873   9.706   9.558
  462ARG   HH12 5695   5.990   9.598   9.629
  462ARG    NH2 5696   6.115   9.553   9.439
  462ARG   HH21 5697   6.182   9.553   9.363
  462ARG   HH22 5698   6.131   9.509   9.528
  462ARG      C 5699   5.771  10.142   9.530
  462ARG      O 5700   5.882  10.192   9.523
  463PRO      N 5701   5.728  10.104   9.648
  463PRO     CD 5702   5.580  10.077   9.674
  463PRO    HD1 5703   5.528  10.014   9.601
  463PRO    HD2 5704   5.536  10.176   9.662
  463PRO     CG 5705   5.570  10.035   9.814
  463PRO    HG1 5706   5.588   9.928   9.820
  463PRO    HG2 5707   5.470  10.055   9.855
  463PRO     CB 5708   5.686  10.114   9.879
  463PRO    HB1 5709   5.711  10.081   9.980
  463PRO    HB2 5710   5.650  10.216   9.892
  463PRO     CA 5711   5.803  10.107   9.777
  463PRO     HA 5712   5.843  10.208   9.784
  463PRO      C 5713   5.906   9.995   9.802
  463PRO      O 5714   5.872   9.877   9.796
  464ARG      N 5715   6.029  10.040   9.803
  464ARG      H 5716   6.047  10.138   9.822
  464ARG     CA 5717   6.152   9.955   9.811
  464ARG     HA 5718   6.123   9.851   9.828
  464ARG     CB 5719   6.231   9.967   9.681
  464ARG    HB1 5720   6.325   9.910   9.683
  464ARG    HB2 5721   6.268  10.068   9.668
  464ARG     CG 5722   6.153   9.927   9.550
  464ARG    HG1 5723   6.070   9.996   9.538
  464ARG    HG2 5724   6.135   9.819   9.554
  464ARG     CD 5725   6.227   9.950   9.416
  464ARG    HD1 5726   6.157   9.920   9.339
  464ARG    HD2 5727   6.313   9.883   9.418
  464ARG     NE 5728   6.259  10.092   9.388
  464ARG     HE 5729   6.186  10.157   9.363
  464ARG     CZ 5730   6.386  10.134   9.385
  464ARG    NH1 5731   6.411  10.257   9.378
  464ARG   HH11 5732   6.333  10.321   9.377
  464ARG   HH12 5733   6.505  10.293   9.375
  464ARG    NH2 5734   6.488  10.052   9.384
  464ARG   HH21 5735   6.481   9.951   9.379
  464ARG   HH22 5736   6.581  10.090   9.371
  464ARG      C 5737   6.244   9.987   9.927
  464ARG      O 5738   6.324   9.902   9.973
  465GLU      N 5739   6.234  10.105   9.982
  465GLU      H 5740   6.175  10.178   9.945
  465GLU     CA 5741   6.296  10.141  10.111
  465GLU     HA 5742   6.372  10.068  10.139
  465GLU     CB 5743   6.362  10.272  10.102
  465GLU    HB1 5744   6.289  10.353  10.108
  465GLU    HB2 5745   6.400  10.278  10.000
  465GLU     CG 5746   6.475  10.287  10.200
  465GLU    HG1 5747   6.531  10.194  10.208
  465GLU    HG2 5748   6.430  10.291  10.299
  465GLU     CD 5749   6.556  10.406  10.172
  465GLU    OE1 5750   6.665  10.398  10.116
  465GLU    OE2 5751   6.509  10.515  10.207
  465GLU      C 5752   6.187  10.138  10.224
  465GLU      O 5753   6.143  10.033  10.267
  466ASP      N 5754   6.129  10.253  10.260
  466ASP      H 5755   6.166  10.339  10.223
  466ASP     CA 5756   6.027  10.275  10.368
  466ASP     HA 5757   5.967  10.184  10.373
  466ASP     CB 5758   6.091  10.304  10.508
  466ASP    HB1 5759   6.149  10.217  10.537
  466ASP    HB2 5760   6.019  10.321  10.588
  466ASP     CG 5761   6.174  10.428  10.513
  466ASP    OD1 5762   6.174  10.507  10.413
  466ASP    OD2 5763   6.261  10.444  10.604
  466ASP      C 5764   5.924  10.380  10.331
  466ASP      O 5765   5.845  10.434  10.416
  467GLU      N 5766   5.919  10.420  10.202
  467GLU      H 5767   5.982  10.387  10.130
  467GLU     CA 5768   5.822  10.514  10.148
  467GLU     HA 5769   5.821  10.584  10.232
  467GLU     CB 5770   5.854  10.597  10.030
  467GLU    HB1 5771   5.932  10.670  10.048
  467GLU    HB2 5772   5.765  10.653  10.001
  467GLU     CG 5773   5.901  10.526   9.909
  467GLU    HG1 5774   5.915  10.607   9.838
  467GLU    HG2 5775   5.830  10.453   9.871
  467GLU     CD 5776   6.038  10.462   9.927
  467GLU    OE1 5777   6.138  10.528   9.961
  467GLU    OE2 5778   6.055  10.344   9.887
  467GLU      C 5779   5.683  10.455  10.138
  467GLU      O 5780   5.665  10.340  10.112
  468ASP      N 5781   5.582  10.551  10.144
  468ASP      H 5782   5.613  10.645  10.162
  468ASP     CA 5783   5.436  10.535  10.121
  468ASP     HA 5784   5.412  10.432  10.150
  468ASP     CB 5785   5.361  10.638  10.213
  468ASP    HB1 5786   5.387  10.613  10.316
  468ASP    HB2 5787   5.255  10.623  10.194
  468ASP     CG 5788   5.407  10.785  10.198
  468ASP    OD1 5789   5.497  10.822  10.121
  468ASP    OD2 5790   5.355  10.864  10.279
  468ASP      C 5791   5.399  10.561   9.976
  468ASP      O 5792   5.312  10.641   9.937
  469LEU      N 5793   5.462  10.486   9.890
  469LEU      H 5794   5.527  10.421   9.931
  469LEU     CA 5795   5.434  10.481   9.745
  469LEU     HA 5796   5.377  10.572   9.725
  469LEU     CB 5797   5.560  10.484   9.656
  469LEU    HB1 5798   5.529  10.459   9.554
  469LEU    HB2 5799   5.624  10.403   9.692
  469LEU     CG 5800   5.639  10.615   9.659
  469LEU     HG 5801   5.655  10.644   9.763
  469LEU    CD1 5802   5.542  10.726   9.608
  469LEU   HD11 5803   5.488  10.687   9.521
  469LEU   HD12 5804   5.466  10.749   9.683
  469LEU   HD13 5805   5.599  10.818   9.592
  469LEU    CD2 5806   5.765  10.619   9.573
  469LEU   HD21 5807   5.824  10.708   9.592
  469LEU   HD22 5808   5.833  10.538   9.600
  469LEU   HD23 5809   5.739  10.618   9.467
  469LEU      C 5810   5.353  10.351   9.730
  469LEU      O 5811   5.360  10.263   9.809
  470PRO      N 5812   5.270  10.340   9.624
  470PRO     CD 5813   5.240  10.448   9.530
  470PRO    HD1 5814   5.327  10.452   9.465
  470PRO    HD2 5815   5.220  10.543   9.579
  470PRO     CG 5816   5.118  10.402   9.449
  470PRO    HG1 5817   5.145  10.374   9.347
  470PRO    HG2 5818   5.043  10.480   9.449
  470PRO     CB 5819   5.062  10.287   9.526
  470PRO    HB1 5820   5.006  10.220   9.461
  470PRO    HB2 5821   4.991  10.329   9.597
  470PRO     CA 5822   5.181  10.228   9.600
  470PRO     HA 5823   5.142  10.175   9.687
  470PRO      C 5824   5.246  10.119   9.509
  470PRO      O 5825   5.358  10.142   9.463
  471HIS      N 5826   5.180  10.017   9.473
  471HIS      H 5827   5.088  10.006   9.514
  471HIS     CA 5828   5.249   9.914   9.387
  471HIS     HA 5829   5.351   9.911   9.425
  471HIS     CB 5830   5.167   9.779   9.404
  471HIS    HB1 5831   5.203   9.710   9.328
  471HIS    HB2 5832   5.060   9.790   9.382
  471HIS     CG 5833   5.195   9.721   9.544
  471HIS    ND1 5834   5.122   9.738   9.662
  471HIS    HD1 5835   5.040   9.797   9.672
  471HIS    CE1 5836   5.184   9.677   9.760
  471HIS    HE1 5837   5.158   9.672   9.864
  471HIS    NE2 5838   5.298   9.625   9.706
  471HIS    CD2 5839   5.310   9.644   9.578
  471HIS    HD2 5840   5.386   9.602   9.515
  471HIS      C 5841   5.258   9.956   9.238
  471HIS      O 5842   5.202  10.057   9.191
  472PRO      N 5843   5.333   9.877   9.157
  472PRO     CD 5844   5.433   9.777   9.203
  472PRO    HD1 5845   5.381   9.683   9.222
  472PRO    HD2 5846   5.477   9.821   9.293
  472PRO     CG 5847   5.533   9.769   9.085
  472PRO    HG1 5848   5.585   9.673   9.080
  472PRO    HG2 5849   5.605   9.847   9.104
  472PRO     CB 5850   5.449   9.799   8.960
  472PRO    HB1 5851   5.403   9.706   8.927
  472PRO    HB2 5852   5.504   9.848   8.880
  472PRO     CA 5853   5.348   9.896   9.011
  472PRO     HA 5854   5.379  10.000   8.999
  472PRO      C 5855   5.216   9.887   8.933
  472PRO      O 5856   5.199   9.940   8.825
  473LEU      N 5857   5.122   9.805   8.991
  473LEU      H 5858   5.149   9.770   9.082
  473LEU     CA 5859   4.987   9.778   8.946
  473LEU     HA 5860   4.981   9.814   8.843
  473LEU     CB 5861   4.975   9.623   8.941
  473LEU    HB1 5862   4.872   9.598   8.914
  473LEU    HB2 5863   4.991   9.590   9.044
  473LEU     CG 5864   5.072   9.556   8.842
  473LEU     HG 5865   5.174   9.578   8.873
  473LEU    CD1 5866   5.056   9.406   8.845
  473LEU   HD11 5867   4.952   9.377   8.829
  473LEU   HD12 5868   5.122   9.361   8.771
  473LEU   HD13 5869   5.086   9.383   8.947
  473LEU    CD2 5870   5.046   9.609   8.699
  473LEU   HD21 5871   4.941   9.617   8.671
  473LEU   HD22 5872   5.087   9.710   8.696
  473LEU   HD23 5873   5.103   9.557   8.622
  473LEU      C 5874   4.872   9.840   9.029
  473LEU      O 5875   4.874   9.830   9.154
  474ALA      N 5876   4.766   9.879   8.964
  474ALA      H 5877   4.769   9.849   8.868
  474ALA     CA 5878   4.627   9.918   9.005
  474ALA     HA 5879   4.588   9.989   8.931
  474ALA     CB 5880   4.543   9.794   9.013
  474ALA    HB1 5881   4.438   9.825   9.006
  474ALA    HB2 5882   4.564   9.738   8.922
  474ALA    HB3 5883   4.563   9.727   9.096
  474ALA      C 5884   4.632  10.008   9.126
  474ALA      O 5885   4.708  10.107   9.132
  475LEU      N 5886   4.546   9.995   9.226
  475LEU      H 5887   4.484   9.915   9.229
  475LEU     CA 5888   4.536  10.085   9.342
  475LEU     HA 5889   4.604  10.170   9.334
  475LEU     CB 5890   4.388  10.138   9.360
  475LEU    HB1 5891   4.389  10.213   9.439
  475LEU    HB2 5892   4.314  10.060   9.378
  475LEU     CG 5893   4.328  10.213   9.234
  475LEU     HG 5894   4.407  10.269   9.183
  475LEU    CD1 5895   4.232  10.324   9.278
  475LEU   HD11 5896   4.282  10.394   9.345
  475LEU   HD12 5897   4.201  10.380   9.190
  475LEU   HD13 5898   4.145  10.283   9.329
  475LEU    CD2 5899   4.261  10.127   9.128
  475LEU   HD21 5900   4.235  10.185   9.040
  475LEU   HD22 5901   4.334  10.052   9.098
  475LEU   HD23 5902   4.174  10.082   9.176
  475LEU      C 5903   4.569  10.006   9.472
  475LEU      O 5904   4.529   9.891   9.487
  476THR      N 5905   4.646  10.072   9.559
  476THR      H 5906   4.672  10.167   9.535
  476THR     CA 5907   4.692  10.022   9.688
  476THR     HA 5908   4.661   9.918   9.689
  476THR     CB 5909   4.849  10.032   9.696
  476THR     HB 5910   4.878  10.137   9.700
  476THR    CG2 5911   4.913   9.950   9.815
  476THR   HG21 5912   4.877   9.999   9.905
  476THR   HG22 5913   4.878   9.848   9.799
  476THR   HG23 5914   5.022   9.952   9.818
  476THR    OG1 5915   4.916   9.969   9.588
  476THR    HG1 5916   4.884   9.997   9.502
  476THR      C 5917   4.633  10.087   9.808
  476THR      O 5918   4.578  10.014   9.899
  477HIS      N 5919   4.609  10.221   9.818
  477HIS      H 5920   4.640  10.278   9.740
  477HIS     CA 5921   4.535  10.297   9.929
  477HIS     HA 5922   4.567  10.252  10.023
  477HIS     CB 5923   4.581  10.443   9.934
  477HIS    HB1 5924   4.540  10.499   9.849
  477HIS    HB2 5925   4.689  10.440   9.924
  477HIS     CG 5926   4.541  10.511  10.066
  477HIS    ND1 5927   4.440  10.600  10.086
  477HIS    CE1 5928   4.438  10.631  10.218
  477HIS    HE1 5929   4.376  10.707  10.264
  477HIS    NE2 5930   4.548  10.574  10.280
  477HIS    HE2 5931   4.574  10.572  10.377
  477HIS    CD2 5932   4.606  10.491  10.188
  477HIS    HD2 5933   4.690  10.425  10.206
  477HIS      C 5934   4.378  10.283   9.925
  477HIS      O 5935   4.311  10.261   9.818
  478LYS      N 5936   4.309  10.308  10.036
  478LYS      H 5937   4.365  10.320  10.119
  478LYS     CA 5938   4.165  10.327  10.045
  478LYS     HA 5939   4.106  10.235  10.036
  478LYS     CB 5940   4.125  10.397  10.181
  478LYS    HB1 5941   4.148  10.503  10.185
  478LYS    HB2 5942   4.180  10.350  10.263
  478LYS     CG 5943   3.972  10.379  10.192
  478LYS    HG1 5944   3.947  10.277  10.162
  478LYS    HG2 5945   3.930  10.444  10.115
  478LYS     CD 5946   3.903  10.404  10.324
  478LYS    HD1 5947   3.800  10.406  10.290
  478LYS    HD2 5948   3.923  10.503  10.363
  478LYS     CE 5949   3.902  10.289  10.430
  478LYS    HE1 5950   3.868  10.197  10.383
  478LYS    HE2 5951   3.830  10.321  10.505
  478LYS     NZ 5952   4.031  10.275  10.492
  478LYS    HZ1 5953   4.099  10.246  10.424
  478LYS    HZ2 5954   4.065  10.360  10.536
  478LYS    HZ3 5955   4.040  10.209  10.567
  478LYS      C 5956   4.121  10.434   9.930
  478LYS      O 5957   4.020  10.414   9.872
  479MET      N 5958   4.180  10.557   9.935
  479MET      H 5959   4.261  10.565   9.995
  479MET     CA 5960   4.147  10.668   9.849
  479MET     HA 5961   4.054  10.646   9.797
  479MET     CB 5962   4.127  10.793   9.934
  479MET    HB1 5963   4.116  10.880   9.869
  479MET    HB2 5964   4.218  10.812   9.991
  479MET     CG 5965   4.013  10.790  10.037
  479MET    HG1 5966   3.990  10.889  10.077
  479MET    HG2 5967   4.035  10.729  10.125
  479MET     SD 5968   3.855  10.732   9.976
  479MET     CE 5969   3.765  10.724  10.134
  479MET    HE1 5970   3.660  10.712  10.105
  479MET    HE2 5971   3.802  10.640  10.193
  479MET    HE3 5972   3.773  10.819  10.186
  479MET      C 5973   4.254  10.688   9.740
  479MET      O 5974   4.371  10.648   9.754
  480SER      N 5975   4.223  10.761   9.632
  480SER      H 5976   4.128  10.793   9.614
  480SER     CA 5977   4.325  10.815   9.541
  480SER     HA 5978   4.410  10.747   9.544
  480SER     CB 5979   4.272  10.799   9.395
  480SER    HB1 5980   4.358  10.823   9.333
  480SER    HB2 5981   4.182  10.859   9.378
  480SER     OG 5982   4.239  10.662   9.368
  480SER     HG 5983   4.192  10.614   9.436
  480SER      C 5984   4.366  10.957   9.572
  480SER      O 5985   4.282  11.030   9.622
  481TRP      N 5986   4.495  10.991   9.553
  481TRP      H 5987   4.559  10.919   9.524
  481TRP     CA 5988   4.548  11.126   9.582
  481TRP     HA 5989   4.463  11.190   9.558
  481TRP     CB 5990   4.567  11.138   9.738
  481TRP    HB1 5991   4.470  11.161   9.784
  481TRP    HB2 5992   4.636  11.220   9.756
  481TRP     CG 5993   4.619  11.016   9.809
  481TRP    CD1 5994   4.535  10.924   9.852
  481TRP    HD1 5995   4.429  10.928   9.831
  481TRP    NE1 5996   4.598  10.821   9.909
  481TRP    HE1 5997   4.553  10.739   9.948
  481TRP    CE2 5998   4.732  10.843   9.919
  481TRP    CZ2 5999   4.840  10.783   9.989
  481TRP    HZ2 6000   4.820  10.690  10.041
  481TRP    CH2 6001   4.974  10.835   9.981
  481TRP    HH2 6002   5.054  10.788  10.036
  481TRP    CZ3 6003   4.995  10.959   9.910
  481TRP    HZ3 6004   5.094  10.996   9.889
  481TRP    CE3 6005   4.885  11.023   9.847
  481TRP    HE3 6006   4.907  11.112   9.788
  481TRP    CD2 6007   4.754  10.966   9.854
  481TRP      C 6008   4.669  11.141   9.495
  481TRP      O 6009   4.664  11.228   9.406
  482LEU      N 6010   4.770  11.051   9.494
  482LEU      H 6011   4.757  10.978   9.562
  482LEU     CA 6012   4.860  11.034   9.383
  482LEU     HA 6013   4.923  11.123   9.375
  482LEU     CB 6014   4.953  10.923   9.419
  482LEU    HB1 6015   5.013  10.899   9.331
  482LEU    HB2 6016   4.897  10.830   9.427
  482LEU     CG 6017   5.043  10.933   9.543
  482LEU     HG 6018   4.975  10.944   9.627
  482LEU    CD1 6019   5.138  11.054   9.527
  482LEU   HD11 6020   5.084  11.147   9.511
  482LEU   HD12 6021   5.185  11.068   9.625
  482LEU   HD13 6022   5.226  11.042   9.464
  482LEU    CD2 6023   5.127  10.808   9.564
  482LEU   HD21 6024   5.076  10.716   9.591
  482LEU   HD22 6025   5.187  10.792   9.475
  482LEU   HD23 6026   5.204  10.830   9.639
  482LEU      C 6027   4.794  11.000   9.247
  482LEU      O 6028   4.686  10.951   9.242
  483GLN      N 6029   4.864  11.028   9.142
  483GLN      H 6030   4.952  11.074   9.162
  483GLN     CA 6031   4.847  10.983   9.004
  483GLN     HA 6032   4.746  11.000   8.967
  483GLN     CB 6033   4.931  11.069   8.917
  483GLN    HB1 6034   5.032  11.049   8.954
  483GLN    HB2 6035   4.905  11.173   8.935
  483GLN     CG 6036   4.928  11.044   8.767
  483GLN    HG1 6037   4.977  11.129   8.719
  483GLN    HG2 6038   4.823  11.032   8.744
  483GLN     CD 6039   4.994  10.918   8.721
  483GLN    OE1 6040   4.931  10.823   8.680
  483GLN    NE2 6041   5.124  10.908   8.728
  483GLN   HE21 6042   5.171  10.990   8.763
  483GLN   HE22 6043   5.168  10.821   8.701
  483GLN      C 6044   4.878  10.836   8.996
  483GLN      O 6045   4.991  10.787   9.000
  484LEU      N 6046   4.772  10.757   8.973
  484LEU      H 6047   4.680  10.798   8.969
  484LEU     CA 6048   4.770  10.610   8.967
  484LEU     HA 6049   4.867  10.571   8.994
  484LEU     CB 6050   4.675  10.545   9.076
  484LEU    HB1 6051   4.683  10.437   9.065
  484LEU    HB2 6052   4.579  10.572   9.032
  484LEU     CG 6053   4.693  10.594   9.223
  484LEU     HG 6054   4.691  10.703   9.225
  484LEU    CD1 6055   4.577  10.534   9.306
  484LEU   HD11 6056   4.483  10.553   9.255
  484LEU   HD12 6057   4.586  10.427   9.323
  484LEU   HD13 6058   4.589  10.583   9.403
  484LEU    CD2 6059   4.828  10.541   9.285
  484LEU   HD21 6060   4.820  10.432   9.292
  484LEU   HD22 6061   4.919  10.563   9.228
  484LEU   HD23 6062   4.841  10.578   9.387
  484LEU      C 6063   4.729  10.550   8.828
  484LEU      O 6064   4.714  10.430   8.807
  485LEU      N 6065   4.714  10.638   8.731
  485LEU      H 6066   4.734  10.737   8.738
  485LEU     CA 6067   4.662  10.606   8.594
  485LEU     HA 6068   4.573  10.544   8.596
  485LEU     CB 6069   4.614  10.733   8.517
  485LEU    HB1 6070   4.703  10.796   8.511
  485LEU    HB2 6071   4.547  10.788   8.582
  485LEU     CG 6072   4.550  10.715   8.381
  485LEU     HG 6073   4.635  10.686   8.319
  485LEU    CD1 6074   4.441  10.614   8.376
  485LEU   HD11 6075   4.473  10.510   8.378
  485LEU   HD12 6076   4.365  10.636   8.451
  485LEU   HD13 6077   4.389  10.627   8.280
  485LEU    CD2 6078   4.511  10.851   8.324
  485LEU   HD21 6079   4.603  10.909   8.312
  485LEU   HD22 6080   4.473  10.831   8.224
  485LEU   HD23 6081   4.442  10.900   8.393
  485LEU      C 6082   4.773  10.541   8.512
  485LEU      O 6083   4.746  10.438   8.450
  486GLY      N 6084   4.901  10.579   8.535
  486GLY      H 6085   4.923  10.670   8.572
  486GLY     CA 6086   5.020  10.504   8.493
  486GLY    HA1 6087   5.111  10.547   8.535
  486GLY    HA2 6088   5.033  10.499   8.384
  486GLY      C 6089   5.019  10.355   8.539
  486GLY      O 6090   5.042  10.267   8.454
  487ARG      N 6091   4.984  10.323   8.668
  487ARG      H 6092   4.960  10.398   8.731
  487ARG     CA 6093   4.981  10.183   8.725
  487ARG     HA 6094   5.076  10.139   8.697
  487ARG     CB 6095   4.982  10.196   8.875
  487ARG    HB1 6096   4.970  10.100   8.926
  487ARG    HB2 6097   4.894  10.256   8.895
  487ARG     CG 6098   5.110  10.261   8.927
  487ARG    HG1 6099   5.149  10.339   8.862
  487ARG    HG2 6100   5.190  10.187   8.933
  487ARG     CD 6101   5.091  10.331   9.058
  487ARG    HD1 6102   5.062  10.264   9.140
  487ARG    HD2 6103   5.002  10.391   9.041
  487ARG     NE 6104   5.206  10.421   9.087
  487ARG     HE 6105   5.187  10.519   9.074
  487ARG     CZ 6106   5.331  10.393   9.126
  487ARG    NH1 6107   5.368  10.270   9.150
  487ARG   HH11 6108   5.305  10.191   9.141
  487ARG   HH12 6109   5.457  10.255   9.195
  487ARG    NH2 6110   5.420  10.486   9.147
  487ARG   HH21 6111   5.401  10.584   9.130
  487ARG   HH22 6112   5.515  10.463   9.171
  487ARG      C 6113   4.872  10.091   8.666
  487ARG      O 6114   4.867   9.969   8.697
  488MET      N 6115   4.789  10.148   8.580
  488MET      H 6116   4.806  10.247   8.572
  488MET     CA 6117   4.680  10.086   8.501
  488MET     HA 6118   4.672   9.988   8.546
  488MET     CB 6119   4.547  10.161   8.516
  488MET    HB1 6120   4.561  10.253   8.458
  488MET    HB2 6121   4.525  10.180   8.621
  488MET     CG 6122   4.424  10.084   8.460
  488MET    HG1 6123   4.440  10.076   8.352
  488MET    HG2 6124   4.331  10.141   8.458
  488MET     SD 6125   4.412   9.915   8.523
  488MET     CE 6126   4.413   9.954   8.702
  488MET    HE1 6127   4.378   9.865   8.753
  488MET    HE2 6128   4.515   9.979   8.735
  488MET    HE3 6129   4.342  10.035   8.720
  488MET      C 6130   4.712  10.080   8.352
  488MET      O 6131   4.694   9.972   8.289
  489PHE      N 6132   4.749  10.195   8.298
  489PHE      H 6133   4.756  10.276   8.357
  489PHE     CA 6134   4.763  10.208   8.149
  489PHE     HA 6135   4.671  10.210   8.090
  489PHE     CB 6136   4.819  10.352   8.118
  489PHE    HB1 6137   4.900  10.356   8.190
  489PHE    HB2 6138   4.751  10.435   8.137
  489PHE     CG 6139   4.868  10.383   7.978
  489PHE    CD1 6140   4.781  10.410   7.878
  489PHE    HD1 6141   4.674  10.423   7.892
  489PHE    CE1 6142   4.827  10.413   7.746
  489PHE    HE1 6143   4.753  10.423   7.668
  489PHE     CZ 6144   4.959  10.402   7.714
  489PHE     HZ 6145   4.996  10.424   7.614
  489PHE    CE2 6146   5.050  10.383   7.811
  489PHE    HE2 6147   5.155  10.378   7.786
  489PHE    CD2 6148   5.008  10.376   7.946
  489PHE    HD2 6149   5.072  10.358   8.032
  489PHE      C 6150   4.859  10.107   8.077
  489PHE      O 6151   4.840  10.079   7.954
  490VAL      N 6152   4.964  10.070   8.145
  490VAL      H 6153   4.978  10.097   8.241
  490VAL     CA 6154   5.062   9.976   8.083
  490VAL     HA 6155   5.105  10.022   7.995
  490VAL     CB 6156   5.180   9.936   8.187
  490VAL     HB 6157   5.227   9.845   8.147
  490VAL    CG1 6158   5.274  10.055   8.201
  490VAL   HG11 6159   5.221  10.148   8.219
  490VAL   HG12 6160   5.344  10.041   8.284
  490VAL   HG13 6161   5.332  10.072   8.110
  490VAL    CG2 6162   5.128   9.896   8.322
  490VAL   HG21 6163   5.215   9.863   8.379
  490VAL   HG22 6164   5.076   9.978   8.372
  490VAL   HG23 6165   5.061   9.811   8.311
  490VAL      C 6166   4.990   9.843   8.046
  490VAL      O 6167   5.028   9.779   7.948
  491LEU      N 6168   4.881   9.806   8.115
  491LEU      H 6169   4.849   9.858   8.195
  491LEU     CA 6170   4.791   9.691   8.090
  491LEU     HA 6171   4.852   9.602   8.075
  491LEU     CB 6172   4.701   9.675   8.208
  491LEU    HB1 6173   4.632   9.590   8.200
  491LEU    HB2 6174   4.628   9.756   8.212
  491LEU     CG 6175   4.783   9.647   8.341
  491LEU     HG 6176   4.853   9.730   8.353
  491LEU    CD1 6177   4.687   9.651   8.452
  491LEU   HD11 6178   4.730   9.621   8.547
  491LEU   HD12 6179   4.648   9.752   8.464
  491LEU   HD13 6180   4.609   9.577   8.431
  491LEU    CD2 6181   4.860   9.515   8.337
  491LEU   HD21 6182   4.943   9.538   8.271
  491LEU   HD22 6183   4.905   9.497   8.435
  491LEU   HD23 6184   4.803   9.429   8.300
  491LEU      C 6185   4.715   9.702   7.955
  491LEU      O 6186   4.707   9.611   7.870
  492ILE      N 6187   4.673   9.829   7.929
  492ILE      H 6188   4.671   9.895   8.005
  492ILE     CA 6189   4.604   9.872   7.811
  492ILE     HA 6190   4.525   9.800   7.790
  492ILE     CB 6191   4.551  10.016   7.820
  492ILE     HB 6192   4.635  10.083   7.839
  492ILE    CG2 6193   4.476  10.047   7.688
  492ILE   HG21 6194   4.453  10.153   7.677
  492ILE   HG22 6195   4.531  10.011   7.602
  492ILE   HG23 6196   4.377  10.004   7.703
  492ILE    CG1 6197   4.466  10.037   7.945
  492ILE   HG11 6198   4.537  10.024   8.026
  492ILE   HG12 6199   4.391   9.957   7.950
  492ILE     CD 6200   4.395  10.177   7.959
  492ILE    HD1 6201   4.309  10.181   7.891
  492ILE    HD2 6202   4.358  10.199   8.059
  492ILE    HD3 6203   4.472  10.249   7.932
  492ILE      C 6204   4.701   9.854   7.697
  492ILE      O 6205   4.671   9.776   7.605
  493TRP      N 6206   4.818   9.919   7.695
  493TRP      H 6207   4.851   9.972   7.774
  493TRP     CA 6208   4.905   9.896   7.576
  493TRP     HA 6209   4.837   9.909   7.492
  493TRP     CB 6210   5.011  10.008   7.564
  493TRP    HB1 6211   5.090   9.995   7.639
  493TRP    HB2 6212   4.964  10.104   7.581
  493TRP     CG 6213   5.064  10.034   7.418
  493TRP    CD1 6214   5.184   9.997   7.375
  493TRP    HD1 6215   5.260   9.947   7.434
  493TRP    NE1 6216   5.199  10.034   7.239
  493TRP    HE1 6217   5.279  10.011   7.183
  493TRP    CE2 6218   5.081  10.086   7.190
  493TRP    CZ2 6219   5.039  10.114   7.060
  493TRP    HZ2 6220   5.115  10.111   6.983
  493TRP    CH2 6221   4.903  10.157   7.045
  493TRP    HH2 6222   4.873  10.188   6.946
  493TRP    CZ3 6223   4.819  10.166   7.154
  493TRP    HZ3 6224   4.717  10.201   7.144
  493TRP    CE3 6225   4.864  10.134   7.280
  493TRP    HE3 6226   4.798  10.126   7.366
  493TRP    CD2 6227   4.996  10.085   7.303
  493TRP      C 6228   4.963   9.751   7.553
  493TRP      O 6229   4.961   9.706   7.439
  494ALA      N 6230   4.995   9.679   7.661
  494ALA      H 6231   4.978   9.722   7.750
  494ALA     CA 6232   5.025   9.531   7.656
  494ALA     HA 6233   5.118   9.511   7.603
  494ALA     CB 6234   5.057   9.486   7.796
  494ALA    HB1 6235   4.971   9.485   7.862
  494ALA    HB2 6236   5.099   9.385   7.786
  494ALA    HB3 6237   5.139   9.547   7.834
  494ALA      C 6238   4.915   9.454   7.579
  494ALA      O 6239   4.938   9.360   7.501
  495THR      N 6240   4.791   9.494   7.601
  495THR      H 6241   4.771   9.564   7.671
  495THR     CA 6242   4.673   9.431   7.533
  495THR     HA 6243   4.705   9.327   7.544
  495THR     CB 6244   4.534   9.453   7.600
  495THR     HB 6245   4.512   9.556   7.575
  495THR    CG2 6246   4.440   9.351   7.549
  495THR   HG21 6247   4.455   9.245   7.567
  495THR   HG22 6248   4.335   9.365   7.574
  495THR   HG23 6249   4.441   9.361   7.440
  495THR    OG1 6250   4.540   9.430   7.736
  495THR    HG1 6251   4.594   9.494   7.783
  495THR      C 6252   4.669   9.473   7.388
  495THR      O 6253   4.657   9.386   7.299
  496CYS      N 6254   4.693   9.600   7.349
  496CYS      H 6255   4.691   9.675   7.416
  496CYS     CA 6256   4.696   9.649   7.208
  496CYS     HA 6257   4.599   9.633   7.162
  496CYS     CB 6258   4.731   9.799   7.220
  496CYS    HB1 6259   4.726   9.849   7.123
  496CYS    HB2 6260   4.830   9.804   7.263
  496CYS     SG 6261   4.608   9.885   7.322
  496CYS     HG 6262   4.626   9.806   7.428
  496CYS      C 6263   4.801   9.565   7.128
  496CYS      O 6264   4.770   9.503   7.023
  497ILE      N 6265   4.927   9.554   7.177
  497ILE      H 6266   4.941   9.590   7.271
  497ILE     CA 6267   5.031   9.454   7.128
  497ILE     HA 6268   5.057   9.494   7.030
  497ILE     CB 6269   5.161   9.469   7.215
  497ILE     HB 6270   5.134   9.442   7.318
  497ILE    CG2 6271   5.273   9.381   7.162
  497ILE   HG21 6272   5.228   9.282   7.151
  497ILE   HG22 6273   5.300   9.430   7.068
  497ILE   HG23 6274   5.355   9.386   7.234
  497ILE    CG1 6275   5.218   9.611   7.218
  497ILE   HG11 6276   5.136   9.684   7.216
  497ILE   HG12 6277   5.286   9.617   7.133
  497ILE     CD 6278   5.297   9.642   7.344
  497ILE    HD1 6279   5.334   9.745   7.342
  497ILE    HD2 6280   5.224   9.630   7.425
  497ILE    HD3 6281   5.386   9.581   7.358
  497ILE      C 6282   4.971   9.306   7.116
  497ILE      O 6283   4.969   9.245   7.006
  498SER      N 6284   4.916   9.252   7.222
  498SER      H 6285   4.921   9.307   7.307
  498SER     CA 6286   4.858   9.114   7.230
  498SER     HA 6287   4.944   9.050   7.210
  498SER     CB 6288   4.815   9.076   7.370
  498SER    HB1 6289   4.793   8.970   7.366
  498SER    HB2 6290   4.724   9.133   7.389
  498SER     OG 6291   4.906   9.100   7.484
  498SER     HG 6292   4.922   9.195   7.492
  498SER      C 6293   4.753   9.087   7.121
  498SER      O 6294   4.754   8.981   7.070
  499VAL      N 6295   4.675   9.191   7.091
  499VAL      H 6296   4.692   9.270   7.152
  499VAL     CA 6297   4.573   9.195   6.982
  499VAL     HA 6298   4.524   9.097   6.982
  499VAL     CB 6299   4.476   9.309   7.019
  499VAL     HB 6300   4.528   9.404   7.036
  499VAL    CG1 6301   4.368   9.327   6.911
  499VAL   HG11 6302   4.290   9.252   6.927
  499VAL   HG12 6303   4.324   9.427   6.902
  499VAL   HG13 6304   4.412   9.318   6.811
  499VAL    CG2 6305   4.399   9.281   7.149
  499VAL   HG21 6306   4.464   9.242   7.227
  499VAL   HG22 6307   4.360   9.370   7.198
  499VAL   HG23 6308   4.325   9.201   7.143
  499VAL      C 6309   4.633   9.209   6.842
  499VAL      O 6310   4.615   9.127   6.748
  500LYS      N 6311   4.717   9.318   6.825
  500LYS      H 6312   4.720   9.392   6.895
  500LYS     CA 6313   4.784   9.351   6.696
  500LYS     HA 6314   4.703   9.358   6.623
  500LYS     CB 6315   4.851   9.488   6.708
  500LYS    HB1 6316   4.930   9.485   6.783
  500LYS    HB2 6317   4.784   9.569   6.735
  500LYS     CG 6318   4.919   9.540   6.578
  500LYS    HG1 6319   4.845   9.546   6.497
  500LYS    HG2 6320   4.991   9.467   6.543
  500LYS     CD 6321   4.991   9.676   6.591
  500LYS    HD1 6322   5.021   9.689   6.695
  500LYS    HD2 6323   4.922   9.757   6.569
  500LYS     CE 6324   5.102   9.691   6.490
  500LYS    HE1 6325   5.139   9.793   6.489
  500LYS    HE2 6326   5.062   9.675   6.390
  500LYS     NZ 6327   5.216   9.604   6.521
  500LYS    HZ1 6328   5.180   9.510   6.515
  500LYS    HZ2 6329   5.296   9.616   6.461
  500LYS    HZ3 6330   5.241   9.619   6.618
  500LYS      C 6331   4.876   9.236   6.642
  500LYS      O 6332   4.873   9.217   6.521
  501GLU      N 6333   4.953   9.163   6.727
  501GLU      H 6334   4.938   9.180   6.826
  501GLU     CA 6335   5.053   9.058   6.698
  501GLU     HA 6336   5.094   9.074   6.598
  501GLU     CB 6337   5.173   9.064   6.795
  501GLU    HB1 6338   5.237   8.982   6.763
  501GLU    HB2 6339   5.136   9.041   6.895
  501GLU     CG 6340   5.258   9.192   6.808
  501GLU    HG1 6341   5.359   9.162   6.836
  501GLU    HG2 6342   5.225   9.259   6.887
  501GLU     CD 6343   5.264   9.255   6.667
  501GLU    OE1 6344   5.347   9.198   6.582
  501GLU    OE2 6345   5.205   9.363   6.653
  501GLU      C 6346   4.971   8.925   6.700
  501GLU      O 6347   4.996   8.832   6.617
  502GLY      N 6348   4.870   8.911   6.788
  502GLY      H 6349   4.840   8.990   6.843
  502GLY     CA 6350   4.783   8.786   6.790
  502GLY    HA1 6351   4.703   8.795   6.862
  502GLY    HA2 6352   4.844   8.698   6.813
  502GLY      C 6353   4.714   8.760   6.655
  502GLY      O 6354   4.736   8.656   6.590
  503ILE      N 6355   4.649   8.862   6.603
  503ILE      H 6356   4.629   8.947   6.653
  503ILE     CA 6357   4.591   8.846   6.467
  503ILE     HA 6358   4.538   8.751   6.470
  503ILE     CB 6359   4.505   8.967   6.433
  503ILE     HB 6360   4.440   8.978   6.520
  503ILE    CG2 6361   4.582   9.098   6.431
  503ILE   HG21 6362   4.664   9.103   6.503
  503ILE   HG22 6363   4.624   9.109   6.331
  503ILE   HG23 6364   4.516   9.183   6.445
  503ILE    CG1 6365   4.414   8.945   6.311
  503ILE   HG11 6366   4.469   8.944   6.217
  503ILE   HG12 6367   4.350   9.033   6.304
  503ILE     CD 6368   4.319   8.826   6.336
  503ILE    HD1 6369   4.272   8.826   6.434
  503ILE    HD2 6370   4.248   8.828   6.253
  503ILE    HD3 6371   4.365   8.729   6.320
  503ILE      C 6372   4.698   8.826   6.349
  503ILE      O 6373   4.674   8.755   6.250
  504ALA      N 6374   4.813   8.885   6.371
  504ALA      H 6375   4.826   8.922   6.465
  504ALA     CA 6376   4.927   8.861   6.286
  504ALA     HA 6377   4.898   8.879   6.182
  504ALA     CB 6378   5.040   8.962   6.323
  504ALA    HB1 6379   4.996   9.058   6.349
  504ALA    HB2 6380   5.083   8.928   6.417
  504ALA    HB3 6381   5.099   8.972   6.232
  504ALA      C 6382   4.973   8.714   6.286
  504ALA      O 6383   4.967   8.654   6.182
  505ILE      N 6384   5.015   8.656   6.403
  505ILE      H 6385   5.004   8.729   6.472
  505ILE     CA 6386   5.035   8.513   6.443
  505ILE     HA 6387   5.120   8.460   6.400
  505ILE     CB 6388   5.051   8.498   6.602
  505ILE     HB 6389   4.972   8.554   6.653
  505ILE    CG2 6390   5.020   8.363   6.655
  505ILE   HG21 6391   4.921   8.333   6.622
  505ILE   HG22 6392   5.098   8.302   6.611
  505ILE   HG23 6393   5.018   8.366   6.764
  505ILE    CG1 6394   5.179   8.553   6.654
  505ILE   HG11 6395   5.220   8.631   6.589
  505ILE   HG12 6396   5.251   8.473   6.640
  505ILE     CD 6397   5.186   8.591   6.797
  505ILE    HD1 6398   5.288   8.627   6.810
  505ILE    HD2 6399   5.113   8.670   6.815
  505ILE    HD3 6400   5.169   8.502   6.858
  505ILE      C 6401   4.923   8.430   6.374
  505ILE      O 6402   4.953   8.323   6.321
  506PHE      N 6403   4.799   8.475   6.378
  506PHE      H 6404   4.774   8.551   6.440
  506PHE     CA 6405   4.685   8.400   6.323
  506PHE     HA 6406   4.689   8.301   6.368
  506PHE     CB 6407   4.553   8.442   6.391
  506PHE    HB1 6408   4.543   8.545   6.355
  506PHE    HB2 6409   4.577   8.449   6.497
  506PHE     CG 6410   4.428   8.352   6.363
  506PHE    CD1 6411   4.393   8.254   6.457
  506PHE    HD1 6412   4.450   8.230   6.546
  506PHE    CE1 6413   4.276   8.174   6.439
  506PHE    HE1 6414   4.248   8.101   6.514
  506PHE     CZ 6415   4.201   8.190   6.324
  506PHE     HZ 6416   4.114   8.126   6.313
  506PHE    CE2 6417   4.230   8.295   6.237
  506PHE    HE2 6418   4.160   8.325   6.161
  506PHE    CD2 6419   4.342   8.379   6.256
  506PHE    HD2 6420   4.374   8.465   6.198
  506PHE      C 6421   4.681   8.391   6.169
  506PHE      O 6422   4.641   8.290   6.111
  507LEU      N 6423   4.738   8.496   6.102
  507LEU      H 6424   4.769   8.570   6.164
  507LEU     CA 6425   4.748   8.507   5.958
  507LEU     HA 6426   4.679   8.436   5.912
  507LEU     CB 6427   4.706   8.655   5.913
  507LEU    HB1 6428   4.717   8.674   5.806
  507LEU    HB2 6429   4.766   8.731   5.961
  507LEU     CG 6430   4.564   8.700   5.944
  507LEU     HG 6431   4.535   8.682   6.048
  507LEU    CD1 6432   4.545   8.854   5.904
  507LEU   HD11 6433   4.446   8.887   5.934
  507LEU   HD12 6434   4.614   8.915   5.961
  507LEU   HD13 6435   4.563   8.868   5.797
  507LEU    CD2 6436   4.467   8.613   5.862
  507LEU   HD21 6437   4.366   8.655   5.869
  507LEU   HD22 6438   4.501   8.614   5.758
  507LEU   HD23 6439   4.467   8.507   5.887
  507LEU      C 6440   4.887   8.473   5.909
  507LEU      O 6441   4.926   8.524   5.803
  508LEU      N 6442   4.958   8.388   5.975
  508LEU      H 6443   4.919   8.346   6.059
  508LEU     CA 6444   5.080   8.322   5.935
  508LEU     HA 6445   5.144   8.386   5.874
  508LEU     CB 6446   5.165   8.283   6.054
  508LEU    HB1 6447   5.250   8.225   6.017
  508LEU    HB2 6448   5.103   8.221   6.119
  508LEU     CG 6449   5.220   8.399   6.137
  508LEU     HG 6450   5.134   8.456   6.174
  508LEU    CD1 6451   5.306   8.497   6.051
  508LEU   HD11 6452   5.378   8.429   6.005
  508LEU   HD12 6453   5.253   8.556   5.976
  508LEU   HD13 6454   5.366   8.562   6.115
  508LEU    CD2 6455   5.312   8.344   6.248
  508LEU   HD21 6456   5.263   8.269   6.310
  508LEU   HD22 6457   5.397   8.292   6.203
  508LEU   HD23 6458   5.336   8.423   6.319
  508LEU      C 6459   5.055   8.194   5.851
  508LEU      O 6460   4.952   8.132   5.860
  509ARG      N 6461   5.164   8.154   5.784
  509ARG      H 6462   5.243   8.216   5.771
  509ARG     CA 6463   5.197   8.013   5.767
  509ARG     HA 6464   5.124   7.948   5.814
  509ARG     CB 6465   5.192   7.984   5.610
  509ARG    HB1 6466   5.243   7.893   5.578
  509ARG    HB2 6467   5.239   8.065   5.554
  509ARG     CG 6468   5.049   7.961   5.553
  509ARG    HG1 6469   5.044   7.945   5.445
  509ARG    HG2 6470   4.994   8.052   5.574
  509ARG     CD 6471   4.980   7.838   5.620
  509ARG    HD1 6472   4.954   7.860   5.724
  509ARG    HD2 6473   5.048   7.753   5.614
  509ARG     NE 6474   4.846   7.822   5.561
  509ARG     HE 6475   4.776   7.881   5.603
  509ARG     CZ 6476   4.803   7.730   5.468
  509ARG    NH1 6477   4.878   7.644   5.403
  509ARG   HH11 6478   4.976   7.648   5.430
  509ARG   HH12 6479   4.841   7.572   5.343
  509ARG    NH2 6480   4.673   7.730   5.442
  509ARG   HH21 6481   4.613   7.800   5.483
  509ARG   HH22 6482   4.630   7.662   5.380
  509ARG      C 6483   5.330   7.970   5.833
  509ARG      O 6484   5.414   8.056   5.858
  510PRO      N 6485   5.355   7.844   5.860
  510PRO     CD 6486   5.266   7.729   5.822
  510PRO    HD1 6487   5.236   7.731   5.718
  510PRO    HD2 6488   5.171   7.730   5.874
  510PRO     CG 6489   5.349   7.604   5.842
  510PRO    HG1 6490   5.392   7.573   5.747
  510PRO    HG2 6491   5.276   7.535   5.884
  510PRO     CB 6492   5.450   7.649   5.948
  510PRO    HB1 6493   5.540   7.590   5.934
  510PRO    HB2 6494   5.420   7.627   6.051
  510PRO     CA 6495   5.477   7.796   5.926
  510PRO     HA 6496   5.491   7.848   6.021
  510PRO      C 6497   5.610   7.823   5.850
  510PRO      O 6498   5.718   7.840   5.908
  511SER      N 6499   5.596   7.825   5.718
  511SER      H 6500   5.506   7.805   5.676
  511SER     CA 6501   5.699   7.870   5.622
  511SER     HA 6502   5.779   7.796   5.620
  511SER     CB 6503   5.637   7.881   5.488
  511SER    HB1 6504   5.704   7.937   5.423
  511SER    HB2 6505   5.543   7.933   5.503
  511SER     OG 6506   5.617   7.758   5.424
  511SER     HG 6507   5.531   7.731   5.458
  511SER      C 6508   5.754   8.004   5.667
  511SER      O 6509   5.874   8.023   5.662
  512ASP      N 6510   5.672   8.094   5.723
  512ASP      H 6511   5.573   8.077   5.727
  512ASP     CA 6512   5.710   8.238   5.742
  512ASP     HA 6513   5.740   8.275   5.644
  512ASP     CB 6514   5.594   8.326   5.781
  512ASP    HB1 6515   5.621   8.431   5.793
  512ASP    HB2 6516   5.557   8.299   5.880
  512ASP     CG 6517   5.473   8.318   5.691
  512ASP    OD1 6518   5.489   8.266   5.581
  512ASP    OD2 6519   5.364   8.380   5.722
  512ASP      C 6520   5.828   8.259   5.835
  512ASP      O 6521   5.904   8.358   5.822
  513LEU      N 6522   5.844   8.172   5.935
  513LEU      H 6523   5.776   8.098   5.945
  513LEU     CA 6524   5.950   8.171   6.036
  513LEU     HA 6525   5.974   8.277   6.030
  513LEU     CB 6526   5.906   8.117   6.177
  513LEU    HB1 6527   5.997   8.090   6.231
  513LEU    HB2 6528   5.850   8.023   6.171
  513LEU     CG 6529   5.835   8.216   6.274
  513LEU     HG 6530   5.909   8.268   6.335
  513LEU    CD1 6531   5.734   8.309   6.205
  513LEU   HD11 6532   5.663   8.242   6.158
  513LEU   HD12 6533   5.679   8.372   6.274
  513LEU   HD13 6534   5.777   8.370   6.125
  513LEU    CD2 6535   5.756   8.137   6.376
  513LEU   HD21 6536   5.827   8.081   6.437
  513LEU   HD22 6537   5.724   8.204   6.455
  513LEU   HD23 6538   5.671   8.081   6.336
  513LEU      C 6539   6.077   8.096   5.981
  513LEU      O 6540   6.162   8.062   6.067
  514GLN      N 6541   6.095   8.075   5.849
  514GLN      H 6542   6.012   8.087   5.792
  514GLN     CA 6543   6.219   8.017   5.802
  514GLN     HA 6544   6.249   7.935   5.867
  514GLN     CB 6545   6.191   7.933   5.672
  514GLN    HB1 6546   6.096   7.881   5.682
  514GLN    HB2 6547   6.267   7.854   5.671
  514GLN     CG 6548   6.193   8.009   5.542
  514GLN    HG1 6549   6.298   8.028   5.517
  514GLN    HG2 6550   6.143   8.105   5.558
  514GLN     CD 6551   6.134   7.941   5.421
  514GLN    OE1 6552   6.208   7.897   5.336
  514GLN    NE2 6553   6.002   7.917   5.418
  514GLN   HE21 6554   5.948   7.946   5.498
  514GLN   HE22 6555   5.961   7.853   5.351
  514GLN      C 6556   6.338   8.104   5.783
  514GLN      O 6557   6.444   8.052   5.751
  515SER      N 6558   6.333   8.234   5.786
  515SER      H 6559   6.243   8.277   5.802
  515SER     CA 6560   6.445   8.329   5.792
  515SER     HA 6561   6.520   8.277   5.853
  515SER     CB 6562   6.498   8.361   5.651
  515SER    HB1 6563   6.415   8.400   5.592
  515SER    HB2 6564   6.536   8.272   5.601
  515SER     OG 6565   6.601   8.454   5.667
  515SER     HG 6566   6.677   8.420   5.619
  515SER      C 6567   6.426   8.457   5.871
  515SER      O 6568   6.314   8.513   5.857
  516ILE      N 6569   6.525   8.507   5.951
  516ILE      H 6570   6.607   8.449   5.956
  516ILE     CA 6571   6.525   8.642   6.017
  516ILE     HA 6572   6.445   8.656   6.089
  516ILE     CB 6573   6.649   8.663   6.110
  516ILE     HB 6574   6.643   8.769   6.137
  516ILE    CG2 6575   6.639   8.561   6.228
  516ILE   HG21 6576   6.652   8.460   6.191
  516ILE   HG22 6577   6.703   8.573   6.316
  516ILE   HG23 6578   6.537   8.570   6.264
  516ILE    CG1 6579   6.782   8.662   6.036
  516ILE   HG11 6580   6.793   8.757   5.984
  516ILE   HG12 6581   6.785   8.588   5.956
  516ILE     CD 6582   6.903   8.631   6.118
  516ILE    HD1 6583   6.988   8.630   6.049
  516ILE    HD2 6584   6.922   8.697   6.203
  516ILE    HD3 6585   6.892   8.528   6.150
  516ILE      C 6586   6.516   8.757   5.913
  516ILE      O 6587   6.497   8.872   5.956
  517LEU      N 6588   6.513   8.735   5.782
  517LEU      H 6589   6.527   8.638   5.757
  517LEU     CA 6590   6.475   8.824   5.684
  517LEU     HA 6591   6.541   8.910   5.689
  517LEU     CB 6592   6.515   8.763   5.550
  517LEU    HB1 6593   6.454   8.813   5.475
  517LEU    HB2 6594   6.492   8.657   5.548
  517LEU     CG 6595   6.661   8.786   5.498
  517LEU     HG 6596   6.676   8.893   5.491
  517LEU    CD1 6597   6.677   8.734   5.352
  517LEU   HD11 6598   6.778   8.758   5.320
  517LEU   HD12 6599   6.661   8.626   5.345
  517LEU   HD13 6600   6.607   8.778   5.281
  517LEU    CD2 6601   6.773   8.733   5.590
  517LEU   HD21 6602   6.800   8.636   5.549
  517LEU   HD22 6603   6.860   8.796   5.569
  517LEU   HD23 6604   6.746   8.733   5.695
  517LEU      C 6605   6.327   8.863   5.686
  517LEU      O 6606   6.300   8.978   5.661
  518SER      N 6607   6.236   8.770   5.718
  518SER      H 6608   6.264   8.674   5.732
  518SER     CA 6609   6.094   8.795   5.748
  518SER     HA 6610   6.055   8.885   5.699
  518SER     CB 6611   6.001   8.680   5.717
  518SER    HB1 6612   5.907   8.695   5.771
  518SER    HB2 6613   6.052   8.588   5.747
  518SER     OG 6614   5.963   8.681   5.581
  518SER     HG 6615   5.944   8.591   5.551
  518SER      C 6616   6.093   8.829   5.899
  518SER      O 6617   6.140   8.763   5.985
  519ASP      N 6618   6.015   8.935   5.934
  519ASP      H 6619   5.964   8.977   5.858
  519ASP     CA 6620   5.984   8.975   6.074
  519ASP     HA 6621   6.066   8.949   6.141
  519ASP     CB 6622   5.974   9.127   6.087
  519ASP    HB1 6623   5.955   9.160   6.189
  519ASP    HB2 6624   5.881   9.162   6.041
  519ASP     CG 6625   6.088   9.190   6.014
  519ASP    OD1 6626   6.060   9.261   5.914
  519ASP    OD2 6627   6.199   9.191   6.068
  519ASP      C 6628   5.850   8.903   6.125
  519ASP      O 6629   5.776   8.958   6.212
  520ALA      N 6630   5.817   8.785   6.078
  520ALA      H 6631   5.880   8.744   6.010
  520ALA     CA 6632   5.709   8.699   6.134
  520ALA     HA 6633   5.621   8.759   6.152
  520ALA     CB 6634   5.668   8.603   6.022
  520ALA    HB1 6635   5.600   8.527   6.059
  520ALA    HB2 6636   5.617   8.663   5.946
  520ALA    HB3 6637   5.758   8.553   5.986
  520ALA      C 6638   5.744   8.643   6.271
  520ALA      O 6639   5.665   8.645   6.364
  521TRP      N 6640   5.873   8.611   6.295
  521TRP      H 6641   5.940   8.608   6.219
  521TRP     CA 6642   5.930   8.566   6.421
  521TRP     HA 6643   5.864   8.488   6.459
  521TRP     CB 6644   6.072   8.505   6.403
  521TRP    HB1 6645   6.089   8.446   6.313
  521TRP    HB2 6646   6.104   8.438   6.482
  521TRP     CG 6647   6.178   8.606   6.400
  521TRP    CD1 6648   6.230   8.662   6.288
  521TRP    HD1 6649   6.204   8.637   6.186
  521TRP    NE1 6650   6.307   8.771   6.323
  521TRP    HE1 6651   6.357   8.831   6.259
  521TRP    CE2 6652   6.319   8.786   6.461
  521TRP    CZ2 6653   6.370   8.885   6.537
  521TRP    HZ2 6654   6.429   8.957   6.483
  521TRP    CH2 6655   6.346   8.886   6.677
  521TRP    HH2 6656   6.381   8.967   6.738
  521TRP    CZ3 6657   6.271   8.778   6.730
  521TRP    HZ3 6658   6.250   8.776   6.835
  521TRP    CE3 6659   6.216   8.679   6.650
  521TRP    HE3 6660   6.140   8.613   6.690
  521TRP    CD2 6661   6.231   8.682   6.512
  521TRP      C 6662   5.920   8.681   6.523
  521TRP      O 6663   5.902   8.661   6.640
  522PHE      N 6664   5.923   8.810   6.478
  522PHE      H 6665   5.929   8.830   6.380
  522PHE     CA 6666   5.918   8.930   6.572
  522PHE     HA 6667   6.003   8.909   6.637
  522PHE     CB 6668   5.939   9.072   6.504
  522PHE    HB1 6669   5.874   9.143   6.554
  522PHE    HB2 6670   5.912   9.063   6.399
  522PHE     CG 6671   6.076   9.129   6.509
  522PHE    CD1 6672   6.123   9.179   6.631
  522PHE    HD1 6673   6.059   9.172   6.718
  522PHE    CE1 6674   6.252   9.228   6.647
  522PHE    HE1 6675   6.295   9.256   6.742
  522PHE     CZ 6676   6.328   9.248   6.530
  522PHE     HZ 6677   6.426   9.294   6.532
  522PHE    CE2 6678   6.286   9.198   6.410
  522PHE    HE2 6679   6.343   9.200   6.319
  522PHE    CD2 6680   6.157   9.137   6.396
  522PHE    HD2 6681   6.124   9.092   6.304
  522PHE      C 6682   5.788   8.932   6.654
  522PHE      O 6683   5.796   8.970   6.773
  523HIS      N 6684   5.669   8.896   6.598
  523HIS      H 6685   5.673   8.859   6.505
  523HIS     CA 6686   5.542   8.895   6.663
  523HIS     HA 6687   5.506   8.995   6.689
  523HIS     CB 6688   5.442   8.815   6.576
  523HIS    HB1 6689   5.342   8.816   6.619
  523HIS    HB2 6690   5.477   8.713   6.563
  523HIS     CG 6691   5.421   8.877   6.443
  523HIS    ND1 6692   5.389   9.005   6.410
  523HIS    HD1 6693   5.371   9.074   6.481
  523HIS    CE1 6694   5.372   9.017   6.277
  523HIS    HE1 6695   5.343   9.110   6.230
  523HIS    NE2 6696   5.386   8.894   6.220
  523HIS    CD2 6697   5.417   8.806   6.326
  523HIS    HD2 6698   5.432   8.700   6.312
  523HIS      C 6699   5.546   8.820   6.794
  523HIS      O 6700   5.486   8.866   6.889
  524PHE      N 6701   5.615   8.708   6.798
  524PHE      H 6702   5.655   8.687   6.708
  524PHE     CA 6703   5.641   8.617   6.912
  524PHE     HA 6704   5.543   8.591   6.953
  524PHE     CB 6705   5.707   8.483   6.877
  524PHE    HB1 6706   5.714   8.425   6.969
  524PHE    HB2 6707   5.802   8.496   6.825
  524PHE     CG 6708   5.602   8.422   6.794
  524PHE    CD1 6709   5.614   8.449   6.652
  524PHE    HD1 6710   5.691   8.518   6.623
  524PHE    CE1 6711   5.517   8.395   6.561
  524PHE    HE1 6712   5.524   8.418   6.456
  524PHE     CZ 6713   5.414   8.305   6.612
  524PHE     HZ 6714   5.340   8.261   6.547
  524PHE    CE2 6715   5.405   8.280   6.751
  524PHE    HE2 6716   5.335   8.207   6.788
  524PHE    CD2 6717   5.497   8.333   6.839
  524PHE    HD2 6718   5.490   8.313   6.945
  524PHE      C 6719   5.712   8.695   7.021
  524PHE      O 6720   5.670   8.693   7.139
  525VAL      N 6721   5.823   8.763   6.983
  525VAL      H 6722   5.844   8.792   6.888
  525VAL     CA 6723   5.905   8.829   7.091
  525VAL     HA 6724   5.913   8.767   7.180
  525VAL     CB 6725   6.061   8.844   7.046
  525VAL     HB 6726   6.090   8.749   7.000
  525VAL    CG1 6727   6.091   8.961   6.957
  525VAL   HG11 6728   6.043   8.954   6.860
  525VAL   HG12 6729   6.054   9.044   7.018
  525VAL   HG13 6730   6.199   8.973   6.945
  525VAL    CG2 6731   6.150   8.868   7.171
  525VAL   HG21 6732   6.148   8.972   7.207
  525VAL   HG22 6733   6.119   8.809   7.257
  525VAL   HG23 6734   6.256   8.856   7.148
  525VAL      C 6735   5.845   8.951   7.146
  525VAL      O 6736   5.863   8.986   7.265
  526PHE      N 6737   5.754   9.016   7.071
  526PHE      H 6738   5.745   8.997   6.972
  526PHE     CA 6739   5.670   9.127   7.115
  526PHE     HA 6740   5.723   9.183   7.193
  526PHE     CB 6741   5.652   9.222   6.991
  526PHE    HB1 6742   5.556   9.272   7.003
  526PHE    HB2 6743   5.643   9.161   6.901
  526PHE     CG 6744   5.762   9.324   6.970
  526PHE    CD1 6745   5.885   9.284   6.918
  526PHE    HD1 6746   5.899   9.178   6.902
  526PHE    CE1 6747   5.991   9.383   6.904
  526PHE    HE1 6748   6.086   9.354   6.860
  526PHE     CZ 6749   5.958   9.520   6.923
  526PHE     HZ 6750   6.028   9.601   6.930
  526PHE    CE2 6751   5.837   9.559   6.984
  526PHE    HE2 6752   5.820   9.660   7.018
  526PHE    CD2 6753   5.748   9.457   7.015
  526PHE    HD2 6754   5.659   9.477   7.073
  526PHE      C 6755   5.539   9.081   7.185
  526PHE      O 6756   5.506   9.150   7.283
  527PHE      N 6757   5.478   8.963   7.158
  527PHE      H 6758   5.498   8.909   7.075
  527PHE     CA 6759   5.375   8.904   7.248
  527PHE     HA 6760   5.299   8.983   7.251
  527PHE     CB 6761   5.317   8.773   7.187
  527PHE    HB1 6762   5.391   8.693   7.198
  527PHE    HB2 6763   5.302   8.802   7.083
  527PHE     CG 6764   5.186   8.730   7.252
  527PHE    CD1 6765   5.070   8.774   7.195
  527PHE    HD1 6766   5.059   8.835   7.107
  527PHE    CE1 6767   4.947   8.736   7.250
  527PHE    HE1 6768   4.853   8.765   7.206
  527PHE     CZ 6769   4.943   8.645   7.354
  527PHE     HZ 6770   4.847   8.618   7.396
  527PHE    CE2 6771   5.063   8.600   7.405
  527PHE    HE2 6772   5.060   8.542   7.496
  527PHE    CD2 6773   5.187   8.631   7.354
  527PHE    HD2 6774   5.277   8.587   7.394
  527PHE      C 6775   5.435   8.880   7.381
  527PHE      O 6776   5.373   8.905   7.478
  528VAL      N 6777   5.554   8.814   7.387
  528VAL      H 6778   5.600   8.790   7.300
  528VAL     CA 6779   5.632   8.775   7.506
  528VAL     HA 6780   5.568   8.709   7.564
  528VAL     CB 6781   5.757   8.702   7.469
  528VAL     HB 6782   5.820   8.753   7.395
  528VAL    CG1 6783   5.848   8.672   7.593
  528VAL   HG11 6784   5.890   8.766   7.628
  528VAL   HG12 6785   5.793   8.631   7.678
  528VAL   HG13 6786   5.933   8.612   7.562
  528VAL    CG2 6787   5.714   8.565   7.415
  528VAL   HG21 6788   5.681   8.505   7.500
  528VAL   HG22 6789   5.651   8.573   7.327
  528VAL   HG23 6790   5.801   8.513   7.374
  528VAL      C 6791   5.648   8.895   7.594
  528VAL      O 6792   5.619   8.888   7.717
  529GLN      N 6793   5.683   9.010   7.535
  529GLN      H 6794   5.689   9.023   7.435
  529GLN     CA 6795   5.699   9.138   7.608
  529GLN     HA 6796   5.760   9.115   7.695
  529GLN     CB 6797   5.768   9.238   7.521
  529GLN    HB1 6798   5.700   9.274   7.444
  529GLN    HB2 6799   5.843   9.181   7.467
  529GLN     CG 6800   5.830   9.360   7.598
  529GLN    HG1 6801   5.916   9.406   7.549
  529GLN    HG2 6802   5.875   9.317   7.687
  529GLN     CD 6803   5.728   9.467   7.634
  529GLN    OE1 6804   5.626   9.486   7.580
  529GLN    NE2 6805   5.762   9.555   7.727
  529GLN   HE21 6806   5.843   9.534   7.784
  529GLN   HE22 6807   5.694   9.624   7.752
  529GLN      C 6808   5.567   9.185   7.670
  529GLN      O 6809   5.564   9.210   7.792
  530ALA      N 6810   5.458   9.187   7.599
  530ALA      H 6811   5.469   9.162   7.501
  530ALA     CA 6812   5.317   9.204   7.649
  530ALA     HA 6813   5.315   9.306   7.686
  530ALA     CB 6814   5.223   9.205   7.532
  530ALA    HB1 6815   5.239   9.298   7.476
  530ALA    HB2 6816   5.229   9.117   7.468
  530ALA    HB3 6817   5.122   9.205   7.572
  530ALA      C 6818   5.276   9.106   7.757
  530ALA      O 6819   5.211   9.147   7.859
  531VAL      N 6820   5.300   8.974   7.733
  531VAL      H 6821   5.355   8.946   7.653
  531VAL     CA 6822   5.232   8.864   7.811
  531VAL     HA 6823   5.126   8.888   7.804
  531VAL     CB 6824   5.257   8.722   7.751
  531VAL     HB 6825   5.254   8.735   7.643
  531VAL    CG1 6826   5.389   8.651   7.788
  531VAL   HG11 6827   5.385   8.621   7.892
  531VAL   HG12 6828   5.409   8.566   7.722
  531VAL   HG13 6829   5.475   8.716   7.771
  531VAL    CG2 6830   5.141   8.637   7.812
  531VAL   HG21 6831   5.137   8.539   7.765
  531VAL   HG22 6832   5.154   8.628   7.920
  531VAL   HG23 6833   5.043   8.679   7.788
  531VAL      C 6834   5.273   8.866   7.961
  531VAL      O 6835   5.188   8.849   8.049
  532LEU      N 6836   5.401   8.891   7.987
  532LEU      H 6837   5.460   8.906   7.906
  532LEU     CA 6838   5.456   8.903   8.122
  532LEU     HA 6839   5.446   8.811   8.178
  532LEU     CB 6840   5.608   8.942   8.089
  532LEU    HB1 6841   5.653   8.979   8.180
  532LEU    HB2 6842   5.622   9.012   8.006
  532LEU     CG 6843   5.691   8.822   8.046
  532LEU     HG 6844   5.647   8.777   7.957
  532LEU    CD1 6845   5.829   8.874   8.005
  532LEU   HD11 6846   5.808   8.947   7.927
  532LEU   HD12 6847   5.875   8.920   8.092
  532LEU   HD13 6848   5.890   8.797   7.957
  532LEU    CD2 6849   5.714   8.716   8.153
  532LEU   HD21 6850   5.767   8.753   8.241
  532LEU   HD22 6851   5.625   8.666   8.191
  532LEU   HD23 6852   5.778   8.640   8.107
  532LEU      C 6853   5.380   9.010   8.204
  532LEU      O 6854   5.342   8.985   8.316
  533VAL      N 6855   5.364   9.123   8.139
  533VAL      H 6856   5.391   9.137   8.043
  533VAL     CA 6857   5.290   9.236   8.198
  533VAL     HA 6858   5.329   9.256   8.298
  533VAL     CB 6859   5.296   9.359   8.102
  533VAL     HB 6860   5.246   9.325   8.011
  533VAL    CG1 6861   5.225   9.485   8.157
  533VAL   HG11 6862   5.239   9.577   8.100
  533VAL   HG12 6863   5.120   9.462   8.176
  533VAL   HG13 6864   5.275   9.513   8.249
  533VAL    CG2 6865   5.436   9.405   8.055
  533VAL   HG21 6866   5.419   9.492   7.992
  533VAL   HG22 6867   5.494   9.444   8.138
  533VAL   HG23 6868   5.488   9.328   7.999
  533VAL      C 6869   5.142   9.205   8.236
  533VAL      O 6870   5.102   9.213   8.350
  534ILE      N 6871   5.074   9.142   8.139
  534ILE      H 6872   5.124   9.142   8.051
  534ILE     CA 6873   4.935   9.089   8.153
  534ILE     HA 6874   4.874   9.169   8.194
  534ILE     CB 6875   4.874   9.042   8.021
  534ILE     HB 6876   4.952   8.982   7.974
  534ILE    CG2 6877   4.737   8.969   8.036
  534ILE   HG21 6878   4.681   8.975   7.943
  534ILE   HG22 6879   4.755   8.869   8.075
  534ILE   HG23 6880   4.678   9.025   8.108
  534ILE    CG1 6881   4.853   9.171   7.941
  534ILE   HG11 6882   4.949   9.221   7.929
  534ILE   HG12 6883   4.794   9.244   7.996
  534ILE     CD 6884   4.791   9.157   7.797
  534ILE    HD1 6885   4.687   9.126   7.792
  534ILE    HD2 6886   4.790   9.256   7.751
  534ILE    HD3 6887   4.847   9.091   7.730
  534ILE      C 6888   4.936   8.982   8.263
  534ILE      O 6889   4.863   8.993   8.366
  535LEU      N 6890   5.011   8.874   8.259
  535LEU      H 6891   5.077   8.873   8.183
  535LEU     CA 6892   5.029   8.764   8.360
  535LEU     HA 6893   4.939   8.702   8.372
  535LEU     CB 6894   5.147   8.676   8.302
  535LEU    HB1 6895   5.229   8.744   8.280
  535LEU    HB2 6896   5.122   8.634   8.205
  535LEU     CG 6897   5.194   8.561   8.391
  535LEU     HG 6898   5.262   8.607   8.462
  535LEU    CD1 6899   5.073   8.486   8.449
  535LEU   HD11 6900   5.105   8.385   8.476
  535LEU   HD12 6901   5.043   8.537   8.540
  535LEU   HD13 6902   4.988   8.479   8.382
  535LEU    CD2 6903   5.276   8.447   8.321
  535LEU   HD21 6904   5.292   8.364   8.389
  535LEU   HD22 6905   5.221   8.412   8.233
  535LEU   HD23 6906   5.378   8.482   8.309
  535LEU      C 6907   5.066   8.830   8.492
  535LEU      O 6908   5.025   8.779   8.594
  536SER      N 6909   5.139   8.946   8.492
  536SER      H 6910   5.175   8.993   8.410
  536SER     CA 6911   5.168   9.015   8.626
  536SER     HA 6912   5.202   8.940   8.697
  536SER     CB 6913   5.280   9.118   8.615
  536SER    HB1 6914   5.303   9.155   8.715
  536SER    HB2 6915   5.239   9.207   8.567
  536SER     OG 6916   5.399   9.070   8.555
  536SER     HG 6917   5.373   9.037   8.469
  536SER      C 6918   5.053   9.072   8.705
  536SER      O 6919   5.061   9.091   8.825
  537VAL      N 6920   4.933   9.084   8.646
  537VAL      H 6921   4.915   9.049   8.553
  537VAL     CA 6922   4.812   9.110   8.725
  537VAL     HA 6923   4.829   9.198   8.788
  537VAL     CB 6924   4.695   9.146   8.630
  537VAL     HB 6925   4.688   9.083   8.541
  537VAL    CG1 6926   4.562   9.154   8.710
  537VAL   HG11 6927   4.580   9.211   8.802
  537VAL   HG12 6928   4.497   9.214   8.646
  537VAL   HG13 6929   4.530   9.052   8.728
  537VAL    CG2 6930   4.728   9.285   8.580
  537VAL   HG21 6931   4.662   9.298   8.495
  537VAL   HG22 6932   4.696   9.358   8.655
  537VAL   HG23 6933   4.834   9.300   8.562
  537VAL      C 6934   4.784   8.991   8.817
  537VAL      O 6935   4.770   9.011   8.937
  538PHE      N 6936   4.781   8.868   8.766
  538PHE      H 6937   4.805   8.863   8.668
  538PHE     CA 6938   4.726   8.750   8.833
  538PHE     HA 6939   4.634   8.780   8.883
  538PHE     CB 6940   4.701   8.651   8.725
  538PHE    HB1 6941   4.672   8.555   8.768
  538PHE    HB2 6942   4.795   8.649   8.670
  538PHE     CG 6943   4.594   8.677   8.621
  538PHE    CD1 6944   4.462   8.658   8.659
  538PHE    HD1 6945   4.437   8.629   8.760
  538PHE    CE1 6946   4.352   8.694   8.575
  538PHE    HE1 6947   4.250   8.682   8.606
  538PHE     CZ 6948   4.386   8.766   8.456
  538PHE     HZ 6949   4.325   8.805   8.375
  538PHE    CE2 6950   4.522   8.779   8.420
  538PHE    HE2 6951   4.547   8.842   8.336
  538PHE    CD2 6952   4.624   8.733   8.498
  538PHE    HD2 6953   4.724   8.740   8.460
  538PHE      C 6954   4.818   8.711   8.946
  538PHE      O 6955   4.771   8.679   9.056
  539LEU      N 6956   4.950   8.715   8.919
  539LEU      H 6957   4.981   8.742   8.827
  539LEU     CA 6958   5.062   8.704   9.013
  539LEU     HA 6959   5.064   8.606   9.061
  539LEU     CB 6960   5.194   8.713   8.937
  539LEU    HB1 6961   5.271   8.718   9.014
  539LEU    HB2 6962   5.206   8.811   8.892
  539LEU     CG 6963   5.220   8.609   8.822
  539LEU     HG 6964   5.135   8.613   8.754
  539LEU    CD1 6965   5.348   8.646   8.749
  539LEU   HD11 6966   5.437   8.643   8.812
  539LEU   HD12 6967   5.360   8.584   8.661
  539LEU   HD13 6968   5.344   8.750   8.716
  539LEU    CD2 6969   5.228   8.466   8.886
  539LEU   HD21 6970   5.294   8.478   8.972
  539LEU   HD22 6971   5.130   8.423   8.905
  539LEU   HD23 6972   5.280   8.399   8.817
  539LEU      C 6973   5.047   8.813   9.122
  539LEU      O 6974   5.067   8.777   9.240
  540TYR      N 6975   5.014   8.940   9.096
  540TYR      H 6976   4.986   8.967   9.002
  540TYR     CA 6977   4.982   9.041   9.200
  540TYR     HA 6978   5.061   9.033   9.275
  540TYR     CB 6979   4.997   9.175   9.124
  540TYR    HB1 6980   4.919   9.176   9.048
  540TYR    HB2 6981   5.096   9.171   9.077
  540TYR     CG 6982   4.972   9.289   9.215
  540TYR    CD1 6983   5.070   9.351   9.295
  540TYR    HD1 6984   5.172   9.315   9.288
  540TYR    CE1 6985   5.032   9.456   9.379
  540TYR    HE1 6986   5.101   9.502   9.448
  540TYR     CZ 6987   4.902   9.505   9.376
  540TYR     OH 6988   4.851   9.600   9.463
  540TYR     HH 6989   4.758   9.617   9.447
  540TYR    CE2 6990   4.806   9.443   9.287
  540TYR    HE2 6991   4.703   9.475   9.282
  540TYR    CD2 6992   4.841   9.337   9.206
  540TYR    HD2 6993   4.767   9.283   9.149
  540TYR      C 6994   4.856   9.013   9.274
  540TYR      O 6995   4.871   9.011   9.398
  541LEU      N 6996   4.746   8.969   9.207
  541LEU      H 6997   4.756   8.959   9.107
  541LEU     CA 6998   4.622   8.922   9.270
  541LEU     HA 6999   4.572   9.000   9.326
  541LEU     CB 7000   4.529   8.874   9.156
  541LEU    HB1 7001   4.558   8.776   9.118
  541LEU    HB2 7002   4.550   8.944   9.075
  541LEU     CG 7003   4.378   8.873   9.187
  541LEU     HG 7004   4.363   8.806   9.271
  541LEU    CD1 7005   4.315   9.005   9.229
  541LEU   HD11 7006   4.374   9.064   9.299
  541LEU   HD12 7007   4.294   9.067   9.142
  541LEU   HD13 7008   4.216   8.983   9.269
  541LEU    CD2 7009   4.310   8.810   9.072
  541LEU   HD21 7010   4.203   8.812   9.093
  541LEU   HD22 7011   4.323   8.868   8.980
  541LEU   HD23 7012   4.344   8.707   9.060
  541LEU      C 7013   4.654   8.810   9.375
  541LEU      O 7014   4.603   8.817   9.484
  542PHE      N 7015   4.723   8.699   9.350
  542PHE      H 7016   4.762   8.703   9.257
  542PHE     CA 7017   4.750   8.576   9.423
  542PHE     HA 7018   4.676   8.553   9.500
  542PHE     CB 7019   4.753   8.461   9.321
  542PHE    HB1 7020   4.779   8.363   9.361
  542PHE    HB2 7021   4.836   8.481   9.253
  542PHE     CG 7022   4.619   8.441   9.240
  542PHE    CD1 7023   4.496   8.480   9.292
  542PHE    HD1 7024   4.489   8.517   9.393
  542PHE    CE1 7025   4.380   8.477   9.219
  542PHE    HE1 7026   4.287   8.513   9.262
  542PHE     CZ 7027   4.382   8.440   9.081
  542PHE     HZ 7028   4.290   8.457   9.027
  542PHE    CE2 7029   4.506   8.407   9.027
  542PHE    HE2 7030   4.510   8.396   8.920
  542PHE    CD2 7031   4.625   8.408   9.103
  542PHE    HD2 7032   4.722   8.382   9.063
  542PHE      C 7033   4.867   8.581   9.522
  542PHE      O 7034   4.904   8.477   9.571
  543ALA      N 7035   4.917   8.704   9.553
  543ALA      H 7036   4.867   8.783   9.513
  543ALA     CA 7037   5.023   8.728   9.651
  543ALA     HA 7038   5.030   8.837   9.652
  543ALA     CB 7039   4.968   8.700   9.789
  543ALA    HB1 7040   4.938   8.596   9.804
  543ALA    HB2 7041   5.041   8.726   9.866
  543ALA    HB3 7042   4.877   8.759   9.799
  543ALA      C 7043   5.163   8.660   9.620
  543ALA      O 7044   5.255   8.654   9.706
  544TYR      N 7045   5.182   8.616   9.496
  544TYR      H 7046   5.120   8.637   9.420
  544TYR     CA 7047   5.318   8.591   9.440
  544TYR     HA 7048   5.370   8.533   9.516
  544TYR     CB 7049   5.315   8.516   9.307
  544TYR    HB1 7050   5.411   8.519   9.254
  544TYR    HB2 7051   5.236   8.556   9.243
  544TYR     CG 7052   5.276   8.365   9.320
  544TYR    CD1 7053   5.144   8.319   9.339
  544TYR    HD1 7054   5.063   8.389   9.340
  544TYR    CE1 7055   5.112   8.179   9.349
  544TYR    HE1 7056   5.013   8.142   9.374
  544TYR     CZ 7057   5.216   8.082   9.335
  544TYR     OH 7058   5.192   7.949   9.357
  544TYR     HH 7059   5.101   7.922   9.365
  544TYR    CE2 7060   5.346   8.136   9.315
  544TYR    HE2 7061   5.430   8.069   9.313
  544TYR    CD2 7062   5.378   8.272   9.317
  544TYR    HD2 7063   5.483   8.296   9.312
  544TYR      C 7064   5.390   8.728   9.421
  544TYR      O 7065   5.351   8.806   9.332
  545LYS      N 7066   5.496   8.766   9.503
  545LYS      H 7067   5.512   8.708   9.585
  545LYS     CA 7068   5.592   8.881   9.476
  545LYS     HA 7069   5.526   8.967   9.466
  545LYS     CB 7070   5.689   8.897   9.593
  545LYS    HB1 7071   5.781   8.946   9.561
  545LYS    HB2 7072   5.712   8.794   9.621
  545LYS     CG 7073   5.636   8.981   9.718
  545LYS    HG1 7074   5.530   8.964   9.735
  545LYS    HG2 7075   5.654   9.087   9.700
  545LYS     CD 7076   5.687   8.947   9.855
  545LYS    HD1 7077   5.678   8.839   9.865
  545LYS    HD2 7078   5.619   8.988   9.929
  545LYS     CE 7079   5.827   9.004   9.860
  545LYS    HE1 7080   5.819   9.113   9.862
  545LYS    HE2 7081   5.889   8.976   9.775
  545LYS     NZ 7082   5.896   8.966   9.986
  545LYS    HZ1 7083   5.898   8.865   9.990
  545LYS    HZ2 7084   5.991   9.001   9.993
  545LYS    HZ3 7085   5.851   8.998  10.070
  545LYS      C 7086   5.663   8.858   9.344
  545LYS      O 7087   5.701   8.961   9.282
  546GLU      N 7088   5.663   8.736   9.291
  546GLU      H 7089   5.627   8.662   9.350
  546GLU     CA 7090   5.724   8.713   9.157
  546GLU     HA 7091   5.827   8.748   9.160
  546GLU     CB 7092   5.721   8.554   9.140
  546GLU    HB1 7093   5.749   8.527   9.038
  546GLU    HB2 7094   5.626   8.504   9.160
  546GLU     CG 7095   5.827   8.480   9.231
  546GLU    HG1 7096   5.920   8.536   9.226
  546GLU    HG2 7097   5.855   8.381   9.194
  546GLU     CD 7098   5.778   8.486   9.377
  546GLU    OE1 7099   5.855   8.538   9.458
  546GLU    OE2 7100   5.660   8.461   9.411
  546GLU      C 7101   5.648   8.770   9.034
  546GLU      O 7102   5.693   8.768   8.924
  547TYR      N 7103   5.541   8.848   9.064
  547TYR      H 7104   5.520   8.874   9.160
  547TYR     CA 7105   5.485   8.940   8.963
  547TYR     HA 7106   5.444   8.888   8.876
  547TYR     CB 7107   5.357   9.009   9.010
  547TYR    HB1 7108   5.294   8.945   9.071
  547TYR    HB2 7109   5.301   9.029   8.919
  547TYR     CG 7110   5.375   9.141   9.088
  547TYR    CD1 7111   5.403   9.134   9.223
  547TYR    HD1 7112   5.412   9.037   9.270
  547TYR    CE1 7113   5.425   9.248   9.295
  547TYR    HE1 7114   5.462   9.244   9.397
  547TYR     CZ 7115   5.434   9.377   9.227
  547TYR     OH 7116   5.493   9.478   9.297
  547TYR     HH 7117   5.529   9.455   9.383
  547TYR    CE2 7118   5.398   9.385   9.092
  547TYR    HE2 7119   5.403   9.484   9.050
  547TYR    CD2 7120   5.366   9.267   9.024
  547TYR    HD2 7121   5.330   9.275   8.922
  547TYR      C 7122   5.582   9.046   8.918
  547TYR      O 7123   5.581   9.091   8.803
  548LEU      N 7124   5.660   9.107   9.007
  548LEU      H 7125   5.653   9.068   9.100
  548LEU     CA 7126   5.756   9.214   8.994
  548LEU     HA 7127   5.703   9.293   8.942
  548LEU     CB 7128   5.798   9.252   9.134
  548LEU    HB1 7129   5.865   9.174   9.170
  548LEU    HB2 7130   5.711   9.244   9.199
  548LEU     CG 7131   5.863   9.392   9.147
  548LEU     HG 7132   5.852   9.424   9.250
  548LEU    CD1 7133   6.010   9.382   9.111
  548LEU   HD11 7134   6.067   9.308   9.166
  548LEU   HD12 7135   6.019   9.355   9.006
  548LEU   HD13 7136   6.053   9.482   9.122
  548LEU    CD2 7137   5.804   9.498   9.055
  548LEU   HD21 7138   5.833   9.487   8.951
  548LEU   HD22 7139   5.695   9.501   9.060
  548LEU   HD23 7140   5.845   9.595   9.081
  548LEU      C 7141   5.874   9.166   8.909
  548LEU      O 7142   5.912   9.242   8.819
  549ALA      N 7143   5.927   9.053   8.940
  549ALA      H 7144   5.899   9.011   9.028
  549ALA     CA 7145   6.012   8.975   8.850
  549ALA     HA 7146   6.108   9.026   8.860
  549ALA     CB 7147   6.038   8.845   8.917
  549ALA    HB1 7148   6.069   8.774   8.840
  549ALA    HB2 7149   6.105   8.859   9.001
  549ALA    HB3 7150   5.946   8.805   8.961
  549ALA      C 7151   5.959   8.964   8.705
  549ALA      O 7152   6.034   8.984   8.607
  550CYS      N 7153   5.828   8.943   8.696
  550CYS      H 7154   5.773   8.921   8.778
  550CYS     CA 7155   5.770   8.926   8.562
  550CYS     HA 7156   5.835   8.858   8.508
  550CYS     CB 7157   5.627   8.864   8.576
  550CYS    HB1 7158   5.570   8.858   8.483
  550CYS    HB2 7159   5.572   8.920   8.651
  550CYS     SG 7160   5.651   8.694   8.630
  550CYS     HG 7161   5.631   8.724   8.759
  550CYS      C 7162   5.765   9.065   8.490
  550CYS      O 7163   5.801   9.074   8.372
  551LEU      N 7164   5.719   9.173   8.560
  551LEU      H 7165   5.675   9.163   8.651
  551LEU     CA 7166   5.750   9.317   8.516
  551LEU     HA 7167   5.684   9.322   8.430
  551LEU     CB 7168   5.695   9.417   8.622
  551LEU    HB1 7169   5.701   9.519   8.582
  551LEU    HB2 7170   5.753   9.420   8.714
  551LEU     CG 7171   5.542   9.398   8.666
  551LEU     HG 7172   5.531   9.293   8.693
  551LEU    CD1 7173   5.506   9.486   8.788
  551LEU   HD11 7174   5.498   9.591   8.760
  551LEU   HD12 7175   5.403   9.473   8.822
  551LEU   HD13 7176   5.552   9.471   8.886
  551LEU    CD2 7177   5.445   9.407   8.550
  551LEU   HD21 7178   5.477   9.491   8.489
  551LEU   HD22 7179   5.445   9.312   8.496
  551LEU   HD23 7180   5.345   9.421   8.590
  551LEU      C 7181   5.893   9.349   8.479
  551LEU      O 7182   5.909   9.403   8.368
  552VAL      N 7183   5.994   9.316   8.560
  552VAL      H 7184   5.981   9.267   8.648
  552VAL     CA 7185   6.135   9.331   8.523
  552VAL     HA 7186   6.159   9.436   8.510
  552VAL     CB 7187   6.230   9.296   8.639
  552VAL     HB 7188   6.200   9.195   8.668
  552VAL    CG1 7189   6.378   9.289   8.601
  552VAL   HG11 7190   6.396   9.198   8.543
  552VAL   HG12 7191   6.407   9.380   8.549
  552VAL   HG13 7192   6.437   9.277   8.692
  552VAL    CG2 7193   6.205   9.381   8.763
  552VAL   HG21 7194   6.257   9.476   8.750
  552VAL   HG22 7195   6.100   9.406   8.780
  552VAL   HG23 7196   6.242   9.330   8.852
  552VAL      C 7197   6.175   9.254   8.398
  552VAL      O 7198   6.241   9.317   8.311
  553LEU      N 7199   6.136   9.130   8.379
  553LEU      H 7200   6.081   9.087   8.452
  553LEU     CA 7201   6.161   9.050   8.252
  553LEU     HA 7202   6.268   9.051   8.234
  553LEU     CB 7203   6.100   8.913   8.270
  553LEU    HB1 7204   6.085   8.870   8.170
  553LEU    HB2 7205   5.999   8.921   8.311
  553LEU     CG 7206   6.177   8.812   8.361
  553LEU     HG 7207   6.186   8.851   8.463
  553LEU    CD1 7208   6.080   8.689   8.382
  553LEU   HD11 7209   6.038   8.661   8.286
  553LEU   HD12 7210   6.133   8.605   8.428
  553LEU   HD13 7211   6.003   8.721   8.452
  553LEU    CD2 7212   6.299   8.757   8.289
  553LEU   HD21 7213   6.376   8.834   8.275
  553LEU   HD22 7214   6.340   8.672   8.345
  553LEU   HD23 7215   6.274   8.717   8.191
  553LEU      C 7216   6.097   9.130   8.131
  553LEU      O 7217   6.155   9.151   8.024
  554ALA      N 7218   5.973   9.178   8.147
  554ALA      H 7219   5.923   9.146   8.229
  554ALA     CA 7220   5.896   9.254   8.045
  554ALA     HA 7221   5.895   9.189   7.957
  554ALA     CB 7222   5.756   9.288   8.094
  554ALA    HB1 7223   5.754   9.367   8.169
  554ALA    HB2 7224   5.697   9.322   8.009
  554ALA    HB3 7225   5.713   9.196   8.135
  554ALA      C 7226   5.970   9.385   8.006
  554ALA      O 7227   5.988   9.421   7.889
  555MET      N 7228   6.021   9.452   8.106
  555MET      H 7229   6.001   9.417   8.199
  555MET     CA 7230   6.102   9.582   8.096
  555MET     HA 7231   6.036   9.655   8.049
  555MET     CB 7232   6.129   9.635   8.236
  555MET    HB1 7233   6.206   9.572   8.281
  555MET    HB2 7234   6.048   9.609   8.303
  555MET     CG 7235   6.178   9.780   8.253
  555MET    HG1 7236   6.091   9.842   8.231
  555MET    HG2 7237   6.255   9.788   8.176
  555MET     SD 7238   6.237   9.827   8.421
  555MET     CE 7239   6.106   9.760   8.526
  555MET    HE1 7240   6.009   9.804   8.503
  555MET    HE2 7241   6.103   9.651   8.520
  555MET    HE3 7242   6.128   9.792   8.629
  555MET      C 7243   6.230   9.559   8.019
  555MET      O 7244   6.251   9.625   7.917
  556ALA      N 7245   6.317   9.463   8.065
  556ALA      H 7246   6.292   9.408   8.146
  556ALA     CA 7247   6.448   9.441   8.007
  556ALA     HA 7248   6.512   9.528   8.019
  556ALA     CB 7249   6.515   9.332   8.095
  556ALA    HB1 7250   6.557   9.384   8.181
  556ALA    HB2 7251   6.445   9.257   8.132
  556ALA    HB3 7252   6.600   9.292   8.039
  556ALA      C 7253   6.420   9.392   7.861
  556ALA      O 7254   6.485   9.442   7.770
  557LEU      N 7255   6.320   9.305   7.842
  557LEU      H 7256   6.270   9.267   7.922
  557LEU     CA 7257   6.301   9.250   7.706
  557LEU     HA 7258   6.394   9.200   7.677
  557LEU     CB 7259   6.193   9.148   7.708
  557LEU    HB1 7260   6.105   9.200   7.746
  557LEU    HB2 7261   6.216   9.075   7.786
  557LEU     CG 7262   6.154   9.089   7.572
  557LEU     HG 7263   6.095   9.158   7.512
  557LEU    CD1 7264   6.270   9.020   7.496
  557LEU   HD11 7265   6.346   9.091   7.466
  557LEU   HD12 7266   6.330   8.956   7.561
  557LEU   HD13 7267   6.237   8.958   7.412
  557LEU    CD2 7268   6.060   8.971   7.602
  557LEU   HD21 7269   6.116   8.903   7.667
  557LEU   HD22 7270   5.975   9.014   7.654
  557LEU   HD23 7271   6.021   8.925   7.511
  557LEU      C 7272   6.253   9.361   7.604
  557LEU      O 7273   6.297   9.366   7.491
  558GLY      N 7274   6.164   9.458   7.653
  558GLY      H 7275   6.131   9.453   7.749
  558GLY     CA 7276   6.138   9.579   7.580
  558GLY    HA1 7277   6.073   9.642   7.640
  558GLY    HA2 7278   6.093   9.558   7.483
  558GLY      C 7279   6.263   9.658   7.538
  558GLY      O 7280   6.276   9.694   7.421
  559TRP      N 7281   6.361   9.676   7.629
  559TRP      H 7282   6.351   9.645   7.725
  559TRP     CA 7283   6.481   9.748   7.595
  559TRP     HA 7284   6.461   9.850   7.563
  559TRP     CB 7285   6.556   9.762   7.724
  559TRP    HB1 7286   6.659   9.798   7.714
  559TRP    HB2 7287   6.573   9.669   7.779
  559TRP     CG 7288   6.492   9.861   7.814
  559TRP    CD1 7289   6.441   9.838   7.935
  559TRP    HD1 7290   6.439   9.744   7.988
  559TRP    NE1 7291   6.398   9.964   7.993
  559TRP    HE1 7292   6.345   9.960   8.079
  559TRP    CE2 7293   6.424  10.068   7.913
  559TRP    CZ2 7294   6.382  10.201   7.915
  559TRP    HZ2 7295   6.339  10.248   8.002
  559TRP    CH2 7296   6.418  10.285   7.812
  559TRP    HH2 7297   6.400  10.391   7.820
  559TRP    CZ3 7298   6.481  10.237   7.697
  559TRP    HZ3 7299   6.513  10.303   7.618
  559TRP    CE3 7300   6.513  10.098   7.690
  559TRP    HE3 7301   6.565  10.064   7.601
  559TRP    CD2 7302   6.487  10.011   7.797
  559TRP      C 7303   6.572   9.686   7.489
  559TRP      O 7304   6.628   9.749   7.398
  560ALA      N 7305   6.569   9.555   7.490
  560ALA      H 7306   6.513   9.510   7.561
  560ALA     CA 7307   6.624   9.480   7.378
  560ALA     HA 7308   6.717   9.529   7.350
  560ALA     CB 7309   6.682   9.343   7.428
  560ALA    HB1 7310   6.588   9.300   7.464
  560ALA    HB2 7311   6.711   9.274   7.349
  560ALA    HB3 7312   6.758   9.361   7.504
  560ALA      C 7313   6.535   9.476   7.247
  560ALA      O 7314   6.593   9.500   7.143
  561ASN      N 7315   6.403   9.444   7.258
  561ASN      H 7316   6.360   9.440   7.349
  561ASN     CA 7317   6.307   9.460   7.148
  561ASN     HA 7318   6.324   9.388   7.068
  561ASN     CB 7319   6.164   9.432   7.205
  561ASN    HB1 7320   6.090   9.496   7.157
  561ASN    HB2 7321   6.160   9.470   7.307
  561ASN     CG 7322   6.127   9.288   7.223
  561ASN    OD1 7323   6.195   9.197   7.172
  561ASN    ND2 7324   6.013   9.265   7.269
  561ASN   HD21 7325   5.960   9.347   7.297
  561ASN   HD22 7326   5.980   9.170   7.270
  561ASN      C 7327   6.302   9.595   7.077
  561ASN      O 7328   6.270   9.605   6.957
  562MET      N 7329   6.332   9.700   7.149
  562MET      H 7330   6.351   9.683   7.247
  562MET     CA 7331   6.357   9.841   7.100
  562MET     HA 7332   6.265   9.892   7.076
  562MET     CB 7333   6.432   9.917   7.211
  562MET    HB1 7334   6.538   9.907   7.188
  562MET    HB2 7335   6.411   9.875   7.309
  562MET     CG 7336   6.385  10.066   7.216
  562MET    HG1 7337   6.388  10.114   7.119
  562MET    HG2 7338   6.454  10.115   7.285
  562MET     SD 7339   6.212  10.086   7.281
  562MET     CE 7340   6.229  10.062   7.459
  562MET    HE1 7341   6.299  10.133   7.503
  562MET    HE2 7342   6.130  10.081   7.499
  562MET    HE3 7343   6.256   9.958   7.479
  562MET      C 7344   6.452   9.849   6.980
  562MET      O 7345   6.428   9.938   6.900
  563LEU      N 7346   6.545   9.756   6.958
  563LEU      H 7347   6.568   9.680   7.020
  563LEU     CA 7348   6.618   9.752   6.834
  563LEU     HA 7349   6.660   9.851   6.819
  563LEU     CB 7350   6.720   9.636   6.827
  563LEU    HB1 7351   6.746   9.627   6.722
  563LEU    HB2 7352   6.663   9.547   6.853
  563LEU     CG 7353   6.840   9.656   6.918
  563LEU     HG 7354   6.806   9.675   7.020
  563LEU    CD1 7355   6.930   9.531   6.925
  563LEU   HD11 7356   7.004   9.550   7.002
  563LEU   HD12 7357   6.878   9.441   6.957
  563LEU   HD13 7358   6.961   9.518   6.822
  563LEU    CD2 7359   6.923   9.769   6.868
  563LEU   HD21 7360   6.928   9.759   6.759
  563LEU   HD22 7361   6.869   9.863   6.882
  563LEU   HD23 7362   7.017   9.765   6.922
  563LEU      C 7363   6.530   9.733   6.705
  563LEU      O 7364   6.576   9.773   6.599
  564TYR      N 7365   6.407   9.676   6.713
  564TYR      H 7366   6.382   9.641   6.804
  564TYR     CA 7367   6.315   9.667   6.594
  564TYR     HA 7368   6.352   9.591   6.526
  564TYR     CB 7369   6.177   9.622   6.643
  564TYR    HB1 7370   6.154   9.692   6.723
  564TYR    HB2 7371   6.194   9.522   6.683
  564TYR     CG 7372   6.060   9.629   6.548
  564TYR    CD1 7373   6.037   9.521   6.456
  564TYR    HD1 7374   6.101   9.434   6.460
  564TYR    CE1 7375   5.932   9.527   6.361
  564TYR    HE1 7376   5.920   9.443   6.294
  564TYR     CZ 7377   5.854   9.641   6.359
  564TYR     OH 7378   5.761   9.652   6.260
  564TYR     HH 7379   5.751   9.563   6.226
  564TYR    CE2 7380   5.878   9.750   6.448
  564TYR    HE2 7381   5.825   9.843   6.439
  564TYR    CD2 7382   5.976   9.740   6.549
  564TYR    HD2 7383   5.985   9.816   6.625
  564TYR      C 7384   6.309   9.801   6.514
  564TYR      O 7385   6.312   9.806   6.390
  565TYR      N 7386   6.299   9.911   6.590
  565TYR      H 7387   6.310   9.893   6.689
  565TYR     CA 7388   6.250  10.044   6.538
  565TYR     HA 7389   6.177  10.020   6.461
  565TYR     CB 7390   6.192  10.134   6.648
  565TYR    HB1 7391   6.178  10.235   6.610
  565TYR    HB2 7392   6.258  10.138   6.734
  565TYR     CG 7393   6.055  10.078   6.691
  565TYR    CD1 7394   5.942  10.103   6.612
  565TYR    HD1 7395   5.951  10.168   6.526
  565TYR    CE1 7396   5.815  10.054   6.655
  565TYR    HE1 7397   5.727  10.079   6.597
  565TYR     CZ 7398   5.802   9.985   6.774
  565TYR     OH 7399   5.681   9.931   6.813
  565TYR     HH 7400   5.611   9.939   6.747
  565TYR    CE2 7401   5.912   9.959   6.852
  565TYR    HE2 7402   5.892   9.909   6.946
  565TYR    CD2 7403   6.034  10.008   6.810
  565TYR    HD2 7404   6.110   9.990   6.885
  565TYR      C 7405   6.355  10.115   6.458
  565TYR      O 7406   6.332  10.216   6.391
  566THR      N 7407   6.480  10.060   6.453
  566THR      H 7408   6.493   9.968   6.492
  566THR     CA 7409   6.604  10.115   6.388
  566THR     HA 7410   6.622  10.219   6.418
  566THR     CB 7411   6.730  10.035   6.413
  566THR     HB 7412   6.799  10.063   6.333
  566THR    CG2 7413   6.795  10.060   6.553
  566THR   HG21 7414   6.883  10.001   6.579
  566THR   HG22 7415   6.838  10.160   6.550
  566THR   HG23 7416   6.724  10.048   6.634
  566THR    OG1 7417   6.694   9.898   6.398
  566THR    HG1 7418   6.645   9.865   6.473
  566THR      C 7419   6.573  10.122   6.238
  566THR      O 7420   6.641  10.202   6.177
  567ARG      N 7421   6.491  10.029   6.179
  567ARG      H 7422   6.466   9.947   6.233
  567ARG     CA 7423   6.441  10.036   6.037
  567ARG     HA 7424   6.531  10.011   5.980
  567ARG     CB 7425   6.329   9.938   6.004
  567ARG    HB1 7426   6.374   9.841   6.027
  567ARG    HB2 7427   6.305   9.942   5.898
  567ARG     CG 7428   6.202   9.941   6.082
  567ARG    HG1 7429   6.153  10.030   6.043
  567ARG    HG2 7430   6.220   9.968   6.186
  567ARG     CD 7431   6.104   9.826   6.083
  567ARG    HD1 7432   6.060   9.804   5.986
  567ARG    HD2 7433   6.017   9.845   6.146
  567ARG     NE 7434   6.160   9.700   6.139
  567ARG     HE 7435   6.243   9.708   6.196
  567ARG     CZ 7436   6.133   9.575   6.110
  567ARG    NH1 7437   6.035   9.534   6.035
  567ARG   HH11 7438   5.967   9.606   6.018
  567ARG   HH12 7439   6.036   9.450   5.978
  567ARG    NH2 7440   6.212   9.479   6.132
  567ARG   HH21 7441   6.305   9.493   6.169
  567ARG   HH22 7442   6.187   9.384   6.111
  567ARG      C 7443   6.401  10.176   5.986
  567ARG      O 7444   6.402  10.198   5.866
  568GLY      N 7445   6.364  10.269   6.075
  568GLY      H 7446   6.357  10.248   6.173
  568GLY     CA 7447   6.340  10.406   6.042
  568GLY    HA1 7448   6.330  10.455   6.138
  568GLY    HA2 7449   6.250  10.417   5.981
  568GLY      C 7450   6.464  10.477   5.981
  568GLY      O 7451   6.451  10.576   5.915
  569PHE      N 7452   6.591  10.434   5.995
  569PHE      H 7453   6.618  10.348   6.039
  569PHE     CA 7454   6.711  10.512   5.958
  569PHE     HA 7455   6.680  10.578   5.877
  569PHE     CB 7456   6.772  10.583   6.081
  569PHE    HB1 7457   6.857  10.642   6.047
  569PHE    HB2 7458   6.817  10.512   6.151
  569PHE     CG 7459   6.674  10.663   6.162
  569PHE    CD1 7460   6.640  10.789   6.117
  569PHE    HD1 7461   6.688  10.831   6.030
  569PHE    CE1 7462   6.565  10.879   6.193
  569PHE    HE1 7463   6.548  10.983   6.166
  569PHE     CZ 7464   6.503  10.822   6.305
  569PHE     HZ 7465   6.441  10.882   6.370
  569PHE    CE2 7466   6.518  10.687   6.344
  569PHE    HE2 7467   6.458  10.649   6.425
  569PHE    CD2 7468   6.601  10.608   6.266
  569PHE    HD2 7469   6.605  10.504   6.294
  569PHE      C 7470   6.809  10.406   5.906
  569PHE      O 7471   6.844  10.304   5.974
  570GLN      N 7472   6.853  10.425   5.783
  570GLN      H 7473   6.824  10.504   5.726
  570GLN     CA 7474   6.924  10.323   5.712
  570GLN     HA 7475   6.861  10.237   5.689
  570GLN     CB 7476   6.953  10.385   5.581
  570GLN    HB1 7477   7.023  10.466   5.603
  570GLN    HB2 7478   6.859  10.434   5.553
  570GLN     CG 7479   7.000  10.282   5.477
  570GLN    HG1 7480   6.916  10.214   5.460
  570GLN    HG2 7481   7.084  10.226   5.520
  570GLN     CD 7482   7.037  10.340   5.338
  570GLN    OE1 7483   6.967  10.328   5.237
  570GLN    NE2 7484   7.142  10.417   5.329
  570GLN   HE21 7485   7.199  10.435   5.410
  570GLN   HE22 7486   7.160  10.467   5.243
  570GLN      C 7487   7.047  10.270   5.787
  570GLN      O 7488   7.049  10.150   5.800
  571SER      N 7489   7.147  10.354   5.835
  571SER      H 7490   7.135  10.453   5.820
  571SER     CA 7491   7.282  10.316   5.888
  571SER     HA 7492   7.331  10.259   5.810
  571SER     CB 7493   7.367  10.443   5.925
  571SER    HB1 7494   7.468  10.410   5.950
  571SER    HB2 7495   7.329  10.488   6.017
  571SER     OG 7496   7.355  10.540   5.822
  571SER     HG 7497   7.281  10.596   5.847
  571SER      C 7498   7.255  10.225   6.012
  571SER      O 7499   7.307  10.115   6.025
  572MET      N 7500   7.183  10.269   6.113
  572MET      H 7501   7.158  10.367   6.112
  572MET     CA 7502   7.153  10.189   6.232
  572MET     HA 7503   7.247  10.155   6.273
  572MET     CB 7504   7.075  10.272   6.333
  572MET    HB1 7505   7.037  10.202   6.407
  572MET    HB2 7506   7.003  10.333   6.278
  572MET     CG 7507   7.160  10.369   6.415
  572MET    HG1 7508   7.100  10.397   6.502
  572MET    HG2 7509   7.169  10.469   6.372
  572MET     SD 7510   7.330  10.308   6.466
  572MET     CE 7511   7.291  10.179   6.585
  572MET    HE1 7512   7.222  10.224   6.657
  572MET    HE2 7513   7.245  10.102   6.523
  572MET    HE3 7514   7.385  10.144   6.627
  572MET      C 7515   7.063  10.071   6.189
  572MET      O 7516   7.075   9.965   6.253
  573GLY      N 7517   6.975  10.085   6.085
  573GLY      H 7518   6.963  10.180   6.052
  573GLY     CA 7519   6.900   9.975   6.029
  573GLY    HA1 7520   6.830  10.010   5.953
  573GLY    HA2 7521   6.828   9.932   6.099
  573GLY      C 7522   6.989   9.859   5.981
  573GLY      O 7523   6.973   9.740   6.021
  574MET      N 7524   7.092   9.893   5.903
  574MET      H 7525   7.100   9.989   5.872
  574MET     CA 7526   7.210   9.809   5.854
  574MET     HA 7527   7.163   9.731   5.795
  574MET     CB 7528   7.297   9.889   5.751
  574MET    HB1 7529   7.382   9.825   5.729
  574MET    HB2 7530   7.328   9.985   5.793
  574MET     CG 7531   7.209   9.928   5.627
  574MET    HG1 7532   7.111   9.968   5.653
  574MET    HG2 7533   7.190   9.851   5.553
  574MET     SD 7534   7.286  10.061   5.535
  574MET     CE 7535   7.399   9.957   5.445
  574MET    HE1 7536   7.440  10.018   5.365
  574MET    HE2 7537   7.480   9.914   5.506
  574MET    HE3 7538   7.344   9.877   5.396
  574MET      C 7539   7.301   9.746   5.964
  574MET      O 7540   7.329   9.624   5.954
  575TYR      N 7541   7.327   9.826   6.071
  575TYR      H 7542   7.299   9.923   6.064
  575TYR     CA 7543   7.386   9.780   6.197
  575TYR     HA 7544   7.482   9.734   6.172
  575TYR     CB 7545   7.430   9.906   6.278
  575TYR    HB1 7546   7.338   9.950   6.317
  575TYR    HB2 7547   7.483   9.981   6.219
  575TYR     CG 7548   7.519   9.881   6.396
  575TYR    CD1 7549   7.663   9.899   6.375
  575TYR    HD1 7550   7.708   9.920   6.279
  575TYR    CE1 7551   7.748   9.905   6.489
  575TYR    HE1 7552   7.854   9.922   6.474
  575TYR     CZ 7553   7.694   9.887   6.619
  575TYR     OH 7554   7.775   9.895   6.731
  575TYR     HH 7555   7.866   9.906   6.702
  575TYR    CE2 7556   7.553   9.866   6.640
  575TYR    HE2 7557   7.520   9.853   6.742
  575TYR    CD2 7558   7.472   9.867   6.526
  575TYR    HD2 7559   7.366   9.861   6.543
  575TYR      C 7560   7.300   9.672   6.275
  575TYR      O 7561   7.351   9.569   6.311
  576SER      N 7562   7.169   9.691   6.282
  576SER      H 7563   7.128   9.783   6.271
  576SER     CA 7564   7.065   9.595   6.326
  576SER     HA 7565   7.085   9.563   6.428
  576SER     CB 7566   6.922   9.657   6.326
  576SER    HB1 7567   6.844   9.586   6.298
  576SER    HB2 7568   6.922   9.738   6.253
  576SER     OG 7569   6.888   9.716   6.448
  576SER     HG 7570   6.825   9.784   6.426
  576SER      C 7571   7.059   9.466   6.246
  576SER      O 7572   7.054   9.363   6.313
  577VAL      N 7573   7.071   9.462   6.110
  577VAL      H 7574   7.065   9.546   6.055
  577VAL     CA 7575   7.076   9.332   6.042
  577VAL     HA 7576   6.978   9.289   6.059
  577VAL     CB 7577   7.076   9.368   5.894
  577VAL     HB 7578   7.170   9.418   5.871
  577VAL    CG1 7579   7.073   9.246   5.805
  577VAL   HG11 7580   7.155   9.180   5.833
  577VAL   HG12 7581   6.978   9.191   5.812
  577VAL   HG13 7582   7.089   9.274   5.700
  577VAL    CG2 7583   6.959   9.462   5.852
  577VAL   HG21 7584   6.866   9.406   5.844
  577VAL   HG22 7585   6.933   9.538   5.926
  577VAL   HG23 7586   6.981   9.522   5.763
  577VAL      C 7587   7.190   9.245   6.090
  577VAL      O 7588   7.169   9.126   6.111
  578MET      N 7589   7.310   9.303   6.108
  578MET      H 7590   7.315   9.403   6.098
  578MET     CA 7591   7.429   9.236   6.165
  578MET     HA 7592   7.459   9.167   6.086
  578MET     CB 7593   7.550   9.331   6.173
  578MET    HB1 7594   7.630   9.272   6.218
  578MET    HB2 7595   7.531   9.418   6.236
  578MET     CG 7596   7.591   9.391   6.040
  578MET    HG1 7597   7.505   9.448   6.005
  578MET    HG2 7598   7.611   9.308   5.972
  578MET     SD 7599   7.720   9.508   6.068
  578MET     CE 7600   7.782   9.514   5.892
  578MET    HE1 7601   7.883   9.555   5.888
  578MET    HE2 7602   7.771   9.423   5.833
  578MET    HE3 7603   7.722   9.592   5.844
  578MET      C 7604   7.406   9.165   6.296
  578MET      O 7605   7.427   9.043   6.296
  579ILE      N 7606   7.367   9.240   6.396
  579ILE      H 7607   7.363   9.340   6.386
  579ILE     CA 7608   7.321   9.200   6.532
  579ILE     HA 7609   7.411   9.165   6.584
  579ILE     CB 7610   7.257   9.319   6.612
  579ILE     HB 7611   7.193   9.376   6.544
  579ILE    CG2 7612   7.177   9.284   6.741
  579ILE   HG21 7613   7.246   9.246   6.816
  579ILE   HG22 7614   7.129   9.375   6.776
  579ILE   HG23 7615   7.114   9.199   6.716
  579ILE    CG1 7616   7.369   9.416   6.651
  579ILE   HG11 7617   7.409   9.450   6.556
  579ILE   HG12 7618   7.438   9.362   6.716
  579ILE     CD 7619   7.322   9.539   6.737
  579ILE    HD1 7620   7.404   9.610   6.751
  579ILE    HD2 7621   7.228   9.584   6.705
  579ILE    HD3 7622   7.306   9.491   6.834
  579ILE      C 7623   7.226   9.082   6.527
  579ILE      O 7624   7.257   8.982   6.595
  580GLN      N 7625   7.125   9.075   6.440
  580GLN      H 7626   7.115   9.162   6.391
  580GLN     CA 7627   7.039   8.956   6.424
  580GLN     HA 7628   6.991   8.937   6.520
  580GLN     CB 7629   6.921   8.972   6.322
  580GLN    HB1 7630   6.882   8.878   6.285
  580GLN    HB2 7631   6.968   9.025   6.240
  580GLN     CG 7632   6.809   9.060   6.379
  580GLN    HG1 7633   6.860   9.155   6.393
  580GLN    HG2 7634   6.768   9.016   6.470
  580GLN     CD 7635   6.697   9.082   6.282
  580GLN    OE1 7636   6.706   9.177   6.203
  580GLN    NE2 7637   6.592   9.004   6.288
  580GLN   HE21 7638   6.606   8.930   6.356
  580GLN   HE22 7639   6.512   9.012   6.228
  580GLN      C 7640   7.122   8.834   6.382
  580GLN      O 7641   7.111   8.725   6.444
  581LYS      N 7642   7.206   8.844   6.279
  581LYS      H 7643   7.206   8.930   6.226
  581LYS     CA 7644   7.281   8.726   6.230
  581LYS     HA 7645   7.218   8.638   6.233
  581LYS     CB 7646   7.342   8.742   6.087
  581LYS    HB1 7647   7.423   8.815   6.085
  581LYS    HB2 7648   7.254   8.768   6.028
  581LYS     CG 7649   7.403   8.615   6.021
  581LYS    HG1 7650   7.344   8.524   6.031
  581LYS    HG2 7651   7.496   8.586   6.071
  581LYS     CD 7652   7.444   8.623   5.869
  581LYS    HD1 7653   7.521   8.698   5.850
  581LYS    HD2 7654   7.348   8.645   5.822
  581LYS     CE 7655   7.499   8.482   5.824
  581LYS    HE1 7656   7.420   8.413   5.852
  581LYS    HE2 7657   7.600   8.474   5.864
  581LYS     NZ 7658   7.482   8.468   5.674
  581LYS    HZ1 7659   7.548   8.529   5.628
  581LYS    HZ2 7660   7.485   8.372   5.642
  581LYS    HZ3 7661   7.392   8.504   5.646
  581LYS      C 7662   7.393   8.679   6.327
  581LYS      O 7663   7.385   8.559   6.365
  582VAL      N 7664   7.481   8.766   6.382
  582VAL      H 7665   7.471   8.865   6.362
  582VAL     CA 7666   7.583   8.712   6.472
  582VAL     HA 7667   7.651   8.642   6.424
  582VAL     CB 7668   7.679   8.824   6.517
  582VAL     HB 7669   7.742   8.782   6.596
  582VAL    CG1 7670   7.764   8.881   6.401
  582VAL   HG11 7671   7.699   8.936   6.333
  582VAL   HG12 7672   7.836   8.951   6.443
  582VAL   HG13 7673   7.810   8.793   6.355
  582VAL    CG2 7674   7.621   8.951   6.586
  582VAL   HG21 7675   7.560   8.915   6.669
  582VAL   HG22 7676   7.702   9.019   6.611
  582VAL   HG23 7677   7.554   8.999   6.515
  582VAL      C 7678   7.526   8.658   6.603
  582VAL      O 7679   7.596   8.589   6.669
  583ILE      N 7680   7.402   8.691   6.645
  583ILE      H 7681   7.346   8.764   6.603
  583ILE     CA 7682   7.347   8.624   6.763
  583ILE     HA 7683   7.423   8.602   6.837
  583ILE     CB 7684   7.234   8.721   6.818
  583ILE     HB 7685   7.186   8.763   6.729
  583ILE    CG2 7686   7.121   8.653   6.891
  583ILE   HG21 7687   7.169   8.602   6.975
  583ILE   HG22 7688   7.048   8.732   6.908
  583ILE   HG23 7689   7.064   8.582   6.830
  583ILE    CG1 7690   7.295   8.843   6.892
  583ILE   HG11 7691   7.220   8.917   6.920
  583ILE   HG12 7692   7.373   8.889   6.832
  583ILE     CD 7693   7.356   8.804   7.031
  583ILE    HD1 7694   7.439   8.736   7.010
  583ILE    HD2 7695   7.390   8.894   7.081
  583ILE    HD3 7696   7.283   8.753   7.093
  583ILE      C 7697   7.296   8.484   6.728
  583ILE      O 7698   7.319   8.394   6.806
  584LEU      N 7699   7.228   8.468   6.613
  584LEU      H 7700   7.217   8.545   6.548
  584LEU     CA 7701   7.169   8.341   6.575
  584LEU     HA 7702   7.108   8.306   6.658
  584LEU     CB 7703   7.059   8.356   6.463
  584LEU    HB1 7704   7.125   8.390   6.383
  584LEU    HB2 7705   6.991   8.435   6.494
  584LEU     CG 7706   6.967   8.231   6.425
  584LEU     HG 7707   7.026   8.150   6.382
  584LEU    CD1 7708   6.893   8.185   6.544
  584LEU   HD11 7709   6.816   8.117   6.510
  584LEU   HD12 7710   6.960   8.120   6.601
  584LEU   HD13 7711   6.866   8.266   6.612
  584LEU    CD2 7712   6.869   8.270   6.318
  584LEU   HD21 7713   6.813   8.358   6.349
  584LEU   HD22 7714   6.909   8.278   6.217
  584LEU   HD23 7715   6.791   8.196   6.301
  584LEU      C 7716   7.266   8.228   6.537
  584LEU      O 7717   7.221   8.112   6.523
  585HIS      N 7718   7.389   8.263   6.498
  585HIS      H 7719   7.401   8.362   6.485
  585HIS     CA 7720   7.503   8.176   6.462
  585HIS     HA 7721   7.467   8.075   6.479
  585HIS     CB 7722   7.547   8.204   6.316
  585HIS    HB1 7723   7.631   8.138   6.294
  585HIS    HB2 7724   7.572   8.309   6.306
  585HIS     CG 7725   7.443   8.182   6.209
  585HIS    ND1 7726   7.448   8.077   6.114
  585HIS    CE1 7727   7.337   8.093   6.037
  585HIS    HE1 7728   7.329   8.049   5.939
  585HIS    NE2 7729   7.261   8.198   6.079
  585HIS    HE2 7730   7.178   8.234   6.034
  585HIS    CD2 7731   7.326   8.253   6.188
  585HIS    HD2 7732   7.308   8.342   6.246
  585HIS      C 7733   7.633   8.184   6.547
  585HIS      O 7734   7.656   8.092   6.623
  586ASP      N 7735   7.711   8.287   6.530
  586ASP      H 7736   7.676   8.376   6.498
  586ASP     CA 7737   7.842   8.299   6.586
  586ASP     HA 7738   7.897   8.210   6.557
  586ASP     CB 7739   7.911   8.423   6.535
  586ASP    HB1 7740   8.013   8.432   6.572
  586ASP    HB2 7741   7.869   8.517   6.570
  586ASP     CG 7742   7.915   8.414   6.378
  586ASP    OD1 7743   7.842   8.490   6.318
  586ASP    OD2 7744   7.980   8.328   6.313
  586ASP      C 7745   7.838   8.300   6.740
  586ASP      O 7746   7.904   8.216   6.802
  587VAL      N 7747   7.747   8.379   6.801
  587VAL      H 7748   7.701   8.453   6.751
  587VAL     CA 7749   7.737   8.375   6.951
  587VAL     HA 7750   7.839   8.372   6.988
  587VAL     CB 7751   7.675   8.505   7.007
  587VAL     HB 7752   7.573   8.514   6.970
  587VAL    CG1 7753   7.666   8.494   7.162
  587VAL   HG11 7754   7.644   8.594   7.198
  587VAL   HG12 7755   7.579   8.434   7.187
  587VAL   HG13 7756   7.763   8.461   7.199
  587VAL    CG2 7757   7.759   8.623   6.965
  587VAL   HG21 7758   7.770   8.627   6.857
  587VAL   HG22 7759   7.705   8.710   7.001
  587VAL   HG23 7760   7.861   8.625   7.006
  587VAL      C 7761   7.674   8.245   7.007
  587VAL      O 7762   7.732   8.195   7.104
  588LEU      N 7763   7.566   8.183   6.943
  588LEU      H 7764   7.532   8.238   6.865
  588LEU     CA 7765   7.501   8.053   6.980
  588LEU     HA 7766   7.458   8.059   7.080
  588LEU     CB 7767   7.395   8.033   6.879
  588LEU    HB1 7768   7.432   8.018   6.777
  588LEU    HB2 7769   7.328   8.118   6.873
  588LEU     CG 7770   7.313   7.903   6.907
  588LEU     HG 7771   7.363   7.810   6.935
  588LEU    CD1 7772   7.221   7.932   7.030
  588LEU   HD11 7773   7.277   7.913   7.121
  588LEU   HD12 7774   7.185   8.035   7.030
  588LEU   HD13 7775   7.137   7.864   7.032
  588LEU    CD2 7776   7.221   7.881   6.791
  588LEU   HD21 7777   7.188   7.778   6.802
  588LEU   HD22 7778   7.143   7.958   6.787
  588LEU   HD23 7779   7.274   7.884   6.696
  588LEU      C 7780   7.603   7.937   6.968
  588LEU      O 7781   7.603   7.850   7.052
  589LYS      N 7782   7.681   7.933   6.857
  589LYS      H 7783   7.664   8.007   6.790
  589LYS     CA 7784   7.782   7.823   6.823
  589LYS     HA 7785   7.722   7.731   6.821
  589LYS     CB 7786   7.835   7.837   6.677
  589LYS    HB1 7787   7.925   7.776   6.674
  589LYS    HB2 7788   7.861   7.941   6.658
  589LYS     CG 7789   7.734   7.779   6.574
  589LYS    HG1 7790   7.639   7.832   6.579
  589LYS    HG2 7791   7.713   7.676   6.603
  589LYS     CD 7792   7.793   7.786   6.430
  589LYS    HD1 7793   7.729   7.728   6.364
  589LYS    HD2 7794   7.890   7.739   6.420
  589LYS     CE 7795   7.808   7.924   6.377
  589LYS    HE1 7796   7.884   7.979   6.433
  589LYS    HE2 7797   7.713   7.974   6.400
  589LYS     NZ 7798   7.846   7.917   6.239
  589LYS    HZ1 7799   7.860   8.010   6.202
  589LYS    HZ2 7800   7.939   7.882   6.221
  589LYS    HZ3 7801   7.780   7.866   6.183
  589LYS      C 7802   7.897   7.819   6.917
  589LYS      O 7803   7.930   7.715   6.972
  590PHE      N 7804   7.946   7.936   6.955
  590PHE      H 7805   7.917   8.014   6.897
  590PHE     CA 7806   8.036   7.962   7.070
  590PHE     HA 7807   8.132   7.913   7.053
  590PHE     CB 7808   8.065   8.112   7.077
  590PHE    HB1 7809   7.978   8.176   7.060
  590PHE    HB2 7810   8.131   8.132   6.992
  590PHE     CG 7811   8.122   8.154   7.209
  590PHE    CD1 7812   8.258   8.118   7.242
  590PHE    HD1 7813   8.309   8.064   7.164
  590PHE    CE1 7814   8.316   8.156   7.366
  590PHE    HE1 7815   8.418   8.132   7.390
  590PHE     CZ 7816   8.238   8.229   7.461
  590PHE     HZ 7817   8.280   8.265   7.553
  590PHE    CE2 7818   8.102   8.253   7.431
  590PHE    HE2 7819   8.040   8.316   7.493
  590PHE    CD2 7820   8.045   8.214   7.308
  590PHE    HD2 7821   7.942   8.241   7.293
  590PHE      C 7822   7.973   7.911   7.201
  590PHE      O 7823   8.035   7.823   7.263
  591LEU      N 7824   7.842   7.945   7.233
  591LEU      H 7825   7.792   8.012   7.176
  591LEU     CA 7826   7.782   7.896   7.358
  591LEU     HA 7827   7.842   7.923   7.446
  591LEU     CB 7828   7.646   7.961   7.372
  591LEU    HB1 7829   7.592   7.905   7.448
  591LEU    HB2 7830   7.589   7.952   7.279
  591LEU     CG 7831   7.649   8.110   7.420
  591LEU     HG 7832   7.682   8.181   7.344
  591LEU    CD1 7833   7.748   8.136   7.541
  591LEU   HD11 7834   7.743   8.051   7.609
  591LEU   HD12 7835   7.842   8.142   7.487
  591LEU   HD13 7836   7.726   8.229   7.593
  591LEU    CD2 7837   7.508   8.147   7.455
  591LEU   HD21 7838   7.500   8.254   7.475
  591LEU   HD22 7839   7.452   8.150   7.361
  591LEU   HD23 7840   7.464   8.082   7.530
  591LEU      C 7841   7.773   7.742   7.368
  591LEU      O 7842   7.794   7.678   7.470
  592PHE      N 7843   7.725   7.683   7.256
  592PHE      H 7844   7.694   7.746   7.184
  592PHE     CA 7845   7.706   7.537   7.228
  592PHE     HA 7846   7.628   7.500   7.295
  592PHE     CB 7847   7.648   7.514   7.085
  592PHE    HB1 7848   7.700   7.577   7.012
  592PHE    HB2 7849   7.547   7.555   7.079
  592PHE     CG 7850   7.654   7.372   7.036
  592PHE    CD1 7851   7.773   7.308   7.005
  592PHE    HD1 7852   7.864   7.365   6.996
  592PHE    CE1 7853   7.775   7.173   6.976
  592PHE    HE1 7854   7.866   7.124   6.942
  592PHE     CZ 7855   7.655   7.093   6.980
  592PHE     HZ 7856   7.650   6.991   6.945
  592PHE    CE2 7857   7.532   7.156   7.008
  592PHE    HE2 7858   7.442   7.097   7.001
  592PHE    CD2 7859   7.537   7.297   7.039
  592PHE    HD2 7860   7.446   7.348   7.065
  592PHE      C 7861   7.836   7.454   7.264
  592PHE      O 7862   7.833   7.351   7.334
  593VAL      N 7863   7.954   7.509   7.236
  593VAL      H 7864   7.953   7.598   7.186
  593VAL     CA 7865   8.088   7.453   7.277
  593VAL     HA 7866   8.067   7.347   7.285
  593VAL     CB 7867   8.196   7.473   7.178
  593VAL     HB 7868   8.196   7.578   7.150
  593VAL    CG1 7869   8.335   7.427   7.227
  593VAL   HG11 7870   8.413   7.439   7.152
  593VAL   HG12 7871   8.344   7.476   7.324
  593VAL   HG13 7872   8.321   7.321   7.249
  593VAL    CG2 7873   8.159   7.405   7.051
  593VAL   HG21 7874   8.242   7.384   6.984
  593VAL   HG22 7875   8.119   7.306   7.077
  593VAL   HG23 7876   8.082   7.462   6.999
  593VAL      C 7877   8.132   7.498   7.420
  593VAL      O 7878   8.184   7.418   7.499
  594TYR      N 7879   8.110   7.621   7.453
  594TYR      H 7880   8.055   7.676   7.388
  594TYR     CA 7881   8.146   7.685   7.582
  594TYR     HA 7882   8.254   7.677   7.595
  594TYR     CB 7883   8.116   7.837   7.573
  594TYR    HB1 7884   8.012   7.850   7.540
  594TYR    HB2 7885   8.177   7.877   7.492
  594TYR     CG 7886   8.138   7.906   7.702
  594TYR    CD1 7887   8.266   7.929   7.749
  594TYR    HD1 7888   8.345   7.903   7.680
  594TYR    CE1 7889   8.300   7.982   7.883
  594TYR    HE1 7890   8.402   7.997   7.915
  594TYR     CZ 7891   8.196   8.037   7.961
  594TYR     OH 7892   8.218   8.098   8.080
  594TYR     HH 7893   8.310   8.119   8.097
  594TYR    CE2 7894   8.063   8.007   7.924
  594TYR    HE2 7895   7.980   8.027   7.990
  594TYR    CD2 7896   8.037   7.937   7.799
  594TYR    HD2 7897   7.932   7.924   7.776
  594TYR      C 7898   8.080   7.615   7.699
  594TYR      O 7899   8.142   7.601   7.809
  595ILE      N 7900   7.954   7.577   7.681
  595ILE      H 7901   7.904   7.616   7.602
  595ILE     CA 7902   7.875   7.518   7.795
  595ILE     HA 7903   7.893   7.583   7.882
  595ILE     CB 7904   7.728   7.527   7.770
  595ILE     HB 7905   7.705   7.499   7.667
  595ILE    CG2 7906   7.641   7.427   7.859
  595ILE   HG21 7907   7.535   7.441   7.835
  595ILE   HG22 7908   7.667   7.326   7.829
  595ILE   HG23 7909   7.651   7.444   7.966
  595ILE    CG1 7910   7.677   7.669   7.776
  595ILE   HG11 7911   7.743   7.739   7.727
  595ILE   HG12 7912   7.658   7.691   7.881
  595ILE     CD 7913   7.538   7.682   7.708
  595ILE    HD1 7914   7.523   7.790   7.719
  595ILE    HD2 7915   7.542   7.643   7.606
  595ILE    HD3 7916   7.462   7.625   7.761
  595ILE      C 7917   7.926   7.380   7.827
  595ILE      O 7918   7.965   7.353   7.942
  596LEU      N 7919   7.951   7.293   7.725
  596LEU      H 7920   7.936   7.337   7.636
  596LEU     CA 7921   8.009   7.162   7.731
  596LEU     HA 7922   7.940   7.093   7.780
  596LEU     CB 7923   8.023   7.122   7.585
  596LEU    HB1 7924   8.074   7.206   7.540
  596LEU    HB2 7925   7.921   7.096   7.555
  596LEU     CG 7926   8.109   6.998   7.551
  596LEU     HG 7927   8.211   7.028   7.574
  596LEU    CD1 7928   8.058   6.871   7.627
  596LEU   HD11 7929   8.072   6.889   7.733
  596LEU   HD12 7930   7.951   6.857   7.613
  596LEU   HD13 7931   8.110   6.782   7.592
  596LEU    CD2 7932   8.115   6.951   7.406
  596LEU   HD21 7933   8.017   6.915   7.372
  596LEU   HD22 7934   8.138   7.037   7.343
  596LEU   HD23 7935   8.192   6.877   7.387
  596LEU      C 7936   8.147   7.159   7.808
  596LEU      O 7937   8.175   7.063   7.878
  597PHE      N 7938   8.233   7.260   7.782
  597PHE      H 7939   8.212   7.320   7.703
  597PHE     CA 7940   8.363   7.283   7.847
  597PHE     HA 7941   8.415   7.187   7.856
  597PHE     CB 7942   8.460   7.372   7.773
  597PHE    HB1 7943   8.552   7.386   7.831
  597PHE    HB2 7944   8.414   7.469   7.753
  597PHE     CG 7945   8.513   7.316   7.643
  597PHE    CD1 7946   8.586   7.409   7.561
  597PHE    HD1 7947   8.593   7.512   7.592
  597PHE    CE1 7948   8.644   7.358   7.451
  597PHE    HE1 7949   8.693   7.428   7.385
  597PHE     CZ 7950   8.638   7.225   7.406
  597PHE     HZ 7951   8.675   7.205   7.306
  597PHE    CE2 7952   8.552   7.136   7.476
  597PHE    HE2 7953   8.532   7.034   7.449
  597PHE    CD2 7954   8.497   7.185   7.599
  597PHE    HD2 7955   8.444   7.110   7.657
  597PHE      C 7956   8.332   7.324   7.989
  597PHE      O 7957   8.367   7.249   8.086
  598LEU      N 7958   8.264   7.439   8.010
  598LEU      H 7959   8.232   7.487   7.927
  598LEU     CA 7960   8.223   7.507   8.140
  598LEU     HA 7961   8.308   7.552   8.193
  598LEU     CB 7962   8.121   7.622   8.111
  598LEU    HB1 7963   8.026   7.574   8.086
  598LEU    HB2 7964   8.146   7.692   8.031
  598LEU     CG 7965   8.090   7.700   8.238
  598LEU     HG 7966   8.059   7.626   8.312
  598LEU    CD1 7967   8.202   7.785   8.291
  598LEU   HD11 7968   8.167   7.852   8.369
  598LEU   HD12 7969   8.281   7.720   8.329
  598LEU   HD13 7970   8.236   7.853   8.213
  598LEU    CD2 7971   7.963   7.786   8.231
  598LEU   HD21 7972   7.984   7.862   8.156
  598LEU   HD22 7973   7.878   7.723   8.206
  598LEU   HD23 7974   7.934   7.848   8.316
  598LEU      C 7975   8.172   7.401   8.236
  598LEU      O 7976   8.232   7.388   8.344
  599LEU      N 7977   8.072   7.326   8.202
  599LEU      H 7978   8.030   7.338   8.111
  599LEU     CA 7979   8.014   7.216   8.281
  599LEU     HA 7980   7.987   7.252   8.381
  599LEU     CB 7981   7.877   7.178   8.217
  599LEU    HB1 7982   7.847   7.079   8.253
  599LEU    HB2 7983   7.884   7.176   8.108
  599LEU     CG 7984   7.759   7.264   8.266
  599LEU     HG 7985   7.752   7.259   8.375
  599LEU    CD1 7986   7.772   7.420   8.250
  599LEU   HD11 7987   7.709   7.476   8.319
  599LEU   HD12 7988   7.869   7.454   8.286
  599LEU   HD13 7989   7.772   7.448   8.145
  599LEU    CD2 7990   7.619   7.218   8.217
  599LEU   HD21 7991   7.542   7.281   8.261
  599LEU   HD22 7992   7.619   7.224   8.108
  599LEU   HD23 7993   7.593   7.119   8.254
  599LEU      C 7994   8.113   7.097   8.310
  599LEU      O 7995   8.122   7.059   8.423
  600GLY      N 7996   8.172   7.038   8.204
  600GLY      H 7997   8.140   7.076   8.116
  600GLY     CA 7998   8.264   6.923   8.201
  600GLY    HA1 7999   8.291   6.928   8.096
  600GLY    HA2 8000   8.224   6.828   8.236
  600GLY      C 8001   8.397   6.936   8.288
  600GLY      O 8002   8.429   6.860   8.378
  601PHE      N 8003   8.469   7.049   8.262
  601PHE      H 8004   8.439   7.127   8.207
  601PHE     CA 8005   8.584   7.080   8.346
  601PHE     HA 8006   8.650   6.993   8.349
  601PHE     CB 8007   8.670   7.188   8.272
  601PHE    HB1 8008   8.750   7.224   8.337
  601PHE    HB2 8009   8.621   7.278   8.235
  601PHE     CG 8010   8.744   7.133   8.154
  601PHE    CD1 8011   8.697   7.152   8.022
  601PHE    HD1 8012   8.605   7.208   8.014
  601PHE    CE1 8013   8.758   7.093   7.908
  601PHE    HE1 8014   8.721   7.109   7.808
  601PHE     CZ 8015   8.862   6.997   7.932
  601PHE     HZ 8016   8.906   6.936   7.854
  601PHE    CE2 8017   8.905   6.977   8.066
  601PHE    HE2 8018   8.973   6.897   8.091
  601PHE    CD2 8019   8.846   7.042   8.175
  601PHE    HD2 8020   8.888   7.029   8.273
  601PHE      C 8021   8.532   7.108   8.490
  601PHE      O 8022   8.602   7.066   8.581
  602GLY      N 8023   8.439   7.204   8.509
  602GLY      H 8024   8.391   7.246   8.430
  602GLY     CA 8025   8.405   7.260   8.640
  602GLY    HA1 8026   8.306   7.303   8.621
  602GLY    HA2 8027   8.463   7.336   8.692
  602GLY      C 8028   8.369   7.144   8.740
  602GLY      O 8029   8.414   7.155   8.852
  603VAL      N 8030   8.294   7.040   8.703
  603VAL      H 8031   8.251   7.034   8.612
  603VAL     CA 8032   8.278   6.915   8.793
  603VAL     HA 8033   8.269   6.950   8.896
  603VAL     CB 8034   8.149   6.840   8.763
  603VAL     HB 8035   8.068   6.912   8.761
  603VAL    CG1 8036   8.153   6.764   8.636
  603VAL   HG11 8037   8.179   6.830   8.553
  603VAL   HG12 8038   8.229   6.688   8.645
  603VAL   HG13 8039   8.057   6.719   8.612
  603VAL    CG2 8040   8.124   6.746   8.880
  603VAL   HG21 8041   8.193   6.661   8.888
  603VAL   HG22 8042   8.134   6.794   8.978
  603VAL   HG23 8043   8.021   6.709   8.869
  603VAL      C 8044   8.408   6.821   8.798
  603VAL      O 8045   8.431   6.767   8.911
  604ALA      N 8046   8.489   6.803   8.692
  604ALA      H 8047   8.466   6.848   8.605
  604ALA     CA 8048   8.620   6.736   8.708
  604ALA     HA 8049   8.606   6.636   8.748
  604ALA     CB 8050   8.688   6.723   8.566
  604ALA    HB1 8051   8.622   6.665   8.501
  604ALA    HB2 8052   8.705   6.824   8.530
  604ALA    HB3 8053   8.784   6.673   8.575
  604ALA      C 8054   8.708   6.805   8.818
  604ALA      O 8055   8.768   6.733   8.895
  605LEU      N 8056   8.716   6.940   8.813
  605LEU      H 8057   8.670   6.987   8.737
  605LEU     CA 8058   8.796   7.019   8.907
  605LEU     HA 8059   8.893   6.970   8.910
  605LEU     CB 8060   8.800   7.170   8.867
  605LEU    HB1 8061   8.824   7.236   8.950
  605LEU    HB2 8062   8.701   7.198   8.829
  605LEU     CG 8063   8.882   7.204   8.742
  605LEU     HG 8064   8.837   7.146   8.661
  605LEU    CD1 8065   8.876   7.356   8.711
  605LEU   HD11 8066   8.924   7.408   8.794
  605LEU   HD12 8067   8.930   7.367   8.617
  605LEU   HD13 8068   8.774   7.395   8.701
  605LEU    CD2 8069   9.034   7.174   8.766
  605LEU   HD21 8070   9.053   7.071   8.795
  605LEU   HD22 8071   9.091   7.200   8.677
  605LEU   HD23 8072   9.067   7.242   8.844
  605LEU      C 8073   8.739   7.006   9.049
  605LEU      O 8074   8.815   6.986   9.144
  606ALA      N 8075   8.608   7.023   9.070
  606ALA      H 8076   8.553   7.044   8.988
  606ALA     CA 8077   8.540   6.999   9.194
  606ALA     HA 8078   8.589   7.068   9.263
  606ALA     CB 8079   8.388   7.032   9.188
  606ALA    HB1 8080   8.386   7.133   9.145
  606ALA    HB2 8081   8.333   6.961   9.126
  606ALA    HB3 8082   8.337   7.047   9.283
  606ALA      C 8083   8.562   6.864   9.257
  606ALA      O 8084   8.586   6.848   9.379
  607SER      N 8085   8.549   6.755   9.175
  607SER      H 8086   8.519   6.769   9.080
  607SER     CA 8087   8.582   6.608   9.209
  607SER     HA 8088   8.505   6.569   9.276
  607SER     CB 8089   8.585   6.514   9.094
  607SER    HB1 8090   8.606   6.415   9.136
  607SER    HB2 8091   8.664   6.534   9.022
  607SER     OG 8092   8.456   6.514   9.027
  607SER     HG 8093   8.442   6.595   8.979
  607SER      C 8094   8.716   6.585   9.279
  607SER      O 8095   8.722   6.493   9.363
  608LEU      N 8096   8.818   6.664   9.246
  608LEU      H 8097   8.787   6.747   9.197
  608LEU     CA 8098   8.953   6.669   9.310
  608LEU     HA 8099   8.985   6.565   9.322
  608LEU     CB 8100   9.056   6.741   9.216
  608LEU    HB1 8101   9.141   6.775   9.275
  608LEU    HB2 8102   9.008   6.836   9.191
  608LEU     CG 8103   9.093   6.667   9.089
  608LEU     HG 8104   9.002   6.658   9.029
  608LEU    CD1 8105   9.193   6.751   9.003
  608LEU   HD11 8106   9.283   6.774   9.060
  608LEU   HD12 8107   9.220   6.690   8.917
  608LEU   HD13 8108   9.146   6.842   8.967
  608LEU    CD2 8109   9.153   6.527   9.122
  608LEU   HD21 8110   9.251   6.531   9.169
  608LEU   HD22 8111   9.085   6.456   9.170
  608LEU   HD23 8112   9.177   6.480   9.027
  608LEU      C 8113   8.954   6.732   9.456
  608LEU      O 8114   9.047   6.699   9.527
  609ILE      N 8115   8.854   6.811   9.501
  609ILE      H 8116   8.771   6.823   9.445
  609ILE     CA 8117   8.867   6.902   9.622
  609ILE     HA 8118   8.962   6.953   9.607
  609ILE     CB 8119   8.762   7.011   9.615
  609ILE     HB 8120   8.660   6.974   9.615
  609ILE    CG2 8121   8.763   7.102   9.730
  609ILE   HG21 8122   8.857   7.155   9.748
  609ILE   HG22 8123   8.692   7.183   9.710
  609ILE   HG23 8124   8.736   7.045   9.819
  609ILE    CG1 8125   8.773   7.101   9.493
  609ILE   HG11 8126   8.692   7.174   9.500
  609ILE   HG12 8127   8.766   7.039   9.404
  609ILE     CD 8128   8.905   7.181   9.466
  609ILE    HD1 8129   8.937   7.237   9.554
  609ILE    HD2 8130   8.983   7.108   9.445
  609ILE    HD3 8131   8.890   7.258   9.391
  609ILE      C 8132   8.872   6.830   9.760
  609ILE      O 8133   8.799   6.729   9.783
  610GLU      N 8134   8.951   6.893   9.855
  610GLU      H 8135   8.967   6.990   9.831
  610GLU     CA 8136   8.961   6.843   9.997
  610GLU     HA 8137   8.894   6.757  10.000
  610GLU     CB 8138   9.098   6.782  10.025
  610GLU    HB1 8139   9.106   6.764  10.132
  610GLU    HB2 8140   9.172   6.862  10.018
  610GLU     CG 8141   9.141   6.653   9.950
  610GLU    HG1 8142   9.246   6.631   9.967
  610GLU    HG2 8143   9.122   6.666   9.843
  610GLU     CD 8144   9.055   6.526   9.987
  610GLU    OE1 8145   8.959   6.488   9.913
  610GLU    OE2 8146   9.082   6.468  10.093
  610GLU      C 8147   8.919   6.944  10.108
  610GLU      O 8148   8.935   7.065  10.082
  611LYS      N 8149   8.881   6.900  10.228
  611LYS      H 8150   8.877   6.802  10.253
  611LYS     CA 8151   8.841   6.983  10.342
  611LYS     HA 8152   8.800   7.073  10.297
  611LYS     CB 8153   8.742   6.907  10.435
  611LYS    HB1 8154   8.727   6.972  10.522
  611LYS    HB2 8155   8.791   6.817  10.473
  611LYS     CG 8156   8.605   6.881  10.379
  611LYS    HG1 8157   8.600   6.808  10.298
  611LYS    HG2 8158   8.578   6.976  10.334
  611LYS     CD 8159   8.509   6.823  10.487
  611LYS    HD1 8160   8.494   6.904  10.559
  611LYS    HD2 8161   8.561   6.742  10.538
  611LYS     CE 8162   8.381   6.771  10.428
  611LYS    HE1 8163   8.352   6.676  10.472
  611LYS    HE2 8164   8.390   6.758  10.320
  611LYS     NZ 8165   8.260   6.856  10.456
  611LYS    HZ1 8166   8.178   6.801  10.436
  611LYS    HZ2 8167   8.259   6.890  10.551
  611LYS    HZ3 8168   8.258   6.937  10.395
  611LYS      C 8169   8.970   7.034  10.413
  611LYS      O 8170   9.060   6.953  10.459
  612CYS      N 8171   8.984   7.162  10.433
  612CYS      H 8172   8.903   7.220  10.417
  612CYS     CA 8173   9.087   7.221  10.528
  612CYS     HA 8174   9.187   7.210  10.485
  612CYS     CB 8175   9.061   7.374  10.548
  612CYS    HB1 8176   9.111   7.398  10.642
  612CYS    HB2 8177   8.954   7.394  10.559
  612CYS     SG 8178   9.111   7.480  10.404
  612CYS      C 8179   9.083   7.141  10.661
  612CYS      O 8180   8.982   7.143  10.727
  613SER      N 8181   9.186   7.067  10.703
  613SER      H 8182   9.270   7.060  10.648
  613SER     CA 8183   9.176   6.966  10.816
  613SER     HA 8184   9.087   6.907  10.796
  613SER     CB 8185   9.296   6.873  10.822
  613SER    HB1 8186   9.270   6.804  10.902
  613SER    HB2 8187   9.387   6.930  10.844
  613SER     OG 8188   9.308   6.807  10.693
  613SER     HG 8189   9.373   6.737  10.692
  613SER      C 8190   9.165   7.030  10.953
  613SER      O 8191   9.073   7.000  11.027
  614LYS      N 8192   9.249   7.126  10.989
  614LYS      H 8193   9.318   7.150  10.920
  614LYS     CA 8194   9.260   7.204  11.111
  614LYS     HA 8195   9.274   7.128  11.188
  614LYS     CB 8196   9.372   7.309  11.101
  614LYS    HB1 8197   9.353   7.357  11.005
  614LYS    HB2 8198   9.470   7.263  11.095
  614LYS     CG 8199   9.375   7.410  11.219
  614LYS    HG1 8200   9.365   7.350  11.309
  614LYS    HG2 8201   9.297   7.486  11.220
  614LYS     CD 8202   9.514   7.486  11.194
  614LYS    HD1 8203   9.514   7.527  11.094
  614LYS    HD2 8204   9.593   7.410  11.196
  614LYS     CE 8205   9.543   7.595  11.292
  614LYS    HE1 8206   9.528   7.557  11.393
  614LYS    HE2 8207   9.476   7.677  11.268
  614LYS     NZ 8208   9.686   7.648  11.262
  614LYS    HZ1 8209   9.746   7.568  11.249
  614LYS    HZ2 8210   9.688   7.682  11.167
  614LYS    HZ3 8211   9.718   7.716  11.329
  614LYS      C 8212   9.129   7.275  11.148
  614LYS      O 8213   9.092   7.287  11.265
  615ASP      N 8214   9.053   7.306  11.043
  615ASP      H 8215   9.096   7.297  10.952
  615ASP     CA 8216   8.923   7.373  11.038
  615ASP     HA 8217   8.913   7.412  11.140
  615ASP     CB 8218   8.932   7.495  10.941
  615ASP    HB1 8219   8.840   7.552  10.947
  615ASP    HB2 8220   8.947   7.458  10.839
  615ASP     CG 8221   9.046   7.589  10.976
  615ASP    OD1 8222   9.035   7.673  11.069
  615ASP    OD2 8223   9.158   7.573  10.920
  615ASP      C 8224   8.802   7.293  11.011
  615ASP      O 8225   8.688   7.341  11.014
  616LYS      N 8226   8.823   7.165  10.979
  616LYS      H 8227   8.917   7.133  10.996
  616LYS     CA 8228   8.716   7.058  10.969
  616LYS     HA 8229   8.763   6.967  10.930
  616LYS     CB 8230   8.669   7.023  11.109
  616LYS    HB1 8231   8.597   6.941  11.103
  616LYS    HB2 8232   8.608   7.108  11.139
  616LYS     CG 8233   8.786   6.974  11.192
  616LYS    HG1 8234   8.843   7.062  11.219
  616LYS    HG2 8235   8.844   6.893  11.147
  616LYS     CD 8236   8.717   6.906  11.314
  616LYS    HD1 8237   8.683   6.807  11.285
  616LYS    HD2 8238   8.636   6.964  11.360
  616LYS     CE 8239   8.825   6.888  11.421
  616LYS    HE1 8240   8.858   6.988  11.449
  616LYS    HE2 8241   8.905   6.834  11.370
  616LYS     NZ 8242   8.775   6.823  11.544
  616LYS    HZ1 8243   8.711   6.746  11.529
  616LYS    HZ2 8244   8.849   6.797  11.607
  616LYS    HZ3 8245   8.726   6.893  11.598
  616LYS      C 8246   8.608   7.090  10.873
  616LYS      O 8247   8.490   7.066  10.906
  617LYS      N 8248   8.628   7.157  10.763
  617LYS      H 8249   8.724   7.171  10.734
  617LYS     CA 8250   8.526   7.211  10.671
  617LYS     HA 8251   8.434   7.153  10.684
  617LYS     CB 8252   8.491   7.352  10.717
  617LYS    HB1 8253   8.450   7.354  10.818
  617LYS    HB2 8254   8.415   7.387  10.648
  617LYS     CG 8255   8.606   7.456  10.718
  617LYS    HG1 8256   8.632   7.476  10.614
  617LYS    HG2 8257   8.696   7.415  10.765
  617LYS     CD 8258   8.574   7.589  10.777
  617LYS    HD1 8259   8.662   7.653  10.781
  617LYS    HD2 8260   8.538   7.580  10.880
  617LYS     CE 8261   8.477   7.676  10.695
  617LYS    HE1 8262   8.484   7.777  10.736
  617LYS    HE2 8263   8.373   7.643  10.703
  617LYS     NZ 8264   8.507   7.690  10.551
  617LYS    HZ1 8265   8.439   7.748  10.503
  617LYS    HZ2 8266   8.600   7.726  10.536
  617LYS    HZ3 8267   8.510   7.602  10.502
  617LYS      C 8268   8.571   7.211  10.526
  617LYS      O 8269   8.691   7.216  10.493
  618ASP      N 8270   8.471   7.204  10.436
  618ASP      H 8271   8.379   7.169  10.462
  618ASP     CA 8272   8.489   7.257  10.297
  618ASP     HA 8273   8.564   7.189  10.256
  618ASP     CB 8274   8.356   7.236  10.216
  618ASP    HB1 8275   8.385   7.255  10.112
  618ASP    HB2 8276   8.288   7.315  10.246
  618ASP     CG 8277   8.285   7.096  10.231
  618ASP    OD1 8278   8.215   7.083  10.334
  618ASP    OD2 8279   8.280   7.018  10.132
  618ASP      C 8280   8.539   7.406  10.302
  618ASP      O 8281   8.477   7.486  10.371
  619CYS      N 8282   8.653   7.435  10.236
  619CYS      H 8283   8.702   7.369  10.177
  619CYS     CA 8284   8.710   7.564  10.220
  619CYS     HA 8285   8.653   7.647  10.262
  619CYS     CB 8286   8.845   7.575  10.293
  619CYS    HB1 8287   8.834   7.570  10.401
  619CYS    HB2 8288   8.889   7.672  10.270
  619CYS     SG 8289   8.958   7.441  10.271
  619CYS      C 8290   8.733   7.620  10.073
  619CYS      O 8291   8.713   7.734  10.046
  620SER      N 8292   8.785   7.542   9.986
  620SER      H 8293   8.799   7.444  10.011
  620SER     CA 8294   8.803   7.586   9.848
  620SER     HA 8295   8.883   7.659   9.836
  620SER     CB 8296   8.835   7.452   9.779
  620SER    HB1 8297   8.831   7.470   9.672
  620SER    HB2 8298   8.770   7.369   9.806
  620SER     OG 8299   8.965   7.413   9.808
  620SER     HG 8300   8.976   7.319   9.792
  620SER      C 8301   8.687   7.652   9.774
  620SER      O 8302   8.571   7.614   9.788
  621SER      N 8303   8.709   7.751   9.687
  621SER      H 8304   8.798   7.800   9.683
  621SER     CA 8305   8.597   7.817   9.623
  621SER     HA 8306   8.525   7.848   9.699
  621SER     CB 8307   8.637   7.954   9.559
  621SER    HB1 8308   8.657   8.035   9.628
  621SER    HB2 8309   8.548   7.988   9.506
  621SER     OG 8310   8.739   7.933   9.458
  621SER     HG 8311   8.718   7.994   9.386
  621SER      C 8312   8.527   7.720   9.519
  621SER      O 8313   8.406   7.737   9.501
  622TYR      N 8314   8.599   7.629   9.458
  622TYR      H 8315   8.700   7.631   9.465
  622TYR     CA 8316   8.544   7.529   9.367
  622TYR     HA 8317   8.468   7.582   9.310
  622TYR     CB 8318   8.656   7.484   9.272
  622TYR    HB1 8319   8.626   7.390   9.225
  622TYR    HB2 8320   8.747   7.461   9.329
  622TYR     CG 8321   8.692   7.572   9.158
  622TYR    CD1 8322   8.669   7.524   9.026
  622TYR    HD1 8323   8.617   7.431   9.012
  622TYR    CE1 8324   8.701   7.609   8.916
  622TYR    HE1 8325   8.680   7.578   8.814
  622TYR     CZ 8326   8.750   7.736   8.936
  622TYR     OH 8327   8.771   7.819   8.833
  622TYR     HH 8328   8.802   7.906   8.856
  622TYR    CE2 8329   8.776   7.779   9.066
  622TYR    HE2 8330   8.823   7.876   9.078
  622TYR    CD2 8331   8.753   7.698   9.177
  622TYR    HD2 8332   8.784   7.729   9.275
  622TYR      C 8333   8.475   7.413   9.431
  622TYR      O 8334   8.443   7.315   9.362
  623GLY      N 8335   8.455   7.417   9.564
  623GLY      H 8336   8.499   7.496   9.610
  623GLY     CA 8337   8.406   7.315   9.650
  623GLY    HA1 8338   8.415   7.355   9.751
  623GLY    HA2 8339   8.473   7.231   9.634
  623GLY      C 8340   8.268   7.261   9.632
  623GLY      O 8341   8.223   7.185   9.719
  624SER      N 8342   8.197   7.284   9.527
  624SER      H 8343   8.230   7.348   9.456
  624SER     CA 8344   8.086   7.212   9.483
  624SER     HA 8345   8.117   7.108   9.498
  624SER     CB 8346   7.958   7.239   9.568
  624SER    HB1 8347   7.996   7.232   9.670
  624SER    HB2 8348   7.885   7.159   9.557
  624SER     OG 8349   7.902   7.363   9.531
  624SER     HG 8350   7.970   7.429   9.549
  624SER      C 8351   8.058   7.242   9.339
  624SER      O 8352   8.114   7.337   9.288
  625PHE      N 8353   7.978   7.163   9.258
  625PHE      H 8354   7.922   7.094   9.305
  625PHE     CA 8355   7.936   7.193   9.117
  625PHE     HA 8356   8.020   7.205   9.048
  625PHE     CB 8357   7.842   7.088   9.072
  625PHE    HB1 8358   7.754   7.079   9.136
  625PHE    HB2 8359   7.889   6.991   9.085
  625PHE     CG 8360   7.797   7.089   8.922
  625PHE    CD1 8361   7.891   7.122   8.825
  625PHE    HD1 8362   7.992   7.150   8.849
  625PHE    CE1 8363   7.851   7.124   8.691
  625PHE    HE1 8364   7.922   7.164   8.621
  625PHE     CZ 8365   7.718   7.118   8.659
  625PHE     HZ 8366   7.678   7.126   8.559
  625PHE    CE2 8367   7.622   7.081   8.759
  625PHE    HE2 8368   7.517   7.076   8.734
  625PHE    CD2 8369   7.659   7.068   8.892
  625PHE    HD2 8370   7.577   7.053   8.961
  625PHE      C 8371   7.875   7.337   9.105
  625PHE      O 8372   7.910   7.405   9.009
  626SER      N 8373   7.778   7.385   9.189
  626SER      H 8374   7.752   7.319   9.261
  626SER     CA 8375   7.711   7.507   9.181
  626SER     HA 8376   7.675   7.507   9.079
  626SER     CB 8377   7.575   7.499   9.258
  626SER    HB1 8378   7.501   7.441   9.203
  626SER    HB2 8379   7.539   7.601   9.266
  626SER     OG 8380   7.592   7.431   9.376
  626SER     HG 8381   7.526   7.362   9.365
  626SER      C 8382   7.791   7.632   9.223
  626SER      O 8383   7.741   7.745   9.233
  627ASP      N 8384   7.921   7.616   9.264
  627ASP      H 8385   7.949   7.519   9.266
  627ASP     CA 8386   8.018   7.727   9.268
  627ASP     HA 8387   7.972   7.824   9.249
  627ASP     CB 8388   8.096   7.732   9.402
  627ASP    HB1 8389   8.135   7.832   9.417
  627ASP    HB2 8390   8.175   7.658   9.390
  627ASP     CG 8391   8.013   7.687   9.525
  627ASP    OD1 8392   8.055   7.585   9.582
  627ASP    OD2 8393   7.913   7.746   9.560
  627ASP      C 8394   8.120   7.704   9.152
  627ASP      O 8395   8.152   7.798   9.076
  628ALA      N 8396   8.173   7.585   9.127
  628ALA      H 8397   8.145   7.513   9.191
  628ALA     CA 8398   8.279   7.556   9.027
  628ALA     HA 8399   8.374   7.605   9.052
  628ALA     CB 8400   8.300   7.406   9.032
  628ALA    HB1 8401   8.373   7.385   8.954
  628ALA    HB2 8402   8.342   7.381   9.130
  628ALA    HB3 8403   8.214   7.341   9.017
  628ALA      C 8404   8.251   7.602   8.880
  628ALA      O 8405   8.332   7.676   8.825
  629VAL      N 8406   8.130   7.572   8.830
  629VAL      H 8407   8.065   7.509   8.874
  629VAL     CA 8408   8.097   7.624   8.695
  629VAL     HA 8409   8.187   7.605   8.637
  629VAL     CB 8410   7.974   7.563   8.626
  629VAL     HB 8411   7.959   7.608   8.528
  629VAL    CG1 8412   7.997   7.408   8.606
  629VAL   HG11 8413   8.082   7.397   8.538
  629VAL   HG12 8414   8.026   7.362   8.701
  629VAL   HG13 8415   7.907   7.361   8.567
  629VAL    CG2 8416   7.841   7.592   8.694
  629VAL   HG21 8417   7.801   7.693   8.680
  629VAL   HG22 8418   7.765   7.528   8.650
  629VAL   HG23 8419   7.851   7.562   8.799
  629VAL      C 8420   8.087   7.779   8.694
  629VAL      O 8421   8.125   7.844   8.602
  630LEU      N 8422   8.049   7.837   8.813
  630LEU      H 8423   8.061   7.783   8.898
  630LEU     CA 8424   8.041   7.985   8.829
  630LEU     HA 8425   7.997   8.014   8.734
  630LEU     CB 8426   7.948   8.007   8.949
  630LEU    HB1 8427   8.005   7.973   9.035
  630LEU    HB2 8428   7.863   7.944   8.927
  630LEU     CG 8429   7.897   8.147   8.978
  630LEU     HG 8430   7.879   8.197   8.882
  630LEU    CD1 8431   7.762   8.153   9.059
  630LEU   HD11 8432   7.752   8.254   9.097
  630LEU   HD12 8433   7.675   8.120   9.002
  630LEU   HD13 8434   7.789   8.081   9.137
  630LEU    CD2 8435   7.995   8.221   9.063
  630LEU   HD21 8436   7.973   8.327   9.062
  630LEU   HD22 8437   7.999   8.194   9.169
  630LEU   HD23 8438   8.098   8.220   9.026
  630LEU      C 8439   8.179   8.052   8.844
  630LEU      O 8440   8.208   8.155   8.783
  631GLU      N 8441   8.269   7.982   8.909
  631GLU      H 8442   8.252   7.898   8.962
  631GLU     CA 8443   8.407   8.035   8.915
  631GLU     HA 8444   8.399   8.133   8.960
  631GLU     CB 8445   8.502   7.963   9.013
  631GLU    HB1 8446   8.606   7.990   9.000
  631GLU    HB2 8447   8.499   7.860   8.976
  631GLU     CG 8448   8.451   7.977   9.158
  631GLU    HG1 8449   8.492   7.894   9.215
  631GLU    HG2 8450   8.344   7.990   9.174
  631GLU     CD 8451   8.512   8.103   9.215
  631GLU    OE1 8452   8.445   8.209   9.216
  631GLU    OE2 8453   8.629   8.093   9.265
  631GLU      C 8454   8.472   8.034   8.779
  631GLU      O 8455   8.560   8.116   8.748
  632LEU      N 8456   8.440   7.934   8.692
  632LEU      H 8457   8.393   7.853   8.728
  632LEU     CA 8458   8.489   7.931   8.551
  632LEU     HA 8459   8.596   7.950   8.543
  632LEU     CB 8460   8.458   7.790   8.499
  632LEU    HB1 8461   8.468   7.800   8.391
  632LEU    HB2 8462   8.358   7.765   8.532
  632LEU     CG 8463   8.556   7.677   8.548
  632LEU     HG 8464   8.534   7.655   8.653
  632LEU    CD1 8465   8.527   7.548   8.479
  632LEU   HD11 8466   8.430   7.499   8.492
  632LEU   HD12 8467   8.542   7.566   8.372
  632LEU   HD13 8468   8.609   7.480   8.502
  632LEU    CD2 8469   8.701   7.701   8.524
  632LEU   HD21 8470   8.731   7.695   8.419
  632LEU   HD22 8471   8.731   7.792   8.576
  632LEU   HD23 8472   8.759   7.620   8.568
  632LEU      C 8473   8.417   8.025   8.457
  632LEU      O 8474   8.479   8.086   8.369
  633PHE      N 8475   8.288   8.053   8.485
  633PHE      H 8476   8.234   7.989   8.542
  633PHE     CA 8477   8.222   8.170   8.425
  633PHE     HA 8478   8.220   8.162   8.316
  633PHE     CB 8479   8.077   8.166   8.477
  633PHE    HB1 8480   8.071   8.148   8.585
  633PHE    HB2 8481   8.027   8.079   8.435
  633PHE     CG 8482   7.995   8.292   8.447
  633PHE    CD1 8483   7.913   8.345   8.542
  633PHE    HD1 8484   7.895   8.295   8.636
  633PHE    CE1 8485   7.837   8.456   8.518
  633PHE    HE1 8486   7.773   8.496   8.595
  633PHE     CZ 8487   7.842   8.521   8.395
  633PHE     HZ 8488   7.794   8.616   8.382
  633PHE    CE2 8489   7.925   8.468   8.296
  633PHE    HE2 8490   7.925   8.509   8.195
  633PHE    CD2 8491   8.004   8.357   8.320
  633PHE    HD2 8492   8.062   8.309   8.243
  633PHE      C 8493   8.289   8.301   8.464
  633PHE      O 8494   8.333   8.369   8.370
  634LYS      N 8495   8.312   8.339   8.593
  634LYS      H 8496   8.268   8.275   8.657
  634LYS     CA 8497   8.395   8.453   8.635
  634LYS     HA 8498   8.334   8.542   8.617
  634LYS     CB 8499   8.429   8.435   8.787
  634LYS    HB1 8500   8.519   8.489   8.817
  634LYS    HB2 8501   8.450   8.329   8.800
  634LYS     CG 8502   8.314   8.483   8.877
  634LYS    HG1 8503   8.225   8.428   8.848
  634LYS    HG2 8504   8.306   8.591   8.863
  634LYS     CD 8505   8.328   8.451   9.024
  634LYS    HD1 8506   8.334   8.343   9.026
  634LYS    HD2 8507   8.241   8.484   9.081
  634LYS     CE 8508   8.449   8.529   9.070
  634LYS    HE1 8509   8.430   8.635   9.051
  634LYS    HE2 8510   8.535   8.485   9.019
  634LYS     NZ 8511   8.471   8.502   9.215
  634LYS    HZ1 8512   8.386   8.520   9.267
  634LYS    HZ2 8513   8.490   8.403   9.221
  634LYS    HZ3 8514   8.548   8.549   9.259
  634LYS      C 8515   8.526   8.461   8.554
  634LYS      O 8516   8.555   8.569   8.508
  635LEU      N 8517   8.599   8.352   8.547
  635LEU      H 8518   8.564   8.267   8.588
  635LEU     CA 8519   8.733   8.339   8.482
  635LEU     HA 8520   8.797   8.415   8.528
  635LEU     CB 8521   8.792   8.201   8.510
  635LEU    HB1 8522   8.730   8.123   8.465
  635LEU    HB2 8523   8.781   8.181   8.617
  635LEU     CG 8524   8.935   8.180   8.468
  635LEU     HG 8525   8.943   8.203   8.362
  635LEU    CD1 8526   9.047   8.260   8.532
  635LEU   HD11 8527   9.022   8.366   8.533
  635LEU   HD12 8528   9.060   8.229   8.636
  635LEU   HD13 8529   9.129   8.234   8.465
  635LEU    CD2 8530   8.970   8.033   8.479
  635LEU   HD21 8531   8.895   7.986   8.416
  635LEU   HD22 8532   9.067   8.010   8.433
  635LEU   HD23 8533   8.982   8.004   8.583
  635LEU      C 8534   8.724   8.379   8.333
  635LEU      O 8535   8.808   8.465   8.297
  636THR      N 8536   8.627   8.328   8.256
  636THR      H 8537   8.548   8.278   8.296
  636THR     CA 8538   8.594   8.369   8.119
  636THR     HA 8539   8.682   8.347   8.058
  636THR     CB 8540   8.477   8.288   8.065
  636THR     HB 8541   8.384   8.329   8.104
  636THR    CG2 8542   8.481   8.294   7.910
  636THR   HG21 8543   8.402   8.231   7.869
  636THR   HG22 8544   8.447   8.395   7.884
  636THR   HG23 8545   8.582   8.271   7.876
  636THR    OG1 8546   8.482   8.147   8.101
  636THR    HG1 8547   8.532   8.138   8.182
  636THR      C 8548   8.567   8.527   8.104
  636THR      O 8549   8.627   8.591   8.017
  637ILE      N 8550   8.479   8.581   8.192
  637ILE      H 8551   8.452   8.520   8.269
  637ILE     CA 8552   8.418   8.711   8.180
  637ILE     HA 8553   8.427   8.740   8.075
  637ILE     CB 8554   8.267   8.715   8.201
  637ILE     HB 8555   8.242   8.815   8.166
  637ILE    CG2 8556   8.194   8.631   8.096
  637ILE   HG21 8557   8.185   8.525   8.116
  637ILE   HG22 8558   8.094   8.675   8.090
  637ILE   HG23 8559   8.239   8.639   7.997
  637ILE    CG1 8560   8.235   8.685   8.356
  637ILE   HG11 8561   8.320   8.695   8.424
  637ILE   HG12 8562   8.205   8.581   8.362
  637ILE     CD 8563   8.123   8.778   8.397
  637ILE    HD1 8564   8.090   8.751   8.498
  637ILE    HD2 8565   8.164   8.879   8.401
  637ILE    HD3 8566   8.046   8.780   8.321
  637ILE      C 8567   8.489   8.828   8.255
  637ILE      O 8568   8.432   8.920   8.304
  638GLY      N 8569   8.618   8.808   8.273
  638GLY      H 8570   8.659   8.732   8.221
  638GLY     CA 8571   8.708   8.898   8.344
  638GLY    HA1 8572   8.700   8.991   8.288
  638GLY    HA2 8573   8.808   8.855   8.331
  638GLY      C 8574   8.694   8.924   8.496
  638GLY      O 8575   8.757   9.012   8.554
  639LEU      N 8576   8.612   8.842   8.562
  639LEU      H 8577   8.585   8.758   8.513
  639LEU     CA 8578   8.588   8.849   8.710
  639LEU     HA 8579   8.615   8.952   8.735
  639LEU     CB 8580   8.440   8.839   8.736
  639LEU    HB1 8581   8.429   8.765   8.815
  639LEU    HB2 8582   8.388   8.784   8.658
  639LEU     CG 8583   8.371   8.978   8.771
  639LEU     HG 8584   8.413   9.027   8.860
  639LEU    CD1 8585   8.375   9.083   8.656
  639LEU   HD11 8586   8.476   9.086   8.615
  639LEU   HD12 8587   8.298   9.059   8.583
  639LEU   HD13 8588   8.359   9.185   8.691
  639LEU    CD2 8589   8.229   8.953   8.815
  639LEU   HD21 8590   8.173   9.045   8.834
  639LEU   HD22 8591   8.189   8.892   8.734
  639LEU   HD23 8592   8.236   8.882   8.898
  639LEU      C 8593   8.663   8.742   8.788
  639LEU      O 8594   8.643   8.733   8.914
  640GLY      N 8595   8.744   8.656   8.728
  640GLY      H 8596   8.747   8.674   8.629
  640GLY     CA 8597   8.830   8.550   8.794
  640GLY    HA1 8598   8.907   8.509   8.730
  640GLY    HA2 8599   8.764   8.472   8.832
  640GLY      C 8600   8.911   8.610   8.907
  640GLY      O 8601   8.964   8.719   8.890
  641ASP      N 8602   8.919   8.545   9.021
  641ASP      H 8603   8.852   8.472   9.039
  641ASP     CA 8604   8.990   8.596   9.146
  641ASP     HA 8605   9.080   8.652   9.117
  641ASP     CB 8606   8.893   8.682   9.234
  641ASP    HB1 8607   8.867   8.762   9.164
  641ASP    HB2 8608   8.948   8.726   9.317
  641ASP     CG 8609   8.763   8.608   9.273
  641ASP    OD1 8610   8.664   8.675   9.318
  641ASP    OD2 8611   8.748   8.485   9.248
  641ASP      C 8612   9.025   8.478   9.238
  641ASP      O 8613   9.067   8.508   9.349
  642LEU      N 8614   9.042   8.356   9.190
  642LEU      H 8615   9.016   8.331   9.095
  642LEU     CA 8616   9.074   8.245   9.277
  642LEU     HA 8617   9.000   8.257   9.355
  642LEU     CB 8618   9.031   8.112   9.212
  642LEU    HB1 8619   8.933   8.117   9.164
  642LEU    HB2 8620   9.029   8.033   9.287
  642LEU     CG 8621   9.125   8.056   9.102
  642LEU     HG 8622   9.224   8.047   9.146
  642LEU    CD1 8623   9.143   8.155   8.983
  642LEU   HD11 8624   9.045   8.195   8.955
  642LEU   HD12 8625   9.208   8.239   9.006
  642LEU   HD13 8626   9.187   8.099   8.900
  642LEU    CD2 8627   9.093   7.921   9.051
  642LEU   HD21 8628   9.066   7.858   9.136
  642LEU   HD22 8629   9.005   7.937   8.988
  642LEU   HD23 8630   9.177   7.875   8.999
  642LEU      C 8631   9.213   8.240   9.333
  642LEU      O 8632   9.310   8.280   9.273
  643ASN      N 8633   9.223   8.176   9.449
  643ASN      H 8634   9.140   8.138   9.494
  643ASN     CA 8635   9.345   8.102   9.477
  643ASN     HA 8636   9.430   8.165   9.452
  643ASN     CB 8637   9.351   8.061   9.622
  643ASN    HB1 8638   9.265   8.000   9.648
  643ASN    HB2 8639   9.358   8.144   9.692
  643ASN     CG 8640   9.484   7.997   9.667
  643ASN    OD1 8641   9.585   7.996   9.595
  643ASN    ND2 8642   9.485   7.940   9.784
  643ASN   HD21 8643   9.404   7.925   9.842
  643ASN   HD22 8644   9.572   7.901   9.816
  643ASN      C 8645   9.360   7.982   9.380
  643ASN      O 8646   9.265   7.909   9.360
  644ILE      N 8647   9.477   7.969   9.314
  644ILE      H 8648   9.538   8.048   9.327
  644ILE     CA 8649   9.522   7.845   9.241
  644ILE     HA 8650   9.434   7.810   9.188
  644ILE     CB 8651   9.638   7.879   9.149
  644ILE     HB 8652   9.715   7.946   9.186
  644ILE    CG2 8653   9.712   7.750   9.104
  644ILE   HG21 8654   9.761   7.712   9.193
  644ILE   HG22 8655   9.650   7.670   9.064
  644ILE   HG23 8656   9.786   7.782   9.030
  644ILE    CG1 8657   9.577   7.953   9.024
  644ILE   HG11 8658   9.507   8.025   9.066
  644ILE   HG12 8659   9.534   7.885   8.950
  644ILE     CD 8660   9.668   8.044   8.939
  644ILE    HD1 8661   9.747   7.991   8.886
  644ILE    HD2 8662   9.607   8.101   8.869
  644ILE    HD3 8663   9.722   8.107   9.009
  644ILE      C 8664   9.562   7.733   9.331
  644ILE      O 8665   9.518   7.616   9.316
  645GLN      N 8666   9.642   7.760   9.434
  645GLN      H 8667   9.666   7.857   9.454
  645GLN     CA 8668   9.688   7.669   9.542
  645GLN     HA 8669   9.711   7.571   9.501
  645GLN     CB 8670   9.813   7.738   9.605
  645GLN    HB1 8671   9.793   7.833   9.655
  645GLN    HB2 8672   9.881   7.757   9.523
  645GLN     CG 8673   9.887   7.648   9.703
  645GLN    HG1 8674   9.889   7.545   9.666
  645GLN    HG2 8675   9.845   7.649   9.803
  645GLN     CD 8676  10.025   7.710   9.719
  645GLN    OE1 8677  10.035   7.833   9.728
  645GLN    NE2 8678  10.124   7.627   9.725
  645GLN   HE21 8679  10.110   7.528   9.733
  645GLN   HE22 8680  10.216   7.668   9.727
  645GLN      C 8681   9.576   7.643   9.642
  645GLN      O 8682   9.596   7.625   9.759
  646GLN      N 8683   9.453   7.638   9.595
  646GLN      H 8684   9.434   7.657   9.497
  646GLN     CA 8685   9.332   7.610   9.673
  646GLN     HA 8686   9.359   7.661   9.765
  646GLN     CB 8687   9.199   7.676   9.630
  646GLN    HB1 8688   9.213   7.781   9.602
  646GLN    HB2 8689   9.120   7.662   9.704
  646GLN     CG 8690   9.130   7.611   9.506
  646GLN    HG1 8691   9.109   7.511   9.542
  646GLN    HG2 8692   9.197   7.616   9.420
  646GLN     CD 8693   9.004   7.689   9.477
  646GLN    OE1 8694   8.896   7.637   9.492
  646GLN    NE2 8695   9.007   7.807   9.417
  646GLN   HE21 8696   9.093   7.839   9.375
  646GLN   HE22 8697   8.915   7.848   9.409
  646GLN      C 8698   9.325   7.457   9.702
  646GLN      O 8699   9.363   7.378   9.615
  647ASN      N 8700   9.271   7.424   9.819
  647ASN      H 8701   9.235   7.500   9.874
  647ASN     CA 8702   9.288   7.292   9.879
  647ASN     HA 8703   9.395   7.273   9.882
  647ASN     CB 8704   9.230   7.298  10.021
  647ASN    HB1 8705   9.121   7.299  10.021
  647ASN    HB2 8706   9.255   7.392  10.070
  647ASN     CG 8707   9.282   7.188  10.106
  647ASN    OD1 8708   9.405   7.177  10.116
  647ASN    ND2 8709   9.198   7.107  10.164
  647ASN   HD21 8710   9.098   7.121  10.158
  647ASN   HD22 8711   9.223   7.030  10.224
  647ASN      C 8712   9.231   7.178   9.784
  647ASN      O 8713   9.108   7.185   9.762
  648SER      N 8714   9.313   7.086   9.729
  648SER      H 8715   9.406   7.082   9.769
  648SER     CA 8716   9.262   6.962   9.656
  648SER     HA 8717   9.165   6.934   9.697
  648SER     CB 8718   9.234   6.981   9.508
  648SER    HB1 8719   9.172   7.071   9.497
  648SER    HB2 8720   9.180   6.900   9.460
  648SER     OG 8721   9.357   6.998   9.439
  648SER     HG 8722   9.374   6.915   9.394
  648SER      C 8723   9.349   6.842   9.680
  648SER      O 8724   9.460   6.852   9.734
  649THR      N 8725   9.298   6.724   9.645
  649THR      H 8726   9.207   6.720   9.602
  649THR     CA 8727   9.387   6.621   9.597
  649THR     HA 8728   9.469   6.609   9.667
  649THR     CB 8729   9.313   6.487   9.573
  649THR     HB 8730   9.379   6.405   9.545
  649THR    CG2 8731   9.246   6.421   9.695
  649THR   HG21 8732   9.160   6.483   9.719
  649THR   HG22 8733   9.203   6.326   9.662
  649THR   HG23 8734   9.314   6.418   9.780
  649THR    OG1 8735   9.217   6.506   9.474
  649THR    HG1 8736   9.153   6.573   9.500
  649THR      C 8737   9.447   6.660   9.462
  649THR      O 8738   9.400   6.743   9.388
  650TYR      N 8739   9.565   6.604   9.432
  650TYR      H 8740   9.601   6.541   9.502
  650TYR     CA 8741   9.629   6.615   9.298
  650TYR     HA 8742   9.733   6.592   9.320
  650TYR     CB 8743   9.573   6.505   9.201
  650TYR    HB1 8744   9.631   6.512   9.109
  650TYR    HB2 8745   9.468   6.515   9.173
  650TYR     CG 8746   9.586   6.374   9.264
  650TYR    CD1 8747   9.709   6.308   9.278
  650TYR    HD1 8748   9.797   6.349   9.230
  650TYR    CE1 8749   9.723   6.198   9.366
  650TYR    HE1 8750   9.819   6.150   9.377
  650TYR     CZ 8751   9.618   6.146   9.431
  650TYR     OH 8752   9.629   6.030   9.510
  650TYR     HH 8753   9.717   5.990   9.505
  650TYR    CE2 8754   9.494   6.205   9.408
  650TYR    HE2 8755   9.411   6.165   9.463
  650TYR    CD2 8756   9.474   6.315   9.326
  650TYR    HD2 8757   9.379   6.359   9.300
  650TYR      C 8758   9.637   6.761   9.242
  650TYR      O 8759   9.580   6.787   9.136
  651PRO      N 8760   9.713   6.847   9.317
  651PRO     CD 8761   9.788   6.838   9.442
  651PRO    HD1 8762   9.895   6.831   9.419
  651PRO    HD2 8763   9.751   6.761   9.509
  651PRO     CG 8764   9.776   6.971   9.513
  651PRO    HG1 8765   9.857   6.992   9.582
  651PRO    HG2 8766   9.675   6.987   9.554
  651PRO     CB 8767   9.800   7.060   9.390
  651PRO    HB1 8768   9.907   7.050   9.371
  651PRO    HB2 8769   9.772   7.164   9.405
  651PRO     CA 8770   9.720   6.991   9.286
  651PRO     HA 8771   9.618   7.026   9.269
  651PRO      C 8772   9.784   7.021   9.147
  651PRO      O 8773   9.763   7.129   9.091
  652ILE      N 8774   9.878   6.930   9.107
  652ILE      H 8775   9.885   6.843   9.158
  652ILE     CA 8776   9.931   6.937   8.970
  652ILE     HA 8777   9.961   7.037   8.936
  652ILE     CB 8778  10.049   6.844   8.953
  652ILE     HB 8779  10.014   6.741   8.963
  652ILE    CG2 8780  10.116   6.867   8.819
  652ILE   HG21 8781  10.179   6.780   8.800
  652ILE   HG22 8782  10.051   6.877   8.733
  652ILE   HG23 8783  10.176   6.958   8.822
  652ILE    CG1 8784  10.150   6.869   9.062
  652ILE   HG11 8785  10.113   6.834   9.158
  652ILE   HG12 8786  10.161   6.977   9.070
  652ILE     CD 8787  10.289   6.808   9.031
  652ILE    HD1 8788  10.284   6.703   9.004
  652ILE    HD2 8789  10.353   6.858   8.958
  652ILE    HD3 8790  10.341   6.821   9.126
  652ILE      C 8791   9.826   6.892   8.857
  652ILE      O 8792   9.828   6.949   8.752
  653LEU      N 8793   9.744   6.792   8.877
  653LEU      H 8794   9.731   6.754   8.970
  653LEU     CA 8795   9.642   6.765   8.779
  653LEU     HA 8796   9.680   6.754   8.678
  653LEU     CB 8797   9.571   6.630   8.822
  653LEU    HB1 8798   9.542   6.624   8.927
  653LEU    HB2 8799   9.643   6.552   8.801
  653LEU     CG 8800   9.444   6.594   8.745
  653LEU     HG 8801   9.369   6.671   8.763
  653LEU    CD1 8802   9.467   6.571   8.596
  653LEU   HD11 8803   9.544   6.496   8.577
  653LEU   HD12 8804   9.386   6.519   8.546
  653LEU   HD13 8805   9.487   6.668   8.549
  653LEU    CD2 8806   9.385   6.465   8.797
  653LEU   HD21 8807   9.351   6.485   8.899
  653LEU   HD22 8808   9.289   6.434   8.757
  653LEU   HD23 8809   9.455   6.382   8.798
  653LEU      C 8810   9.527   6.875   8.783
  653LEU      O 8811   9.471   6.913   8.682
  654PHE      N 8812   9.497   6.925   8.906
  654PHE      H 8813   9.529   6.863   8.978
  654PHE     CA 8814   9.403   7.037   8.924
  654PHE     HA 8815   9.301   7.012   8.895
  654PHE     CB 8816   9.403   7.083   9.071
  654PHE    HB1 8817   9.501   7.124   9.095
  654PHE    HB2 8818   9.392   6.996   9.136
  654PHE     CG 8819   9.294   7.179   9.108
  654PHE    CD1 8820   9.160   7.131   9.125
  654PHE    HD1 8821   9.144   7.025   9.115
  654PHE    CE1 8822   9.053   7.225   9.149
  654PHE    HE1 8823   8.949   7.198   9.155
  654PHE     CZ 8824   9.084   7.360   9.178
  654PHE     HZ 8825   9.004   7.424   9.214
  654PHE    CE2 8826   9.216   7.404   9.158
  654PHE    HE2 8827   9.237   7.510   9.160
  654PHE    CD2 8828   9.317   7.315   9.115
  654PHE    HD2 8829   9.411   7.360   9.088
  654PHE      C 8830   9.452   7.161   8.837
  654PHE      O 8831   9.375   7.217   8.758
  655LEU      N 8832   9.577   7.198   8.841
  655LEU      H 8833   9.643   7.155   8.904
  655LEU     CA 8834   9.627   7.310   8.761
  655LEU     HA 8835   9.551   7.388   8.766
  655LEU     CB 8836   9.757   7.371   8.821
  655LEU    HB1 8837   9.838   7.297   8.820
  655LEU    HB2 8838   9.728   7.381   8.925
  655LEU     CG 8839   9.811   7.507   8.760
  655LEU     HG 8840   9.844   7.479   8.660
  655LEU    CD1 8841   9.714   7.629   8.752
  655LEU   HD11 8842   9.765   7.715   8.709
  655LEU   HD12 8843   9.630   7.603   8.687
  655LEU   HD13 8844   9.683   7.664   8.850
  655LEU    CD2 8845   9.931   7.544   8.839
  655LEU   HD21 8846  10.007   7.579   8.767
  655LEU   HD22 8847   9.917   7.618   8.918
  655LEU   HD23 8848   9.972   7.464   8.900
  655LEU      C 8849   9.649   7.276   8.611
  655LEU      O 8850   9.657   7.369   8.527
  656PHE      N 8851   9.669   7.148   8.571
  656PHE      H 8852   9.680   7.088   8.652
  656PHE     CA 8853   9.680   7.099   8.436
  656PHE     HA 8854   9.742   7.164   8.374
  656PHE     CB 8855   9.720   6.952   8.431
  656PHE    HB1 8856   9.659   6.894   8.500
  656PHE    HB2 8857   9.829   6.950   8.446
  656PHE     CG 8858   9.705   6.899   8.290
  656PHE    CD1 8859   9.796   6.917   8.191
  656PHE    HD1 8860   9.879   6.983   8.215
  656PHE    CE1 8861   9.765   6.878   8.058
  656PHE    HE1 8862   9.837   6.912   7.986
  656PHE     CZ 8863   9.645   6.810   8.021
  656PHE     HZ 8864   9.621   6.790   7.917
  656PHE    CE2 8865   9.561   6.776   8.125
  656PHE    HE2 8866   9.470   6.721   8.106
  656PHE    CD2 8867   9.585   6.817   8.259
  656PHE    HD2 8868   9.511   6.799   8.336
  656PHE      C 8869   9.543   7.117   8.372
  656PHE      O 8870   9.529   7.144   8.260
  657LEU      N 8871   9.429   7.083   8.443
  657LEU      H 8872   9.439   7.057   8.540
  657LEU     CA 8873   9.291   7.098   8.383
  657LEU     HA 8874   9.287   7.057   8.282
  657LEU     CB 8875   9.181   7.018   8.457
  657LEU    HB1 8876   9.087   7.030   8.404
  657LEU    HB2 8877   9.168   7.057   8.558
  657LEU     CG 8878   9.206   6.867   8.466
  657LEU     HG 8879   9.302   6.853   8.517
  657LEU    CD1 8880   9.108   6.787   8.541
  657LEU   HD11 8881   9.011   6.787   8.492
  657LEU   HD12 8882   9.141   6.683   8.536
  657LEU   HD13 8883   9.097   6.818   8.645
  657LEU    CD2 8884   9.210   6.800   8.328
  657LEU   HD21 8885   9.238   6.695   8.328
[truncated: 20,882,912 more chars]
