# Supplementary material for: Dynamic molecular portraits of ion-conducting pores characterize functional states of TRPV channels
Source: Commun Chem. 2024 Jun 1;7:119. doi: 10.1038/s42004-024-01198-z (PMC11144267; doi:10.1038/s42004-024-01198-z)
Supplement: Supplementary file 3 — Supplementary Data 1 [file 42004_2024_1198_MOESM3_ESM.zip › Supplementary Data 1/pi_semiopenV3_init.gro]

dso42w2_A_dso42w2_B_dso42w2_C_dso42w2_D_nterman_A_nterman_B_nterman_C_nterman_D_POPC_POPE_CHOL_SOL_CL_NA
472949
  113ARG      N    1   5.552   2.783   1.560  0.4034  0.9236 -0.1833
  113ARG     H1    2   5.623   2.820   1.622 -0.7940  3.7756 -0.3626
  113ARG     H2    3   5.512   2.862   1.512  1.8369  1.5142 -0.4772
  113ARG     H3    4   5.487   2.737   1.621  0.4188 -0.5706 -1.2209
  113ARG     CA    5   5.603   2.686   1.461  0.3884  0.1681  0.5357
  113ARG     HA    6   5.639   2.602   1.520  0.2023  0.4934  1.1231
  113ARG     CB    7   5.481   2.644   1.379  1.1800 -0.2469 -0.4541
  113ARG    HB1    8   5.399   2.626   1.448  0.6854 -0.4702 -1.0923
  113ARG    HB2    9   5.507   2.549   1.332  0.6205 -0.9196  0.5532
  113ARG     CG   10   5.432   2.744   1.275 -0.3946  0.2747  0.7477
  113ARG    HG1   11   5.499   2.757   1.190 -2.3940  3.7890 -0.4638
  113ARG    HG2   12   5.415   2.844   1.314  0.5279  1.1101 -0.8747
  113ARG     CD   13   5.306   2.683   1.214  0.1139  0.1478 -0.1884
  113ARG    HD1   14   5.241   2.668   1.300  0.6497 -0.6109  0.0907
  113ARG    HD2   15   5.331   2.593   1.157 -2.1171 -0.7734  0.1904
  113ARG     NE   16   5.242   2.780   1.125 -0.2935 -0.1636 -0.2380
  113ARG     HE   17   5.176   2.843   1.167 -1.0253 -0.5048 -0.8584
  113ARG     CZ   18   5.242   2.771   0.991  0.8977  0.2269 -0.2803
  113ARG    NH1   19   5.174   2.861   0.919 -0.2580 -0.2396  0.2015
  113ARG   HH11   20   5.109   2.923   0.964  0.2487 -0.3875  1.1666
  113ARG   HH12   21   5.169   2.838   0.820  0.7447 -1.1600  0.3472
  113ARG    NH2   22   5.315   2.680   0.924  0.4044 -0.2647 -0.1539
  113ARG   HH21   23   5.348   2.600   0.977 -0.9222 -0.3746  0.5745
  113ARG   HH22   24   5.307   2.676   0.824 -1.2161  0.7716 -0.1069
  113ARG      C   25   5.711   2.745   1.371  0.1762  0.1949  0.2959
  113ARG      O   26   5.698   2.857   1.323  0.0068  0.1861  0.3204
  114GLN      N   27   5.825   2.677   1.353 -0.1105 -0.0704 -0.5967
  114GLN      H   28   5.833   2.591   1.406  5.4587 -0.8657 -2.0957
  114GLN     CA   29   5.952   2.731   1.308  0.0616 -0.2288 -0.3078
  114GLN     HA   30   5.983   2.808   1.378 -1.1762  0.2751 -0.2805
  114GLN     CB   31   6.064   2.627   1.314  0.2049 -0.0282  0.6488
  114GLN    HB1   32   6.064   2.596   1.418  2.4754  0.0530  0.7206
  114GLN    HB2   33   6.158   2.680   1.298 -0.1540  0.6961  0.8826
  114GLN     CG   34   6.046   2.511   1.216  0.0245  0.4163  0.1466
  114GLN    HG1   35   5.943   2.479   1.203  0.2228 -0.6760  1.0579
  114GLN    HG2   36   6.092   2.424   1.264 -0.4573  0.2498  0.3079
  114GLN     CD   37   6.108   2.538   1.080 -0.1718  0.4743  0.0682
  114GLN    OE1   38   6.208   2.607   1.057  0.1565 -0.0750 -0.1598
  114GLN    NE2   39   6.046   2.480   0.978  0.3702 -0.0886  0.0520
  114GLN   HE21   40   5.969   2.416   0.991  1.0558 -0.5052  2.4790
  114GLN   HE22   41   6.102   2.482   0.894  0.6140 -0.9182  0.1838
  114GLN      C   42   5.948   2.802   1.173 -0.0148  0.1311 -0.1161
  114GLN      O   43   6.021   2.901   1.169  0.0124  0.1120 -0.1020
  115LYS      N   44   5.868   2.761   1.075  0.3723 -0.4471 -0.1964
  115LYS      H   45   5.825   2.670   1.085  0.8973 -0.6152  0.5711
  115LYS     CA   46   5.839   2.845   0.960 -1.2481  0.0200  0.5267
  115LYS     HA   47   5.935   2.862   0.911 -1.8663 -1.8697 -1.4945
  115LYS     CB   48   5.756   2.761   0.864 -0.3269 -0.7083  0.3495
  115LYS    HB1   49   5.651   2.784   0.885 -0.7922 -1.0656 -1.4137
  115LYS    HB2   50   5.781   2.656   0.872  2.5314 -0.1518 -0.2812
  115LYS     CG   51   5.767   2.792   0.715 -0.4299  0.0839  0.5024
  115LYS    HG1   52   5.763   2.900   0.702  0.0865  0.1534  0.9103
  115LYS    HG2   53   5.691   2.734   0.663  1.1647 -1.8335  0.1945
  115LYS     CD   54   5.890   2.738   0.642 -0.7534  0.0485 -0.0263
  115LYS    HD1   55   5.981   2.772   0.692 -0.9305 -1.4095  1.3632
  115LYS    HD2   56   5.890   2.760   0.535  0.9891 -2.3799 -0.5960
  115LYS     CE   57   5.894   2.586   0.640  0.1202  0.0680 -0.0752
  115LYS    HE1   58   5.806   2.552   0.586 -0.2619 -0.3597  0.7985
  115LYS    HE2   59   5.887   2.542   0.739  0.3028  0.5853  0.1678
  115LYS     NZ   60   6.014   2.531   0.575 -0.1454 -0.6913  0.0652
  115LYS    HZ1   61   6.022   2.567   0.481  2.3094 -0.9798  0.0819
  115LYS    HZ2   62   6.094   2.553   0.633 -0.9637  0.9735  0.6246
  115LYS    HZ3   63   6.016   2.430   0.566  0.0408 -0.6130 -0.7958
  115LYS      C   64   5.791   2.987   0.986 -0.3118  0.4430 -0.0095
  115LYS      O   65   5.819   3.075   0.904  0.3014  0.1437 -0.1244
  116LYS      N   66   5.726   3.018   1.098 -0.2085  0.4470  0.0493
  116LYS      H   67   5.689   2.945   1.158  1.4429  1.1728  2.0875
  116LYS     CA   68   5.687   3.153   1.135  0.0983  0.6151 -0.2355
  116LYS     HA   69   5.645   3.207   1.050  1.9533  1.2702 -0.7826
  116LYS     CB   70   5.574   3.145   1.238  0.1768 -0.4135 -0.2164
  116LYS    HB1   71   5.613   3.157   1.339  0.8952 -3.8458  0.0360
  116LYS    HB2   72   5.519   3.051   1.239 -3.4734  1.5503  0.1157
  116LYS     CG   73   5.466   3.251   1.221  0.1816 -0.3409  0.2101
  116LYS    HG1   74   5.411   3.245   1.127  2.1551 -2.8276 -0.9027
  116LYS    HG2   75   5.522   3.345   1.225  1.2728 -0.8694 -1.5218
  116LYS     CD   76   5.365   3.250   1.336  0.1558 -0.3022  0.1880
  116LYS    HD1   77   5.428   3.266   1.424 -1.0665 -1.9997  1.4312
  116LYS    HD2   78   5.308   3.157   1.338  0.3734 -0.4149  1.5118
  116LYS     CE   79   5.254   3.354   1.320 -0.0019 -0.5553 -0.4181
  116LYS    HE1   80   5.213   3.361   1.220  0.2431 -0.3386 -0.5070
  116LYS    HE2   81   5.310   3.447   1.333  0.9716 -1.0769 -0.7808
  116LYS     NZ   82   5.143   3.351   1.417 -0.2193  0.1659 -0.6411
  116LYS    HZ1   83   5.076   3.277   1.402 -0.6258  0.6166 -1.0866
  116LYS    HZ2   84   5.190   3.347   1.506  1.9270 -0.0473 -1.6988
  116LYS    HZ3   85   5.090   3.437   1.414  0.6343  0.6872 -2.0885
  116LYS      C   86   5.803   3.232   1.194  0.0588  0.1362  0.5034
  116LYS      O   87   5.798   3.353   1.172  0.5032  0.0748  0.0381
  117LYS      N   88   5.907   3.169   1.250  0.2101 -0.2912 -0.2436
  117LYS      H   89   5.913   3.069   1.249 -2.9050 -0.6846  2.7922
  117LYS     CA   90   6.033   3.239   1.265 -0.0017  0.0241  0.1010
  117LYS     HA   91   6.011   3.330   1.320 -2.0773 -0.8649  0.8122
  117LYS     CB   92   6.128   3.154   1.349  0.0132 -0.1815 -0.1202
  117LYS    HB1   93   6.161   3.075   1.282 -0.0268 -1.0347  0.8496
  117LYS    HB2   94   6.074   3.107   1.431 -1.2285 -0.7191 -1.2196
  117LYS     CG   95   6.259   3.219   1.396 -0.1088  0.2152 -0.3218
  117LYS    HG1   96   6.247   3.250   1.499 -0.3792  1.4408 -0.7087
  117LYS    HG2   97   6.284   3.315   1.352 -0.8630  2.0776  3.0462
  117LYS     CD   98   6.378   3.124   1.401  0.1029  0.4974 -0.0015
  117LYS    HD1   99   6.459   3.186   1.439 -1.4161  2.9930 -0.6040
  117LYS    HD2  100   6.407   3.104   1.298  1.1452  1.1202  0.1628
  117LYS     CE  101   6.352   2.993   1.476  0.3350  0.4210 -0.0532
  117LYS    HE1  102   6.247   2.973   1.453  0.3535  0.8415 -0.5357
  117LYS    HE2  103   6.358   3.008   1.584  0.2411  0.1319 -0.0088
  117LYS     NZ  104   6.457   2.894   1.449 -0.2398 -0.2742  0.2440
  117LYS    HZ1  105   6.448   2.810   1.504 -1.5267 -1.9679 -2.3428
  117LYS    HZ2  106   6.457   2.862   1.353  1.3294 -0.7818  0.3866
  117LYS    HZ3  107   6.548   2.934   1.465  0.3476 -2.0393  1.6556
  117LYS      C  108   6.095   3.293   1.136 -0.2096  0.4286  0.1690
  117LYS      O  109   6.121   3.412   1.124 -0.4296  0.5045  0.4327
  118ARG      N  110   6.121   3.204   1.039  0.1316  0.3886  0.2984
  118ARG      H  111   6.077   3.114   1.046  2.1974 -0.7165 -0.1707
  118ARG     CA  112   6.213   3.223   0.929 -0.2913  0.1882 -0.0920
  118ARG     HA  113   6.320   3.225   0.954 -0.1732 -1.1682 -0.3952
  118ARG     CB  114   6.198   3.098   0.842  0.2834  0.2854 -0.3387
  118ARG    HB1  115   6.096   3.099   0.804  0.2856  3.8996 -0.6514
  118ARG    HB2  116   6.217   3.008   0.900  1.3505  1.3244  1.0049
  118ARG     CG  117   6.293   3.087   0.723  1.1420 -0.5208  0.4129
  118ARG    HG1  118   6.309   2.981   0.701 -0.9147 -0.3591 -2.3404
  118ARG    HG2  119   6.393   3.123   0.745  1.6093 -1.3109 -0.3537
  118ARG     CD  120   6.237   3.136   0.590  0.6219 -0.1332  0.7715
  118ARG    HD1  121   6.319   3.171   0.528 -1.6126  1.4147 -1.4877
  118ARG    HD2  122   6.176   3.224   0.611  0.0512 -0.6203  1.2002
  118ARG     NE  123   6.166   3.031   0.517  0.3555  0.8301 -0.3824
  118ARG     HE  124   6.182   2.938   0.551 -1.2248  2.0672  4.5813
  118ARG     CZ  125   6.082   3.037   0.413 -0.2838 -0.0423  0.0776
  118ARG    NH1  126   6.017   2.924   0.379 -0.3929  0.0341  0.0291
  118ARG   HH11  127   6.032   2.833   0.421 -5.3417 -0.4330  1.3923
  118ARG   HH12  128   5.949   2.919   0.305 -1.0315 -1.6306  0.6842
  118ARG    NH2  129   6.038   3.155   0.369  0.5375  0.4635  0.5860
  118ARG   HH21  130   6.087   3.241   0.392 -1.3702  0.9432  3.2858
  118ARG   HH22  131   5.972   3.158   0.293  1.4021  0.6068 -0.1813
  118ARG      C  132   6.185   3.349   0.849 -0.7805  0.2980  0.2478
  118ARG      O  133   6.284   3.409   0.807 -0.4731  0.0531  0.6108
  119LEU      N  134   6.060   3.374   0.809 -0.5550  0.0244 -0.6636
  119LEU      H  135   5.991   3.319   0.859  0.7358  0.7760  2.1736
  119LEU     CA  136   6.028   3.481   0.717  0.0576  0.4821 -0.3532
  119LEU     HA  137   6.107   3.487   0.642  3.7091  1.7199  3.2256
  119LEU     CB  138   5.895   3.447   0.650  0.0996 -0.1849 -0.1032
  119LEU    HB1  139   5.806   3.461   0.710  1.3705 -0.4494  1.9538
  119LEU    HB2  140   5.894   3.339   0.632  0.4920  0.0708 -1.8261
  119LEU     CG  141   5.870   3.532   0.526 -0.0964 -0.0606  0.0229
  119LEU     HG  142   5.959   3.566   0.474 -0.3435  0.6628  0.0590
  119LEU    CD1  143   5.795   3.455   0.418 -0.1984 -0.0844  0.1108
  119LEU   HD11  144   5.709   3.411   0.470 -0.6717 -0.0157 -0.5928
  119LEU   HD12  145   5.751   3.519   0.342 -2.5399 -1.3234  0.3229
  119LEU   HD13  146   5.857   3.381   0.367  1.3288 -0.1766  1.9618
  119LEU    CD2  147   5.775   3.647   0.561  0.5813  0.5956 -0.2613
  119LEU   HD21  148   5.682   3.605   0.600 -1.2009  2.6266 -2.1245
  119LEU   HD22  149   5.816   3.705   0.643  0.4748  1.0047 -0.4978
  119LEU   HD23  150   5.756   3.707   0.473  0.2346 -0.6354 -1.0578
  119LEU      C  151   6.033   3.620   0.779 -0.0172  0.3487 -0.0502
  119LEU      O  152   6.107   3.706   0.732  0.3225  0.0281 -0.1104
  120LYS      N  153   5.960   3.631   0.891 -0.7488 -0.0402 -0.4751
  120LYS      H  154   5.921   3.545   0.924 -0.2277  0.1780  0.7370
  120LYS     CA  155   5.961   3.748   0.976 -0.0676  0.0768 -0.6346
  120LYS     HA  156   5.905   3.828   0.927 -0.4709  0.1694 -0.0413
  120LYS     CB  157   5.903   3.716   1.114  0.4048  0.8603 -0.2448
  120LYS    HB1  158   5.902   3.803   1.179 -0.0806 -0.7453  2.0096
  120LYS    HB2  159   5.956   3.632   1.158 -0.8110 -0.4901 -1.2658
  120LYS     CG  160   5.755   3.687   1.093  0.4888  0.2392  0.0076
  120LYS    HG1  161   5.750   3.582   1.064  1.9987 -0.2124  1.2218
  120LYS    HG2  162   5.717   3.746   1.009 -0.8229 -0.9149 -0.2485
  120LYS     CD  163   5.671   3.711   1.217  0.4670  0.2391 -0.0068
  120LYS    HD1  164   5.568   3.711   1.181  0.8544 -2.5890 -1.3666
  120LYS    HD2  165   5.693   3.808   1.261  1.4746  0.5172 -1.0927
  120LYS     CE  166   5.697   3.604   1.323  0.3223  0.1543 -0.0564
  120LYS    HE1  167   5.804   3.613   1.345  0.6144 -2.9709  0.2823
  120LYS    HE2  168   5.682   3.505   1.280  0.7677  0.0263  0.0720
  120LYS     NZ  169   5.629   3.618   1.452 -0.3277  0.1817 -0.3985
  120LYS    HZ1  170   5.528   3.612   1.450 -0.3431  0.3339 -0.1506
  120LYS    HZ2  171   5.657   3.546   1.517 -0.7253 -0.6519 -1.1371
  120LYS    HZ3  172   5.653   3.706   1.496  1.4111 -0.3162 -0.2782
  120LYS      C  173   6.103   3.801   0.993 -0.0795  0.1635 -0.8027
  120LYS      O  174   6.127   3.916   0.955  0.1869  0.2682 -0.3250
  121LYS      N  175   6.196   3.723   1.047 -0.6132  0.3865  0.4719
  121LYS      H  176   6.163   3.634   1.079  0.7956 -0.8319 -1.2733
  121LYS     CA  177   6.328   3.766   1.090 -0.4113  0.2296  0.0088
  121LYS     HA  178   6.308   3.858   1.144 -0.5780  0.7245 -0.8711
  121LYS     CB  179   6.375   3.654   1.183 -0.9296 -0.0553 -0.0714
  121LYS    HB1  180   6.481   3.659   1.205 -1.3330  0.4331  2.0072
  121LYS    HB2  181   6.364   3.558   1.132 -0.9788  0.0954 -0.3478
  121LYS     CG  182   6.316   3.645   1.323  0.1576 -0.0651  0.3883
  121LYS    HG1  183   6.379   3.575   1.379  0.2829 -0.7089 -0.5314
  121LYS    HG2  184   6.216   3.603   1.322  0.4535 -0.8578  1.3531
  121LYS     CD  185   6.315   3.781   1.392 -0.7433  0.2064 -0.1536
  121LYS    HD1  186   6.216   3.819   1.366 -1.0344  3.2016  4.2034
  121LYS    HD2  187   6.389   3.852   1.355 -0.5112 -0.5537 -1.1787
  121LYS     CE  188   6.314   3.761   1.544 -0.8474  0.3613 -0.1338
  121LYS    HE1  189   6.416   3.733   1.570 -0.6261 -0.3273 -1.6462
  121LYS    HE2  190   6.268   3.665   1.567  0.6363 -0.5498 -0.8321
  121LYS     NZ  191   6.261   3.878   1.616 -0.5568  0.3126  0.1617
  121LYS    HZ1  192   6.170   3.895   1.575 -0.6810 -0.2273  0.2045
  121LYS    HZ2  193   6.267   3.863   1.715 -0.2467 -4.1968 -0.3420
  121LYS    HZ3  194   6.316   3.956   1.583 -0.1714  0.2475  0.6362
  121LYS      C  195   6.418   3.802   0.972 -0.6892  0.7797 -0.0405
  121LYS      O  196   6.508   3.883   0.993  0.0713 -0.1107  0.2173
  122ARG      N  197   6.403   3.739   0.856  0.3449  0.1471  0.1490
  122ARG      H  198   6.333   3.667   0.848 -1.1541  1.5773 -0.2146
  122ARG     CA  199   6.474   3.776   0.735  0.6117  0.2947  0.3521
  122ARG     HA  200   6.581   3.779   0.758  0.5498 -0.0958  0.7033
  122ARG     CB  201   6.460   3.658   0.640 -0.3098  0.2495  0.5379
  122ARG    HB1  202   6.499   3.683   0.541 -1.2029  2.4381  0.6750
  122ARG    HB2  203   6.355   3.631   0.625 -0.3250  1.1656 -1.3981
  122ARG     CG  204   6.535   3.534   0.688  0.1375  0.4206  0.2828
  122ARG    HG1  205   6.498   3.512   0.788 -2.0014  0.7214 -0.3976
  122ARG    HG2  206   6.642   3.551   0.705  0.3194 -0.9914  0.6471
  122ARG     CD  207   6.512   3.410   0.603  0.1916  0.3918  0.3109
  122ARG    HD1  208   6.409   3.411   0.568  0.2158  2.1479  0.2092
  122ARG    HD2  209   6.534   3.322   0.664  0.0807 -0.1066 -0.3641
  122ARG     NE  210   6.594   3.407   0.483 -0.0987  0.3340  0.1135
  122ARG     HE  211   6.559   3.431   0.391 -0.1573 -0.9055 -0.2020
  122ARG     CZ  212   6.726   3.383   0.496 -0.1112  0.1476 -0.0937
  122ARG    NH1  213   6.781   3.340   0.610 -0.2347 -0.2928 -0.1992
  122ARG   HH11  214   6.728   3.328   0.695 -0.8316  0.4712 -0.4537
  122ARG   HH12  215   6.879   3.318   0.599 -0.1783  0.6973 -2.0902
  122ARG    NH2  216   6.814   3.399   0.396  0.1461 -0.1606  0.0869
  122ARG   HH21  217   6.780   3.451   0.317  1.3871  1.4831  0.5884
  122ARG   HH22  218   6.914   3.393   0.413  0.0195 -2.1674  0.3646
  122ARG      C  219   6.424   3.909   0.679  0.1631 -0.0213 -0.0051
  122ARG      O  220   6.508   3.986   0.634  0.2764  0.1228  0.4428
  123ILE      N  221   6.296   3.943   0.689  0.1353 -0.1245 -0.0056
  123ILE      H  222   6.229   3.882   0.734 -2.4360  1.7691 -1.0513
  123ILE     CA  223   6.247   4.074   0.650 -0.1084 -0.2437 -0.1025
  123ILE     HA  224   6.273   4.100   0.548 -0.1794  2.8767  0.5936
  123ILE     CB  225   6.094   4.083   0.652 -0.0962  0.1535 -0.6886
  123ILE     HB  226   6.048   4.034   0.738  0.7048 -1.6215 -1.2216
  123ILE    CG2  227   6.036   4.224   0.658  0.1898  0.2425  0.1071
  123ILE   HG21  228   5.940   4.209   0.706  0.0734 -1.4179 -0.5588
  123ILE   HG22  229   6.095   4.294   0.718  0.5949 -1.3342  1.6173
  123ILE   HG23  230   6.014   4.277   0.566 -0.7076  0.6257  0.5330
  123ILE    CG1  231   6.033   4.007   0.535 -0.0959 -0.2096 -0.4534
  123ILE   HG11  232   6.051   3.900   0.550 -0.5046 -0.2289 -0.0603
  123ILE   HG12  233   6.084   4.038   0.445 -0.0127 -1.3242 -0.8083
  123ILE     CD  234   5.882   4.013   0.510 -0.0749 -0.5005 -0.6618
  123ILE    HD1  235   5.841   3.985   0.607  0.5595 -2.1336 -0.8340
  123ILE    HD2  236   5.841   4.109   0.478 -1.0518 -1.3665 -2.1313
  123ILE    HD3  237   5.844   3.944   0.435 -2.2039  1.5376 -1.5857
  123ILE      C  238   6.309   4.179   0.741 -0.1454 -0.2741 -0.0424
  123ILE      O  239   6.380   4.266   0.692 -0.0936 -0.1069  0.3276
  124PHE      N  240   6.288   4.168   0.872  0.5180 -0.4304  0.0537
  124PHE      H  241   6.231   4.091   0.903 -1.1398 -0.1935 -2.1570
  124PHE     CA  242   6.330   4.271   0.965 -0.1964 -0.1760  0.1037
  124PHE     HA  243   6.285   4.363   0.928 -1.2314 -0.6501  0.1564
  124PHE     CB  244   6.272   4.242   1.103 -0.2838  0.0711  0.1194
  124PHE    HB1  245   6.296   4.331   1.161 -1.2613  0.7482 -0.5038
  124PHE    HB2  246   6.313   4.149   1.145 -1.1169 -0.7376 -0.8015
  124PHE     CG  247   6.123   4.225   1.117 -0.2562  0.0591  0.4165
  124PHE    CD1  248   6.024   4.295   1.046  0.4063  0.4147 -0.1682
  124PHE    HD1  249   6.056   4.364   0.969 -0.2592  0.4605 -0.4072
  124PHE    CE1  250   5.888   4.265   1.058  0.5294 -0.0001  0.2050
  124PHE    HE1  251   5.817   4.318   0.997  0.7215  1.8609  1.5259
  124PHE     CZ  252   5.847   4.178   1.161 -0.2596  0.4727  0.2985
  124PHE     HZ  253   5.747   4.138   1.167  0.5013 -1.3563  1.8195
  124PHE    CE2  254   5.945   4.131   1.249  0.1333  0.5792 -0.0751
  124PHE    HE2  255   5.913   4.083   1.341  0.9241  2.0842  1.0329
  124PHE    CD2  256   6.082   4.150   1.228  0.3892 -1.2000 -0.1773
  124PHE    HD2  257   6.151   4.122   1.306 -0.4898 -2.1268  0.2949
  124PHE      C  258   6.481   4.292   0.972 -0.2371  0.2052 -0.1869
  124PHE      O  259   6.524   4.406   0.987  0.3048 -0.0436  0.1597
  125ALA      N  260   6.565   4.193   0.946  0.0302  0.3785  0.0141
  125ALA      H  261   6.531   4.098   0.950  0.1560  0.3713  1.4450
  125ALA     CA  262   6.706   4.209   0.917  0.0494 -0.1361 -0.1965
  125ALA     HA  263   6.764   4.265   0.992  2.9865  1.6015 -3.4526
  125ALA     CB  264   6.774   4.072   0.915  0.2240 -0.0590  0.2941
  125ALA    HB1  265   6.713   4.002   0.858 -0.2892  0.4635  0.1800
  125ALA    HB2  266   6.880   4.078   0.892  0.1657  1.3650  0.3234
  125ALA    HB3  267   6.782   4.029   1.015 -1.3801 -2.3153 -0.4601
  125ALA      C  268   6.738   4.283   0.788 -0.0181  0.0106 -0.1283
  125ALA      O  269   6.807   4.385   0.789 -0.1037  0.0676  0.6396
  126ALA      N  270   6.686   4.234   0.676  0.0454 -0.4841  0.0563
  126ALA      H  271   6.619   4.158   0.672  0.3769 -0.8115  0.6366
  126ALA     CA  272   6.707   4.297   0.547  0.0132  0.2415  0.4029
  126ALA     HA  273   6.815   4.291   0.530  0.5354  2.8902  2.1273
  126ALA     CB  274   6.626   4.216   0.447 -0.0319 -0.1913  0.7854
  126ALA    HB1  275   6.645   4.265   0.351 -2.2007  3.1606  1.8670
  126ALA    HB2  276   6.669   4.117   0.440 -0.4374 -0.3213 -0.0377
  126ALA    HB3  277   6.517   4.221   0.456 -0.2472  1.0171 -1.4834
  126ALA      C  278   6.675   4.446   0.552 -0.4709  0.1394  0.3456
  126ALA      O  279   6.742   4.527   0.489  0.2387 -0.7128 -0.0131
  127VAL      N  280   6.555   4.475   0.604 -0.5567  0.0961  0.1716
  127VAL      H  281   6.504   4.408   0.659 -2.7185  0.0773 -1.7157
  127VAL     CA  282   6.507   4.611   0.604  0.2163  0.3751 -0.2265
  127VAL     HA  283   6.516   4.650   0.502  2.1370 -0.8043 -0.5564
  127VAL     CB  284   6.357   4.617   0.628  0.1871  0.4465 -0.4246
  127VAL     HB  285   6.308   4.524   0.598 -1.4678  0.4291  2.0500
  127VAL    CG1  286   6.322   4.625   0.776  0.0740 -0.2408 -0.4123
  127VAL   HG11  287   6.342   4.725   0.816 -0.4616 -0.6294  0.9037
  127VAL   HG12  288   6.217   4.608   0.800 -0.1584  1.5521  0.0264
  127VAL   HG13  289   6.379   4.549   0.830 -2.3414 -0.1311  2.6062
  127VAL    CG2  290   6.282   4.736   0.567  0.0229  0.6381  0.1428
  127VAL   HG21  291   6.178   4.729   0.597 -0.0899 -0.7328 -0.5309
  127VAL   HG22  292   6.324   4.829   0.606 -0.3793  0.3948  1.1767
  127VAL   HG23  293   6.293   4.727   0.459  0.6850  0.1688  0.2362
  127VAL      C  294   6.585   4.715   0.684  0.4277  0.3678 -0.4233
  127VAL      O  295   6.541   4.829   0.695  0.0951  0.1920  0.0961
  128SER      N  296   6.696   4.671   0.745  0.0820 -0.0154 -0.0655
  128SER      H  297   6.717   4.573   0.749 -0.8509 -0.1987  0.8657
  128SER     CA  298   6.786   4.755   0.822  0.3186 -0.3830  0.0608
  128SER     HA  299   6.750   4.858   0.823  1.6952  0.1069  0.1411
  128SER     CB  300   6.773   4.719   0.969  0.2097 -0.1904  0.0984
  128SER    HB1  301   6.667   4.740   0.987 -0.4051 -3.1995  0.4501
  128SER    HB2  302   6.828   4.789   1.033  1.4104 -0.1635 -0.9198
  128SER     OG  303   6.798   4.583   0.997  0.1430 -0.1039  0.5950
  128SER     HG  304   6.744   4.533   0.935 -0.3665 -1.2043  1.8885
  128SER      C  305   6.931   4.759   0.778  0.2966 -0.2431 -0.0021
  128SER      O  306   7.015   4.829   0.833  0.3202 -0.3706  0.1246
  129GLU      N  307   6.966   4.683   0.673 -0.4029 -0.1195 -0.3246
  129GLU      H  308   6.894   4.629   0.627  1.3835 -2.0478 -0.9515
  129GLU     CA  309   7.091   4.691   0.601 -0.1424  0.8627  0.2195
  129GLU     HA  310   7.155   4.774   0.632  1.5565 -0.4186  0.2188
  129GLU     CB  311   7.158   4.555   0.616  0.1319  1.0365  0.5823
  129GLU    HB1  312   7.236   4.545   0.541 -0.2215 -0.6284  0.3971
  129GLU    HB2  313   7.088   4.473   0.604 -1.3788  2.4547 -0.9302
  129GLU     CG  314   7.231   4.560   0.750  0.8047 -0.3821  0.2803
  129GLU    HG1  315   7.174   4.611   0.827  0.4807 -0.0552 -0.1684
  129GLU    HG2  316   7.321   4.619   0.737 -0.5991  1.6813 -0.5400
  129GLU     CD  317   7.259   4.420   0.805 -0.1278 -0.5361  0.3783
  129GLU    OE1  318   7.296   4.325   0.733  0.2611 -0.4046  0.4012
  129GLU    OE2  319   7.242   4.403   0.928 -0.7286  0.5702  0.4630
  129GLU      C  320   7.064   4.721   0.454  0.0870  0.1895  0.0383
  129GLU      O  321   7.158   4.737   0.376  0.4401 -0.1367  0.3934
  130GLY      N  322   6.936   4.743   0.424  0.1498  0.3782 -0.0955
  130GLY      H  323   6.877   4.729   0.505  1.1095  1.4735  0.8268
  130GLY     CA  324   6.878   4.787   0.299 -0.3003  0.3639  0.1049
  130GLY    HA1  325   6.926   4.883   0.277  1.7488 -0.5043  0.5106
  130GLY    HA2  326   6.771   4.796   0.314  0.0782  1.5143  2.6115
  130GLY      C  327   6.895   4.702   0.174  0.2799 -0.0621  0.4690
  130GLY      O  328   6.905   4.752   0.062 -0.2126 -0.3052  0.3162
  131CYS      N  329   6.893   4.570   0.193 -0.1667 -0.0956  0.2170
  131CYS      H  330   6.856   4.544   0.284  1.2448  0.2300  0.9145
  131CYS     CA  331   6.899   4.475   0.084  0.0697 -0.0602  0.1982
  131CYS     HA  332   6.975   4.515   0.016  0.9803  1.3949  1.9729
  131CYS     CB  333   6.950   4.340   0.133 -0.2986 -0.1710  0.2757
  131CYS    HB1  334   6.925   4.262   0.061  1.4009 -3.3803  2.8668
  131CYS    HB2  335   6.910   4.313   0.231 -0.2391 -0.7560  0.1480
  131CYS     SG  336   7.128   4.345   0.162 -0.1869 -0.1826 -0.3915
  131CYS     HG  337   7.180   4.386   0.046  0.2056  1.5408  0.3544
  131CYS      C  338   6.775   4.463  -0.003  0.0082 -0.0421  0.2822
  131CYS      O  339   6.702   4.364  -0.007 -0.5612  0.3768  0.2573
  132VAL      N  340   6.758   4.561  -0.091 -0.3683 -0.4303 -0.0863
  132VAL      H  341   6.821   4.640  -0.083  0.8199 -1.4111  0.6895
  132VAL     CA  342   6.652   4.575  -0.189 -0.1824  0.1073 -0.2152
  132VAL     HA  343   6.557   4.605  -0.144  0.1596  0.8982  0.0001
  132VAL     CB  344   6.688   4.689  -0.284  0.1984  0.3556  0.2198
  132VAL     HB  345   6.743   4.642  -0.366  0.7074 -0.8407  1.2081
  132VAL    CG1  346   6.563   4.750  -0.346  0.0087 -0.1319  0.1193
  132VAL   HG11  347   6.492   4.673  -0.378 -0.5757  0.3532  0.2354
  132VAL   HG12  348   6.507   4.791  -0.262 -1.4136 -2.8063  0.6063
  132VAL   HG13  349   6.584   4.834  -0.412  1.9580  1.6317  2.7667
  132VAL    CG2  350   6.771   4.801  -0.223  0.2525  0.2396  0.3588
  132VAL   HG21  351   6.770   4.883  -0.295  2.4551  1.0856  1.2002
  132VAL   HG22  352   6.736   4.829  -0.123 -1.3591  2.2320 -0.6996
  132VAL   HG23  353   6.877   4.775  -0.223  0.0632 -0.5818  0.6546
  132VAL      C  354   6.613   4.451  -0.268 -0.1135 -0.0920  0.0612
  132VAL      O  355   6.494   4.426  -0.280 -0.0115 -0.2825 -0.5963
  133GLU      N  356   6.705   4.371  -0.322 -0.2664 -0.2337  0.0124
  133GLU      H  357   6.801   4.397  -0.303 -1.3052  3.3110  1.1406
  133GLU     CA  358   6.676   4.253  -0.402  0.2264 -0.2603 -0.1317
  133GLU     HA  359   6.603   4.276  -0.479  1.1179 -1.0964 -1.2551
  133GLU     CB  360   6.807   4.217  -0.472  0.3601 -0.2127  0.0902
  133GLU    HB1  361   6.836   4.310  -0.520 -1.7389  1.2483  1.4745
  133GLU    HB2  362   6.775   4.148  -0.551 -0.3499 -0.3201  0.4570
  133GLU     CG  363   6.918   4.160  -0.384  0.2644  0.1172  0.4286
  133GLU    HG1  364   6.902   4.053  -0.366 -1.1180  0.3043  0.4321
  133GLU    HG2  365   6.923   4.206  -0.286 -1.8114 -0.0313  0.6389
  133GLU     CD  366   7.049   4.171  -0.460  0.2780 -0.1158  0.4151
  133GLU    OE1  367   7.086   4.081  -0.539  0.0992  0.2433 -0.0857
  133GLU    OE2  368   7.116   4.274  -0.435 -0.4566  0.2687  0.8150
  133GLU      C  369   6.629   4.139  -0.313  0.5119 -0.6012 -0.4197
  133GLU      O  370   6.551   4.054  -0.357 -0.3756  0.1180 -0.2496
  134GLU      N  371   6.662   4.132  -0.184  0.1441 -0.2916 -0.3084
  134GLU      H  372   6.708   4.214  -0.146  0.1759 -0.5884  0.3019
  134GLU     CA  373   6.620   4.035  -0.085  0.0233  0.1901  0.1142
  134GLU     HA  374   6.624   3.937  -0.131 -1.4668 -0.3087  0.9940
  134GLU     CB  375   6.714   4.032   0.035  0.0737  0.4164  0.0828
  134GLU    HB1  376   6.673   3.979   0.121  0.3779 -1.2527 -0.7527
  134GLU    HB2  377   6.735   4.134   0.066 -0.2284  0.1547  1.1900
  134GLU     CG  378   6.850   3.972   0.001  0.2636  0.6043  0.5109
  134GLU    HG1  379   6.888   4.006  -0.095  0.4162  0.6333  0.5807
  134GLU    HG2  380   6.834   3.864  -0.007  2.6099  0.0523  2.0503
  134GLU     CD  381   6.968   3.980   0.097  0.2352 -0.9665  0.7116
  134GLU    OE1  382   6.952   4.003   0.219 -0.3376  0.2350  0.4290
  134GLU    OE2  383   7.085   3.965   0.056 -0.0059 -0.5066 -0.1553
  134GLU      C  384   6.477   4.069  -0.046 -0.0747 -0.3433  0.2184
  134GLU      O  385   6.397   3.978  -0.023  0.3747 -0.8117 -0.0336
  135LEU      N  386   6.444   4.198  -0.034  0.5014 -0.2189  0.4882
  135LEU      H  387   6.512   4.268  -0.058  0.7640 -1.2605 -2.1579
  135LEU     CA  388   6.311   4.232   0.011  0.3021 -0.0840 -0.1858
  135LEU     HA  389   6.280   4.177   0.100 -0.2792  1.9149  0.9228
  135LEU     CB  390   6.294   4.384   0.021 -0.2796 -0.1550 -0.0285
  135LEU    HB1  391   6.194   4.411  -0.012 -0.3446  3.4614  2.5638
  135LEU    HB2  392   6.365   4.429  -0.049 -0.9126 -1.7879 -1.8407
  135LEU     CG  393   6.310   4.451   0.157 -0.0118 -0.0555 -0.1081
  135LEU     HG  394   6.292   4.559   0.155  1.6505  0.2850  1.1760
  135LEU    CD1  395   6.209   4.400   0.259 -0.4013  0.6714 -0.1183
  135LEU   HD11  396   6.263   4.325   0.317  0.9844  0.5811 -1.4682
  135LEU   HD12  397   6.173   4.482   0.321  3.2378  0.4162  2.6739
  135LEU   HD13  398   6.125   4.344   0.217  0.9496 -2.4322  0.9865
  135LEU    CD2  399   6.452   4.433   0.208  0.2280  0.8199 -0.4410
  135LEU   HD21  400   6.514   4.448   0.120 -1.1031  0.2456 -1.5196
  135LEU   HD22  401   6.475   4.496   0.295 -4.2994  1.0990  0.8030
  135LEU   HD23  402   6.457   4.329   0.241  0.9966  0.9133 -0.2466
  135LEU      C  403   6.206   4.173  -0.082  0.1351 -0.1009  0.0114
  135LEU      O  404   6.112   4.109  -0.036 -0.2432 -0.0979 -0.7475
  136ARG      N  405   6.223   4.194  -0.213 -0.5453  0.0229 -0.0584
  136ARG      H  406   6.310   4.238  -0.240 -0.5897  0.2685  0.1958
  136ARG     CA  407   6.131   4.149  -0.315 -0.5455 -0.2208  0.0469
  136ARG     HA  408   6.042   4.209  -0.297  0.7040  1.0292  2.5482
  136ARG     CB  409   6.171   4.192  -0.456  0.9607  0.2050  0.5847
  136ARG    HB1  410   6.095   4.167  -0.530  0.2707 -0.0861  1.3751
  136ARG    HB2  411   6.267   4.152  -0.487  1.4619  1.5851  0.2783
  136ARG     CG  412   6.186   4.343  -0.471  0.0585  0.2721  0.2953
  136ARG    HG1  413   6.263   4.374  -0.401  0.2371  0.5904 -0.0360
  136ARG    HG2  414   6.095   4.394  -0.441  0.5100  0.5568  1.2042
  136ARG     CD  415   6.219   4.382  -0.615 -0.7006 -0.0888  0.0147
  136ARG    HD1  416   6.322   4.359  -0.645 -0.3658  1.4425 -0.1126
  136ARG    HD2  417   6.232   4.490  -0.618  0.5200 -0.2306 -2.0311
  136ARG     NE  418   6.127   4.342  -0.721 -0.2871 -0.2726 -0.2798
  136ARG     HE  419   6.140   4.248  -0.755 -0.3629 -0.1861 -0.5567
  136ARG     CZ  420   6.011   4.396  -0.763 -0.1147  0.1504 -0.2232
  136ARG    NH1  421   5.921   4.315  -0.820 -0.2131 -0.0283  0.1864
  136ARG   HH11  422   5.938   4.215  -0.824 -2.4484 -0.4935  0.8996
  136ARG   HH12  423   5.829   4.345  -0.850 -1.1682 -0.6545  2.2563
  136ARG    NH2  424   5.981   4.526  -0.755  1.2833  0.5185 -0.5377
  136ARG   HH21  425   6.053   4.594  -0.735 -0.4763  2.4553 -0.4330
  136ARG   HH22  426   5.902   4.561  -0.808  0.3369  0.9735  1.0904
  136ARG      C  427   6.098   4.000  -0.314  0.1573 -0.3800 -0.1675
  136ARG      O  428   5.979   3.975  -0.330  0.1490 -0.4560  0.0162
  137GLU      N  429   6.196   3.913  -0.288  0.6771  0.1918 -0.1614
  137GLU      H  430   6.287   3.955  -0.282  1.3530 -1.3778  1.4613
  137GLU     CA  431   6.184   3.773  -0.252  0.2118  0.2155 -0.2137
  137GLU     HA  432   6.140   3.710  -0.330  2.9035 -3.4190  0.9568
  137GLU     CB  433   6.317   3.706  -0.220  0.1551  0.3509  0.3232
  137GLU    HB1  434   6.307   3.597  -0.214 -1.2774  0.4341 -0.0764
  137GLU    HB2  435   6.359   3.757  -0.134  0.3643  0.1117  0.3661
  137GLU     CG  436   6.422   3.720  -0.330  0.0260 -0.0658  0.1421
  137GLU    HG1  437   6.445   3.825  -0.348 -0.1822 -0.2234 -1.0952
  137GLU    HG2  438   6.390   3.673  -0.423 -0.4170  0.3025  0.1068
  137GLU     CD  439   6.552   3.651  -0.291  0.1641  0.0846 -0.0512
  137GLU    OE1  440   6.553   3.558  -0.208  0.4128  0.3549  0.2514
  137GLU    OE2  441   6.651   3.681  -0.362  0.3453 -0.0436  0.1461
  137GLU      C  442   6.089   3.741  -0.137  0.4974  0.0146 -0.0331
  137GLU      O  443   5.985   3.677  -0.156  0.6650 -0.2851  0.0496
  138LEU      N  444   6.117   3.780  -0.013  0.1456 -0.4058  0.1810
  138LEU      H  445   6.205   3.829  -0.008 -1.0207  1.7926  0.5972
  138LEU     CA  446   6.034   3.763   0.105 -0.2685  0.2666 -0.0102
  138LEU     HA  447   6.029   3.659   0.138  1.9903  0.9657  2.9373
  138LEU     CB  448   6.094   3.842   0.221 -0.1284  0.2552 -0.0742
  138LEU    HB1  449   6.030   3.827   0.309 -2.1509 -2.0951 -1.8043
  138LEU    HB2  450   6.105   3.950   0.208 -0.3681  0.6756  2.6784
  138LEU     CG  451   6.229   3.787   0.264 -0.1495  0.2926  0.0410
  138LEU     HG  452   6.282   3.776   0.170 -1.1273 -1.6985 -0.3284
  138LEU    CD1  453   6.298   3.887   0.357  0.1147  0.1673 -0.0186
  138LEU   HD11  454   6.402   3.857   0.353  0.0367 -0.1210  0.1770
  138LEU   HD12  455   6.294   3.990   0.320  1.5405 -0.0670 -0.8873
  138LEU   HD13  456   6.264   3.873   0.459 -0.2383  2.1759  0.1876
  138LEU    CD2  457   6.222   3.659   0.347  0.1595  0.1320 -0.1794
  138LEU   HD21  458   6.169   3.586   0.285  2.2013 -1.9790  0.4153
  138LEU   HD22  459   6.323   3.622   0.363 -0.0254 -0.0702  0.5532
  138LEU   HD23  460   6.170   3.677   0.441 -0.3063  0.6497 -0.5294
  138LEU      C  461   5.886   3.793   0.080 -0.2276 -0.2351 -0.9095
  138LEU      O  462   5.800   3.708   0.101 -0.5312  0.2530 -0.1259
  139LEU      N  463   5.863   3.913   0.027 -0.4817  0.0123 -0.2479
  139LEU      H  464   5.944   3.963  -0.005 -0.3552 -2.2887 -4.1571
  139LEU     CA  465   5.733   3.963  -0.010 -0.3705  0.7838  0.3702
  139LEU     HA  466   5.671   3.951   0.079  1.2840 -3.0048  1.1847
  139LEU     CB  467   5.743   4.112  -0.043  0.0888  0.5783 -0.4458
  139LEU    HB1  468   5.669   4.130  -0.120  1.2232 -2.1534 -2.3298
  139LEU    HB2  469   5.841   4.133  -0.087  1.5971  1.8817  3.1066
  139LEU     CG  470   5.749   4.208   0.075  0.0328  0.2440 -0.1698
  139LEU     HG  471   5.746   4.309   0.033  1.0395  1.4338  2.3878
  139LEU    CD1  472   5.628   4.193   0.168  0.3779 -0.5478  0.1649
  139LEU   HD11  473   5.642   4.265   0.249  3.0402  0.0067 -0.6795
  139LEU   HD12  474   5.535   4.212   0.114 -0.5620 -0.7307  1.6818
  139LEU   HD13  475   5.627   4.100   0.224 -0.2797  0.2115  1.4573
  139LEU    CD2  476   5.883   4.209   0.149  0.2433  0.0285 -0.5514
  139LEU   HD21  477   5.873   4.279   0.231 -0.1251 -0.0761 -0.5033
  139LEU   HD22  478   5.905   4.108   0.184 -1.6821 -0.1993  0.1429
  139LEU   HD23  479   5.966   4.246   0.089 -1.0127  0.2606 -2.2423
  139LEU      C  480   5.656   3.884  -0.115  0.2063 -0.3204  0.7629
  139LEU      O  481   5.533   3.891  -0.112  0.2230  0.2249  0.3322
  140GLN      N  482   5.728   3.821  -0.208 -0.3148  0.1334  0.0400
  140GLN      H  483   5.827   3.835  -0.200 -0.2258 -1.4185  3.5280
  140GLN     CA  484   5.669   3.747  -0.318  0.4956  0.1149 -0.3865
  140GLN     HA  485   5.580   3.800  -0.351 -0.2573  1.2052  3.0702
  140GLN     CB  486   5.756   3.742  -0.444  0.5061  0.5783 -0.3981
  140GLN    HB1  487   5.832   3.665  -0.429 -0.3622 -0.3723 -0.7709
  140GLN    HB2  488   5.808   3.836  -0.463 -0.7066  0.9975 -1.8519
  140GLN     CG  489   5.688   3.689  -0.570  0.9990 -0.5307 -0.2020
  140GLN    HG1  490   5.612   3.761  -0.599  1.3615 -0.4747 -1.0165
  140GLN    HG2  491   5.643   3.591  -0.557 -1.4621  0.5515 -0.1291
  140GLN     CD  492   5.778   3.686  -0.693  0.2699 -0.2625 -0.7450
  140GLN    OE1  493   5.873   3.763  -0.707  0.0304  0.0957 -0.4475
  140GLN    NE2  494   5.746   3.600  -0.789 -0.2521 -0.4116 -0.4390
  140GLN   HE21  495   5.677   3.528  -0.771  0.1142 -1.0119 -1.3734
  140GLN   HE22  496   5.799   3.596  -0.875 -0.8162  0.1696 -0.8211
  140GLN      C  497   5.638   3.606  -0.268 -0.1560  0.4547  0.1803
  140GLN      O  498   5.534   3.552  -0.304  0.0962  0.3203 -0.3549
  141ASP      N  499   5.721   3.552  -0.178  0.0788  0.7218  0.1267
  141ASP      H  500   5.805   3.606  -0.159  0.5352  0.6369 -1.4585
  141ASP     CA  501   5.704   3.425  -0.111  0.4531  0.3225 -0.5179
  141ASP     HA  502   5.672   3.350  -0.183  0.5557  0.9841 -1.2712
  141ASP     CB  503   5.832   3.383  -0.039 -0.3583 -0.0807  0.7336
  141ASP    HB1  504   5.863   3.453   0.038  1.1862 -0.2672  0.3115
  141ASP    HB2  505   5.906   3.388  -0.119 -0.4444  2.3535  0.7316
  141ASP     CG  506   5.834   3.242   0.016 -0.2859 -0.3233  0.1160
  141ASP    OD1  507   5.783   3.152  -0.056 -0.5333 -0.0606 -0.0376
  141ASP    OD2  508   5.893   3.215   0.123 -0.4910  1.2596  0.6443
  141ASP      C  509   5.581   3.432  -0.021  0.5908 -0.2760 -0.2840
  141ASP      O  510   5.496   3.343  -0.013  0.4083 -0.0492  0.3412
  142LEU      N  511   5.569   3.544   0.051  0.3344 -0.5103  0.0406
  142LEU      H  512   5.651   3.603   0.056  0.5378 -0.8609  1.1327
  142LEU     CA  513   5.465   3.577   0.146  0.0446 -0.2130 -0.3817
  142LEU     HA  514   5.466   3.492   0.214  0.7801 -0.3361 -0.5421
  142LEU     CB  515   5.504   3.706   0.217 -0.2852 -0.1096 -0.3862
  142LEU    HB1  516   5.539   3.782   0.147 -1.9180 -0.8751 -2.1245
  142LEU    HB2  517   5.591   3.684   0.278  0.7043 -1.6759 -2.2434
  142LEU     CG  518   5.399   3.777   0.302 -0.0011  0.2301 -0.3190
  142LEU     HG  519   5.309   3.798   0.245  0.5083  3.1147 -0.2124
  142LEU    CD1  520   5.352   3.684   0.414  0.1960  0.1972 -0.2618
  142LEU   HD11  521   5.273   3.738   0.466  0.0093 -0.9698  0.6961
  142LEU   HD12  522   5.303   3.596   0.372 -2.3849  0.8303  1.2346
  142LEU   HD13  523   5.428   3.651   0.484 -0.6109 -1.2403 -0.0291
  142LEU    CD2  524   5.446   3.908   0.366 -0.6834  0.1845  0.2893
  142LEU   HD21  525   5.380   3.976   0.312 -2.2446 -0.3019  1.5021
  142LEU   HD22  526   5.404   3.911   0.466 -1.3100 -3.9228  0.3300
  142LEU   HD23  527   5.553   3.927   0.360 -0.2310 -2.2265 -0.1428
  142LEU      C  528   5.326   3.571   0.082 -0.2756  0.2277  0.2675
  142LEU      O  529   5.234   3.505   0.130 -0.1306 -0.2609 -0.1216
  143GLN      N  530   5.314   3.652  -0.023  0.4869  0.1281  0.0939
  143GLN      H  531   5.392   3.707  -0.056  0.5353  0.8125  1.2980
  143GLN     CA  532   5.183   3.669  -0.084  0.3710  0.1379  0.3427
  143GLN     HA  533   5.122   3.692   0.003 -2.4177 -0.1396 -1.4167
  143GLN     CB  534   5.170   3.787  -0.180  0.5475  0.1130  0.2846
  143GLN    HB1  535   5.214   3.869  -0.122 -0.6422  0.7189  0.3562
  143GLN    HB2  536   5.069   3.799  -0.220  1.5851  1.3178 -2.1768
  143GLN     CG  537   5.264   3.788  -0.300 -0.4536  0.4921 -0.5087
  143GLN    HG1  538   5.357   3.756  -0.253 -0.7859  4.2289  3.3724
  143GLN    HG2  539   5.279   3.891  -0.334 -2.1160  0.3122 -1.9113
  143GLN     CD  540   5.225   3.703  -0.420 -0.1176  0.1220 -0.3562
  143GLN    OE1  541   5.114   3.688  -0.469  0.0296  0.0465 -0.6661
  143GLN    NE2  542   5.311   3.611  -0.465  0.7244  0.9197 -0.3973
  143GLN   HE21  543   5.403   3.594  -0.426  0.7922 -1.2593 -1.3922
  143GLN   HE22  544   5.264   3.563  -0.540 -3.1448  1.6808  1.3206
  143GLN      C  545   5.123   3.542  -0.143  0.1037  0.3940  0.0581
  143GLN      O  546   5.001   3.531  -0.151  0.1993 -0.6025 -0.1293
  144ASP      N  547   5.210   3.447  -0.179 -0.1343  0.1697  0.0689
  144ASP      H  548   5.309   3.463  -0.188  0.5640 -4.0753 -2.9262
  144ASP     CA  549   5.169   3.317  -0.227  0.4956 -0.1712  0.4484
  144ASP     HA  550   5.090   3.337  -0.298  0.8820  1.3922  0.4403
  144ASP     CB  551   5.284   3.261  -0.311  0.3783  0.4017 -0.0989
  144ASP    HB1  552   5.368   3.239  -0.245  1.8017  1.7519 -1.3727
  144ASP    HB2  553   5.316   3.333  -0.386 -0.3835  0.0786 -0.7398
  144ASP     CG  554   5.242   3.134  -0.382  0.4756  0.1734  0.2484
  144ASP    OD1  555   5.166   3.132  -0.482  0.3202 -0.4550  0.3696
  144ASP    OD2  556   5.297   3.028  -0.344  0.1764 -0.1809 -0.2854
  144ASP      C  557   5.121   3.226  -0.114 -0.4811 -0.0749  0.1164
  144ASP      O  558   5.018   3.159  -0.121 -0.4942 -0.0729  0.2998
  145LEU      N  559   5.207   3.218  -0.012 -0.1227 -0.2308 -0.1941
  145LEU      H  560   5.295   3.268  -0.014  0.2312 -0.8032 -2.8202
  145LEU     CA  561   5.168   3.156   0.112 -0.2265  0.1424 -0.0371
  145LEU     HA  562   5.154   3.049   0.096 -3.5801  0.5007 -0.2492
  145LEU     CB  563   5.281   3.187   0.209 -0.3965 -0.1474  0.2570
  145LEU    HB1  564   5.300   3.294   0.203  1.4227 -0.4763 -0.6491
  145LEU    HB2  565   5.370   3.137   0.172 -0.5638  0.3296 -0.8121
  145LEU     CG  566   5.273   3.162   0.360  0.0836  0.3232  0.3622
  145LEU     HG  567   5.193   3.223   0.402  0.5558  1.2118 -0.0001
  145LEU    CD1  568   5.265   3.014   0.395  0.5996  0.2889  0.3466
  145LEU   HD11  569   5.356   2.964   0.360  0.9076  1.2900 -0.3451
  145LEU   HD12  570   5.258   3.007   0.503 -2.0176  0.4301  0.2439
  145LEU   HD13  571   5.181   2.974   0.338  0.2582  2.4658 -0.7836
  145LEU    CD2  572   5.405   3.201   0.426  0.2285 -0.3055  0.4549
  145LEU   HD21  573   5.398   3.199   0.535  1.4818  0.0072  0.5532
  145LEU   HD22  574   5.495   3.152   0.391 -0.1428  0.4122 -1.6686
  145LEU   HD23  575   5.420   3.308   0.412 -1.8279  0.1309  1.1552
  145LEU      C  576   5.034   3.202   0.170 -0.0284 -0.1074  0.6377
  145LEU      O  577   4.952   3.117   0.201 -0.0426 -0.2347  0.2529
  146CYS      N  578   4.999   3.331   0.172  0.1528 -0.0262 -0.4471
  146CYS      H  579   5.076   3.395   0.155  0.6289 -0.1426  1.0895
  146CYS     CA  580   4.871   3.392   0.198  0.2884  0.3166 -0.5765
  146CYS     HA  581   4.841   3.378   0.302 -2.0402  0.8201 -1.1162
  146CYS     CB  582   4.906   3.539   0.176 -0.3911  0.5099 -0.3965
  146CYS    HB1  583   4.810   3.591   0.172 -0.9816 -0.4546  0.7230
  146CYS    HB2  584   4.948   3.559   0.077 -0.7613  4.0170  0.0296
  146CYS     SG  585   5.003   3.600   0.315 -0.0758  0.3573 -0.5493
  146CYS     HG  586   5.118   3.582   0.249 -1.8148 -1.4296 -3.2493
  146CYS      C  587   4.752   3.331   0.125  0.3323  0.1119 -0.4761
  146CYS      O  588   4.643   3.329   0.180  0.5778 -0.2824 -0.0062
  147ARG      N  589   4.765   3.263   0.010 -0.1797 -0.0973 -0.4134
  147ARG      H  590   4.862   3.248  -0.017  0.7815  0.7233  2.2403
  147ARG     CA  591   4.657   3.196  -0.059 -0.2247 -0.0660 -0.3730
  147ARG     HA  592   4.564   3.248  -0.041 -2.1115 -3.3554  0.1892
  147ARG     CB  593   4.684   3.189  -0.209 -0.2328  0.1265 -0.3841
  147ARG    HB1  594   4.606   3.135  -0.263 -0.4281  2.4489 -2.6103
  147ARG    HB2  595   4.780   3.137  -0.215  0.0864  0.8448 -1.8356
  147ARG     CG  596   4.717   3.316  -0.287  0.5146  0.3793  0.3221
  147ARG    HG1  597   4.780   3.369  -0.217  2.0675  0.7822 -1.3118
  147ARG    HG2  598   4.625   3.365  -0.320 -2.1545 -3.4858  1.1854
  147ARG     CD  599   4.803   3.287  -0.410 -0.0364  0.0880 -0.0002
  147ARG    HD1  600   4.754   3.220  -0.481 -0.6386 -1.2477  1.5962
  147ARG    HD2  601   4.889   3.228  -0.379 -0.5131 -0.7165 -0.1598
  147ARG     NE  602   4.843   3.409  -0.479  0.6610 -0.1709 -0.0587
  147ARG     HE  603   4.880   3.489  -0.430  0.6664  0.3879 -0.9542
  147ARG     CZ  604   4.835   3.435  -0.611  0.4124 -0.0948 -0.0291
  147ARG    NH1  605   4.835   3.564  -0.645 -0.3834 -0.0948 -0.0581
  147ARG   HH11  606   4.832   3.630  -0.569 -0.5233 -0.6607  0.4299
  147ARG   HH12  607   4.840   3.601  -0.739 -5.0918  2.0227  0.2448
  147ARG    NH2  608   4.843   3.347  -0.711  0.3978 -0.1236 -0.0044
  147ARG   HH21  609   4.833   3.248  -0.691 -0.9710 -0.3720 -1.7155
  147ARG   HH22  610   4.835   3.381  -0.806  2.3719 -0.2832 -0.2717
  147ARG      C  611   4.632   3.058   0.002  0.2759 -0.1060 -0.2542
  147ARG      O  612   4.526   3.002  -0.022 -0.1472  0.5312  0.1117
  148ARG      N  613   4.714   3.001   0.090 -0.0302  0.4091  0.3711
  148ARG      H  614   4.791   3.052   0.132  0.2749  1.9978 -1.9563
  148ARG     CA  615   4.690   2.872   0.153  0.0264  0.1712 -0.0903
  148ARG     HA  616   4.626   2.814   0.087  0.3455 -0.5979  0.2665
  148ARG     CB  617   4.815   2.785   0.156  0.0322  0.1638 -0.5580
  148ARG    HB1  618   4.800   2.690   0.207 -1.3657  0.7572  0.1823
  148ARG    HB2  619   4.891   2.839   0.212 -0.1033 -2.3960  2.3485
  148ARG     CG  620   4.872   2.746   0.019  0.1375 -0.5681 -0.3113
  148ARG    HG1  621   4.803   2.689  -0.043 -1.4918  0.7484  0.2105
  148ARG    HG2  622   4.957   2.686   0.052 -0.2871 -0.3559  1.2775
  148ARG     CD  623   4.919   2.865  -0.064 -0.1005 -0.5913 -0.4816
  148ARG    HD1  624   4.963   2.934   0.008  1.0944 -2.6866  0.9156
  148ARG    HD2  625   4.831   2.909  -0.111 -2.9736 -1.9380  3.1044
  148ARG     NE  626   5.011   2.816  -0.166  0.5662 -0.0324 -0.1612
  148ARG     HE  627   5.109   2.823  -0.143 -0.1163  0.0559  3.3028
  148ARG     CZ  628   4.988   2.811  -0.298  0.1710  0.0648 -0.0976
  148ARG    NH1  629   5.077   2.834  -0.396 -0.4222  0.5979 -0.5193
  148ARG   HH11  630   5.157   2.889  -0.368  0.0729 -0.1155 -0.5197
  148ARG   HH12  631   5.052   2.801  -0.488  0.3770  0.2053 -0.6010
  148ARG    NH2  632   4.866   2.775  -0.339  0.4427 -0.5385 -0.3942
  148ARG   HH21  633   4.790   2.753  -0.276  0.6139  2.1604  0.9145
  148ARG   HH22  634   4.849   2.785  -0.438 -2.3300  1.0715  0.1478
  148ARG      C  635   4.624   2.886   0.289 -0.2385  0.4610 -0.2481
  148ARG      O  636   4.649   2.813   0.385  0.7859  0.1780 -0.7304
  149ARG      N  637   4.534   2.984   0.301 -0.5327  0.2040 -0.3479
  149ARG      H  638   4.529   3.045   0.221  2.4371 -0.2582 -1.0009
  149ARG     CA  639   4.455   3.035   0.412 -0.0600  0.1834 -0.0020
  149ARG     HA  640   4.448   2.960   0.491 -0.5575  0.1885 -0.0415
  149ARG     CB  641   4.527   3.156   0.470  0.5485 -0.2934  0.2540
  149ARG    HB1  642   4.482   3.240   0.417  0.8164  0.2241  0.8300
  149ARG    HB2  643   4.635   3.155   0.455  0.6404 -1.0239  0.9130
  149ARG     CG  644   4.504   3.186   0.618  0.1982  0.1327  0.1177
  149ARG    HG1  645   4.396   3.196   0.631  0.2581 -0.6445  1.4155
  149ARG    HG2  646   4.558   3.277   0.640  0.3514  0.1711 -0.4108
  149ARG     CD  647   4.548   3.081   0.721 -0.0868  0.0170  0.1240
  149ARG    HD1  648   4.591   3.132   0.807  1.1092  1.0377 -1.0312
  149ARG    HD2  649   4.609   3.008   0.668 -0.8173 -0.4715 -0.0577
  149ARG     NE  650   4.436   2.995   0.758 -0.3091  0.3096  0.1382
  149ARG     HE  651   4.351   3.046   0.779  0.9749  2.1342  1.1979
  149ARG     CZ  652   4.444   2.873   0.813  0.2706  0.7346  1.0244
  149ARG    NH1  653   4.328   2.823   0.858  0.0003  0.0879 -0.3237
  149ARG   HH11  654   4.250   2.886   0.873 -1.0307 -1.3785  0.7471
  149ARG   HH12  655   4.320   2.732   0.901  2.5672 -0.1384 -0.1846
  149ARG    NH2  656   4.559   2.807   0.833 -0.5114 -0.9298  0.1821
  149ARG   HH21  657   4.638   2.847   0.785 -0.0702 -2.8599 -0.8010
  149ARG   HH22  658   4.565   2.729   0.897 -0.2538 -0.7741  0.3446
  149ARG      C  659   4.312   3.072   0.376  0.1335  0.6268 -0.3208
  149ARG      O  660   4.286   3.079   0.256 -0.2432  0.0662 -0.2743
  150ARG      N  661   4.225   3.060   0.476  0.5231  0.0006 -0.0497
  150ARG      H  662   4.259   3.031   0.567  1.7962 -0.3596 -0.6201
  150ARG     CA  663   4.090   3.104   0.447  0.4994  0.2988  0.5017
  150ARG     HA  664   4.054   3.031   0.374 -1.6885  1.7641  0.0024
  150ARG     CB  665   4.007   3.085   0.575 -0.4202 -0.4336 -0.1827
  150ARG    HB1  666   4.037   3.168   0.640 -0.5040 -1.4393  1.1702
  150ARG    HB2  667   4.038   2.999   0.633 -1.4726 -1.6433 -1.3619
  150ARG     CG  668   3.855   3.088   0.583 -0.3971  0.4846  0.0204
  150ARG    HG1  669   3.815   3.174   0.529  0.1693  0.9935  0.3937
  150ARG    HG2  670   3.827   3.085   0.688 -0.9081 -1.7205 -0.1467
  150ARG     CD  671   3.786   2.965   0.527  0.2129  0.0572  0.1968
  150ARG    HD1  672   3.689   2.943   0.572 -0.0550 -1.9182 -1.2155
  150ARG    HD2  673   3.851   2.880   0.547  0.6453  0.1470 -0.7814
  150ARG     NE  674   3.776   2.980   0.382 -0.2888 -0.0216  0.2204
  150ARG     HE  675   3.796   3.068   0.336  0.8402 -0.1723  0.3890
  150ARG     CZ  676   3.699   2.896   0.312  0.7052 -0.2052 -0.6877
  150ARG    NH1  677   3.677   2.769   0.349  0.1175 -0.0125 -0.3510
  150ARG   HH11  678   3.716   2.720   0.429 -0.8461 -0.0295  0.1263
  150ARG   HH12  679   3.623   2.706   0.292  0.3780  0.4856 -1.1517
  150ARG    NH2  680   3.642   2.941   0.199 -0.5274  0.1589  0.0546
  150ARG   HH21  681   3.632   3.042   0.193 -1.4675 -0.0223 -2.6238
  150ARG   HH22  682   3.573   2.889   0.147  0.0033  2.4975 -3.2825
  150ARG      C  683   4.079   3.249   0.402 -0.0240 -0.0216 -0.4378
  150ARG      O  684   4.130   3.339   0.468 -0.2833 -0.5575  0.5237
  151GLY      N  685   4.014   3.269   0.287  0.2180 -0.0420 -0.5789
  151GLY      H  686   3.987   3.184   0.241 -0.8205  0.3149 -0.6501
  151GLY     CA  687   3.968   3.399   0.244  0.1491  0.1184 -0.0325
  151GLY    HA1  688   3.905   3.381   0.157  0.1329 -1.3053  0.2570
  151GLY    HA2  689   4.058   3.449   0.207  0.7731 -1.2934 -0.4795
  151GLY      C  690   3.894   3.479   0.351 -0.3051  0.0040 -0.2564
  151GLY      O  691   3.830   3.413   0.433  0.3303 -0.0657  0.1971
  152LEU      N  692   3.908   3.611   0.350 -0.1876 -0.0027  0.2793
  152LEU      H  693   3.960   3.647   0.271  0.1962 -0.0954  0.4879
  152LEU     CA  694   3.856   3.705   0.448 -0.3550  0.1607  0.0342
  152LEU     HA  695   3.868   3.809   0.418  2.7403 -0.1600 -0.1202
  152LEU     CB  696   3.704   3.693   0.457 -0.2857 -0.8568 -0.0041
  152LEU    HB1  697   3.678   3.776   0.523  1.8999 -0.8610  0.9649
  152LEU    HB2  698   3.679   3.596   0.500  0.8379 -1.8755 -1.5428
  152LEU     CG  699   3.624   3.716   0.329  0.5965 -0.7477 -0.5474
  152LEU     HG  700   3.520   3.712   0.362  0.7648 -0.1989  0.0610
  152LEU    CD1  701   3.636   3.857   0.272  0.4718 -0.4789  0.0840
  152LEU   HD11  702   3.632   3.931   0.352 -1.1785  0.1103 -0.5102
  152LEU   HD12  703   3.732   3.882   0.229  0.2374  0.7066  0.2271
  152LEU   HD13  704   3.553   3.871   0.203 -0.8173 -1.8139  1.2790
  152LEU    CD2  705   3.618   3.613   0.216  0.7278 -0.3468 -0.9182
  152LEU   HD21  706   3.629   3.513   0.258 -1.4841  0.0917  0.8864
  152LEU   HD22  707   3.524   3.615   0.161 -0.3978  1.1447  0.8954
  152LEU   HD23  708   3.705   3.627   0.152  1.6850 -0.5995  0.2785
  152LEU      C  709   3.932   3.702   0.579 -0.6707  0.5219  0.2268
  152LEU      O  710   3.937   3.806   0.645 -0.1727  0.6283  0.0237
  153ASP      N  711   3.997   3.591   0.616  0.0884  0.8279 -0.1628
  153ASP      H  712   3.970   3.512   0.559 -0.5362  0.6226  0.4019
  153ASP     CA  713   4.095   3.572   0.721 -0.3182  0.0960  0.0904
  153ASP     HA  714   4.060   3.622   0.811 -3.0562 -0.0829 -0.7899
  153ASP     CB  715   4.098   3.424   0.756 -1.0006  0.0327 -0.0944
  153ASP    HB1  716   4.180   3.374   0.704 -0.1190  3.4199 -2.2500
  153ASP    HB2  717   4.003   3.377   0.731 -0.8898 -0.1480 -0.1829
  153ASP     CG  718   4.118   3.404   0.906 -0.2362 -0.1817 -0.2193
  153ASP    OD1  719   4.073   3.487   0.988  0.5750  0.4294 -0.3817
  153ASP    OD2  720   4.171   3.297   0.943 -0.8008 -0.4962 -0.3138
  153ASP      C  721   4.233   3.623   0.682 -0.0106 -0.8665 -0.1001
  153ASP      O  722   4.300   3.675   0.771 -0.6454 -0.1021 -0.0690
  154VAL      N  723   4.272   3.618   0.555 -0.4136  0.2155 -0.2714
  154VAL      H  724   4.214   3.573   0.486  1.4522  0.3076 -2.0207
  154VAL     CA  725   4.409   3.643   0.513 -0.4528  0.2913 -0.3536
  154VAL     HA  726   4.474   3.573   0.565 -0.0698 -0.7232 -2.1046
  154VAL     CB  727   4.403   3.607   0.365  0.0711  0.1316 -0.3350
  154VAL     HB  728   4.361   3.507   0.376  1.6656 -0.4195  1.2484
  154VAL    CG1  729   4.310   3.682   0.270 -0.1786  0.2849  0.0280
  154VAL   HG11  730   4.344   3.655   0.169  2.0424 -2.1164  1.2895
  154VAL   HG12  731   4.207   3.647   0.269 -0.3906  0.8812 -0.9342
  154VAL   HG13  732   4.327   3.789   0.270 -0.1915  0.4153 -3.6925
  154VAL    CG2  733   4.546   3.589   0.314  0.0817  0.0266 -0.2667
  154VAL   HG21  734   4.607   3.511   0.359  2.3124  0.7954 -1.7757
  154VAL   HG22  735   4.546   3.572   0.206  0.8750  1.5998 -0.5469
  154VAL   HG23  736   4.600   3.682   0.331 -1.0926  1.4564 -3.4427
  154VAL      C  737   4.465   3.783   0.531  0.3867 -0.0209 -0.5206
  154VAL      O  738   4.587   3.790   0.548  0.2770  0.3574  0.1688
  155PRO      N  739   4.401   3.900   0.542  0.2377 -0.1012 -0.5436
  155PRO     CD  740   4.258   3.922   0.541  0.2585  0.0288 -0.7061
  155PRO    HD1  741   4.213   3.882   0.632 -0.4633  0.3845 -0.8982
  155PRO    HD2  742   4.203   3.874   0.460 -1.9481  0.0917  0.6678
  155PRO     CG  743   4.228   4.071   0.544 -0.1660 -0.0724  0.5504
  155PRO    HG1  744   4.181   4.091   0.640  2.1211  0.2296  1.6885
  155PRO    HG2  745   4.154   4.110   0.475 -0.0804 -0.3896  0.2801
  155PRO     CB  746   4.362   4.139   0.515 -0.5657  0.5517  0.1462
  155PRO    HB1  747   4.371   4.233   0.570  0.1349 -0.3732  1.6849
  155PRO    HB2  748   4.384   4.160   0.411 -0.8705  0.1062 -0.0081
  155PRO     CA  749   4.459   4.031   0.562 -0.8411  0.2829  0.0983
  155PRO     HA  750   4.540   4.038   0.490 -1.8872 -0.7804 -1.2343
  155PRO      C  751   4.498   4.045   0.709 -0.7318  0.1382  0.0823
  155PRO      O  752   4.590   4.120   0.741  0.0205 -0.7072 -0.0382
  156ASP      N  753   4.439   3.971   0.803 -0.1697 -0.2483  0.1371
  156ASP      H  754   4.362   3.913   0.774 -1.8434  2.1137 -0.4154
  156ASP     CA  755   4.478   3.977   0.943  0.2376  0.2231  0.0073
  156ASP     HA  756   4.510   4.078   0.965  1.2724  0.0676 -0.6960
  156ASP     CB  757   4.363   3.941   1.036  0.1346 -0.0842 -0.2341
  156ASP    HB1  758   4.334   3.839   1.012  2.1210 -0.9752  0.8988
  156ASP    HB2  759   4.279   4.002   1.003 -0.6202 -0.4855  0.8643
  156ASP     CG  760   4.394   3.968   1.183  0.0345 -0.1127 -0.2079
  156ASP    OD1  761   4.405   4.089   1.213  0.2348  0.0402 -0.8799
  156ASP    OD2  762   4.422   3.880   1.267  0.0787 -0.1048 -0.2144
  156ASP      C  763   4.599   3.887   0.967  0.1026  0.0281 -0.0407
  156ASP      O  764   4.681   3.925   1.050 -0.4201  0.0649  0.4725
  157PHE      N  765   4.607   3.778   0.891 -0.4932 -0.0699  0.0339
  157PHE      H  766   4.530   3.765   0.826 -0.4381 -1.3531  0.1861
  157PHE     CA  767   4.723   3.695   0.866 -0.1450  0.5196 -0.3084
  157PHE     HA  768   4.763   3.660   0.961  0.8361  1.0377 -0.5092
  157PHE     CB  769   4.679   3.580   0.776 -0.0636  0.6245 -0.4824
  157PHE    HB1  770   4.658   3.622   0.677 -1.1134 -1.6188 -1.2699
  157PHE    HB2  771   4.585   3.540   0.812 -0.2089  2.7088  1.7299
  157PHE     CG  772   4.775   3.463   0.785 -0.0587  0.6741  0.1600
  157PHE    CD1  773   4.773   3.382   0.899 -0.1445 -0.0862 -0.3731
  157PHE    HD1  774   4.704   3.414   0.976 -0.6789  0.7598 -1.1766
  157PHE    CE1  775   4.871   3.283   0.916  0.0313  0.1257 -0.1342
  157PHE    HE1  776   4.863   3.221   1.003 -1.7334  1.5481  0.7804
  157PHE     CZ  777   4.960   3.255   0.812 -0.3758  0.2001 -0.5108
  157PHE     HZ  778   5.027   3.169   0.817  0.4406  0.7983 -0.9429
  157PHE    CE2  779   4.964   3.344   0.704  0.2699  0.0966 -0.5780
  157PHE    HE2  780   5.029   3.323   0.620 -1.3496  0.0616 -1.8621
  157PHE    CD2  781   4.870   3.445   0.684 -0.3479 -0.3368  0.0564
  157PHE    HD2  782   4.879   3.519   0.605  0.9300 -2.0647 -1.5115
  157PHE      C  783   4.835   3.779   0.806  0.1999  0.0150 -0.3684
  157PHE      O  784   4.949   3.772   0.853  0.1949 -0.5310 -0.4307
  158LEU      N  785   4.810   3.854   0.698 -0.0897  0.2022 -0.1684
  158LEU      H  786   4.715   3.866   0.665 -0.9456 -0.4437  1.8793
  158LEU     CA  787   4.914   3.940   0.645 -0.0589  0.5383  0.4211
  158LEU     HA  788   5.001   3.885   0.610 -0.2886 -0.2419  1.0447
  158LEU     CB  789   4.849   4.021   0.533  0.0039  0.2929  0.2059
  158LEU    HB1  790   4.789   4.099   0.579 -1.2895 -0.6527  0.1915
  158LEU    HB2  791   4.792   3.944   0.481  1.6067 -2.4756  2.2476
  158LEU     CG  792   4.954   4.081   0.440  0.0501 -0.0887  0.0122
  158LEU     HG  793   5.055   4.050   0.467  0.9794  2.3728 -0.4242
  158LEU    CD1  794   4.956   4.047   0.291 -0.2913  0.6852 -0.1728
  158LEU   HD11  795   5.022   4.107   0.229  2.4821  1.1574  2.9434
  158LEU   HD12  796   4.996   3.946   0.282 -1.9735 -0.0533  0.2214
  158LEU   HD13  797   4.852   4.042   0.260 -1.6156 -0.5307  3.8379
  158LEU    CD2  798   4.963   4.233   0.445 -0.1394 -0.0923  0.4965
  158LEU   HD21  799   5.040   4.268   0.376 -1.8718  1.3061 -0.8374
  158LEU   HD22  800   4.875   4.267   0.391  1.0372  2.0490 -0.1896
  158LEU   HD23  801   4.961   4.267   0.549 -1.6917 -0.4302  0.5979
  158LEU      C  802   4.968   4.032   0.752 -0.3145 -0.2459  1.2355
  158LEU      O  803   5.089   4.053   0.755 -0.1790 -0.8587  0.2488
  159MET      N  804   4.891   4.090   0.844 -0.8754  0.2665  0.4511
  159MET      H  805   4.793   4.065   0.848 -0.8236  0.1777  2.2902
  159MET     CA  806   4.940   4.183   0.944  0.1818  0.0228  0.1646
  159MET     HA  807   5.011   4.255   0.903  1.3527 -1.1950 -0.0371
  159MET     CB  808   4.824   4.263   1.001  0.4535  0.3339  0.2807
  159MET    HB1  809   4.758   4.189   1.047  1.5352 -0.9891 -0.2524
  159MET    HB2  810   4.775   4.309   0.915  1.8923  1.9469  0.2533
  159MET     CG  811   4.868   4.371   1.100 -0.2238  0.2357  0.7016
  159MET    HG1  812   4.921   4.336   1.189  0.2980 -2.0777 -0.4212
  159MET    HG2  813   4.779   4.414   1.146  0.2166 -0.0501  1.8554
  159MET     SD  814   4.985   4.496   1.039 -0.2835  0.2735  0.6658
  159MET     CE  815   4.882   4.595   0.929 -0.2686  0.1667  0.5553
  159MET    HE1  816   4.912   4.700   0.933  1.6531 -0.3546  0.6036
  159MET    HE2  817   4.896   4.564   0.825  2.4964 -2.9859  1.7195
  159MET    HE3  818   4.779   4.582   0.963 -0.2674  0.7317  0.7928
  159MET      C  819   5.021   4.119   1.056  0.2929  0.6229  0.4272
  159MET      O  820   5.129   4.165   1.094  0.6111  0.4548 -0.2562
  160HIS      N  821   4.989   3.992   1.082  0.5180  0.3982 -0.3684
  160HIS      H  822   4.897   3.964   1.051  0.0748  0.0418  1.1570
  160HIS     CA  823   5.062   3.898   1.165  0.3951  0.0108 -0.7005
  160HIS     HA  824   5.076   3.943   1.263  0.5650  0.5257 -0.9614
  160HIS     CB  825   4.995   3.763   1.189  0.3061  0.1408 -0.1989
  160HIS    HB1  826   5.047   3.680   1.139  1.3078 -1.3542  3.0676
  160HIS    HB2  827   4.893   3.761   1.149  0.7994 -1.6140 -1.5408
  160HIS     CG  828   4.981   3.728   1.334  0.3214  0.2041 -0.1823
  160HIS    ND1  829   5.061   3.642   1.409  0.1317 -0.0807 -0.3030
  160HIS    CE1  830   5.003   3.635   1.529  0.1993  0.3921 -0.2416
  160HIS    HE1  831   5.038   3.571   1.609  2.0147  0.8233 -0.6391
  160HIS    NE2  832   4.899   3.719   1.537 -0.1447 -0.0147 -0.3844
  160HIS    HE2  833   4.824   3.700   1.603  0.1910 -3.7449 -0.8665
  160HIS    CD2  834   4.879   3.776   1.413 -0.3393 -0.5054 -0.5798
  160HIS    HD2  835   4.796   3.837   1.382  0.0658  0.2508 -0.2192
  160HIS      C  836   5.203   3.875   1.113  0.4524  0.1080 -0.5875
  160HIS      O  837   5.283   3.812   1.181  0.0701  0.0521 -0.1846
  161LYS      N  838   5.230   3.908   0.986  0.2484  0.8722 -0.4340
  161LYS      H  839   5.151   3.948   0.937 -1.9107 -1.5869  0.8111
  161LYS     CA  840   5.354   3.874   0.922  0.1851  0.3484 -0.2825
  161LYS     HA  841   5.414   3.807   0.984  0.5366  0.8478 -0.0815
  161LYS     CB  842   5.330   3.810   0.785  0.5219  0.0295 -0.1950
  161LYS    HB1  843   5.427   3.810   0.737  0.1068  1.5673 -1.1074
  161LYS    HB2  844   5.265   3.871   0.723 -1.4789 -2.4472 -0.6908
  161LYS     CG  845   5.266   3.672   0.795 -0.4423  0.4959  0.2120
  161LYS    HG1  846   5.178   3.662   0.731 -1.8454 -0.6416  2.1755
  161LYS    HG2  847   5.219   3.655   0.892 -3.5546  0.9868 -1.0600
  161LYS     CD  848   5.356   3.553   0.763 -0.4977  0.6651 -0.6028
  161LYS    HD1  849   5.372   3.533   0.657  0.3719 -0.4524 -0.2798
  161LYS    HD2  850   5.303   3.465   0.801 -0.8112  2.0915  2.5898
  161LYS     CE  851   5.486   3.549   0.842 -0.4822 -0.1871 -0.6623
  161LYS    HE1  852   5.460   3.572   0.945  3.4053 -1.5268  0.8236
  161LYS    HE2  853   5.546   3.631   0.802 -1.6630  0.7612 -0.5100
  161LYS     NZ  854   5.553   3.418   0.858 -0.9904 -0.3325  0.2884
  161LYS    HZ1  855   5.632   3.424   0.920 -0.8799 -1.2695  0.2529
  161LYS    HZ2  856   5.498   3.346   0.902 -0.9503  0.5178  1.8045
  161LYS    HZ3  857   5.571   3.374   0.770 -0.9504 -0.2188  0.2389
  161LYS      C  858   5.446   3.995   0.911  0.1371  0.3840 -0.2764
  161LYS      O  859   5.568   3.980   0.905  0.1598  0.4710  0.0148
  162LEU      N  860   5.388   4.115   0.923 -0.2141  0.1320  0.5408
  162LEU      H  861   5.289   4.102   0.906  0.0605 -0.8954 -0.4420
  162LEU     CA  862   5.439   4.248   0.902 -0.1552  0.0443  0.1337
  162LEU     HA  863   5.541   4.243   0.864 -0.4512  0.2030 -0.7058
  162LEU     CB  864   5.354   4.322   0.799 -0.0078 -0.2002 -0.1640
  162LEU    HB1  865   5.363   4.430   0.814  0.7078 -0.2546 -0.1661
  162LEU    HB2  866   5.247   4.309   0.818  0.0467 -1.3825 -0.5901
  162LEU     CG  867   5.381   4.313   0.649 -0.5524  0.7555 -0.3244
  162LEU     HG  868   5.311   4.381   0.599 -4.3244 -1.5198  1.4519
  162LEU    CD1  869   5.361   4.170   0.602 -0.4557  0.4944  0.4222
  162LEU   HD11  870   5.403   4.157   0.502 -1.2925 -0.4196  0.1662
  162LEU   HD12  871   5.409   4.100   0.670  0.8716 -0.9581 -1.8485
  162LEU   HD13  872   5.253   4.154   0.607 -0.1805 -2.2202 -0.5139
  162LEU    CD2  873   5.529   4.340   0.623 -0.4193  0.3059 -0.0394
  162LEU   HD21  874   5.554   4.442   0.655 -0.2473  0.6312 -1.1768
  162LEU   HD22  875   5.595   4.275   0.679 -3.7490 -0.9270  2.8428
  162LEU   HD23  876   5.541   4.333   0.515 -1.0169  0.1039 -0.0995
  162LEU      C  877   5.470   4.323   1.031 -0.4701 -0.1624  0.3292
  162LEU      O  878   5.530   4.430   1.021 -0.3384 -0.2382  0.3072
  163THR      N  879   5.446   4.259   1.145 -0.3944  0.0986  0.4914
  163THR      H  880   5.398   4.170   1.141 -1.7097  0.8381 -0.9392
  163THR     CA  881   5.456   4.309   1.281  0.4789  0.3286  0.3462
  163THR     HA  882   5.509   4.404   1.282  1.2763 -0.0967  2.0210
  163THR     CB  883   5.319   4.336   1.342  0.0358 -0.0790 -0.4467
  163THR     HB  884   5.332   4.372   1.444  1.0687  1.1638 -0.9944
  163THR    CG2  885   5.255   4.448   1.261  0.2398 -0.2778 -0.8830
  163THR   HG21  886   5.240   4.436   1.154 -3.4374  3.9393 -1.1511
  163THR   HG22  887   5.153   4.459   1.299  0.5067 -1.2254  0.1502
  163THR   HG23  888   5.303   4.544   1.281 -1.0416  0.9640 -3.2893
  163THR    OG1  889   5.250   4.213   1.341  0.1120 -0.1244 -0.1679
  163THR    HG1  890   5.215   4.203   1.252 -1.0580  0.3229  0.2189
  163THR      C  891   5.536   4.222   1.376  0.0274 -0.2555  0.1944
  163THR      O  892   5.543   4.100   1.362 -0.4129 -0.2501 -0.0868
  164ALA      N  893   5.595   4.286   1.477 -0.3093 -0.2058  0.3593
  164ALA      H  894   5.589   4.387   1.476  0.4845 -0.0919  2.3233
  164ALA     CA  895   5.643   4.215   1.594  0.3367 -0.8961 -0.3185
  164ALA     HA  896   5.706   4.131   1.564  2.1341 -0.4107  1.8284
  164ALA     CB  897   5.728   4.318   1.667 -0.0564 -0.7136 -0.1165
  164ALA    HB1  898   5.762   4.291   1.767  1.2204  2.6209  0.4973
  164ALA    HB2  899   5.822   4.341   1.617  0.0019 -0.5018  0.0883
  164ALA    HB3  900   5.671   4.409   1.686  0.5396 -0.4069  0.2351
  164ALA      C  901   5.527   4.163   1.678  0.0755  0.0298 -0.0997
  164ALA      O  902   5.415   4.207   1.653 -0.0301 -0.1035  0.1382
  165SER      N  903   5.542   4.064   1.766  0.3054 -0.4037 -0.6196
  165SER      H  904   5.637   4.030   1.778  0.6242  1.2651  3.3031
  165SER     CA  905   5.440   4.008   1.852  0.5940  0.2077  0.1359
  165SER     HA  906   5.345   4.006   1.800  0.8293 -1.0129 -0.2937
  165SER     CB  907   5.475   3.861   1.878 -0.2263 -0.0869 -0.3886
  165SER    HB1  908   5.395   3.818   1.939  0.4199 -1.0949 -0.2229
  165SER    HB2  909   5.567   3.850   1.936 -1.6722 -2.3839  1.6411
  165SER     OG  910   5.476   3.786   1.759  0.4404 -0.1858 -0.3218
  165SER     HG  911   5.388   3.749   1.756  1.1565 -2.0215 -3.1716
  165SER      C  912   5.424   4.071   1.990 -0.0247  0.0173  0.1534
  165SER      O  913   5.309   4.108   2.013 -0.0576 -0.3632  0.5921
  166ASP      N  914   5.528   4.096   2.070 -0.0342 -0.5314  0.3435
  166ASP      H  915   5.623   4.072   2.046  0.1755  0.4731  0.1222
  166ASP     CA  916   5.511   4.140   2.207 -0.2113 -0.1033  0.1888
  166ASP     HA  917   5.420   4.093   2.245 -1.2142  1.3189 -0.3693
  166ASP     CB  918   5.627   4.084   2.289  0.0208  0.0070 -0.0592
  166ASP    HB1  919   5.717   4.136   2.259 -1.8382  1.5057 -3.6209
  166ASP    HB2  920   5.639   3.977   2.275 -0.3299 -0.4044  2.3091
  166ASP     CG  921   5.592   4.106   2.436  0.8471 -0.0735  0.1524
  166ASP    OD1  922   5.508   4.029   2.488  0.7022  0.1358  0.2303
  166ASP    OD2  923   5.644   4.209   2.483  0.3617  0.0607  0.4078
  166ASP      C  924   5.492   4.290   2.221 -0.2240 -0.0810 -0.0545
  166ASP      O  925   5.404   4.334   2.294  0.4529  0.1460  0.6383
  167THR      N  926   5.543   4.368   2.125 -0.4075  0.0830 -0.0192
  167THR      H  927   5.592   4.321   2.050  0.4555  2.7255 -1.2353
  167THR     CA  928   5.513   4.505   2.090 -0.0977  0.1008 -0.2159
  167THR     HA  929   5.434   4.547   2.152 -0.0348  1.0620 -0.7691
  167THR     CB  930   5.635   4.598   2.096  0.0447 -0.1062  0.0850
  167THR     HB  931   5.663   4.597   2.202 -2.7550 -1.2199  0.9162
  167THR    CG2  932   5.759   4.548   2.022 -0.2465  0.0096 -0.4845
  167THR   HG21  933   5.753   4.520   1.917  1.7802 -1.1254 -0.3472
  167THR   HG22  934   5.832   4.627   2.036  1.3784 -1.3282 -1.1888
  167THR   HG23  935   5.801   4.465   2.078 -1.5054 -0.0580  0.4179
  167THR    OG1  936   5.600   4.730   2.061  0.7652  0.1490  0.3145
  167THR    HG1  937   5.652   4.799   2.103  0.0257  1.2004 -0.4588
  167THR      C  938   5.463   4.507   1.946 -1.1394 -0.8378  0.1266
  167THR      O  939   5.504   4.415   1.876  0.5499 -0.2393  0.2922
  168GLY      N  940   5.390   4.609   1.901  0.3307  0.2289  0.1023
  168GLY      H  941   5.360   4.677   1.969 -0.6210 -0.1564  0.0793
  168GLY     CA  942   5.326   4.613   1.771  0.3984 -0.3222  0.0509
  168GLY    HA1  943   5.231   4.667   1.774 -0.0278 -0.9386 -1.2562
  168GLY    HA2  944   5.307   4.507   1.754  0.9871 -1.0853  3.3849
  168GLY      C  945   5.399   4.688   1.661  0.2107  0.5945  0.5497
  168GLY      O  946   5.328   4.740   1.575 -0.3030 -0.5079  0.3015
  169LYS      N  947   5.532   4.682   1.657  0.1848  0.3249  0.0056
  169LYS      H  948   5.578   4.639   1.736  0.7360  0.6044 -0.1576
  169LYS     CA  949   5.620   4.749   1.563 -0.3737  0.8538 -0.1435
  169LYS     HA  950   5.583   4.852   1.565 -2.2970  0.2658 -1.8511
  169LYS     CB  951   5.761   4.759   1.620 -0.2502 -0.1860 -0.2582
  169LYS    HB1  952   5.800   4.667   1.663  0.3377 -0.0644 -0.5159
  169LYS    HB2  953   5.757   4.835   1.698 -3.0762 -0.9530  0.4480
  169LYS     CG  954   5.865   4.812   1.521 -0.1783 -0.0570 -0.1122
  169LYS    HG1  955   5.825   4.877   1.443  1.9255  0.4674 -0.8035
  169LYS    HG2  956   5.899   4.724   1.467  0.7409  0.1382  0.1324
  169LYS     CD  957   5.980   4.883   1.592 -0.4245  0.2748 -0.0396
  169LYS    HD1  958   5.947   4.972   1.646  2.0800  2.1120 -1.2910
  169LYS    HD2  959   6.051   4.923   1.518 -0.4146  1.5312  0.6208
  169LYS     CE  960   6.042   4.801   1.704 -0.3156  0.2922 -0.0874
  169LYS    HE1  961   6.080   4.708   1.660  0.4427 -0.0006  1.1397
  169LYS    HE2  962   5.975   4.776   1.786  0.9311 -1.6178  0.4486
  169LYS     NZ  963   6.159   4.872   1.758  0.3190 -0.3905 -0.5303
  169LYS    HZ1  964   6.215   4.916   1.686 -0.8703 -1.2390 -2.0275
  169LYS    HZ2  965   6.134   4.955   1.810 -0.0600 -0.3484 -0.7718
  169LYS    HZ3  966   6.218   4.815   1.816  0.9317 -1.0205 -1.7303
  169LYS      C  967   5.606   4.692   1.423  0.1965  0.2274  0.0524
  169LYS      O  968   5.602   4.570   1.407 -0.5227  0.3087 -0.4270
  170THR      N  969   5.613   4.776   1.319  0.2321 -0.3993 -0.4568
  170THR      H  970   5.627   4.874   1.339 -0.2105 -0.4519  0.1436
  170THR     CA  971   5.596   4.731   1.182 -0.3203 -0.3800 -0.3996
  170THR     HA  972   5.554   4.630   1.179 -1.4763  0.0879 -0.3925
  170THR     CB  973   5.501   4.816   1.098  0.1716  0.5692 -0.0134
  170THR     HB  974   5.502   4.785   0.994  0.9602  0.9221 -0.1130
  170THR    CG2  975   5.356   4.787   1.137  0.0363  0.8100 -0.3366
  170THR   HG21  976   5.343   4.785   1.246 -0.4382 -0.7541 -0.3963
  170THR   HG22  977   5.300   4.865   1.087  0.6318 -0.0923 -2.5084
  170THR   HG23  978   5.313   4.695   1.099  1.7289 -0.7724  1.3277
  170THR    OG1  979   5.536   4.952   1.097 -0.0414  0.6286  0.2738
  170THR    HG1  980   5.454   5.000   1.088 -0.9318 -1.0963 -1.4795
  170THR      C  981   5.728   4.729   1.106 -0.2523 -0.3679 -0.2816
  170THR      O  982   5.819   4.805   1.139 -0.4729 -0.3295  0.2480
  171CYS      N  983   5.736   4.654   0.996  0.1425  0.5632 -0.9022
  171CYS      H  984   5.674   4.574   1.002  0.3418  0.5089  1.8929
  171CYS     CA  985   5.843   4.660   0.899  0.8504 -0.0840 -0.1772
  171CYS     HA  986   5.932   4.612   0.939  1.0508 -0.4995 -1.0835
  171CYS     CB  987   5.807   4.572   0.779 -0.0516  0.9091 -0.6483
  171CYS    HB1  988   5.710   4.603   0.740  0.8542  3.7448 -0.8879
  171CYS    HB2  989   5.797   4.468   0.808  1.1166  0.4070 -1.9562
  171CYS     SG  990   5.940   4.588   0.658  0.3480 -0.7003 -0.4338
  171CYS     HG  991   5.929   4.720   0.640 -1.6772 -0.6163  1.0666
  171CYS      C  992   5.887   4.801   0.859  0.2556  0.3181  0.5676
  171CYS      O  993   6.005   4.830   0.848  0.3061 -0.1451 -0.1257
  172LEU      N  994   5.790   4.889   0.833  0.1114 -0.0576 -0.2074
  172LEU      H  995   5.696   4.855   0.828  0.9770 -2.9546  1.2631
  172LEU     CA  996   5.813   5.024   0.785  0.0247 -0.1070 -0.3886
  172LEU     HA  997   5.883   5.008   0.703  0.5495 -1.6360  0.3118
  172LEU     CB  998   5.685   5.083   0.726 -0.3212 -0.0876  0.3771
  172LEU    HB1  999   5.611   5.103   0.803 -0.3862  0.5441  0.1553
  172LEU    HB2 1000   5.643   5.016   0.652 -1.3755  1.4552 -0.4675
  172LEU     CG 1001   5.705   5.218   0.659 -0.0014 -0.5801 -0.5319
  172LEU     HG 1002   5.729   5.295   0.732  0.5503 -0.1509 -1.1536
  172LEU    CD1 1003   5.809   5.220   0.548 -0.3043  0.2318 -0.8141
  172LEU   HD11 1004   5.814   5.311   0.488 -2.0337  1.4697  0.8303
  172LEU   HD12 1005   5.912   5.203   0.582 -1.1477 -1.2064  1.1927
  172LEU   HD13 1006   5.791   5.137   0.478  0.4408  1.0358 -2.0038
  172LEU    CD2 1007   5.571   5.251   0.592 -0.3228 -0.3655  0.2086
  172LEU   HD21 1008   5.550   5.185   0.509 -0.4277  0.6994 -0.6306
  172LEU   HD22 1009   5.498   5.237   0.672  0.0162  2.4145  1.1217
  172LEU   HD23 1010   5.574   5.351   0.548 -0.4638 -0.3484  0.2380
  172LEU      C 1011   5.884   5.109   0.890 -0.0572  0.2392 -0.6096
  172LEU      O 1012   5.971   5.188   0.855  0.1092  0.4540  0.2643
  173MET      N 1013   5.842   5.100   1.016  0.4175  0.4382 -0.4334
  173MET      H 1014   5.791   5.018   1.046 -0.8480  1.0435 -0.8704
  173MET     CA 1015   5.907   5.170   1.125 -0.0202  0.1035  0.0486
  173MET     HA 1016   5.893   5.275   1.100 -0.3725 -0.1351 -0.7890
  173MET     CB 1017   5.838   5.134   1.256 -0.1736 -0.4814 -0.1896
  173MET    HB1 1018   5.888   5.177   1.343 -0.5076 -1.1548  0.3505
  173MET    HB2 1019   5.828   5.026   1.272  0.3464 -0.4045  0.7155
  173MET     CG 1020   5.695   5.187   1.269  0.0320 -0.0061  0.1785
  173MET    HG1 1021   5.642   5.172   1.175  0.0199 -2.2670  0.4900
  173MET    HG2 1022   5.701   5.294   1.290  2.3488  0.1573 -0.9499
  173MET     SD 1023   5.600   5.112   1.403 -0.0097 -0.2258  0.0264
  173MET     CE 1024   5.457   5.216   1.366  0.0275 -0.0771  0.3015
  173MET    HE1 1025   5.393   5.190   1.450  0.0720 -0.0562  0.3426
  173MET    HE2 1026   5.477   5.324   1.367  0.7428 -0.1867  1.8421
  173MET    HE3 1027   5.403   5.188   1.276  0.5499  1.8984 -0.6914
  173MET      C 1028   6.058   5.149   1.131 -0.0573 -0.2276 -0.1227
  173MET      O 1029   6.128   5.249   1.129  0.5705 -0.6547  0.2805
  174LYS      N 1030   6.100   5.023   1.119  0.3437 -0.0912 -0.1458
  174LYS      H 1031   6.038   4.945   1.105 -0.0916  0.0667  0.7959
  174LYS     CA 1032   6.242   4.993   1.122  0.3637  0.0194  0.1038
  174LYS     HA 1033   6.269   5.019   1.224 -2.2118 -0.8517  1.0924
  174LYS     CB 1034   6.264   4.842   1.111  0.0108  0.0119 -0.5492
  174LYS    HB1 1035   6.209   4.811   1.022  0.6000 -0.7359 -0.6592
  174LYS    HB2 1036   6.221   4.800   1.201 -0.3127  2.2082  0.3951
  174LYS     CG 1037   6.412   4.806   1.110 -0.0192 -0.1751  0.8139
  174LYS    HG1 1038   6.459   4.884   1.171  0.9456  1.1021 -1.4362
  174LYS    HG2 1039   6.453   4.812   1.009  0.4165 -2.4578  0.8145
  174LYS     CD 1040   6.440   4.669   1.171 -0.2014 -0.3809  0.4343
  174LYS    HD1 1041   6.541   4.634   1.149 -0.0086  1.3476 -1.8476
  174LYS    HD2 1042   6.364   4.597   1.139  0.1017 -1.3430  1.7979
  174LYS     CE 1043   6.431   4.684   1.322 -0.2946 -0.0761  0.4005
  174LYS    HE1 1044   6.422   4.585   1.367 -0.8303  0.0709  0.6264
  174LYS    HE2 1045   6.339   4.739   1.342  0.2283  1.1018 -0.4066
  174LYS     NZ 1046   6.549   4.749   1.379 -0.1215 -0.0406  0.0006
  174LYS    HZ1 1047   6.526   4.770   1.475 -1.0620 -0.0430 -0.2165
  174LYS    HZ2 1048   6.627   4.685   1.370  1.0213  1.2949 -0.1406
  174LYS    HZ3 1049   6.580   4.826   1.320  4.0753 -2.1331 -0.9192
  174LYS      C 1050   6.314   5.070   1.011  0.3511 -0.4461 -0.2312
  174LYS      O 1051   6.413   5.134   1.044  0.1265 -0.3095  0.1983
  175ALA      N 1052   6.271   5.049   0.887  0.0847 -0.5708 -0.1198
  175ALA      H 1053   6.191   4.988   0.879  0.0054 -0.7572  1.7972
  175ALA     CA 1054   6.314   5.121   0.768 -0.0027 -0.6647 -0.2081
  175ALA     HA 1055   6.405   5.074   0.731  0.5937  1.1028 -1.0881
  175ALA     CB 1056   6.218   5.109   0.650  0.0150  0.0425 -0.2970
  175ALA    HB1 1057   6.250   5.181   0.574  0.2974  0.7988  0.5212
  175ALA    HB2 1058   6.203   5.003   0.629  0.7594 -0.4470  1.4637
  175ALA    HB3 1059   6.124   5.155   0.682  0.9715 -0.4084  3.6162
  175ALA      C 1060   6.342   5.269   0.788 -0.2621 -0.4992 -1.0573
  175ALA      O 1061   6.450   5.321   0.759 -0.4600  0.1244 -0.7059
  176LEU      N 1062   6.248   5.343   0.847  0.3760 -0.3084 -0.2673
  176LEU      H 1063   6.163   5.301   0.884 -0.0009  0.7429  0.1204
  176LEU     CA 1064   6.268   5.481   0.887  0.3151 -0.4263  0.1779
  176LEU     HA 1065   6.324   5.529   0.807  3.6674 -0.8678  2.0852
  176LEU     CB 1066   6.128   5.536   0.916  0.2083 -0.2882 -0.5757
  176LEU    HB1 1067   6.127   5.616   0.990  1.4409 -0.5785 -0.2157
  176LEU    HB2 1068   6.069   5.458   0.962 -1.8886 -1.0838 -4.2440
  176LEU     CG 1069   6.051   5.600   0.801 -0.0709  0.2077 -0.1163
  176LEU     HG 1070   5.947   5.620   0.828 -0.9179 -2.6049 -0.9181
  176LEU    CD1 1071   6.127   5.727   0.763 -0.3713  0.5287  0.3434
  176LEU   HD11 1072   6.222   5.694   0.721 -1.0659 -0.8647 -0.2196
  176LEU   HD12 1073   6.071   5.782   0.688  0.1943 -0.6096 -0.9617
  176LEU   HD13 1074   6.137   5.791   0.851 -1.8634  0.1898  0.7930
  176LEU    CD2 1075   6.041   5.512   0.677  0.1946 -0.2578  0.1902
  176LEU   HD21 1076   5.976   5.559   0.603  1.8089  0.7751 -0.6303
  176LEU   HD22 1077   6.141   5.482   0.644 -0.1359 -1.3024  0.1167
  176LEU   HD23 1078   5.995   5.421   0.715 -0.6871  0.0971 -0.0070
  176LEU      C 1079   6.365   5.509   1.000 -0.1531  0.6142  0.3296
  176LEU      O 1080   6.419   5.619   1.004 -0.0374  0.5753 -0.2186
  177LEU      N 1081   6.389   5.409   1.085 -0.3810  0.1119 -0.1951
  177LEU      H 1082   6.328   5.329   1.080 -1.6595  1.1091 -1.7777
  177LEU     CA 1083   6.480   5.427   1.197  0.0915 -0.5064 -0.4698
  177LEU     HA 1084   6.466   5.527   1.238  2.1386  0.0492 -0.9985
  177LEU     CB 1085   6.456   5.336   1.316 -0.4254 -0.0833 -0.2436
  177LEU    HB1 1086   6.534   5.354   1.391  1.2583  0.8277 -2.1104
  177LEU    HB2 1087   6.453   5.230   1.289  0.7594 -0.3838  0.6892
  177LEU     CG 1088   6.331   5.378   1.393 -0.0974  0.2204  0.1304
  177LEU     HG 1089   6.251   5.390   1.320  2.3162  1.1312 -2.5753
  177LEU    CD1 1090   6.298   5.275   1.500  0.0336 -0.0818 -0.1178
  177LEU   HD11 1091   6.215   5.296   1.568 -1.3734 -1.5056 -1.3264
  177LEU   HD12 1092   6.279   5.182   1.446 -3.1556 -0.9627  2.2294
  177LEU   HD13 1093   6.385   5.246   1.559 -0.1750 -0.2786  0.0964
  177LEU    CD2 1094   6.360   5.507   1.468 -0.4912  0.4882 -0.1710
  177LEU   HD21 1095   6.280   5.533   1.538  1.4380 -0.3977  2.5366
  177LEU   HD22 1096   6.446   5.481   1.530 -0.2770 -1.2451 -1.1549
  177LEU   HD23 1097   6.372   5.596   1.406 -2.8649  1.2334  0.3491
  177LEU      C 1098   6.626   5.418   1.155  0.2475  0.5537 -0.1734
  177LEU      O 1099   6.718   5.491   1.192  0.0987  0.4070  0.4976
  178ASN      N 1100   6.646   5.307   1.085 -0.2592  0.4763 -0.1984
  178ASN      H 1101   6.560   5.263   1.054 -0.1404  1.0522 -1.3955
  178ASN     CA 1102   6.769   5.247   1.038 -0.5775  0.0555 -0.5113
  178ASN     HA 1103   6.852   5.279   1.102 -0.4109  2.3391 -1.7610
  178ASN     CB 1104   6.765   5.095   1.042  0.0490  0.0492  0.2463
  178ASN    HB1 1105   6.846   5.051   0.984 -1.5397 -0.8226 -1.4464
  178ASN    HB2 1106   6.671   5.066   0.995 -1.8103  1.9678  2.5323
  178ASN     CG 1107   6.755   5.046   1.186  0.2038  0.3661  0.3653
  178ASN    OD1 1108   6.650   5.007   1.237  0.4463 -0.1738  0.4530
  178ASN    ND2 1109   6.864   5.061   1.261  0.4122  0.3907  0.0569
  178ASN   HD21 1110   6.948   5.091   1.213  0.5881 -1.8757 -1.2451
  178ASN   HD22 1111   6.851   5.061   1.361 -0.4475  2.5123 -0.0233
  178ASN      C 1112   6.806   5.295   0.898 -0.2870  0.1504 -0.4054
  178ASN      O 1113   6.760   5.247   0.794 -0.5291 -0.0592 -0.2053
  179ILE      N 1114   6.886   5.401   0.899 -0.1629  0.0557  0.2500
  179ILE      H 1115   6.921   5.444   0.983  5.7894  0.2091 -1.7841
  179ILE     CA 1116   6.903   5.487   0.783 -0.3058 -0.1133  0.1035
  179ILE     HA 1117   6.810   5.479   0.728 -1.2096 -0.0957  1.5698
  179ILE     CB 1118   6.910   5.635   0.818 -0.1527 -0.1854  0.3873
  179ILE     HB 1119   6.990   5.644   0.891  0.3262  0.5107 -0.2105
  179ILE    CG2 1120   6.953   5.726   0.703  0.2959  0.7260  1.2577
  179ILE   HG21 1121   6.888   5.720   0.616 -0.9333 -2.8493  2.2213
  179ILE   HG22 1122   6.968   5.828   0.738  1.7363  0.3563  1.8015
  179ILE   HG23 1123   7.051   5.694   0.665 -0.1544  1.8644 -1.0807
  179ILE    CG1 1124   6.782   5.698   0.872 -0.2591 -0.1635  0.1118
  179ILE   HG11 1125   6.806   5.804   0.883 -1.5770  0.1663 -0.0372
  179ILE   HG12 1126   6.760   5.645   0.965  0.2728 -0.0752  0.2897
  179ILE     CD 1127   6.654   5.698   0.788 -0.1598  0.0944 -0.0412
  179ILE    HD1 1128   6.617   5.598   0.767 -2.0640  1.1916 -2.4108
  179ILE    HD2 1129   6.577   5.747   0.848 -0.2075 -0.3849  0.2949
  179ILE    HD3 1130   6.668   5.758   0.698  1.5490  1.2307  0.9010
  179ILE      C 1131   7.017   5.438   0.694 -0.0552 -0.1405  0.4362
  179ILE      O 1132   7.136   5.452   0.721  0.0808  0.1207 -0.2827
  180ASN      N 1133   6.981   5.360   0.591  0.7011  0.2971 -0.1604
  180ASN      H 1134   6.884   5.360   0.564  0.6499 -0.7735 -0.0026
  180ASN     CA 1135   7.069   5.314   0.485  0.7520 -0.0503  0.0300
  180ASN     HA 1136   7.171   5.304   0.521  1.6293  0.4449 -2.1502
  180ASN     CB 1137   7.016   5.178   0.439  0.5866 -0.0306  0.1580
  180ASN    HB1 1138   7.084   5.130   0.369 -0.2309 -0.3989 -0.3930
  180ASN    HB2 1139   6.925   5.200   0.384  0.7151  2.5407  0.8314
  180ASN     CG 1140   6.995   5.069   0.542 -0.2631  0.0724  0.0948
  180ASN    OD1 1141   6.886   5.011   0.546  0.1734 -0.7540  0.0928
  180ASN    ND2 1142   7.087   5.045   0.636  0.1210  0.1684 -0.2549
  180ASN   HD21 1143   7.176   5.091   0.639  0.3501 -0.3152  1.0503
  180ASN   HD22 1144   7.058   4.989   0.715  0.6440 -0.7213 -0.6769
  180ASN      C 1145   7.079   5.414   0.370 -0.3062  0.1801  0.1197
  180ASN      O 1146   7.004   5.511   0.369  0.2928  0.6486 -0.2060
  181PRO      N 1147   7.156   5.382   0.265 -0.1238  0.4614  0.1696
  181PRO     CD 1148   7.282   5.310   0.266  0.1012  0.8493  0.3621
  181PRO    HD1 1149   7.256   5.212   0.226  1.5040  1.4423 -2.2327
  181PRO    HD2 1150   7.337   5.293   0.359  1.9398  1.8205 -0.5074
  181PRO     CG 1151   7.368   5.385   0.165  0.5673 -0.0947  0.0483
  181PRO    HG1 1152   7.440   5.314   0.125 -0.9037 -1.1501 -0.8143
  181PRO    HG2 1153   7.420   5.470   0.210  0.2089  0.2977 -0.2690
  181PRO     CB 1154   7.267   5.428   0.059 -0.1449 -0.5330  0.5433
  181PRO    HB1 1155   7.267   5.347  -0.014  0.0300 -1.1372  1.1892
  181PRO    HB2 1156   7.308   5.518   0.014 -0.9464  0.2814  1.4108
  181PRO     CA 1157   7.143   5.458   0.142 -0.2813  0.2576  0.0624
  181PRO     HA 1158   7.140   5.565   0.160  0.1884  0.2596  0.1415
  181PRO      C 1159   7.018   5.418   0.064  0.1433  0.0330 -0.5046
  181PRO      O 1160   6.945   5.501   0.009  0.1202  0.1365 -0.3181
  182ASN      N 1161   6.988   5.288   0.070 -0.3428  0.1937  0.8478
  182ASN      H 1162   7.041   5.228   0.131 -1.5866 -0.1984  1.5859
  182ASN     CA 1163   6.879   5.221   0.001 -0.0017  0.2307  0.2653
  182ASN     HA 1164   6.884   5.248  -0.104 -0.0473 -0.4849  0.0778
  182ASN     CB 1165   6.904   5.071   0.005  0.5049  0.3060  0.0570
  182ASN    HB1 1166   6.834   5.035  -0.071  1.3335 -1.0493 -0.1107
  182ASN    HB2 1167   6.878   5.036   0.105  0.5740  0.4006  0.1066
  182ASN     CG 1168   7.047   5.034  -0.033  0.2350 -0.7743  0.0545
  182ASN    OD1 1169   7.132   5.031   0.055  0.9352 -0.1567 -0.5889
  182ASN    ND2 1170   7.075   5.033  -0.163 -0.7376  0.5310 -0.1862
  182ASN   HD21 1171   7.011   5.037  -0.241  1.1869 -0.2392 -1.9209
  182ASN   HD22 1172   7.174   5.023  -0.183 -0.8735 -0.7198 -0.2823
  182ASN      C 1173   6.737   5.252   0.045 -0.2642  0.5096 -0.7530
  182ASN      O 1174   6.636   5.201  -0.003 -0.4244 -0.0828  0.1729
  183THR      N 1175   6.718   5.326   0.155 -0.4083 -0.1252 -0.3436
  183THR      H 1176   6.802   5.370   0.189  0.1890 -0.5404 -1.2351
  183THR     CA 1177   6.588   5.366   0.204  0.0699  0.6331  0.3369
  183THR     HA 1178   6.538   5.290   0.265 -3.6351 -0.7135 -3.8423
  183THR     CB 1179   6.599   5.487   0.296 -0.7414  0.6617  0.4109
  183THR     HB 1180   6.500   5.529   0.311 -0.7140  1.1311 -0.6541
  183THR    CG2 1181   6.661   5.461   0.433  0.6610 -0.0315 -0.3214
  183THR   HG21 1182   6.619   5.370   0.477 -0.4080  0.7430  0.3374
  183THR   HG22 1183   6.770   5.462   0.433  0.6575  0.4259 -0.5020
  183THR   HG23 1184   6.629   5.537   0.505 -0.4542  1.3786 -2.2267
  183THR    OG1 1185   6.681   5.585   0.237 -0.0076 -0.1364  0.0820
  183THR    HG1 1186   6.769   5.585   0.275  0.5629 -0.4079 -1.1721
  183THR      C 1187   6.486   5.395   0.094  0.1780  0.2102  0.1221
  183THR      O 1188   6.382   5.330   0.093  0.1744  0.1870  0.8696
  184LYS      N 1189   6.523   5.481  -0.001  0.1541  0.3578  0.2455
  184LYS      H 1190   6.617   5.517   0.006 -0.4180  1.6756  1.8891
  184LYS     CA 1191   6.441   5.529  -0.110  0.2603  0.0545  0.0317
  184LYS     HA 1192   6.355   5.582  -0.068 -0.7141 -1.2974 -0.1719
  184LYS     CB 1193   6.517   5.628  -0.198 -0.0193 -0.0231 -0.3008
  184LYS    HB1 1194   6.445   5.657  -0.275 -1.4011  0.8797  1.2320
  184LYS    HB2 1195   6.604   5.569  -0.226  0.4628 -0.4957  2.0092
  184LYS     CG 1196   6.566   5.750  -0.119 -0.0042 -0.1015 -0.1884
  184LYS    HG1 1197   6.639   5.794  -0.187  0.3451  1.1979  1.0002
  184LYS    HG2 1198   6.628   5.716  -0.037  0.0404  0.6018  0.0724
  184LYS     CD 1199   6.455   5.844  -0.074  0.2961  0.0382  0.2663
  184LYS    HD1 1200   6.506   5.919  -0.014 -2.0421 -0.4080  3.0072
  184LYS    HD2 1201   6.383   5.789  -0.015  2.8626 -1.3906  2.2579
  184LYS     CE 1202   6.383   5.911  -0.192 -0.0083 -0.4074  0.1967
  184LYS    HE1 1203   6.340   5.839  -0.261  0.0896  0.2926 -0.6032
  184LYS    HE2 1204   6.460   5.964  -0.249 -1.5437 -0.5700 -2.1474
  184LYS     NZ 1205   6.279   6.009  -0.156 -0.2936 -0.5155 -0.3343
  184LYS    HZ1 1206   6.208   5.976  -0.092  1.7688 -2.8207  0.9438
  184LYS    HZ2 1207   6.319   6.089  -0.109 -1.6621 -0.7285  1.2900
  184LYS    HZ3 1208   6.235   6.051  -0.236 -0.8156 -1.5061 -0.5923
  184LYS      C 1209   6.381   5.420  -0.199  0.0401 -0.2333  0.5280
  184LYS      O 1210   6.273   5.445  -0.251  0.4258 -0.1875 -0.2515
  185GLU      N 1211   6.442   5.302  -0.206  0.1550 -0.1747  0.5333
  185GLU      H 1212   6.529   5.289  -0.156 -0.4382  0.9248  1.8937
  185GLU     CA 1213   6.391   5.194  -0.288  0.3446  0.0429  0.1243
  185GLU     HA 1214   6.334   5.237  -0.370  2.5516  1.6871 -0.6366
  185GLU     CB 1215   6.504   5.109  -0.347 -0.1697 -0.4909 -0.0949
  185GLU    HB1 1216   6.459   5.023  -0.397 -0.1005  0.1865 -1.3843
  185GLU    HB2 1217   6.573   5.082  -0.268  2.0155  2.0671 -1.0075
  185GLU     CG 1218   6.591   5.177  -0.452 -0.0884  0.1353  0.3776
  185GLU    HG1 1219   6.646   5.104  -0.510  0.1916  1.8065 -1.5909
  185GLU    HG2 1220   6.660   5.247  -0.405 -0.9878 -0.3933  2.5862
  185GLU     CD 1221   6.508   5.253  -0.555 -0.4674 -0.2362  0.4080
  185GLU    OE1 1222   6.403   5.205  -0.604 -0.3267  0.2153 -0.3447
  185GLU    OE2 1223   6.550   5.365  -0.592  0.3909 -0.6703  0.0544
  185GLU      C 1224   6.297   5.109  -0.204 -0.0967  0.2813 -0.1290
  185GLU      O 1225   6.191   5.077  -0.257  0.0694 -0.0295 -0.2725
  186ILE      N 1226   6.332   5.073  -0.080 -0.2782 -0.1195 -0.1929
  186ILE      H 1227   6.417   5.110  -0.039  0.1390 -1.2769  0.0258
  186ILE     CA 1228   6.244   4.991  -0.000 -0.4237 -0.4062 -0.6439
  186ILE     HA 1229   6.203   4.921  -0.073 -1.3782  1.3282 -1.8550
  186ILE     CB 1230   6.324   4.923   0.110 -0.6145  0.1058 -0.1803
  186ILE     HB 1231   6.258   4.855   0.164  2.3700 -2.9536 -0.0536
  186ILE    CG2 1232   6.432   4.839   0.042 -0.1823  0.1541  0.4401
  186ILE   HG21 1233   6.382   4.780  -0.035 -0.2599  0.9562 -0.1380
  186ILE   HG22 1234   6.499   4.912  -0.002 -2.3875  1.5764 -0.7207
  186ILE   HG23 1235   6.477   4.769   0.113 -0.0607 -0.4678 -0.2297
  186ILE    CG1 1236   6.383   5.033   0.198 -0.3135 -0.1668 -0.0364
  186ILE   HG11 1237   6.314   5.114   0.224  0.8464  1.4131 -1.6150
  186ILE   HG12 1238   6.465   5.066   0.134 -1.9633  0.1465 -2.1195
  186ILE     CD 1239   6.448   4.977   0.324  0.4529  0.1473 -0.2865
  186ILE    HD1 1240   6.531   4.920   0.283  1.3896  2.0559 -1.1788
  186ILE    HD2 1241   6.471   5.061   0.390  1.0900 -0.8278  0.7609
  186ILE    HD3 1242   6.378   4.909   0.372  0.8125 -0.9207 -1.2322
  186ILE      C 1243   6.121   5.064   0.052  0.0781 -0.4719  0.6784
  186ILE      O 1244   6.013   5.005   0.044  0.2134 -0.6241 -0.1914
  187VAL      N 1245   6.134   5.193   0.084  0.2223 -0.2382 -0.2970
  187VAL      H 1246   6.225   5.237   0.079  0.5150 -0.9359 -1.4579
  187VAL     CA 1247   6.016   5.274   0.106  0.4156 -0.0157 -0.0803
  187VAL     HA 1248   5.954   5.229   0.183  2.1441 -1.7776  0.3696
  187VAL     CB 1249   6.053   5.416   0.148  0.4251 -0.0271 -0.0497
  187VAL     HB 1250   6.109   5.463   0.067  0.2703 -2.1978 -1.4951
  187VAL    CG1 1251   5.925   5.495   0.170  0.3523  0.0014 -0.5782
  187VAL   HG11 1252   5.941   5.599   0.197  0.8199 -0.2949  0.2959
  187VAL   HG12 1253   5.871   5.512   0.076 -1.1768  0.4374  0.3516
  187VAL   HG13 1254   5.856   5.449   0.241  0.0240 -0.2172 -1.0322
  187VAL    CG2 1255   6.127   5.420   0.281 -0.6265  0.0970  0.5422
  187VAL   HG21 1256   6.122   5.524   0.312  2.4380  0.3235  0.6105
  187VAL   HG22 1257   6.067   5.366   0.354 -0.5741  0.1885  0.6548
  187VAL   HG23 1258   6.231   5.386   0.280 -0.7656 -0.4678 -2.5295
  187VAL      C 1259   5.921   5.274  -0.013 -0.0832  0.4441  0.3098
  187VAL      O 1260   5.801   5.275   0.014 -0.1442  0.7051  0.0306
  188ARG      N 1261   5.967   5.270  -0.138 -0.0227 -0.3617  0.3550
  188ARG      H 1262   6.068   5.276  -0.145 -0.0587  0.4813  0.4678
  188ARG     CA 1263   5.872   5.266  -0.248  0.4685 -0.3375 -0.0767
  188ARG     HA 1264   5.795   5.340  -0.226 -0.2999 -0.6939 -1.4310
  188ARG     CB 1265   5.947   5.290  -0.379 -0.0204 -0.3136 -0.3537
  188ARG    HB1 1266   6.043   5.238  -0.387  1.0257  0.9711  2.4822
  188ARG    HB2 1267   5.971   5.396  -0.380  3.2069 -0.9388 -1.6748
  188ARG     CG 1268   5.870   5.263  -0.508 -0.1005 -0.1607 -0.3390
  188ARG    HG1 1269   5.860   5.155  -0.522  0.6511 -0.2110 -0.5541
  188ARG    HG2 1270   5.922   5.297  -0.597 -3.7263  0.8113 -2.2739
  188ARG     CD 1271   5.733   5.328  -0.515  0.0337  0.1284 -0.3091
  188ARG    HD1 1272   5.688   5.321  -0.416 -1.0758 -1.8215 -0.9059
  188ARG    HD2 1273   5.675   5.266  -0.583  0.7722 -1.4933  0.4886
  188ARG     NE 1274   5.743   5.467  -0.560  0.6137  0.2141  0.0784
  188ARG     HE 1275   5.814   5.490  -0.628  0.7710  1.2541  0.5802
  188ARG     CZ 1276   5.670   5.571  -0.518 -0.1033 -0.0829 -0.4231
  188ARG    NH1 1277   5.701   5.696  -0.552  0.9530 -0.2219 -0.0139
  188ARG   HH11 1278   5.763   5.702  -0.632 -2.5833  1.5211 -2.9565
  188ARG   HH12 1279   5.660   5.781  -0.514  1.2564  0.2323 -0.6808
  188ARG    NH2 1280   5.552   5.552  -0.456  0.0858 -0.1612 -0.0870
  188ARG   HH21 1281   5.514   5.459  -0.459  2.0506 -1.0396  0.3853
  188ARG   HH22 1282   5.497   5.633  -0.432  0.9219  0.8032 -1.2646
  188ARG      C 1283   5.801   5.131  -0.252 -0.3503  0.0967 -0.3050
  188ARG      O 1284   5.679   5.121  -0.255 -0.3712  0.1723  0.1705
  189ILE      N 1285   5.880   5.024  -0.252 -0.1228  0.2551  0.4752
  189ILE      H 1286   5.976   5.052  -0.235 -0.0978 -0.3323  1.4291
  189ILE     CA 1287   5.839   4.885  -0.252  0.0402  0.2053  0.8595
  189ILE     HA 1288   5.795   4.864  -0.350  2.8457  1.9328 -0.8892
  189ILE     CB 1289   5.966   4.801  -0.242  0.1924  0.3815  0.4232
  189ILE     HB 1290   6.016   4.851  -0.160 -1.9560  2.5607  0.5046
  189ILE    CG2 1291   5.935   4.656  -0.204 -0.0166  0.2746 -0.1402
  189ILE   HG21 1292   5.854   4.611  -0.262  1.1161 -0.1363 -1.4542
  189ILE   HG22 1293   6.010   4.582  -0.230  0.4942  0.8213 -0.2366
  189ILE   HG23 1294   5.913   4.660  -0.097  1.0185  2.9792  0.0649
  189ILE    CG1 1295   6.050   4.811  -0.369  0.0615 -0.2104  0.2841
  189ILE   HG11 1296   6.064   4.915  -0.399 -1.5247 -0.1175 -0.2035
  189ILE   HG12 1297   5.992   4.758  -0.444  0.2094 -1.5666  1.1043
  189ILE     CD 1298   6.192   4.756  -0.354  0.4702  0.8786  0.5598
  189ILE    HD1 1299   6.235   4.785  -0.258  2.2083 -1.0315  0.4313
  189ILE    HD2 1300   6.192   4.647  -0.362 -0.1268  0.9649 -0.7978
  189ILE    HD3 1301   6.253   4.792  -0.436  1.5764  0.5575  1.2248
  189ILE      C 1302   5.735   4.851  -0.147 -0.5542  0.3686  0.3309
  189ILE      O 1303   5.636   4.782  -0.170 -0.4880  0.2948  0.2705
  190LEU      N 1304   5.759   4.894  -0.023  0.2272 -0.0724  0.3400
  190LEU      H 1305   5.849   4.935  -0.004 -0.4421  1.3824  0.4940
  190LEU     CA 1306   5.672   4.871   0.091 -0.1841 -0.0408  0.0310
  190LEU     HA 1307   5.655   4.764   0.084 -0.3375 -0.0071 -0.1255
  190LEU     CB 1308   5.745   4.904   0.221 -0.5050  0.4250  0.0958
  190LEU    HB1 1309   5.675   4.949   0.291  0.0531  0.1511  0.8357
  190LEU    HB2 1310   5.823   4.976   0.197  0.3010 -0.6927 -0.7229
  190LEU     CG 1311   5.817   4.789   0.289 -0.5415  0.0001 -0.5715
  190LEU     HG 1312   5.885   4.828   0.365 -0.5288 -0.2728 -0.4405
  190LEU    CD1 1313   5.717   4.688   0.345 -0.2905 -0.3988 -0.8409
  190LEU   HD11 1314   5.761   4.611   0.409  0.1347  0.6649  0.1665
  190LEU   HD12 1315   5.645   4.740   0.408  0.7069  1.0493 -0.8660
  190LEU   HD13 1316   5.659   4.640   0.265 -2.3249  0.3939  0.0847
  190LEU    CD2 1317   5.904   4.718   0.186  0.3545 -0.3093  0.3745
  190LEU   HD21 1318   5.973   4.785   0.136  1.4423 -1.7470 -0.1260
  190LEU   HD22 1319   5.961   4.639   0.236 -0.7259 -1.8776 -0.7606
  190LEU   HD23 1320   5.832   4.675   0.116 -1.9258  1.0509  1.7440
  190LEU      C 1321   5.535   4.934   0.069  0.0493  0.4731  0.0403
  190LEU      O 1322   5.433   4.867   0.083 -0.0106  0.5087 -0.2135
  191LEU      N 1323   5.526   5.062   0.031  0.2036  0.7558  0.9309
  191LEU      H 1324   5.612   5.114   0.020  0.2388  0.8362  1.5517
  191LEU     CA 1325   5.404   5.123  -0.019  0.2286 -0.0467 -0.1258
  191LEU     HA 1326   5.337   5.126   0.066 -0.8715  1.0375 -1.0087
  191LEU     CB 1327   5.440   5.263  -0.067  0.6183 -0.1254 -0.0758
  191LEU    HB1 1328   5.377   5.290  -0.152 -1.4498 -0.8827  1.1186
  191LEU    HB2 1329   5.546   5.270  -0.088  0.5358 -0.3810 -0.6024
  191LEU     CG 1330   5.399   5.370   0.034 -0.4555 -0.0241 -0.5960
  191LEU     HG 1331   5.435   5.467   0.000  1.0416  0.4717  2.1512
  191LEU    CD1 1332   5.248   5.385   0.042 -0.4317 -0.0292 -0.1064
  191LEU   HD11 1333   5.226   5.464   0.114  1.8194  1.1226 -0.6117
  191LEU   HD12 1334   5.207   5.414  -0.055 -1.8947 -2.2522 -0.2471
  191LEU   HD13 1335   5.196   5.292   0.067  0.8641 -0.2785  1.8528
  191LEU    CD2 1336   5.457   5.349   0.174 -0.5697  0.7542 -0.4307
  191LEU   HD21 1337   5.427   5.431   0.240 -0.6105 -0.5876  1.2626
  191LEU   HD22 1338   5.435   5.255   0.224  0.7730 -0.4720 -2.0639
  191LEU   HD23 1339   5.564   5.360   0.162 -0.6509  1.1198 -0.8748
  191LEU      C 1340   5.338   5.043  -0.131 -0.0084  0.7358 -0.5503
  191LEU      O 1341   5.219   5.013  -0.127  0.1864  0.0089  0.1794
  192ALA      N 1342   5.410   4.999  -0.234 -0.3376 -0.1425 -0.4118
  192ALA      H 1343   5.500   5.044  -0.244  0.3352 -0.7264  2.2266
  192ALA     CA 1344   5.358   4.923  -0.346  0.1715 -0.4887 -0.4180
  192ALA     HA 1345   5.277   4.972  -0.399 -1.1469 -0.4207  1.5424
  192ALA     CB 1346   5.474   4.895  -0.441  0.4817  0.3978 -0.3082
  192ALA    HB1 1347   5.518   4.986  -0.482 -0.3839  0.0529 -2.0783
  192ALA    HB2 1348   5.557   4.844  -0.393  0.3657  0.4441 -0.0564
  192ALA    HB3 1349   5.438   4.836  -0.525 -2.2157 -2.3514  2.5084
  192ALA      C 1350   5.308   4.788  -0.295 -0.2463 -0.0480  0.3517
  192ALA      O 1351   5.211   4.738  -0.352  0.2719 -0.7348  0.0627
  193PHE      N 1352   5.358   4.729  -0.186  0.2682  0.3306  0.3215
  193PHE      H 1353   5.430   4.775  -0.132  0.4500  1.2538 -0.6612
  193PHE     CA 1354   5.296   4.610  -0.132  0.3202  0.0869 -0.1494
  193PHE     HA 1355   5.254   4.553  -0.214  0.1614 -0.5114  0.3403
  193PHE     CB 1356   5.398   4.532  -0.048  0.2752 -0.1315 -0.2990
  193PHE    HB1 1357   5.421   4.581   0.046 -0.0399 -0.3771 -0.0898
  193PHE    HB2 1358   5.493   4.519  -0.100 -1.0871 -1.3813 -2.6655
  193PHE     CG 1359   5.348   4.394  -0.013  0.2852  0.0366  0.3845
  193PHE    CD1 1360   5.330   4.298  -0.113 -0.6654  0.6510 -0.0533
  193PHE    HD1 1361   5.350   4.318  -0.217 -0.9796 -0.8364 -0.4221
  193PHE    CE1 1362   5.293   4.172  -0.065  0.0329  0.4891  0.0655
  193PHE    HE1 1363   5.278   4.084  -0.125  1.2131 -0.6104  1.3242
  193PHE     CZ 1364   5.268   4.146   0.071 -0.3709 -0.0009 -0.1006
  193PHE     HZ 1365   5.245   4.045   0.102 -1.2580  0.8172  2.0313
  193PHE    CE2 1366   5.278   4.246   0.168 -0.0049 -0.1060 -0.0270
  193PHE    HE2 1367   5.245   4.230   0.270  0.3525  1.6206  0.3782
  193PHE    CD2 1368   5.317   4.372   0.122 -0.4094  0.1221  0.2446
  193PHE    HD2 1369   5.323   4.445   0.200 -0.1136 -1.7700  2.0863
  193PHE      C 1370   5.168   4.638  -0.055  0.0879 -0.1880 -0.4401
  193PHE      O 1371   5.072   4.560  -0.056  0.1006 -0.2330  0.7897
  194ALA      N 1372   5.165   4.748   0.019 -0.0389 -0.3910 -0.1410
  194ALA      H 1373   5.253   4.795   0.035 -0.4438  1.1526 -2.0257
  194ALA     CA 1374   5.050   4.800   0.090  0.1673 -0.1064 -0.0130
  194ALA     HA 1375   5.014   4.728   0.164  0.9248 -1.2710 -0.7564
  194ALA     CB 1376   5.102   4.909   0.184  0.1256 -0.1499  0.0607
  194ALA    HB1 1377   5.149   4.986   0.122 -2.4885  0.1814 -1.6960
  194ALA    HB2 1378   5.022   4.948   0.246 -1.3992  0.8070 -2.3391
  194ALA    HB3 1379   5.172   4.857   0.249  0.9245  0.5607 -0.2207
  194ALA      C 1380   4.939   4.842  -0.005 -0.0900  0.1039  0.3752
  194ALA      O 1381   4.822   4.829   0.031 -0.0198 -0.3861  0.4328
  195GLU      N 1382   4.977   4.878  -0.128 -0.2741 -0.5553  0.1234
  195GLU      H 1383   5.075   4.899  -0.142 -0.0306 -0.8131  1.3546
  195GLU     CA 1384   4.886   4.917  -0.234  0.3431  0.1535 -0.1481
  195GLU     HA 1385   4.818   4.991  -0.192 -0.8287 -0.1398 -1.4632
  195GLU     CB 1386   4.963   4.994  -0.341  0.1050 -0.1604 -0.5479
  195GLU    HB1 1387   5.057   4.942  -0.357  0.0192 -0.7702  0.8211
  195GLU    HB2 1388   4.998   5.090  -0.301 -1.5192  1.0307 -1.8377
  195GLU     CG 1389   4.898   5.049  -0.468 -0.0193  0.2502 -0.3065
  195GLU    HG1 1390   4.839   4.967  -0.509  0.4282 -0.2675  0.0747
  195GLU    HG2 1391   4.975   5.062  -0.544  0.4393 -3.5237 -0.6306
  195GLU     CD 1392   4.816   5.175  -0.439 -0.6566 -0.3518  0.5669
  195GLU    OE1 1393   4.867   5.267  -0.372 -1.0986  0.2544  0.0737
  195GLU    OE2 1394   4.693   5.170  -0.461 -0.6534  0.0191  0.4613
  195GLU      C 1395   4.802   4.803  -0.290  0.6209  0.4302 -1.1517
  195GLU      O 1396   4.682   4.825  -0.306  0.3248 -0.3347 -0.0295
  196GLU      N 1397   4.856   4.684  -0.313 -0.0079 -0.1308  0.2192
  196GLU      H 1398   4.956   4.675  -0.302 -0.1495 -1.8989  0.4344
  196GLU     CA 1399   4.785   4.582  -0.388  0.0810  0.1821 -0.2871
  196GLU     HA 1400   4.747   4.629  -0.479  1.9299  1.6582 -0.3530
  196GLU     CB 1401   4.882   4.477  -0.440  0.7848  0.3480  0.6700
  196GLU    HB1 1402   4.975   4.521  -0.475 -0.0024  0.5703 -1.2446
  196GLU    HB2 1403   4.830   4.439  -0.528  1.7005  1.6591 -0.4689
  196GLU     CG 1404   4.939   4.366  -0.351  0.6042 -0.2039  0.1082
  196GLU    HG1 1405   4.955   4.397  -0.247  1.2823 -3.3266  1.0510
  196GLU    HG2 1406   5.035   4.336  -0.393  0.2830  0.4821 -1.1564
  196GLU     CD 1407   4.842   4.249  -0.361  0.2906  0.0693 -0.0982
  196GLU    OE1 1408   4.808   4.212  -0.476 -0.0669 -0.3072  0.1257
  196GLU    OE2 1409   4.802   4.183  -0.263  0.2400 -0.4116 -0.4367
  196GLU      C 1410   4.669   4.521  -0.311 -0.3866  0.5432 -0.6981
  196GLU      O 1411   4.585   4.453  -0.369 -0.2711 -0.0396 -0.1964
  197ASN      N 1412   4.680   4.523  -0.178 -0.1792 -0.3420 -0.6999
  197ASN      H 1413   4.754   4.566  -0.125 -1.8749  0.6624  0.9886
  197ASN     CA 1414   4.592   4.456  -0.084 -0.2956  0.4154 -0.2587
  197ASN     HA 1415   4.515   4.401  -0.138  0.4943  1.1433 -2.2224
  197ASN     CB 1416   4.678   4.367   0.005 -0.1558  0.3429 -0.4661
  197ASN    HB1 1417   4.726   4.426   0.082 -2.2392  2.0477 -0.3967
  197ASN    HB2 1418   4.750   4.314  -0.059 -0.8790  1.1164 -1.9701
  197ASN     CG 1419   4.597   4.259   0.076 -0.0114  0.5201 -0.0271
  197ASN    OD1 1420   4.605   4.243   0.197  0.1638 -0.3281 -0.1433
  197ASN    ND2 1421   4.507   4.197  -0.001  0.5902  0.4613 -0.6948
  197ASN   HD21 1422   4.504   4.214  -0.101 -2.5508  2.0878 -0.4587
  197ASN   HD22 1423   4.458   4.122   0.044  0.3163  2.5753  2.9027
  197ASN      C 1424   4.516   4.560  -0.003 -0.2844  0.3765 -0.1978
  197ASN      O 1425   4.568   4.670   0.012  0.2279  0.1160 -0.0390
  198ASP      N 1426   4.406   4.529   0.066  0.0039  0.2596  0.2132
  198ASP      H 1427   4.381   4.431   0.067 -0.9064  0.4747 -0.6289
  198ASP     CA 1428   4.334   4.631   0.140  0.1272  0.3887  0.1577
  198ASP     HA 1429   4.331   4.725   0.085  1.3525  0.2187 -0.2309
  198ASP     CB 1430   4.185   4.597   0.133  0.1476  0.4057 -0.5065
  198ASP    HB1 1431   4.145   4.620   0.035 -3.8568 -1.5358  0.4712
  198ASP    HB2 1432   4.131   4.665   0.200 -0.9289 -0.0840 -0.8586
  198ASP     CG 1433   4.161   4.454   0.179 -0.1768  0.6627  0.1460
  198ASP    OD1 1434   4.238   4.398   0.259 -0.6018 -0.1568 -0.0103
  198ASP    OD2 1435   4.054   4.404   0.138  0.4338 -0.2183 -0.4079
  198ASP      C 1436   4.387   4.681   0.273  0.1886  0.7619 -0.0036
  198ASP      O 1437   4.311   4.737   0.353 -0.0017  0.1627  0.2452
  199ILE      N 1438   4.518   4.670   0.296  0.0989  0.4740  0.4048
  199ILE      H 1439   4.564   4.630   0.216  2.5289  2.6148  0.5771
  199ILE     CA 1440   4.600   4.685   0.414  0.1621 -0.2631  0.4594
  199ILE     HA 1441   4.532   4.672   0.498 -0.8886 -5.1586 -0.8709
  199ILE     CB 1442   4.707   4.576   0.415  0.4714  0.0357  0.6396
  199ILE     HB 1443   4.659   4.487   0.375  0.7160 -1.3710  3.2501
  199ILE    CG2 1444   4.831   4.596   0.329 -0.1072 -0.4982 -0.3317
  199ILE   HG21 1445   4.896   4.508   0.330  1.2734  0.4619 -1.5518
  199ILE   HG22 1446   4.814   4.615   0.223 -0.0267  3.2092  0.2119
  199ILE   HG23 1447   4.885   4.680   0.371 -0.9258 -0.9696  1.7765
  199ILE    CG1 1448   4.741   4.544   0.560 -0.4104  0.1023  0.8685
  199ILE   HG11 1449   4.754   4.635   0.619  0.3247  0.5508  0.0239
  199ILE   HG12 1450   4.837   4.493   0.564 -1.1630 -1.3143  2.4692
  199ILE     CD 1451   4.646   4.452   0.637 -0.2709 -1.0710 -0.3269
  199ILE    HD1 1452   4.683   4.451   0.740  0.9408 -2.5067 -0.7433
  199ILE    HD2 1453   4.544   4.487   0.626  0.4696  1.1277 -0.7708
  199ILE    HD3 1454   4.659   4.352   0.597  0.7831 -0.8072 -0.6696
  199ILE      C 1455   4.658   4.825   0.426 -0.4889  0.0771 -0.2674
  199ILE      O 1456   4.706   4.850   0.537 -0.8873 -0.0975 -0.0512
  200LEU      N 1457   4.638   4.919   0.333  0.2300 -0.3003 -0.8138
  200LEU      H 1458   4.586   4.889   0.252 -0.1942 -1.4648 -0.1366
  200LEU     CA 1459   4.702   5.049   0.330 -0.3345  0.0233  0.2442
  200LEU     HA 1460   4.809   5.029   0.337  0.1893  1.1635 -2.8488
  200LEU     CB 1461   4.676   5.107   0.191 -0.0091  0.0776  0.2042
  200LEU    HB1 1462   4.568   5.105   0.178  0.0098 -4.1739 -0.7461
  200LEU    HB2 1463   4.707   5.039   0.112 -0.1939 -0.0841  0.2700
  200LEU     CG 1464   4.721   5.251   0.170  0.0568  0.0514  0.1677
  200LEU     HG 1465   4.671   5.314   0.243 -1.0980  0.6598 -1.1045
  200LEU    CD1 1466   4.871   5.279   0.179  0.1981 -0.5378 -0.2815
  200LEU   HD11 1467   4.926   5.198   0.130  0.7406  0.9552 -2.2461
  200LEU   HD12 1468   4.901   5.378   0.146  0.8750 -0.4628  0.5212
  200LEU   HD13 1469   4.903   5.269   0.283  0.8830  4.1647  0.1498
  200LEU    CD2 1470   4.678   5.301   0.032  0.5776 -0.5603 -0.2265
  200LEU   HD21 1471   4.570   5.317   0.036  0.8911  1.7548  0.6105
  200LEU   HD22 1472   4.716   5.403   0.026  0.0028 -0.2590  0.9064
  200LEU   HD23 1473   4.707   5.242  -0.055 -0.1549 -0.8424 -0.2864
  200LEU      C 1474   4.663   5.147   0.439 -0.3273  0.5456 -0.2144
  200LEU      O 1475   4.751   5.205   0.503  0.0087 -0.4632  0.2629
  201ASP      N 1476   4.535   5.169   0.468 -0.4479 -0.4037  0.0203
  201ASP      H 1477   4.469   5.117   0.411 -0.0723  1.4153 -2.2417
  201ASP     CA 1478   4.489   5.238   0.587  0.1943 -0.3661  0.2487
  201ASP     HA 1479   4.522   5.341   0.573 -1.5712  0.4709  1.8868
  201ASP     CB 1480   4.337   5.226   0.578  0.2033 -0.2331 -0.0998
  201ASP    HB1 1481   4.321   5.119   0.587  0.2979 -0.1618  1.0859
  201ASP    HB2 1482   4.294   5.264   0.485  0.8983  0.9042  0.0185
  201ASP     CG 1483   4.267   5.290   0.697  0.1160 -0.1212 -0.2116
  201ASP    OD1 1484   4.318   5.387   0.756  0.5059 -0.1561 -0.4888
  201ASP    OD2 1485   4.155   5.247   0.734  0.0360  0.2895  0.0249
  201ASP      C 1486   4.552   5.190   0.717 -0.4933  0.1846  0.7933
  201ASP      O 1487   4.643   5.249   0.775  0.0888  0.2175 -0.1223
  202ARG      N 1488   4.523   5.064   0.749 -0.5121  0.0701  0.3302
  202ARG      H 1489   4.457   5.017   0.688 -1.7734  0.8618  1.0686
  202ARG     CA 1490   4.582   4.997   0.863 -0.1620 -0.0492  0.0806
  202ARG     HA 1491   4.556   5.055   0.952  0.4437 -0.7595  0.7343
  202ARG     CB 1492   4.517   4.859   0.864 -0.3377  0.0345  0.6792
  202ARG    HB1 1493   4.547   4.798   0.778  1.3387  0.2188  1.0939
  202ARG    HB2 1494   4.410   4.875   0.849 -0.6825 -0.8572  2.0486
  202ARG     CG 1495   4.543   4.783   0.994 -0.1283 -1.1704 -0.0493
  202ARG    HG1 1496   4.501   4.846   1.072 -0.1477  0.8063 -1.5580
  202ARG    HG2 1497   4.650   4.764   1.001  0.2388  0.7241 -0.0441
  202ARG     CD 1498   4.485   4.642   0.995 -0.4029 -1.0574  0.3403
  202ARG    HD1 1499   4.526   4.605   1.089 -0.5526 -1.2817  0.3188
  202ARG    HD2 1500   4.529   4.593   0.908  1.9210  0.7154  0.4069
  202ARG     NE 1501   4.339   4.640   0.995 -0.4413  0.5492 -0.4740
  202ARG     HE 1502   4.286   4.652   0.910  1.1968  1.1123 -1.4655
  202ARG     CZ 1503   4.259   4.613   1.098  0.0759  0.3410 -0.1233
  202ARG    NH1 1504   4.299   4.591   1.224  0.1265  1.0724 -0.0056
  202ARG   HH11 1505   4.397   4.578   1.244  0.3435  1.2517 -0.9199
  202ARG   HH12 1506   4.225   4.571   1.291 -0.3776 -0.9328 -1.0654
  202ARG    NH2 1507   4.128   4.600   1.073 -0.0911  0.1743  0.8008
  202ARG   HH21 1508   4.080   4.618   0.986 -0.8782  0.1146  1.2125
  202ARG   HH22 1509   4.076   4.554   1.147 -1.1780 -0.0195 -0.0643
  202ARG      C 1510   4.735   4.991   0.864 -0.1712 -0.2732  0.0910
  202ARG      O 1511   4.779   4.984   0.979  0.0010  0.3513  0.0655
  203PHE      N 1512   4.808   4.976   0.754 -0.7712 -0.6274 -0.2654
  203PHE      H 1513   4.766   4.960   0.664  0.8780 -0.7613 -1.0525
  203PHE     CA 1514   4.952   4.992   0.752 -0.8091 -0.1866  0.2438
  203PHE     HA 1515   4.988   4.942   0.841 -1.2574  1.6517  1.5111
  203PHE     CB 1516   4.998   4.918   0.626 -0.1439 -0.0540  0.4029
  203PHE    HB1 1517   4.966   4.976   0.540 -2.0654  1.2858  1.9034
  203PHE    HB2 1518   4.958   4.816   0.620  0.1119 -0.1374  0.0696
  203PHE     CG 1519   5.147   4.894   0.621 -0.1816 -0.1868 -0.0620
  203PHE    CD1 1520   5.214   4.805   0.706  0.2945  0.2003 -0.0335
  203PHE    HD1 1521   5.159   4.761   0.788 -0.2765  2.1806  0.7048
  203PHE    CE1 1522   5.348   4.769   0.687  0.2551 -0.0127  0.1001
  203PHE    HE1 1523   5.377   4.686   0.749 -4.8334 -0.0988  2.9258
  203PHE     CZ 1524   5.417   4.834   0.584 -0.4342  0.3265 -0.1546
  203PHE     HZ 1525   5.523   4.815   0.576 -0.2728  1.2658 -0.3170
  203PHE    CE2 1526   5.353   4.930   0.504 -0.4036  0.2757 -0.2395
  203PHE    HE2 1527   5.415   4.973   0.427  0.8378 -2.7697 -1.1132
  203PHE    CD2 1528   5.218   4.961   0.521 -0.3623  0.2651  0.1131
  203PHE    HD2 1529   5.169   5.033   0.456 -2.1923 -0.2012  0.9208
  203PHE      C 1530   5.009   5.129   0.784 -0.1594 -0.4325  0.1583
  203PHE      O 1531   5.110   5.132   0.855 -0.2825 -0.3473  0.3312
  204ILE      N 1532   4.956   5.237   0.727  0.1857  0.0312  0.7021
  204ILE      H 1533   4.876   5.219   0.669 -0.6656  1.0165  1.5308
  204ILE     CA 1534   5.006   5.372   0.748  0.3693  0.0675  0.0675
  204ILE     HA 1535   5.112   5.363   0.725  1.0491  1.0221  2.4664
  204ILE     CB 1536   4.952   5.474   0.648 -0.2277 -0.1830  0.1296
  204ILE     HB 1537   4.844   5.462   0.646 -0.2177 -0.2204 -0.4926
  204ILE    CG2 1538   4.985   5.619   0.681  0.0300 -0.1789 -0.1411
  204ILE   HG21 1539   4.949   5.680   0.599  4.5593  0.1736 -2.1865
  204ILE   HG22 1540   4.929   5.643   0.771  1.8373 -0.5499  1.1363
  204ILE   HG23 1541   5.091   5.644   0.687 -0.4047  1.7385  0.3138
  204ILE    CG1 1542   5.001   5.438   0.508 -0.0448  0.5996 -0.0109
  204ILE   HG11 1543   4.956   5.505   0.435 -0.0405  0.8290  0.1972
  204ILE   HG12 1544   4.966   5.339   0.479 -1.3870  0.7223  1.1191
  204ILE     CD 1545   5.148   5.439   0.466 -0.1851 -0.5020 -0.5504
  204ILE    HD1 1546   5.145   5.442   0.357  1.0371 -0.5625 -0.5923
  204ILE    HD2 1547   5.195   5.529   0.503  0.9656 -1.2845 -0.0441
  204ILE    HD3 1548   5.206   5.353   0.499 -1.9489 -1.1850  0.9995
  204ILE      C 1549   5.000   5.405   0.897 -0.1877  0.0127  0.0580
  204ILE      O 1550   5.101   5.435   0.959 -0.1162 -0.1799  0.0326
  205ASN      N 1551   4.878   5.413   0.950 -0.0811  0.2627  0.2639
  205ASN      H 1552   4.816   5.382   0.877  1.8381  0.4932 -1.5278
  205ASN     CA 1553   4.837   5.452   1.084 -0.2920  0.2208  0.2127
  205ASN     HA 1554   4.906   5.528   1.120  0.2516  0.3964 -1.1292
  205ASN     CB 1555   4.701   5.521   1.081 -0.0799  0.6438  0.2125
  205ASN    HB1 1556   4.699   5.598   1.004 -2.3103  0.4876  0.0529
  205ASN    HB2 1557   4.679   5.556   1.181 -0.4805  1.1869 -0.0652
  205ASN     CG 1558   4.591   5.420   1.050 -0.0182  0.4287  0.6794
  205ASN    OD1 1559   4.594   5.302   1.084  0.7402  0.3639  0.4056
  205ASN    ND2 1560   4.481   5.471   0.994  0.1470  0.2967  0.2267
  205ASN   HD21 1561   4.472   5.570   0.979  1.7086  0.4570  0.2387
  205ASN   HD22 1562   4.422   5.406   0.944 -2.8851  4.2502 -1.8861
  205ASN      C 1563   4.863   5.348   1.193 -0.0907  0.3127  0.2529
  205ASN      O 1564   4.798   5.330   1.296  0.2095 -0.1447  0.3647
  206ALA      N 1565   4.958   5.261   1.161 -0.1325  0.0893  0.7403
  206ALA      H 1566   5.003   5.276   1.072 -1.6905 -1.4622 -0.3637
  206ALA     CA 1567   5.015   5.170   1.259  0.1226 -0.3250  0.2152
  206ALA     HA 1568   4.940   5.096   1.285  0.4564 -1.2285 -1.2817
  206ALA     CB 1569   5.118   5.080   1.191  0.7760  0.3418  0.3069
  206ALA    HB1 1570   5.075   5.028   1.105 -0.3045 -0.3146  1.2137
  206ALA    HB2 1571   5.192   5.149   1.149 -2.2121  3.0283 -1.0439
  206ALA    HB3 1572   5.172   5.010   1.253  2.4302 -0.3420 -1.7808
  206ALA      C 1573   5.076   5.247   1.376  0.5084 -0.4414  0.0941
  206ALA      O 1574   5.175   5.315   1.355 -0.0511  0.1460 -0.6985
  207GLU      N 1575   5.028   5.225   1.499 -0.2432 -0.1065 -0.1345
  207GLU      H 1576   4.944   5.169   1.508  0.1628 -0.8440 -0.8108
  207GLU     CA 1577   5.083   5.261   1.628 -0.4837 -0.2586  0.0134
  207GLU     HA 1578   5.156   5.341   1.616 -0.2036 -0.1376  2.1452
  207GLU     CB 1579   4.976   5.321   1.718  0.1296  0.6504  0.1537
  207GLU    HB1 1580   5.017   5.337   1.818  0.1456  1.2753  0.0510
  207GLU    HB2 1581   4.900   5.243   1.724 -1.7579  2.4215  0.2565
  207GLU     CG 1582   4.917   5.448   1.659 -0.2779  0.0702 -0.7004
  207GLU    HG1 1583   4.909   5.435   1.551  0.9141 -0.6198 -0.7273
  207GLU    HG2 1584   4.985   5.532   1.675 -1.4981  1.3227 -1.7805
  207GLU     CD 1585   4.777   5.466   1.715  0.0480  0.8758 -0.1229
  207GLU    OE1 1586   4.677   5.399   1.682  0.2853  0.3016  0.3045
  207GLU    OE2 1587   4.763   5.565   1.790 -0.3351  0.4133  0.4256
  207GLU      C 1588   5.142   5.137   1.693  0.1031 -0.2038 -0.4013
  207GLU      O 1589   5.099   5.024   1.671 -0.4550  0.0739 -0.7340
  208TYR      N 1590   5.230   5.163   1.791 -0.1477  0.0219 -0.2341
  208TYR      H 1591   5.265   5.257   1.803 -0.8398  0.2253  0.2383
  208TYR     CA 1592   5.278   5.066   1.888  0.0298  0.4872  0.1448
  208TYR     HA 1593   5.304   4.972   1.840 -1.6132 -1.0138  2.0427
  208TYR     CB 1594   5.390   5.119   1.977 -0.2925  0.3905  0.6097
  208TYR    HB1 1595   5.402   5.046   2.056  0.7353 -1.1409 -0.8956
  208TYR    HB2 1596   5.367   5.212   2.029  0.6777  0.4674  0.9240
  208TYR     CG 1597   5.528   5.137   1.918 -0.3277  0.4887  0.5560
  208TYR    CD1 1598   5.638   5.061   1.959  0.0536  0.6383 -0.1625
  208TYR    HD1 1599   5.620   4.978   2.026 -1.4068 -0.2989 -1.6305
  208TYR    CE1 1600   5.766   5.072   1.904  0.2564 -0.5136  0.0412
  208TYR    HE1 1601   5.846   5.016   1.949  1.8339  0.2171 -1.7136
  208TYR     CZ 1602   5.791   5.181   1.818 -0.0778 -0.3355  0.1674
  208TYR     OH 1603   5.916   5.200   1.768 -0.3954  0.2749 -0.4221
  208TYR     HH 1604   5.935   5.282   1.721  1.7975  1.0479  1.6413
  208TYR    CE2 1605   5.682   5.256   1.768  0.2738  1.0155  1.3399
  208TYR    HE2 1606   5.700   5.332   1.693  2.2462 -1.0769 -0.4604
  208TYR    CD2 1607   5.554   5.232   1.819 -0.2430 -0.7098 -0.6096
  208TYR    HD2 1608   5.476   5.296   1.780  1.0150  0.7778 -0.7650
  208TYR      C 1609   5.171   5.022   1.986  0.0338  0.2231  0.0313
  208TYR      O 1610   5.095   5.100   2.044 -0.3346 -0.1206  0.0145
  209THR      N 1611   5.179   4.897   2.032  0.2962  0.4754  0.6866
  209THR      H 1612   5.246   4.831   1.996  0.9154  0.9654  0.9091
  209THR     CA 1613   5.092   4.831   2.128  0.0477 -0.1478  0.0411
  209THR     HA 1614   5.005   4.896   2.139  1.3977  1.5533  1.2735
  209THR     CB 1615   5.039   4.695   2.084 -0.1823  0.2097 -0.8279
  209THR     HB 1616   4.994   4.646   2.171  0.1859 -0.4311 -0.9936
  209THR    CG2 1617   4.931   4.712   1.979 -0.5034 -0.5660 -0.6289
  209THR   HG21 1618   4.971   4.765   1.893 -1.8656  0.7924 -0.4741
  209THR   HG22 1619   4.889   4.617   1.945  0.1837 -1.3650  0.6779
  209THR   HG23 1620   4.847   4.770   2.016 -0.6963 -0.1976 -1.6156
  209THR    OG1 1621   5.144   4.610   2.042 -0.1031  0.0987 -0.4159
  209THR    HG1 1622   5.112   4.521   2.024  3.5523 -1.3289 -0.6988
  209THR      C 1623   5.153   4.820   2.266  0.6107  0.1836 -0.1773
  209THR      O 1624   5.086   4.781   2.361  0.1998  0.0976 -0.5024
  210GLU      N 1625   5.281   4.854   2.285  0.5071  0.3925  0.1570
  210GLU      H 1626   5.328   4.903   2.210  2.1794 -2.7317 -1.0358
  210GLU     CA 1627   5.353   4.858   2.411  0.4113  0.0899  0.2208
  210GLU     HA 1628   5.318   4.774   2.472 -1.5407  0.3253 -0.4936
  210GLU     CB 1629   5.502   4.848   2.382  0.3716  0.3460 -0.0745
  210GLU    HB1 1630   5.542   4.936   2.332  1.7789 -0.2396 -0.0156
  210GLU    HB2 1631   5.511   4.766   2.311  0.6697  0.7513 -0.5113
  210GLU     CG 1632   5.591   4.825   2.503 -0.0925  0.1368  0.2299
  210GLU    HG1 1633   5.580   4.903   2.579  1.2238  0.2956  0.2790
  210GLU    HG2 1634   5.694   4.839   2.470 -0.3644  0.6544 -0.4176
  210GLU     CD 1635   5.582   4.684   2.560 -0.0546  0.0647  0.0566
  210GLU    OE1 1636   5.559   4.586   2.486  0.4298 -0.1302  0.1614
  210GLU    OE2 1637   5.592   4.668   2.683 -0.2429  0.2342  0.0932
  210GLU      C 1638   5.326   4.989   2.483 -0.2709  0.1120 -0.0634
  210GLU      O 1639   5.342   5.101   2.435 -0.4764  0.0635 -0.2455
  211GLU      N 1640   5.289   4.976   2.611  0.0957 -0.2227  0.0094
  211GLU      H 1641   5.296   4.881   2.645  2.0808  0.0046  0.3451
  211GLU     CA 1642   5.246   5.075   2.707 -0.4112 -0.4058 -0.0265
  211GLU     HA 1643   5.155   5.116   2.662  0.2703 -0.9678 -2.0663
  211GLU     CB 1644   5.224   5.003   2.839 -0.2103 -0.3489  0.0375
  211GLU    HB1 1645   5.314   4.946   2.862  1.5347  2.2001 -0.0341
  211GLU    HB2 1646   5.140   4.936   2.820 -1.4854  0.9252  0.9875
  211GLU     CG 1647   5.175   5.084   2.958  0.4672 -0.1980  0.2155
  211GLU    HG1 1648   5.102   5.157   2.924  0.6434 -0.5159 -0.8699
  211GLU    HG2 1649   5.258   5.145   2.996  1.0977  0.4133 -2.0015
  211GLU     CD 1650   5.118   5.000   3.071  0.6934  0.2258  0.6555
  211GLU    OE1 1651   5.134   4.876   3.078  0.4653  0.1486 -0.0724
  211GLU    OE2 1652   5.050   5.057   3.159 -0.1564  0.3223 -0.0515
  211GLU      C 1653   5.343   5.193   2.715 -0.4461 -0.4010  0.3137
  211GLU      O 1654   5.302   5.308   2.724  0.2885 -0.0472 -0.7344
  212ALA      N 1655   5.474   5.171   2.707 -0.3396  0.4687 -0.4696
  212ALA      H 1656   5.503   5.079   2.679 -0.0902  0.3082  0.2938
  212ALA     CA 1657   5.575   5.271   2.737 -0.0414  0.1808 -0.5098
  212ALA     HA 1658   5.542   5.341   2.813  1.4481  2.2652 -1.6546
  212ALA     CB 1659   5.702   5.201   2.786 -0.1092 -0.0186 -0.6203
  212ALA    HB1 1660   5.782   5.270   2.811  0.1192 -0.2150 -0.8154
  212ALA    HB2 1661   5.668   5.149   2.875 -2.5173  1.6058 -0.4647
  212ALA    HB3 1662   5.737   5.133   2.708 -0.1330 -1.0647  0.2561
  212ALA      C 1663   5.600   5.364   2.618  1.1654 -0.1683 -0.5458
  212ALA      O 1664   5.652   5.472   2.640 -0.0986  0.2810  0.3977
  213TYR      N 1665   5.558   5.323   2.498 -0.2899  0.7711 -0.3879
  213TYR      H 1666   5.493   5.246   2.490 -1.8527  2.1008 -1.0616
  213TYR     CA 1667   5.576   5.403   2.379  0.4333  0.7596 -0.2950
  213TYR     HA 1668   5.602   5.503   2.414 -0.8050  0.8306  0.4900
  213TYR     CB 1669   5.700   5.353   2.305 -0.0812 -0.5795 -0.2780
  213TYR    HB1 1670   5.714   5.435   2.235  1.3782  0.6685  1.3977
  213TYR    HB2 1671   5.667   5.264   2.251 -1.1586 -1.5630  1.8670
  213TYR     CG 1672   5.828   5.324   2.379  0.2449  0.3540 -0.4694
  213TYR    CD1 1673   5.914   5.432   2.401  0.2174  0.4003 -0.5894
  213TYR    HD1 1674   5.883   5.534   2.380 -1.3838  0.1377  0.3190
  213TYR    CE1 1675   6.035   5.409   2.468 -0.3912 -0.2161  0.3129
  213TYR    HE1 1676   6.107   5.487   2.487  1.1260 -1.8176  1.4293
  213TYR     CZ 1677   6.073   5.281   2.514  0.2509 -0.2793 -0.3897
  213TYR     OH 1678   6.195   5.266   2.573  0.1929  0.2853 -0.1138
  213TYR     HH 1679   6.205   5.177   2.608 -0.6799  1.4130  3.4568
  213TYR    CE2 1680   5.985   5.173   2.496  0.1135 -0.2254 -0.0520
  213TYR    HE2 1681   6.016   5.074   2.525  1.3101 -1.1405 -3.7886
  213TYR    CD2 1682   5.869   5.197   2.421  0.2741  0.4902 -0.0768
  213TYR    HD2 1683   5.803   5.113   2.404  1.8107 -0.4789 -1.7503
  213TYR      C 1684   5.453   5.409   2.288  0.2903  0.2547 -0.1410
  213TYR      O 1685   5.470   5.421   2.167 -0.1461  0.3870 -0.1916
  214GLU      N 1686   5.337   5.387   2.350  0.2191 -0.0123 -0.3691
  214GLU      H 1687   5.339   5.355   2.446  0.1282 -0.0353 -0.3747
  214GLU     CA 1688   5.208   5.382   2.284  0.0720 -0.0821 -0.0795
  214GLU     HA 1689   5.227   5.301   2.214 -1.8824 -2.2979  1.7634
  214GLU     CB 1690   5.102   5.328   2.380  0.2392 -0.1100  0.0884
  214GLU    HB1 1691   5.109   5.367   2.482  1.1882 -2.6249  1.0852
  214GLU    HB2 1692   5.125   5.222   2.395  4.5385  0.8390  1.9189
  214GLU     CG 1693   4.964   5.341   2.317  0.0612 -0.0198  0.4903
  214GLU    HG1 1694   4.974   5.289   2.221 -0.6362  0.1626  0.3151
  214GLU    HG2 1695   4.935   5.445   2.304 -1.4452 -0.4898 -0.1550
  214GLU     CD 1696   4.850   5.273   2.392 -0.2803 -0.1551 -0.1424
  214GLU    OE1 1697   4.832   5.293   2.514 -0.4763  0.2248 -0.2329
  214GLU    OE2 1698   4.761   5.209   2.332 -0.0656 -0.2964 -0.3125
  214GLU      C 1699   5.183   5.511   2.208  0.6207 -0.0229 -0.1646
  214GLU      O 1700   5.226   5.620   2.244  0.0729  0.3340 -0.5625
  215GLY      N 1701   5.115   5.494   2.094  0.7177  0.1503 -0.2495
  215GLY      H 1702   5.072   5.405   2.076 -0.8714  0.7587  0.3444
  215GLY     CA 1703   5.066   5.599   2.006 -0.8548 -0.1970  0.1858
  215GLY    HA1 1704   5.013   5.677   2.061  0.0368  1.7723 -1.6340
  215GLY    HA2 1705   4.990   5.560   1.938  1.7798  0.9365 -3.6694
  215GLY      C 1706   5.163   5.670   1.914 -0.6478 -0.7026  0.0120
  215GLY      O 1707   5.128   5.753   1.830 -0.3725 -0.3627  0.2284
  216GLN      N 1708   5.292   5.633   1.920 -0.2376  0.5353 -0.7740
  216GLN      H 1709   5.320   5.570   1.993 -0.3164 -1.6161 -2.5124
  216GLN     CA 1710   5.394   5.656   1.820  0.3098 -0.1620 -0.3876
  216GLN     HA 1711   5.393   5.765   1.806 -0.5962 -0.3554 -2.1361
  216GLN     CB 1712   5.533   5.622   1.872  0.1871 -0.5640 -0.3262
  216GLN    HB1 1713   5.552   5.515   1.887  1.6224 -0.2045  0.5802
  216GLN    HB2 1714   5.556   5.660   1.972 -0.1177  0.6804 -0.7113
  216GLN     CG 1715   5.643   5.679   1.784  0.2057  0.1956  0.1834
  216GLN    HG1 1716   5.628   5.786   1.766  2.6903  0.5739  0.0665
  216GLN    HG2 1717   5.638   5.625   1.690 -1.6861  1.0334 -0.2629
  216GLN     CD 1718   5.785   5.658   1.833  0.2610  0.0969 -0.0194
  216GLN    OE1 1719   5.830   5.546   1.852  0.5537  0.1732 -0.2540
  216GLN    NE2 1720   5.861   5.761   1.872 -0.1635  0.4317 -0.0747
  216GLN   HE21 1721   5.840   5.860   1.859  1.5059  0.8808  0.4766
  216GLN   HE22 1722   5.948   5.725   1.906  0.4297  0.9999 -0.9464
  216GLN      C 1723   5.361   5.582   1.691 -0.4039  0.0580 -0.3370
  216GLN      O 1724   5.349   5.461   1.673 -0.3811 -0.0534  0.3694
  217THR      N 1725   5.357   5.674   1.594  0.5027  0.1577 -0.2848
  217THR      H 1726   5.374   5.770   1.620 -0.4784 -0.0925  1.4398
  217THR     CA 1727   5.341   5.645   1.453 -0.3673 -0.0759 -0.1406
  217THR     HA 1728   5.307   5.542   1.441 -1.8275  0.1827  1.3755
  217THR     CB 1729   5.233   5.737   1.395 -0.1992 -0.0428 -0.4030
  217THR     HB 1730   5.224   5.718   1.288 -0.1280  0.5321 -0.5115
  217THR    CG2 1731   5.094   5.722   1.456  0.0450  0.4621  0.2899
  217THR   HG21 1732   5.063   5.618   1.462 -0.2301  0.4907 -0.5038
  217THR   HG22 1733   5.089   5.779   1.549  1.1006  1.8132 -0.4337
  217THR   HG23 1734   5.022   5.782   1.400  1.2947  1.9931  0.2580
  217THR    OG1 1735   5.264   5.874   1.403 -1.2720  0.1976 -0.2314
  217THR    HG1 1736   5.193   5.923   1.361 -0.1467  2.1128 -0.0474
  217THR      C 1737   5.465   5.662   1.368 -0.5386  0.2288 -0.3333
  217THR      O 1738   5.557   5.737   1.400 -0.1205 -0.2588 -0.3635
  218ALA      N 1739   5.464   5.593   1.253 -0.2262  0.1425 -0.2854
  218ALA      H 1740   5.388   5.528   1.239 -0.0883 -0.3103  0.8895
  218ALA     CA 1741   5.566   5.606   1.151  0.2085  0.0038  0.1225
  218ALA     HA 1742   5.657   5.560   1.189 -0.4597 -1.3672  0.1262
  218ALA     CB 1743   5.512   5.526   1.033  0.1405 -0.0491  0.1895
  218ALA    HB1 1744   5.496   5.419   1.044  0.2008 -0.1482 -0.6087
  218ALA    HB2 1745   5.423   5.572   0.991  1.7006  2.0317 -1.0252
  218ALA    HB3 1746   5.583   5.540   0.951 -1.2615  0.5264 -0.9705
  218ALA      C 1747   5.599   5.749   1.109 -0.1950  0.0457 -0.0610
  218ALA      O 1748   5.718   5.775   1.095 -0.0712 -0.4752 -0.0165
  219LEU      N 1749   5.504   5.842   1.104 -0.5770 -0.3383 -0.0486
  219LEU      H 1750   5.408   5.811   1.111 -0.6658  0.0431  0.5527
  219LEU     CA 1751   5.523   5.980   1.063 -0.3979 -0.0952  0.8403
  219LEU     HA 1752   5.582   5.983   0.971  0.1201 -0.0892  1.1654
  219LEU     CB 1753   5.381   6.030   1.038 -0.2840 -0.1008  0.1830
  219LEU    HB1 1754   5.317   6.014   1.124  1.7106 -0.3734  1.6993
  219LEU    HB2 1755   5.332   5.964   0.966  1.1326 -0.8757 -0.1337
  219LEU     CG 1756   5.356   6.171   0.985  0.2176 -0.0901 -0.0406
  219LEU     HG 1757   5.251   6.178   0.955  0.2235  1.7683  0.2992
  219LEU    CD1 1758   5.393   6.279   1.086 -0.1678  0.1606 -0.1647
  219LEU   HD11 1759   5.345   6.252   1.180 -0.4360  0.7530 -0.1305
  219LEU   HD12 1760   5.499   6.296   1.107 -0.5315  2.3368  0.0986
  219LEU   HD13 1761   5.352   6.378   1.065 -1.7286 -0.0497  1.5926
  219LEU    CD2 1762   5.446   6.202   0.866 -0.0105 -0.3212 -0.2768
  219LEU   HD21 1763   5.422   6.302   0.830  1.3984  0.2815  0.3965
  219LEU   HD22 1764   5.551   6.196   0.893 -0.5571 -0.0412  2.1680
  219LEU   HD23 1765   5.437   6.132   0.784  1.3422 -1.7069  0.7019
  219LEU      C 1766   5.611   6.064   1.156  0.0107  0.2984  0.1087
  219LEU      O 1767   5.707   6.129   1.115  0.1636 -0.2451 -0.4121
  220ASN      N 1768   5.584   6.060   1.287 -0.3220 -0.0821  0.0315
  220ASN      H 1769   5.502   6.006   1.310  0.8661 -1.3435  1.4938
  220ASN     CA 1770   5.674   6.106   1.390 -0.0974  0.0378 -0.2162
  220ASN     HA 1771   5.671   6.214   1.380 -0.9292 -0.0042 -0.5064
  220ASN     CB 1772   5.632   6.057   1.529 -0.1954 -0.7570 -0.5188
  220ASN    HB1 1773   5.712   6.078   1.600  0.8077 -2.7655 -1.0031
  220ASN    HB2 1774   5.633   5.949   1.535  1.7697 -0.7463  0.2300
  220ASN     CG 1775   5.502   6.126   1.569  0.1072 -0.3668 -0.1918
  220ASN    OD1 1776   5.499   6.245   1.597 -0.6913 -0.3398 -0.3770
  220ASN    ND2 1777   5.393   6.051   1.588 -0.1843 -0.0519 -0.5987
  220ASN   HD21 1778   5.380   5.958   1.550  1.7012 -0.7651  0.3560
  220ASN   HD22 1779   5.310   6.095   1.625 -1.6726 -1.1412 -2.4334
  220ASN      C 1780   5.822   6.075   1.368  0.0512  0.2600  0.4606
  220ASN      O 1781   5.906   6.164   1.381 -0.3376  0.5530  1.0771
  221ILE      N 1782   5.843   5.948   1.334  0.1332  0.4521 -0.2202
  221ILE      H 1783   5.763   5.888   1.320  0.9445 -0.3592 -1.5074
  221ILE     CA 1784   5.980   5.907   1.314 -0.0425 -0.2106 -0.0897
  221ILE     HA 1785   6.033   5.934   1.406 -0.4075 -0.8066  0.2996
  221ILE     CB 1786   5.992   5.757   1.290  0.0099 -0.1131 -0.6979
  221ILE     HB 1787   5.951   5.726   1.194 -0.4953 -2.0153  0.0724
  221ILE    CG2 1788   6.142   5.732   1.280 -0.0252 -0.6690  0.0368
  221ILE   HG21 1789   6.159   5.624   1.283 -2.3357 -1.0584  0.7580
  221ILE   HG22 1790   6.178   5.759   1.180  0.3209 -0.6410  0.1661
  221ILE   HG23 1791   6.185   5.769   1.373 -3.0153 -1.9815  2.0653
  221ILE    CG1 1792   5.924   5.667   1.393 -0.3124  0.7585 -0.1396
  221ILE   HG11 1793   5.819   5.694   1.401 -0.6040 -0.6115  1.0632
  221ILE   HG12 1794   5.965   5.679   1.493  3.2402 -2.6521 -0.9349
  221ILE     CD 1795   5.926   5.516   1.375 -0.7959  0.7477 -0.1317
  221ILE    HD1 1796   5.840   5.477   1.430  0.1506 -3.8100 -1.4316
  221ILE    HD2 1797   5.927   5.495   1.268  0.3023 -0.7499  0.1357
  221ILE    HD3 1798   6.019   5.474   1.416 -1.6286 -0.6213  0.4312
  221ILE      C 1799   6.043   5.976   1.194  0.3447 -0.9390 -0.3071
  221ILE      O 1800   6.158   6.018   1.205 -0.0799  0.1309  0.0622
  222ALA      N 1801   5.969   5.998   1.085  0.2608  0.0505 -0.0580
  222ALA      H 1802   5.869   5.985   1.090 -0.0275  1.8495 -0.7205
  222ALA     CA 1803   6.015   6.062   0.964  0.4768 -0.2536 -0.1370
  222ALA     HA 1804   6.102   6.006   0.926 -0.2702 -1.8584  0.4378
  222ALA     CB 1805   5.902   6.053   0.862  0.1339  0.3585  0.1865
  222ALA    HB1 1806   5.940   6.085   0.764 -1.6217 -1.8611 -1.3072
  222ALA    HB2 1807   5.879   5.950   0.837  2.3668 -0.1935  0.1376
  222ALA    HB3 1808   5.820   6.114   0.899 -0.5015 -1.0393  1.1758
  222ALA      C 1809   6.056   6.207   0.981  0.4832 -0.2685 -0.0345
  222ALA      O 1810   6.157   6.252   0.926  0.2490 -0.2584 -0.4581
  223ILE      N 1811   6.006   6.272   1.087  0.6093  0.1904 -0.2512
  223ILE      H 1812   5.936   6.220   1.138 -0.0005  1.4089  0.1838
  223ILE     CA 1813   6.041   6.404   1.136  0.6967  0.2201 -0.3966
  223ILE     HA 1814   6.067   6.466   1.050 -0.2613 -0.1374 -0.9576
  223ILE     CB 1815   5.918   6.464   1.203  0.6420 -0.3053 -0.0245
  223ILE     HB 1816   5.883   6.380   1.263 -0.5571  0.2141  0.0099
  223ILE    CG2 1817   5.941   6.581   1.298  0.2995 -0.0113 -0.3068
  223ILE   HG21 1818   5.850   6.635   1.324  0.7843  0.8470 -0.3413
  223ILE   HG22 1819   5.991   6.552   1.390  2.0049  0.9500 -0.8718
  223ILE   HG23 1820   6.013   6.639   1.239  0.4168 -1.0502 -1.2197
  223ILE    CG1 1821   5.804   6.496   1.107  0.7227  0.3237  0.0902
  223ILE   HG11 1822   5.783   6.412   1.041  0.8611  0.7419 -0.4939
  223ILE   HG12 1823   5.841   6.578   1.045  0.1460  2.5861  2.5181
  223ILE     CD 1824   5.668   6.534   1.164  0.5117 -0.5574  0.1831
  223ILE    HD1 1825   5.638   6.462   1.241 -1.0967 -0.5654 -0.4238
  223ILE    HD2 1826   5.673   6.634   1.207  3.3443 -0.6804  0.3403
  223ILE    HD3 1827   5.593   6.528   1.086 -0.0129  1.3664  0.4798
  223ILE      C 1828   6.163   6.410   1.227  0.3199 -0.1738  0.1344
  223ILE      O 1829   6.258   6.484   1.203 -0.0339  0.3684  0.3789
  224GLU      N 1830   6.172   6.319   1.325  0.0614 -0.5854 -0.2177
  224GLU      H 1831   6.099   6.250   1.333 -1.5102  1.0018 -0.3353
  224GLU     CA 1832   6.292   6.311   1.407  0.0080 -0.4683 -0.1295
  224GLU     HA 1833   6.306   6.411   1.448 -1.8600 -0.3747  0.3870
  224GLU     CB 1834   6.284   6.197   1.508  0.2061 -0.3645  0.0035
  224GLU    HB1 1835   6.233   6.116   1.457 -3.1337  0.3401  1.8911
  224GLU    HB2 1836   6.214   6.229   1.585 -0.1270  2.1664 -1.2192
  224GLU     CG 1837   6.415   6.156   1.575  0.1819 -0.3687  0.0480
  224GLU    HG1 1838   6.484   6.107   1.507  0.7918 -0.5401  0.7762
  224GLU    HG2 1839   6.384   6.083   1.650  1.6975  0.4528  1.5599
  224GLU     CD 1840   6.489   6.263   1.654  0.2172  0.0598 -0.5604
  224GLU    OE1 1841   6.449   6.382   1.657 -0.4823 -0.1876  0.4732
  224GLU    OE2 1842   6.593   6.225   1.713 -0.2891 -0.1995  0.1771
  224GLU      C 1843   6.416   6.289   1.322 -0.0399  0.0472 -0.3386
  224GLU      O 1844   6.520   6.348   1.355 -0.0820 -0.1584  0.1679
  225ARG      N 1845   6.417   6.210   1.215  0.0004 -0.2171 -0.1453
  225ARG      H 1846   6.326   6.172   1.196 -0.8267  0.9805  1.2551
  225ARG     CA 1847   6.534   6.167   1.140  0.0778  0.0002 -0.1502
  225ARG     HA 1848   6.622   6.178   1.204  1.6450 -0.4267 -2.1604
  225ARG     CB 1849   6.514   6.022   1.099  0.3769 -0.0616 -0.0836
  225ARG    HB1 1850   6.595   5.989   1.034 -0.8474 -0.0620 -1.6953
  225ARG    HB2 1851   6.424   6.009   1.039  0.6083  1.0302 -0.6925
  225ARG     CG 1852   6.500   5.916   1.208  0.7058 -0.6860 -0.6384
  225ARG    HG1 1853   6.477   5.820   1.161 -0.0354 -0.3584 -0.9718
  225ARG    HG2 1854   6.418   5.940   1.277  2.1051  2.0934  0.1988
  225ARG     CD 1855   6.635   5.900   1.276  0.5486 -0.0610 -0.1745
  225ARG    HD1 1856   6.646   6.000   1.320 -0.3349  1.3487 -2.9064
  225ARG    HD2 1857   6.713   5.889   1.201  1.2963  0.0563  0.5618
  225ARG     NE 1858   6.640   5.792   1.375 -0.2588 -0.0894 -0.1611
  225ARG     HE 1859   6.629   5.698   1.339 -3.3662 -0.0724  0.4920
  225ARG     CZ 1860   6.690   5.802   1.498  0.0224 -0.1182 -0.2730
  225ARG    NH1 1861   6.703   5.694   1.576 -0.5483 -0.1142 -0.1700
  225ARG   HH11 1862   6.704   5.597   1.548 -4.3964  0.0188 -1.3051
  225ARG   HH12 1863   6.719   5.710   1.675 -3.3726 -0.3661  0.4043
  225ARG    NH2 1864   6.718   5.918   1.559 -0.2588 -0.0732 -0.2288
  225ARG   HH21 1865   6.730   5.995   1.495  0.5531 -0.3263 -0.3871
  225ARG   HH22 1866   6.745   5.921   1.657 -1.0780 -0.8759  0.0281
  225ARG      C 1867   6.574   6.271   1.036  0.0420 -0.0952 -0.2586
  225ARG      O 1868   6.660   6.233   0.957  0.2870 -0.0943  0.0063
  226ARG      N 1869   6.517   6.391   1.046 -0.2937 -0.2356 -0.4464
  226ARG      H 1870   6.465   6.413   1.130 -0.1827 -1.0840 -0.1449
  226ARG     CA 1871   6.537   6.498   0.949 -0.6159  0.2137 -0.0225
  226ARG     HA 1872   6.479   6.588   0.970  1.9820  2.3800 -1.5092
  226ARG     CB 1873   6.681   6.546   0.964 -0.5995  0.0212  0.4945
  226ARG    HB1 1874   6.695   6.630   0.895  1.0138 -0.3951  0.2749
  226ARG    HB2 1875   6.755   6.467   0.948 -1.2243 -1.1691  3.0467
  226ARG     CG 1876   6.720   6.601   1.101 -0.0413 -0.1030  0.3898
  226ARG    HG1 1877   6.822   6.639   1.095  0.3639 -1.1058  0.8476
  226ARG    HG2 1878   6.722   6.520   1.173 -0.0466 -0.3372  0.1270
  226ARG     CD 1879   6.629   6.705   1.167 -0.3336  0.0074 -0.1777
  226ARG    HD1 1880   6.627   6.696   1.275 -2.8889  2.3297  0.0635
  226ARG    HD2 1881   6.526   6.678   1.144 -0.5364  0.4617  0.1867
  226ARG     NE 1882   6.655   6.840   1.118  0.4998  0.1379  0.5964
  226ARG     HE 1883   6.642   6.852   1.018 -4.3406  0.6600  1.0574
  226ARG     CZ 1884   6.647   6.953   1.190  0.5498  0.4321  0.1443
  226ARG    NH1 1885   6.661   6.962   1.322  0.9077  0.0074  0.1381
  226ARG   HH11 1886   6.696   6.889   1.384 -2.7736  0.1706  2.7350
  226ARG   HH12 1887   6.630   7.049   1.363  1.1826  0.4991 -0.6915
  226ARG    NH2 1888   6.619   7.064   1.120 -0.3913  0.1032 -0.0184
  226ARG   HH21 1889   6.593   7.044   1.025 -0.0581  0.5174 -0.1978
  226ARG   HH22 1890   6.581   7.145   1.168 -0.0345 -0.7603  1.8207
  226ARG      C 1891   6.510   6.458   0.805  0.1357 -0.4539  0.0133
  226ARG      O 1892   6.597   6.475   0.719  0.4171  0.2077  0.4183
  227GLN      N 1893   6.397   6.394   0.776  0.1565 -0.3592 -0.2758
  227GLN      H 1894   6.326   6.386   0.848  0.5193 -0.9239  0.0183
  227GLN     CA 1895   6.356   6.333   0.651 -0.1285 -0.3295 -0.1968
  227GLN     HA 1896   6.437   6.358   0.582 -0.5062  1.3357 -0.0863
  227GLN     CB 1897   6.346   6.181   0.661  0.5730 -0.3321  0.5681
  227GLN    HB1 1898   6.320   6.139   0.564 -0.9756  3.0798 -0.6541
  227GLN    HB2 1899   6.279   6.150   0.741  1.9853 -1.4113  1.3635
  227GLN     CG 1900   6.488   6.132   0.684  0.7298  0.0385  0.4053
  227GLN    HG1 1901   6.481   6.028   0.718  0.2965  0.5447  1.9372
  227GLN    HG2 1902   6.525   6.176   0.777  1.4173 -0.2402  0.2739
  227GLN     CD 1903   6.581   6.137   0.564  0.2151  0.3116  0.0173
  227GLN    OE1 1904   6.531   6.143   0.452 -0.1529  0.2002  0.1758
  227GLN    NE2 1905   6.712   6.149   0.586  0.2968 -0.2145 -0.1675
  227GLN   HE21 1906   6.752   6.146   0.679 -1.1512  0.2747  0.5039
  227GLN   HE22 1907   6.777   6.178   0.515  0.0405  0.6670 -0.0435
  227GLN      C 1908   6.233   6.397   0.587 -0.1862 -0.2964 -0.0527
  227GLN      O 1909   6.128   6.339   0.558 -0.2397  0.0505 -0.5588
  228GLY      N 1910   6.250   6.525   0.554  0.5433 -0.4101 -0.1371
  228GLY      H 1911   6.342   6.566   0.556  0.8445 -1.0868  1.3372
  228GLY     CA 1912   6.142   6.603   0.496  0.2529 -0.8805 -0.2309
  228GLY    HA1 1913   6.179   6.703   0.478  1.9052 -1.2555  0.8094
  228GLY    HA2 1914   6.066   6.615   0.573  0.5728  1.0949 -0.1857
  228GLY      C 1915   6.068   6.547   0.376 -0.7695  0.5440 -0.2828
  228GLY      O 1916   5.945   6.549   0.368 -0.8059 -0.1599 -0.0315
  229ASP      N 1917   6.138   6.475   0.288 -0.4827  0.0504  0.3373
  229ASP      H 1918   6.237   6.458   0.296 -0.6861 -0.3523  2.3011
  229ASP     CA 1919   6.071   6.421   0.171 -0.3340  0.6194 -0.0203
  229ASP     HA 1920   5.996   6.489   0.133 -0.9837  0.8359  1.5721
  229ASP     CB 1921   6.172   6.397   0.059 -0.4205  0.5338 -0.0805
  229ASP    HB1 1922   6.125   6.365  -0.033  0.3171  0.2512 -0.3676
  229ASP    HB2 1923   6.228   6.305   0.077  0.3034  1.0435  0.3440
  229ASP     CG 1924   6.272   6.509   0.031  0.0904  0.1678  0.2611
  229ASP    OD1 1925   6.251   6.627   0.067  0.0732  0.3995 -0.5054
  229ASP    OD2 1926   6.379   6.471  -0.020 -0.3165 -0.1356 -0.3770
  229ASP      C 1927   5.997   6.292   0.203  0.0453  0.3060 -0.3861
  229ASP      O 1928   5.898   6.264   0.135 -0.0828 -0.1725 -0.0076
  230ILE      N 1929   6.041   6.213   0.301 -0.6050  0.4738  0.0504
  230ILE      H 1930   6.130   6.234   0.344 -0.0411 -1.4016 -0.1055
  230ILE     CA 1931   5.972   6.092   0.341  0.1272 -0.0272 -0.1665
  230ILE     HA 1932   5.928   6.041   0.256 -1.2764 -0.0672  0.5494
  230ILE     CB 1933   6.065   5.991   0.407 -0.0181 -0.2557 -0.3137
  230ILE     HB 1934   6.077   6.023   0.510 -1.4204 -1.5508  0.3036
  230ILE    CG2 1935   5.989   5.858   0.412  0.7123 -0.6746 -0.3103
  230ILE   HG21 1936   5.901   5.877   0.474  0.0591 -4.2856  0.0885
  230ILE   HG22 1937   5.962   5.806   0.321  0.0937 -1.1426  0.1349
  230ILE   HG23 1938   6.047   5.780   0.462  0.5341 -0.8206 -0.3327
  230ILE    CG1 1939   6.195   5.989   0.329  0.0531 -0.0768 -0.1993
  230ILE   HG11 1940   6.247   6.081   0.355 -1.7955  1.7841 -2.6270
  230ILE   HG12 1941   6.176   5.988   0.221 -1.6213 -1.1018  0.0791
  230ILE     CD 1942   6.279   5.864   0.356  0.1224 -0.0467 -0.2741
  230ILE    HD1 1943   6.242   5.774   0.308 -0.4610  0.3578 -0.5975
  230ILE    HD2 1944   6.382   5.882   0.325  0.1409 -0.0461 -0.2136
  230ILE    HD3 1945   6.298   5.868   0.463  2.3244  0.1490 -0.6131
  230ILE      C 1946   5.845   6.138   0.413  0.1029  0.2706 -0.3964
  230ILE      O 1947   5.744   6.069   0.402 -0.0954  0.5703 -0.4675
  231THR      N 1948   5.852   6.246   0.490 -0.6971  0.0340  0.0210
  231THR      H 1949   5.942   6.291   0.502 -0.2414 -0.4968 -1.2328
  231THR     CA 1950   5.744   6.310   0.563 -0.3306  0.1595  0.4580
  231THR     HA 1951   5.697   6.236   0.627 -2.3160  0.3492 -0.6982
  231THR     CB 1952   5.796   6.426   0.647 -0.2195  0.1784  0.3640
  231THR     HB 1953   5.832   6.506   0.583 -0.6247 -0.1354 -0.2640
  231THR    CG2 1954   5.690   6.479   0.743  0.3636  0.9775  0.5783
  231THR   HG21 1955   5.631   6.408   0.800  1.2954  0.5906  1.0852
  231THR   HG22 1956   5.742   6.550   0.807 -0.7861  2.3504  0.0500
  231THR   HG23 1957   5.616   6.537   0.687  1.2005  0.1348 -1.5142
  231THR    OG1 1958   5.902   6.386   0.732  0.2494  0.2256 -0.1925
  231THR    HG1 1959   5.970   6.348   0.676  0.6852  0.8968 -0.1295
  231THR      C 1960   5.641   6.357   0.461 -0.0129  0.3008  0.1984
  231THR      O 1961   5.526   6.318   0.476  0.0142  0.3004  0.4155
  232ALA      N 1962   5.682   6.423   0.352  0.0517 -0.5511 -0.3034
  232ALA      H 1963   5.779   6.441   0.333  0.2216 -3.1912 -2.5471
  232ALA     CA 1964   5.592   6.470   0.248  0.2108  0.0440 -0.1757
  232ALA     HA 1965   5.522   6.538   0.297 -2.7430 -1.6147 -1.8016
  232ALA     CB 1966   5.673   6.555   0.151  0.6354  0.8022  0.8314
  232ALA    HB1 1967   5.702   6.648   0.201 -0.2866  2.0164 -0.8087
  232ALA    HB2 1968   5.759   6.498   0.117 -1.7374 -1.3053 -2.1175
  232ALA    HB3 1969   5.605   6.579   0.070  0.6806  0.9505  0.8366
  232ALA      C 1970   5.523   6.352   0.181 -0.7336  0.3558  0.2400
  232ALA      O 1971   5.405   6.361   0.148 -0.7196 -0.1482  0.0442
  233VAL      N 1972   5.596   6.243   0.156 -0.7324  0.2752  0.5886
  233VAL      H 1973   5.696   6.252   0.165 -0.7307 -0.5462  1.5998
  233VAL     CA 1974   5.538   6.124   0.097 -0.2370  0.1277  0.4038
  233VAL     HA 1975   5.482   6.167   0.014 -0.2176 -0.6084 -0.0019
  233VAL     CB 1976   5.648   6.042   0.029 -0.0952  0.0857  0.6845
  233VAL     HB 1977   5.720   6.017   0.108 -0.8351 -0.0484  1.3290
  233VAL    CG1 1978   5.595   5.907  -0.018  0.5963  0.0193  0.0796
  233VAL   HG11 1979   5.664   5.851  -0.081  0.7925 -0.8292  1.0262
  233VAL   HG12 1980   5.553   5.852   0.066  0.0255 -0.4287 -0.4903
  233VAL   HG13 1981   5.512   5.941  -0.080  0.1324  1.2205  1.2961
  233VAL    CG2 1982   5.707   6.120  -0.088  0.2768 -0.5353  0.4526
  233VAL   HG21 1983   5.786   6.060  -0.132  2.5680  0.7470  2.5223
  233VAL   HG22 1984   5.630   6.162  -0.153  1.2400  0.0182 -0.3552
  233VAL   HG23 1985   5.769   6.201  -0.050  0.4835 -0.9081  0.9176
  233VAL      C 1986   5.437   6.055   0.188 -0.7892  0.2649 -0.1012
  233VAL      O 1987   5.340   6.002   0.134 -0.2597 -0.5262 -0.2893
  234LEU      N 1988   5.463   6.044   0.318 -0.4535 -0.0264 -0.1919
  234LEU      H 1989   5.551   6.073   0.358 -0.6649 -1.9425  1.8135
  234LEU     CA 1990   5.371   5.986   0.413 -0.2670 -0.3700 -0.2203
  234LEU     HA 1991   5.346   5.891   0.367 -0.9470  0.2264 -1.1001
  234LEU     CB 1992   5.443   5.977   0.548 -0.4104 -0.1560 -0.1284
  234LEU    HB1 1993   5.365   5.990   0.623 -1.7091  0.2929 -1.5120
  234LEU    HB2 1994   5.506   6.064   0.563 -0.5571  0.1575 -1.2031
  234LEU     CG 1995   5.540   5.859   0.563  0.1037  0.2884  0.0633
  234LEU     HG 1996   5.607   5.849   0.478 -1.3520 -1.7211 -0.9287
  234LEU    CD1 1997   5.630   5.889   0.682  0.8874  0.8706 -0.6598
  234LEU   HD11 1998   5.693   5.808   0.718  0.3071  1.3331  1.5911
  234LEU   HD12 1999   5.696   5.972   0.657  0.0544  1.1416 -2.0501
  234LEU   HD13 2000   5.578   5.937   0.765  2.7199 -0.4320  1.3470
  234LEU    CD2 2001   5.456   5.732   0.569 -0.5361  0.7088  0.1393
  234LEU   HD21 2002   5.364   5.746   0.626 -1.1148  0.1224 -0.6259
  234LEU   HD22 2003   5.425   5.699   0.470 -1.2623 -0.3244  0.6825
  234LEU   HD23 2004   5.515   5.650   0.610 -1.1536  0.4660  0.5544
  234LEU      C 2005   5.242   6.066   0.420  0.0746  0.1870 -0.2455
  234LEU      O 2006   5.133   6.010   0.405  0.2548 -0.0882 -0.5328
  235ILE      N 2007   5.238   6.199   0.427 -0.3742  0.1742 -0.2423
  235ILE      H 2008   5.328   6.242   0.446 -1.0105  1.1815  0.6349
  235ILE     CA 2009   5.122   6.284   0.408 -0.4246  0.2951  0.5723
  235ILE     HA 2010   5.045   6.262   0.482 -0.8095  1.1519  0.4336
  235ILE     CB 2011   5.159   6.432   0.407 -0.5531  0.3271 -0.1074
  235ILE     HB 2012   5.247   6.448   0.344 -1.2758 -0.8136 -1.4545
  235ILE    CG2 2013   5.036   6.511   0.364 -0.6492  0.0638 -0.3178
  235ILE   HG21 2014   5.054   6.618   0.371 -2.3208  0.3782 -0.4489
  235ILE   HG22 2015   5.028   6.492   0.257  1.7957  1.2869 -0.7955
  235ILE   HG23 2016   4.956   6.482   0.431 -0.3892 -1.2039 -0.5245
  235ILE    CG1 2017   5.201   6.472   0.548 -0.0591  0.3853 -0.2691
  235ILE   HG11 2018   5.273   6.400   0.588 -2.1100 -1.2804  0.6475
  235ILE   HG12 2019   5.113   6.456   0.611 -1.2889 -1.6347 -2.3724
  235ILE     CD 2020   5.266   6.607   0.579 -0.2083  0.5439 -0.6448
  235ILE    HD1 2021   5.261   6.621   0.687  0.1816 -0.1525 -0.5252
  235ILE    HD2 2022   5.371   6.602   0.550  0.1060 -2.1774  0.6130
  235ILE    HD3 2023   5.219   6.690   0.526  1.2344  1.0303 -1.2106
  235ILE      C 2024   5.059   6.250   0.273  0.2535  0.8968  0.1000
  235ILE      O 2025   4.937   6.238   0.264  0.2846  0.4357  0.3128
  236ALA      N 2026   5.137   6.225   0.168  0.0162 -0.1373  0.1636
  236ALA      H 2027   5.237   6.225   0.178  0.0483  1.4783  0.0890
  236ALA     CA 2028   5.075   6.201   0.039 -0.1384 -0.0122  0.2134
  236ALA     HA 2029   5.003   6.280   0.021 -0.0276 -0.0663 -0.5240
  236ALA     CB 2030   5.184   6.215  -0.068 -0.3976 -0.3148 -0.0913
  236ALA    HB1 2031   5.140   6.211  -0.168 -0.3849  0.0397 -0.1135
  236ALA    HB2 2032   5.232   6.311  -0.049 -0.5194 -0.6136  1.9937
  236ALA    HB3 2033   5.260   6.137  -0.071  0.3955  0.3762  1.1619
  236ALA      C 2034   5.014   6.061   0.034  0.4430 -0.2653  0.0001
  236ALA      O 2035   4.921   6.046  -0.044  0.6648  0.0660 -0.3293
  237ALA      N 2036   5.051   5.970   0.124 -0.0925 -0.1732  0.3214
  237ALA      H 2037   5.146   5.969   0.159  0.1686  1.4789 -0.2759
  237ALA     CA 2038   4.991   5.841   0.150 -0.2129 -0.2417 -0.2935
  237ALA     HA 2039   4.956   5.799   0.055 -1.7841  0.0570  0.1208
  237ALA     CB 2040   5.099   5.749   0.206 -0.4489 -0.5535 -0.3413
  237ALA    HB1 2041   5.099   5.741   0.315  1.0919  2.5955  0.0080
  237ALA    HB2 2042   5.084   5.646   0.175  2.0806 -1.1657  0.1929
  237ALA    HB3 2043   5.193   5.771   0.155 -0.2326 -2.4258 -0.7955
  237ALA      C 2044   4.863   5.851   0.231 -0.1495  0.1219 -0.2400
  237ALA      O 2045   4.802   5.749   0.262 -0.3055  0.2172 -0.2273
  238GLY      N 2046   4.826   5.968   0.284 -0.1099  0.0546 -0.0623
  238GLY      H 2047   4.876   6.050   0.251 -1.9822  1.0177 -0.6955
  238GLY     CA 2048   4.714   6.001   0.369 -0.0506  0.1717 -0.0285
  238GLY    HA1 2049   4.628   5.948   0.328  0.0799 -0.6024  0.6843
  238GLY    HA2 2050   4.689   6.107   0.363 -1.0929  0.0054  1.0212
  238GLY      C 2051   4.735   5.979   0.518  0.2471 -0.0891 -0.1087
  238GLY      O 2052   4.635   5.960   0.586  0.3285  0.3313  0.1369
  239ALA      N 2053   4.856   5.977   0.575  0.1778 -0.6234  0.0230
  239ALA      H 2054   4.940   5.990   0.520  1.5403  1.4672  2.3365
  239ALA     CA 2055   4.879   5.974   0.718  0.1026 -0.2330  0.0453
  239ALA     HA 2056   4.843   5.878   0.756  0.9563 -0.7029 -0.3232
  239ALA     CB 2057   5.030   5.981   0.740  0.1646 -0.3625 -0.3401
  239ALA    HB1 2058   5.058   6.085   0.721 -0.7256  0.2810  1.6157
  239ALA    HB2 2059   5.049   5.963   0.845 -2.5975  0.3194  0.3776
  239ALA    HB3 2060   5.081   5.904   0.682 -0.9823 -1.7095  0.3668
  239ALA      C 2061   4.815   6.092   0.791  0.1751  0.3086 -0.7571
  239ALA      O 2062   4.820   6.208   0.752 -0.0524  0.3657 -0.6149
  240ASP      N 2063   4.754   6.063   0.906  0.9276  0.6769 -0.2643
  240ASP      H 2064   4.759   5.967   0.937 -0.8535  0.8861  0.8106
  240ASP     CA 2065   4.683   6.154   0.994  0.3608 -0.1376  0.1399
  240ASP     HA 2066   4.614   6.219   0.939  1.2490  2.2450  1.6630
  240ASP     CB 2067   4.606   6.067   1.092  0.0431  0.0333  0.0410
  240ASP    HB1 2068   4.556   6.134   1.163  1.0522 -0.4760  1.2701
  240ASP    HB2 2069   4.671   6.000   1.147 -1.3993 -1.8234 -0.4359
  240ASP     CG 2070   4.491   5.988   1.032 -0.3446  0.4006  0.2861
  240ASP    OD1 2071   4.446   6.007   0.916 -0.1999  0.0399  0.1683
  240ASP    OD2 2072   4.428   5.906   1.102  0.1362 -0.2358 -0.0124
  240ASP      C 2073   4.776   6.247   1.071 -0.1556  0.2264  0.3287
  240ASP      O 2074   4.864   6.211   1.149  0.6397  0.8811 -0.2600
  241VAL      N 2075   4.758   6.376   1.044 -0.2897  0.1237 -0.0747
  241VAL      H 2076   4.687   6.405   0.978 -0.1494 -0.4410 -0.4737
  241VAL     CA 2077   4.841   6.478   1.104 -0.1653  0.0207 -0.0735
  241VAL     HA 2078   4.941   6.435   1.106  0.2374  0.9354  0.2569
  241VAL     CB 2079   4.841   6.611   1.029  0.1596 -0.0500 -0.2032
  241VAL     HB 2080   4.896   6.676   1.097  1.2174 -2.7418  1.6721
  241VAL    CG1 2081   4.922   6.593   0.901  0.2608  0.0920 -0.1588
  241VAL   HG11 2082   5.030   6.587   0.919  0.1845 -1.2250 -0.0613
  241VAL   HG12 2083   4.903   6.499   0.850 -1.7272  0.3831 -0.0194
  241VAL   HG13 2084   4.911   6.678   0.833 -2.6680  2.1380  2.6118
  241VAL    CG2 2085   4.700   6.669   1.014 -0.2950 -1.1460 -0.2866
  241VAL   HG21 2086   4.710   6.765   0.963  0.6339 -0.4921  1.0359
  241VAL   HG22 2087   4.637   6.611   0.947 -1.3096  0.6905 -0.9862
  241VAL   HG23 2088   4.654   6.696   1.109  0.3655 -0.5094 -0.1334
  241VAL      C 2089   4.809   6.506   1.250  0.1655  0.5886 -0.1049
  241VAL      O 2090   4.894   6.554   1.324  0.2150  0.0307  0.2039
  242ASN      N 2091   4.690   6.464   1.294  0.4780 -0.1614  0.0267
  242ASN      H 2092   4.628   6.422   1.226 -0.8260 -0.1849  1.1894
  242ASN     CA 2093   4.632   6.475   1.426  0.0023 -0.3918 -0.1589
  242ASN     HA 2094   4.672   6.565   1.474  0.2432 -0.7786  0.3718
  242ASN     CB 2095   4.485   6.508   1.406 -0.0193 -0.3851  0.0146
  242ASN    HB1 2096   4.446   6.517   1.508  0.4652 -1.5357  0.3155
  242ASN    HB2 2097   4.431   6.428   1.355 -1.5121  1.7559 -1.9824
  242ASN     CG 2098   4.469   6.641   1.333 -0.1512 -0.3174  0.1640
  242ASN    OD1 2099   4.552   6.732   1.334 -0.5346  0.0350 -0.0165
  242ASN    ND2 2100   4.364   6.643   1.251 -0.1495  0.5286  0.1770
  242ASN   HD21 2101   4.301   6.564   1.247  2.3865 -1.5985 -0.4323
  242ASN   HD22 2102   4.363   6.716   1.182 -2.3114  0.0961 -0.3171
  242ASN      C 2103   4.665   6.358   1.518  0.5392  0.2816  0.5196
  242ASN      O 2104   4.601   6.354   1.623  1.4967 -0.6109  1.0806
  243ALA      N 2105   4.755   6.269   1.477 -0.5660 -0.4140 -0.4535
  243ALA      H 2106   4.803   6.283   1.389  2.2070  0.3737  1.0657
  243ALA     CA 2107   4.802   6.172   1.574 -1.0615 -0.0105  0.1971
  243ALA     HA 2108   4.721   6.099   1.578 -0.0146 -1.4467 -2.1979
  243ALA     CB 2109   4.907   6.091   1.499 -0.2591  0.5221  0.7230
  243ALA    HB1 2110   4.997   6.149   1.478  2.1295 -3.4483 -1.3548
  243ALA    HB2 2111   4.927   6.000   1.556 -2.3417  0.4714  1.4767
  243ALA    HB3 2112   4.861   6.057   1.405  0.4345 -1.7423  1.1269
  243ALA      C 2113   4.848   6.224   1.709 -0.1440  0.3724 -0.2532
  243ALA      O 2114   4.916   6.326   1.717  0.2022  0.1059  0.2887
  244HIS      N 2115   4.815   6.150   1.815  0.3531  0.4647 -0.0305
  244HIS      H 2116   4.758   6.070   1.793  0.9469  0.0362 -0.0431
  244HIS     CA 2117   4.866   6.168   1.950  0.0916  0.6922  0.0386
  244HIS     HA 2118   4.944   6.244   1.946  1.5157 -0.7603 -2.0874
  244HIS     CB 2119   4.765   6.213   2.055 -0.4849 -0.2089 -0.1107
  244HIS    HB1 2120   4.807   6.204   2.155 -2.0573  1.0563  0.7253
  244HIS    HB2 2121   4.682   6.144   2.048 -0.2998 -0.3870 -0.5739
  244HIS     CG 2122   4.707   6.351   2.038 -0.0018 -0.0375 -0.3959
  244HIS    ND1 2123   4.574   6.392   2.049  0.0214  0.1929 -0.9299
  244HIS    CE1 2124   4.577   6.525   2.037 -0.5385  0.1792 -1.2179
  244HIS    HE1 2125   4.490   6.589   2.034 -1.2935 -0.8188 -1.4400
  244HIS    NE2 2126   4.702   6.569   2.014 -0.1431 -0.4263 -0.2734
  244HIS    HE2 2127   4.736   6.663   1.999 -1.5596  0.0223 -0.8542
  244HIS    CD2 2128   4.787   6.460   2.018  0.2178 -0.1389 -0.0874
  244HIS    HD2 2129   4.895   6.467   2.007  0.1588  0.3288 -0.4060
  244HIS      C 2130   4.941   6.048   2.006 -0.7835  0.1902  0.1587
  244HIS      O 2131   4.884   5.940   2.017  0.1232 -0.3024  0.0912
  245ALA      N 2132   5.066   6.075   2.044 -0.4923 -0.2885 -0.4421
  245ALA      H 2133   5.106   6.164   2.019  2.6458 -1.7405 -1.0448
  245ALA     CA 2134   5.146   5.976   2.113 -0.1102  0.2182 -0.1532
  245ALA     HA 2135   5.116   5.876   2.082 -1.6115  0.8278 -0.7748
  245ALA     CB 2136   5.291   5.993   2.067 -0.0573 -0.3671 -0.2116
  245ALA    HB1 2137   5.360   5.915   2.100 -0.3124 -1.0102 -1.1665
  245ALA    HB2 2138   5.286   6.002   1.958  0.2660  0.0016 -0.1989
  245ALA    HB3 2139   5.336   6.087   2.099 -2.0903  0.3180  0.8509
  245ALA      C 2140   5.141   5.990   2.264 -0.0804  0.2028 -0.1505
  245ALA      O 2141   5.196   6.086   2.318  0.2441 -0.1538  0.1601
  246LYS      N 2142   5.048   5.914   2.323  0.1705  0.4506  0.5804
  246LYS      H 2143   4.997   5.851   2.263  0.1853 -0.2851  1.3245
  246LYS     CA 2144   5.043   5.897   2.467  0.0686  0.3589  0.5658
  246LYS     HA 2145   5.094   5.978   2.519 -0.1792  0.5706  0.4773
  246LYS     CB 2146   4.900   5.917   2.515 -0.2567 -0.5952  0.0279
  246LYS    HB1 2147   4.880   6.024   2.508  1.1225 -0.1329  2.3401
  246LYS    HB2 2148   4.911   5.914   2.623  2.5966  0.4836 -0.1597
  246LYS     CG 2149   4.795   5.826   2.453 -0.2344 -0.5089 -0.1390
  246LYS    HG1 2150   4.841   5.727   2.448  5.1273  1.7127 -1.1084
  246LYS    HG2 2151   4.761   5.861   2.355 -1.9706 -2.6465 -0.4011
  246LYS     CD 2152   4.672   5.841   2.542 -0.2549  0.6908 -0.3576
  246LYS    HD1 2153   4.640   5.945   2.548  0.8222  1.1826 -2.2497
  246LYS    HD2 2154   4.701   5.825   2.645  2.3176  1.9717 -0.8165
  246LYS     CE 2155   4.563   5.745   2.494 -0.0143  0.2762 -0.0764
  246LYS    HE1 2156   4.603   5.643   2.498 -0.0936  0.1821 -1.3540
  246LYS    HE2 2157   4.547   5.778   2.391  0.7777  1.9444  0.3058
  246LYS     NZ 2158   4.443   5.779   2.571  0.0523  0.0558  0.1284
  246LYS    HZ1 2159   4.434   5.880   2.581 -1.9218 -0.2721  2.7322
  246LYS    HZ2 2160   4.354   5.750   2.532  1.1135 -1.6669 -1.1340
  246LYS    HZ3 2161   4.452   5.739   2.663 -0.4640  2.4351  1.3176
  246LYS      C 2162   5.107   5.766   2.510  0.3428 -0.0119 -0.8983
  246LYS      O 2163   5.063   5.653   2.491  0.2824 -0.0822 -0.3451
  247GLY      N 2164   5.222   5.776   2.577 -0.0075 -0.4161 -0.2264
  247GLY      H 2165   5.253   5.869   2.597  1.8407 -1.0515  0.0828
  247GLY     CA 2166   5.317   5.676   2.622  0.2829 -0.0764 -0.0835
  247GLY    HA1 2167   5.386   5.659   2.539 -0.2774  0.2451 -0.6146
  247GLY    HA2 2168   5.262   5.586   2.651 -0.6219 -0.4186 -2.5730
  247GLY      C 2169   5.409   5.718   2.736  0.1697 -0.1162  0.0241
  247GLY      O 2170   5.442   5.835   2.754  0.0914 -0.0501 -0.2547
  248VAL      N 2171   5.450   5.625   2.823  0.0215 -0.1007  0.1098
  248VAL      H 2172   5.405   5.535   2.815  0.5689 -0.5318  1.5840
  248VAL     CA 2173   5.529   5.649   2.942  0.3224 -0.3909 -0.0310
  248VAL     HA 2174   5.475   5.717   3.007  0.0206  1.2081 -1.8805
  248VAL     CB 2175   5.550   5.519   3.019  1.1923 -0.6116 -0.6290
  248VAL     HB 2176   5.627   5.460   2.969  2.1963 -1.3050  1.6075
  248VAL    CG1 2177   5.610   5.546   3.156 -0.7481  0.2023  0.0918
  248VAL   HG11 2178   5.709   5.584   3.132 -0.5874 -1.0348 -1.3209
  248VAL   HG12 2179   5.564   5.621   3.221  1.3686 -1.3373  3.7217
  248VAL   HG13 2180   5.630   5.454   3.211  1.6307  0.3548 -0.3779
  248VAL    CG2 2181   5.429   5.427   3.033  0.5640  0.2575 -0.2943
  248VAL   HG21 2182   5.386   5.388   2.940  1.4132  0.3893 -0.7490
  248VAL   HG22 2183   5.459   5.352   3.106  0.2263  0.1857 -0.2282
  248VAL   HG23 2184   5.353   5.488   3.082 -0.0290  0.5356 -1.5205
  248VAL      C 2185   5.656   5.728   2.916  0.2763 -0.2446  0.1855
  248VAL      O 2186   5.686   5.815   2.997  0.5654 -0.3797  0.2267
  249PHE      N 2187   5.732   5.698   2.810  0.4062 -0.2357  0.2756
  249PHE      H 2188   5.699   5.623   2.751 -0.5758  0.4482 -0.0645
  249PHE     CA 2189   5.844   5.775   2.760  0.4711 -0.1299  0.5854
  249PHE     HA 2190   5.919   5.765   2.839  0.2157  0.2220  0.8756
  249PHE     CB 2191   5.901   5.703   2.639  0.4840  0.0378  0.4913
  249PHE    HB1 2192   5.827   5.708   2.560  0.5908 -0.7060  0.3356
  249PHE    HB2 2193   5.922   5.598   2.659 -1.7226 -0.5446  0.0233
  249PHE     CG 2194   6.031   5.754   2.580  0.1808  0.0840 -0.1458
  249PHE    CD1 2195   6.133   5.797   2.666  0.3768 -0.6790  0.0120
  249PHE    HD1 2196   6.116   5.806   2.772  2.5144 -1.6358  0.4785
  249PHE    CE1 2197   6.250   5.847   2.608  0.0698 -0.1998 -0.2055
  249PHE    HE1 2198   6.335   5.879   2.666  0.5811 -1.0826 -0.4485
  249PHE     CZ 2199   6.259   5.866   2.469  0.4091 -0.3789 -0.2091
  249PHE     HZ 2200   6.350   5.915   2.435 -0.5530  0.2624 -1.9764
  249PHE    CE2 2201   6.167   5.802   2.386 -0.1435  0.4034 -0.2081
  249PHE    HE2 2202   6.189   5.783   2.282 -1.5143 -0.9844 -0.2870
  249PHE    CD2 2203   6.050   5.749   2.441  0.1756 -0.2366 -0.1359
  249PHE    HD2 2204   5.974   5.716   2.372  0.7312 -0.0072 -0.8570
  249PHE      C 2205   5.807   5.921   2.734  0.2375 -0.3359 -0.2607
  249PHE      O 2206   5.879   6.015   2.765 -0.1029 -0.1118 -0.1531
  250PHE      N 2207   5.690   5.943   2.675 -0.0775  0.0219  0.4847
  250PHE      H 2208   5.635   5.866   2.637 -0.0384  0.4583 -0.4931
  250PHE     CA 2209   5.655   6.073   2.622 -0.5039 -0.4320 -0.3657
  250PHE     HA 2210   5.753   6.121   2.611 -1.1276  1.1713  0.8430
  250PHE     CB 2211   5.587   6.053   2.486  0.0342  0.0439 -0.7126
  250PHE    HB1 2212   5.581   6.150   2.437  1.3627  0.8402  0.5966
  250PHE    HB2 2213   5.486   6.015   2.500  0.2543  0.3980  2.6792
  250PHE     CG 2214   5.649   5.957   2.387  0.6544  0.0710 -0.3608
  250PHE    CD1 2215   5.770   5.999   2.332  0.5197  0.7849 -0.1269
  250PHE    HD1 2216   5.822   6.090   2.359 -0.0307  1.1832 -0.4141
  250PHE    CE1 2217   5.835   5.912   2.244  0.0054  0.4753 -0.2039
  250PHE    HE1 2218   5.925   5.954   2.200  0.2560  1.3200  1.0556
  250PHE     CZ 2219   5.777   5.792   2.201  0.0657  0.2543  0.3192
  250PHE     HZ 2220   5.822   5.726   2.128  2.7783 -1.3431  3.2315
  250PHE    CE2 2221   5.654   5.756   2.258 -0.0848  0.0854 -0.1094
  250PHE    HE2 2222   5.608   5.665   2.223 -0.6081 -0.1638  1.1670
  250PHE    CD2 2223   5.593   5.832   2.358  0.2966  0.1211  0.0998
  250PHE    HD2 2224   5.498   5.805   2.401 -1.6789  3.3669 -1.7823
  250PHE      C 2225   5.574   6.166   2.710 -0.1962 -0.1055 -0.4238
  250PHE      O 2226   5.571   6.285   2.679  0.1390 -0.1830 -0.7656
  251ASN      N 2227   5.527   6.109   2.821  0.1626  0.1862 -0.1199
  251ASN      H 2228   5.534   6.008   2.827  0.6298  0.2100 -0.2004
  251ASN     CA 2229   5.466   6.179   2.932  0.4313  0.0485  0.1167
  251ASN     HA 2230   5.471   6.287   2.917 -1.0950  0.0901 -0.2983
  251ASN     CB 2231   5.318   6.143   2.934  0.3733  0.2726 -0.0800
  251ASN    HB1 2232   5.295   6.037   2.942 -4.4106  1.1364  1.0566
  251ASN    HB2 2233   5.268   6.169   2.840 -1.5900  0.8739  1.0715
  251ASN     CG 2234   5.242   6.211   3.047  0.2063 -0.4179  0.2303
  251ASN    OD1 2235   5.287   6.313   3.099 -0.4684  0.0179 -0.0269
  251ASN    ND2 2236   5.141   6.146   3.105 -0.1237 -0.4103 -0.3220
  251ASN   HD21 2237   5.113   6.056   3.066 -3.2466  0.3511 -0.0958
  251ASN   HD22 2238   5.122   6.182   3.197 -2.5884 -0.1846 -0.8547
  251ASN      C 2239   5.536   6.144   3.063 -0.2980 -0.0933  0.4770
  251ASN      O 2240   5.479   6.073   3.145  0.0128 -0.1539  0.6418
  252PRO      N 2241   5.656   6.196   3.088  0.1042 -0.5529 -0.4252
  252PRO     CD 2242   5.739   6.276   3.001 -0.0615 -0.2630 -0.3173
  252PRO    HD1 2243   5.699   6.377   2.988 -1.2644 -0.7639 -0.6287
  252PRO    HD2 2244   5.765   6.226   2.908  0.3510  0.5355 -0.6474
  252PRO     CG 2245   5.876   6.293   3.068 -0.0993 -0.4979 -0.1784
  252PRO    HG1 2246   5.886   6.383   3.128  0.2109  0.4431 -1.5845
  252PRO    HG2 2247   5.957   6.278   2.997 -0.5481 -2.0350 -0.3896
  252PRO     CB 2248   5.879   6.188   3.178  0.4595 -0.2652  0.0302
  252PRO    HB1 2249   5.944   6.218   3.260 -0.7161 -0.2806  0.9844
  252PRO    HB2 2250   5.922   6.096   3.137 -0.3295 -1.8730  2.5352
  252PRO     CA 2251   5.732   6.162   3.208  0.2663  0.5452 -0.2083
  252PRO     HA 2252   5.714   6.058   3.233 -2.4089  1.1147  0.6067
  252PRO      C 2253   5.688   6.248   3.325  0.4287  0.6272 -0.2066
  252PRO      O 2254   5.618   6.348   3.308 -0.2013  0.1714 -0.3195
  253LYS      N 2255   5.727   6.213   3.448 -0.1172 -0.0805 -0.2290
  253LYS      H 2256   5.773   6.124   3.461 -1.0604 -0.1922  3.5518
  253LYS     CA 2257   5.683   6.274   3.572  0.1579 -0.0866 -0.1265
  253LYS     HA 2258   5.585   6.321   3.565 -0.3221 -1.0657 -0.1342
  253LYS     CB 2259   5.666   6.171   3.683  0.1365  0.4889  0.4117
  253LYS    HB1 2260   5.579   6.107   3.670  1.0216 -0.8218  0.7355
  253LYS    HB2 2261   5.624   6.211   3.775 -0.5037 -3.4112  2.0023
  253LYS     CG 2262   5.787   6.079   3.694 -0.4701 -0.3774 -0.0398
  253LYS    HG1 2263   5.872   6.146   3.705 -0.3118 -0.5331 -0.2925
  253LYS    HG2 2264   5.800   6.018   3.604  0.1293  0.4175 -0.5025
  253LYS     CD 2265   5.782   5.989   3.817 -0.3987  0.1384  0.3420
  253LYS    HD1 2266   5.751   6.046   3.905 -0.0718 -0.3794  0.8034
  253LYS    HD2 2267   5.882   5.952   3.838 -0.3689 -0.4792 -0.8280
  253LYS     CE 2268   5.695   5.866   3.793  0.3776 -0.3266 -0.1145
  253LYS    HE1 2269   5.595   5.901   3.771 -0.4746 -2.7151 -0.3572
  253LYS    HE2 2270   5.675   5.816   3.888 -0.6063 -0.5300 -0.4214
  253LYS     NZ 2271   5.750   5.769   3.697  0.5077  0.0594 -0.4327
  253LYS    HZ1 2272   5.676   5.744   3.633  1.0615 -0.4556 -0.8796
  253LYS    HZ2 2273   5.822   5.807   3.638 -0.3396  1.1277 -0.8167
  253LYS    HZ3 2274   5.784   5.685   3.741  1.0392  0.9850  1.0125
  253LYS      C 2275   5.760   6.398   3.614  0.2985 -0.2025 -0.0430
  253LYS      O 2276   5.718   6.477   3.699 -0.5542  0.0798 -0.7091
  254TYR      N 2277   5.879   6.411   3.555  0.0855  0.0215 -0.4265
  254TYR      H 2278   5.902   6.345   3.482  0.9328  0.8327 -0.9153
  254TYR     CA 2279   5.980   6.511   3.584 -0.2410  0.1071  0.4458
  254TYR     HA 2280   5.932   6.585   3.647 -1.0297 -1.1551  1.3682
  254TYR     CB 2281   6.099   6.449   3.658 -0.0120 -0.3482 -0.2932
  254TYR    HB1 2282   6.157   6.538   3.680 -2.6346  1.8364 -1.4897
  254TYR    HB2 2283   6.153   6.388   3.585 -1.6290 -1.2858 -0.7628
  254TYR     CG 2284   6.069   6.382   3.790 -0.3363 -0.0123 -0.1925
  254TYR    CD1 2285   5.990   6.445   3.886 -0.5510 -0.0743 -0.3262
  254TYR    HD1 2286   5.953   6.544   3.863 -2.1025 -0.3351  0.8750
  254TYR    CE1 2287   5.950   6.383   4.004  0.1836  0.0088 -0.0228
  254TYR    HE1 2288   5.887   6.434   4.076  3.2913  1.8997  1.5671
  254TYR     CZ 2289   6.003   6.254   4.024 -0.0837 -0.1212 -0.1420
  254TYR     OH 2290   5.970   6.197   4.143  0.7047 -0.0707  0.1053
  254TYR     HH 2291   6.011   6.112   4.161 -0.6583 -0.7328  0.1521
  254TYR    CE2 2292   6.100   6.197   3.939  0.0794  0.3101 -0.2504
  254TYR    HE2 2293   6.157   6.109   3.969  0.1740  0.8119  1.1294
  254TYR    CD2 2294   6.120   6.253   3.813  0.5233  0.3214 -0.1788
  254TYR    HD2 2295   6.189   6.206   3.745  3.0365  1.7344  1.2715
  254TYR      C 2296   6.010   6.590   3.457 -0.2632 -0.2448  0.2179
  254TYR      O 2297   5.955   6.563   3.351 -0.1056 -0.4785  0.1944
  255GLN      N 2298   6.102   6.686   3.471 -0.2194 -0.2672  0.0836
  255GLN      H 2299   6.124   6.711   3.567  1.0466  1.2583 -0.5563
  255GLN     CA 2300   6.178   6.743   3.362 -0.5511 -0.0860 -0.0517
  255GLN     HA 2301   6.110   6.792   3.292  0.1910  1.5777  0.3442
  255GLN     CB 2302   6.253   6.865   3.415 -0.8652  0.1080 -0.0501
  255GLN    HB1 2303   6.342   6.887   3.357 -1.1825  1.3203 -0.0984
  255GLN    HB2 2304   6.276   6.849   3.521 -1.7949 -2.4366 -0.1602
  255GLN     CG 2305   6.173   6.995   3.415 -0.6169  0.2605 -0.1164
  255GLN    HG1 2306   6.083   6.978   3.474  0.7554 -1.3472  1.6265
  255GLN    HG2 2307   6.140   7.030   3.317  0.8600  0.1246 -0.6807
  255GLN     CD 2308   6.255   7.105   3.479  0.1135 -0.1299 -0.3738
  255GLN    OE1 2309   6.371   7.128   3.444  0.2017 -0.1503 -0.0959
  255GLN    NE2 2310   6.199   7.200   3.554 -0.0529 -0.0009 -0.6567
  255GLN   HE21 2311   6.100   7.209   3.573  0.0411  2.9522 -1.1581
  255GLN   HE22 2312   6.262   7.254   3.612 -0.8530 -0.1920  0.4180
  255GLN      C 2313   6.257   6.637   3.286  0.0270  0.1948  0.1516
  255GLN      O 2314   6.258   6.631   3.163 -0.0222  0.0579  0.1576
  256HIS      N 2315   6.332   6.556   3.360  0.1956 -0.0652 -0.2994
  256HIS      H 2316   6.320   6.551   3.460 -1.2521 -1.5289 -0.5095
  256HIS     CA 2317   6.409   6.447   3.303  0.3794 -0.0589 -0.0651
  256HIS     HA 2318   6.410   6.461   3.195 -1.1338  1.0518  0.0348
  256HIS     CB 2319   6.542   6.456   3.377  0.0845  0.2163  0.4396
  256HIS    HB1 2320   6.581   6.558   3.369 -0.6752  0.4698 -0.1140
  256HIS    HB2 2321   6.610   6.380   3.339 -1.0635 -0.5660 -0.1000
  256HIS     CG 2322   6.534   6.430   3.524 -0.0757  0.4193  0.4677
  256HIS    ND1 2323   6.550   6.304   3.583 -0.1163  0.0391 -0.3199
  256HIS    CE1 2324   6.555   6.324   3.715 -0.2117 -0.1542 -0.2864
  256HIS    HE1 2325   6.581   6.251   3.790 -1.7569 -1.8902 -1.3834
  256HIS    NE2 2326   6.537   6.454   3.746 -0.0415 -0.1571 -0.1731
  256HIS    HE2 2327   6.547   6.492   3.839  3.2424  2.9714 -1.5575
  256HIS    CD2 2328   6.521   6.520   3.626  0.5298  0.7606  0.2479
  256HIS    HD2 2329   6.502   6.627   3.620 -1.2464  0.5287  1.1243
  256HIS      C 2330   6.331   6.318   3.320  0.1725  0.0789  0.0374
  256HIS      O 2331   6.210   6.319   3.338  0.0939 -0.1925 -0.4685
  257GLU      N 2332   6.399   6.203   3.311  0.0334 -0.0178  0.2133
  257GLU      H 2333   6.498   6.212   3.296 -0.2931 -0.2687 -2.6471
  257GLU     CA 2334   6.345   6.068   3.304 -0.2922  0.1310 -0.2464
  257GLU     HA 2335   6.435   6.008   3.292 -0.5364 -0.1217 -0.8405
  257GLU     CB 2336   6.283   6.021   3.435  0.2254 -0.1191 -0.0847
  257GLU    HB1 2337   6.219   5.935   3.414 -2.3820  1.6190  0.1685
  257GLU    HB2 2338   6.205   6.091   3.467  0.4187 -0.3399  0.9202
  257GLU     CG 2339   6.379   5.978   3.546 -0.2014 -0.3461  0.2006
  257GLU    HG1 2340   6.419   6.067   3.595 -0.5247  0.0948 -0.3091
  257GLU    HG2 2341   6.463   5.921   3.506  0.8791 -0.0621  1.9845
  257GLU     CD 2342   6.303   5.895   3.649 -0.3022 -0.2308  0.2204
  257GLU    OE1 2343   6.192   5.924   3.697 -0.1207 -0.1192  0.5768
  257GLU    OE2 2344   6.353   5.789   3.692  0.6425  0.0560 -0.1352
  257GLU      C 2345   6.263   6.038   3.180 -0.5794 -0.2489  0.0351
  257GLU      O 2346   6.215   5.925   3.166 -0.2351 -0.3285 -0.5073
  258GLY      N 2347   6.235   6.129   3.087  0.8949 -0.1755 -0.3586
  258GLY      H 2348   6.276   6.221   3.101  0.5495 -0.2033  1.0298
  258GLY     CA 2349   6.175   6.105   2.958  0.1978 -0.1411 -0.0456
  258GLY    HA1 2350   6.066   6.096   2.967  0.0665  0.8068 -0.5752
  258GLY    HA2 2351   6.206   6.008   2.918 -1.5675 -0.2965 -1.1659
  258GLY      C 2352   6.190   6.216   2.855 -0.0408 -0.3727 -0.3341
  258GLY      O 2353   6.284   6.294   2.866  0.1370 -0.5885 -0.3184
  259PHE      N 2354   6.096   6.227   2.761 -0.0514 -0.6733 -0.3579
  259PHE      H 2355   6.016   6.166   2.759 -0.4701 -0.1451 -2.6542
  259PHE     CA 2356   6.098   6.318   2.649 -0.3484 -0.2537 -0.0243
  259PHE     HA 2357   6.156   6.404   2.683  0.5800 -0.0546 -1.9303
  259PHE     CB 2358   6.175   6.260   2.530  0.2510  0.2266  0.1190
  259PHE    HB1 2359   6.127   6.165   2.505  0.0802  0.0053  1.2088
  259PHE    HB2 2360   6.278   6.237   2.556  0.4264 -1.1455 -1.5983
  259PHE     CG 2361   6.187   6.351   2.410  0.6114 -0.2135 -0.1835
  259PHE    CD1 2362   6.236   6.480   2.430  0.2483 -0.0633 -0.2450
  259PHE    HD1 2363   6.292   6.503   2.520  0.9095 -0.1672 -0.6220
  259PHE    CE1 2364   6.220   6.578   2.331  0.9621 -0.0309 -0.3369
  259PHE    HE1 2365   6.256   6.679   2.344  1.2541 -0.1559 -0.1670
  259PHE     CZ 2366   6.150   6.547   2.214  0.2665  0.2742 -0.0077
  259PHE     HZ 2367   6.133   6.620   2.136 -1.3953 -1.7494 -1.6862
  259PHE    CE2 2368   6.107   6.416   2.192 -0.2668  0.3016  0.8369
  259PHE    HE2 2369   6.056   6.394   2.099 -0.9380  1.4197  0.9274
  259PHE    CD2 2370   6.133   6.316   2.286  0.1317 -0.3424  0.0608
  259PHE    HD2 2371   6.101   6.215   2.265 -1.5242 -0.6487  3.3417
  259PHE      C 2372   5.963   6.368   2.601 -0.5754 -0.7093  0.1385
  259PHE      O 2373   5.897   6.318   2.511 -0.2474 -0.2929 -0.3401
  260TYR      N 2374   5.915   6.470   2.674  0.1249 -0.1944 -0.1094
  260TYR      H 2375   5.969   6.504   2.752 -2.6776  0.9494  1.4992
  260TYR     CA 2376   5.787   6.528   2.638 -0.0176 -0.6831 -0.4090
  260TYR     HA 2377   5.725   6.466   2.574  0.0729 -0.1617 -1.0195
  260TYR     CB 2378   5.714   6.578   2.762 -0.1063 -0.5503 -0.5144
  260TYR    HB1 2379   5.781   6.640   2.821 -0.0970 -1.4371  0.4456
  260TYR    HB2 2380   5.682   6.496   2.826 -0.1323 -0.8915 -0.9639
  260TYR     CG 2381   5.592   6.666   2.744  0.1389 -0.1051 -0.0305
  260TYR    CD1 2382   5.469   6.606   2.718  0.2387 -0.2641 -0.1414
  260TYR    HD1 2383   5.454   6.499   2.717  0.4099 -0.3303 -2.6760
  260TYR    CE1 2384   5.360   6.687   2.682  0.6552  0.1902 -0.3800
  260TYR    HE1 2385   5.261   6.646   2.673 -0.0597  1.9022 -0.6995
  260TYR     CZ 2386   5.368   6.828   2.689 -0.2008  0.1854  0.8230
  260TYR     OH 2387   5.265   6.911   2.657  0.2985  0.1880 -0.8371
  260TYR     HH 2388   5.187   6.865   2.626 -1.3810  0.1210  3.0370
  260TYR    CE2 2389   5.491   6.882   2.733 -0.1076 -0.1957  1.0394
  260TYR    HE2 2390   5.490   6.989   2.744  0.9628  0.1955 -1.8245
  260TYR    CD2 2391   5.606   6.805   2.751  0.1882 -0.0952 -0.2938
  260TYR    HD2 2392   5.700   6.854   2.771 -0.4864  0.7556  0.9498
  260TYR      C 2393   5.816   6.643   2.542  0.1176 -0.1032  0.3168
  260TYR      O 2394   5.908   6.724   2.556 -0.1056  0.0501  0.9407
  261PHE      N 2395   5.720   6.666   2.452  0.1782 -0.2785  0.2084
  261PHE      H 2396   5.641   6.603   2.463  0.6152 -0.7571  0.6940
  261PHE     CA 2397   5.715   6.761   2.343 -0.2789  0.4157  0.8278
  261PHE     HA 2398   5.785   6.843   2.362  0.5681 -0.2325  0.5567
  261PHE     CB 2399   5.779   6.691   2.224 -0.5257  0.1167  0.8713
  261PHE    HB1 2400   5.879   6.657   2.251  0.0845  1.6666  0.6847
  261PHE    HB2 2401   5.799   6.770   2.152 -0.2770  1.9210  2.8185
  261PHE     CG 2402   5.710   6.570   2.167  0.0689  0.1339  0.1014
  261PHE    CD1 2403   5.735   6.440   2.213 -0.5907  0.2105  0.6915
  261PHE    HD1 2404   5.789   6.431   2.305 -0.9002  3.2163  1.2673
  261PHE    CE1 2405   5.691   6.329   2.139 -0.3200  0.5724 -0.0209
  261PHE    HE1 2406   5.715   6.227   2.162  1.0476  0.8870  0.0037
  261PHE     CZ 2407   5.602   6.345   2.032 -0.2871  0.2518 -0.0961
  261PHE     HZ 2408   5.579   6.257   1.973  0.4310 -0.5150  0.7337
  261PHE    CE2 2409   5.566   6.474   1.989 -0.1435  0.3045 -0.0577
  261PHE    HE2 2410   5.516   6.503   1.898  1.0628 -0.6295 -1.0582
  261PHE    CD2 2411   5.628   6.582   2.054 -0.0604  0.1087  0.1925
  261PHE    HD2 2412   5.610   6.679   2.010  0.3062  0.3055  0.4775
  261PHE      C 2413   5.582   6.818   2.297 -0.3103  0.3089  0.7877
  261PHE      O 2414   5.583   6.903   2.208  0.3154 -0.0979  0.4024
  262GLY      N 2415   5.469   6.767   2.346 -0.3470 -0.5439 -0.1580
  262GLY      H 2416   5.484   6.698   2.418  1.5218 -1.9757 -1.8197
  262GLY     CA 2417   5.330   6.804   2.325 -0.4627 -0.4130  0.7832
  262GLY    HA1 2418   5.321   6.906   2.288  1.3762 -0.6132 -0.3761
  262GLY    HA2 2419   5.283   6.806   2.423 -1.7898 -0.6639  0.1739
  262GLY      C 2420   5.251   6.704   2.243 -0.1122  0.2323 -0.3717
  262GLY      O 2421   5.142   6.736   2.195 -0.0254  0.0755 -0.6772
  263GLU      N 2422   5.294   6.578   2.230 -0.5269  0.0470  0.0271
  263GLU      H 2423   5.386   6.564   2.269 -1.0466  0.7685  1.6058
  263GLU     CA 2424   5.231   6.460   2.174 -0.6532  0.3718 -0.5251
  263GLU     HA 2425   5.304   6.380   2.185 -0.6436  0.2509 -1.3898
  263GLU     CB 2426   5.118   6.410   2.263 -0.0289 -0.3188 -0.1119
  263GLU    HB1 2427   5.087   6.314   2.222 -2.4651  1.2563 -2.2892
  263GLU    HB2 2428   5.030   6.474   2.262 -0.4490 -0.8928 -0.3700
  263GLU     CG 2429   5.141   6.387   2.413 -0.0041 -0.0897 -0.0800
  263GLU    HG1 2430   5.186   6.476   2.456  0.8101  0.8866 -2.7103
  263GLU    HG2 2431   5.219   6.311   2.419 -0.1079 -0.1056  1.3737
  263GLU     CD 2432   5.027   6.328   2.495 -0.2312 -0.2193 -0.4860
  263GLU    OE1 2433   4.911   6.333   2.449 -0.2865 -0.0520 -0.3295
  263GLU    OE2 2434   5.052   6.275   2.605  0.1066 -0.0027 -0.4573
  263GLU      C 2435   5.197   6.457   2.026  0.1041  0.2815 -0.6997
  263GLU      O 2436   5.145   6.357   1.978  0.1681  0.1516 -0.5007
  264THR      N 2437   5.228   6.570   1.960 -0.0109  0.7843  0.0941
  264THR      H 2438   5.268   6.647   2.011  0.8931 -0.9456  2.1514
  264THR     CA 2439   5.174   6.591   1.827 -0.0227  0.0923 -0.0168
  264THR     HA 2440   5.140   6.492   1.797  2.0175 -1.2182  1.6357
  264THR     CB 2441   5.053   6.684   1.832  0.0538  0.1722  0.3552
  264THR     HB 2442   4.986   6.651   1.912 -1.0075 -0.2769 -0.6962
  264THR    CG2 2443   5.092   6.830   1.856 -0.4490  0.2865  0.4871
  264THR   HG21 2444   4.999   6.882   1.882 -1.1500 -1.1656  0.9827
  264THR   HG22 2445   5.160   6.831   1.941  0.7798  0.0233 -0.4556
  264THR   HG23 2446   5.136   6.883   1.772  0.5897 -0.3014  0.6433
  264THR    OG1 2447   4.988   6.689   1.707 -0.0426  0.6311  0.4205
  264THR    HG1 2448   4.946   6.606   1.685  0.6775  1.0317 -2.9502
  264THR      C 2449   5.289   6.624   1.734 -0.3090  0.2138 -0.3314
  264THR      O 2450   5.378   6.696   1.779 -0.3145 -0.0981  0.1883
  265PRO      N 2451   5.290   6.575   1.610 -0.3893 -0.1873 -0.1762
  265PRO     CD 2452   5.189   6.490   1.549 -0.3608  0.2095 -0.7882
  265PRO    HD1 2453   5.108   6.551   1.509 -1.2421 -1.2901 -1.3717
  265PRO    HD2 2454   5.156   6.421   1.626 -0.7796  3.3006  2.0364
  265PRO     CG 2455   5.254   6.421   1.429 -0.1395 -0.3613 -0.3428
  265PRO    HG1 2456   5.177   6.387   1.361 -1.3171  0.4678  0.5374
  265PRO    HG2 2457   5.316   6.342   1.472  0.7762  0.9978  0.9428
  265PRO     CB 2458   5.338   6.539   1.380  0.3796 -0.3866  0.4573
  265PRO    HB1 2459   5.281   6.608   1.318 -1.8066 -1.8682  0.7207
  265PRO    HB2 2460   5.426   6.502   1.326 -0.9756 -0.2897 -1.9575
  265PRO     CA 2461   5.391   6.601   1.509 -0.3108  0.8582  0.1583
  265PRO     HA 2462   5.487   6.555   1.530  2.0551  4.7951 -1.0548
  265PRO      C 2463   5.423   6.748   1.491  0.5791  0.6256 -0.2059
  265PRO      O 2464   5.531   6.789   1.447  1.0845 -0.3995  0.0475
  266LEU      N 2465   5.320   6.832   1.493 -0.0930 -0.1929 -0.1200
  266LEU      H 2466   5.229   6.791   1.509 -0.2898  0.7357  1.3536
  266LEU     CA 2467   5.335   6.976   1.477 -0.3558 -0.1699 -0.1676
  266LEU     HA 2468   5.378   6.983   1.377 -0.8522 -1.1068 -0.4691
  266LEU     CB 2469   5.195   7.036   1.482 -0.0545  0.5560 -0.3394
  266LEU    HB1 2470   5.149   6.998   1.574  0.0905  1.9370  0.3213
  266LEU    HB2 2471   5.134   6.995   1.401  0.8007  2.7273 -2.1627
  266LEU     CG 2472   5.186   7.188   1.485 -0.0268  0.5465  0.3047
  266LEU     HG 2473   5.273   7.225   1.539  1.9662 -2.1887 -0.8064
  266LEU    CD1 2474   5.215   7.245   1.347  0.1043 -0.9706 -0.3118
  266LEU   HD11 2475   5.129   7.247   1.280  0.8230 -0.7445 -1.2559
  266LEU   HD12 2476   5.240   7.350   1.362 -2.8772 -0.4078  1.6044
  266LEU   HD13 2477   5.291   7.186   1.295  0.7412 -0.7561  0.3571
  266LEU    CD2 2478   5.047   7.233   1.531 -0.5864 -0.9720  0.1588
  266LEU   HD21 2479   5.033   7.337   1.502  1.0765 -0.5988  0.5618
  266LEU   HD22 2480   4.970   7.176   1.479  0.0326  0.4251 -2.4990
  266LEU   HD23 2481   5.047   7.224   1.639  1.1287 -1.1959  0.1724
  266LEU      C 2482   5.436   7.031   1.576 -0.4094  0.3824 -0.4203
  266LEU      O 2483   5.525   7.111   1.546  0.2117  0.0961  0.6212
  267ALA      N 2484   5.419   6.996   1.703  0.4481  0.0482 -0.3937
  267ALA      H 2485   5.338   6.940   1.722 -0.4566  1.7145  1.0038
  267ALA     CA 2486   5.506   7.025   1.816  0.1135  0.3419 -0.2113
  267ALA     HA 2487   5.513   7.134   1.811 -0.3221  0.4187  0.6461
  267ALA     CB 2488   5.426   6.985   1.940  0.3150  0.3748 -0.0714
  267ALA    HB1 2489   5.484   7.027   2.022  1.7274  1.9709 -1.7920
  267ALA    HB2 2490   5.322   7.014   1.934  0.1893 -0.3619 -2.4274
  267ALA    HB3 2491   5.437   6.876   1.943 -1.1292  0.2221  0.1874
  267ALA      C 2492   5.642   6.961   1.794 -0.2286 -0.2756 -0.5559
  267ALA      O 2493   5.739   7.036   1.806 -0.4280 -0.1045  0.0253
  268LEU      N 2494   5.644   6.834   1.753 -0.3687 -0.3845 -0.2283
  268LEU      H 2495   5.557   6.785   1.746 -0.5831  0.0218 -0.4884
  268LEU     CA 2496   5.769   6.764   1.732 -0.2263 -0.0263 -0.5960
  268LEU     HA 2497   5.824   6.769   1.826  0.8276  1.6906 -1.2670
  268LEU     CB 2498   5.741   6.619   1.691 -0.5398 -0.1767  0.1418
  268LEU    HB1 2499   5.696   6.629   1.592 -1.0084  0.6240  0.4197
  268LEU    HB2 2500   5.690   6.569   1.774 -1.6767  0.1673 -0.3289
  268LEU     CG 2501   5.862   6.529   1.671 -0.4210  0.0261 -0.0462
  268LEU     HG 2502   5.927   6.582   1.601  0.9246 -0.0863  1.0775
  268LEU    CD1 2503   5.940   6.520   1.802 -0.2175  0.1265 -0.1602
  268LEU   HD11 2504   5.879   6.485   1.885  1.4816  0.4041  1.2746
  268LEU   HD12 2505   6.034   6.464   1.797  1.3173  2.4535  0.6462
  268LEU   HD13 2506   5.980   6.620   1.823 -2.2615  0.7693  0.8290
  268LEU    CD2 2507   5.844   6.385   1.624 -0.1701 -0.1076  0.2628
  268LEU   HD21 2508   5.940   6.334   1.623 -0.0122  0.1675  0.9027
  268LEU   HD22 2509   5.778   6.335   1.695  1.5898 -1.8984  0.7079
  268LEU   HD23 2510   5.802   6.380   1.524 -0.0525 -0.4213  0.2297
  268LEU      C 2511   5.864   6.837   1.638 -0.1499  0.0572 -0.4530
  268LEU      O 2512   5.977   6.865   1.675 -0.3302  0.3241 -0.1040
  269ALA      N 2513   5.814   6.893   1.527 -0.0955  0.2933 -0.3594
  269ALA      H 2514   5.716   6.877   1.508  0.0672 -0.2787 -0.7588
  269ALA     CA 2515   5.897   6.956   1.426  0.5297 -0.1287 -0.1143
  269ALA     HA 2516   5.987   6.895   1.414  0.5014  0.2341 -2.6591
  269ALA     CB 2517   5.823   6.952   1.293  0.3594 -0.0904 -0.0197
  269ALA    HB1 2518   5.889   7.008   1.227  1.8189  0.4171  1.7970
  269ALA    HB2 2519   5.806   6.850   1.257 -1.5194 -0.2958  1.2642
  269ALA    HB3 2520   5.730   7.006   1.311  1.7160  2.1314  0.6777
  269ALA      C 2521   5.933   7.094   1.477 -0.5943  0.0255  0.2829
  269ALA      O 2522   6.050   7.132   1.472 -0.4035 -0.5462  0.2959
  270ALA      N 2523   5.842   7.160   1.550 -1.0579  0.1475 -0.4026
  270ALA      H 2524   5.774   7.103   1.597  0.0631  0.0818  1.2220
  270ALA     CA 2525   5.863   7.294   1.599  0.1468 -0.0623 -0.3116
  270ALA     HA 2526   5.901   7.352   1.515 -0.6761  1.2856  0.2049
  270ALA     CB 2527   5.735   7.353   1.657  0.3563 -0.1547  0.2585
  270ALA    HB1 2528   5.761   7.453   1.693 -1.6075  0.9345 -1.1053
  270ALA    HB2 2529   5.660   7.359   1.577 -0.9045 -0.3719  1.3898
  270ALA    HB3 2530   5.691   7.287   1.732 -0.5435  0.0452 -0.0807
  270ALA      C 2531   5.968   7.300   1.709  0.0600 -0.1875 -0.2223
  270ALA      O 2532   6.063   7.378   1.712 -0.5258  0.5193  0.4015
  271CYS      N 2533   5.954   7.207   1.804 -0.2291  0.1422  0.0582
  271CYS      H 2534   5.872   7.148   1.795 -1.9143  2.2520  0.8156
  271CYS     CA 2535   6.045   7.178   1.913 -0.1901  0.0484  0.0000
  271CYS     HA 2536   6.043   7.257   1.987 -0.5226  0.1675 -0.1355
  271CYS     CB 2537   5.994   7.055   1.988 -0.0530 -0.0400 -0.0484
  271CYS    HB1 2538   6.068   7.014   2.056  0.2293  1.1406  0.3913
  271CYS    HB2 2539   5.967   6.982   1.912 -1.4744 -2.3334  2.4769
  271CYS     SG 2540   5.850   7.106   2.086 -0.0564  0.2326 -0.1951
  271CYS     HG 2541   5.823   6.985   2.136 -0.2659  0.6093  0.6191
  271CYS      C 2542   6.187   7.148   1.868 -0.1754 -0.0743  0.1264
  271CYS      O 2543   6.283   7.178   1.938 -0.0791  0.1320 -0.0902
  272THR      N 2544   6.202   7.091   1.748 -0.0668 -0.0013  0.1051
  272THR      H 2545   6.119   7.074   1.694  1.0181 -0.3625 -1.5319
  272THR     CA 2546   6.324   7.028   1.701  0.0340  0.4541 -0.2491
  272THR     HA 2547   6.382   7.013   1.792 -2.5774  2.4912  1.9141
  272THR     CB 2548   6.291   6.884   1.666 -0.1098  0.4548 -0.1168
  272THR     HB 2549   6.236   6.886   1.571 -0.7239  1.7667  0.2435
  272THR    CG2 2550   6.417   6.799   1.658 -0.3027  0.1228  0.3469
  272THR   HG21 2551   6.480   6.819   1.746 -1.5916  0.6588  1.1805
  272THR   HG22 2552   6.389   6.694   1.656 -0.0903  0.0801 -1.4484
  272THR   HG23 2553   6.472   6.809   1.565  0.0716 -2.6404  0.1783
  272THR    OG1 2554   6.218   6.815   1.765  0.1519  0.4102  0.0465
  272THR    HG1 2555   6.129   6.813   1.728  0.1933  0.0008 -0.0285
  272THR      C 2556   6.395   7.115   1.598 -0.1041  0.3509 -0.4309
  272THR      O 2557   6.474   7.060   1.522  0.0460  0.0394 -0.0509
  273ASN      N 2558   6.380   7.248   1.592 -0.0886  0.3824  0.1985
  273ASN      H 2559   6.324   7.282   1.669 -3.6088 -2.2975 -0.8952
  273ASN     CA 2560   6.438   7.346   1.503  0.3491  0.0715  0.1392
  273ASN     HA 2561   6.385   7.441   1.515  0.6612  0.3648 -0.6993
  273ASN     CB 2562   6.588   7.361   1.528  0.3896  0.0260 -0.0703
  273ASN    HB1 2563   6.649   7.282   1.484  2.3002  0.8114  1.0511
  273ASN    HB2 2564   6.608   7.366   1.635  1.7037  0.5486 -0.3198
  273ASN     CG 2565   6.647   7.490   1.473 -0.0259  0.4828  0.5466
  273ASN    OD1 2566   6.575   7.577   1.424  0.1616  0.0119 -0.5884
  273ASN    ND2 2567   6.779   7.503   1.469  0.0635 -0.5634 -0.1601
  273ASN   HD21 2568   6.844   7.428   1.489  0.3272 -0.0729  0.8672
  273ASN   HD22 2569   6.822   7.587   1.433  1.9864 -1.2807  0.3435
  273ASN      C 2570   6.416   7.292   1.362  0.0160 -0.1454  0.2724
  273ASN      O 2571   6.504   7.271   1.279  0.2638 -0.7173  0.6697
  274GLN      N 2572   6.292   7.279   1.315  0.1802 -0.4973 -0.0599
  274GLN      H 2573   6.218   7.304   1.378  1.1950 -1.1321  1.4395
  274GLN     CA 2574   6.256   7.240   1.180 -0.2060 -0.1154 -0.0714
  274GLN     HA 2575   6.338   7.234   1.107 -0.6959 -1.1664 -0.5568
  274GLN     CB 2576   6.184   7.105   1.180 -0.2959 -0.0669  0.0627
  274GLN    HB1 2577   6.166   7.080   1.075 -0.5511  0.9844 -0.1638
  274GLN    HB2 2578   6.096   7.097   1.244  0.4203 -0.3611  1.0098
  274GLN     CG 2579   6.284   7.003   1.233 -0.1990 -0.1323 -0.2411
  274GLN    HG1 2580   6.298   7.034   1.337  0.5498 -0.6811 -0.1725
  274GLN    HG2 2581   6.384   6.998   1.190  0.0187  0.1939  0.2183
  274GLN     CD 2582   6.228   6.862   1.228  0.0699 -0.2708  0.5207
  274GLN    OE1 2583   6.131   6.833   1.159 -0.0386  0.7108  0.2470
  274GLN    NE2 2584   6.292   6.768   1.299  1.0620 -0.2757 -0.3570
  274GLN   HE21 2585   6.330   6.793   1.389 -1.4982 -0.6244  0.9323
  274GLN   HE22 2586   6.262   6.673   1.284  2.0965 -0.2896 -2.7974
  274GLN      C 2587   6.164   7.349   1.128 -0.0420  0.1709  0.2428
  274GLN      O 2588   6.044   7.344   1.154 -0.1428  0.2081 -0.2141
  275PRO      N 2589   6.217   7.451   1.061  0.0859 -0.2469 -0.2948
  275PRO     CD 2590   6.347   7.512   1.080  0.2697 -0.4971 -0.7373
  275PRO    HD1 2591   6.414   7.479   1.000  1.1796  2.5754 -1.3953
  275PRO    HD2 2592   6.391   7.494   1.178 -0.7139 -0.6144 -0.3070
  275PRO     CG 2593   6.326   7.663   1.066  0.5884 -0.3505  0.3030
  275PRO    HG1 2594   6.424   7.694   1.029  0.6436 -1.8966 -0.9432
  275PRO    HG2 2595   6.310   7.712   1.162 -1.0108 -0.1344 -0.0485
  275PRO     CB 2596   6.207   7.668   0.971  0.1571 -0.6827  0.8179
  275PRO    HB1 2597   6.246   7.658   0.869 -1.0701 -3.0169  0.5204
  275PRO    HB2 2598   6.151   7.761   0.981  0.9930 -0.0341 -0.1808
  275PRO     CA 2599   6.123   7.546   1.006 -0.4899 -0.3152  0.5610
  275PRO     HA 2600   6.050   7.576   1.082 -2.1902 -0.5090 -0.9199
  275PRO      C 2601   6.034   7.494   0.894 -0.0466  0.8799 -0.3682
  275PRO      O 2602   5.913   7.511   0.904 -0.1639  0.1694 -0.4968
  276GLU      N 2603   6.089   7.444   0.782 -0.0345 -0.3649  0.1779
  276GLU      H 2604   6.187   7.458   0.767  0.1624 -0.3826  1.3203
  276GLU     CA 2605   6.028   7.412   0.655  0.2293 -0.9235  0.1886
  276GLU     HA 2606   5.992   7.500   0.601  1.7817  0.4233  1.2781
  276GLU     CB 2607   6.135   7.353   0.563  0.2180 -0.1136 -0.3595
  276GLU    HB1 2608   6.080   7.332   0.471 -0.1094 -2.8615  0.3598
  276GLU    HB2 2609   6.169   7.261   0.610 -1.1472  0.4995  2.0014
  276GLU     CG 2610   6.254   7.434   0.515  0.0117  0.0862 -0.5380
  276GLU    HG1 2611   6.219   7.532   0.484 -0.7658 -0.2216 -0.6603
  276GLU    HG2 2612   6.296   7.383   0.428 -0.3583  1.6351 -1.6687
  276GLU     CD 2613   6.367   7.444   0.617 -0.4585  0.1930 -0.0269
  276GLU    OE1 2614   6.416   7.340   0.666  0.0010  0.2917 -0.2757
  276GLU    OE2 2615   6.395   7.559   0.657 -0.0942  0.1931 -0.2820
  276GLU      C 2616   5.908   7.320   0.668 -0.0203 -0.6699 -0.2654
  276GLU      O 2617   5.810   7.336   0.596 -0.3648 -0.3091  0.2675
  277ILE      N 2618   5.912   7.227   0.764  0.3333  0.1890  0.5714
  277ILE      H 2619   5.999   7.223   0.815 -0.4849 -0.8754  1.9526
  277ILE     CA 2620   5.819   7.118   0.784 -0.0450  0.4692  0.3450
  277ILE     HA 2621   5.796   7.075   0.686 -0.5072  1.2100  0.1195
  277ILE     CB 2622   5.885   7.002   0.857  0.2433  0.1803 -0.3651
  277ILE     HB 2623   5.938   7.044   0.943 -0.3564  1.3471 -0.5471
  277ILE    CG2 2624   5.776   6.910   0.911  0.1348  0.5505  0.0429
  277ILE   HG21 2625   5.819   6.853   0.993 -2.1541  0.7137  1.4680
  277ILE   HG22 2626   5.702   6.973   0.962  0.2470  1.6876 -1.1319
  277ILE   HG23 2627   5.724   6.855   0.833  0.9960 -0.2141  0.0057
  277ILE    CG1 2628   5.971   6.918   0.762  0.1024 -0.2055 -0.1578
  277ILE   HG11 2629   6.052   6.987   0.736  0.5899 -0.1485  1.3645
  277ILE   HG12 2630   5.918   6.892   0.671 -3.1800 -3.4352  2.4193
  277ILE     CD 2631   6.026   6.786   0.816  0.0192 -0.3459 -0.4181
  277ILE    HD1 2632   6.105   6.756   0.748 -0.7935  0.7114 -1.8900
  277ILE    HD2 2633   6.062   6.793   0.919 -2.0930 -1.0371  0.4163
  277ILE    HD3 2634   5.953   6.706   0.811 -1.1583  0.6076  0.6491
  277ILE      C 2635   5.695   7.185   0.841 -0.7710 -0.5760  0.0309
  277ILE      O 2636   5.582   7.147   0.809 -0.9721 -0.0717  0.1345
  278VAL      N 2637   5.707   7.288   0.925 -0.2789  0.0885 -0.8403
  278VAL      H 2638   5.799   7.324   0.945 -0.3334 -0.9750  1.6598
  278VAL     CA 2639   5.599   7.348   1.000  0.0464 -0.5753  0.1778
  278VAL     HA 2640   5.544   7.264   1.043 -0.1514 -0.7592 -0.4161
  278VAL     CB 2641   5.636   7.435   1.120 -0.0950  0.0331 -0.2163
  278VAL     HB 2642   5.709   7.509   1.089  2.5362 -1.6060  1.6366
  278VAL    CG1 2643   5.510   7.487   1.188 -0.2776 -0.3387 -0.2642
  278VAL   HG11 2644   5.532   7.518   1.290 -2.2329 -0.6303  0.2922
  278VAL   HG12 2645   5.489   7.580   1.134  0.8883  0.4082  0.5320
  278VAL   HG13 2646   5.424   7.420   1.195 -1.0673  0.7963  2.0281
  278VAL    CG2 2647   5.705   7.347   1.223  0.1396 -0.1550 -0.5314
  278VAL   HG21 2648   5.746   7.259   1.174 -0.4905  0.2360 -1.7992
  278VAL   HG22 2649   5.796   7.401   1.250 -1.6813  2.3424  1.0867
  278VAL   HG23 2650   5.650   7.322   1.314 -0.3995 -0.0228 -0.8213
  278VAL      C 2651   5.510   7.420   0.900  0.0856 -0.3734  0.2875
  278VAL      O 2652   5.389   7.400   0.911 -0.0108  0.0280 -0.0172
  279GLN      N 2653   5.554   7.496   0.799 -0.6541 -0.5581 -0.1833
  279GLN      H 2654   5.651   7.523   0.801 -1.2393  2.5668 -3.5345
  279GLN     CA 2655   5.472   7.547   0.691 -0.7642  0.2488  0.2711
  279GLN     HA 2656   5.393   7.603   0.741 -1.3388 -0.2118 -0.1029
  279GLN     CB 2657   5.559   7.630   0.596 -0.3011 -0.3224  0.1917
  279GLN    HB1 2658   5.490   7.656   0.516  0.6548  1.9545  0.0289
  279GLN    HB2 2659   5.635   7.572   0.543  1.7985 -0.4149  3.0632
  279GLN     CG 2660   5.614   7.763   0.645 -0.3477 -0.1258 -0.2849
  279GLN    HG1 2661   5.540   7.819   0.703  0.8235  2.1869 -0.9055
  279GLN    HG2 2662   5.636   7.824   0.558 -2.2960  0.3437 -0.4986
  279GLN     CD 2663   5.741   7.745   0.726 -0.1494  1.3953 -0.2294
  279GLN    OE1 2664   5.844   7.703   0.674 -0.1047  0.1520  0.8017
  279GLN    NE2 2665   5.744   7.764   0.859  0.6600  0.3200 -0.0777
  279GLN   HE21 2666   5.671   7.817   0.904  0.6436 -0.7348  1.1792
  279GLN   HE22 2667   5.828   7.750   0.913 -0.9957  0.0851  2.6163
  279GLN      C 2668   5.410   7.431   0.614 -0.1270  0.0985 -0.0203
  279GLN      O 2669   5.293   7.430   0.578 -0.0669  0.4614 -0.2279
  280LEU      N 2670   5.484   7.324   0.584 -0.1805  0.3656 -1.1390
  280LEU      H 2671   5.568   7.306   0.637 -1.6122 -2.3067  0.4710
  280LEU     CA 2672   5.434   7.212   0.506 -0.2872 -0.1481 -0.3466
  280LEU     HA 2673   5.395   7.254   0.413  2.7904  0.1507 -1.6181
  280LEU     CB 2674   5.545   7.109   0.485 -0.3466 -0.1968 -0.4247
  280LEU    HB1 2675   5.564   7.071   0.585 -4.0666  0.7292  0.7730
  280LEU    HB2 2676   5.635   7.163   0.453  1.3320 -0.2220  3.6129
  280LEU     CG 2677   5.520   6.991   0.391 -0.0250 -0.4721 -0.1659
  280LEU     HG 2678   5.472   7.016   0.297  1.7493  0.3998 -0.9020
  280LEU    CD1 2679   5.437   6.884   0.462 -1.1767  0.3833 -0.1921
  280LEU   HD11 2680   5.335   6.909   0.490 -0.7879  1.0040  0.6978
  280LEU   HD12 2681   5.429   6.799   0.394 -0.7270  1.4577 -1.6542
  280LEU   HD13 2682   5.489   6.854   0.553  1.3693  1.3085 -1.2279
  280LEU    CD2 2683   5.651   6.915   0.372  0.2557 -0.0307 -0.0266
  280LEU   HD21 2684   5.717   6.978   0.312  0.8586 -0.7200 -0.0922
  280LEU   HD22 2685   5.700   6.890   0.466  1.8966  2.1628 -0.2252
  280LEU   HD23 2686   5.627   6.828   0.311 -1.6164 -0.1383  0.8031
  280LEU      C 2687   5.314   7.147   0.573 -0.2306  0.0661 -0.0372
  280LEU      O 2688   5.215   7.118   0.506 -0.1131 -0.4736  0.0182
  281LEU      N 2689   5.313   7.128   0.706 -0.3012  0.6313  0.0467
  281LEU      H 2690   5.396   7.153   0.759  1.2207 -1.8731 -0.9802
  281LEU     CA 2691   5.199   7.089   0.786  0.0373 -0.0310  0.2142
  281LEU     HA 2692   5.162   7.005   0.728  1.9311 -0.3436 -0.6318
  281LEU     CB 2693   5.242   7.034   0.922  0.1121  0.0484  0.2230
  281LEU    HB1 2694   5.151   7.045   0.980 -2.7229  0.7648 -3.9045
  281LEU    HB2 2695   5.315   7.106   0.960  0.6030 -0.8669  1.0619
  281LEU     CG 2696   5.299   6.893   0.939 -0.4676 -0.2099  0.0406
  281LEU     HG 2697   5.219   6.830   0.902 -0.2403 -0.1245 -0.6153
  281LEU    CD1 2698   5.422   6.866   0.852 -0.9446 -0.6020 -0.5191
  281LEU   HD11 2699   5.387   6.841   0.752  0.6093  0.3297 -1.3247
  281LEU   HD12 2700   5.496   6.945   0.860  0.1226 -1.4888 -1.3253
  281LEU   HD13 2701   5.487   6.786   0.889 -2.0948 -0.2623  2.5054
  281LEU    CD2 2702   5.331   6.853   1.082 -0.4541 -0.8318 -0.1339
  281LEU   HD21 2703   5.327   6.744   1.088 -0.0698 -0.8284  0.2244
  281LEU   HD22 2704   5.432   6.881   1.112 -0.1380 -0.0821 -1.8153
  281LEU   HD23 2705   5.252   6.888   1.149  0.8501 -0.4498  1.2711
  281LEU      C 2706   5.088   7.193   0.800 -0.0736  0.0387 -1.0870
  281LEU      O 2707   4.971   7.158   0.787 -0.2128  0.0634 -0.0105
  282MET      N 2708   5.116   7.321   0.826 -0.2431 -0.0330 -0.5373
  282MET      H 2709   5.214   7.348   0.832 -0.8172  2.1176 -0.0595
  282MET     CA 2710   5.022   7.429   0.838 -0.3392 -0.1623 -0.1051
  282MET     HA 2711   4.959   7.398   0.921  0.7018 -1.4595  0.2159
  282MET     CB 2712   5.087   7.561   0.880  0.2705 -0.5386  0.1267
  282MET    HB1 2713   5.006   7.630   0.859 -1.9297 -3.0032 -0.0168
  282MET    HB2 2714   5.176   7.582   0.820  1.3352 -0.2796  1.7341
  282MET     CG 2715   5.126   7.567   1.027  0.3420 -0.1767  0.0923
  282MET    HG1 2716   5.220   7.515   1.040  1.0862  0.7567 -1.3008
  282MET    HG2 2717   5.040   7.523   1.078 -1.6799  1.2071 -1.9455
  282MET     SD 2718   5.157   7.733   1.092  0.2224 -0.0615 -0.1429
  282MET     CE 2719   4.993   7.800   1.129  0.1302  0.0283 -0.7134
  282MET    HE1 2720   4.941   7.749   1.210 -3.2569 -0.5542 -3.0364
  282MET    HE2 2721   4.999   7.903   1.163  0.6403 -0.2558  0.0771
  282MET    HE3 2722   4.931   7.790   1.039 -1.2022 -0.2011  0.1968
  282MET      C 2723   4.935   7.461   0.717  0.2817  0.9161 -0.2851
  282MET      O 2724   4.816   7.491   0.725 -0.0327 -0.3834  0.2013
  283GLU      N 2725   4.997   7.453   0.599 -0.0756  0.4095 -0.4450
  283GLU      H 2726   5.097   7.435   0.598 -0.2020 -0.4874  0.7836
  283GLU     CA 2727   4.928   7.484   0.475 -0.3334  0.5612 -0.2640
  283GLU     HA 2728   4.855   7.559   0.505 -1.2229 -0.8472  1.2849
  283GLU     CB 2729   5.023   7.544   0.373 -0.1832  0.1341 -0.3796
  283GLU    HB1 2730   4.965   7.562   0.283  0.6035  1.5342 -0.6423
  283GLU    HB2 2731   5.106   7.473   0.367 -0.7078 -0.6134  0.9574
  283GLU     CG 2732   5.072   7.683   0.415 -0.7011  0.2592 -0.1920
  283GLU    HG1 2733   5.142   7.662   0.496  2.8922  1.5076 -2.7293
  283GLU    HG2 2734   4.998   7.752   0.456  1.0806  1.2729  1.4918
  283GLU     CD 2735   5.155   7.739   0.300 -0.8154 -0.3110 -0.5564
  283GLU    OE1 2736   5.211   7.668   0.214  0.4311  0.5315 -0.4535
  283GLU    OE2 2737   5.152   7.863   0.292 -0.3676 -0.2403  0.3230
  283GLU      C 2738   4.841   7.373   0.417  0.6475 -0.0898 -0.5106
  283GLU      O 2739   4.768   7.399   0.322  0.0964  0.1094 -0.0382
  284ASN      N 2740   4.847   7.254   0.478  0.1950  0.0629 -0.1655
  284ASN      H 2741   4.909   7.252   0.559  0.1230 -1.3504 -0.1226
  284ASN     CA 2742   4.760   7.141   0.457  0.5125 -0.1878 -0.1422
  284ASN     HA 2743   4.730   7.136   0.353  2.2785 -4.3466 -0.6751
  284ASN     CB 2744   4.837   7.011   0.478  0.6579 -0.1198 -0.2541
  284ASN    HB1 2745   4.874   6.992   0.579  0.3460  0.5621 -0.0063
  284ASN    HB2 2746   4.925   7.015   0.413  2.0395  0.2528  1.5303
  284ASN     CG 2747   4.752   6.889   0.445 -0.0208  0.1688  0.3998
  284ASN    OD1 2748   4.733   6.853   0.329 -0.3958  0.1149  0.4781
  284ASN    ND2 2749   4.708   6.822   0.552  0.6552 -0.3350  0.3699
  284ASN   HD21 2750   4.726   6.857   0.645 -2.1670  0.4136  0.7268
  284ASN   HD22 2751   4.676   6.726   0.555  2.3942 -0.9224  1.9207
  284ASN      C 2752   4.638   7.154   0.547  0.6633  0.4881 -0.0280
  284ASN      O 2753   4.644   7.135   0.669  0.6899  0.3466 -0.0503
  285GLU      N 2754   4.519   7.177   0.492  0.3547 -0.0235  0.4044
  285GLU      H 2755   4.505   7.170   0.392  0.2971 -0.4257  0.4383
  285GLU     CA 2756   4.402   7.225   0.564 -0.3027 -0.3684 -0.4072
  285GLU     HA 2757   4.438   7.311   0.621 -1.1964 -0.3597  0.1667
  285GLU     CB 2758   4.297   7.267   0.463 -0.4670  0.2353  0.0078
  285GLU    HB1 2759   4.343   7.338   0.393 -2.0240  1.2578 -0.0226
  285GLU    HB2 2760   4.218   7.323   0.513  0.1444  0.6944  0.4781
  285GLU     CG 2761   4.228   7.163   0.375  0.0477 -0.2297  0.1496
  285GLU    HG1 2762   4.158   7.214   0.309  0.1062 -1.3752 -0.8191
  285GLU    HG2 2763   4.172   7.107   0.450 -0.9807 -1.3109 -1.3829
  285GLU     CD 2764   4.316   7.073   0.289 -0.2703  0.3237 -0.7653
  285GLU    OE1 2765   4.409   7.132   0.230 -0.2550  0.8109 -0.2659
  285GLU    OE2 2766   4.280   6.956   0.267 -0.2695  0.1388  0.1668
  285GLU      C 2767   4.347   7.126   0.666  0.4531 -0.1282  0.2517
  285GLU      O 2768   4.262   7.156   0.750  0.0360 -0.6692  0.0308
  286GLN      N 2769   4.386   6.999   0.665  0.2301 -0.1943 -0.9430
  286GLN      H 2770   4.465   6.973   0.608  1.2947  0.4292  0.2196
  286GLN     CA 2771   4.350   6.895   0.759  0.3743  0.3006 -0.3405
  286GLN     HA 2772   4.245   6.915   0.779  0.6689  1.1221  0.4849
  286GLN     CB 2773   4.349   6.753   0.703  0.7026  0.0050  0.3789
  286GLN    HB1 2774   4.301   6.692   0.779  0.8132 -1.5904 -0.7881
  286GLN    HB2 2775   4.452   6.719   0.698  0.8349  0.3320  0.7963
  286GLN     CG 2776   4.287   6.726   0.566 -0.0577  0.2445  0.6716
  286GLN    HG1 2777   4.318   6.628   0.530 -2.8069 -0.3610 -0.3399
  286GLN    HG2 2778   4.334   6.794   0.496  2.4006 -1.4383  0.5761
  286GLN     CD 2779   4.136   6.733   0.548  0.0602 -0.1721 -0.5325
  286GLN    OE1 2780   4.064   6.666   0.622  0.0599 -0.0787 -0.4477
  286GLN    NE2 2781   4.083   6.811   0.453  0.6572  0.2653 -0.5104
  286GLN   HE21 2782   4.142   6.864   0.390 -0.6725 -0.5446 -2.5491
  286GLN   HE22 2783   3.983   6.812   0.441  0.4683 -1.0945  0.6630
  286GLN      C 2784   4.413   6.910   0.897  0.0395  0.0502 -0.1583
  286GLN      O 2785   4.388   6.828   0.985  0.7035  0.3259  0.2981
  287THR      N 2786   4.509   7.000   0.918  0.1472 -0.1031 -0.0021
  287THR      H 2787   4.524   7.065   0.842 -0.4556 -0.8417 -0.7680
  287THR     CA 2788   4.588   7.008   1.040  0.2281 -0.0127 -0.0600
  287THR     HA 2789   4.601   6.907   1.080 -0.2104 -0.5967 -1.3199
  287THR     CB 2790   4.728   7.065   1.021  0.0621  0.3564 -0.1711
  287THR     HB 2791   4.729   7.167   0.981  1.7070 -0.2759 -1.8925
  287THR    CG2 2792   4.816   7.040   1.143 -0.2396  0.0015 -0.0257
  287THR   HG21 2793   4.825   6.933   1.165 -1.8076 -0.1723 -0.1114
  287THR   HG22 2794   4.913   7.082   1.117 -0.7966  1.2997 -0.0872
  287THR   HG23 2795   4.787   7.107   1.224  0.7384 -0.0280  0.3605
  287THR    OG1 2796   4.798   7.002   0.916  0.1230  0.0446  0.0565
  287THR    HG1 2797   4.836   7.055   0.846  0.4520 -0.9380 -0.5192
  287THR      C 2798   4.510   7.083   1.147  0.2820 -0.2671  0.1610
  287THR      O 2799   4.485   7.202   1.127 -0.2777 -0.3938  0.0749
  288ASP      N 2800   4.479   7.024   1.262  0.0085  0.1488  0.3051
  288ASP      H 2801   4.521   6.936   1.289  0.4320  0.1182 -0.4349
  288ASP     CA 2802   4.390   7.083   1.360 -0.0215  0.3502  0.1560
  288ASP     HA 2803   4.348   7.171   1.312 -1.7875 -1.2215 -1.3310
  288ASP     CB 2804   4.279   6.989   1.406  0.1250 -0.2792 -0.7592
  288ASP    HB1 2805   4.318   6.907   1.466  2.6941  0.7313 -0.8850
  288ASP    HB2 2806   4.239   6.949   1.312 -3.1472  1.2319 -0.1349
  288ASP     CG 2807   4.166   7.061   1.476  0.3088 -0.6744 -0.0507
  288ASP    OD1 2808   4.182   7.145   1.568  0.1756 -0.5664 -0.1264
  288ASP    OD2 2809   4.053   7.038   1.428  0.0042 -0.2815  0.4551
  288ASP      C 2810   4.455   7.134   1.488  0.0710  0.2232  0.1598
  288ASP      O 2811   4.463   7.071   1.593  0.0848 -0.1025 -0.0321
  289ILE      N 2812   4.517   7.251   1.472 -0.2772  0.3568 -0.2362
  289ILE      H 2813   4.498   7.293   1.382  1.1893 -0.2091 -0.8482
  289ILE     CA 2814   4.598   7.326   1.566 -0.0416 -0.0890 -0.0771
  289ILE     HA 2815   4.687   7.266   1.586 -0.6137 -0.8645  0.1959
  289ILE     CB 2816   4.641   7.460   1.508 -0.1412 -0.0325 -0.0218
  289ILE     HB 2817   4.563   7.532   1.534  2.2194  1.6331  3.1953
  289ILE    CG2 2818   4.766   7.508   1.582 -0.4094 -0.3937  0.6686
  289ILE   HG21 2819   4.854   7.447   1.559  0.5283  1.3622 -0.5896
  289ILE   HG22 2820   4.794   7.604   1.539  0.5103 -1.9719 -2.5992
  289ILE   HG23 2821   4.756   7.515   1.690  0.7483 -1.6230  0.8879
  289ILE    CG1 2822   4.656   7.453   1.356 -0.0328 -0.1109 -0.0078
  289ILE   HG11 2823   4.558   7.427   1.315 -0.5132 -1.0783  1.6391
  289ILE   HG12 2824   4.732   7.378   1.333 -0.6056 -0.5951 -0.3694
  289ILE     CD 2825   4.689   7.580   1.279  0.1950 -0.3631 -0.3260
  289ILE    HD1 2826   4.610   7.654   1.288  0.4185 -0.2766  1.1381
  289ILE    HD2 2827   4.777   7.627   1.323 -0.0489  2.0332 -2.1596
  289ILE    HD3 2828   4.720   7.556   1.177  0.5570  1.0571 -0.5700
  289ILE      C 2829   4.530   7.353   1.700 -0.0295  0.2586 -0.1399
  289ILE      O 2830   4.600   7.367   1.800 -0.0614 -0.0888 -0.0689
  290THR      N 2831   4.397   7.359   1.715  0.0025 -0.1901  0.3125
  290THR      H 2832   4.346   7.358   1.629 -0.5311  0.8047  0.6029
  290THR     CA 2833   4.333   7.378   1.844 -0.1546  0.0817  0.1933
  290THR     HA 2834   4.378   7.455   1.907 -0.7991  0.1882  0.5261
  290THR     CB 2835   4.199   7.447   1.823  0.1651  0.6856  0.1111
  290THR     HB 2836   4.146   7.448   1.919 -0.9944  0.7818 -0.5121
  290THR    CG2 2837   4.207   7.595   1.786  0.0976  0.7916  0.5142
  290THR   HG21 2838   4.279   7.621   1.708  0.1979  1.6203  0.8690
  290THR   HG22 2839   4.105   7.630   1.772 -1.7936 -3.6860  1.3075
  290THR   HG23 2840   4.243   7.643   1.877  1.0685 -0.9294  1.0825
  290THR    OG1 2841   4.110   7.377   1.739  0.6417  0.2754 -0.0510
  290THR    HG1 2842   4.156   7.327   1.670  1.1667  2.3890 -1.3464
  290THR      C 2843   4.322   7.256   1.934 -0.1278 -0.0035  0.0795
  290THR      O 2844   4.249   7.270   2.032  0.3960  0.1812  0.4463
  291SER      N 2845   4.386   7.144   1.900 -0.5279 -0.0089 -0.6643
  291SER      H 2846   4.437   7.142   1.812  0.2503  0.4533 -0.2333
  291SER     CA 2847   4.378   7.016   1.968 -0.2113  0.3866  0.1201
  291SER     HA 2848   4.275   6.990   1.993 -0.4864 -1.0671 -2.2711
  291SER     CB 2849   4.418   6.909   1.868  0.1056  0.1361  0.5142
  291SER    HB1 2850   4.409   6.813   1.919 -1.7708  1.1901  2.3040
  291SER    HB2 2851   4.522   6.920   1.836  0.5093 -2.0717  0.8886
  291SER     OG 2852   4.336   6.912   1.754  0.3333 -0.6399  0.3197
  291SER     HG 2853   4.386   6.966   1.691 -0.1391 -1.1636 -0.5322
  291SER      C 2854   4.473   7.002   2.087  0.0113  0.2239 -0.0782
  291SER      O 2855   4.580   7.062   2.089  0.4547 -0.4902 -1.1955
  292GLN      N 2856   4.432   6.918   2.182  0.4544  0.2711  0.1536
  292GLN      H 2857   4.349   6.863   2.166  0.5332  0.1183  0.2694
  292GLN     CA 2858   4.492   6.925   2.314  0.0826 -0.0113  0.3394
  292GLN     HA 2859   4.565   7.005   2.319 -0.4570  0.4624  0.8418
  292GLN     CB 2860   4.383   6.962   2.414  0.1007 -0.1520  0.4103
  292GLN    HB1 2861   4.429   6.944   2.511 -0.0552  0.0259  0.5170
  292GLN    HB2 2862   4.297   6.897   2.399 -0.6458  1.2543 -1.7833
  292GLN     CG 2863   4.340   7.106   2.391  0.7477 -0.0198 -0.0005
  292GLN    HG1 2864   4.305   7.111   2.288  1.2567 -1.3967 -0.2578
  292GLN    HG2 2865   4.428   7.168   2.407  1.8216 -0.7839 -2.4659
  292GLN     CD 2866   4.228   7.157   2.482  0.4692 -0.2737 -0.1981
  292GLN    OE1 2867   4.206   7.119   2.596 -0.0958 -0.2418 -0.2939
  292GLN    NE2 2868   4.160   7.261   2.432  0.4665 -0.3746 -0.4054
  292GLN   HE21 2869   4.168   7.298   2.338 -1.6500  2.1721  0.3048
  292GLN   HE22 2870   4.078   7.285   2.485  2.7931  0.7911  3.0509
  292GLN      C 2871   4.543   6.787   2.353 -0.0341 -0.1725 -0.0755
  292GLN      O 2872   4.484   6.685   2.317  0.0754 -0.2891  0.0749
  293ASP      N 2873   4.666   6.783   2.403 -0.2727  0.0323  0.5395
  293ASP      H 2874   4.717   6.860   2.445  2.9898 -2.2837  1.2490
  293ASP     CA 2875   4.727   6.658   2.441 -0.1882 -0.0805  0.0452
  293ASP     HA 2876   4.702   6.584   2.365  0.6039 -0.0207 -0.2824
  293ASP     CB 2877   4.877   6.679   2.457 -0.1808  0.1014 -0.2618
  293ASP    HB1 2878   4.920   6.726   2.368  2.1221  0.3850  0.9384
  293ASP    HB2 2879   4.918   6.578   2.458  0.2234  0.2489 -0.9163
  293ASP     CG 2880   4.920   6.760   2.578  0.0150  0.4426 -0.5585
  293ASP    OD1 2881   4.835   6.800   2.661  0.2914 -0.0027 -0.0575
  293ASP    OD2 2882   5.041   6.788   2.586  0.2146 -0.5238 -0.0503
  293ASP      C 2883   4.664   6.599   2.567 -0.4717 -0.5467 -0.3107
  293ASP      O 2884   4.566   6.647   2.624  0.2075  0.3413  0.1351
  294SER      N 2885   4.731   6.500   2.626 -0.4746 -0.1683  0.3316
  294SER      H 2886   4.806   6.464   2.570 -1.4994  0.4133 -1.5093
  294SER     CA 2887   4.691   6.431   2.748 -0.7308 -0.0431  0.3186
  294SER     HA 2888   4.591   6.389   2.743 -0.9791  0.5383  0.3284
  294SER     CB 2889   4.768   6.302   2.770 -0.2786  0.0314 -0.7658
  294SER    HB1 2890   4.783   6.236   2.684  0.2718  0.0219 -0.6683
  294SER    HB2 2891   4.713   6.244   2.844  0.5376 -0.7198 -0.7252
  294SER     OG 2892   4.898   6.338   2.812 -0.3577 -0.1052 -0.4057
  294SER     HG 2893   4.952   6.330   2.733  0.8045  1.4067  0.1929
  294SER      C 2894   4.709   6.514   2.874  0.4385 -0.0525  0.1688
  294SER      O 2895   4.643   6.470   2.969 -0.0898  0.0342 -0.1555
  295ARG      N 2896   4.774   6.630   2.867  0.0693  0.1427 -0.0475
  295ARG      H 2897   4.808   6.656   2.775 -0.3184  2.0854  0.3108
  295ARG     CA 2898   4.784   6.732   2.969  0.1709  0.3530 -0.2654
  295ARG     HA 2899   4.760   6.677   3.060  1.0089  1.5245  0.6887
  295ARG     CB 2900   4.932   6.769   2.979  0.2508 -0.0109 -0.0636
  295ARG    HB1 2901   4.952   6.860   3.036  1.5990  0.2131 -0.8550
  295ARG    HB2 2902   4.954   6.806   2.879 -0.1515 -0.3065 -0.2656
  295ARG     CG 2903   5.039   6.668   3.016  0.2515 -0.2533 -0.7132
  295ARG    HG1 2904   5.020   6.572   2.967 -1.9189  1.2548 -3.0836
  295ARG    HG2 2905   5.024   6.641   3.121  1.8443 -1.0527 -0.6526
  295ARG     CD 2906   5.179   6.725   2.997  0.1234  0.3113  0.0021
  295ARG    HD1 2907   5.192   6.815   3.058 -1.0276 -0.1677  0.9855
  295ARG    HD2 2908   5.188   6.750   2.891  0.1655 -0.1392 -0.1026
  295ARG     NE 2909   5.282   6.623   3.019 -0.5816 -0.3638  0.1888
  295ARG     HE 2910   5.253   6.527   3.027 -1.0086 -0.2662 -0.1543
  295ARG     CZ 2911   5.408   6.642   3.060 -0.5497  0.3775 -0.2253
  295ARG    NH1 2912   5.466   6.760   3.083  0.4562  0.0497 -1.0281
  295ARG   HH11 2913   5.407   6.841   3.069 -0.5300 -0.5208 -0.2515
  295ARG   HH12 2914   5.560   6.767   3.119  0.7805 -0.0811 -1.8127
  295ARG    NH2 2915   5.473   6.534   3.107 -0.4175  0.2570 -0.6743
  295ARG   HH21 2916   5.430   6.443   3.115  0.5317 -0.2836 -1.4762
  295ARG   HH22 2917   5.569   6.539   3.139 -0.6661  0.9825  0.0053
  295ARG      C 2918   4.690   6.851   2.959 -0.2069  0.0940  0.1346
  295ARG      O 2919   4.665   6.919   3.058  0.1669  0.2633  0.1152
  296GLY      N 2920   4.630   6.867   2.840  0.0460  0.0722  0.0018
  296GLY      H 2921   4.659   6.805   2.766 -1.1447  0.8001 -1.1128
  296GLY     CA 2922   4.538   6.970   2.795  0.0245  0.0488 -0.0085
  296GLY    HA1 2923   4.474   7.002   2.876 -0.6467  0.0453 -0.5234
  296GLY    HA2 2924   4.473   6.934   2.715 -1.7613 -0.3642  1.5816
  296GLY      C 2925   4.615   7.093   2.750 -0.0372  0.1889  0.2681
  296GLY      O 2926   4.552   7.198   2.741  0.1131  0.2967  0.4747
  297ASN      N 2927   4.742   7.082   2.710  0.0111  0.3129  0.3884
  297ASN      H 2928   4.797   6.999   2.732  1.1453  0.9523  0.0447
  297ASN     CA 2929   4.811   7.189   2.641  0.2899  0.2017  0.4889
  297ASN     HA 2930   4.785   7.285   2.686  1.0059  0.7561 -0.2449
  297ASN     CB 2931   4.960   7.167   2.665  0.3381 -0.6062 -0.4836
  297ASN    HB1 2932   5.028   7.232   2.610 -0.3653 -0.4275 -1.1554
  297ASN    HB2 2933   4.972   7.072   2.613  0.9911  0.2916 -2.0232
  297ASN     CG 2934   5.003   7.156   2.810  0.1283 -0.2763 -0.3953
  297ASN    OD1 2935   4.975   7.242   2.894  0.0903 -0.4779 -0.1994
  297ASN    ND2 2936   5.076   7.053   2.853 -0.1693 -0.3675 -0.1002
  297ASN   HD21 2937   5.106   6.985   2.784 -0.6445  0.2126 -0.9001
  297ASN   HD22 2938   5.099   7.048   2.951 -1.2705 -1.9446  0.1193
  297ASN      C 2939   4.783   7.184   2.491  0.5452  0.0369  0.4474
  297ASN      O 2940   4.770   7.080   2.427  0.2280  0.5200 -0.2760
  298ASN      N 2941   4.776   7.305   2.435  0.5137 -0.3171 -0.3237
  298ASN      H 2942   4.784   7.385   2.497 -2.3043 -0.0216 -0.1856
  298ASN     CA 2943   4.786   7.332   2.293 -0.0563  0.2060 -0.2680
  298ASN     HA 2944   4.765   7.240   2.238  1.1858 -0.2926  0.0511
  298ASN     CB 2945   4.677   7.432   2.256 -0.1278  0.0177 -0.5650
  298ASN    HB1 2946   4.591   7.403   2.315 -1.1680 -0.9555 -2.4557
  298ASN    HB2 2947   4.646   7.425   2.151 -0.0606  2.2977 -0.7864
  298ASN     CG 2948   4.706   7.580   2.275 -0.2597 -0.0455  0.1328
  298ASN    OD1 2949   4.820   7.608   2.311 -0.4471  0.6129  0.2264
  298ASN    ND2 2950   4.609   7.671   2.266 -0.0903  0.0675 -0.6279
  298ASN   HD21 2951   4.517   7.632   2.254 -0.6787  1.1584  0.1328
  298ASN   HD22 2952   4.631   7.769   2.280 -1.8508  0.3355  0.6657
  298ASN      C 2953   4.929   7.367   2.256  0.0651 -0.0118  0.0003
  298ASN      O 2954   5.015   7.368   2.345 -0.1135  0.0768  0.1724
  299ILE      N 2955   4.955   7.374   2.125 -0.1127 -0.4868 -0.0614
  299ILE      H 2956   4.874   7.359   2.067 -0.2262  1.3035 -0.4183
  299ILE     CA 2957   5.085   7.397   2.066 -0.2256  0.3711  0.0132
  299ILE     HA 2958   5.126   7.296   2.072 -3.1142 -0.9030 -0.1181
  299ILE     CB 2959   5.067   7.419   1.916 -0.3819 -0.2669 -0.0665
  299ILE     HB 2960   5.010   7.330   1.888 -2.0994  0.0101  2.2260
  299ILE    CG2 2961   4.978   7.539   1.883 -0.0766 -0.0821 -0.2134
  299ILE   HG21 2962   4.974   7.544   1.774  1.8907 -0.3615 -0.3439
  299ILE   HG22 2963   4.874   7.541   1.914  0.3801  2.3170  1.4972
  299ILE   HG23 2964   5.012   7.635   1.923 -0.5469 -0.0590  0.1319
  299ILE    CG1 2965   5.199   7.425   1.839  0.0066 -0.0768  0.6114
  299ILE   HG11 2966   5.254   7.517   1.861 -0.8679  0.7134 -0.4086
  299ILE   HG12 2967   5.174   7.419   1.734 -0.1283  0.6291  0.5926
  299ILE     CD 2968   5.289   7.308   1.874 -0.5170 -0.7824 -0.3857
  299ILE    HD1 2969   5.343   7.322   1.967  1.4858  1.1074 -1.7210
  299ILE    HD2 2970   5.229   7.220   1.896  0.3434 -1.0863  0.8630
  299ILE    HD3 2971   5.359   7.281   1.794 -0.0525  0.0048 -0.2533
  299ILE      C 2972   5.176   7.497   2.135 -0.0721  0.4567 -0.3114
  299ILE      O 2973   5.293   7.468   2.162 -0.2910 -0.0065  0.1666
  300LEU      N 2974   5.116   7.610   2.172 -0.4707 -0.0266  0.5570
  300LEU      H 2975   5.019   7.630   2.153 -0.5932  0.4257  1.6144
  300LEU     CA 2976   5.193   7.716   2.234  0.0555 -0.1025  0.0385
  300LEU     HA 2977   5.283   7.737   2.175  0.6618 -0.9777  0.6238
  300LEU     CB 2978   5.111   7.844   2.234 -0.0945 -0.1971 -0.1874
  300LEU    HB1 2979   5.168   7.920   2.288 -2.0069  1.5090 -0.4216
  300LEU    HB2 2980   5.019   7.827   2.290 -0.5387 -0.8058 -1.0857
  300LEU     CG 2981   5.069   7.907   2.101  0.4952  0.1453 -0.2173
  300LEU     HG 2982   4.994   7.853   2.043  1.5470  1.5201 -2.9957
  300LEU    CD1 2983   5.000   8.040   2.131  0.1919 -0.1544  0.4460
  300LEU   HD11 2984   4.973   8.099   2.044  1.9123  1.2755  0.8306
  300LEU   HD12 2985   4.915   8.024   2.198 -0.2483  0.5674  0.0658
  300LEU   HD13 2986   5.078   8.096   2.183  0.3722 -0.9040  1.0054
  300LEU    CD2 2987   5.188   7.925   2.007  0.4305  0.3970 -0.2492
  300LEU   HD21 2988   5.225   7.825   1.988  1.2482  0.2625  1.7530
  300LEU   HD22 2989   5.143   7.960   1.914 -0.6248  1.5334  0.6344
  300LEU   HD23 2990   5.270   7.985   2.046  2.0839 -1.4592 -0.7882
  300LEU      C 2991   5.242   7.672   2.371  0.1273 -0.8253 -0.2148
  300LEU      O 2992   5.359   7.687   2.407 -0.1464  0.1956  0.2747
  301HIS      N 2993   5.156   7.611   2.452  0.0048 -0.5830 -0.1615
  301HIS      H 2994   5.063   7.592   2.417 -0.8183  2.6779 -0.0571
  301HIS     CA 2995   5.198   7.566   2.584  0.0102 -0.8697 -0.2600
  301HIS     HA 2996   5.218   7.661   2.634  2.9813  0.5635 -3.6623
  301HIS     CB 2997   5.071   7.498   2.634 -0.4645 -0.0089 -0.2694
  301HIS    HB1 2998   5.099   7.445   2.725 -0.3853 -1.5849 -1.1648
  301HIS    HB2 2999   5.041   7.425   2.559  2.5917 -0.3372 -1.3018
  301HIS     CG 3000   4.954   7.587   2.667 -0.8711 -0.6487  0.0335
  301HIS    ND1 3001   4.858   7.631   2.578 -0.3428  0.6420  0.0895
  301HIS    HD1 3002   4.858   7.628   2.477 -1.0929  0.8213  0.0802
  301HIS    CE1 3003   4.751   7.671   2.648 -0.6156  0.0174  0.0342
  301HIS    HE1 3004   4.670   7.717   2.594 -1.2805 -0.9267  0.2113
  301HIS    NE2 3005   4.773   7.661   2.780  0.2239  0.2605 -0.0811
  301HIS    CD2 3006   4.900   7.605   2.792  0.0592 -0.0150  0.3624
  301HIS    HD2 3007   4.934   7.559   2.884 -1.7037  1.4708  1.8332
  301HIS      C 3008   5.317   7.472   2.587  0.3125 -0.4740  0.2229
  301HIS      O 3009   5.408   7.483   2.669  0.5718  0.0712 -0.1353
  302ALA      N 3010   5.324   7.381   2.490 -0.5109 -0.6209  0.2996
  302ALA      H 3011   5.267   7.395   2.408  0.1857 -1.1946 -0.3011
  302ALA     CA 3012   5.439   7.294   2.475  0.3097  0.4992 -0.0300
  302ALA     HA 3013   5.455   7.254   2.575 -1.0004  0.3297  0.1313
  302ALA     CB 3014   5.400   7.173   2.390  0.0403  0.5624  0.0016
  302ALA    HB1 3015   5.299   7.140   2.412  0.6711 -0.5031  1.5433
  302ALA    HB2 3016   5.399   7.204   2.286  1.0453  1.8833  0.3560
  302ALA    HB3 3017   5.474   7.092   2.396  1.3249  1.6657 -0.3783
  302ALA      C 3018   5.568   7.365   2.438  0.3889  0.6063  0.4431
  302ALA      O 3019   5.677   7.330   2.482  0.1595 -0.3346  0.2848
  303LEU      N 3020   5.559   7.478   2.367  0.1251  0.5720  0.4203
  303LEU      H 3021   5.470   7.498   2.324 -0.5126 -0.7523  1.0506
  303LEU     CA 3022   5.674   7.561   2.335  0.4606 -0.1306 -0.2327
  303LEU     HA 3023   5.743   7.485   2.298  1.2207  0.9718 -1.1698
  303LEU     CB 3024   5.648   7.655   2.218 -1.2358 -0.2195  0.0478
  303LEU    HB1 3025   5.726   7.731   2.224  0.2731 -1.6563 -0.6999
  303LEU    HB2 3026   5.549   7.700   2.232 -1.3764  0.1676 -1.9299
  303LEU     CG 3027   5.644   7.592   2.080  0.0402 -0.1548 -0.0307
  303LEU     HG 3028   5.596   7.494   2.084  1.3194 -0.7481  2.1471
  303LEU    CD1 3029   5.566   7.687   1.989 -0.4037 -0.5096 -0.0254
  303LEU   HD11 3030   5.599   7.662   1.888  1.0975 -0.4715  0.4301
  303LEU   HD12 3031   5.463   7.659   2.013  0.4803 -4.0236  0.1532
  303LEU   HD13 3032   5.588   7.792   2.008  3.1874 -1.3386  1.1412
  303LEU    CD2 3033   5.786   7.565   2.032  0.1015 -0.0544  0.0967
  303LEU   HD21 3034   5.851   7.653   2.041 -0.6716  0.5282  0.0632
  303LEU   HD22 3035   5.824   7.494   2.106  0.4887 -0.3625 -0.3947
  303LEU   HD23 3036   5.778   7.525   1.931  1.1029  1.8750 -0.8198
  303LEU      C 3037   5.732   7.636   2.454 -0.1250  0.3093 -0.2220
  303LEU      O 3038   5.852   7.661   2.457  0.0358 -0.4706  0.0341
  304VAL      N 3039   5.651   7.662   2.558 -0.1295 -0.1996 -0.0943
  304VAL      H 3040   5.553   7.639   2.554 -0.1979 -0.3122  1.5880
  304VAL     CA 3041   5.704   7.738   2.670  0.1519  0.3874 -0.6188
  304VAL     HA 3042   5.770   7.818   2.636 -0.6701  0.9522 -0.9267
  304VAL     CB 3043   5.593   7.789   2.761  0.1081 -0.2648 -0.2992
  304VAL     HB 3044   5.523   7.710   2.787 -0.8994 -0.0302 -2.1316
  304VAL    CG1 3045   5.639   7.859   2.888 -0.0934  0.1695 -0.4619
  304VAL   HG11 3046   5.560   7.903   2.950  0.2583 -1.4949  1.2640
  304VAL   HG12 3047   5.692   7.787   2.951 -1.6025 -0.1662  0.4593
  304VAL   HG13 3048   5.708   7.939   2.860  0.4899 -0.5829 -1.2053
  304VAL    CG2 3049   5.524   7.902   2.685 -0.1755 -0.4598 -0.3293
  304VAL   HG21 3050   5.600   7.971   2.649 -1.2751 -0.4448 -2.9198
  304VAL   HG22 3051   5.464   7.859   2.604 -1.3547  1.2178 -0.4187
  304VAL   HG23 3052   5.454   7.955   2.749 -0.2238 -3.3155  2.1850
  304VAL      C 3053   5.784   7.633   2.746 -0.0672  0.2772 -0.5421
  304VAL      O 3054   5.886   7.656   2.810 -0.2955 -0.4071  0.0785
  305THR      N 3055   5.745   7.505   2.749  0.2226  0.2030  0.2057
  305THR      H 3056   5.665   7.488   2.690 -1.0639 -0.5605  2.0660
  305THR     CA 3057   5.813   7.399   2.820 -0.0409  0.0431  0.2223
  305THR     HA 3058   5.814   7.430   2.925 -1.7251 -0.7789  0.5157
  305THR     CB 3059   5.732   7.270   2.831 -0.4973  0.3223  0.1807
  305THR     HB 3060   5.792   7.202   2.892 -0.4798  0.2156  0.0453
  305THR    CG2 3061   5.593   7.282   2.892 -0.4048 -0.0283  0.4613
  305THR   HG21 3062   5.552   7.189   2.932  0.2045 -2.1625 -3.3893
  305THR   HG22 3063   5.608   7.350   2.976 -1.0258  1.9498 -0.9704
  305THR   HG23 3064   5.513   7.305   2.822 -0.0886 -0.4515 -0.0472
  305THR    OG1 3065   5.721   7.203   2.707  0.1447  0.0121  0.2839
  305THR    HG1 3066   5.696   7.261   2.634 -0.7868  1.5242  1.7207
  305THR      C 3067   5.958   7.374   2.783 -0.0984 -0.5252  0.3710
  305THR      O 3068   6.040   7.353   2.873  0.7558  0.5119 -0.1414
  306VAL      N 3069   5.982   7.369   2.652  0.3031  0.0008  0.4186
  306VAL      H 3070   5.912   7.406   2.589  1.0796  3.0808  1.2074
  306VAL     CA 3071   6.112   7.330   2.602  0.1745 -0.3940  0.3895
  306VAL     HA 3072   6.144   7.251   2.670 -0.2228  1.2496  2.5807
  306VAL     CB 3073   6.090   7.275   2.461  0.5578  0.8209 -0.1554
  306VAL     HB 3074   5.999   7.216   2.457 -0.4202  2.3540 -1.6536
  306VAL    CG1 3075   6.058   7.391   2.368 -1.3041  0.9664  0.6342
  306VAL   HG11 3076   5.967   7.444   2.398 -1.7177  1.5549 -1.4673
  306VAL   HG12 3077   6.146   7.455   2.367 -3.5948  4.3864  0.1004
  306VAL   HG13 3078   6.046   7.347   2.269  0.2282  0.0986  0.8209
  306VAL    CG2 3079   6.201   7.192   2.396  0.0096 -0.2336  0.2330
  306VAL   HG21 3080   6.303   7.229   2.406  0.7600 -2.2896  0.5570
  306VAL   HG22 3081   6.209   7.095   2.445  0.4676 -0.1393  0.3520
  306VAL   HG23 3082   6.182   7.168   2.292  3.8685 -0.8700 -0.4828
  306VAL      C 3083   6.218   7.439   2.611 -0.1923  0.0294 -0.3507
  306VAL      O 3084   6.332   7.416   2.570  0.0986 -0.3290  0.6437
  307ALA      N 3085   6.186   7.562   2.651  0.0455 -0.1322  0.3378
  307ALA      H 3086   6.087   7.579   2.656 -0.2518 -1.3357 -0.9477
  307ALA     CA 3087   6.280   7.673   2.641  0.1092 -0.2301 -0.1790
  307ALA     HA 3088   6.324   7.665   2.542  0.3287  1.7512 -0.2698
  307ALA     CB 3089   6.208   7.807   2.643  0.3763 -0.0834 -0.3843
  307ALA    HB1 3090   6.139   7.808   2.558  2.4289  0.3167 -2.1251
  307ALA    HB2 3091   6.140   7.810   2.728 -0.5510  1.4096 -1.1330
  307ALA    HB3 3092   6.279   7.889   2.634  2.0305 -1.5935 -1.6702
  307ALA      C 3093   6.393   7.666   2.742  0.0910 -0.6523 -0.1849
  307ALA      O 3094   6.383   7.590   2.838 -0.2653 -0.0467  0.2696
  308GLU      N 3095   6.493   7.753   2.727 -0.4008 -0.0092  0.2079
  308GLU      H 3096   6.504   7.798   2.637 -1.5445 -0.3604 -0.1203
  308GLU     CA 3097   6.588   7.790   2.830  0.0793 -0.2800 -0.1309
  308GLU     HA 3098   6.602   7.710   2.904 -1.4258  0.9377  1.5575
  308GLU     CB 3099   6.719   7.815   2.756  0.0047 -0.1247 -0.2111
  308GLU    HB1 3100   6.704   7.879   2.669  0.4002  1.7785  1.0562
  308GLU    HB2 3101   6.744   7.720   2.708 -0.0747 -1.5213  2.3148
  308GLU     CG 3102   6.846   7.848   2.834  0.0326  0.0820 -0.3424
  308GLU    HG1 3103   6.832   7.823   2.940  0.7284 -1.5147 -0.5871
  308GLU    HG2 3104   6.866   7.954   2.827  3.1183 -0.4638 -1.1590
  308GLU     CD 3105   6.962   7.767   2.779  0.0863 -0.1890  0.1568
  308GLU    OE1 3106   7.024   7.818   2.683 -0.7095  0.8952  0.2040
  308GLU    OE2 3107   6.994   7.659   2.834  0.2643 -0.0598  0.3100
  308GLU      C 3108   6.532   7.911   2.903 -0.0666 -0.2712 -0.2549
  308GLU      O 3109   6.473   8.007   2.854  0.5652  0.4068  0.2711
  309ASP      N 3110   6.559   7.910   3.034  0.0502  0.3577 -0.2673
  309ASP      H 3111   6.608   7.832   3.076  2.1038  1.7873  0.1169
  309ASP     CA 3112   6.527   8.019   3.124  0.0870 -0.2342  0.4754
  309ASP     HA 3113   6.427   8.056   3.101  0.7032  0.0310 -2.0714
  309ASP     CB 3114   6.509   7.966   3.266 -0.0641  0.0819  0.5745
  309ASP    HB1 3115   6.403   7.943   3.277  0.0224 -0.0399  1.1913
  309ASP    HB2 3116   6.525   8.049   3.335 -0.6417  1.7106 -1.1674
  309ASP     CG 3117   6.599   7.850   3.306 -0.2586 -0.4878 -0.6140
  309ASP    OD1 3118   6.703   7.831   3.240  0.2079 -0.2020  0.0243
  309ASP    OD2 3119   6.557   7.777   3.398  0.3067  0.3155  0.2963
  309ASP      C 3120   6.621   8.138   3.118 -0.1212 -0.0887  0.0245
  309ASP      O 3121   6.581   8.254   3.123 -0.5026 -0.1941 -0.5080
  310PHE      N 3122   6.749   8.102   3.102  0.0426  0.1523  0.7356
  310PHE      H 3123   6.768   8.004   3.092 -2.0294 -0.3657  1.4376
  310PHE     CA 3124   6.856   8.195   3.071  0.0479 -0.1472 -0.1820
  310PHE     HA 3125   6.849   8.269   3.151  0.7847 -1.3985  1.0738
  310PHE     CB 3126   6.993   8.130   3.082  0.0577 -0.0554  0.2458
  310PHE    HB1 3127   7.075   8.196   3.055  1.7026 -2.0672  0.0508
  310PHE    HB2 3128   7.000   8.042   3.018 -3.1174  0.8962 -1.5934
  310PHE     CG 3129   7.036   8.091   3.222  0.3700 -0.1624  0.1215
  310PHE    CD1 3130   7.129   8.159   3.301  0.2907  0.1467 -0.0481
  310PHE    HD1 3131   7.183   8.244   3.263  0.3278 -1.2608 -3.4690
  310PHE    CE1 3132   7.163   8.115   3.430 -0.2088  0.0133  0.0421
  310PHE    HE1 3133   7.240   8.172   3.479 -0.3061 -0.5202  0.8213
  310PHE     CZ 3134   7.103   8.003   3.490  0.7104 -0.5005  0.0207
  310PHE     HZ 3135   7.135   7.961   3.584  2.2998  1.4403  0.4220
  310PHE    CE2 3136   7.025   7.928   3.401  0.3550 -0.1579  0.0383
  310PHE    HE2 3137   6.977   7.838   3.435  0.7214 -1.1746 -1.9829
  310PHE    CD2 3138   6.986   7.971   3.274 -0.1072  0.0979  0.2663
  310PHE    HD2 3139   6.929   7.903   3.213 -0.9130  0.1172  0.9734
  310PHE      C 3140   6.845   8.262   2.934 -0.2149 -0.2644 -0.2193
  310PHE      O 3141   6.805   8.195   2.839 -0.3304 -0.2543 -0.1785
  311LYS      N 3142   6.883   8.389   2.917 -0.6222 -0.0793  0.2166
  311LYS      H 3143   6.917   8.434   3.001 -0.3684 -0.8113  0.5157
  311LYS     CA 3144   6.911   8.449   2.788 -0.3510  0.0678  0.3426
  311LYS     HA 3145   6.831   8.428   2.716  0.8451  0.8749 -1.2712
  311LYS     CB 3146   6.924   8.601   2.794  0.4548 -0.0049  0.4802
  311LYS    HB1 3147   7.007   8.625   2.860 -0.2534 -0.6154  1.6235
  311LYS    HB2 3148   6.833   8.646   2.832  0.9792  1.9584 -0.4817
  311LYS     CG 3149   6.947   8.656   2.653 -0.1908 -0.4499  0.1987
  311LYS    HG1 3150   7.047   8.625   2.624  1.0432  1.6023  1.9486
  311LYS    HG2 3151   6.962   8.763   2.665  0.9506 -0.6414  0.6032
  311LYS     CD 3152   6.844   8.637   2.541  0.1266 -0.1268 -0.1468
  311LYS    HD1 3153   6.757   8.699   2.563 -0.4426  0.0996 -2.7773
  311LYS    HD2 3154   6.826   8.530   2.534  0.2865 -0.3946  2.3554
  311LYS     CE 3155   6.906   8.692   2.413  0.3942 -0.4630 -0.1620
  311LYS    HE1 3156   6.972   8.771   2.448 -1.3619 -0.2085  2.9521
  311LYS    HE2 3157   6.829   8.740   2.354 -0.6404 -1.9025 -0.0196
  311LYS     NZ 3158   6.961   8.587   2.325 -0.0538 -0.5659 -0.3222
  311LYS    HZ1 3159   6.890   8.516   2.317  0.8758 -1.4370 -1.0776
  311LYS    HZ2 3160   6.989   8.614   2.231  1.2527 -2.3182 -0.4820
  311LYS    HZ3 3161   7.046   8.548   2.361  1.5298  0.4591 -2.6512
  311LYS      C 3162   7.037   8.386   2.731 -0.2315  0.3675  0.2768
  311LYS      O 3163   7.137   8.378   2.801 -0.2079 -0.0612  0.1987
  312THR      N 3164   7.031   8.328   2.611 -0.2996  0.0030  0.4566
  312THR      H 3165   6.946   8.343   2.559 -1.0382 -2.6978  0.7163
  312THR     CA 3166   7.121   8.234   2.546  0.1802  0.3927  0.5534
  312THR     HA 3167   7.213   8.220   2.602  1.3170  3.2090 -0.4197
  312THR     CB 3168   7.060   8.095   2.553 -0.0627  0.4767  0.1922
  312THR     HB 3169   7.028   8.067   2.654 -1.5054 -3.7534 -1.2240
  312THR    CG2 3170   6.938   8.071   2.464  0.0740  0.1536  0.0901
  312THR   HG21 3171   6.855   8.141   2.472 -1.5554 -1.5685 -0.8481
  312THR   HG22 3172   6.963   8.063   2.358 -0.5486 -0.6629 -0.0052
  312THR   HG23 3173   6.890   7.975   2.486 -0.7819  0.8917  1.6016
  312THR    OG1 3174   7.148   7.988   2.526 -0.4925  0.1668 -0.0070
  312THR    HG1 3175   7.099   7.920   2.572 -0.5465  0.0282 -0.2694
  312THR      C 3176   7.175   8.279   2.411 -0.8720  0.0269 -0.0036
  312THR      O 3177   7.164   8.398   2.383 -0.1894  0.1802  0.3488
  313GLN      N 3178   7.227   8.186   2.330 -0.6757  0.4396 -0.3578
  313GLN      H 3179   7.234   8.091   2.363  0.0797 -0.1667 -2.1733
  313GLN     CA 3180   7.296   8.224   2.208 -0.0619  0.4900 -0.0003
  313GLN     HA 3181   7.339   8.324   2.214 -0.3099  0.5269  1.6690
  313GLN     CB 3182   7.414   8.129   2.187 -0.1735  0.3332  0.0772
  313GLN    HB1 3183   7.453   8.150   2.088 -0.9524  0.1276 -0.2758
  313GLN    HB2 3184   7.378   8.027   2.197  0.8700  0.1031  2.3425
  313GLN     CG 3185   7.534   8.146   2.281 -0.3055 -0.6216  0.4329
  313GLN    HG1 3186   7.613   8.078   2.248 -0.2106 -0.0974 -0.4680
  313GLN    HG2 3187   7.499   8.118   2.380  1.1534 -2.6720  0.4272
  313GLN     CD 3188   7.597   8.284   2.284 -0.1786 -0.6581 -0.2546
  313GLN    OE1 3189   7.570   8.370   2.200  0.6297  0.0312  0.1761
  313GLN    NE2 3190   7.689   8.308   2.378  0.0169  0.5517 -0.7379
  313GLN   HE21 3191   7.705   8.233   2.443  0.8515  1.8601  0.6204
  313GLN   HE22 3192   7.747   8.391   2.373  1.3222 -0.3927 -1.7856
  313GLN      C 3193   7.203   8.221   2.088  0.1705  0.5495 -0.1830
  313GLN      O 3194   7.190   8.322   2.019 -0.0711  0.2098 -0.6385
  314ASN      N 3195   7.129   8.113   2.063  0.2096  0.4149  0.2614
  314ASN      H 3196   7.132   8.029   2.119  0.0206  0.2591  0.0409
  314ASN     CA 3197   7.024   8.111   1.963  0.6855 -0.2933 -0.2395
  314ASN     HA 3198   7.014   8.208   1.915  2.7773 -0.0729 -0.3044
  314ASN     CB 3199   7.072   8.015   1.855 -0.0094 -0.5051 -0.3667
  314ASN    HB1 3200   7.080   7.916   1.900  0.0807 -0.1456  0.4154
  314ASN    HB2 3201   7.173   8.041   1.823  0.3474 -0.6744  0.6003
  314ASN     CG 3202   6.988   7.998   1.730  0.0455  0.2162 -0.5096
  314ASN    OD1 3203   6.873   8.043   1.721  0.1128  0.4592 -0.1536
  314ASN    ND2 3204   7.039   7.932   1.625  0.1426  0.2345 -0.4736
  314ASN   HD21 3205   7.129   7.887   1.636 -0.2446 -0.2371  1.0533
  314ASN   HD22 3206   6.994   7.932   1.535  0.4297  2.2972 -0.6606
  314ASN      C 3207   6.890   8.077   2.027  0.6155 -0.1586 -0.3147
  314ASN      O 3208   6.873   7.965   2.074  0.1615 -0.0761 -0.2745
  315ASP      N 3209   6.795   8.172   2.032  0.5730 -0.2207  0.0487
  315ASP      H 3210   6.819   8.263   1.995  1.0462  0.2624  1.4643
  315ASP     CA 3211   6.665   8.157   2.094  0.4947  0.2291 -0.0066
  315ASP     HA 3212   6.677   8.083   2.173  1.9263 -0.7619 -1.0945
  315ASP     CB 3213   6.622   8.294   2.146 -0.0072  0.2053 -0.3486
  315ASP    HB1 3214   6.534   8.278   2.209 -0.4660  3.6768  0.0700
  315ASP    HB2 3215   6.600   8.351   2.056  2.9171 -2.8536 -3.3014
  315ASP     CG 3216   6.721   8.382   2.222  0.0236 -0.0111 -0.1350
  315ASP    OD1 3217   6.739   8.370   2.345  0.1613 -0.0051 -0.1547
  315ASP    OD2 3218   6.774   8.476   2.159 -0.3079  0.2358 -0.0457
  315ASP      C 3219   6.570   8.092   1.994  0.5415  0.0477  0.0686
  315ASP      O 3220   6.459   8.140   1.976  0.5679  0.2166  0.3394
  316PHE      N 3221   6.610   7.981   1.931  0.1509  0.1212 -0.3071
  316PHE      H 3222   6.695   7.933   1.959 -0.4051 -2.0515 -2.0561
  316PHE     CA 3223   6.535   7.916   1.825 -0.0999 -0.1449  0.0311
  316PHE     HA 3224   6.540   7.966   1.728 -0.3112 -1.6923 -0.8123
  316PHE     CB 3225   6.594   7.782   1.784 -0.2674 -0.2027 -0.0196
  316PHE    HB1 3226   6.697   7.805   1.754  0.0680  1.3086  2.0875
  316PHE    HB2 3227   6.543   7.759   1.690 -0.1674 -0.0241 -0.1190
  316PHE     CG 3228   6.589   7.660   1.872 -0.0177 -0.4745 -0.3777
  316PHE    CD1 3229   6.679   7.654   1.979  0.1965 -0.1996 -0.5410
  316PHE    HD1 3230   6.747   7.735   2.000 -1.2572  0.6832  1.0449
  316PHE    CE1 3231   6.679   7.538   2.057  0.5061 -0.2372 -0.5966
  316PHE    HE1 3232   6.749   7.521   2.138  0.4670 -0.6010 -0.6371
  316PHE     CZ 3233   6.589   7.436   2.021 -0.0355  0.1399 -0.3316
  316PHE     HZ 3234   6.604   7.346   2.079  3.1208  0.7357 -0.0445
  316PHE    CE2 3235   6.497   7.443   1.916 -0.5379 -0.0425  0.0925
  316PHE    HE2 3236   6.427   7.368   1.882  2.1055 -1.8431 -1.7802
  316PHE    CD2 3237   6.491   7.564   1.845 -0.0292 -0.4054 -0.5836
  316PHE    HD2 3238   6.434   7.566   1.753 -0.4711  1.5880 -0.2973
  316PHE      C 3239   6.389   7.894   1.860 -0.2449  0.6241 -0.0628
  316PHE      O 3240   6.294   7.924   1.788  0.0770  0.4040 -0.5926
  317VAL      N 3241   6.365   7.849   1.983 -0.7186 -0.3516 -0.4989
  317VAL      H 3242   6.446   7.838   2.043 -1.3250  0.5086  0.4982
  317VAL     CA 3243   6.234   7.823   2.038 -0.3917 -0.2994  0.3198
  317VAL     HA 3244   6.178   7.743   1.990 -0.4032 -0.3971  0.4940
  317VAL     CB 3245   6.250   7.782   2.184  0.4186  0.0950  0.3457
  317VAL     HB 3246   6.154   7.782   2.235 -0.4203 -0.1500 -1.1921
  317VAL    CG1 3247   6.307   7.640   2.183  0.0392 -0.0591  0.4012
  317VAL   HG11 3248   6.401   7.640   2.128 -0.5549  0.9708 -0.6721
  317VAL   HG12 3249   6.314   7.592   2.281 -0.8054 -0.6562  0.1789
  317VAL   HG13 3250   6.235   7.571   2.139 -0.9277  0.9253  0.3850
  317VAL    CG2 3251   6.350   7.856   2.273  0.2972 -0.0898  0.6382
  317VAL   HG21 3252   6.449   7.858   2.228  0.9738 -1.2480  1.9952
  317VAL   HG22 3253   6.300   7.949   2.302  0.0604 -0.6879  2.2648
  317VAL   HG23 3254   6.350   7.788   2.357  0.1281 -0.0319  0.6870
  317VAL      C 3255   6.139   7.942   2.041  0.1920  0.1726  0.1704
  317VAL      O 3256   6.019   7.929   2.021  0.1070  0.6301  0.3607
  318LYS      N 3257   6.196   8.061   2.064  0.2506  0.3169 -0.6887
  318LYS      H 3258   6.296   8.070   2.075 -0.0374  1.7344  1.2963
  318LYS     CA 3259   6.121   8.185   2.069  0.1389  0.2162  0.4175
  318LYS     HA 3260   6.028   8.182   2.125  0.4173  0.9835  0.9375
  318LYS     CB 3261   6.214   8.292   2.126  0.4013 -0.2300  0.8379
  318LYS    HB1 3262   6.307   8.295   2.069 -0.0925 -2.6773 -0.2200
  318LYS    HB2 3263   6.239   8.265   2.228 -2.4632  4.7583  3.2417
  318LYS     CG 3264   6.144   8.428   2.133  0.9953  0.1966 -0.8754
  318LYS    HG1 3265   6.053   8.420   2.192  1.7386 -1.5633  0.1129
  318LYS    HG2 3266   6.127   8.467   2.033 -0.4078  0.4856 -0.5363
  318LYS     CD 3267   6.238   8.526   2.204  0.1881  0.4641 -0.1657
  318LYS    HD1 3268   6.343   8.511   2.180  0.4517  2.3422 -0.3351
  318LYS    HD2 3269   6.240   8.520   2.313  1.2933  2.2148 -0.0544
  318LYS     CE 3270   6.193   8.668   2.171  0.9111  0.7068 -0.1076
  318LYS    HE1 3271   6.230   8.733   2.251  1.2481  1.3608 -0.7873
  318LYS    HE2 3272   6.085   8.680   2.174  0.7388 -0.4187  3.9001
  318LYS     NZ 3273   6.239   8.702   2.036 -0.1138 -0.3480 -0.7332
  318LYS    HZ1 3274   6.231   8.800   2.013  3.5531 -0.3024 -2.5959
  318LYS    HZ2 3275   6.335   8.677   2.019 -0.4373  0.0627 -3.7154
  318LYS    HZ3 3276   6.194   8.651   1.961  1.3315  0.8880 -2.5504
  318LYS      C 3277   6.066   8.215   1.930  0.2242  0.3151  0.4047
  318LYS      O 3278   5.954   8.263   1.918  0.0776 -0.0246  0.4103
  319ARG      N 3279   6.157   8.211   1.832 -0.3956  0.0029 -0.1610
  319ARG      H 3280   6.255   8.195   1.852 -0.0752 -0.3671 -1.8368
  319ARG     CA 3281   6.121   8.237   1.694 -0.3284  0.0223 -0.1745
  319ARG     HA 3282   6.075   8.335   1.682 -1.7329 -0.4257  1.1762
  319ARG     CB 3283   6.246   8.233   1.607 -0.2817 -0.7523 -0.0729
  319ARG    HB1 3284   6.211   8.252   1.506  0.8828  1.5842 -0.0850
  319ARG    HB2 3285   6.290   8.134   1.622  0.9790  0.0180  1.6346
  319ARG     CG 3286   6.335   8.347   1.657 -0.7185 -0.1445 -0.6706
  319ARG    HG1 3287   6.388   8.344   1.752 -0.2983  0.0664 -0.8943
  319ARG    HG2 3288   6.281   8.441   1.666 -0.4062 -0.1757  3.8158
  319ARG     CD 3289   6.444   8.374   1.554  0.0580  0.4508  0.2973
  319ARG    HD1 3290   6.468   8.481   1.560 -0.6148  0.5273  2.4184
  319ARG    HD2 3291   6.405   8.356   1.454  0.9232 -1.2501  0.2332
  319ARG     NE 3292   6.560   8.286   1.569 -0.1557  0.0926 -0.1347
  319ARG     HE 3293   6.641   8.328   1.613 -2.4650  0.7109  3.9902
  319ARG     CZ 3294   6.574   8.165   1.515 -0.2740 -0.2059  0.4993
  319ARG    NH1 3295   6.490   8.105   1.428  0.2842 -0.1204 -0.1020
  319ARG   HH11 3296   6.401   8.146   1.402 -0.4356 -1.5938 -0.0076
  319ARG   HH12 3297   6.518   8.013   1.398 -1.3662 -1.2071  1.5260
  319ARG    NH2 3298   6.689   8.100   1.537 -0.2419 -0.5746 -0.6777
  319ARG   HH21 3299   6.741   8.142   1.612 -1.6419  2.4865 -1.2763
  319ARG   HH22 3300   6.725   8.024   1.480  0.0375 -1.6144  0.8366
  319ARG      C 3301   6.011   8.148   1.638 -0.6005  0.3503 -0.1648
  319ARG      O 3302   5.925   8.194   1.564 -0.6904 -0.4075 -0.5432
  320MET      N 3303   6.008   8.021   1.680 -0.2033  0.3789 -0.0558
  320MET      H 3304   6.084   8.005   1.745  0.0779  3.3638  0.5047
  320MET     CA 3305   5.909   7.928   1.629  0.1023  0.0253 -0.0062
  320MET     HA 3306   5.910   7.936   1.521 -0.2678  0.3452  0.0145
  320MET     CB 3307   5.952   7.786   1.665 -0.2254  0.0281  0.4002
  320MET    HB1 3308   5.865   7.727   1.639 -1.1169  1.6489 -0.4631
  320MET    HB2 3309   5.964   7.774   1.773 -0.0712 -1.9225  0.1920
  320MET     CG 3310   6.079   7.729   1.602  0.4057  1.3323  0.4613
  320MET    HG1 3311   6.099   7.624   1.625  0.8600  1.0745 -1.0531
  320MET    HG2 3312   6.154   7.791   1.653 -0.3638 -0.0151  3.5037
  320MET     SD 3313   6.070   7.750   1.423 -0.0170  0.3056  0.3562
  320MET     CE 3314   5.956   7.622   1.367 -0.0897  0.6516 -0.2970
  320MET    HE1 3315   5.877   7.606   1.440  2.8348  1.2383  3.2642
  320MET    HE2 3316   5.925   7.640   1.264  0.8289  0.1188 -0.6791
  320MET    HE3 3317   6.013   7.530   1.351  0.5693  1.2498 -1.5260
  320MET      C 3318   5.769   7.956   1.681  0.2641  0.0527  0.4169
  320MET      O 3319   5.675   7.937   1.605  0.4513 -0.3353  0.2842
  321TYR      N 3320   5.754   8.004   1.805  0.3599 -0.1644  0.5122
  321TYR      H 3321   5.842   8.018   1.852 -0.0828 -0.2352  1.3855
  321TYR     CA 3322   5.633   8.059   1.864  0.4361  0.4251  0.1285
  321TYR     HA 3323   5.559   7.978   1.859  0.0964  0.7687 -0.6578
  321TYR     CB 3324   5.673   8.095   2.007  0.2654  0.1979  0.2333
  321TYR    HB1 3325   5.756   8.164   2.021 -0.3815  0.7864  1.2360
  321TYR    HB2 3326   5.719   8.005   2.047 -1.1681 -0.9205 -0.5169
  321TYR     CG 3327   5.563   8.126   2.106 -0.1856  0.0681 -0.2203
  321TYR    CD1 3328   5.534   8.035   2.208  0.5007  0.1046  0.0125
  321TYR    HD1 3329   5.586   7.943   2.228  0.9691  0.3061 -0.2674
  321TYR    CE1 3330   5.428   8.061   2.296  0.4261  0.0564 -0.0629
  321TYR    HE1 3331   5.406   7.981   2.365  0.3110 -0.1572 -0.3493
  321TYR     CZ 3332   5.354   8.181   2.287 -0.2266 -0.3538 -0.1597
  321TYR     OH 3333   5.259   8.202   2.382 -0.0844 -0.1356 -0.0668
  321TYR     HH 3334   5.213   8.286   2.371  2.8852  1.8567  1.3983
  321TYR    CE2 3335   5.392   8.277   2.192  0.1879 -0.1455  0.2103
  321TYR    HE2 3336   5.338   8.371   2.192  2.3154  1.1748 -1.2635
  321TYR    CD2 3337   5.495   8.248   2.101 -0.0688  0.1351 -0.1750
  321TYR    HD2 3338   5.526   8.322   2.029  2.5384  0.5945  1.2948
  321TYR      C 3339   5.563   8.174   1.793 -0.0435  0.1932  0.2165
  321TYR      O 3340   5.441   8.184   1.786 -0.0990 -0.2017  0.5915
  322ASP      N 3341   5.651   8.267   1.755 -0.1036  0.2393  0.1920
  322ASP      H 3342   5.744   8.270   1.795  0.5367  1.3007 -1.2417
  322ASP     CA 3343   5.612   8.388   1.684  0.1347  0.0889 -0.2000
  322ASP     HA 3344   5.535   8.435   1.745 -0.8314 -0.1141 -1.2337
  322ASP     CB 3345   5.737   8.475   1.684  0.3523 -0.2175 -0.2848
  322ASP    HB1 3346   5.814   8.446   1.613 -1.2105  1.2153 -2.7376
  322ASP    HB2 3347   5.785   8.479   1.781  1.4625 -0.3037 -0.8166
  322ASP     CG 3348   5.696   8.619   1.653 -0.5192 -0.5919 -0.9176
  322ASP    OD1 3349   5.612   8.664   1.734  0.2961 -0.2454 -0.2522
  322ASP    OD2 3350   5.766   8.683   1.571 -0.3343  0.0526 -0.2606
  322ASP      C 3351   5.569   8.359   1.541 -0.4231 -0.3359  0.0451
  322ASP      O 3352   5.464   8.409   1.501  0.1623  0.5583 -0.4109
  323MET      N 3353   5.635   8.272   1.464 -0.4354 -1.1729  0.9674
  323MET      H 3354   5.725   8.234   1.489  0.3822 -0.4976 -0.7981
  323MET     CA 3355   5.590   8.237   1.330 -0.0597  0.6480  0.3466
  323MET     HA 3356   5.595   8.323   1.263  0.1379 -0.2481 -0.7947
  323MET     CB 3357   5.689   8.139   1.269 -0.1744  0.5167  0.3699
  323MET    HB1 3358   5.651   8.091   1.179  0.0676  0.3183  0.3722
  323MET    HB2 3359   5.701   8.062   1.345  1.1274  0.6916  0.3686
  323MET     CG 3360   5.826   8.197   1.234 -0.1194  0.0327 -0.2359
  323MET    HG1 3361   5.866   8.228   1.331  0.0306  0.3902 -0.4122
  323MET    HG2 3362   5.809   8.284   1.172 -2.5340 -0.6642 -0.6300
  323MET     SD 3363   5.938   8.072   1.165  0.2406 -0.0230  0.4385
  323MET     CE 3364   5.908   8.081   0.987  0.0230  0.8515  0.5168
  323MET    HE1 3365   5.950   7.993   0.939 -3.7955 -0.7916 -0.1456
  323MET    HE2 3366   5.799   8.075   0.980 -0.0383  1.3328  0.9567
  323MET    HE3 3367   5.933   8.180   0.948 -0.6994 -0.0310 -2.3986
  323MET      C 3368   5.452   8.173   1.326  0.0917  0.3516 -0.1070
  323MET      O 3369   5.373   8.207   1.238 -0.4395 -0.6931 -0.0487
  324ILE      N 3370   5.422   8.087   1.423 -0.1760  0.3032 -0.2297
  324ILE      H 3371   5.494   8.060   1.489 -1.5006  2.6880  2.4073
  324ILE     CA 3372   5.303   8.004   1.420 -0.0898  0.1800 -0.2282
  324ILE     HA 3373   5.281   7.980   1.316  1.0227  1.1873 -0.7163
  324ILE     CB 3374   5.321   7.871   1.493 -0.1423  0.2286 -0.1253
  324ILE     HB 3375   5.416   7.832   1.457 -1.0524 -0.2709 -2.1609
  324ILE    CG2 3376   5.353   7.877   1.642 -0.0673 -0.1359 -0.1254
  324ILE   HG21 3377   5.424   7.958   1.662  1.4128 -1.2284 -0.7939
  324ILE   HG22 3378   5.262   7.904   1.696 -0.1611 -0.5237 -0.0898
  324ILE   HG23 3379   5.375   7.784   1.694 -1.8962 -1.1946 -1.1263
  324ILE    CG1 3380   5.213   7.769   1.457 -0.1755 -0.0474  0.7389
  324ILE   HG11 3381   5.218   7.760   1.348  0.4779  2.5344  0.4930
  324ILE   HG12 3382   5.123   7.815   1.497 -0.1014  1.4502 -0.7146
  324ILE     CD 3383   5.232   7.625   1.504  0.0862 -0.3377 -0.2332
  324ILE    HD1 3384   5.329   7.594   1.465 -0.6001 -2.7098 -0.2248
  324ILE    HD2 3385   5.230   7.618   1.613 -2.2531  2.5979  0.0353
  324ILE    HD3 3386   5.156   7.556   1.467  0.0839 -0.7976  0.6202
  324ILE      C 3387   5.186   8.086   1.472 -0.2807 -0.5917  0.5804
  324ILE      O 3388   5.082   8.075   1.408  0.0453 -0.0517 -0.0561
  325LEU      N 3389   5.205   8.179   1.567  0.0123  0.4877 -0.5049
  325LEU      H 3390   5.297   8.187   1.608  0.0841 -0.4468 -0.4585
  325LEU     CA 3391   5.115   8.275   1.626  0.3009  0.5402 -0.1437
  325LEU     HA 3392   5.022   8.222   1.650  0.4275 -0.9009 -2.5138
  325LEU     CB 3393   5.186   8.330   1.749 -0.1649 -0.0486  0.4007
  325LEU    HB1 3394   5.285   8.358   1.711  0.2834 -1.7359  0.2450
  325LEU    HB2 3395   5.203   8.240   1.807  1.9605  0.3290  0.4603
  325LEU     CG 3396   5.109   8.443   1.817 -0.7541 -0.1333 -0.1239
  325LEU     HG 3397   5.101   8.526   1.747  0.0272 -0.3324 -0.4579
  325LEU    CD1 3398   4.971   8.411   1.874 -0.6494  0.9294  0.7478
  325LEU   HD11 3399   4.902   8.393   1.791  0.3585  0.5250 -0.0196
  325LEU   HD12 3400   4.986   8.313   1.920 -1.3319 -0.7711 -2.3944
  325LEU   HD13 3401   4.939   8.479   1.953  2.0918  2.0712  0.9871
  325LEU    CD2 3402   5.194   8.504   1.927  0.0126 -0.3270 -0.6053
  325LEU   HD21 3403   5.204   8.444   2.017  0.2157  0.1424 -0.3071
  325LEU   HD22 3404   5.294   8.532   1.891 -0.1348  1.8964  0.5053
  325LEU   HD23 3405   5.141   8.595   1.955  1.5186  0.2536  0.4961
  325LEU      C 3406   5.076   8.375   1.518  0.2879  0.2095 -0.4445
  325LEU      O 3407   4.956   8.393   1.496  0.1584 -0.1216 -0.0180
  326LEU      N 3408   5.171   8.430   1.442  0.5203 -0.0219 -0.3223
  326LEU      H 3409   5.269   8.408   1.453  0.3983  0.2510  1.7100
  326LEU     CA 3410   5.141   8.520   1.333  0.2734 -0.0762 -0.2987
  326LEU     HA 3411   5.057   8.587   1.356 -0.8025 -1.1546 -0.9437
  326LEU     CB 3412   5.264   8.600   1.291  0.4239 -0.0010  0.2880
  326LEU    HB1 3413   5.248   8.605   1.183 -1.3311 -1.8215  0.4082
  326LEU    HB2 3414   5.353   8.539   1.304  1.2314  1.1234  0.1726
  326LEU     CG 3415   5.272   8.741   1.351 -0.7686 -0.0312  0.5416
  326LEU     HG 3416   5.174   8.790   1.355 -1.3367 -1.0208 -0.5837
  326LEU    CD1 3417   5.311   8.721   1.497 -0.1468  0.5898  0.4599
  326LEU   HD11 3418   5.227   8.676   1.549 -0.4520 -0.5042 -0.9409
  326LEU   HD12 3419   5.404   8.665   1.500  1.3422  2.6375 -2.3461
  326LEU   HD13 3420   5.328   8.819   1.544  1.4852  0.7623 -0.4211
  326LEU    CD2 3421   5.388   8.813   1.285 -0.3812 -0.3314  0.8850
  326LEU   HD21 3422   5.392   8.913   1.329 -0.5140 -0.3354  0.9065
  326LEU   HD22 3423   5.470   8.743   1.296 -0.5385 -0.7925 -0.6074
  326LEU   HD23 3424   5.383   8.834   1.178 -0.5335  0.0353  0.9627
  326LEU      C 3425   5.076   8.449   1.214 -0.2891  0.0717 -0.0832
  326LEU      O 3426   4.994   8.508   1.144 -0.3642 -0.0273 -0.0763
  327ARG      N 3427   5.101   8.320   1.191 -0.1426  0.0342  0.2730
  327ARG      H 3428   5.180   8.281   1.240  0.7268  1.0074 -0.3074
  327ARG     CA 3429   5.045   8.252   1.076 -0.3650  0.4402  0.1390
  327ARG     HA 3430   5.055   8.318   0.989  2.0294 -0.2941 -0.2097
  327ARG     CB 3431   5.139   8.138   1.036 -0.5680  0.1784  0.4052
  327ARG    HB1 3432   5.150   8.066   1.116 -1.3187 -3.2500 -2.3445
  327ARG    HB2 3433   5.236   8.184   1.019  0.0904 -0.5719  1.9710
  327ARG     CG 3434   5.098   8.073   0.904  0.2510 -0.3674  0.4129
  327ARG    HG1 3435   5.020   7.999   0.921 -2.3485  1.9524 -0.5819
  327ARG    HG2 3436   5.185   8.021   0.865 -1.7319 -1.2878 -3.3269
  327ARG     CD 3437   5.048   8.166   0.793 -0.0879 -0.7441  0.2480
  327ARG    HD1 3438   5.125   8.239   0.771 -0.6442  1.6248  4.8820
  327ARG    HD2 3439   4.970   8.237   0.823  0.6452  1.2110 -2.1443
  327ARG     NE 3440   4.997   8.099   0.674 -0.0556 -0.2304 -0.0556
  327ARG     HE 3441   5.061   8.081   0.598  0.8626  2.1522  0.0688
  327ARG     CZ 3442   4.866   8.098   0.644 -0.0487  0.5836 -0.1461
  327ARG    NH1 3443   4.832   8.088   0.515  0.3128 -0.2402 -0.1841
  327ARG   HH11 3444   4.908   8.100   0.449  2.8456 -0.0094  2.5491
  327ARG   HH12 3445   4.736   8.097   0.486 -0.0831 -0.6065  0.9560
  327ARG    NH2 3446   4.773   8.114   0.739 -0.2121  0.0481 -0.2093
  327ARG   HH21 3447   4.809   8.145   0.828  0.6521 -1.3906 -0.0325
  327ARG   HH22 3448   4.678   8.132   0.709 -0.2410 -0.3922 -0.3859
  327ARG      C 3449   4.899   8.216   1.094 -0.1487 -0.6814 -0.2835
  327ARG      O 3450   4.817   8.222   1.002 -0.1053  0.1576 -0.2745
  328SER      N 3451   4.867   8.184   1.219 -0.1222  0.1623 -0.0570
  328SER      H 3452   4.933   8.198   1.294 -0.2222  1.7664 -0.2320
  328SER     CA 3453   4.732   8.153   1.263 -0.1196  0.2123 -0.0130
  328SER     HA 3454   4.688   8.090   1.185  1.5945 -0.4500 -0.4870
  328SER     CB 3455   4.717   8.060   1.383 -0.0075 -0.0336 -0.1892
  328SER    HB1 3456   4.746   7.956   1.370 -0.6187 -0.2940  0.4702
  328SER    HB2 3457   4.612   8.054   1.410 -0.1856  1.2626 -0.5407
  328SER     OG 3458   4.799   8.098   1.491  0.3394 -0.2133 -0.3854
  328SER     HG 3459   4.890   8.117   1.470 -0.0496  1.0935 -0.9933
  328SER      C 3460   4.648   8.277   1.291 -0.5413 -0.1740  0.4388
  328SER      O 3461   4.532   8.288   1.253 -0.1740  0.3225 -0.5638
  329GLY      N 3462   4.710   8.383   1.343  0.0659 -0.2810 -0.0497
  329GLY      H 3463   4.808   8.393   1.364  0.5593  3.7563 -3.0749
  329GLY     CA 3464   4.636   8.508   1.341  0.1068 -0.2424  0.6784
  329GLY    HA1 3465   4.599   8.516   1.239  0.2400 -2.0669  0.4495
  329GLY    HA2 3466   4.704   8.592   1.353  1.5226 -1.1261 -0.7430
  329GLY      C 3467   4.518   8.532   1.433 -0.2486  0.2014  0.1082
  329GLY      O 3468   4.460   8.640   1.436 -0.3056  0.1805 -0.2772
  330ASN      N 3469   4.482   8.433   1.516  0.2096  0.2170  0.3263
  330ASN      H 3470   4.541   8.351   1.523  3.4647  2.4818  1.5079
  330ASN     CA 3471   4.371   8.441   1.608  0.0735  0.2767  0.1567
  330ASN     HA 3472   4.335   8.544   1.604 -2.9694 -0.6790 -0.3003
  330ASN     CB 3473   4.259   8.352   1.552  0.1631  0.6901 -0.6979
  330ASN    HB1 3474   4.303   8.253   1.565 -0.0854  0.8251  1.5839
  330ASN    HB2 3475   4.244   8.378   1.447  1.2498  0.5825 -0.8944
  330ASN     CG 3476   4.128   8.353   1.628  0.3566 -0.2427 -0.3443
  330ASN    OD1 3477   4.118   8.325   1.748  0.1533 -0.1294 -0.3342
  330ASN    ND2 3478   4.017   8.382   1.560 -0.1031 -0.1685  0.4201
  330ASN   HD21 3479   4.028   8.406   1.462  2.3072 -0.0904  0.6506
  330ASN   HD22 3480   3.924   8.378   1.599 -1.0376 -6.0279 -1.4106
  330ASN      C 3481   4.407   8.414   1.753  0.4547  0.5073  0.1042
  330ASN      O 3482   4.493   8.329   1.773 -0.1701 -0.1048  0.2219
  331TRP      N 3483   4.335   8.480   1.844  0.4176  0.3727  0.1727
  331TRP      H 3484   4.266   8.545   1.808  2.2000  0.9236 -2.5370
  331TRP     CA 3485   4.368   8.481   1.985  0.1866 -0.1036  0.2323
  331TRP     HA 3486   4.472   8.512   1.999 -0.1995  0.8100  1.1871
  331TRP     CB 3487   4.277   8.585   2.049  0.4727  0.2580  0.0580
  331TRP    HB1 3488   4.260   8.561   2.154 -3.3810  1.5950 -0.0731
  331TRP    HB2 3489   4.181   8.583   1.998  0.9269 -2.4061 -0.8419
  331TRP     CG 3490   4.329   8.725   2.048  0.3309  0.3112  0.0454
  331TRP    CD1 3491   4.280   8.822   1.968  0.2540  0.0515 -0.2246
  331TRP    HD1 3492   4.199   8.812   1.897 -2.9303  0.2243  3.0912
  331TRP    NE1 3493   4.347   8.941   1.992 -0.0660  0.2257 -0.1927
  331TRP    HE1 3494   4.312   9.027   1.953  1.4018  1.1040  0.3568
  331TRP    CE2 3495   4.440   8.917   2.091 -0.4169 -0.0474  0.0738
  331TRP    CZ2 3496   4.540   9.003   2.137 -0.6366  0.3320 -0.1527
  331TRP    HZ2 3497   4.555   9.098   2.089  0.8986 -0.8469 -2.1786
  331TRP    CH2 3498   4.630   8.955   2.234 -0.5241  0.2300 -0.3084
  331TRP    HH2 3499   4.706   9.024   2.267  0.5903 -1.6215  1.1827
  331TRP    CZ3 3500   4.620   8.825   2.285 -0.3299  0.5182  0.4708
  331TRP    HZ3 3501   4.701   8.794   2.349  1.4955  0.4678 -1.7635
  331TRP    CE3 3502   4.515   8.743   2.241  0.1619 -0.0180  0.2978
  331TRP    HE3 3503   4.506   8.641   2.274 -1.8993  0.0908  0.1647
  331TRP    CD2 3504   4.427   8.784   2.140 -0.4287  0.2526  0.9147
  331TRP      C 3505   4.354   8.344   2.049  0.0918 -0.1343  0.1464
  331TRP      O 3506   4.407   8.320   2.158  0.2374  0.1560  0.1423
  332GLU      N 3507   4.274   8.260   1.983 -0.1749  0.1089  0.1565
  332GLU      H 3508   4.225   8.298   1.903 -0.1525  0.6788  0.4096
  332GLU     CA 3509   4.227   8.137   2.042 -0.6585  0.3968  0.3712
  332GLU     HA 3510   4.155   8.163   2.120 -1.3417  0.7189 -0.3438
  332GLU     CB 3511   4.153   8.061   1.932 -0.2169 -0.5649  0.7228
  332GLU    HB1 3512   4.228   8.042   1.855 -0.9621 -1.9606  0.3083
  332GLU    HB2 3513   4.073   8.128   1.897  0.4381 -1.3087 -2.5507
  332GLU     CG 3514   4.086   7.926   1.951 -0.2702 -0.6361  0.0715
  332GLU    HG1 3515   4.159   7.853   1.988 -0.8478 -0.0860  2.4855
  332GLU    HG2 3516   4.042   7.894   1.857  0.0328 -0.8860  0.0103
  332GLU     CD 3517   3.969   7.932   2.048 -0.5225 -0.2395 -0.2559
  332GLU    OE1 3518   3.871   8.007   2.031  0.1936  0.7543 -0.0423
  332GLU    OE2 3519   3.983   7.859   2.149  0.2544  0.3027  0.0359
  332GLU      C 3520   4.340   8.056   2.103 -0.2676  0.4299 -0.2992
  332GLU      O 3521   4.323   8.003   2.213  0.8711  0.0348 -0.3012
  333LEU      N 3522   4.460   8.053   2.045 -0.2156  0.0423 -0.1746
  333LEU      H 3523   4.486   8.114   1.968  0.4843  0.9076  0.7094
  333LEU     CA 3524   4.569   7.971   2.095 -0.2142  0.0340 -0.1911
  333LEU     HA 3525   4.538   7.869   2.116  1.7110 -0.3971  0.7605
  333LEU     CB 3526   4.666   7.953   1.979  0.5687 -1.2938  0.6407
  333LEU    HB1 3527   4.756   7.917   2.027  0.8760 -0.2067  0.9230
  333LEU    HB2 3528   4.689   8.052   1.938 -0.6858 -1.4162 -0.4475
  333LEU     CG 3529   4.640   7.863   1.858  0.0211 -0.2991 -0.0045
  333LEU     HG 3530   4.556   7.891   1.795  0.9729  0.1693 -1.1047
  333LEU    CD1 3531   4.766   7.858   1.772  0.3589  0.0077  0.4626
  333LEU   HD11 3532   4.860   7.848   1.826  0.2068  2.5825  1.3352
  333LEU   HD12 3533   4.752   7.768   1.711 -2.8823  0.3738  0.4803
  333LEU   HD13 3534   4.764   7.949   1.711  1.3372  0.0461  0.4763
  333LEU    CD2 3535   4.613   7.719   1.902 -0.4227 -0.0450  0.5641
  333LEU   HD21 3536   4.693   7.674   1.960 -0.2798 -1.7781 -0.9079
  333LEU   HD22 3537   4.521   7.713   1.961  0.0653  1.0586  1.5007
  333LEU   HD23 3538   4.605   7.658   1.813 -1.3250 -0.1901  0.7351
  333LEU      C 3539   4.640   8.030   2.216  0.2722 -0.0036 -0.4596
  333LEU      O 3540   4.682   7.952   2.302  0.2793 -0.0863 -0.5383
  334GLU      N 3541   4.639   8.162   2.233 -0.0696 -0.0446 -0.1494
  334GLU      H 3542   4.584   8.209   2.162  2.8182  2.4236 -0.9794
  334GLU     CA 3543   4.689   8.249   2.337 -0.2629 -0.1146  0.0008
  334GLU     HA 3544   4.787   8.207   2.359  0.6947  1.0188 -1.8728
  334GLU     CB 3545   4.698   8.388   2.276 -0.3792 -0.1869 -0.1799
  334GLU    HB1 3546   4.599   8.426   2.251 -0.6637 -1.7154 -1.5253
  334GLU    HB2 3547   4.752   8.392   2.181 -0.0011  0.1323  0.0449
  334GLU     CG 3548   4.765   8.500   2.356  0.1269 -0.2803 -0.4676
  334GLU    HG1 3549   4.714   8.519   2.450  1.3885  0.7098  0.0538
  334GLU    HG2 3550   4.750   8.592   2.301  0.0792  0.5729  0.9200
  334GLU     CD 3551   4.916   8.495   2.378  0.0013  0.6774  0.7109
  334GLU    OE1 3552   4.975   8.596   2.335  0.0800  0.2209 -0.2916
  334GLU    OE2 3553   4.973   8.407   2.445 -0.2256  0.0237  0.0543
  334GLU      C 3554   4.602   8.243   2.462 -0.4338 -0.0378 -0.1156
  334GLU      O 3555   4.655   8.237   2.572 -0.0631  0.5987 -0.2544
  335THR      N 3556   4.470   8.249   2.437 -0.3014  0.3222 -0.7601
  335THR      H 3557   4.437   8.281   2.348 -1.1016  1.9139  0.0661
  335THR     CA 3558   4.367   8.256   2.539  0.1158 -0.3882 -0.2782
  335THR     HA 3559   4.414   8.308   2.623  0.3079  1.0673 -1.2475
  335THR     CB 3560   4.251   8.337   2.482  0.1879 -0.0347  0.0797
  335THR     HB 3561   4.165   8.347   2.548 -0.0842  2.8890 -0.5649
  335THR    CG2 3562   4.282   8.483   2.447  0.5076  0.0221  0.5800
  335THR   HG21 3563   4.365   8.480   2.377 -2.1141 -1.9625 -2.7962
  335THR   HG22 3564   4.197   8.528   2.396 -0.7476 -0.2129  2.3511
  335THR   HG23 3565   4.307   8.533   2.540  1.3995 -2.3800  1.7223
  335THR    OG1 3566   4.211   8.275   2.362  0.3934 -0.7044  0.3546
  335THR    HG1 3567   4.254   8.325   2.292 -0.4983 -2.0490 -1.2269
  335THR      C 3568   4.320   8.119   2.585  0.1525 -0.3500 -0.1283
  335THR      O 3569   4.259   8.112   2.692 -0.2711 -0.2173 -0.3594
  336MET      N 3570   4.343   8.011   2.510 -0.3237 -0.1140 -0.6247
  336MET      H 3571   4.384   8.019   2.418 -1.9199  1.9826 -1.2328
  336MET     CA 3572   4.307   7.880   2.560  0.1982 -0.0007  0.0651
  336MET     HA 3573   4.202   7.886   2.587 -0.0949  1.2820 -1.2618
  336MET     CB 3574   4.316   7.793   2.435  0.3219  0.0553  0.0349
  336MET    HB1 3575   4.412   7.811   2.386 -0.6401  1.4027 -1.4593
  336MET    HB2 3576   4.243   7.828   2.362  2.0672  0.0043 -1.8216
  336MET     CG 3577   4.288   7.644   2.452  0.2413  0.0273 -0.3457
  336MET    HG1 3578   4.191   7.628   2.499  0.2628  0.7322 -0.0497
  336MET    HG2 3579   4.366   7.612   2.521  0.0729 -1.9392 -1.0026
  336MET     SD 3580   4.302   7.528   2.313 -0.0243  0.1656 -0.4895
  336MET     CE 3581   4.169   7.585   2.205 -0.4537  0.3407  0.1260
  336MET    HE1 3582   4.091   7.637   2.260 -2.4549 -1.7636 -0.5289
  336MET    HE2 3583   4.220   7.660   2.146  3.2757 -1.1095  1.2348
  336MET    HE3 3584   4.137   7.500   2.144  1.4174  0.1610 -0.6823
  336MET      C 3585   4.387   7.825   2.678 -0.2969 -0.8605  0.0103
  336MET      O 3586   4.506   7.853   2.685 -0.5799  0.2725  0.4539
  337ARG      N 3587   4.318   7.762   2.773 -0.3422 -0.4254  0.2649
  337ARG      H 3588   4.223   7.741   2.748 -0.0358 -1.2331 -0.2238
  337ARG     CA 3589   4.355   7.727   2.909 -0.1414 -0.3694  0.2239
  337ARG     HA 3590   4.458   7.754   2.931  1.0990 -3.7368 -0.7828
  337ARG     CB 3591   4.266   7.799   3.009 -0.4300 -0.3008 -0.0792
  337ARG    HB1 3592   4.182   7.733   3.030 -0.0650 -1.2568 -1.4890
  337ARG    HB2 3593   4.240   7.896   2.969 -0.7834 -0.3196  0.0992
  337ARG     CG 3594   4.340   7.813   3.142  0.2737 -0.5014 -0.4445
  337ARG    HG1 3595   4.431   7.869   3.121 -1.0703  0.6740 -3.7918
  337ARG    HG2 3596   4.369   7.720   3.191  1.1535  1.1304  2.3575
  337ARG     CD 3597   4.251   7.890   3.239 -0.0464 -0.2923 -0.9015
  337ARG    HD1 3598   4.238   7.994   3.212 -0.3204  0.0840  0.5986
  337ARG    HD2 3599   4.288   7.906   3.340  0.0344  0.3343 -1.0300
  337ARG     NE 3600   4.121   7.823   3.253  0.0712 -0.4767 -0.6880
  337ARG     HE 3601   4.127   7.738   3.307  0.3611 -0.1624 -0.2237
  337ARG     CZ 3602   3.997   7.862   3.222  0.1101  0.3573  0.1681
  337ARG    NH1 3603   3.985   7.969   3.142 -0.1335  0.1448 -0.0817
  337ARG   HH11 3604   4.065   8.028   3.124 -1.1265  1.5188 -0.0883
  337ARG   HH12 3605   3.902   7.988   3.088  0.8173 -2.9960 -3.0186
  337ARG    NH2 3606   3.891   7.791   3.262  0.5560 -0.6586 -0.4200
  337ARG   HH21 3607   3.899   7.701   3.307  1.1568 -0.0257  0.7740
  337ARG   HH22 3608   3.801   7.810   3.220  0.9484  3.2002  0.1353
  337ARG      C 3609   4.359   7.576   2.932 -0.2718 -0.2815  0.8143
  337ARG      O 3610   4.263   7.513   2.890  0.2840 -0.4176 -0.2924
  338ASN      N 3611   4.464   7.524   2.996  0.3576 -0.1651 -0.1029
  338ASN      H 3612   4.545   7.580   3.019  0.0064 -0.1922  1.3118
  338ASN     CA 3613   4.479   7.382   3.024 -0.4274 -0.4456 -1.0504
  338ASN     HA 3614   4.423   7.336   2.943  0.2969  2.0664 -3.1205
  338ASN     CB 3615   4.626   7.344   3.012 -0.1554  0.3571 -0.3527
  338ASN    HB1 3616   4.664   7.383   2.918  0.3797  2.4887  0.6625
  338ASN    HB2 3617   4.632   7.235   3.018 -0.1202  0.2956 -1.4124
  338ASN     CG 3618   4.723   7.405   3.113 -0.1073 -0.3192  0.0186
  338ASN    OD1 3619   4.678   7.472   3.206 -0.5398  0.2571 -0.5942
  338ASN    ND2 3620   4.853   7.399   3.086 -0.1410 -0.5346 -0.0971
  338ASN   HD21 3621   4.895   7.326   3.031 -1.0696 -0.9743 -0.2273
  338ASN   HD22 3622   4.907   7.465   3.140  0.7507  0.3986 -1.9987
  338ASN      C 3623   4.411   7.337   3.153  0.8200  0.3734 -0.0736
  338ASN      O 3624   4.352   7.421   3.221 -0.4643 -0.5087 -0.0761
  339ASN      N 3625   4.399   7.207   3.179  0.0163  0.4902  0.1664
  339ASN      H 3626   4.437   7.146   3.108  2.8008 -0.0317  1.9334
  339ASN     CA 3627   4.340   7.146   3.297 -0.0958  0.1527 -0.0630
  339ASN     HA 3628   4.232   7.162   3.295  0.2613  3.3374 -1.9065
  339ASN     CB 3629   4.357   6.995   3.297 -0.3681  0.1218  0.4282
  339ASN    HB1 3630   4.311   6.943   3.381  1.5965  0.8812  2.0542
  339ASN    HB2 3631   4.463   6.971   3.296 -0.2553  0.6062 -0.8544
  339ASN     CG 3632   4.297   6.932   3.172  0.2418 -0.2144  0.2996
  339ASN    OD1 3633   4.175   6.936   3.154  0.2049  0.0851  0.6166
  339ASN    ND2 3634   4.388   6.878   3.091  0.3516 -0.2557  0.4496
  339ASN   HD21 3635   4.486   6.868   3.110  0.6071 -0.2592 -0.7665
  339ASN   HD22 3636   4.355   6.863   2.997 -0.1322  2.8231  0.0272
  339ASN      C 3637   4.390   7.206   3.427  0.1793 -0.0782 -0.0612
  339ASN      O 3638   4.316   7.231   3.522 -0.0036  0.0899 -0.2467
  340ASP      N 3639   4.518   7.238   3.444  0.1415  0.2290 -0.3411
  340ASP      H 3640   4.581   7.226   3.366 -0.4391  1.9822 -1.1254
  340ASP     CA 3641   4.576   7.290   3.566 -0.1023  0.3989 -0.2987
  340ASP     HA 3642   4.519   7.241   3.645 -0.5000 -1.4076 -1.6425
  340ASP     CB 3643   4.719   7.238   3.578 -0.3109 -0.0416  0.3131
  340ASP    HB1 3644   4.781   7.298   3.511 -1.2658  0.7803  0.1341
  340ASP    HB2 3645   4.728   7.132   3.556 -1.2780 -0.3888  1.4587
  340ASP     CG 3646   4.779   7.262   3.716  0.1701  0.0767  0.0823
  340ASP    OD1 3647   4.714   7.228   3.816  0.1861  0.1620  0.1215
  340ASP    OD2 3648   4.894   7.305   3.738  0.1217 -0.1293  0.7415
  340ASP      C 3649   4.556   7.440   3.586  0.4624  0.5103 -0.5452
  340ASP      O 3650   4.594   7.500   3.686 -0.3069  0.2026 -0.0586
  341GLY      N 3651   4.475   7.500   3.499 -0.7675  0.1045  0.2803
  341GLY      H 3652   4.450   7.449   3.416  0.0139  0.9237 -0.4876
  341GLY     CA 3653   4.427   7.637   3.508 -0.0617  0.3980 -0.3253
  341GLY    HA1 3654   4.399   7.667   3.609 -0.9398 -0.2686 -0.3673
  341GLY    HA2 3655   4.339   7.634   3.444  1.1791 -0.3356 -2.0856
  341GLY      C 3656   4.529   7.741   3.463 -0.0547  0.4692 -0.1479
  341GLY      O 3657   4.520   7.847   3.525  0.2416 -0.0503  0.7958
  342LEU      N 3658   4.611   7.718   3.360 -0.0526 -0.3069  0.0250
  342LEU      H 3659   4.600   7.631   3.309  0.5221  1.1770 -2.8004
  342LEU     CA 3660   4.708   7.810   3.306 -0.2114 -0.1889 -0.0598
  342LEU     HA 3661   4.692   7.912   3.342  0.2008  0.2411 -1.0404
  342LEU     CB 3662   4.843   7.753   3.348 -0.0288  0.3657  0.1178
  342LEU    HB1 3663   4.911   7.829   3.310 -0.6010  0.8518  0.0557
  342LEU    HB2 3664   4.857   7.653   3.306  1.9734  0.6147  0.0699
  342LEU     CG 3665   4.872   7.730   3.496 -0.0523  0.0474  0.0734
  342LEU     HG 3666   4.799   7.659   3.533  0.3477 -0.9959 -1.0521
  342LEU    CD1 3667   5.006   7.659   3.516 -0.1298 -0.0788  0.1471
  342LEU   HD11 3668   5.085   7.711   3.462  0.5530  1.2005  2.2133
  342LEU   HD12 3669   5.042   7.668   3.619 -0.0971 -0.3741  0.1607
  342LEU   HD13 3670   4.997   7.551   3.504  0.1099 -0.0888  0.0511
  342LEU    CD2 3671   4.870   7.861   3.575 -0.2274  0.1903 -0.1666
  342LEU   HD21 3672   4.773   7.909   3.574  0.0146  0.7200  0.5933
  342LEU   HD22 3673   4.892   7.839   3.679 -0.1191  0.7669 -0.0634
  342LEU   HD23 3674   4.948   7.920   3.526 -1.9871  0.3141 -3.0236
  342LEU      C 3675   4.697   7.830   3.155  0.6920 -0.0894 -0.1192
  342LEU      O 3676   4.676   7.740   3.075  0.4287 -0.1068 -0.0331
  343THR      N 3677   4.691   7.958   3.118 -0.9157 -0.1089 -0.0144
  343THR      H 3678   4.681   8.027   3.191 -1.4678 -0.4681  0.2527
  343THR     CA 3679   4.723   8.003   2.984  0.4649  0.1363  0.3783
  343THR     HA 3680   4.680   7.936   2.910  2.5572 -0.1329 -0.6641
  343THR     CB 3681   4.661   8.139   2.951  0.1847  0.0253  0.4366
  343THR     HB 3682   4.707   8.164   2.855  1.8449  1.2806  1.4895
  343THR    CG2 3683   4.510   8.123   2.947  0.2200 -0.2965  0.3360
  343THR   HG21 3684   4.478   8.087   3.045  0.8031  0.4027  0.7976
  343THR   HG22 3685   4.457   8.218   2.930  2.9064  1.4660  1.1845
  343THR   HG23 3686   4.479   8.055   2.868  1.9111 -0.0410 -0.5776
  343THR    OG1 3687   4.702   8.238   3.043 -0.1515  0.7435 -0.1783
  343THR    HG1 3688   4.681   8.317   2.994 -0.7626 -0.9108 -2.7798
  343THR      C 3689   4.873   7.998   2.958  0.4149 -0.7405  0.2334
  343THR      O 3690   4.948   7.993   3.055  0.1915  0.4518  0.4775
  344PRO      N 3691   4.918   8.008   2.833  0.0410  0.3406  0.1761
  344PRO     CD 3692   4.843   7.990   2.710  0.0631 -0.6532  0.3055
  344PRO    HD1 3693   4.786   8.073   2.669 -0.2044 -1.5777 -1.2649
  344PRO    HD2 3694   4.779   7.902   2.715 -1.7711  0.3807 -2.4873
  344PRO     CG 3695   4.946   7.959   2.602 -0.0222 -0.0317  0.0423
  344PRO    HG1 3696   4.925   8.024   2.517  0.3137 -0.9969 -0.7926
  344PRO    HG2 3697   4.958   7.853   2.577 -1.6050 -0.0937 -0.5573
  344PRO     CB 3698   5.074   8.023   2.655  0.0864 -0.0725 -0.1658
  344PRO    HB1 3699   5.069   8.130   2.631 -0.9413  0.3560  1.7494
  344PRO    HB2 3700   5.172   7.988   2.624  1.1316 -0.1985  2.9500
  344PRO     CA 3701   5.060   8.001   2.806 -0.0403 -0.0180 -0.1687
  344PRO     HA 3702   5.096   7.901   2.830 -3.8453 -1.9881 -1.8086
  344PRO      C 3703   5.136   8.105   2.887 -0.0138 -0.0497 -0.1522
  344PRO      O 3704   5.246   8.075   2.933  0.0163  0.2232 -0.0452
  345LEU      N 3705   5.091   8.230   2.896  0.1536  0.0061 -0.0740
  345LEU      H 3706   5.002   8.251   2.852  0.3431 -0.6659 -0.7901
  345LEU     CA 3707   5.159   8.335   2.970 -0.3102 -0.0754  0.4804
  345LEU     HA 3708   5.258   8.354   2.927  0.2507  0.0448  1.7754
  345LEU     CB 3709   5.084   8.465   2.947 -0.0776 -0.1089 -0.5360
  345LEU    HB1 3710   4.978   8.455   2.973 -0.5829  0.6208 -2.1768
  345LEU    HB2 3711   5.092   8.489   2.841  1.6673 -2.2979 -0.9620
  345LEU     CG 3712   5.125   8.590   3.024  0.2906  0.0341 -0.9668
  345LEU     HG 3713   5.100   8.586   3.129 -1.5685 -0.4960 -1.4038
  345LEU    CD1 3714   5.276   8.610   3.013  0.2229  0.5217 -1.0706
  345LEU   HD11 3715   5.331   8.524   3.053 -1.1317 -0.9542 -2.2598
  345LEU   HD12 3716   5.311   8.610   2.910  0.3852  0.0923 -1.0205
  345LEU   HD13 3717   5.309   8.686   3.083  1.8140 -1.5639  0.6117
  345LEU    CD2 3718   5.061   8.719   2.972 -0.2289  0.3724  0.4845
  345LEU   HD21 3719   4.952   8.713   2.975 -0.2876  0.6191 -0.8095
  345LEU   HD22 3720   5.112   8.807   3.012  4.1429 -1.8811  0.4947
  345LEU   HD23 3721   5.077   8.731   2.865 -2.0303 -0.2156  0.1151
  345LEU      C 3722   5.176   8.305   3.118 -0.3122  0.5861  0.6139
  345LEU      O 3723   5.281   8.327   3.179  0.0894 -0.1531  0.1981
  346GLN      N 3724   5.071   8.255   3.182 -0.2938  0.1631  0.3148
  346GLN      H 3725   4.984   8.253   3.130 -0.2836  3.1928 -0.0038
  346GLN     CA 3726   5.063   8.219   3.323  0.2786 -0.1572  0.2687
  346GLN     HA 3727   5.084   8.306   3.385 -1.0952  0.2845  0.1613
  346GLN     CB 3728   4.924   8.170   3.361 -0.0262  0.5649  0.1033
  346GLN    HB1 3729   4.932   8.136   3.464  2.5752  0.9466  0.0962
  346GLN    HB2 3730   4.885   8.095   3.292  1.7540 -0.5350  0.2501
  346GLN     CG 3731   4.818   8.280   3.362 -0.4286  0.1792  0.1663
  346GLN    HG1 3732   4.806   8.337   3.269  0.5887  0.3764  0.1444
  346GLN    HG2 3733   4.850   8.351   3.438 -0.2156 -2.1608  2.3835
  346GLN     CD 3734   4.679   8.238   3.405 -0.3045 -0.2223  0.1763
  346GLN    OE1 3735   4.608   8.160   3.341 -0.3609 -0.2016  0.2128
  346GLN    NE2 3736   4.625   8.297   3.512 -0.1601  0.0554  0.0946
  346GLN   HE21 3737   4.681   8.356   3.573 -0.9845  0.6696  0.2720
  346GLN   HE22 3738   4.529   8.281   3.538  0.0806  0.5611  1.4228
  346GLN      C 3739   5.157   8.102   3.345  0.1215 -0.3171  0.0918
  346GLN      O 3740   5.242   8.112   3.432  0.2032  0.3267 -0.0584
  347LEU      N 3741   5.155   8.003   3.255 -0.0276 -0.2198 -0.0134
  347LEU      H 3742   5.081   7.997   3.187  2.5488 -3.9035 -2.9635
  347LEU     CA 3743   5.255   7.898   3.246  0.6641  0.4375 -0.0357
  347LEU     HA 3744   5.239   7.843   3.339 -0.6722 -0.5628 -0.8233
  347LEU     CB 3745   5.221   7.802   3.133  0.4671  0.2612  0.1722
  347LEU    HB1 3746   5.252   7.829   3.032 -2.1915  1.5792 -0.3776
  347LEU    HB2 3747   5.115   7.782   3.123  0.6596 -1.5431  1.2679
  347LEU     CG 3748   5.285   7.664   3.141  0.3898  0.2125 -0.0303
  347LEU     HG 3749   5.389   7.685   3.167  1.0709 -1.7991 -0.8772
  347LEU    CD1 3750   5.232   7.580   3.257 -0.3993  0.3203 -0.3080
  347LEU   HD11 3751   5.124   7.567   3.261 -0.4028  0.5225  0.5373
  347LEU   HD12 3752   5.278   7.481   3.250  1.7663  1.2528 -0.1801
  347LEU   HD13 3753   5.256   7.628   3.352  2.1009 -1.2439 -0.0446
  347LEU    CD2 3754   5.269   7.584   3.012 -0.3968 -0.0209  0.2099
  347LEU   HD21 3755   5.334   7.496   3.017  0.1804  0.2713 -1.5899
  347LEU   HD22 3756   5.163   7.558   3.006 -0.2837 -0.2205 -1.4966
  347LEU   HD23 3757   5.292   7.645   2.925 -0.5053 -1.0323 -0.5495
  347LEU      C 3758   5.400   7.944   3.249  0.8489 -0.1258 -0.2572
  347LEU      O 3759   5.478   7.881   3.320  0.3243 -0.1063  0.3435
  348ALA      N 3760   5.432   8.056   3.184 -0.2896  0.0002 -0.6169
  348ALA      H 3761   5.362   8.089   3.119 -0.0353 -1.9711 -1.9989
  348ALA     CA 3762   5.568   8.107   3.179 -0.4440  0.5481  0.4822
  348ALA     HA 3763   5.636   8.026   3.153  0.6254  1.1489  1.3290
  348ALA     CB 3764   5.580   8.207   3.065 -0.5617  0.1280  0.0979
  348ALA    HB1 3765   5.682   8.220   3.029 -0.7836  1.3798 -0.1260
  348ALA    HB2 3766   5.519   8.169   2.983  3.0462 -1.3086 -2.1445
  348ALA    HB3 3767   5.538   8.302   3.098  0.8478  0.8793 -0.2071
  348ALA      C 3768   5.613   8.160   3.314 -0.4551  0.8760  0.3565
  348ALA      O 3769   5.730   8.143   3.348 -0.3686  0.1774 -0.2899
  349ALA      N 3770   5.528   8.226   3.394 -0.8454  0.5865  0.1846
  349ALA      H 3771   5.432   8.240   3.367 -0.9794  0.9274  0.8105
  349ALA     CA 3772   5.557   8.262   3.532 -0.1790 -0.0103  0.2067
  349ALA     HA 3773   5.651   8.316   3.535 -0.9687  1.3863  0.7424
  349ALA     CB 3774   5.449   8.354   3.589  0.0510  0.2858  0.1642
  349ALA    HB1 3775   5.480   8.379   3.690 -1.3020  1.1131  0.4010
  349ALA    HB2 3776   5.446   8.455   3.549  1.0540  1.0289  1.8692
  349ALA    HB3 3777   5.348   8.313   3.585 -0.2508  1.0591 -0.3132
  349ALA      C 3778   5.579   8.133   3.609 -0.0562 -0.0395  0.1240
  349ALA      O 3779   5.674   8.118   3.685 -0.1153  0.4061  0.2855
  350LYS      N 3780   5.491   8.033   3.595  0.0349 -0.0959 -0.0505
  350LYS      H 3781   5.424   8.053   3.521  0.2993 -1.5577 -0.7160
  350LYS     CA 3782   5.495   7.912   3.674  0.4625  0.2919  0.5315
  350LYS     HA 3783   5.488   7.936   3.780 -1.3703  0.0766  0.4839
  350LYS     CB 3784   5.367   7.831   3.655  0.6122  0.1816 -0.0323
  350LYS    HB1 3785   5.369   7.798   3.551 -1.8230  0.8516 -0.3376
  350LYS    HB2 3786   5.281   7.894   3.676  1.5087  0.7567  2.2133
  350LYS     CG 3787   5.348   7.713   3.750  0.1497  0.0076 -0.3375
  350LYS    HG1 3788   5.408   7.625   3.725  0.8920  0.1188  0.9737
  350LYS    HG2 3789   5.248   7.676   3.727  0.0800 -2.0618  2.7401
  350LYS     CD 3790   5.342   7.749   3.898 -0.0063  0.3533 -0.4273
  350LYS    HD1 3791   5.348   7.858   3.905 -2.2908  0.4489  1.0079
  350LYS    HD2 3792   5.423   7.715   3.963 -1.4359 -0.0592  1.2141
  350LYS     CE 3793   5.208   7.713   3.961  0.0978  0.0536 -0.3763
  350LYS    HE1 3794   5.129   7.727   3.887 -0.2320  0.0846 -0.0226
  350LYS    HE2 3795   5.195   7.777   4.048  0.5833  1.7806 -1.5243
  350LYS     NZ 3796   5.192   7.571   3.998 -0.6334  0.1135 -0.4571
  350LYS    HZ1 3797   5.159   7.519   3.919 -2.5378  1.0300 -0.3230
  350LYS    HZ2 3798   5.269   7.514   4.029 -1.6594 -2.3035 -2.0609
  350LYS    HZ3 3799   5.127   7.548   4.072 -0.3506 -1.8350 -0.7688
  350LYS      C 3800   5.615   7.823   3.642  0.1453  0.0905 -0.1326
  350LYS      O 3801   5.670   7.766   3.736  0.0507  0.6670  0.2786
  351MET      N 3802   5.655   7.811   3.516 -0.1560  0.2392 -0.2428
  351MET      H 3803   5.592   7.854   3.450  0.3326 -0.8060 -1.4413
  351MET     CA 3804   5.777   7.747   3.470 -0.3462 -0.1952 -0.1529
  351MET     HA 3805   5.791   7.657   3.529  2.2473  0.8231  0.9086
  351MET     CB 3806   5.753   7.710   3.324  0.0722 -0.1632 -0.2311
  351MET    HB1 3807   5.851   7.683   3.285 -0.6516 -0.1262 -2.2401
  351MET    HB2 3808   5.712   7.798   3.273 -0.6872 -0.1883  0.3147
  351MET     CG 3809   5.654   7.600   3.286  0.1997 -0.1728 -0.5367
  351MET    HG1 3810   5.663   7.574   3.180  1.4761 -1.6673 -0.0996
  351MET    HG2 3811   5.557   7.642   3.312  1.3308  2.0805  0.3247
  351MET     SD 3812   5.701   7.450   3.375  0.2723  0.0871 -0.1362
  351MET     CE 3813   5.585   7.324   3.315  0.2930  0.3202 -0.6695
  351MET    HE1 3814   5.486   7.370   3.312 -0.5266 -1.1447  1.5396
  351MET    HE2 3815   5.617   7.297   3.215  0.0060  0.7120 -0.8717
  351MET    HE3 3816   5.584   7.235   3.377 -0.2641  2.0014  1.8959
  351MET      C 3817   5.902   7.832   3.487 -0.1188 -0.4757 -0.4135
  351MET      O 3818   6.010   7.778   3.464  0.4321  0.6034 -0.4064
  352GLY      N 3819   5.896   7.957   3.534  0.4579 -0.6025  0.0118
  352GLY      H 3820   5.809   8.006   3.544  1.8688  2.7421 -2.1166
  352GLY     CA 3821   6.012   8.040   3.560  0.3735 -0.4032 -0.2390
  352GLY    HA1 3822   6.079   7.990   3.630  1.3476  2.4275  0.9980
  352GLY    HA2 3823   5.972   8.136   3.592 -1.0360 -1.3231  0.8485
  352GLY      C 3824   6.092   8.078   3.436 -0.0309  0.1868 -0.3204
  352GLY      O 3825   6.214   8.095   3.441 -0.0568  0.2953  0.0082
  353LYS      N 3826   6.025   8.097   3.322 -0.2033 -0.2285 -0.2883
  353LYS      H 3827   5.925   8.102   3.326 -0.2553 -0.5884 -0.9629
  353LYS     CA 3828   6.084   8.121   3.192 -0.5347  0.0998 -0.3762
  353LYS     HA 3829   6.191   8.102   3.198 -0.6800 -0.2002  2.7077
  353LYS     CB 3830   6.032   8.026   3.084 -0.5052 -0.3437 -0.0028
  353LYS    HB1 3831   6.024   8.076   2.987 -2.6619 -3.4903 -1.5888
  353LYS    HB2 3832   5.932   7.988   3.104  0.0500 -1.4991  0.6039
  353LYS     CG 3833   6.118   7.903   3.057 -0.0043 -0.0250  0.1073
  353LYS    HG1 3834   6.219   7.941   3.044 -1.1371  2.5395 -2.3297
  353LYS    HG2 3835   6.093   7.864   2.958  0.2589  1.2304 -0.4677
  353LYS     CD 3836   6.108   7.794   3.163  0.5579 -0.0915  0.0959
  353LYS    HD1 3837   6.002   7.775   3.183 -0.0314  0.6567 -2.0690
  353LYS    HD2 3838   6.139   7.832   3.260 -0.0807 -0.0517  0.2946
  353LYS     CE 3839   6.179   7.667   3.117  0.1685 -0.1078 -0.4771
  353LYS    HE1 3840   6.284   7.693   3.111  0.1712  0.2102  0.6093
  353LYS    HE2 3841   6.139   7.646   3.018  1.4255  3.1114 -1.7992
  353LYS     NZ 3842   6.154   7.555   3.209 -0.3454  0.2340 -0.1922
  353LYS    HZ1 3843   6.183   7.567   3.305 -2.4157 -1.9892  0.8371
  353LYS    HZ2 3844   6.057   7.528   3.218  0.0218 -1.1033  0.0682
  353LYS    HZ3 3845   6.202   7.470   3.183  0.6842  1.0210 -0.9548
  353LYS      C 3846   6.081   8.270   3.157  0.1435  0.0616 -0.6212
  353LYS      O 3847   6.002   8.312   3.072  0.2263  0.3233 -0.5689
  354ALA      N 3848   6.178   8.339   3.217  0.1283 -0.4625  0.0223
  354ALA      H 3849   6.234   8.288   3.284  1.4119  0.6478 -0.1799
  354ALA     CA 3850   6.204   8.480   3.199  0.4219 -0.5146  0.0360
  354ALA     HA 3851   6.124   8.537   3.246 -0.6732  0.3440 -2.6262
  354ALA     CB 3852   6.331   8.517   3.275  0.0342  1.0367 -0.0436
  354ALA    HB1 3853   6.352   8.624   3.273  0.1169  1.0152 -1.1121
  354ALA    HB2 3854   6.317   8.497   3.381 -3.1241 -1.9038 -0.8190
  354ALA    HB3 3855   6.420   8.468   3.236 -0.5973 -1.4743  1.4794
  354ALA      C 3856   6.206   8.531   3.055 -0.7894 -0.2473  0.1004
  354ALA      O 3857   6.118   8.610   3.020 -0.8110 -0.5033 -0.4205
  355GLU      N 3858   6.283   8.463   2.970  0.0062  0.3812  0.2996
  355GLU      H 3859   6.353   8.403   3.011  0.7965  1.6324  0.8436
  355GLU     CA 3860   6.299   8.515   2.836 -0.4780  0.1392  0.1438
  355GLU     HA 3861   6.309   8.624   2.839 -1.4876  0.2776 -1.0544
  355GLU     CB 3862   6.418   8.456   2.761 -0.3970  0.3545  0.1016
  355GLU    HB1 3863   6.403   8.461   2.653  0.6239 -0.7045 -0.1040
  355GLU    HB2 3864   6.419   8.352   2.793 -4.2932  0.3336  0.6872
  355GLU     CG 3865   6.544   8.535   2.793  0.1348 -0.2306 -0.5017
  355GLU    HG1 3866   6.616   8.489   2.725  0.6960 -1.1248  0.6486
  355GLU    HG2 3867   6.574   8.520   2.897 -0.1739  0.5178 -0.2998
  355GLU     CD 3868   6.521   8.678   2.745  0.1157 -0.0374  0.0674
  355GLU    OE1 3869   6.506   8.705   2.624  0.5521  0.4396  0.1173
  355GLU    OE2 3870   6.549   8.769   2.825  0.1890 -0.2345  0.2692
  355GLU      C 3871   6.171   8.502   2.755  0.2402 -0.4627 -0.9105
  355GLU      O 3872   6.143   8.598   2.683 -0.3556  0.3155  0.3233
  356ILE      N 3873   6.092   8.395   2.753  0.1771 -0.4224 -0.5924
  356ILE      H 3874   6.112   8.317   2.815  1.2597 -0.2781 -0.7411
  356ILE     CA 3875   5.961   8.389   2.691  0.0295 -0.0623 -0.3169
  356ILE     HA 3876   5.971   8.428   2.590 -1.0861  1.9691  0.2877
  356ILE     CB 3877   5.908   8.246   2.690  0.0606 -0.0780  0.0016
  356ILE     HB 3878   5.897   8.205   2.790  1.2534 -0.2962  0.0542
  356ILE    CG2 3879   5.770   8.237   2.624  0.0294  0.3378  0.0087
  356ILE   HG21 3880   5.769   8.301   2.535 -0.7311 -0.2091 -0.3826
  356ILE   HG22 3881   5.739   8.138   2.591 -0.5902  0.2470  0.8390
  356ILE   HG23 3882   5.689   8.269   2.689 -0.0392  0.6112 -0.2101
  356ILE    CG1 3883   5.999   8.146   2.620 -0.3957 -0.8281  0.4610
  356ILE   HG11 3884   5.959   8.046   2.632  0.0948 -1.7369 -3.8607
  356ILE   HG12 3885   6.096   8.139   2.670 -1.5808 -0.3817  2.9341
  356ILE     CD 3886   6.016   8.165   2.469 -0.7039 -0.1885  0.5021
  356ILE    HD1 3887   5.927   8.121   2.425  1.9399 -2.7566 -2.8654
  356ILE    HD2 3888   6.041   8.266   2.438  0.1673 -1.1054 -2.0276
  356ILE    HD3 3889   6.095   8.097   2.436 -1.0168 -1.0644  1.4908
  356ILE      C 3890   5.866   8.494   2.747  0.1503  0.0612 -0.3412
  356ILE      O 3891   5.808   8.566   2.666 -0.9537 -0.0294  0.3491
  357LEU      N 3892   5.843   8.505   2.878 -0.1782 -0.4508 -0.3506
  357LEU      H 3893   5.873   8.436   2.945  0.2264  0.7706  0.7752
  357LEU     CA 3894   5.759   8.609   2.935  0.0035 -0.2810 -0.3918
  357LEU     HA 3895   5.654   8.597   2.910 -1.3358  0.8792  3.8739
  357LEU     CB 3896   5.766   8.583   3.085 -0.3490  0.0516 -0.3152
  357LEU    HB1 3897   5.868   8.580   3.124 -0.6323 -1.2329  0.3802
  357LEU    HB2 3898   5.735   8.481   3.107  0.5182  0.2207  2.0221
  357LEU     CG 3899   5.689   8.683   3.170 -0.0489  0.1840 -0.1963
  357LEU     HG 3900   5.598   8.714   3.118  0.1988  0.3138 -0.5504
  357LEU    CD1 3901   5.653   8.615   3.302 -0.0390 -0.0022 -0.2898
  357LEU   HD11 3902   5.583   8.533   3.283 -1.4617  1.3374 -1.0023
  357LEU   HD12 3903   5.739   8.570   3.352 -0.9592 -1.5813 -0.0423
  357LEU   HD13 3904   5.596   8.681   3.367 -2.4090  0.5596 -2.7388
  357LEU    CD2 3905   5.769   8.809   3.199  0.2792  0.0892 -0.6942
  357LEU   HD21 3906   5.824   8.839   3.109  0.3322 -2.1805 -1.4838
  357LEU   HD22 3907   5.710   8.890   3.242  1.3165  0.5903 -0.1631
  357LEU   HD23 3908   5.845   8.794   3.276  0.1041  0.7036 -0.3917
  357LEU      C 3909   5.798   8.749   2.887  0.0450 -0.1904 -0.0923
  357LEU      O 3910   5.719   8.831   2.843 -0.0045 -0.1634  0.0429
  358LYS      N 3911   5.929   8.775   2.885  0.1215 -0.6018 -0.4892
  358LYS      H 3912   5.988   8.698   2.912 -0.7639 -0.8556  0.8142
  358LYS     CA 3913   5.979   8.903   2.839 -0.0239 -0.3768 -0.0289
  358LYS     HA 3914   5.932   8.980   2.899  0.9892  0.0067  0.2973
  358LYS     CB 3915   6.131   8.905   2.855 -0.0616  0.2187  0.2814
  358LYS    HB1 3916   6.170   8.826   2.791 -1.1387 -1.4582  1.6061
  358LYS    HB2 3917   6.163   8.886   2.958  1.6201 -0.4440 -0.3336
  358LYS     CG 3918   6.186   9.042   2.816  0.0771 -0.0672 -0.5319
  358LYS    HG1 3919   6.142   9.115   2.883 -0.1999  0.4677 -1.2841
  358LYS    HG2 3920   6.153   9.069   2.715  2.6750  0.5432 -1.3058
  358LYS     CD 3921   6.337   9.060   2.829 -0.0944  0.8996  0.1718
  358LYS    HD1 3922   6.375   9.006   2.917  1.7297 -0.5234 -1.3960
  358LYS    HD2 3923   6.354   9.165   2.851  1.0712  0.8608 -0.4777
  358LYS     CE 3924   6.400   9.018   2.697 -0.0057  0.9379  0.2011
  358LYS    HE1 3925   6.372   9.089   2.618 -2.2534 -1.7591 -1.6580
  358LYS    HE2 3926   6.363   8.924   2.656  2.0855  1.6761 -4.0190
  358LYS     NZ 3927   6.546   9.014   2.713  0.0480  0.5155 -0.3766
  358LYS    HZ1 3928   6.582   9.083   2.776  0.3917  0.3226 -0.3593
  358LYS    HZ2 3929   6.576   8.926   2.753  1.3723  0.8491 -0.6051
  358LYS    HZ3 3930   6.583   9.018   2.619 -1.2317  2.2765 -0.8552
  358LYS      C 3931   5.935   8.939   2.698 -0.1074  0.3821  0.1874
  358LYS      O 3932   5.913   9.055   2.665  0.2807  0.5093  0.3616
  359TYR      N 3933   5.927   8.838   2.612 -0.4728  0.4863  0.0972
  359TYR      H 3934   5.951   8.745   2.645 -0.5855 -0.3872 -2.0460
  359TYR     CA 3935   5.877   8.852   2.476 -0.3976 -0.3895 -0.0292
  359TYR     HA 3936   5.934   8.939   2.444 -0.8946  1.2484  3.1160
  359TYR     CB 3937   5.896   8.730   2.387 -0.1116 -0.4128  0.0611
  359TYR    HB1 3938   5.821   8.657   2.417 -0.7652 -0.3560 -1.3620
  359TYR    HB2 3939   5.996   8.687   2.388 -0.5417 -1.7728 -2.9474
  359TYR     CG 3940   5.865   8.747   2.240  0.1291 -0.3967  0.0108
  359TYR    CD1 3941   5.898   8.870   2.180  0.1958 -0.5357 -0.2382
  359TYR    HD1 3942   5.951   8.947   2.234 -0.3467 -1.1966  1.3075
  359TYR    CE1 3943   5.856   8.905   2.051  0.2423  0.5332  0.0315
  359TYR    HE1 3944   5.860   9.007   2.014 -1.5431  0.5988 -0.0668
  359TYR     CZ 3945   5.779   8.809   1.982  0.0664  0.4556  0.3315
  359TYR     OH 3946   5.728   8.849   1.862 -0.3263 -0.0899  0.3169
  359TYR     HH 3947   5.670   8.782   1.825 -1.0735  1.5874 -1.7568
  359TYR    CE2 3948   5.756   8.681   2.036 -0.2808  0.1151 -0.6019
  359TYR    HE2 3949   5.695   8.611   1.981  1.4960 -1.2705 -0.8914
  359TYR    CD2 3950   5.810   8.646   2.160 -0.3078  0.2684 -0.5459
  359TYR    HD2 3951   5.791   8.552   2.209  0.5074  2.1268  3.8924
  359TYR      C 3952   5.734   8.904   2.485 -0.2963 -0.0688 -0.2724
  359TYR      O 3953   5.699   9.012   2.438  0.1180  0.1029 -0.1988
  360ILE      N 3954   5.646   8.823   2.544 -0.3290  0.0503 -0.1578
  360ILE      H 3955   5.683   8.739   2.585  0.4431 -0.1579 -1.2525
  360ILE     CA 3956   5.502   8.830   2.534 -0.3200 -0.1285 -0.4130
  360ILE     HA 3957   5.481   8.815   2.428  2.9275 -2.3578 -0.8769
  360ILE     CB 3958   5.446   8.715   2.618 -0.3584 -0.1822 -0.5138
  360ILE     HB 3959   5.494   8.719   2.716  2.0829  1.4211 -1.6588
  360ILE    CG2 3960   5.295   8.725   2.637 -0.2635 -0.0602  0.2130
  360ILE   HG21 3961   5.247   8.642   2.688 -0.5651  0.6013  1.0295
  360ILE   HG22 3962   5.272   8.806   2.706  1.5746  0.3499  0.3910
  360ILE   HG23 3963   5.253   8.735   2.537 -0.6985  1.6485  0.5321
  360ILE    CG1 3964   5.465   8.579   2.551 -0.3321 -0.2975 -0.2765
  360ILE   HG11 3965   5.560   8.589   2.499 -1.1470 -0.7426 -1.9206
  360ILE   HG12 3966   5.377   8.555   2.490 -1.0772 -4.1582  2.0006
  360ILE     CD 3967   5.478   8.462   2.648  0.1029 -0.0325 -0.0123
  360ILE    HD1 3968   5.545   8.504   2.723 -0.2758  2.7107 -1.0712
  360ILE    HD2 3969   5.381   8.436   2.689 -0.2001  1.2757  0.1491
  360ILE    HD3 3970   5.517   8.378   2.590  1.0945  0.0340  0.5333
  360ILE      C 3971   5.443   8.965   2.571  0.0701 -0.2202  0.5801
  360ILE      O 3972   5.351   9.002   2.498 -0.2949 -1.0983  0.5790
  361LEU      N 3973   5.494   9.031   2.675  0.2905 -0.1293  0.4133
  361LEU      H 3974   5.577   8.992   2.718  1.4044  0.9223 -0.6715
  361LEU     CA 3975   5.451   9.163   2.717  0.0299 -0.0280 -0.1585
  361LEU     HA 3976   5.343   9.167   2.719  0.0089 -0.7713  0.8631
  361LEU     CB 3977   5.498   9.204   2.856 -0.0587  0.3016 -0.2262
  361LEU    HB1 3978   5.457   9.305   2.866 -1.3531 -0.2683  0.3957
  361LEU    HB2 3979   5.606   9.218   2.853 -0.1234  0.9767  0.2293
  361LEU     CG 3980   5.443   9.137   2.981 -0.4273  0.2758 -0.4037
  361LEU     HG 3981   5.466   9.204   3.064  1.5257 -2.0319  1.0487
  361LEU    CD1 3982   5.293   9.109   2.980 -0.3409 -0.2140 -0.1662
  361LEU   HD11 3983   5.267   9.042   2.898 -2.1059  0.3340 -0.1082
  361LEU   HD12 3984   5.251   9.063   3.070  0.5450  0.6990  0.7362
  361LEU   HD13 3985   5.234   9.201   2.975 -2.0421 -1.1315  1.4859
  361LEU    CD2 3986   5.505   8.999   3.003  0.3201  0.6951  0.1400
  361LEU   HD21 3987   5.614   8.996   2.993  0.3560  1.2510  0.3257
  361LEU   HD22 3988   5.493   8.971   3.108  1.2588 -1.2926 -0.2419
  361LEU   HD23 3989   5.459   8.927   2.936  0.3485  0.6113  0.2095
  361LEU      C 3990   5.482   9.271   2.614 -0.0339  0.6129  0.4835
  361LEU      O 3991   5.396   9.355   2.591 -0.6041  0.0475  0.5163
  362SER      N 3992   5.595   9.259   2.543 -0.3555 -0.1054  0.0832
  362SER      H 3993   5.649   9.174   2.553  0.4804  0.4750  0.5604
  362SER     CA 3994   5.649   9.361   2.456 -0.0792 -0.4373 -0.1367
  362SER     HA 3995   5.613   9.459   2.488  1.4323 -0.2449  1.0748
  362SER     CB 3996   5.796   9.386   2.483 -0.1975  0.0592  0.0465
  362SER    HB1 3997   5.835   9.471   2.426 -0.0294 -0.8991 -1.3142
  362SER    HB2 3998   5.845   9.291   2.462  1.6895  0.9397  0.2143
  362SER     OG 3999   5.807   9.423   2.619 -0.0110  0.6624 -0.1292
  362SER     HG 4000   5.891   9.463   2.643  1.0491 -2.0092  0.8663
  362SER      C 4001   5.623   9.339   2.307 -0.3497  0.1924 -0.1842
  362SER      O 4002   5.688   9.405   2.226 -0.2506  0.1277 -0.1572
  363ARG      N 4003   5.536   9.245   2.270  0.0089 -0.1235 -0.2340
  363ARG      H 4004   5.492   9.193   2.345 -2.2908  3.2927  1.0733
  363ARG     CA 4005   5.488   9.220   2.136  0.1979 -0.0192 -0.3211
  363ARG     HA 4006   5.574   9.197   2.073  1.4986 -2.0436  2.0328
  363ARG     CB 4007   5.397   9.098   2.129  0.4941 -0.3214  0.8570
  363ARG    HB1 4008   5.377   9.088   2.022 -0.1512  0.7828  0.8456
  363ARG    HB2 4009   5.306   9.113   2.187  0.9352 -1.1446  1.7780
  363ARG     CG 4010   5.465   8.971   2.178  0.7472 -0.1026  1.0692
  363ARG    HG1 4011   5.475   8.968   2.287 -3.4726 -1.1936  1.6027
  363ARG    HG2 4012   5.565   8.974   2.134  0.0006 -1.2864 -0.8042
  363ARG     CD 4013   5.413   8.831   2.151  0.4084  0.3414 -0.6763
  363ARG    HD1 4014   5.479   8.760   2.201 -0.9319  0.5165  1.4510
  363ARG    HD2 4015   5.420   8.795   2.048  1.7776 -0.6197 -0.2812
  363ARG     NE 4016   5.275   8.821   2.198  0.5381  0.8793 -0.1764
  363ARG     HE 4017   5.258   8.790   2.293 -2.6044  1.5525 -0.4194
  363ARG     CZ 4018   5.163   8.837   2.127  0.1361 -0.3100  0.1582
  363ARG    NH1 4019   5.163   8.871   1.998 -0.2967 -0.3271  0.1517
  363ARG   HH11 4020   5.241   8.849   1.937 -1.1435  2.2092 -2.0849
  363ARG   HH12 4021   5.087   8.923   1.957  1.4329  1.4739 -0.9585
  363ARG    NH2 4022   5.044   8.832   2.188 -0.0023  0.6869 -0.0076
  363ARG   HH21 4023   5.034   8.759   2.258  2.0764  0.4930  0.1329
  363ARG   HH22 4024   4.963   8.879   2.149 -0.1665  0.5471  0.1571
  363ARG      C 4025   5.410   9.338   2.079  0.3328  0.3159  0.1873
  363ARG      O 4026   5.294   9.352   2.120  0.2002 -0.4067  0.0618
  364GLU      N 4027   5.468   9.428   2.000  0.0238  0.0756 -0.3183
  364GLU      H 4028   5.559   9.403   1.963 -0.0055 -1.0375  0.3194
  364GLU     CA 4029   5.403   9.543   1.939 -0.7617 -0.0076  0.3379
  364GLU     HA 4030   5.297   9.532   1.960 -1.1996 -2.0886 -2.2849
  364GLU     CB 4031   5.456   9.679   1.982 -0.5141 -0.0158  0.0621
  364GLU    HB1 4032   5.565   9.675   1.981 -0.5025 -4.1190  1.1184
  364GLU    HB2 4033   5.423   9.703   2.083  0.5966 -0.4552  0.5452
  364GLU     CG 4034   5.395   9.785   1.890  0.0566 -0.0893 -0.4070
  364GLU    HG1 4035   5.289   9.769   1.870  0.2410 -2.5776  0.2179
  364GLU    HG2 4036   5.443   9.780   1.792  1.2750 -0.4029  0.1931
  364GLU     CD 4037   5.407   9.925   1.948  0.0656 -0.1856 -0.1732
  364GLU    OE1 4038   5.486   9.943   2.043 -0.0684 -0.0871 -0.0800
  364GLU    OE2 4039   5.356  10.020   1.885 -0.0819  0.1617  0.4631
  364GLU      C 4040   5.408   9.515   1.789 -0.1655  0.0749  0.3402
  364GLU      O 4041   5.516   9.529   1.732 -0.2108 -0.6613  0.0656
  365ILE      N 4042   5.300   9.474   1.721  0.1890 -0.7044  0.2367
  365ILE      H 4043   5.216   9.465   1.777  1.0973 -2.2048  1.4603
  365ILE     CA 4044   5.289   9.461   1.578  0.7100 -0.0018  0.1262
  365ILE     HA 4045   5.393   9.437   1.554  0.8160 -0.5231  1.0750
  365ILE     CB 4046   5.193   9.345   1.551  0.7540 -0.1035  0.4095
  365ILE     HB 4047   5.090   9.375   1.567 -0.0672 -1.4916 -1.8733
  365ILE    CG2 4048   5.199   9.323   1.400 -0.4714 -0.0152  0.3446
  365ILE   HG21 4049   5.123   9.247   1.376  0.5198 -0.3661 -1.9515
  365ILE   HG22 4050   5.165   9.415   1.353  0.0529  0.3358  0.6553
  365ILE   HG23 4051   5.300   9.294   1.373 -0.5062  1.2608 -1.2959
  365ILE    CG1 4052   5.230   9.217   1.624  0.2834 -0.0419  0.7605
  365ILE   HG11 4053   5.151   9.145   1.604 -0.3946  1.2000 -1.2676
  365ILE   HG12 4054   5.218   9.234   1.731 -3.5223 -2.1059  0.8538
  365ILE     CD 4055   5.370   9.158   1.603 -0.2097 -0.8863 -0.2418
  365ILE    HD1 4056   5.448   9.225   1.638 -0.4483  0.2000 -1.6896
  365ILE    HD2 4057   5.376   9.062   1.654  1.1831 -0.0046  1.3477
  365ILE    HD3 4058   5.398   9.143   1.499  1.0324  0.4470 -0.1208
  365ILE      C 4059   5.239   9.588   1.511 -0.3935 -0.3647  0.2502
  365ILE      O 4060   5.147   9.648   1.567 -0.1289 -0.0784  0.3773
  366LYS      N 4061   5.285   9.632   1.394 -0.3297  0.2318  0.4979
  366LYS      H 4062   5.364   9.585   1.351 -0.5690  0.6536 -0.4215
  366LYS     CA 4063   5.231   9.747   1.325  0.2046  0.0323 -0.2694
  366LYS     HA 4064   5.141   9.778   1.378 -1.0832 -0.3275 -2.1366
  366LYS     CB 4065   5.327   9.865   1.342  0.2252 -0.0130 -0.0641
  366LYS    HB1 4066   5.365   9.867   1.444 -0.3266  1.0189  0.1302
  366LYS    HB2 4067   5.284   9.961   1.314  0.5575 -0.1827 -1.2249
  366LYS     CG 4068   5.447   9.868   1.248  0.1860  0.3323 -0.1018
  366LYS    HG1 4069   5.499   9.962   1.270 -2.0173  1.6967 -0.4114
  366LYS    HG2 4070   5.411   9.880   1.146 -0.6398  2.3610  0.3810
  366LYS     CD 4071   5.539   9.747   1.251  0.1996  0.3399 -0.2186
  366LYS    HD1 4072   5.620   9.773   1.183 -0.3515  3.0632  0.0532
  366LYS    HD2 4073   5.505   9.646   1.226 -0.7910  0.7874 -0.7089
  366LYS     CE 4074   5.610   9.744   1.386 -0.0808  0.0325 -0.0765
  366LYS    HE1 4075   5.532   9.728   1.460 -0.4007 -0.0460 -0.4251
  366LYS    HE2 4076   5.660   9.838   1.409  0.4472  0.7489 -3.5915
  366LYS     NZ 4077   5.708   9.635   1.400  0.2935  0.3501 -0.1986
  366LYS    HZ1 4078   5.759   9.641   1.487  2.3939  0.0695 -1.3370
  366LYS    HZ2 4079   5.656   9.548   1.400 -0.6260  0.7732  3.2015
  366LYS    HZ3 4080   5.780   9.639   1.329 -0.8237 -0.3001 -1.4105
  366LYS      C 4081   5.168   9.726   1.188 -0.0091 -0.3697 -0.1105
  366LYS      O 4082   5.100   9.817   1.142  0.4707  0.0593  0.0203
  367GLU      N 4083   5.189   9.616   1.115  0.1077 -0.1787 -0.3703
  367GLU      H 4084   5.247   9.541   1.151 -0.4414 -1.1240 -1.4012
  367GLU     CA 4085   5.126   9.570   0.993 -0.0558 -0.6477 -0.1136
  367GLU     HA 4086   5.164   9.637   0.916  2.9034 -0.4275  1.3788
  367GLU     CB 4087   5.166   9.426   0.959 -0.0997 -0.5843 -0.4383
  367GLU    HB1 4088   5.095   9.397   0.881 -2.0220 -0.0981  1.0416
  367GLU    HB2 4089   5.145   9.366   1.047  1.6143 -1.9662 -0.9391
  367GLU     CG 4090   5.306   9.408   0.903  0.0979  0.7723 -0.4303
  367GLU    HG1 4091   5.306   9.476   0.817 -2.1306 -1.1613 -2.0975
  367GLU    HG2 4092   5.329   9.309   0.862  1.2005  1.1387 -0.7505
  367GLU     CD 4093   5.417   9.448   0.998  0.3019 -0.6687 -0.0319
  367GLU    OE1 4094   5.400   9.424   1.120 -0.5326 -0.2306 -0.0548
  367GLU    OE2 4095   5.530   9.489   0.962  0.1051  0.2096  0.3081
  367GLU      C 4096   4.974   9.573   1.005 -0.0276 -0.0735  0.1092
  367GLU      O 4097   4.917   9.529   1.104  0.3019 -0.5109  0.1070
  368LYS      N 4098   4.913   9.605   0.891 -0.2140 -0.1280  0.1940
  368LYS      H 4099   4.971   9.626   0.810 -0.9975 -3.5720 -1.4259
  368LYS     CA 4100   4.772   9.639   0.882 -0.1112  0.3113  0.2279
  368LYS     HA 4101   4.761   9.722   0.952  0.6199 -0.1601  0.9171
  368LYS     CB 4102   4.729   9.691   0.745  0.3636 -0.1097 -0.0837
  368LYS    HB1 4103   4.725   9.616   0.666 -1.7155  0.0474 -0.1775
  368LYS    HB2 4104   4.801   9.771   0.724 -2.1698  2.4418  0.3209
  368LYS     CG 4105   4.589   9.750   0.738  0.3764 -0.0312  0.2867
  368LYS    HG1 4106   4.510   9.676   0.755 -1.3167  1.0869 -2.1000
  368LYS    HG2 4107   4.573   9.782   0.635 -1.5431 -0.0429  0.5390
  368LYS     CD 4108   4.556   9.871   0.824  0.0173 -0.1081  0.2587
  368LYS    HD1 4109   4.553   9.834   0.926 -0.7356  0.2428  0.3736
  368LYS    HD2 4110   4.453   9.894   0.797  0.2140 -1.4381 -1.8673
  368LYS     CE 4111   4.639   9.999   0.817  0.0723 -0.1567 -0.0079
  368LYS    HE1 4112   4.746   9.981   0.818  0.3733  1.3814 -0.8250
  368LYS    HE2 4113   4.612  10.063   0.901  2.7748  1.2222 -0.0856
  368LYS     NZ 4114   4.598  10.077   0.698 -0.7166  0.5075  0.6857
  368LYS    HZ1 4115   4.636  10.028   0.619 -1.6805 -0.6008  0.8846
  368LYS    HZ2 4116   4.497  10.086   0.698 -0.8022 -0.3537 -0.2495
  368LYS    HZ3 4117   4.640  10.168   0.691  1.6236 -0.3176  2.6158
  368LYS      C 4118   4.684   9.530   0.939 -0.4430  0.2329 -0.4258
  368LYS      O 4119   4.613   9.558   1.035  0.1144 -0.0066  0.0607
  369PRO      N 4120   4.674   9.411   0.880  0.3757 -0.0237 -0.0586
  369PRO     CD 4121   4.737   9.369   0.756  0.8436 -0.4960  0.3347
  369PRO    HD1 4122   4.841   9.400   0.744  0.9361  0.0729  2.2624
  369PRO    HD2 4123   4.678   9.400   0.670  1.2698 -2.0723 -0.5717
  369PRO     CG 4124   4.737   9.216   0.758  0.4651 -0.4989  0.2208
  369PRO    HG1 4125   4.817   9.181   0.823 -0.1267 -1.4597  0.4567
  369PRO    HG2 4126   4.755   9.167   0.662  2.6038  4.2304 -2.1141
  369PRO     CB 4127   4.602   9.185   0.821  0.1936  0.0937 -0.0591
  369PRO    HB1 4128   4.617   9.084   0.858  2.5849  0.3568 -0.1828
  369PRO    HB2 4129   4.527   9.188   0.742  1.6794  1.5094 -1.4723
  369PRO     CA 4130   4.590   9.300   0.921 -0.0447  0.2265 -0.2358
  369PRO     HA 4131   4.487   9.331   0.937  1.0456  4.0728  0.3881
  369PRO      C 4132   4.631   9.249   1.059  0.2007  0.3862 -0.2491
  369PRO      O 4133   4.543   9.215   1.137  0.4546 -0.4096 -0.3055
  370LEU      N 4134   4.756   9.211   1.086  0.1166  0.0151 -0.3686
  370LEU      H 4135   4.827   9.252   1.026 -1.3484  1.4586 -1.2002
  370LEU     CA 4136   4.797   9.140   1.206  0.3676  0.1769 -0.3541
  370LEU     HA 4137   4.716   9.071   1.231 -1.3466  1.3155 -2.3798
  370LEU     CB 4138   4.928   9.066   1.181  0.2140 -0.0163 -0.5970
  370LEU    HB1 4139   4.995   9.053   1.266  0.9283 -1.4491 -1.3495
  370LEU    HB2 4140   4.991   9.121   1.111  0.8401  1.6632  1.1889
  370LEU     CG 4141   4.912   8.923   1.132  0.4048 -0.2772  0.0860
  370LEU     HG 4142   5.015   8.889   1.145  0.6039  0.8461  1.6407
  370LEU    CD1 4143   4.831   8.833   1.224  0.0282 -0.1970 -0.1638
  370LEU   HD11 4144   4.724   8.832   1.203 -0.5235 -0.7942  2.3164
  370LEU   HD12 4145   4.856   8.727   1.223 -0.6837 -0.3666 -0.6680
  370LEU   HD13 4146   4.834   8.871   1.327  0.7650 -0.9035  0.0896
  370LEU    CD2 4147   4.862   8.907   0.988  0.1612  1.0271  0.0094
  370LEU   HD21 4148   4.857   8.803   0.955  0.2169  1.1767 -0.4685
  370LEU   HD22 4149   4.764   8.952   0.989 -0.2162  0.2367 -0.2037
  370LEU   HD23 4150   4.930   8.963   0.924  1.0581  2.1778  1.8719
  370LEU      C 4151   4.805   9.228   1.330 -1.4537 -0.4261  0.2343
  370LEU      O 4152   4.854   9.175   1.430 -0.5277  0.2058  0.1351
  371ARG      N 4153   4.756   9.351   1.321 -0.0057  0.1693  0.1291
  371ARG      H 4154   4.718   9.379   1.232 -3.1160 -0.6402  1.0634
  371ARG     CA 4155   4.764   9.463   1.413 -0.3140  0.4048 -0.1280
  371ARG     HA 4156   4.870   9.483   1.427  0.0834 -0.9024 -1.0382
  371ARG     CB 4157   4.691   9.579   1.345 -0.4766  0.5401  0.2783
  371ARG    HB1 4158   4.585   9.558   1.331 -1.2717  2.9035  2.1373
  371ARG    HB2 4159   4.740   9.600   1.250 -0.7654  0.2926  0.0705
  371ARG     CG 4160   4.681   9.703   1.433  0.3883  0.8936 -0.1141
  371ARG    HG1 4161   4.620   9.686   1.522 -1.6364 -0.8056 -1.7286
  371ARG    HG2 4162   4.623   9.774   1.374  0.3954  0.2952 -0.8461
  371ARG     CD 4163   4.816   9.757   1.481  0.6382  0.4459 -0.3099
  371ARG    HD1 4164   4.884   9.763   1.396 -0.0133  0.9086 -0.8077
  371ARG    HD2 4165   4.854   9.679   1.547  1.7360  0.8398 -0.4626
  371ARG     NE 4166   4.801   9.883   1.553 -0.4774  0.1204  0.0470
  371ARG     HE 4167   4.721   9.943   1.533  0.0409  0.3134 -1.5926
  371ARG     CZ 4168   4.908   9.947   1.603 -0.4174 -0.3551  0.5281
  371ARG    NH1 4169   4.885  10.065   1.661  0.6280  0.2375 -0.2367
  371ARG   HH11 4170   4.790  10.100   1.671  0.2150 -0.7871 -0.4799
  371ARG   HH12 4171   4.960  10.122   1.697  0.3778  0.2994  0.1833
  371ARG    NH2 4172   5.034   9.901   1.602 -0.0075  0.7675  0.2640
  371ARG   HH21 4173   5.047   9.807   1.568 -2.3765  0.3403  0.3707
  371ARG   HH22 4174   5.100   9.960   1.650 -0.5956  1.4532  0.2537
  371ARG      C 4175   4.716   9.437   1.554 -0.0813 -0.0997 -0.1403
  371ARG      O 4176   4.786   9.467   1.651 -0.1890  0.1972 -0.1527
  372SER      N 4177   4.604   9.365   1.571 -0.1576  0.1096  0.2626
  372SER      H 4178   4.563   9.325   1.488 -1.3422  1.5318  0.1026
  372SER     CA 4179   4.531   9.341   1.694 -0.0645  0.1642  0.3293
  372SER     HA 4180   4.517   9.440   1.736 -1.7503 -0.1584  0.5895
  372SER     CB 4181   4.393   9.277   1.684  0.0017  0.1161 -0.3595
  372SER    HB1 4182   4.317   9.346   1.646  1.1663  1.4861 -0.2745
  372SER    HB2 4183   4.358   9.250   1.784 -0.3597 -2.8559 -1.1979
  372SER     OG 4184   4.396   9.165   1.598 -0.1493 -0.5140  0.4317
  372SER     HG 4185   4.402   9.182   1.503  1.7740 -0.1427  0.5661
  372SER      C 4186   4.606   9.251   1.791 -0.1721 -0.2636  0.0174
  372SER      O 4187   4.588   9.266   1.911  0.5233  0.1827  0.0733
  373LEU      N 4188   4.699   9.166   1.747 -0.7197 -0.6893 -0.3340
  373LEU      H 4189   4.726   9.171   1.650  2.5161  1.7852  0.5383
  373LEU     CA 4190   4.774   9.066   1.820  0.2137  0.1456 -0.1396
  373LEU     HA 4191   4.700   9.011   1.878 -0.4785 -0.1249 -1.2565
  373LEU     CB 4192   4.831   8.957   1.730 -0.0356 -0.7015  0.7175
  373LEU    HB1 4193   4.894   8.896   1.795 -0.6547 -1.1350  0.9232
  373LEU    HB2 4194   4.896   9.015   1.665 -2.1776 -1.1418 -1.9587
  373LEU     CG 4195   4.734   8.871   1.649 -0.1662  0.0599  0.0541
  373LEU     HG 4196   4.705   8.931   1.563  0.1170  2.8924  1.7952
  373LEU    CD1 4197   4.814   8.745   1.617 -0.0588  0.1936 -0.2014
  373LEU   HD11 4198   4.758   8.677   1.553  0.3470  0.9227 -1.3779
  373LEU   HD12 4199   4.898   8.781   1.557  2.6748 -3.9861  0.6462
  373LEU   HD13 4200   4.857   8.692   1.702  0.2831 -0.0752 -0.5379
  373LEU    CD2 4201   4.608   8.839   1.728 -0.4540  0.2425 -0.3317
  373LEU   HD21 4202   4.640   8.805   1.826 -0.6567  1.2493  0.0998
  373LEU   HD22 4203   4.530   8.915   1.715 -0.8418 -0.3989 -1.9057
  373LEU   HD23 4204   4.566   8.752   1.678 -0.6683  0.3733 -0.3842
  373LEU      C 4205   4.882   9.119   1.914  0.0216 -0.0134  0.1746
  373LEU      O 4206   4.947   9.040   1.983  0.4138  0.4763  0.3743
  374SER      N 4207   4.886   9.252   1.928 -0.2606 -0.0323  0.4347
  374SER      H 4208   4.828   9.303   1.863 -0.5068 -0.2266  0.5028
  374SER     CA 4209   4.972   9.328   2.016 -0.0332  0.1242  0.0782
  374SER     HA 4210   5.078   9.301   2.008  0.0083 -1.1471  3.3197
  374SER     CB 4211   4.974   9.472   1.966 -0.1607  0.1982  0.2871
  374SER    HB1 4212   5.031   9.534   2.036  1.2191 -1.4705  0.7257
  374SER    HB2 4213   4.877   9.520   1.956 -0.4961 -0.6179 -0.5206
  374SER     OG 4214   5.031   9.486   1.838 -0.6759 -0.3372 -0.0042
  374SER     HG 4215   4.956   9.516   1.785 -0.3950 -1.8835 -1.3549
  374SER      C 4216   4.923   9.329   2.160  0.1052 -0.0364  0.1266
  374SER      O 4217   4.805   9.339   2.192  0.1729  0.2807  0.2790
  375ARG      N 4218   5.020   9.338   2.250 -0.0810  0.4531  0.2792
  375ARG      H 4219   5.112   9.327   2.209 -0.7392  1.4588 -1.5968
  375ARG     CA 4220   5.007   9.357   2.393 -0.7790 -0.1959  0.3066
  375ARG     HA 4221   4.904   9.357   2.428 -1.1034 -0.1704 -0.6343
  375ARG     CB 4222   5.090   9.247   2.458  0.2601  0.2116 -0.2977
  375ARG    HB1 4223   5.099   9.254   2.567  0.8936  1.5710 -0.4111
  375ARG    HB2 4224   5.196   9.246   2.435  0.4309 -2.7542  0.2017
  375ARG     CG 4225   5.013   9.116   2.445  0.1882  0.2007  0.1916
  375ARG    HG1 4226   5.079   9.073   2.369  1.2514  1.2342  0.5006
  375ARG    HG2 4227   4.912   9.133   2.408  0.0415  1.4034  1.0965
  375ARG     CD 4228   5.012   9.021   2.564  0.0969  0.1981  0.1891
  375ARG    HD1 4229   5.113   8.984   2.582  0.6569  1.4029 -0.3773
  375ARG    HD2 4230   4.954   8.934   2.531 -0.1009 -0.0793  1.2353
  375ARG     NE 4231   4.957   9.073   2.689  0.1356  0.4445  0.1030
  375ARG     HE 4232   4.959   9.173   2.703 -0.4845  0.2086  2.2135
  375ARG     CZ 4233   4.882   9.004   2.775  0.1897  0.0690 -0.1513
  375ARG    NH1 4234   4.808   9.067   2.866 -0.2639 -0.3997 -0.1889
  375ARG   HH11 4235   4.758   9.151   2.839 -0.7329 -0.3477  0.7755
  375ARG   HH12 4236   4.773   9.016   2.946 -3.4244  3.4421  1.2491
  375ARG    NH2 4237   4.870   8.870   2.776  0.5410  0.0297 -0.6047
  375ARG   HH21 4238   4.906   8.814   2.700  2.5729 -0.0399  0.3558
  375ARG   HH22 4239   4.805   8.835   2.845 -0.2491 -0.0999 -1.3911
  375ARG      C 4240   5.061   9.494   2.434 -0.2440 -0.1147 -0.6397
  375ARG      O 4241   5.010   9.532   2.539  0.4057 -0.0162 -0.3611
  376LYS      N 4242   5.151   9.563   2.364  0.0881 -0.1624 -0.2565
  376LYS      H 4243   5.173   9.532   2.270 -0.6604  2.3153 -1.3132
  376LYS     CA 4244   5.207   9.695   2.383 -0.1565 -0.1039  0.0630
  376LYS     HA 4245   5.168   9.744   2.472 -1.1967  1.2833 -1.1150
  376LYS     CB 4246   5.359   9.690   2.396 -0.1465  0.2044  0.0746
  376LYS    HB1 4247   5.406   9.635   2.314  3.7000  1.1316  1.4413
  376LYS    HB2 4248   5.388   9.628   2.480  0.4503  0.0045 -0.2681
  376LYS     CG 4249   5.422   9.829   2.408  0.0568  0.1622 -0.4554
  376LYS    HG1 4250   5.373   9.891   2.484  2.1809 -1.8812  2.8378
  376LYS    HG2 4251   5.412   9.891   2.319  1.4660  0.6819 -0.2704
  376LYS     CD 4252   5.571   9.814   2.435 -0.0269  0.3457  0.1364
  376LYS    HD1 4253   5.594   9.746   2.516  1.0072  0.0388 -0.3978
  376LYS    HD2 4254   5.610   9.909   2.473  0.4240  0.6339 -0.9990
  376LYS     CE 4255   5.665   9.768   2.324  0.3242  0.0519  0.5543
  376LYS    HE1 4256   5.641   9.673   2.275  1.4719  0.4671 -0.9148
  376LYS    HE2 4257   5.765   9.752   2.365  0.9314  0.1196 -0.8163
  376LYS     NZ 4258   5.671   9.868   2.217 -1.1401  0.1820  0.5716
  376LYS    HZ1 4259   5.701   9.959   2.250 -0.2195 -0.3181  1.1635
  376LYS    HZ2 4260   5.744   9.842   2.152 -1.7208  0.7224 -0.3262
  376LYS    HZ3 4261   5.589   9.888   2.161 -1.5981  0.7843  1.4405
  376LYS      C 4262   5.167   9.780   2.264  0.7638 -0.0478 -0.2127
  376LYS      O 4263   5.179   9.739   2.149  0.4945 -0.7984  0.0244
  377PHE      N 4264   5.114   9.901   2.284  0.1325 -0.3372 -0.1203
  377PHE      H 4265   5.088   9.926   2.378  2.3123 -0.1027  0.4751
  377PHE     CA 4266   5.079   9.995   2.179  0.1548 -0.0254  0.1471
  377PHE     HA 4267   5.106   9.948   2.083  1.1282 -3.5226  1.9479
  377PHE     CB 4268   4.927  10.008   2.184  0.0782 -0.8522  0.1739
  377PHE    HB1 4269   4.900  10.090   2.118 -2.1427  1.6622  3.8455
  377PHE    HB2 4270   4.889  10.039   2.282 -1.8679  0.1149 -0.8465
  377PHE     CG 4271   4.850   9.887   2.139 -0.4989 -0.5003  0.2137
  377PHE    CD1 4272   4.843   9.863   2.001  0.5516 -0.2516  0.1134
  377PHE    HD1 4273   4.891   9.934   1.935  1.2702  0.8664  1.7658
  377PHE    CE1 4274   4.765   9.756   1.954  0.0052  0.0215  0.3909
  377PHE    HE1 4275   4.752   9.745   1.848 -2.5492  0.0182  0.6477
  377PHE     CZ 4276   4.709   9.665   2.044  0.0766 -0.3324  0.0786
  377PHE     HZ 4277   4.659   9.578   2.004 -1.7947 -0.4248  2.3507
  377PHE    CE2 4278   4.731   9.675   2.182 -0.2373 -0.4305  0.1370
  377PHE    HE2 4279   4.689   9.595   2.241 -2.0134  1.7057  1.9626
  377PHE    CD2 4280   4.800   9.789   2.225 -0.4576 -0.3838  0.3692
  377PHE    HD2 4281   4.805   9.813   2.331 -1.2707  0.7131  0.1791
  377PHE      C 4282   5.151  10.127   2.203 -0.3376  0.2743 -0.0122
  377PHE      O 4283   5.137  10.189   2.308 -0.2297  0.1726  0.0639
  378THR      N 4284   5.235  10.175   2.111  0.6565 -0.3650  0.5432
  378THR      H 4285   5.224  10.143   2.016  0.8034  0.8702  0.0903
  378THR     CA 4286   5.290  10.309   2.117 -0.1465 -0.0142  0.2496
  378THR     HA 4287   5.303  10.346   2.219  0.6595  1.3077 -0.3029
  378THR     CB 4288   5.428  10.313   2.051 -0.1453  0.1144  0.2598
  378THR     HB 4289   5.412  10.272   1.952 -1.4991 -0.6760  0.7690
  378THR    CG2 4290   5.477  10.457   2.046  0.7914 -0.1900  0.4852
  378THR   HG21 4291   5.444  10.514   2.133 -0.1704 -0.1298  0.0917
  378THR   HG22 4292   5.586  10.450   2.039  0.7454  0.5938 -1.9201
  378THR   HG23 4293   5.432  10.510   1.962  0.4316 -2.4255 -0.7977
  378THR    OG1 4294   5.523  10.240   2.126  0.1526  0.6532  0.4099
  378THR    HG1 4295   5.493  10.149   2.115  0.0716  0.8318 -0.9621
  378THR      C 4296   5.195  10.403   2.045  0.2300  0.2344  0.0696
  378THR      O 4297   5.158  10.376   1.931 -0.2453 -0.1558  0.3099
  379ASP      N 4298   5.169  10.512   2.116 -0.2191  0.0789  0.1492
  379ASP      H 4299   5.203  10.525   2.210 -0.2611  0.9031  0.0608
  379ASP     CA 4300   5.097  10.621   2.052 -0.0697 -0.1748 -0.4457
  379ASP     HA 4301   5.062  10.581   1.956 -0.1003 -0.5709 -0.2720
  379ASP     CB 4302   4.974  10.665   2.130  0.3624  0.3973 -0.0815
  379ASP    HB1 4303   4.907  10.580   2.145  0.5814  0.5256  1.9045
  379ASP    HB2 4304   4.929  10.746   2.072 -0.1037  2.1647  2.5612
  379ASP     CG 4305   4.977  10.720   2.272 -0.0127  0.7274 -0.2011
  379ASP    OD1 4306   5.087  10.736   2.329  0.1172  0.0505 -0.2511
  379ASP    OD2 4307   4.869  10.750   2.327  0.1835  0.2757  0.4351
  379ASP      C 4308   5.180  10.736   1.996 -0.2111  0.0723 -0.1486
  379ASP      O 4309   5.168  10.763   1.876 -0.5104  0.1708 -0.0990
  380TRP      N 4310   5.253  10.808   2.080  0.2682 -0.6817  0.0885
  380TRP      H 4311   5.256  10.768   2.173  0.0669  1.0498  0.8897
  380TRP     CA 4312   5.355  10.904   2.044 -0.1573 -0.1383  0.3155
  380TRP     HA 4313   5.356  10.901   1.935 -0.1187  0.3707  0.2960
  380TRP     CB 4314   5.299  11.044   2.070 -0.1830 -0.0326 -0.2967
  380TRP    HB1 4315   5.196  11.051   2.033 -1.0455  1.4391  2.1094
  380TRP    HB2 4316   5.362  11.123   2.029  0.5328  0.1115  1.0546
  380TRP     CG 4317   5.289  11.091   2.211 -0.3166 -0.9789  0.0159
  380TRP    CD1 4318   5.180  11.084   2.290 -0.3791  0.5299  0.0964
  380TRP    HD1 4319   5.084  11.046   2.258  0.2681 -1.4763  0.3629
  380TRP    NE1 4320   5.202  11.138   2.416 -0.2970 -0.2394  0.4181
  380TRP    HE1 4321   5.145  11.119   2.497 -1.1699  0.3536 -0.0457
  380TRP    CE2 4322   5.333  11.182   2.417 -0.4305  0.1980 -0.5653
  380TRP    CZ2 4323   5.408  11.236   2.522 -0.6353 -0.0341 -0.3000
  380TRP    HZ2 4324   5.365  11.250   2.620  0.2158 -0.5222  0.1616
  380TRP    CH2 4325   5.545  11.252   2.500 -0.6983  0.5644 -0.2849
  380TRP    HH2 4326   5.602  11.298   2.580 -1.4942 -0.9487  1.2325
  380TRP    CZ3 4327   5.608  11.217   2.380 -0.4744 -0.2523  0.0627
  380TRP    HZ3 4328   5.715  11.231   2.367 -0.2592 -0.5995  1.2552
  380TRP    CE3 4329   5.531  11.175   2.272 -0.2695 -0.7023  0.0866
  380TRP    HE3 4330   5.575  11.138   2.180 -2.6421 -0.0947 -1.4108
  380TRP    CD2 4331   5.393  11.157   2.291 -0.4117 -0.2300 -0.4696
  380TRP      C 4332   5.500  10.885   2.086  0.0808  0.5182 -0.1836
  380TRP      O 4333   5.525  10.838   2.197 -0.1862  0.3484 -0.1926
  381ALA      N 4334   5.592  10.917   1.995  0.0685 -0.0639 -0.4042
  381ALA      H 4335   5.564  10.931   1.898 -2.0156 -1.9555 -0.1803
  381ALA     CA 4336   5.733  10.925   2.027 -0.1584  0.3953  0.5046
  381ALA     HA 4337   5.746  10.921   2.135  3.5022 -1.0748  0.1410
  381ALA     CB 4338   5.812  10.802   1.981 -0.0570  0.6309  0.0426
  381ALA    HB1 4339   5.795  10.715   2.045 -0.8501  0.5767 -0.2286
  381ALA    HB2 4340   5.789  10.773   1.879  2.4177  2.0276 -0.9831
  381ALA    HB3 4341   5.917  10.829   1.984 -0.3850  2.0954 -0.3622
  381ALA      C 4342   5.799  11.052   1.978  0.3526  0.0172  0.2071
  381ALA      O 4343   5.775  11.095   1.865  0.2010  0.7951  0.5238
  382TYR      N 4344   5.892  11.116   2.051  0.0679 -0.3668  0.9068
  382TYR      H 4345   5.915  11.064   2.134 -1.7688 -0.9706  1.0822
  382TYR     CA 4346   5.969  11.233   2.015  0.2062 -0.5588  0.5719
  382TYR     HA 4347   5.986  11.219   1.908  2.6412 -0.4088  0.8862
  382TYR     CB 4348   5.885  11.358   2.037  0.3717 -0.2560 -0.4551
  382TYR    HB1 4349   5.881  11.358   2.146  0.0989 -0.2732 -0.4630
  382TYR    HB2 4350   5.783  11.352   1.997  0.5885 -1.1447 -0.8945
  382TYR     CG 4351   5.938  11.487   1.979 -0.0512  0.0147 -0.2489
  382TYR    CD1 4352   5.903  11.532   1.851 -0.0343 -0.0646 -0.2813
  382TYR    HD1 4353   5.840  11.461   1.800 -1.5452 -0.1443  1.5887
  382TYR    CE1 4354   5.952  11.653   1.800 -0.3602  0.4278  0.5599
  382TYR    HE1 4355   5.933  11.672   1.696  1.6570  0.9041  0.2492
  382TYR     CZ 4356   6.040  11.732   1.876  0.7272 -0.0493 -0.1806
  382TYR     OH 4357   6.103  11.836   1.815  0.4501 -0.1410 -0.6213
  382TYR     HH 4358   6.172  11.876   1.869 -0.0092 -0.5985  0.3213
  382TYR    CE2 4359   6.072  11.691   2.008 -0.1343 -0.0328  0.0386
  382TYR    HE2 4360   6.148  11.747   2.060  0.5630  1.9941 -2.8809
  382TYR    CD2 4361   6.024  11.568   2.054 -0.2494 -0.0043 -0.0008
  382TYR    HD2 4362   6.058  11.539   2.152  1.5436 -1.4733 -0.9995
  382TYR      C 4363   6.106  11.236   2.080  0.6162 -0.6163 -0.2714
  382TYR      O 4364   6.114  11.234   2.203  0.4633  0.0828 -0.2502
  383GLY      N 4365   6.217  11.244   2.006  0.4010  0.0200 -0.5264
  383GLY      H 4366   6.211  11.242   1.905  3.3190  0.2831 -0.7803
  383GLY     CA 4367   6.351  11.239   2.059 -0.0124  0.3445  0.5643
  383GLY    HA1 4368   6.363  11.338   2.104 -0.9944  1.6270 -1.7951
  383GLY    HA2 4369   6.419  11.232   1.975  0.2108 -2.0120  0.8840
  383GLY      C 4370   6.370  11.120   2.152 -0.0973 -0.0049  0.1353
  383GLY      O 4371   6.338  11.011   2.106 -0.2445 -0.1890  0.6685
  384PRO      N 4372   6.420  11.140   2.274  0.1292 -0.0976  0.0574
  384PRO     CD 4373   6.486  11.263   2.312 -0.0537 -0.0057  0.0722
  384PRO    HD1 4374   6.415  11.327   2.364 -0.4421  0.0127 -0.4746
  384PRO    HD2 4375   6.532  11.311   2.226 -1.5601  0.6512 -0.4121
  384PRO     CG 4376   6.598  11.228   2.409 -0.0516  0.0454  0.0879
  384PRO    HG1 4377   6.611  11.313   2.476 -0.6989  0.7437 -0.6554
  384PRO    HG2 4378   6.690  11.195   2.359 -0.7448 -0.2191 -1.0376
  384PRO     CB 4379   6.534  11.113   2.487 -0.0478 -0.0515 -0.0499
  384PRO    HB1 4380   6.481  11.149   2.575  2.2019  2.5921  0.3618
  384PRO    HB2 4381   6.605  11.037   2.519 -1.8990 -1.0197  2.0144
  384PRO     CA 4382   6.440  11.049   2.386 -0.1648 -0.1116  0.0975
  384PRO     HA 4383   6.487  10.960   2.345  2.1363  0.8184  0.5969
  384PRO      C 4384   6.312  10.999   2.452 -0.4250 -0.4001 -0.6101
  384PRO      O 4385   6.310  10.902   2.528 -0.0111 -0.2826 -0.4483
  385VAL      N 4386   6.204  11.076   2.441 -0.0390  0.1934 -0.2942
  385VAL      H 4387   6.214  11.160   2.387  1.7062  0.2689  0.0674
  385VAL     CA 4388   6.077  11.054   2.507  0.0034  0.2478 -0.1940
  385VAL     HA 4389   6.103  11.006   2.602  1.2908  0.4698 -0.4170
  385VAL     CB 4390   6.005  11.184   2.542  0.0666  0.2177  0.0514
  385VAL     HB 4391   5.953  11.226   2.456 -0.1578 -0.5481 -0.2028
  385VAL    CG1 4392   5.895  11.166   2.646  0.1382  0.1553  0.1162
  385VAL   HG11 4393   5.815  11.111   2.596  0.4304  1.3376 -1.7659
  385VAL   HG12 4394   5.939  11.115   2.732  0.9497  0.5259 -0.0674
  385VAL   HG13 4395   5.859  11.266   2.672  1.9198  0.4412  1.6935
  385VAL    CG2 4396   6.097  11.294   2.595 -0.0458  0.3295  0.0134
  385VAL   HG21 4397   6.047  11.375   2.648  3.3187  1.9730  0.9516
  385VAL   HG22 4398   6.160  11.256   2.675  2.4600  1.2796 -1.3959
  385VAL   HG23 4399   6.156  11.335   2.513  0.1908  0.2917  0.1670
  385VAL      C 4400   5.987  10.964   2.424 -0.2155 -0.0842  0.3946
  385VAL      O 4401   5.970  10.982   2.303 -0.2715  0.2197  0.4465
  386SER      N 4402   5.914  10.873   2.490 -0.5147  0.0281  0.2234
  386SER      H 4403   5.926  10.875   2.591  1.2029 -0.5329  0.0657
  386SER     CA 4404   5.802  10.805   2.430 -0.0577 -0.2779 -0.2869
  386SER     HA 4405   5.748  10.877   2.368 -1.2202 -1.2530 -0.4347
  386SER     CB 4406   5.849  10.683   2.351  0.0322 -0.5807  0.2322
  386SER    HB1 4407   5.927  10.719   2.284  0.3943  0.9735  1.4352
  386SER    HB2 4408   5.766  10.639   2.294 -0.8075 -0.9237  1.6630
  386SER     OG 4409   5.912  10.588   2.434 -0.3273 -0.3770  0.7455
  386SER     HG 4410   5.991  10.630   2.469  0.5880  0.0948 -1.6877
  386SER      C 4411   5.688  10.775   2.526  0.1495 -1.0112 -0.2647
  386SER      O 4412   5.693  10.773   2.649 -0.1040 -0.4079 -0.2421
  387SER      N 4413   5.572  10.754   2.463 -0.1819  0.1876 -0.0812
  387SER      H 4414   5.565  10.761   2.362 -0.3794  0.2451 -0.0634
  387SER     CA 4415   5.450  10.719   2.533 -0.1757  0.3923  0.0324
  387SER     HA 4416   5.471  10.723   2.640  1.3189  1.3243 -0.2627
  387SER     CB 4417   5.336  10.810   2.488 -0.3755  0.0425 -0.1680
  387SER    HB1 4418   5.315  10.796   2.382  0.4999 -0.7555 -0.2533
  387SER    HB2 4419   5.374  10.912   2.493  0.9948 -0.4357 -0.3776
  387SER     OG 4420   5.223  10.782   2.569 -0.2061 -0.3066 -0.0472
  387SER     HG 4421   5.161  10.747   2.504 -1.0795 -2.4429  1.8129
  387SER      C 4422   5.419  10.577   2.488  0.2592  0.3365 -0.1075
  387SER      O 4423   5.419  10.540   2.371  0.2786  0.2042 -0.0657
  388SER      N 4424   5.399  10.485   2.582 -0.3383  0.2734 -0.2927
  388SER      H 4425   5.392  10.506   2.681 -3.2811 -2.8559  0.3932
  388SER     CA 4426   5.362  10.347   2.556 -0.1773  0.1128  0.2983
  388SER     HA 4427   5.343  10.320   2.452  0.5070 -3.0332  0.9022
  388SER     CB 4428   5.476  10.261   2.610 -0.1139 -0.1290 -0.2178
  388SER    HB1 4429   5.565  10.309   2.569 -0.6744  0.5521 -0.6762
  388SER    HB2 4430   5.467  10.161   2.568 -0.6435 -0.6008  0.9843
  388SER     OG 4431   5.482  10.240   2.749 -1.0435 -0.0204 -0.1553
  388SER     HG 4432   5.554  10.176   2.749  0.2870  1.4199 -0.4187
  388SER      C 4433   5.236  10.311   2.634 -0.1206 -0.1930  0.2517
  388SER      O 4434   5.205  10.378   2.733 -0.0266  0.2019  0.0178
  389LEU      N 4435   5.151  10.221   2.586 -0.0080 -0.5129  0.6460
  389LEU      H 4436   5.163  10.193   2.490  1.2886  1.6906  0.0917
  389LEU     CA 4437   5.028  10.176   2.648 -0.2547 -0.3576  0.2734
  389LEU     HA 4438   5.021  10.213   2.750 -1.4400 -1.5246  0.6516
  389LEU     CB 4439   4.903  10.217   2.571 -0.1997 -0.2315  0.2526
  389LEU    HB1 4440   4.814  10.183   2.623 -0.3517  0.0940  0.2104
  389LEU    HB2 4441   4.898  10.177   2.469 -1.6665 -0.4235  0.3743
  389LEU     CG 4442   4.882  10.368   2.559  0.0222 -0.1754  0.5774
  389LEU     HG 4443   4.979  10.417   2.567  2.3261 -4.0773 -0.4036
  389LEU    CD1 4444   4.812  10.416   2.432  0.2470 -0.2465  0.4252
  389LEU   HD11 4445   4.871  10.367   2.355  1.1249 -0.2865  1.0934
  389LEU   HD12 4446   4.708  10.385   2.438 -0.2551  0.6320 -2.4570
  389LEU   HD13 4447   4.824  10.525   2.438  1.8509 -0.3532 -0.3110
  389LEU    CD2 4448   4.804  10.417   2.680 -0.4624  0.5154 -0.0062
  389LEU   HD21 4449   4.861  10.400   2.772 -0.2995 -0.1328 -0.2233
  389LEU   HD22 4450   4.781  10.523   2.668 -0.6778  0.5109  0.3560
  389LEU   HD23 4451   4.712  10.361   2.694  0.0636 -0.4602 -0.3585
  389LEU      C 4452   5.034  10.024   2.653 -0.0316 -0.3770 -0.4722
  389LEU      O 4453   5.019   9.955   2.552 -0.4652 -0.2456 -0.4982
  390TYR      N 4454   5.032   9.968   2.774 -0.8038  0.0582 -0.2764
  390TYR      H 4455   5.071  10.033   2.841 -2.6013  0.2562  0.6238
  390TYR     CA 4456   5.034   9.827   2.807 -0.1634  0.2190  0.4096
  390TYR     HA 4457   5.066   9.771   2.719  0.2753  1.1765 -0.0494
  390TYR     CB 4458   5.137   9.792   2.913 -0.5966 -0.5519  0.5864
  390TYR    HB1 4459   5.125   9.689   2.948 -2.4911 -1.0174 -1.2650
  390TYR    HB2 4460   5.111   9.851   3.001 -3.6908  0.0315 -0.6017
  390TYR     CG 4461   5.281   9.812   2.872 -0.5670 -0.6947  0.6195
  390TYR    CD1 4462   5.341   9.704   2.806  0.5190  0.1818  0.1343
  390TYR    HD1 4463   5.281   9.615   2.794  1.4037 -0.2378 -1.5233
  390TYR    CE1 4464   5.474   9.718   2.763  0.2883  0.7804 -0.4056
  390TYR    HE1 4465   5.519   9.642   2.700  1.2799  0.4577  0.6489
  390TYR     CZ 4466   5.548   9.829   2.807  0.8391  0.0238  0.6301
  390TYR     OH 4467   5.679   9.837   2.771  0.5610 -0.0171 -0.4286
  390TYR     HH 4468   5.712   9.924   2.794 -0.7784  0.2153  0.7469
  390TYR    CE2 4469   5.481   9.941   2.860 -0.7953 -0.3931 -0.4806
  390TYR    HE2 4470   5.539  10.031   2.874 -1.4596  0.1655 -1.2312
  390TYR    CD2 4471   5.348   9.931   2.904 -0.6954 -0.4068 -0.1756
  390TYR    HD2 4472   5.298  10.016   2.948  0.5788  1.1428 -1.5715
  390TYR      C 4473   4.895   9.778   2.847 -0.3233  0.3257 -0.0085
  390TYR      O 4474   4.827   9.832   2.933 -0.3599  0.5397 -0.1693
  391ASP      N 4475   4.858   9.665   2.785 -0.1121  0.0686  0.3315
  391ASP      H 4476   4.918   9.634   2.710 -1.5300  0.3016 -0.9450
  391ASP     CA 4477   4.735   9.589   2.792  0.3425 -0.6958  0.1229
  391ASP     HA 4478   4.657   9.656   2.754  1.6170  1.2264  0.7227
  391ASP     CB 4479   4.744   9.475   2.692  0.1567 -0.4704 -0.1523
  391ASP    HB1 4480   4.833   9.417   2.714 -0.2924 -0.9988  0.3235
  391ASP    HB2 4481   4.761   9.505   2.589  0.1792 -1.3992 -0.4331
  391ASP     CG 4482   4.636   9.368   2.689 -0.2910 -0.0207 -0.1772
  391ASP    OD1 4483   4.555   9.377   2.594 -0.0974  0.3557 -0.3077
  391ASP    OD2 4484   4.641   9.271   2.768 -0.0352 -0.0948 -0.2847
  391ASP      C 4485   4.691   9.540   2.929  0.1109 -0.2146  0.2258
  391ASP      O 4486   4.571   9.530   2.952 -0.0257 -0.7786 -0.6676
  392LEU      N 4487   4.786   9.518   3.021  0.0639 -0.5428  0.1994
  392LEU      H 4488   4.882   9.545   3.001  0.3443 -1.2363  0.5946
  392LEU     CA 4489   4.767   9.467   3.155 -0.1969 -0.3178  0.2477
  392LEU     HA 4490   4.860   9.411   3.162  0.0085 -0.0180 -0.0578
  392LEU     CB 4491   4.796   9.587   3.244 -0.0327 -0.4741  0.4044
  392LEU    HB1 4492   4.864   9.659   3.198  0.9597 -0.5678  1.6422
  392LEU    HB2 4493   4.846   9.557   3.337 -0.5844  1.0625  1.2402
  392LEU     CG 4494   4.672   9.665   3.288 -0.1919 -0.6079  0.1892
  392LEU     HG 4495   4.590   9.599   3.316  0.5071 -1.6115 -0.0705
  392LEU    CD1 4496   4.702   9.735   3.420  0.6908 -0.1625 -0.2400
  392LEU   HD11 4497   4.729   9.657   3.491 -3.4574 -3.8406 -2.2379
  392LEU   HD12 4498   4.781   9.810   3.411  0.0955  0.3376 -1.5461
  392LEU   HD13 4499   4.613   9.776   3.467  0.5577  0.0687 -0.6827
  392LEU    CD2 4500   4.613   9.762   3.186  0.0942  0.3613  0.9316
  392LEU   HD21 4501   4.537   9.820   3.238  1.3755  1.6657  1.4175
  392LEU   HD22 4502   4.695   9.822   3.148 -0.8989  0.3949 -1.2764
  392LEU   HD23 4503   4.573   9.696   3.109 -1.5539  1.0668  1.1537
  392LEU      C 4504   4.660   9.368   3.200 -0.2250 -0.4024 -0.0058
  392LEU      O 4505   4.650   9.346   3.321  0.1898  0.2021  0.1451
  393THR      N 4506   4.590   9.314   3.100 -0.0605  0.0728 -0.3828
  393THR      H 4507   4.608   9.356   3.010  3.6608  0.8918  0.5555
  393THR     CA 4508   4.470   9.234   3.113  0.1165 -0.1938 -0.3518
  393THR     HA 4509   4.395   9.312   3.130  1.0361  0.6482  0.0069
  393THR     CB 4510   4.435   9.152   2.990  0.1419 -0.1644 -0.3783
  393THR     HB 4511   4.514   9.083   2.960  0.2553 -1.4161  2.5158
  393THR    CG2 4512   4.311   9.064   3.005 -0.0842  0.2724  0.3357
  393THR   HG21 4513   4.281   9.025   2.908  0.2489 -1.2367  0.8213
  393THR   HG22 4514   4.335   8.979   3.069 -3.0683 -0.6011  0.4245
  393THR   HG23 4515   4.237   9.126   3.055  1.0909  2.4236 -0.4542
  393THR    OG1 4516   4.398   9.242   2.887  0.2402  0.3298  0.0177
  393THR    HG1 4517   4.480   9.252   2.838 -0.6948 -0.0324 -1.6623
  393THR      C 4518   4.455   9.141   3.233 -0.1041  0.1478 -0.1109
  393THR      O 4519   4.365   9.164   3.313  0.1954 -0.0777  0.2910
  394ASN      N 4520   4.543   9.041   3.237 -0.1986  0.0591 -0.2210
  394ASN      H 4521   4.603   9.026   3.158  0.5499 -0.0986  0.3589
  394ASN     CA 4522   4.572   8.947   3.344 -0.0790  0.5896  0.2183
  394ASN     HA 4523   4.490   8.958   3.416  0.2560 -0.3633  0.7693
  394ASN     CB 4524   4.547   8.803   3.300 -0.4386  0.5126  0.6561
  394ASN    HB1 4525   4.605   8.776   3.211  0.5822  0.0090  1.4468
  394ASN    HB2 4526   4.445   8.803   3.264  0.1345 -1.2458 -1.1829
  394ASN     CG 4527   4.572   8.688   3.396 -0.0632  0.1846  0.1739
  394ASN    OD1 4528   4.643   8.589   3.377 -0.2105  0.0292  0.4185
  394ASN    ND2 4529   4.509   8.697   3.513  0.3355 -0.3660  0.4388
  394ASN   HD21 4530   4.446   8.775   3.528 -0.3789 -1.2797  2.6778
  394ASN   HD22 4531   4.505   8.624   3.583 -2.3166  1.5746  2.5524
  394ASN      C 4532   4.707   8.967   3.411  0.4358 -0.7947 -0.3585
  394ASN      O 4533   4.766   8.873   3.462  0.4650 -0.5176  0.1242
  395VAL      N 4534   4.748   9.092   3.433 -0.6904 -0.3939 -0.4708
  395VAL      H 4535   4.697   9.174   3.400  2.4908  1.6322 -0.7923
  395VAL     CA 4536   4.873   9.128   3.498 -0.6866 -0.2110 -0.5761
  395VAL     HA 4537   4.926   9.041   3.536 -2.4395 -1.7192 -1.4046
  395VAL     CB 4538   4.960   9.199   3.395 -0.1620  0.4035  0.2864
  395VAL     HB 4539   4.919   9.299   3.376 -4.2840 -1.0775  0.3859
  395VAL    CG1 4540   5.102   9.219   3.446 -0.2390  0.2692  0.5556
  395VAL   HG11 4541   5.100   9.240   3.553 -2.4591  4.0309 -0.0280
  395VAL   HG12 4542   5.166   9.132   3.435  1.5140  1.4362  0.9756
  395VAL   HG13 4543   5.142   9.303   3.389  1.3028 -0.6822  0.1587
  395VAL    CG2 4544   4.963   9.137   3.256  0.3620  0.3169  0.3321
  395VAL   HG21 4545   5.019   9.201   3.187  0.2435 -1.6234 -1.6872
  395VAL   HG22 4546   5.006   9.037   3.253  0.8897  0.5171  0.9664
  395VAL   HG23 4547   4.859   9.136   3.222  0.7293  1.9339 -0.9550
  395VAL      C 4548   4.848   9.199   3.630 -0.0754 -0.3170 -0.4032
  395VAL      O 4549   4.917   9.169   3.727  0.0573  0.2724 -0.3096
  396ASP      N 4550   4.748   9.286   3.639  0.1126 -0.1366 -0.0391
  396ASP      H 4551   4.690   9.304   3.558 -1.6692  0.0407  1.1959
  396ASP     CA 4552   4.697   9.324   3.769  0.2393 -0.3987  0.0872
  396ASP     HA 4553   4.780   9.364   3.829  0.0467 -2.4925  1.8826
  396ASP     CB 4554   4.597   9.438   3.749  0.6816 -0.0195  0.0254
  396ASP    HB1 4555   4.505   9.395   3.710 -0.2657  0.8052  1.2471
  396ASP    HB2 4556   4.628   9.502   3.667  1.4258 -0.5777 -0.1390
  396ASP     CG 4557   4.571   9.524   3.873  0.3578  0.0431 -0.0877
  396ASP    OD1 4558   4.640   9.506   3.975 -0.2080 -0.2108  0.2562
  396ASP    OD2 4559   4.475   9.604   3.873  0.3348  0.0162  0.0186
  396ASP      C 4560   4.627   9.214   3.847 -0.8290 -0.1991 -0.5807
  396ASP      O 4561   4.584   9.108   3.802 -0.3367 -0.5910 -0.1312
  397THR      N 4562   4.610   9.225   3.979  0.1996 -0.1422 -0.4525
  397THR      H 4563   4.647   9.311   4.017  0.0809 -0.3579  0.1566
  397THR     CA 4564   4.547   9.141   4.079 -0.0617  0.2563 -0.2825
  397THR     HA 4565   4.575   9.039   4.056 -1.6309 -0.3313  0.3090
  397THR     CB 4566   4.594   9.177   4.220 -0.2051  0.2202 -0.2264
  397THR     HB 4567   4.543   9.113   4.292  0.8319  0.7122  0.9751
  397THR    CG2 4568   4.744   9.158   4.233 -0.2087 -0.0669 -0.6055
  397THR   HG21 4569   4.767   9.206   4.328 -0.7932  0.0125 -0.5045
  397THR   HG22 4570   4.782   9.056   4.238  2.3915  0.7776 -1.4779
  397THR   HG23 4571   4.800   9.204   4.151 -0.5171 -1.0894 -1.4276
  397THR    OG1 4572   4.570   9.314   4.244 -0.1608  0.1363  0.3128
  397THR    HG1 4573   4.607   9.338   4.329 -0.6279  1.3883  0.1833
  397THR      C 4574   4.396   9.154   4.067 -0.1249 -0.1167  0.1079
  397THR      O 4575   4.319   9.175   4.160 -0.3107  0.1640 -0.1070
  398THR      N 4576   4.338   9.155   3.947 -0.3399 -0.1338  0.2110
  398THR      H 4577   4.398   9.157   3.865  0.6916 -1.1368  0.9154
  398THR     CA 4578   4.199   9.184   3.920 -0.1854  0.4747  0.0604
  398THR     HA 4579   4.142   9.225   4.003 -0.8097 -1.4386  0.6270
  398THR     CB 4580   4.193   9.291   3.810  0.8352  0.6305  0.1475
  398THR     HB 4581   4.238   9.385   3.842 -0.8520  1.9843 -1.2653
  398THR    CG2 4582   4.234   9.249   3.670  0.6246  0.2505  0.1966
  398THR   HG21 4583   4.162   9.179   3.627 -0.3828  0.9700  0.6727
  398THR   HG22 4584   4.223   9.338   3.607 -2.7010 -0.8154 -0.9285
  398THR   HG23 4585   4.337   9.214   3.672  0.1031 -1.4123 -0.3622
  398THR    OG1 4586   4.058   9.330   3.797  0.6600 -0.1669 -0.5422
  398THR    HG1 4587   4.069   9.420   3.766  0.0848  0.4476  0.9223
  398THR      C 4588   4.123   9.055   3.895  0.2389  0.2809 -0.2271
  398THR      O 4589   4.002   9.051   3.913  0.3770  0.0758  0.7338
  399THR      N 4590   4.189   8.953   3.839 -0.6260 -0.2294 -0.3352
  399THR      H 4591   4.285   8.964   3.811 -0.4266  0.9010  0.7000
  399THR     CA 4592   4.142   8.816   3.832 -0.8960 -0.1476 -0.1390
  399THR     HA 4593   4.050   8.806   3.889 -1.8762 -0.0541 -1.6563
  399THR     CB 4594   4.106   8.765   3.693 -0.1814 -0.2966 -0.2708
  399THR     HB 4595   4.071   8.662   3.695  1.3901 -0.8589 -0.4469
  399THR    CG2 4596   3.989   8.837   3.627 -0.3686  0.3201  0.7135
  399THR   HG21 4597   3.975   8.791   3.529  0.5492 -1.0804  1.2165
  399THR   HG22 4598   3.910   8.812   3.698 -0.4223 -0.6399  0.3405
  399THR   HG23 4599   4.010   8.943   3.620  1.8672  0.0621  2.3487
  399THR    OG1 4600   4.221   8.776   3.612 -0.4431 -0.2939 -0.6419
  399THR    HG1 4601   4.193   8.837   3.543 -2.1034  3.0519  2.6357
  399THR      C 4602   4.242   8.718   3.891 -0.3778  0.3797 -0.1304
  399THR      O 4603   4.354   8.754   3.927 -0.2456  0.1030 -0.2588
  400ASP      N 4604   4.199   8.596   3.925 -0.1462  0.1752 -0.5662
  400ASP      H 4605   4.111   8.572   3.881 -0.4336  0.9293 -0.4040
  400ASP     CA 4606   4.275   8.484   3.977 -0.4868 -0.1347 -0.7302
  400ASP     HA 4607   4.331   8.517   4.065  0.0501 -0.6120 -0.8868
  400ASP     CB 4608   4.195   8.368   4.036  0.2835 -0.3130 -0.0181
  400ASP    HB1 4609   4.138   8.410   4.118  1.8526  0.7183  0.5922
  400ASP    HB2 4610   4.261   8.294   4.083  1.5236  0.9749  0.3360
  400ASP     CG 4611   4.085   8.303   3.953  0.0597  0.3058 -0.2028
  400ASP    OD1 4612   4.033   8.356   3.853 -0.5193  0.2015  0.0388
  400ASP    OD2 4613   4.039   8.194   3.993  0.0362  0.4325  0.1198
  400ASP      C 4614   4.393   8.448   3.888  0.4132  0.8611  0.0238
  400ASP      O 4615   4.394   8.453   3.765 -0.1757 -0.4045 -0.0493
  401ASN      N 4616   4.498   8.396   3.952 -0.4007 -0.6744  0.1746
  401ASN      H 4617   4.501   8.399   4.053 -0.3116 -3.0443  0.2909
  401ASN     CA 4618   4.620   8.350   3.889 -0.2716  0.0948 -0.1449
  401ASN     HA 4619   4.695   8.337   3.968  2.5906  4.3597 -1.7882
  401ASN     CB 4620   4.603   8.211   3.830  0.0337 -0.0543  0.1107
  401ASN    HB1 4621   4.701   8.179   3.795 -0.1974 -0.3729 -0.2622
  401ASN    HB2 4622   4.539   8.221   3.742  0.4853  0.1182 -0.1990
  401ASN     CG 4623   4.556   8.104   3.928 -0.4211  0.4225  0.4201
  401ASN    OD1 4624   4.455   8.038   3.903  0.0626 -0.0656 -0.2976
  401ASN    ND2 4625   4.617   8.079   4.044  0.4913  0.3271 -0.0733
  401ASN   HD21 4626   4.706   8.124   4.060 -0.1181  2.1019 -1.3055
  401ASN   HD22 4627   4.574   8.003   4.094 -1.5597  0.7705 -1.0767
  401ASN      C 4628   4.695   8.453   3.805 -0.9325  0.1552 -0.6669
  401ASN      O 4629   4.764   8.417   3.710  0.4997 -0.1051  0.4366
  402SER      N 4630   4.694   8.579   3.850 -0.0603  0.0470 -0.3424
  402SER      H 4631   4.642   8.595   3.935 -0.1621 -1.1026 -0.1705
  402SER     CA 4632   4.772   8.687   3.794  0.3839 -0.0051  0.1584
  402SER     HA 4633   4.741   8.709   3.692  0.5578  2.3917  0.5479
  402SER     CB 4634   4.731   8.805   3.882  0.1377  0.3156 -0.3798
  402SER    HB1 4635   4.753   8.803   3.989 -0.1073 -2.2901 -0.3062
  402SER    HB2 4636   4.625   8.825   3.870  0.1751  1.9220  1.4840
  402SER     OG 4637   4.793   8.917   3.823  0.7226  0.1237 -0.1338
  402SER     HG 4638   4.739   8.996   3.819  1.9442  1.0446  0.5380
  402SER      C 4639   4.923   8.671   3.794  0.4323  0.4264 -0.1245
  402SER      O 4640   4.977   8.630   3.897 -0.0390 -0.2900 -0.1541
  403VAL      N 4641   4.996   8.702   3.687  0.2086  0.4212 -0.2775
  403VAL      H 4642   4.956   8.763   3.616  0.2383 -0.2483 -0.8780
  403VAL     CA 4643   5.137   8.675   3.672  0.1964  0.0182  0.3230
  403VAL     HA 4644   5.162   8.571   3.696 -0.7832 -0.4107 -0.4536
  403VAL     CB 4645   5.189   8.699   3.530  0.3260 -0.1964  0.3329
  403VAL     HB 4646   5.298   8.706   3.534  0.2479  1.3521  0.5433
  403VAL    CG1 4647   5.144   8.583   3.443  0.5489 -0.2006  0.2231
  403VAL   HG11 4648   5.211   8.500   3.469 -1.4174 -0.9637  3.2987
  403VAL   HG12 4649   5.042   8.555   3.469  0.8354 -0.6582  0.8685
  403VAL   HG13 4650   5.172   8.600   3.339  0.0855 -0.7181  0.0108
  403VAL    CG2 4651   5.144   8.828   3.461  0.1528  0.0667  0.9286
  403VAL   HG21 4652   5.206   8.848   3.374  1.4441  1.1588  2.0565
  403VAL   HG22 4653   5.044   8.824   3.417  0.5446  0.6368 -0.0417
  403VAL   HG23 4654   5.150   8.917   3.522 -0.1052 -0.1350  1.2551
  403VAL      C 4655   5.211   8.752   3.779  0.0662  0.0668  0.3762
  403VAL      O 4656   5.315   8.709   3.828  0.3883  0.3467 -0.0532
  404LEU      N 4657   5.161   8.869   3.821 -0.1807  0.0248  0.2005
  404LEU      H 4658   5.080   8.908   3.776  0.7907  0.2794 -1.3924
  404LEU     CA 4659   5.224   8.929   3.937  0.2393  0.1438 -0.0870
  404LEU     HA 4660   5.328   8.950   3.914 -0.2055  1.8623 -0.6862
  404LEU     CB 4661   5.160   9.067   3.949  0.0897 -0.0030  0.8606
  404LEU    HB1 4662   5.053   9.050   3.959  0.1032 -0.1602  0.7388
  404LEU    HB2 4663   5.174   9.111   3.851  0.5375 -1.6199  0.1656
  404LEU     CG 4664   5.210   9.164   4.056  0.7636  0.0080  0.5389
  404LEU     HG 4665   5.189   9.126   4.156  0.6330 -0.2841  0.4014
  404LEU    CD1 4666   5.359   9.197   4.050  0.9169 -0.6172  0.8097
  404LEU   HD11 4667   5.390   9.238   3.954 -1.7463  0.2721  0.2255
  404LEU   HD12 4668   5.371   9.280   4.120 -1.3061 -0.3606  0.9686
  404LEU   HD13 4669   5.418   9.111   4.081  1.5759  0.1633  1.7700
  404LEU    CD2 4670   5.136   9.296   4.038  0.4404 -0.2687 -0.2239
  404LEU   HD21 4671   5.028   9.281   4.052  0.1664  0.7145 -1.1458
  404LEU   HD22 4672   5.179   9.361   4.115  2.3760 -3.1664  1.2986
  404LEU   HD23 4673   5.147   9.333   3.936  0.6705 -0.3573 -0.2303
  404LEU      C 4674   5.209   8.853   4.068 -0.0863  0.1504 -0.1198
  404LEU      O 4675   5.302   8.858   4.148 -0.3902 -0.6253  0.2989
  405GLU      N 4676   5.104   8.774   4.093  0.2600 -0.1650  0.3717
  405GLU      H 4677   5.049   8.759   4.010  0.1744  0.0240  0.3934
  405GLU     CA 4678   5.092   8.686   4.207 -0.0874  0.0671  0.5168
  405GLU     HA 4679   5.128   8.741   4.294  0.0505  2.3302 -0.8820
  405GLU     CB 4680   4.948   8.647   4.236 -0.0889 -0.7804 -0.5602
  405GLU    HB1 4681   4.918   8.571   4.164  0.9682 -1.2650 -0.5009
  405GLU    HB2 4682   4.894   8.741   4.220  1.6040  0.0766 -1.4807
  405GLU     CG 4683   4.922   8.593   4.376 -0.3109 -0.5951 -0.5293
  405GLU    HG1 4684   4.945   8.674   4.446 -1.8596 -0.4952 -0.1021
  405GLU    HG2 4685   4.983   8.503   4.387  0.7639 -0.0438 -1.7616
  405GLU     CD 4686   4.776   8.554   4.396 -0.4320 -0.1113 -0.4494
  405GLU    OE1 4687   4.734   8.439   4.369  0.1688 -0.2088 -0.9961
  405GLU    OE2 4688   4.697   8.638   4.443 -0.1569 -0.2694  0.3109
  405GLU      C 4689   5.186   8.566   4.194  0.5456  0.6712 -0.6154
  405GLU      O 4690   5.258   8.537   4.289  0.3744  0.7655 -0.4566
  406ILE      N 4691   5.182   8.485   4.088  0.3947  0.0202 -0.1170
  406ILE      H 4692   5.124   8.516   4.011  3.0251  3.8477 -0.8566
  406ILE     CA 4693   5.267   8.371   4.062  0.1835 -0.0509 -0.5065
  406ILE     HA 4694   5.231   8.293   4.130  2.1219 -0.7511 -0.2080
  406ILE     CB 4695   5.254   8.323   3.918  0.2495  0.4072 -0.6659
  406ILE     HB 4696   5.295   8.404   3.858  2.6899  0.4026  0.8564
  406ILE    CG2 4697   5.329   8.193   3.892 -0.3616 -0.1697  0.4046
  406ILE   HG21 4698   5.287   8.105   3.942 -0.5019  0.1411  0.8365
  406ILE   HG22 4699   5.353   8.164   3.789 -1.8339 -0.4724  0.1285
  406ILE   HG23 4700   5.425   8.192   3.944  0.1102 -3.0757 -0.3382
  406ILE    CG1 4701   5.109   8.309   3.875  0.1614  0.3324 -0.3483
  406ILE   HG11 4702   5.073   8.412   3.868  1.4357  1.0415  2.3643
  406ILE   HG12 4703   5.060   8.256   3.956  2.5309 -0.8224  0.4093
  406ILE     CD 4704   5.079   8.238   3.743 -0.5083  0.2214 -0.1405
  406ILE    HD1 4705   5.099   8.131   3.756  3.4709  0.9556  1.2150
  406ILE    HD2 4706   4.977   8.267   3.719 -0.4726 -0.0285 -0.6093
  406ILE    HD3 4707   5.132   8.283   3.659 -0.5770 -2.3074 -1.6650
  406ILE      C 4708   5.412   8.401   4.095  0.2848 -0.2483 -0.7698
  406ILE      O 4709   5.470   8.326   4.174 -0.3238  0.3767  0.2951
  407ILE      N 4710   5.472   8.504   4.034  0.4939  0.0277 -0.1076
  407ILE      H 4711   5.413   8.574   3.992  0.1647 -0.9922 -1.3949
  407ILE     CA 4712   5.611   8.529   4.065  0.5489 -0.1397 -0.2190
  407ILE     HA 4713   5.670   8.442   4.036  3.9544  1.3220  1.6671
  407ILE     CB 4714   5.665   8.641   3.976 -0.3862  0.5720  0.0960
  407ILE     HB 4715   5.606   8.731   3.995  0.2839  0.8704  0.8280
  407ILE    CG2 4716   5.808   8.673   4.018 -0.1656 -0.2866  0.0139
  407ILE   HG21 4717   5.844   8.766   3.973 -0.9200 -0.3080 -0.6617
  407ILE   HG22 4718   5.811   8.692   4.126 -2.4655  2.2556 -0.2630
  407ILE   HG23 4719   5.869   8.591   3.980 -0.3085  0.0437 -0.9613
  407ILE    CG1 4720   5.650   8.604   3.829  0.6051  0.2742  0.0641
  407ILE   HG11 4721   5.553   8.560   3.806  2.0583 -3.4895  0.3172
  407ILE   HG12 4722   5.721   8.527   3.799 -0.3335  0.3329 -2.5728
  407ILE     CD 4723   5.663   8.715   3.725 -0.1319  0.0398 -0.2884
  407ILE    HD1 4724   5.761   8.761   3.741 -0.0430 -0.4763  0.7763
  407ILE    HD2 4725   5.651   8.675   3.624  2.4168 -1.8721  0.0605
  407ILE    HD3 4726   5.588   8.793   3.735  0.2722  0.2284  1.5257
  407ILE      C 4727   5.640   8.547   4.213 -0.6140 -0.2136  0.0250
  407ILE      O 4728   5.733   8.487   4.268 -0.3732 -0.0402 -0.1962
  408VAL      N 4729   5.558   8.627   4.282 -0.5747 -0.5324  0.4499
  408VAL      H 4730   5.469   8.648   4.239 -0.4113 -1.1512 -0.2080
  408VAL     CA 4731   5.586   8.663   4.420  0.1768 -0.1737  0.2110
  408VAL     HA 4732   5.692   8.687   4.425 -0.0254  0.5753  1.2410
  408VAL     CB 4733   5.510   8.792   4.448 -0.3955 -0.3676 -0.4068
  408VAL     HB 4734   5.402   8.778   4.441 -0.8012  1.7603  0.7927
  408VAL    CG1 4735   5.530   8.830   4.594 -0.1125 -0.3080 -0.4614
  408VAL   HG11 4736   5.500   8.934   4.606  0.6672 -0.1800  0.5669
  408VAL   HG12 4737   5.474   8.773   4.668  0.6381  1.2419  1.4016
  408VAL   HG13 4738   5.632   8.826   4.633 -0.2232 -1.9106 -0.2611
  408VAL    CG2 4739   5.558   8.904   4.357  0.1049 -0.3791 -0.1587
  408VAL   HG21 4740   5.532   9.003   4.396 -1.9113 -1.2660  0.8764
  408VAL   HG22 4741   5.667   8.906   4.357  0.1051  0.1954  0.6653
  408VAL   HG23 4742   5.517   8.898   4.256 -1.6506  1.5986  0.3501
  408VAL      C 4743   5.562   8.545   4.513 -0.1232 -0.1209  0.2019
  408VAL      O 4744   5.626   8.536   4.617  0.4537  0.4608 -0.0940
  409TYR      N 4745   5.456   8.467   4.489 -0.0975 -0.0409 -0.1827
  409TYR      H 4746   5.403   8.497   4.409  1.5325 -0.2040 -1.3547
  409TYR     CA 4747   5.414   8.370   4.588 -0.2856 -0.2291 -0.4469
  409TYR     HA 4748   5.456   8.397   4.685  1.1002  2.2460 -1.6467
  409TYR     CB 4749   5.264   8.377   4.617 -0.1876  0.1506 -0.0111
  409TYR    HB1 4750   5.242   8.288   4.676  1.6565  0.7131  1.6239
  409TYR    HB2 4751   5.206   8.373   4.525 -1.0137  0.8514  0.4708
  409TYR     CG 4752   5.228   8.502   4.694  0.4420  0.4096 -0.1270
  409TYR    CD1 4753   5.200   8.490   4.831  0.4051 -0.0921 -0.1754
  409TYR    HD1 4754   5.211   8.396   4.883  0.1348  0.8482  1.6584
  409TYR    CE1 4755   5.147   8.596   4.905 -0.2497 -0.4594 -0.1185
  409TYR    HE1 4756   5.132   8.598   5.012  0.5894 -0.2822 -0.0017
  409TYR     CZ 4757   5.118   8.715   4.836  0.6503 -0.0243  0.2367
  409TYR     OH 4758   5.051   8.822   4.889 -0.3709 -0.2181 -0.6170
  409TYR     HH 4759   5.068   8.823   4.984  0.2824  1.9262 -0.7023
  409TYR    CE2 4760   5.140   8.725   4.697  0.4262  0.2483  0.2200
  409TYR    HE2 4761   5.109   8.811   4.640  1.2398  0.1664 -0.3621
  409TYR    CD2 4762   5.193   8.618   4.624 -0.1542  0.2165 -0.1542
  409TYR    HD2 4763   5.205   8.613   4.517 -0.8149 -0.3586 -0.2083
  409TYR      C 4764   5.446   8.224   4.562 -0.5394 -0.3606 -0.0349
  409TYR      O 4765   5.448   8.155   4.664 -0.2094  0.1866  0.3354
  410ASN      N 4766   5.483   8.181   4.441 -0.2945 -0.2256 -0.0088
  410ASN      H 4767   5.479   8.243   4.362 -0.7761 -1.3439 -0.8880
  410ASN     CA 4768   5.526   8.043   4.428 -0.0842 -0.1945  0.3455
  410ASN     HA 4769   5.492   7.976   4.507  1.3114 -3.6062 -1.7434
  410ASN     CB 4770   5.465   7.975   4.306  0.4699 -0.6387  0.3152
  410ASN    HB1 4771   5.516   7.879   4.294  1.0937 -0.2785  0.0368
  410ASN    HB2 4772   5.480   8.038   4.218 -0.8524 -0.4476  0.2037
  410ASN     CG 4773   5.315   7.958   4.327  0.2575  0.0814 -0.5472
  410ASN    OD1 4774   5.238   8.046   4.292  0.1385  0.2244  0.0744
  410ASN    ND2 4775   5.264   7.849   4.384  0.3331 -0.0418 -0.7157
  410ASN   HD21 4776   5.324   7.777   4.423  2.2436  1.8849  0.0671
  410ASN   HD22 4777   5.163   7.846   4.374  0.2588  1.9833 -0.9975
  410ASN      C 4778   5.678   8.036   4.425 -0.0817 -0.0173  0.0109
  410ASN      O 4779   5.752   8.130   4.400 -0.4393  0.4248  0.5873
  411THR      N 4780   5.733   7.920   4.462  0.1175 -0.0345 -0.3303
  411THR      H 4781   5.672   7.845   4.491  1.6674 -0.7834  1.1337
  411THR     CA 4782   5.875   7.893   4.461  0.1925  0.3667 -0.4693
  411THR     HA 4783   5.930   7.972   4.409 -0.0980 -0.8468 -2.7678
  411THR     CB 4784   5.926   7.873   4.603 -0.2885  0.1528 -0.3268
  411THR     HB 4785   5.884   7.959   4.655  0.2814  0.8638 -1.0158
  411THR    CG2 4786   5.868   7.752   4.676  0.9136 -0.0917  0.2488
  411THR   HG21 4787   5.931   7.668   4.645 -0.2894 -1.2534  0.8728
  411THR   HG22 4788   5.877   7.770   4.783 -0.6519 -0.7246  0.5166
  411THR   HG23 4789   5.765   7.733   4.646  1.0573 -1.7856  0.7319
  411THR    OG1 4790   6.065   7.864   4.626 -0.3474 -0.6683 -0.2762
  411THR    HG1 4791   6.108   7.949   4.619  0.0380 -0.7385  0.9676
  411THR      C 4792   5.901   7.776   4.367 -0.1136 -0.1501  0.0882
  411THR      O 4793   5.812   7.723   4.300  0.0697 -0.3434 -0.0029
  412ASN      N 4794   6.022   7.720   4.371 -0.1627 -0.3307 -0.8209
  412ASN      H 4795   6.078   7.754   4.448 -1.8147 -0.9633  0.7033
  412ASN     CA 4796   6.092   7.640   4.273  0.6876 -0.3830 -0.1814
  412ASN     HA 4797   6.192   7.629   4.315  1.1394  1.1315 -0.7971
  412ASN     CB 4798   6.020   7.506   4.268  0.2543 -0.1590  0.0664
  412ASN    HB1 4799   6.072   7.441   4.198 -0.1017 -3.7888  2.8482
  412ASN    HB2 4800   5.920   7.525   4.229  0.6892  1.1502 -0.4397
  412ASN     CG 4801   6.006   7.427   4.398 -0.0878 -0.2139 -0.0028
  412ASN    OD1 4802   5.904   7.427   4.467 -0.2283  0.3649 -0.2062
  412ASN    ND2 4803   6.100   7.340   4.433 -0.4163 -0.4926  0.1933
  412ASN   HD21 4804   6.185   7.330   4.378  0.6384 -2.1933  1.9713
  412ASN   HD22 4805   6.097   7.309   4.530  0.3041 -0.8461  0.1114
  412ASN      C 4806   6.119   7.714   4.142  0.3919  0.1216  0.0395
  412ASN      O 4807   6.175   7.657   4.048 -0.1198  0.2366 -0.3382
  413ILE      N 4808   6.094   7.845   4.142  0.2133  0.0875 -0.1386
  413ILE      H 4809   6.068   7.889   4.229  0.6429  0.5407 -0.2382
  413ILE     CA 4810   6.129   7.947   4.046  0.4483 -0.3098 -0.4763
  413ILE     HA 4811   6.155   7.893   3.954  0.9259 -3.1455  1.1995
  413ILE     CB 4812   6.016   8.048   4.026  0.3063 -0.3977 -0.1270
  413ILE     HB 4813   6.008   8.099   4.122  0.1328 -1.3500  0.3739
  413ILE    CG2 4814   6.055   8.144   3.914  0.3770 -0.9036 -0.5387
  413ILE   HG21 4815   6.151   8.193   3.925  0.2331 -0.1042 -2.3751
  413ILE   HG22 4816   6.059   8.089   3.819  0.2655 -3.3175  0.7853
  413ILE   HG23 4817   5.992   8.232   3.901  0.2819 -0.8444  0.2799
  413ILE    CG1 4818   5.881   7.998   3.977  0.1025  0.2445 -0.2275
  413ILE   HG11 4819   5.859   7.914   4.044  1.0853  0.7622  0.7717
  413ILE   HG12 4820   5.892   7.945   3.882  0.3968 -0.4950  0.2119
  413ILE     CD 4821   5.768   8.100   3.980 -0.2217 -0.1223  0.2693
  413ILE    HD1 4822   5.677   8.046   3.953 -0.6134  0.8143 -0.3456
  413ILE    HD2 4823   5.763   8.148   4.078  0.5087 -1.4723  0.9854
  413ILE    HD3 4824   5.778   8.176   3.902  1.9640  0.0552  0.6685
  413ILE      C 4825   6.257   8.005   4.104  0.0813  0.4622 -0.4310
  413ILE      O 4826   6.253   8.083   4.199 -0.5636 -0.1324  0.0381
  414ASP      N 4827   6.370   7.981   4.038  0.2138 -0.0640 -0.0241
  414ASP      H 4828   6.351   7.933   3.951  0.0106 -0.0863  0.0312
  414ASP     CA 4829   6.506   8.012   4.078  0.2229  0.2573 -0.2956
  414ASP     HA 4830   6.516   7.993   4.185 -1.4886  3.0183  0.4653
  414ASP     CB 4831   6.599   7.922   3.998 -0.2184  0.0171 -0.5463
  414ASP    HB1 4832   6.702   7.933   4.034  0.1909  0.6997 -1.8377
  414ASP    HB2 4833   6.598   7.958   3.895  0.9033 -0.1276 -0.6245
  414ASP     CG 4834   6.566   7.774   4.005 -0.1693  0.0206 -0.2358
  414ASP    OD1 4835   6.528   7.726   4.114  0.0941  0.3638  0.0089
  414ASP    OD2 4836   6.590   7.700   3.907  0.2606 -0.3517  0.1448
  414ASP      C 4837   6.551   8.156   4.064  0.6103  0.1473 -0.1882
  414ASP      O 4838   6.645   8.208   4.124  0.4251  0.1929  0.0614
  415ASN      N 4839   6.485   8.229   3.974  0.4529  0.2549  0.0152
  415ASN      H 4840   6.394   8.201   3.939  0.7049  0.4577 -0.8287
  415ASN     CA 4841   6.534   8.344   3.901  0.1423  0.0938 -0.4558
  415ASN     HA 4842   6.629   8.374   3.944 -0.3018  0.8352  0.0416
  415ASN     CB 4843   6.560   8.297   3.759  0.3012  0.0073 -0.3979
  415ASN    HB1 4844   6.638   8.222   3.774  0.0310  0.2346  2.7506
  415ASN    HB2 4845   6.617   8.381   3.716 -0.1920  0.8315  0.5150
  415ASN     CG 4846   6.440   8.247   3.681  0.2408 -0.0668 -0.2576
  415ASN    OD1 4847   6.332   8.236   3.737  0.5385 -0.4929  0.2384
  415ASN    ND2 4848   6.463   8.205   3.556 -0.5946  0.1075 -0.4741
  415ASN   HD21 4849   6.560   8.202   3.527 -0.0739 -1.0846  1.2291
  415ASN   HD22 4850   6.385   8.160   3.509 -0.8271 -2.7035  2.2522
  415ASN      C 4851   6.439   8.462   3.924  0.3106  0.1056  0.2042
  415ASN      O 4852   6.438   8.555   3.843  0.2771 -0.4226 -0.4136
  416ARG      N 4853   6.359   8.467   4.031  0.2925  1.3401  0.1383
  416ARG      H 4854   6.375   8.397   4.102 -1.0528  1.9221  1.0478
  416ARG     CA 4855   6.254   8.564   4.052 -1.0186  0.0813 -0.4842
  416ARG     HA 4856   6.172   8.537   3.985 -0.2740  1.3760 -1.9784
  416ARG     CB 4857   6.208   8.571   4.198  0.0918  0.4215 -0.1403
  416ARG    HB1 4858   6.162   8.667   4.222 -0.3013 -0.1681  1.5400
  416ARG    HB2 4859   6.296   8.570   4.261 -0.8999 -1.6809  1.3271
  416ARG     CG 4860   6.113   8.465   4.252  0.4541  0.3270  0.3175
  416ARG    HG1 4861   6.170   8.372   4.255 -0.9540 -0.6352 -0.8132
  416ARG    HG2 4862   6.028   8.449   4.185  0.1262  2.0959  0.2745
  416ARG     CD 4863   6.061   8.499   4.391 -0.3810  0.1001  0.0692
  416ARG    HD1 4864   6.004   8.592   4.387 -1.5386 -0.6066 -0.5560
  416ARG    HD2 4865   6.155   8.500   4.447 -0.3107  0.1343 -0.0487
  416ARG     NE 4866   5.972   8.399   4.450 -0.7472  0.4184  0.0557
  416ARG     HE 4867   5.919   8.337   4.390  1.8190 -0.6905 -1.2111
  416ARG     CZ 4868   5.945   8.384   4.580  0.2843 -0.1649  0.2172
  416ARG    NH1 4869   5.843   8.308   4.621 -0.1223  0.2807  0.0498
  416ARG   HH11 4870   5.796   8.255   4.549  1.2880 -0.7616 -0.1447
  416ARG   HH12 4871   5.804   8.318   4.714 -1.1381  0.6069 -0.3944
  416ARG    NH2 4872   6.013   8.449   4.676  0.1938  0.0421  0.1433
  416ARG   HH21 4873   6.081   8.518   4.648 -0.8250  0.1364 -2.3621
  416ARG   HH22 4874   5.984   8.422   4.769 -1.0035 -2.8802 -0.9585
  416ARG      C 4875   6.283   8.707   4.009 -0.6963  0.3969  0.7305
  416ARG      O 4876   6.199   8.762   3.938  0.3333  0.3396 -0.5660
  417HIS      N 4877   6.389   8.773   4.056  0.0631  0.1060 -0.5192
  417HIS      H 4878   6.453   8.714   4.108  0.2149  0.2501 -0.5430
  417HIS     CA 4879   6.411   8.916   4.057 -0.2099  0.1483 -0.1022
  417HIS     HA 4880   6.330   8.968   4.109  0.3147  0.3635  0.5117
  417HIS     CB 4881   6.547   8.941   4.121 -0.3240  0.3417  0.0681
  417HIS    HB1 4882   6.627   8.885   4.072 -0.4402  0.4166 -0.2043
  417HIS    HB2 4883   6.532   8.902   4.222 -0.1177  0.7604  0.2618
  417HIS     CG 4884   6.581   9.087   4.132  0.5792  0.1144  0.3473
  417HIS    ND1 4885   6.664   9.142   4.035 -0.2293  0.6857 -0.0256
  417HIS    CE1 4886   6.638   9.273   4.041 -0.3915  0.6485  0.0581
  417HIS    HE1 4887   6.682   9.349   3.979  2.7723 -1.2886 -0.3136
  417HIS    NE2 4888   6.574   9.305   4.155  0.4867  0.2732  0.6663
  417HIS    HE2 4889   6.539   9.397   4.173 -3.6342 -1.2450  1.5919
  417HIS    CD2 4890   6.525   9.186   4.208  0.1770  0.1196  0.0459
  417HIS    HD2 4891   6.449   9.180   4.283  1.0778 -1.6916  0.8773
  417HIS      C 4892   6.401   8.969   3.915 -0.1526  0.3332 -0.0374
  417HIS      O 4893   6.325   9.061   3.884 -0.2226  0.0482 -0.7401
  418GLU      N 4894   6.473   8.906   3.822  0.1327  0.7618 -0.1110
  418GLU      H 4895   6.547   8.846   3.855 -1.0774 -0.0949  1.1867
  418GLU     CA 4896   6.478   8.931   3.680 -0.0713  0.7095 -0.1275
  418GLU     HA 4897   6.518   9.033   3.673  0.3179  0.4956 -1.2014
  418GLU     CB 4898   6.586   8.844   3.617 -0.6651 -0.0909 -0.0479
  418GLU    HB1 4899   6.599   8.873   3.513  2.0933  0.2677  0.3245
  418GLU    HB2 4900   6.552   8.741   3.628 -0.5989 -0.0162  0.9803
  418GLU     CG 4901   6.724   8.843   3.681 -0.3337  0.4308 -0.7423
  418GLU    HG1 4902   6.778   8.751   3.661 -2.1001 -0.4942 -1.4292
  418GLU    HG2 4903   6.725   8.837   3.790  0.4260  0.7075 -0.7212
  418GLU     CD 4904   6.807   8.965   3.645  0.0692  0.4303  0.1387
  418GLU    OE1 4905   6.753   9.070   3.603  0.2666  0.6377  0.3994
  418GLU    OE2 4906   6.932   8.953   3.651 -0.0261 -0.5902  0.2546
  418GLU      C 4907   6.350   8.917   3.598  0.1076  0.2466 -0.3307
  418GLU      O 4908   6.325   8.979   3.495 -0.3759 -0.5204 -0.6833
  419MET      N 4909   6.255   8.852   3.666  0.2214  0.3453 -0.0738
  419MET      H 4910   6.276   8.810   3.755 -0.6964  0.0653  0.0195
  419MET     CA 4911   6.119   8.844   3.616  0.3286  0.0184 -0.3176
  419MET     HA 4912   6.122   8.848   3.507 -1.0179  2.7234 -0.3412
  419MET     CB 4913   6.049   8.715   3.657  0.4403  0.0688  0.0360
  419MET    HB1 4914   5.954   8.719   3.604  0.5188  1.9503 -0.0220
  419MET    HB2 4915   6.020   8.720   3.761  2.1978 -0.5095  0.5866
  419MET     CG 4916   6.126   8.585   3.640  0.4427  0.0634  0.0830
  419MET    HG1 4917   6.213   8.589   3.705 -0.7372  2.4921  1.6470
  419MET    HG2 4918   6.169   8.570   3.540  1.4498 -1.8205  0.7414
  419MET     SD 4919   6.046   8.430   3.691 -0.2797  0.3337 -0.2184
  419MET     CE 4920   5.932   8.411   3.552  0.2576  0.1246 -0.6353
  419MET    HE1 4921   5.972   8.399   3.451 -1.6101 -2.9383 -1.1502
  419MET    HE2 4922   5.880   8.316   3.559 -1.5193  1.1733  1.3162
  419MET    HE3 4923   5.854   8.487   3.564  0.1895 -0.2129  1.2459
  419MET      C 4924   6.039   8.964   3.663  0.3239 -0.0262 -0.2134
  419MET      O 4925   5.969   9.023   3.581  0.0566  0.4296  0.3347
  420LEU      N 4926   6.061   9.018   3.784  0.6947  0.1846 -0.3721
  420LEU      H 4927   6.135   8.980   3.841  2.8342  3.5140 -0.6835
  420LEU     CA 4928   5.990   9.137   3.823 -0.0589 -0.2723 -0.3258
  420LEU     HA 4929   5.883   9.122   3.808  0.1419 -0.9200 -1.1506
  420LEU     CB 4930   6.009   9.164   3.972 -0.4231 -0.2946 -0.2731
  420LEU    HB1 4931   5.974   9.261   4.005  1.0769 -0.1495  1.0221
  420LEU    HB2 4932   6.117   9.154   3.984 -0.4840 -0.5278  0.1061
  420LEU     CG 4933   5.944   9.052   4.053 -0.1576  0.0804  0.4663
  420LEU     HG 4934   5.989   8.959   4.021  1.9162  0.9591  0.6860
  420LEU    CD1 4935   5.980   9.077   4.199  0.0674  0.1712  0.3956
  420LEU   HD11 4936   5.948   8.991   4.257 -2.7120  0.8503  0.0087
  420LEU   HD12 4937   6.082   9.113   4.210 -0.3168  0.7311  2.8156
  420LEU   HD13 4938   5.921   9.157   4.245  1.0320 -0.3110  2.6335
  420LEU    CD2 4939   5.792   9.042   4.051 -0.1808  0.4420 -0.3380
  420LEU   HD21 4940   5.754   8.954   4.105  1.5595  0.5782  1.2295
  420LEU   HD22 4941   5.737   9.119   4.104 -0.1836 -0.6749  1.3857
  420LEU   HD23 4942   5.748   9.025   3.953  1.8025 -0.6653 -1.0989
  420LEU      C 4943   6.030   9.262   3.746  0.2181  0.1282  0.4577
  420LEU      O 4944   5.944   9.347   3.723 -0.0353 -0.2925 -0.1721
  421THR      N 4945   6.158   9.279   3.712  0.2618 -0.2078  0.4541
  421THR      H 4946   6.218   9.204   3.743 -0.9863 -0.1889  3.1471
  421THR     CA 4947   6.216   9.395   3.647 -0.5121 -0.2170 -0.2737
  421THR     HA 4948   6.205   9.482   3.712  2.8535  1.0882 -1.2454
  421THR     CB 4949   6.367   9.380   3.633 -0.4089  0.4778  0.0678
  421THR     HB 4950   6.412   9.354   3.729 -0.7016  1.3670  0.4597
  421THR    CG2 4951   6.410   9.286   3.521  0.1139 -0.2236  0.8408
  421THR   HG21 4952   6.402   9.180   3.546  1.9565 -0.7663 -0.6740
  421THR   HG22 4953   6.348   9.300   3.432  1.3417  0.1645  0.0178
  421THR   HG23 4954   6.515   9.298   3.494 -0.1004 -0.9942 -0.4458
  421THR    OG1 4955   6.431   9.500   3.595 -0.2863  0.1367 -0.8260
  421THR    HG1 4956   6.525   9.484   3.600 -0.2534  0.6195  1.0592
  421THR      C 4957   6.148   9.439   3.518 -0.2621 -0.4232 -0.4782
  421THR      O 4958   6.154   9.559   3.489  0.2469 -0.0633  1.0120
  422LEU      N 4959   6.073   9.356   3.446  0.0312 -0.3623 -0.8582
  422LEU      H 4960   6.059   9.264   3.486  0.1933 -0.4563 -1.0180
  422LEU     CA 4961   5.985   9.393   3.337 -0.4895  0.2014 -0.2560
  422LEU     HA 4962   6.040   9.430   3.251 -1.6091 -1.2121 -1.6286
  422LEU     CB 4963   5.896   9.272   3.308 -0.3214  0.1473 -0.5476
  422LEU    HB1 4964   5.796   9.310   3.287 -1.0411 -0.7225  1.1437
  422LEU    HB2 4965   5.884   9.214   3.400  0.8573 -2.3449 -1.8699
  422LEU     CG 4966   5.948   9.174   3.204 -0.0610  0.4838 -0.7401
  422LEU     HG 4967   5.866   9.102   3.200 -0.5879  0.9223  1.1417
  422LEU    CD1 4968   5.952   9.247   3.070  0.3261  0.8140 -0.5512
  422LEU   HD11 4969   5.875   9.324   3.066 -2.6420 -1.9216 -0.4605
  422LEU   HD12 4970   6.052   9.288   3.059  1.4405 -1.2763  0.9611
  422LEU   HD13 4971   5.926   9.181   2.987  5.1411 -1.6030 -0.4601
  422LEU    CD2 4972   6.077   9.098   3.233 -0.2337  0.7493  0.8458
  422LEU   HD21 4973   6.100   9.036   3.146  1.3538  1.3779  0.7798
  422LEU   HD22 4974   6.158   9.171   3.241  1.8514 -1.1906 -1.0391
  422LEU   HD23 4975   6.076   9.052   3.331  0.1701  1.8078  1.3612
  422LEU      C 4976   5.881   9.500   3.367 -0.2230  0.3938 -0.0074
  422LEU      O 4977   5.818   9.503   3.472 -0.3738 -0.5644 -0.0617
  423GLU      N 4978   5.873   9.593   3.271  0.1974  0.3176 -0.1214
  423GLU      H 4979   5.930   9.579   3.189  0.0325 -0.2473 -0.1453
  423GLU     CA 4980   5.793   9.713   3.287 -0.0056  0.2166 -0.3829
  423GLU     HA 4981   5.849   9.765   3.363  0.1106 -2.1955  1.2929
  423GLU     CB 4982   5.800   9.801   3.162 -0.0414  0.6809 -0.0569
  423GLU    HB1 4983   5.737   9.760   3.084 -0.9409  0.5243  0.7307
  423GLU    HB2 4984   5.901   9.808   3.122 -0.1191 -0.1328 -0.4088
  423GLU     CG 4985   5.749   9.943   3.184 -0.6019  0.4079  0.4184
  423GLU    HG1 4986   5.647   9.942   3.222 -1.3321  0.7258 -1.4361
  423GLU    HG2 4987   5.755   9.993   3.087  0.3749 -0.6680 -0.0965
  423GLU     CD 4988   5.837  10.023   3.280 -0.0011  0.3341 -0.0661
  423GLU    OE1 4989   5.958  10.032   3.249 -0.1939  0.7243 -0.7220
  423GLU    OE2 4990   5.784  10.093   3.369 -0.0553  0.0726  0.1106
  423GLU      C 4991   5.652   9.699   3.344  0.3299 -0.3866  0.3117
  423GLU      O 4992   5.631   9.748   3.454  0.2398  0.0136  0.1193
  424PRO      N 4993   5.560   9.618   3.291  0.1139 -0.4336  0.7581
  424PRO     CD 4994   5.563   9.556   3.160  0.2114 -0.7307  0.8998
  424PRO    HD1 4995   5.583   9.449   3.167 -0.0646 -0.8147  0.4346
  424PRO    HD2 4996   5.645   9.586   3.095  0.1559 -0.4002  0.9785
  424PRO     CG 4997   5.419   9.582   3.117  0.3590 -0.8481  0.3341
  424PRO    HG1 4998   5.377   9.524   3.034 -0.9558  0.6165 -0.0734
  424PRO    HG2 4999   5.408   9.689   3.098 -0.5391 -0.7611  1.2862
  424PRO     CB 5000   5.339   9.550   3.242  0.0483  0.0746  0.3766
  424PRO    HB1 5001   5.335   9.443   3.260 -1.0654 -0.3993 -2.3105
  424PRO    HB2 5002   5.248   9.610   3.239 -1.0164 -1.3407  2.3533
  424PRO     CA 5003   5.426   9.619   3.347 -0.1780  0.8379  0.0663
  424PRO     HA 5004   5.392   9.721   3.365  0.5707  1.1355 -0.1290
  424PRO      C 5005   5.413   9.546   3.480  0.1296  0.1107 -0.2995
  424PRO      O 5006   5.304   9.548   3.535  0.1227 -0.4644 -0.2896
  425LEU      N 5007   5.519   9.485   3.533 -0.2672 -0.5843 -0.2943
  425LEU      H 5008   5.605   9.504   3.484 -0.4801 -1.4710 -1.0357
  425LEU     CA 5009   5.519   9.426   3.666  0.3184 -0.0013 -0.0294
  425LEU     HA 5010   5.419   9.390   3.687  0.2499 -1.0179 -1.9106
  425LEU     CB 5011   5.600   9.297   3.658 -0.4668 -0.5076  0.1539
  425LEU    HB1 5012   5.635   9.268   3.757 -0.4403 -0.2001  0.2351
  425LEU    HB2 5013   5.688   9.317   3.597 -1.3082 -0.5307 -1.1285
  425LEU     CG 5014   5.520   9.181   3.598 -0.4757 -0.6617  0.4594
  425LEU     HG 5015   5.456   9.201   3.512 -1.4102 -1.9363  0.8330
  425LEU    CD1 5016   5.624   9.075   3.563  0.0444  0.0057 -0.0420
  425LEU   HD11 5017   5.684   9.112   3.479 -1.2382 -0.8344 -1.3755
  425LEU   HD12 5018   5.691   9.076   3.649 -2.6696  1.6145  2.2266
  425LEU   HD13 5019   5.583   8.976   3.544 -1.0151  0.7324 -1.7983
  425LEU    CD2 5020   5.425   9.116   3.698 -0.7081 -0.5654  0.3012
  425LEU   HD21 5021   5.325   9.158   3.702 -0.4399  0.1549 -0.2033
  425LEU   HD22 5022   5.402   9.013   3.671  0.6802 -0.7468 -0.2793
  425LEU   HD23 5023   5.471   9.100   3.795  1.9041 -0.5448 -0.8308
  425LEU      C 5024   5.564   9.526   3.772 -0.1462 -0.1398  0.2978
  425LEU      O 5025   5.491   9.580   3.855  0.0786 -0.0469  0.4356
  426HIS      N 5026   5.684   9.579   3.748 -0.2150  0.0329  0.3339
  426HIS      H 5027   5.735   9.536   3.672 -1.1235 -0.5318  0.0185
  426HIS     CA 5028   5.750   9.692   3.810  0.0980 -0.0293  0.1134
  426HIS     HA 5029   5.770   9.649   3.908 -1.4735 -1.6420 -0.2157
  426HIS     CB 5030   5.873   9.720   3.724 -0.2210 -0.0450 -0.3472
  426HIS    HB1 5031   5.848   9.756   3.624  0.9502 -1.1960 -1.0903
  426HIS    HB2 5032   5.932   9.628   3.720  0.5406  0.3303  1.5644
  426HIS     CG 5033   5.956   9.834   3.778  0.3036 -0.5746 -0.0263
  426HIS    ND1 5034   6.018   9.837   3.902 -0.0268 -0.1020  0.1291
  426HIS    CE1 5035   6.097   9.945   3.897 -0.3466  0.1444  0.3436
  426HIS    HE1 5036   6.155   9.983   3.979  0.5803 -0.3913 -0.0447
  426HIS    NE2 5037   6.082  10.009   3.779  0.0912  0.4466  0.4510
  426HIS    HE2 5038   6.144  10.079   3.741  0.0149 -0.2667 -1.0485
  426HIS    CD2 5039   5.995   9.938   3.699  0.0826  0.1070  0.7541
  426HIS    HD2 5040   5.974   9.966   3.596  0.1723  2.3524  1.2828
  426HIS      C 5041   5.658   9.812   3.824 -0.2304 -0.3369  0.5923
  426HIS      O 5042   5.650   9.865   3.935 -0.0599  0.1506  0.3738
  427THR      N 5043   5.591   9.862   3.720  0.8487  0.0420  0.0711
  427THR      H 5044   5.599   9.824   3.627 -0.0690  1.7038 -0.7320
  427THR     CA 5045   5.522   9.989   3.732  0.0942 -0.3736  0.1094
  427THR     HA 5046   5.582  10.062   3.787 -0.8892 -0.4253  1.3137
  427THR     CB 5047   5.498  10.049   3.594  0.4120 -0.4482  0.0219
  427THR     HB 5048   5.489   9.969   3.521  1.6042 -1.2613  0.7369
  427THR    CG2 5049   5.373  10.137   3.587  0.5642 -0.2137  0.2453
  427THR   HG21 5050   5.376  10.177   3.486 -1.0874  1.1859  0.6947
  427THR   HG22 5051   5.282  10.078   3.592  1.1008 -1.2093 -1.1164
  427THR   HG23 5052   5.372  10.214   3.664 -0.2032  0.9416 -0.8915
  427THR    OG1 5053   5.613  10.126   3.566 -0.0584  0.4202  0.4280
  427THR    HG1 5054   5.668  10.073   3.508 -1.5970  0.2900 -0.9990
  427THR      C 5055   5.394   9.975   3.814 -0.3776 -0.0448 -0.5600
  427THR      O 5056   5.355  10.066   3.886  0.0647 -0.3426  0.0626
  428LEU      N 5057   5.333   9.856   3.820 -0.3899 -0.0324 -0.4535
  428LEU      H 5058   5.376   9.785   3.762 -1.4593 -0.4867 -0.7020
  428LEU     CA 5059   5.221   9.824   3.907 -0.0551  0.2043  0.0709
  428LEU     HA 5060   5.153   9.909   3.906 -0.1964  0.0898  0.0965
  428LEU     CB 5061   5.153   9.695   3.863 -0.2185  0.2162  0.2906
  428LEU    HB1 5062   5.074   9.669   3.933 -2.3524  1.6265 -1.4782
  428LEU    HB2 5063   5.227   9.616   3.850  1.3559  1.8124 -1.1197
  428LEU     CG 5064   5.072   9.709   3.735 -0.3344 -0.1758  0.3198
  428LEU     HG 5065   5.147   9.697   3.657 -1.0436  0.9962 -0.5767
  428LEU    CD1 5066   4.988   9.583   3.718 -0.3865 -0.0672 -0.2593
  428LEU   HD11 5067   5.050   9.495   3.702 -0.2452  0.1311 -0.8069
  428LEU   HD12 5068   4.930   9.565   3.809  0.8844  0.5206  0.6897
  428LEU   HD13 5069   4.924   9.591   3.630  0.7814 -2.0557 -1.3720
  428LEU    CD2 5070   4.982   9.832   3.727  0.3224  0.3048  0.3027
  428LEU   HD21 5071   4.906   9.824   3.650 -1.1091 -0.6620  1.7596
  428LEU   HD22 5072   4.930   9.846   3.821  0.9413  0.6972  0.5939
  428LEU   HD23 5073   5.041   9.921   3.701 -1.9134  1.6317 -0.4981
  428LEU      C 5074   5.267   9.810   4.051  1.0544  0.3555 -0.2540
  428LEU      O 5075   5.204   9.869   4.139  0.0907 -0.4896 -0.3570
  429LEU      N 5076   5.374   9.735   4.078  0.6554 -0.1472 -0.0591
  429LEU      H 5077   5.425   9.694   4.001  0.0271 -0.8342 -0.1186
  429LEU     CA 5078   5.428   9.729   4.212  0.4125  0.0184  0.0474
  429LEU     HA 5079   5.354   9.680   4.275  0.7616 -0.4109  0.1293
  429LEU     CB 5080   5.549   9.636   4.207  0.2838 -0.1836  0.5541
  429LEU    HB1 5081   5.606   9.670   4.294  0.9978 -0.1955  0.1023
  429LEU    HB2 5082   5.599   9.655   4.111 -0.5130  3.2306  0.6741
  429LEU     CG 5083   5.520   9.487   4.217 -0.2437 -0.1149  0.0923
  429LEU     HG 5084   5.467   9.464   4.124  1.7637 -0.8753 -0.9215
  429LEU    CD1 5085   5.654   9.415   4.207  0.1056  0.5040  0.2663
  429LEU   HD11 5086   5.645   9.314   4.248 -1.0968 -0.1196 -1.4080
  429LEU   HD12 5087   5.677   9.406   4.101 -1.3566  0.1931 -0.0513
  429LEU   HD13 5088   5.732   9.465   4.264  0.2429  0.8149 -0.1823
  429LEU    CD2 5089   5.445   9.449   4.345  0.2104 -0.2839  0.3108
  429LEU   HD21 5090   5.349   9.501   4.347  0.2433 -0.2242  0.3392
  429LEU   HD22 5091   5.430   9.341   4.349 -2.9596  0.0309 -0.4401
  429LEU   HD23 5092   5.488   9.485   4.439 -1.5926  2.4881  0.2049
  429LEU      C 5093   5.457   9.865   4.273  0.2888  0.0679 -0.0043
  429LEU      O 5094   5.412   9.900   4.382 -0.3873  0.1105 -0.2891
  430HIS      N 5095   5.527   9.949   4.196 -0.4793  0.2233 -0.5473
  430HIS      H 5096   5.563   9.926   4.105 -1.8246 -0.3962 -0.9450
  430HIS     CA 5097   5.563  10.083   4.239 -0.1257 -0.0154 -0.1020
  430HIS     HA 5098   5.605  10.077   4.340  0.9037 -2.5572 -0.5987
  430HIS     CB 5099   5.672  10.147   4.154 -0.1617  0.2234  0.0333
  430HIS    HB1 5100   5.632  10.161   4.053 -1.1074 -1.4089  0.1560
  430HIS    HB2 5101   5.747  10.069   4.147 -0.8366 -0.7389  2.6071
  430HIS     CG 5102   5.748  10.264   4.210  0.1063  0.0508  0.0308
  430HIS    ND1 5103   5.758  10.299   4.345 -0.1370 -0.2362  0.1235
  430HIS    CE1 5104   5.849  10.395   4.355 -0.3301 -0.0692  0.2773
  430HIS    HE1 5105   5.861  10.465   4.437  0.2300  0.5194 -0.2850
  430HIS    NE2 5106   5.899  10.424   4.233  0.4718 -0.3725  0.5250
  430HIS    HE2 5107   5.972  10.490   4.212  0.5417 -0.3929  0.7005
  430HIS    CD2 5108   5.837  10.342   4.141  0.2737  0.0669  0.2631
  430HIS    HD2 5109   5.858  10.325   4.036 -3.4441  1.0300 -0.7887
  430HIS      C 5110   5.445  10.177   4.256  0.2455  0.4519 -0.0807
  430HIS      O 5111   5.436  10.245   4.358 -0.6050 -0.4390  0.4629
  431THR      N 5112   5.345  10.169   4.169  0.1557 -0.0306  0.0625
  431THR      H 5113   5.356  10.117   4.083 -3.7539  0.4362 -0.9315
  431THR     CA 5114   5.219  10.240   4.179 -0.0387 -0.3241 -0.2776
  431THR     HA 5115   5.252  10.340   4.204  1.4268 -1.0541  0.8245
  431THR     CB 5116   5.138  10.250   4.050 -0.1134  0.4856 -0.1692
  431THR     HB 5117   5.098  10.150   4.037 -1.3224  0.7949  0.9767
  431THR    CG2 5118   5.029  10.358   4.052  0.0741  0.6713  0.1001
  431THR   HG21 5119   4.970  10.335   4.140  2.1184 -0.1499  1.3261
  431THR   HG22 5120   5.070  10.458   4.065  1.4876  0.0586  0.5881
  431THR   HG23 5121   4.957  10.361   3.971  0.2157 -1.1811 -0.1323
  431THR    OG1 5122   5.235  10.283   3.953 -0.0939 -0.2397 -0.4029
  431THR    HG1 5123   5.283  10.203   3.931 -0.5854 -0.6639  0.0383
  431THR      C 5124   5.139  10.193   4.300  0.1874  0.4125  0.1592
  431THR      O 5125   5.092  10.278   4.375  0.3157  0.3475  0.3136
  432LYS      N 5126   5.141  10.064   4.333 -0.5735  0.1970 -0.5997
  432LYS      H 5127   5.171   9.995   4.266 -0.2187  0.9286 -1.2043
  432LYS     CA 5128   5.077  10.027   4.458  0.1141  0.3412 -0.1965
  432LYS     HA 5129   4.975  10.064   4.459  0.0190  0.1288 -0.9683
  432LYS     CB 5130   5.055   9.876   4.462 -0.1657  0.3907  0.1110
  432LYS    HB1 5131   5.016   9.834   4.555 -0.7464  0.3947 -0.1268
  432LYS    HB2 5132   5.157   9.842   4.445  0.0427  0.6854  0.7311
  432LYS     CG 5133   4.966   9.825   4.350  0.2160  0.2161 -0.1143
  432LYS    HG1 5134   4.989   9.870   4.253  0.3231  0.5718  0.0727
  432LYS    HG2 5135   4.860   9.842   4.370 -0.0968 -2.2129  0.6542
  432LYS     CD 5136   4.978   9.675   4.327  0.1390  0.2732 -0.5464
  432LYS    HD1 5137   4.957   9.612   4.414  1.1032  1.4281  0.5532
  432LYS    HD2 5138   5.084   9.655   4.311 -0.0496  0.1256 -1.6862
  432LYS     CE 5139   4.900   9.628   4.205 -0.1697  0.0894 -0.2811
  432LYS    HE1 5140   4.941   9.536   4.164 -0.8376 -1.0442  1.4858
  432LYS    HE2 5141   4.893   9.705   4.128  0.7747 -0.7592 -1.2397
  432LYS     NZ 5142   4.760   9.589   4.229 -0.0755  0.2334  0.5202
  432LYS    HZ1 5143   4.754   9.510   4.292 -1.9571 -0.6812 -0.7249
  432LYS    HZ2 5144   4.697   9.664   4.253 -0.2630  0.5651 -0.9065
  432LYS    HZ3 5145   4.719   9.557   4.142  1.2667  1.2709 -0.5294
  432LYS      C 5146   5.147  10.072   4.585  0.2286 -0.6667  0.1042
  432LYS      O 5147   5.082  10.117   4.680  1.1826  0.3499  0.2931
  433TRP      N 5148   5.280  10.076   4.589  0.1992  0.4988  0.3454
  433TRP      H 5149   5.326  10.049   4.503 -0.8912 -1.9927  0.4620
  433TRP     CA 5150   5.353  10.135   4.699  0.3333  0.4667  0.2752
  433TRP     HA 5151   5.336  10.072   4.786 -2.6424 -1.1956 -1.3590
  433TRP     CB 5152   5.502  10.117   4.673  0.2758  0.5388 -0.1151
  433TRP    HB1 5153   5.529  10.170   4.582 -0.0154 -1.4246 -1.4173
  433TRP    HB2 5154   5.530  10.018   4.637 -0.0760  0.3222  0.1975
  433TRP     CG 5155   5.599  10.153   4.781 -0.4364  0.3906  0.5795
  433TRP    CD1 5156   5.679  10.262   4.785 -0.2555  0.3150 -0.6634
  433TRP    HD1 5157   5.666  10.348   4.721  2.6926  2.1492  0.9653
  433TRP    NE1 5158   5.738  10.272   4.909 -0.5633  0.5447 -0.5349
  433TRP    HE1 5159   5.803  10.346   4.933  1.7047 -0.8844 -1.8972
  433TRP    CE2 5160   5.702  10.168   4.993 -0.1586  0.5778 -0.3161
  433TRP    CZ2 5161   5.733  10.131   5.124 -0.2872  0.1828 -0.3963
  433TRP    HZ2 5162   5.789  10.197   5.189 -1.9867  1.8965 -0.6000
  433TRP    CH2 5163   5.679  10.013   5.176  0.2536  0.0830 -0.0446
  433TRP    HH2 5164   5.695   9.981   5.278 -2.6713  0.8187  0.7453
  433TRP    CZ3 5165   5.589   9.937   5.099  0.1034 -0.0225  0.2335
  433TRP    HZ3 5166   5.548   9.842   5.129 -2.9150  1.1837  0.2928
  433TRP    CE3 5167   5.558   9.976   4.968 -0.0998 -0.1792  0.2358
  433TRP    HE3 5168   5.489   9.920   4.906 -0.2412  0.2241  0.0270
  433TRP    CD2 5169   5.612  10.093   4.913 -0.2284 -0.0640  0.3537
  433TRP      C 5170   5.313  10.278   4.734 -0.5881  0.2364  0.1956
  433TRP      O 5171   5.280  10.318   4.845  0.2206  0.7428  0.2673
  434LYS      N 5172   5.320  10.362   4.631  0.1686 -0.1454 -0.0763
  434LYS      H 5173   5.336  10.316   4.542 -1.9710  1.5492 -1.4708
  434LYS     CA 5174   5.292  10.504   4.640 -0.1622 -0.2228  0.1167
  434LYS     HA 5175   5.364  10.538   4.715  0.1271 -1.4336  0.4081
  434LYS     CB 5176   5.323  10.572   4.507  0.0295 -0.2270  0.1581
  434LYS    HB1 5177   5.280  10.672   4.496  3.1313  1.1771 -0.1829
  434LYS    HB2 5178   5.270  10.517   4.430 -4.0115 -0.4390  2.7861
  434LYS     CG 5179   5.464  10.585   4.450 -0.1913  0.0532 -0.3297
  434LYS    HG1 5180   5.469  10.642   4.357  2.6729  1.7317  0.7434
  434LYS    HG2 5181   5.492  10.484   4.417 -0.7491  0.1132 -1.0143
  434LYS     CD 5182   5.568  10.633   4.550 -0.2236 -0.2508 -0.1469
  434LYS    HD1 5183   5.667  10.654   4.508 -0.0318 -1.0795 -0.1209
  434LYS    HD2 5184   5.584  10.555   4.624  2.0607  0.3261  0.0457
  434LYS     CE 5185   5.535  10.768   4.614 -0.0275 -0.2839  0.0246
  434LYS    HE1 5186   5.612  10.789   4.688  1.5447 -0.6770 -1.4240
  434LYS    HE2 5187   5.443  10.762   4.672  0.7707 -0.9148  1.2486
  434LYS     NZ 5188   5.521  10.873   4.512  0.2495  0.3856  0.6685
  434LYS    HZ1 5189   5.606  10.882   4.458 -0.8289 -4.1326 -2.3489
  434LYS    HZ2 5190   5.441  10.855   4.452  0.2848  0.8332  0.4824
  434LYS    HZ3 5191   5.488  10.954   4.561 -0.7044  1.2267 -1.2362
  434LYS      C 5192   5.147  10.526   4.681 -0.1348  0.0847  0.0507
  434LYS      O 5193   5.133  10.607   4.772 -0.2723  0.4356 -0.2789
  435LYS      N 5194   5.051  10.449   4.629  0.1457 -0.5641  0.4810
  435LYS      H 5195   5.093  10.391   4.558  2.4829  2.3047 -0.7246
  435LYS     CA 5196   4.909  10.473   4.644  0.1107 -0.4469 -0.0289
  435LYS     HA 5197   4.912  10.582   4.645  1.9459 -0.4684  0.7190
  435LYS     CB 5198   4.829  10.436   4.519  0.1775  0.0067 -0.2082
  435LYS    HB1 5199   4.726  10.428   4.552  0.2133  1.7670  0.4439
  435LYS    HB2 5200   4.848  10.341   4.468 -0.6917  1.2144 -2.9260
  435LYS     CG 5201   4.841  10.538   4.407 -0.9531  0.0711 -0.2798
  435LYS    HG1 5202   4.944  10.534   4.369 -0.7804  0.0005  0.1966
  435LYS    HG2 5203   4.819  10.639   4.440 -0.4068  0.5688 -1.3603
  435LYS     CD 5204   4.763  10.506   4.280 -0.0457  0.4664 -0.9503
  435LYS    HD1 5205   4.782  10.404   4.246 -2.2364 -0.7387  1.1856
  435LYS    HD2 5206   4.786  10.582   4.205 -1.3824  1.6808 -0.1774
  435LYS     CE 5207   4.612  10.507   4.299  0.0602  0.6722 -0.1148
  435LYS    HE1 5208   4.577  10.592   4.358 -0.9989 -1.2465  2.1827
  435LYS    HE2 5209   4.582  10.411   4.342 -3.5878  1.2020 -1.1075
  435LYS     NZ 5210   4.543  10.529   4.171 -0.3090 -0.2777 -0.0923
  435LYS    HZ1 5211   4.444  10.518   4.184 -0.4198 -1.5274 -1.7079
  435LYS    HZ2 5212   4.560  10.621   4.133 -0.2725 -0.4595 -0.5189
  435LYS    HZ3 5213   4.569  10.461   4.101 -0.7661 -0.9269  0.3601
  435LYS      C 5214   4.861  10.437   4.784 -0.5108 -0.6542 -0.2945
  435LYS      O 5215   4.788  10.518   4.841  0.0784 -0.5221  0.2665
  436PHE      N 5216   4.902  10.322   4.838  0.1314 -0.1810  0.2282
  436PHE      H 5217   4.953  10.262   4.775 -0.7488  0.1796 -0.8656
  436PHE     CA 5218   4.841  10.275   4.961 -0.2367  0.6926  0.3903
  436PHE     HA 5219   4.792  10.358   5.011  0.3653  1.5272 -0.3823
  436PHE     CB 5220   4.714  10.203   4.917  0.2024  0.2291 -0.1351
  436PHE    HB1 5221   4.660  10.274   4.854  0.2540 -0.2899 -0.7765
  436PHE    HB2 5222   4.665  10.183   5.012  3.1081 -1.6583  1.0945
  436PHE     CG 5223   4.729  10.074   4.840 -0.4004  0.1160 -0.0663
  436PHE    CD1 5224   4.712  10.075   4.701  0.3845  0.1363 -0.1659
  436PHE    HD1 5225   4.676  10.162   4.648  2.2599  0.9114 -0.2345
  436PHE    CE1 5226   4.721   9.956   4.628  0.2888  0.1520 -0.2024
  436PHE    HE1 5227   4.700   9.961   4.522 -1.7172  0.7230  0.1767
  436PHE     CZ 5228   4.758   9.840   4.696  0.9545  0.4880  0.0133
  436PHE     HZ 5229   4.773   9.748   4.641 -0.7151 -0.5001  1.0989
  436PHE    CE2 5230   4.765   9.831   4.836 -0.6689 -0.3046  0.0631
  436PHE    HE2 5231   4.772   9.734   4.882 -1.0440 -0.4929 -0.2698
  436PHE    CD2 5232   4.754   9.952   4.905 -0.7684 -0.0963 -0.3178
  436PHE    HD2 5233   4.753   9.953   5.013  0.6087  1.3237 -0.2780
  436PHE      C 5234   4.937  10.206   5.057 -0.0462  0.3982 -0.0087
  436PHE      O 5235   4.939  10.232   5.177 -0.1141 -0.0557  0.0913
  437ALA      N 5236   5.010  10.104   5.013 -0.8604 -0.0880 -0.2586
  437ALA      H 5237   5.025  10.089   4.914  2.0687 -0.7523  0.1837
  437ALA     CA 5238   5.077  10.012   5.103  0.1689  0.7948 -0.0944
  437ALA     HA 5239   5.008   9.947   5.158  2.1533 -0.4169  1.0720
  437ALA     CB 5240   5.156   9.921   5.009  0.3256  0.9708 -0.1341
  437ALA    HB1 5241   5.181   9.824   5.050  0.0683 -0.0161 -2.1966
  437ALA    HB2 5242   5.093   9.883   4.928 -0.1348  0.8290  0.2804
  437ALA    HB3 5243   5.238   9.977   4.965  1.0854 -0.1845 -0.2229
  437ALA      C 5244   5.169  10.070   5.209  0.7039 -0.2680  0.0390
  437ALA      O 5245   5.180  10.019   5.320  0.2545 -0.5500 -0.0407
  438LYS      N 5246   5.241  10.177   5.175  0.0084  0.0562 -0.4513
  438LYS      H 5247   5.241  10.218   5.083  1.2456 -3.0304 -1.9627
  438LYS     CA 5248   5.342  10.232   5.264 -0.0296 -0.0957 -0.3152
  438LYS     HA 5249   5.408  10.149   5.289 -0.1650  0.3242  1.5571
  438LYS     CB 5250   5.429  10.334   5.192 -0.0350  0.6447  0.7080
  438LYS    HB1 5251   5.468  10.288   5.101 -0.4580 -0.6799  1.1707
  438LYS    HB2 5252   5.519  10.352   5.251  1.6656 -3.1273 -0.4275
  438LYS     CG 5253   5.348  10.456   5.148 -0.4668  0.1456  0.1063
  438LYS    HG1 5254   5.309  10.506   5.236  2.6555 -0.0559  1.7611
  438LYS    HG2 5255   5.266  10.425   5.083 -0.5636  0.0286  0.2825
  438LYS     CD 5256   5.427  10.557   5.065  0.2261  0.2817  0.9146
  438LYS    HD1 5257   5.362  10.643   5.048 -0.4942 -0.2385  1.0050
  438LYS    HD2 5258   5.457  10.516   4.969  1.0526  3.1657 -0.1644
  438LYS     CE 5259   5.545  10.613   5.144  0.8352  0.1648  0.0991
  438LYS    HE1 5260   5.611  10.534   5.179  2.5274  2.0524  1.3460
  438LYS    HE2 5261   5.502  10.666   5.229 -0.7859 -1.0189  0.0633
  438LYS     NZ 5262   5.631  10.701   5.064  0.4808 -0.2665 -0.7683
  438LYS    HZ1 5263   5.702  10.742   5.122 -1.1414  0.3109  0.8794
  438LYS    HZ2 5264   5.666  10.654   4.982 -0.5308 -1.9511 -0.2784
  438LYS    HZ3 5265   5.581  10.778   5.022  1.9408  1.7019  0.9001
  438LYS      C 5266   5.277  10.285   5.391 -0.0754 -0.3231 -0.2433
  438LYS      O 5267   5.348  10.284   5.491  0.3091  0.3906 -0.4996
  439TYR      N 5268   5.151  10.327   5.387  0.1998  0.5352 -0.0550
  439TYR      H 5269   5.100  10.312   5.302 -0.5947 -1.8203  0.7595
  439TYR     CA 5270   5.079  10.390   5.496  0.2812  0.1577  0.2185
  439TYR     HA 5271   5.143  10.464   5.545  0.8157  1.1481 -1.8623
  439TYR     CB 5272   4.968  10.471   5.429  0.2065 -0.2798 -0.1855
  439TYR    HB1 5273   4.898  10.511   5.502  1.0180  0.8363  0.0106
  439TYR    HB2 5274   4.911  10.412   5.357  0.1992  0.2261 -0.5983
  439TYR     CG 5275   5.021  10.589   5.351  0.2019 -0.2293 -0.1105
  439TYR    CD1 5276   5.109  10.683   5.407  0.2797 -0.2685 -0.1695
  439TYR    HD1 5277   5.150  10.667   5.506 -0.4013  0.4835  0.2390
  439TYR    CE1 5278   5.148  10.804   5.348 -0.4303  0.2244  0.3641
  439TYR    HE1 5279   5.213  10.870   5.402 -0.3691  0.5936 -0.1580
  439TYR     CZ 5280   5.091  10.831   5.222 -0.4200  0.5007  0.4213
  439TYR     OH 5281   5.131  10.946   5.159 -0.1928  0.1647 -0.0474
  439TYR     HH 5282   5.105  10.932   5.068  0.4485 -1.5783 -0.0103
  439TYR    CE2 5283   5.011  10.737   5.154  0.4800 -0.1270  0.2234
  439TYR    HE2 5284   4.979  10.775   5.058  1.7729  1.5884  0.4082
  439TYR    CD2 5285   4.983  10.617   5.219  0.6405 -0.4442 -0.2840
  439TYR    HD2 5286   4.923  10.543   5.170 -0.8658  0.4784  0.0971
  439TYR      C 5287   5.029  10.288   5.597 -0.4189  0.5338  0.2595
  439TYR      O 5288   5.047  10.305   5.717 -0.3227 -0.1063  0.3423
  440MET      N 5289   4.976  10.176   5.547  0.1071  0.3029  0.2172
  440MET      H 5290   4.974  10.170   5.446  0.8205 -0.2754  0.2234
  440MET     CA 5291   4.948  10.052   5.617  0.1964  0.2461  0.1540
  440MET     HA 5292   4.878  10.072   5.698  0.2692 -0.6636  0.4475
  440MET     CB 5293   4.888   9.946   5.525  0.1040  0.6958 -0.3114
  440MET    HB1 5294   4.882   9.853   5.581  1.4953 -0.1866 -1.5305
  440MET    HB2 5295   4.955   9.936   5.439 -1.6576  2.0318 -1.9293
  440MET     CG 5296   4.749   9.982   5.473 -0.2333 -0.3003 -0.1262
  440MET    HG1 5297   4.760  10.085   5.438  0.0188  0.2663  1.5129
  440MET    HG2 5298   4.680   9.987   5.557 -2.2187 -1.4349 -1.5980
  440MET     SD 5299   4.672   9.878   5.346 -0.6642  0.0234 -0.1324
  440MET     CE 5300   4.584   9.766   5.457  0.3489 -0.5188  0.1348
  440MET    HE1 5301   4.508   9.816   5.517 -1.6994 -2.0153 -1.1091
  440MET    HE2 5302   4.534   9.689   5.398 -0.2444 -0.6577  0.8076
  440MET    HE3 5303   4.651   9.706   5.519 -1.1579 -1.8307  0.5580
  440MET      C 5304   5.063  10.001   5.702  0.0096  0.2262  0.3944
  440MET      O 5305   5.043   9.985   5.822 -0.3376  0.0379  0.3117
  441PHE      N 5306   5.179   9.983   5.639 -0.4410 -0.6077 -0.2214
  441PHE      H 5307   5.177   9.994   5.539 -2.5826 -0.1471 -0.1808
  441PHE     CA 5308   5.303   9.939   5.700 -0.0500  0.6685 -0.0582
  441PHE     HA 5309   5.278   9.837   5.727 -0.1393  1.2350  2.2044
  441PHE     CB 5310   5.403   9.930   5.585 -0.2510  0.0010 -0.1853
  441PHE    HB1 5311   5.426  10.031   5.549  0.6997  0.2887  1.1714
  441PHE    HB2 5312   5.352   9.870   5.509  0.6393 -0.1204 -0.7030
  441PHE     CG 5313   5.524   9.853   5.629 -0.2466 -0.2744 -0.6716
  441PHE    CD1 5314   5.539   9.713   5.624  0.1527 -0.2572 -0.0876
  441PHE    HD1 5315   5.460   9.650   5.587 -0.6820  0.2640  0.7565
  441PHE    CE1 5316   5.661   9.659   5.668  0.1272 -0.1792  0.0808
  441PHE    HE1 5317   5.672   9.552   5.665 -0.1083 -0.2005 -2.6238
  441PHE     CZ 5318   5.770   9.740   5.703  0.1965 -0.3735  0.3076
  441PHE     HZ 5319   5.863   9.700   5.741 -0.0219 -0.6977  0.5121
  441PHE    CE2 5320   5.755   9.878   5.712 -0.0622 -0.3262 -0.7480
  441PHE    HE2 5321   5.828   9.944   5.757 -0.1956  0.0175 -1.0324
  441PHE    CD2 5322   5.629   9.931   5.679 -0.2467 -0.4968 -0.3204
  441PHE    HD2 5323   5.609  10.035   5.699 -2.5166 -1.1644  1.2577
  441PHE      C 5324   5.344  10.018   5.823 -0.1482  0.2123  0.2683
  441PHE      O 5325   5.384   9.950   5.917  0.6189  0.1564 -0.0950
  442PHE      N 5326   5.330  10.150   5.808 -0.0827  0.1866 -0.0178
  442PHE      H 5327   5.299  10.184   5.718  2.1677 -0.6035 -1.1720
  442PHE     CA 5328   5.360  10.247   5.912  0.3571  0.1629 -0.1213
  442PHE     HA 5329   5.463  10.232   5.945  1.0247  0.3703 -1.9740
  442PHE     CB 5330   5.354  10.384   5.845 -0.2150  0.0707 -0.2620
  442PHE    HB1 5331   5.256  10.405   5.804  0.4879  0.5305 -1.7548
  442PHE    HB2 5332   5.424  10.378   5.762 -0.0500 -1.9287 -0.0390
  442PHE     CG 5333   5.402  10.491   5.941 -0.1584 -0.2204  0.0373
  442PHE    CD1 5334   5.537  10.513   5.966 -0.1929  0.1354 -0.0947
  442PHE    HD1 5335   5.604  10.446   5.916 -1.9581 -1.2346 -0.6944
  442PHE    CE1 5336   5.577  10.609   6.061  0.0027 -0.2577  0.2223
  442PHE    HE1 5337   5.684  10.612   6.077  0.0364  1.5995 -0.1623
  442PHE     CZ 5338   5.482  10.685   6.130  0.0003 -0.0471 -0.0134
  442PHE     HZ 5339   5.523  10.760   6.195  0.8078 -1.5737  1.3040
  442PHE    CE2 5340   5.348  10.675   6.091  0.0609  0.1021 -0.2649
  442PHE    HE2 5341   5.271  10.740   6.132 -0.1063  0.6339 -1.3996
  442PHE    CD2 5342   5.310  10.583   5.993 -0.0300  0.0106 -0.1436
  442PHE    HD2 5343   5.206  10.583   5.963 -0.1263  1.7471  0.1096
  442PHE      C 5344   5.273  10.234   6.036  0.6694  0.4667  0.1333
  442PHE      O 5345   5.318  10.227   6.150 -0.0936 -0.4487  0.3932
  443LEU      N 5346   5.141  10.224   6.017  0.6857 -0.1418  0.3128
  443LEU      H 5347   5.105  10.234   5.923 -0.4846 -2.7271  0.4101
  443LEU     CA 5348   5.043  10.202   6.121  0.2130  0.5776  0.0324
  443LEU     HA 5349   5.044  10.288   6.188  0.2986 -0.3509  1.2723
  443LEU     CB 5350   4.906  10.210   6.054  0.3898  0.1268 -0.3931
  443LEU    HB1 5351   4.836  10.142   6.101  0.3092 -1.4287 -2.6045
  443LEU    HB2 5352   4.907  10.169   5.953 -0.3459 -4.9383  1.4079
  443LEU     CG 5353   4.830  10.343   6.058  0.1605 -0.0176  0.2044
  443LEU     HG 5354   4.747  10.339   5.987  0.4347  0.4722 -0.1496
  443LEU    CD1 5355   4.764  10.363   6.194  0.1989  0.4011  0.1630
  443LEU   HD11 5356   4.834  10.374   6.277  0.6472  2.2366 -0.4049
  443LEU   HD12 5357   4.710  10.457   6.196 -0.7766 -0.1680  1.7171
  443LEU   HD13 5358   4.692  10.288   6.227 -1.1538  1.5205 -0.1728
  443LEU    CD2 5359   4.912  10.467   6.023  0.2551 -0.1309  0.0187
  443LEU   HD21 5360   5.000  10.480   6.085  0.8102 -0.6941 -0.6323
  443LEU   HD22 5361   4.949  10.464   5.920  0.2861 -0.3372  0.0366
  443LEU   HD23 5362   4.852  10.558   6.021 -1.3969 -1.1778 -0.8967
  443LEU      C 5363   5.069  10.075   6.201 -0.0925  0.4160 -0.1234
  443LEU      O 5364   5.077  10.083   6.323 -0.0952 -0.0941 -0.0868
  444SER      N 5365   5.091   9.960   6.135 -0.7354  0.1253  0.1523
  444SER      H 5366   5.076   9.964   6.036 -0.2824  0.9439  0.0959
  444SER     CA 5367   5.135   9.836   6.195 -0.0892  0.2848  0.0183
  444SER     HA 5368   5.065   9.793   6.266 -1.2422  0.1176 -1.1721
  444SER     CB 5369   5.156   9.740   6.078 -0.0928  0.3178 -0.0101
  444SER    HB1 5370   5.251   9.769   6.032  0.6617  0.6720  1.7098
  444SER    HB2 5371   5.078   9.746   6.002  0.5084 -2.7513 -1.0095
  444SER     OG 5372   5.163   9.610   6.132  0.0996 -0.0618 -0.9243
  444SER     HG 5373   5.243   9.595   6.182 -1.9969 -2.3194  2.1648
  444SER      C 5374   5.265   9.857   6.271 -0.1137  0.3369  0.0456
  444SER      O 5375   5.265   9.821   6.389  0.0795  0.6149  0.1333
  445PHE      N 5376   5.369   9.921   6.216 -0.0398  0.2699  0.1040
  445PHE      H 5377   5.376   9.916   6.116  1.4121  2.1256  0.0655
  445PHE     CA 5378   5.485   9.960   6.293  0.2682 -0.4040 -0.0214
  445PHE     HA 5379   5.526   9.870   6.339  0.5086 -0.7047 -0.7935
  445PHE     CB 5380   5.587  10.029   6.202  0.1279 -0.3048 -0.1032
  445PHE    HB1 5381   5.546  10.110   6.142  1.8455  0.3511 -0.4487
  445PHE    HB2 5382   5.619   9.948   6.136  0.4858  0.1937 -0.5537
  445PHE     CG 5383   5.704  10.087   6.278  0.0808  0.2441 -0.4422
  445PHE    CD1 5384   5.812  10.007   6.317 -0.2940  0.0982  0.3272
  445PHE    HD1 5385   5.800   9.902   6.298 -1.9494  0.0503  1.4489
  445PHE    CE1 5386   5.929  10.063   6.369 -0.0462 -0.3679  0.2791
  445PHE    HE1 5387   6.014   9.998   6.384 -1.0589 -2.0872 -1.1078
  445PHE     CZ 5388   5.937  10.201   6.396 -0.1125 -0.3770  0.3475
  445PHE     HZ 5389   6.026  10.246   6.436  0.4037 -0.1246 -1.0235
  445PHE    CE2 5390   5.831  10.282   6.353  0.4263 -0.1382 -0.5659
  445PHE    HE2 5391   5.830  10.389   6.368  2.4707 -0.5196  3.9224
  445PHE    CD2 5392   5.713  10.224   6.304  0.0024  0.1475  0.1066
  445PHE    HD2 5393   5.624  10.285   6.297  0.5425  0.8879 -0.4381
  445PHE      C 5394   5.452  10.032   6.422  0.0517 -0.1636 -0.2100
  445PHE      O 5395   5.477   9.981   6.532  0.3563  0.3967 -0.0145
  446CYS      N 5396   5.389  10.149   6.414 -0.3107 -0.3583 -0.2191
  446CYS      H 5397   5.367  10.188   6.323 -4.2802 -2.6651 -0.4912
  446CYS     CA 5398   5.348  10.238   6.520 -0.1365 -0.2946 -0.2054
  446CYS     HA 5399   5.440  10.272   6.568 -0.5185  0.9045 -0.2717
  446CYS     CB 5400   5.273  10.357   6.461  0.0607  0.0285  0.1915
  446CYS    HB1 5401   5.227  10.407   6.547  1.2969 -0.7205  1.3200
  446CYS    HB2 5402   5.193  10.322   6.396 -0.9477 -0.0112  1.4187
  446CYS     SG 5403   5.383  10.473   6.376 -0.1779  0.2586  0.1963
  446CYS     HG 5404   5.395  10.397   6.267 -1.6587 -0.6358  0.6278
  446CYS      C 5405   5.265  10.166   6.626 -0.0178  0.0600  0.1336
  446CYS      O 5406   5.289  10.190   6.744  0.3661  0.1566  0.0363
  447PHE      N 5407   5.159  10.092   6.594 -0.2711  0.4577  0.0424
  447PHE      H 5408   5.125  10.105   6.500 -0.1701  1.4224  0.1297
  447PHE     CA 5409   5.085  10.004   6.682  0.0452  0.1200 -0.0259
  447PHE     HA 5410   5.064  10.068   6.768 -0.0973  0.3532 -0.2336
  447PHE     CB 5411   4.951   9.957   6.625 -0.1587 -0.0026  0.5446
  447PHE    HB1 5412   4.898   9.887   6.690 -2.9193  0.3935 -1.1163
  447PHE    HB2 5413   4.974   9.888   6.545  1.4200  1.6684 -0.5270
  447PHE     CG 5414   4.846  10.059   6.587 -0.0762 -0.0375  0.2189
  447PHE    CD1 5415   4.853  10.193   6.630 -0.4459 -0.2003  0.8061
  447PHE    HD1 5416   4.923  10.227   6.705 -2.3078  0.7994  2.1685
  447PHE    CE1 5417   4.761  10.287   6.583  0.0557 -0.1540 -0.1227
  447PHE    HE1 5418   4.762  10.388   6.622  0.8596  0.0202 -0.5746
  447PHE     CZ 5419   4.660  10.251   6.494  0.0426 -0.0159 -0.1645
  447PHE     HZ 5420   4.596  10.328   6.452 -0.7448  0.2951  1.5417
  447PHE    CE2 5421   4.650  10.117   6.453 -0.2959 -0.1161  0.2386
  447PHE    HE2 5422   4.571  10.091   6.384  1.4395 -3.5253 -0.6396
  447PHE    CD2 5423   4.743  10.024   6.499  0.2211  0.1689 -0.2153
  447PHE    HD2 5424   4.740   9.920   6.469  0.6160  0.1706 -0.2752
  447PHE      C 5425   5.166   9.896   6.752  0.2430  0.2393 -0.0725
  447PHE      O 5426   5.147   9.871   6.870  0.1038  0.3316 -0.0750
  448TYR      N 5427   5.251   9.820   6.682  0.7072  0.5666  0.1286
  448TYR      H 5428   5.258   9.848   6.585 -0.1056 -1.0936 -0.4527
  448TYR     CA 5429   5.336   9.715   6.734 -0.2138 -0.2620 -0.0016
  448TYR     HA 5430   5.270   9.660   6.801  1.4140 -0.4813  1.4997
  448TYR     CB 5431   5.380   9.622   6.621 -0.3354 -0.2819 -0.0316
  448TYR    HB1 5432   5.446   9.670   6.549 -0.2406 -2.2157 -1.2956
  448TYR    HB2 5433   5.290   9.598   6.564  0.7349 -0.9948 -1.4842
  448TYR     CG 5434   5.454   9.502   6.674  0.2816 -0.0876 -0.4480
  448TYR    CD1 5435   5.384   9.394   6.729  0.4586  0.3237  0.6301
  448TYR    HD1 5436   5.276   9.403   6.725  0.6108  2.9910  0.9941
  448TYR    CE1 5437   5.448   9.279   6.776  0.4268 -0.1538 -0.4673
  448TYR    HE1 5438   5.391   9.197   6.819  0.2256  0.2163 -0.0254
  448TYR     CZ 5439   5.588   9.283   6.782  0.3887  0.2846  0.1460
  448TYR     OH 5440   5.652   9.178   6.841  0.1046  0.2007  0.3065
  448TYR     HH 5441   5.746   9.191   6.859  0.1955 -3.6876  4.2134
  448TYR    CE2 5442   5.659   9.389   6.722  0.4645  0.2749  0.2186
  448TYR    HE2 5443   5.766   9.377   6.719  0.3384 -1.0301  0.4449
  448TYR    CD2 5444   5.594   9.504   6.674  0.2843  0.2522  0.4069
  448TYR    HD2 5445   5.656   9.577   6.624  2.3282 -1.2034  0.6666
  448TYR      C 5446   5.446   9.764   6.828 -0.0718 -0.0870 -0.2593
  448TYR      O 5447   5.468   9.710   6.936 -0.1546  0.0547 -0.1705
  449PHE      N 5448   5.495   9.885   6.802  0.0636 -0.1493 -0.2983
  449PHE      H 5449   5.478   9.918   6.707  0.1779  0.0136 -0.2623
  449PHE     CA 5450   5.578   9.964   6.890 -0.4266 -0.1052  0.1290
  449PHE     HA 5451   5.664   9.901   6.915 -0.6716 -0.0493  1.1705
  449PHE     CB 5452   5.631  10.080   6.807 -0.3593 -0.3739 -0.2074
  449PHE    HB1 5453   5.553  10.142   6.763 -0.0941  0.7934  0.8993
  449PHE    HB2 5454   5.686  10.037   6.723  0.6449 -1.7493  1.1073
  449PHE     CG 5455   5.734  10.163   6.881 -0.4963 -0.2601 -0.1466
  449PHE    CD1 5456   5.861  10.117   6.918 -0.1272 -0.1143 -1.1958
  449PHE    HD1 5457   5.886  10.012   6.917 -2.3190 -0.7668 -3.9791
  449PHE    CE1 5458   5.945  10.209   6.982 -0.5606 -0.6171  0.1296
  449PHE    HE1 5459   6.044  10.185   7.019 -0.5949 -1.2881 -0.1916
  449PHE     CZ 5460   5.911  10.343   6.997 -0.0368 -0.4005 -0.5251
  449PHE     HZ 5461   5.982  10.413   7.038 -1.4903  0.7481  0.1171
  449PHE    CE2 5462   5.786  10.389   6.952  0.0423  0.1656 -0.1765
  449PHE    HE2 5463   5.753  10.489   6.977  1.5002  0.3339  1.3357
  449PHE    CD2 5464   5.699  10.299   6.890  0.0507 -0.1446  0.2553
  449PHE    HD2 5465   5.606  10.339   6.854  0.2031 -0.9963 -1.1701
  449PHE      C 5466   5.503  10.000   7.017 -0.1867 -0.4087  0.3598
  449PHE      O 5467   5.549   9.958   7.123  0.5829 -0.5835 -0.0380
  450PHE      N 5468   5.384  10.061   7.018 -0.0762 -0.1870 -0.0041
  450PHE      H 5469   5.349  10.085   6.927 -1.1177 -0.8000  0.2196
  450PHE     CA 5470   5.308  10.110   7.132 -0.1030 -0.0155 -0.0948
  450PHE     HA 5471   5.373  10.175   7.190 -0.5704  0.5227 -0.1621
  450PHE     CB 5472   5.190  10.186   7.074  0.2037  0.0828 -0.5965
  450PHE    HB1 5473   5.133  10.120   7.008  1.0272 -0.5152 -0.7295
  450PHE    HB2 5474   5.233  10.268   7.016  1.7016  0.9724  1.6665
  450PHE     CG 5475   5.115  10.251   7.188  0.4200  0.3835 -0.6240
  450PHE    CD1 5476   5.179  10.331   7.283  0.0392  0.3081 -0.3014
  450PHE    HD1 5477   5.285  10.351   7.270  0.2124 -1.4356 -2.0221
  450PHE    CE1 5478   5.097  10.391   7.379  0.1491  0.2222 -0.1527
  450PHE    HE1 5479   5.139  10.457   7.454  0.2059  0.2479 -0.2073
  450PHE     CZ 5480   4.958  10.371   7.382  0.1754  0.0145 -0.2949
  450PHE     HZ 5481   4.894  10.417   7.456  0.7713 -0.4062  0.5085
  450PHE    CE2 5482   4.899  10.289   7.286 -0.2188  0.1679 -0.1854
  450PHE    HE2 5483   4.795  10.260   7.282 -0.1711 -0.4550  2.0705
  450PHE    CD2 5484   4.977  10.228   7.186  0.5187 -0.3827  0.7131
  450PHE    HD2 5485   4.931  10.161   7.115  1.3979  0.2874 -0.5224
  450PHE      C 5486   5.261   9.993   7.217  0.3147  0.0778  0.2678
  450PHE      O 5487   5.266  10.000   7.340 -0.6515  0.0859  0.3130
  451TYR      N 5488   5.215   9.883   7.155 -0.5736  0.3505  0.4305
  451TYR      H 5489   5.191   9.889   7.057  0.3505 -1.5304  0.0364
  451TYR     CA 5490   5.197   9.749   7.205 -0.2423  0.0364 -0.2742
  451TYR     HA 5491   5.103   9.743   7.261  0.4076 -0.3065  0.8308
  451TYR     CB 5492   5.167   9.647   7.096  0.1202  0.0992 -0.4322
  451TYR    HB1 5493   5.250   9.648   7.025  2.3113  1.9676  1.9466
  451TYR    HB2 5494   5.071   9.671   7.052  0.1458  0.3271 -0.3638
  451TYR     CG 5495   5.164   9.503   7.140 -0.3675  0.1395 -0.3281
  451TYR    CD1 5496   5.046   9.456   7.198  0.0577  0.0013  0.4391
  451TYR    HD1 5497   4.964   9.522   7.222 -0.0540 -0.2221  0.6872
  451TYR    CE1 5498   5.027   9.321   7.233  0.1048 -0.0087  0.4261
  451TYR    HE1 5499   4.937   9.277   7.273  2.3435 -2.8346  2.7515
  451TYR     CZ 5500   5.131   9.233   7.201 -0.2077  0.0088 -0.6815
  451TYR     OH 5501   5.110   9.102   7.232  0.0158  0.0739 -0.2436
  451TYR     HH 5502   5.182   9.049   7.198 -2.0156 -3.4546  0.3963
  451TYR    CE2 5503   5.247   9.279   7.136  0.0916 -0.1633 -0.2791
  451TYR    HE2 5504   5.323   9.207   7.108 -0.2322 -0.6767  0.1371
  451TYR    CD2 5505   5.266   9.414   7.104  0.0354  0.1123  0.8085
  451TYR    HD2 5506   5.358   9.444   7.055  0.8043  2.3057  3.3694
  451TYR      C 5507   5.310   9.703   7.297 -0.4101  0.4577  0.1457
  451TYR      O 5508   5.277   9.684   7.414 -0.5305  0.1347  0.0589
  452ASN      N 5509   5.437   9.690   7.259 -0.5118  0.0069 -0.0353
  452ASN      H 5510   5.458   9.728   7.167  1.0394 -0.1459  0.2142
  452ASN     CA 5511   5.551   9.649   7.340 -0.4305  0.0787 -0.1127
  452ASN     HA 5512   5.533   9.552   7.386  1.5013 -0.0977  0.3333
  452ASN     CB 5513   5.668   9.622   7.245 -0.5400 -0.0161 -0.2209
  452ASN    HB1 5514   5.759   9.609   7.303 -0.7744  2.1251  0.7166
  452ASN    HB2 5515   5.681   9.703   7.174 -2.8124  0.3670 -0.2957
  452ASN     CG 5516   5.646   9.495   7.164 -0.5592  0.0925 -0.3861
  452ASN    OD1 5517   5.640   9.390   7.227  0.4160 -0.0860 -0.5693
  452ASN    ND2 5518   5.633   9.497   7.031  0.0388 -0.5903 -0.4591
  452ASN   HD21 5519   5.612   9.582   6.982 -0.4461 -0.7174 -0.4731
  452ASN   HD22 5520   5.624   9.408   6.984  0.2452 -1.4928  1.1202
  452ASN      C 5521   5.587   9.749   7.449 -0.2466  0.4308 -0.4939
  452ASN      O 5522   5.592   9.704   7.563  0.0411  0.2533 -0.5769
  453ILE      N 5523   5.594   9.877   7.413 -0.0603  0.4047 -0.5500
  453ILE      H 5524   5.574   9.908   7.319  0.1351  1.4265 -0.2697
  453ILE     CA 5525   5.604   9.980   7.515 -0.3267 -0.1194  0.0093
  453ILE     HA 5526   5.706   9.975   7.555  0.1110  3.4129 -0.3241
  453ILE     CB 5527   5.584  10.118   7.454 -0.0926 -0.0752  0.0293
  453ILE     HB 5528   5.494  10.120   7.392  0.6436  0.2010 -1.0505
  453ILE    CG2 5529   5.563  10.226   7.561  0.1841 -0.0906  0.1010
  453ILE   HG21 5530   5.556  10.322   7.511 -0.0608 -0.9150 -1.5407
  453ILE   HG22 5531   5.473  10.204   7.617 -0.7776 -0.1022 -1.3778
  453ILE   HG23 5532   5.644  10.223   7.634 -0.7345  1.0513  1.2126
  453ILE    CG1 5533   5.706  10.147   7.367 -0.0546  0.1874  0.1678
  453ILE   HG11 5534   5.735  10.065   7.301  0.0446  0.1015  0.3205
  453ILE   HG12 5535   5.791  10.169   7.430 -0.0706  1.9281 -0.3771
  453ILE     CD 5536   5.694  10.269   7.276 -0.3677  0.1359  0.1354
  453ILE    HD1 5537   5.625  10.246   7.196  0.6052 -1.4706 -0.2826
  453ILE    HD2 5538   5.655  10.346   7.343  0.1457 -0.9066  1.6833
  453ILE    HD3 5539   5.790  10.302   7.237 -1.1209  2.4133  0.0466
  453ILE      C 5540   5.505   9.960   7.628 -0.3882  0.1441  0.0018
  453ILE      O 5541   5.554   9.965   7.741  0.5812  0.1753 -0.4083
  454THR      N 5542   5.373   9.954   7.609 -0.3354 -0.5173 -0.1718
  454THR      H 5543   5.339   9.996   7.524  0.3963 -1.1355 -0.7867
  454THR     CA 5544   5.272   9.930   7.710 -0.3033  0.5702  0.1272
  454THR     HA 5545   5.267  10.011   7.784 -2.0811 -0.2899  0.9971
  454THR     CB 5546   5.132   9.925   7.650 -0.3052 -0.3052  0.2014
  454THR     HB 5547   5.129   9.839   7.582  0.3746 -1.0801  1.1157
  454THR    CG2 5548   5.014   9.911   7.746 -0.6536  0.3046 -0.1367
  454THR   HG21 5549   5.016   9.804   7.767 -0.4321  0.6140  1.5225
  454THR   HG22 5550   5.038   9.968   7.836  1.2260  0.4773 -0.6908
  454THR   HG23 5551   4.915   9.942   7.715 -0.5756  0.6923 -0.0037
  454THR    OG1 5552   5.105  10.044   7.581  0.2217 -0.5759 -0.4856
  454THR    HG1 5553   5.149  10.043   7.495  1.6179  0.7968  0.1734
  454THR      C 5554   5.306   9.804   7.789 -0.1290  0.3693 -0.2695
  454THR      O 5555   5.315   9.813   7.911 -0.6836 -0.0196 -0.1972
  455LEU      N 5556   5.321   9.689   7.723  0.1755  0.3645 -0.1932
  455LEU      H 5557   5.314   9.691   7.623  0.2911 -1.4691 -0.2746
  455LEU     CA 5558   5.347   9.558   7.780  0.1469  0.2565 -0.4319
  455LEU     HA 5559   5.260   9.543   7.844  0.4887  1.7637  0.4185
  455LEU     CB 5560   5.360   9.457   7.665 -0.0978 -0.0696 -0.1768
  455LEU    HB1 5561   5.428   9.497   7.590  2.0080 -0.7579  1.2408
  455LEU    HB2 5562   5.267   9.462   7.608  0.2527  1.1232 -0.6856
  455LEU     CG 5563   5.399   9.313   7.696 -0.2303 -0.0764 -0.0450
  455LEU     HG 5564   5.501   9.314   7.734  0.2152 -1.8036 -1.0741
  455LEU    CD1 5565   5.309   9.244   7.798  0.0527  0.6458  0.7095
  455LEU   HD11 5566   5.308   9.306   7.887  0.0261  1.3916  0.1962
  455LEU   HD12 5567   5.208   9.240   7.757  0.8135 -1.7515 -1.1671
  455LEU   HD13 5568   5.343   9.143   7.822  2.1285  1.3305  0.8613
  455LEU    CD2 5569   5.394   9.211   7.583 -0.2577  0.0890 -0.1935
  455LEU   HD21 5570   5.299   9.208   7.530 -0.3100 -2.1156 -0.0538
  455LEU   HD22 5571   5.476   9.239   7.516 -0.9234  0.1560 -0.9974
  455LEU   HD23 5572   5.424   9.109   7.607  0.6482  0.7775  1.7555
  455LEU      C 5573   5.471   9.563   7.867 -0.0865  0.1940 -0.0945
  455LEU      O 5574   5.470   9.493   7.968 -0.1390 -0.0358 -0.2526
  456THR      N 5575   5.579   9.629   7.826  0.0087 -0.0293 -0.2007
  456THR      H 5576   5.566   9.681   7.740 -0.7592  0.9601  0.5021
  456THR     CA 5577   5.702   9.650   7.899  0.1060  0.1008 -0.3994
  456THR     HA 5578   5.744   9.556   7.937 -1.2481 -1.2937 -2.1695
  456THR     CB 5579   5.805   9.712   7.805 -0.2812  0.7299 -0.4073
  456THR     HB 5580   5.769   9.801   7.754 -1.2657  0.0166 -0.9872
  456THR    CG2 5581   5.948   9.736   7.853 -0.4106  0.2333  0.2325
  456THR   HG21 5582   6.004   9.643   7.861 -0.0625  0.6031  3.0528
  456THR   HG22 5583   6.001   9.804   7.787 -2.0848 -0.7213 -2.2596
  456THR   HG23 5584   5.947   9.772   7.956 -0.1930  1.3470 -0.1486
  456THR    OG1 5585   5.815   9.630   7.691  0.1043 -0.2020  0.2850
  456THR    HG1 5586   5.737   9.653   7.640  0.2444  0.8247  0.5158
  456THR      C 5587   5.676   9.730   8.026  0.6249  0.1951 -0.3510
  456THR      O 5588   5.723   9.687   8.131  0.0527 -0.1630 -0.2385
  457LEU      N 5589   5.601   9.840   8.017  0.2409 -0.0624 -0.2849
  457LEU      H 5590   5.562   9.866   7.928 -1.6584 -2.5329 -0.2681
  457LEU     CA 5591   5.582   9.925   8.133  0.1850 -0.2085 -0.1869
  457LEU     HA 5592   5.680   9.951   8.172 -0.4186  2.5773 -0.3494
  457LEU     CB 5593   5.512  10.057   8.102  0.0305 -0.1507  0.3812
  457LEU    HB1 5594   5.473  10.100   8.194 -0.8368 -0.1729  0.0318
  457LEU    HB2 5595   5.426  10.028   8.041 -0.4931 -0.8016  1.3921
  457LEU     CG 5596   5.599  10.157   8.026 -0.1398 -0.5913 -0.4071
  457LEU     HG 5597   5.645  10.117   7.936  3.6166  0.2151  1.0035
  457LEU    CD1 5598   5.514  10.275   7.979  0.1173 -0.0687  0.4256
  457LEU   HD11 5599   5.570  10.337   7.908 -1.2785 -0.3259 -0.9502
  457LEU   HD12 5600   5.425  10.243   7.925  0.1316  0.4413  0.0917
  457LEU   HD13 5601   5.484  10.337   8.063  0.9152  1.2690 -0.2447
  457LEU    CD2 5602   5.703  10.224   8.114 -0.1320  0.0354 -0.8846
  457LEU   HD21 5603   5.769  10.279   8.047 -0.8218  1.4297 -0.4621
  457LEU   HD22 5604   5.665  10.296   8.186 -1.5134  0.2888 -1.8276
  457LEU   HD23 5605   5.763  10.147   8.164  1.2228  3.4929  3.5092
  457LEU      C 5606   5.507   9.848   8.242  0.6393 -0.8496 -0.3218
  457LEU      O 5607   5.555   9.846   8.355  0.5909 -0.2006 -0.2876
  458VAL      N 5608   5.389   9.796   8.208 -0.0982  0.5027  0.0829
  458VAL      H 5609   5.362   9.807   8.111  0.3565 -0.4780 -0.1681
  458VAL     CA 5610   5.302   9.712   8.288  0.1758 -0.1919 -0.3338
  458VAL     HA 5611   5.262   9.775   8.367  1.8446  1.0619 -0.4273
  458VAL     CB 5612   5.182   9.663   8.206  0.0834 -0.4925 -0.0210
  458VAL     HB 5613   5.216   9.629   8.109  0.5908 -1.6264  0.5348
  458VAL    CG1 5614   5.098   9.547   8.259 -0.1584 -0.1619  0.3281
  458VAL   HG11 5615   5.028   9.516   8.181  1.3923 -0.0571 -1.1676
  458VAL   HG12 5616   5.161   9.459   8.264  1.5354  0.7594 -2.2567
  458VAL   HG13 5617   5.038   9.565   8.348 -1.3687 -2.3909  0.0345
  458VAL    CG2 5618   5.085   9.780   8.191  0.4191 -0.2510 -0.3114
  458VAL   HG21 5619   5.064   9.813   8.293  1.2657 -2.2770  0.5813
  458VAL   HG22 5620   5.131   9.863   8.137  0.1553  1.3058  1.7446
  458VAL   HG23 5621   4.989   9.757   8.145 -0.9513  0.9655  1.7780
  458VAL      C 5622   5.375   9.594   8.350  0.9622  0.8091  0.6752
  458VAL      O 5623   5.342   9.565   8.465 -0.4006 -0.1820  0.0539
  459SER      N 5624   5.480   9.542   8.287  0.1935 -0.2534  0.2519
  459SER      H 5625   5.494   9.567   8.190  1.0630 -0.0790  0.4144
  459SER     CA 5626   5.545   9.427   8.347 -0.2462 -0.5656  0.1393
  459SER     HA 5627   5.469   9.368   8.398 -1.9637  1.5265  0.1239
  459SER     CB 5628   5.599   9.339   8.235 -0.0911  0.2683 -0.4585
  459SER    HB1 5629   5.649   9.248   8.271  0.2429  0.9623  0.9007
  459SER    HB2 5630   5.671   9.388   8.170  1.2549 -0.4607  0.4070
  459SER     OG 5631   5.496   9.283   8.158 -0.4391 -0.1848  0.3176
  459SER     HG 5632   5.476   9.342   8.084 -1.9495 -1.6084 -0.4804
  459SER      C 5633   5.669   9.450   8.433 -0.1842  0.0925 -0.1177
  459SER      O 5634   5.689   9.374   8.527 -0.7520  0.2094  0.1069
  460TYR      N 5635   5.743   9.557   8.404  0.4071 -0.5115 -0.8711
  460TYR      H 5636   5.727   9.612   8.320  1.8108  2.3662  0.6081
  460TYR     CA 5637   5.844   9.614   8.490 -0.3895 -0.1960 -0.1284
  460TYR     HA 5638   5.911   9.533   8.519  0.8056  0.3963 -1.1144
  460TYR     CB 5639   5.929   9.710   8.407 -0.2305 -0.1244  0.1150
  460TYR    HB1 5640   5.866   9.795   8.383  0.4700  0.1451 -0.8504
  460TYR    HB2 5641   5.969   9.664   8.317  2.4615 -0.9850  1.6320
  460TYR     CG 5642   6.045   9.765   8.487 -0.2067  0.1522 -0.1062
  460TYR    CD1 5643   6.156   9.681   8.499 -0.2347  0.0821 -0.3435
  460TYR    HD1 5644   6.145   9.579   8.464 -1.7169  0.9578 -2.6489
  460TYR    CE1 5645   6.267   9.719   8.575 -0.5349 -0.5023  0.4013
  460TYR    HE1 5646   6.349   9.659   8.611  0.0362  1.6091  2.8989
  460TYR     CZ 5647   6.276   9.851   8.623 -0.0710 -0.3431 -0.1112
  460TYR     OH 5648   6.383   9.893   8.697 -0.0215 -0.0691 -0.3398
  460TYR     HH 5649   6.343   9.956   8.758 -0.3900  0.8111 -1.4469
  460TYR    CE2 5650   6.163   9.935   8.613  0.4473  0.3508 -0.2505
  460TYR    HE2 5651   6.178  10.032   8.657  2.3591 -0.1272  0.2464
  460TYR    CD2 5652   6.048   9.892   8.546  0.2623 -0.0479  0.3071
  460TYR    HD2 5653   5.962   9.957   8.542 -1.3960 -2.1497 -2.4515
  460TYR      C 5654   5.789   9.679   8.616  0.0436 -0.2434  0.0885
  460TYR      O 5655   5.828   9.636   8.724  0.0096  0.5173  0.4091
  461TYR      N 5656   5.694   9.773   8.607  0.0224 -0.2709  0.0261
  461TYR      H 5657   5.685   9.808   8.513  0.2637 -1.4763 -0.4627
  461TYR     CA 5658   5.633   9.834   8.723 -0.3937  0.0081 -0.3341
  461TYR     HA 5659   5.703   9.835   8.807  0.5563  1.4006 -1.1078
  461TYR     CB 5660   5.590   9.977   8.693  0.1600  0.0988 -0.7042
  461TYR    HB1 5661   5.549  10.011   8.788 -1.0183 -0.8133 -0.8617
  461TYR    HB2 5662   5.506   9.976   8.623 -0.7516 -0.9175  0.3504
  461TYR     CG 5663   5.702  10.070   8.655  0.2994  0.1489 -0.1731
  461TYR    CD1 5664   5.799  10.115   8.746  0.1795  0.1556 -0.0499
  461TYR    HD1 5665   5.782  10.078   8.846 -1.2044 -0.4257 -0.4716
  461TYR    CE1 5666   5.902  10.202   8.708  0.3777 -0.0689 -0.0246
  461TYR    HE1 5667   5.977  10.237   8.776 -0.5168  0.3730  0.7534
  461TYR     CZ 5668   5.915  10.231   8.571  0.0449 -0.3588 -0.1207
  461TYR     OH 5669   6.018  10.314   8.536 -0.0162 -0.3934 -0.3902
  461TYR     HH 5670   6.015  10.329   8.442  0.3322  1.5460 -0.1291
  461TYR    CE2 5671   5.818  10.190   8.477  0.0501 -0.0621 -0.2595
  461TYR    HE2 5672   5.829  10.217   8.373  1.4364 -1.2893 -0.4605
  461TYR    CD2 5673   5.710  10.113   8.522  0.0883 -0.1268 -0.2765
  461TYR    HD2 5674   5.636  10.077   8.452 -0.3681 -1.4591  0.8569
  461TYR      C 5675   5.510   9.755   8.767 -0.2355 -0.0734 -0.0343
  461TYR      O 5676   5.404   9.812   8.789 -0.2317  0.3210 -1.0169
  462ARG      N 5677   5.526   9.623   8.781 -0.0299 -0.0042  0.4245
  462ARG      H 5678   5.619   9.587   8.764 -0.0637  0.4348 -0.8310
  462ARG     CA 5679   5.432   9.538   8.851  0.0600 -0.2660  0.2318
  462ARG     HA 5680   5.330   9.569   8.827 -1.0404 -0.4793  3.9758
  462ARG     CB 5681   5.436   9.393   8.804 -0.6627 -0.2866  0.2234
  462ARG    HB1 5682   5.432   9.396   8.695  0.5932  1.0928  0.1926
  462ARG    HB2 5683   5.355   9.334   8.847 -1.2871 -1.7669 -2.7231
  462ARG     CG 5684   5.562   9.318   8.845 -0.2058  0.0558 -0.5157
  462ARG    HG1 5685   5.570   9.331   8.953  2.7679 -2.4604 -0.3111
  462ARG    HG2 5686   5.648   9.355   8.790  0.5944 -3.3458 -1.7668
  462ARG     CD 5687   5.544   9.168   8.825  0.6159 -0.0183 -0.7211
  462ARG    HD1 5688   5.556   9.155   8.717  0.6898 -0.4089 -0.6671
  462ARG    HD2 5689   5.441   9.142   8.850  0.2160  2.1946  0.2314
  462ARG     NE 5690   5.643   9.086   8.894 -0.2249 -0.3166  0.1530
  462ARG     HE 5691   5.739   9.081   8.864 -0.2121  0.8682 -0.0246
  462ARG     CZ 5692   5.618   9.013   9.004 -0.3886 -0.8634 -0.2443
  462ARG    NH1 5693   5.502   9.011   9.070 -0.2313 -0.4757  0.0451
  462ARG   HH11 5694   5.439   9.090   9.065 -1.1519 -1.1114  1.1012
  462ARG   HH12 5695   5.490   8.936   9.137 -1.2060  0.0382  0.4767
  462ARG    NH2 5696   5.714   8.938   9.061  0.4101 -0.0993 -0.5623
  462ARG   HH21 5697   5.810   8.937   9.031  1.0536  3.2684  0.9563
  462ARG   HH22 5698   5.685   8.881   9.138  0.2563 -1.8248 -1.8331
  462ARG      C 5699   5.455   9.560   9.000  0.0418  0.5665  0.1168
  462ARG      O 5700   5.568   9.588   9.040  0.5595 -0.9226 -0.2440
  463PRO      N 5701   5.350   9.529   9.076  0.2410  0.1745  0.2343
  463PRO     CD 5702   5.215   9.577   9.058  0.4564  0.7090  0.0359
  463PRO    HD1 5703   5.159   9.500   9.005 -1.3176  0.5820  1.9590
  463PRO    HD2 5704   5.215   9.672   9.004 -0.9948  1.8597  1.9213
  463PRO     CG 5705   5.154   9.597   9.196  0.2603  0.0974  0.0403
  463PRO    HG1 5706   5.045   9.586   9.191  0.1429  1.2874 -0.5442
  463PRO    HG2 5707   5.185   9.693   9.237 -1.3108 -0.3118  2.3513
  463PRO     CB 5708   5.219   9.483   9.274  0.4334  0.4940  0.4823
  463PRO    HB1 5709   5.176   9.388   9.242  2.0666  0.2564 -1.1780
  463PRO    HB2 5710   5.214   9.496   9.382 -0.0337 -2.7889  0.9657
  463PRO     CA 5711   5.360   9.493   9.216  0.3557  0.3015  0.2593
  463PRO     HA 5712   5.411   9.566   9.279  0.0224 -0.2629  1.2146
  463PRO      C 5713   5.427   9.356   9.220  0.2359  0.2211 -0.3504
  463PRO      O 5714   5.395   9.265   9.144 -0.1783  0.2226 -0.1774
  464ARG      N 5715   5.537   9.355   9.296 -0.1730 -0.1013  0.2503
  464ARG      H 5716   5.575   9.440   9.334 -0.8912  0.6267 -0.6059
  464ARG     CA 5717   5.621   9.241   9.326 -0.0394 -0.1061 -0.1380
  464ARG     HA 5718   5.594   9.161   9.257  0.7037 -0.0194 -0.5400
  464ARG     CB 5719   5.764   9.286   9.297  0.1901 -1.0317 -0.4618
  464ARG    HB1 5720   5.819   9.196   9.323 -1.6656 -3.2615 -3.4348
  464ARG    HB2 5721   5.781   9.372   9.360 -0.6638  0.7382 -2.5121
  464ARG     CG 5722   5.779   9.331   9.152  0.0033  0.0415 -0.1568
  464ARG    HG1 5723   5.714   9.413   9.123  0.0352  0.2465  0.3586
  464ARG    HG2 5724   5.752   9.240   9.097  0.9481  0.1023 -0.7556
  464ARG     CD 5725   5.918   9.377   9.110  0.1127  0.0258  0.1854
  464ARG    HD1 5726   6.008   9.318   9.129 -1.0685 -2.1466 -0.6607
  464ARG    HD2 5727   5.943   9.467   9.166  1.4022  1.2464 -2.1783
  464ARG     NE 5728   5.924   9.414   8.968  0.0170  0.0055  0.1766
  464ARG     HE 5729   5.904   9.510   8.947  2.4086  0.7798  1.1364
  464ARG     CZ 5730   5.946   9.328   8.867 -0.1128 -0.0148  0.1649
  464ARG    NH1 5731   5.917   9.359   8.740  0.4306 -0.0394  0.0304
  464ARG   HH11 5732   5.853   9.436   8.721  1.5245  1.0225  0.5254
  464ARG   HH12 5733   5.933   9.288   8.671  0.6312 -2.0475  2.0362
  464ARG    NH2 5734   5.989   9.204   8.890  0.7188  0.1823 -0.2903
  464ARG   HH21 5735   5.997   9.171   8.985 -0.7038  1.8710  0.4660
  464ARG   HH22 5736   6.024   9.137   8.822  0.5404 -0.6261  0.3913
  464ARG      C 5737   5.597   9.170   9.459  0.2603  0.3144  0.1406
  464ARG      O 5738   5.625   9.051   9.461  0.3136  0.2833 -1.2849
  465GLU      N 5739   5.547   9.247   9.556 -0.1232  0.4237 -0.1383
  465GLU      H 5740   5.527   9.342   9.531 -3.1831 -0.5383 -1.8167
  465GLU     CA 5741   5.525   9.204   9.693 -0.4021  0.3580 -0.2052
  465GLU     HA 5742   5.614   9.164   9.740  0.5240  2.6527  0.1201
  465GLU     CB 5743   5.499   9.317   9.792  0.1299  0.5257 -0.2571
  465GLU    HB1 5744   5.486   9.286   9.896 -1.0909 -1.1063 -0.8501
  465GLU    HB2 5745   5.402   9.359   9.766  0.2129 -0.1985 -1.8953
  465GLU     CG 5746   5.608   9.424   9.790  0.7813 -0.1265 -0.2337
  465GLU    HG1 5747   5.698   9.378   9.831  3.1852  2.5834 -2.0852
  465GLU    HG2 5748   5.573   9.504   9.855 -1.2460 -0.9040 -0.2880
  465GLU     CD 5749   5.643   9.499   9.663 -0.2628 -0.6374 -0.8338
  465GLU    OE1 5750   5.557   9.534   9.578 -0.5800  0.2434 -0.1586
  465GLU    OE2 5751   5.762   9.518   9.631 -0.3222 -0.1599 -0.7846
  465GLU      C 5752   5.426   9.090   9.715 -0.2509  0.3639  0.5058
  465GLU      O 5753   5.323   9.073   9.650 -0.2880  0.6661  0.4814
  466ASP      N 5754   5.450   9.009   9.818  0.2151 -0.4637 -0.2495
  466ASP      H 5755   5.534   9.025   9.872  1.2501 -0.8440 -1.6807
  466ASP     CA 5756   5.359   8.909   9.871 -0.4447  0.2289 -0.0560
  466ASP     HA 5757   5.324   8.847   9.789 -0.3119 -0.2403  0.2368
  466ASP     CB 5758   5.438   8.822   9.970  0.0389  0.1994 -0.4625
  466ASP    HB1 5759   5.445   8.879  10.062  0.6923 -0.7869  0.1108
  466ASP    HB2 5760   5.536   8.806   9.926  0.1248  1.1623 -0.6416
  466ASP     CG 5761   5.364   8.693   9.999  0.2775  0.2148  0.2175
  466ASP    OD1 5762   5.348   8.609   9.908  0.4739  0.1281  0.2640
  466ASP    OD2 5763   5.311   8.682  10.112  0.4191 -0.3494  0.2313
  466ASP      C 5764   5.238   8.970   9.939  0.0194  0.2643  0.7616
  466ASP      O 5765   5.136   8.902   9.951  0.4001 -0.5278 -0.3284
  467GLU      N 5766   5.252   9.092   9.990  0.3920  0.4323  0.2642
  467GLU      H 5767   5.347   9.126   9.988  0.1676  1.5061  2.9018
  467GLU     CA 5768   5.147   9.155  10.067 -0.1825  0.2903 -0.3963
  467GLU     HA 5769   5.115   9.084  10.143 -3.2295  0.1436 -1.6645
  467GLU     CB 5770   5.199   9.283  10.134 -0.7404  0.2582  0.1054
  467GLU    HB1 5771   5.111   9.343  10.155  0.1639  1.3074  0.9824
  467GLU    HB2 5772   5.265   9.340  10.069 -0.2294 -0.8424 -0.3878
  467GLU     CG 5773   5.268   9.261  10.268 -0.1205 -0.3544 -0.3046
  467GLU    HG1 5774   5.205   9.198  10.331 -0.3678  0.2266  0.0402
  467GLU    HG2 5775   5.265   9.360  10.314 -0.2867  0.1321 -1.3427
  467GLU     CD 5776   5.405   9.196  10.259 -0.2410 -0.6834  0.1669
  467GLU    OE1 5777   5.485   9.239  10.173 -0.2619 -0.0422  0.4602
  467GLU    OE2 5778   5.448   9.120  10.348 -0.1654 -0.4448  0.3330
  467GLU      C 5779   5.034   9.180   9.968 -0.0481  0.0185 -0.6195
  467GLU      O 5780   4.920   9.145  10.001  0.0022  0.4151  0.0066
  468ASP      N 5781   5.060   9.234   9.849  0.4184  0.6206 -0.2475
  468ASP      H 5782   5.152   9.268   9.825  1.0207 -0.4973  0.3767
  468ASP     CA 5783   4.952   9.261   9.757  0.2367  0.2480 -0.1437
  468ASP     HA 5784   4.870   9.194   9.784  0.0972  1.1616  1.9067
  468ASP     CB 5785   4.905   9.405   9.778  0.4385  0.2656  0.1894
  468ASP    HB1 5786   4.867   9.429   9.877  0.7001  1.6673 -0.0399
  468ASP    HB2 5787   4.812   9.408   9.722 -1.0367 -0.3388  2.4578
  468ASP     CG 5788   5.009   9.513   9.752  0.2631  0.3459 -0.1695
  468ASP    OD1 5789   5.129   9.491   9.778  0.0776  0.1581  0.5355
  468ASP    OD2 5790   4.972   9.624   9.707 -0.6239 -0.0152 -0.3687
  468ASP      C 5791   4.993   9.238   9.612  0.2696  0.6753 -0.2021
  468ASP      O 5792   5.009   9.336   9.539  0.0108  0.3852 -0.6492
  469LEU      N 5793   4.987   9.114   9.564  0.5968  0.3786  0.5104
  469LEU      H 5794   4.970   9.036   9.626  0.1542 -0.0563 -0.1404
  469LEU     CA 5795   5.011   9.072   9.427 -0.3602 -0.2981  0.5364
[truncated: 32,233,658 more chars]
