# Supplementary material for: Dynamic molecular portraits of ion-conducting pores characterize functional states of TRPV channels
Source: Commun Chem. 2024 Jun 1;7:119. doi: 10.1038/s42004-024-01198-z (PMC11144267; doi:10.1038/s42004-024-01198-z)
Supplement: Supplementary file 4 — Supplementary Data 2 [file 42004_2024_1198_MOESM4_ESM.xlsx]

## Sheet: Fig2a
	Figure 2 panel a
	Pore axis (A)	radius (A)		Pore axis (A)	water (particles/A)	ions×10 (particles/A)		Pore axis (A)	sum	self	indused
	-22.5877	7.92112		-25	8.19381	0.17982		-20.9946	-0.27914	-0.27152	-0.00762
	-22.4627	7.82844		-24.5	8.55345	0.27972		-20.6569	-0.27489	-0.26796	-0.00693
	-22.3377	7.73652		-24	8.35964	0.15984		-20.3192	-0.30299	-0.29681	-0.00618
	-22.2127	7.64469		-23.5	8.27373	0.17982		-19.9816	-0.32752	-0.32316	-0.00437
	-22.0877	7.55391		-23	8.11389	0.11988		-19.6439	-0.34569	-0.3427	-0.003
	-21.9627	7.46472		-22.5	8.16783	0.17982		-19.3062	-0.38444	-0.38466	0.00022
	-21.8377	7.3768		-22	8.01798	0.17982		-18.9685	-0.42604	-0.42652	0.000477222
	-21.7127	7.28923		-21.5	7.86214	0.2997		-18.6309	-0.44443	-0.44382	-0.000612778
	-21.5877	7.20234		-21	7.54446	0.23976		-18.2932	-0.42774	-0.42052	-0.00723
	-21.4627	7.11637		-20.5	7.44456	0.11988		-17.9555	-0.38801	-0.37496	-0.01305
	-21.3377	7.03134		-20	8.17782	0.35964		-17.6178	-0.3513	-0.33693	-0.01437
	-21.2127	6.9471		-19.5	8.4036	0.41958		-17.2802	-0.35767	-0.34537	-0.0123
	-21.0877	6.86386		-19	7.65634	0.27972		-16.9425	-0.35007	-0.33898	-0.01109
	-20.9627	6.7824		-18.5	6.77722	0.15984		-16.6048	-0.35147	-0.3375	-0.01396
	-20.8377	6.70138		-18	7.53646	0.33966		-16.2671	-0.359	-0.33523	-0.02377
	-20.7127	6.62168		-17.5	8.47552	0.45954		-15.9295	-0.38115	-0.34544	-0.03571
	-20.5877	6.54312		-17	7.53447	0.75924		-15.5918	-0.39295	-0.35062	-0.04233
	-20.4627	6.4654		-16.5	5.82418	0.73926		-15.2541	-0.38527	-0.34641	-0.03886
	-20.3377	6.38865		-16	4.29171	1.01898		-14.9164	-0.38571	-0.35031	-0.0354
	-20.2127	6.31312		-15.5	3.79021	0.85914		-14.5788	-0.38615	-0.35584	-0.03031
	-20.0877	6.23903		-15	4.10989	0.41958		-14.2411	-0.38015	-0.34891	-0.03124
	-19.9627	6.16537		-14.5	4.18382	0.55944		-13.9034	-0.39899	-0.37117	-0.02782
	-19.8377	6.08027		-14	3.83616	0.63936		-13.5657	-0.39574	-0.37914	-0.0166
	-19.7127	5.98498		-13.5	3.28671	0.75924		-13.2281	-0.35311	-0.35855	0.00544
	-19.5877	5.89071		-13	3.56444	1.33866		-12.8904	-0.32285	-0.34777	0.02493
	-19.4627	5.79618		-12.5	4.8951	1.11888		-12.5527	-0.21214	-0.26838	0.05623
	-19.3377	5.70214		-12	5.42258	1.87812		-12.215	-0.17208	-0.2417	0.06962
	-19.2127	5.60986		-11.5	4.53746	1.01898		-11.8774	-0.16263	-0.22753	0.0649
	-19.0877	5.51811		-11	3.04096	0.37962		-11.5397	-0.17165	-0.22061	0.04895
	-18.9627	5.42821		-10.5	2.68332	0.15984		-11.202	-0.21145	-0.23645	0.025
	-18.8377	5.33938		-10	2.40559	0.3996		-10.8643	-0.21474	-0.2325	0.01776
	-18.7127	5.24821		-9.5	2.31968	0.35964		-10.5266	-0.20181	-0.21859	0.01678
	-18.5877	5.16642		-9	1.84216	0.53946		-10.189	-0.18233	-0.2037	0.02137
	-18.4627	5.08343		-8.5	1.60639	0.4995		-9.8513	-0.1679	-0.19128	0.02338
	-18.3377	5.00194		-8	2.21778	0.27972		-9.51362	-0.13396	-0.16166	0.02771
	-18.2127	4.91698		-7.5	3.54645	0.1998		-9.17595	-0.07294	-0.1093	0.03636
	-18.0877	4.83293		-7	3.85015	0.21978		-8.83827	-0.03789	-0.0863	0.04841
	-17.9627	4.75257		-6.5	2.61738	0.13986		-8.5006	-0.00788	-0.07148	0.0636
	-17.8377	4.67367		-6	2.14785	0.07992		-8.16292	0.03159	-0.05234	0.08393
	-17.7127	4.59664		-5.5	2.93107	0.0999		-7.82525	0.06217	-0.03549	0.09767
	-17.5877	4.52113		-5	2.86114	0.05994		-7.48757	0.07507	-0.00301	0.07808
	-17.4627	4.44634		-4.5	1.71029	0.13986		-7.1499	0.12635	0.05431	0.07203
	-17.3377	4.37316		-4	0.9031	0.23976		-6.81222	0.18033	0.10276	0.07756
	-17.2127	4.30109		-3.5	1.21279	0.41958		-6.47455	0.18092	0.09783	0.08309
	-17.0877	4.23091		-3	1.83616	1.0989		-6.13687	0.18714	0.09915	0.08799
	-16.9627	4.16338		-2.5	1.94006	1.37862		-5.79919	0.15736	0.0485	0.10886
	-16.8377	4.09779		-2	1.53646	0.91908		-5.46152	0.15151	0.04843	0.10308
	-16.7127	4.03353		-1.5	1.21279	0.87912		-5.12384	0.15409	0.05673	0.09735
	-16.5877	3.97131		-1	1.03097	0.83916		-4.78617	0.1907	0.08976	0.10094
	-16.4627	3.91216		-0.5	1.15285	0.75924		-4.44849	0.20862	0.10412	0.1045
	-16.3377	3.85525		0	1.54046	0.97902		-4.11082	0.21414	0.1178	0.09634
	-16.2127	3.79968		0.5	2.21578	0.7992		-3.77314	0.24452	0.1583	0.08623
	-16.0877	3.74655		1	2.89311	0.63936		-3.43547	0.25748	0.16154	0.09595
	-15.9627	3.69667		1.5	3.42258	0.91908		-3.09779	0.25945	0.15125	0.10821
	-15.8377	3.64864		2	4.32168	0.47952		-2.76012	0.27893	0.1461	0.13283
	-15.7127	3.60369		2.5	5.32468	0.25974		-2.42244	0.26949	0.13952	0.12997
	-15.5877	3.5605		3	5.0969	0.23976		-2.08477	0.27133	0.14051	0.13081
	-15.4627	3.52038		3.5	3.24076	0.0999		-1.74709	0.28614	0.14964	0.1365
	-15.3377	3.48315		4	1.92208	0.07992		-1.40942	0.29697	0.15674	0.14023
	-15.2127	3.44862		4.5	1.66034	0.11988		-1.07174	0.29445	0.15835	0.1361
	-15.0877	3.4173		5	1.89011	0.01998		-0.73406	0.31036	0.16514	0.14521
	-14.9627	3.38881		5.5	2	0.03996		-0.39639	0.30984	0.17464	0.1352
	-14.8377	3.36296		6	1.55245	0.01998		-0.05871	0.36223	0.22747	0.13475
	-14.7127	3.34069		6.5	0.96104	0		0.27896	0.39879	0.26689	0.1319
	-14.5877	3.32152		7	1.03696	0.01998		0.61664	0.40138	0.27391	0.12747
	-14.4627	3.30516		7.5	1.48651	0.11988		0.95431	0.42899	0.29292	0.13607
	-14.3377	3.29191		8	2.02198	0.35964		1.29199	0.43374	0.30211	0.13163
	-14.2127	3.28199		8.5	2.16583	0.57942		1.62966	0.3974	0.27646	0.12094
	-14.0877	3.27521		9	2.2038	1.33866		1.96734	0.38498	0.26608	0.1189
	-13.9627	3.26994		9.5	1.71828	4.43556		2.30501	0.37963	0.2616	0.11803
	-13.8377	3.26121		10	1.42857	5.51449		2.64269	0.39239	0.28475	0.10764
	-13.7127	3.25524		10.5	1.08891	4.05594		2.98036	0.37312	0.29296	0.08016
	-13.5877	3.25247		11	0.92707	4.15584		3.31804	0.27988	0.22657	0.05331
	-13.4627	3.25283		11.5	1.6004	3.67632		3.65571	0.18989	0.16785	0.02204
	-13.3377	3.25637		12	1.6024	2.53746		3.99339	0.12534	0.11284	0.0125
	-13.2127	3.26286		12.5	1.22877	1.27872		4.33107	0.08095	0.08114	-0.000189056
	-13.0877	3.27268		13	0.98501	0.35964		4.66874	0.0482	0.05593	-0.00772
	-12.9627	3.28564		13.5	1.13487	0.03996		5.00642	0.03308	0.04189	-0.0088
	-12.8377	3.30206		14	1.35065	0.0999		5.34409	0.03795	0.03654	0.00141
	-12.7127	3.32112		14.5	1.55644	0.1998		5.68177	0.04288	0.02389	0.01899
	-12.5877	3.34344		15	1.77822	0.27972		6.01944	0.16244	0.09228	0.07016
	-12.4627	3.36863		15.5	1.84615	0.33966		6.35712	0.12282	0.04372	0.07911
	-12.3377	3.39713		16	2.40559	0.37962		6.69479	0.15119	0.05731	0.09389
	-12.2127	3.42895		16.5	2.95305	0.43956		7.03247	0.13321	0.03839	0.09482
	-12.0877	3.46401		17	4.01998	0.41958		7.37014	0.12696	0.02596	0.101
	-11.9627	3.50083		17.5	4.82917	0.31968		7.70782	0.13263	0.02858	0.10404
	-11.8377	3.54039		18	4.99101	0.95904		8.04549	0.17708	0.08171	0.09537
	-11.7127	3.58335		18.5	4.74126	3.13686		8.38317	0.24325	0.15219	0.09106
	-11.5877	3.62899		19	4.15385	8.77123		8.72084	0.22804	0.1514	0.07664
	-11.4627	3.6767		19.5	4.48352	12.9471		9.05852	0.14622	0.10795	0.03827
	-11.3377	3.72693		20	5.01898	11.1289		9.3962	0.07395	0.06651	0.00744
	-11.2127	3.77982		20.5	5.66633	7.69231		9.73387	0.01523	0.03571	-0.02049
	-11.0877	3.83426		21	6.2977	5.95405		10.0715	0.02048	0.03699	-0.01651
	-10.9627	3.88765		21.5	6.95305	4.81518		10.4092	0.0171	0.03092	-0.01382
	-10.8377	3.9486		22	7.04296	3.17682		10.7469	-0.00263	0.00162	-0.00424
	-10.7127	4.00821		22.5	7.18482	2.63736		11.0846	0.00809	0.0151	-0.00701
	-10.5877	4.07735		23	7.21479	2.11788		11.4222	0.02711	0.0327	-0.00559
	-10.4627	4.14318		23.5	7.17483	2.11788		11.7599	0.03578	0.03408	0.0017
	-10.3377	4.21088		24	7.81618	1.55844		12.0976	0.01981	0.02154	-0.00173
	-10.2127	4.2795		24.5	7.86813	1.23876		12.4353	-0.01356	-0.0121	-0.00145
	-10.0877	4.34994		--	--			12.7729	-0.09712	-0.09073	-0.00639
	-9.96268	4.42314		--	--			13.1106	-0.14375	-0.11946	-0.02428
	-9.83768	4.49637		--	--			13.4483	-0.11176	-0.09902	-0.01275
	-9.71268	4.56311		--	--			13.786	-0.10527	-0.09697	-0.00829
	-9.58768	4.633		--	--			14.1236	-0.19577	-0.23834	0.04257
	-9.46268	4.63438		--	--			14.4613	-0.2659	-0.28962	0.02372
	-9.33768	4.63852		--	--			14.799	-0.36137	-0.35706	-0.00431
	-9.21268	4.61015		--	--			15.1367	-0.4433	-0.41499	-0.02831
	-9.08768	4.58445		--	--			15.4744	-0.45585	-0.42902	-0.02684
	-8.96268	4.56139		--	--			15.812	-0.47666	-0.42654	-0.05013
	-8.83768	4.54099		--	--			16.1497	-0.54742	-0.4637	-0.08372
	-8.71268	4.52334		--	--			16.4874	-0.62066	-0.51449	-0.10617
	-8.58768	4.50847		--	--			16.8251	-0.69402	-0.56629	-0.12773
	-8.46268	4.49644		--	--			17.1627	-0.71018	-0.56921	-0.14096
	-8.33768	4.48724		--	--			17.5004	-0.71274	-0.57373	-0.13901
	-8.21268	4.46938		--	--			17.8381	-0.77487	-0.63357	-0.1413
	-8.08768	4.45437		--	--			18.1758	-0.70833	-0.60621	-0.10212
	-7.96268	4.37929		--	--			18.5134	-0.74236	-0.63315	-0.10921
	-7.83768	4.30559		--	--			18.8511	-0.73151	-0.6354	-0.09611
	-7.71268	4.23292		--	--			19.1888	-0.59671	-0.5207	-0.076
	-7.58768	4.16226		--	--
	-7.46268	4.09011		--	--
	-7.33768	4.01925		--	--
	-7.21268	3.94991		--	--
	-7.08768	3.88246		--	--
	-6.96268	3.81745		--	--
	-6.83768	3.75447		--	--
	-6.71268	3.69023		--	--
	-6.58768	3.62809		--	--
	-6.46268	3.56934		--	--
	-6.33768	3.51057		--	--
	-6.21268	3.45549		--	--
	-6.08768	3.4028		--	--
	-5.96268	3.35257		--	--
	-5.83768	3.30428		--	--
	-5.71268	3.25899		--	--
	-5.58768	3.21636		--	--
	-5.46268	3.17625		--	--
	-5.33768	3.13895		--	--
	-5.21268	3.10472		--	--
	-5.08768	3.07325		--	--
	-4.96268	3.04475		--	--
	-4.83768	3.01931		--	--
	-4.71268	2.99703		--	--
	-4.58768	2.97789		--	--
	-4.46268	2.96206		--	--
	-4.33768	2.94943		--	--
	-4.21268	2.9399		--	--
	-4.08768	2.93363		--	--
	-3.96268	2.93041		--	--
	-3.83768	2.93039		--	--
	-3.71268	2.93404		--	--
	-3.58768	2.94096		--	--
	-3.46268	2.95106		--	--
	-3.33768	2.96408		--	--
	-3.21268	2.97726		--	--
	-3.08768	2.99235		--	--
	-2.96268	3.00622		--	--
	-2.83768	3.02355		--	--
	-2.71268	3.04416		--	--
	-2.58768	3.06831		--	--
	-2.46268	3.09559		--	--
	-2.33768	3.1265		--	--
	-2.21268	3.16088		--	--
	-2.08768	3.19821		--	--
	-1.96268	3.23771		--	--
	-1.83768	3.281		--	--
	-1.71268	3.32285		--	--
	-1.58768	3.36769		--	--
	-1.46268	3.41356		--	--
	-1.33768	3.4625		--	--
	-1.21268	3.51292		--	--
	-1.08768	3.56562		--	--
	-0.96268	3.58327		--	--
	-0.83768	3.58825		--	--
	-0.71268	3.59166		--	--
	-0.58768	3.5979		--	--
	-0.46268	3.60727		--	--
	-0.33768	3.61945		--	--
	-0.21268	3.63441		--	--
	-0.08768	3.65291		--	--
	0.03732	3.67402		--	--
	0.16232	3.69767		--	--
	0.28732	3.72423		--	--
	0.41232	3.75356		--	--
	0.53732	3.7856		--	--
	0.66232	3.8203		--	--
	0.78732	3.85771		--	--
	0.91232	3.89768		--	--
	1.03732	3.94006		--	--
	1.16232	3.98486		--	--
	1.28732	4.03204		--	--
	1.41232	4.0817		--	--
	1.53732	4.08523		--	--
	1.66232	4.09167		--	--
	1.78732	4.01437		--	--
	1.91232	3.94328		--	--
	2.03732	3.85476		--	--
	2.16232	3.76763		--	--
	2.28732	3.68136		--	--
	2.41232	3.59665		--	--
	2.53732	3.51493		--	--
	2.66232	3.43499		--	--
	2.78732	3.35601		--	--
	2.91232	3.2792		--	--
	3.03732	3.20595		--	--
	3.16232	3.13486		--	--
	3.28732	3.06488		--	--
	3.41232	2.99763		--	--
	3.53732	2.93413		--	--
	3.66232	2.873		--	--
	3.78732	2.81482		--	--
	3.91232	2.75945		--	--
	4.03732	2.70719		--	--
	4.16232	2.65827		--	--
	4.28732	2.61286		--	--
	4.41232	2.57106		--	--
	4.53732	2.52445		--	--
	4.66232	2.47941		--	--
	4.78732	2.43619		--	--
	4.91232	2.39637		--	--
	5.03732	2.36007		--	--
	5.16232	2.32737		--	--
	5.28732	2.29834		--	--
	5.41232	2.27309		--	--
	5.53732	2.2516		--	--
	5.66232	2.23402		--	--
	5.78732	2.22046		--	--
	5.91232	2.21085		--	--
	6.03732	2.20527		--	--
	6.16232	2.20374		--	--
	6.28732	2.20651		--	--
	6.41232	2.2129		--	--
	6.53732	2.22381		--	--
	6.66232	2.23846		--	--
	6.78732	2.25706		--	--
	6.91232	2.27954		--	--
	7.03732	2.30585		--	--
	7.16232	2.33591		--	--
	7.28732	2.3695		--	--
	7.41232	2.40663		--	--
	7.53732	2.44734		--	--
	7.66232	2.49143		--	--
	7.78732	2.53878		--	--
	7.91232	2.58929		--	--
	8.03732	2.64285		--	--
	8.16232	2.69934		--	--
	8.28732	2.67481		--	--
	8.41232	2.62763		--	--
	8.53732	2.55655		--	--
	8.66232	2.48798		--	--
	8.78732	2.42265		--	--
	8.91232	2.36017		--	--
	9.03732	2.3003		--	--
	9.16232	2.24353		--	--
	9.28732	2.18951		--	--
	9.41232	2.13899		--	--
	9.53732	2.09234		--	--
	9.66232	2.04932		--	--
	9.78732	2.00979		--	--
	9.91232	1.97447		--	--
	10.0373	1.94338		--	--
	10.1623	1.91641		--	--
	10.2873	1.89298		--	--
	10.4123	1.87384		--	--
	10.5373	1.85955		--	--
	10.6623	1.84975		--	--
	10.7873	1.84392		--	--
	10.9123	1.84273		--	--
	11.0373	1.84623		--	--
	11.1623	1.85424		--	--
	11.2873	1.86621		--	--
	11.4123	1.88256		--	--
	11.5373	1.90364		--	--
	11.6623	1.92896		--	--
	11.7873	1.95844		--	--
	11.9123	1.99178		--	--
	12.0373	2.02954		--	--
	12.1623	2.07068		--	--
	12.2873	2.11555		--	--
	12.4123	2.16355		--	--
	12.5373	2.21538		--	--
	12.6623	2.27046		--	--
	12.7873	2.32874		--	--
	12.9123	2.38998		--	--
	13.0373	2.45439		--	--
	13.1623	2.52156		--	--
	13.2873	2.59167		--	--
	13.4123	2.66363		--	--
	13.5373	2.73816		--	--
	13.6623	2.81495		--	--
	13.7873	2.89385		--	--
	13.9123	2.97479		--	--
	14.0373	3.05771		--	--
	14.1623	3.14219		--	--
	14.2873	3.22571		--	--
	14.4123	3.31131		--	--
	14.5373	3.37118		--	--
	14.6623	3.43365		--	--
	14.7873	3.47797		--	--
	14.9123	3.52528		--	--
	15.0373	3.57529		--	--
	15.1623	3.62815		--	--
	15.2873	3.6837		--	--
	15.4123	3.74167		--	--
	15.5373	3.80266		--	--
	15.6623	3.86609		--	--
	15.7873	3.93153		--	--
	15.9123	3.99928		--	--
	16.0373	4.04351		--	--
	16.1623	4.04634		--	--
	16.2873	4.04724		--	--
	16.4123	4.05088		--	--
	16.5373	4.05717		--	--
	16.6623	4.06618		--	--
	16.7873	4.07821		--	--
	16.9123	4.09258		--	--
	17.0373	4.10983		--	--
	17.1623	4.12972		--	--
	17.2873	4.15203		--	--
	17.4123	4.17683		--	--
	17.5373	4.20471		--	--
	17.6623	4.23512		--	--
	17.7873	4.26776		--	--
	17.9123	4.30283		--	--
	18.0373	4.34031		--	--
	18.1623	4.38015		--	--
	18.2873	4.4223		--	--
	18.4123	4.46671		--	--
	18.5373	4.51337		--	--
	18.6623	4.56215		--	--
	18.7873	4.61312		--	--
	18.9123	4.66591		--	--
	19.0373	4.72079		--	--
	19.1623	4.77767		--	--
	19.2873	4.83643		--	--
	19.4123	4.89705		--	--
	19.5373	4.95992		--	--
	19.6623	5.02423		--	--
	19.7873	5.09058		--	--
	19.9123	5.15836		--	--
	20.0373	5.22758		--	--
	20.1623	5.29836		--	--
	20.2873	5.3707		--	--
	20.4123	5.44445		--	--
	20.5373	5.51974		--	--
	20.6623	5.59635		--	--
	20.7873	5.67411		--	--
	20.9123	5.75309		--	--
	21.0373	5.83372		--	--
	21.1623	5.91557		--	--
	21.2873	5.99834		--	--
	21.4123	6.08225		--	--
	21.5373	6.16731		--	--
	21.6623	6.25345		--	--
	21.7873	6.34081		--	--
	21.9123	6.42892		--	--
	22.0373	6.50112		--	--
	22.1623	6.57406		--	--
	22.2873	6.58528		--	--
	22.4123	6.59783		--	--
	22.5373	6.61178		--	--
	22.6623	6.62755		--	--
	22.7873	6.64442		--	--
	22.9123	6.66274		--	--
	23.0373	6.6764		--	--
	23.1623	6.69202		--	--
	23.2873	6.70957		--	--
	23.4123	6.7291		--	--
	23.5373	6.75064		--	--
	23.6623	6.77415		--	--
	23.7873	6.79953		--	--
	23.9123	6.82682		--	--
	24.0373	6.85626		--	--
	24.1623	6.88748		--	--
	24.2873	6.92048		--	--
	24.4123	6.95521		--	--
	24.5373	6.99195		--	--
	24.6623	7.0303		--	--
	24.7873	7.07051		--	--
	24.9123	7.11234		--	--
	25.0373	7.15584		--	--
	25.1623	7.20102		--	--
	25.2873	7.24789		--	--
	25.4123	7.29641		--	--
	25.5373	7.34645		--	--
	25.6623	7.39804		--	--
	25.7873	7.45117		--	--
	25.9123	7.50581		--	--
	26.0373	7.56219		--	--
	26.1623	7.61979		--	--
	26.2873	7.67889		--	--
	26.4123	7.73937		--	--
	26.5373	7.80109		--	--
	26.6623	7.86415		--	--
	26.7873	7.92872		--	--
	26.9123	7.99438		--	--

## Sheet: Fig2b
	Figure 2 panel b
	Pore axis (A)	radius (A)		Pore axis (A)	water (particles/A)	ions×10 (particles/A)		Pore axis (A)	sum	self	indused
	-26.5077	7.84752		-25	8.23377	0.13986		-20.7808	-0.35357	-0.34892	-0.00464
	-26.3827	7.73908		-24.5	8.13187	0.15984		-20.4355	-0.35425	-0.34478	-0.00947
	-26.2577	7.62968		-24	8.27373	0.11988		-20.0901	-0.35389	-0.32383	-0.03006
	-26.1327	7.52162		-23.5	8.74725	0.0999		-19.7448	-0.40334	-0.32897	-0.07437
	-26.0077	7.41238		-23	8.52547	0.17982		-19.3994	-0.44892	-0.34116	-0.10776
	-25.8827	7.30589		-22.5	8.13586	0.0999		-19.0541	-0.43122	-0.31662	-0.1146
	-25.7577	7.1999		-22	7.77223	0.13986		-18.7087	-0.42997	-0.31595	-0.11403
	-25.6327	7.09311		-21.5	8.70929	0.15984		-18.3633	-0.47001	-0.35368	-0.11633
	-25.5077	6.98685		-21	9.0989	0.15984		-18.018	-0.46843	-0.35467	-0.11376
	-25.3827	6.88193		-20.5	7.2048	0.13986		-17.6726	-0.47397	-0.36396	-0.11001
	-25.2577	6.77707		-20	5.87612	0.13986		-17.3273	-0.46789	-0.36461	-0.10327
	-25.1327	6.67308		-19.5	5.9001	0.17982		-16.9819	-0.4116	-0.31012	-0.10148
	-25.0077	6.56932		-19	6.51548	0.01998		-16.6366	-0.38361	-0.27802	-0.10559
	-24.8827	6.46676		-18.5	5.62038	0.0999		-16.2912	-0.38561	-0.27835	-0.10725
	-24.7577	6.36389		-18	4.38961	0.07992		-15.9459	-0.39834	-0.30864	-0.0897
	-24.6327	6.26215		-17.5	4.35964	0.0999		-15.6005	-0.40617	-0.32547	-0.0807
	-24.5077	6.16116		-17	3.95005	0.07992		-15.2551	-0.40997	-0.33706	-0.07292
	-24.3827	6.06125		-16.5	3.05295	0.15984		-14.9098	-0.41867	-0.34989	-0.06878
	-24.2577	5.96218		-16	2.27373	0.27972		-14.5644	-0.41818	-0.36261	-0.05557
	-24.1327	5.86346		-15.5	2.16384	0.91908		-14.2191	-0.38005	-0.33269	-0.04736
	-24.0077	5.76562		-15	2.61538	1.73826		-13.8737	-0.36462	-0.32993	-0.03469
	-23.8827	5.66866		-14.5	2.53746	4.67532		-13.5284	-0.36906	-0.33784	-0.03121
	-23.7577	5.57237		-14	1.77223	4.83516		-13.183	-0.35836	-0.32731	-0.03105
	-23.6327	5.47766		-13.5	1.36663	2.87712		-12.8377	-0.33163	-0.30389	-0.02774
	-23.5077	5.38391		-13	1.41459	2.7972		-12.4923	-0.29953	-0.27148	-0.02805
	-23.3827	5.29022		-12.5	2.57542	1.17882		-12.1469	-0.27253	-0.25572	-0.01681
	-23.2577	5.19748		-12	2.55944	0.0999		-11.8016	-0.26718	-0.25685	-0.01033
	-23.1327	5.10297		-11.5	1.5964	0.07992		-11.4562	-0.27534	-0.25299	-0.02235
	-23.0077	5.00944		-11	1.8042	0.01998		-11.1109	-0.26467	-0.24625	-0.01842
	-22.8827	4.91341		-10.5	1.28272	0.0999		-10.7655	-0.22589	-0.21762	-0.00827
	-22.7577	4.81673		-10	0.33966	0.01998		-10.4202	-0.20306	-0.20969	0.00663
	-22.6327	4.72207		-9.5	0.28771	0		-10.0748	-0.21721	-0.24506	0.02785
	-22.5077	4.62767		-9	1.28671	0		-9.72945	-0.26115	-0.28436	0.02321
	-22.3827	4.53576		-8.5	3.21479	0		-9.38409	-0.26204	-0.28336	0.02133
	-22.2577	4.44521		-8	2.36164	0		-9.03874	-0.23831	-0.27265	0.03434
	-22.1327	4.35556		-7.5	0.44356	0		-8.69338	-0.19747	-0.23626	0.03879
	-22.0077	4.26741		-7	0.03996	0		-8.34803	-0.15602	-0.20457	0.04855
	-21.8827	4.06999		-6.5	0.00599	0		-8.00267	-0.11722	-0.18119	0.06397
	-21.7577	4.07276		-6	0.004	0		-7.65732	-0.08271	-0.16858	0.08587
	-21.6327	3.99588		-5.5	0	0		-7.31196	-0.04244	-0.14809	0.10564
	-21.5077	3.921		-5	0	0		-6.9666	0.04784	-0.08445	0.13229
	-21.3827	3.84851		-4.5	0	0		-6.62125	0.27489	0.0743	0.20059
	-21.2577	3.77743		-4	0	0		-6.27589	0.43287	0.14433	0.28854
	-21.1327	3.70707		-3.5	0	0		-5.93054	0.53528	0.15286	0.38242
	-21.0077	3.63852		-3	0	0		-5.58518	0.67368	0.198	0.47568
	-20.8827	3.57633		-2.5	0	0		-5.23983	0.77856	0.24072	0.53783
	-20.7577	3.51581		-2	0	0		-4.89447	0.8513	0.26438	0.58692
	-20.6327	3.45082		-1.5	0.002	0		-4.54912	0.88776	0.27363	0.61413
	-20.5077	3.38867		-1	0	0		-4.20376	0.84765	0.24538	0.60227
	-20.3827	3.32551		-0.5	0.05594	0		-3.8584	0.73276	0.186	0.54675
	-20.2577	3.26605		0	0.3956	0		-3.51305	0.63717	0.20015	0.43702
	-20.1327	3.21572		0.5	1.43457	0.13986		-3.16769	0.67221	0.232	0.44021
	-20.0077	3.16562		1	2.95504	1.83816		-2.82234	0.76658	0.2535	0.51308
	-19.8827	3.11205		1.5	3.33067	5.23477		-2.47698	0.79136	0.23923	0.55213
	-19.7577	3.06098		2	3.08891	3.3966		-2.13163	0.77953	0.2246	0.55494
	-19.6327	3.01331		2.5	2.94705	5.47453		-1.78627	0.74408	0.22101	0.52307
	-19.5077	2.96876		3	2.94705	2.67732		-1.44091	0.70157	0.22149	0.48008
	-19.3827	2.91569		3.5	2.14585	0.97902		-1.09556	0.62947	0.20038	0.4291
	-19.2577	2.8645		4	1.83017	0.1998		-0.7502	0.52695	0.16683	0.36011
	-19.1327	2.81206		4.5	1.50649	0.01998		-0.40485	0.39775	0.12422	0.27353
	-19.0077	2.76406		5	1.41259	0.01998		-0.05949	0.31912	0.11675	0.20237
	-18.8827	2.72423		5.5	0.89111	0.01998		0.28586	0.37748	0.19553	0.18195
	-18.7577	2.68754		6	0.44356	0		0.63122	0.34354	0.17586	0.16767
	-18.6327	2.6274		6.5	0.32967	0		0.97657	0.33819	0.17515	0.16305
	-18.5077	2.57012		7	0.74526	0		1.32193	0.33447	0.16567	0.16881
	-18.3827	2.51645		7.5	1.56444	0		1.66729	0.37697	0.21051	0.16646
	-18.2577	2.4664		8	1.55445	0		2.01264	0.41659	0.263	0.15359
	-18.1327	2.4186		8.5	0.38561	0		2.358	0.43768	0.29333	0.14435
	-18.0077	2.37421		9	0.26374	0		2.70335	0.43811	0.30082	0.13729
	-17.8827	2.33428		9.5	1.36264	0		3.04871	0.43585	0.30197	0.13387
	-17.7577	2.2982		10	0.4016	0		3.39406	0.45322	0.32075	0.13247
	-17.6327	2.26689		10.5	0.00599	0		3.73942	0.46456	0.3358	0.12876
	-17.5077	2.2391		11	0	0.01998		4.08478	0.49913	0.37658	0.12255
	-17.3827	2.21666		11.5	0	0.8991		4.43013	0.52538	0.41654	0.10883
	-17.2577	2.1986		12	0.002	11.4286		4.77549	0.48992	0.39218	0.09774
	-17.1327	2.18326		12.5	0.002	7.53247		5.12084	0.36345	0.29348	0.06996
	-17.0077	2.17181		13	0	0.11988		5.4662	0.21469	0.18815	0.02655
	-16.8827	2.16714		13.5	0.01199	0		5.81155	0.12872	0.13137	-0.00266
	-16.7577	2.16701		14	0.03596	0		6.15691	0.06215	0.08964	-0.02749
	-16.6327	2.16987		14.5	0.67333	0		6.50226	0.01062	0.06046	-0.04984
	-16.5077	2.17697		15	1.38262	0		6.84762	-0.02842	0.04131	-0.06973
	-16.3827	2.18974		15.5	0.63736	0		7.19298	-0.06127	0.01776	-0.07904
	-16.2577	2.20692		16	1.38861	0		7.53833	-0.08202	-0.01539	-0.06663
	-16.1327	2.2239		16.5	2.96104	0		7.88369	-0.03712	-0.0405	0.00338
	-16.0077	2.24368		17	3.06294	0		8.22904	0.05608	-0.05475	0.11082
	-15.8827	2.2662		17.5	2.98302	0.0999		8.5744	0.0088	-0.04971	0.05851
	-15.7577	2.29325		18	3.6044	0.17982		8.91975	-0.06296	-0.04846	-0.01449
	-15.6327	2.32411		18.5	4.45954	0.31968		9.26511	-0.19859	-0.08829	-0.1103
	-15.5077	2.36036		19	5.56843	0.37962		9.61047	-0.3316	-0.1468	-0.1848
	-15.3827	2.40165		19.5	5.48851	0.91908		9.95582	-0.43428	-0.19916	-0.23511
	-15.2577	2.445		20	5.17882	1.45854		10.3012	-0.46811	-0.2237	-0.24441
	-15.1327	2.49517		20.5	5.82817	2.57742		10.6465	-0.47283	-0.24268	-0.23015
	-15.0077	2.54907		21	6.47952	2.31768		10.9919	-0.45726	-0.25006	-0.2072
	-14.8827	2.60589		21.5	7.14685	4.53546		11.3372	-0.44138	-0.21308	-0.22831
	-14.7577	2.66626		22	7.33067	9.61039		11.6826	-0.42643	-0.18273	-0.2437
	-14.6327	2.71267		22.5	7.72827	12.7672		12.028	-0.37655	-0.1433	-0.23325
	-14.5077	2.75839		23	8.51149	7.11289		12.3733	-0.33116	-0.13042	-0.20075
	-14.3827	2.77029		23.5	8.94505	3.81618		12.7187	-0.2845	-0.12632	-0.15818
	-14.2577	2.78864		24	8.41758	2.81718		13.064	-0.22002	-0.1027	-0.11733
	-14.1327	2.65882		24.5	8.53546	1.87812		13.4094	-0.14291	-0.06522	-0.07769
	-14.0077	2.75945						13.7547	-0.04595	-0.02818	-0.01778
	-13.8827	2.77555						14.1001	0.00615	-0.02275	0.0289
	-13.7577	2.7947						14.4454	0.12807	0.05503	0.07304
	-13.6327	2.79606						14.7908	0.22211	0.10899	0.11312
	-13.5077	2.79851						15.1362	0.29293	0.13825	0.15468
	-13.3827	2.81094						15.4815	0.33878	0.14838	0.19041
	-13.2577	2.82631						15.8269	0.3666	0.15222	0.21438
	-13.1327	2.84309						16.1722	0.38526	0.15831	0.22695
	-13.0077	2.86092						16.5176	0.3497	0.13797	0.21173
	-12.8827	2.87138						16.8629	0.25982	0.08768	0.17214
	-12.7577	2.88464						17.2083	0.14694	0.03159	0.11535
	-12.6327	2.88723						17.5536	0.08	0.0301	0.0499
	-12.5077	2.89294						17.899	0.00322	-0.02816	0.03139
	-12.3827	2.91562						18.2444	-0.13734	-0.1415	0.00416
	-12.2577	2.94438						18.5897	-0.27478	-0.23388	-0.04089
	-12.1327	2.96973						18.9351	-0.42599	-0.36991	-0.05609
	-12.0077	3.00166						19.2804	-0.62979	-0.58964	-0.04016
	-11.8827	3.00699						19.6258	-0.62525	-0.58378	-0.04147
	-11.7577	3.00992						19.9711	-0.6235	-0.57145	-0.05205
	-11.6327	2.9705						20.3165	-0.62974	-0.56783	-0.06191
	-11.5077	2.93468
	-11.3827	2.90325
	-11.2577	2.87555
	-11.1327	2.8518
	-11.0077	2.83201
	-10.8827	2.81586
	-10.7577	2.80375
	-10.6327	2.79529
	-10.5077	2.79086
	-10.3827	2.79146
	-10.2577	2.79575
	-10.1327	2.80436
	-10.0077	2.81685
	-9.88273	2.8335
	-9.75773	2.85414
	-9.63273	2.87853
	-9.50773	2.90676
	-9.38273	2.93869
	-9.25773	2.97394
	-9.13273	3.00904
	-9.00773	3.02523
	-8.88273	2.91832
	-8.75773	2.81337
	-8.63273	2.70774
	-8.50773	2.60311
	-8.38273	2.50004
	-8.25773	2.3974
	-8.13273	2.29651
	-8.00773	2.19699
	-7.88273	2.09891
	-7.75773	2.00239
	-7.63273	1.90743
	-7.50773	1.81428
	-7.38273	1.72304
	-7.25773	1.6339
	-7.13273	1.54668
	-7.00773	1.46288
	-6.88273	1.38082
	-6.75773	1.30244
	-6.63273	1.22657
	-6.50773	1.15404
	-6.38273	1.08519
	-6.25773	1.02015
	-6.13273	0.95905
	-6.00773	0.9023
	-5.88273	0.85011
	-5.75773	0.80301
	-5.63273	0.76095
	-5.50773	0.72411
	-5.38273	0.69298
	-5.25773	0.66755
	-5.13273	0.64814
	-5.00773	0.63489
	-4.88273	0.62831
	-4.75773	0.62711
	-4.63273	0.62976
	-4.50773	0.63868
	-4.38273	0.64539
	-4.25773	0.64887
	-4.13273	0.64667
	-4.00773	0.6541
	-3.88273	0.67015
	-3.75773	0.69519
	-3.63273	0.72858
	-3.50773	0.77011
	-3.38273	0.82011
	-3.25773	0.87721
	-3.13273	0.93973
	-3.00773	1.00704
	-2.88273	1.07019
	-2.75773	1.14067
	-2.63273	1.12344
	-2.50773	1.106
	-2.38273	1.07316
	-2.25773	1.04535
	-2.13273	1.02272
	-2.00773	1.00538
	-1.88273	0.99353
	-1.75773	0.987
	-1.63273	0.98621
	-1.50773	0.99074
	-1.38273	1.00092
	-1.25773	1.01651
	-1.13273	1.03714
	-1.00773	1.063
	-0.88273	1.09397
	-0.75773	1.12987
	-0.63273	1.17123
	-0.50773	1.21554
	-0.38273	1.26373
	-0.25773	1.31611
	-0.13273	1.37138
	-0.00773	1.43037
	0.11727	1.49322
	0.24227	1.55952
	0.36727	1.62894
	0.49227	1.70146
	0.61727	1.77701
	0.74227	1.85497
	0.86727	1.93538
	0.99227	2.01817
	1.11727	2.10334
	1.24227	2.19062
	1.36727	2.27988
	1.49227	2.3711
	1.61727	2.46387
	1.74227	2.55824
	1.86727	2.65399
	1.99227	2.75115
	2.11727	2.84956
	2.24227	2.94897
	2.36727	3.04996
	2.49227	3.15204
	2.61727	3.25521
	2.74227	3.35937
	2.86727	3.39617
	2.99227	3.43859
	3.11727	3.35668
	3.24227	3.27598
	3.36727	3.19718
	3.49227	3.12038
	3.61727	3.04613
	3.74227	2.97444
	3.86727	2.90543
	3.99227	2.83937
	4.11727	2.77202
	4.24227	2.70761
	4.36727	2.64309
	4.49227	2.58191
	4.61727	2.52351
	4.74227	2.46784
	4.86727	2.40901
	4.99227	2.35256
	5.11727	2.29666
	5.24227	2.24411
	5.36727	2.19527
	5.49227	2.14897
	5.61727	2.10667
	5.74227	2.0681
	5.86727	2.03361
	5.99227	2.00263
	6.11727	1.97559
	6.24227	1.9527
	6.36727	1.93414
	6.49227	1.91965
	6.61727	1.90982
	6.74227	1.90435
	6.86727	1.90397
	6.99227	1.90735
	7.11727	1.91509
	7.24227	1.92695
	7.36727	1.94358
	7.49227	1.96423
	7.61727	1.98903
	7.74227	2.0179
	7.86727	2.05019
	7.99227	2.08639
	8.11727	2.12748
	8.24227	2.17224
	8.36727	2.16467
	8.49227	2.1618
	8.61727	2.09574
	8.74227	2.03331
	8.86727	1.96563
	8.99227	1.90176
	9.11727	1.84177
	9.24227	1.7861
	9.36727	1.7353
	9.49227	1.68878
	9.61727	1.64802
	9.74227	1.61235
	9.86727	1.58217
	9.99227	1.55779
	10.1173	1.53938
	10.2423	1.527
	10.3673	1.52101
	10.4923	1.52125
	10.6173	1.44867
	10.7423	1.37746
	10.8673	1.29345
	10.9923	1.21233
	11.1173	1.13462
	11.2423	1.06028
	11.3673	0.98964
	11.4923	0.92314
	11.6173	0.86165
	11.7423	0.805
	11.8673	0.75254
	11.9923	0.70535
	12.1173	0.66282
	12.2423	0.6261
	12.3673	0.59546
	12.4923	0.57143
	12.6173	0.55516
	12.7423	0.54461
	12.8673	0.54209
	12.9923	0.54669
	13.1173	0.55794
	13.2423	0.57603
	13.3673	0.60107
	13.4923	0.63248
	13.6173	0.67078
	13.7423	0.71523
	13.8673	0.76499
	13.9923	0.82009
	14.1173	0.88037
	14.2423	0.94485
	14.3673	1.01387
	14.4923	1.08684
	14.6173	1.1371
	14.7423	1.18346
	14.8673	1.12836
	14.9923	1.07746
	15.1173	1.03094
	15.2423	0.98811
	15.3673	0.95054
	15.4923	0.91784
	15.6173	0.88978
	15.7423	0.86691
	15.8673	0.84979
	15.9923	0.83808
	16.1173	0.83119
	16.2423	0.82981
	16.3673	0.83446
	16.4923	0.8447
	16.6173	0.86036
	16.7423	0.88141
	16.8673	0.90758
	16.9923	0.93856
	17.1173	0.97491
	17.2423	1.01552
	17.3673	1.06083
	17.4923	1.11051
	17.6173	1.16447
	17.7423	1.22239
	17.8673	1.28384
	17.9923	1.34886
	18.1173	1.41718
	18.2423	1.48866
	18.3673	1.56351
	18.4923	1.64118
	18.6173	1.7211
	18.7423	1.80344
	18.8673	1.88795
	18.9923	1.97459
	19.1173	2.06354
	19.2423	2.15409
	19.3673	2.24616
	19.4923	2.33988
	19.6173	2.43557
	19.7423	2.53268
	19.8673	2.62458
	19.9923	2.71794
	20.1173	2.78956
	20.2423	2.86264
	20.3673	2.92857
	20.4923	2.99692
	20.6173	3.06633
	20.7423	3.13831
	20.8673	3.21349
	20.9923	3.28995
	21.1173	3.36882
	21.2423	3.44926
	21.3673	3.53172
	21.4923	3.6156
	21.6173	3.70175
	21.7423	3.78928
	21.8673	3.87818
	21.9923	3.96834
	22.1173	4.06019
	22.2423	4.15248
	22.3673	4.24714
	22.4923	4.34307
	22.6173	4.43976
	22.7423	4.53744
	22.8673	4.63483
	22.9923	4.73316
	23.1173	4.83497
	23.2423	4.93641
	23.3673	5.03898
	23.4923	5.14228
	23.6173	5.24603
	23.7423	5.35053
	23.8673	5.45589
	23.9923	5.56117
	24.1173	5.65771
	24.2423	5.75616
	24.3673	5.84181
	24.4923	5.92785
	24.6173	6.00659
	24.7423	6.08671
	24.8673	6.14672
	24.9923	6.20784
	25.1173	6.26911
	25.2423	6.33187
	25.3673	6.39603
	25.4923	6.4615
	25.6173	6.52837
	25.7423	6.59658
	25.8673	6.66612
	25.9923	6.73694
	26.1173	6.80916
	26.2423	6.8826
	26.3673	6.95737
	26.4923	7.03321
	26.6173	7.11007
	26.7423	7.18795
	26.8673	7.267
	26.9923	7.34691
	27.1173	7.42805
	27.2423	7.51018
	27.3673	7.59328
	27.4923	7.6773
	27.6173	7.76213
	27.7423	7.84782

## Sheet: Fig2c
	Figure 2 panel c
	Pore axis (A)	radius (A)		Pore axis (A)	water (particles/A)	ions×10 (particles/A)		Pore axis (A)	sum	self	indused
	-27.9952	7.95866		-25	8.33566	0.11988		-17.3829	0.05425	0.01354	0.04072
	-27.8702	7.86465		-24.5	8.4975	0.17982		-17.0407	0.03056	-0.00606	0.03662
	-27.7452	7.76986		-24	8.41159	0.01998		-16.6985	0.00311	-0.02507	0.02819
	-27.6202	7.6781		-23.5	8.36763	0.07992		-16.3564	-0.04461	-0.0562	0.01159
	-27.4952	7.58703		-23	8.44755	0.15984		-16.0142	-0.106	-0.10181	-0.00419
	-27.3702	7.4954		-22.5	7.89411	0		-15.672	-0.17447	-0.15361	-0.02086
	-27.2452	7.40456		-22	7.63037	0.07992		-15.3298	-0.24208	-0.20935	-0.03272
	-27.1202	7.31526		-21.5	7.0989	0.05994		-14.9876	-0.3077	-0.27164	-0.03606
	-26.9952	7.22681		-21	6.75325	0.03996		-14.6454	-0.36508	-0.32995	-0.03513
	-26.8702	7.1383		-20.5	5.79421	0.01998		-14.3032	-0.38278	-0.34272	-0.04005
	-26.7452	7.05071		-20	4.89311	0		-13.9611	-0.40935	-0.36803	-0.04132
	-26.6202	6.96581		-19.5	4.53347	0.01998		-13.6189	-0.40213	-0.36465	-0.03748
	-26.4952	6.88125		-19	4.08392	0		-13.2767	-0.3401	-0.30371	-0.03639
	-26.3702	6.79677		-18.5	3.92807	0		-12.9345	-0.2972	-0.27715	-0.02005
	-26.2452	6.71163		-18	3.47652	0		-12.5923	-0.26027	-0.25956	-0.000715556
	-26.1202	6.62886		-17.5	2.68931	0		-12.2501	-0.22803	-0.24862	0.02059
	-25.9952	6.54676		-17	2.88511	0		-11.908	-0.17649	-0.21959	0.0431
	-25.8702	6.45428		-16.5	3.41858	0		-11.5658	-0.11706	-0.17802	0.06097
	-25.7452	6.36184		-16	4.13387	0		-11.2236	-0.06233	-0.13653	0.07421
	-25.6202	6.26822		-15.5	4.00799	0		-10.8814	0.05197	-0.04583	0.0978
	-25.4952	6.1746		-15	3.51449	0		-10.5392	0.2072	0.04399	0.16321
	-25.3702	6.08265		-14.5	2.14985	0		-10.197	0.36191	0.12407	0.23785
	-25.2452	5.99144		-14	0.88112	0		-9.85484	0.50916	0.19771	0.31145
	-25.1202	5.90219		-13.5	0.34965	0		-9.51266	0.65174	0.2521	0.39964
	-24.9952	5.81365		-13	0.23576	0		-9.17047	0.76764	0.28908	0.47856
	-24.8702	5.72449		-12.5	0.17982	0		-8.82829	0.85263	0.30614	0.54649
	-24.7452	5.63563		-12	0.31768	0		-8.4861	0.91619	0.31556	0.60063
	-24.6202	5.53994		-11.5	0.35165	0		-8.14392	0.96018	0.3231	0.63708
	-24.4952	5.44548		-11	0.26573	0		-7.80173	0.97298	0.3308	0.64218
	-24.3702	5.3511		-10.5	0.13586	0		-7.45955	0.93003	0.33403	0.596
	-24.2452	5.25728		-10	0.05794	0		-7.11736	0.8614	0.33356	0.52784
	-24.1202	5.16464		-9.5	0.04396	0		-6.77518	0.77591	0.33595	0.43996
	-23.9952	5.07262		-9	0.03397	0		-6.43299	0.60347	0.30091	0.30256
	-23.8702	4.98264		-8.5	0.002	0		-6.09081	0.45396	0.209	0.24496
	-23.7452	4.89356		-8	0	0		-5.74862	0.61526	0.32178	0.29349
	-23.6202	4.80497		-7.5	0.004	0		-5.40644	0.69926	0.36793	0.33133
	-23.4952	4.7173		-7	0.00599	0		-5.06425	0.73246	0.38226	0.3502
	-23.3702	4.63111		-6.5	0.004	0		-4.72207	0.73716	0.38277	0.35439
	-23.2452	4.54621		-6	0.01199	0		-4.37988	0.7474	0.38974	0.35766
	-23.1202	4.46359		-5.5	0.00799	0		-4.0377	0.75598	0.39511	0.36086
	-22.9952	4.38088		-5	0.00799	0		-3.69551	0.75384	0.39834	0.3555
	-22.8702	4.30077		-4.5	0.002	0		-3.35333	0.74582	0.40492	0.3409
	-22.7452	4.22219		-4	0	0		-3.01114	0.7307	0.39963	0.33107
	-22.6202	4.14528		-3.5	0	0		-2.66896	0.71143	0.38654	0.32489
	-22.4952	4.06911		-3	0	0		-2.32677	0.66754	0.36555	0.30199
	-22.3702	3.99608		-2.5	0.002	0		-1.98459	0.60177	0.33498	0.26679
	-22.2452	3.92293		-2	0.004	0		-1.6424	0.55558	0.3226	0.23299
	-22.1202	3.85264		-1.5	0.002	0		-1.30022	0.50731	0.29471	0.2126
	-21.9952	3.78425		-1	0.01399	0		-0.95803	0.45884	0.26412	0.19473
	-21.8702	3.71813		-0.5	0.04396	0		-0.61585	0.4343	0.25006	0.18424
	-21.7452	3.65378		0	0.12188	0		-0.27366	0.39646	0.22439	0.17207
	-21.6202	3.59117		0.5	0.42757	0		0.06852	0.35868	0.20542	0.15326
	-21.4952	3.53074		1	1.2028	0		0.41071	0.34041	0.20457	0.13584
	-21.3702	3.47248		1.5	1.74625	0		0.75289	0.32177	0.20497	0.1168
	-21.2452	3.41657		2	1.64635	0		1.09508	0.31926	0.20784	0.11141
	-21.1202	3.3639		2.5	1.75025	0		1.43726	0.30715	0.20349	0.10367
	-20.9952	3.31366		3	2.05594	0		1.77945	0.29596	0.19909	0.09687
	-20.8702	3.26554		3.5	2.40559	0		2.12163	0.29649	0.20562	0.09087
	-20.7452	3.21998		4	2.06593	0		2.46382	0.31329	0.22804	0.08526
	-20.6202	3.17624		4.5	2.07792	0		2.806	0.33291	0.24998	0.08293
	-20.4952	3.13524		5	2.34565	0		3.14819	0.36125	0.27738	0.08388
	-20.3702	3.09915		5.5	2.88312	0		3.49037	0.35263	0.28069	0.07194
	-20.2452	3.06256		6	3.04496	0		3.83256	0.37201	0.30296	0.06905
	-20.1202	3.03232		6.5	3.16484	0		4.17474	0.33171	0.2828	0.04891
	-19.9952	3.00511		7	3.86414	0		4.51693	0.35027	0.29721	0.05306
	-19.8702	2.97894		7.5	4.85115	0		4.85911	0.37165	0.31281	0.05884
	-19.7452	2.95589		8	5.46054	0		5.2013	0.39186	0.33265	0.05921
	-19.6202	2.93741		8.5	5.45654	0		5.54348	0.43534	0.37143	0.06392
	-19.4952	2.92215		9	4.43357	0		5.88567	0.4614	0.40285	0.05855
	-19.3702	2.9084		9.5	3.63237	0		6.22785	0.49572	0.43915	0.05657
	-19.2452	2.8979		10	2.73926	0		6.57004	0.52654	0.47672	0.04982
	-19.1202	2.89307		10.5	1.91409	0		6.91222	0.52101	0.47851	0.04249
	-18.9952	2.89132		11	1.25275	0		7.25441	0.46871	0.42911	0.0396
	-18.8702	2.89215		11.5	0.76923	0		7.59659	0.40423	0.36359	0.04064
	-18.7452	2.89607		12	0.49151	0.01998		7.93878	0.35724	0.31911	0.03812
	-18.6202	2.90339		12.5	0.23776	1.43856		8.28096	0.29304	0.25908	0.03396
	-18.4952	2.91399		13	0.42158	7.81219		8.62315	0.19303	0.17431	0.01871
	-18.3702	2.92103		13.5	0.78322	8.57143		8.96533	0.1004	0.09163	0.00877
	-18.2452	2.93496		14	0.66733	2.05794		9.30752	-0.0047	0.00239	-0.00709
	-18.1202	2.93175		14.5	0.52348	0.0999		9.6497	-0.07445	-0.06002	-0.01443
	-17.9952	2.93193		15	0.33966	0		9.99189	-0.11302	-0.09155	-0.02147
	-17.8702	2.92626		15.5	0.27373	0		10.3341	-0.1156	-0.09566	-0.01994
	-17.7452	2.9249		16	0.2957	0		10.6763	-0.17158	-0.1648	-0.00679
	-17.6202	2.93051		16.5	0.24975	0		11.0184	-0.14322	-0.16246	0.01924
	-17.4952	2.94036		17	0.16783	0		11.3606	-0.11938	-0.1489	0.02952
	-17.3702	2.9315		17.5	0.52947	0		11.7028	-0.13706	-0.13129	-0.00577
	-17.2452	2.92691		18	1.37263	0		12.045	-0.17472	-0.1096	-0.06512
	-17.1202	2.92036		18.5	2.06593	0		12.3872	-0.30881	-0.15383	-0.15498
	-16.9952	2.91783		19	2.35764	0		12.7294	-0.41956	-0.2015	-0.21806
	-16.8702	2.92013		19.5	2.31169	0		13.0716	-0.46241	-0.23469	-0.22772
	-16.7452	2.92645		20	2.84715	0		13.4137	-0.48571	-0.25579	-0.22992
	-16.6202	2.93583		20.5	4.02997	0.01998		13.7559	-0.44642	-0.25093	-0.19549
	-16.4952	2.94917		21	4.57942	0.11988		14.0981	-0.40839	-0.23741	-0.17098
	-16.3702	2.96719		21.5	5.16484	1.05894		14.4403	-0.34222	-0.16982	-0.17239
	-16.2452	2.98904		22	5.70829	2.1978		14.7825	-0.30875	-0.13424	-0.17451
	-16.1202	3.01391		22.5	5.99201	2.1978		15.1247	-0.24516	-0.08839	-0.15677
	-15.9952	3.04233		23	6.42557	4.65534		15.4668	-0.26597	-0.11328	-0.15268
	-15.8702	3.07595		23.5	7.06693	9.91009		15.809	-0.22665	-0.10255	-0.12409
	-15.7452	3.11219		24	8.07992	8.19181		16.1512	-0.16031	-0.0755	-0.08481
	-15.6202	3.15076		24.5	8.68332	4.8951		16.4934	-0.05427	-0.02013	-0.03414
	-15.4952	3.19138						16.8356	-0.00777	-0.02882	0.02106
	-15.3702	3.22906						17.1778	0.06363	0.02004	0.0436
	-15.2452	3.27021						17.52	0.16574	0.08633	0.07941
	-15.1202	3.31619						17.8621	0.23083	0.11944	0.11139
	-14.9952	3.36408						18.2043	0.28112	0.13897	0.14214
	-14.8702	3.41373						18.5465	0.30073	0.1401	0.16064
	-14.7452	3.46574						18.8887	0.2904	0.1227	0.1677
	-14.6202	3.49958						19.2309	0.2838	0.11655	0.16725
	-14.4952	3.5375						19.5731	0.21542	0.06489	0.15053
	-14.3702	3.52562						19.9153	0.14611	0.03974	0.10637
	-14.2452	3.50606						20.2574	0.06995	0.01092	0.05903
	-14.1202	3.46126						20.5996	0.01313	-0.02223	0.03537
	-13.9952	3.419						20.9418	-0.08311	-0.09269	0.00958
	-13.8702	3.37931						21.284	-0.25304	-0.22275	-0.03028
	-13.7452	3.34198						21.6262	-0.39381	-0.34058	-0.05323
	-13.6202	3.30849						21.9684	-0.64382	-0.59659	-0.04723
	-13.4952	3.2779						22.3105	-0.68489	-0.63949	-0.0454
	-13.3702	3.2499						22.6527	-0.68887	-0.62963	-0.05924
	-13.2452	3.22496						22.9949	-0.68342	-0.61404	-0.06937
	-13.1202	3.20135						23.3371	-0.6525	-0.57289	-0.07961
	-12.9952	3.17154
	-12.8702	3.10863
	-12.7452	3.0491
	-12.6202	2.96224
	-12.4952	2.87686
	-12.3702	2.79405
	-12.2452	2.71317
	-12.1202	2.63417
	-11.9952	2.55762
	-11.8702	2.4792
	-11.7452	2.39747
	-11.6202	2.29564
	-11.4952	2.19508
	-11.3702	2.09605
	-11.2452	1.99848
	-11.1202	1.90219
	-10.9952	1.80745
	-10.8702	1.71497
	-10.7452	1.62443
	-10.6202	1.53573
	-10.4952	1.44927
	-10.3702	1.36542
	-10.2452	1.28399
	-10.1202	1.20565
	-9.99517	1.13039
	-9.87017	1.05821
	-9.74517	0.98952
	-9.62017	0.9245
	-9.49517	0.86347
	-9.37017	0.80662
	-9.24517	0.75431
	-9.12017	0.70685
	-8.99517	0.66442
	-8.87017	0.62736
	-8.74517	0.59581
	-8.62017	0.56952
	-8.49517	0.54768
	-8.37017	0.53269
	-8.24517	0.52219
	-8.12017	0.51917
	-7.99517	0.52174
	-7.87017	0.53061
	-7.74517	0.5456
	-7.62017	0.56672
	-7.49517	0.59361
	-7.37017	0.6257
	-7.24517	0.66318
	-7.12017	0.70693
	-6.99517	0.75558
	-6.87017	0.80855
	-6.74517	0.866
	-6.62017	0.92755
	-6.49517	0.99312
	-6.37017	1.06287
	-6.24517	1.13548
	-6.12017	1.2117
	-5.99517	1.29075
	-5.87017	1.37252
	-5.74517	1.45674
	-5.62017	1.54352
	-5.49517	1.63255
	-5.37017	1.72372
	-5.24517	1.81683
	-5.12017	1.91087
	-4.99517	2.00312
	-4.87017	1.99137
	-4.74517	1.98344
	-4.62017	1.96652
	-4.49517	1.95486
	-4.37017	1.94907
	-4.24517	1.9486
	-4.12017	1.95272
	-3.99517	1.96173
	-3.87017	1.97738
	-3.74517	1.99728
	-3.62017	2.01988
	-3.49517	2.04751
	-3.37017	2.07998
	-3.24517	2.11541
	-3.12017	2.15851
	-2.99517	2.20507
	-2.87017	2.25588
	-2.74517	2.31056
	-2.62017	2.35738
	-2.49517	2.38731
	-2.37017	2.39801
	-2.24517	2.41252
	-2.12017	2.43074
	-1.99517	2.45263
	-1.87017	2.47785
	-1.74517	2.50586
	-1.62017	2.53823
	-1.49517	2.57338
	-1.37017	2.61224
	-1.24517	2.65421
	-1.12017	2.69894
	-0.99517	2.74705
	-0.87017	2.77339
	-0.74517	2.80292
	-0.62017	2.8191
	-0.49517	2.83859
	-0.37017	2.86225
	-0.24517	2.88905
	-0.12017	2.91936
	0.00483	2.95325
	0.12983	2.98989
	0.25483	3.02949
	0.37983	3.07299
	0.50483	3.11927
	0.62983	3.16999
	0.75483	3.22182
	0.87983	3.27408
	1.00483	3.33345
	1.12983	3.3921
	1.25483	3.45753
	1.37983	3.5229
	1.50483	3.59003
	1.62983	3.6594
	1.75483	3.73071
	1.87983	3.80513
	2.00483	3.88144
	2.12983	3.95892
	2.25483	4.03712
	2.37983	4.11893
	2.50483	4.20056
	2.62983	4.28585
	2.75483	4.37088
	2.87983	4.45741
	3.00483	4.54508
	3.12983	4.63216
	3.25483	4.72503
	3.37983	4.81561
	3.50483	4.91202
	3.62983	5.00744
	3.75483	5.10174
	3.87983	5.19884
	4.00483	5.29516
	4.12983	5.3939
	4.25483	5.49323
	4.37983	5.57427
	4.50483	5.65694
	4.62983	5.72515
	4.75483	5.79535
	4.87983	5.83842
	5.00483	5.8829
	5.12983	5.85699
	5.25483	5.83252
	5.37983	5.81149
	5.50483	5.79023
	5.62983	5.74898
	5.75483	5.70995
	5.87983	5.6661
	6.00483	5.62343
	6.12983	5.55704
	6.25483	5.49171
	6.37983	5.42903
	6.50483	5.36827
	6.62983	5.30892
	6.75483	5.25151
	6.87983	5.19598
	7.00483	5.1425
	7.12983	5.09068
	7.25483	5.04106
	7.37983	4.9942
	7.50483	4.94967
	7.62983	4.90693
	7.75483	4.86657
	7.87983	4.82905
	8.00483	4.794
	8.12983	4.71596
	8.25483	4.63479
	8.37983	4.52999
	8.50483	4.42592
	8.62983	4.32269
	8.75483	4.22029
	8.87983	4.11866
	9.00483	4.01795
	9.12983	3.91768
	9.25483	3.81682
	9.37983	3.71549
	9.50483	3.61515
	9.62983	3.51345
	9.75483	3.41195
	9.87983	3.31172
	10.0048	3.21281
	10.1298	3.11509
	10.2548	3.01887
	10.3798	2.92435
	10.5048	2.83161
	10.6298	2.74114
	10.7548	2.65223
	10.8798	2.56585
	11.0048	2.48167
	11.1298	2.39999
	11.2548	2.32085
	11.3798	2.24476
	11.5048	2.17153
	11.6298	2.1017
	11.7548	2.03541
	11.8798	1.97305
	12.0048	1.91473
	12.1298	1.86111
	12.2548	1.81085
	12.3798	1.76581
	12.5048	1.72576
	12.6298	1.69103
	12.7548	1.66173
	12.8798	1.63877
	13.0048	1.62103
	13.1298	1.60944
	13.2548	1.60243
	13.3798	1.60249
	13.5048	1.58181
	13.6298	1.49637
	13.7548	1.41365
	13.8798	1.33371
	14.0048	1.25695
	14.1298	1.18401
	14.2548	1.11426
	14.3798	1.04892
	14.5048	0.9879
	14.6298	0.93139
	14.7548	0.87979
	14.8798	0.83323
	15.0048	0.79219
	15.1298	0.75694
	15.2548	0.72775
	15.3798	0.70484
	15.5048	0.6884
	15.6298	0.67856
	15.7548	0.67519
	15.8798	0.67992
	16.0048	0.69063
	16.1298	0.70778
	16.2548	0.73105
	16.3798	0.7604
	16.5048	0.79579
	16.6298	0.83753
	16.7548	0.88404
	16.8798	0.9364
	17.0048	0.99327
	17.1298	1.05484
	17.2548	1.12029
	17.3798	1.19009
	17.5048	1.26358
	17.6298	1.24618
	17.7548	1.20563
	17.8798	1.16855
	18.0048	1.1344
	18.1298	1.10581
	18.2548	1.08204
	18.3798	1.06333
	18.5048	1.04919
	18.6298	1.04025
	18.7548	1.03644
	18.8798	1.03716
	19.0048	1.04301
	19.1298	1.05459
	19.2548	1.0704
	19.3798	1.09134
	19.5048	1.11636
	19.6298	1.14758
	19.7548	1.18319
	19.8798	1.22271
	20.0048	1.26618
	20.1298	1.31442
	20.2548	1.3657
	20.3798	1.4217
	20.5048	1.48128
	20.6298	1.54396
	20.7548	1.6096
	20.8798	1.67892
	21.0048	1.75082
	21.1298	1.82552
	21.2548	1.90279
	21.3798	1.98245
	21.5048	2.06437
	21.6298	2.14838
	21.7548	2.23446
	21.8798	2.32255
	22.0048	2.41227
	22.1298	2.49727
	22.2548	2.58338
	22.3798	2.63351
	22.5048	2.68658
	22.6298	2.74192
	22.7548	2.80036
	22.8798	2.86229
	23.0048	2.92695
	23.1298	2.99322
	23.2548	3.06178
	23.3798	3.13486
	23.5048	3.21
	23.6298	3.28639
	23.7548	3.36466
	23.8798	3.44493
	24.0048	3.5269
	24.1298	3.61095
	24.2548	3.69654
	24.3798	3.78359
	24.5048	3.87198
	24.6298	3.96179
	24.7548	4.0531
	24.8798	4.14676
	25.0048	4.24123
	25.1298	4.33622
	25.2548	4.43226
	25.3798	4.53049
	25.5048	4.62747
	25.6298	4.72782
	25.7548	4.82914
	25.8798	4.93005
	26.0048	5.03186
	26.1298	5.13446
	26.2548	5.23789
	26.3798	5.34238
	26.5048	5.44721
	26.6298	5.55333
	26.7548	5.66005
	26.8798	5.76654
	27.0048	5.87358
	27.1298	5.97739
	27.2548	6.08338
	27.3798	6.17684
	27.5048	6.26888
	27.6298	6.342
	27.7548	6.41632
	27.8798	6.47352
	28.0048	6.53223
	28.1298	6.59126
	28.2548	6.6518
	28.3798	6.7162
	28.5048	6.77981
	28.6298	6.84576
	28.7548	6.91304
	28.8798	6.98158
	29.0048	7.05137
	29.1298	7.12229
	29.2548	7.19424
	29.3798	7.26743
	29.5048	7.34176
	29.6298	7.4173
	29.7548	7.49358
	29.8798	7.57131
	30.0048	7.64975
	30.1298	7.72904
	30.2548	7.80939
	30.3798	7.8911
	30.5048	7.9738

## Sheet: Fig4a
	Figure 4 panel a
	Pore axis (A)	radius (A)		Pore axis (A)	water (particles/A)	ions×10 (particles/A)		Pore axis (A)	sum	self	indused
	-26.0479	7.86155		-25	10.0579	0.0999		-19.9696	-0.2306	-0.23026	-0.000336667
	-25.9229	7.75626		-24.5	10.4775	0.13986		-19.6297	-0.23566	-0.23509	-0.000570556
	-25.7979	7.65144		-24	10.2478	0.01998		-19.2898	-0.34426	-0.30819	-0.03607
	-25.6729	7.54705		-23.5	10.3616	0.0999		-18.9499	-0.44581	-0.38032	-0.06549
	-25.5479	7.44318		-23	10.9371	0.1998		-18.61	-0.4948	-0.41003	-0.08477
	-25.4229	7.33996		-22.5	11.962	0.03996		-18.2701	-0.53381	-0.43615	-0.09766
	-25.2979	7.23709		-22	12.2238	0.05994		-17.9302	-0.55924	-0.45269	-0.10655
	-25.1729	7.13499		-21.5	11.2388	0.1998		-17.5903	-0.62393	-0.50343	-0.1205
	-25.0479	7.03349		-21	9.63836	0.17982		-17.2504	-0.74141	-0.59523	-0.14618
	-24.9229	6.93256		-20.5	9.3027	0.21978		-16.9105	-0.80126	-0.63082	-0.17044
	-24.7979	6.83214		-20	10.036	0.23976		-16.5706	-0.82248	-0.64157	-0.18091
	-24.6729	6.73267		-19.5	10.2557	0.35964		-16.2307	-0.88015	-0.68669	-0.19346
	-24.5479	6.63364		-19	9.23077	0.63936		-15.8908	-0.87787	-0.68407	-0.1938
	-24.4229	6.53546		-18.5	8.11389	1.13886		-15.5509	-0.85043	-0.67253	-0.1779
	-24.2979	6.43803		-18	7.47253	3.07692		-15.211	-0.84372	-0.67732	-0.1664
	-24.1729	6.3413		-17.5	7.84216	7.29271		-14.8711	-0.81017	-0.66813	-0.14204
	-24.0479	6.24531		-17	7.87413	9.59041		-14.5312	-0.76848	-0.65412	-0.11436
	-23.9229	6.15017		-16.5	6.32168	9.69031		-14.1913	-0.71835	-0.63703	-0.08132
	-23.7979	6.0557		-16	4.54745	8.35165		-13.8515	-0.66722	-0.61752	-0.04971
	-23.6729	5.96238		-15.5	3.63437	5.99401		-13.5116	-0.58264	-0.56759	-0.01505
	-23.5479	5.86999		-15	4.08591	5.83417		-13.1717	-0.48208	-0.48189	-0.000191111
	-23.4229	5.77856		-14.5	5.19481	5.27473		-12.8318	-0.39587	-0.40762	0.01175
	-23.2979	5.68811		-14	5.27872	6.71329		-12.4919	-0.32262	-0.33524	0.01262
	-23.1729	5.59855		-13.5	4.76324	5.31469		-12.152	-0.2358	-0.25105	0.01525
	-23.0479	5.51005		-13	4.59141	3.2967		-11.8121	-0.23237	-0.25281	0.02044
	-22.9229	5.4228		-12.5	5.88811	2.17782		-11.4722	-0.25638	-0.28093	0.02455
	-22.7979	5.33669		-12	7.16883	1.77822		-11.1323	-0.25024	-0.2769	0.02666
	-22.6729	5.25178		-11.5	5.83417	1.0989		-10.7924	-0.21772	-0.25374	0.03603
	-22.5479	5.1681		-11	3.61439	0.77922		-10.4525	-0.25861	-0.27934	0.02074
	-22.4229	5.08563		-10.5	3.02498	0.47952		-10.1126	-0.25798	-0.28079	0.02281
	-22.2979	5.00448		-10	2.98501	0.67932		-9.7727	-0.23393	-0.25941	0.02548
	-22.1729	4.92477		-9.5	2.67333	0.91908		-9.43281	-0.19723	-0.22768	0.03045
	-22.0479	4.84637		-9	1.96404	1.17882		-9.09291	-0.1632	-0.19502	0.03182
	-21.9229	4.76944		-8.5	1.6983	0.7992		-8.75301	-0.14363	-0.18002	0.03639
	-21.7979	4.69404		-8	2.38761	0.27972		-8.41312	-0.1036	-0.14156	0.03796
	-21.6729	4.62037		-7.5	4.43157	0.13986		-8.07322	-0.05109	-0.09519	0.0441
	-21.5479	4.5479		-7	4.15385	0.1998		-7.73333	-0.00814	-0.06914	0.061
	-21.4229	4.47757		-6.5	2.24376	0.13986		-7.39343	0.0175	-0.06904	0.08654
	-21.2979	4.409		-6	2.16983	0.05994		-7.05353	0.05159	-0.05113	0.10272
	-21.1729	4.3422		-5.5	3.85015	0.15984		-6.71364	0.03521	-0.06262	0.09783
	-21.0479	4.27727		-5	3.24276	0.07992		-6.37374	0.03232	-0.05707	0.08939
	-20.9229	4.21436		-4.5	1.31469	0.05994		-6.03385	0.07963	-0.00504	0.08466
	-20.7979	4.15346		-4	0.96903	0.25974		-5.69395	0.10567	0.02058	0.08508
	-20.6729	4.09463		-3.5	1.45654	0.61938		-5.35405	0.10672	0.02056	0.08616
	-20.5479	4.03794		-3	2.37962	1.15884		-5.01416	0.12813	0.03627	0.09186
	-20.4229	3.98345		-2.5	2.24575	0.77922		-4.67426	0.17314	0.07568	0.09746
	-20.2979	3.93108		-2	1.31668	0.95904		-4.33437	0.20896	0.10819	0.10077
	-20.1729	3.88083		-1.5	1.01898	1.23876		-3.99447	0.17108	0.05875	0.11232
	-20.0479	3.8328		-1	1.08691	1.73826		-3.65457	0.18228	0.06122	0.12107
	-19.9229	3.78758		-0.5	1.35864	2.21778		-3.31468	0.19847	0.07302	0.12545
	-19.7979	3.74487		0	1.58442	1.71828		-2.97478	0.20965	0.09568	0.11397
	-19.6729	3.70472		0.5	2.13786	1.37862		-2.63489	0.23528	0.13585	0.09943
	-19.5479	3.66683		1	3.07293	1.63836		-2.29499	0.2471	0.13615	0.11095
	-19.4229	3.63163		1.5	3.48052	2.33766		-1.95509	0.2609	0.1365	0.1244
	-19.2979	3.59917		2	3.81219	1.73826		-1.6152	0.24933	0.11463	0.1347
	-19.1729	3.57017		2.5	5.1988	0.85914		-1.2753	0.24458	0.11931	0.12527
	-19.0479	3.54276		3	5.13087	0.77922		-0.93541	0.25188	0.12562	0.12626
	-18.9229	3.51923		3.5	3.42058	0.21978		-0.59551	0.26391	0.13446	0.12944
	-18.7979	3.49862		4	2.27972	0.17982		-0.25561	0.27744	0.14445	0.13299
	-18.6729	3.48098		4.5	2.16384	0.27972		0.08428	0.29823	0.16079	0.13744
	-18.5479	3.46633		5	2.28971	0.17982		0.42418	0.33641	0.17923	0.15717
	-18.4229	3.45451		5.5	2.08591	0.1998		0.76407	0.27359	0.14249	0.1311
	-18.2979	3.44574		6	1.77223	0.11988		1.10397	0.34247	0.20777	0.1347
	-18.1729	3.43985		6.5	1.46653	0.23976		1.44387	0.36685	0.24191	0.12494
	-18.0479	3.43675		7	1.52847	0.17982		1.78376	0.37586	0.25527	0.12059
	-17.9229	3.43737		7.5	1.72028	0.23976		2.12366	0.37431	0.26414	0.11016
	-17.7979	3.44107		8	2.38362	0.35964		2.46355	0.36665	0.26356	0.10309
	-17.6729	3.44766		8.5	2.43357	0.71928		2.80345	0.36869	0.26389	0.10481
	-17.5479	3.45706		9	1.85415	1.11888		3.14335	0.35398	0.25015	0.10384
	-17.4229	3.46989		9.5	1.24675	2.51748		3.48324	0.34212	0.24179	0.10033
	-17.2979	3.48553		10	1.11888	2.7972		3.82314	0.36303	0.27108	0.09195
	-17.1729	3.50418		10.5	0.75125	3.53646		4.16303	0.39857	0.31814	0.08043
	-17.0479	3.52559		11	0.63536	2.27772		4.50293	0.36788	0.31153	0.05635
	-16.9229	3.55028		11.5	0.64735	1.65834		4.84283	0.37207	0.30935	0.06273
	-16.7979	3.57745		12	0.92907	1.6983		5.18272	0.36401	0.30231	0.0617
	-16.6729	3.60766		12.5	1.23277	1.37862		5.52262	0.37345	0.3025	0.07095
	-16.5479	3.64066		13	1.41059	1.37862		5.86251	0.37296	0.29352	0.07944
	-16.4229	3.67635		13.5	1.49251	0.93906		6.20241	0.33263	0.24555	0.08707
	-16.2979	3.71471		14	1.61239	0.65934		6.54231	0.30781	0.20089	0.10692
	-16.1729	3.74851		14.5	1.83217	0.47952		6.8822	0.26966	0.15023	0.11943
	-16.0479	3.75191		15	2.30969	0.5994		7.2221	0.24253	0.10152	0.14101
	-15.9229	3.75773		15.5	2.73327	0.6993		7.56199	0.25762	0.10015	0.15747
	-15.7979	3.7661		16	3.43656	1.27872		7.90189	0.2226	0.07283	0.14977
	-15.6729	3.77738		16.5	3.998	1.45854		8.24179	0.19277	0.04539	0.14738
	-15.5479	3.79119		17	4.87912	0.91908		8.58168	0.19714	0.05354	0.1436
	-15.4229	3.80843		17.5	5.64835	1.0989		8.92158	0.19955	0.06312	0.13643
	-15.2979	3.82847		18	6.5015	1.33866		9.26147	0.19694	0.06534	0.1316
	-15.1729	3.85125		18.5	7.35664	2.61738		9.60137	0.20711	0.07594	0.13117
	-15.0479	3.87675		19	7.54446	4.6953		9.94127	0.21284	0.08285	0.13
	-14.9229	3.90477		19.5	7.33067	3.63636		10.2812	0.21915	0.09932	0.11983
	-14.7979	3.93544		20	7.73427	3.35664		10.6211	0.21771	0.11811	0.0996
	-14.6729	3.96879		20.5	9.01099	3.37662		10.961	0.15056	0.08545	0.06512
	-14.5479	4.00472		21	10.8172	2.51748		11.3008	0.00655	0.01629	-0.00975
	-14.4229	4.04291		21.5	10.8691	1.45854		11.6407	-0.04907	-0.01531	-0.03376
	-14.2979	4.08353		22	10.2737	0.63936		11.9806	-0.07908	-0.02995	-0.04913
	-14.1729	4.10348		22.5	9.53447	0.57942		12.3205	-0.08148	-0.03615	-0.04533
	-14.0479	4.12171		23	9.40659	0.53946		12.6604	-0.08072	-0.0357	-0.04502
	-13.9229	4.13982		23.5	9.64236	0.45954		13.0003	-0.07659	-0.03908	-0.03751
	-13.7979	4.16052		24	9.93407	0.55944		13.3402	-0.07612	-0.03905	-0.03707
	-13.6729	4.18409		24.5	9.47652	0.23976		13.6801	-0.06261	-0.01613	-0.04647
	-13.5479	4.21024						14.02	-0.07522	-0.01592	-0.0593
	-13.4229	4.23862						14.3599	-0.19889	-0.15724	-0.04165
	-13.2979	4.2695						14.6998	-0.21873	-0.20685	-0.01188
	-13.1729	4.30333						15.0397	-0.19065	-0.23518	0.04452
	-13.0479	4.33884						15.3796	-0.25412	-0.29498	0.04086
	-12.9229	4.37734						15.7195	-0.24631	-0.32012	0.07381
	-12.7979	4.41806						16.0594	-0.32503	-0.3681	0.04306
	-12.6729	4.46125						16.3993	-0.38822	-0.40484	0.01662
	-12.5479	4.50626						16.7392	-0.43051	-0.43646	0.00594
	-12.4229	4.55346						17.0791	-0.45896	-0.45605	-0.00291
	-12.2979	4.6028						17.419	-0.50526	-0.49518	-0.01008
	-12.1729	4.65487						17.7589	-0.50845	-0.49298	-0.01547
	-12.0479	4.70819						18.0988	-0.56218	-0.53302	-0.02916
	-11.9229	4.76392						18.4387	-0.58056	-0.54082	-0.03974
	-11.7979	4.82159						18.7786	-0.60888	-0.56564	-0.04324
	-11.6729	4.87747						19.1185	-0.62694	-0.58294	-0.04401
	-11.5479	4.92335						19.4584	-0.67437	-0.63225	-0.04212
	-11.4229	4.89686						19.7982	-0.59203	-0.56724	-0.02479
	-11.2979	4.87292						20.1381	-0.53317	-0.51768	-0.01549
	-11.1729	4.85135						20.478	-0.51055	-0.49333	-0.01722
	-11.0479	4.83236
	-10.9229	4.81574
	-10.7979	4.80177
	-10.6729	4.79081
	-10.5479	4.78166
	-10.4229	4.77602
	-10.2979	4.77309
	-10.1729	4.7729
	-10.0479	4.77543
	-9.92289	4.7709
	-9.79789	4.76781
	-9.67289	4.75059
	-9.54789	4.73606
	-9.42289	4.71698
	-9.29789	4.69964
	-9.17289	4.68437
	-9.04789	4.6718
	-8.92289	4.63707
	-8.79789	4.60488
	-8.67289	4.52499
	-8.54789	4.44547
	-8.42289	4.35909
	-8.29789	4.27426
	-8.17289	4.19067
	-8.04789	4.10752
	-7.92289	4.02901
	-7.79789	3.95077
	-7.67289	3.87547
	-7.54789	3.80178
	-7.42289	3.72953
	-7.29789	3.65952
	-7.17289	3.59308
	-7.04789	3.52815
	-6.92289	3.46593
	-6.79789	3.40638
	-6.67289	3.35008
	-6.54789	3.29616
	-6.42289	3.24528
	-6.29789	3.19714
	-6.17289	3.15269
	-6.04789	3.11158
	-5.92289	3.06942
	-5.79789	3.02965
	-5.67289	2.99243
	-5.54789	2.95882
	-5.42289	2.92891
	-5.29789	2.90117
	-5.17289	2.87845
	-5.04789	2.85844
	-4.92289	2.83818
	-4.79789	2.82118
	-4.67289	2.80747
	-4.54789	2.79709
	-4.42289	2.79006
	-4.29789	2.78638
	-4.17289	2.78524
	-4.04789	2.78731
	-3.92289	2.79357
	-3.79789	2.80319
	-3.67289	2.81613
	-3.54789	2.83238
	-3.42289	2.8519
	-3.29789	2.87464
	-3.17289	2.90057
	-3.04789	2.92963
	-2.92289	2.96145
	-2.79789	2.99622
	-2.67289	3.03428
	-2.54789	3.07523
	-2.42289	3.11898
	-2.29789	3.16513
	-2.17289	3.21384
	-2.04789	3.26481
	-1.92289	3.31919
	-1.79789	3.37576
	-1.67289	3.42698
	-1.54789	3.4801
	-1.42289	3.48874
	-1.29789	3.50084
	-1.17289	3.50897
	-1.04789	3.52008
	-0.92289	3.53389
	-0.79789	3.55064
	-0.67289	3.56677
	-0.54789	3.58553
	-0.42289	3.59503
	-0.29789	3.60295
	-0.17289	3.61381
	-0.04789	3.62761
	0.07711	3.64427
	0.20211	3.66382
	0.32711	3.68623
	0.45211	3.71146
	0.57711	3.73947
	0.70211	3.77022
	0.82711	3.80367
	0.95211	3.83975
	1.07711	3.8779
	1.20211	3.91774
	1.32711	3.96143
	1.45211	4.00754
	1.57711	4.05602
	1.70211	4.10681
	1.82711	4.15984
	1.95211	4.21506
	2.07711	4.2724
	2.20211	4.3318
	2.32711	4.39301
	2.45211	4.45616
	2.57711	4.51305
	2.70211	4.45385
	2.82711	4.39355
	2.95211	4.33519
	3.07711	4.27882
	3.20211	4.22451
	3.32711	4.1723
	3.45211	4.12217
	3.57711	4.07423
	3.70211	4.02855
	3.82711	3.98537
	3.95211	3.94437
	4.07711	3.90312
	4.20211	3.85834
	4.32711	3.81651
	4.45211	3.77752
	4.57711	3.74146
	4.70211	3.70844
	4.82711	3.67865
	4.95211	3.65199
	5.07711	3.62844
	5.20211	3.60815
	5.32711	3.59142
	5.45211	3.57778
	5.57711	3.56771
	5.70211	3.56098
	5.82711	3.55757
	5.95211	3.55758
	6.07711	3.56103
	6.20211	3.56789
	6.32711	3.57816
	6.45211	3.5918
	6.57711	3.6088
	6.70211	3.62912
	6.82711	3.6527
	6.95211	3.67938
	7.07711	3.70935
	7.20211	3.74065
	7.32711	3.77463
	7.45211	3.76219
	7.57711	3.74472
	7.70211	3.7301
	7.82711	3.71282
	7.95211	3.673
	8.07711	3.58117
	8.20211	3.49067
	8.32711	3.40162
	8.45211	3.31413
	8.57711	3.22835
	8.70211	3.1443
	8.82711	3.0622
	8.95211	2.9816
	9.07711	2.90341
	9.20211	2.82735
	9.32711	2.7533
	9.45211	2.68159
	9.57711	2.61235
	9.70211	2.54568
	9.82711	2.48204
	9.95211	2.42108
	10.0771	2.36265
	10.2021	2.30713
	10.3271	2.25575
	10.4521	2.20775
	10.5771	2.1629
	10.7021	2.12167
	10.8271	2.08413
	10.9521	2.05044
	11.0771	2.02081
	11.2021	1.99509
	11.3271	1.97354
	11.4521	1.95606
	11.5771	1.94301
	11.7021	1.93428
	11.8271	1.92973
	11.9521	1.92954
	12.0771	1.93388
	12.2021	1.94256
	12.3271	1.95543
	12.4521	1.97257
	12.5771	1.99389
	12.7021	2.01934
	12.8271	2.04885
	12.9521	2.08231
	13.0771	2.11962
	13.2021	2.16067
	13.3271	2.20533
	13.4521	2.25349
	13.5771	2.30502
	13.7021	2.35978
	13.8271	2.41764
	13.9521	2.47848
	14.0771	2.54316
	14.2021	2.60897
	14.3271	2.67793
	14.4521	2.74891
	14.5771	2.8222
	14.7021	2.89774
	14.8271	2.9762
	14.9521	3.05598
	15.0771	3.1381
	15.2021	3.22179
	15.3271	3.30736
	15.4521	3.39436
	15.5771	3.48294
	15.7021	3.57301
	15.8271	3.65801
	15.9521	3.70212
	16.0771	3.69772
	16.2021	3.69623
	16.3271	3.69752
	16.4521	3.70173
	16.5771	3.709
	16.7021	3.71918
	16.8271	3.73224
	16.9521	3.7481
	17.0771	3.76682
	17.2021	3.78835
	17.3271	3.77611
	17.4521	3.75056
	17.5771	3.72773
	17.7021	3.70773
	17.8271	3.69065
	17.9521	3.67638
	18.0771	3.66488
	18.2021	3.65631
	18.3271	3.65064
	18.4521	3.64792
	18.5771	3.6483
	18.7021	3.65164
	18.8271	3.65775
	18.9521	3.6668
	19.0771	3.67895
	19.2021	3.69371
	19.3271	3.71157
	19.4521	3.73227
	19.5771	3.75578
	19.7021	3.78196
	19.8271	3.81087
	19.9521	3.84247
	20.0771	3.87691
	20.2021	3.91375
	20.3271	3.95307
	20.4521	3.99488
	20.5771	4.03931
	20.7021	4.08613
	20.8271	4.13527
	20.9521	4.18667
	21.0771	4.20017
	21.2021	4.21421
	21.3271	4.23028
	21.4521	4.24888
	21.5771	4.2701
	21.7021	4.29379
	21.8271	4.32009
	21.9521	4.34883
	22.0771	4.37998
	22.2021	4.41354
	22.3271	4.4495
	22.4521	4.48779
	22.5771	4.52859
	22.7021	4.57132
	22.8271	4.61644
	22.9521	4.66371
	23.0771	4.71308
	23.2021	4.76442
	23.3271	4.81776
	23.4521	4.87306
	23.5771	4.93027
	23.7021	4.98934
	23.8271	5.05023
	23.9521	5.11287
	24.0771	5.17737
	24.2021	5.24352
	24.3271	5.31117
	24.4521	5.38038
	24.5771	5.45112
	24.7021	5.52303
	24.8271	5.59635
	24.9521	5.67106
	25.0771	5.74729
	25.2021	5.82483
	25.3271	5.90349
	25.4521	5.98339
	25.5771	6.06558
	25.7021	6.14679
	25.8271	6.231
	25.9521	6.31588
	26.0771	6.40169
	26.2021	6.48822
	26.3271	6.57588
	26.4521	6.6645
	26.5771	6.7539
	26.7021	6.8442
	26.8271	6.93537
	26.9521	7.02738
	27.0771	7.12063
	27.2021	7.21467
	27.3271	7.30937
	27.4521	7.40427
	27.5771	7.50036
	27.7021	7.59715
	27.8271	7.69456
	27.9521	7.79262
	28.0771	7.89113
	28.2021	7.99023

## Sheet: Fig4b
	Figure 4 panel b
	Pore axis (A)	radius (A)		Pore axis (A)	water (particles/A)	ions×10 (particles/A)		Pore axis (A)	sum	self	indused
	-28.7942	7.94511		-25	10.8631	0.1998		-21.8752	-0.45112	-0.42382	-0.0273
	-28.6692	7.84435		-24.5	11.8082	0.1998		-21.5095	-0.49587	-0.46224	-0.03363
	-28.5442	7.7442		-24	12.6973	0.0999		-21.1438	-0.52879	-0.48825	-0.04053
	-28.4192	7.64474		-23.5	12.5075	0.17982		-20.7782	-0.57543	-0.52734	-0.04808
	-28.2942	7.54593		-23	11.1668	0.11988		-20.4125	-0.57744	-0.52498	-0.05247
	-28.1692	7.44759		-22.5	10.0899	0.17982		-20.0468	-0.54854	-0.49006	-0.05848
	-28.0442	7.34992		-22	10.8951	0.27972		-19.6811	-0.49821	-0.434	-0.06421
	-27.9192	7.25308		-21.5	12.3357	0.2997		-19.3154	-0.51808	-0.42775	-0.09033
	-27.7942	7.15696		-21	11.3227	0.55944		-18.9497	-0.59662	-0.48163	-0.11499
	-27.6692	7.06138		-20.5	8.58142	0.67932		-18.584	-0.62626	-0.5069	-0.11936
	-27.5442	6.96656		-20	6.13187	1.11888		-18.2183	-0.62887	-0.51761	-0.11126
	-27.4192	6.87261		-19.5	5.09291	3.7962		-17.8526	-0.62178	-0.51289	-0.10889
	-27.2942	6.77951		-19	4.35365	12.2478		-17.487	-0.59123	-0.49161	-0.09962
	-27.1692	6.68739		-18.5	5.11289	21.3387		-17.1213	-0.56287	-0.47315	-0.08972
	-27.0442	6.59601		-18	5.07692	21.7982		-16.7556	-0.56326	-0.48249	-0.08078
	-26.9192	6.50541		-17.5	2.98701	15.045		-16.3899	-0.57386	-0.50614	-0.06772
	-26.7942	6.41565		-17	1.996	9.91009		-16.0242	-0.55739	-0.50393	-0.05346
	-26.6692	6.32711		-16.5	1.75624	5.41459		-15.6585	-0.50525	-0.46465	-0.04061
	-26.5442	6.23953		-16	1.93007	5.27473		-15.2928	-0.45386	-0.42091	-0.03294
	-26.4192	6.15288		-15.5	2.25974	11.5884		-14.9271	-0.38324	-0.35377	-0.02948
	-26.2942	6.06722		-15	2.61538	9.15085		-14.5615	-0.33854	-0.31424	-0.0243
	-26.1692	5.98274		-14.5	1.97203	4.51548		-14.1958	-0.29526	-0.27329	-0.02197
	-26.0442	5.89938		-14	1.23676	1.6983		-13.8301	-0.27354	-0.25592	-0.01763
	-25.9192	5.81713		-13.5	1.82817	1.0989		-13.4644	-0.26488	-0.24861	-0.01627
	-25.7942	5.73609		-13	3.33866	0.81918		-13.0987	-0.26333	-0.24137	-0.02196
	-25.6692	5.6562		-12.5	3.15085	0.45954		-12.733	-0.2523	-0.21711	-0.03518
	-25.5442	5.57758		-12	1.73027	0.43956		-12.3673	-0.22389	-0.22135	-0.00254
	-25.4192	5.50057		-11.5	1.42857	0.87912		-12.0016	-0.21223	-0.22209	0.00986
	-25.2942	5.42461		-11	0.87513	0.35964		-11.636	-0.16827	-0.20684	0.03858
	-25.1692	5.3502		-10.5	0.63936	0		-11.2703	-0.1604	-0.20703	0.04663
	-25.0442	5.27726		-10	1.24675	0		-10.9046	-0.18909	-0.23317	0.04409
	-24.9192	5.20571		-9.5	2.59341	0		-10.5389	-0.25909	-0.29204	0.03295
	-24.7942	5.13573		-9	2.11189	0		-10.1732	-0.24137	-0.27149	0.03012
	-24.6692	5.06744		-8.5	0.51349	0		-9.80752	-0.22459	-0.2604	0.03581
	-24.5442	5.00079		-8	0.03996	0		-9.44183	-0.18081	-0.21437	0.03356
	-24.4192	4.93589		-7.5	0.004	0		-9.07614	-0.13888	-0.18371	0.04483
	-24.2942	4.87274		-7	0	0		-8.71045	-0.09345	-0.1567	0.06325
	-24.1692	4.8112		-6.5	0	0		-8.34476	-0.04889	-0.13298	0.08408
	-24.0442	4.75152		-6	0	0		-7.97908	-0.00595	-0.10558	0.09963
	-23.9192	4.69407		-5.5	0	0		-7.61339	0.14376	-0.00562	0.14938
	-23.7942	4.63849		-5	0	0		-7.2477	0.35323	0.11631	0.23691
	-23.6692	4.58481		-4.5	0	0		-6.88201	0.42127	0.12787	0.29341
	-23.5442	4.53321		-4	0	0		-6.51633	0.48969	0.13708	0.35261
	-23.4192	4.48368		-3.5	0	0		-6.15064	0.60265	0.1888	0.41385
	-23.2942	4.43632		-3	0	0		-5.78495	0.7178	0.24322	0.47458
	-23.1692	4.39118		-2.5	0	0		-5.41926	0.77776	0.25389	0.52387
	-23.0442	4.34827		-2	0.002	0		-5.05357	0.78171	0.24155	0.54015
	-22.9192	4.30755		-1.5	0.01399	0		-4.68789	0.72696	0.22109	0.50587
	-22.7942	4.26921		-1	0.34965	0.03996		-4.3222	0.60443	0.17335	0.43109
	-22.6692	4.23375		-0.5	3.00899	0.47952		-3.95651	0.61608	0.17231	0.44377
	-22.5442	4.20014		0	5.93407	0.51948		-3.59082	0.74949	0.22306	0.52643
	-22.4192	4.16938		0.5	4.71329	1.85814		-3.22514	0.80703	0.25668	0.55035
	-22.2942	4.14116		1	3.53846	5.03497		-2.85945	0.76304	0.23867	0.52437
	-22.1692	4.11549		1.5	3.85015	4.0959		-2.49376	0.68241	0.20741	0.475
	-22.0442	4.09243		2	5.05894	3.61638		-2.12807	0.60412	0.18711	0.41701
	-21.9192	4.07173		2.5	6.2977	3.3966		-1.76238	0.48555	0.13049	0.35506
	-21.7942	4.05368		3	4.55544	1.97802		-1.3967	0.3446	0.07106	0.27355
	-21.6692	4.03895		3.5	2.56344	0.71928		-1.03101	0.22068	0.01448	0.20619
	-21.5442	4.02618		4	2.55544	0.63936		-0.66532	0.27522	0.12019	0.15503
	-21.4192	4.01673		4.5	2.64136	0.95904		-0.29963	0.28215	0.13736	0.14479
	-21.2942	4.00982		5	2.1978	0.91908		0.06606	0.22992	0.10036	0.12956
	-21.1692	4.00539		5.5	1.7982	0.81918		0.43174	0.18561	0.06766	0.11795
	-21.0442	4.00372		6	1.36663	1.7982		0.79743	0.2471	0.11966	0.12744
	-20.9192	4.00303		6.5	2.50749	6.79321		1.16312	0.31566	0.17449	0.14118
	-20.7942	3.97168		7	3.92408	5.23477		1.52881	0.34567	0.21122	0.13445
	-20.6692	3.91471		7.5	3.74426	0.8991		1.89449	0.39325	0.25359	0.13966
	-20.5442	3.8603		8	3.77622	0.15984		2.26018	0.41444	0.27011	0.14433
	-20.4192	3.80819		8.5	5.29071	0.03996		2.62587	0.42026	0.27656	0.1437
	-20.2942	3.7588		9	5.25475	0		2.99156	0.42832	0.29015	0.13817
	-20.1692	3.71253		9.5	3.33267	0		3.35725	0.43815	0.30197	0.13619
	-20.0442	3.66916		10	1.65634	0		3.72293	0.44476	0.32983	0.11493
	-19.9192	3.62842		10.5	0.79321	0		4.08862	0.47654	0.36416	0.11238
	-19.7942	3.59072		11	0.04995	0		4.45431	0.46343	0.35501	0.10842
	-19.6692	3.55654		11.5	0.002	0		4.82	0.41682	0.31627	0.10055
	-19.5442	3.52556		12	0	0.05994		5.18568	0.38535	0.30837	0.07698
	-19.4192	3.49744		12.5	0	4.01598		5.55137	0.37477	0.29994	0.07483
	-19.2942	3.47264		13	0	13.6264		5.91706	0.34931	0.27812	0.07119
	-19.1692	3.45167		13.5	0	2.21778		6.28275	0.31297	0.24323	0.06974
	-19.0442	3.43344		14	0	0.07992		6.64844	0.25324	0.19036	0.06288
	-18.9192	3.41936		14.5	0.004	0		7.01412	0.19126	0.12738	0.06388
	-18.7942	3.40856		15	0.32567	0		7.37981	0.26456	0.1145	0.15006
	-18.6692	3.4007		15.5	2.72128	0		7.7455	0.28406	0.1035	0.18056
	-18.5442	3.39615		16	4.2957	0		8.11119	0.21358	0.03813	0.17545
	-18.4192	3.39621		16.5	3.68631	0		8.47687	0.16997	0.00921	0.16075
	-18.2942	3.39982		17	2.38961	0.01998		8.84256	0.12071	-0.01698	0.1377
	-18.1692	3.40698		17.5	2.21179	0.03996		9.20825	0.02453	-0.06373	0.08826
	-18.0442	3.41767		18	2.08991	0.23976		9.57394	-0.0792	-0.14042	0.06122
	-17.9192	3.43164		18.5	2.2957	1.4985		9.93963	-0.13271	-0.16769	0.03498
	-17.7942	3.44902		19	2.72927	3.47652		10.3053	-0.14425	-0.13907	-0.00518
	-17.6692	3.4698		19.5	3.003	2.37762		10.671	-0.17014	-0.13588	-0.03426
	-17.5442	3.49396		20	4.06194	1.13886		11.0367	-0.16125	-0.12296	-0.03829
	-17.4192	3.52123		20.5	5.34466	1.15884		11.4024	-0.14295	-0.11578	-0.02717
	-17.2942	3.5517		21	6.72927	1.25874		11.7681	-0.07658	-0.0835	0.00693
	-17.1692	3.58597		21.5	8.94705	1.5984		12.1338	-0.0462	-0.03863	-0.00757
	-17.0442	3.62325		22	9.94406	1.47852		12.4994	-0.16536	-0.09295	-0.0724
	-16.9192	3.66345		22.5	9.62637	1.2987		12.8651	-0.20524	-0.09775	-0.10749
	-16.7942	3.70654		23	10.5355	1.43856		13.2308	-0.37858	-0.1095	-0.26908
	-16.6692	3.75254		23.5	11.3806	1.31868		13.5965	-0.3891	-0.11726	-0.27184
	-16.5442	3.80128		24	11.4805	1.05894		13.9622	-0.37579	-0.11313	-0.26266
	-16.4192	3.853		24.5	10.6913	1.23876		14.3279	-0.33353	-0.07394	-0.25959
	-16.2942	3.90705						14.6936	-0.26775	-0.05918	-0.20857
	-16.1692	3.96385						15.0593	-0.24495	-0.08931	-0.15564
	-16.0442	4.02281						15.4249	-0.2274	-0.07101	-0.15639
	-15.9192	4.08054						15.7906	-0.19554	-0.04036	-0.15518
	-15.7942	4.06825						16.1563	-0.18778	-0.02409	-0.16369
	-15.6692	4.03649						16.522	-0.16331	-0.00348	-0.15983
	-15.5442	4.00732						16.8877	-0.04845	0.01885	-0.0673
	-15.4192	3.98035						17.2534	-0.36926	-0.25634	-0.11291
	-15.2942	3.95604						17.6191	-0.43671	-0.26411	-0.1726
	-15.1692	3.93504						17.9848	-0.47285	-0.28759	-0.18526
	-15.0442	3.91643						18.3504	-0.45633	-0.28917	-0.16716
	-14.9192	3.90071						18.7161	-0.47093	-0.31013	-0.1608
	-14.7942	3.88741						19.0818	-0.47596	-0.32428	-0.15168
	-14.6692	3.87723						19.4475	-0.53938	-0.38178	-0.1576
	-14.5442	3.86982						19.8132	-0.56105	-0.4169	-0.14415
	-14.4192	3.86494						20.1789	-0.57582	-0.44134	-0.13448
	-14.2942	3.86284						20.5446	-0.64073	-0.54252	-0.09822
	-14.1692	3.86114						20.9103	-0.54628	-0.46667	-0.07961
	-14.0442	3.85417						21.2759	-0.56367	-0.49324	-0.07043
	-13.9192	3.79721						21.6416	-0.55588	-0.49263	-0.06325
	-13.7942	3.74277
	-13.6692	3.69064
	-13.5442	3.64121
	-13.4192	3.59529
	-13.2942	3.55228
	-13.1692	3.51209
	-13.0442	3.47497
	-12.9192	3.44105
	-12.7942	3.41033
	-12.6692	3.38319
	-12.5442	3.35947
	-12.4192	3.33906
	-12.2942	3.32217
	-12.1692	3.30897
	-12.0442	3.2993
	-11.9192	3.29321
	-11.7942	3.29075
	-11.6692	3.29204
	-11.5442	3.29691
	-11.4192	3.30524
	-11.2942	3.31713
	-11.1692	3.33293
	-11.0442	3.35227
	-10.9192	3.37485
	-10.7942	3.40069
	-10.6692	3.43042
	-10.5442	3.46344
	-10.4192	3.47193
	-10.2942	3.48409
	-10.1692	3.37758
	-10.0442	3.27213
	-9.91916	3.16601
	-9.79416	3.06458
	-9.66916	2.962
	-9.54416	2.86047
	-9.41916	2.76005
	-9.29416	2.66134
	-9.16916	2.56496
	-9.04416	2.47017
	-8.91916	2.37682
	-8.79416	2.28667
	-8.66916	2.19833
	-8.54416	2.11262
	-8.41916	2.02955
	-8.29416	1.94959
	-8.16916	1.87198
	-8.04416	1.79667
	-7.91916	1.71909
	-7.79416	1.64429
	-7.66916	1.57269
	-7.54416	1.50425
	-7.41916	1.4332
	-7.29416	1.36544
	-7.16916	1.30122
	-7.04416	1.24074
	-6.91916	1.1838
	-6.79416	1.13102
	-6.66916	1.08296
	-6.54416	1.03951
	-6.41916	1.00071
	-6.29416	0.96694
	-6.16916	0.93839
	-6.04416	0.9152
	-5.91916	0.89734
	-5.79416	0.88507
	-5.66916	0.87882
	-5.54416	0.87828
	-5.41916	0.88331
	-5.29416	0.894
	-5.16916	0.90424
	-5.04416	0.9201
	-4.91916	0.93147
	-4.79416	0.95107
	-4.66916	0.97615
	-4.54416	1.00712
	-4.41916	1.03804
	-4.29416	1.07677
	-4.16916	1.11644
	-4.04416	1.16241
	-3.91916	1.18359
	-3.79416	1.21397
	-3.66916	1.1734
	-3.54416	1.13698
	-3.41916	1.10385
	-3.29416	1.07567
	-3.16916	1.05256
	-3.04416	1.03458
	-2.91916	1.02206
	-2.79416	1.01484
	-2.66916	1.01305
	-2.54416	1.01671
	-2.41916	1.02582
	-2.29416	1.04031
	-2.16916	1.06008
	-2.04416	1.08486
	-1.91916	1.11512
	-1.79416	1.1493
	-1.66916	1.18951
	-1.54416	1.23427
	-1.41916	1.283
	-1.29416	1.33583
	-1.16916	1.39224
	-1.04416	1.45242
	-0.91916	1.51616
	-0.79416	1.58327
	-0.66916	1.65356
	-0.54416	1.72684
	-0.41916	1.80268
	-0.29416	1.88113
	-0.16916	1.96218
	-0.04416	2.04555
	0.08084	2.13162
	0.20584	2.21895
	0.33084	2.3086
	0.45584	2.40003
	0.58084	2.49321
	0.70584	2.58784
	0.83084	2.68385
	0.95584	2.78124
	1.08084	2.87993
	1.20584	2.97948
	1.33084	3.0809
	1.45584	3.1834
	1.58084	3.28664
	1.70584	3.39072
	1.83084	3.49577
	1.95584	3.60155
	2.08084	3.70821
	2.20584	3.81563
	2.33084	3.92381
	2.45584	4.03267
	2.58084	4.14189
	2.70584	4.25171
	2.83084	4.36141
	2.95584	4.45279
	3.08084	4.39657
	3.20584	4.34215
	3.33084	4.29024
	3.45584	4.24015
	3.58084	4.19121
	3.70584	4.14191
	3.83084	4.08624
	3.95584	4.0326
	4.08084	3.98125
	4.20584	3.93252
	4.33084	3.88709
	4.45584	3.84445
	4.58084	3.80452
	4.70584	3.76744
	4.83084	3.73305
	4.95584	3.70086
	5.08084	3.67392
	5.20584	3.64845
	5.33084	3.62725
	5.45584	3.60866
	5.58084	3.59351
	5.70584	3.58172
	5.83084	3.57332
	5.95584	3.56832
	6.08084	3.56674
	6.20584	3.56859
	6.33084	3.57367
	6.45584	3.58216
	6.58084	3.59421
	6.70584	3.60962
	6.83084	3.62836
	6.95584	3.65038
	7.08084	3.67564
	7.20584	3.70409
	7.33084	3.73567
	7.45584	3.77031
	7.58084	3.80097
	7.70584	3.7497
	7.83084	3.68353
	7.95584	3.61947
	8.08084	3.55743
	8.20584	3.49768
	8.33084	3.43842
	8.45584	3.37278
	8.58084	3.28945
	8.70584	3.20817
	8.83084	3.12968
	8.95584	3.0533
	9.08084	2.97906
	9.20584	2.90742
	9.33084	2.83916
	9.45584	2.77299
	9.58084	2.71052
	9.70584	2.65099
	9.83084	2.59488
	9.95584	2.54223
	10.0808	2.49322
	10.2058	2.44797
	10.3308	2.40669
	10.4558	2.36953
	10.5808	2.33016
	10.7058	2.25442
	10.8308	2.16014
	10.9558	2.06772
	11.0808	1.97715
	11.2058	1.88853
	11.3308	1.80283
	11.4558	1.71876
	11.5808	1.63815
	11.7058	1.55945
	11.8308	1.48452
	11.9558	1.41273
	12.0808	1.34381
	12.2058	1.27861
	12.3308	1.21841
	12.4558	1.16246
	12.5808	1.11035
	12.7058	1.063
	12.8308	1.02099
	12.9558	0.98422
	13.0808	0.95251
	13.2058	0.92645
	13.3308	0.90714
	13.4558	0.89285
	13.5808	0.8845
	13.7058	0.88228
	13.8308	0.88654
	13.9558	0.89689
	14.0808	0.91309
	14.2058	0.9352
	14.3308	0.96473
	14.4558	0.99729
	14.5808	1.03715
	14.7058	1.08069
	14.8308	1.13014
	14.9558	1.18384
	15.0808	1.2421
	15.2058	1.30412
	15.3308	1.37033
	15.4558	1.44016
	15.5808	1.51325
	15.7058	1.58952
	15.8308	1.66873
	15.9558	1.75069
	16.0808	1.83518
	16.2058	1.92206
	16.3308	2.01114
	16.4558	2.10227
	16.5808	2.19576
	16.7058	2.29068
	16.8308	2.23624
	16.9558	2.18052
	17.0808	2.12099
	17.2058	2.06472
	17.3308	2.01253
	17.4558	1.96249
	17.5808	1.91718
	17.7058	1.87571
	17.8308	1.83765
	17.9558	1.8037
	18.0808	1.77398
	18.2058	1.7486
	18.3308	1.72752
	18.4558	1.71096
	18.5808	1.69897
	18.7058	1.69163
	18.8308	1.68894
	18.9558	1.69094
	19.0808	1.69798
	19.2058	1.70933
	19.3308	1.72538
	19.4558	1.74596
	19.5808	1.77086
	19.7058	1.80009
	19.8308	1.83361
	19.9558	1.87124
	20.0808	1.91292
	20.2058	1.95844
	20.3308	2.00758
	20.4558	2.06029
	20.5808	2.11641
	20.7058	2.17579
	20.8308	2.2385
	20.9558	2.30417
	21.0808	2.37245
	21.2058	2.4434
	21.3308	2.51689
	21.4558	2.5928
	21.5808	2.67124
	21.7058	2.75166
	21.8308	2.83416
	21.9558	2.91854
	22.0808	3.00474
	22.2058	3.09267
	22.3308	3.18218
	22.4558	3.27325
	22.5808	3.36591
	22.7058	3.45981
	22.8308	3.55512
	22.9558	3.65163
	23.0808	3.73473
	23.2058	3.78016
	23.3308	3.8268
	23.4558	3.8762
	23.5808	3.92827
	23.7058	3.98294
	23.8308	4.04032
	23.9558	4.10013
	24.0808	4.16215
	24.2058	4.2264
	24.3308	4.29288
	24.4558	4.36134
	24.5808	4.43188
	24.7058	4.50427
	24.8308	4.57865
	24.9558	4.65471
	25.0808	4.73256
	25.2058	4.81206
	25.3308	4.89306
	25.4558	4.97558
	25.5808	5.05955
	25.7058	5.14491
	25.8308	5.23185
	25.9558	5.31974
	26.0808	5.40913
	26.2058	5.49964
	26.3308	5.59117
	26.4558	5.68377
	26.5808	5.77728
	26.7058	5.8658
	26.8308	5.95341
	26.9558	6.04203
	27.0808	6.13163
	27.2058	6.22212
	27.3308	6.31352
	27.4558	6.40579
	27.5808	6.49897
	27.7058	6.59297
	27.8308	6.68772
	27.9558	6.78323
	28.0808	6.87949
	28.2058	6.97647
	28.3308	7.07419
	28.4558	7.17259
	28.5808	7.27159
	28.7058	7.37122
	28.8308	7.47164
	28.9558	7.57233
	29.0808	7.67387
	29.2058	7.77584
	29.3308	7.87842
	29.4558	7.98139

## Sheet: Fig4c
	Figure 4 panel c
	Pore axis (A)	radius (A)		Pore axis (A)	water (particles/A)	ions×10 (particles/A)		Pore axis (A)	sum	self	indused
	-28.5064	7.92883		-25	10.4695	0.87912		-18.7136	0.37638	0.15979	0.21659
	-28.3814	7.84334		-24.5	10.7393	1.05894		-18.3449	0.43693	0.19143	0.2455
	-28.2564	7.75864		-24	11.0769	1.07892		-17.9762	0.45066	0.19771	0.25295
	-28.1314	7.67493		-23.5	10.7473	1.37862		-17.6076	0.41628	0.17672	0.23956
	-28.0064	7.59222		-23	9.68831	0.93906		-17.2389	0.37048	0.15212	0.21836
	-27.8814	7.50647		-22.5	8.96304	1.17882		-16.8702	0.35039	0.14194	0.20845
	-27.7564	7.42085		-22	7.60839	1.03896		-16.5016	0.31899	0.12736	0.19164
	-27.6314	7.33594		-21.5	6.56144	0.87912		-16.1329	0.25686	0.09377	0.16309
	-27.5064	7.25181		-21	5.85814	0.65934		-15.7642	0.0569	-0.03873	0.09563
	-27.3814	7.16875		-20.5	5.4046	0.23976		-15.3956	-0.19077	-0.21028	0.01952
	-27.2564	7.08646		-20	5.19281	0.0999		-15.0269	-0.21044	-0.23359	0.02315
	-27.1314	7.00523		-19.5	5.41459	0.03996		-14.6582	-0.1626	-0.21001	0.0474
	-27.0064	6.92503		-19	7.11688	0		-14.2896	-0.08643	-0.15015	0.06372
	-26.8814	6.84626		-18.5	7.06893	0.01998		-13.9209	0.02283	-0.06345	0.08628
	-26.7564	6.76848		-18	6.21179	0		-13.5522	0.18519	0.04203	0.14317
	-26.6314	6.69169		-17.5	4.3037	0		-13.1836	0.41816	0.16068	0.25748
	-26.5064	6.61604		-17	3.31069	0		-12.8149	0.59502	0.22005	0.37497
	-26.3814	6.54101		-16.5	2.85914	0		-12.4462	0.73385	0.26858	0.46527
	-26.2564	6.4672		-16	2.98901	0		-12.0776	0.84936	0.31986	0.5295
	-26.1314	6.39619		-15.5	2.78521	0		-11.7089	0.91411	0.34498	0.56912
	-26.0064	6.32447		-15	2.31968	0		-11.3402	0.93063	0.35881	0.57182
	-25.8814	6.25529		-14.5	1.47053	0		-10.9716	0.91887	0.38728	0.53159
	-25.7564	6.18746		-14	1.01898	0		-10.6029	0.9047	0.41262	0.49208
	-25.6314	6.12102		-13.5	1.18881	0		-10.2342	0.88143	0.47537	0.40607
	-25.5064	6.05578		-13	2.00599	0		-9.86555	0.92199	0.51271	0.40928
	-25.3814	5.97099		-12.5	1.51049	0		-9.49688	0.938	0.54018	0.39782
	-25.2564	5.87243		-12	0.52348	0		-9.12822	0.93121	0.55986	0.37135
	-25.1314	5.7661		-11.5	0.0959	0		-8.75955	0.71323	0.42756	0.28568
	-25.0064	5.6595		-11	0.04196	0		-8.39088	0.76034	0.46284	0.29751
	-24.8814	5.55427		-10.5	0.02398	0		-8.02222	0.84963	0.49791	0.35172
	-24.7564	5.44967		-10	0.00999	0		-7.65355	0.98459	0.55892	0.42567
	-24.6314	5.34538		-9.5	0.01199	0		-7.28488	1.01004	0.55744	0.4526
	-24.5064	5.24173		-9	0	0		-6.91622	0.96711	0.53326	0.43385
	-24.3814	5.1388		-8.5	0.002	0		-6.54755	0.9502	0.53336	0.41684
	-24.2564	5.0367		-8	0.00599	0		-6.17888	0.90736	0.52887	0.37849
	-24.1314	4.93588		-7.5	0.00799	0		-5.81022	0.84615	0.49588	0.35027
	-24.0064	4.83585		-7	0.00999	0		-5.44155	0.76199	0.44937	0.31262
	-23.8814	4.73662		-6.5	0.004	0		-5.07288	0.71202	0.41011	0.30191
	-23.7564	4.63829		-6	0.00999	0		-4.70422	0.70267	0.40832	0.29435
	-23.6314	4.54114		-5.5	0.00799	0		-4.33555	0.57311	0.34045	0.23266
	-23.5064	4.44471		-5	0.01798	0		-3.96688	0.5154	0.31179	0.20361
	-23.3814	4.34956		-4.5	0.02398	0		-3.59822	0.46354	0.29308	0.17046
	-23.2564	4.2549		-4	0.03796	0		-3.22955	0.47979	0.31617	0.16363
	-23.1314	4.16184		-3.5	0.02997	0		-2.86088	0.50177	0.33898	0.1628
	-23.0064	4.06857		-3	0.02797	0		-2.49222	0.52561	0.3545	0.17111
	-22.8814	3.97811		-2.5	0.06194	0		-2.12355	0.53807	0.35505	0.18302
	-22.7564	3.88812		-2	0.08392	0		-1.75488	0.53177	0.35076	0.18101
	-22.6314	3.7992		-1.5	0.10989	0		-1.38621	0.53581	0.35752	0.1783
	-22.5064	3.71089		-1	0.24575	0		-1.01755	0.55217	0.38702	0.16515
	-22.3814	3.62469		-0.5	0.32967	0		-0.64888	0.56164	0.40269	0.15895
	-22.2564	3.53992		0	0.28571	0		-0.28021	0.56939	0.43328	0.13611
	-22.1314	3.45659		0.5	0.35964	0		0.08845	0.54563	0.39938	0.14625
	-22.0064	3.37493		1	0.42358	0		0.45712	0.53316	0.37991	0.15325
	-21.8814	3.29481		1.5	0.43157	0		0.82579	0.52314	0.38273	0.14041
	-21.7564	3.2165		2	0.5035	0		1.19445	0.52789	0.39292	0.13498
	-21.6314	3.14054		2.5	0.55345	0		1.56312	0.51938	0.38771	0.13168
	-21.5064	3.0663		3	0.64536	0		1.93179	0.50665	0.37735	0.12929
	-21.3814	2.9913		3.5	0.84116	0		2.30045	0.48536	0.3558	0.12956
	-21.2564	2.91837		4	1.19281	0		2.66912	0.47032	0.34784	0.12248
	-21.1314	2.84526		4.5	1.85215	0		3.03779	0.46772	0.35376	0.11396
	-21.0064	2.77493		5	2.3976	0.01998		3.40645	0.4733	0.37697	0.09633
	-20.8814	2.70636		5.5	3.58641	0.03996		3.77512	0.48449	0.39931	0.08518
	-20.7564	2.64008		6	4.8971	0.13986		4.14379	0.44863	0.36742	0.08121
	-20.6314	2.57809		6.5	5.61439	0.35964		4.51245	0.38558	0.30889	0.07669
	-20.5064	2.51882		7	6.16184	0.25974		4.88112	0.34374	0.27835	0.06539
	-20.3814	2.46242		7.5	6.57542	0.71928		5.24979	0.31683	0.2512	0.06563
	-20.2564	2.40924		8	6.77722	1.03896		5.61845	0.28538	0.21968	0.0657
	-20.1314	2.35938		8.5	6.64535	1.03896		5.98712	0.26739	0.20694	0.06044
	-20.0064	2.31351		9	6.28771	1.71828		6.35579	0.25728	0.2043	0.05298
	-19.8814	2.27006		9.5	6.08392	1.93806		6.72445	0.25392	0.20516	0.04877
	-19.7564	2.23088		10	5.72627	1.8981		7.09312	0.23625	0.18829	0.04796
	-19.6314	2.19259		10.5	5.32268	2.91708		7.46179	0.24041	0.19235	0.04806
	-19.5064	2.1594		11	4.40759	2.7972		7.83046	0.20278	0.15291	0.04987
	-19.3814	2.12998		11.5	3.77023	2.2977		8.19912	0.19952	0.15073	0.04879
	-19.2564	2.10515		12	3.57243	1.13886		8.56779	0.14858	0.11103	0.03756
	-19.1314	2.08446		12.5	3.58242	0.75924		8.93646	0.23511	0.18991	0.04519
	-19.0064	2.06873		13	3.65035	0.35964		9.30512	0.25157	0.19531	0.05626
	-18.8814	2.05864		13.5	3.03497	0.21978		9.67379	0.25368	0.19034	0.06334
	-18.7564	2.05364		14	2.01998	0.21978		10.0425	0.23139	0.17422	0.05717
	-18.6314	2.05354		14.5	1.47453	0.0999		10.4111	0.207	0.14503	0.06198
	-18.5064	2.05855		15	1.28871	0		10.7798	0.2107	0.14272	0.06797
	-18.3814	2.06856		15.5	1.20879	0.01998		11.1485	0.2228	0.1284	0.09439
	-18.2564	2.08362		16	1.36064	0.01998		11.5171	0.12977	0.03166	0.0981
	-18.1314	2.10284		16.5	1.56444	0.17982		11.8858	0.08384	-0.02131	0.10515
	-18.0064	2.12703		17	1.66633	0.73926		12.2545	0.05216	-0.05387	0.10604
	-17.8814	2.15621		17.5	1.54645	2.07792		12.6231	0.0153	-0.08268	0.09797
	-17.7564	2.18787		18	1.93007	3.85614		12.9918	-0.017	-0.10631	0.08931
	-17.6314	2.2018		18.5	2.57343	5.19481		13.3605	-0.02237	-0.10537	0.083
	-17.5064	2.21933		19	2.37163	4.63536		13.7291	-0.06488	-0.11895	0.05407
	-17.3814	2.22475		19.5	2.50549	2.11788		14.0978	-0.11382	-0.14554	0.03172
	-17.2564	2.23477		20	2.18781	0.63936		14.4665	-0.13946	-0.15742	0.01796
	-17.1314	2.24912		20.5	2.05994	0.27972		14.8351	-0.14071	-0.15437	0.01367
	-17.0064	2.26726		21	2.11988	0.13986		15.2038	-0.12484	-0.14161	0.01677
	-16.8814	2.29052		21.5	2.59341	0.05994		15.5725	-0.10581	-0.11745	0.01164
	-16.7564	2.31741		22	2.92907	0.01998		15.9411	-0.04543	-0.05059	0.00516
	-16.6314	2.34368		22.5	3.17083	0.1998		16.3098	-0.01201	-0.00863	-0.00338
	-16.5064	2.37238		23	3.26673	1.0989		16.6785	0.11823	0.12244	-0.00421
	-16.3814	2.40406		23.5	3.29071	1.4985		17.0471	0.21886	0.20958	0.00928
	-16.2564	2.43636		24	3.42258	1.85814		17.4158	0.21867	0.22108	-0.00241
	-16.1314	2.46983		24.5	3.72627	0.73926		17.7845	0.14502	0.15889	-0.01387
	-16.0064	2.50663						18.1531	0.10138	0.12867	-0.02728
	-15.8814	2.54617						18.5218	-0.00462	0.03179	-0.0364
	-15.7564	2.58065						18.8905	-0.00888	0.03571	-0.04459
	-15.6314	2.6111						19.2591	-0.15402	-0.10886	-0.04516
	-15.5064	2.64559						19.6278	-0.16455	-0.1195	-0.04505
	-15.3814	2.67059						19.9965	-0.15107	-0.11047	-0.04061
	-15.2564	2.59009						20.3651	-0.11601	-0.10173	-0.01428
	-15.1314	2.49127						20.7338	-0.15464	-0.14077	-0.01388
	-15.0064	2.39383						21.1025	-0.14522	-0.13881	-0.00641
	-14.8814	2.29766						21.4711	-0.08923	-0.07446	-0.01477
	-14.7564	2.20309						21.8398	-0.04259	-0.000120435	-0.04247
	-14.6314	2.11054						22.2085	-0.06941	-0.02424	-0.04518
	-14.5064	2.01984						22.5771	-0.0971	-0.04893	-0.04817
	-14.3814	1.93091						22.9458	-0.09687	-0.06662	-0.03024
	-14.2564	1.84409						23.3145	-0.09048	-0.07365	-0.01683
	-14.1314	1.75951						23.6831	-0.09956	-0.08189	-0.01768
	-14.0064	1.67729						24.0518	-0.14322	-0.13756	-0.00566
	-13.8814	1.59772						24.4205	-0.13791	-0.14011	0.0022
	-13.7564	1.52078						24.7891	-0.25479	-0.25715	0.00236
	-13.6314	1.44687						25.1578	-0.31835	-0.32891	0.01056
	-13.5064	1.37614
	-13.3814	1.30867
	-13.2564	1.2448
	-13.1314	1.18482
	-13.0064	1.12867
	-12.8814	1.07697
	-12.7564	1.02977
	-12.6314	0.98742
	-12.5064	0.94997
	-12.3814	0.91759
	-12.2564	0.89051
	-12.1314	0.85215
	-12.0064	0.81395
	-11.8814	0.77869
	-11.7564	0.75168
	-11.6314	0.73227
	-11.5064	0.72159
	-11.3814	0.72069
	-11.2564	0.72893
	-11.1314	0.7465
	-11.0064	0.77232
	-10.8814	0.8063
	-10.7564	0.84813
	-10.6314	0.89684
	-10.5064	0.95178
	-10.3814	1.01255
	-10.2564	1.07853
	-10.1314	1.1501
	-10.0064	1.22568
	-9.88142	1.30597
	-9.75642	1.38987
	-9.63142	1.47235
	-9.50642	1.56069
	-9.38142	1.64772
	-9.25642	1.73771
	-9.13142	1.82956
	-9.00642	1.9239
	-8.88142	2.01973
	-8.75642	2.11765
	-8.63142	2.21701
	-8.50642	2.31816
	-8.38142	2.32211
	-8.25642	2.27403
	-8.13142	2.22088
	-8.00642	2.17177
	-7.88142	2.12858
	-7.75642	2.08865
	-7.63142	2.0524
	-7.50642	2.02089
	-7.38142	1.99573
	-7.25642	1.97488
	-7.13142	1.95876
	-7.00642	1.94686
	-6.88142	1.94224
	-6.75642	1.94118
	-6.63142	1.94507
	-6.50642	1.9543
	-6.38142	1.9694
	-6.25642	1.98933
	-6.13142	2.01431
	-6.00642	2.04424
	-5.88142	2.07913
	-5.75642	2.11826
	-5.63142	2.16126
	-5.50642	2.20861
	-5.38142	2.26106
	-5.25642	2.31748
	-5.13142	2.37706
	-5.00642	2.44022
	-4.88142	2.5034
	-4.75642	2.56891
	-4.63142	2.6328
	-4.50642	2.69936
	-4.38142	2.76589
	-4.25642	2.82628
	-4.13142	2.86319
	-4.00642	2.88749
	-3.88142	2.9134
	-3.75642	2.9424
	-3.63142	2.97571
	-3.50642	3.01264
	-3.38142	3.0531
	-3.25642	3.09696
	-3.13142	3.14414
	-3.00642	3.19451
	-2.88142	3.24796
	-2.75642	3.30438
	-2.63142	3.36359
	-2.50642	3.42555
	-2.38142	3.48978
	-2.25642	3.55653
	-2.13142	3.62607
	-2.00642	3.69785
	-1.88142	3.77145
	-1.75642	3.84701
	-1.63142	3.92526
	-1.50642	4.00532
	-1.38142	4.08708
	-1.25642	4.17053
	-1.13142	4.25555
	-1.00642	4.3421
	-0.88142	4.42811
	-0.75642	4.44818
	-0.63142	4.46602
	-0.50642	4.48658
	-0.38142	4.50848
	-0.25642	4.53296
	-0.13142	4.54972
	-0.00642	4.56562
	0.11858	4.51303
	0.24358	4.46248
	0.36858	4.41396
	0.49358	4.36757
	0.61858	4.3225
	0.74358	4.26942
	0.86858	4.21626
	0.99358	4.16558
	1.11858	4.11747
	1.24358	4.07187
	1.36858	4.0292
	1.49358	3.98922
	1.61858	3.95203
	1.74358	3.91775
	1.86858	3.88637
	1.99358	3.8579
	2.11858	3.83234
	2.24358	3.80937
	2.36858	3.78988
	2.49358	3.77358
	2.61858	3.76149
	2.74358	3.75266
	2.86858	3.74719
	2.99358	3.74482
	3.11858	3.74522
	3.24358	3.74892
	3.36858	3.75537
	3.49358	3.76509
	3.61858	3.77858
	3.74358	3.79524
	3.86858	3.81453
	3.99358	3.83692
	4.11858	3.86326
	4.24358	3.89207
	4.36858	3.92386
	4.49358	3.95802
	4.61858	3.99645
	4.74358	4.03721
	4.86858	4.08038
	4.99358	4.12624
	5.11858	4.17505
	5.24358	4.22639
	5.36858	4.28002
	5.49358	4.33605
	5.61858	4.39438
	5.74358	4.45496
	5.86858	4.51768
	5.99358	4.58251
	6.11858	4.64914
	6.24358	4.71773
	6.36858	4.78858
	6.49358	4.86124
	6.61858	4.93554
	6.74358	5.01152
	6.86858	5.08899
	6.99358	5.16802
	7.11858	5.24878
	7.24358	5.33066
	7.36858	5.41416
	7.49358	5.49891
	7.61858	5.585
	7.74358	5.67224
	7.86858	5.75472
	7.99358	5.70294
	8.11858	5.6439
	8.24358	5.58603
	8.36858	5.52998
	8.49358	5.47569
	8.61858	5.42317
	8.74358	5.37248
	8.86858	5.32352
	8.99358	5.27645
	9.11858	5.23119
	9.24358	5.18791
	9.36858	5.14757
	9.49358	5.10825
	9.61858	5.07177
	9.74358	5.03711
	9.86858	4.9984
	9.99358	4.96107
	10.1186	4.86841
	10.2436	4.77669
	10.3686	4.68517
	10.4936	4.59483
	10.6186	4.50583
	10.7436	4.41789
	10.8686	4.33153
	10.9936	4.24624
	11.1186	4.16263
	11.2436	4.08042
	11.3686	3.99977
	11.4936	3.92076
	11.6186	3.84343
	11.7436	3.76791
	11.8686	3.69424
	11.9936	3.62218
	12.1186	3.55279
	12.2436	3.4855
	12.3686	3.42005
	12.4936	3.35687
	12.6186	3.29609
	12.7436	3.23776
	12.8686	3.18196
	12.9936	3.1288
	13.1186	3.07827
	13.2436	3.03052
	13.3686	2.98579
	13.4936	2.94399
	13.6186	2.90511
	13.7436	2.86932
	13.8686	2.83692
	13.9936	2.80737
	14.1186	2.78188
	14.2436	2.75887
	14.3686	2.74006
	14.4936	2.72476
	14.6186	2.7122
	14.7436	2.7032
	14.8686	2.69899
	14.9936	2.69813
	15.1186	2.70031
	15.2436	2.70584
	15.3686	2.71539
	15.4936	2.72851
	15.6186	2.74514
	15.7436	2.76525
	15.8686	2.78824
	15.9936	2.81461
	16.1186	2.84525
	16.2436	2.87914
	16.3686	2.88503
	16.4936	2.87053
	16.6186	2.85655
	16.7436	2.84658
	16.8686	2.84136
	16.9936	2.84021
	17.1186	2.84257
	17.2436	2.8489
	17.3686	2.85988
	17.4936	2.87392
	17.6186	2.89224
	17.7436	2.91435
	17.8686	2.94101
	17.9936	2.97143
	18.1186	3.00585
	18.2436	3.04291
	18.3686	3.08411
	18.4936	3.12777
	18.6186	3.17472
	18.7436	3.22484
	18.8686	3.27901
	18.9936	3.33483
	19.1186	3.39363
	19.2436	3.45141
	19.3686	3.49617
	19.4936	3.52083
	19.6186	3.54458
	19.7436	3.57065
	19.8686	3.59947
	19.9936	3.63099
	20.1186	3.62286
	20.2436	3.57822
	20.3686	3.53157
	20.4936	3.48747
	20.6186	3.44687
	20.7436	3.40836
	20.8686	3.37287
	20.9936	3.33958
	21.1186	3.31038
	21.2436	3.2841
	21.3686	3.26044
	21.4936	3.23986
	21.6186	3.22239
	21.7436	3.20745
	21.8686	3.19645
	21.9936	3.18731
	22.1186	3.18349
	22.2436	3.18273
	22.3686	3.18436
	22.4936	3.18903
	22.6186	3.19701
	22.7436	3.20781
	22.8686	3.22174
	22.9936	3.23883
	23.1186	3.25938
	23.2436	3.28302
	23.3686	3.30935
	23.4936	3.33868
	23.6186	3.37095
	23.7436	3.40611
	23.8686	3.44502
	23.9936	3.48576
	24.1186	3.53006
	24.2436	3.57616
	24.3686	3.62513
	24.4936	3.6763
	24.6186	3.72997
	24.7436	3.78599
	24.8686	3.84453
	24.9936	3.90501
	25.1186	3.96764
	25.2436	4.03232
	25.3686	4.09919
	25.4936	4.1676
	25.6186	4.23829
	25.7436	4.31054
	25.8686	4.38437
	25.9936	4.45986
	26.1186	4.53721
	26.2436	4.61611
	26.3686	4.69665
	26.4936	4.77812
	26.6186	4.86138
	26.7436	4.94579
	26.8686	5.03142
	26.9936	5.11827
	27.1186	5.2065
	27.2436	5.29574
	27.3686	5.38601
	27.4936	5.47722
	27.6186	5.56973
	27.7436	5.6631
	27.8686	5.75734
	27.9936	5.85239
	28.1186	5.94834
	28.2436	6.04516
	28.3686	6.14293
	28.4936	6.24146
	28.6186	6.34069
	28.7436	6.44063
	28.8686	6.53947
	28.9936	6.57511
	29.1186	6.57078
	29.2436	6.56765
	29.3686	6.56755
	29.4936	6.56866
	29.6186	6.57229
	29.7436	6.57751
	29.8686	6.58523
	29.9936	6.59464
	30.1186	6.60625
	30.2436	6.61989
	30.3686	6.63086
	30.4936	6.64378
	30.6186	6.65429
	30.7436	6.66572
	30.8686	6.67916
	30.9936	6.69437
	31.1186	6.7111
	31.2436	6.72959
	31.3686	6.74984
	31.4936	6.77182
	31.6186	6.79561
	31.7436	6.82114
	31.8686	6.84839
	31.9936	6.87735
	32.1186	6.90786
	32.2436	6.94005
	32.3686	6.97389
	32.4936	7.00936
	32.6186	7.04703
	32.7436	7.0858
	32.8686	7.12632
	32.9936	7.16834
	33.1186	7.21168
	33.2436	7.25653
	33.3686	7.303
	33.4936	7.35094
	33.6186	7.40018
	33.7436	7.45083
	33.8686	7.50327
	33.9936	7.55707
	34.1186	7.61186
	34.2436	7.66796
	34.3686	7.72569
	34.4936	7.78437
	34.6186	7.84455
	34.7436	7.90581

## Sheet: Fig5a
	Figure 5 panel a
	Pore axis (A)	radius (A)		Pore axis (A)	water (particles/A)	Na×10 (particles/A)	Ca×10 (particles/A)		Pore axis (A)	sum	self	indused
	-26.699	7.82665		-35	10.3139	0.26493	0		-20.7779	0.14847	0.1464	0.00207
	-26.574	7.73532		-34.5	10.1675	0.22494	0		-20.3619	0.14196	0.13935	0.00262
	-26.449	7.6449		-34	10.1605	0.22494	0		-19.9459	0.1453	0.14117	0.00413
	-26.324	7.55512		-33.5	10.2529	0.26993	0		-19.5299	0.1557	0.15045	0.00525
	-26.199	7.46631		-33	10.2369	0.23994	0		-19.1138	0.23045	0.22185	0.0086
	-26.074	7.37785		-32.5	10.2414	0.29493	0		-18.6978	0.28013	0.26906	0.01107
	-25.949	7.28921		-32	10.1975	0.24494	0		-18.2818	0.26179	0.25478	0.00701
	-25.824	7.2005		-31.5	10.2249	0.36491	0		-17.8658	0.23213	0.22864	0.00348
	-25.699	7.11279		-31	10.0575	0.27993	0		-17.4498	0.1827	0.19306	-0.01036
	-25.574	7.0256		-30.5	10.2504	0.21495	0		-17.0337	0.13126	0.15469	-0.02342
	-25.449	6.93956		-30	10.2739	0.27993	0		-16.6177	0.11719	0.14914	-0.03195
	-25.324	6.8544		-29.5	10.2364	0.23994	0		-16.2017	0.03284	0.07799	-0.04515
	-25.199	6.77053		-29	10.3114	0.21495	0		-15.7857	-0.03422	0.02303	-0.05725
	-25.074	6.68703		-28.5	10.145	0.28493	0		-15.3696	-0.1039	-0.03267	-0.07123
	-24.949	6.60497		-28	10.1965	0.22494	0		-14.9536	-0.1394	-0.05495	-0.08445
	-24.824	6.52375		-27.5	10.2024	0.24494	0		-14.5376	-0.21373	-0.13547	-0.07826
	-24.699	6.44368		-27	10.4464	0.26493	0		-14.1216	-0.25822	-0.1983	-0.05993
	-24.574	6.36495		-26.5	10.3629	0.25494	0		-13.7056	-0.30322	-0.25531	-0.04791
	-24.449	6.28731		-26	10.2549	0.20995	0		-13.2895	-0.36597	-0.32613	-0.03984
	-24.324	6.2108		-25.5	9.91352	0.18995	0		-12.8735	-0.43746	-0.4075	-0.02996
	-24.199	6.13551		-25	9.85004	0.21995	0		-12.4575	-0.531	-0.4511	-0.07989
	-24.074	6.06143		-24.5	9.97901	0.17996	0		-12.0415	-0.58922	-0.48391	-0.10531
	-23.949	5.98861		-24	10.5489	0.21995	0		-11.6255	-0.6258	-0.50931	-0.11649
	-23.824	5.91738		-23.5	10.5249	0.12497	0		-11.2094	-0.60121	-0.43833	-0.16288
	-23.699	5.84714		-23	9.96451	0.13997	0		-10.7934	-0.55965	-0.41716	-0.14249
	-23.574	5.77875		-22.5	8.94976	0.08998	0		-10.3774	-0.54381	-0.45057	-0.09324
	-23.449	5.71154		-22	7.85454	0.08498	0		-9.96137	-0.50039	-0.42578	-0.07461
	-23.324	5.64587		-21.5	7.33267	0.06498	0		-9.54535	-0.44454	-0.40286	-0.04169
	-23.199	5.58172		-21	6.93077	0.10497	0		-9.12933	-0.41473	-0.40698	-0.00775
	-23.074	5.51911		-20.5	6.82129	0.12497	0		-8.71331	-0.38218	-0.38022	-0.00196
	-22.949	5.45811		-20	6.4074	0.10497	0		-8.29729	-0.32571	-0.33483	0.00912
	-22.824	5.39849		-19.5	6.09548	0.11997	0		-7.88127	-0.25465	-0.28681	0.03216
	-22.699	5.34091		-19	5.71157	0.14996	0		-7.46525	-0.23147	-0.26041	0.02894
	-22.574	5.28501		-18.5	5.62259	0.19495	0		-7.04923	-0.17285	-0.20675	0.03391
	-22.449	5.23073		-18	7.22519	0.19495	0		-6.63321	-0.09683	-0.14518	0.04835
	-22.324	5.17832		-17.5	8.97526	0.26493	0		-6.21719	-0.03647	-0.09672	0.06024
	-22.199	5.12776		-17	8.57836	0.43989	0		-5.80116	0.00752	-0.06677	0.07428
	-22.074	5.07905		-16.5	7.00725	0.48488	0		-5.38514	0.03508	-0.03264	0.06772
	-21.949	5.03243		-16	6.25744	0.51487	0		-4.96912	0.11774	0.03686	0.08087
	-21.824	4.98739		-15.5	5.6171	0.8098	0		-4.5531	0.16545	0.06792	0.09753
	-21.699	4.94456		-15	4.83729	0.91477	0		-4.13708	0.20403	0.08833	0.1157
	-21.574	4.90401		-14.5	4.3929	0.96476	0		-3.72106	0.15221	0.05398	0.09822
	-21.449	4.86521		-14	4.61635	1.04974	0		-3.30504	0.16367	0.07128	0.09239
	-21.324	4.82844		-13.5	4.74781	1.1997	0		-2.88902	0.19915	0.09125	0.10789
	-21.199	4.79422		-13	4.4114	1.53962	0		-2.473	0.23359	0.11258	0.12101
	-21.074	4.76196		-12.5	4.0175	1.62459	0		-2.05698	0.23815	0.1233	0.11486
	-20.949	4.73226		-12	4.92027	1.40465	0		-1.64095	0.30802	0.18638	0.12165
	-20.824	4.70434		-11.5	6.26943	1.68458	0		-1.22493	0.31366	0.16969	0.14397
	-20.699	4.67896		-11	5.44314	1.26468	0		-0.80891	0.3078	0.15497	0.15284
	-20.574	4.65609		-10.5	3.64909	0.89977	0		-0.39289	0.31985	0.16538	0.15447
	-20.449	4.63503		-10	2.67733	0.72982	0		0.02313	0.31296	0.15127	0.16169
	-20.324	4.6164		-9.5	2.44789	0.65983	0		0.43915	0.29709	0.13648	0.16062
	-20.199	4.60028		-9	2.28593	0.61485	0		0.85517	0.22939	0.08318	0.1462
	-20.074	4.58679		-8.5	2.08298	0.52987	0		1.27119	0.23162	0.06031	0.17131
	-19.949	4.57539		-8	2.05049	0.56486	0		1.68721	0.28873	0.0833	0.20543
	-19.824	4.56632		-7.5	2.74131	0.59485	0		2.10323	0.29384	0.10283	0.19101
	-19.699	4.55996		-7	4.42439	0.53487	0		2.51926	0.281	0.10203	0.17897
	-19.574	4.55574		-6.5	5.10172	0.42489	0		2.93528	0.26785	0.08489	0.18296
	-19.449	4.55423		-6	4.29093	0.30992	0		3.3513	0.20905	0.04512	0.16393
	-19.324	4.55502		-5.5	4.47388	0.24494	0		3.76732	0.0653	-0.0483	0.1136
	-19.199	4.55857		-5	4.34391	0.14996	0		4.18334	0.14523	0.00388	0.14136
	-19.074	4.56419		-4.5	2.55836	0.26993	0		4.59936	0.18615	0.05234	0.1338
	-18.949	4.57219		-4	1.74606	0.43489	0		5.01538	0.12197	0.01028	0.11169
	-18.824	4.58264		-3.5	1.56361	0.66483	0		5.4314	0.02602	-0.05651	0.08253
	-18.699	4.59573		-3	2.019	2.15946	0		5.84742	-0.07708	-0.13498	0.0579
	-18.574	4.61113		-2.5	2.3984	3.89903	0		6.26344	-0.10243	-0.15849	0.05606
	-18.449	4.62906		-2	1.43864	3.16921	0		6.67947	-0.09741	-0.15223	0.05482
	-18.324	4.62948		-1.5	0.94027	1.53962	0		7.09549	-0.07494	-0.10365	0.02871
	-18.199	4.62608		-1	0.93177	0.87478	0		7.51151	-0.14275	-0.11328	-0.02947
	-18.074	4.61538		-0.5	0.99675	0.7998	0		7.92753	-0.14146	-0.11358	-0.02788
	-17.949	4.60685		0	1.28768	0.7948	0		8.34355	-0.14152	-0.11729	-0.02424
	-17.824	4.60104		0.5	1.72407	0.70982	0		8.75957	-0.158	-0.1328	-0.0252
	-17.699	4.59741		1	2.53337	0.57486	0		9.17559	-0.18973	-0.15355	-0.03618
	-17.574	4.59638		1.5	3.09273	0.62984	0		9.59161	-0.21646	-0.17199	-0.04447
	-17.449	4.59798		2	2.77881	1.13972	0		10.0076	-0.23989	-0.18528	-0.05461
	-17.324	4.60175		2.5	3.51212	1.57961	0		10.4237	-0.11235	-0.06448	-0.04788
	-17.199	4.60843		3	5.17371	3.11422	0		10.8397	-0.09933	-0.0526	-0.04673
	-17.074	4.61677		3.5	4.4094	3.46913	0		11.2557	-0.09595	-0.06383	-0.03212
	-16.949	4.62796		4	2.98925	2.02949	0		11.6717	-0.12417	-0.08503	-0.03914
	-16.824	4.64181		4.5	3.45614	1.35966	0		12.0877	-0.29233	-0.1828	-0.10952
	-16.699	4.65807		5	4.85179	1.55461	0		12.5038	-0.44064	-0.2737	-0.16693
	-16.574	4.6763		5.5	5.71757	1.9945	0		12.9198	-0.5116	-0.29865	-0.21295
	-16.449	4.69723		6	4.54286	2.32442	0		13.3358	-0.98341	-0.48734	-0.49607
	-16.324	4.72038		6.5	2.77531	1.70957	0		13.7518	-1.23107	-0.50973	-0.72134
	-16.199	4.74568		7	2.35691	1.16471	0		14.1678	-1.45778	-0.55656	-0.90122
	-16.074	4.7736		7.5	2.3999	0.74981	0		14.5839	-1.62641	-0.61515	-1.01126
	-15.949	4.80354		8	2.25244	0.67483	0		14.9999	-1.73534	-0.68006	-1.05529
	-15.824	4.81954		8.5	1.73007	0.7848	0		15.4159	-1.88587	-0.75251	-1.13336
	-15.699	4.83098		9	1.83404	0.55986	0		15.8319	-2.15196	-0.78305	-1.36891
	-15.574	4.8425		9.5	2.07498	0.4049	0		16.2479	-2.28156	-0.76055	-1.52101
	-15.449	4.85632		10	2.68383	3.07923	0		16.664	-2.25651	-0.73758	-1.51894
	-15.324	4.8723		10.5	2.84029	7.67808	0		17.08	-2.1275	-0.71702	-1.41048
	-15.199	4.89049		11	3.14021	6.96326	0		17.496	-1.60406	-0.56164	-1.04242
	-15.074	4.9111		11.5	3.29568	5.47363	0		17.912	-0.87634	-0.34117	-0.53517
	-14.949	4.9341		12	2.82129	2.53437	0		18.3281	0.02354	-0.02862	0.05217
	-14.824	4.9593		12.5	3.44264	3.69408	0		18.7441	0.01647	-0.02642	0.04289
	-14.699	4.98658		13	3.73857	3.25419	0		19.1601	0.04228	-0.00074845	0.04302
	-14.574	5.01606		13.5	1.86253	0.83979	0		19.5761	0.05314	0.00221	0.05094
	-14.449	5.04768		14	0.72482	0.17496	0.015		19.9921	0.08967	0.03622	0.05344
	-14.324	5.08141		14.5	0.30942	0.015	0.15496		20.4082	0.12642	0.05993	0.06649
	-14.199	5.11722		15	0.17046	0	2.63934		20.8242	0.18342	0.11656	0.06687
	-14.074	5.15069		15.5	0.15046	0	8.43789		21.2402	0.18698	0.11867	0.06831
	-13.949	5.14766		16	0.13897	0	6.59835		21.6562	0.17661	0.11315	0.06346
	-13.824	5.13317		16.5	0.19595	0.005	1.81455		22.0722	0.1827	0.1254	0.0573
	-13.699	5.12085		17	0.8193	0.015	0.30992		22.4883	0.13811	0.10026	0.03786
	-13.574	5.11094		17.5	3.41915	0.14496	0.02999		22.9043	0.08935	0.06601	0.02334
	-13.449	5.1032		18	7.29518	2.64934	0		23.3203	0.07546	0.04153	0.03392
	-13.324	5.09788		18.5	8.93327	12.5719	0		23.7363	0.05941	0.03366	0.02575
	-13.199	5.09484		19	9.23069	12.5019	0		24.1523	0.03147	0.00747	0.02401
	-13.074	5.09393		19.5	8.43489	8.85779	0		24.5684	-0.02575	-0.04058	0.01483
	-12.949	5.09533		20	7.55361	5.04874	0		24.9844	-0.10343	-0.11053	0.0071
	-12.824	5.09942		20.5	7.36766	1.65459	0		25.4004	-0.17941	-0.18045	0.00104
	-12.699	5.10583		21	7.15971	1.1897	0		25.8164	-0.20234	-0.19846	-0.00387
	-12.574	5.11424		21.5	7.12472	1.04974	0		26.2325	-0.18912	-0.18448	-0.00464
	-12.449	5.12495		22	7.29968	0.99975	0		26.6485	-0.24066	-0.22866	-0.012
	-12.324	5.13813		22.5	7.48163	0.92977	0		27.0645	-0.28543	-0.26911	-0.01631
	-12.199	5.15362		23	7.71157	1.22469	0		27.4805	-0.30015	-0.28485	-0.01531
	-12.074	5.17107		23.5	7.62459	1.25969	0		27.8965	-0.30254	-0.28363	-0.01891
	-11.949	5.19082		24	7.6086	1.42464	0		28.3126	-0.26376	-0.24162	-0.02215
	-11.824	5.21307		24.5	7.65709	1.34466	0		28.7286	-0.2309	-0.20888	-0.02202
	-11.699	5.23752		25	7.92752	1.35466	0
	-11.574	5.26389		25.5	7.83954	1.55961	0
	-11.449	5.29246		26	8.09698	1.69458	0
	-11.324	5.25688		26.5	8.18345	1.71457	0
	-11.199	5.21697		27	8.4014	2.05449	0
	-11.074	5.17302		27.5	8.48488	2.27943	0
	-10.949	5.13138		28	8.61835	2.58435	0
	-10.824	5.09206		28.5	8.74581	2.54436	0
	-10.699	5.0551		29	8.97526	2.75431	0
	-10.574	5.02077		29.5	9.02424	2.58435	0
	-10.449	4.98883		30	9.09423	2.59435	0
	-10.324	4.95894		30.5	9.13072	2.83429	0
	-10.199	4.93181		31	9.57411	3.14921	0
	-10.074	4.9071		31.5	10.8398	2.94926	0
	-9.94902	4.88497		32	11.9895	2.98425	0
	-9.82402	4.86546		32.5	12.5944	2.65934	0
	-9.69902	4.84855		33	11.5616	2.20945	0
	-9.57402	4.83423		33.5	10.6348	2.06448	0
	-9.44902	4.82257		34	10.4519	1.80955	0
	-9.32402	4.81363		34.5	10.4304	1.57961	0
	-9.19902	4.80724
	-9.07402	4.80365
	-8.94902	4.80276
	-8.82402	4.7976
	-8.69902	4.795
	-8.57402	4.77192
	-8.44902	4.75132
	-8.32402	4.7337
	-8.19902	4.71834
	-8.07402	4.70603
	-7.94902	4.69644
	-7.82402	4.66065
	-7.69902	4.62768
	-7.57402	4.55847
	-7.44902	4.49056
	-7.32402	4.41291
	-7.19902	4.33565
	-7.07402	4.26105
	-6.94902	4.188
	-6.82402	4.11618
	-6.69902	4.04542
	-6.57402	3.9759
	-6.44902	3.9078
	-6.32402	3.83937
	-6.19902	3.77241
	-6.07402	3.708
	-5.94902	3.64495
	-5.82402	3.58459
	-5.69902	3.52655
	-5.57402	3.47078
	-5.44902	3.41739
	-5.32402	3.36628
	-5.19902	3.31772
	-5.07402	3.26906
	-4.94902	3.22102
	-4.82402	3.17566
	-4.69902	3.13241
	-4.57402	3.09356
	-4.44902	3.057
	-4.32402	3.02273
	-4.19902	2.99209
	-4.07402	2.96746
	-3.94902	2.94276
	-3.82402	2.92419
	-3.69902	2.90684
	-3.57402	2.89504
	-3.44902	2.88724
	-3.32402	2.88193
	-3.19902	2.88021
	-3.07402	2.88152
	-2.94902	2.88613
	-2.82402	2.89147
	-2.69902	2.89721
	-2.57402	2.90526
	-2.44902	2.91733
	-2.32402	2.93324
	-2.19902	2.95292
	-2.07402	2.97662
	-1.94902	3.00398
	-1.82402	3.03423
	-1.69902	3.06813
	-1.57402	3.1044
	-1.44902	3.14419
	-1.32402	3.18897
	-1.19902	3.23634
	-1.07402	3.28627
	-0.94902	3.3386
	-0.82402	3.37236
	-0.69902	3.40931
	-0.57402	3.43822
	-0.44902	3.46918
	-0.32402	3.47129
	-0.19902	3.4761
	-0.07402	3.48408
	0.05098	3.49508
	0.17598	3.50909
	0.30098	3.52608
	0.42598	3.54603
	0.55098	3.56889
	0.67598	3.59464
	0.80098	3.62319
	0.92598	3.65452
	1.05098	3.68859
	1.17598	3.72542
	1.30098	3.76478
	1.42598	3.8068
	1.55098	3.85135
	1.67598	3.89824
	1.80098	3.94753
	1.92598	3.99927
	2.05098	4.05328
	2.17598	4.10944
	2.30098	4.16775
	2.42598	4.22819
	2.55098	4.29064
	2.67598	4.35505
	2.80098	4.42134
	2.92598	4.48947
	3.05098	4.55936
	3.17598	4.63097
	3.30098	4.70423
	3.42598	4.77908
	3.55098	4.85544
	3.67598	4.92701
	3.80098	4.87936
	3.92598	4.80201
	4.05098	4.72571
	4.17598	4.63935
	4.30098	4.55368
	4.42598	4.46846
	4.55098	4.38397
	4.67598	4.30134
	4.80098	4.22015
	4.92598	4.14028
	5.05098	4.06198
	5.17598	3.98502
	5.30098	3.90971
	5.42598	3.83722
	5.55098	3.76519
	5.67598	3.6961
	5.80098	3.6287
	5.92598	3.56331
	6.05098	3.49974
	6.17598	3.43888
	6.30098	3.37964
	6.42598	3.32319
	6.55098	3.26846
	6.67598	3.21765
	6.80098	3.16791
	6.92598	3.12213
	7.05098	3.07891
	7.17598	3.03058
	7.30098	2.98435
	7.42598	2.9408
	7.55098	2.90083
	7.67598	2.86377
	7.80098	2.83027
	7.92598	2.79352
	8.05098	2.76042
	8.17598	2.72658
	8.30098	2.69436
	8.42598	2.65919
	8.55098	2.62743
	8.67598	2.59837
	8.80098	2.57287
	8.92598	2.55114
	9.05098	2.53291
	9.17598	2.51837
	9.30098	2.5075
	9.42598	2.50022
	9.55098	2.49687
	9.67598	2.49724
	9.80098	2.50147
	9.92598	2.50936
	10.051	2.5208
	10.176	2.53618
	10.301	2.55506
	10.426	2.57753
	10.551	2.60369
	10.676	2.63332
	10.801	2.6664
	10.926	2.70286
	11.051	2.74258
	11.176	2.78371
	11.301	2.68517
	11.426	2.58352
	11.551	2.48311
	11.676	2.38492
	11.801	2.28825
	11.926	2.19313
	12.051	2.09889
	12.176	2.00773
	12.301	1.91785
	12.426	1.83059
	12.551	1.74487
	12.676	1.66188
	12.801	1.58144
	12.926	1.50427
	13.051	1.42954
	13.176	1.35866
	13.301	1.29107
	13.426	1.22746
	13.551	1.16796
	13.676	1.11276
	13.801	1.06214
	13.926	1.01655
	14.051	0.97611
	14.176	0.94097
	14.301	0.91144
	14.426	0.88774
	14.551	0.87002
	14.676	0.85874
	14.801	0.85322
	14.926	0.85419
	15.051	0.86139
	15.176	0.87477
	15.301	0.89408
	15.426	0.89574
	15.551	0.82361
	15.676	0.75476
	15.801	0.69057
	15.926	0.63142
	16.051	0.57772
	16.176	0.52974
	16.301	0.4879
	16.426	0.45268
	16.551	0.4244
	16.676	0.40389
	16.801	0.38997
	16.926	0.38424
	17.051	0.38637
	17.176	0.39595
	17.301	0.41283
	17.426	0.43722
	17.551	0.46851
	17.676	0.50698
	17.801	0.5516
	17.926	0.6025
	18.051	0.65881
	18.176	0.72059
	18.301	0.78704
	18.426	0.85827
	18.551	0.93327
	18.676	1.01241
	18.801	1.09464
	18.926	1.18014
	19.051	1.26836
	19.176	1.35927
	19.301	1.45243
	19.426	1.54782
	19.551	1.64509
	19.676	1.74443
	19.801	1.84543
	19.926	1.94778
	20.051	2.05153
	20.176	2.15654
	20.301	2.26272
	20.426	2.36995
	20.551	2.47818
	20.676	2.58742
	20.801	2.69751
	20.926	2.80853
	21.051	2.92031
	21.176	3.03251
	21.301	3.14534
	21.426	3.25876
	21.551	3.37272
	21.676	3.4872
	21.801	3.60217
	21.926	3.71792
	22.051	3.83398
	22.176	3.73324
	22.301	4.19642
	22.426	4.30017
	22.551	4.40553
	22.676	4.51306
	22.801	4.61925
	22.926	4.71843
	23.051	4.81912
	23.176	4.92187
	23.301	5.02598
	23.426	5.11761
	23.551	5.21193
	23.676	5.30383
	23.801	5.40095
	23.926	5.46223
	24.051	5.72884
	24.176	5.84903
	24.301	5.96937
	24.426	6.09004
	24.551	6.21087
	24.676	6.33171
	24.801	6.45267
	24.926	6.57376
	25.051	6.69481
	25.176	6.81611
	25.301	6.93751
	25.426	7.05723
	25.551	7.17609
	25.676	7.21148
	25.801	7.24848
	25.926	7.28707
	26.051	7.32724
	26.176	7.36895
	26.301	7.41219
	26.426	7.45695
	26.551	7.5032
	26.676	7.55077
	26.801	7.56088
	26.926	7.55134
	27.051	7.54343
	27.176	7.53712
	27.301	7.5325
	27.426	7.52942
	27.551	7.52799
	27.676	7.5059
	27.801	7.48481
	27.926	7.46535
	28.051	7.44755
	28.176	7.43139
	28.301	7.4169
	28.426	7.40409
	28.551	7.39297
	28.676	7.38356
	28.801	7.37584
	28.926	7.36983
	29.051	7.36553
	29.176	7.36295
	29.301	7.36208
	29.426	7.36294
	29.551	7.36552
	29.676	7.36982
	29.801	7.37583
	29.926	7.38351
	30.051	7.3929
	30.176	7.40399
	30.301	7.41677
	30.426	7.43127
	30.551	7.44737
	30.676	7.46526
	30.801	7.48472
	30.926	7.50585
	31.051	7.52864
	31.176	7.55301
	31.301	7.57899
	31.426	7.60657
	31.551	7.63574
	31.676	7.66659
	31.801	7.69895
	31.926	7.7328
	32.051	7.76817
	32.176	7.80502
	32.301	7.84336
	32.426	7.88317
	32.551	7.92443

## Sheet: Fig5b
	Figure 5 panel b
	Pore axis (A)	radius (A)		Pore axis (A)	water (particles/A)	Na×10 (particles/A)	Ca×10 (particles/A)		Pore axis (A)	sum	self	indused
	-28.8174	7.93846		-35	10.3357	0.31968	0		-20.5754	0.21349	0.10662	0.10687
	-28.6924	7.83254		-34.5	10.1918	0.25974	0		-20.1523	0.26268	0.14627	0.11641
	-28.5674	7.72664		-34	10.1359	0.37962	0		-19.7292	0.29085	0.17744	0.11341
	-28.4424	7.62169		-33.5	10.1878	0.23976	0		-19.3061	0.29873	0.1949	0.10383
	-28.3174	7.51729		-33	10.1778	0.23976	0		-18.883	0.3321	0.23452	0.09757
	-28.1924	7.41288		-32.5	10.1738	0.25974	0		-18.4599	0.34602	0.24902	0.097
	-28.0674	7.3062		-32	10.4056	0.25974	0		-18.0368	0.35035	0.25258	0.09777
	-27.9424	7.20187		-31.5	10.2697	0.1998	0		-17.6138	0.30075	0.21578	0.08498
	-27.8174	7.09808		-31	10.0699	0.21978	0		-17.1907	0.23417	0.17876	0.05541
	-27.6924	6.99353		-30.5	10.1499	0.15984	0		-16.7676	0.09997	0.06365	0.03632
	-27.5674	6.88953		-30	10.0859	0.2997	0		-16.3445	0.01706	-0.00904	0.02609
	-27.4424	6.78495		-29.5	10.2957	0.2997	0		-15.9214	-0.02352	-0.04439	0.02086
	-27.3174	6.68093		-29	10.2138	0.1998	0		-15.4983	-0.06986	-0.07858	0.00871
	-27.1924	6.57632		-28.5	10.4595	0.13986	0		-15.0752	-0.17369	-0.17074	-0.00295
	-27.0674	6.47216		-28	10.1339	0.27972	0		-14.6521	-0.3259	-0.30559	-0.0203
	-26.9424	6.36835		-27.5	10.3417	0.1998	0		-14.229	-0.42987	-0.37341	-0.05646
	-26.8174	6.26515		-27	10.1199	0.17982	0		-13.8059	-0.49202	-0.41241	-0.07962
	-26.6924	6.16228		-26.5	10.2298	0.17982	0		-13.3828	-0.44572	-0.34842	-0.0973
	-26.5674	6.06006		-26	9.93207	0.1998	0		-12.9597	-0.4071	-0.31998	-0.08712
	-26.4424	5.9565		-25.5	10.3397	0.13986	0		-12.5366	-0.39076	-0.3087	-0.08206
	-26.3174	5.85363		-25	10.3796	0.17982	0		-12.1135	-0.37264	-0.28482	-0.08782
	-26.1924	5.75136		-24.5	10.2537	0.07992	0		-11.6904	-0.35757	-0.26707	-0.09049
	-26.0674	5.64944		-24	9.56044	0.07992	0		-11.2673	-0.33658	-0.26727	-0.06931
	-25.9424	5.54886		-23.5	9.36064	0.0999	0		-10.8442	-0.31793	-0.28326	-0.03468
	-25.8174	5.44945		-23	8.95504	0.07992	0		-10.4211	-0.26846	-0.2511	-0.01736
	-25.6924	5.35067		-22.5	8.11189	0.07992	0		-9.99805	-0.22649	-0.22527	-0.00122
	-25.5674	5.25324		-22	7.54046	0.15984	0		-9.57496	-0.2436	-0.24727	0.00367
	-25.4424	5.15779		-21.5	7.19081	0.07992	0		-9.15186	-0.2228	-0.23032	0.00752
	-25.3174	5.06211		-21	7.29471	0.05994	0		-8.72877	-0.19451	-0.20746	0.01295
	-25.1924	4.96929		-20.5	7.36663	0.07992	0		-8.30568	-0.17167	-0.19482	0.02316
	-25.0674	4.87766		-20	7.34466	0.07992	0		-7.88258	-0.13916	-0.17146	0.0323
	-24.9424	4.78628		-19.5	8.41359	0.07992	0		-7.45949	-0.09714	-0.14038	0.04325
	-24.8174	4.69656		-19	7.92208	0.03996	0		-7.03639	-0.05859	-0.11495	0.05636
	-24.6924	4.60835		-18.5	5.20679	0.03996	0		-6.6133	0.01199	-0.0605	0.07248
	-24.5674	4.52153		-18	3.86813	0	0		-6.1902	0.22554	0.08178	0.14376
	-24.4424	4.43348		-17.5	3.59041	0	0		-5.76711	0.34713	0.1542	0.19293
	-24.3174	4.34156		-17	3.61838	0	0		-5.34401	0.43427	0.19358	0.24069
	-24.1924	4.25043		-16.5	4.08991	0	0		-4.92092	0.50272	0.21509	0.28763
	-24.0674	4.1613		-16	3.82817	0	0		-4.49782	0.54491	0.22528	0.31963
	-23.9424	4.07387		-15.5	3.86014	0	0		-4.07473	0.57796	0.24106	0.3369
	-23.8174	3.98801		-15	3.48851	0	0		-3.65164	0.58474	0.24842	0.33633
	-23.6924	3.90383		-14.5	3.22278	0	0		-3.22854	0.50046	0.2082	0.29226
	-23.5674	3.82132		-14	3.40859	0	0		-2.80545	0.44296	0.16018	0.28278
	-23.4424	3.74042		-13.5	3.03696	0	0		-2.38235	0.5003	0.18234	0.31796
	-23.3174	3.6614		-13	2.60539	0	0		-1.95926	0.55288	0.20644	0.34644
	-23.1924	3.58425		-12.5	2.65934	0	0		-1.53616	0.56927	0.21711	0.35215
	-23.0674	3.50877		-12	3.47852	0	0		-1.11307	0.56549	0.23088	0.33462
	-22.9424	3.43491		-11.5	3.55644	0	0		-0.68997	0.51533	0.22182	0.29351
	-22.8174	3.36313		-11	2.6953	0	0		-0.26688	0.4032	0.17235	0.23085
	-22.6924	3.2897		-10.5	1.96603	0	0		0.15621	0.34922	0.16166	0.18756
	-22.5674	3.21736		-10	1.53846	0	0		0.57931	0.3298	0.14647	0.18333
	-22.4424	3.15074		-9.5	1.61439	0	0		1.0024	0.28452	0.10198	0.18253
	-22.3174	3.08612		-9	1.71029	0	0		1.4255	0.2218	0.05822	0.16359
	-22.1924	3.02184		-8.5	2.50949	0	0		1.84859	0.18947	0.04489	0.14458
	-22.0674	2.95975		-8	3.14885	0	0		2.27169	0.17186	0.04585	0.12601
	-21.9424	2.90077		-7.5	2.07592	0	0		2.69478	0.16609	0.04181	0.12427
	-21.8174	2.84443		-7	0.54146	0	0		3.11788	0.16331	0.03562	0.12769
	-21.6924	2.79198		-6.5	0.85515	0	0		3.54097	0.16542	0.03546	0.12995
	-21.5674	2.74234		-6	2.10589	0	0		3.96407	0.16127	0.03372	0.12755
	-21.4424	2.69276		-5.5	1.68232	0	0		4.38716	0.09909	-0.01314	0.11223
	-21.3174	2.64629		-5	0.37363	0	0		4.81026	0.09931	-0.01223	0.11155
	-21.1924	2.60627		-4.5	0.03197	0	0		5.23335	0.12417	0.04126	0.08291
	-21.0674	2.56943		-4	0.00599	0	0		5.65644	0.18952	0.11868	0.07084
	-20.9424	2.534		-3.5	0.002	0	0		6.07954	0.05327	0.00226	0.05101
	-20.8174	2.5016		-3	0	0	0		6.50263	-0.07007	-0.10205	0.03198
	-20.6924	2.47407		-2.5	0	0	0		6.92573	-0.20045	-0.21521	0.01476
	-20.5674	2.44999		-2	0.004	0	0		7.34882	-0.22153	-0.22404	0.0025
	-20.4424	2.42758		-1.5	0.03197	0	0		7.77192	-0.18256	-0.19538	0.01282
	-20.3174	2.40891		-1	0.24775	0	0		8.19501	-0.14398	-0.14744	0.00347
	-20.1924	2.39539		-0.5	0.71129	0	0		8.61811	-0.13907	-0.11932	-0.01975
	-20.0674	2.38552		0	1.84416	0	0		9.0412	-0.14378	-0.1132	-0.03058
	-19.9424	2.37898		0.5	3.36264	0.01998	0		9.46429	-0.16114	-0.1305	-0.03064
	-19.8174	2.37611		1	4.45954	0.35964	0		9.88739	-0.1641	-0.13692	-0.02718
	-19.6924	2.3758		1.5	4.64735	0.75924	0		10.3105	-0.16206	-0.13568	-0.02638
	-19.5674	2.37931		2	4.1019	1.41858	0		10.7336	-0.17473	-0.15068	-0.02406
	-19.4424	2.38851		2.5	3.28072	1.0989	0		11.1567	-0.13848	-0.13329	-0.00519
	-19.3174	2.40021		3	3.02298	0.63936	0		11.5798	-0.03168	-0.02916	-0.00252
	-19.1924	2.41512		3.5	3.9041	0.55944	0		12.0029	-0.07072	-0.03962	-0.0311
	-19.0674	2.43394		4	3.96603	0.45954	0		12.426	-0.14752	-0.10076	-0.04677
	-18.9424	2.42647		4.5	3.41259	0.75924	0		12.8491	-0.08933	-0.02462	-0.06471
	-18.8174	2.41544		5	3.52048	1.03896	0		13.2721	-0.13445	-0.04718	-0.08727
	-18.6924	2.40009		5.5	4.01399	1.31868	0		13.6952	-0.27065	-0.13976	-0.13089
	-18.5674	2.38818		6	4.8951	1.1988	0		14.1183	-0.35629	-0.18513	-0.17117
	-18.4424	2.38133		6.5	4.61738	0.75924	0		14.5414	-0.39996	-0.19207	-0.20788
	-18.3174	2.37741		7	4.04995	0.8991	0		14.9645	-0.45334	-0.20531	-0.24803
	-18.1924	2.37732		7.5	3.77822	1.57842	0		15.3876	-0.75937	-0.43502	-0.32435
	-18.0674	2.38064		8	3.36064	1.91808	0		15.8107	-0.80317	-0.46129	-0.34189
	-17.9424	2.38718		8.5	2.54545	2.91708	0		16.2338	-0.96689	-0.44107	-0.52582
	-17.8174	2.39739		9	2.06394	1.41858	0		16.6569	-1.07452	-0.4236	-0.65091
	-17.6924	2.41209		9.5	2.0979	0.6993	0		17.08	-1.14763	-0.40204	-0.7456
	-17.5674	2.4304		10	1.91808	0.15984	0		17.5031	-1.21928	-0.41063	-0.80865
	-17.4424	2.45139		10.5	1.81219	0	0		17.9262	-1.24278	-0.42355	-0.81923
	-17.3174	2.4759		11	1.36464	0	0		18.3493	-1.2315	-0.45674	-0.77476
	-17.1924	2.50059		11.5	0.83916	0.01998	0		18.7724	-1.20197	-0.51842	-0.68356
	-17.0674	2.5293		12	1.11289	0	0		19.1955	-1.11337	-0.52632	-0.58705
	-16.9424	2.55541		12.5	1.71229	0	0		19.6186	-0.82011	-0.4531	-0.367
	-16.8174	2.58527		13	2.24575	0	0		20.0417	-0.40979	-0.28719	-0.1226
	-16.6924	2.60725		13.5	2.44356	0	0		20.4648	-0.07433	-0.10517	0.03084
	-16.5674	2.63281		14	1.63437	0	0		20.8878	-0.00237	-0.06035	0.05799
	-16.4424	2.64212		14.5	2.42957	0	0		21.3109	0.06956	-0.00604	0.0756
	-16.3174	2.65377		15	3.45255	0	0		21.734	0.15757	0.08712	0.07045
	-16.1924	2.65126		15.5	3.01698	0	0		22.1571	0.19513	0.12565	0.06949
	-16.0674	2.6519		16	3.98601	0.01998	0.01998		22.5802	0.19343	0.12183	0.07161
	-15.9424	2.65208		16.5	2.79121	0.11988	1.13886		23.0033	0.20589	0.13857	0.06732
	-15.8174	2.65399		17	2.30769	0.31968	11.5884		23.4264	0.16467	0.10548	0.05919
	-15.6924	2.66074		17.5	2.15584	0.67932	7.11289		23.8495	0.1142	0.07263	0.04157
	-15.5674	2.67105		18	2.37562	2.77722	0.13986		24.2726	0.08852	0.05089	0.03763
	-15.4424	2.68406		18.5	2.16184	9.37063	0		24.6957	0.0604	0.03229	0.02811
	-15.3174	2.70061		19	2.02797	11.8482	0		25.1188	0.05305	0.02991	0.02315
	-15.1924	2.72333		19.5	3.37862	8.83117	0		25.5419	0.01049	-0.01331	0.02379
	-15.0674	2.74948		20	4.51948	15.8841	0		25.965	-0.06249	-0.08452	0.02203
	-14.9424	2.77684		20.5	5.63237	23.3766	0		26.3881	-0.1213	-0.13921	0.0179
	-14.8174	2.80747		21	5.29271	7.91209	0		26.8112	-0.18797	-0.20079	0.01281
	-14.6924	2.84194		21.5	4.36364	1.71828	0		27.2343	-0.21568	-0.22475	0.00907
	-14.5674	2.87954		22	4.42757	0.63936	0		27.6574	-0.22213	-0.22162	-0.000512167
	-14.4424	2.91909		22.5	5.9041	0.5994	0		28.0805	-0.24757	-0.24621	-0.00136
	-14.3174	2.96156		23	6.66134	0.87912	0		28.5035	-0.29917	-0.29649	-0.00268
	-14.1924	3.00769		23.5	5.21878	0.45954	0		28.9266	-0.33381	-0.33105	-0.00277
	-14.0674	3.0562		24	4.45554	0.21978	0		29.3497	-0.33668	-0.33583	-0.000853889
	-13.9424	3.10914		24.5	5.81019	0.0999	0		29.7728	-0.31008	-0.3093	-0.000774444
	-13.8174	3.16404		25	7.08891	0.3996	0
	-13.6924	3.22015		25.5	7.38462	0.61938	0
	-13.5674	3.27875		26	7.07692	0.67932	0
	-13.4424	3.34343		26.5	6.9011	1.27872	0
	-13.3174	3.40675		27	7.37263	1.37862	0
	-13.1924	3.47329		27.5	7.85814	1.27872	0
	-13.0674	3.54196		28	8.02797	1.13886	0
	-12.9424	3.61208		28.5	8.27173	1.13886	0
	-12.8174	3.68418		29	8.15984	1.15884	0
	-12.6924	3.67681		29.5	9.14286	1.23876	0
	-12.5674	3.67379		30	10.7213	1.0989	0
	-12.4424	3.65835		30.5	12.967	1.3986	0
	-12.3174	3.64599		31	11.7423	1.21878	0
	-12.1924	3.63316		31.5	10.2138	1.1988	0
	-12.0674	3.62324		32	9.55644	1.03896	0
	-11.9424	3.61077		32.5	9.70629	1.01898	0
	-11.8174	3.60066		33	9.66833	1.45854	0
	-11.6924	3.58225		33.5	10.1858	1.11888	0
	-11.5674	3.5662		34	10.1878	1.11888	0
	-11.4424	3.53602		34.5	10.3057	0.57942	0
	-11.3174	3.50923
	-11.1924	3.47048
	-11.0674	3.43494
	-10.9424	3.40212
	-10.8174	3.37265
	-10.6924	3.34672
	-10.5674	3.32427
	-10.4424	3.30464
	-10.3174	3.28796
	-10.1924	3.27498
	-10.0674	3.26504
	-9.94243	3.25884
	-9.81743	3.2557
	-9.69243	3.25559
	-9.56743	3.25897
	-9.44243	3.26604
	-9.31743	3.27669
	-9.19243	3.29065
	-9.06743	3.30762
	-8.94243	3.32823
	-8.81743	3.35171
	-8.69243	3.32695
	-8.56743	3.3064
	-8.44243	3.23751
	-8.31743	3.17161
	-8.19243	3.08061
	-8.06743	2.99278
	-7.94243	2.89918
	-7.81743	2.807
	-7.69243	2.71578
	-7.56743	2.62625
	-7.44243	2.53863
	-7.31743	2.45268
	-7.19243	2.36959
	-7.06743	2.28787
	-6.94243	2.21014
	-6.81743	2.13223
	-6.69243	2.0586
	-6.56743	1.98679
	-6.44243	1.91782
	-6.31743	1.85184
	-6.19243	1.78952
	-6.06743	1.73051
	-5.94243	1.67457
	-5.81743	1.62227
	-5.69243	1.57406
	-5.56743	1.52861
	-5.44243	1.48908
	-5.31743	1.45352
	-5.19243	1.42136
	-5.06743	1.39356
	-4.94243	1.37186
	-4.81743	1.3541
	-4.69243	1.34099
	-4.56743	1.3328
	-4.44243	1.33042
	-4.31743	1.33297
	-4.19243	1.33975
	-4.06743	1.35151
	-3.94243	1.36478
	-3.81743	1.38055
	-3.69243	1.39364
	-3.56743	1.41175
	-3.44243	1.43539
	-3.31743	1.46448
	-3.19243	1.49278
	-3.06743	1.52658
	-2.94243	1.56004
	-2.81743	1.59837
	-2.69243	1.61835
	-2.56743	1.64563
	-2.44243	1.62554
	-2.31743	1.60336
	-2.19243	1.57601
	-2.06743	1.55567
	-1.94243	1.54008
	-1.81743	1.53003
	-1.69243	1.51747
	-1.56743	1.50943
	-1.44243	1.50532
	-1.31743	1.50485
	-1.19243	1.51108
	-1.06743	1.51967
	-0.94243	1.53485
	-0.81743	1.55456
	-0.69243	1.5772
	-0.56743	1.60378
	-0.44243	1.63657
	-0.31743	1.67159
	-0.19243	1.71326
	-0.06743	1.75879
	0.05757	1.80669
	0.18257	1.8582
	0.30757	1.91346
	0.43257	1.97168
	0.55757	2.03314
	0.68257	2.09763
	0.80757	2.16555
	0.93257	2.23568
	1.05757	2.30326
	1.18257	2.38219
	1.30757	2.46093
	1.43257	2.54088
	1.55757	2.62297
	1.68257	2.70702
	1.80757	2.79381
	1.93257	2.88202
	2.05757	2.97168
	2.18257	3.06259
	2.30757	3.15502
	2.43257	3.24859
	2.55757	3.34403
	2.68257	3.44071
	2.80757	3.5387
	2.93257	3.6378
	3.05757	3.73787
	3.18257	3.83893
	3.30757	3.94032
	3.43257	4.04261
	3.55757	4.1462
	3.68257	4.25004
	3.80757	4.35054
	3.93257	4.44993
	4.05757	4.48224
	4.18257	4.51664
	4.30757	4.54619
	4.43257	4.57778
	4.55757	4.54422
	4.68257	4.51425
	4.80757	4.47297
	4.93257	4.43437
	5.05757	4.34719
	5.18257	4.26254
	5.30757	4.17257
	5.43257	4.08329
	5.55757	3.9981
	5.68257	3.91153
	5.80757	3.82646
	5.93257	3.74297
	6.05757	3.66105
	6.18257	3.57831
	6.30757	3.50074
	6.43257	3.42313
	6.55757	3.34709
	6.68257	3.27132
	6.80757	3.19962
	6.93257	3.12999
	7.05757	3.06086
	7.18257	2.99392
	7.30757	2.93196
	7.43257	2.86968
	7.55757	2.81241
	7.68257	2.75491
	7.80757	2.70297
	7.93257	2.65235
	8.05757	2.60532
	8.18257	2.55975
	8.30757	2.51473
	8.43257	2.47155
	8.55757	2.42895
	8.68257	2.38988
	8.80757	2.3538
	8.93257	2.32147
	9.05757	2.29125
	9.18257	2.26567
	9.30757	2.24413
	9.43257	2.22733
	9.55757	2.21416
	9.68257	2.20599
	9.80757	2.19698
	9.93257	2.19284
	10.0576	2.19187
	10.1826	2.19347
	10.3076	2.20214
	10.4326	2.21533
	10.5576	2.2329
	10.6826	2.25486
	10.8076	2.28164
	10.9326	2.31295
	11.0576	2.34922
	11.1826	2.38905
	11.3076	2.43393
	11.4326	2.48275
	11.5576	2.53495
	11.6826	2.59026
	11.8076	2.64944
	11.9326	2.71143
	12.0576	2.7764
	12.1826	2.84448
	12.3076	2.91601
	12.4326	2.99021
	12.5576	3.06319
	12.6826	3.13976
	12.8076	3.21381
	12.9326	3.28991
	13.0576	3.28313
	13.1826	3.23476
	13.3076	3.12466
	13.4326	3.01674
	13.5576	2.91101
	13.6826	2.80766
	13.8076	2.70634
	13.9326	2.60607
	14.0576	2.51124
	14.1826	2.41957
	14.3076	2.33009
	14.4326	2.24306
	14.5576	2.15716
	14.6826	2.07306
	14.8076	2.00475
	14.9326	1.93881
	15.0576	1.87478
	15.1826	1.81475
	15.3076	1.7597
	15.4326	1.71024
	15.5576	1.63608
	15.6826	1.56473
	15.8076	1.45574
	15.9326	1.34909
	16.0576	1.24628
	16.1826	1.14437
	16.3076	1.04722
	16.4326	0.95369
	16.5576	0.86535
	16.6826	0.78176
	16.8076	0.70202
	16.9326	0.62687
	17.0576	0.55991
	17.1826	0.49986
	17.3076	0.44604
	17.4326	0.39986
	17.5576	0.36304
	17.6826	0.33512
	17.8076	0.3161
	17.9326	0.30664
	18.0576	0.30757
	18.1826	0.31783
	18.3076	0.29373
	18.4326	0.2758
	18.5576	0.37276
	18.6826	0.44725
	18.8076	0.4932
	18.9326	0.57496
	19.0576	0.6483
	19.1826	0.72462
	19.3076	0.80402
	19.4326	0.88689
	19.5576	0.97393
	19.6826	1.06392
	19.8076	1.14668
	19.9326	1.23029
	20.0576	1.30753
	20.1826	1.3884
	20.3076	1.46686
	20.4326	1.54661
	20.5576	1.6169
	20.6826	1.69024
	20.8076	1.76649
	20.9326	1.84503
	21.0576	1.92724
	21.1826	2.01162
	21.3076	2.09788
	21.4326	2.1862
	21.5576	2.27591
	21.6826	2.36744
	21.8076	2.46166
	21.9326	2.55743
	22.0576	2.65457
	22.1826	2.75308
	22.3076	2.85295
	22.4326	2.9538
	22.5576	3.05581
	22.6826	3.15866
	22.8076	3.2626
	22.9326	3.36723
	23.0576	3.46253
	23.1826	3.56157
	23.3076	3.66632
	23.4326	3.77277
	23.5576	3.87765
	23.6826	3.9837
	23.8076	4.08856
	23.9326	4.19292
	24.0576	4.29951
	24.1826	4.40544
	24.3076	4.51285
	24.4326	4.62072
	24.5576	4.72571
	24.6826	4.83122
	24.8076	4.93741
	24.9326	5.04425
	25.0576	5.14996
	25.1826	5.25368
	25.3076	5.36406
	25.4326	5.47293
	25.5576	5.58153
	25.6826	5.69067
	25.8076	5.79976
	25.9326	5.90924
	26.0576	6.01691
	26.1826	6.12509
	26.3076	6.24059
	26.4326	6.35261
	26.5576	6.46443
	26.6826	6.57664
	26.8076	6.69048
	26.9326	6.80406
	27.0576	6.91755
	27.1826	7.03135
	27.3076	7.14567
	27.4326	7.2599
	27.5576	7.37416
	27.6826	7.48843
	27.8076	7.58579
	27.9326	7.68395
	28.0576	7.76545
	28.1826	7.84066
	28.3076	7.9093
	28.4326	7.98556

## Sheet: Fig5c
	Figure 5 panel c
	Pore axis (A)	radius (A)		Pore axis (A)	water (particles/A)	Na×10 (particles/A)	Ca×10 (particles/A)		Pore axis (A)	sum	self	indused
	-25.4185	7.91516		-35	10.4735	0.13986	0		-17.7965	0.16558	0.12375	0.04183
	-25.2935	7.82231		-34.5	10.3716	0.15984	0		-17.3802	0.25888	0.19924	0.05963
	-25.1685	7.7302		-34	10.4416	0.15984	0		-16.964	0.35125	0.25039	0.10086
	-25.0435	7.63883		-33.5	10.4755	0.21978	0		-16.5477	0.4267	0.28145	0.14526
	-24.9185	7.5482		-33	10.5894	0.13986	0		-16.1315	0.48295	0.29855	0.1844
	-24.7935	7.45838		-32.5	10.3716	0.1998	0		-15.7152	0.49596	0.29823	0.19773
	-24.6685	7.36938		-32	10.3417	0.15984	0		-15.299	0.5095	0.3049	0.2046
	-24.5435	7.28119		-31.5	10.4356	0.07992	0		-14.8827	0.5321	0.30168	0.23042
	-24.4185	7.19383		-31	10.6274	0.07992	0		-14.4665	0.50103	0.26843	0.23259
	-24.2935	7.10746		-30.5	10.4016	0.25974	0		-14.0502	0.46088	0.23778	0.22311
	-24.1685	7.02201		-30	10.5315	0.07992	0		-13.634	0.32844	0.14241	0.18604
	-24.0435	6.93751		-29.5	10.2138	0.13986	0		-13.2177	-0.01309	-0.08762	0.07453
	-23.9185	6.85398		-29	10.4056	0.03996	0		-12.8015	0.07129	-0.07349	0.14478
	-23.7935	6.77131		-28.5	10.4116	0.13986	0		-12.3852	0.08222	-0.10807	0.19029
	-23.6685	6.68967		-28	10.4056	0.07992	0		-11.969	0.17757	-0.05203	0.2296
	-23.5435	6.60923		-27.5	10.7932	0.11988	0		-11.5527	0.18272	-0.06565	0.24838
	-23.4185	6.52989		-27	10.4096	0.07992	0		-11.1365	0.2093	-0.04507	0.25437
	-23.2935	6.45168		-26.5	10.4196	0.11988	0		-10.7202	0.3806	0.06153	0.31907
	-23.1685	6.37462		-26	10.3057	0.01998	0		-10.304	0.66037	0.23955	0.42081
	-23.0435	6.29875		-25.5	10.4116	0.03996	0		-9.8877	0.82884	0.32639	0.50245
	-22.9185	6.2241		-25	10.6673	0.05994	0		-9.47145	0.95027	0.35825	0.59201
	-22.7935	6.15071		-24.5	10.7373	0.05994	0		-9.0552	1.02274	0.36322	0.65952
	-22.6685	6.0786		-24	10.7812	0.11988	0		-8.63895	1.06903	0.3715	0.69753
	-22.5435	6.00776		-23.5	10.2238	0.01998	0		-8.2227	1.06882	0.37333	0.69549
	-22.4185	5.93829		-23	9.43057	0.05994	0		-7.80645	1.01562	0.3938	0.62183
	-22.2935	5.87021		-22.5	8.86913	0.07992	0		-7.3902	1.07508	0.37879	0.69629
	-22.1685	5.80357		-22	8.45155	0.01998	0		-6.97395	1.13683	0.36995	0.76688
	-22.0435	5.73638		-21.5	8.17982	0.01998	0		-6.5577	1.15027	0.37858	0.77169
	-21.9185	5.64381		-21	6.997	0	0		-6.14145	1.15366	0.40151	0.75214
	-21.7935	5.54523		-20.5	5.99401	0	0		-5.7252	1.00437	0.43774	0.56663
	-21.6685	5.44746		-20	5.28871	0	0		-5.30895	0.59033	0.30748	0.28286
	-21.5435	5.35065		-19.5	3.74226	0	0		-4.8927	0.66289	0.34187	0.32102
	-21.4185	5.25473		-19	2.96304	0	0		-4.47645	0.86132	0.40033	0.461
	-21.2935	5.15972		-18.5	2.24376	0	0		-4.0602	1.05258	0.46267	0.58991
	-21.1685	5.06566		-18	2.11389	0	0		-3.64395	1.2058	0.47015	0.73565
	-21.0435	4.9726		-17.5	2.44156	0	0		-3.2277	1.25782	0.45829	0.79953
	-20.9185	4.88057		-17	3.51249	0	0		-2.81145	1.21957	0.47035	0.74922
	-20.7935	4.78962		-16.5	4.69331	0	0		-2.3952	1.10479	0.48084	0.62395
	-20.6685	4.6997		-16	4.5974	0	0		-1.97895	0.99282	0.46859	0.52423
	-20.5435	4.61095		-15.5	2.7013	0	0		-1.5627	1.05734	0.49044	0.56691
	-20.4185	4.52341		-15	1.42857	0	0		-1.14645	1.1108	0.47341	0.63739
	-20.2935	4.43728		-14.5	1.38462	0	0		-0.7302	1.09241	0.45062	0.64179
	-20.1685	4.35219		-14	1.18282	0	0		-0.31395	1.03109	0.44678	0.58432
	-20.0435	4.26871		-13.5	1.3007	0	0		0.1023	0.93981	0.46508	0.47473
	-19.9185	4.18667		-13	1.44256	0	0		0.51855	0.77506	0.4166	0.35845
	-19.7935	4.10612		-12.5	1.18881	0	0		0.9348	0.60614	0.39144	0.2147
	-19.6685	4.02712		-12	0.88711	0	0		1.35105	0.61731	0.46387	0.15343
	-19.5435	3.94974		-11.5	0.81519	0	0		1.7673	0.60485	0.46819	0.13666
	-19.4185	3.87395		-11	1.29471	0	0		2.18355	0.55792	0.44613	0.11179
	-19.2935	3.79997		-10.5	1.6983	0	0		2.5998	0.51485	0.42262	0.09223
	-19.1685	3.72773		-10	1.07093	0	0		3.01605	0.46638	0.36886	0.09752
	-19.0435	3.6575		-9.5	0.25774	0	0		3.4323	0.40376	0.2913	0.11245
	-18.9185	3.58919		-9	0.04995	0	0		3.84855	0.37422	0.26169	0.11253
	-18.7935	3.52291		-8.5	0.02997	0	0		4.2648	0.34557	0.2351	0.11046
	-18.6685	3.4587		-8	0.01598	0	0		4.68105	0.28429	0.17886	0.10543
	-18.5435	3.39679		-7.5	0.00599	0	0		5.0973	0.23152	0.12348	0.10804
	-18.4185	3.33707		-7	0.002	0	0		5.51355	0.1359	0.04497	0.09093
	-18.2935	3.27974		-6.5	0	0	0		5.9298	0.14778	0.03655	0.11123
	-18.1685	3.22476		-6	0	0	0		6.34605	0.15466	0.05128	0.10338
	-18.0435	3.17242		-5.5	0	0	0		6.7623	0.14126	0.05561	0.08565
	-17.9185	3.12257		-5	0	0	0		7.17855	0.13357	0.05925	0.07431
	-17.7935	3.07498		-4.5	0	0	0		7.5948	0.21094	0.12859	0.08235
	-17.6685	3.02382		-4	0	0	0		8.01105	0.26302	0.18632	0.07671
	-17.5435	2.96117		-3.5	0	0	0		8.4273	0.1945	0.14064	0.05386
	-17.4185	2.90098		-3	0	0	0		8.84355	-0.04811	-0.09068	0.04257
	-17.2935	2.84335		-2.5	0	0	0		9.2598	-0.15227	-0.16016	0.00789
	-17.1685	2.78838		-2	0	0	0		9.67605	-0.17723	-0.18471	0.00748
	-17.0435	2.73615		-1.5	0.002	0	0		10.0923	-0.19332	-0.20258	0.00926
	-16.9185	2.68677		-1	0.00599	0	0		10.5086	-0.25724	-0.22173	-0.03551
	-16.7935	2.64024		-0.5	0.0979	0	0		10.9248	-0.29818	-0.24306	-0.05513
	-16.6685	2.59669		0	0.42358	0	0		11.3411	-0.32081	-0.26305	-0.05777
	-16.5435	2.55637		0.5	0.75525	0	0		11.7573	-0.35208	-0.26872	-0.08336
	-16.4185	2.51927		1	0.85315	0	0		12.1736	-0.33554	-0.24234	-0.0932
	-16.2935	2.48532		1.5	1.00899	0	0		12.5898	-0.30733	-0.21345	-0.09388
	-16.1685	2.45474		2	1.65035	0.01998	0		13.0061	-0.20434	-0.13367	-0.07067
	-16.0435	2.42775		2.5	2.04595	0.07992	0		13.4223	-0.21178	-0.11363	-0.09815
	-15.9185	2.40398		3	2.44555	0.1998	0		13.8386	-0.18467	-0.08472	-0.09995
	-15.7935	2.38401		3.5	2.66134	0.37962	0		14.2548	-0.17179	-0.098	-0.07379
	-15.6685	2.36766		4	2.93506	0.63936	0		14.6711	-0.14921	-0.10178	-0.04743
	-15.5435	2.35496		4.5	3.18282	0.75924	0		15.0873	-0.30372	-0.20719	-0.09654
	-15.4185	2.34594		5	3.57243	1.25874	0		15.5036	-0.45062	-0.29515	-0.15547
	-15.2935	2.34055		5.5	4.16384	1.61838	0		15.9198	-0.54535	-0.33828	-0.20708
	-15.1685	2.33885		6	5.36064	1.27872	0		16.3361	-0.65416	-0.37731	-0.27685
	-15.0435	2.34102		6.5	7.33666	1.03896	0		16.7523	-1.11443	-0.51375	-0.60068
	-14.9185	2.34692		7	7.76224	1.01898	0		17.1686	-1.33758	-0.52981	-0.80777
	-14.7935	2.33531		7.5	5.91808	1.13886	0		17.5848	-1.53597	-0.56506	-0.97091
	-14.6685	2.32687		8	4.62737	4.6953	0		18.0011	-1.6953	-0.62249	-1.07281
	-14.5435	2.32383		8.5	2.56943	5.23477	0		18.4173	-1.76525	-0.68299	-1.08226
	-14.4185	2.32473		9	1.70829	0.43956	0		18.8336	-1.94842	-0.7662	-1.18222
	-14.2935	2.33077		9.5	1.82817	0.0999	0		19.2498	-2.18204	-0.78264	-1.39941
	-14.1685	2.34149		10	1.95604	0.0999	0		19.6661	-2.25847	-0.75488	-1.50359
	-14.0435	2.35682		10.5	1.08292	0	0		20.0823	-2.21166	-0.73316	-1.4785
	-13.9185	2.37672		11	0.74326	0	0		20.4986	-2.02218	-0.69662	-1.32556
	-13.7935	2.40102		11.5	1.14486	0	0		20.9148	-1.40791	-0.49579	-0.91211
	-13.6685	2.42969		12	1.77223	0	0		21.3311	-0.55853	-0.22309	-0.33543
	-13.5435	2.46262		12.5	1.76424	0	0		21.7473	0.00547	-0.0407	0.04617
	-13.4185	2.49971		13	1.1988	0	0		22.1636	0.02589	-0.02148	0.04737
	-13.2935	2.54088		13.5	1.34665	0	0		22.5798	0.04562	-0.0031	0.04871
	-13.1685	2.58587		14	2.42957	0	0		22.9961	0.07134	0.02355	0.04779
	-13.0435	2.63466		14.5	1.71628	0	0		23.4123	0.09315	0.03601	0.05714
	-12.9185	2.68704		15	2.07592	0	0		23.8286	0.16093	0.09681	0.06412
	-12.7935	2.74279		15.5	0.81718	0	0		24.2448	0.18588	0.11941	0.06647
	-12.6685	2.8018		16	0.05395	0	0		24.6611	0.17769	0.11105	0.06664
	-12.5435	2.72501		16.5	0.22777	0	0.47952		25.0773	0.17715	0.12211	0.05504
	-12.4185	2.62635		17	1.35265	0	12.3477		25.4936	0.15193	0.11364	0.03828
	-12.2935	2.52515		17.5	1.42657	0	7.03297		25.9098	0.10169	0.07411	0.02757
	-12.1685	2.42517		18	0.999	0	0.13986		26.3261	0.06718	0.03412	0.03306
	-12.0435	2.32665		18.5	0.61139	0	0		26.7423	0.04625	0.01763	0.02863
	-11.9185	2.22934		19	1.58641	0.01998	0		27.1586	0.00113	-0.02545	0.02658
	-11.7935	2.13367		19.5	3.48851	1.97802	0		27.5748	-0.03958	-0.05666	0.01707
	-11.6685	2.0396		20	4.73926	15.4446	0		27.9911	-0.09524	-0.10568	0.01044
	-11.5435	1.94705		20.5	4.96104	14.3856	0		28.4073	-0.17311	-0.17769	0.00458
	-11.4185	1.85633		21	4.63337	12.1479	0		28.8236	-0.19575	-0.19482	-0.000924333
	-11.2935	1.76783		21.5	6.14985	11.8681	0		29.2398	-0.17973	-0.17946	-0.000264389
	-11.1685	1.68144		22	6.1978	9.13087	0		29.6561	-0.22842	-0.22637	-0.00205
	-11.0435	1.59711		22.5	5.79421	3.5964	0		30.0723	-0.26612	-0.26213	-0.00399
	-10.9185	1.51517		23	5.71029	1.03896	0		30.4886	-0.29962	-0.29298	-0.00664
	-10.7935	1.43612		23.5	6.72927	3.21678	0		30.9048	-0.32048	-0.31363	-0.00685
	-10.6685	1.35968		24	7.24476	0.93906	0		31.3211	-0.28547	-0.27232	-0.01314
	-10.5435	1.28621		24.5	6.61339	0.53946	0		31.7373	-0.2344	-0.22188	-0.01251
	-10.4185	1.21596		25	5.6963	0.71928	0
	-10.2935	1.14916		25.5	5.72228	0.5994	0
	-10.1685	1.08576		26	5.7043	0.35964	0
	-10.0435	1.02643		26.5	5.53846	0.21978	0
	-9.91855	0.97084		27	5.67233	0.1998	0
	-9.79355	0.91996		27.5	5.88412	0.11988	0
	-9.66855	0.87361		28	6.34166	0.25974	0
	-9.54355	0.83169		28.5	6.54346	0.27972	0
	-9.41855	0.79475		29	6.46553	0.4995	0
	-9.29355	0.76312		29.5	6.77323	0.45954	0
	-9.16855	0.73684		30	6.76923	0.8991	0
	-9.04355	0.716		30.5	7.49251	1.47852	0
	-8.91855	0.70078		31	8.08591	1.03896	0
	-8.79355	0.69156		31.5	8.82517	1.65834	0
	-8.66855	0.68812		32	9.21678	1.05894	0
	-8.54355	0.69048		32.5	9.98002	1.31868	0
	-8.41855	0.69865		33	10.7173	1.27872	0
	-8.29355	0.71234		33.5	11.1688	1.67832	0
	-8.16855	0.73168		34	10.4575	1.77822	0
	-8.04355	0.75664		34.5	9.89011	1.7982	0
	-7.91855	0.78701
	-7.79355	0.82105
	-7.66855	0.83303
	-7.54355	0.79913
	-7.41855	0.77071
	-7.29355	0.74816
	-7.16855	0.72714
	-7.04355	0.70273
	-6.91855	0.68738
	-6.79355	0.67985
	-6.66855	0.68029
	-6.54355	0.68784
	-6.41855	0.70155
	-6.29355	0.72545
	-6.16855	0.75514
	-6.04355	0.79199
	-5.91855	0.83486
	-5.79355	0.88297
	-5.66855	0.93789
	-5.54355	0.99773
	-5.41855	1.06215
	-5.29355	1.13198
	-5.16855	1.20535
	-5.04355	1.28285
	-4.91855	1.36382
	-4.79355	1.39249
	-4.66855	1.34409
	-4.54355	1.28623
	-4.41855	1.23222
	-4.29355	1.18224
	-4.16855	1.13653
	-4.04355	1.08752
	-3.91855	1.03298
	-3.79355	0.97466
	-3.66855	0.9229
	-3.54355	0.87792
	-3.41855	0.83989
	-3.29355	0.80771
	-3.16855	0.78383
	-3.04355	0.76878
	-2.91855	0.7625
	-2.79355	0.76507
	-2.66855	0.77658
	-2.54355	0.79686
	-2.41855	0.8255
	-2.29355	0.86186
	-2.16855	0.90513
	-2.04355	0.95124
	-1.91855	1.00411
	-1.79355	1.06348
	-1.66855	1.12835
	-1.54355	1.19771
	-1.41855	1.27169
	-1.29355	1.26554
	-1.16855	1.26455
	-1.04355	1.24663
	-0.91855	1.2335
	-0.79355	1.22541
	-0.66855	1.22239
	-0.54355	1.22422
	-0.41855	1.23115
	-0.29355	1.2434
	-0.16855	1.26063
	-0.04355	1.28285
	0.08145	1.30986
	0.20645	1.34155
	0.33145	1.3777
	0.45645	1.41803
	0.58145	1.4626
	0.70645	1.5115
	0.83145	1.56372
	0.95645	1.62019
	1.08145	1.68018
	1.20645	1.74352
	1.33145	1.81004
	1.45645	1.87931
	1.58145	1.95144
	1.70645	2.02649
	1.83145	2.10407
	1.95645	2.18393
	2.08145	2.26592
	2.20645	2.35029
	2.33145	2.43637
	2.45645	2.52445
	2.58145	2.61428
	2.70645	2.70583
	2.83145	2.79895
	2.95645	2.89346
	3.08145	2.98928
	3.20645	3.08664
	3.33145	3.18495
	3.45645	3.28459
	3.58145	3.38532
	3.70645	3.48703
	3.83145	3.58964
	3.95645	3.69334
	4.08145	3.79778
	4.20645	3.9031
	4.33145	4.00914
	4.45645	4.11585
	4.58145	4.22321
	4.70645	4.33144
	4.83145	4.44028
	4.95645	4.54957
	5.08145	4.65943
	5.20645	4.76996
	5.33145	4.881
	5.45645	4.9631
	5.58145	4.94432
	5.70645	4.85261
	5.83145	4.76202
	5.95645	4.67136
	6.08145	4.58187
	6.20645	4.4937
	6.33145	4.40687
	6.45645	4.32141
	6.58145	4.23738
	6.70645	4.1547
	6.83145	4.07356
	6.95645	3.99414
	7.08145	3.9164
	7.20645	3.8402
	7.33145	3.76581
	7.45645	3.69352
	7.58145	3.62321
	7.70645	3.55494
	7.83145	3.48882
	7.95645	3.42487
	8.08145	3.36311
	8.20645	3.30386
	8.33145	3.24689
	8.45645	3.19271
	8.58145	3.14117
	8.70645	3.09231
	8.83145	3.04621
	8.95645	3.00311
	9.08145	2.96292
	9.20645	2.92581
	9.33145	2.89182
	9.45645	2.86101
	9.58145	2.83347
	9.70645	2.80936
	9.83145	2.78865
	9.95645	2.77127
	10.0815	2.75739
	10.2065	2.74693
	10.3315	2.74
	10.4565	2.73684
	10.5815	2.73724
	10.7065	2.74119
	10.8315	2.7487
	10.9565	2.75957
	11.0815	2.77397
	11.2065	2.79198
	11.3315	2.81343
	11.4565	2.82239
	11.5815	2.77605
	11.7065	2.73234
	11.8315	2.69179
	11.9565	2.65449
	12.0815	2.62051
	12.2065	2.58983
	12.3315	2.56267
	12.4565	2.53916
	12.5815	2.51912
	12.7065	2.5029
	12.8315	2.49038
	12.9565	2.48156
	13.0815	2.4765
	13.2065	2.47516
	13.3315	2.47762
	13.4565	2.48385
	13.5815	2.49384
	13.7065	2.50771
	13.8315	2.52527
	13.9565	2.54636
	14.0815	2.57104
	14.2065	2.59945
	14.3315	2.63124
	14.4565	2.65929
	14.5815	2.66633
	14.7065	2.56339
	14.8315	2.46161
	14.9565	2.36099
	15.0815	2.26178
	15.2065	2.16432
	15.3315	2.06841
	15.4565	1.97425
	15.5815	1.88188
	15.7065	1.79183
	15.8315	1.70385
	15.9565	1.61837
	16.0815	1.53532
	16.2065	1.45516
	16.3315	1.37804
	16.4565	1.30443
	16.5815	1.23435
	16.7065	1.16779
	16.8315	1.10525
	16.9565	1.04735
	17.0815	0.9941
	17.2065	0.94565
	17.3315	0.90238
	17.4565	0.8646
	17.5815	0.83251
	17.7065	0.80645
	17.8315	0.78655
	17.9565	0.77287
	18.0815	0.76559
	18.2065	0.76475
	18.3315	0.77028
	18.4565	0.78253
	18.5815	0.80089
	18.7065	0.8255
	18.8315	0.85612
	18.9565	0.80135
	19.0815	0.737
	19.2065	0.6761
	19.3315	0.62046
	19.4565	0.57091
	19.5815	0.52723
	19.7065	0.48989
	19.8315	0.45934
	19.9565	0.43596
	20.0815	0.41965
	20.2065	0.41092
	20.3315	0.40953
	20.4565	0.41613
	20.5815	0.42992
	20.7065	0.45122
	20.8315	0.47966
	20.9565	0.51491
	21.0815	0.55661
	21.2065	0.60468
	21.3315	0.65821
	21.4565	0.71743
	21.5815	0.78148
	21.7065	0.85023
	21.8315	0.92301
	21.9565	0.99996
	22.0815	1.08048
	22.2065	1.164
	22.3315	1.25051
	22.4565	1.34011
	22.5815	1.43179
	22.7065	1.52582
	22.8315	1.62191
	22.9565	1.72011
	23.0815	1.82003
	23.2065	1.92139
	23.3315	2.0241
	23.4565	2.12818
	23.5815	2.23351
	23.7065	2.34012
	23.8315	2.44777
	23.9565	2.55639
	24.0815	2.66589
	24.2065	2.77617
	24.3315	2.88721
	24.4565	2.99885
	24.5815	3.11115
	24.7065	3.22407
	24.8315	3.33756
	24.9565	3.45193
	25.0815	3.5665
	25.2065	3.68166
	25.3315	3.79721
	25.4565	3.71031
	25.5815	4.21877
	25.7065	4.32125
	25.8315	4.4259
	25.9565	4.52193
	26.0815	4.61965
	26.2065	4.71741
	26.3315	4.81664
	26.4565	4.91789
	26.5815	5.02052
	26.7065	5.12094
	26.8315	5.22283
	26.9565	5.17325
	27.0815	5.44799
	27.2065	5.56777
	27.3315	5.68772
	27.4565	5.80784
	27.5815	5.92812
	27.7065	6.04847
	27.8315	6.16893
	27.9565	6.28953
	28.0815	6.41027
	28.2065	6.53115
	28.3315	6.65216
	28.4565	6.77326
	28.5815	6.89448
	28.7065	7.01602
	28.8315	7.13767
	28.9565	7.25918
	29.0815	7.3808
	29.2065	7.48323
	29.3315	7.53061
	29.4565	7.57355
	29.5815	7.61797
	29.7065	7.66374
	29.8315	7.71096
	29.9565	7.75854
	30.0815	7.79654
	30.2065	7.78973
	30.3315	7.78458
	30.4565	7.78102
	30.5815	7.77911
	30.7065	7.77817
	30.8315	7.76692
	30.9565	7.73941
	31.0815	7.71341
	31.2065	7.68899
	31.3315	7.66618
	31.4565	7.64501
	31.5815	7.62546
	31.7065	7.60766
	31.8315	7.5915
	31.9565	7.57688
	32.0814	7.56392
	32.2064	7.55265
	32.3314	7.543
	32.4564	7.53502
	32.5814	7.52873
	32.7064	7.52417
	32.8314	7.52119
	32.9564	7.51989
	33.0814	7.52029
	33.2064	7.52253
	33.3314	7.52642
	33.4564	7.5319
	33.5814	7.53902
	33.7064	7.54782
	33.8314	7.55829
	33.9564	7.57045
	34.0814	7.58426
	34.2064	7.59971
	34.3314	7.61679
	34.4564	7.63552
	34.5814	7.65589
	34.7064	7.67807
	34.8314	7.70178
	34.9564	7.72692
	35.0814	7.75365
	35.2064	7.78202
	35.3314	7.81187
	35.4564	7.84357
	35.5814	7.87641
	35.7064	7.91092
	35.8314	7.94693

## Sheet: Fig7a
	Figure 7 panel a
	Pore axis (A)	pi-open ESA (A^2)	pi-closed ESA (A^2)	alpha-closed ESA (A^2)		MHP	pi-open run1 ESA (A^2)	pi-open run2 ESA (A^2)	pi-open run3 ESA (A^2)	pi-open avg ESA (A^2)	pi-closed run1 ESA (A^2)	pi-closed run2 ESA (A^2)	pi-closed run3 ESA (A^2)	pi-closed avg ESA (A^2)	alpha-closed run1 ESA (A^2)	alpha-closed run2 ESA (A^2)	alpha-closed run3 ESA (A^2)	alpha-closed avg ESA (A^2)
	-34.5	0	0	0		-1.975	0	0	0	0	0	0	0	0	0	0	0	0
	-33.5	0	0	0		-1.925	0	0	0	0	0	0	0	0	0	0	0	0
	-32.5	0	0	0		-1.875	0	0	0	0	0	0	0	0	0	0	0	0
	-31.5	0	0	0		-1.825	0	0	0	0	0	0	0	0	0	0	0	0
	-30.5	0	0	0		-1.775	0	0	0	0	0	0	0	0	0	0	0	0
	-29.5	0	0	0.000666667		-1.725	0	0	0	0	0	0	0	0	0	0	0	0
	-28.5	0	0.005	0.078		-1.675	0	0	0	0	0	0	0	0	0	0	0	0
	-27.5	0	0.153	0.78967		-1.625	0	0	0	0	0	0	0	0	0	0	0	0
	-26.5	0.00833	1.05733	2.896		-1.575	0	0	0	0	0	0	0	0	0	0.002	0.003	0.00167
	-25.5	0.17567	2.87367	6.12033		-1.525	0	0	0	0	0	0	0	0	0	0.005	0.006	0.00367
	-24.5	1.60567	6.401	10.668		-1.475	0	0	0	0	0	0	0	0	0	0.007	0.013	0.00667
	-23.5	7.25833	11.0733	21.1203		-1.425	0	0	0	0	0	0	0	0	0.001	0.011	0.024	0.012
	-22.5	18.6103	14.137	39.8303		-1.375	0	0	0	0	0	0	0	0	0.001	0.019	0.035	0.01833
	-21.5	29.775	23.899	61.5753		-1.325	0	0	0	0	0	0	0	0	0.002	0.032	0.053	0.029
	-20.5	38.814	71.6343	86.764		-1.275	0	0	0	0	0	0	0	0	0.002	0.038	0.083	0.041
	-19.5	50.8137	141.308	102.509		-1.225	0	0	0	0	0	0	0	0	0.003	0.064	0.131	0.066
	-18.5	68.7823	103.227	100.568		-1.175	0	0	0	0	0	0	0	0	0.005	0.092	0.203	0.1
	-17.5	81.2737	86.2267	89.8673		-1.125	0	0	0	0	0	0	0	0	0.008	0.146	0.308	0.154
	-16.5	86.5117	77.8093	84.669		-1.075	0	0	0	0	0	0	0	0	0.009	0.213	0.404	0.20867
	-15.5	83.6673	64.6127	86.2773		-1.025	0	0	0	0	0	0	0	0	0.005	0.281	0.503	0.263
	-14.5	69.1367	52.048	71.489		-0.975	0	0	0	0	0	0	0	0	0.01	0.384	0.607	0.33367
	-13.5	59.9813	45.5797	58.5167		-0.925	0	0	0	0	0	0	0	0	0.014	0.45	0.745	0.403
	-12.5	60.6063	41.861	53.757		-0.875	0	0	0	0	0	0	0	0	0.02	0.531	0.846	0.46567
	-11.5	59.2857	40.4	48.7023		-0.825	0	0	0	0	0	0	0	0	0.025	0.648	0.969	0.54733
	-10.5	56.902	33.0873	40.9087		-0.775	0	0	0	0	0	0	0	0	0.038	0.746	1.124	0.636
	-9.5	45.2487	27.927	28.5167		-0.725	0	0	0	0	0	0.002	0	0.000666667	0.063	0.942	1.269	0.758
	-8.5	42.0587	26.184	16.1187		-0.675	0	0.001	0	0.000333333	0.072	0.006	0	0.026	0.081	1.262	1.554	0.96567
	-7.5	50.5503	26.7567	8.49633		-0.625	0	0.003	0	0.001	1.175	0.024	0.038	0.41233	0.185	2.169	3.022	1.792
	-6.5	51.41	29.4157	6.14767		-0.575	0.022	0.014	0.001	0.01233	5.182	0.294	0.67	2.04867	0.778	5.222	8.003	4.66767
	-5.5	57.121	20.484	3.986		-0.525	0.187	0.044	0.022	0.08433	7.601	2.612	4.418	4.877	4.271	11.962	14.336	10.1897
	-4.5	58.4683	9.34967	1.15867		-0.475	0.842	0.281	0.252	0.45833	7.068	8.098	10.324	8.49667	14.002	21.1	17.521	17.541
	-3.5	47.9877	1.56767	0.452		-0.425	2.911	1.718	1.721	2.11667	6.917	11.202	11.581	9.9	25.467	30.732	18.161	24.7867
	-2.5	38.6117	1.52133	1.249		-0.375	7.471	6.933	6.573	6.99233	8.343	13.57	12.586	11.4997	31.887	35.446	19.031	28.788
	-1.5	30.949	13.047	9.146		-0.325	15.2	15.339	13.642	14.727	12.098	21.588	17.883	17.1897	31.488	34.141	20.623	28.7507
	-0.5	34.3937	39.1317	27.1323		-0.275	25.227	25.563	23.018	24.6027	18.514	33.064	23.298	24.9587	28.231	31.796	23.142	27.723
	0.5	52.6157	51.8993	30.6847		-0.225	35.498	39.49	37.812	37.6	24.875	37.21	24.092	28.7257	25.393	30.614	25.782	27.263
	1.5	53.475	48.9263	30.3597		-0.175	42.293	48.726	48.387	46.4687	24.013	34.511	20.652	26.392	23.173	30.441	27.474	27.0293
	2.5	47.97	44.0417	30.3393		-0.125	44.648	55.311	55.243	51.734	19.266	32.156	17.374	22.932	21.56	31.087	28.394	27.0137
	3.5	52.1737	45.0033	30.726		-0.075	48.519	61.177	59.775	56.4903	17.271	30.188	15.094	20.851	20.801	33.213	28.444	27.486
	4.5	58.939	51.3477	34.9643		-0.025	54.424	64.855	61.939	60.406	17.621	27.048	13.865	19.5113	20.774	36.958	29.337	29.023
	5.5	50.7103	38.004	42.28		0.025	57.564	59.712	60.298	59.1913	18.576	25.62	13.262	19.1527	21.329	40.557	31.431	31.1057
	6.5	43.6027	26.0103	49.1527		0.075	58.109	52.732	57.21	56.017	19.494	25.962	13.418	19.6247	22.216	42.242	33.523	32.6603
	7.5	41.4917	21.5417	52.1713		0.125	59.767	53.105	59.93	57.6007	20.704	27.002	14.709	20.805	23.293	43.023	34.778	33.698
	8.5	46.949	21.7657	53.337		0.175	65.473	60.202	67.126	64.267	22.463	28.039	16.967	22.4897	24.902	44.028	35.337	34.7557
	9.5	50.0873	21.103	60.535		0.225	68.786	64.155	69.842	67.5943	24.471	29.249	19.537	24.419	26.401	45.784	35.352	35.8457
	10.5	48.9277	20.058	73.4557		0.275	67.96	63.771	69.862	67.1977	26.262	30.869	21.828	26.3197	28.358	48.062	36.6	37.6733
	11.5	45.029	13.7527	67.6247		0.325	66.868	61.844	67.764	65.492	28.133	32.532	24.344	28.3363	30.911	50.553	37.487	39.6503
	12.5	43.3783	9.228	41.5063		0.375	59.794	55.43	60.235	58.4863	30.154	34.855	26.845	30.618	32.445	51.959	37.155	40.5197
	13.5	41.194	12.2507	25.0127		0.425	47.225	44.531	46.527	46.0943	32.481	37.694	29.396	33.1903	32.596	51.445	35.699	39.9133
	14.5	43.8353	16.1053	20.0493		0.475	35.72	33.253	34.673	34.5487	33.853	41.673	30.31	35.2787	31.169	46.448	32.8	36.8057
	15.5	60.9493	29.0447	20.304		0.525	28.456	26.467	27.657	27.5267	32.328	45.742	29.659	35.9097	28.25	39.345	29.13	32.2417
	16.5	85.0627	55.4093	20.322		0.575	23.351	21.378	22.963	22.564	28.029	48.285	27.035	34.4497	25.025	33.281	25.689	27.9983
	17.5	90.4427	89.9817	31.779		0.625	18.404	16.769	18.643	17.9387	21.373	47.384	21.639	30.132	20.912	26.797	20.97	22.893
	18.5	96.928	110.089	56.6423		0.675	13.72	12.394	14.284	13.466	13.944	40.053	13.688	22.5617	15.139	19.954	15.151	16.748
	19.5	106.259	129.045	89.602		0.725	9.355	8.459	10.415	9.40967	8.408	29.525	7.831	15.2547	9.813	13.697	10.37	11.2933
	20.5	98.999	121.351	114.832		0.775	5.452	4.941	6.96	5.78433	5.39	20.193	5.136	10.2397	6.224	9.098	6.894	7.40533
	21.5	82.4787	101.358	127.547		0.825	2.549	2.355	3.94	2.948	2.907	10.565	2.882	5.45133	3.534	5.739	4.345	4.53933
	22.5	67.7923	82.535	126.713		0.875	1.101	0.88	1.589	1.19	0.654	3.729	0.692	1.69167	1.848	3.423	2.415	2.562
	23.5	52.3247	67.5207	114.653		0.925	0.471	0.336	0.496	0.43433	0.056	1.34	0.051	0.48233	0.917	1.95	1.295	1.38733
	24.5	40.0373	61.0777	97.605		0.975	0.151	0.102	0.169	0.14067	0.018	0.635	0.004	0.219	0.399	1.094	0.696	0.72967
	25.5	32.9333	46.7573	85.8893		1.025	0.023	0.02	0.051	0.03133	0.016	0.285	0	0.10033	0.113	0.611	0.391	0.37167
	26.5	28.164	23.6933	72.785		1.075	0.001	0.005	0.015	0.007	0.008	0.07	0	0.026	0.018	0.279	0.158	0.15167
	27.5	23.559	9.733	52.3233		1.125	0	0	0.004	0.00133	0.001	0.012	0	0.00433	0.001	0.111	0.036	0.04933
	28.5	16.474	5.27067	30.3253		1.175	0	0	0.002	0.000666667	0	0	0	0	0	0.026	0.002	0.00933
	29.5	7.01833	3.413	13.1647		1.225	0	0	0.001	0.000333333	0	0	0	0	0	0.004	0	0.00133
	30.5	1.63433	1.80467	5.273		1.275	0	0	0	0	0	0	0	0	0	0	0	0
	31.5	0.19833	0.572	1.62533		1.325	0	0	0	0	0	0	0	0	0	0	0	0
	32.5	0.00733	0.06967	0.166		1.375	0	0	0	0	0	0	0	0	0	0	0	0
	33.5	0	0.00167	0.000666667		1.425	0	0	0	0	0	0	0	0	0	0	0	0
	34.5	0	0	0		1.475	0	0	0	0	0	0	0	0	0	0	0	0
	--	--	--			1.525	0	0	0	0	0	0	0	0	0	0	0	0
						1.575	0	0	0	0	0	0	0	0	0	0	0	0
						1.625	0	0	0	0	0	0	0	0	0	0	0	0
						1.675	0	0	0	0	0	0	0	0	0	0	0	0
						1.725	0	0	0	0	0	0	0	0	0	0	0	0
						1.775	0	0	0	0	0	0	0	0	0	0	0	0
						1.825	0	0	0	0	0	0	0	0	0	0	0	0
						1.875	0	0	0	0	0	0	0	0	0	0	0	0
						1.925	0	0	0	0	0	0	0	0	0	0	0	0
						1.975	0	0	0	0	0	0	0	0	0	0	0	0

[truncated: 5 more sheets: Fig7b, Fig7c, SupFig1a, SupFig1b, SupFig1c]
